# Supplementary material for: Exploring the mechanism of Alisma orientale for the treatment of pregnancy induced hypertension and potential hepato-nephrotoxicity by using network pharmacology, network toxicology, molecular docking and molecular dynamics simulation
Source: Front Pharmacol. 2022 Nov 15;13:1027112. doi: 10.3389/fphar.2022.1027112 (PMC9705790; doi:10.3389/fphar.2022.1027112)
Supplement: Supplementary file 1 [file Table2.xlsx]

## Sheet: Sheet1
Supplementary Table 2: The detail binding affinity of AO compounds with their core targets
AO (Treat)	PDB ID	Target	Alisol B 23-Acetate	Alisol E 24-Acetate	alisol C	alisol C monoacetate	Alisol B	Alisol B monoacetate	alisol B	alisol,b,23-acetate	Alisol E 23-Acetate	TCMC1694
	4GV1	AKT1	-7.07218	-6.95038	-6.78511	-7.44094	-6.83139	-6.68221	-6.97612	-6.84425	-7.24561	-7.05528
	6VWC	BCL2L1	-6.97204	-7.3603	-6.66894	-6.62198	-6.75001	-7.05362	-6.78038	-6.61387	-7.0732	-7.11718
	7OM5	EGFR	-6.36206	-6.37348	-6.28047	-7.09164	-6.00076	-6.87165	-6.39605	-6.35772	-6.82317	-6.80162
	5NYI	HSP90AA1	-5.96115	-6.94348	-6.80013	-6.01208	-6.06488	-6.8469	-6.41358	-5.77221	-6.30686	-6.39774
	3O23	IGF1	-8.55752	-8.79936	-8.42606	-8.30176	-8.78484	-8.96645	-8.71135	-8.69168	-8.85913	-8.87571
	7NR9	MAPK1	-7.52666	-7.61143	-6.95897	-7.4601	-6.93174	-7.50045	-6.99319	-7.38549	-8.31134	-7.73401
AO (Toxic)	PDB ID	Target	emodin
	2DKO	CASP3	-6.89406
	4X3A	IL1B	-6.95517
	6T1S	PPARG	-7.67172
	3BCJ	SRC	-6.21988
	2TNF	TNF	-7.42878
	7LIN	TP53	-6.58978
	5NYI	HSP90AA1	-5.85947
	1JL9	EGF	-6.96974
	7OM5	EGFR	-6.63517
	6G6K	MYC	-6.47847
	1A02	FOS	-7.15463
	6ESM	MM9	-6.0281
