# Supplementary material for: Exploring the mechanism of Alisma orientale for the treatment of pregnancy induced hypertension and potential hepato-nephrotoxicity by using network pharmacology, network toxicology, molecular docking and molecular dynamics simulation
Source: Front Pharmacol. 2022 Nov 15;13:1027112. doi: 10.3389/fphar.2022.1027112 (PMC9705790; doi:10.3389/fphar.2022.1027112)
Supplement: Supplementary file 2 [file DataSheet3.zip]

Archive with 151 entries (140 files):
- AKT1/
- AKT1/AKT1694/
- AKT1/AKT1694/clusters.dock4.csv
- AKT1/AKT1694/clusters.dock4.pdb
- AKT1/AKT1694/clusters.zip
- AKT1/AKT1694/complex.crd
- AKT1/AKT1694/complex.psf
- AKT1/AKT1694/eadock3.err
- AKT1/AKT1694/ligand.par
- AKT1/AKT1694/ligand.rtf
- AKT1/AKT1694/open.chimerax
- AKT1/AKT1694/params
- AKT1/AKT1694/readme.txt
- AKT1/AKT1694/target.crd
- AKT1/AKT1694/target.pdb
- AKT1/AKT1694/test.inp
- AKT1/AKT830/
- AKT1/AKT830/clusters.dock4.csv
- AKT1/AKT830/clusters.dock4.pdb
- AKT1/AKT830/clusters.zip
- AKT1/AKT830/complex.crd
- AKT1/AKT830/complex.psf
- AKT1/AKT830/eadock3.err
- AKT1/AKT830/ligand.par
- AKT1/AKT830/ligand.rtf
- AKT1/AKT830/open.chimerax
- AKT1/AKT830/params
- AKT1/AKT830/readme.txt
- AKT1/AKT830/target.crd
- AKT1/AKT830/target.pdb
- AKT1/AKT830/test.inp
- AKT1/AKTBIG/
- AKT1/AKTBIG/clusters.dock4.csv
- AKT1/AKTBIG/clusters.dock4.pdb
- AKT1/AKTBIG/clusters.zip
- AKT1/AKTBIG/complex.crd
- AKT1/AKTBIG/complex.psf
- AKT1/AKTBIG/eadock3.err
- AKT1/AKTBIG/ligand.par
- AKT1/AKTBIG/ligand.rtf
- AKT1/AKTBIG/open.chimerax
- AKT1/AKTBIG/params
- AKT1/AKTBIG/readme.txt
- AKT1/AKTBIG/target.crd
- AKT1/AKTBIG/target.pdb
- AKT1/AKTBIG/test.inp
- AKT1/AKTBM/
- AKT1/AKTBM/clusters.dock4.csv
- AKT1/AKTBM/clusters.dock4.pdb
- AKT1/AKTBM/clusters.zip
- AKT1/AKTBM/complex.crd
- AKT1/AKTBM/complex.psf
- AKT1/AKTBM/eadock3.err
- AKT1/AKTBM/ligand.par
- AKT1/AKTBM/ligand.rtf
- AKT1/AKTBM/open.chimerax
- AKT1/AKTBM/params
- AKT1/AKTBM/readme.txt
- AKT1/AKTBM/target.crd
- AKT1/AKTBM/target.pdb
- AKT1/AKTBM/test.inp
- AKT1/AKTCM/
- AKT1/AKTCM/clusters.dock4.csv
- AKT1/AKTCM/clusters.dock4.pdb
- AKT1/AKTCM/clusters.zip
- AKT1/AKTCM/complex.crd
- AKT1/AKTCM/complex.psf
- AKT1/AKTCM/eadock3.err
- AKT1/AKTCM/ligand.par
- AKT1/AKTCM/ligand.rtf
- AKT1/AKTCM/open.chimerax
- AKT1/AKTCM/params
- AKT1/AKTCM/readme.txt
- AKT1/AKTCM/target.crd
- AKT1/AKTCM/target.pdb
- AKT1/AKTCM/test.inp
- AKT1/AKTE23/
- AKT1/AKTE23/clusters.dock4.csv
- AKT1/AKTE23/clusters.dock4.pdb
- AKT1/AKTE23/clusters.zip
- AKT1/AKTE23/complex.crd
- AKT1/AKTE23/complex.psf
- AKT1/AKTE23/eadock3.err
- AKT1/AKTE23/ligand.par
- AKT1/AKTE23/ligand.rtf
- AKT1/AKTE23/open.chimerax
- AKT1/AKTE23/params
- AKT1/AKTE23/readme.txt
- AKT1/AKTE23/target.crd
- AKT1/AKTE23/target.pdb
- AKT1/AKTE23/test.inp
- AKT1/AKTE24/
- AKT1/AKTE24/clusters.dock4.csv
- AKT1/AKTE24/clusters.dock4.pdb
- AKT1/AKTE24/clusters.zip
- AKT1/AKTE24/complex.crd
- AKT1/AKTE24/complex.psf
- AKT1/AKTE24/eadock3.err
- AKT1/AKTE24/ligand.par
- AKT1/AKTE24/ligand.rtf
- AKT1/AKTE24/open.chimerax
- AKT1/AKTE24/params
- AKT1/AKTE24/readme.txt
- AKT1/AKTE24/target.crd
- AKT1/AKTE24/target.pdb
- AKT1/AKTE24/test.inp
- AKT1/AKTb23/
- AKT1/AKTb23/clusters.dock4.csv
- AKT1/AKTb23/clusters.dock4.pdb
- AKT1/AKTb23/clusters.zip
- AKT1/AKTb23/complex.crd
- AKT1/AKTb23/complex.psf
- AKT1/AKTb23/eadock3.err
- AKT1/AKTb23/ligand.par
- AKT1/AKTb23/ligand.rtf
- AKT1/AKTb23/open.chimerax
- AKT1/AKTb23/params
- AKT1/AKTb23/readme.txt
- AKT1/AKTb23/target.crd
- AKT1/AKTb23/target.pdb
- AKT1/AKTb23/test.inp
- AKT1/akt854N/
- AKT1/akt854N/clusters.dock4.csv
- AKT1/akt854N/clusters.dock4.pdb
- AKT1/akt854N/clusters.zip
- AKT1/akt854N/complex.crd
- AKT1/akt854N/complex.psf
- AKT1/akt854N/eadock3.err
- AKT1/akt854N/ligand.par
- AKT1/akt854N/ligand.rtf
- AKT1/akt854N/open.chimerax
- AKT1/akt854N/params
- AKT1/akt854N/readme.txt
- AKT1/akt854N/target.crd
- AKT1/akt854N/target.pdb
- AKT1/akt854N/test.inp
- AKT1/aktalisoB/
- AKT1/aktalisoB/clusters.dock4.csv
- AKT1/aktalisoB/clusters.dock4.pdb
- AKT1/aktalisoB/clusters.zip
- AKT1/aktalisoB/complex.crd
- AKT1/aktalisoB/complex.psf
- AKT1/aktalisoB/eadock3.err
- AKT1/aktalisoB/ligand.par
- AKT1/aktalisoB/ligand.rtf
- AKT1/aktalisoB/open.chimerax
- AKT1/aktalisoB/params
- AKT1/aktalisoB/readme.txt
- AKT1/aktalisoB/target.crd
- AKT1/aktalisoB/target.pdb
- AKT1/aktalisoB/test.inp
