# Supplementary material for: Exploring the mechanism of Alisma orientale for the treatment of pregnancy induced hypertension and potential hepato-nephrotoxicity by using network pharmacology, network toxicology, molecular docking and molecular dynamics simulation
Source: Front Pharmacol. 2022 Nov 15;13:1027112. doi: 10.3389/fphar.2022.1027112 (PMC9705790; doi:10.3389/fphar.2022.1027112)
Supplement: Supplementary file 2 [file DataSheet3.zip › AKT1/AKT1694/clusters.dock4.csv]

Cluster ClusterRank deltaG deltaGelec deltaGvdw deltaGligsolvnonpol deltaGligsolvpol deltaGprotsolvnonpol deltaGprotsolvpol deltaGcompsolvnonpol deltaGcompsolvpol extraFull surfFull solvFull IntraFull InterFull FullFitness SimpleFitness Energy
0 0 -6.634376 0.0 -30.8195 15.0277 -10.6769 281.59 -1938.72 283.552 -1924.77 0.0 283.552 -1924.77 101.663 -30.8195 -1570.3745 47.5539 47.5539
0 1 -6.634376 0.0 -30.8195 15.0277 -10.6769 281.59 -1938.72 283.552 -1924.77 0.0 283.552 -1924.77 101.663 -30.8195 -1570.3745 47.5539 47.5539
0 2 -6.634376 0.0 -30.8195 15.0277 -10.6769 281.59 -1938.72 283.552 -1924.77 0.0 283.552 -1924.77 101.663 -30.8195 -1570.3745 47.5539 47.5539
0 3 -6.634376 0.0 -30.8195 15.0277 -10.6769 281.59 -1938.72 283.552 -1924.77 0.0 283.552 -1924.77 101.663 -30.8195 -1570.3745 47.5539 47.5539
0 4 -6.6584496 0.0 -31.1116 15.0337 -10.6782 281.59 -1938.72 283.336 -1924.37 0.0 283.336 -1924.37 102.164 -31.1116 -1569.9817 47.603 47.603
0 5 -6.6584496 0.0 -31.1116 15.0337 -10.6782 281.59 -1938.72 283.336 -1924.37 0.0 283.336 -1924.37 102.164 -31.1116 -1569.9817 47.603 47.603
0 6 -6.628058 0.0 -30.664 15.0315 -10.698 281.59 -1938.72 283.324 -1924.57 0.0 283.324 -1924.57 102.023 -30.664 -1569.887 47.651 47.651
0 7 -6.628058 0.0 -30.664 15.0315 -10.698 281.59 -1938.72 283.324 -1924.57 0.0 283.324 -1924.57 102.023 -30.664 -1569.887 47.651 47.651
0 8 -6.3886466 0.0 -27.7167 15.1013 -12.2563 281.59 -1938.72 283.069 -1926.27 0.0 283.069 -1926.27 116.259 -27.7167 -1554.6587 61.1239 61.1239
0 9 -6.3342614 0.0 -27.492 15.1058 -12.3876 281.59 -1938.72 283.384 -1926.34 0.0 283.384 -1926.34 116.219 -27.492 -1554.2289 61.5226 61.5226
1 0 -7.055277 0.0 -36.4111 15.3233 -12.8951 281.59 -1938.72 284.383 -1926.05 0.0 284.383 -1926.05 110.734 -36.4111 -1567.3442 51.744 51.744
1 1 -7.055277 0.0 -36.4111 15.3233 -12.8951 281.59 -1938.72 284.383 -1926.05 0.0 284.383 -1926.05 110.734 -36.4111 -1567.3442 51.744 51.744
1 2 -7.055277 0.0 -36.4111 15.3233 -12.8951 281.59 -1938.72 284.383 -1926.05 0.0 284.383 -1926.05 110.734 -36.4111 -1567.3442 51.744 51.744
1 3 -6.974636 0.0 -35.3133 15.3377 -12.0068 281.59 -1938.72 284.248 -1925.31 0.0 284.248 -1925.31 109.768 -35.3133 -1566.6074 51.6594 51.6594
1 4 -6.974636 0.0 -35.3133 15.3377 -12.0068 281.59 -1938.72 284.248 -1925.31 0.0 284.248 -1925.31 109.768 -35.3133 -1566.6074 51.6594 51.6594
1 5 -6.974636 0.0 -35.3133 15.3377 -12.0068 281.59 -1938.72 284.248 -1925.31 0.0 284.248 -1925.31 109.768 -35.3133 -1566.6074 51.6594 51.6594
1 6 -6.974636 0.0 -35.3133 15.3377 -12.0068 281.59 -1938.72 284.248 -1925.31 0.0 284.248 -1925.31 109.768 -35.3133 -1566.6074 51.6594 51.6594
1 7 -6.9358306 0.0 -35.0124 15.3311 -11.8393 281.59 -1938.72 284.362 -1925.16 0.0 284.362 -1925.16 109.247 -35.0124 -1566.5635 51.5766 51.5766
2 0 -6.8048615 0.0 -30.8212 15.3077 -12.6211 281.59 -1938.72 281.673 -1926.16 0.0 281.673 -1926.16 108.719 -30.8212 -1566.5892 49.6255 49.6255
2 1 -6.8048615 0.0 -30.8212 15.3077 -12.6211 281.59 -1938.72 281.673 -1926.16 0.0 281.673 -1926.16 108.719 -30.8212 -1566.5892 49.6255 49.6255
2 2 -6.8048615 0.0 -30.8212 15.3077 -12.6211 281.59 -1938.72 281.673 -1926.16 0.0 281.673 -1926.16 108.719 -30.8212 -1566.5892 49.6255 49.6255
2 3 -6.8373547 0.0 -31.0678 15.3221 -12.55 281.59 -1938.72 281.643 -1926.17 0.0 281.643 -1926.17 109.03 -31.0678 -1566.565 49.801 49.801
2 4 -6.8373547 0.0 -31.0678 15.3221 -12.55 281.59 -1938.72 281.643 -1926.17 0.0 281.643 -1926.17 109.03 -31.0678 -1566.565 49.801 49.801
2 5 -6.742865 0.0 -30.1299 15.309 -12.491 281.59 -1938.72 281.729 -1926.17 0.0 281.729 -1926.17 108.757 -30.1299 -1565.814 50.3471 50.3471
2 6 -6.742865 0.0 -30.1299 15.309 -12.491 281.59 -1938.72 281.729 -1926.17 0.0 281.729 -1926.17 108.757 -30.1299 -1565.814 50.3471 50.3471
2 7 -6.742865 0.0 -30.1299 15.309 -12.491 281.59 -1938.72 281.729 -1926.17 0.0 281.729 -1926.17 108.757 -30.1299 -1565.814 50.3471 50.3471
3 0 -6.1616564 0.0 -18.3722 15.124 -10.7469 281.59 -1938.72 283.903 -1936.75 0.0 283.903 -1936.75 110.438 -18.3722 -1560.7812 58.2489 58.2489
3 1 -6.1616564 0.0 -18.3722 15.124 -10.7469 281.59 -1938.72 283.903 -1936.75 0.0 283.903 -1936.75 110.438 -18.3722 -1560.7812 58.2489 58.2489
3 2 -6.2603498 0.0 -19.8646 15.1269 -11.8049 281.59 -1938.72 283.897 -1937.1 0.0 283.897 -1937.1 112.865 -19.8646 -1560.2026 58.5465 58.5465
3 3 -6.2603498 0.0 -19.8646 15.1269 -11.8049 281.59 -1938.72 283.897 -1937.1 0.0 283.897 -1937.1 112.865 -19.8646 -1560.2026 58.5465 58.5465
3 4 -6.2603498 0.0 -19.8646 15.1269 -11.8049 281.59 -1938.72 283.897 -1937.1 0.0 283.897 -1937.1 112.865 -19.8646 -1560.2026 58.5465 58.5465
3 5 -6.2658515 0.0 -20.2312 15.1141 -11.919 281.59 -1938.72 283.873 -1936.72 0.0 283.873 -1936.72 113.285 -20.2312 -1559.7932 58.6833 58.6833
3 6 -6.2658515 0.0 -20.2312 15.1141 -11.919 281.59 -1938.72 283.873 -1936.72 0.0 283.873 -1936.72 113.285 -20.2312 -1559.7932 58.6833 58.6833
3 7 -6.2658515 0.0 -20.2312 15.1141 -11.919 281.59 -1938.72 283.873 -1936.72 0.0 283.873 -1936.72 113.285 -20.2312 -1559.7932 58.6833 58.6833
4 0 -6.4292483 0.0 -28.2542 15.2248 -13.707 281.59 -1938.72 283.048 -1927.33 0.0 283.048 -1927.33 111.886 -28.2542 -1560.6501 55.8411 55.8411
4 1 -6.4292483 0.0 -28.2542 15.2248 -13.707 281.59 -1938.72 283.048 -1927.33 0.0 283.048 -1927.33 111.886 -28.2542 -1560.6501 55.8411 55.8411
4 2 -6.4292483 0.0 -28.2542 15.2248 -13.707 281.59 -1938.72 283.048 -1927.33 0.0 283.048 -1927.33 111.886 -28.2542 -1560.6501 55.8411 55.8411
4 3 -6.2572074 0.0 -26.2488 15.136 -13.6578 281.59 -1938.72 283.503 -1928.41 0.0 283.503 -1928.41 111.008 -26.2488 -1560.148 57.0593 57.0593
4 4 -6.2572074 0.0 -26.2488 15.136 -13.6578 281.59 -1938.72 283.503 -1928.41 0.0 283.503 -1928.41 111.008 -26.2488 -1560.148 57.0593 57.0593
4 5 -6.2572074 0.0 -26.2488 15.136 -13.6578 281.59 -1938.72 283.503 -1928.41 0.0 283.503 -1928.41 111.008 -26.2488 -1560.148 57.0593 57.0593
4 6 -6.228963 0.0 -26.4843 15.1326 -13.6686 281.59 -1938.72 283.852 -1928.14 0.0 283.852 -1928.14 110.869 -26.4843 -1559.9033 57.8814 57.8814
4 7 -6.228963 0.0 -26.4843 15.1326 -13.6686 281.59 -1938.72 283.852 -1928.14 0.0 283.852 -1928.14 110.869 -26.4843 -1559.9033 57.8814 57.8814
5 0 -6.232499 0.0 -24.8404 15.2244 -12.0612 281.59 -1938.72 283.904 -1929.07 0.0 283.904 -1929.07 109.382 -24.8404 -1560.6243 54.1675 54.1675
5 1 -6.232499 0.0 -24.8404 15.2244 -12.0612 281.59 -1938.72 283.904 -1929.07 0.0 283.904 -1929.07 109.382 -24.8404 -1560.6243 54.1675 54.1675
5 2 -6.232499 0.0 -24.8404 15.2244 -12.0612 281.59 -1938.72 283.904 -1929.07 0.0 283.904 -1929.07 109.382 -24.8404 -1560.6243 54.1675 54.1675
5 3 -5.935621 0.0 -21.0819 15.2094 -13.0281 281.59 -1938.72 284.073 -1931.28 0.0 284.073 -1931.28 111.15 -21.0819 -1557.1389 56.3266 56.3266
5 4 -5.935621 0.0 -21.0819 15.2094 -13.0281 281.59 -1938.72 284.073 -1931.28 0.0 284.073 -1931.28 111.15 -21.0819 -1557.1389 56.3266 56.3266
5 5 -5.6709185 0.0 -19.1196 15.2428 -13.2104 281.59 -1938.72 283.938 -1929.91 0.0 283.938 -1929.91 111.002 -19.1196 -1554.0896 57.2586 57.2586
5 6 -5.6709185 0.0 -19.1196 15.2428 -13.2104 281.59 -1938.72 283.938 -1929.91 0.0 283.938 -1929.91 111.002 -19.1196 -1554.0896 57.2586 57.2586
5 7 -5.6709185 0.0 -19.1196 15.2428 -13.2104 281.59 -1938.72 283.938 -1929.91 0.0 283.938 -1929.91 111.002 -19.1196 -1554.0896 57.2586 57.2586
6 0 -6.8738027 0.0 -32.4157 14.8286 -13.3247 281.59 -1938.72 282.536 -1927.6 0.0 282.536 -1927.6 116.916 -32.4157 -1560.5636 60.8228 60.8228
6 1 -6.8738027 0.0 -32.4157 14.8286 -13.3247 281.59 -1938.72 282.536 -1927.6 0.0 282.536 -1927.6 116.916 -32.4157 -1560.5636 60.8228 60.8228
6 2 -6.8738027 0.0 -32.4157 14.8286 -13.3247 281.59 -1938.72 282.536 -1927.6 0.0 282.536 -1927.6 116.916 -32.4157 -1560.5636 60.8228 60.8228
6 3 -6.645953 0.0 -28.8294 14.8272 -12.7846 281.59 -1938.72 282.612 -1929.0 0.0 282.612 -1929.0 115.566 -28.8294 -1559.6514 61.7082 61.7082
6 4 -6.645953 0.0 -28.8294 14.8272 -12.7846 281.59 -1938.72 282.612 -1929.0 0.0 282.612 -1929.0 115.566 -28.8294 -1559.6514 61.7082 61.7082
6 5 -6.6367807 0.0 -28.6991 14.8315 -12.7774 281.59 -1938.72 282.62 -1929.05 0.0 282.62 -1929.05 115.506 -28.6991 -1559.6232 61.7064 61.7064
6 6 -6.6367807 0.0 -28.6991 14.8315 -12.7774 281.59 -1938.72 282.62 -1929.05 0.0 282.62 -1929.05 115.506 -28.6991 -1559.6232 61.7064 61.7064
6 7 -6.6367807 0.0 -28.6991 14.8315 -12.7774 281.59 -1938.72 282.62 -1929.05 0.0 282.62 -1929.05 115.506 -28.6991 -1559.6232 61.7064 61.7064
7 0 -6.244002 0.0 -28.3359 15.0902 -13.284 281.59 -1938.72 284.593 -1926.35 0.0 284.593 -1926.35 110.147 -28.3359 -1559.9458 59.97 59.97
7 1 -6.218628 0.0 -28.2946 15.0789 -13.1942 281.59 -1938.72 284.498 -1925.78 0.0 284.498 -1925.78 110.26 -28.2946 -1559.3167 60.4622 60.4622
7 2 -6.220361 0.0 -28.3591 15.0735 -13.1179 281.59 -1938.72 284.394 -1925.48 0.0 284.394 -1925.48 111.059 -28.3591 -1558.386 61.0799 61.0799
8 0 -6.421263 0.0 -24.9166 14.8257 -12.2908 281.59 -1938.72 283.456 -1932.19 0.0 283.456 -1932.19 114.671 -24.9166 -1558.9795 56.383 56.383
8 1 -6.421263 0.0 -24.9166 14.8257 -12.2908 281.59 -1938.72 283.456 -1932.19 0.0 283.456 -1932.19 114.671 -24.9166 -1558.9795 56.383 56.383
8 2 -6.421263 0.0 -24.9166 14.8257 -12.2908 281.59 -1938.72 283.456 -1932.19 0.0 283.456 -1932.19 114.671 -24.9166 -1558.9795 56.383 56.383
8 3 -6.421263 0.0 -24.9166 14.8257 -12.2908 281.59 -1938.72 283.456 -1932.19 0.0 283.456 -1932.19 114.671 -24.9166 -1558.9795 56.383 56.383
8 4 -6.460189 0.0 -26.0155 14.8097 -12.2985 281.59 -1938.72 283.702 -1931.54 0.0 283.702 -1931.54 115.218 -26.0155 -1558.6355 56.7472 56.7472
8 5 -6.460189 0.0 -26.0155 14.8097 -12.2985 281.59 -1938.72 283.702 -1931.54 0.0 283.702 -1931.54 115.218 -26.0155 -1558.6355 56.7472 56.7472
8 6 -6.460189 0.0 -26.0155 14.8097 -12.2985 281.59 -1938.72 283.702 -1931.54 0.0 283.702 -1931.54 115.218 -26.0155 -1558.6355 56.7472 56.7472
8 7 -6.1906857 0.0 -21.9411 14.8106 -11.3353 281.59 -1938.72 283.411 -1932.02 0.0 283.411 -1932.02 114.363 -21.9411 -1556.1871 57.842 57.842
9 0 -5.878342 0.0 -20.3244 15.1257 -10.1001 281.59 -1938.72 286.786 -1932.91 0.0 286.786 -1932.91 107.599 -20.3244 -1558.8495 60.2262 60.2262
9 1 -5.878342 0.0 -20.3244 15.1257 -10.1001 281.59 -1938.72 286.786 -1932.91 0.0 286.786 -1932.91 107.599 -20.3244 -1558.8495 60.2262 60.2262
9 2 -6.0964065 0.0 -24.735 15.1068 -11.8527 281.59 -1938.72 286.419 -1930.87 0.0 286.419 -1930.87 111.105 -24.735 -1558.081 60.7409 60.7409
9 3 -6.0964065 0.0 -24.735 15.1068 -11.8527 281.59 -1938.72 286.419 -1930.87 0.0 286.419 -1930.87 111.105 -24.735 -1558.081 60.7409 60.7409
9 4 -6.0964065 0.0 -24.735 15.1068 -11.8527 281.59 -1938.72 286.419 -1930.87 0.0 286.419 -1930.87 111.105 -24.735 -1558.081 60.7409 60.7409
9 5 -6.319922 0.0 -26.9721 15.0767 -11.186 281.59 -1938.72 286.397 -1930.41 0.0 286.397 -1930.41 114.515 -26.9721 -1556.4702 62.7161 62.7161
9 6 -6.319922 0.0 -26.9721 15.0767 -11.186 281.59 -1938.72 286.397 -1930.41 0.0 286.397 -1930.41 114.515 -26.9721 -1556.4702 62.7161 62.7161
9 7 -6.319922 0.0 -26.9721 15.0767 -11.186 281.59 -1938.72 286.397 -1930.41 0.0 286.397 -1930.41 114.515 -26.9721 -1556.4702 62.7161 62.7161
10 0 -6.013784 0.0 -20.1141 15.194 -12.3239 281.59 -1938.72 286.012 -1936.37 0.0 286.012 -1936.37 111.648 -20.1141 -1558.8241 63.4443 63.4443
10 1 -6.013784 0.0 -20.1141 15.194 -12.3239 281.59 -1938.72 286.012 -1936.37 0.0 286.012 -1936.37 111.648 -20.1141 -1558.8241 63.4443 63.4443
10 2 -6.040171 0.0 -20.8648 15.1641 -12.0131 281.59 -1938.72 285.581 -1934.71 0.0 285.581 -1934.71 111.723 -20.8648 -1558.2708 63.6791 63.6791
10 3 -6.040171 0.0 -20.8648 15.1641 -12.0131 281.59 -1938.72 285.581 -1934.71 0.0 285.581 -1934.71 111.723 -20.8648 -1558.2708 63.6791 63.6791
10 4 -6.040171 0.0 -20.8648 15.1641 -12.0131 281.59 -1938.72 285.581 -1934.71 0.0 285.581 -1934.71 111.723 -20.8648 -1558.2708 63.6791 63.6791
10 5 -6.0349584 0.0 -21.1909 15.0976 -12.8021 281.59 -1938.72 285.23 -1934.47 0.0 285.23 -1934.47 114.635 -21.1909 -1555.7959 65.6854 65.6854
10 6 -6.0349584 0.0 -21.1909 15.0976 -12.8021 281.59 -1938.72 285.23 -1934.47 0.0 285.23 -1934.47 114.635 -21.1909 -1555.7959 65.6854 65.6854
10 7 -6.0349584 0.0 -21.1909 15.0976 -12.8021 281.59 -1938.72 285.23 -1934.47 0.0 285.23 -1934.47 114.635 -21.1909 -1555.7959 65.6854 65.6854
11 0 -6.144869 0.0 -19.9481 15.2869 -11.5078 281.59 -1938.72 284.279 -1935.13 0.0 284.279 -1935.13 112.234 -19.9481 -1558.5652 60.5213 60.5213
11 1 -6.144869 0.0 -19.9481 15.2869 -11.5078 281.59 -1938.72 284.279 -1935.13 0.0 284.279 -1935.13 112.234 -19.9481 -1558.5652 60.5213 60.5213
11 2 -6.144869 0.0 -19.9481 15.2869 -11.5078 281.59 -1938.72 284.279 -1935.13 0.0 284.279 -1935.13 112.234 -19.9481 -1558.5652 60.5213 60.5213
11 3 -6.144869 0.0 -19.9481 15.2869 -11.5078 281.59 -1938.72 284.279 -1935.13 0.0 284.279 -1935.13 112.234 -19.9481 -1558.5652 60.5213 60.5213
11 4 -6.0902443 0.0 -19.3908 15.2674 -11.5966 281.59 -1938.72 284.358 -1935.34 0.0 284.358 -1935.34 111.952 -19.3908 -1558.4208 60.5397 60.5397
11 5 -6.0902443 0.0 -19.3908 15.2674 -11.5966 281.59 -1938.72 284.358 -1935.34 0.0 284.358 -1935.34 111.952 -19.3908 -1558.4208 60.5397 60.5397
11 6 -6.0902443 0.0 -19.3908 15.2674 -11.5966 281.59 -1938.72 284.358 -1935.34 0.0 284.358 -1935.34 111.952 -19.3908 -1558.4208 60.5397 60.5397
11 7 -6.113826 0.0 -19.626 15.2868 -11.5386 281.59 -1938.72 284.265 -1935.13 0.0 284.265 -1935.13 112.136 -19.626 -1558.355 60.6119 60.6119
12 0 -6.395971 0.0 -29.2588 14.988 -13.1616 281.59 -1938.72 283.867 -1926.32 0.0 283.867 -1926.32 113.582 -29.2588 -1558.1296 58.5149 58.5149
12 1 -6.395971 0.0 -29.2588 14.988 -13.1616 281.59 -1938.72 283.867 -1926.32 0.0 283.867 -1926.32 113.582 -29.2588 -1558.1296 58.5149 58.5149
12 2 -6.3058457 0.0 -29.78 15.0068 -12.9954 281.59 -1938.72 284.361 -1924.61 0.0 284.361 -1924.61 113.361 -29.78 -1556.668 59.5162 59.5162
12 3 -6.3058457 0.0 -29.78 15.0068 -12.9954 281.59 -1938.72 284.361 -1924.61 0.0 284.361 -1924.61 113.361 -29.78 -1556.668 59.5162 59.5162
12 4 -6.2374816 0.0 -28.8985 15.0116 -13.0277 281.59 -1938.72 284.626 -1925.29 0.0 284.626 -1925.29 113.046 -28.8985 -1556.5166 60.1315 60.1315
12 5 -6.2374816 0.0 -28.8985 15.0116 -13.0277 281.59 -1938.72 284.626 -1925.29 0.0 284.626 -1925.29 113.046 -28.8985 -1556.5166 60.1315 60.1315
12 6 -6.2374816 0.0 -28.8985 15.0116 -13.0277 281.59 -1938.72 284.626 -1925.29 0.0 284.626 -1925.29 113.046 -28.8985 -1556.5166 60.1315 60.1315
12 7 -6.2374816 0.0 -28.8985 15.0116 -13.0277 281.59 -1938.72 284.626 -1925.29 0.0 284.626 -1925.29 113.046 -28.8985 -1556.5166 60.1315 60.1315
12 8 -6.5447726 0.0 -31.2687 14.9465 -13.6574 281.59 -1938.72 282.939 -1924.77 0.0 282.939 -1924.77 119.493 -31.2687 -1553.6068 61.617 61.617
12 9 -6.381363 0.0 -28.9787 14.9308 -13.0809 281.59 -1938.72 282.973 -1925.14 0.0 282.973 -1925.14 118.626 -28.9787 -1552.5197 62.436 62.436
12 10 -6.25063 0.0 -29.0045 14.8879 -13.3066 281.59 -1938.72 283.312 -1923.78 0.0 283.312 -1923.78 118.334 -29.0045 -1551.1385 62.7537 62.7537
13 0 -5.8429184 0.0 -17.9652 15.0163 -12.8397 281.59 -1938.72 285.242 -1936.5 0.0 285.242 -1936.5 111.301 -17.9652 -1557.9221 60.3139 60.3139
13 1 -5.8429184 0.0 -17.9652 15.0163 -12.8397 281.59 -1938.72 285.242 -1936.5 0.0 285.242 -1936.5 111.301 -17.9652 -1557.9221 60.3139 60.3139
13 2 -5.8429184 0.0 -17.9652 15.0163 -12.8397 281.59 -1938.72 285.242 -1936.5 0.0 285.242 -1936.5 111.301 -17.9652 -1557.9221 60.3139 60.3139
13 3 -5.7464356 0.0 -18.2967 14.9974 -13.0936 281.59 -1938.72 285.621 -1935.28 0.0 285.621 -1935.28 112.067 -18.2967 -1555.8888 62.6622 62.6622
13 4 -5.7464356 0.0 -18.2967 14.9974 -13.0936 281.59 -1938.72 285.621 -1935.28 0.0 285.621 -1935.28 112.067 -18.2967 -1555.8888 62.6622 62.6622
13 5 -5.704662 0.0 -17.7483 15.0019 -13.0639 281.59 -1938.72 285.622 -1935.41 0.0 285.622 -1935.41 111.856 -17.7483 -1555.6804 62.6531 62.6531
13 6 -5.704662 0.0 -17.7483 15.0019 -13.0639 281.59 -1938.72 285.622 -1935.41 0.0 285.622 -1935.41 111.856 -17.7483 -1555.6804 62.6531 62.6531
13 7 -5.704662 0.0 -17.7483 15.0019 -13.0639 281.59 -1938.72 285.622 -1935.41 0.0 285.622 -1935.41 111.856 -17.7483 -1555.6804 62.6531 62.6531
14 0 -6.04445 0.0 -25.0894 14.9767 -10.7378 281.59 -1938.72 285.973 -1927.87 0.0 285.973 -1927.87 109.31 -25.0894 -1557.6764 59.314 59.314
14 1 -6.04445 0.0 -25.0894 14.9767 -10.7378 281.59 -1938.72 285.973 -1927.87 0.0 285.973 -1927.87 109.31 -25.0894 -1557.6764 59.314 59.314
14 2 -6.0200815 0.0 -24.8332 14.9832 -10.8036 281.59 -1938.72 286.003 -1927.97 0.0 286.003 -1927.97 109.445 -24.8332 -1557.3552 59.6449 59.6449
14 3 -6.0200815 0.0 -24.8332 14.9832 -10.8036 281.59 -1938.72 286.003 -1927.97 0.0 286.003 -1927.97 109.445 -24.8332 -1557.3552 59.6449 59.6449
14 4 -6.0200815 0.0 -24.8332 14.9832 -10.8036 281.59 -1938.72 286.003 -1927.97 0.0 286.003 -1927.97 109.445 -24.8332 -1557.3552 59.6449 59.6449
14 5 -5.9725533 0.0 -24.7127 15.0144 -12.344 281.59 -1938.72 285.866 -1928.66 0.0 285.866 -1928.66 110.74 -24.7127 -1556.7667 59.8728 59.8728
14 6 -5.9725533 0.0 -24.7127 15.0144 -12.344 281.59 -1938.72 285.866 -1928.66 0.0 285.866 -1928.66 110.74 -24.7127 -1556.7667 59.8728 59.8728
14 7 -5.9725533 0.0 -24.7127 15.0144 -12.344 281.59 -1938.72 285.866 -1928.66 0.0 285.866 -1928.66 110.74 -24.7127 -1556.7667 59.8728 59.8728
15 0 -6.04008 0.0 -20.6913 14.9458 -12.5983 281.59 -1938.72 283.149 -1932.14 0.0 283.149 -1932.14 112.266 -20.6913 -1557.4163 56.8508 56.8508
15 1 -6.04008 0.0 -20.6913 14.9458 -12.5983 281.59 -1938.72 283.149 -1932.14 0.0 283.149 -1932.14 112.266 -20.6913 -1557.4163 56.8508 56.8508
15 2 -6.04008 0.0 -20.6913 14.9458 -12.5983 281.59 -1938.72 283.149 -1932.14 0.0 283.149 -1932.14 112.266 -20.6913 -1557.4163 56.8508 56.8508
15 3 -6.0100155 0.0 -20.2378 14.9557 -12.582 281.59 -1938.72 283.189 -1932.38 0.0 283.189 -1932.38 112.111 -20.2378 -1557.3179 56.8312 56.8312
15 4 -6.2353272 0.0 -23.65 14.9425 -14.2736 281.59 -1938.72 283.196 -1932.51 0.0 283.196 -1932.51 115.877 -23.65 -1557.0869 57.5747 57.5747
15 5 -6.2353272 0.0 -23.65 14.9425 -14.2736 281.59 -1938.72 283.196 -1932.51 0.0 283.196 -1932.51 115.877 -23.65 -1557.0869 57.5747 57.5747
15 6 -6.2353272 0.0 -23.65 14.9425 -14.2736 281.59 -1938.72 283.196 -1932.51 0.0 283.196 -1932.51 115.877 -23.65 -1557.0869 57.5747 57.5747
15 7 -6.2353272 0.0 -23.65 14.9425 -14.2736 281.59 -1938.72 283.196 -1932.51 0.0 283.196 -1932.51 115.877 -23.65 -1557.0869 57.5747 57.5747
16 0 -6.3740387 0.0 -21.9607 15.0592 -12.8804 281.59 -1938.72 283.148 -1935.74 0.0 283.148 -1935.74 118.019 -21.9607 -1556.5337 62.2343 62.2343
16 1 -6.3740387 0.0 -21.9607 15.0592 -12.8804 281.59 -1938.72 283.148 -1935.74 0.0 283.148 -1935.74 118.019 -21.9607 -1556.5337 62.2343 62.2343
16 2 -6.3740387 0.0 -21.9607 15.0592 -12.8804 281.59 -1938.72 283.148 -1935.74 0.0 283.148 -1935.74 118.019 -21.9607 -1556.5337 62.2343 62.2343
16 3 -6.3740387 0.0 -21.9607 15.0592 -12.8804 281.59 -1938.72 283.148 -1935.74 0.0 283.148 -1935.74 118.019 -21.9607 -1556.5337 62.2343 62.2343
16 4 -6.373782 0.0 -21.973 15.0582 -12.8535 281.59 -1938.72 283.16 -1935.71 0.0 283.16 -1935.71 118.022 -21.973 -1556.501 62.2357 62.2357
16 5 -6.3692417 0.0 -21.9213 15.0603 -12.8594 281.59 -1938.72 283.174 -1935.74 0.0 283.174 -1935.74 117.99 -21.9213 -1556.4973 62.2301 62.2301
16 6 -6.3692417 0.0 -21.9213 15.0603 -12.8594 281.59 -1938.72 283.174 -1935.74 0.0 283.174 -1935.74 117.99 -21.9213 -1556.4973 62.2301 62.2301
16 7 -6.3692417 0.0 -21.9213 15.0603 -12.8594 281.59 -1938.72 283.174 -1935.74 0.0 283.174 -1935.74 117.99 -21.9213 -1556.4973 62.2301 62.2301
17 0 -5.697889 0.0 -15.3951 15.178 -10.9851 281.59 -1938.72 286.938 -1938.62 0.0 286.938 -1938.62 110.564 -15.3951 -1556.5131 64.3577 64.3577
17 1 -5.697889 0.0 -15.3951 15.178 -10.9851 281.59 -1938.72 286.938 -1938.62 0.0 286.938 -1938.62 110.564 -15.3951 -1556.5131 64.3577 64.3577
17 2 -5.697889 0.0 -15.3951 15.178 -10.9851 281.59 -1938.72 286.938 -1938.62 0.0 286.938 -1938.62 110.564 -15.3951 -1556.5131 64.3577 64.3577
17 3 -5.6894226 0.0 -15.4471 15.1786 -11.0036 281.59 -1938.72 286.984 -1938.49 0.0 286.984 -1938.49 110.619 -15.4471 -1556.3341 64.467 64.467
17 4 -5.6894226 0.0 -15.4471 15.1786 -11.0036 281.59 -1938.72 286.984 -1938.49 0.0 286.984 -1938.49 110.619 -15.4471 -1556.3341 64.467 64.467
17 5 -5.6894226 0.0 -15.4471 15.1786 -11.0036 281.59 -1938.72 286.984 -1938.49 0.0 286.984 -1938.49 110.619 -15.4471 -1556.3341 64.467 64.467
17 6 -5.3073654 0.0 -10.357 15.2013 -11.154 281.59 -1938.72 287.223 -1940.6 0.0 287.223 -1940.6 111.668 -10.357 -1552.0659 66.8968 66.8968
17 7 -5.3073654 0.0 -10.357 15.2013 -11.154 281.59 -1938.72 287.223 -1940.6 0.0 287.223 -1940.6 111.668 -10.357 -1552.0659 66.8968 66.8968
18 0 -6.2146583 0.0 -20.966 15.0841 -10.7056 281.59 -1938.72 282.831 -1931.97 0.0 282.831 -1931.97 113.88 -20.966 -1556.2249 60.2566 60.2566
18 1 -6.2146583 0.0 -20.966 15.0841 -10.7056 281.59 -1938.72 282.831 -1931.97 0.0 282.831 -1931.97 113.88 -20.966 -1556.2249 60.2566 60.2566
18 2 -6.087624 0.0 -19.3956 15.0692 -10.7198 281.59 -1938.72 283.194 -1932.92 0.0 283.194 -1932.92 113.403 -19.3956 -1555.7186 60.8441 60.8441
18 3 -6.087624 0.0 -19.3956 15.0692 -10.7198 281.59 -1938.72 283.194 -1932.92 0.0 283.194 -1932.92 113.403 -19.3956 -1555.7186 60.8441 60.8441
18 4 -6.087624 0.0 -19.3956 15.0692 -10.7198 281.59 -1938.72 283.194 -1932.92 0.0 283.194 -1932.92 113.403 -19.3956 -1555.7186 60.8441 60.8441
18 5 -6.0175204 0.0 -19.4364 15.1041 -12.121 281.59 -1938.72 283.046 -1932.83 0.0 283.046 -1932.83 115.756 -19.4364 -1553.4644 61.9223 61.9223
18 6 -6.0175204 0.0 -19.4364 15.1041 -12.121 281.59 -1938.72 283.046 -1932.83 0.0 283.046 -1932.83 115.756 -19.4364 -1553.4644 61.9223 61.9223
18 7 -6.0175204 0.0 -19.4364 15.1041 -12.121 281.59 -1938.72 283.046 -1932.83 0.0 283.046 -1932.83 115.756 -19.4364 -1553.4644 61.9223 61.9223
19 0 -5.8648257 0.0 -14.2126 15.125 -12.2701 281.59 -1938.72 285.429 -1942.21 0.0 285.429 -1942.21 114.875 -14.2126 -1556.1187 65.1838 65.1838
19 1 -5.8648257 0.0 -14.2126 15.125 -12.2701 281.59 -1938.72 285.429 -1942.21 0.0 285.429 -1942.21 114.875 -14.2126 -1556.1187 65.1838 65.1838
19 2 -5.8648257 0.0 -14.2126 15.125 -12.2701 281.59 -1938.72 285.429 -1942.21 0.0 285.429 -1942.21 114.875 -14.2126 -1556.1187 65.1838 65.1838
19 3 -5.8648257 0.0 -14.2126 15.125 -12.2701 281.59 -1938.72 285.429 -1942.21 0.0 285.429 -1942.21 114.875 -14.2126 -1556.1187 65.1838 65.1838
19 4 -5.9521456 0.0 -15.2248 15.119 -12.3058 281.59 -1938.72 285.295 -1941.91 0.0 285.295 -1941.91 115.94 -15.2248 -1555.8998 65.212 65.212
19 5 -5.9521456 0.0 -15.2248 15.119 -12.3058 281.59 -1938.72 285.295 -1941.91 0.0 285.295 -1941.91 115.94 -15.2248 -1555.8998 65.212 65.212
19 6 -5.922401 0.0 -14.7727 15.1077 -12.306 281.59 -1938.72 285.327 -1942.19 0.0 285.327 -1942.19 115.941 -14.7727 -1555.6946 65.45 65.45
19 7 -5.922401 0.0 -14.7727 15.1077 -12.306 281.59 -1938.72 285.327 -1942.19 0.0 285.327 -1942.19 115.941 -14.7727 -1555.6946 65.45 65.45
20 0 -6.372802 0.0 -24.127 14.9657 -13.6334 281.59 -1938.72 283.11 -1933.21 0.0 283.11 -1933.21 118.129 -24.127 -1556.098 62.7665 62.7665
20 1 -6.467431 0.0 -25.3295 15.0781 -12.9045 281.59 -1938.72 282.557 -1931.14 0.0 282.557 -1931.14 118.269 -25.3295 -1555.6436 60.4823 60.4823
20 2 -6.467431 0.0 -25.3295 15.0781 -12.9045 281.59 -1938.72 282.557 -1931.14 0.0 282.557 -1931.14 118.269 -25.3295 -1555.6436 60.4823 60.4823
20 3 -6.3259172 0.0 -24.5772 14.9566 -13.724 281.59 -1938.72 282.953 -1931.61 0.0 282.953 -1931.61 118.365 -24.5772 -1554.8691 62.5224 62.5224
20 4 -6.260605 0.0 -23.2624 15.066 -12.9474 281.59 -1938.72 282.921 -1931.58 0.0 282.921 -1931.58 118.417 -23.2624 -1553.5043 62.358 62.358
20 5 -6.126641 0.0 -22.1086 14.9445 -13.5584 281.59 -1938.72 282.99 -1932.08 0.0 282.99 -1932.08 118.467 -22.1086 -1552.7316 63.4115 63.4115
20 6 -6.126641 0.0 -22.1086 14.9445 -13.5584 281.59 -1938.72 282.99 -1932.08 0.0 282.99 -1932.08 118.467 -22.1086 -1552.7316 63.4115 63.4115
20 7 -6.087224 0.0 -20.7954 15.0805 -12.5968 281.59 -1938.72 282.554 -1931.62 0.0 282.554 -1931.62 118.089 -20.7954 -1551.7725 62.6886 62.6886
21 0 -6.2963233 0.0 -26.076 14.9438 -12.2385 281.59 -1938.72 283.785 -1928.63 0.0 283.785 -1928.63 114.853 -26.076 -1556.068 58.9648 58.9648
21 1 -6.2963233 0.0 -26.076 14.9438 -12.2385 281.59 -1938.72 283.785 -1928.63 0.0 283.785 -1928.63 114.853 -26.076 -1556.068 58.9648 58.9648
21 2 -6.2758517 0.0 -25.8647 14.9509 -11.6906 281.59 -1938.72 283.77 -1928.04 0.0 283.77 -1928.04 114.234 -25.8647 -1555.9008 59.0761 59.0761
21 3 -6.2758517 0.0 -25.8647 14.9509 -11.6906 281.59 -1938.72 283.77 -1928.04 0.0 283.77 -1928.04 114.234 -25.8647 -1555.9008 59.0761 59.0761
21 4 -6.2758517 0.0 -25.8647 14.9509 -11.6906 281.59 -1938.72 283.77 -1928.04 0.0 283.77 -1928.04 114.234 -25.8647 -1555.9008 59.0761 59.0761
21 5 -6.2758517 0.0 -25.8647 14.9509 -11.6906 281.59 -1938.72 283.77 -1928.04 0.0 283.77 -1928.04 114.234 -25.8647 -1555.9008 59.0761 59.0761
21 6 -5.9220695 0.0 -22.3585 14.9413 -12.2438 281.59 -1938.72 283.746 -1928.21 0.0 283.746 -1928.21 115.741 -22.3585 -1551.0815 61.5945 61.5945
21 7 -5.9220695 0.0 -22.3585 14.9413 -12.2438 281.59 -1938.72 283.746 -1928.21 0.0 283.746 -1928.21 115.741 -22.3585 -1551.0815 61.5945 61.5945
22 0 -6.1790147 0.0 -22.5851 14.9567 -11.2064 281.59 -1938.72 282.577 -1929.19 0.0 282.577 -1929.19 114.982 -22.5851 -1554.2161 62.4056 62.4056
22 1 -6.1790147 0.0 -22.5851 14.9567 -11.2064 281.59 -1938.72 282.577 -1929.19 0.0 282.577 -1929.19 114.982 -22.5851 -1554.2161 62.4056 62.4056
22 2 -6.032962 0.0 -20.9323 14.9649 -10.786 281.59 -1938.72 282.91 -1929.44 0.0 282.91 -1929.44 115.309 -20.9323 -1552.1532 64.2933 64.2933
22 3 -6.032962 0.0 -20.9323 14.9649 -10.786 281.59 -1938.72 282.91 -1929.44 0.0 282.91 -1929.44 115.309 -20.9323 -1552.1532 64.2933 64.2933
22 4 -6.032962 0.0 -20.9323 14.9649 -10.786 281.59 -1938.72 282.91 -1929.44 0.0 282.91 -1929.44 115.309 -20.9323 -1552.1532 64.2933 64.2933
22 5 -5.8729105 0.0 -19.1405 14.9721 -10.8123 281.59 -1938.72 283.182 -1930.03 0.0 283.182 -1930.03 114.518 -19.1405 -1551.4706 64.835 64.835
22 6 -5.8729105 0.0 -19.1405 14.9721 -10.8123 281.59 -1938.72 283.182 -1930.03 0.0 283.182 -1930.03 114.518 -19.1405 -1551.4706 64.835 64.835
22 7 -5.8729105 0.0 -19.1405 14.9721 -10.8123 281.59 -1938.72 283.182 -1930.03 0.0 283.182 -1930.03 114.518 -19.1405 -1551.4706 64.835 64.835
23 0 -6.4238663 0.0 -25.7247 15.2648 -12.1418 281.59 -1938.72 284.054 -1931.08 0.0 284.054 -1931.08 118.629 -25.7247 -1554.1217 64.9987 64.9987
23 1 -6.4238663 0.0 -25.7247 15.2648 -12.1418 281.59 -1938.72 284.054 -1931.08 0.0 284.054 -1931.08 118.629 -25.7247 -1554.1217 64.9987 64.9987
23 2 -6.4238663 0.0 -25.7247 15.2648 -12.1418 281.59 -1938.72 284.054 -1931.08 0.0 284.054 -1931.08 118.629 -25.7247 -1554.1217 64.9987 64.9987
23 3 -6.306814 0.0 -23.3663 15.2666 -12.6062 281.59 -1938.72 283.967 -1933.14 0.0 283.967 -1933.14 120.064 -23.3663 -1552.4752 66.6256 66.6256
23 4 -6.306814 0.0 -23.3663 15.2666 -12.6062 281.59 -1938.72 283.967 -1933.14 0.0 283.967 -1933.14 120.064 -23.3663 -1552.4752 66.6256 66.6256
23 5 -6.294682 0.0 -23.2496 15.2775 -12.5297 281.59 -1938.72 283.916 -1932.95 0.0 283.916 -1932.95 120.065 -23.2496 -1552.2185 66.7064 66.7064
23 6 -6.294682 0.0 -23.2496 15.2775 -12.5297 281.59 -1938.72 283.916 -1932.95 0.0 283.916 -1932.95 120.065 -23.2496 -1552.2185 66.7064 66.7064
23 7 -6.294682 0.0 -23.2496 15.2775 -12.5297 281.59 -1938.72 283.916 -1932.95 0.0 283.916 -1932.95 120.065 -23.2496 -1552.2185 66.7064 66.7064
24 0 -6.0987453 0.0 -22.6087 15.4071 -11.4716 281.59 -1938.72 284.045 -1929.68 0.0 284.045 -1929.68 114.994 -22.6087 -1553.2498 61.8422 61.8422
24 1 -6.0987453 0.0 -22.6087 15.4071 -11.4716 281.59 -1938.72 284.045 -1929.68 0.0 284.045 -1929.68 114.994 -22.6087 -1553.2498 61.8422 61.8422
24 2 -6.0628204 0.0 -22.9446 15.3609 -12.0356 281.59 -1938.72 284.039 -1929.2 0.0 284.039 -1929.2 117.107 -22.9446 -1550.9985 63.1129 63.1129
24 3 -6.040428 0.0 -22.482 15.3521 -11.9781 281.59 -1938.72 284.068 -1929.55 0.0 284.068 -1929.55 117.003 -22.482 -1550.961 63.0953 63.0953
24 4 -6.040428 0.0 -22.482 15.3521 -11.9781 281.59 -1938.72 284.068 -1929.55 0.0 284.068 -1929.55 117.003 -22.482 -1550.961 63.0953 63.0953
24 5 -6.040428 0.0 -22.482 15.3521 -11.9781 281.59 -1938.72 284.068 -1929.55 0.0 284.068 -1929.55 117.003 -22.482 -1550.961 63.0953 63.0953
24 6 -6.040428 0.0 -22.482 15.3521 -11.9781 281.59 -1938.72 284.068 -1929.55 0.0 284.068 -1929.55 117.003 -22.482 -1550.961 63.0953 63.0953
24 7 -6.040428 0.0 -22.482 15.3521 -11.9781 281.59 -1938.72 284.068 -1929.55 0.0 284.068 -1929.55 117.003 -22.482 -1550.961 63.0953 63.0953
25 0 -6.6911936 0.0 -28.7416 15.1463 -11.5443 281.59 -1938.72 282.527 -1928.01 0.0 282.527 -1928.01 121.91 -28.7416 -1552.3146 64.6727 64.6727
25 1 -6.6911936 0.0 -28.7416 15.1463 -11.5443 281.59 -1938.72 282.527 -1928.01 0.0 282.527 -1928.01 121.91 -28.7416 -1552.3146 64.6727 64.6727
25 2 -6.6911936 0.0 -28.7416 15.1463 -11.5443 281.59 -1938.72 282.527 -1928.01 0.0 282.527 -1928.01 121.91 -28.7416 -1552.3146 64.6727 64.6727
25 3 -6.6911936 0.0 -28.7416 15.1463 -11.5443 281.59 -1938.72 282.527 -1928.01 0.0 282.527 -1928.01 121.91 -28.7416 -1552.3146 64.6727 64.6727
25 4 -6.690967 0.0 -28.7467 15.137 -11.5031 281.59 -1938.72 282.513 -1927.95 0.0 282.513 -1927.95 121.959 -28.7467 -1552.2246 64.7447 64.7447
25 5 -6.690967 0.0 -28.7467 15.137 -11.5031 281.59 -1938.72 282.513 -1927.95 0.0 282.513 -1927.95 121.959 -28.7467 -1552.2246 64.7447 64.7447
25 6 -6.6338367 0.0 -27.4776 15.1202 -11.4639 281.59 -1938.72 282.471 -1928.9 0.0 282.471 -1928.9 123.265 -27.4776 -1550.6416 65.5401 65.5401
25 7 -6.6338367 0.0 -27.4776 15.1202 -11.4639 281.59 -1938.72 282.471 -1928.9 0.0 282.471 -1928.9 123.265 -27.4776 -1550.6416 65.5401 65.5401
26 0 -5.549999 0.0 -11.4791 15.0776 -13.2521 281.59 -1938.72 285.619 -1942.64 0.0 285.619 -1942.64 116.232 -11.4791 -1552.2681 67.5778 67.5778
26 1 -5.4852643 0.0 -11.0306 15.1104 -13.095 281.59 -1938.72 285.821 -1942.38 0.0 285.821 -1942.38 115.345 -11.0306 -1552.2445 67.4855 67.4855
26 2 -5.4852643 0.0 -11.0306 15.1104 -13.095 281.59 -1938.72 285.821 -1942.38 0.0 285.821 -1942.38 115.345 -11.0306 -1552.2445 67.4855 67.4855
26 3 -5.4852643 0.0 -11.0306 15.1104 -13.095 281.59 -1938.72 285.821 -1942.38 0.0 285.821 -1942.38 115.345 -11.0306 -1552.2445 67.4855 67.4855
26 4 -5.501836 0.0 -11.1684 15.0997 -13.0814 281.59 -1938.72 285.73 -1942.3 0.0 285.73 -1942.3 115.831 -11.1684 -1551.9075 67.7833 67.7833
26 5 -5.501836 0.0 -11.1684 15.0997 -13.0814 281.59 -1938.72 285.73 -1942.3 0.0 285.73 -1942.3 115.831 -11.1684 -1551.9075 67.7833 67.7833
26 6 -5.501836 0.0 -11.1684 15.0997 -13.0814 281.59 -1938.72 285.73 -1942.3 0.0 285.73 -1942.3 115.831 -11.1684 -1551.9075 67.7833 67.7833
26 7 -5.501836 0.0 -11.1684 15.0997 -13.0814 281.59 -1938.72 285.73 -1942.3 0.0 285.73 -1942.3 115.831 -11.1684 -1551.9075 67.7833 67.7833
27 0 -5.866572 0.0 -18.8943 15.1271 -11.5413 281.59 -1938.72 284.09 -1932.2 0.0 284.09 -1932.2 115.424 -18.8943 -1551.5803 66.0874 66.0874
27 1 -5.866572 0.0 -18.8943 15.1271 -11.5413 281.59 -1938.72 284.09 -1932.2 0.0 284.09 -1932.2 115.424 -18.8943 -1551.5803 66.0874 66.0874
27 2 -5.866572 0.0 -18.8943 15.1271 -11.5413 281.59 -1938.72 284.09 -1932.2 0.0 284.09 -1932.2 115.424 -18.8943 -1551.5803 66.0874 66.0874
27 3 -5.866572 0.0 -18.8943 15.1271 -11.5413 281.59 -1938.72 284.09 -1932.2 0.0 284.09 -1932.2 115.424 -18.8943 -1551.5803 66.0874 66.0874
27 4 -5.840805 0.0 -18.5233 15.121 -11.5415 281.59 -1938.72 284.134 -1932.43 0.0 284.134 -1932.43 115.393 -18.5233 -1551.4263 66.2815 66.2815
27 5 -5.8408556 0.0 -18.5775 15.1191 -11.5315 281.59 -1938.72 284.121 -1932.32 0.0 284.121 -1932.32 115.369 -18.5775 -1551.4075 66.2444 66.2444
27 6 -5.8408556 0.0 -18.5775 15.1191 -11.5315 281.59 -1938.72 284.121 -1932.32 0.0 284.121 -1932.32 115.369 -18.5775 -1551.4075 66.2444 66.2444
27 7 -5.8408556 0.0 -18.5775 15.1191 -11.5315 281.59 -1938.72 284.121 -1932.32 0.0 284.121 -1932.32 115.369 -18.5775 -1551.4075 66.2444 66.2444
28 0 -6.4588675 0.0 -27.5522 15.3229 -11.4103 281.59 -1938.72 286.017 -1931.04 0.0 286.017 -1931.04 121.169 -27.5522 -1551.4062 67.8172 67.8172
28 1 -6.4588675 0.0 -27.5522 15.3229 -11.4103 281.59 -1938.72 286.017 -1931.04 0.0 286.017 -1931.04 121.169 -27.5522 -1551.4062 67.8172 67.8172
28 2 -6.4588675 0.0 -27.5522 15.3229 -11.4103 281.59 -1938.72 286.017 -1931.04 0.0 286.017 -1931.04 121.169 -27.5522 -1551.4062 67.8172 67.8172
28 3 -6.4588675 0.0 -27.5522 15.3229 -11.4103 281.59 -1938.72 286.017 -1931.04 0.0 286.017 -1931.04 121.169 -27.5522 -1551.4062 67.8172 67.8172
28 4 -6.456151 0.0 -27.3808 15.3385 -11.2185 281.59 -1938.72 285.904 -1930.87 0.0 285.904 -1930.87 121.406 -27.3808 -1550.9409 68.0881 68.0881
28 5 -6.4075646 0.0 -26.7327 15.3196 -11.2523 281.59 -1938.72 285.994 -1931.28 0.0 285.994 -1931.28 123.884 -26.7327 -1548.1346 70.1087 70.1087
28 6 -6.4075646 0.0 -26.7327 15.3196 -11.2523 281.59 -1938.72 285.994 -1931.28 0.0 285.994 -1931.28 123.884 -26.7327 -1548.1346 70.1087 70.1087
28 7 -6.4075646 0.0 -26.7327 15.3196 -11.2523 281.59 -1938.72 285.994 -1931.28 0.0 285.994 -1931.28 123.884 -26.7327 -1548.1346 70.1087 70.1087
29 0 -5.5670447 0.0 -16.4988 15.2433 -10.5434 281.59 -1938.72 287.738 -1935.47 0.0 287.738 -1935.47 113.676 -16.4988 -1550.5547 65.0102 65.0102
29 1 -5.5670447 0.0 -16.4988 15.2433 -10.5434 281.59 -1938.72 287.738 -1935.47 0.0 287.738 -1935.47 113.676 -16.4988 -1550.5547 65.0102 65.0102
29 2 -5.5691805 0.0 -16.4304 15.2539 -10.4914 281.59 -1938.72 287.536 -1935.23 0.0 287.536 -1935.23 113.746 -16.4304 -1550.3784 64.5581 64.5581
29 3 -5.5691805 0.0 -16.4304 15.2539 -10.4914 281.59 -1938.72 287.536 -1935.23 0.0 287.536 -1935.23 113.746 -16.4304 -1550.3784 64.5581 64.5581
29 4 -5.5691805 0.0 -16.4304 15.2539 -10.4914 281.59 -1938.72 287.536 -1935.23 0.0 287.536 -1935.23 113.746 -16.4304 -1550.3784 64.5581 64.5581
29 5 -5.5691805 0.0 -16.4304 15.2539 -10.4914 281.59 -1938.72 287.536 -1935.23 0.0 287.536 -1935.23 113.746 -16.4304 -1550.3784 64.5581 64.5581
29 6 -5.56938 0.0 -16.5073 15.2538 -10.5127 281.59 -1938.72 287.487 -1935.06 0.0 287.487 -1935.06 113.707 -16.5073 -1550.3733 64.5196 64.5196
29 7 -5.56938 0.0 -16.5073 15.2538 -10.5127 281.59 -1938.72 287.487 -1935.06 0.0 287.487 -1935.06 113.707 -16.5073 -1550.3733 64.5196 64.5196
30 0 -6.09427 0.0 -25.1531 15.0276 -13.9019 281.59 -1938.72 283.197 -1927.38 0.0 283.197 -1927.38 119.6 -25.1531 -1549.7361 66.7912 66.7912
30 1 -6.218098 0.0 -27.6786 15.0273 -13.9162 281.59 -1938.72 282.709 -1924.76 0.0 282.709 -1924.76 120.545 -27.6786 -1549.1846 66.0145 66.0145
30 2 -6.218098 0.0 -27.6786 15.0273 -13.9162 281.59 -1938.72 282.709 -1924.76 0.0 282.709 -1924.76 120.545 -27.6786 -1549.1846 66.0145 66.0145
30 3 -6.218098 0.0 -27.6786 15.0273 -13.9162 281.59 -1938.72 282.709 -1924.76 0.0 282.709 -1924.76 120.545 -27.6786 -1549.1846 66.0145 66.0145
30 4 -6.218098 0.0 -27.6786 15.0273 -13.9162 281.59 -1938.72 282.709 -1924.76 0.0 282.709 -1924.76 120.545 -27.6786 -1549.1846 66.0145 66.0145
30 5 -6.218098 0.0 -27.6786 15.0273 -13.9162 281.59 -1938.72 282.709 -1924.76 0.0 282.709 -1924.76 120.545 -27.6786 -1549.1846 66.0145 66.0145
30 6 -6.0365705 0.0 -23.4632 15.02 -13.53 281.59 -1938.72 282.557 -1927.7 0.0 282.557 -1927.7 120.465 -23.4632 -1548.1411 66.5668 66.5668
30 7 -6.0365705 0.0 -23.4632 15.02 -13.53 281.59 -1938.72 282.557 -1927.7 0.0 282.557 -1927.7 120.465 -23.4632 -1548.1411 66.5668 66.5668
31 0 -6.041298 0.0 -25.4105 15.058 -13.5907 281.59 -1938.72 282.04 -1923.97 0.0 282.04 -1923.97 122.974 -25.4105 -1544.3665 71.3689 71.3689
31 1 -6.041298 0.0 -25.4105 15.058 -13.5907 281.59 -1938.72 282.04 -1923.97 0.0 282.04 -1923.97 122.974 -25.4105 -1544.3665 71.3689 71.3689
31 2 -6.0187097 0.0 -25.2831 15.0876 -13.6549 281.59 -1938.72 281.926 -1923.64 0.0 281.926 -1923.64 122.819 -25.2831 -1544.1781 71.1132 71.1132
31 3 -6.0715947 0.0 -27.3417 15.0807 -13.5344 281.59 -1938.72 281.931 -1921.22 0.0 281.931 -1921.22 122.975 -27.3417 -1543.6556 71.2083 71.2083
