# Supplementary material for: Exploring the mechanism of Alisma orientale for the treatment of pregnancy induced hypertension and potential hepato-nephrotoxicity by using network pharmacology, network toxicology, molecular docking and molecular dynamics simulation
Source: Front Pharmacol. 2022 Nov 15;13:1027112. doi: 10.3389/fphar.2022.1027112 (PMC9705790; doi:10.3389/fphar.2022.1027112)
Supplement: Supplementary file 2 [file DataSheet3.zip › AKT1/AKT1694/clusters.dock4.pdb]

REMARK  Energy: 47.5539
REMARK  SimpleFitness: 47.5539
REMARK  FullFitness: -1570.3745
REMARK  InterFull: -30.8195
REMARK  IntraFull: 101.663
REMARK  solvFull: -1924.77
REMARK  surfFull: 283.552
REMARK  extraFull: 0.0
REMARK  deltaGcompsolvpol: -1924.77
REMARK  deltaGcompsolvnonpol: 283.552
REMARK  deltaGprotsolvpol: -1938.72
REMARK  deltaGprotsolvnonpol: 281.59
REMARK  deltaGligsolvpol: -10.6769
REMARK  deltaGligsolvnonpol: 15.0277
REMARK  deltaGvdw: -30.8195
REMARK  deltaGelec: 0.0
REMARK  deltaG: -6.634376
REMARK  Cluster: 0
REMARK  ClusterRank: 0
ATOM   6526 O    LIG     1     -13.706  -1.459  18.354  1.00  0.00      LIG  
ATOM   6527 O1   LIG     1     -10.333  -5.414  17.994  1.00  0.00      LIG  
ATOM   6528 O2   LIG     1     -11.971   3.559  18.200  1.00  0.00      LIG  
ATOM   6529 O3   LIG     1     -10.302   6.354  19.879  1.00  0.00      LIG  
ATOM   6530 O4   LIG     1     -10.242   4.908  16.505  1.00  0.00      LIG  
ATOM   6531 C    LIG     1     -11.854  -1.285  21.730  1.00  0.00      LIG  
ATOM   6532 C1   LIG     1     -12.687  -1.927  20.574  1.00  0.00      LIG  
ATOM   6533 C2   LIG     1     -11.316   0.153  21.423  1.00  0.00      LIG  
ATOM   6534 C3   LIG     1     -12.395  -3.440  20.301  1.00  0.00      LIG  
ATOM   6535 C4   LIG     1     -10.671  -2.157  22.130  1.00  0.00      LIG  
ATOM   6536 C5   LIG     1     -12.041  -4.226  21.577  1.00  0.00      LIG  
ATOM   6537 C6   LIG     1     -12.764  -1.016  19.324  1.00  0.00      LIG  
ATOM   6538 C7   LIG     1     -12.354   0.979  20.760  1.00  0.00      LIG  
ATOM   6539 C8   LIG     1     -11.051  -3.556  22.527  1.00  0.00      LIG  
ATOM   6540 C9   LIG     1     -10.969   1.024  22.644  1.00  0.00      LIG  
ATOM   6541 C10  LIG     1     -13.205   0.388  19.698  1.00  0.00      LIG  
ATOM   6542 C11  LIG     1     -12.816  -1.244  22.923  1.00  0.00      LIG  
ATOM   6543 C12  LIG     1     -11.322  -3.631  19.223  1.00  0.00      LIG  
ATOM   6544 C13  LIG     1     -12.400   2.231  21.219  1.00  0.00      LIG  
ATOM   6545 C14  LIG     1     -10.033   0.183  20.576  1.00  0.00      LIG  
ATOM   6546 C15  LIG     1     -11.432   2.433  22.325  1.00  0.00      LIG  
ATOM   6547 C16  LIG     1     -13.692  -4.089  19.794  1.00  0.00      LIG  
ATOM   6548 C17  LIG     1     -11.571  -5.626  21.297  1.00  0.00      LIG  
ATOM   6549 C18  LIG     1     -13.282   3.342  20.723  1.00  0.00      LIG  
ATOM   6550 C19  LIG     1     -10.896  -5.061  19.018  1.00  0.00      LIG  
ATOM   6551 C20  LIG     1     -11.038  -6.019  20.133  1.00  0.00      LIG  
ATOM   6552 C21  LIG     1     -11.744  -6.597  22.416  1.00  0.00      LIG  
ATOM   6553 C22  LIG     1     -12.491   4.580  20.312  1.00  0.00      LIG  
ATOM   6554 C23  LIG     1     -14.283   3.743  21.789  1.00  0.00      LIG  
ATOM   6555 C24  LIG     1     -11.407   4.309  19.269  1.00  0.00      LIG  
ATOM   6556 C25  LIG     1     -10.819   5.633  18.761  1.00  0.00      LIG  
ATOM   6557 C26  LIG     1      -9.718   5.491  17.694  1.00  0.00      LIG  
ATOM   6558 C27  LIG     1      -8.559   4.634  18.172  1.00  0.00      LIG  
ATOM   6559 C28  LIG     1      -9.173   6.857  17.315  1.00  0.00      LIG  
ATOM   6560 H    LIG     1     -13.720  -1.930  20.933  1.00  0.00      LIG  
ATOM   6561 H1   LIG     1     -10.134  -1.695  22.963  1.00  0.00      LIG  
ATOM   6562 H2   LIG     1      -9.955  -2.248  21.313  1.00  0.00      LIG  
ATOM   6563 H3   LIG     1     -12.978  -4.322  22.133  1.00  0.00      LIG  
ATOM   6564 H4   LIG     1     -11.802  -0.977  18.810  1.00  0.00      LIG  
ATOM   6565 H5   LIG     1     -11.488  -3.542  23.530  1.00  0.00      LIG  
ATOM   6566 H6   LIG     1     -10.120  -4.123  22.631  1.00  0.00      LIG  
ATOM   6567 H7   LIG     1      -9.896   1.014  22.858  1.00  0.00      LIG  
ATOM   6568 H8   LIG     1     -11.456   0.725  23.571  1.00  0.00      LIG  
ATOM   6569 H9   LIG     1     -14.241   0.354  20.050  1.00  0.00      LIG  
ATOM   6570 H10  LIG     1     -13.200   1.024  18.808  1.00  0.00      LIG  
ATOM   6571 H11  LIG     1     -13.396  -2.166  23.010  1.00  0.00      LIG  
ATOM   6572 H12  LIG     1     -13.531  -0.425  22.820  1.00  0.00      LIG  
ATOM   6573 H13  LIG     1     -12.280  -1.119  23.867  1.00  0.00      LIG  
ATOM   6574 H14  LIG     1     -10.425  -3.052  19.447  1.00  0.00      LIG  
ATOM   6575 H15  LIG     1     -11.713  -3.294  18.263  1.00  0.00      LIG  
ATOM   6576 H16  LIG     1     -10.081  -0.487  19.717  1.00  0.00      LIG  
ATOM   6577 H17  LIG     1      -9.167  -0.118  21.171  1.00  0.00      LIG  
ATOM   6578 H18  LIG     1      -9.817   1.187  20.197  1.00  0.00      LIG  
ATOM   6579 H19  LIG     1     -10.593   3.054  21.998  1.00  0.00      LIG  
ATOM   6580 H20  LIG     1     -11.896   2.892  23.202  1.00  0.00      LIG  
ATOM   6581 H21  LIG     1     -14.537  -3.814  20.430  1.00  0.00      LIG  
ATOM   6582 H22  LIG     1     -13.640  -5.179  19.783  1.00  0.00      LIG  
ATOM   6583 H23  LIG     1     -13.921  -3.792  18.771  1.00  0.00      LIG  
ATOM   6584 H24  LIG     1     -13.856   3.006  19.855  1.00  0.00      LIG  
ATOM   6585 H25  LIG     1     -13.506  -2.394  18.178  1.00  0.00      LIG  
ATOM   6586 H26  LIG     1     -10.715  -7.038  19.959  1.00  0.00      LIG  
ATOM   6587 H27  LIG     1     -12.796  -6.642  22.708  1.00  0.00      LIG  
ATOM   6588 H28  LIG     1     -11.156  -6.290  23.285  1.00  0.00      LIG  
ATOM   6589 H29  LIG     1     -11.428  -7.608  22.137  1.00  0.00      LIG  
ATOM   6590 H30  LIG     1     -12.050   5.051  21.195  1.00  0.00      LIG  
ATOM   6591 H31  LIG     1     -13.202   5.301  19.898  1.00  0.00      LIG  
ATOM   6592 H32  LIG     1     -13.783   4.158  22.669  1.00  0.00      LIG  
ATOM   6593 H33  LIG     1     -14.958   4.509  21.398  1.00  0.00      LIG  
ATOM   6594 H34  LIG     1     -14.885   2.886  22.106  1.00  0.00      LIG  
ATOM   6595 H35  LIG     1     -10.624   3.702  19.728  1.00  0.00      LIG  
ATOM   6596 H36  LIG     1     -11.635   6.222  18.332  1.00  0.00      LIG  
ATOM   6597 H37  LIG     1     -12.432   2.804  18.606  1.00  0.00      LIG  
ATOM   6598 H38  LIG     1      -9.918   7.176  19.531  1.00  0.00      LIG  
ATOM   6599 H39  LIG     1      -7.770   4.611  17.415  1.00  0.00      LIG  
ATOM   6600 H40  LIG     1      -8.870   3.597  18.326  1.00  0.00      LIG  
ATOM   6601 H41  LIG     1      -8.136   5.020  19.102  1.00  0.00      LIG  
ATOM   6602 H42  LIG     1      -9.978   7.500  16.949  1.00  0.00      LIG  
ATOM   6603 H43  LIG     1      -8.691   7.346  18.166  1.00  0.00      LIG  
ATOM   6604 H44  LIG     1      -8.441   6.769  16.507  1.00  0.00      LIG  
ATOM   6605 H45  LIG     1     -10.855   4.209  16.805  1.00  0.00      LIG  
TER
REMARK  Energy: 47.5539
REMARK  SimpleFitness: 47.5539
REMARK  FullFitness: -1570.3745
REMARK  InterFull: -30.8195
REMARK  IntraFull: 101.663
REMARK  solvFull: -1924.77
REMARK  surfFull: 283.552
REMARK  extraFull: 0.0
REMARK  deltaGcompsolvpol: -1924.77
REMARK  deltaGcompsolvnonpol: 283.552
REMARK  deltaGprotsolvpol: -1938.72
REMARK  deltaGprotsolvnonpol: 281.59
REMARK  deltaGligsolvpol: -10.6769
REMARK  deltaGligsolvnonpol: 15.0277
REMARK  deltaGvdw: -30.8195
REMARK  deltaGelec: 0.0
REMARK  deltaG: -6.634376
REMARK  Cluster: 0
REMARK  ClusterRank: 1
ATOM   6526 O    LIG     1     -13.706  -1.459  18.354  1.00  0.00      LIG  
ATOM   6527 O1   LIG     1     -10.333  -5.414  17.994  1.00  0.00      LIG  
ATOM   6528 O2   LIG     1     -11.971   3.559  18.200  1.00  0.00      LIG  
ATOM   6529 O3   LIG     1     -10.302   6.354  19.879  1.00  0.00      LIG  
ATOM   6530 O4   LIG     1     -10.242   4.908  16.505  1.00  0.00      LIG  
ATOM   6531 C    LIG     1     -11.854  -1.285  21.730  1.00  0.00      LIG  
ATOM   6532 C1   LIG     1     -12.687  -1.927  20.574  1.00  0.00      LIG  
ATOM   6533 C2   LIG     1     -11.316   0.153  21.423  1.00  0.00      LIG  
ATOM   6534 C3   LIG     1     -12.395  -3.440  20.301  1.00  0.00      LIG  
ATOM   6535 C4   LIG     1     -10.671  -2.157  22.130  1.00  0.00      LIG  
ATOM   6536 C5   LIG     1     -12.041  -4.226  21.577  1.00  0.00      LIG  
ATOM   6537 C6   LIG     1     -12.764  -1.016  19.324  1.00  0.00      LIG  
ATOM   6538 C7   LIG     1     -12.354   0.979  20.760  1.00  0.00      LIG  
ATOM   6539 C8   LIG     1     -11.051  -3.556  22.527  1.00  0.00      LIG  
ATOM   6540 C9   LIG     1     -10.969   1.024  22.644  1.00  0.00      LIG  
ATOM   6541 C10  LIG     1     -13.205   0.388  19.698  1.00  0.00      LIG  
ATOM   6542 C11  LIG     1     -12.816  -1.244  22.923  1.00  0.00      LIG  
ATOM   6543 C12  LIG     1     -11.322  -3.631  19.223  1.00  0.00      LIG  
ATOM   6544 C13  LIG     1     -12.400   2.231  21.219  1.00  0.00      LIG  
ATOM   6545 C14  LIG     1     -10.033   0.183  20.576  1.00  0.00      LIG  
ATOM   6546 C15  LIG     1     -11.432   2.433  22.325  1.00  0.00      LIG  
ATOM   6547 C16  LIG     1     -13.692  -4.089  19.794  1.00  0.00      LIG  
ATOM   6548 C17  LIG     1     -11.571  -5.626  21.297  1.00  0.00      LIG  
ATOM   6549 C18  LIG     1     -13.282   3.342  20.723  1.00  0.00      LIG  
ATOM   6550 C19  LIG     1     -10.896  -5.061  19.018  1.00  0.00      LIG  
ATOM   6551 C20  LIG     1     -11.038  -6.019  20.133  1.00  0.00      LIG  
ATOM   6552 C21  LIG     1     -11.744  -6.597  22.416  1.00  0.00      LIG  
ATOM   6553 C22  LIG     1     -12.491   4.580  20.312  1.00  0.00      LIG  
ATOM   6554 C23  LIG     1     -14.283   3.743  21.789  1.00  0.00      LIG  
ATOM   6555 C24  LIG     1     -11.407   4.309  19.269  1.00  0.00      LIG  
ATOM   6556 C25  LIG     1     -10.819   5.633  18.761  1.00  0.00      LIG  
ATOM   6557 C26  LIG     1      -9.718   5.491  17.694  1.00  0.00      LIG  
ATOM   6558 C27  LIG     1      -8.559   4.634  18.172  1.00  0.00      LIG  
ATOM   6559 C28  LIG     1      -9.173   6.857  17.315  1.00  0.00      LIG  
ATOM   6560 H    LIG     1     -13.720  -1.930  20.933  1.00  0.00      LIG  
ATOM   6561 H1   LIG     1     -10.134  -1.695  22.963  1.00  0.00      LIG  
ATOM   6562 H2   LIG     1      -9.955  -2.248  21.313  1.00  0.00      LIG  
ATOM   6563 H3   LIG     1     -12.978  -4.322  22.133  1.00  0.00      LIG  
ATOM   6564 H4   LIG     1     -11.802  -0.977  18.810  1.00  0.00      LIG  
ATOM   6565 H5   LIG     1     -11.488  -3.542  23.530  1.00  0.00      LIG  
ATOM   6566 H6   LIG     1     -10.120  -4.123  22.631  1.00  0.00      LIG  
ATOM   6567 H7   LIG     1      -9.896   1.014  22.858  1.00  0.00      LIG  
ATOM   6568 H8   LIG     1     -11.456   0.725  23.571  1.00  0.00      LIG  
ATOM   6569 H9   LIG     1     -14.241   0.354  20.050  1.00  0.00      LIG  
ATOM   6570 H10  LIG     1     -13.200   1.024  18.808  1.00  0.00      LIG  
ATOM   6571 H11  LIG     1     -13.396  -2.166  23.010  1.00  0.00      LIG  
ATOM   6572 H12  LIG     1     -13.531  -0.425  22.820  1.00  0.00      LIG  
ATOM   6573 H13  LIG     1     -12.280  -1.119  23.867  1.00  0.00      LIG  
ATOM   6574 H14  LIG     1     -10.425  -3.052  19.447  1.00  0.00      LIG  
ATOM   6575 H15  LIG     1     -11.713  -3.294  18.263  1.00  0.00      LIG  
ATOM   6576 H16  LIG     1     -10.081  -0.487  19.717  1.00  0.00      LIG  
ATOM   6577 H17  LIG     1      -9.167  -0.118  21.171  1.00  0.00      LIG  
ATOM   6578 H18  LIG     1      -9.817   1.187  20.197  1.00  0.00      LIG  
ATOM   6579 H19  LIG     1     -10.593   3.054  21.998  1.00  0.00      LIG  
ATOM   6580 H20  LIG     1     -11.896   2.892  23.202  1.00  0.00      LIG  
ATOM   6581 H21  LIG     1     -14.537  -3.814  20.430  1.00  0.00      LIG  
ATOM   6582 H22  LIG     1     -13.640  -5.179  19.783  1.00  0.00      LIG  
ATOM   6583 H23  LIG     1     -13.921  -3.792  18.771  1.00  0.00      LIG  
ATOM   6584 H24  LIG     1     -13.856   3.006  19.855  1.00  0.00      LIG  
ATOM   6585 H25  LIG     1     -13.506  -2.394  18.178  1.00  0.00      LIG  
ATOM   6586 H26  LIG     1     -10.715  -7.038  19.959  1.00  0.00      LIG  
ATOM   6587 H27  LIG     1     -12.796  -6.642  22.708  1.00  0.00      LIG  
ATOM   6588 H28  LIG     1     -11.156  -6.290  23.285  1.00  0.00      LIG  
ATOM   6589 H29  LIG     1     -11.428  -7.608  22.137  1.00  0.00      LIG  
ATOM   6590 H30  LIG     1     -12.050   5.051  21.195  1.00  0.00      LIG  
ATOM   6591 H31  LIG     1     -13.202   5.301  19.898  1.00  0.00      LIG  
ATOM   6592 H32  LIG     1     -13.783   4.158  22.669  1.00  0.00      LIG  
ATOM   6593 H33  LIG     1     -14.958   4.509  21.398  1.00  0.00      LIG  
ATOM   6594 H34  LIG     1     -14.885   2.886  22.106  1.00  0.00      LIG  
ATOM   6595 H35  LIG     1     -10.624   3.702  19.728  1.00  0.00      LIG  
ATOM   6596 H36  LIG     1     -11.635   6.222  18.332  1.00  0.00      LIG  
ATOM   6597 H37  LIG     1     -12.432   2.804  18.606  1.00  0.00      LIG  
ATOM   6598 H38  LIG     1      -9.918   7.176  19.531  1.00  0.00      LIG  
ATOM   6599 H39  LIG     1      -7.770   4.611  17.415  1.00  0.00      LIG  
ATOM   6600 H40  LIG     1      -8.870   3.597  18.326  1.00  0.00      LIG  
ATOM   6601 H41  LIG     1      -8.136   5.020  19.102  1.00  0.00      LIG  
ATOM   6602 H42  LIG     1      -9.978   7.500  16.949  1.00  0.00      LIG  
ATOM   6603 H43  LIG     1      -8.691   7.346  18.166  1.00  0.00      LIG  
ATOM   6604 H44  LIG     1      -8.441   6.769  16.507  1.00  0.00      LIG  
ATOM   6605 H45  LIG     1     -10.855   4.209  16.805  1.00  0.00      LIG  
TER
REMARK  Energy: 47.5539
REMARK  SimpleFitness: 47.5539
REMARK  FullFitness: -1570.3745
REMARK  InterFull: -30.8195
REMARK  IntraFull: 101.663
REMARK  solvFull: -1924.77
REMARK  surfFull: 283.552
REMARK  extraFull: 0.0
REMARK  deltaGcompsolvpol: -1924.77
REMARK  deltaGcompsolvnonpol: 283.552
REMARK  deltaGprotsolvpol: -1938.72
REMARK  deltaGprotsolvnonpol: 281.59
REMARK  deltaGligsolvpol: -10.6769
REMARK  deltaGligsolvnonpol: 15.0277
REMARK  deltaGvdw: -30.8195
REMARK  deltaGelec: 0.0
REMARK  deltaG: -6.634376
REMARK  Cluster: 0
REMARK  ClusterRank: 2
ATOM   6526 O    LIG     1     -13.706  -1.459  18.354  1.00  0.00      LIG  
ATOM   6527 O1   LIG     1     -10.333  -5.414  17.994  1.00  0.00      LIG  
ATOM   6528 O2   LIG     1     -11.971   3.559  18.200  1.00  0.00      LIG  
ATOM   6529 O3   LIG     1     -10.302   6.354  19.879  1.00  0.00      LIG  
ATOM   6530 O4   LIG     1     -10.242   4.908  16.505  1.00  0.00      LIG  
ATOM   6531 C    LIG     1     -11.854  -1.285  21.730  1.00  0.00      LIG  
ATOM   6532 C1   LIG     1     -12.687  -1.927  20.574  1.00  0.00      LIG  
ATOM   6533 C2   LIG     1     -11.316   0.153  21.423  1.00  0.00      LIG  
ATOM   6534 C3   LIG     1     -12.395  -3.440  20.301  1.00  0.00      LIG  
ATOM   6535 C4   LIG     1     -10.671  -2.157  22.130  1.00  0.00      LIG  
ATOM   6536 C5   LIG     1     -12.041  -4.226  21.577  1.00  0.00      LIG  
ATOM   6537 C6   LIG     1     -12.764  -1.016  19.324  1.00  0.00      LIG  
ATOM   6538 C7   LIG     1     -12.354   0.979  20.760  1.00  0.00      LIG  
ATOM   6539 C8   LIG     1     -11.051  -3.556  22.527  1.00  0.00      LIG  
ATOM   6540 C9   LIG     1     -10.969   1.024  22.644  1.00  0.00      LIG  
ATOM   6541 C10  LIG     1     -13.205   0.388  19.698  1.00  0.00      LIG  
ATOM   6542 C11  LIG     1     -12.816  -1.244  22.923  1.00  0.00      LIG  
ATOM   6543 C12  LIG     1     -11.322  -3.631  19.223  1.00  0.00      LIG  
ATOM   6544 C13  LIG     1     -12.400   2.231  21.219  1.00  0.00      LIG  
ATOM   6545 C14  LIG     1     -10.033   0.183  20.576  1.00  0.00      LIG  
ATOM   6546 C15  LIG     1     -11.432   2.433  22.325  1.00  0.00      LIG  
ATOM   6547 C16  LIG     1     -13.692  -4.089  19.794  1.00  0.00      LIG  
ATOM   6548 C17  LIG     1     -11.571  -5.626  21.297  1.00  0.00      LIG  
ATOM   6549 C18  LIG     1     -13.282   3.342  20.723  1.00  0.00      LIG  
ATOM   6550 C19  LIG     1     -10.896  -5.061  19.018  1.00  0.00      LIG  
ATOM   6551 C20  LIG     1     -11.038  -6.019  20.133  1.00  0.00      LIG  
ATOM   6552 C21  LIG     1     -11.744  -6.597  22.416  1.00  0.00      LIG  
ATOM   6553 C22  LIG     1     -12.491   4.580  20.312  1.00  0.00      LIG  
ATOM   6554 C23  LIG     1     -14.283   3.743  21.789  1.00  0.00      LIG  
ATOM   6555 C24  LIG     1     -11.407   4.309  19.269  1.00  0.00      LIG  
ATOM   6556 C25  LIG     1     -10.819   5.633  18.761  1.00  0.00      LIG  
ATOM   6557 C26  LIG     1      -9.718   5.491  17.694  1.00  0.00      LIG  
ATOM   6558 C27  LIG     1      -8.559   4.634  18.172  1.00  0.00      LIG  
ATOM   6559 C28  LIG     1      -9.173   6.857  17.315  1.00  0.00      LIG  
ATOM   6560 H    LIG     1     -13.720  -1.930  20.933  1.00  0.00      LIG  
ATOM   6561 H1   LIG     1     -10.134  -1.695  22.963  1.00  0.00      LIG  
ATOM   6562 H2   LIG     1      -9.955  -2.248  21.313  1.00  0.00      LIG  
ATOM   6563 H3   LIG     1     -12.978  -4.322  22.133  1.00  0.00      LIG  
ATOM   6564 H4   LIG     1     -11.802  -0.977  18.810  1.00  0.00      LIG  
ATOM   6565 H5   LIG     1     -11.488  -3.542  23.530  1.00  0.00      LIG  
ATOM   6566 H6   LIG     1     -10.120  -4.123  22.631  1.00  0.00      LIG  
ATOM   6567 H7   LIG     1      -9.896   1.014  22.858  1.00  0.00      LIG  
ATOM   6568 H8   LIG     1     -11.456   0.725  23.571  1.00  0.00      LIG  
ATOM   6569 H9   LIG     1     -14.241   0.354  20.050  1.00  0.00      LIG  
ATOM   6570 H10  LIG     1     -13.200   1.024  18.808  1.00  0.00      LIG  
ATOM   6571 H11  LIG     1     -13.396  -2.166  23.010  1.00  0.00      LIG  
ATOM   6572 H12  LIG     1     -13.531  -0.425  22.820  1.00  0.00      LIG  
ATOM   6573 H13  LIG     1     -12.280  -1.119  23.867  1.00  0.00      LIG  
ATOM   6574 H14  LIG     1     -10.425  -3.052  19.447  1.00  0.00      LIG  
ATOM   6575 H15  LIG     1     -11.713  -3.294  18.263  1.00  0.00      LIG  
ATOM   6576 H16  LIG     1     -10.081  -0.487  19.717  1.00  0.00      LIG  
ATOM   6577 H17  LIG     1      -9.167  -0.118  21.171  1.00  0.00      LIG  
ATOM   6578 H18  LIG     1      -9.817   1.187  20.197  1.00  0.00      LIG  
ATOM   6579 H19  LIG     1     -10.593   3.054  21.998  1.00  0.00      LIG  
ATOM   6580 H20  LIG     1     -11.896   2.892  23.202  1.00  0.00      LIG  
ATOM   6581 H21  LIG     1     -14.537  -3.814  20.430  1.00  0.00      LIG  
ATOM   6582 H22  LIG     1     -13.640  -5.179  19.783  1.00  0.00      LIG  
ATOM   6583 H23  LIG     1     -13.921  -3.792  18.771  1.00  0.00      LIG  
ATOM   6584 H24  LIG     1     -13.856   3.006  19.855  1.00  0.00      LIG  
ATOM   6585 H25  LIG     1     -13.506  -2.394  18.178  1.00  0.00      LIG  
ATOM   6586 H26  LIG     1     -10.715  -7.038  19.959  1.00  0.00      LIG  
ATOM   6587 H27  LIG     1     -12.796  -6.642  22.708  1.00  0.00      LIG  
ATOM   6588 H28  LIG     1     -11.156  -6.290  23.285  1.00  0.00      LIG  
ATOM   6589 H29  LIG     1     -11.428  -7.608  22.137  1.00  0.00      LIG  
ATOM   6590 H30  LIG     1     -12.050   5.051  21.195  1.00  0.00      LIG  
ATOM   6591 H31  LIG     1     -13.202   5.301  19.898  1.00  0.00      LIG  
ATOM   6592 H32  LIG     1     -13.783   4.158  22.669  1.00  0.00      LIG  
ATOM   6593 H33  LIG     1     -14.958   4.509  21.398  1.00  0.00      LIG  
ATOM   6594 H34  LIG     1     -14.885   2.886  22.106  1.00  0.00      LIG  
ATOM   6595 H35  LIG     1     -10.624   3.702  19.728  1.00  0.00      LIG  
ATOM   6596 H36  LIG     1     -11.635   6.222  18.332  1.00  0.00      LIG  
ATOM   6597 H37  LIG     1     -12.432   2.804  18.606  1.00  0.00      LIG  
ATOM   6598 H38  LIG     1      -9.918   7.176  19.531  1.00  0.00      LIG  
ATOM   6599 H39  LIG     1      -7.770   4.611  17.415  1.00  0.00      LIG  
ATOM   6600 H40  LIG     1      -8.870   3.597  18.326  1.00  0.00      LIG  
ATOM   6601 H41  LIG     1      -8.136   5.020  19.102  1.00  0.00      LIG  
ATOM   6602 H42  LIG     1      -9.978   7.500  16.949  1.00  0.00      LIG  
ATOM   6603 H43  LIG     1      -8.691   7.346  18.166  1.00  0.00      LIG  
ATOM   6604 H44  LIG     1      -8.441   6.769  16.507  1.00  0.00      LIG  
ATOM   6605 H45  LIG     1     -10.855   4.209  16.805  1.00  0.00      LIG  
TER
REMARK  Energy: 47.5539
REMARK  SimpleFitness: 47.5539
REMARK  FullFitness: -1570.3745
REMARK  InterFull: -30.8195
REMARK  IntraFull: 101.663
REMARK  solvFull: -1924.77
REMARK  surfFull: 283.552
REMARK  extraFull: 0.0
REMARK  deltaGcompsolvpol: -1924.77
REMARK  deltaGcompsolvnonpol: 283.552
REMARK  deltaGprotsolvpol: -1938.72
REMARK  deltaGprotsolvnonpol: 281.59
REMARK  deltaGligsolvpol: -10.6769
REMARK  deltaGligsolvnonpol: 15.0277
REMARK  deltaGvdw: -30.8195
REMARK  deltaGelec: 0.0
REMARK  deltaG: -6.634376
REMARK  Cluster: 0
REMARK  ClusterRank: 3
ATOM   6526 O    LIG     1     -13.706  -1.459  18.354  1.00  0.00      LIG  
ATOM   6527 O1   LIG     1     -10.333  -5.414  17.994  1.00  0.00      LIG  
ATOM   6528 O2   LIG     1     -11.971   3.559  18.200  1.00  0.00      LIG  
ATOM   6529 O3   LIG     1     -10.302   6.354  19.879  1.00  0.00      LIG  
ATOM   6530 O4   LIG     1     -10.242   4.908  16.505  1.00  0.00      LIG  
ATOM   6531 C    LIG     1     -11.854  -1.285  21.730  1.00  0.00      LIG  
ATOM   6532 C1   LIG     1     -12.687  -1.927  20.574  1.00  0.00      LIG  
ATOM   6533 C2   LIG     1     -11.316   0.153  21.423  1.00  0.00      LIG  
ATOM   6534 C3   LIG     1     -12.395  -3.440  20.301  1.00  0.00      LIG  
ATOM   6535 C4   LIG     1     -10.671  -2.157  22.130  1.00  0.00      LIG  
ATOM   6536 C5   LIG     1     -12.041  -4.226  21.577  1.00  0.00      LIG  
ATOM   6537 C6   LIG     1     -12.764  -1.016  19.324  1.00  0.00      LIG  
ATOM   6538 C7   LIG     1     -12.354   0.979  20.760  1.00  0.00      LIG  
ATOM   6539 C8   LIG     1     -11.051  -3.556  22.527  1.00  0.00      LIG  
ATOM   6540 C9   LIG     1     -10.969   1.024  22.644  1.00  0.00      LIG  
ATOM   6541 C10  LIG     1     -13.205   0.388  19.698  1.00  0.00      LIG  
ATOM   6542 C11  LIG     1     -12.816  -1.244  22.923  1.00  0.00      LIG  
ATOM   6543 C12  LIG     1     -11.322  -3.631  19.223  1.00  0.00      LIG  
ATOM   6544 C13  LIG     1     -12.400   2.231  21.219  1.00  0.00      LIG  
ATOM   6545 C14  LIG     1     -10.033   0.183  20.576  1.00  0.00      LIG  
ATOM   6546 C15  LIG     1     -11.432   2.433  22.325  1.00  0.00      LIG  
ATOM   6547 C16  LIG     1     -13.692  -4.089  19.794  1.00  0.00      LIG  
ATOM   6548 C17  LIG     1     -11.571  -5.626  21.297  1.00  0.00      LIG  
ATOM   6549 C18  LIG     1     -13.282   3.342  20.723  1.00  0.00      LIG  
ATOM   6550 C19  LIG     1     -10.896  -5.061  19.018  1.00  0.00      LIG  
ATOM   6551 C20  LIG     1     -11.038  -6.019  20.133  1.00  0.00      LIG  
ATOM   6552 C21  LIG     1     -11.744  -6.597  22.416  1.00  0.00      LIG  
ATOM   6553 C22  LIG     1     -12.491   4.580  20.312  1.00  0.00      LIG  
ATOM   6554 C23  LIG     1     -14.283   3.743  21.789  1.00  0.00      LIG  
ATOM   6555 C24  LIG     1     -11.407   4.309  19.269  1.00  0.00      LIG  
ATOM   6556 C25  LIG     1     -10.819   5.633  18.761  1.00  0.00      LIG  
ATOM   6557 C26  LIG     1      -9.718   5.491  17.694  1.00  0.00      LIG  
ATOM   6558 C27  LIG     1      -8.559   4.634  18.172  1.00  0.00      LIG  
ATOM   6559 C28  LIG     1      -9.173   6.857  17.315  1.00  0.00      LIG  
ATOM   6560 H    LIG     1     -13.720  -1.930  20.933  1.00  0.00      LIG  
ATOM   6561 H1   LIG     1     -10.134  -1.695  22.963  1.00  0.00      LIG  
ATOM   6562 H2   LIG     1      -9.955  -2.248  21.313  1.00  0.00      LIG  
ATOM   6563 H3   LIG     1     -12.978  -4.322  22.133  1.00  0.00      LIG  
ATOM   6564 H4   LIG     1     -11.802  -0.977  18.810  1.00  0.00      LIG  
ATOM   6565 H5   LIG     1     -11.488  -3.542  23.530  1.00  0.00      LIG  
ATOM   6566 H6   LIG     1     -10.120  -4.123  22.631  1.00  0.00      LIG  
ATOM   6567 H7   LIG     1      -9.896   1.014  22.858  1.00  0.00      LIG  
ATOM   6568 H8   LIG     1     -11.456   0.725  23.571  1.00  0.00      LIG  
ATOM   6569 H9   LIG     1     -14.241   0.354  20.050  1.00  0.00      LIG  
ATOM   6570 H10  LIG     1     -13.200   1.024  18.808  1.00  0.00      LIG  
ATOM   6571 H11  LIG     1     -13.396  -2.166  23.010  1.00  0.00      LIG  
ATOM   6572 H12  LIG     1     -13.531  -0.425  22.820  1.00  0.00      LIG  
ATOM   6573 H13  LIG     1     -12.280  -1.119  23.867  1.00  0.00      LIG  
ATOM   6574 H14  LIG     1     -10.425  -3.052  19.447  1.00  0.00      LIG  
ATOM   6575 H15  LIG     1     -11.713  -3.294  18.263  1.00  0.00      LIG  
ATOM   6576 H16  LIG     1     -10.081  -0.487  19.717  1.00  0.00      LIG  
ATOM   6577 H17  LIG     1      -9.167  -0.118  21.171  1.00  0.00      LIG  
ATOM   6578 H18  LIG     1      -9.817   1.187  20.197  1.00  0.00      LIG  
ATOM   6579 H19  LIG     1     -10.593   3.054  21.998  1.00  0.00      LIG  
ATOM   6580 H20  LIG     1     -11.896   2.892  23.202  1.00  0.00      LIG  
ATOM   6581 H21  LIG     1     -14.537  -3.814  20.430  1.00  0.00      LIG  
ATOM   6582 H22  LIG     1     -13.640  -5.179  19.783  1.00  0.00      LIG  
ATOM   6583 H23  LIG     1     -13.921  -3.792  18.771  1.00  0.00      LIG  
ATOM   6584 H24  LIG     1     -13.856   3.006  19.855  1.00  0.00      LIG  
ATOM   6585 H25  LIG     1     -13.506  -2.394  18.178  1.00  0.00      LIG  
ATOM   6586 H26  LIG     1     -10.715  -7.038  19.959  1.00  0.00      LIG  
ATOM   6587 H27  LIG     1     -12.796  -6.642  22.708  1.00  0.00      LIG  
ATOM   6588 H28  LIG     1     -11.156  -6.290  23.285  1.00  0.00      LIG  
ATOM   6589 H29  LIG     1     -11.428  -7.608  22.137  1.00  0.00      LIG  
ATOM   6590 H30  LIG     1     -12.050   5.051  21.195  1.00  0.00      LIG  
ATOM   6591 H31  LIG     1     -13.202   5.301  19.898  1.00  0.00      LIG  
ATOM   6592 H32  LIG     1     -13.783   4.158  22.669  1.00  0.00      LIG  
ATOM   6593 H33  LIG     1     -14.958   4.509  21.398  1.00  0.00      LIG  
ATOM   6594 H34  LIG     1     -14.885   2.886  22.106  1.00  0.00      LIG  
ATOM   6595 H35  LIG     1     -10.624   3.702  19.728  1.00  0.00      LIG  
ATOM   6596 H36  LIG     1     -11.635   6.222  18.332  1.00  0.00      LIG  
ATOM   6597 H37  LIG     1     -12.432   2.804  18.606  1.00  0.00      LIG  
ATOM   6598 H38  LIG     1      -9.918   7.176  19.531  1.00  0.00      LIG  
ATOM   6599 H39  LIG     1      -7.770   4.611  17.415  1.00  0.00      LIG  
ATOM   6600 H40  LIG     1      -8.870   3.597  18.326  1.00  0.00      LIG  
ATOM   6601 H41  LIG     1      -8.136   5.020  19.102  1.00  0.00      LIG  
ATOM   6602 H42  LIG     1      -9.978   7.500  16.949  1.00  0.00      LIG  
ATOM   6603 H43  LIG     1      -8.691   7.346  18.166  1.00  0.00      LIG  
ATOM   6604 H44  LIG     1      -8.441   6.769  16.507  1.00  0.00      LIG  
ATOM   6605 H45  LIG     1     -10.855   4.209  16.805  1.00  0.00      LIG  
TER
REMARK  Energy: 47.603
REMARK  SimpleFitness: 47.603
REMARK  FullFitness: -1569.9817
REMARK  InterFull: -31.1116
REMARK  IntraFull: 102.164
REMARK  solvFull: -1924.37
REMARK  surfFull: 283.336
REMARK  extraFull: 0.0
REMARK  deltaGcompsolvpol: -1924.37
REMARK  deltaGcompsolvnonpol: 283.336
REMARK  deltaGprotsolvpol: -1938.72
REMARK  deltaGprotsolvnonpol: 281.59
REMARK  deltaGligsolvpol: -10.6782
REMARK  deltaGligsolvnonpol: 15.0337
REMARK  deltaGvdw: -31.1116
REMARK  deltaGelec: 0.0
REMARK  deltaG: -6.6584496
REMARK  Cluster: 0
REMARK  ClusterRank: 4
ATOM   6526 O    LIG     1     -13.930  -1.494  18.363  1.00  0.00      LIG  
ATOM   6527 O1   LIG     1     -10.422  -5.417  18.014  1.00  0.00      LIG  
ATOM   6528 O2   LIG     1     -12.047   3.527  18.203  1.00  0.00      LIG  
ATOM   6529 O3   LIG     1     -10.720   6.556  19.772  1.00  0.00      LIG  
ATOM   6530 O4   LIG     1     -10.278   4.875  16.539  1.00  0.00      LIG  
ATOM   6531 C    LIG     1     -11.939  -1.261  21.656  1.00  0.00      LIG  
ATOM   6532 C1   LIG     1     -12.820  -1.926  20.548  1.00  0.00      LIG  
ATOM   6533 C2   LIG     1     -11.396   0.161  21.292  1.00  0.00      LIG  
ATOM   6534 C3   LIG     1     -12.535  -3.443  20.295  1.00  0.00      LIG  
ATOM   6535 C4   LIG     1     -10.750  -2.131  22.042  1.00  0.00      LIG  
ATOM   6536 C5   LIG     1     -12.145  -4.202  21.577  1.00  0.00      LIG  
ATOM   6537 C6   LIG     1     -12.943  -1.041  19.281  1.00  0.00      LIG  
ATOM   6538 C7   LIG     1     -12.461   0.979  20.664  1.00  0.00      LIG  
ATOM   6539 C8   LIG     1     -11.129  -3.515  22.487  1.00  0.00      LIG  
ATOM   6540 C9   LIG     1     -10.976   1.048  22.479  1.00  0.00      LIG  
ATOM   6541 C10  LIG     1     -13.349   0.379  19.637  1.00  0.00      LIG  
ATOM   6542 C11  LIG     1     -12.858  -1.175  22.880  1.00  0.00      LIG  
ATOM   6543 C12  LIG     1     -11.497  -3.645  19.186  1.00  0.00      LIG  
ATOM   6544 C13  LIG     1     -12.514   2.226  21.133  1.00  0.00      LIG  
ATOM   6545 C14  LIG     1     -10.156   0.157  20.383  1.00  0.00      LIG  
ATOM   6546 C15  LIG     1     -11.522   2.439  22.215  1.00  0.00      LIG  
ATOM   6547 C16  LIG     1     -13.842  -4.109  19.842  1.00  0.00      LIG  
ATOM   6548 C17  LIG     1     -11.680  -5.605  21.310  1.00  0.00      LIG  
ATOM   6549 C18  LIG     1     -13.434   3.321  20.669  1.00  0.00      LIG  
ATOM   6550 C19  LIG     1     -11.011  -5.061  19.024  1.00  0.00      LIG  
ATOM   6551 C20  LIG     1     -11.146  -6.006  20.150  1.00  0.00      LIG  
ATOM   6552 C21  LIG     1     -11.849  -6.564  22.440  1.00  0.00      LIG  
ATOM   6553 C22  LIG     1     -12.688   4.589  20.265  1.00  0.00      LIG  
ATOM   6554 C23  LIG     1     -14.433   3.670  21.754  1.00  0.00      LIG  
ATOM   6555 C24  LIG     1     -11.570   4.367  19.247  1.00  0.00      LIG  
ATOM   6556 C25  LIG     1     -11.085   5.711  18.684  1.00  0.00      LIG  
ATOM   6557 C26  LIG     1      -9.905   5.612  17.699  1.00  0.00      LIG  
ATOM   6558 C27  LIG     1      -8.690   4.942  18.316  1.00  0.00      LIG  
ATOM   6559 C28  LIG     1      -9.497   6.999  17.235  1.00  0.00      LIG  
ATOM   6560 H    LIG     1     -13.839  -1.923  20.946  1.00  0.00      LIG  
ATOM   6561 H1   LIG     1     -10.186  -1.654  22.847  1.00  0.00      LIG  
ATOM   6562 H2   LIG     1     -10.057  -2.249  21.208  1.00  0.00      LIG  
ATOM   6563 H3   LIG     1     -13.066  -4.290  22.161  1.00  0.00      LIG  
ATOM   6564 H4   LIG     1     -12.005  -1.024  18.724  1.00  0.00      LIG  
ATOM   6565 H5   LIG     1     -11.545  -3.472  23.498  1.00  0.00      LIG  
ATOM   6566 H6   LIG     1     -10.200  -4.086  22.587  1.00  0.00      LIG  
ATOM   6567 H7   LIG     1      -9.888   1.088  22.588  1.00  0.00      LIG  
ATOM   6568 H8   LIG     1     -11.348   0.720  23.448  1.00  0.00      LIG  
ATOM   6569 H9   LIG     1     -14.377   0.374  20.016  1.00  0.00      LIG  
ATOM   6570 H10  LIG     1     -13.357   0.996  18.734  1.00  0.00      LIG  
ATOM   6571 H11  LIG     1     -13.452  -2.084  23.006  1.00  0.00      LIG  
ATOM   6572 H12  LIG     1     -13.561  -0.343  22.786  1.00  0.00      LIG  
ATOM   6573 H13  LIG     1     -12.288  -1.041  23.802  1.00  0.00      LIG  
ATOM   6574 H14  LIG     1     -10.618  -3.019  19.349  1.00  0.00      LIG  
ATOM   6575 H15  LIG     1     -11.939  -3.366  18.229  1.00  0.00      LIG  
ATOM   6576 H16  LIG     1     -10.249  -0.536  19.545  1.00  0.00      LIG  
ATOM   6577 H17  LIG     1      -9.262  -0.135  20.940  1.00  0.00      LIG  
ATOM   6578 H18  LIG     1      -9.955   1.150  19.966  1.00  0.00      LIG  
ATOM   6579 H19  LIG     1     -10.725   3.112  21.887  1.00  0.00      LIG  
ATOM   6580 H20  LIG     1     -11.983   2.850  23.117  1.00  0.00      LIG  
ATOM   6581 H21  LIG     1     -14.658  -3.862  20.527  1.00  0.00      LIG  
ATOM   6582 H22  LIG     1     -13.767  -5.197  19.806  1.00  0.00      LIG  
ATOM   6583 H23  LIG     1     -14.134  -3.801  18.839  1.00  0.00      LIG  
ATOM   6584 H24  LIG     1     -14.007   2.982  19.801  1.00  0.00      LIG  
ATOM   6585 H25  LIG     1     -13.742  -2.433  18.194  1.00  0.00      LIG  
ATOM   6586 H26  LIG     1     -10.816  -7.025  19.989  1.00  0.00      LIG  
ATOM   6587 H27  LIG     1     -12.901  -6.611  22.733  1.00  0.00      LIG  
ATOM   6588 H28  LIG     1     -11.263  -6.246  23.305  1.00  0.00      LIG  
ATOM   6589 H29  LIG     1     -11.530  -7.576  22.172  1.00  0.00      LIG  
ATOM   6590 H30  LIG     1     -12.285   5.082  21.154  1.00  0.00      LIG  
ATOM   6591 H31  LIG     1     -13.422   5.277  19.836  1.00  0.00      LIG  
ATOM   6592 H32  LIG     1     -13.933   4.073  22.639  1.00  0.00      LIG  
ATOM   6593 H33  LIG     1     -15.131   4.429  21.392  1.00  0.00      LIG  
ATOM   6594 H34  LIG     1     -15.011   2.790  22.055  1.00  0.00      LIG  
ATOM   6595 H35  LIG     1     -10.747   3.849  19.743  1.00  0.00      LIG  
ATOM   6596 H36  LIG     1     -11.926   6.179  18.162  1.00  0.00      LIG  
ATOM   6597 H37  LIG     1     -12.439   2.747  18.635  1.00  0.00      LIG  
ATOM   6598 H38  LIG     1     -10.403   7.390  19.385  1.00  0.00      LIG  
ATOM   6599 H39  LIG     1      -7.855   4.951  17.609  1.00  0.00      LIG  
ATOM   6600 H40  LIG     1      -8.889   3.892  18.548  1.00  0.00      LIG  
ATOM   6601 H41  LIG     1      -8.374   5.455  19.228  1.00  0.00      LIG  
ATOM   6602 H42  LIG     1     -10.351   7.519  16.791  1.00  0.00      LIG  
ATOM   6603 H43  LIG     1      -9.111   7.600  18.063  1.00  0.00      LIG  
ATOM   6604 H44  LIG     1      -8.724   6.936  16.464  1.00  0.00      LIG  
ATOM   6605 H45  LIG     1     -10.855   4.155  16.859  1.00  0.00      LIG  
TER
REMARK  Energy: 47.603
REMARK  SimpleFitness: 47.603
REMARK  FullFitness: -1569.9817
REMARK  InterFull: -31.1116
REMARK  IntraFull: 102.164
REMARK  solvFull: -1924.37
REMARK  surfFull: 283.336
REMARK  extraFull: 0.0
REMARK  deltaGcompsolvpol: -1924.37
REMARK  deltaGcompsolvnonpol: 283.336
REMARK  deltaGprotsolvpol: -1938.72
REMARK  deltaGprotsolvnonpol: 281.59
REMARK  deltaGligsolvpol: -10.6782
REMARK  deltaGligsolvnonpol: 15.0337
REMARK  deltaGvdw: -31.1116
REMARK  deltaGelec: 0.0
REMARK  deltaG: -6.6584496
REMARK  Cluster: 0
REMARK  ClusterRank: 5
ATOM   6526 O    LIG     1     -13.930  -1.494  18.363  1.00  0.00      LIG  
ATOM   6527 O1   LIG     1     -10.422  -5.417  18.014  1.00  0.00      LIG  
ATOM   6528 O2   LIG     1     -12.047   3.527  18.203  1.00  0.00      LIG  
ATOM   6529 O3   LIG     1     -10.720   6.556  19.772  1.00  0.00      LIG  
ATOM   6530 O4   LIG     1     -10.278   4.875  16.539  1.00  0.00      LIG  
ATOM   6531 C    LIG     1     -11.939  -1.261  21.656  1.00  0.00      LIG  
ATOM   6532 C1   LIG     1     -12.820  -1.926  20.548  1.00  0.00      LIG  
ATOM   6533 C2   LIG     1     -11.396   0.161  21.292  1.00  0.00      LIG  
ATOM   6534 C3   LIG     1     -12.535  -3.443  20.295  1.00  0.00      LIG  
ATOM   6535 C4   LIG     1     -10.750  -2.131  22.042  1.00  0.00      LIG  
ATOM   6536 C5   LIG     1     -12.145  -4.202  21.577  1.00  0.00      LIG  
ATOM   6537 C6   LIG     1     -12.943  -1.041  19.281  1.00  0.00      LIG  
ATOM   6538 C7   LIG     1     -12.461   0.979  20.664  1.00  0.00      LIG  
ATOM   6539 C8   LIG     1     -11.129  -3.515  22.487  1.00  0.00      LIG  
ATOM   6540 C9   LIG     1     -10.976   1.048  22.479  1.00  0.00      LIG  
ATOM   6541 C10  LIG     1     -13.349   0.379  19.637  1.00  0.00      LIG  
ATOM   6542 C11  LIG     1     -12.858  -1.175  22.880  1.00  0.00      LIG  
ATOM   6543 C12  LIG     1     -11.497  -3.645  19.186  1.00  0.00      LIG  
ATOM   6544 C13  LIG     1     -12.514   2.226  21.133  1.00  0.00      LIG  
ATOM   6545 C14  LIG     1     -10.156   0.157  20.383  1.00  0.00      LIG  
ATOM   6546 C15  LIG     1     -11.522   2.439  22.215  1.00  0.00      LIG  
ATOM   6547 C16  LIG     1     -13.842  -4.109  19.842  1.00  0.00      LIG  
ATOM   6548 C17  LIG     1     -11.680  -5.605  21.310  1.00  0.00      LIG  
ATOM   6549 C18  LIG     1     -13.434   3.321  20.669  1.00  0.00      LIG  
ATOM   6550 C19  LIG     1     -11.011  -5.061  19.024  1.00  0.00      LIG  
ATOM   6551 C20  LIG     1     -11.146  -6.006  20.150  1.00  0.00      LIG  
ATOM   6552 C21  LIG     1     -11.849  -6.564  22.440  1.00  0.00      LIG  
ATOM   6553 C22  LIG     1     -12.688   4.589  20.265  1.00  0.00      LIG  
ATOM   6554 C23  LIG     1     -14.433   3.670  21.754  1.00  0.00      LIG  
ATOM   6555 C24  LIG     1     -11.570   4.367  19.247  1.00  0.00      LIG  
ATOM   6556 C25  LIG     1     -11.085   5.711  18.684  1.00  0.00      LIG  
ATOM   6557 C26  LIG     1      -9.905   5.612  17.699  1.00  0.00      LIG  
ATOM   6558 C27  LIG     1      -8.690   4.942  18.316  1.00  0.00      LIG  
ATOM   6559 C28  LIG     1      -9.497   6.999  17.235  1.00  0.00      LIG  
ATOM   6560 H    LIG     1     -13.839  -1.923  20.946  1.00  0.00      LIG  
ATOM   6561 H1   LIG     1     -10.186  -1.654  22.847  1.00  0.00      LIG  
ATOM   6562 H2   LIG     1     -10.057  -2.249  21.208  1.00  0.00      LIG  
ATOM   6563 H3   LIG     1     -13.066  -4.290  22.161  1.00  0.00      LIG  
ATOM   6564 H4   LIG     1     -12.005  -1.024  18.724  1.00  0.00      LIG  
ATOM   6565 H5   LIG     1     -11.545  -3.472  23.498  1.00  0.00      LIG  
ATOM   6566 H6   LIG     1     -10.200  -4.086  22.587  1.00  0.00      LIG  
ATOM   6567 H7   LIG     1      -9.888   1.088  22.588  1.00  0.00      LIG  
ATOM   6568 H8   LIG     1     -11.348   0.720  23.448  1.00  0.00      LIG  
ATOM   6569 H9   LIG     1     -14.377   0.374  20.016  1.00  0.00      LIG  
ATOM   6570 H10  LIG     1     -13.357   0.996  18.734  1.00  0.00      LIG  
ATOM   6571 H11  LIG     1     -13.452  -2.084  23.006  1.00  0.00      LIG  
ATOM   6572 H12  LIG     1     -13.561  -0.343  22.786  1.00  0.00      LIG  
ATOM   6573 H13  LIG     1     -12.288  -1.041  23.802  1.00  0.00      LIG  
ATOM   6574 H14  LIG     1     -10.618  -3.019  19.349  1.00  0.00      LIG  
ATOM   6575 H15  LIG     1     -11.939  -3.366  18.229  1.00  0.00      LIG  
ATOM   6576 H16  LIG     1     -10.249  -0.536  19.545  1.00  0.00      LIG  
ATOM   6577 H17  LIG     1      -9.262  -0.135  20.940  1.00  0.00      LIG  
ATOM   6578 H18  LIG     1      -9.955   1.150  19.966  1.00  0.00      LIG  
ATOM   6579 H19  LIG     1     -10.725   3.112  21.887  1.00  0.00      LIG  
ATOM   6580 H20  LIG     1     -11.983   2.850  23.117  1.00  0.00      LIG  
ATOM   6581 H21  LIG     1     -14.658  -3.862  20.527  1.00  0.00      LIG  
ATOM   6582 H22  LIG     1     -13.767  -5.197  19.806  1.00  0.00      LIG  
ATOM   6583 H23  LIG     1     -14.134  -3.801  18.839  1.00  0.00      LIG  
ATOM   6584 H24  LIG     1     -14.007   2.982  19.801  1.00  0.00      LIG  
ATOM   6585 H25  LIG     1     -13.742  -2.433  18.194  1.00  0.00      LIG  
ATOM   6586 H26  LIG     1     -10.816  -7.025  19.989  1.00  0.00      LIG  
ATOM   6587 H27  LIG     1     -12.901  -6.611  22.733  1.00  0.00      LIG  
ATOM   6588 H28  LIG     1     -11.263  -6.246  23.305  1.00  0.00      LIG  
ATOM   6589 H29  LIG     1     -11.530  -7.576  22.172  1.00  0.00      LIG  
ATOM   6590 H30  LIG     1     -12.285   5.082  21.154  1.00  0.00      LIG  
ATOM   6591 H31  LIG     1     -13.422   5.277  19.836  1.00  0.00      LIG  
ATOM   6592 H32  LIG     1     -13.933   4.073  22.639  1.00  0.00      LIG  
ATOM   6593 H33  LIG     1     -15.131   4.429  21.392  1.00  0.00      LIG  
ATOM   6594 H34  LIG     1     -15.011   2.790  22.055  1.00  0.00      LIG  
ATOM   6595 H35  LIG     1     -10.747   3.849  19.743  1.00  0.00      LIG  
ATOM   6596 H36  LIG     1     -11.926   6.179  18.162  1.00  0.00      LIG  
ATOM   6597 H37  LIG     1     -12.439   2.747  18.635  1.00  0.00      LIG  
ATOM   6598 H38  LIG     1     -10.403   7.390  19.385  1.00  0.00      LIG  
ATOM   6599 H39  LIG     1      -7.855   4.951  17.609  1.00  0.00      LIG  
ATOM   6600 H40  LIG     1      -8.889   3.892  18.548  1.00  0.00      LIG  
ATOM   6601 H41  LIG     1      -8.374   5.455  19.228  1.00  0.00      LIG  
ATOM   6602 H42  LIG     1     -10.351   7.519  16.791  1.00  0.00      LIG  
ATOM   6603 H43  LIG     1      -9.111   7.600  18.063  1.00  0.00      LIG  
ATOM   6604 H44  LIG     1      -8.724   6.936  16.464  1.00  0.00      LIG  
ATOM   6605 H45  LIG     1     -10.855   4.155  16.859  1.00  0.00      LIG  
TER
REMARK  Energy: 47.651
REMARK  SimpleFitness: 47.651
REMARK  FullFitness: -1569.887
REMARK  InterFull: -30.664
REMARK  IntraFull: 102.023
REMARK  solvFull: -1924.57
REMARK  surfFull: 283.324
REMARK  extraFull: 0.0
REMARK  deltaGcompsolvpol: -1924.57
REMARK  deltaGcompsolvnonpol: 283.324
REMARK  deltaGprotsolvpol: -1938.72
REMARK  deltaGprotsolvnonpol: 281.59
REMARK  deltaGligsolvpol: -10.698
REMARK  deltaGligsolvnonpol: 15.0315
REMARK  deltaGvdw: -30.664
REMARK  deltaGelec: 0.0
REMARK  deltaG: -6.628058
REMARK  Cluster: 0
REMARK  ClusterRank: 6
ATOM   6526 O    LIG     1     -13.972  -1.480  18.376  1.00  0.00      LIG  
ATOM   6527 O1   LIG     1     -10.504  -5.441  18.010  1.00  0.00      LIG  
ATOM   6528 O2   LIG     1     -12.079   3.570  18.191  1.00  0.00      LIG  
ATOM   6529 O3   LIG     1     -10.698   6.560  19.794  1.00  0.00      LIG  
ATOM   6530 O4   LIG     1     -10.294   4.908  16.539  1.00  0.00      LIG  
ATOM   6531 C    LIG     1     -11.951  -1.248  21.650  1.00  0.00      LIG  
ATOM   6532 C1   LIG     1     -12.840  -1.912  20.549  1.00  0.00      LIG  
ATOM   6533 C2   LIG     1     -11.389   0.162  21.271  1.00  0.00      LIG  
ATOM   6534 C3   LIG     1     -12.563  -3.432  20.300  1.00  0.00      LIG  
ATOM   6535 C4   LIG     1     -10.777  -2.129  22.052  1.00  0.00      LIG  
ATOM   6536 C5   LIG     1     -12.186  -4.191  21.587  1.00  0.00      LIG  
ATOM   6537 C6   LIG     1     -12.969  -1.031  19.280  1.00  0.00      LIG  
ATOM   6538 C7   LIG     1     -12.451   0.990  20.650  1.00  0.00      LIG  
ATOM   6539 C8   LIG     1     -11.179  -3.503  22.507  1.00  0.00      LIG  
ATOM   6540 C9   LIG     1     -10.945   1.048  22.449  1.00  0.00      LIG  
ATOM   6541 C10  LIG     1     -13.354   0.395  19.632  1.00  0.00      LIG  
ATOM   6542 C11  LIG     1     -12.872  -1.135  22.872  1.00  0.00      LIG  
ATOM   6543 C12  LIG     1     -11.517  -3.644  19.200  1.00  0.00      LIG  
ATOM   6544 C13  LIG     1     -12.496   2.235  21.126  1.00  0.00      LIG  
ATOM   6545 C14  LIG     1     -10.157   0.133  20.350  1.00  0.00      LIG  
ATOM   6546 C15  LIG     1     -11.491   2.440  22.197  1.00  0.00      LIG  
ATOM   6547 C16  LIG     1     -13.870  -4.088  19.832  1.00  0.00      LIG  
ATOM   6548 C17  LIG     1     -11.716  -5.594  21.327  1.00  0.00      LIG  
ATOM   6549 C18  LIG     1     -13.420   3.334  20.682  1.00  0.00      LIG  
ATOM   6550 C19  LIG     1     -11.069  -5.071  19.029  1.00  0.00      LIG  
ATOM   6551 C20  LIG     1     -11.193  -6.006  20.164  1.00  0.00      LIG  
ATOM   6552 C21  LIG     1     -11.863  -6.545  22.468  1.00  0.00      LIG  
ATOM   6553 C22  LIG     1     -12.676   4.604  20.279  1.00  0.00      LIG  
ATOM   6554 C23  LIG     1     -14.399   3.681  21.787  1.00  0.00      LIG  
ATOM   6555 C24  LIG     1     -11.575   4.387  19.241  1.00  0.00      LIG  
ATOM   6556 C25  LIG     1     -11.084   5.735  18.695  1.00  0.00      LIG  
ATOM   6557 C26  LIG     1      -9.915   5.645  17.696  1.00  0.00      LIG  
ATOM   6558 C27  LIG     1      -8.689   4.982  18.299  1.00  0.00      LIG  
ATOM   6559 C28  LIG     1      -9.522   7.036  17.234  1.00  0.00      LIG  
ATOM   6560 H    LIG     1     -13.856  -1.904  20.953  1.00  0.00      LIG  
ATOM   6561 H1   LIG     1     -10.212  -1.653  22.858  1.00  0.00      LIG  
ATOM   6562 H2   LIG     1     -10.078  -2.262  21.225  1.00  0.00      LIG  
ATOM   6563 H3   LIG     1     -13.113  -4.279  22.161  1.00  0.00      LIG  
ATOM   6564 H4   LIG     1     -12.038  -1.028  18.711  1.00  0.00      LIG  
ATOM   6565 H5   LIG     1     -11.612  -3.444  23.509  1.00  0.00      LIG  
ATOM   6566 H6   LIG     1     -10.257  -4.082  22.632  1.00  0.00      LIG  
ATOM   6567 H7   LIG     1      -9.855   1.086  22.533  1.00  0.00      LIG  
ATOM   6568 H8   LIG     1     -11.295   0.717  23.426  1.00  0.00      LIG  
ATOM   6569 H9   LIG     1     -14.380   0.405  20.016  1.00  0.00      LIG  
ATOM   6570 H10  LIG     1     -13.360   1.007  18.725  1.00  0.00      LIG  
ATOM   6571 H11  LIG     1     -13.474  -2.037  23.009  1.00  0.00      LIG  
ATOM   6572 H12  LIG     1     -13.566  -0.298  22.768  1.00  0.00      LIG  
ATOM   6573 H13  LIG     1     -12.302  -0.998  23.794  1.00  0.00      LIG  
ATOM   6574 H14  LIG     1     -10.623  -3.044  19.380  1.00  0.00      LIG  
ATOM   6575 H15  LIG     1     -11.940  -3.343  18.240  1.00  0.00      LIG  
ATOM   6576 H16  LIG     1     -10.271  -0.556  19.512  1.00  0.00      LIG  
ATOM   6577 H17  LIG     1      -9.266  -0.179  20.900  1.00  0.00      LIG  
ATOM   6578 H18  LIG     1      -9.940   1.123  19.936  1.00  0.00      LIG  
ATOM   6579 H19  LIG     1     -10.696   3.113  21.865  1.00  0.00      LIG  
ATOM   6580 H20  LIG     1     -11.942   2.846  23.107  1.00  0.00      LIG  
ATOM   6581 H21  LIG     1     -14.706  -3.782  20.467  1.00  0.00      LIG  
ATOM   6582 H22  LIG     1     -13.827  -5.178  19.862  1.00  0.00      LIG  
ATOM   6583 H23  LIG     1     -14.108  -3.826  18.801  1.00  0.00      LIG  
ATOM   6584 H24  LIG     1     -14.009   3.004  19.822  1.00  0.00      LIG  
ATOM   6585 H25  LIG     1     -13.792  -2.420  18.206  1.00  0.00      LIG  
ATOM   6586 H26  LIG     1     -10.862  -7.025  20.009  1.00  0.00      LIG  
ATOM   6587 H27  LIG     1     -12.906  -6.576  22.794  1.00  0.00      LIG  
ATOM   6588 H28  LIG     1     -11.246  -6.230  23.313  1.00  0.00      LIG  
ATOM   6589 H29  LIG     1     -11.567  -7.563  22.197  1.00  0.00      LIG  
ATOM   6590 H30  LIG     1     -12.258   5.086  21.167  1.00  0.00      LIG  
ATOM   6591 H31  LIG     1     -13.414   5.299  19.868  1.00  0.00      LIG  
ATOM   6592 H32  LIG     1     -13.882   4.078  22.666  1.00  0.00      LIG  
ATOM   6593 H33  LIG     1     -15.101   4.443  21.441  1.00  0.00      LIG  
ATOM   6594 H34  LIG     1     -14.973   2.801  22.094  1.00  0.00      LIG  
ATOM   6595 H35  LIG     1     -10.750   3.851  19.715  1.00  0.00      LIG  
ATOM   6596 H36  LIG     1     -11.926   6.220  18.192  1.00  0.00      LIG  
ATOM   6597 H37  LIG     1     -12.487   2.795  18.616  1.00  0.00      LIG  
ATOM   6598 H38  LIG     1     -10.361   7.391  19.418  1.00  0.00      LIG  
ATOM   6599 H39  LIG     1      -7.867   4.983  17.578  1.00  0.00      LIG  
ATOM   6600 H40  LIG     1      -8.885   3.934  18.543  1.00  0.00      LIG  
ATOM   6601 H41  LIG     1      -8.358   5.503  19.201  1.00  0.00      LIG  
ATOM   6602 H42  LIG     1     -10.383   7.550  16.796  1.00  0.00      LIG  
ATOM   6603 H43  LIG     1      -9.135   7.639  18.060  1.00  0.00      LIG  
ATOM   6604 H44  LIG     1      -8.754   6.982  16.457  1.00  0.00      LIG  
ATOM   6605 H45  LIG     1     -10.870   4.189  16.862  1.00  0.00      LIG  
TER
REMARK  Energy: 47.651
REMARK  SimpleFitness: 47.651
REMARK  FullFitness: -1569.887
REMARK  InterFull: -30.664
REMARK  IntraFull: 102.023
REMARK  solvFull: -1924.57
REMARK  surfFull: 283.324
REMARK  extraFull: 0.0
REMARK  deltaGcompsolvpol: -1924.57
REMARK  deltaGcompsolvnonpol: 283.324
REMARK  deltaGprotsolvpol: -1938.72
REMARK  deltaGprotsolvnonpol: 281.59
REMARK  deltaGligsolvpol: -10.698
REMARK  deltaGligsolvnonpol: 15.0315
REMARK  deltaGvdw: -30.664
REMARK  deltaGelec: 0.0
REMARK  deltaG: -6.628058
REMARK  Cluster: 0
REMARK  ClusterRank: 7
ATOM   6526 O    LIG     1     -13.972  -1.480  18.376  1.00  0.00      LIG  
ATOM   6527 O1   LIG     1     -10.504  -5.441  18.010  1.00  0.00      LIG  
ATOM   6528 O2   LIG     1     -12.079   3.570  18.191  1.00  0.00      LIG  
ATOM   6529 O3   LIG     1     -10.698   6.560  19.794  1.00  0.00      LIG  
ATOM   6530 O4   LIG     1     -10.294   4.908  16.539  1.00  0.00      LIG  
ATOM   6531 C    LIG     1     -11.951  -1.248  21.650  1.00  0.00      LIG  
ATOM   6532 C1   LIG     1     -12.840  -1.912  20.549  1.00  0.00      LIG  
ATOM   6533 C2   LIG     1     -11.389   0.162  21.271  1.00  0.00      LIG  
ATOM   6534 C3   LIG     1     -12.563  -3.432  20.300  1.00  0.00      LIG  
ATOM   6535 C4   LIG     1     -10.777  -2.129  22.052  1.00  0.00      LIG  
ATOM   6536 C5   LIG     1     -12.186  -4.191  21.587  1.00  0.00      LIG  
ATOM   6537 C6   LIG     1     -12.969  -1.031  19.280  1.00  0.00      LIG  
ATOM   6538 C7   LIG     1     -12.451   0.990  20.650  1.00  0.00      LIG  
ATOM   6539 C8   LIG     1     -11.179  -3.503  22.507  1.00  0.00      LIG  
ATOM   6540 C9   LIG     1     -10.945   1.048  22.449  1.00  0.00      LIG  
ATOM   6541 C10  LIG     1     -13.354   0.395  19.632  1.00  0.00      LIG  
ATOM   6542 C11  LIG     1     -12.872  -1.135  22.872  1.00  0.00      LIG  
ATOM   6543 C12  LIG     1     -11.517  -3.644  19.200  1.00  0.00      LIG  
ATOM   6544 C13  LIG     1     -12.496   2.235  21.126  1.00  0.00      LIG  
ATOM   6545 C14  LIG     1     -10.157   0.133  20.350  1.00  0.00      LIG  
ATOM   6546 C15  LIG     1     -11.491   2.440  22.197  1.00  0.00      LIG  
ATOM   6547 C16  LIG     1     -13.870  -4.088  19.832  1.00  0.00      LIG  
ATOM   6548 C17  LIG     1     -11.716  -5.594  21.327  1.00  0.00      LIG  
ATOM   6549 C18  LIG     1     -13.420   3.334  20.682  1.00  0.00      LIG  
ATOM   6550 C19  LIG     1     -11.069  -5.071  19.029  1.00  0.00      LIG  
ATOM   6551 C20  LIG     1     -11.193  -6.006  20.164  1.00  0.00      LIG  
ATOM   6552 C21  LIG     1     -11.863  -6.545  22.468  1.00  0.00      LIG  
ATOM   6553 C22  LIG     1     -12.676   4.604  20.279  1.00  0.00      LIG  
ATOM   6554 C23  LIG     1     -14.399   3.681  21.787  1.00  0.00      LIG  
ATOM   6555 C24  LIG     1     -11.575   4.387  19.241  1.00  0.00      LIG  
ATOM   6556 C25  LIG     1     -11.084   5.735  18.695  1.00  0.00      LIG  
ATOM   6557 C26  LIG     1      -9.915   5.645  17.696  1.00  0.00      LIG  
ATOM   6558 C27  LIG     1      -8.689   4.982  18.299  1.00  0.00      LIG  
ATOM   6559 C28  LIG     1      -9.522   7.036  17.234  1.00  0.00      LIG  
ATOM   6560 H    LIG     1     -13.856  -1.904  20.953  1.00  0.00      LIG  
ATOM   6561 H1   LIG     1     -10.212  -1.653  22.858  1.00  0.00      LIG  
ATOM   6562 H2   LIG     1     -10.078  -2.262  21.225  1.00  0.00      LIG  
ATOM   6563 H3   LIG     1     -13.113  -4.279  22.161  1.00  0.00      LIG  
ATOM   6564 H4   LIG     1     -12.038  -1.028  18.711  1.00  0.00      LIG  
ATOM   6565 H5   LIG     1     -11.612  -3.444  23.509  1.00  0.00      LIG  
ATOM   6566 H6   LIG     1     -10.257  -4.082  22.632  1.00  0.00      LIG  
ATOM   6567 H7   LIG     1      -9.855   1.086  22.533  1.00  0.00      LIG  
ATOM   6568 H8   LIG     1     -11.295   0.717  23.426  1.00  0.00      LIG  
ATOM   6569 H9   LIG     1     -14.380   0.405  20.016  1.00  0.00      LIG  
ATOM   6570 H10  LIG     1     -13.360   1.007  18.725  1.00  0.00      LIG  
ATOM   6571 H11  LIG     1     -13.474  -2.037  23.009  1.00  0.00      LIG  
ATOM   6572 H12  LIG     1     -13.566  -0.298  22.768  1.00  0.00      LIG  
ATOM   6573 H13  LIG     1     -12.302  -0.998  23.794  1.00  0.00      LIG  
ATOM   6574 H14  LIG     1     -10.623  -3.044  19.380  1.00  0.00      LIG  
ATOM   6575 H15  LIG     1     -11.940  -3.343  18.240  1.00  0.00      LIG  
ATOM   6576 H16  LIG     1     -10.271  -0.556  19.512  1.00  0.00      LIG  
ATOM   6577 H17  LIG     1      -9.266  -0.179  20.900  1.00  0.00      LIG  
ATOM   6578 H18  LIG     1      -9.940   1.123  19.936  1.00  0.00      LIG  
ATOM   6579 H19  LIG     1     -10.696   3.113  21.865  1.00  0.00      LIG  
ATOM   6580 H20  LIG     1     -11.942   2.846  23.107  1.00  0.00      LIG  
ATOM   6581 H21  LIG     1     -14.706  -3.782  20.467  1.00  0.00      LIG  
ATOM   6582 H22  LIG     1     -13.827  -5.178  19.862  1.00  0.00      LIG  
ATOM   6583 H23  LIG     1     -14.108  -3.826  18.801  1.00  0.00      LIG  
ATOM   6584 H24  LIG     1     -14.009   3.004  19.822  1.00  0.00      LIG  
ATOM   6585 H25  LIG     1     -13.792  -2.420  18.206  1.00  0.00      LIG  
ATOM   6586 H26  LIG     1     -10.862  -7.025  20.009  1.00  0.00      LIG  
ATOM   6587 H27  LIG     1     -12.906  -6.576  22.794  1.00  0.00      LIG  
ATOM   6588 H28  LIG     1     -11.246  -6.230  23.313  1.00  0.00      LIG  
ATOM   6589 H29  LIG     1     -11.567  -7.563  22.197  1.00  0.00      LIG  
ATOM   6590 H30  LIG     1     -12.258   5.086  21.167  1.00  0.00      LIG  
ATOM   6591 H31  LIG     1     -13.414   5.299  19.868  1.00  0.00      LIG  
ATOM   6592 H32  LIG     1     -13.882   4.078  22.666  1.00  0.00      LIG  
ATOM   6593 H33  LIG     1     -15.101   4.443  21.441  1.00  0.00      LIG  
ATOM   6594 H34  LIG     1     -14.973   2.801  22.094  1.00  0.00      LIG  
ATOM   6595 H35  LIG     1     -10.750   3.851  19.715  1.00  0.00      LIG  
ATOM   6596 H36  LIG     1     -11.926   6.220  18.192  1.00  0.00      LIG  
ATOM   6597 H37  LIG     1     -12.487   2.795  18.616  1.00  0.00      LIG  
ATOM   6598 H38  LIG     1     -10.361   7.391  19.418  1.00  0.00      LIG  
ATOM   6599 H39  LIG     1      -7.867   4.983  17.578  1.00  0.00      LIG  
ATOM   6600 H40  LIG     1      -8.885   3.934  18.543  1.00  0.00      LIG  
ATOM   6601 H41  LIG     1      -8.358   5.503  19.201  1.00  0.00      LIG  
ATOM   6602 H42  LIG     1     -10.383   7.550  16.796  1.00  0.00      LIG  
ATOM   6603 H43  LIG     1      -9.135   7.639  18.060  1.00  0.00      LIG  
ATOM   6604 H44  LIG     1      -8.754   6.982  16.457  1.00  0.00      LIG  
ATOM   6605 H45  LIG     1     -10.870   4.189  16.862  1.00  0.00      LIG  
TER
REMARK  Energy: 61.1239
REMARK  SimpleFitness: 61.1239
REMARK  FullFitness: -1554.6587
REMARK  InterFull: -27.7167
REMARK  IntraFull: 116.259
REMARK  solvFull: -1926.27
REMARK  surfFull: 283.069
REMARK  extraFull: 0.0
REMARK  deltaGcompsolvpol: -1926.27
REMARK  deltaGcompsolvnonpol: 283.069
REMARK  deltaGprotsolvpol: -1938.72
REMARK  deltaGprotsolvnonpol: 281.59
REMARK  deltaGligsolvpol: -12.2563
REMARK  deltaGligsolvnonpol: 15.1013
REMARK  deltaGvdw: -27.7167
REMARK  deltaGelec: 0.0
REMARK  deltaG: -6.3886466
REMARK  Cluster: 0
REMARK  ClusterRank: 8
ATOM   6526 O    LIG     1     -14.111  -3.216  18.910  1.00  0.00      LIG  
ATOM   6527 O1   LIG     1      -9.890  -6.453  18.815  1.00  0.00      LIG  
ATOM   6528 O2   LIG     1     -12.061   3.176  18.026  1.00  0.00      LIG  
ATOM   6529 O3   LIG     1     -10.978   4.573  20.582  1.00  0.00      LIG  
ATOM   6530 O4   LIG     1     -13.836   5.503  18.488  1.00  0.00      LIG  
ATOM   6531 C    LIG     1     -12.180  -2.444  22.147  1.00  0.00      LIG  
ATOM   6532 C1   LIG     1     -12.936  -3.311  21.090  1.00  0.00      LIG  
ATOM   6533 C2   LIG     1     -11.879  -0.978  21.689  1.00  0.00      LIG  
ATOM   6534 C3   LIG     1     -12.404  -4.773  20.933  1.00  0.00      LIG  
ATOM   6535 C4   LIG     1     -10.865  -3.079  22.580  1.00  0.00      LIG  
ATOM   6536 C5   LIG     1     -11.898  -5.374  22.258  1.00  0.00      LIG  
ATOM   6537 C6   LIG     1     -13.192  -2.549  19.764  1.00  0.00      LIG  
ATOM   6538 C7   LIG     1     -13.046  -0.385  20.993  1.00  0.00      LIG  
ATOM   6539 C8   LIG     1     -11.010  -4.475  23.114  1.00  0.00      LIG  
ATOM   6540 C9   LIG     1     -11.634   0.047  22.809  1.00  0.00      LIG  
ATOM   6541 C10  LIG     1     -13.807  -1.184  20.003  1.00  0.00      LIG  
ATOM   6542 C11  LIG     1     -13.104  -2.439  23.371  1.00  0.00      LIG  
ATOM   6543 C12  LIG     1     -11.342  -4.867  19.828  1.00  0.00      LIG  
ATOM   6544 C13  LIG     1     -13.275   0.884  21.331  1.00  0.00      LIG  
ATOM   6545 C14  LIG     1     -10.642  -0.840  20.786  1.00  0.00      LIG  
ATOM   6546 C15  LIG     1     -12.349   1.323  22.407  1.00  0.00      LIG  
ATOM   6547 C16  LIG     1     -13.583  -5.674  20.538  1.00  0.00      LIG  
ATOM   6548 C17  LIG     1     -11.212  -6.697  22.078  1.00  0.00      LIG  
ATOM   6549 C18  LIG     1     -14.320   1.781  20.725  1.00  0.00      LIG  
ATOM   6550 C19  LIG     1     -10.594  -6.171  19.774  1.00  0.00      LIG  
ATOM   6551 C20  LIG     1     -10.603  -7.070  20.945  1.00  0.00      LIG  
ATOM   6552 C21  LIG     1     -11.236  -7.603  23.263  1.00  0.00      LIG  
ATOM   6553 C22  LIG     1     -13.862   2.467  19.429  1.00  0.00      LIG  
ATOM   6554 C23  LIG     1     -14.917   2.750  21.729  1.00  0.00      LIG  
ATOM   6555 C24  LIG     1     -12.450   3.073  19.391  1.00  0.00      LIG  
ATOM   6556 C25  LIG     1     -12.313   4.441  20.094  1.00  0.00      LIG  
ATOM   6557 C26  LIG     1     -12.683   5.711  19.296  1.00  0.00      LIG  
ATOM   6558 C27  LIG     1     -11.563   6.244  18.411  1.00  0.00      LIG  
ATOM   6559 C28  LIG     1     -13.013   6.809  20.288  1.00  0.00      LIG  
ATOM   6560 H    LIG     1     -13.944  -3.447  21.493  1.00  0.00      LIG  
ATOM   6561 H1   LIG     1     -10.390  -2.464  23.350  1.00  0.00      LIG  
ATOM   6562 H2   LIG     1     -10.159  -3.135  21.751  1.00  0.00      LIG  
ATOM   6563 H3   LIG     1     -12.794  -5.572  22.854  1.00  0.00      LIG  
ATOM   6564 H4   LIG     1     -12.270  -2.435  19.192  1.00  0.00      LIG  
ATOM   6565 H5   LIG     1     -11.424  -4.439  24.126  1.00  0.00      LIG  
ATOM   6566 H6   LIG     1      -9.998  -4.878  23.238  1.00  0.00      LIG  
ATOM   6567 H7   LIG     1     -10.567   0.240  22.955  1.00  0.00      LIG  
ATOM   6568 H8   LIG     1     -12.012  -0.248  23.787  1.00  0.00      LIG  
ATOM   6569 H9   LIG     1     -14.834  -1.309  20.364  1.00  0.00      LIG  
ATOM   6570 H10  LIG     1     -13.878  -0.647  19.052  1.00  0.00      LIG  
ATOM   6571 H11  LIG     1     -13.532  -3.426  23.561  1.00  0.00      LIG  
ATOM   6572 H12  LIG     1     -13.938  -1.750  23.229  1.00  0.00      LIG  
ATOM   6573 H13  LIG     1     -12.567  -2.148  24.277  1.00  0.00      LIG  
ATOM   6574 H14  LIG     1     -10.595  -4.079  19.940  1.00  0.00      LIG  
ATOM   6575 H15  LIG     1     -11.816  -4.746  18.851  1.00  0.00      LIG  
ATOM   6576 H16  LIG     1     -10.617  -1.586  19.991  1.00  0.00      LIG  
ATOM   6577 H17  LIG     1      -9.720  -0.952  21.363  1.00  0.00      LIG  
ATOM   6578 H18  LIG     1     -10.592   0.146  20.310  1.00  0.00      LIG  
ATOM   6579 H19  LIG     1     -11.639   2.065  22.035  1.00  0.00      LIG  
ATOM   6580 H20  LIG     1     -12.880   1.740  23.267  1.00  0.00      LIG  
ATOM   6581 H21  LIG     1     -14.436  -5.502  21.200  1.00  0.00      LIG  
ATOM   6582 H22  LIG     1     -13.338  -6.735  20.598  1.00  0.00      LIG  
ATOM   6583 H23  LIG     1     -13.908  -5.500  19.514  1.00  0.00      LIG  
ATOM   6584 H24  LIG     1     -15.167   1.154  20.431  1.00  0.00      LIG  
ATOM   6585 H25  LIG     1     -13.804  -4.135  18.836  1.00  0.00      LIG  
ATOM   6586 H26  LIG     1     -10.103  -8.025  20.847  1.00  0.00      LIG  
ATOM   6587 H27  LIG     1     -12.270  -7.803  23.556  1.00  0.00      LIG  
ATOM   6588 H28  LIG     1     -10.719  -7.142  24.108  1.00  0.00      LIG  
ATOM   6589 H29  LIG     1     -10.753  -8.564  23.057  1.00  0.00      LIG  
ATOM   6590 H30  LIG     1     -14.600   3.220  19.148  1.00  0.00      LIG  
ATOM   6591 H31  LIG     1     -13.922   1.715  18.636  1.00  0.00      LIG  
ATOM   6592 H32  LIG     1     -14.163   3.377  22.208  1.00  0.00      LIG  
ATOM   6593 H33  LIG     1     -15.638   3.407  21.239  1.00  0.00      LIG  
ATOM   6594 H34  LIG     1     -15.443   2.201  22.515  1.00  0.00      LIG  
ATOM   6595 H35  LIG     1     -11.740   2.366  19.826  1.00  0.00      LIG  
ATOM   6596 H36  LIG     1     -12.937   4.417  20.985  1.00  0.00      LIG  
ATOM   6597 H37  LIG     1     -12.248   2.314  17.611  1.00  0.00      LIG  
ATOM   6598 H38  LIG     1     -10.910   5.460  20.974  1.00  0.00      LIG  
ATOM   6599 H39  LIG     1     -11.901   7.131  17.867  1.00  0.00      LIG  
ATOM   6600 H40  LIG     1     -11.266   5.513  17.656  1.00  0.00      LIG  
ATOM   6601 H41  LIG     1     -10.683   6.521  18.997  1.00  0.00      LIG  
ATOM   6602 H42  LIG     1     -13.866   6.522  20.910  1.00  0.00      LIG  
ATOM   6603 H43  LIG     1     -12.159   7.020  20.938  1.00  0.00      LIG  
ATOM   6604 H44  LIG     1     -13.291   7.729  19.767  1.00  0.00      LIG  
ATOM   6605 H45  LIG     1     -13.578   4.848  17.815  1.00  0.00      LIG  
TER
REMARK  Energy: 61.5226
REMARK  SimpleFitness: 61.5226
REMARK  FullFitness: -1554.2289
REMARK  InterFull: -27.492
REMARK  IntraFull: 116.219
REMARK  solvFull: -1926.34
REMARK  surfFull: 283.384
REMARK  extraFull: 0.0
REMARK  deltaGcompsolvpol: -1926.34
REMARK  deltaGcompsolvnonpol: 283.384
REMARK  deltaGprotsolvpol: -1938.72
REMARK  deltaGprotsolvnonpol: 281.59
REMARK  deltaGligsolvpol: -12.3876
REMARK  deltaGligsolvnonpol: 15.1058
REMARK  deltaGvdw: -27.492
REMARK  deltaGelec: 0.0
REMARK  deltaG: -6.3342614
REMARK  Cluster: 0
REMARK  ClusterRank: 9
ATOM   6526 O    LIG     1     -14.156  -3.390  18.976  1.00  0.00      LIG  
ATOM   6527 O1   LIG     1      -9.872  -6.655  18.968  1.00  0.00      LIG  
ATOM   6528 O2   LIG     1     -11.852   3.157  17.910  1.00  0.00      LIG  
ATOM   6529 O3   LIG     1     -10.666   4.369  20.491  1.00  0.00      LIG  
ATOM   6530 O4   LIG     1     -13.598   5.485  18.602  1.00  0.00      LIG  
ATOM   6531 C    LIG     1     -12.177  -2.570  22.164  1.00  0.00      LIG  
ATOM   6532 C1   LIG     1     -12.944  -3.457  21.132  1.00  0.00      LIG  
ATOM   6533 C2   LIG     1     -11.824  -1.134  21.651  1.00  0.00      LIG  
ATOM   6534 C3   LIG     1     -12.420  -4.926  21.005  1.00  0.00      LIG  
ATOM   6535 C4   LIG     1     -10.890  -3.226  22.652  1.00  0.00      LIG  
ATOM   6536 C5   LIG     1     -11.951  -5.509  22.352  1.00  0.00      LIG  
ATOM   6537 C6   LIG     1     -13.205  -2.722  19.792  1.00  0.00      LIG  
ATOM   6538 C7   LIG     1     -12.965  -0.517  20.934  1.00  0.00      LIG  
ATOM   6539 C8   LIG     1     -11.090  -4.600  23.224  1.00  0.00      LIG  
ATOM   6540 C9   LIG     1     -11.546  -0.081  22.735  1.00  0.00      LIG  
ATOM   6541 C10  LIG     1     -13.780  -1.332  20.001  1.00  0.00      LIG  
ATOM   6542 C11  LIG     1     -13.122  -2.488  23.368  1.00  0.00      LIG  
ATOM   6543 C12  LIG     1     -11.335  -5.044  19.925  1.00  0.00      LIG  
ATOM   6544 C13  LIG     1     -13.119   0.781  21.203  1.00  0.00      LIG  
ATOM   6545 C14  LIG     1     -10.582  -1.078  20.745  1.00  0.00      LIG  
ATOM   6546 C15  LIG     1     -12.151   1.220  22.244  1.00  0.00      LIG  
ATOM   6547 C16  LIG     1     -13.594  -5.829  20.597  1.00  0.00      LIG  
ATOM   6548 C17  LIG     1     -11.261  -6.834  22.207  1.00  0.00      LIG  
ATOM   6549 C18  LIG     1     -14.133   1.702  20.578  1.00  0.00      LIG  
ATOM   6550 C19  LIG     1     -10.596  -6.354  19.906  1.00  0.00      LIG  
ATOM   6551 C20  LIG     1     -10.635  -7.232  21.092  1.00  0.00      LIG  
ATOM   6552 C21  LIG     1     -11.309  -7.717  23.408  1.00  0.00      LIG  
ATOM   6553 C22  LIG     1     -13.641   2.395  19.298  1.00  0.00      LIG  
ATOM   6554 C23  LIG     1     -14.752   2.667  21.574  1.00  0.00      LIG  
ATOM   6555 C24  LIG     1     -12.216   2.973  19.273  1.00  0.00      LIG  
ATOM   6556 C25  LIG     1     -12.024   4.290  20.058  1.00  0.00      LIG  
ATOM   6557 C26  LIG     1     -12.405   5.618  19.367  1.00  0.00      LIG  
ATOM   6558 C27  LIG     1     -11.315   6.193  18.470  1.00  0.00      LIG  
ATOM   6559 C28  LIG     1     -12.669   6.650  20.447  1.00  0.00      LIG  
ATOM   6560 H    LIG     1     -13.950  -3.583  21.542  1.00  0.00      LIG  
ATOM   6561 H1   LIG     1     -10.420  -2.601  23.415  1.00  0.00      LIG  
ATOM   6562 H2   LIG     1     -10.163  -3.327  21.846  1.00  0.00      LIG  
ATOM   6563 H3   LIG     1     -12.863  -5.701  22.925  1.00  0.00      LIG  
ATOM   6564 H4   LIG     1     -12.290  -2.647  19.200  1.00  0.00      LIG  
ATOM   6565 H5   LIG     1     -11.556  -4.523  24.211  1.00  0.00      LIG  
ATOM   6566 H6   LIG     1     -10.094  -5.017  23.414  1.00  0.00      LIG  
ATOM   6567 H7   LIG     1     -10.475   0.038  22.923  1.00  0.00      LIG  
ATOM   6568 H8   LIG     1     -11.995  -0.298  23.704  1.00  0.00      LIG  
ATOM   6569 H9   LIG     1     -14.796  -1.421  20.402  1.00  0.00      LIG  
ATOM   6570 H10  LIG     1     -13.871  -0.827  19.034  1.00  0.00      LIG  
ATOM   6571 H11  LIG     1     -13.572  -3.457  23.599  1.00  0.00      LIG  
ATOM   6572 H12  LIG     1     -13.940  -1.793  23.177  1.00  0.00      LIG  
ATOM   6573 H13  LIG     1     -12.597  -2.163  24.270  1.00  0.00      LIG  
ATOM   6574 H14  LIG     1     -10.583  -4.262  20.042  1.00  0.00      LIG  
ATOM   6575 H15  LIG     1     -11.787  -4.930  18.936  1.00  0.00      LIG  
ATOM   6576 H16  LIG     1     -10.585  -1.861  19.984  1.00  0.00      LIG  
ATOM   6577 H17  LIG     1      -9.666  -1.198  21.330  1.00  0.00      LIG  
ATOM   6578 H18  LIG     1     -10.496  -0.118  20.226  1.00  0.00      LIG  
ATOM   6579 H19  LIG     1     -11.382   1.865  21.815  1.00  0.00      LIG  
ATOM   6580 H20  LIG     1     -12.635   1.745  23.071  1.00  0.00      LIG  
ATOM   6581 H21  LIG     1     -14.469  -5.626  21.220  1.00  0.00      LIG  
ATOM   6582 H22  LIG     1     -13.364  -6.891  20.703  1.00  0.00      LIG  
ATOM   6583 H23  LIG     1     -13.875  -5.687  19.555  1.00  0.00      LIG  
ATOM   6584 H24  LIG     1     -14.980   1.089  20.255  1.00  0.00      LIG  
ATOM   6585 H25  LIG     1     -13.874  -4.319  18.919  1.00  0.00      LIG  
ATOM   6586 H26  LIG     1     -10.139  -8.192  21.020  1.00  0.00      LIG  
ATOM   6587 H27  LIG     1     -12.348  -7.901  23.692  1.00  0.00      LIG  
ATOM   6588 H28  LIG     1     -10.798  -7.243  24.250  1.00  0.00      LIG  
ATOM   6589 H29  LIG     1     -10.832  -8.686  23.227  1.00  0.00      LIG  
ATOM   6590 H30  LIG     1     -14.363   3.162  19.012  1.00  0.00      LIG  
ATOM   6591 H31  LIG     1     -13.705   1.651  18.498  1.00  0.00      LIG  
ATOM   6592 H32  LIG     1     -14.011   3.302  22.062  1.00  0.00      LIG  
ATOM   6593 H33  LIG     1     -15.472   3.316  21.071  1.00  0.00      LIG  
ATOM   6594 H34  LIG     1     -15.283   2.118  22.356  1.00  0.00      LIG  
ATOM   6595 H35  LIG     1     -11.520   2.217  19.647  1.00  0.00      LIG  
ATOM   6596 H36  LIG     1     -12.606   4.215  20.973  1.00  0.00      LIG  
ATOM   6597 H37  LIG     1     -12.079   2.329  17.447  1.00  0.00      LIG  
ATOM   6598 H38  LIG     1     -10.558   5.234  20.920  1.00  0.00      LIG  
ATOM   6599 H39  LIG     1     -11.658   7.126  18.013  1.00  0.00      LIG  
ATOM   6600 H40  LIG     1     -11.072   5.515  17.648  1.00  0.00      LIG  
ATOM   6601 H41  LIG     1     -10.402   6.406  19.033  1.00  0.00      LIG  
ATOM   6602 H42  LIG     1     -13.484   6.326  21.100  1.00  0.00      LIG  
ATOM   6603 H43  LIG     1     -11.777   6.817  21.056  1.00  0.00      LIG  
ATOM   6604 H44  LIG     1     -12.975   7.603  20.005  1.00  0.00      LIG  
ATOM   6605 H45  LIG     1     -13.389   4.858  17.886  1.00  0.00      LIG  
TER
REMARK  Energy: 51.744
REMARK  SimpleFitness: 51.744
REMARK  FullFitness: -1567.3442
REMARK  InterFull: -36.4111
REMARK  IntraFull: 110.734
REMARK  solvFull: -1926.05
REMARK  surfFull: 284.383
REMARK  extraFull: 0.0
REMARK  deltaGcompsolvpol: -1926.05
REMARK  deltaGcompsolvnonpol: 284.383
REMARK  deltaGprotsolvpol: -1938.72
REMARK  deltaGprotsolvnonpol: 281.59
REMARK  deltaGligsolvpol: -12.8951
REMARK  deltaGligsolvnonpol: 15.3233
REMARK  deltaGvdw: -36.4111
REMARK  deltaGelec: 0.0
REMARK  deltaG: -7.055277
REMARK  Cluster: 1
REMARK  ClusterRank: 0
ATOM   6526 O    LIG     1     -11.556  -3.399  20.612  1.00  0.00      LIG  
ATOM   6527 O1   LIG     1      -7.650  -6.020  18.549  1.00  0.00      LIG  
ATOM   6528 O2   LIG     1     -14.108  -3.659  27.153  1.00  0.00      LIG  
ATOM   6529 O3   LIG     1     -16.471  -3.839  24.415  1.00  0.00      LIG  
ATOM   6530 O4   LIG     1     -15.460  -6.203  27.029  1.00  0.00      LIG  
ATOM   6531 C    LIG     1      -9.910  -4.897  23.762  1.00  0.00      LIG  
ATOM   6532 C1   LIG     1     -10.589  -4.878  22.355  1.00  0.00      LIG  
ATOM   6533 C2   LIG     1      -9.738  -3.483  24.409  1.00  0.00      LIG  
ATOM   6534 C3   LIG     1     -10.031  -5.933  21.340  1.00  0.00      LIG  
ATOM   6535 C4   LIG     1      -8.544  -5.565  23.711  1.00  0.00      LIG  
ATOM   6536 C5   LIG     1      -9.512  -7.209  22.025  1.00  0.00      LIG  
ATOM   6537 C6   LIG     1     -10.747  -3.446  21.782  1.00  0.00      LIG  
ATOM   6538 C7   LIG     1     -10.985  -2.717  24.172  1.00  0.00      LIG  
ATOM   6539 C8   LIG     1      -8.571  -6.982  23.206  1.00  0.00      LIG  
ATOM   6540 C9   LIG     1      -9.631  -3.475  25.940  1.00  0.00      LIG  
ATOM   6541 C10  LIG     1     -11.395  -2.479  22.763  1.00  0.00      LIG  
ATOM   6542 C11  LIG     1     -10.827  -5.767  24.640  1.00  0.00      LIG  
ATOM   6543 C12  LIG     1      -8.952  -5.349  20.419  1.00  0.00      LIG  
ATOM   6544 C13  LIG     1     -11.648  -2.428  25.296  1.00  0.00      LIG  
ATOM   6545 C14  LIG     1      -8.501  -2.698  23.949  1.00  0.00      LIG  
ATOM   6546 C15  LIG     1     -10.918  -2.901  26.494  1.00  0.00      LIG  
ATOM   6547 C16  LIG     1     -11.202  -6.391  20.462  1.00  0.00      LIG  
ATOM   6548 C17  LIG     1      -8.853  -8.167  21.078  1.00  0.00      LIG  
ATOM   6549 C18  LIG     1     -12.949  -1.707  25.493  1.00  0.00      LIG  
ATOM   6550 C19  LIG     1      -8.279  -6.365  19.538  1.00  0.00      LIG  
ATOM   6551 C20  LIG     1      -8.271  -7.788  19.934  1.00  0.00      LIG  
ATOM   6552 C21  LIG     1      -8.871  -9.600  21.491  1.00  0.00      LIG  
ATOM   6553 C22  LIG     1     -14.178  -2.490  25.038  1.00  0.00      LIG  
ATOM   6554 C23  LIG     1     -12.961  -0.341  24.829  1.00  0.00      LIG  
ATOM   6555 C24  LIG     1     -14.440  -3.805  25.773  1.00  0.00      LIG  
ATOM   6556 C25  LIG     1     -15.917  -4.221  25.672  1.00  0.00      LIG  
ATOM   6557 C26  LIG     1     -16.157  -5.724  25.885  1.00  0.00      LIG  
ATOM   6558 C27  LIG     1     -15.718  -6.555  24.690  1.00  0.00      LIG  
ATOM   6559 C28  LIG     1     -17.635  -5.966  26.122  1.00  0.00      LIG  
ATOM   6560 H    LIG     1     -11.621  -5.194  22.532  1.00  0.00      LIG  
ATOM   6561 H1   LIG     1      -8.086  -5.562  24.704  1.00  0.00      LIG  
ATOM   6562 H2   LIG     1      -7.868  -5.010  23.058  1.00  0.00      LIG  
ATOM   6563 H3   LIG     1     -10.396  -7.722  22.413  1.00  0.00      LIG  
ATOM   6564 H4   LIG     1      -9.774  -3.049  21.490  1.00  0.00      LIG  
ATOM   6565 H5   LIG     1      -8.871  -7.649  24.019  1.00  0.00      LIG  
ATOM   6566 H6   LIG     1      -7.536  -7.259  22.975  1.00  0.00      LIG  
ATOM   6567 H7   LIG     1      -8.816  -2.817  26.255  1.00  0.00      LIG  
ATOM   6568 H8   LIG     1      -9.395  -4.445  26.381  1.00  0.00      LIG  
ATOM   6569 H9   LIG     1     -12.484  -2.537  22.677  1.00  0.00      LIG  
ATOM   6570 H10  LIG     1     -11.126  -1.459  22.472  1.00  0.00      LIG  
ATOM   6571 H11  LIG     1     -11.151  -6.673  24.125  1.00  0.00      LIG  
ATOM   6572 H12  LIG     1     -11.741  -5.236  24.911  1.00  0.00      LIG  
ATOM   6573 H13  LIG     1     -10.327  -6.088  25.556  1.00  0.00      LIG  
ATOM   6574 H14  LIG     1      -8.169  -4.851  20.994  1.00  0.00      LIG  
ATOM   6575 H15  LIG     1      -9.396  -4.615  19.743  1.00  0.00      LIG  
ATOM   6576 H16  LIG     1      -8.354  -2.728  22.869  1.00  0.00      LIG  
ATOM   6577 H17  LIG     1      -7.595  -3.099  24.410  1.00  0.00      LIG  
ATOM   6578 H18  LIG     1      -8.569  -1.646  24.244  1.00  0.00      LIG  
ATOM   6579 H19  LIG     1     -10.717  -2.081  27.189  1.00  0.00      LIG  
ATOM   6580 H20  LIG     1     -11.488  -3.675  27.014  1.00  0.00      LIG  
ATOM   6581 H21  LIG     1     -12.056  -6.685  21.078  1.00  0.00      LIG  
ATOM   6582 H22  LIG     1     -10.942  -7.250  19.842  1.00  0.00      LIG  
ATOM   6583 H23  LIG     1     -11.528  -5.615  19.770  1.00  0.00      LIG  
ATOM   6584 H24  LIG     1     -13.047  -1.515  26.562  1.00  0.00      LIG  
ATOM   6585 H25  LIG     1     -12.426  -3.756  20.860  1.00  0.00      LIG  
ATOM   6586 H26  LIG     1      -7.792  -8.498  19.273  1.00  0.00      LIG  
ATOM   6587 H27  LIG     1      -8.334  -9.733  22.433  1.00  0.00      LIG  
ATOM   6588 H28  LIG     1      -8.405 -10.249  20.743  1.00  0.00      LIG  
ATOM   6589 H29  LIG     1      -9.903  -9.934  21.629  1.00  0.00      LIG  
ATOM   6590 H30  LIG     1     -14.140  -2.681  23.963  1.00  0.00      LIG  
ATOM   6591 H31  LIG     1     -15.036  -1.837  25.187  1.00  0.00      LIG  
ATOM   6592 H32  LIG     1     -12.988  -0.426  23.740  1.00  0.00      LIG  
ATOM   6593 H33  LIG     1     -13.851   0.214  25.136  1.00  0.00      LIG  
ATOM   6594 H34  LIG     1     -12.081   0.244  25.111  1.00  0.00      LIG  
ATOM   6595 H35  LIG     1     -13.792  -4.577  25.356  1.00  0.00      LIG  
ATOM   6596 H36  LIG     1     -16.473  -3.677  26.443  1.00  0.00      LIG  
ATOM   6597 H37  LIG     1     -13.185  -3.355  27.178  1.00  0.00      LIG  
ATOM   6598 H38  LIG     1     -17.433  -3.767  24.551  1.00  0.00      LIG  
ATOM   6599 H39  LIG     1     -15.871  -7.619  24.892  1.00  0.00      LIG  
ATOM   6600 H40  LIG     1     -14.652  -6.422  24.491  1.00  0.00      LIG  
ATOM   6601 H41  LIG     1     -16.281  -6.295  23.790  1.00  0.00      LIG  
ATOM   6602 H42  LIG     1     -17.969  -5.450  27.027  1.00  0.00      LIG  
ATOM   6603 H43  LIG     1     -18.235  -5.613  25.283  1.00  0.00      LIG  
ATOM   6604 H44  LIG     1     -17.832  -7.032  26.269  1.00  0.00      LIG  
ATOM   6605 H45  LIG     1     -15.566  -7.170  27.027  1.00  0.00      LIG  
TER
REMARK  Energy: 51.744
REMARK  SimpleFitness: 51.744
REMARK  FullFitness: -1567.3442
REMARK  InterFull: -36.4111
REMARK  IntraFull: 110.734
REMARK  solvFull: -1926.05
REMARK  surfFull: 284.383
REMARK  extraFull: 0.0
REMARK  deltaGcompsolvpol: -1926.05
REMARK  deltaGcompsolvnonpol: 284.383
REMARK  deltaGprotsolvpol: -1938.72
REMARK  deltaGprotsolvnonpol: 281.59
REMARK  deltaGligsolvpol: -12.8951
REMARK  deltaGligsolvnonpol: 15.3233
REMARK  deltaGvdw: -36.4111
REMARK  deltaGelec: 0.0
REMARK  deltaG: -7.055277
REMARK  Cluster: 1
REMARK  ClusterRank: 1
ATOM   6526 O    LIG     1     -11.556  -3.399  20.612  1.00  0.00      LIG  
ATOM   6527 O1   LIG     1      -7.650  -6.020  18.549  1.00  0.00      LIG  
ATOM   6528 O2   LIG     1     -14.108  -3.659  27.153  1.00  0.00      LIG  
ATOM   6529 O3   LIG     1     -16.471  -3.839  24.415  1.00  0.00      LIG  
ATOM   6530 O4   LIG     1     -15.460  -6.203  27.029  1.00  0.00      LIG  
ATOM   6531 C    LIG     1      -9.910  -4.897  23.762  1.00  0.00      LIG  
ATOM   6532 C1   LIG     1     -10.589  -4.878  22.355  1.00  0.00      LIG  
ATOM   6533 C2   LIG     1      -9.738  -3.483  24.409  1.00  0.00      LIG  
ATOM   6534 C3   LIG     1     -10.031  -5.933  21.340  1.00  0.00      LIG  
ATOM   6535 C4   LIG     1      -8.544  -5.565  23.711  1.00  0.00      LIG  
ATOM   6536 C5   LIG     1      -9.512  -7.209  22.025  1.00  0.00      LIG  
ATOM   6537 C6   LIG     1     -10.747  -3.446  21.782  1.00  0.00      LIG  
ATOM   6538 C7   LIG     1     -10.985  -2.717  24.172  1.00  0.00      LIG  
ATOM   6539 C8   LIG     1      -8.571  -6.982  23.206  1.00  0.00      LIG  
ATOM   6540 C9   LIG     1      -9.631  -3.475  25.940  1.00  0.00      LIG  
ATOM   6541 C10  LIG     1     -11.395  -2.479  22.763  1.00  0.00      LIG  
ATOM   6542 C11  LIG     1     -10.827  -5.767  24.640  1.00  0.00      LIG  
ATOM   6543 C12  LIG     1      -8.952  -5.349  20.419  1.00  0.00      LIG  
ATOM   6544 C13  LIG     1     -11.648  -2.428  25.296  1.00  0.00      LIG  
ATOM   6545 C14  LIG     1      -8.501  -2.698  23.949  1.00  0.00      LIG  
ATOM   6546 C15  LIG     1     -10.918  -2.901  26.494  1.00  0.00      LIG  
ATOM   6547 C16  LIG     1     -11.202  -6.391  20.462  1.00  0.00      LIG  
ATOM   6548 C17  LIG     1      -8.853  -8.167  21.078  1.00  0.00      LIG  
ATOM   6549 C18  LIG     1     -12.949  -1.707  25.493  1.00  0.00      LIG  
ATOM   6550 C19  LIG     1      -8.279  -6.365  19.538  1.00  0.00      LIG  
ATOM   6551 C20  LIG     1      -8.271  -7.788  19.934  1.00  0.00      LIG  
ATOM   6552 C21  LIG     1      -8.871  -9.600  21.491  1.00  0.00      LIG  
ATOM   6553 C22  LIG     1     -14.178  -2.490  25.038  1.00  0.00      LIG  
ATOM   6554 C23  LIG     1     -12.961  -0.341  24.829  1.00  0.00      LIG  
ATOM   6555 C24  LIG     1     -14.440  -3.805  25.773  1.00  0.00      LIG  
ATOM   6556 C25  LIG     1     -15.917  -4.221  25.672  1.00  0.00      LIG  
ATOM   6557 C26  LIG     1     -16.157  -5.724  25.885  1.00  0.00      LIG  
ATOM   6558 C27  LIG     1     -15.718  -6.555  24.690  1.00  0.00      LIG  
ATOM   6559 C28  LIG     1     -17.635  -5.966  26.122  1.00  0.00      LIG  
ATOM   6560 H    LIG     1     -11.621  -5.194  22.532  1.00  0.00      LIG  
ATOM   6561 H1   LIG     1      -8.086  -5.562  24.704  1.00  0.00      LIG  
ATOM   6562 H2   LIG     1      -7.868  -5.010  23.058  1.00  0.00      LIG  
ATOM   6563 H3   LIG     1     -10.396  -7.722  22.413  1.00  0.00      LIG  
ATOM   6564 H4   LIG     1      -9.774  -3.049  21.490  1.00  0.00      LIG  
ATOM   6565 H5   LIG     1      -8.871  -7.649  24.019  1.00  0.00      LIG  
ATOM   6566 H6   LIG     1      -7.536  -7.259  22.975  1.00  0.00      LIG  
ATOM   6567 H7   LIG     1      -8.816  -2.817  26.255  1.00  0.00      LIG  
ATOM   6568 H8   LIG     1      -9.395  -4.445  26.381  1.00  0.00      LIG  
ATOM   6569 H9   LIG     1     -12.484  -2.537  22.677  1.00  0.00      LIG  
ATOM   6570 H10  LIG     1     -11.126  -1.459  22.472  1.00  0.00      LIG  
ATOM   6571 H11  LIG     1     -11.151  -6.673  24.125  1.00  0.00      LIG  
ATOM   6572 H12  LIG     1     -11.741  -5.236  24.911  1.00  0.00      LIG  
ATOM   6573 H13  LIG     1     -10.327  -6.088  25.556  1.00  0.00      LIG  
ATOM   6574 H14  LIG     1      -8.169  -4.851  20.994  1.00  0.00      LIG  
ATOM   6575 H15  LIG     1      -9.396  -4.615  19.743  1.00  0.00      LIG  
ATOM   6576 H16  LIG     1      -8.354  -2.728  22.869  1.00  0.00      LIG  
ATOM   6577 H17  LIG     1      -7.595  -3.099  24.410  1.00  0.00      LIG  
ATOM   6578 H18  LIG     1      -8.569  -1.646  24.244  1.00  0.00      LIG  
ATOM   6579 H19  LIG     1     -10.717  -2.081  27.189  1.00  0.00      LIG  
ATOM   6580 H20  LIG     1     -11.488  -3.675  27.014  1.00  0.00      LIG  
ATOM   6581 H21  LIG     1     -12.056  -6.685  21.078  1.00  0.00      LIG  
ATOM   6582 H22  LIG     1     -10.942  -7.250  19.842  1.00  0.00      LIG  
ATOM   6583 H23  LIG     1     -11.528  -5.615  19.770  1.00  0.00      LIG  
ATOM   6584 H24  LIG     1     -13.047  -1.515  26.562  1.00  0.00      LIG  
ATOM   6585 H25  LIG     1     -12.426  -3.756  20.860  1.00  0.00      LIG  
ATOM   6586 H26  LIG     1      -7.792  -8.498  19.273  1.00  0.00      LIG  
ATOM   6587 H27  LIG     1      -8.334  -9.733  22.433  1.00  0.00      LIG  
ATOM   6588 H28  LIG     1      -8.405 -10.249  20.743  1.00  0.00      LIG  
ATOM   6589 H29  LIG     1      -9.903  -9.934  21.629  1.00  0.00      LIG  
ATOM   6590 H30  LIG     1     -14.140  -2.681  23.963  1.00  0.00      LIG  
ATOM   6591 H31  LIG     1     -15.036  -1.837  25.187  1.00  0.00      LIG  
ATOM   6592 H32  LIG     1     -12.988  -0.426  23.740  1.00  0.00      LIG  
ATOM   6593 H33  LIG     1     -13.851   0.214  25.136  1.00  0.00      LIG  
ATOM   6594 H34  LIG     1     -12.081   0.244  25.111  1.00  0.00      LIG  
ATOM   6595 H35  LIG     1     -13.792  -4.577  25.356  1.00  0.00      LIG  
ATOM   6596 H36  LIG     1     -16.473  -3.677  26.443  1.00  0.00      LIG  
ATOM   6597 H37  LIG     1     -13.185  -3.355  27.178  1.00  0.00      LIG  
ATOM   6598 H38  LIG     1     -17.433  -3.767  24.551  1.00  0.00      LIG  
ATOM   6599 H39  LIG     1     -15.871  -7.619  24.892  1.00  0.00      LIG  
ATOM   6600 H40  LIG     1     -14.652  -6.422  24.491  1.00  0.00      LIG  
ATOM   6601 H41  LIG     1     -16.281  -6.295  23.790  1.00  0.00      LIG  
ATOM   6602 H42  LIG     1     -17.969  -5.450  27.027  1.00  0.00      LIG  
ATOM   6603 H43  LIG     1     -18.235  -5.613  25.283  1.00  0.00      LIG  
ATOM   6604 H44  LIG     1     -17.832  -7.032  26.269  1.00  0.00      LIG  
ATOM   6605 H45  LIG     1     -15.566  -7.170  27.027  1.00  0.00      LIG  
TER
REMARK  Energy: 51.744
REMARK  SimpleFitness: 51.744
REMARK  FullFitness: -1567.3442
REMARK  InterFull: -36.4111
REMARK  IntraFull: 110.734
REMARK  solvFull: -1926.05
REMARK  surfFull: 284.383
REMARK  extraFull: 0.0
REMARK  deltaGcompsolvpol: -1926.05
REMARK  deltaGcompsolvnonpol: 284.383
REMARK  deltaGprotsolvpol: -1938.72
REMARK  deltaGprotsolvnonpol: 281.59
REMARK  deltaGligsolvpol: -12.8951
REMARK  deltaGligsolvnonpol: 15.3233
REMARK  deltaGvdw: -36.4111
REMARK  deltaGelec: 0.0
REMARK  deltaG: -7.055277
REMARK  Cluster: 1
REMARK  ClusterRank: 2
ATOM   6526 O    LIG     1     -11.556  -3.399  20.612  1.00  0.00      LIG  
ATOM   6527 O1   LIG     1      -7.650  -6.020  18.549  1.00  0.00      LIG  
ATOM   6528 O2   LIG     1     -14.108  -3.659  27.153  1.00  0.00      LIG  
ATOM   6529 O3   LIG     1     -16.471  -3.839  24.415  1.00  0.00      LIG  
ATOM   6530 O4   LIG     1     -15.460  -6.203  27.029  1.00  0.00      LIG  
ATOM   6531 C    LIG     1      -9.910  -4.897  23.762  1.00  0.00      LIG  
ATOM   6532 C1   LIG     1     -10.589  -4.878  22.355  1.00  0.00      LIG  
ATOM   6533 C2   LIG     1      -9.738  -3.483  24.409  1.00  0.00      LIG  
ATOM   6534 C3   LIG     1     -10.031  -5.933  21.340  1.00  0.00      LIG  
ATOM   6535 C4   LIG     1      -8.544  -5.565  23.711  1.00  0.00      LIG  
ATOM   6536 C5   LIG     1      -9.512  -7.209  22.025  1.00  0.00      LIG  
ATOM   6537 C6   LIG     1     -10.747  -3.446  21.782  1.00  0.00      LIG  
ATOM   6538 C7   LIG     1     -10.985  -2.717  24.172  1.00  0.00      LIG  
ATOM   6539 C8   LIG     1      -8.571  -6.982  23.206  1.00  0.00      LIG  
ATOM   6540 C9   LIG     1      -9.631  -3.475  25.940  1.00  0.00      LIG  
ATOM   6541 C10  LIG     1     -11.395  -2.479  22.763  1.00  0.00      LIG  
ATOM   6542 C11  LIG     1     -10.827  -5.767  24.640  1.00  0.00      LIG  
ATOM   6543 C12  LIG     1      -8.952  -5.349  20.419  1.00  0.00      LIG  
ATOM   6544 C13  LIG     1     -11.648  -2.428  25.296  1.00  0.00      LIG  
ATOM   6545 C14  LIG     1      -8.501  -2.698  23.949  1.00  0.00      LIG  
ATOM   6546 C15  LIG     1     -10.918  -2.901  26.494  1.00  0.00      LIG  
ATOM   6547 C16  LIG     1     -11.202  -6.391  20.462  1.00  0.00      LIG  
ATOM   6548 C17  LIG     1      -8.853  -8.167  21.078  1.00  0.00      LIG  
ATOM   6549 C18  LIG     1     -12.949  -1.707  25.493  1.00  0.00      LIG  
ATOM   6550 C19  LIG     1      -8.279  -6.365  19.538  1.00  0.00      LIG  
ATOM   6551 C20  LIG     1      -8.271  -7.788  19.934  1.00  0.00      LIG  
ATOM   6552 C21  LIG     1      -8.871  -9.600  21.491  1.00  0.00      LIG  
ATOM   6553 C22  LIG     1     -14.178  -2.490  25.038  1.00  0.00      LIG  
ATOM   6554 C23  LIG     1     -12.961  -0.341  24.829  1.00  0.00      LIG  
ATOM   6555 C24  LIG     1     -14.440  -3.805  25.773  1.00  0.00      LIG  
ATOM   6556 C25  LIG     1     -15.917  -4.221  25.672  1.00  0.00      LIG  
ATOM   6557 C26  LIG     1     -16.157  -5.724  25.885  1.00  0.00      LIG  
ATOM   6558 C27  LIG     1     -15.718  -6.555  24.690  1.00  0.00      LIG  
ATOM   6559 C28  LIG     1     -17.635  -5.966  26.122  1.00  0.00      LIG  
ATOM   6560 H    LIG     1     -11.621  -5.194  22.532  1.00  0.00      LIG  
ATOM   6561 H1   LIG     1      -8.086  -5.562  24.704  1.00  0.00      LIG  
ATOM   6562 H2   LIG     1      -7.868  -5.010  23.058  1.00  0.00      LIG  
ATOM   6563 H3   LIG     1     -10.396  -7.722  22.413  1.00  0.00      LIG  
ATOM   6564 H4   LIG     1      -9.774  -3.049  21.490  1.00  0.00      LIG  
ATOM   6565 H5   LIG     1      -8.871  -7.649  24.019  1.00  0.00      LIG  
ATOM   6566 H6   LIG     1      -7.536  -7.259  22.975  1.00  0.00      LIG  
ATOM   6567 H7   LIG     1      -8.816  -2.817  26.255  1.00  0.00      LIG  
ATOM   6568 H8   LIG     1      -9.395  -4.445  26.381  1.00  0.00      LIG  
ATOM   6569 H9   LIG     1     -12.484  -2.537  22.677  1.00  0.00      LIG  
ATOM   6570 H10  LIG     1     -11.126  -1.459  22.472  1.00  0.00      LIG  
ATOM   6571 H11  LIG     1     -11.151  -6.673  24.125  1.00  0.00      LIG  
ATOM   6572 H12  LIG     1     -11.741  -5.236  24.911  1.00  0.00      LIG  
ATOM   6573 H13  LIG     1     -10.327  -6.088  25.556  1.00  0.00      LIG  
ATOM   6574 H14  LIG     1      -8.169  -4.851  20.994  1.00  0.00      LIG  
ATOM   6575 H15  LIG     1      -9.396  -4.615  19.743  1.00  0.00      LIG  
ATOM   6576 H16  LIG     1      -8.354  -2.728  22.869  1.00  0.00      LIG  
ATOM   6577 H17  LIG     1      -7.595  -3.099  24.410  1.00  0.00      LIG  
ATOM   6578 H18  LIG     1      -8.569  -1.646  24.244  1.00  0.00      LIG  
ATOM   6579 H19  LIG     1     -10.717  -2.081  27.189  1.00  0.00      LIG  
ATOM   6580 H20  LIG     1     -11.488  -3.675  27.014  1.00  0.00      LIG  
ATOM   6581 H21  LIG     1     -12.056  -6.685  21.078  1.00  0.00      LIG  
ATOM   6582 H22  LIG     1     -10.942  -7.250  19.842  1.00  0.00      LIG  
ATOM   6583 H23  LIG     1     -11.528  -5.615  19.770  1.00  0.00      LIG  
ATOM   6584 H24  LIG     1     -13.047  -1.515  26.562  1.00  0.00      LIG  
ATOM   6585 H25  LIG     1     -12.426  -3.756  20.860  1.00  0.00      LIG  
ATOM   6586 H26  LIG     1      -7.792  -8.498  19.273  1.00  0.00      LIG  
ATOM   6587 H27  LIG     1      -8.334  -9.733  22.433  1.00  0.00      LIG  
ATOM   6588 H28  LIG     1      -8.405 -10.249  20.743  1.00  0.00      LIG  
ATOM   6589 H29  LIG     1      -9.903  -9.934  21.629  1.00  0.00      LIG  
ATOM   6590 H30  LIG     1     -14.140  -2.681  23.963  1.00  0.00      LIG  
ATOM   6591 H31  LIG     1     -15.036  -1.837  25.187  1.00  0.00      LIG  
ATOM   6592 H32  LIG     1     -12.988  -0.426  23.740  1.00  0.00      LIG  
ATOM   6593 H33  LIG     1     -13.851   0.214  25.136  1.00  0.00      LIG  
ATOM   6594 H34  LIG     1     -12.081   0.244  25.111  1.00  0.00      LIG  
ATOM   6595 H35  LIG     1     -13.792  -4.577  25.356  1.00  0.00      LIG  
ATOM   6596 H36  LIG     1     -16.473  -3.677  26.443  1.00  0.00      LIG  
ATOM   6597 H37  LIG     1     -13.185  -3.355  27.178  1.00  0.00      LIG  
ATOM   6598 H38  LIG     1     -17.433  -3.767  24.551  1.00  0.00      LIG  
ATOM   6599 H39  LIG     1     -15.871  -7.619  24.892  1.00  0.00      LIG  
ATOM   6600 H40  LIG     1     -14.652  -6.422  24.491  1.00  0.00      LIG  
ATOM   6601 H41  LIG     1     -16.281  -6.295  23.790  1.00  0.00      LIG  
ATOM   6602 H42  LIG     1     -17.969  -5.450  27.027  1.00  0.00      LIG  
ATOM   6603 H43  LIG     1     -18.235  -5.613  25.283  1.00  0.00      LIG  
ATOM   6604 H44  LIG     1     -17.832  -7.032  26.269  1.00  0.00      LIG  
ATOM   6605 H45  LIG     1     -15.566  -7.170  27.027  1.00  0.00      LIG  
TER
REMARK  Energy: 51.6594
REMARK  SimpleFitness: 51.6594
REMARK  FullFitness: -1566.6074
REMARK  InterFull: -35.3133
REMARK  IntraFull: 109.768
REMARK  solvFull: -1925.31
REMARK  surfFull: 284.248
REMARK  extraFull: 0.0
REMARK  deltaGcompsolvpol: -1925.31
REMARK  deltaGcompsolvnonpol: 284.248
REMARK  deltaGprotsolvpol: -1938.72
REMARK  deltaGprotsolvnonpol: 281.59
REMARK  deltaGligsolvpol: -12.0068
REMARK  deltaGligsolvnonpol: 15.3377
REMARK  deltaGvdw: -35.3133
REMARK  deltaGelec: 0.0
REMARK  deltaG: -6.974636
REMARK  Cluster: 1
REMARK  ClusterRank: 3
ATOM   6526 O    LIG     1     -11.526  -3.238  20.551  1.00  0.00      LIG  
ATOM   6527 O1   LIG     1      -7.597  -5.920  18.498  1.00  0.00      LIG  
ATOM   6528 O2   LIG     1     -14.051  -3.684  27.079  1.00  0.00      LIG  
ATOM   6529 O3   LIG     1     -16.461  -3.799  24.366  1.00  0.00      LIG  
ATOM   6530 O4   LIG     1     -15.480  -6.111  27.038  1.00  0.00      LIG  
ATOM   6531 C    LIG     1      -9.939  -4.863  23.671  1.00  0.00      LIG  
ATOM   6532 C1   LIG     1     -10.604  -4.790  22.258  1.00  0.00      LIG  
ATOM   6533 C2   LIG     1      -9.728  -3.469  24.351  1.00  0.00      LIG  
ATOM   6534 C3   LIG     1     -10.060  -5.827  21.220  1.00  0.00      LIG  
ATOM   6535 C4   LIG     1      -8.596  -5.577  23.622  1.00  0.00      LIG  
ATOM   6536 C5   LIG     1      -9.601  -7.139  21.879  1.00  0.00      LIG  
ATOM   6537 C6   LIG     1     -10.728  -3.339  21.725  1.00  0.00      LIG  
ATOM   6538 C7   LIG     1     -10.958  -2.669  24.133  1.00  0.00      LIG  
ATOM   6539 C8   LIG     1      -8.667  -6.978  23.077  1.00  0.00      LIG  
ATOM   6540 C9   LIG     1      -9.621  -3.500  25.881  1.00  0.00      LIG  
ATOM   6541 C10  LIG     1     -11.367  -2.391  22.731  1.00  0.00      LIG  
ATOM   6542 C11  LIG     1     -10.889  -5.723  24.522  1.00  0.00      LIG  
ATOM   6543 C12  LIG     1      -8.943  -5.252  20.340  1.00  0.00      LIG  
ATOM   6544 C13  LIG     1     -11.619  -2.400  25.263  1.00  0.00      LIG  
ATOM   6545 C14  LIG     1      -8.469  -2.709  23.910  1.00  0.00      LIG  
ATOM   6546 C15  LIG     1     -10.892  -2.908  26.450  1.00  0.00      LIG  
ATOM   6547 C16  LIG     1     -11.223  -6.218  20.299  1.00  0.00      LIG  
ATOM   6548 C17  LIG     1      -8.963  -8.095  20.918  1.00  0.00      LIG  
ATOM   6549 C18  LIG     1     -12.917  -1.676  25.477  1.00  0.00      LIG  
ATOM   6550 C19  LIG     1      -8.272  -6.268  19.455  1.00  0.00      LIG  
ATOM   6551 C20  LIG     1      -8.333  -7.703  19.805  1.00  0.00      LIG  
ATOM   6552 C21  LIG     1      -9.057  -9.538  21.280  1.00  0.00      LIG  
ATOM   6553 C22  LIG     1     -14.153  -2.440  25.006  1.00  0.00      LIG  
ATOM   6554 C23  LIG     1     -12.921  -0.295  24.847  1.00  0.00      LIG  
ATOM   6555 C24  LIG     1     -14.422  -3.773  25.705  1.00  0.00      LIG  
ATOM   6556 C25  LIG     1     -15.907  -4.162  25.629  1.00  0.00      LIG  
ATOM   6557 C26  LIG     1     -16.176  -5.654  25.886  1.00  0.00      LIG  
ATOM   6558 C27  LIG     1     -15.758  -6.527  24.714  1.00  0.00      LIG  
ATOM   6559 C28  LIG     1     -17.656  -5.864  26.140  1.00  0.00      LIG  
ATOM   6560 H    LIG     1     -11.644  -5.090  22.417  1.00  0.00      LIG  
ATOM   6561 H1   LIG     1      -8.155  -5.619  24.622  1.00  0.00      LIG  
ATOM   6562 H2   LIG     1      -7.890  -5.028  22.997  1.00  0.00      LIG  
ATOM   6563 H3   LIG     1     -10.510  -7.628  22.241  1.00  0.00      LIG  
ATOM   6564 H4   LIG     1      -9.745  -2.954  21.452  1.00  0.00      LIG  
ATOM   6565 H5   LIG     1      -9.001  -7.657  23.867  1.00  0.00      LIG  
ATOM   6566 H6   LIG     1      -7.640  -7.285  22.851  1.00  0.00      LIG  
ATOM   6567 H7   LIG     1      -8.788  -2.871  26.212  1.00  0.00      LIG  
ATOM   6568 H8   LIG     1      -9.411  -4.487  26.297  1.00  0.00      LIG  
ATOM   6569 H9   LIG     1     -12.455  -2.439  22.644  1.00  0.00      LIG  
ATOM   6570 H10  LIG     1     -11.089  -1.367  22.466  1.00  0.00      LIG  
ATOM   6571 H11  LIG     1     -11.235  -6.609  23.987  1.00  0.00      LIG  
ATOM   6572 H12  LIG     1     -11.789  -5.172  24.795  1.00  0.00      LIG  
ATOM   6573 H13  LIG     1     -10.409  -6.076  25.437  1.00  0.00      LIG  
ATOM   6574 H14  LIG     1      -8.162  -4.787  20.946  1.00  0.00      LIG  
ATOM   6575 H15  LIG     1      -9.351  -4.491  19.671  1.00  0.00      LIG  
ATOM   6576 H16  LIG     1      -8.317  -2.722  22.830  1.00  0.00      LIG  
ATOM   6577 H17  LIG     1      -7.576  -3.145  24.366  1.00  0.00      LIG  
ATOM   6578 H18  LIG     1      -8.509  -1.662  24.226  1.00  0.00      LIG  
ATOM   6579 H19  LIG     1     -10.671  -2.102  27.156  1.00  0.00      LIG  
ATOM   6580 H20  LIG     1     -11.473  -3.678  26.962  1.00  0.00      LIG  
ATOM   6581 H21  LIG     1     -12.101  -6.502  20.884  1.00  0.00      LIG  
ATOM   6582 H22  LIG     1     -10.974  -7.064  19.657  1.00  0.00      LIG  
ATOM   6583 H23  LIG     1     -11.505  -5.411  19.623  1.00  0.00      LIG  
ATOM   6584 H24  LIG     1     -13.013  -1.509  26.550  1.00  0.00      LIG  
ATOM   6585 H25  LIG     1     -12.405  -3.584  20.781  1.00  0.00      LIG  
ATOM   6586 H26  LIG     1      -7.868  -8.413  19.135  1.00  0.00      LIG  
ATOM   6587 H27  LIG     1      -8.558  -9.726  22.234  1.00  0.00      LIG  
ATOM   6588 H28  LIG     1      -8.595 -10.183  20.525  1.00  0.00      LIG  
ATOM   6589 H29  LIG     1     -10.106  -9.830  21.374  1.00  0.00      LIG  
ATOM   6590 H30  LIG     1     -14.120  -2.602  23.926  1.00  0.00      LIG  
ATOM   6591 H31  LIG     1     -15.008  -1.788  25.176  1.00  0.00      LIG  
ATOM   6592 H32  LIG     1     -12.951  -0.354  23.757  1.00  0.00      LIG  
ATOM   6593 H33  LIG     1     -13.806   0.259  25.170  1.00  0.00      LIG  
ATOM   6594 H34  LIG     1     -12.036   0.278  25.141  1.00  0.00      LIG  
ATOM   6595 H35  LIG     1     -13.800  -4.541  25.241  1.00  0.00      LIG  
ATOM   6596 H36  LIG     1     -16.443  -3.587  26.390  1.00  0.00      LIG  
ATOM   6597 H37  LIG     1     -13.152  -3.315  27.095  1.00  0.00      LIG  
ATOM   6598 H38  LIG     1     -17.425  -3.741  24.500  1.00  0.00      LIG  
ATOM   6599 H39  LIG     1     -15.945  -7.580  24.940  1.00  0.00      LIG  
ATOM   6600 H40  LIG     1     -14.688  -6.432  24.515  1.00  0.00      LIG  
ATOM   6601 H41  LIG     1     -16.309  -6.271  23.805  1.00  0.00      LIG  
ATOM   6602 H42  LIG     1     -17.977  -5.307  27.026  1.00  0.00      LIG  
ATOM   6603 H43  LIG     1     -18.256  -5.537  25.290  1.00  0.00      LIG  
ATOM   6604 H44  LIG     1     -17.869  -6.920  26.331  1.00  0.00      LIG  
ATOM   6605 H45  LIG     1     -14.551  -5.847  26.917  1.00  0.00      LIG  
TER
REMARK  Energy: 51.6594
REMARK  SimpleFitness: 51.6594
REMARK  FullFitness: -1566.6074
REMARK  InterFull: -35.3133
REMARK  IntraFull: 109.768
REMARK  solvFull: -1925.31
REMARK  surfFull: 284.248
REMARK  extraFull: 0.0
REMARK  deltaGcompsolvpol: -1925.31
REMARK  deltaGcompsolvnonpol: 284.248
REMARK  deltaGprotsolvpol: -1938.72
REMARK  deltaGprotsolvnonpol: 281.59
REMARK  deltaGligsolvpol: -12.0068
REMARK  deltaGligsolvnonpol: 15.3377
REMARK  deltaGvdw: -35.3133
REMARK  deltaGelec: 0.0
REMARK  deltaG: -6.974636
REMARK  Cluster: 1
REMARK  ClusterRank: 4
ATOM   6526 O    LIG     1     -11.526  -3.238  20.551  1.00  0.00      LIG  
ATOM   6527 O1   LIG     1      -7.597  -5.920  18.498  1.00  0.00      LIG  
ATOM   6528 O2   LIG     1     -14.051  -3.684  27.079  1.00  0.00      LIG  
ATOM   6529 O3   LIG     1     -16.461  -3.799  24.366  1.00  0.00      LIG  
ATOM   6530 O4   LIG     1     -15.480  -6.111  27.038  1.00  0.00      LIG  
ATOM   6531 C    LIG     1      -9.939  -4.863  23.671  1.00  0.00      LIG  
ATOM   6532 C1   LIG     1     -10.604  -4.790  22.258  1.00  0.00      LIG  
ATOM   6533 C2   LIG     1      -9.728  -3.469  24.351  1.00  0.00      LIG  
ATOM   6534 C3   LIG     1     -10.060  -5.827  21.220  1.00  0.00      LIG  
ATOM   6535 C4   LIG     1      -8.596  -5.577  23.622  1.00  0.00      LIG  
ATOM   6536 C5   LIG     1      -9.601  -7.139  21.879  1.00  0.00      LIG  
ATOM   6537 C6   LIG     1     -10.728  -3.339  21.725  1.00  0.00      LIG  
ATOM   6538 C7   LIG     1     -10.958  -2.669  24.133  1.00  0.00      LIG  
ATOM   6539 C8   LIG     1      -8.667  -6.978  23.077  1.00  0.00      LIG  
ATOM   6540 C9   LIG     1      -9.621  -3.500  25.881  1.00  0.00      LIG  
ATOM   6541 C10  LIG     1     -11.367  -2.391  22.731  1.00  0.00      LIG  
ATOM   6542 C11  LIG     1     -10.889  -5.723  24.522  1.00  0.00      LIG  
ATOM   6543 C12  LIG     1      -8.943  -5.252  20.340  1.00  0.00      LIG  
ATOM   6544 C13  LIG     1     -11.619  -2.400  25.263  1.00  0.00      LIG  
ATOM   6545 C14  LIG     1      -8.469  -2.709  23.910  1.00  0.00      LIG  
ATOM   6546 C15  LIG     1     -10.892  -2.908  26.450  1.00  0.00      LIG  
ATOM   6547 C16  LIG     1     -11.223  -6.218  20.299  1.00  0.00      LIG  
ATOM   6548 C17  LIG     1      -8.963  -8.095  20.918  1.00  0.00      LIG  
ATOM   6549 C18  LIG     1     -12.917  -1.676  25.477  1.00  0.00      LIG  
ATOM   6550 C19  LIG     1      -8.272  -6.268  19.455  1.00  0.00      LIG  
ATOM   6551 C20  LIG     1      -8.333  -7.703  19.805  1.00  0.00      LIG  
ATOM   6552 C21  LIG     1      -9.057  -9.538  21.280  1.00  0.00      LIG  
ATOM   6553 C22  LIG     1     -14.153  -2.440  25.006  1.00  0.00      LIG  
ATOM   6554 C23  LIG     1     -12.921  -0.295  24.847  1.00  0.00      LIG  
ATOM   6555 C24  LIG     1     -14.422  -3.773  25.705  1.00  0.00      LIG  
ATOM   6556 C25  LIG     1     -15.907  -4.162  25.629  1.00  0.00      LIG  
ATOM   6557 C26  LIG     1     -16.176  -5.654  25.886  1.00  0.00      LIG  
ATOM   6558 C27  LIG     1     -15.758  -6.527  24.714  1.00  0.00      LIG  
ATOM   6559 C28  LIG     1     -17.656  -5.864  26.140  1.00  0.00      LIG  
ATOM   6560 H    LIG     1     -11.644  -5.090  22.417  1.00  0.00      LIG  
ATOM   6561 H1   LIG     1      -8.155  -5.619  24.622  1.00  0.00      LIG  
ATOM   6562 H2   LIG     1      -7.890  -5.028  22.997  1.00  0.00      LIG  
ATOM   6563 H3   LIG     1     -10.510  -7.628  22.241  1.00  0.00      LIG  
ATOM   6564 H4   LIG     1      -9.745  -2.954  21.452  1.00  0.00      LIG  
ATOM   6565 H5   LIG     1      -9.001  -7.657  23.867  1.00  0.00      LIG  
ATOM   6566 H6   LIG     1      -7.640  -7.285  22.851  1.00  0.00      LIG  
ATOM   6567 H7   LIG     1      -8.788  -2.871  26.212  1.00  0.00      LIG  
ATOM   6568 H8   LIG     1      -9.411  -4.487  26.297  1.00  0.00      LIG  
ATOM   6569 H9   LIG     1     -12.455  -2.439  22.644  1.00  0.00      LIG  
ATOM   6570 H10  LIG     1     -11.089  -1.367  22.466  1.00  0.00      LIG  
ATOM   6571 H11  LIG     1     -11.235  -6.609  23.987  1.00  0.00      LIG  
ATOM   6572 H12  LIG     1     -11.789  -5.172  24.795  1.00  0.00      LIG  
ATOM   6573 H13  LIG     1     -10.409  -6.076  25.437  1.00  0.00      LIG  
ATOM   6574 H14  LIG     1      -8.162  -4.787  20.946  1.00  0.00      LIG  
ATOM   6575 H15  LIG     1      -9.351  -4.491  19.671  1.00  0.00      LIG  
ATOM   6576 H16  LIG     1      -8.317  -2.722  22.830  1.00  0.00      LIG  
ATOM   6577 H17  LIG     1      -7.576  -3.145  24.366  1.00  0.00      LIG  
ATOM   6578 H18  LIG     1      -8.509  -1.662  24.226  1.00  0.00      LIG  
ATOM   6579 H19  LIG     1     -10.671  -2.102  27.156  1.00  0.00      LIG  
ATOM   6580 H20  LIG     1     -11.473  -3.678  26.962  1.00  0.00      LIG  
ATOM   6581 H21  LIG     1     -12.101  -6.502  20.884  1.00  0.00      LIG  
ATOM   6582 H22  LIG     1     -10.974  -7.064  19.657  1.00  0.00      LIG  
ATOM   6583 H23  LIG     1     -11.505  -5.411  19.623  1.00  0.00      LIG  
ATOM   6584 H24  LIG     1     -13.013  -1.509  26.550  1.00  0.00      LIG  
ATOM   6585 H25  LIG     1     -12.405  -3.584  20.781  1.00  0.00      LIG  
ATOM   6586 H26  LIG     1      -7.868  -8.413  19.135  1.00  0.00      LIG  
ATOM   6587 H27  LIG     1      -8.558  -9.726  22.234  1.00  0.00      LIG  
ATOM   6588 H28  LIG     1      -8.595 -10.183  20.525  1.00  0.00      LIG  
ATOM   6589 H29  LIG     1     -10.106  -9.830  21.374  1.00  0.00      LIG  
ATOM   6590 H30  LIG     1     -14.120  -2.602  23.926  1.00  0.00      LIG  
ATOM   6591 H31  LIG     1     -15.008  -1.788  25.176  1.00  0.00      LIG  
ATOM   6592 H32  LIG     1     -12.951  -0.354  23.757  1.00  0.00      LIG  
ATOM   6593 H33  LIG     1     -13.806   0.259  25.170  1.00  0.00      LIG  
ATOM   6594 H34  LIG     1     -12.036   0.278  25.141  1.00  0.00      LIG  
ATOM   6595 H35  LIG     1     -13.800  -4.541  25.241  1.00  0.00      LIG  
ATOM   6596 H36  LIG     1     -16.443  -3.587  26.390  1.00  0.00      LIG  
ATOM   6597 H37  LIG     1     -13.152  -3.315  27.095  1.00  0.00      LIG  
ATOM   6598 H38  LIG     1     -17.425  -3.741  24.500  1.00  0.00      LIG  
ATOM   6599 H39  LIG     1     -15.945  -7.580  24.940  1.00  0.00      LIG  
ATOM   6600 H40  LIG     1     -14.688  -6.432  24.515  1.00  0.00      LIG  
ATOM   6601 H41  LIG     1     -16.309  -6.271  23.805  1.00  0.00      LIG  
ATOM   6602 H42  LIG     1     -17.977  -5.307  27.026  1.00  0.00      LIG  
ATOM   6603 H43  LIG     1     -18.256  -5.537  25.290  1.00  0.00      LIG  
ATOM   6604 H44  LIG     1     -17.869  -6.920  26.331  1.00  0.00      LIG  
ATOM   6605 H45  LIG     1     -14.551  -5.847  26.917  1.00  0.00      LIG  
TER
REMARK  Energy: 51.6594
REMARK  SimpleFitness: 51.6594
REMARK  FullFitness: -1566.6074
REMARK  InterFull: -35.3133
REMARK  IntraFull: 109.768
REMARK  solvFull: -1925.31
REMARK  surfFull: 284.248
REMARK  extraFull: 0.0
REMARK  deltaGcompsolvpol: -1925.31
REMARK  deltaGcompsolvnonpol: 284.248
REMARK  deltaGprotsolvpol: -1938.72
REMARK  deltaGprotsolvnonpol: 281.59
REMARK  deltaGligsolvpol: -12.0068
REMARK  deltaGligsolvnonpol: 15.3377
REMARK  deltaGvdw: -35.3133
REMARK  deltaGelec: 0.0
REMARK  deltaG: -6.974636
REMARK  Cluster: 1
REMARK  ClusterRank: 5
ATOM   6526 O    LIG     1     -11.526  -3.238  20.551  1.00  0.00      LIG  
ATOM   6527 O1   LIG     1      -7.597  -5.920  18.498  1.00  0.00      LIG  
ATOM   6528 O2   LIG     1     -14.051  -3.684  27.079  1.00  0.00      LIG  
ATOM   6529 O3   LIG     1     -16.461  -3.799  24.366  1.00  0.00      LIG  
ATOM   6530 O4   LIG     1     -15.480  -6.111  27.038  1.00  0.00      LIG  
ATOM   6531 C    LIG     1      -9.939  -4.863  23.671  1.00  0.00      LIG  
ATOM   6532 C1   LIG     1     -10.604  -4.790  22.258  1.00  0.00      LIG  
ATOM   6533 C2   LIG     1      -9.728  -3.469  24.351  1.00  0.00      LIG  
ATOM   6534 C3   LIG     1     -10.060  -5.827  21.220  1.00  0.00      LIG  
ATOM   6535 C4   LIG     1      -8.596  -5.577  23.622  1.00  0.00      LIG  
ATOM   6536 C5   LIG     1      -9.601  -7.139  21.879  1.00  0.00      LIG  
ATOM   6537 C6   LIG     1     -10.728  -3.339  21.725  1.00  0.00      LIG  
ATOM   6538 C7   LIG     1     -10.958  -2.669  24.133  1.00  0.00      LIG  
ATOM   6539 C8   LIG     1      -8.667  -6.978  23.077  1.00  0.00      LIG  
ATOM   6540 C9   LIG     1      -9.621  -3.500  25.881  1.00  0.00      LIG  
ATOM   6541 C10  LIG     1     -11.367  -2.391  22.731  1.00  0.00      LIG  
ATOM   6542 C11  LIG     1     -10.889  -5.723  24.522  1.00  0.00      LIG  
ATOM   6543 C12  LIG     1      -8.943  -5.252  20.340  1.00  0.00      LIG  
ATOM   6544 C13  LIG     1     -11.619  -2.400  25.263  1.00  0.00      LIG  
ATOM   6545 C14  LIG     1      -8.469  -2.709  23.910  1.00  0.00      LIG  
ATOM   6546 C15  LIG     1     -10.892  -2.908  26.450  1.00  0.00      LIG  
ATOM   6547 C16  LIG     1     -11.223  -6.218  20.299  1.00  0.00      LIG  
ATOM   6548 C17  LIG     1      -8.963  -8.095  20.918  1.00  0.00      LIG  
ATOM   6549 C18  LIG     1     -12.917  -1.676  25.477  1.00  0.00      LIG  
ATOM   6550 C19  LIG     1      -8.272  -6.268  19.455  1.00  0.00      LIG  
ATOM   6551 C20  LIG     1      -8.333  -7.703  19.805  1.00  0.00      LIG  
ATOM   6552 C21  LIG     1      -9.057  -9.538  21.280  1.00  0.00      LIG  
ATOM   6553 C22  LIG     1     -14.153  -2.440  25.006  1.00  0.00      LIG  
ATOM   6554 C23  LIG     1     -12.921  -0.295  24.847  1.00  0.00      LIG  
ATOM   6555 C24  LIG     1     -14.422  -3.773  25.705  1.00  0.00      LIG  
ATOM   6556 C25  LIG     1     -15.907  -4.162  25.629  1.00  0.00      LIG  
ATOM   6557 C26  LIG     1     -16.176  -5.654  25.886  1.00  0.00      LIG  
ATOM   6558 C27  LIG     1     -15.758  -6.527  24.714  1.00  0.00      LIG  
ATOM   6559 C28  LIG     1     -17.656  -5.864  26.140  1.00  0.00      LIG  
ATOM   6560 H    LIG     1     -11.644  -5.090  22.417  1.00  0.00      LIG  
ATOM   6561 H1   LIG     1      -8.155  -5.619  24.622  1.00  0.00      LIG  
ATOM   6562 H2   LIG     1      -7.890  -5.028  22.997  1.00  0.00      LIG  
ATOM   6563 H3   LIG     1     -10.510  -7.628  22.241  1.00  0.00      LIG  
ATOM   6564 H4   LIG     1      -9.745  -2.954  21.452  1.00  0.00      LIG  
ATOM   6565 H5   LIG     1      -9.001  -7.657  23.867  1.00  0.00      LIG  
ATOM   6566 H6   LIG     1      -7.640  -7.285  22.851  1.00  0.00      LIG  
ATOM   6567 H7   LIG     1      -8.788  -2.871  26.212  1.00  0.00      LIG  
ATOM   6568 H8   LIG     1      -9.411  -4.487  26.297  1.00  0.00      LIG  
ATOM   6569 H9   LIG     1     -12.455  -2.439  22.644  1.00  0.00      LIG  
ATOM   6570 H10  LIG     1     -11.089  -1.367  22.466  1.00  0.00      LIG  
ATOM   6571 H11  LIG     1     -11.235  -6.609  23.987  1.00  0.00      LIG  
ATOM   6572 H12  LIG     1     -11.789  -5.172  24.795  1.00  0.00      LIG  
ATOM   6573 H13  LIG     1     -10.409  -6.076  25.437  1.00  0.00      LIG  
ATOM   6574 H14  LIG     1      -8.162  -4.787  20.946  1.00  0.00      LIG  
ATOM   6575 H15  LIG     1      -9.351  -4.491  19.671  1.00  0.00      LIG  
ATOM   6576 H16  LIG     1      -8.317  -2.722  22.830  1.00  0.00      LIG  
ATOM   6577 H17  LIG     1      -7.576  -3.145  24.366  1.00  0.00      LIG  
ATOM   6578 H18  LIG     1      -8.509  -1.662  24.226  1.00  0.00      LIG  
ATOM   6579 H19  LIG     1     -10.671  -2.102  27.156  1.00  0.00      LIG  
ATOM   6580 H20  LIG     1     -11.473  -3.678  26.962  1.00  0.00      LIG  
ATOM   6581 H21  LIG     1     -12.101  -6.502  20.884  1.00  0.00      LIG  
ATOM   6582 H22  LIG     1     -10.974  -7.064  19.657  1.00  0.00      LIG  
ATOM   6583 H23  LIG     1     -11.505  -5.411  19.623  1.00  0.00      LIG  
ATOM   6584 H24  LIG     1     -13.013  -1.509  26.550  1.00  0.00      LIG  
ATOM   6585 H25  LIG     1     -12.405  -3.584  20.781  1.00  0.00      LIG  
ATOM   6586 H26  LIG     1      -7.868  -8.413  19.135  1.00  0.00      LIG  
ATOM   6587 H27  LIG     1      -8.558  -9.726  22.234  1.00  0.00      LIG  
ATOM   6588 H28  LIG     1      -8.595 -10.183  20.525  1.00  0.00      LIG  
ATOM   6589 H29  LIG     1     -10.106  -9.830  21.374  1.00  0.00      LIG  
ATOM   6590 H30  LIG     1     -14.120  -2.602  23.926  1.00  0.00      LIG  
ATOM   6591 H31  LIG     1     -15.008  -1.788  25.176  1.00  0.00      LIG  
ATOM   6592 H32  LIG     1     -12.951  -0.354  23.757  1.00  0.00      LIG  
ATOM   6593 H33  LIG     1     -13.806   0.259  25.170  1.00  0.00      LIG  
ATOM   6594 H34  LIG     1     -12.036   0.278  25.141  1.00  0.00      LIG  
ATOM   6595 H35  LIG     1     -13.800  -4.541  25.241  1.00  0.00      LIG  
ATOM   6596 H36  LIG     1     -16.443  -3.587  26.390  1.00  0.00      LIG  
ATOM   6597 H37  LIG     1     -13.152  -3.315  27.095  1.00  0.00      LIG  
ATOM   6598 H38  LIG     1     -17.425  -3.741  24.500  1.00  0.00      LIG  
ATOM   6599 H39  LIG     1     -15.945  -7.580  24.940  1.00  0.00      LIG  
ATOM   6600 H40  LIG     1     -14.688  -6.432  24.515  1.00  0.00      LIG  
ATOM   6601 H41  LIG     1     -16.309  -6.271  23.805  1.00  0.00      LIG  
ATOM   6602 H42  LIG     1     -17.977  -5.307  27.026  1.00  0.00      LIG  
ATOM   6603 H43  LIG     1     -18.256  -5.537  25.290  1.00  0.00      LIG  
ATOM   6604 H44  LIG     1     -17.869  -6.920  26.331  1.00  0.00      LIG  
ATOM   6605 H45  LIG     1     -14.551  -5.847  26.917  1.00  0.00      LIG  
TER
REMARK  Energy: 51.6594
REMARK  SimpleFitness: 51.6594
REMARK  FullFitness: -1566.6074
REMARK  InterFull: -35.3133
REMARK  IntraFull: 109.768
REMARK  solvFull: -1925.31
REMARK  surfFull: 284.248
REMARK  extraFull: 0.0
REMARK  deltaGcompsolvpol: -1925.31
REMARK  deltaGcompsolvnonpol: 284.248
REMARK  deltaGprotsolvpol: -1938.72
REMARK  deltaGprotsolvnonpol: 281.59
REMARK  deltaGligsolvpol: -12.0068
REMARK  deltaGligsolvnonpol: 15.3377
REMARK  deltaGvdw: -35.3133
REMARK  deltaGelec: 0.0
REMARK  deltaG: -6.974636
REMARK  Cluster: 1
REMARK  ClusterRank: 6
ATOM   6526 O    LIG     1     -11.526  -3.238  20.551  1.00  0.00      LIG  
ATOM   6527 O1   LIG     1      -7.597  -5.920  18.498  1.00  0.00      LIG  
ATOM   6528 O2   LIG     1     -14.051  -3.684  27.079  1.00  0.00      LIG  
ATOM   6529 O3   LIG     1     -16.461  -3.799  24.366  1.00  0.00      LIG  
ATOM   6530 O4   LIG     1     -15.480  -6.111  27.038  1.00  0.00      LIG  
ATOM   6531 C    LIG     1      -9.939  -4.863  23.671  1.00  0.00      LIG  
ATOM   6532 C1   LIG     1     -10.604  -4.790  22.258  1.00  0.00      LIG  
ATOM   6533 C2   LIG     1      -9.728  -3.469  24.351  1.00  0.00      LIG  
ATOM   6534 C3   LIG     1     -10.060  -5.827  21.220  1.00  0.00      LIG  
ATOM   6535 C4   LIG     1      -8.596  -5.577  23.622  1.00  0.00      LIG  
ATOM   6536 C5   LIG     1      -9.601  -7.139  21.879  1.00  0.00      LIG  
ATOM   6537 C6   LIG     1     -10.728  -3.339  21.725  1.00  0.00      LIG  
ATOM   6538 C7   LIG     1     -10.958  -2.669  24.133  1.00  0.00      LIG  
ATOM   6539 C8   LIG     1      -8.667  -6.978  23.077  1.00  0.00      LIG  
ATOM   6540 C9   LIG     1      -9.621  -3.500  25.881  1.00  0.00      LIG  
ATOM   6541 C10  LIG     1     -11.367  -2.391  22.731  1.00  0.00      LIG  
ATOM   6542 C11  LIG     1     -10.889  -5.723  24.522  1.00  0.00      LIG  
ATOM   6543 C12  LIG     1      -8.943  -5.252  20.340  1.00  0.00      LIG  
ATOM   6544 C13  LIG     1     -11.619  -2.400  25.263  1.00  0.00      LIG  
ATOM   6545 C14  LIG     1      -8.469  -2.709  23.910  1.00  0.00      LIG  
ATOM   6546 C15  LIG     1     -10.892  -2.908  26.450  1.00  0.00      LIG  
ATOM   6547 C16  LIG     1     -11.223  -6.218  20.299  1.00  0.00      LIG  
ATOM   6548 C17  LIG     1      -8.963  -8.095  20.918  1.00  0.00      LIG  
ATOM   6549 C18  LIG     1     -12.917  -1.676  25.477  1.00  0.00      LIG  
ATOM   6550 C19  LIG     1      -8.272  -6.268  19.455  1.00  0.00      LIG  
ATOM   6551 C20  LIG     1      -8.333  -7.703  19.805  1.00  0.00      LIG  
ATOM   6552 C21  LIG     1      -9.057  -9.538  21.280  1.00  0.00      LIG  
ATOM   6553 C22  LIG     1     -14.153  -2.440  25.006  1.00  0.00      LIG  
ATOM   6554 C23  LIG     1     -12.921  -0.295  24.847  1.00  0.00      LIG  
ATOM   6555 C24  LIG     1     -14.422  -3.773  25.705  1.00  0.00      LIG  
ATOM   6556 C25  LIG     1     -15.907  -4.162  25.629  1.00  0.00      LIG  
ATOM   6557 C26  LIG     1     -16.176  -5.654  25.886  1.00  0.00      LIG  
ATOM   6558 C27  LIG     1     -15.758  -6.527  24.714  1.00  0.00      LIG  
ATOM   6559 C28  LIG     1     -17.656  -5.864  26.140  1.00  0.00      LIG  
ATOM   6560 H    LIG     1     -11.644  -5.090  22.417  1.00  0.00      LIG  
ATOM   6561 H1   LIG     1      -8.155  -5.619  24.622  1.00  0.00      LIG  
ATOM   6562 H2   LIG     1      -7.890  -5.028  22.997  1.00  0.00      LIG  
ATOM   6563 H3   LIG     1     -10.510  -7.628  22.241  1.00  0.00      LIG  
ATOM   6564 H4   LIG     1      -9.745  -2.954  21.452  1.00  0.00      LIG  
ATOM   6565 H5   LIG     1      -9.001  -7.657  23.867  1.00  0.00      LIG  
ATOM   6566 H6   LIG     1      -7.640  -7.285  22.851  1.00  0.00      LIG  
ATOM   6567 H7   LIG     1      -8.788  -2.871  26.212  1.00  0.00      LIG  
ATOM   6568 H8   LIG     1      -9.411  -4.487  26.297  1.00  0.00      LIG  
ATOM   6569 H9   LIG     1     -12.455  -2.439  22.644  1.00  0.00      LIG  
ATOM   6570 H10  LIG     1     -11.089  -1.367  22.466  1.00  0.00      LIG  
ATOM   6571 H11  LIG     1     -11.235  -6.609  23.987  1.00  0.00      LIG  
ATOM   6572 H12  LIG     1     -11.789  -5.172  24.795  1.00  0.00      LIG  
ATOM   6573 H13  LIG     1     -10.409  -6.076  25.437  1.00  0.00      LIG  
ATOM   6574 H14  LIG     1      -8.162  -4.787  20.946  1.00  0.00      LIG  
ATOM   6575 H15  LIG     1      -9.351  -4.491  19.671  1.00  0.00      LIG  
ATOM   6576 H16  LIG     1      -8.317  -2.722  22.830  1.00  0.00      LIG  
ATOM   6577 H17  LIG     1      -7.576  -3.145  24.366  1.00  0.00      LIG  
ATOM   6578 H18  LIG     1      -8.509  -1.662  24.226  1.00  0.00      LIG  
ATOM   6579 H19  LIG     1     -10.671  -2.102  27.156  1.00  0.00      LIG  
ATOM   6580 H20  LIG     1     -11.473  -3.678  26.962  1.00  0.00      LIG  
ATOM   6581 H21  LIG     1     -12.101  -6.502  20.884  1.00  0.00      LIG  
ATOM   6582 H22  LIG     1     -10.974  -7.064  19.657  1.00  0.00      LIG  
ATOM   6583 H23  LIG     1     -11.505  -5.411  19.623  1.00  0.00      LIG  
ATOM   6584 H24  LIG     1     -13.013  -1.509  26.550  1.00  0.00      LIG  
ATOM   6585 H25  LIG     1     -12.405  -3.584  20.781  1.00  0.00      LIG  
ATOM   6586 H26  LIG     1      -7.868  -8.413  19.135  1.00  0.00      LIG  
ATOM   6587 H27  LIG     1      -8.558  -9.726  22.234  1.00  0.00      LIG  
ATOM   6588 H28  LIG     1      -8.595 -10.183  20.525  1.00  0.00      LIG  
ATOM   6589 H29  LIG     1     -10.106  -9.830  21.374  1.00  0.00      LIG  
ATOM   6590 H30  LIG     1     -14.120  -2.602  23.926  1.00  0.00      LIG  
ATOM   6591 H31  LIG     1     -15.008  -1.788  25.176  1.00  0.00      LIG  
ATOM   6592 H32  LIG     1     -12.951  -0.354  23.757  1.00  0.00      LIG  
ATOM   6593 H33  LIG     1     -13.806   0.259  25.170  1.00  0.00      LIG  
ATOM   6594 H34  LIG     1     -12.036   0.278  25.141  1.00  0.00      LIG  
ATOM   6595 H35  LIG     1     -13.800  -4.541  25.241  1.00  0.00      LIG  
ATOM   6596 H36  LIG     1     -16.443  -3.587  26.390  1.00  0.00      LIG  
ATOM   6597 H37  LIG     1     -13.152  -3.315  27.095  1.00  0.00      LIG  
ATOM   6598 H38  LIG     1     -17.425  -3.741  24.500  1.00  0.00      LIG  
ATOM   6599 H39  LIG     1     -15.945  -7.580  24.940  1.00  0.00      LIG  
ATOM   6600 H40  LIG     1     -14.688  -6.432  24.515  1.00  0.00      LIG  
ATOM   6601 H41  LIG     1     -16.309  -6.271  23.805  1.00  0.00      LIG  
ATOM   6602 H42  LIG     1     -17.977  -5.307  27.026  1.00  0.00      LIG  
ATOM   6603 H43  LIG     1     -18.256  -5.537  25.290  1.00  0.00      LIG  
ATOM   6604 H44  LIG     1     -17.869  -6.920  26.331  1.00  0.00      LIG  
ATOM   6605 H45  LIG     1     -14.551  -5.847  26.917  1.00  0.00      LIG  
TER
REMARK  Energy: 51.5766
REMARK  SimpleFitness: 51.5766
REMARK  FullFitness: -1566.5635
REMARK  InterFull: -35.0124
REMARK  IntraFull: 109.247
REMARK  solvFull: -1925.16
REMARK  surfFull: 284.362
REMARK  extraFull: 0.0
REMARK  deltaGcompsolvpol: -1925.16
REMARK  deltaGcompsolvnonpol: 284.362
REMARK  deltaGprotsolvpol: -1938.72
REMARK  deltaGprotsolvnonpol: 281.59
REMARK  deltaGligsolvpol: -11.8393
REMARK  deltaGligsolvnonpol: 15.3311
REMARK  deltaGvdw: -35.0124
REMARK  deltaGelec: 0.0
REMARK  deltaG: -6.9358306
REMARK  Cluster: 1
REMARK  ClusterRank: 7
ATOM   6526 O    LIG     1     -11.580  -3.343  20.557  1.00  0.00      LIG  
ATOM   6527 O1   LIG     1      -7.618  -5.963  18.512  1.00  0.00      LIG  
ATOM   6528 O2   LIG     1     -13.988  -3.684  27.033  1.00  0.00      LIG  
ATOM   6529 O3   LIG     1     -16.441  -3.784  24.354  1.00  0.00      LIG  
ATOM   6530 O4   LIG     1     -15.443  -6.084  27.031  1.00  0.00      LIG  
ATOM   6531 C    LIG     1      -9.889  -4.815  23.697  1.00  0.00      LIG  
ATOM   6532 C1   LIG     1     -10.580  -4.808  22.295  1.00  0.00      LIG  
ATOM   6533 C2   LIG     1      -9.706  -3.394  24.327  1.00  0.00      LIG  
ATOM   6534 C3   LIG     1     -10.024  -5.864  21.282  1.00  0.00      LIG  
ATOM   6535 C4   LIG     1      -8.528  -5.493  23.649  1.00  0.00      LIG  
ATOM   6536 C5   LIG     1      -9.511  -7.140  21.973  1.00  0.00      LIG  
ATOM   6537 C6   LIG     1     -10.755  -3.380  21.716  1.00  0.00      LIG  
ATOM   6538 C7   LIG     1     -10.959  -2.634  24.103  1.00  0.00      LIG  
ATOM   6539 C8   LIG     1      -8.568  -6.914  23.153  1.00  0.00      LIG  
ATOM   6540 C9   LIG     1      -9.572  -3.372  25.855  1.00  0.00      LIG  
ATOM   6541 C10  LIG     1     -11.395  -2.411  22.700  1.00  0.00      LIG  
ATOM   6542 C11  LIG     1     -10.803  -5.671  24.592  1.00  0.00      LIG  
ATOM   6543 C12  LIG     1      -8.941  -5.283  20.364  1.00  0.00      LIG  
ATOM   6544 C13  LIG     1     -11.605  -2.338  25.236  1.00  0.00      LIG  
ATOM   6545 C14  LIG     1      -8.476  -2.616  23.838  1.00  0.00      LIG  
ATOM   6546 C15  LIG     1     -10.846  -2.787  26.427  1.00  0.00      LIG  
ATOM   6547 C16  LIG     1     -11.191  -6.322  20.399  1.00  0.00      LIG  
ATOM   6548 C17  LIG     1      -8.856  -8.103  21.030  1.00  0.00      LIG  
ATOM   6549 C18  LIG     1     -12.911  -1.630  25.450  1.00  0.00      LIG  
ATOM   6550 C19  LIG     1      -8.260  -6.304  19.494  1.00  0.00      LIG  
ATOM   6551 C20  LIG     1      -8.263  -7.728  19.891  1.00  0.00      LIG  
ATOM   6552 C21  LIG     1      -8.889  -9.536  21.441  1.00  0.00      LIG  
ATOM   6553 C22  LIG     1     -14.143  -2.404  24.986  1.00  0.00      LIG  
ATOM   6554 C23  LIG     1     -12.927  -0.253  24.812  1.00  0.00      LIG  
ATOM   6555 C24  LIG     1     -14.386  -3.751  25.666  1.00  0.00      LIG  
ATOM   6556 C25  LIG     1     -15.872  -4.144  25.610  1.00  0.00      LIG  
ATOM   6557 C26  LIG     1     -16.139  -5.635  25.875  1.00  0.00      LIG  
ATOM   6558 C27  LIG     1     -15.720  -6.511  24.706  1.00  0.00      LIG  
ATOM   6559 C28  LIG     1     -17.619  -5.845  26.128  1.00  0.00      LIG  
ATOM   6560 H    LIG     1     -11.608  -5.131  22.482  1.00  0.00      LIG  
ATOM   6561 H1   LIG     1      -8.070  -5.488  24.641  1.00  0.00      LIG  
ATOM   6562 H2   LIG     1      -7.848  -4.947  22.993  1.00  0.00      LIG  
ATOM   6563 H3   LIG     1     -10.398  -7.647  22.363  1.00  0.00      LIG  
ATOM   6564 H4   LIG     1      -9.789  -2.979  21.408  1.00  0.00      LIG  
ATOM   6565 H5   LIG     1      -8.875  -7.572  23.971  1.00  0.00      LIG  
ATOM   6566 H6   LIG     1      -7.536  -7.201  22.926  1.00  0.00      LIG  
ATOM   6567 H7   LIG     1      -8.747  -2.716  26.151  1.00  0.00      LIG  
ATOM   6568 H8   LIG     1      -9.334  -4.340  26.301  1.00  0.00      LIG  
ATOM   6569 H9   LIG     1     -12.484  -2.481  22.632  1.00  0.00      LIG  
ATOM   6570 H10  LIG     1     -11.140  -1.391  22.397  1.00  0.00      LIG  
ATOM   6571 H11  LIG     1     -11.134  -6.582  24.090  1.00  0.00      LIG  
ATOM   6572 H12  LIG     1     -11.712  -5.135  24.865  1.00  0.00      LIG  
ATOM   6573 H13  LIG     1     -10.298  -5.984  25.509  1.00  0.00      LIG  
ATOM   6574 H14  LIG     1      -8.163  -4.780  20.940  1.00  0.00      LIG  
ATOM   6575 H15  LIG     1      -9.384  -4.554  19.681  1.00  0.00      LIG  
ATOM   6576 H16  LIG     1      -8.344  -2.662  22.756  1.00  0.00      LIG  
ATOM   6577 H17  LIG     1      -7.563  -3.010  24.292  1.00  0.00      LIG  
ATOM   6578 H18  LIG     1      -8.541  -1.559  24.118  1.00  0.00      LIG  
ATOM   6579 H19  LIG     1     -10.630  -1.953  27.099  1.00  0.00      LIG  
ATOM   6580 H20  LIG     1     -11.402  -3.550  26.977  1.00  0.00      LIG  
ATOM   6581 H21  LIG     1     -12.052  -6.602  21.011  1.00  0.00      LIG  
ATOM   6582 H22  LIG     1     -10.934  -7.188  19.788  1.00  0.00      LIG  
ATOM   6583 H23  LIG     1     -11.505  -5.550  19.697  1.00  0.00      LIG  
ATOM   6584 H24  LIG     1     -13.008  -1.461  26.523  1.00  0.00      LIG  
ATOM   6585 H25  LIG     1     -12.442  -3.709  20.818  1.00  0.00      LIG  
ATOM   6586 H26  LIG     1      -7.785  -8.442  19.233  1.00  0.00      LIG  
ATOM   6587 H27  LIG     1      -8.363  -9.674  22.390  1.00  0.00      LIG  
ATOM   6588 H28  LIG     1      -8.420 -10.189  20.698  1.00  0.00      LIG  
ATOM   6589 H29  LIG     1      -9.924  -9.862  21.569  1.00  0.00      LIG  
ATOM   6590 H30  LIG     1     -14.128  -2.546  23.903  1.00  0.00      LIG  
ATOM   6591 H31  LIG     1     -15.002  -1.765  25.180  1.00  0.00      LIG  
ATOM   6592 H32  LIG     1     -12.939  -0.319  23.721  1.00  0.00      LIG  
ATOM   6593 H33  LIG     1     -13.825   0.289  25.119  1.00  0.00      LIG  
ATOM   6594 H34  LIG     1     -12.055   0.334  25.114  1.00  0.00      LIG  
ATOM   6595 H35  LIG     1     -13.769  -4.505  25.175  1.00  0.00      LIG  
ATOM   6596 H36  LIG     1     -16.398  -3.567  26.377  1.00  0.00      LIG  
ATOM   6597 H37  LIG     1     -13.092  -3.306  27.036  1.00  0.00      LIG  
ATOM   6598 H38  LIG     1     -17.404  -3.739  24.495  1.00  0.00      LIG  
ATOM   6599 H39  LIG     1     -15.906  -7.564  24.936  1.00  0.00      LIG  
ATOM   6600 H40  LIG     1     -14.649  -6.416  24.508  1.00  0.00      LIG  
ATOM   6601 H41  LIG     1     -16.270  -6.259  23.795  1.00  0.00      LIG  
ATOM   6602 H42  LIG     1     -17.942  -5.278  27.006  1.00  0.00      LIG  
ATOM   6603 H43  LIG     1     -18.218  -5.530  25.273  1.00  0.00      LIG  
ATOM   6604 H44  LIG     1     -17.831  -6.898  26.333  1.00  0.00      LIG  
ATOM   6605 H45  LIG     1     -14.528  -5.766  26.936  1.00  0.00      LIG  
TER
REMARK  Energy: 49.6255
REMARK  SimpleFitness: 49.6255
REMARK  FullFitness: -1566.5892
REMARK  InterFull: -30.8212
REMARK  IntraFull: 108.719
REMARK  solvFull: -1926.16
REMARK  surfFull: 281.673
REMARK  extraFull: 0.0
REMARK  deltaGcompsolvpol: -1926.16
REMARK  deltaGcompsolvnonpol: 281.673
REMARK  deltaGprotsolvpol: -1938.72
REMARK  deltaGprotsolvnonpol: 281.59
REMARK  deltaGligsolvpol: -12.6211
REMARK  deltaGligsolvnonpol: 15.3077
REMARK  deltaGvdw: -30.8212
REMARK  deltaGelec: 0.0
REMARK  deltaG: -6.8048615
REMARK  Cluster: 2
REMARK  ClusterRank: 0
ATOM   6526 O    LIG     1     -15.846  -3.814  23.224  1.00  0.00      LIG  
ATOM   6527 O1   LIG     1     -13.821  -6.665  26.806  1.00  0.00      LIG  
ATOM   6528 O2   LIG     1     -13.747   1.788  18.585  1.00  0.00      LIG  
ATOM   6529 O3   LIG     1     -14.584   1.775  22.148  1.00  0.00      LIG  
ATOM   6530 O4   LIG     1     -13.963   4.354  19.616  1.00  0.00      LIG  
ATOM   6531 C    LIG     1     -12.158  -3.126  22.395  1.00  0.00      LIG  
ATOM   6532 C1   LIG     1     -13.450  -3.226  23.262  1.00  0.00      LIG  
ATOM   6533 C2   LIG     1     -12.374  -3.461  20.877  1.00  0.00      LIG  
ATOM   6534 C3   LIG     1     -13.233  -3.705  24.742  1.00  0.00      LIG  
ATOM   6535 C4   LIG     1     -11.079  -4.047  22.945  1.00  0.00      LIG  
ATOM   6536 C5   LIG     1     -11.834  -3.377  25.291  1.00  0.00      LIG  
ATOM   6537 C6   LIG     1     -14.614  -3.925  22.520  1.00  0.00      LIG  
ATOM   6538 C7   LIG     1     -13.663  -2.867  20.444  1.00  0.00      LIG  
ATOM   6539 C8   LIG     1     -10.676  -3.754  24.368  1.00  0.00      LIG  
ATOM   6540 C9   LIG     1     -11.383  -2.802  19.910  1.00  0.00      LIG  
ATOM   6541 C10  LIG     1     -14.887  -3.352  21.133  1.00  0.00      LIG  
ATOM   6542 C11  LIG     1     -11.682  -1.670  22.541  1.00  0.00      LIG  
ATOM   6543 C12  LIG     1     -13.526  -5.200  24.948  1.00  0.00      LIG  
ATOM   6544 C13  LIG     1     -13.529  -1.881  19.545  1.00  0.00      LIG  
ATOM   6545 C14  LIG     1     -12.304  -4.953  20.525  1.00  0.00      LIG  
ATOM   6546 C15  LIG     1     -12.104  -1.678  19.193  1.00  0.00      LIG  
ATOM   6547 C16  LIG     1     -14.208  -2.907  25.616  1.00  0.00      LIG  
ATOM   6548 C17  LIG     1     -11.567  -3.950  26.654  1.00  0.00      LIG  
ATOM   6549 C18  LIG     1     -14.562  -1.021  18.860  1.00  0.00      LIG  
ATOM   6550 C19  LIG     1     -13.255  -5.682  26.350  1.00  0.00      LIG  
ATOM   6551 C20  LIG     1     -12.207  -5.017  27.151  1.00  0.00      LIG  
ATOM   6552 C21  LIG     1     -10.520  -3.250  27.452  1.00  0.00      LIG  
ATOM   6553 C22  LIG     1     -15.029   0.150  19.720  1.00  0.00      LIG  
ATOM   6554 C23  LIG     1     -15.797  -1.796  18.439  1.00  0.00      LIG  
ATOM   6555 C24  LIG     1     -14.004   1.261  19.881  1.00  0.00      LIG  
ATOM   6556 C25  LIG     1     -14.557   2.332  20.833  1.00  0.00      LIG  
ATOM   6557 C26  LIG     1     -13.783   3.661  20.849  1.00  0.00      LIG  
ATOM   6558 C27  LIG     1     -12.296   3.455  21.082  1.00  0.00      LIG  
ATOM   6559 C28  LIG     1     -14.309   4.565  21.948  1.00  0.00      LIG  
ATOM   6560 H    LIG     1     -13.799  -2.194  23.358  1.00  0.00      LIG  
ATOM   6561 H1   LIG     1     -10.186  -4.002  22.316  1.00  0.00      LIG  
ATOM   6562 H2   LIG     1     -11.422  -5.082  22.926  1.00  0.00      LIG  
ATOM   6563 H3   LIG     1     -11.805  -2.292  25.411  1.00  0.00      LIG  
ATOM   6564 H4   LIG     1     -14.403  -4.991  22.424  1.00  0.00      LIG  
ATOM   6565 H5   LIG     1      -9.952  -2.933  24.370  1.00  0.00      LIG  
ATOM   6566 H6   LIG     1     -10.125  -4.627  24.733  1.00  0.00      LIG  
ATOM   6567 H7   LIG     1     -11.068  -3.527  19.153  1.00  0.00      LIG  
ATOM   6568 H8   LIG     1     -10.456  -2.465  20.377  1.00  0.00      LIG  
ATOM   6569 H9   LIG     1     -15.610  -2.536  21.200  1.00  0.00      LIG  
ATOM   6570 H10  LIG     1     -15.367  -4.127  20.529  1.00  0.00      LIG  
ATOM   6571 H11  LIG     1     -11.732  -1.317  23.571  1.00  0.00      LIG  
ATOM   6572 H12  LIG     1     -12.310  -0.985  21.969  1.00  0.00      LIG  
ATOM   6573 H13  LIG     1     -10.646  -1.545  22.220  1.00  0.00      LIG  
ATOM   6574 H14  LIG     1     -12.938  -5.817  24.265  1.00  0.00      LIG  
ATOM   6575 H15  LIG     1     -14.583  -5.405  24.770  1.00  0.00      LIG  
ATOM   6576 H16  LIG     1     -12.880  -5.580  21.207  1.00  0.00      LIG  
ATOM   6577 H17  LIG     1     -11.270  -5.308  20.549  1.00  0.00      LIG  
ATOM   6578 H18  LIG     1     -12.679  -5.140  19.514  1.00  0.00      LIG  
ATOM   6579 H19  LIG     1     -11.943  -1.734  18.114  1.00  0.00      LIG  
ATOM   6580 H20  LIG     1     -11.751  -0.707  19.550  1.00  0.00      LIG  
ATOM   6581 H21  LIG     1     -14.119  -1.838  25.409  1.00  0.00      LIG  
ATOM   6582 H22  LIG     1     -14.024  -3.041  26.683  1.00  0.00      LIG  
ATOM   6583 H23  LIG     1     -15.244  -3.202  25.448  1.00  0.00      LIG  
ATOM   6584 H24  LIG     1     -14.109  -0.643  17.941  1.00  0.00      LIG  
ATOM   6585 H25  LIG     1     -15.983  -2.860  23.364  1.00  0.00      LIG  
ATOM   6586 H26  LIG     1     -11.996  -5.411  28.138  1.00  0.00      LIG  
ATOM   6587 H27  LIG     1     -10.783  -2.195  27.568  1.00  0.00      LIG  
ATOM   6588 H28  LIG     1      -9.550  -3.310  26.951  1.00  0.00      LIG  
ATOM   6589 H29  LIG     1     -10.411  -3.683  28.452  1.00  0.00      LIG  
ATOM   6590 H30  LIG     1     -15.328  -0.220  20.698  1.00  0.00      LIG  
ATOM   6591 H31  LIG     1     -15.922   0.575  19.255  1.00  0.00      LIG  
ATOM   6592 H32  LIG     1     -16.494  -1.905  19.275  1.00  0.00      LIG  
ATOM   6593 H33  LIG     1     -16.320  -1.261  17.642  1.00  0.00      LIG  
ATOM   6594 H34  LIG     1     -15.539  -2.790  18.074  1.00  0.00      LIG  
ATOM   6595 H35  LIG     1     -13.076   0.843  20.277  1.00  0.00      LIG  
ATOM   6596 H36  LIG     1     -15.589   2.544  20.540  1.00  0.00      LIG  
ATOM   6597 H37  LIG     1     -12.833   2.122  18.593  1.00  0.00      LIG  
ATOM   6598 H38  LIG     1     -14.811   2.496  22.764  1.00  0.00      LIG  
ATOM   6599 H39  LIG     1     -11.788   4.420  21.153  1.00  0.00      LIG  
ATOM   6600 H40  LIG     1     -11.828   2.922  20.251  1.00  0.00      LIG  
ATOM   6601 H41  LIG     1     -12.112   2.901  22.005  1.00  0.00      LIG  
ATOM   6602 H42  LIG     1     -15.389   4.705  21.842  1.00  0.00      LIG  
ATOM   6603 H43  LIG     1     -14.103   4.152  22.938  1.00  0.00      LIG  
ATOM   6604 H44  LIG     1     -13.850   5.556  21.887  1.00  0.00      LIG  
ATOM   6605 H45  LIG     1     -13.990   3.670  18.922  1.00  0.00      LIG  
TER
REMARK  Energy: 49.6255
REMARK  SimpleFitness: 49.6255
REMARK  FullFitness: -1566.5892
REMARK  InterFull: -30.8212
REMARK  IntraFull: 108.719
REMARK  solvFull: -1926.16
REMARK  surfFull: 281.673
REMARK  extraFull: 0.0
REMARK  deltaGcompsolvpol: -1926.16
REMARK  deltaGcompsolvnonpol: 281.673
REMARK  deltaGprotsolvpol: -1938.72
REMARK  deltaGprotsolvnonpol: 281.59
REMARK  deltaGligsolvpol: -12.6211
REMARK  deltaGligsolvnonpol: 15.3077
REMARK  deltaGvdw: -30.8212
REMARK  deltaGelec: 0.0
REMARK  deltaG: -6.8048615
REMARK  Cluster: 2
REMARK  ClusterRank: 1
ATOM   6526 O    LIG     1     -15.846  -3.814  23.224  1.00  0.00      LIG  
ATOM   6527 O1   LIG     1     -13.821  -6.665  26.806  1.00  0.00      LIG  
ATOM   6528 O2   LIG     1     -13.747   1.788  18.585  1.00  0.00      LIG  
ATOM   6529 O3   LIG     1     -14.584   1.775  22.148  1.00  0.00      LIG  
ATOM   6530 O4   LIG     1     -13.963   4.354  19.616  1.00  0.00      LIG  
ATOM   6531 C    LIG     1     -12.158  -3.126  22.395  1.00  0.00      LIG  
ATOM   6532 C1   LIG     1     -13.450  -3.226  23.262  1.00  0.00      LIG  
ATOM   6533 C2   LIG     1     -12.374  -3.461  20.877  1.00  0.00      LIG  
ATOM   6534 C3   LIG     1     -13.233  -3.705  24.742  1.00  0.00      LIG  
ATOM   6535 C4   LIG     1     -11.079  -4.047  22.945  1.00  0.00      LIG  
ATOM   6536 C5   LIG     1     -11.834  -3.377  25.291  1.00  0.00      LIG  
ATOM   6537 C6   LIG     1     -14.614  -3.925  22.520  1.00  0.00      LIG  
ATOM   6538 C7   LIG     1     -13.663  -2.867  20.444  1.00  0.00      LIG  
ATOM   6539 C8   LIG     1     -10.676  -3.754  24.368  1.00  0.00      LIG  
ATOM   6540 C9   LIG     1     -11.383  -2.802  19.910  1.00  0.00      LIG  
ATOM   6541 C10  LIG     1     -14.887  -3.352  21.133  1.00  0.00      LIG  
ATOM   6542 C11  LIG     1     -11.682  -1.670  22.541  1.00  0.00      LIG  
ATOM   6543 C12  LIG     1     -13.526  -5.200  24.948  1.00  0.00      LIG  
ATOM   6544 C13  LIG     1     -13.529  -1.881  19.545  1.00  0.00      LIG  
ATOM   6545 C14  LIG     1     -12.304  -4.953  20.525  1.00  0.00      LIG  
ATOM   6546 C15  LIG     1     -12.104  -1.678  19.193  1.00  0.00      LIG  
ATOM   6547 C16  LIG     1     -14.208  -2.907  25.616  1.00  0.00      LIG  
ATOM   6548 C17  LIG     1     -11.567  -3.950  26.654  1.00  0.00      LIG  
ATOM   6549 C18  LIG     1     -14.562  -1.021  18.860  1.00  0.00      LIG  
ATOM   6550 C19  LIG     1     -13.255  -5.682  26.350  1.00  0.00      LIG  
ATOM   6551 C20  LIG     1     -12.207  -5.017  27.151  1.00  0.00      LIG  
ATOM   6552 C21  LIG     1     -10.520  -3.250  27.452  1.00  0.00      LIG  
ATOM   6553 C22  LIG     1     -15.029   0.150  19.720  1.00  0.00      LIG  
ATOM   6554 C23  LIG     1     -15.797  -1.796  18.439  1.00  0.00      LIG  
ATOM   6555 C24  LIG     1     -14.004   1.261  19.881  1.00  0.00      LIG  
ATOM   6556 C25  LIG     1     -14.557   2.332  20.833  1.00  0.00      LIG  
ATOM   6557 C26  LIG     1     -13.783   3.661  20.849  1.00  0.00      LIG  
ATOM   6558 C27  LIG     1     -12.296   3.455  21.082  1.00  0.00      LIG  
ATOM   6559 C28  LIG     1     -14.309   4.565  21.948  1.00  0.00      LIG  
ATOM   6560 H    LIG     1     -13.799  -2.194  23.358  1.00  0.00      LIG  
ATOM   6561 H1   LIG     1     -10.186  -4.002  22.316  1.00  0.00      LIG  
ATOM   6562 H2   LIG     1     -11.422  -5.082  22.926  1.00  0.00      LIG  
ATOM   6563 H3   LIG     1     -11.805  -2.292  25.411  1.00  0.00      LIG  
ATOM   6564 H4   LIG     1     -14.403  -4.991  22.424  1.00  0.00      LIG  
ATOM   6565 H5   LIG     1      -9.952  -2.933  24.370  1.00  0.00      LIG  
ATOM   6566 H6   LIG     1     -10.125  -4.627  24.733  1.00  0.00      LIG  
ATOM   6567 H7   LIG     1     -11.068  -3.527  19.153  1.00  0.00      LIG  
ATOM   6568 H8   LIG     1     -10.456  -2.465  20.377  1.00  0.00      LIG  
ATOM   6569 H9   LIG     1     -15.610  -2.536  21.200  1.00  0.00      LIG  
ATOM   6570 H10  LIG     1     -15.367  -4.127  20.529  1.00  0.00      LIG  
ATOM   6571 H11  LIG     1     -11.732  -1.317  23.571  1.00  0.00      LIG  
ATOM   6572 H12  LIG     1     -12.310  -0.985  21.969  1.00  0.00      LIG  
ATOM   6573 H13  LIG     1     -10.646  -1.545  22.220  1.00  0.00      LIG  
ATOM   6574 H14  LIG     1     -12.938  -5.817  24.265  1.00  0.00      LIG  
ATOM   6575 H15  LIG     1     -14.583  -5.405  24.770  1.00  0.00      LIG  
ATOM   6576 H16  LIG     1     -12.880  -5.580  21.207  1.00  0.00      LIG  
ATOM   6577 H17  LIG     1     -11.270  -5.308  20.549  1.00  0.00      LIG  
ATOM   6578 H18  LIG     1     -12.679  -5.140  19.514  1.00  0.00      LIG  
ATOM   6579 H19  LIG     1     -11.943  -1.734  18.114  1.00  0.00      LIG  
ATOM   6580 H20  LIG     1     -11.751  -0.707  19.550  1.00  0.00      LIG  
ATOM   6581 H21  LIG     1     -14.119  -1.838  25.409  1.00  0.00      LIG  
ATOM   6582 H22  LIG     1     -14.024  -3.041  26.683  1.00  0.00      LIG  
ATOM   6583 H23  LIG     1     -15.244  -3.202  25.448  1.00  0.00      LIG  
ATOM   6584 H24  LIG     1     -14.109  -0.643  17.941  1.00  0.00      LIG  
ATOM   6585 H25  LIG     1     -15.983  -2.860  23.364  1.00  0.00      LIG  
ATOM   6586 H26  LIG     1     -11.996  -5.411  28.138  1.00  0.00      LIG  
ATOM   6587 H27  LIG     1     -10.783  -2.195  27.568  1.00  0.00      LIG  
ATOM   6588 H28  LIG     1      -9.550  -3.310  26.951  1.00  0.00      LIG  
ATOM   6589 H29  LIG     1     -10.411  -3.683  28.452  1.00  0.00      LIG  
ATOM   6590 H30  LIG     1     -15.328  -0.220  20.698  1.00  0.00      LIG  
ATOM   6591 H31  LIG     1     -15.922   0.575  19.255  1.00  0.00      LIG  
ATOM   6592 H32  LIG     1     -16.494  -1.905  19.275  1.00  0.00      LIG  
ATOM   6593 H33  LIG     1     -16.320  -1.261  17.642  1.00  0.00      LIG  
ATOM   6594 H34  LIG     1     -15.539  -2.790  18.074  1.00  0.00      LIG  
ATOM   6595 H35  LIG     1     -13.076   0.843  20.277  1.00  0.00      LIG  
ATOM   6596 H36  LIG     1     -15.589   2.544  20.540  1.00  0.00      LIG  
ATOM   6597 H37  LIG     1     -12.833   2.122  18.593  1.00  0.00      LIG  
ATOM   6598 H38  LIG     1     -14.811   2.496  22.764  1.00  0.00      LIG  
ATOM   6599 H39  LIG     1     -11.788   4.420  21.153  1.00  0.00      LIG  
ATOM   6600 H40  LIG     1     -11.828   2.922  20.251  1.00  0.00      LIG  
ATOM   6601 H41  LIG     1     -12.112   2.901  22.005  1.00  0.00      LIG  
ATOM   6602 H42  LIG     1     -15.389   4.705  21.842  1.00  0.00      LIG  
ATOM   6603 H43  LIG     1     -14.103   4.152  22.938  1.00  0.00      LIG  
ATOM   6604 H44  LIG     1     -13.850   5.556  21.887  1.00  0.00      LIG  
ATOM   6605 H45  LIG     1     -13.990   3.670  18.922  1.00  0.00      LIG  
TER
REMARK  Energy: 49.6255
REMARK  SimpleFitness: 49.6255
REMARK  FullFitness: -1566.5892
REMARK  InterFull: -30.8212
REMARK  IntraFull: 108.719
REMARK  solvFull: -1926.16
REMARK  surfFull: 281.673
REMARK  extraFull: 0.0
REMARK  deltaGcompsolvpol: -1926.16
REMARK  deltaGcompsolvnonpol: 281.673
REMARK  deltaGprotsolvpol: -1938.72
REMARK  deltaGprotsolvnonpol: 281.59
REMARK  deltaGligsolvpol: -12.6211
REMARK  deltaGligsolvnonpol: 15.3077
REMARK  deltaGvdw: -30.8212
REMARK  deltaGelec: 0.0
REMARK  deltaG: -6.8048615
REMARK  Cluster: 2
REMARK  ClusterRank: 2
ATOM   6526 O    LIG     1     -15.846  -3.814  23.224  1.00  0.00      LIG  
ATOM   6527 O1   LIG     1     -13.821  -6.665  26.806  1.00  0.00      LIG  
ATOM   6528 O2   LIG     1     -13.747   1.788  18.585  1.00  0.00      LIG  
ATOM   6529 O3   LIG     1     -14.584   1.775  22.148  1.00  0.00      LIG  
ATOM   6530 O4   LIG     1     -13.963   4.354  19.616  1.00  0.00      LIG  
ATOM   6531 C    LIG     1     -12.158  -3.126  22.395  1.00  0.00      LIG  
ATOM   6532 C1   LIG     1     -13.450  -3.226  23.262  1.00  0.00      LIG  
ATOM   6533 C2   LIG     1     -12.374  -3.461  20.877  1.00  0.00      LIG  
ATOM   6534 C3   LIG     1     -13.233  -3.705  24.742  1.00  0.00      LIG  
ATOM   6535 C4   LIG     1     -11.079  -4.047  22.945  1.00  0.00      LIG  
ATOM   6536 C5   LIG     1     -11.834  -3.377  25.291  1.00  0.00      LIG  
ATOM   6537 C6   LIG     1     -14.614  -3.925  22.520  1.00  0.00      LIG  
ATOM   6538 C7   LIG     1     -13.663  -2.867  20.444  1.00  0.00      LIG  
ATOM   6539 C8   LIG     1     -10.676  -3.754  24.368  1.00  0.00      LIG  
ATOM   6540 C9   LIG     1     -11.383  -2.802  19.910  1.00  0.00      LIG  
ATOM   6541 C10  LIG     1     -14.887  -3.352  21.133  1.00  0.00      LIG  
ATOM   6542 C11  LIG     1     -11.682  -1.670  22.541  1.00  0.00      LIG  
ATOM   6543 C12  LIG     1     -13.526  -5.200  24.948  1.00  0.00      LIG  
ATOM   6544 C13  LIG     1     -13.529  -1.881  19.545  1.00  0.00      LIG  
ATOM   6545 C14  LIG     1     -12.304  -4.953  20.525  1.00  0.00      LIG  
ATOM   6546 C15  LIG     1     -12.104  -1.678  19.193  1.00  0.00      LIG  
ATOM   6547 C16  LIG     1     -14.208  -2.907  25.616  1.00  0.00      LIG  
ATOM   6548 C17  LIG     1     -11.567  -3.950  26.654  1.00  0.00      LIG  
ATOM   6549 C18  LIG     1     -14.562  -1.021  18.860  1.00  0.00      LIG  
ATOM   6550 C19  LIG     1     -13.255  -5.682  26.350  1.00  0.00      LIG  
ATOM   6551 C20  LIG     1     -12.207  -5.017  27.151  1.00  0.00      LIG  
ATOM   6552 C21  LIG     1     -10.520  -3.250  27.452  1.00  0.00      LIG  
ATOM   6553 C22  LIG     1     -15.029   0.150  19.720  1.00  0.00      LIG  
ATOM   6554 C23  LIG     1     -15.797  -1.796  18.439  1.00  0.00      LIG  
ATOM   6555 C24  LIG     1     -14.004   1.261  19.881  1.00  0.00      LIG  
ATOM   6556 C25  LIG     1     -14.557   2.332  20.833  1.00  0.00      LIG  
ATOM   6557 C26  LIG     1     -13.783   3.661  20.849  1.00  0.00      LIG  
ATOM   6558 C27  LIG     1     -12.296   3.455  21.082  1.00  0.00      LIG  
ATOM   6559 C28  LIG     1     -14.309   4.565  21.948  1.00  0.00      LIG  
ATOM   6560 H    LIG     1     -13.799  -2.194  23.358  1.00  0.00      LIG  
ATOM   6561 H1   LIG     1     -10.186  -4.002  22.316  1.00  0.00      LIG  
ATOM   6562 H2   LIG     1     -11.422  -5.082  22.926  1.00  0.00      LIG  
ATOM   6563 H3   LIG     1     -11.805  -2.292  25.411  1.00  0.00      LIG  
ATOM   6564 H4   LIG     1     -14.403  -4.991  22.424  1.00  0.00      LIG  
ATOM   6565 H5   LIG     1      -9.952  -2.933  24.370  1.00  0.00      LIG  
ATOM   6566 H6   LIG     1     -10.125  -4.627  24.733  1.00  0.00      LIG  
ATOM   6567 H7   LIG     1     -11.068  -3.527  19.153  1.00  0.00      LIG  
ATOM   6568 H8   LIG     1     -10.456  -2.465  20.377  1.00  0.00      LIG  
ATOM   6569 H9   LIG     1     -15.610  -2.536  21.200  1.00  0.00      LIG  
ATOM   6570 H10  LIG     1     -15.367  -4.127  20.529  1.00  0.00      LIG  
ATOM   6571 H11  LIG     1     -11.732  -1.317  23.571  1.00  0.00      LIG  
ATOM   6572 H12  LIG     1     -12.310  -0.985  21.969  1.00  0.00      LIG  
ATOM   6573 H13  LIG     1     -10.646  -1.545  22.220  1.00  0.00      LIG  
ATOM   6574 H14  LIG     1     -12.938  -5.817  24.265  1.00  0.00      LIG  
ATOM   6575 H15  LIG     1     -14.583  -5.405  24.770  1.00  0.00      LIG  
ATOM   6576 H16  LIG     1     -12.880  -5.580  21.207  1.00  0.00      LIG  
ATOM   6577 H17  LIG     1     -11.270  -5.308  20.549  1.00  0.00      LIG  
ATOM   6578 H18  LIG     1     -12.679  -5.140  19.514  1.00  0.00      LIG  
ATOM   6579 H19  LIG     1     -11.943  -1.734  18.114  1.00  0.00      LIG  
ATOM   6580 H20  LIG     1     -11.751  -0.707  19.550  1.00  0.00      LIG  
ATOM   6581 H21  LIG     1     -14.119  -1.838  25.409  1.00  0.00      LIG  
ATOM   6582 H22  LIG     1     -14.024  -3.041  26.683  1.00  0.00      LIG  
ATOM   6583 H23  LIG     1     -15.244  -3.202  25.448  1.00  0.00      LIG  
ATOM   6584 H24  LIG     1     -14.109  -0.643  17.941  1.00  0.00      LIG  
ATOM   6585 H25  LIG     1     -15.983  -2.860  23.364  1.00  0.00      LIG  
ATOM   6586 H26  LIG     1     -11.996  -5.411  28.138  1.00  0.00      LIG  
ATOM   6587 H27  LIG     1     -10.783  -2.195  27.568  1.00  0.00      LIG  
ATOM   6588 H28  LIG     1      -9.550  -3.310  26.951  1.00  0.00      LIG  
ATOM   6589 H29  LIG     1     -10.411  -3.683  28.452  1.00  0.00      LIG  
ATOM   6590 H30  LIG     1     -15.328  -0.220  20.698  1.00  0.00      LIG  
ATOM   6591 H31  LIG     1     -15.922   0.575  19.255  1.00  0.00      LIG  
ATOM   6592 H32  LIG     1     -16.494  -1.905  19.275  1.00  0.00      LIG  
ATOM   6593 H33  LIG     1     -16.320  -1.261  17.642  1.00  0.00      LIG  
ATOM   6594 H34  LIG     1     -15.539  -2.790  18.074  1.00  0.00      LIG  
ATOM   6595 H35  LIG     1     -13.076   0.843  20.277  1.00  0.00      LIG  
ATOM   6596 H36  LIG     1     -15.589   2.544  20.540  1.00  0.00      LIG  
ATOM   6597 H37  LIG     1     -12.833   2.122  18.593  1.00  0.00      LIG  
ATOM   6598 H38  LIG     1     -14.811   2.496  22.764  1.00  0.00      LIG  
ATOM   6599 H39  LIG     1     -11.788   4.420  21.153  1.00  0.00      LIG  
ATOM   6600 H40  LIG     1     -11.828   2.922  20.251  1.00  0.00      LIG  
ATOM   6601 H41  LIG     1     -12.112   2.901  22.005  1.00  0.00      LIG  
ATOM   6602 H42  LIG     1     -15.389   4.705  21.842  1.00  0.00      LIG  
ATOM   6603 H43  LIG     1     -14.103   4.152  22.938  1.00  0.00      LIG  
ATOM   6604 H44  LIG     1     -13.850   5.556  21.887  1.00  0.00      LIG  
ATOM   6605 H45  LIG     1     -13.990   3.670  18.922  1.00  0.00      LIG  
TER
REMARK  Energy: 49.801
REMARK  SimpleFitness: 49.801
REMARK  FullFitness: -1566.565
REMARK  InterFull: -31.0678
REMARK  IntraFull: 109.03
REMARK  solvFull: -1926.17
REMARK  surfFull: 281.643
REMARK  extraFull: 0.0
REMARK  deltaGcompsolvpol: -1926.17
REMARK  deltaGcompsolvnonpol: 281.643
REMARK  deltaGprotsolvpol: -1938.72
REMARK  deltaGprotsolvnonpol: 281.59
REMARK  deltaGligsolvpol: -12.55
REMARK  deltaGligsolvnonpol: 15.3221
REMARK  deltaGvdw: -31.0678
REMARK  deltaGelec: 0.0
REMARK  deltaG: -6.8373547
REMARK  Cluster: 2
REMARK  ClusterRank: 3
ATOM   6526 O    LIG     1     -15.836  -3.687  23.250  1.00  0.00      LIG  
ATOM   6527 O1   LIG     1     -13.897  -6.488  26.884  1.00  0.00      LIG  
ATOM   6528 O2   LIG     1     -13.807   1.838  18.551  1.00  0.00      LIG  
ATOM   6529 O3   LIG     1     -14.448   1.808  22.150  1.00  0.00      LIG  
ATOM   6530 O4   LIG     1     -14.080   4.401  19.580  1.00  0.00      LIG  
ATOM   6531 C    LIG     1     -12.138  -3.118  22.371  1.00  0.00      LIG  
ATOM   6532 C1   LIG     1     -13.427  -3.164  23.249  1.00  0.00      LIG  
ATOM   6533 C2   LIG     1     -12.380  -3.458  20.858  1.00  0.00      LIG  
ATOM   6534 C3   LIG     1     -13.209  -3.614  24.739  1.00  0.00      LIG  
ATOM   6535 C4   LIG     1     -11.093  -4.076  22.924  1.00  0.00      LIG  
ATOM   6536 C5   LIG     1     -11.793  -3.331  25.265  1.00  0.00      LIG  
ATOM   6537 C6   LIG     1     -14.616  -3.854  22.536  1.00  0.00      LIG  
ATOM   6538 C7   LIG     1     -13.661  -2.842  20.442  1.00  0.00      LIG  
ATOM   6539 C8   LIG     1     -10.666  -3.789  24.342  1.00  0.00      LIG  
ATOM   6540 C9   LIG     1     -11.391  -2.825  19.870  1.00  0.00      LIG  
ATOM   6541 C10  LIG     1     -14.886  -3.320  21.132  1.00  0.00      LIG  
ATOM   6542 C11  LIG     1     -11.602  -1.681  22.496  1.00  0.00      LIG  
ATOM   6543 C12  LIG     1     -13.550  -5.092  24.985  1.00  0.00      LIG  
ATOM   6544 C13  LIG     1     -13.521  -1.857  19.543  1.00  0.00      LIG  
ATOM   6545 C14  LIG     1     -12.357  -4.953  20.514  1.00  0.00      LIG  
ATOM   6546 C15  LIG     1     -12.099  -1.679  19.173  1.00  0.00      LIG  
ATOM   6547 C16  LIG     1     -14.145  -2.760  25.601  1.00  0.00      LIG  
ATOM   6548 C17  LIG     1     -11.535  -3.876  26.641  1.00  0.00      LIG  
ATOM   6549 C18  LIG     1     -14.548  -0.986  18.868  1.00  0.00      LIG  
ATOM   6550 C19  LIG     1     -13.293  -5.543  26.398  1.00  0.00      LIG  
ATOM   6551 C20  LIG     1     -12.212  -4.903  27.173  1.00  0.00      LIG  
ATOM   6552 C21  LIG     1     -10.459  -3.193  27.415  1.00  0.00      LIG  
ATOM   6553 C22  LIG     1     -15.007   0.175  19.744  1.00  0.00      LIG  
ATOM   6554 C23  LIG     1     -15.780  -1.754  18.428  1.00  0.00      LIG  
ATOM   6555 C24  LIG     1     -13.994   1.304  19.856  1.00  0.00      LIG  
ATOM   6556 C25  LIG     1     -14.523   2.362  20.836  1.00  0.00      LIG  
ATOM   6557 C26  LIG     1     -13.801   3.722  20.802  1.00  0.00      LIG  
ATOM   6558 C27  LIG     1     -12.296   3.582  20.947  1.00  0.00      LIG  
ATOM   6559 C28  LIG     1     -14.302   4.614  21.924  1.00  0.00      LIG  
ATOM   6560 H    LIG     1     -13.747  -2.121  23.323  1.00  0.00      LIG  
ATOM   6561 H1   LIG     1     -10.204  -4.070  22.287  1.00  0.00      LIG  
ATOM   6562 H2   LIG     1     -11.478  -5.097  22.915  1.00  0.00      LIG  
ATOM   6563 H3   LIG     1     -11.715  -2.244  25.357  1.00  0.00      LIG  
ATOM   6564 H4   LIG     1     -14.437  -4.929  22.469  1.00  0.00      LIG  
ATOM   6565 H5   LIG     1      -9.890  -3.018  24.333  1.00  0.00      LIG  
ATOM   6566 H6   LIG     1     -10.172  -4.693  24.715  1.00  0.00      LIG  
ATOM   6567 H7   LIG     1     -11.120  -3.556  19.102  1.00  0.00      LIG  
ATOM   6568 H8   LIG     1     -10.442  -2.517  20.313  1.00  0.00      LIG  
ATOM   6569 H9   LIG     1     -15.622  -2.514  21.168  1.00  0.00      LIG  
ATOM   6570 H10  LIG     1     -15.346  -4.118  20.542  1.00  0.00      LIG  
ATOM   6571 H11  LIG     1     -11.633  -1.311  23.521  1.00  0.00      LIG  
ATOM   6572 H12  LIG     1     -12.204  -0.979  21.917  1.00  0.00      LIG  
ATOM   6573 H13  LIG     1     -10.562  -1.607  22.168  1.00  0.00      LIG  
ATOM   6574 H14  LIG     1     -12.979  -5.746  24.322  1.00  0.00      LIG  
ATOM   6575 H15  LIG     1     -14.613  -5.273  24.812  1.00  0.00      LIG  
ATOM   6576 H16  LIG     1     -12.947  -5.558  21.204  1.00  0.00      LIG  
ATOM   6577 H17  LIG     1     -11.334  -5.340  20.529  1.00  0.00      LIG  
ATOM   6578 H18  LIG     1     -12.747  -5.132  19.507  1.00  0.00      LIG  
ATOM   6579 H19  LIG     1     -11.959  -1.730  18.091  1.00  0.00      LIG  
ATOM   6580 H20  LIG     1     -11.724  -0.717  19.530  1.00  0.00      LIG  
ATOM   6581 H21  LIG     1     -14.034  -1.701  25.354  1.00  0.00      LIG  
ATOM   6582 H22  LIG     1     -13.943  -2.860  26.669  1.00  0.00      LIG  
ATOM   6583 H23  LIG     1     -15.191  -3.035  25.464  1.00  0.00      LIG  
ATOM   6584 H24  LIG     1     -14.087  -0.599  17.956  1.00  0.00      LIG  
ATOM   6585 H25  LIG     1     -15.942  -2.726  23.374  1.00  0.00      LIG  
ATOM   6586 H26  LIG     1     -12.010  -5.277  28.168  1.00  0.00      LIG  
ATOM   6587 H27  LIG     1     -10.693  -2.130  27.520  1.00  0.00      LIG  
ATOM   6588 H28  LIG     1      -9.498  -3.285  26.902  1.00  0.00      LIG  
ATOM   6589 H29  LIG     1     -10.344  -3.611  28.420  1.00  0.00      LIG  
ATOM   6590 H30  LIG     1     -15.258  -0.196  20.735  1.00  0.00      LIG  
ATOM   6591 H31  LIG     1     -15.927   0.581  19.313  1.00  0.00      LIG  
ATOM   6592 H32  LIG     1     -16.487  -1.872  19.254  1.00  0.00      LIG  
ATOM   6593 H33  LIG     1     -16.293  -1.212  17.631  1.00  0.00      LIG  
ATOM   6594 H34  LIG     1     -15.525  -2.745  18.053  1.00  0.00      LIG  
ATOM   6595 H35  LIG     1     -13.041   0.899  20.204  1.00  0.00      LIG  
ATOM   6596 H36  LIG     1     -15.579   2.532  20.610  1.00  0.00      LIG  
ATOM   6597 H37  LIG     1     -12.879   2.124  18.496  1.00  0.00      LIG  
ATOM   6598 H38  LIG     1     -14.674   2.517  22.778  1.00  0.00      LIG  
ATOM   6599 H39  LIG     1     -11.826   4.569  20.968  1.00  0.00      LIG  
ATOM   6600 H40  LIG     1     -11.860   3.051  20.096  1.00  0.00      LIG  
ATOM   6601 H41  LIG     1     -12.036   3.054  21.868  1.00  0.00      LIG  
ATOM   6602 H42  LIG     1     -15.390   4.710  21.879  1.00  0.00      LIG  
ATOM   6603 H43  LIG     1     -14.023   4.218  22.904  1.00  0.00      LIG  
ATOM   6604 H44  LIG     1     -13.887   5.622  21.830  1.00  0.00      LIG  
ATOM   6605 H45  LIG     1     -14.061   3.724  18.879  1.00  0.00      LIG  
TER
REMARK  Energy: 49.801
REMARK  SimpleFitness: 49.801
REMARK  FullFitness: -1566.565
REMARK  InterFull: -31.0678
REMARK  IntraFull: 109.03
REMARK  solvFull: -1926.17
REMARK  surfFull: 281.643
REMARK  extraFull: 0.0
REMARK  deltaGcompsolvpol: -1926.17
REMARK  deltaGcompsolvnonpol: 281.643
REMARK  deltaGprotsolvpol: -1938.72
REMARK  deltaGprotsolvnonpol: 281.59
REMARK  deltaGligsolvpol: -12.55
REMARK  deltaGligsolvnonpol: 15.3221
REMARK  deltaGvdw: -31.0678
REMARK  deltaGelec: 0.0
REMARK  deltaG: -6.8373547
REMARK  Cluster: 2
REMARK  ClusterRank: 4
ATOM   6526 O    LIG     1     -15.836  -3.687  23.250  1.00  0.00      LIG  
ATOM   6527 O1   LIG     1     -13.897  -6.488  26.884  1.00  0.00      LIG  
ATOM   6528 O2   LIG     1     -13.807   1.838  18.551  1.00  0.00      LIG  
ATOM   6529 O3   LIG     1     -14.448   1.808  22.150  1.00  0.00      LIG  
ATOM   6530 O4   LIG     1     -14.080   4.401  19.580  1.00  0.00      LIG  
ATOM   6531 C    LIG     1     -12.138  -3.118  22.371  1.00  0.00      LIG  
ATOM   6532 C1   LIG     1     -13.427  -3.164  23.249  1.00  0.00      LIG  
ATOM   6533 C2   LIG     1     -12.380  -3.458  20.858  1.00  0.00      LIG  
ATOM   6534 C3   LIG     1     -13.209  -3.614  24.739  1.00  0.00      LIG  
ATOM   6535 C4   LIG     1     -11.093  -4.076  22.924  1.00  0.00      LIG  
ATOM   6536 C5   LIG     1     -11.793  -3.331  25.265  1.00  0.00      LIG  
ATOM   6537 C6   LIG     1     -14.616  -3.854  22.536  1.00  0.00      LIG  
ATOM   6538 C7   LIG     1     -13.661  -2.842  20.442  1.00  0.00      LIG  
ATOM   6539 C8   LIG     1     -10.666  -3.789  24.342  1.00  0.00      LIG  
ATOM   6540 C9   LIG     1     -11.391  -2.825  19.870  1.00  0.00      LIG  
ATOM   6541 C10  LIG     1     -14.886  -3.320  21.132  1.00  0.00      LIG  
ATOM   6542 C11  LIG     1     -11.602  -1.681  22.496  1.00  0.00      LIG  
ATOM   6543 C12  LIG     1     -13.550  -5.092  24.985  1.00  0.00      LIG  
ATOM   6544 C13  LIG     1     -13.521  -1.857  19.543  1.00  0.00      LIG  
ATOM   6545 C14  LIG     1     -12.357  -4.953  20.514  1.00  0.00      LIG  
ATOM   6546 C15  LIG     1     -12.099  -1.679  19.173  1.00  0.00      LIG  
ATOM   6547 C16  LIG     1     -14.145  -2.760  25.601  1.00  0.00      LIG  
ATOM   6548 C17  LIG     1     -11.535  -3.876  26.641  1.00  0.00      LIG  
ATOM   6549 C18  LIG     1     -14.548  -0.986  18.868  1.00  0.00      LIG  
ATOM   6550 C19  LIG     1     -13.293  -5.543  26.398  1.00  0.00      LIG  
ATOM   6551 C20  LIG     1     -12.212  -4.903  27.173  1.00  0.00      LIG  
ATOM   6552 C21  LIG     1     -10.459  -3.193  27.415  1.00  0.00      LIG  
ATOM   6553 C22  LIG     1     -15.007   0.175  19.744  1.00  0.00      LIG  
ATOM   6554 C23  LIG     1     -15.780  -1.754  18.428  1.00  0.00      LIG  
ATOM   6555 C24  LIG     1     -13.994   1.304  19.856  1.00  0.00      LIG  
ATOM   6556 C25  LIG     1     -14.523   2.362  20.836  1.00  0.00      LIG  
ATOM   6557 C26  LIG     1     -13.801   3.722  20.802  1.00  0.00      LIG  
ATOM   6558 C27  LIG     1     -12.296   3.582  20.947  1.00  0.00      LIG  
ATOM   6559 C28  LIG     1     -14.302   4.614  21.924  1.00  0.00      LIG  
ATOM   6560 H    LIG     1     -13.747  -2.121  23.323  1.00  0.00      LIG  
ATOM   6561 H1   LIG     1     -10.204  -4.070  22.287  1.00  0.00      LIG  
ATOM   6562 H2   LIG     1     -11.478  -5.097  22.915  1.00  0.00      LIG  
ATOM   6563 H3   LIG     1     -11.715  -2.244  25.357  1.00  0.00      LIG  
ATOM   6564 H4   LIG     1     -14.437  -4.929  22.469  1.00  0.00      LIG  
ATOM   6565 H5   LIG     1      -9.890  -3.018  24.333  1.00  0.00      LIG  
ATOM   6566 H6   LIG     1     -10.172  -4.693  24.715  1.00  0.00      LIG  
ATOM   6567 H7   LIG     1     -11.120  -3.556  19.102  1.00  0.00      LIG  
ATOM   6568 H8   LIG     1     -10.442  -2.517  20.313  1.00  0.00      LIG  
ATOM   6569 H9   LIG     1     -15.622  -2.514  21.168  1.00  0.00      LIG  
ATOM   6570 H10  LIG     1     -15.346  -4.118  20.542  1.00  0.00      LIG  
ATOM   6571 H11  LIG     1     -11.633  -1.311  23.521  1.00  0.00      LIG  
ATOM   6572 H12  LIG     1     -12.204  -0.979  21.917  1.00  0.00      LIG  
ATOM   6573 H13  LIG     1     -10.562  -1.607  22.168  1.00  0.00      LIG  
ATOM   6574 H14  LIG     1     -12.979  -5.746  24.322  1.00  0.00      LIG  
ATOM   6575 H15  LIG     1     -14.613  -5.273  24.812  1.00  0.00      LIG  
ATOM   6576 H16  LIG     1     -12.947  -5.558  21.204  1.00  0.00      LIG  
ATOM   6577 H17  LIG     1     -11.334  -5.340  20.529  1.00  0.00      LIG  
ATOM   6578 H18  LIG     1     -12.747  -5.132  19.507  1.00  0.00      LIG  
ATOM   6579 H19  LIG     1     -11.959  -1.730  18.091  1.00  0.00      LIG  
ATOM   6580 H20  LIG     1     -11.724  -0.717  19.530  1.00  0.00      LIG  
ATOM   6581 H21  LIG     1     -14.034  -1.701  25.354  1.00  0.00      LIG  
ATOM   6582 H22  LIG     1     -13.943  -2.860  26.669  1.00  0.00      LIG  
ATOM   6583 H23  LIG     1     -15.191  -3.035  25.464  1.00  0.00      LIG  
ATOM   6584 H24  LIG     1     -14.087  -0.599  17.956  1.00  0.00      LIG  
ATOM   6585 H25  LIG     1     -15.942  -2.726  23.374  1.00  0.00      LIG  
ATOM   6586 H26  LIG     1     -12.010  -5.277  28.168  1.00  0.00      LIG  
ATOM   6587 H27  LIG     1     -10.693  -2.130  27.520  1.00  0.00      LIG  
ATOM   6588 H28  LIG     1      -9.498  -3.285  26.902  1.00  0.00      LIG  
ATOM   6589 H29  LIG     1     -10.344  -3.611  28.420  1.00  0.00      LIG  
ATOM   6590 H30  LIG     1     -15.258  -0.196  20.735  1.00  0.00      LIG  
ATOM   6591 H31  LIG     1     -15.927   0.581  19.313  1.00  0.00      LIG  
ATOM   6592 H32  LIG     1     -16.487  -1.872  19.254  1.00  0.00      LIG  
ATOM   6593 H33  LIG     1     -16.293  -1.212  17.631  1.00  0.00      LIG  
ATOM   6594 H34  LIG     1     -15.525  -2.745  18.053  1.00  0.00      LIG  
ATOM   6595 H35  LIG     1     -13.041   0.899  20.204  1.00  0.00      LIG  
ATOM   6596 H36  LIG     1     -15.579   2.532  20.610  1.00  0.00      LIG  
ATOM   6597 H37  LIG     1     -12.879   2.124  18.496  1.00  0.00      LIG  
ATOM   6598 H38  LIG     1     -14.674   2.517  22.778  1.00  0.00      LIG  
ATOM   6599 H39  LIG     1     -11.826   4.569  20.968  1.00  0.00      LIG  
ATOM   6600 H40  LIG     1     -11.860   3.051  20.096  1.00  0.00      LIG  
ATOM   6601 H41  LIG     1     -12.036   3.054  21.868  1.00  0.00      LIG  
ATOM   6602 H42  LIG     1     -15.390   4.710  21.879  1.00  0.00      LIG  
ATOM   6603 H43  LIG     1     -14.023   4.218  22.904  1.00  0.00      LIG  
ATOM   6604 H44  LIG     1     -13.887   5.622  21.830  1.00  0.00      LIG  
ATOM   6605 H45  LIG     1     -14.061   3.724  18.879  1.00  0.00      LIG  
TER
REMARK  Energy: 50.3471
REMARK  SimpleFitness: 50.3471
REMARK  FullFitness: -1565.814
REMARK  InterFull: -30.1299
REMARK  IntraFull: 108.757
REMARK  solvFull: -1926.17
REMARK  surfFull: 281.729
REMARK  extraFull: 0.0
REMARK  deltaGcompsolvpol: -1926.17
REMARK  deltaGcompsolvnonpol: 281.729
REMARK  deltaGprotsolvpol: -1938.72
REMARK  deltaGprotsolvnonpol: 281.59
REMARK  deltaGligsolvpol: -12.491
REMARK  deltaGligsolvnonpol: 15.309
REMARK  deltaGvdw: -30.1299
REMARK  deltaGelec: 0.0
REMARK  deltaG: -6.742865
REMARK  Cluster: 2
REMARK  ClusterRank: 5
ATOM   6526 O    LIG     1     -15.868  -3.747  23.380  1.00  0.00      LIG  
ATOM   6527 O1   LIG     1     -13.854  -6.647  26.929  1.00  0.00      LIG  
ATOM   6528 O2   LIG     1     -13.808   1.635  18.536  1.00  0.00      LIG  
ATOM   6529 O3   LIG     1     -14.547   1.701  22.115  1.00  0.00      LIG  
ATOM   6530 O4   LIG     1     -13.885   4.217  19.534  1.00  0.00      LIG  
ATOM   6531 C    LIG     1     -12.181  -3.294  22.390  1.00  0.00      LIG  
ATOM   6532 C1   LIG     1     -13.442  -3.302  23.309  1.00  0.00      LIG  
ATOM   6533 C2   LIG     1     -12.477  -3.648  20.891  1.00  0.00      LIG  
ATOM   6534 C3   LIG     1     -13.186  -3.759  24.792  1.00  0.00      LIG  
ATOM   6535 C4   LIG     1     -11.134  -4.265  22.917  1.00  0.00      LIG  
ATOM   6536 C5   LIG     1     -11.747  -3.506  25.275  1.00  0.00      LIG  
ATOM   6537 C6   LIG     1     -14.674  -3.956  22.635  1.00  0.00      LIG  
ATOM   6538 C7   LIG     1     -13.750  -3.000  20.498  1.00  0.00      LIG  
ATOM   6539 C8   LIG     1     -10.652  -3.966  24.314  1.00  0.00      LIG  
ATOM   6540 C9   LIG     1     -11.498  -3.059  19.866  1.00  0.00      LIG  
ATOM   6541 C10  LIG     1     -14.967  -3.421  21.236  1.00  0.00      LIG  
ATOM   6542 C11  LIG     1     -11.619  -1.865  22.483  1.00  0.00      LIG  
ATOM   6543 C12  LIG     1     -13.559  -5.228  25.040  1.00  0.00      LIG  
ATOM   6544 C13  LIG     1     -13.609  -2.041  19.574  1.00  0.00      LIG  
ATOM   6545 C14  LIG     1     -12.507  -5.149  20.570  1.00  0.00      LIG  
ATOM   6546 C15  LIG     1     -12.192  -1.905  19.168  1.00  0.00      LIG  
ATOM   6547 C16  LIG     1     -14.072  -2.885  25.688  1.00  0.00      LIG  
ATOM   6548 C17  LIG     1     -11.457  -4.074  26.637  1.00  0.00      LIG  
ATOM   6549 C18  LIG     1     -14.632  -1.165  18.897  1.00  0.00      LIG  
ATOM   6550 C19  LIG     1     -13.256  -5.706  26.436  1.00  0.00      LIG  
ATOM   6551 C20  LIG     1     -12.136  -5.092  27.178  1.00  0.00      LIG  
ATOM   6552 C21  LIG     1     -10.338  -3.427  27.383  1.00  0.00      LIG  
ATOM   6553 C22  LIG     1     -15.052   0.027  19.750  1.00  0.00      LIG  
ATOM   6554 C23  LIG     1     -15.896  -1.914  18.515  1.00  0.00      LIG  
ATOM   6555 C24  LIG     1     -14.014   1.133  19.849  1.00  0.00      LIG  
ATOM   6556 C25  LIG     1     -14.528   2.233  20.791  1.00  0.00      LIG  
ATOM   6557 C26  LIG     1     -13.723   3.544  20.779  1.00  0.00      LIG  
ATOM   6558 C27  LIG     1     -12.241   3.310  21.020  1.00  0.00      LIG  
ATOM   6559 C28  LIG     1     -14.230   4.486  21.857  1.00  0.00      LIG  
ATOM   6560 H    LIG     1     -13.731  -2.250  23.395  1.00  0.00      LIG  
ATOM   6561 H1   LIG     1     -10.268  -4.281  22.249  1.00  0.00      LIG  
ATOM   6562 H2   LIG     1     -11.537  -5.280  22.938  1.00  0.00      LIG  
ATOM   6563 H3   LIG     1     -11.649  -2.422  25.378  1.00  0.00      LIG  
ATOM   6564 H4   LIG     1     -14.534  -5.037  22.570  1.00  0.00      LIG  
ATOM   6565 H5   LIG     1      -9.884  -3.189  24.269  1.00  0.00      LIG  
ATOM   6566 H6   LIG     1     -10.137  -4.864  24.673  1.00  0.00      LIG  
ATOM   6567 H7   LIG     1     -11.267  -3.810  19.104  1.00  0.00      LIG  
ATOM   6568 H8   LIG     1     -10.530  -2.771  20.280  1.00  0.00      LIG  
ATOM   6569 H9   LIG     1     -15.664  -2.581  21.288  1.00  0.00      LIG  
ATOM   6570 H10  LIG     1     -15.484  -4.202  20.671  1.00  0.00      LIG  
ATOM   6571 H11  LIG     1     -11.599  -1.492  23.507  1.00  0.00      LIG  
ATOM   6572 H12  LIG     1     -12.237  -1.158  21.925  1.00  0.00      LIG  
ATOM   6573 H13  LIG     1     -10.595  -1.808  22.107  1.00  0.00      LIG  
ATOM   6574 H14  LIG     1     -13.039  -5.891  24.346  1.00  0.00      LIG  
ATOM   6575 H15  LIG     1     -14.633  -5.375  24.912  1.00  0.00      LIG  
ATOM   6576 H16  LIG     1     -13.082  -5.727  21.296  1.00  0.00      LIG  
ATOM   6577 H17  LIG     1     -11.494  -5.563  20.548  1.00  0.00      LIG  
ATOM   6578 H18  LIG     1     -12.945  -5.334  19.584  1.00  0.00      LIG  
ATOM   6579 H19  LIG     1     -12.080  -1.976  18.086  1.00  0.00      LIG  
ATOM   6580 H20  LIG     1     -11.784  -0.947  19.501  1.00  0.00      LIG  
ATOM   6581 H21  LIG     1     -13.919  -1.827  25.461  1.00  0.00      LIG  
ATOM   6582 H22  LIG     1     -13.859  -3.017  26.751  1.00  0.00      LIG  
ATOM   6583 H23  LIG     1     -15.131  -3.109  25.562  1.00  0.00      LIG  
ATOM   6584 H24  LIG     1     -14.189  -0.813  17.962  1.00  0.00      LIG  
ATOM   6585 H25  LIG     1     -15.959  -2.781  23.474  1.00  0.00      LIG  
ATOM   6586 H26  LIG     1     -11.907  -5.488  28.160  1.00  0.00      LIG  
ATOM   6587 H27  LIG     1     -10.537  -2.359  27.499  1.00  0.00      LIG  
ATOM   6588 H28  LIG     1      -9.395  -3.548  26.843  1.00  0.00      LIG  
ATOM   6589 H29  LIG     1     -10.209  -3.854  28.383  1.00  0.00      LIG  
ATOM   6590 H30  LIG     1     -15.311  -0.322  20.745  1.00  0.00      LIG  
ATOM   6591 H31  LIG     1     -15.961   0.450  19.315  1.00  0.00      LIG  
ATOM   6592 H32  LIG     1     -16.584  -1.981  19.363  1.00  0.00      LIG  
ATOM   6593 H33  LIG     1     -16.413  -1.386  17.711  1.00  0.00      LIG  
ATOM   6594 H34  LIG     1     -15.681  -2.926  18.174  1.00  0.00      LIG  
ATOM   6595 H35  LIG     1     -13.075   0.714  20.218  1.00  0.00      LIG  
ATOM   6596 H36  LIG     1     -15.560   2.463  20.509  1.00  0.00      LIG  
ATOM   6597 H37  LIG     1     -12.847   1.721  18.416  1.00  0.00      LIG  
ATOM   6598 H38  LIG     1     -14.749   2.438  22.719  1.00  0.00      LIG  
ATOM   6599 H39  LIG     1     -11.714   4.267  21.074  1.00  0.00      LIG  
ATOM   6600 H40  LIG     1     -11.782   2.749  20.201  1.00  0.00      LIG  
ATOM   6601 H41  LIG     1     -12.076   2.770  21.955  1.00  0.00      LIG  
ATOM   6602 H42  LIG     1     -15.303   4.663  21.741  1.00  0.00      LIG  
ATOM   6603 H43  LIG     1     -14.044   4.083  22.856  1.00  0.00      LIG  
ATOM   6604 H44  LIG     1     -13.735   5.458  21.781  1.00  0.00      LIG  
ATOM   6605 H45  LIG     1     -13.880   3.522  18.850  1.00  0.00      LIG  
TER
REMARK  Energy: 50.3471
REMARK  SimpleFitness: 50.3471
REMARK  FullFitness: -1565.814
REMARK  InterFull: -30.1299
REMARK  IntraFull: 108.757
REMARK  solvFull: -1926.17
REMARK  surfFull: 281.729
REMARK  extraFull: 0.0
REMARK  deltaGcompsolvpol: -1926.17
REMARK  deltaGcompsolvnonpol: 281.729
REMARK  deltaGprotsolvpol: -1938.72
REMARK  deltaGprotsolvnonpol: 281.59
REMARK  deltaGligsolvpol: -12.491
REMARK  deltaGligsolvnonpol: 15.309
REMARK  deltaGvdw: -30.1299
REMARK  deltaGelec: 0.0
REMARK  deltaG: -6.742865
REMARK  Cluster: 2
REMARK  ClusterRank: 6
ATOM   6526 O    LIG     1     -15.868  -3.747  23.380  1.00  0.00      LIG  
ATOM   6527 O1   LIG     1     -13.854  -6.647  26.929  1.00  0.00      LIG  
ATOM   6528 O2   LIG     1     -13.808   1.635  18.536  1.00  0.00      LIG  
ATOM   6529 O3   LIG     1     -14.547   1.701  22.115  1.00  0.00      LIG  
ATOM   6530 O4   LIG     1     -13.885   4.217  19.534  1.00  0.00      LIG  
ATOM   6531 C    LIG     1     -12.181  -3.294  22.390  1.00  0.00      LIG  
ATOM   6532 C1   LIG     1     -13.442  -3.302  23.309  1.00  0.00      LIG  
ATOM   6533 C2   LIG     1     -12.477  -3.648  20.891  1.00  0.00      LIG  
ATOM   6534 C3   LIG     1     -13.186  -3.759  24.792  1.00  0.00      LIG  
ATOM   6535 C4   LIG     1     -11.134  -4.265  22.917  1.00  0.00      LIG  
ATOM   6536 C5   LIG     1     -11.747  -3.506  25.275  1.00  0.00      LIG  
ATOM   6537 C6   LIG     1     -14.674  -3.956  22.635  1.00  0.00      LIG  
ATOM   6538 C7   LIG     1     -13.750  -3.000  20.498  1.00  0.00      LIG  
ATOM   6539 C8   LIG     1     -10.652  -3.966  24.314  1.00  0.00      LIG  
ATOM   6540 C9   LIG     1     -11.498  -3.059  19.866  1.00  0.00      LIG  
ATOM   6541 C10  LIG     1     -14.967  -3.421  21.236  1.00  0.00      LIG  
ATOM   6542 C11  LIG     1     -11.619  -1.865  22.483  1.00  0.00      LIG  
ATOM   6543 C12  LIG     1     -13.559  -5.228  25.040  1.00  0.00      LIG  
ATOM   6544 C13  LIG     1     -13.609  -2.041  19.574  1.00  0.00      LIG  
ATOM   6545 C14  LIG     1     -12.507  -5.149  20.570  1.00  0.00      LIG  
ATOM   6546 C15  LIG     1     -12.192  -1.905  19.168  1.00  0.00      LIG  
ATOM   6547 C16  LIG     1     -14.072  -2.885  25.688  1.00  0.00      LIG  
ATOM   6548 C17  LIG     1     -11.457  -4.074  26.637  1.00  0.00      LIG  
ATOM   6549 C18  LIG     1     -14.632  -1.165  18.897  1.00  0.00      LIG  
ATOM   6550 C19  LIG     1     -13.256  -5.706  26.436  1.00  0.00      LIG  
ATOM   6551 C20  LIG     1     -12.136  -5.092  27.178  1.00  0.00      LIG  
ATOM   6552 C21  LIG     1     -10.338  -3.427  27.383  1.00  0.00      LIG  
ATOM   6553 C22  LIG     1     -15.052   0.027  19.750  1.00  0.00      LIG  
ATOM   6554 C23  LIG     1     -15.896  -1.914  18.515  1.00  0.00      LIG  
ATOM   6555 C24  LIG     1     -14.014   1.133  19.849  1.00  0.00      LIG  
ATOM   6556 C25  LIG     1     -14.528   2.233  20.791  1.00  0.00      LIG  
ATOM   6557 C26  LIG     1     -13.723   3.544  20.779  1.00  0.00      LIG  
ATOM   6558 C27  LIG     1     -12.241   3.310  21.020  1.00  0.00      LIG  
ATOM   6559 C28  LIG     1     -14.230   4.486  21.857  1.00  0.00      LIG  
ATOM   6560 H    LIG     1     -13.731  -2.250  23.395  1.00  0.00      LIG  
ATOM   6561 H1   LIG     1     -10.268  -4.281  22.249  1.00  0.00      LIG  
ATOM   6562 H2   LIG     1     -11.537  -5.280  22.938  1.00  0.00      LIG  
ATOM   6563 H3   LIG     1     -11.649  -2.422  25.378  1.00  0.00      LIG  
ATOM   6564 H4   LIG     1     -14.534  -5.037  22.570  1.00  0.00      LIG  
ATOM   6565 H5   LIG     1      -9.884  -3.189  24.269  1.00  0.00      LIG  
ATOM   6566 H6   LIG     1     -10.137  -4.864  24.673  1.00  0.00      LIG  
ATOM   6567 H7   LIG     1     -11.267  -3.810  19.104  1.00  0.00      LIG  
ATOM   6568 H8   LIG     1     -10.530  -2.771  20.280  1.00  0.00      LIG  
ATOM   6569 H9   LIG     1     -15.664  -2.581  21.288  1.00  0.00      LIG  
ATOM   6570 H10  LIG     1     -15.484  -4.202  20.671  1.00  0.00      LIG  
ATOM   6571 H11  LIG     1     -11.599  -1.492  23.507  1.00  0.00      LIG  
ATOM   6572 H12  LIG     1     -12.237  -1.158  21.925  1.00  0.00      LIG  
ATOM   6573 H13  LIG     1     -10.595  -1.808  22.107  1.00  0.00      LIG  
ATOM   6574 H14  LIG     1     -13.039  -5.891  24.346  1.00  0.00      LIG  
ATOM   6575 H15  LIG     1     -14.633  -5.375  24.912  1.00  0.00      LIG  
ATOM   6576 H16  LIG     1     -13.082  -5.727  21.296  1.00  0.00      LIG  
ATOM   6577 H17  LIG     1     -11.494  -5.563  20.548  1.00  0.00      LIG  
ATOM   6578 H18  LIG     1     -12.945  -5.334  19.584  1.00  0.00      LIG  
ATOM   6579 H19  LIG     1     -12.080  -1.976  18.086  1.00  0.00      LIG  
ATOM   6580 H20  LIG     1     -11.784  -0.947  19.501  1.00  0.00      LIG  
ATOM   6581 H21  LIG     1     -13.919  -1.827  25.461  1.00  0.00      LIG  
ATOM   6582 H22  LIG     1     -13.859  -3.017  26.751  1.00  0.00      LIG  
ATOM   6583 H23  LIG     1     -15.131  -3.109  25.562  1.00  0.00      LIG  
ATOM   6584 H24  LIG     1     -14.189  -0.813  17.962  1.00  0.00      LIG  
ATOM   6585 H25  LIG     1     -15.959  -2.781  23.474  1.00  0.00      LIG  
ATOM   6586 H26  LIG     1     -11.907  -5.488  28.160  1.00  0.00      LIG  
ATOM   6587 H27  LIG     1     -10.537  -2.359  27.499  1.00  0.00      LIG  
ATOM   6588 H28  LIG     1      -9.395  -3.548  26.843  1.00  0.00      LIG  
ATOM   6589 H29  LIG     1     -10.209  -3.854  28.383  1.00  0.00      LIG  
ATOM   6590 H30  LIG     1     -15.311  -0.322  20.745  1.00  0.00      LIG  
ATOM   6591 H31  LIG     1     -15.961   0.450  19.315  1.00  0.00      LIG  
ATOM   6592 H32  LIG     1     -16.584  -1.981  19.363  1.00  0.00      LIG  
ATOM   6593 H33  LIG     1     -16.413  -1.386  17.711  1.00  0.00      LIG  
ATOM   6594 H34  LIG     1     -15.681  -2.926  18.174  1.00  0.00      LIG  
ATOM   6595 H35  LIG     1     -13.075   0.714  20.218  1.00  0.00      LIG  
ATOM   6596 H36  LIG     1     -15.560   2.463  20.509  1.00  0.00      LIG  
ATOM   6597 H37  LIG     1     -12.847   1.721  18.416  1.00  0.00      LIG  
ATOM   6598 H38  LIG     1     -14.749   2.438  22.719  1.00  0.00      LIG  
ATOM   6599 H39  LIG     1     -11.714   4.267  21.074  1.00  0.00      LIG  
ATOM   6600 H40  LIG     1     -11.782   2.749  20.201  1.00  0.00      LIG  
ATOM   6601 H41  LIG     1     -12.076   2.770  21.955  1.00  0.00      LIG  
ATOM   6602 H42  LIG     1     -15.303   4.663  21.741  1.00  0.00      LIG  
ATOM   6603 H43  LIG     1     -14.044   4.083  22.856  1.00  0.00      LIG  
ATOM   6604 H44  LIG     1     -13.735   5.458  21.781  1.00  0.00      LIG  
ATOM   6605 H45  LIG     1     -13.880   3.522  18.850  1.00  0.00      LIG  
TER
REMARK  Energy: 50.3471
REMARK  SimpleFitness: 50.3471
REMARK  FullFitness: -1565.814
REMARK  InterFull: -30.1299
REMARK  IntraFull: 108.757
REMARK  solvFull: -1926.17
REMARK  surfFull: 281.729
REMARK  extraFull: 0.0
REMARK  deltaGcompsolvpol: -1926.17
REMARK  deltaGcompsolvnonpol: 281.729
REMARK  deltaGprotsolvpol: -1938.72
REMARK  deltaGprotsolvnonpol: 281.59
REMARK  deltaGligsolvpol: -12.491
REMARK  deltaGligsolvnonpol: 15.309
REMARK  deltaGvdw: -30.1299
REMARK  deltaGelec: 0.0
REMARK  deltaG: -6.742865
REMARK  Cluster: 2
REMARK  ClusterRank: 7
ATOM   6526 O    LIG     1     -15.868  -3.747  23.380  1.00  0.00      LIG  
ATOM   6527 O1   LIG     1     -13.854  -6.647  26.929  1.00  0.00      LIG  
ATOM   6528 O2   LIG     1     -13.808   1.635  18.536  1.00  0.00      LIG  
ATOM   6529 O3   LIG     1     -14.547   1.701  22.115  1.00  0.00      LIG  
ATOM   6530 O4   LIG     1     -13.885   4.217  19.534  1.00  0.00      LIG  
ATOM   6531 C    LIG     1     -12.181  -3.294  22.390  1.00  0.00      LIG  
ATOM   6532 C1   LIG     1     -13.442  -3.302  23.309  1.00  0.00      LIG  
ATOM   6533 C2   LIG     1     -12.477  -3.648  20.891  1.00  0.00      LIG  
ATOM   6534 C3   LIG     1     -13.186  -3.759  24.792  1.00  0.00      LIG  
ATOM   6535 C4   LIG     1     -11.134  -4.265  22.917  1.00  0.00      LIG  
ATOM   6536 C5   LIG     1     -11.747  -3.506  25.275  1.00  0.00      LIG  
ATOM   6537 C6   LIG     1     -14.674  -3.956  22.635  1.00  0.00      LIG  
ATOM   6538 C7   LIG     1     -13.750  -3.000  20.498  1.00  0.00      LIG  
ATOM   6539 C8   LIG     1     -10.652  -3.966  24.314  1.00  0.00      LIG  
ATOM   6540 C9   LIG     1     -11.498  -3.059  19.866  1.00  0.00      LIG  
ATOM   6541 C10  LIG     1     -14.967  -3.421  21.236  1.00  0.00      LIG  
ATOM   6542 C11  LIG     1     -11.619  -1.865  22.483  1.00  0.00      LIG  
ATOM   6543 C12  LIG     1     -13.559  -5.228  25.040  1.00  0.00      LIG  
ATOM   6544 C13  LIG     1     -13.609  -2.041  19.574  1.00  0.00      LIG  
ATOM   6545 C14  LIG     1     -12.507  -5.149  20.570  1.00  0.00      LIG  
ATOM   6546 C15  LIG     1     -12.192  -1.905  19.168  1.00  0.00      LIG  
ATOM   6547 C16  LIG     1     -14.072  -2.885  25.688  1.00  0.00      LIG  
ATOM   6548 C17  LIG     1     -11.457  -4.074  26.637  1.00  0.00      LIG  
ATOM   6549 C18  LIG     1     -14.632  -1.165  18.897  1.00  0.00      LIG  
ATOM   6550 C19  LIG     1     -13.256  -5.706  26.436  1.00  0.00      LIG  
ATOM   6551 C20  LIG     1     -12.136  -5.092  27.178  1.00  0.00      LIG  
ATOM   6552 C21  LIG     1     -10.338  -3.427  27.383  1.00  0.00      LIG  
ATOM   6553 C22  LIG     1     -15.052   0.027  19.750  1.00  0.00      LIG  
ATOM   6554 C23  LIG     1     -15.896  -1.914  18.515  1.00  0.00      LIG  
ATOM   6555 C24  LIG     1     -14.014   1.133  19.849  1.00  0.00      LIG  
ATOM   6556 C25  LIG     1     -14.528   2.233  20.791  1.00  0.00      LIG  
ATOM   6557 C26  LIG     1     -13.723   3.544  20.779  1.00  0.00      LIG  
ATOM   6558 C27  LIG     1     -12.241   3.310  21.020  1.00  0.00      LIG  
ATOM   6559 C28  LIG     1     -14.230   4.486  21.857  1.00  0.00      LIG  
ATOM   6560 H    LIG     1     -13.731  -2.250  23.395  1.00  0.00      LIG  
ATOM   6561 H1   LIG     1     -10.268  -4.281  22.249  1.00  0.00      LIG  
ATOM   6562 H2   LIG     1     -11.537  -5.280  22.938  1.00  0.00      LIG  
ATOM   6563 H3   LIG     1     -11.649  -2.422  25.378  1.00  0.00      LIG  
ATOM   6564 H4   LIG     1     -14.534  -5.037  22.570  1.00  0.00      LIG  
ATOM   6565 H5   LIG     1      -9.884  -3.189  24.269  1.00  0.00      LIG  
ATOM   6566 H6   LIG     1     -10.137  -4.864  24.673  1.00  0.00      LIG  
ATOM   6567 H7   LIG     1     -11.267  -3.810  19.104  1.00  0.00      LIG  
ATOM   6568 H8   LIG     1     -10.530  -2.771  20.280  1.00  0.00      LIG  
ATOM   6569 H9   LIG     1     -15.664  -2.581  21.288  1.00  0.00      LIG  
ATOM   6570 H10  LIG     1     -15.484  -4.202  20.671  1.00  0.00      LIG  
ATOM   6571 H11  LIG     1     -11.599  -1.492  23.507  1.00  0.00      LIG  
ATOM   6572 H12  LIG     1     -12.237  -1.158  21.925  1.00  0.00      LIG  
ATOM   6573 H13  LIG     1     -10.595  -1.808  22.107  1.00  0.00      LIG  
ATOM   6574 H14  LIG     1     -13.039  -5.891  24.346  1.00  0.00      LIG  
ATOM   6575 H15  LIG     1     -14.633  -5.375  24.912  1.00  0.00      LIG  
ATOM   6576 H16  LIG     1     -13.082  -5.727  21.296  1.00  0.00      LIG  
ATOM   6577 H17  LIG     1     -11.494  -5.563  20.548  1.00  0.00      LIG  
ATOM   6578 H18  LIG     1     -12.945  -5.334  19.584  1.00  0.00      LIG  
ATOM   6579 H19  LIG     1     -12.080  -1.976  18.086  1.00  0.00      LIG  
ATOM   6580 H20  LIG     1     -11.784  -0.947  19.501  1.00  0.00      LIG  
ATOM   6581 H21  LIG     1     -13.919  -1.827  25.461  1.00  0.00      LIG  
ATOM   6582 H22  LIG     1     -13.859  -3.017  26.751  1.00  0.00      LIG  
ATOM   6583 H23  LIG     1     -15.131  -3.109  25.562  1.00  0.00      LIG  
ATOM   6584 H24  LIG     1     -14.189  -0.813  17.962  1.00  0.00      LIG  
ATOM   6585 H25  LIG     1     -15.959  -2.781  23.474  1.00  0.00      LIG  
ATOM   6586 H26  LIG     1     -11.907  -5.488  28.160  1.00  0.00      LIG  
ATOM   6587 H27  LIG     1     -10.537  -2.359  27.499  1.00  0.00      LIG  
ATOM   6588 H28  LIG     1      -9.395  -3.548  26.843  1.00  0.00      LIG  
ATOM   6589 H29  LIG     1     -10.209  -3.854  28.383  1.00  0.00      LIG  
ATOM   6590 H30  LIG     1     -15.311  -0.322  20.745  1.00  0.00      LIG  
ATOM   6591 H31  LIG     1     -15.961   0.450  19.315  1.00  0.00      LIG  
ATOM   6592 H32  LIG     1     -16.584  -1.981  19.363  1.00  0.00      LIG  
ATOM   6593 H33  LIG     1     -16.413  -1.386  17.711  1.00  0.00      LIG  
ATOM   6594 H34  LIG     1     -15.681  -2.926  18.174  1.00  0.00      LIG  
ATOM   6595 H35  LIG     1     -13.075   0.714  20.218  1.00  0.00      LIG  
ATOM   6596 H36  LIG     1     -15.560   2.463  20.509  1.00  0.00      LIG  
ATOM   6597 H37  LIG     1     -12.847   1.721  18.416  1.00  0.00      LIG  
ATOM   6598 H38  LIG     1     -14.749   2.438  22.719  1.00  0.00      LIG  
ATOM   6599 H39  LIG     1     -11.714   4.267  21.074  1.00  0.00      LIG  
ATOM   6600 H40  LIG     1     -11.782   2.749  20.201  1.00  0.00      LIG  
ATOM   6601 H41  LIG     1     -12.076   2.770  21.955  1.00  0.00      LIG  
ATOM   6602 H42  LIG     1     -15.303   4.663  21.741  1.00  0.00      LIG  
ATOM   6603 H43  LIG     1     -14.044   4.083  22.856  1.00  0.00      LIG  
ATOM   6604 H44  LIG     1     -13.735   5.458  21.781  1.00  0.00      LIG  
ATOM   6605 H45  LIG     1     -13.880   3.522  18.850  1.00  0.00      LIG  
TER
REMARK  Energy: 58.2489
REMARK  SimpleFitness: 58.2489
REMARK  FullFitness: -1560.7812
REMARK  InterFull: -18.3722
REMARK  IntraFull: 110.438
REMARK  solvFull: -1936.75
REMARK  surfFull: 283.903
REMARK  extraFull: 0.0
REMARK  deltaGcompsolvpol: -1936.75
REMARK  deltaGcompsolvnonpol: 283.903
REMARK  deltaGprotsolvpol: -1938.72
REMARK  deltaGprotsolvnonpol: 281.59
REMARK  deltaGligsolvpol: -10.7469
REMARK  deltaGligsolvnonpol: 15.124
REMARK  deltaGvdw: -18.3722
REMARK  deltaGelec: 0.0
REMARK  deltaG: -6.1616564
REMARK  Cluster: 3
REMARK  ClusterRank: 0
ATOM   6526 O    LIG     1     -14.279  -3.134  20.274  1.00  0.00      LIG  
ATOM   6527 O1   LIG     1     -12.109   2.061  19.934  1.00  0.00      LIG  
ATOM   6528 O2   LIG     1     -12.939  -6.943  24.966  1.00  0.00      LIG  
ATOM   6529 O3   LIG     1     -16.064  -8.103  26.437  1.00  0.00      LIG  
ATOM   6530 O4   LIG     1     -14.371  -9.673  28.079  1.00  0.00      LIG  
ATOM   6531 C    LIG     1     -11.547  -2.734  22.916  1.00  0.00      LIG  
ATOM   6532 C1   LIG     1     -12.181  -2.623  21.491  1.00  0.00      LIG  
ATOM   6533 C2   LIG     1     -12.572  -2.589  24.087  1.00  0.00      LIG  
ATOM   6534 C3   LIG     1     -11.588  -1.494  20.587  1.00  0.00      LIG  
ATOM   6535 C4   LIG     1     -10.409  -1.743  23.138  1.00  0.00      LIG  
ATOM   6536 C5   LIG     1     -10.047  -1.480  20.635  1.00  0.00      LIG  
ATOM   6537 C6   LIG     1     -13.732  -2.711  21.520  1.00  0.00      LIG  
ATOM   6538 C7   LIG     1     -13.715  -3.519  23.900  1.00  0.00      LIG  
ATOM   6539 C8   LIG     1      -9.417  -1.717  22.008  1.00  0.00      LIG  
ATOM   6540 C9   LIG     1     -12.061  -3.004  25.472  1.00  0.00      LIG  
ATOM   6541 C10  LIG     1     -14.254  -3.720  22.528  1.00  0.00      LIG  
ATOM   6542 C11  LIG     1     -10.900  -4.128  22.943  1.00  0.00      LIG  
ATOM   6543 C12  LIG     1     -12.180  -0.113  20.897  1.00  0.00      LIG  
ATOM   6544 C13  LIG     1     -14.092  -4.099  25.046  1.00  0.00      LIG  
ATOM   6545 C14  LIG     1     -13.103  -1.165  24.307  1.00  0.00      LIG  
ATOM   6546 C15  LIG     1     -13.233  -3.663  26.171  1.00  0.00      LIG  
ATOM   6547 C16  LIG     1     -11.936  -1.790  19.124  1.00  0.00      LIG  
ATOM   6548 C17  LIG     1      -9.441  -0.256  20.002  1.00  0.00      LIG  
ATOM   6549 C18  LIG     1     -15.199  -5.074  25.340  1.00  0.00      LIG  
ATOM   6550 C19  LIG     1     -11.528   1.005  20.134  1.00  0.00      LIG  
ATOM   6551 C20  LIG     1     -10.104   0.884  19.767  1.00  0.00      LIG  
ATOM   6552 C21  LIG     1      -8.009  -0.383  19.595  1.00  0.00      LIG  
ATOM   6553 C22  LIG     1     -15.214  -6.347  24.485  1.00  0.00      LIG  
ATOM   6554 C23  LIG     1     -16.539  -4.383  25.204  1.00  0.00      LIG  
ATOM   6555 C24  LIG     1     -14.270  -7.449  24.971  1.00  0.00      LIG  
ATOM   6556 C25  LIG     1     -14.642  -8.000  26.361  1.00  0.00      LIG  
ATOM   6557 C26  LIG     1     -14.041  -9.379  26.719  1.00  0.00      LIG  
ATOM   6558 C27  LIG     1     -12.528  -9.430  26.628  1.00  0.00      LIG  
ATOM   6559 C28  LIG     1     -14.617 -10.499  25.867  1.00  0.00      LIG  
ATOM   6560 H    LIG     1     -11.880  -3.532  20.962  1.00  0.00      LIG  
ATOM   6561 H1   LIG     1      -9.876  -1.995  24.058  1.00  0.00      LIG  
ATOM   6562 H2   LIG     1     -10.774  -0.725  23.271  1.00  0.00      LIG  
ATOM   6563 H3   LIG     1      -9.725  -2.321  20.015  1.00  0.00      LIG  
ATOM   6564 H4   LIG     1     -14.166  -1.736  21.734  1.00  0.00      LIG  
ATOM   6565 H5   LIG     1      -8.869  -2.662  21.978  1.00  0.00      LIG  
ATOM   6566 H6   LIG     1      -8.663  -0.964  22.260  1.00  0.00      LIG  
ATOM   6567 H7   LIG     1     -11.692  -2.151  26.049  1.00  0.00      LIG  
ATOM   6568 H8   LIG     1     -11.244  -3.725  25.438  1.00  0.00      LIG  
ATOM   6569 H9   LIG     1     -13.975  -4.721  22.187  1.00  0.00      LIG  
ATOM   6570 H10  LIG     1     -15.348  -3.692  22.537  1.00  0.00      LIG  
ATOM   6571 H11  LIG     1     -10.315  -4.316  22.039  1.00  0.00      LIG  
ATOM   6572 H12  LIG     1     -11.646  -4.924  23.006  1.00  0.00      LIG  
ATOM   6573 H13  LIG     1     -10.212  -4.240  23.784  1.00  0.00      LIG  
ATOM   6574 H14  LIG     1     -12.094   0.136  21.954  1.00  0.00      LIG  
ATOM   6575 H15  LIG     1     -13.240  -0.097  20.630  1.00  0.00      LIG  
ATOM   6576 H16  LIG     1     -13.477  -0.711  23.390  1.00  0.00      LIG  
ATOM   6577 H17  LIG     1     -12.324  -0.510  24.705  1.00  0.00      LIG  
ATOM   6578 H18  LIG     1     -13.925  -1.146  25.030  1.00  0.00      LIG  
ATOM   6579 H19  LIG     1     -13.769  -2.954  26.809  1.00  0.00      LIG  
ATOM   6580 H20  LIG     1     -12.896  -4.508  26.778  1.00  0.00      LIG  
ATOM   6581 H21  LIG     1     -11.755  -2.843  18.890  1.00  0.00      LIG  
ATOM   6582 H22  LIG     1     -11.344  -1.196  18.426  1.00  0.00      LIG  
ATOM   6583 H23  LIG     1     -12.982  -1.562  18.911  1.00  0.00      LIG  
ATOM   6584 H24  LIG     1     -15.108  -5.357  26.391  1.00  0.00      LIG  
ATOM   6585 H25  LIG     1     -13.919  -2.538  19.596  1.00  0.00      LIG  
ATOM   6586 H26  LIG     1      -9.635   1.738  19.294  1.00  0.00      LIG  
ATOM   6587 H27  LIG     1      -7.880  -1.258  18.953  1.00  0.00      LIG  
ATOM   6588 H28  LIG     1      -7.367  -0.501  20.472  1.00  0.00      LIG  
ATOM   6589 H29  LIG     1      -7.658   0.493  19.040  1.00  0.00      LIG  
ATOM   6590 H30  LIG     1     -14.951  -6.109  23.455  1.00  0.00      LIG  
ATOM   6591 H31  LIG     1     -16.233  -6.737  24.439  1.00  0.00      LIG  
ATOM   6592 H32  LIG     1     -16.738  -4.104  24.166  1.00  0.00      LIG  
ATOM   6593 H33  LIG     1     -17.341  -5.052  25.528  1.00  0.00      LIG  
ATOM   6594 H34  LIG     1     -16.585  -3.479  25.818  1.00  0.00      LIG  
ATOM   6595 H35  LIG     1     -14.315  -8.255  24.235  1.00  0.00      LIG  
ATOM   6596 H36  LIG     1     -14.335  -7.285  27.131  1.00  0.00      LIG  
ATOM   6597 H37  LIG     1     -12.878  -6.336  24.208  1.00  0.00      LIG  
ATOM   6598 H38  LIG     1     -16.247  -8.703  27.181  1.00  0.00      LIG  
ATOM   6599 H39  LIG     1     -12.147 -10.369  27.040  1.00  0.00      LIG  
ATOM   6600 H40  LIG     1     -12.082  -8.619  27.212  1.00  0.00      LIG  
ATOM   6601 H41  LIG     1     -12.189  -9.350  25.592  1.00  0.00      LIG  
ATOM   6602 H42  LIG     1     -15.701 -10.572  25.985  1.00  0.00      LIG  
ATOM   6603 H43  LIG     1     -14.383 -10.355  24.810  1.00  0.00      LIG  
ATOM   6604 H44  LIG     1     -14.205 -11.463  26.180  1.00  0.00      LIG  
ATOM   6605 H45  LIG     1     -13.820  -9.091  28.629  1.00  0.00      LIG  
TER
REMARK  Energy: 58.2489
REMARK  SimpleFitness: 58.2489
REMARK  FullFitness: -1560.7812
REMARK  InterFull: -18.3722
REMARK  IntraFull: 110.438
REMARK  solvFull: -1936.75
REMARK  surfFull: 283.903
REMARK  extraFull: 0.0
REMARK  deltaGcompsolvpol: -1936.75
REMARK  deltaGcompsolvnonpol: 283.903
REMARK  deltaGprotsolvpol: -1938.72
REMARK  deltaGprotsolvnonpol: 281.59
REMARK  deltaGligsolvpol: -10.7469
REMARK  deltaGligsolvnonpol: 15.124
REMARK  deltaGvdw: -18.3722
REMARK  deltaGelec: 0.0
REMARK  deltaG: -6.1616564
REMARK  Cluster: 3
REMARK  ClusterRank: 1
ATOM   6526 O    LIG     1     -14.279  -3.134  20.274  1.00  0.00      LIG  
ATOM   6527 O1   LIG     1     -12.109   2.061  19.934  1.00  0.00      LIG  
ATOM   6528 O2   LIG     1     -12.939  -6.943  24.966  1.00  0.00      LIG  
ATOM   6529 O3   LIG     1     -16.064  -8.103  26.437  1.00  0.00      LIG  
ATOM   6530 O4   LIG     1     -14.371  -9.673  28.079  1.00  0.00      LIG  
ATOM   6531 C    LIG     1     -11.547  -2.734  22.916  1.00  0.00      LIG  
ATOM   6532 C1   LIG     1     -12.181  -2.623  21.491  1.00  0.00      LIG  
ATOM   6533 C2   LIG     1     -12.572  -2.589  24.087  1.00  0.00      LIG  
ATOM   6534 C3   LIG     1     -11.588  -1.494  20.587  1.00  0.00      LIG  
ATOM   6535 C4   LIG     1     -10.409  -1.743  23.138  1.00  0.00      LIG  
ATOM   6536 C5   LIG     1     -10.047  -1.480  20.635  1.00  0.00      LIG  
ATOM   6537 C6   LIG     1     -13.732  -2.711  21.520  1.00  0.00      LIG  
ATOM   6538 C7   LIG     1     -13.715  -3.519  23.900  1.00  0.00      LIG  
ATOM   6539 C8   LIG     1      -9.417  -1.717  22.008  1.00  0.00      LIG  
ATOM   6540 C9   LIG     1     -12.061  -3.004  25.472  1.00  0.00      LIG  
ATOM   6541 C10  LIG     1     -14.254  -3.720  22.528  1.00  0.00      LIG  
ATOM   6542 C11  LIG     1     -10.900  -4.128  22.943  1.00  0.00      LIG  
ATOM   6543 C12  LIG     1     -12.180  -0.113  20.897  1.00  0.00      LIG  
ATOM   6544 C13  LIG     1     -14.092  -4.099  25.046  1.00  0.00      LIG  
ATOM   6545 C14  LIG     1     -13.103  -1.165  24.307  1.00  0.00      LIG  
ATOM   6546 C15  LIG     1     -13.233  -3.663  26.171  1.00  0.00      LIG  
ATOM   6547 C16  LIG     1     -11.936  -1.790  19.124  1.00  0.00      LIG  
ATOM   6548 C17  LIG     1      -9.441  -0.256  20.002  1.00  0.00      LIG  
ATOM   6549 C18  LIG     1     -15.199  -5.074  25.340  1.00  0.00      LIG  
ATOM   6550 C19  LIG     1     -11.528   1.005  20.134  1.00  0.00      LIG  
ATOM   6551 C20  LIG     1     -10.104   0.884  19.767  1.00  0.00      LIG  
ATOM   6552 C21  LIG     1      -8.009  -0.383  19.595  1.00  0.00      LIG  
ATOM   6553 C22  LIG     1     -15.214  -6.347  24.485  1.00  0.00      LIG  
ATOM   6554 C23  LIG     1     -16.539  -4.383  25.204  1.00  0.00      LIG  
ATOM   6555 C24  LIG     1     -14.270  -7.449  24.971  1.00  0.00      LIG  
ATOM   6556 C25  LIG     1     -14.642  -8.000  26.361  1.00  0.00      LIG  
ATOM   6557 C26  LIG     1     -14.041  -9.379  26.719  1.00  0.00      LIG  
ATOM   6558 C27  LIG     1     -12.528  -9.430  26.628  1.00  0.00      LIG  
ATOM   6559 C28  LIG     1     -14.617 -10.499  25.867  1.00  0.00      LIG  
ATOM   6560 H    LIG     1     -11.880  -3.532  20.962  1.00  0.00      LIG  
ATOM   6561 H1   LIG     1      -9.876  -1.995  24.058  1.00  0.00      LIG  
ATOM   6562 H2   LIG     1     -10.774  -0.725  23.271  1.00  0.00      LIG  
ATOM   6563 H3   LIG     1      -9.725  -2.321  20.015  1.00  0.00      LIG  
ATOM   6564 H4   LIG     1     -14.166  -1.736  21.734  1.00  0.00      LIG  
ATOM   6565 H5   LIG     1      -8.869  -2.662  21.978  1.00  0.00      LIG  
ATOM   6566 H6   LIG     1      -8.663  -0.964  22.260  1.00  0.00      LIG  
ATOM   6567 H7   LIG     1     -11.692  -2.151  26.049  1.00  0.00      LIG  
ATOM   6568 H8   LIG     1     -11.244  -3.725  25.438  1.00  0.00      LIG  
ATOM   6569 H9   LIG     1     -13.975  -4.721  22.187  1.00  0.00      LIG  
ATOM   6570 H10  LIG     1     -15.348  -3.692  22.537  1.00  0.00      LIG  
ATOM   6571 H11  LIG     1     -10.315  -4.316  22.039  1.00  0.00      LIG  
ATOM   6572 H12  LIG     1     -11.646  -4.924  23.006  1.00  0.00      LIG  
ATOM   6573 H13  LIG     1     -10.212  -4.240  23.784  1.00  0.00      LIG  
ATOM   6574 H14  LIG     1     -12.094   0.136  21.954  1.00  0.00      LIG  
ATOM   6575 H15  LIG     1     -13.240  -0.097  20.630  1.00  0.00      LIG  
ATOM   6576 H16  LIG     1     -13.477  -0.711  23.390  1.00  0.00      LIG  
ATOM   6577 H17  LIG     1     -12.324  -0.510  24.705  1.00  0.00      LIG  
ATOM   6578 H18  LIG     1     -13.925  -1.146  25.030  1.00  0.00      LIG  
ATOM   6579 H19  LIG     1     -13.769  -2.954  26.809  1.00  0.00      LIG  
ATOM   6580 H20  LIG     1     -12.896  -4.508  26.778  1.00  0.00      LIG  
ATOM   6581 H21  LIG     1     -11.755  -2.843  18.890  1.00  0.00      LIG  
ATOM   6582 H22  LIG     1     -11.344  -1.196  18.426  1.00  0.00      LIG  
ATOM   6583 H23  LIG     1     -12.982  -1.562  18.911  1.00  0.00      LIG  
ATOM   6584 H24  LIG     1     -15.108  -5.357  26.391  1.00  0.00      LIG  
ATOM   6585 H25  LIG     1     -13.919  -2.538  19.596  1.00  0.00      LIG  
ATOM   6586 H26  LIG     1      -9.635   1.738  19.294  1.00  0.00      LIG  
ATOM   6587 H27  LIG     1      -7.880  -1.258  18.953  1.00  0.00      LIG  
ATOM   6588 H28  LIG     1      -7.367  -0.501  20.472  1.00  0.00      LIG  
ATOM   6589 H29  LIG     1      -7.658   0.493  19.040  1.00  0.00      LIG  
ATOM   6590 H30  LIG     1     -14.951  -6.109  23.455  1.00  0.00      LIG  
ATOM   6591 H31  LIG     1     -16.233  -6.737  24.439  1.00  0.00      LIG  
ATOM   6592 H32  LIG     1     -16.738  -4.104  24.166  1.00  0.00      LIG  
ATOM   6593 H33  LIG     1     -17.341  -5.052  25.528  1.00  0.00      LIG  
ATOM   6594 H34  LIG     1     -16.585  -3.479  25.818  1.00  0.00      LIG  
ATOM   6595 H35  LIG     1     -14.315  -8.255  24.235  1.00  0.00      LIG  
ATOM   6596 H36  LIG     1     -14.335  -7.285  27.131  1.00  0.00      LIG  
ATOM   6597 H37  LIG     1     -12.878  -6.336  24.208  1.00  0.00      LIG  
ATOM   6598 H38  LIG     1     -16.247  -8.703  27.181  1.00  0.00      LIG  
ATOM   6599 H39  LIG     1     -12.147 -10.369  27.040  1.00  0.00      LIG  
ATOM   6600 H40  LIG     1     -12.082  -8.619  27.212  1.00  0.00      LIG  
ATOM   6601 H41  LIG     1     -12.189  -9.350  25.592  1.00  0.00      LIG  
ATOM   6602 H42  LIG     1     -15.701 -10.572  25.985  1.00  0.00      LIG  
ATOM   6603 H43  LIG     1     -14.383 -10.355  24.810  1.00  0.00      LIG  
ATOM   6604 H44  LIG     1     -14.205 -11.463  26.180  1.00  0.00      LIG  
ATOM   6605 H45  LIG     1     -13.820  -9.091  28.629  1.00  0.00      LIG  
TER
REMARK  Energy: 58.5465
REMARK  SimpleFitness: 58.5465
REMARK  FullFitness: -1560.2026
REMARK  InterFull: -19.8646
REMARK  IntraFull: 112.865
REMARK  solvFull: -1937.1
REMARK  surfFull: 283.897
REMARK  extraFull: 0.0
REMARK  deltaGcompsolvpol: -1937.1
REMARK  deltaGcompsolvnonpol: 283.897
REMARK  deltaGprotsolvpol: -1938.72
REMARK  deltaGprotsolvnonpol: 281.59
REMARK  deltaGligsolvpol: -11.8049
REMARK  deltaGligsolvnonpol: 15.1269
REMARK  deltaGvdw: -19.8646
REMARK  deltaGelec: 0.0
REMARK  deltaG: -6.2603498
REMARK  Cluster: 3
REMARK  ClusterRank: 2
ATOM   6526 O    LIG     1     -14.409  -3.272  20.387  1.00  0.00      LIG  
ATOM   6527 O1   LIG     1     -12.136   1.826  19.890  1.00  0.00      LIG  
ATOM   6528 O2   LIG     1     -13.115  -6.979  24.503  1.00  0.00      LIG  
ATOM   6529 O3   LIG     1     -15.754  -8.161  26.713  1.00  0.00      LIG  
ATOM   6530 O4   LIG     1     -13.662  -9.762  27.826  1.00  0.00      LIG  
ATOM   6531 C    LIG     1     -11.619  -2.919  22.977  1.00  0.00      LIG  
ATOM   6532 C1   LIG     1     -12.274  -2.814  21.562  1.00  0.00      LIG  
ATOM   6533 C2   LIG     1     -12.622  -2.742  24.163  1.00  0.00      LIG  
ATOM   6534 C3   LIG     1     -11.664  -1.717  20.628  1.00  0.00      LIG  
ATOM   6535 C4   LIG     1     -10.461  -1.947  23.170  1.00  0.00      LIG  
ATOM   6536 C5   LIG     1     -10.122  -1.728  20.662  1.00  0.00      LIG  
ATOM   6537 C6   LIG     1     -13.826  -2.859  21.620  1.00  0.00      LIG  
ATOM   6538 C7   LIG     1     -13.788  -3.648  24.007  1.00  0.00      LIG  
ATOM   6539 C8   LIG     1      -9.481  -1.958  22.030  1.00  0.00      LIG  
ATOM   6540 C9   LIG     1     -12.096  -3.154  25.543  1.00  0.00      LIG  
ATOM   6541 C10  LIG     1     -14.361  -3.843  22.648  1.00  0.00      LIG  
ATOM   6542 C11  LIG     1     -10.998  -4.325  23.007  1.00  0.00      LIG  
ATOM   6543 C12  LIG     1     -12.228  -0.320  20.916  1.00  0.00      LIG  
ATOM   6544 C13  LIG     1     -14.160  -4.205  25.167  1.00  0.00      LIG  
ATOM   6545 C14  LIG     1     -13.116  -1.303  24.377  1.00  0.00      LIG  
ATOM   6546 C15  LIG     1     -13.271  -3.775  26.271  1.00  0.00      LIG  
ATOM   6547 C16  LIG     1     -12.029  -2.037  19.175  1.00  0.00      LIG  
ATOM   6548 C17  LIG     1      -9.499  -0.523  20.007  1.00  0.00      LIG  
ATOM   6549 C18  LIG     1     -15.288  -5.143  25.502  1.00  0.00      LIG  
ATOM   6550 C19  LIG     1     -11.568   0.769  20.117  1.00  0.00      LIG  
ATOM   6551 C20  LIG     1     -10.147   0.621  19.750  1.00  0.00      LIG  
ATOM   6552 C21  LIG     1      -8.067  -0.673  19.607  1.00  0.00      LIG  
ATOM   6553 C22  LIG     1     -15.443  -6.386  24.617  1.00  0.00      LIG  
ATOM   6554 C23  LIG     1     -16.594  -4.378  25.480  1.00  0.00      LIG  
ATOM   6555 C24  LIG     1     -14.400  -7.487  24.841  1.00  0.00      LIG  
ATOM   6556 C25  LIG     1     -14.399  -8.058  26.272  1.00  0.00      LIG  
ATOM   6557 C26  LIG     1     -13.724  -9.443  26.434  1.00  0.00      LIG  
ATOM   6558 C27  LIG     1     -12.295  -9.494  25.927  1.00  0.00      LIG  
ATOM   6559 C28  LIG     1     -14.518 -10.550  25.760  1.00  0.00      LIG  
ATOM   6560 H    LIG     1     -12.010  -3.740  21.042  1.00  0.00      LIG  
ATOM   6561 H1   LIG     1      -9.921  -2.194  24.088  1.00  0.00      LIG  
ATOM   6562 H2   LIG     1     -10.805  -0.920  23.289  1.00  0.00      LIG  
ATOM   6563 H3   LIG     1      -9.819  -2.583  20.050  1.00  0.00      LIG  
ATOM   6564 H4   LIG     1     -14.228  -1.870  21.835  1.00  0.00      LIG  
ATOM   6565 H5   LIG     1      -8.952  -2.915  22.009  1.00  0.00      LIG  
ATOM   6566 H6   LIG     1      -8.709  -1.218  22.265  1.00  0.00      LIG  
ATOM   6567 H7   LIG     1     -11.696  -2.304  26.103  1.00  0.00      LIG  
ATOM   6568 H8   LIG     1     -11.299  -3.896  25.503  1.00  0.00      LIG  
ATOM   6569 H9   LIG     1     -14.122  -4.857  22.312  1.00  0.00      LIG  
ATOM   6570 H10  LIG     1     -15.453  -3.780  22.681  1.00  0.00      LIG  
ATOM   6571 H11  LIG     1     -10.429  -4.530  22.098  1.00  0.00      LIG  
ATOM   6572 H12  LIG     1     -11.760  -5.103  23.082  1.00  0.00      LIG  
ATOM   6573 H13  LIG     1     -10.302  -4.444  23.840  1.00  0.00      LIG  
ATOM   6574 H14  LIG     1     -12.121  -0.049  21.966  1.00  0.00      LIG  
ATOM   6575 H15  LIG     1     -13.291  -0.290  20.664  1.00  0.00      LIG  
ATOM   6576 H16  LIG     1     -13.486  -0.847  23.460  1.00  0.00      LIG  
ATOM   6577 H17  LIG     1     -12.316  -0.666  24.762  1.00  0.00      LIG  
ATOM   6578 H18  LIG     1     -13.930  -1.258  25.107  1.00  0.00      LIG  
ATOM   6579 H19  LIG     1     -13.778  -3.045  26.908  1.00  0.00      LIG  
ATOM   6580 H20  LIG     1     -12.944  -4.621  26.882  1.00  0.00      LIG  
ATOM   6581 H21  LIG     1     -11.870  -3.098  18.961  1.00  0.00      LIG  
ATOM   6582 H22  LIG     1     -11.429  -1.471  18.460  1.00  0.00      LIG  
ATOM   6583 H23  LIG     1     -13.071  -1.792  18.962  1.00  0.00      LIG  
ATOM   6584 H24  LIG     1     -15.138  -5.471  26.533  1.00  0.00      LIG  
ATOM   6585 H25  LIG     1     -14.045  -2.690  19.699  1.00  0.00      LIG  
ATOM   6586 H26  LIG     1      -9.667   1.459  19.260  1.00  0.00      LIG  
ATOM   6587 H27  LIG     1      -7.943  -1.573  18.999  1.00  0.00      LIG  
ATOM   6588 H28  LIG     1      -7.425  -0.762  20.487  1.00  0.00      LIG  
ATOM   6589 H29  LIG     1      -7.712   0.178  19.018  1.00  0.00      LIG  
ATOM   6590 H30  LIG     1     -15.420  -6.094  23.567  1.00  0.00      LIG  
ATOM   6591 H31  LIG     1     -16.439  -6.806  24.777  1.00  0.00      LIG  
ATOM   6592 H32  LIG     1     -16.823  -4.023  24.472  1.00  0.00      LIG  
ATOM   6593 H33  LIG     1     -17.416  -5.023  25.802  1.00  0.00      LIG  
ATOM   6594 H34  LIG     1     -16.560  -3.514  26.149  1.00  0.00      LIG  
ATOM   6595 H35  LIG     1     -14.627  -8.285  24.130  1.00  0.00      LIG  
ATOM   6596 H36  LIG     1     -13.901  -7.352  26.943  1.00  0.00      LIG  
ATOM   6597 H37  LIG     1     -13.252  -6.326  23.795  1.00  0.00      LIG  
ATOM   6598 H38  LIG     1     -16.149  -8.913  26.238  1.00  0.00      LIG  
ATOM   6599 H39  LIG     1     -11.818 -10.438  26.207  1.00  0.00      LIG  
ATOM   6600 H40  LIG     1     -11.700  -8.692  26.373  1.00  0.00      LIG  
ATOM   6601 H41  LIG     1     -12.253  -9.404  24.839  1.00  0.00      LIG  
ATOM   6602 H42  LIG     1     -15.526 -10.628  26.177  1.00  0.00      LIG  
ATOM   6603 H43  LIG     1     -14.593 -10.388  24.682  1.00  0.00      LIG  
ATOM   6604 H44  LIG     1     -14.037 -11.517  25.928  1.00  0.00      LIG  
ATOM   6605 H45  LIG     1     -13.105  -9.083  28.243  1.00  0.00      LIG  
TER
REMARK  Energy: 58.5465
REMARK  SimpleFitness: 58.5465
REMARK  FullFitness: -1560.2026
REMARK  InterFull: -19.8646
REMARK  IntraFull: 112.865
REMARK  solvFull: -1937.1
REMARK  surfFull: 283.897
REMARK  extraFull: 0.0
REMARK  deltaGcompsolvpol: -1937.1
REMARK  deltaGcompsolvnonpol: 283.897
REMARK  deltaGprotsolvpol: -1938.72
REMARK  deltaGprotsolvnonpol: 281.59
REMARK  deltaGligsolvpol: -11.8049
REMARK  deltaGligsolvnonpol: 15.1269
REMARK  deltaGvdw: -19.8646
REMARK  deltaGelec: 0.0
REMARK  deltaG: -6.2603498
REMARK  Cluster: 3
REMARK  ClusterRank: 3
ATOM   6526 O    LIG     1     -14.409  -3.272  20.387  1.00  0.00      LIG  
ATOM   6527 O1   LIG     1     -12.136   1.826  19.890  1.00  0.00      LIG  
ATOM   6528 O2   LIG     1     -13.115  -6.979  24.503  1.00  0.00      LIG  
ATOM   6529 O3   LIG     1     -15.754  -8.161  26.713  1.00  0.00      LIG  
ATOM   6530 O4   LIG     1     -13.662  -9.762  27.826  1.00  0.00      LIG  
ATOM   6531 C    LIG     1     -11.619  -2.919  22.977  1.00  0.00      LIG  
ATOM   6532 C1   LIG     1     -12.274  -2.814  21.562  1.00  0.00      LIG  
ATOM   6533 C2   LIG     1     -12.622  -2.742  24.163  1.00  0.00      LIG  
ATOM   6534 C3   LIG     1     -11.664  -1.717  20.628  1.00  0.00      LIG  
ATOM   6535 C4   LIG     1     -10.461  -1.947  23.170  1.00  0.00      LIG  
ATOM   6536 C5   LIG     1     -10.122  -1.728  20.662  1.00  0.00      LIG  
ATOM   6537 C6   LIG     1     -13.826  -2.859  21.620  1.00  0.00      LIG  
ATOM   6538 C7   LIG     1     -13.788  -3.648  24.007  1.00  0.00      LIG  
ATOM   6539 C8   LIG     1      -9.481  -1.958  22.030  1.00  0.00      LIG  
ATOM   6540 C9   LIG     1     -12.096  -3.154  25.543  1.00  0.00      LIG  
ATOM   6541 C10  LIG     1     -14.361  -3.843  22.648  1.00  0.00      LIG  
ATOM   6542 C11  LIG     1     -10.998  -4.325  23.007  1.00  0.00      LIG  
ATOM   6543 C12  LIG     1     -12.228  -0.320  20.916  1.00  0.00      LIG  
ATOM   6544 C13  LIG     1     -14.160  -4.205  25.167  1.00  0.00      LIG  
ATOM   6545 C14  LIG     1     -13.116  -1.303  24.377  1.00  0.00      LIG  
ATOM   6546 C15  LIG     1     -13.271  -3.775  26.271  1.00  0.00      LIG  
ATOM   6547 C16  LIG     1     -12.029  -2.037  19.175  1.00  0.00      LIG  
ATOM   6548 C17  LIG     1      -9.499  -0.523  20.007  1.00  0.00      LIG  
ATOM   6549 C18  LIG     1     -15.288  -5.143  25.502  1.00  0.00      LIG  
ATOM   6550 C19  LIG     1     -11.568   0.769  20.117  1.00  0.00      LIG  
ATOM   6551 C20  LIG     1     -10.147   0.621  19.750  1.00  0.00      LIG  
ATOM   6552 C21  LIG     1      -8.067  -0.673  19.607  1.00  0.00      LIG  
ATOM   6553 C22  LIG     1     -15.443  -6.386  24.617  1.00  0.00      LIG  
ATOM   6554 C23  LIG     1     -16.594  -4.378  25.480  1.00  0.00      LIG  
ATOM   6555 C24  LIG     1     -14.400  -7.487  24.841  1.00  0.00      LIG  
ATOM   6556 C25  LIG     1     -14.399  -8.058  26.272  1.00  0.00      LIG  
ATOM   6557 C26  LIG     1     -13.724  -9.443  26.434  1.00  0.00      LIG  
ATOM   6558 C27  LIG     1     -12.295  -9.494  25.927  1.00  0.00      LIG  
ATOM   6559 C28  LIG     1     -14.518 -10.550  25.760  1.00  0.00      LIG  
ATOM   6560 H    LIG     1     -12.010  -3.740  21.042  1.00  0.00      LIG  
ATOM   6561 H1   LIG     1      -9.921  -2.194  24.088  1.00  0.00      LIG  
ATOM   6562 H2   LIG     1     -10.805  -0.920  23.289  1.00  0.00      LIG  
ATOM   6563 H3   LIG     1      -9.819  -2.583  20.050  1.00  0.00      LIG  
ATOM   6564 H4   LIG     1     -14.228  -1.870  21.835  1.00  0.00      LIG  
ATOM   6565 H5   LIG     1      -8.952  -2.915  22.009  1.00  0.00      LIG  
ATOM   6566 H6   LIG     1      -8.709  -1.218  22.265  1.00  0.00      LIG  
ATOM   6567 H7   LIG     1     -11.696  -2.304  26.103  1.00  0.00      LIG  
ATOM   6568 H8   LIG     1     -11.299  -3.896  25.503  1.00  0.00      LIG  
ATOM   6569 H9   LIG     1     -14.122  -4.857  22.312  1.00  0.00      LIG  
ATOM   6570 H10  LIG     1     -15.453  -3.780  22.681  1.00  0.00      LIG  
ATOM   6571 H11  LIG     1     -10.429  -4.530  22.098  1.00  0.00      LIG  
ATOM   6572 H12  LIG     1     -11.760  -5.103  23.082  1.00  0.00      LIG  
ATOM   6573 H13  LIG     1     -10.302  -4.444  23.840  1.00  0.00      LIG  
ATOM   6574 H14  LIG     1     -12.121  -0.049  21.966  1.00  0.00      LIG  
ATOM   6575 H15  LIG     1     -13.291  -0.290  20.664  1.00  0.00      LIG  
ATOM   6576 H16  LIG     1     -13.486  -0.847  23.460  1.00  0.00      LIG  
ATOM   6577 H17  LIG     1     -12.316  -0.666  24.762  1.00  0.00      LIG  
ATOM   6578 H18  LIG     1     -13.930  -1.258  25.107  1.00  0.00      LIG  
ATOM   6579 H19  LIG     1     -13.778  -3.045  26.908  1.00  0.00      LIG  
ATOM   6580 H20  LIG     1     -12.944  -4.621  26.882  1.00  0.00      LIG  
ATOM   6581 H21  LIG     1     -11.870  -3.098  18.961  1.00  0.00      LIG  
ATOM   6582 H22  LIG     1     -11.429  -1.471  18.460  1.00  0.00      LIG  
ATOM   6583 H23  LIG     1     -13.071  -1.792  18.962  1.00  0.00      LIG  
ATOM   6584 H24  LIG     1     -15.138  -5.471  26.533  1.00  0.00      LIG  
ATOM   6585 H25  LIG     1     -14.045  -2.690  19.699  1.00  0.00      LIG  
ATOM   6586 H26  LIG     1      -9.667   1.459  19.260  1.00  0.00      LIG  
ATOM   6587 H27  LIG     1      -7.943  -1.573  18.999  1.00  0.00      LIG  
ATOM   6588 H28  LIG     1      -7.425  -0.762  20.487  1.00  0.00      LIG  
ATOM   6589 H29  LIG     1      -7.712   0.178  19.018  1.00  0.00      LIG  
ATOM   6590 H30  LIG     1     -15.420  -6.094  23.567  1.00  0.00      LIG  
ATOM   6591 H31  LIG     1     -16.439  -6.806  24.777  1.00  0.00      LIG  
ATOM   6592 H32  LIG     1     -16.823  -4.023  24.472  1.00  0.00      LIG  
ATOM   6593 H33  LIG     1     -17.416  -5.023  25.802  1.00  0.00      LIG  
ATOM   6594 H34  LIG     1     -16.560  -3.514  26.149  1.00  0.00      LIG  
ATOM   6595 H35  LIG     1     -14.627  -8.285  24.130  1.00  0.00      LIG  
ATOM   6596 H36  LIG     1     -13.901  -7.352  26.943  1.00  0.00      LIG  
ATOM   6597 H37  LIG     1     -13.252  -6.326  23.795  1.00  0.00      LIG  
ATOM   6598 H38  LIG     1     -16.149  -8.913  26.238  1.00  0.00      LIG  
ATOM   6599 H39  LIG     1     -11.818 -10.438  26.207  1.00  0.00      LIG  
ATOM   6600 H40  LIG     1     -11.700  -8.692  26.373  1.00  0.00      LIG  
ATOM   6601 H41  LIG     1     -12.253  -9.404  24.839  1.00  0.00      LIG  
ATOM   6602 H42  LIG     1     -15.526 -10.628  26.177  1.00  0.00      LIG  
ATOM   6603 H43  LIG     1     -14.593 -10.388  24.682  1.00  0.00      LIG  
ATOM   6604 H44  LIG     1     -14.037 -11.517  25.928  1.00  0.00      LIG  
ATOM   6605 H45  LIG     1     -13.105  -9.083  28.243  1.00  0.00      LIG  
TER
REMARK  Energy: 58.5465
REMARK  SimpleFitness: 58.5465
REMARK  FullFitness: -1560.2026
REMARK  InterFull: -19.8646
REMARK  IntraFull: 112.865
REMARK  solvFull: -1937.1
REMARK  surfFull: 283.897
REMARK  extraFull: 0.0
REMARK  deltaGcompsolvpol: -1937.1
REMARK  deltaGcompsolvnonpol: 283.897
REMARK  deltaGprotsolvpol: -1938.72
REMARK  deltaGprotsolvnonpol: 281.59
REMARK  deltaGligsolvpol: -11.8049
REMARK  deltaGligsolvnonpol: 15.1269
REMARK  deltaGvdw: -19.8646
REMARK  deltaGelec: 0.0
REMARK  deltaG: -6.2603498
REMARK  Cluster: 3
REMARK  ClusterRank: 4
ATOM   6526 O    LIG     1     -14.409  -3.272  20.387  1.00  0.00      LIG  
ATOM   6527 O1   LIG     1     -12.136   1.826  19.890  1.00  0.00      LIG  
ATOM   6528 O2   LIG     1     -13.115  -6.979  24.503  1.00  0.00      LIG  
ATOM   6529 O3   LIG     1     -15.754  -8.161  26.713  1.00  0.00      LIG  
ATOM   6530 O4   LIG     1     -13.662  -9.762  27.826  1.00  0.00      LIG  
ATOM   6531 C    LIG     1     -11.619  -2.919  22.977  1.00  0.00      LIG  
ATOM   6532 C1   LIG     1     -12.274  -2.814  21.562  1.00  0.00      LIG  
ATOM   6533 C2   LIG     1     -12.622  -2.742  24.163  1.00  0.00      LIG  
ATOM   6534 C3   LIG     1     -11.664  -1.717  20.628  1.00  0.00      LIG  
ATOM   6535 C4   LIG     1     -10.461  -1.947  23.170  1.00  0.00      LIG  
ATOM   6536 C5   LIG     1     -10.122  -1.728  20.662  1.00  0.00      LIG  
ATOM   6537 C6   LIG     1     -13.826  -2.859  21.620  1.00  0.00      LIG  
ATOM   6538 C7   LIG     1     -13.788  -3.648  24.007  1.00  0.00      LIG  
ATOM   6539 C8   LIG     1      -9.481  -1.958  22.030  1.00  0.00      LIG  
ATOM   6540 C9   LIG     1     -12.096  -3.154  25.543  1.00  0.00      LIG  
ATOM   6541 C10  LIG     1     -14.361  -3.843  22.648  1.00  0.00      LIG  
ATOM   6542 C11  LIG     1     -10.998  -4.325  23.007  1.00  0.00      LIG  
ATOM   6543 C12  LIG     1     -12.228  -0.320  20.916  1.00  0.00      LIG  
ATOM   6544 C13  LIG     1     -14.160  -4.205  25.167  1.00  0.00      LIG  
ATOM   6545 C14  LIG     1     -13.116  -1.303  24.377  1.00  0.00      LIG  
ATOM   6546 C15  LIG     1     -13.271  -3.775  26.271  1.00  0.00      LIG  
ATOM   6547 C16  LIG     1     -12.029  -2.037  19.175  1.00  0.00      LIG  
ATOM   6548 C17  LIG     1      -9.499  -0.523  20.007  1.00  0.00      LIG  
ATOM   6549 C18  LIG     1     -15.288  -5.143  25.502  1.00  0.00      LIG  
ATOM   6550 C19  LIG     1     -11.568   0.769  20.117  1.00  0.00      LIG  
ATOM   6551 C20  LIG     1     -10.147   0.621  19.750  1.00  0.00      LIG  
ATOM   6552 C21  LIG     1      -8.067  -0.673  19.607  1.00  0.00      LIG  
ATOM   6553 C22  LIG     1     -15.443  -6.386  24.617  1.00  0.00      LIG  
ATOM   6554 C23  LIG     1     -16.594  -4.378  25.480  1.00  0.00      LIG  
ATOM   6555 C24  LIG     1     -14.400  -7.487  24.841  1.00  0.00      LIG  
ATOM   6556 C25  LIG     1     -14.399  -8.058  26.272  1.00  0.00      LIG  
ATOM   6557 C26  LIG     1     -13.724  -9.443  26.434  1.00  0.00      LIG  
ATOM   6558 C27  LIG     1     -12.295  -9.494  25.927  1.00  0.00      LIG  
ATOM   6559 C28  LIG     1     -14.518 -10.550  25.760  1.00  0.00      LIG  
ATOM   6560 H    LIG     1     -12.010  -3.740  21.042  1.00  0.00      LIG  
ATOM   6561 H1   LIG     1      -9.921  -2.194  24.088  1.00  0.00      LIG  
ATOM   6562 H2   LIG     1     -10.805  -0.920  23.289  1.00  0.00      LIG  
ATOM   6563 H3   LIG     1      -9.819  -2.583  20.050  1.00  0.00      LIG  
ATOM   6564 H4   LIG     1     -14.228  -1.870  21.835  1.00  0.00      LIG  
ATOM   6565 H5   LIG     1      -8.952  -2.915  22.009  1.00  0.00      LIG  
ATOM   6566 H6   LIG     1      -8.709  -1.218  22.265  1.00  0.00      LIG  
ATOM   6567 H7   LIG     1     -11.696  -2.304  26.103  1.00  0.00      LIG  
ATOM   6568 H8   LIG     1     -11.299  -3.896  25.503  1.00  0.00      LIG  
ATOM   6569 H9   LIG     1     -14.122  -4.857  22.312  1.00  0.00      LIG  
ATOM   6570 H10  LIG     1     -15.453  -3.780  22.681  1.00  0.00      LIG  
ATOM   6571 H11  LIG     1     -10.429  -4.530  22.098  1.00  0.00      LIG  
ATOM   6572 H12  LIG     1     -11.760  -5.103  23.082  1.00  0.00      LIG  
ATOM   6573 H13  LIG     1     -10.302  -4.444  23.840  1.00  0.00      LIG  
ATOM   6574 H14  LIG     1     -12.121  -0.049  21.966  1.00  0.00      LIG  
ATOM   6575 H15  LIG     1     -13.291  -0.290  20.664  1.00  0.00      LIG  
ATOM   6576 H16  LIG     1     -13.486  -0.847  23.460  1.00  0.00      LIG  
ATOM   6577 H17  LIG     1     -12.316  -0.666  24.762  1.00  0.00      LIG  
ATOM   6578 H18  LIG     1     -13.930  -1.258  25.107  1.00  0.00      LIG  
ATOM   6579 H19  LIG     1     -13.778  -3.045  26.908  1.00  0.00      LIG  
ATOM   6580 H20  LIG     1     -12.944  -4.621  26.882  1.00  0.00      LIG  
ATOM   6581 H21  LIG     1     -11.870  -3.098  18.961  1.00  0.00      LIG  
ATOM   6582 H22  LIG     1     -11.429  -1.471  18.460  1.00  0.00      LIG  
ATOM   6583 H23  LIG     1     -13.071  -1.792  18.962  1.00  0.00      LIG  
ATOM   6584 H24  LIG     1     -15.138  -5.471  26.533  1.00  0.00      LIG  
ATOM   6585 H25  LIG     1     -14.045  -2.690  19.699  1.00  0.00      LIG  
ATOM   6586 H26  LIG     1      -9.667   1.459  19.260  1.00  0.00      LIG  
ATOM   6587 H27  LIG     1      -7.943  -1.573  18.999  1.00  0.00      LIG  
ATOM   6588 H28  LIG     1      -7.425  -0.762  20.487  1.00  0.00      LIG  
ATOM   6589 H29  LIG     1      -7.712   0.178  19.018  1.00  0.00      LIG  
ATOM   6590 H30  LIG     1     -15.420  -6.094  23.567  1.00  0.00      LIG  
ATOM   6591 H31  LIG     1     -16.439  -6.806  24.777  1.00  0.00      LIG  
ATOM   6592 H32  LIG     1     -16.823  -4.023  24.472  1.00  0.00      LIG  
ATOM   6593 H33  LIG     1     -17.416  -5.023  25.802  1.00  0.00      LIG  
ATOM   6594 H34  LIG     1     -16.560  -3.514  26.149  1.00  0.00      LIG  
ATOM   6595 H35  LIG     1     -14.627  -8.285  24.130  1.00  0.00      LIG  
ATOM   6596 H36  LIG     1     -13.901  -7.352  26.943  1.00  0.00      LIG  
ATOM   6597 H37  LIG     1     -13.252  -6.326  23.795  1.00  0.00      LIG  
ATOM   6598 H38  LIG     1     -16.149  -8.913  26.238  1.00  0.00      LIG  
ATOM   6599 H39  LIG     1     -11.818 -10.438  26.207  1.00  0.00      LIG  
ATOM   6600 H40  LIG     1     -11.700  -8.692  26.373  1.00  0.00      LIG  
ATOM   6601 H41  LIG     1     -12.253  -9.404  24.839  1.00  0.00      LIG  
ATOM   6602 H42  LIG     1     -15.526 -10.628  26.177  1.00  0.00      LIG  
ATOM   6603 H43  LIG     1     -14.593 -10.388  24.682  1.00  0.00      LIG  
ATOM   6604 H44  LIG     1     -14.037 -11.517  25.928  1.00  0.00      LIG  
ATOM   6605 H45  LIG     1     -13.105  -9.083  28.243  1.00  0.00      LIG  
TER
REMARK  Energy: 58.6833
REMARK  SimpleFitness: 58.6833
REMARK  FullFitness: -1559.7932
REMARK  InterFull: -20.2312
REMARK  IntraFull: 113.285
REMARK  solvFull: -1936.72
REMARK  surfFull: 283.873
REMARK  extraFull: 0.0
REMARK  deltaGcompsolvpol: -1936.72
REMARK  deltaGcompsolvnonpol: 283.873
REMARK  deltaGprotsolvpol: -1938.72
REMARK  deltaGprotsolvnonpol: 281.59
REMARK  deltaGligsolvpol: -11.919
REMARK  deltaGligsolvnonpol: 15.1141
REMARK  deltaGvdw: -20.2312
REMARK  deltaGelec: 0.0
REMARK  deltaG: -6.2658515
REMARK  Cluster: 3
REMARK  ClusterRank: 5
ATOM   6526 O    LIG     1     -14.278  -3.192  20.267  1.00  0.00      LIG  
ATOM   6527 O1   LIG     1     -12.172   2.033  19.860  1.00  0.00      LIG  
ATOM   6528 O2   LIG     1     -12.916  -6.884  24.944  1.00  0.00      LIG  
ATOM   6529 O3   LIG     1     -15.957  -7.965  26.628  1.00  0.00      LIG  
ATOM   6530 O4   LIG     1     -14.134  -9.472  28.247  1.00  0.00      LIG  
ATOM   6531 C    LIG     1     -11.546  -2.724  22.893  1.00  0.00      LIG  
ATOM   6532 C1   LIG     1     -12.185  -2.633  21.469  1.00  0.00      LIG  
ATOM   6533 C2   LIG     1     -12.567  -2.559  24.065  1.00  0.00      LIG  
ATOM   6534 C3   LIG     1     -11.607  -1.504  20.553  1.00  0.00      LIG  
ATOM   6535 C4   LIG     1     -10.403  -1.735  23.093  1.00  0.00      LIG  
ATOM   6536 C5   LIG     1     -10.066  -1.478  20.587  1.00  0.00      LIG  
ATOM   6537 C6   LIG     1     -13.735  -2.737  21.503  1.00  0.00      LIG  
ATOM   6538 C7   LIG     1     -13.709  -3.494  23.901  1.00  0.00      LIG  
ATOM   6539 C8   LIG     1      -9.423  -1.725  21.952  1.00  0.00      LIG  
ATOM   6540 C9   LIG     1     -12.050  -2.946  25.456  1.00  0.00      LIG  
ATOM   6541 C10  LIG     1     -14.249  -3.728  22.534  1.00  0.00      LIG  
ATOM   6542 C11  LIG     1     -10.903  -4.120  22.941  1.00  0.00      LIG  
ATOM   6543 C12  LIG     1     -12.206  -0.126  20.860  1.00  0.00      LIG  
ATOM   6544 C13  LIG     1     -14.084  -4.048  25.061  1.00  0.00      LIG  
ATOM   6545 C14  LIG     1     -13.100  -1.133  24.259  1.00  0.00      LIG  
ATOM   6546 C15  LIG     1     -13.220  -3.588  26.173  1.00  0.00      LIG  
ATOM   6547 C16  LIG     1     -11.965  -1.810  19.096  1.00  0.00      LIG  
ATOM   6548 C17  LIG     1      -9.473  -0.246  19.954  1.00  0.00      LIG  
ATOM   6549 C18  LIG     1     -15.191  -5.015  25.380  1.00  0.00      LIG  
ATOM   6550 C19  LIG     1     -11.575   0.990  20.076  1.00  0.00      LIG  
ATOM   6551 C20  LIG     1     -10.150   0.884  19.713  1.00  0.00      LIG  
ATOM   6552 C21  LIG     1      -8.040  -0.355  19.547  1.00  0.00      LIG  
ATOM   6553 C22  LIG     1     -15.213  -6.310  24.558  1.00  0.00      LIG  
ATOM   6554 C23  LIG     1     -16.531  -4.326  25.234  1.00  0.00      LIG  
ATOM   6555 C24  LIG     1     -14.242  -7.391  25.041  1.00  0.00      LIG  
ATOM   6556 C25  LIG     1     -14.539  -7.882  26.471  1.00  0.00      LIG  
ATOM   6557 C26  LIG     1     -13.926  -9.251  26.851  1.00  0.00      LIG  
ATOM   6558 C27  LIG     1     -12.427  -9.333  26.629  1.00  0.00      LIG  
ATOM   6559 C28  LIG     1     -14.590 -10.402  26.112  1.00  0.00      LIG  
ATOM   6560 H    LIG     1     -11.875  -3.542  20.946  1.00  0.00      LIG  
ATOM   6561 H1   LIG     1      -9.860  -1.981  24.009  1.00  0.00      LIG  
ATOM   6562 H2   LIG     1     -10.763  -0.715  23.220  1.00  0.00      LIG  
ATOM   6563 H3   LIG     1      -9.742  -2.313  19.958  1.00  0.00      LIG  
ATOM   6564 H4   LIG     1     -14.181  -1.762  21.698  1.00  0.00      LIG  
ATOM   6565 H5   LIG     1      -8.890  -2.678  21.916  1.00  0.00      LIG  
ATOM   6566 H6   LIG     1      -8.654  -0.984  22.194  1.00  0.00      LIG  
ATOM   6567 H7   LIG     1     -11.679  -2.081  26.013  1.00  0.00      LIG  
ATOM   6568 H8   LIG     1     -11.234  -3.669  25.432  1.00  0.00      LIG  
ATOM   6569 H9   LIG     1     -13.962  -4.735  22.215  1.00  0.00      LIG  
ATOM   6570 H10  LIG     1     -15.342  -3.710  22.544  1.00  0.00      LIG  
ATOM   6571 H11  LIG     1     -10.322  -4.324  22.039  1.00  0.00      LIG  
ATOM   6572 H12  LIG     1     -11.651  -4.913  23.019  1.00  0.00      LIG  
ATOM   6573 H13  LIG     1     -10.213  -4.219  23.782  1.00  0.00      LIG  
ATOM   6574 H14  LIG     1     -12.102   0.136  21.913  1.00  0.00      LIG  
ATOM   6575 H15  LIG     1     -13.270  -0.120  20.612  1.00  0.00      LIG  
ATOM   6576 H16  LIG     1     -13.493  -0.704  23.339  1.00  0.00      LIG  
ATOM   6577 H17  LIG     1     -12.318  -0.465  24.628  1.00  0.00      LIG  
ATOM   6578 H18  LIG     1     -13.910  -1.099  24.995  1.00  0.00      LIG  
ATOM   6579 H19  LIG     1     -13.753  -2.865  26.797  1.00  0.00      LIG  
ATOM   6580 H20  LIG     1     -12.883  -4.421  26.797  1.00  0.00      LIG  
ATOM   6581 H21  LIG     1     -11.772  -2.861  18.862  1.00  0.00      LIG  
ATOM   6582 H22  LIG     1     -11.387  -1.211  18.390  1.00  0.00      LIG  
ATOM   6583 H23  LIG     1     -13.016  -1.597  18.891  1.00  0.00      LIG  
ATOM   6584 H24  LIG     1     -15.097  -5.271  26.437  1.00  0.00      LIG  
ATOM   6585 H25  LIG     1     -13.917  -2.614  19.575  1.00  0.00      LIG  
ATOM   6586 H26  LIG     1      -9.691   1.742  19.236  1.00  0.00      LIG  
ATOM   6587 H27  LIG     1      -7.897  -1.238  18.918  1.00  0.00      LIG  
ATOM   6588 H28  LIG     1      -7.394  -0.449  20.424  1.00  0.00      LIG  
ATOM   6589 H29  LIG     1      -7.705   0.518  18.978  1.00  0.00      LIG  
ATOM   6590 H30  LIG     1     -14.987  -6.091  23.514  1.00  0.00      LIG  
ATOM   6591 H31  LIG     1     -16.228  -6.713  24.555  1.00  0.00      LIG  
ATOM   6592 H32  LIG     1     -16.729  -4.056  24.193  1.00  0.00      LIG  
ATOM   6593 H33  LIG     1     -17.333  -4.990  25.565  1.00  0.00      LIG  
ATOM   6594 H34  LIG     1     -16.576  -3.416  25.839  1.00  0.00      LIG  
ATOM   6595 H35  LIG     1     -14.322  -8.228  24.344  1.00  0.00      LIG  
ATOM   6596 H36  LIG     1     -14.184  -7.138  27.190  1.00  0.00      LIG  
ATOM   6597 H37  LIG     1     -12.897  -6.311  24.158  1.00  0.00      LIG  
ATOM   6598 H38  LIG     1     -16.248  -8.758  26.145  1.00  0.00      LIG  
ATOM   6599 H39  LIG     1     -12.023 -10.256  27.055  1.00  0.00      LIG  
ATOM   6600 H40  LIG     1     -11.922  -8.501  27.127  1.00  0.00      LIG  
ATOM   6601 H41  LIG     1     -12.180  -9.314  25.565  1.00  0.00      LIG  
ATOM   6602 H42  LIG     1     -15.655 -10.465  26.349  1.00  0.00      LIG  
ATOM   6603 H43  LIG     1     -14.472 -10.303  25.031  1.00  0.00      LIG  
ATOM   6604 H44  LIG     1     -14.147 -11.354  26.419  1.00  0.00      LIG  
ATOM   6605 H45  LIG     1     -13.664  -8.761  28.714  1.00  0.00      LIG  
TER
REMARK  Energy: 58.6833
REMARK  SimpleFitness: 58.6833
REMARK  FullFitness: -1559.7932
REMARK  InterFull: -20.2312
REMARK  IntraFull: 113.285
REMARK  solvFull: -1936.72
REMARK  surfFull: 283.873
REMARK  extraFull: 0.0
REMARK  deltaGcompsolvpol: -1936.72
REMARK  deltaGcompsolvnonpol: 283.873
REMARK  deltaGprotsolvpol: -1938.72
REMARK  deltaGprotsolvnonpol: 281.59
REMARK  deltaGligsolvpol: -11.919
REMARK  deltaGligsolvnonpol: 15.1141
REMARK  deltaGvdw: -20.2312
REMARK  deltaGelec: 0.0
REMARK  deltaG: -6.2658515
REMARK  Cluster: 3
REMARK  ClusterRank: 6
ATOM   6526 O    LIG     1     -14.278  -3.192  20.267  1.00  0.00      LIG  
ATOM   6527 O1   LIG     1     -12.172   2.033  19.860  1.00  0.00      LIG  
ATOM   6528 O2   LIG     1     -12.916  -6.884  24.944  1.00  0.00      LIG  
ATOM   6529 O3   LIG     1     -15.957  -7.965  26.628  1.00  0.00      LIG  
ATOM   6530 O4   LIG     1     -14.134  -9.472  28.247  1.00  0.00      LIG  
ATOM   6531 C    LIG     1     -11.546  -2.724  22.893  1.00  0.00      LIG  
ATOM   6532 C1   LIG     1     -12.185  -2.633  21.469  1.00  0.00      LIG  
ATOM   6533 C2   LIG     1     -12.567  -2.559  24.065  1.00  0.00      LIG  
ATOM   6534 C3   LIG     1     -11.607  -1.504  20.553  1.00  0.00      LIG  
ATOM   6535 C4   LIG     1     -10.403  -1.735  23.093  1.00  0.00      LIG  
ATOM   6536 C5   LIG     1     -10.066  -1.478  20.587  1.00  0.00      LIG  
ATOM   6537 C6   LIG     1     -13.735  -2.737  21.503  1.00  0.00      LIG  
ATOM   6538 C7   LIG     1     -13.709  -3.494  23.901  1.00  0.00      LIG  
ATOM   6539 C8   LIG     1      -9.423  -1.725  21.952  1.00  0.00      LIG  
ATOM   6540 C9   LIG     1     -12.050  -2.946  25.456  1.00  0.00      LIG  
ATOM   6541 C10  LIG     1     -14.249  -3.728  22.534  1.00  0.00      LIG  
ATOM   6542 C11  LIG     1     -10.903  -4.120  22.941  1.00  0.00      LIG  
ATOM   6543 C12  LIG     1     -12.206  -0.126  20.860  1.00  0.00      LIG  
ATOM   6544 C13  LIG     1     -14.084  -4.048  25.061  1.00  0.00      LIG  
ATOM   6545 C14  LIG     1     -13.100  -1.133  24.259  1.00  0.00      LIG  
ATOM   6546 C15  LIG     1     -13.220  -3.588  26.173  1.00  0.00      LIG  
ATOM   6547 C16  LIG     1     -11.965  -1.810  19.096  1.00  0.00      LIG  
ATOM   6548 C17  LIG     1      -9.473  -0.246  19.954  1.00  0.00      LIG  
ATOM   6549 C18  LIG     1     -15.191  -5.015  25.380  1.00  0.00      LIG  
ATOM   6550 C19  LIG     1     -11.575   0.990  20.076  1.00  0.00      LIG  
ATOM   6551 C20  LIG     1     -10.150   0.884  19.713  1.00  0.00      LIG  
ATOM   6552 C21  LIG     1      -8.040  -0.355  19.547  1.00  0.00      LIG  
ATOM   6553 C22  LIG     1     -15.213  -6.310  24.558  1.00  0.00      LIG  
ATOM   6554 C23  LIG     1     -16.531  -4.326  25.234  1.00  0.00      LIG  
ATOM   6555 C24  LIG     1     -14.242  -7.391  25.041  1.00  0.00      LIG  
ATOM   6556 C25  LIG     1     -14.539  -7.882  26.471  1.00  0.00      LIG  
ATOM   6557 C26  LIG     1     -13.926  -9.251  26.851  1.00  0.00      LIG  
ATOM   6558 C27  LIG     1     -12.427  -9.333  26.629  1.00  0.00      LIG  
ATOM   6559 C28  LIG     1     -14.590 -10.402  26.112  1.00  0.00      LIG  
ATOM   6560 H    LIG     1     -11.875  -3.542  20.946  1.00  0.00      LIG  
ATOM   6561 H1   LIG     1      -9.860  -1.981  24.009  1.00  0.00      LIG  
ATOM   6562 H2   LIG     1     -10.763  -0.715  23.220  1.00  0.00      LIG  
ATOM   6563 H3   LIG     1      -9.742  -2.313  19.958  1.00  0.00      LIG  
ATOM   6564 H4   LIG     1     -14.181  -1.762  21.698  1.00  0.00      LIG  
ATOM   6565 H5   LIG     1      -8.890  -2.678  21.916  1.00  0.00      LIG  
ATOM   6566 H6   LIG     1      -8.654  -0.984  22.194  1.00  0.00      LIG  
ATOM   6567 H7   LIG     1     -11.679  -2.081  26.013  1.00  0.00      LIG  
ATOM   6568 H8   LIG     1     -11.234  -3.669  25.432  1.00  0.00      LIG  
ATOM   6569 H9   LIG     1     -13.962  -4.735  22.215  1.00  0.00      LIG  
ATOM   6570 H10  LIG     1     -15.342  -3.710  22.544  1.00  0.00      LIG  
ATOM   6571 H11  LIG     1     -10.322  -4.324  22.039  1.00  0.00      LIG  
ATOM   6572 H12  LIG     1     -11.651  -4.913  23.019  1.00  0.00      LIG  
ATOM   6573 H13  LIG     1     -10.213  -4.219  23.782  1.00  0.00      LIG  
ATOM   6574 H14  LIG     1     -12.102   0.136  21.913  1.00  0.00      LIG  
ATOM   6575 H15  LIG     1     -13.270  -0.120  20.612  1.00  0.00      LIG  
ATOM   6576 H16  LIG     1     -13.493  -0.704  23.339  1.00  0.00      LIG  
ATOM   6577 H17  LIG     1     -12.318  -0.465  24.628  1.00  0.00      LIG  
ATOM   6578 H18  LIG     1     -13.910  -1.099  24.995  1.00  0.00      LIG  
ATOM   6579 H19  LIG     1     -13.753  -2.865  26.797  1.00  0.00      LIG  
ATOM   6580 H20  LIG     1     -12.883  -4.421  26.797  1.00  0.00      LIG  
ATOM   6581 H21  LIG     1     -11.772  -2.861  18.862  1.00  0.00      LIG  
ATOM   6582 H22  LIG     1     -11.387  -1.211  18.390  1.00  0.00      LIG  
ATOM   6583 H23  LIG     1     -13.016  -1.597  18.891  1.00  0.00      LIG  
ATOM   6584 H24  LIG     1     -15.097  -5.271  26.437  1.00  0.00      LIG  
ATOM   6585 H25  LIG     1     -13.917  -2.614  19.575  1.00  0.00      LIG  
ATOM   6586 H26  LIG     1      -9.691   1.742  19.236  1.00  0.00      LIG  
ATOM   6587 H27  LIG     1      -7.897  -1.238  18.918  1.00  0.00      LIG  
ATOM   6588 H28  LIG     1      -7.394  -0.449  20.424  1.00  0.00      LIG  
ATOM   6589 H29  LIG     1      -7.705   0.518  18.978  1.00  0.00      LIG  
ATOM   6590 H30  LIG     1     -14.987  -6.091  23.514  1.00  0.00      LIG  
ATOM   6591 H31  LIG     1     -16.228  -6.713  24.555  1.00  0.00      LIG  
ATOM   6592 H32  LIG     1     -16.729  -4.056  24.193  1.00  0.00      LIG  
ATOM   6593 H33  LIG     1     -17.333  -4.990  25.565  1.00  0.00      LIG  
ATOM   6594 H34  LIG     1     -16.576  -3.416  25.839  1.00  0.00      LIG  
ATOM   6595 H35  LIG     1     -14.322  -8.228  24.344  1.00  0.00      LIG  
ATOM   6596 H36  LIG     1     -14.184  -7.138  27.190  1.00  0.00      LIG  
ATOM   6597 H37  LIG     1     -12.897  -6.311  24.158  1.00  0.00      LIG  
ATOM   6598 H38  LIG     1     -16.248  -8.758  26.145  1.00  0.00      LIG  
ATOM   6599 H39  LIG     1     -12.023 -10.256  27.055  1.00  0.00      LIG  
ATOM   6600 H40  LIG     1     -11.922  -8.501  27.127  1.00  0.00      LIG  
ATOM   6601 H41  LIG     1     -12.180  -9.314  25.565  1.00  0.00      LIG  
ATOM   6602 H42  LIG     1     -15.655 -10.465  26.349  1.00  0.00      LIG  
ATOM   6603 H43  LIG     1     -14.472 -10.303  25.031  1.00  0.00      LIG  
ATOM   6604 H44  LIG     1     -14.147 -11.354  26.419  1.00  0.00      LIG  
ATOM   6605 H45  LIG     1     -13.664  -8.761  28.714  1.00  0.00      LIG  
TER
REMARK  Energy: 58.6833
REMARK  SimpleFitness: 58.6833
REMARK  FullFitness: -1559.7932
REMARK  InterFull: -20.2312
REMARK  IntraFull: 113.285
REMARK  solvFull: -1936.72
REMARK  surfFull: 283.873
REMARK  extraFull: 0.0
REMARK  deltaGcompsolvpol: -1936.72
REMARK  deltaGcompsolvnonpol: 283.873
REMARK  deltaGprotsolvpol: -1938.72
REMARK  deltaGprotsolvnonpol: 281.59
REMARK  deltaGligsolvpol: -11.919
REMARK  deltaGligsolvnonpol: 15.1141
REMARK  deltaGvdw: -20.2312
REMARK  deltaGelec: 0.0
REMARK  deltaG: -6.2658515
REMARK  Cluster: 3
REMARK  ClusterRank: 7
ATOM   6526 O    LIG     1     -14.278  -3.192  20.267  1.00  0.00      LIG  
ATOM   6527 O1   LIG     1     -12.172   2.033  19.860  1.00  0.00      LIG  
ATOM   6528 O2   LIG     1     -12.916  -6.884  24.944  1.00  0.00      LIG  
ATOM   6529 O3   LIG     1     -15.957  -7.965  26.628  1.00  0.00      LIG  
ATOM   6530 O4   LIG     1     -14.134  -9.472  28.247  1.00  0.00      LIG  
ATOM   6531 C    LIG     1     -11.546  -2.724  22.893  1.00  0.00      LIG  
ATOM   6532 C1   LIG     1     -12.185  -2.633  21.469  1.00  0.00      LIG  
ATOM   6533 C2   LIG     1     -12.567  -2.559  24.065  1.00  0.00      LIG  
ATOM   6534 C3   LIG     1     -11.607  -1.504  20.553  1.00  0.00      LIG  
ATOM   6535 C4   LIG     1     -10.403  -1.735  23.093  1.00  0.00      LIG  
ATOM   6536 C5   LIG     1     -10.066  -1.478  20.587  1.00  0.00      LIG  
ATOM   6537 C6   LIG     1     -13.735  -2.737  21.503  1.00  0.00      LIG  
ATOM   6538 C7   LIG     1     -13.709  -3.494  23.901  1.00  0.00      LIG  
ATOM   6539 C8   LIG     1      -9.423  -1.725  21.952  1.00  0.00      LIG  
ATOM   6540 C9   LIG     1     -12.050  -2.946  25.456  1.00  0.00      LIG  
ATOM   6541 C10  LIG     1     -14.249  -3.728  22.534  1.00  0.00      LIG  
ATOM   6542 C11  LIG     1     -10.903  -4.120  22.941  1.00  0.00      LIG  
ATOM   6543 C12  LIG     1     -12.206  -0.126  20.860  1.00  0.00      LIG  
ATOM   6544 C13  LIG     1     -14.084  -4.048  25.061  1.00  0.00      LIG  
ATOM   6545 C14  LIG     1     -13.100  -1.133  24.259  1.00  0.00      LIG  
ATOM   6546 C15  LIG     1     -13.220  -3.588  26.173  1.00  0.00      LIG  
ATOM   6547 C16  LIG     1     -11.965  -1.810  19.096  1.00  0.00      LIG  
ATOM   6548 C17  LIG     1      -9.473  -0.246  19.954  1.00  0.00      LIG  
ATOM   6549 C18  LIG     1     -15.191  -5.015  25.380  1.00  0.00      LIG  
ATOM   6550 C19  LIG     1     -11.575   0.990  20.076  1.00  0.00      LIG  
ATOM   6551 C20  LIG     1     -10.150   0.884  19.713  1.00  0.00      LIG  
ATOM   6552 C21  LIG     1      -8.040  -0.355  19.547  1.00  0.00      LIG  
ATOM   6553 C22  LIG     1     -15.213  -6.310  24.558  1.00  0.00      LIG  
ATOM   6554 C23  LIG     1     -16.531  -4.326  25.234  1.00  0.00      LIG  
ATOM   6555 C24  LIG     1     -14.242  -7.391  25.041  1.00  0.00      LIG  
ATOM   6556 C25  LIG     1     -14.539  -7.882  26.471  1.00  0.00      LIG  
ATOM   6557 C26  LIG     1     -13.926  -9.251  26.851  1.00  0.00      LIG  
ATOM   6558 C27  LIG     1     -12.427  -9.333  26.629  1.00  0.00      LIG  
ATOM   6559 C28  LIG     1     -14.590 -10.402  26.112  1.00  0.00      LIG  
ATOM   6560 H    LIG     1     -11.875  -3.542  20.946  1.00  0.00      LIG  
ATOM   6561 H1   LIG     1      -9.860  -1.981  24.009  1.00  0.00      LIG  
ATOM   6562 H2   LIG     1     -10.763  -0.715  23.220  1.00  0.00      LIG  
ATOM   6563 H3   LIG     1      -9.742  -2.313  19.958  1.00  0.00      LIG  
ATOM   6564 H4   LIG     1     -14.181  -1.762  21.698  1.00  0.00      LIG  
ATOM   6565 H5   LIG     1      -8.890  -2.678  21.916  1.00  0.00      LIG  
ATOM   6566 H6   LIG     1      -8.654  -0.984  22.194  1.00  0.00      LIG  
ATOM   6567 H7   LIG     1     -11.679  -2.081  26.013  1.00  0.00      LIG  
ATOM   6568 H8   LIG     1     -11.234  -3.669  25.432  1.00  0.00      LIG  
ATOM   6569 H9   LIG     1     -13.962  -4.735  22.215  1.00  0.00      LIG  
ATOM   6570 H10  LIG     1     -15.342  -3.710  22.544  1.00  0.00      LIG  
ATOM   6571 H11  LIG     1     -10.322  -4.324  22.039  1.00  0.00      LIG  
ATOM   6572 H12  LIG     1     -11.651  -4.913  23.019  1.00  0.00      LIG  
ATOM   6573 H13  LIG     1     -10.213  -4.219  23.782  1.00  0.00      LIG  
ATOM   6574 H14  LIG     1     -12.102   0.136  21.913  1.00  0.00      LIG  
ATOM   6575 H15  LIG     1     -13.270  -0.120  20.612  1.00  0.00      LIG  
ATOM   6576 H16  LIG     1     -13.493  -0.704  23.339  1.00  0.00      LIG  
ATOM   6577 H17  LIG     1     -12.318  -0.465  24.628  1.00  0.00      LIG  
ATOM   6578 H18  LIG     1     -13.910  -1.099  24.995  1.00  0.00      LIG  
ATOM   6579 H19  LIG     1     -13.753  -2.865  26.797  1.00  0.00      LIG  
ATOM   6580 H20  LIG     1     -12.883  -4.421  26.797  1.00  0.00      LIG  
ATOM   6581 H21  LIG     1     -11.772  -2.861  18.862  1.00  0.00      LIG  
ATOM   6582 H22  LIG     1     -11.387  -1.211  18.390  1.00  0.00      LIG  
ATOM   6583 H23  LIG     1     -13.016  -1.597  18.891  1.00  0.00      LIG  
ATOM   6584 H24  LIG     1     -15.097  -5.271  26.437  1.00  0.00      LIG  
ATOM   6585 H25  LIG     1     -13.917  -2.614  19.575  1.00  0.00      LIG  
ATOM   6586 H26  LIG     1      -9.691   1.742  19.236  1.00  0.00      LIG  
ATOM   6587 H27  LIG     1      -7.897  -1.238  18.918  1.00  0.00      LIG  
ATOM   6588 H28  LIG     1      -7.394  -0.449  20.424  1.00  0.00      LIG  
ATOM   6589 H29  LIG     1      -7.705   0.518  18.978  1.00  0.00      LIG  
ATOM   6590 H30  LIG     1     -14.987  -6.091  23.514  1.00  0.00      LIG  
ATOM   6591 H31  LIG     1     -16.228  -6.713  24.555  1.00  0.00      LIG  
ATOM   6592 H32  LIG     1     -16.729  -4.056  24.193  1.00  0.00      LIG  
ATOM   6593 H33  LIG     1     -17.333  -4.990  25.565  1.00  0.00      LIG  
ATOM   6594 H34  LIG     1     -16.576  -3.416  25.839  1.00  0.00      LIG  
ATOM   6595 H35  LIG     1     -14.322  -8.228  24.344  1.00  0.00      LIG  
ATOM   6596 H36  LIG     1     -14.184  -7.138  27.190  1.00  0.00      LIG  
ATOM   6597 H37  LIG     1     -12.897  -6.311  24.158  1.00  0.00      LIG  
ATOM   6598 H38  LIG     1     -16.248  -8.758  26.145  1.00  0.00      LIG  
ATOM   6599 H39  LIG     1     -12.023 -10.256  27.055  1.00  0.00      LIG  
ATOM   6600 H40  LIG     1     -11.922  -8.501  27.127  1.00  0.00      LIG  
ATOM   6601 H41  LIG     1     -12.180  -9.314  25.565  1.00  0.00      LIG  
ATOM   6602 H42  LIG     1     -15.655 -10.465  26.349  1.00  0.00      LIG  
ATOM   6603 H43  LIG     1     -14.472 -10.303  25.031  1.00  0.00      LIG  
ATOM   6604 H44  LIG     1     -14.147 -11.354  26.419  1.00  0.00      LIG  
ATOM   6605 H45  LIG     1     -13.664  -8.761  28.714  1.00  0.00      LIG  
TER
REMARK  Energy: 55.8411
REMARK  SimpleFitness: 55.8411
REMARK  FullFitness: -1560.6501
REMARK  InterFull: -28.2542
REMARK  IntraFull: 111.886
REMARK  solvFull: -1927.33
REMARK  surfFull: 283.048
REMARK  extraFull: 0.0
REMARK  deltaGcompsolvpol: -1927.33
REMARK  deltaGcompsolvnonpol: 283.048
REMARK  deltaGprotsolvpol: -1938.72
REMARK  deltaGprotsolvnonpol: 281.59
REMARK  deltaGligsolvpol: -13.707
REMARK  deltaGligsolvnonpol: 15.2248
REMARK  deltaGvdw: -28.2542
REMARK  deltaGelec: 0.0
REMARK  deltaG: -6.4292483
REMARK  Cluster: 4
REMARK  ClusterRank: 0
ATOM   6526 O    LIG     1     -11.903  -2.470  25.026  1.00  0.00      LIG  
ATOM   6527 O1   LIG     1     -17.110  -3.772  26.426  1.00  0.00      LIG  
ATOM   6528 O2   LIG     1      -7.666  -4.169  18.358  1.00  0.00      LIG  
ATOM   6529 O3   LIG     1      -6.168  -4.852  21.088  1.00  0.00      LIG  
ATOM   6530 O4   LIG     1      -7.848  -7.764  19.635  1.00  0.00      LIG  
ATOM   6531 C    LIG     1     -13.060  -5.296  22.700  1.00  0.00      LIG  
ATOM   6532 C1   LIG     1     -12.835  -4.552  24.055  1.00  0.00      LIG  
ATOM   6533 C2   LIG     1     -13.061  -4.365  21.449  1.00  0.00      LIG  
ATOM   6534 C3   LIG     1     -13.870  -4.901  25.171  1.00  0.00      LIG  
ATOM   6535 C4   LIG     1     -14.336  -6.126  22.670  1.00  0.00      LIG  
ATOM   6536 C5   LIG     1     -14.172  -6.409  25.185  1.00  0.00      LIG  
ATOM   6537 C6   LIG     1     -12.508  -3.046  23.873  1.00  0.00      LIG  
ATOM   6538 C7   LIG     1     -11.844  -3.514  21.481  1.00  0.00      LIG  
ATOM   6539 C8   LIG     1     -14.461  -7.062  23.834  1.00  0.00      LIG  
ATOM   6540 C9   LIG     1     -12.933  -5.103  20.112  1.00  0.00      LIG  
ATOM   6541 C10  LIG     1     -11.528  -2.779  22.738  1.00  0.00      LIG  
ATOM   6542 C11  LIG     1     -11.894  -6.295  22.621  1.00  0.00      LIG  
ATOM   6543 C12  LIG     1     -15.157  -4.069  25.086  1.00  0.00      LIG  
ATOM   6544 C13  LIG     1     -11.096  -3.635  20.376  1.00  0.00      LIG  
ATOM   6545 C14  LIG     1     -14.327  -3.513  21.279  1.00  0.00      LIG  
ATOM   6546 C15  LIG     1     -11.719  -4.553  19.399  1.00  0.00      LIG  
ATOM   6547 C16  LIG     1     -13.246  -4.601  26.541  1.00  0.00      LIG  
ATOM   6548 C17  LIG     1     -15.285  -6.780  26.111  1.00  0.00      LIG  
ATOM   6549 C18  LIG     1      -9.802  -2.984  19.977  1.00  0.00      LIG  
ATOM   6550 C19  LIG     1     -16.225  -4.524  26.047  1.00  0.00      LIG  
ATOM   6551 C20  LIG     1     -16.256  -5.935  26.483  1.00  0.00      LIG  
ATOM   6552 C21  LIG     1     -15.236  -8.191  26.591  1.00  0.00      LIG  
ATOM   6553 C22  LIG     1      -8.568  -3.706  20.515  1.00  0.00      LIG  
ATOM   6554 C23  LIG     1      -9.715  -1.512  20.337  1.00  0.00      LIG  
ATOM   6555 C24  LIG     1      -8.077  -4.806  19.567  1.00  0.00      LIG  
ATOM   6556 C25  LIG     1      -6.876  -5.608  20.107  1.00  0.00      LIG  
ATOM   6557 C26  LIG     1      -7.262  -6.981  20.672  1.00  0.00      LIG  
ATOM   6558 C27  LIG     1      -8.245  -6.898  21.821  1.00  0.00      LIG  
ATOM   6559 C28  LIG     1      -6.028  -7.713  21.166  1.00  0.00      LIG  
ATOM   6560 H    LIG     1     -11.903  -4.958  24.459  1.00  0.00      LIG  
ATOM   6561 H1   LIG     1     -14.381  -6.723  21.756  1.00  0.00      LIG  
ATOM   6562 H2   LIG     1     -15.226  -5.497  22.660  1.00  0.00      LIG  
ATOM   6563 H3   LIG     1     -13.270  -6.890  25.575  1.00  0.00      LIG  
ATOM   6564 H4   LIG     1     -13.422  -2.477  23.695  1.00  0.00      LIG  
ATOM   6565 H5   LIG     1     -13.776  -7.904  23.703  1.00  0.00      LIG  
ATOM   6566 H6   LIG     1     -15.460  -7.509  23.775  1.00  0.00      LIG  
ATOM   6567 H7   LIG     1     -13.816  -4.942  19.487  1.00  0.00      LIG  
ATOM   6568 H8   LIG     1     -12.847  -6.186  20.207  1.00  0.00      LIG  
ATOM   6569 H9   LIG     1     -10.517  -3.049  23.060  1.00  0.00      LIG  
ATOM   6570 H10  LIG     1     -11.512  -1.702  22.546  1.00  0.00      LIG  
ATOM   6571 H11  LIG     1     -11.773  -6.848  23.557  1.00  0.00      LIG  
ATOM   6572 H12  LIG     1     -10.947  -5.785  22.444  1.00  0.00      LIG  
ATOM   6573 H13  LIG     1     -12.037  -7.041  21.837  1.00  0.00      LIG  
ATOM   6574 H14  LIG     1     -15.590  -4.087  24.085  1.00  0.00      LIG  
ATOM   6575 H15  LIG     1     -14.936  -3.027  25.332  1.00  0.00      LIG  
ATOM   6576 H16  LIG     1     -14.636  -3.019  22.200  1.00  0.00      LIG  
ATOM   6577 H17  LIG     1     -15.170  -4.126  20.949  1.00  0.00      LIG  
ATOM   6578 H18  LIG     1     -14.182  -2.737  20.519  1.00  0.00      LIG  
ATOM   6579 H19  LIG     1     -12.009  -4.015  18.492  1.00  0.00      LIG  
ATOM   6580 H20  LIG     1     -11.042  -5.364  19.122  1.00  0.00      LIG  
ATOM   6581 H21  LIG     1     -12.212  -4.953  26.583  1.00  0.00      LIG  
ATOM   6582 H22  LIG     1     -13.783  -5.076  27.363  1.00  0.00      LIG  
ATOM   6583 H23  LIG     1     -13.255  -3.531  26.755  1.00  0.00      LIG  
ATOM   6584 H24  LIG     1      -9.786  -3.025  18.889  1.00  0.00      LIG  
ATOM   6585 H25  LIG     1     -12.457  -2.720  25.784  1.00  0.00      LIG  
ATOM   6586 H26  LIG     1     -17.067  -6.231  27.133  1.00  0.00      LIG  
ATOM   6587 H27  LIG     1     -14.275  -8.385  27.076  1.00  0.00      LIG  
ATOM   6588 H28  LIG     1     -15.354  -8.890  25.760  1.00  0.00      LIG  
ATOM   6589 H29  LIG     1     -16.019  -8.401  27.317  1.00  0.00      LIG  
ATOM   6590 H30  LIG     1      -8.767  -4.118  21.508  1.00  0.00      LIG  
ATOM   6591 H31  LIG     1      -7.776  -2.960  20.626  1.00  0.00      LIG  
ATOM   6592 H32  LIG     1      -9.526  -1.378  21.405  1.00  0.00      LIG  
ATOM   6593 H33  LIG     1      -8.887  -1.047  19.796  1.00  0.00      LIG  
ATOM   6594 H34  LIG     1     -10.635  -0.982  20.074  1.00  0.00      LIG  
ATOM   6595 H35  LIG     1      -8.894  -5.478  19.297  1.00  0.00      LIG  
ATOM   6596 H36  LIG     1      -6.169  -5.785  19.289  1.00  0.00      LIG  
ATOM   6597 H37  LIG     1      -7.012  -3.495  18.613  1.00  0.00      LIG  
ATOM   6598 H38  LIG     1      -5.484  -5.436  21.456  1.00  0.00      LIG  
ATOM   6599 H39  LIG     1      -8.450  -7.895  22.220  1.00  0.00      LIG  
ATOM   6600 H40  LIG     1      -9.202  -6.498  21.481  1.00  0.00      LIG  
ATOM   6601 H41  LIG     1      -7.861  -6.272  22.629  1.00  0.00      LIG  
ATOM   6602 H42  LIG     1      -5.566  -7.193  22.009  1.00  0.00      LIG  
ATOM   6603 H43  LIG     1      -6.285  -8.727  21.485  1.00  0.00      LIG  
ATOM   6604 H44  LIG     1      -5.290  -7.806  20.364  1.00  0.00      LIG  
ATOM   6605 H45  LIG     1      -8.209  -8.559  20.063  1.00  0.00      LIG  
TER
REMARK  Energy: 55.8411
REMARK  SimpleFitness: 55.8411
REMARK  FullFitness: -1560.6501
REMARK  InterFull: -28.2542
REMARK  IntraFull: 111.886
REMARK  solvFull: -1927.33
REMARK  surfFull: 283.048
REMARK  extraFull: 0.0
REMARK  deltaGcompsolvpol: -1927.33
REMARK  deltaGcompsolvnonpol: 283.048
REMARK  deltaGprotsolvpol: -1938.72
REMARK  deltaGprotsolvnonpol: 281.59
REMARK  deltaGligsolvpol: -13.707
REMARK  deltaGligsolvnonpol: 15.2248
REMARK  deltaGvdw: -28.2542
REMARK  deltaGelec: 0.0
REMARK  deltaG: -6.4292483
REMARK  Cluster: 4
REMARK  ClusterRank: 1
ATOM   6526 O    LIG     1     -11.903  -2.470  25.026  1.00  0.00      LIG  
ATOM   6527 O1   LIG     1     -17.110  -3.772  26.426  1.00  0.00      LIG  
ATOM   6528 O2   LIG     1      -7.666  -4.169  18.358  1.00  0.00      LIG  
ATOM   6529 O3   LIG     1      -6.168  -4.852  21.088  1.00  0.00      LIG  
ATOM   6530 O4   LIG     1      -7.848  -7.764  19.635  1.00  0.00      LIG  
ATOM   6531 C    LIG     1     -13.060  -5.296  22.700  1.00  0.00      LIG  
ATOM   6532 C1   LIG     1     -12.835  -4.552  24.055  1.00  0.00      LIG  
ATOM   6533 C2   LIG     1     -13.061  -4.365  21.449  1.00  0.00      LIG  
ATOM   6534 C3   LIG     1     -13.870  -4.901  25.171  1.00  0.00      LIG  
ATOM   6535 C4   LIG     1     -14.336  -6.126  22.670  1.00  0.00      LIG  
ATOM   6536 C5   LIG     1     -14.172  -6.409  25.185  1.00  0.00      LIG  
ATOM   6537 C6   LIG     1     -12.508  -3.046  23.873  1.00  0.00      LIG  
ATOM   6538 C7   LIG     1     -11.844  -3.514  21.481  1.00  0.00      LIG  
ATOM   6539 C8   LIG     1     -14.461  -7.062  23.834  1.00  0.00      LIG  
ATOM   6540 C9   LIG     1     -12.933  -5.103  20.112  1.00  0.00      LIG  
ATOM   6541 C10  LIG     1     -11.528  -2.779  22.738  1.00  0.00      LIG  
ATOM   6542 C11  LIG     1     -11.894  -6.295  22.621  1.00  0.00      LIG  
ATOM   6543 C12  LIG     1     -15.157  -4.069  25.086  1.00  0.00      LIG  
ATOM   6544 C13  LIG     1     -11.096  -3.635  20.376  1.00  0.00      LIG  
ATOM   6545 C14  LIG     1     -14.327  -3.513  21.279  1.00  0.00      LIG  
ATOM   6546 C15  LIG     1     -11.719  -4.553  19.399  1.00  0.00      LIG  
ATOM   6547 C16  LIG     1     -13.246  -4.601  26.541  1.00  0.00      LIG  
ATOM   6548 C17  LIG     1     -15.285  -6.780  26.111  1.00  0.00      LIG  
ATOM   6549 C18  LIG     1      -9.802  -2.984  19.977  1.00  0.00      LIG  
ATOM   6550 C19  LIG     1     -16.225  -4.524  26.047  1.00  0.00      LIG  
ATOM   6551 C20  LIG     1     -16.256  -5.935  26.483  1.00  0.00      LIG  
ATOM   6552 C21  LIG     1     -15.236  -8.191  26.591  1.00  0.00      LIG  
ATOM   6553 C22  LIG     1      -8.568  -3.706  20.515  1.00  0.00      LIG  
ATOM   6554 C23  LIG     1      -9.715  -1.512  20.337  1.00  0.00      LIG  
ATOM   6555 C24  LIG     1      -8.077  -4.806  19.567  1.00  0.00      LIG  
ATOM   6556 C25  LIG     1      -6.876  -5.608  20.107  1.00  0.00      LIG  
ATOM   6557 C26  LIG     1      -7.262  -6.981  20.672  1.00  0.00      LIG  
ATOM   6558 C27  LIG     1      -8.245  -6.898  21.821  1.00  0.00      LIG  
ATOM   6559 C28  LIG     1      -6.028  -7.713  21.166  1.00  0.00      LIG  
ATOM   6560 H    LIG     1     -11.903  -4.958  24.459  1.00  0.00      LIG  
ATOM   6561 H1   LIG     1     -14.381  -6.723  21.756  1.00  0.00      LIG  
ATOM   6562 H2   LIG     1     -15.226  -5.497  22.660  1.00  0.00      LIG  
ATOM   6563 H3   LIG     1     -13.270  -6.890  25.575  1.00  0.00      LIG  
ATOM   6564 H4   LIG     1     -13.422  -2.477  23.695  1.00  0.00      LIG  
ATOM   6565 H5   LIG     1     -13.776  -7.904  23.703  1.00  0.00      LIG  
ATOM   6566 H6   LIG     1     -15.460  -7.509  23.775  1.00  0.00      LIG  
ATOM   6567 H7   LIG     1     -13.816  -4.942  19.487  1.00  0.00      LIG  
ATOM   6568 H8   LIG     1     -12.847  -6.186  20.207  1.00  0.00      LIG  
ATOM   6569 H9   LIG     1     -10.517  -3.049  23.060  1.00  0.00      LIG  
ATOM   6570 H10  LIG     1     -11.512  -1.702  22.546  1.00  0.00      LIG  
ATOM   6571 H11  LIG     1     -11.773  -6.848  23.557  1.00  0.00      LIG  
ATOM   6572 H12  LIG     1     -10.947  -5.785  22.444  1.00  0.00      LIG  
ATOM   6573 H13  LIG     1     -12.037  -7.041  21.837  1.00  0.00      LIG  
ATOM   6574 H14  LIG     1     -15.590  -4.087  24.085  1.00  0.00      LIG  
ATOM   6575 H15  LIG     1     -14.936  -3.027  25.332  1.00  0.00      LIG  
ATOM   6576 H16  LIG     1     -14.636  -3.019  22.200  1.00  0.00      LIG  
ATOM   6577 H17  LIG     1     -15.170  -4.126  20.949  1.00  0.00      LIG  
ATOM   6578 H18  LIG     1     -14.182  -2.737  20.519  1.00  0.00      LIG  
ATOM   6579 H19  LIG     1     -12.009  -4.015  18.492  1.00  0.00      LIG  
ATOM   6580 H20  LIG     1     -11.042  -5.364  19.122  1.00  0.00      LIG  
ATOM   6581 H21  LIG     1     -12.212  -4.953  26.583  1.00  0.00      LIG  
ATOM   6582 H22  LIG     1     -13.783  -5.076  27.363  1.00  0.00      LIG  
ATOM   6583 H23  LIG     1     -13.255  -3.531  26.755  1.00  0.00      LIG  
ATOM   6584 H24  LIG     1      -9.786  -3.025  18.889  1.00  0.00      LIG  
ATOM   6585 H25  LIG     1     -12.457  -2.720  25.784  1.00  0.00      LIG  
ATOM   6586 H26  LIG     1     -17.067  -6.231  27.133  1.00  0.00      LIG  
ATOM   6587 H27  LIG     1     -14.275  -8.385  27.076  1.00  0.00      LIG  
ATOM   6588 H28  LIG     1     -15.354  -8.890  25.760  1.00  0.00      LIG  
ATOM   6589 H29  LIG     1     -16.019  -8.401  27.317  1.00  0.00      LIG  
ATOM   6590 H30  LIG     1      -8.767  -4.118  21.508  1.00  0.00      LIG  
ATOM   6591 H31  LIG     1      -7.776  -2.960  20.626  1.00  0.00      LIG  
ATOM   6592 H32  LIG     1      -9.526  -1.378  21.405  1.00  0.00      LIG  
ATOM   6593 H33  LIG     1      -8.887  -1.047  19.796  1.00  0.00      LIG  
ATOM   6594 H34  LIG     1     -10.635  -0.982  20.074  1.00  0.00      LIG  
ATOM   6595 H35  LIG     1      -8.894  -5.478  19.297  1.00  0.00      LIG  
ATOM   6596 H36  LIG     1      -6.169  -5.785  19.289  1.00  0.00      LIG  
ATOM   6597 H37  LIG     1      -7.012  -3.495  18.613  1.00  0.00      LIG  
ATOM   6598 H38  LIG     1      -5.484  -5.436  21.456  1.00  0.00      LIG  
ATOM   6599 H39  LIG     1      -8.450  -7.895  22.220  1.00  0.00      LIG  
ATOM   6600 H40  LIG     1      -9.202  -6.498  21.481  1.00  0.00      LIG  
ATOM   6601 H41  LIG     1      -7.861  -6.272  22.629  1.00  0.00      LIG  
ATOM   6602 H42  LIG     1      -5.566  -7.193  22.009  1.00  0.00      LIG  
ATOM   6603 H43  LIG     1      -6.285  -8.727  21.485  1.00  0.00      LIG  
ATOM   6604 H44  LIG     1      -5.290  -7.806  20.364  1.00  0.00      LIG  
ATOM   6605 H45  LIG     1      -8.209  -8.559  20.063  1.00  0.00      LIG  
TER
REMARK  Energy: 55.8411
REMARK  SimpleFitness: 55.8411
REMARK  FullFitness: -1560.6501
REMARK  InterFull: -28.2542
REMARK  IntraFull: 111.886
REMARK  solvFull: -1927.33
REMARK  surfFull: 283.048
REMARK  extraFull: 0.0
REMARK  deltaGcompsolvpol: -1927.33
REMARK  deltaGcompsolvnonpol: 283.048
REMARK  deltaGprotsolvpol: -1938.72
REMARK  deltaGprotsolvnonpol: 281.59
REMARK  deltaGligsolvpol: -13.707
REMARK  deltaGligsolvnonpol: 15.2248
REMARK  deltaGvdw: -28.2542
REMARK  deltaGelec: 0.0
REMARK  deltaG: -6.4292483
REMARK  Cluster: 4
REMARK  ClusterRank: 2
ATOM   6526 O    LIG     1     -11.903  -2.470  25.026  1.00  0.00      LIG  
ATOM   6527 O1   LIG     1     -17.110  -3.772  26.426  1.00  0.00      LIG  
ATOM   6528 O2   LIG     1      -7.666  -4.169  18.358  1.00  0.00      LIG  
ATOM   6529 O3   LIG     1      -6.168  -4.852  21.088  1.00  0.00      LIG  
ATOM   6530 O4   LIG     1      -7.848  -7.764  19.635  1.00  0.00      LIG  
ATOM   6531 C    LIG     1     -13.060  -5.296  22.700  1.00  0.00      LIG  
ATOM   6532 C1   LIG     1     -12.835  -4.552  24.055  1.00  0.00      LIG  
ATOM   6533 C2   LIG     1     -13.061  -4.365  21.449  1.00  0.00      LIG  
ATOM   6534 C3   LIG     1     -13.870  -4.901  25.171  1.00  0.00      LIG  
ATOM   6535 C4   LIG     1     -14.336  -6.126  22.670  1.00  0.00      LIG  
ATOM   6536 C5   LIG     1     -14.172  -6.409  25.185  1.00  0.00      LIG  
ATOM   6537 C6   LIG     1     -12.508  -3.046  23.873  1.00  0.00      LIG  
ATOM   6538 C7   LIG     1     -11.844  -3.514  21.481  1.00  0.00      LIG  
ATOM   6539 C8   LIG     1     -14.461  -7.062  23.834  1.00  0.00      LIG  
ATOM   6540 C9   LIG     1     -12.933  -5.103  20.112  1.00  0.00      LIG  
ATOM   6541 C10  LIG     1     -11.528  -2.779  22.738  1.00  0.00      LIG  
ATOM   6542 C11  LIG     1     -11.894  -6.295  22.621  1.00  0.00      LIG  
ATOM   6543 C12  LIG     1     -15.157  -4.069  25.086  1.00  0.00      LIG  
ATOM   6544 C13  LIG     1     -11.096  -3.635  20.376  1.00  0.00      LIG  
ATOM   6545 C14  LIG     1     -14.327  -3.513  21.279  1.00  0.00      LIG  
ATOM   6546 C15  LIG     1     -11.719  -4.553  19.399  1.00  0.00      LIG  
ATOM   6547 C16  LIG     1     -13.246  -4.601  26.541  1.00  0.00      LIG  
ATOM   6548 C17  LIG     1     -15.285  -6.780  26.111  1.00  0.00      LIG  
ATOM   6549 C18  LIG     1      -9.802  -2.984  19.977  1.00  0.00      LIG  
ATOM   6550 C19  LIG     1     -16.225  -4.524  26.047  1.00  0.00      LIG  
ATOM   6551 C20  LIG     1     -16.256  -5.935  26.483  1.00  0.00      LIG  
ATOM   6552 C21  LIG     1     -15.236  -8.191  26.591  1.00  0.00      LIG  
ATOM   6553 C22  LIG     1      -8.568  -3.706  20.515  1.00  0.00      LIG  
ATOM   6554 C23  LIG     1      -9.715  -1.512  20.337  1.00  0.00      LIG  
ATOM   6555 C24  LIG     1      -8.077  -4.806  19.567  1.00  0.00      LIG  
ATOM   6556 C25  LIG     1      -6.876  -5.608  20.107  1.00  0.00      LIG  
ATOM   6557 C26  LIG     1      -7.262  -6.981  20.672  1.00  0.00      LIG  
ATOM   6558 C27  LIG     1      -8.245  -6.898  21.821  1.00  0.00      LIG  
ATOM   6559 C28  LIG     1      -6.028  -7.713  21.166  1.00  0.00      LIG  
ATOM   6560 H    LIG     1     -11.903  -4.958  24.459  1.00  0.00      LIG  
ATOM   6561 H1   LIG     1     -14.381  -6.723  21.756  1.00  0.00      LIG  
ATOM   6562 H2   LIG     1     -15.226  -5.497  22.660  1.00  0.00      LIG  
ATOM   6563 H3   LIG     1     -13.270  -6.890  25.575  1.00  0.00      LIG  
ATOM   6564 H4   LIG     1     -13.422  -2.477  23.695  1.00  0.00      LIG  
ATOM   6565 H5   LIG     1     -13.776  -7.904  23.703  1.00  0.00      LIG  
ATOM   6566 H6   LIG     1     -15.460  -7.509  23.775  1.00  0.00      LIG  
ATOM   6567 H7   LIG     1     -13.816  -4.942  19.487  1.00  0.00      LIG  
ATOM   6568 H8   LIG     1     -12.847  -6.186  20.207  1.00  0.00      LIG  
ATOM   6569 H9   LIG     1     -10.517  -3.049  23.060  1.00  0.00      LIG  
ATOM   6570 H10  LIG     1     -11.512  -1.702  22.546  1.00  0.00      LIG  
ATOM   6571 H11  LIG     1     -11.773  -6.848  23.557  1.00  0.00      LIG  
ATOM   6572 H12  LIG     1     -10.947  -5.785  22.444  1.00  0.00      LIG  
ATOM   6573 H13  LIG     1     -12.037  -7.041  21.837  1.00  0.00      LIG  
ATOM   6574 H14  LIG     1     -15.590  -4.087  24.085  1.00  0.00      LIG  
ATOM   6575 H15  LIG     1     -14.936  -3.027  25.332  1.00  0.00      LIG  
ATOM   6576 H16  LIG     1     -14.636  -3.019  22.200  1.00  0.00      LIG  
ATOM   6577 H17  LIG     1     -15.170  -4.126  20.949  1.00  0.00      LIG  
ATOM   6578 H18  LIG     1     -14.182  -2.737  20.519  1.00  0.00      LIG  
ATOM   6579 H19  LIG     1     -12.009  -4.015  18.492  1.00  0.00      LIG  
ATOM   6580 H20  LIG     1     -11.042  -5.364  19.122  1.00  0.00      LIG  
ATOM   6581 H21  LIG     1     -12.212  -4.953  26.583  1.00  0.00      LIG  
ATOM   6582 H22  LIG     1     -13.783  -5.076  27.363  1.00  0.00      LIG  
ATOM   6583 H23  LIG     1     -13.255  -3.531  26.755  1.00  0.00      LIG  
ATOM   6584 H24  LIG     1      -9.786  -3.025  18.889  1.00  0.00      LIG  
ATOM   6585 H25  LIG     1     -12.457  -2.720  25.784  1.00  0.00      LIG  
ATOM   6586 H26  LIG     1     -17.067  -6.231  27.133  1.00  0.00      LIG  
ATOM   6587 H27  LIG     1     -14.275  -8.385  27.076  1.00  0.00      LIG  
ATOM   6588 H28  LIG     1     -15.354  -8.890  25.760  1.00  0.00      LIG  
ATOM   6589 H29  LIG     1     -16.019  -8.401  27.317  1.00  0.00      LIG  
ATOM   6590 H30  LIG     1      -8.767  -4.118  21.508  1.00  0.00      LIG  
ATOM   6591 H31  LIG     1      -7.776  -2.960  20.626  1.00  0.00      LIG  
ATOM   6592 H32  LIG     1      -9.526  -1.378  21.405  1.00  0.00      LIG  
ATOM   6593 H33  LIG     1      -8.887  -1.047  19.796  1.00  0.00      LIG  
ATOM   6594 H34  LIG     1     -10.635  -0.982  20.074  1.00  0.00      LIG  
ATOM   6595 H35  LIG     1      -8.894  -5.478  19.297  1.00  0.00      LIG  
ATOM   6596 H36  LIG     1      -6.169  -5.785  19.289  1.00  0.00      LIG  
ATOM   6597 H37  LIG     1      -7.012  -3.495  18.613  1.00  0.00      LIG  
ATOM   6598 H38  LIG     1      -5.484  -5.436  21.456  1.00  0.00      LIG  
ATOM   6599 H39  LIG     1      -8.450  -7.895  22.220  1.00  0.00      LIG  
ATOM   6600 H40  LIG     1      -9.202  -6.498  21.481  1.00  0.00      LIG  
ATOM   6601 H41  LIG     1      -7.861  -6.272  22.629  1.00  0.00      LIG  
ATOM   6602 H42  LIG     1      -5.566  -7.193  22.009  1.00  0.00      LIG  
ATOM   6603 H43  LIG     1      -6.285  -8.727  21.485  1.00  0.00      LIG  
ATOM   6604 H44  LIG     1      -5.290  -7.806  20.364  1.00  0.00      LIG  
ATOM   6605 H45  LIG     1      -8.209  -8.559  20.063  1.00  0.00      LIG  
TER
REMARK  Energy: 57.0593
REMARK  SimpleFitness: 57.0593
REMARK  FullFitness: -1560.148
REMARK  InterFull: -26.2488
REMARK  IntraFull: 111.008
REMARK  solvFull: -1928.41
REMARK  surfFull: 283.503
REMARK  extraFull: 0.0
REMARK  deltaGcompsolvpol: -1928.41
REMARK  deltaGcompsolvnonpol: 283.503
REMARK  deltaGprotsolvpol: -1938.72
REMARK  deltaGprotsolvnonpol: 281.59
REMARK  deltaGligsolvpol: -13.6578
REMARK  deltaGligsolvnonpol: 15.136
REMARK  deltaGvdw: -26.2488
REMARK  deltaGelec: 0.0
REMARK  deltaG: -6.2572074
REMARK  Cluster: 4
REMARK  ClusterRank: 3
ATOM   6526 O    LIG     1     -11.903  -2.863  25.136  1.00  0.00      LIG  
ATOM   6527 O1   LIG     1     -17.452  -5.140  25.378  1.00  0.00      LIG  
ATOM   6528 O2   LIG     1      -7.947  -4.204  18.085  1.00  0.00      LIG  
ATOM   6529 O3   LIG     1      -5.933  -4.350  20.581  1.00  0.00      LIG  
ATOM   6530 O4   LIG     1      -7.450  -7.572  19.716  1.00  0.00      LIG  
ATOM   6531 C    LIG     1     -12.502  -5.919  22.968  1.00  0.00      LIG  
ATOM   6532 C1   LIG     1     -12.609  -5.062  24.264  1.00  0.00      LIG  
ATOM   6533 C2   LIG     1     -12.668  -5.090  21.655  1.00  0.00      LIG  
ATOM   6534 C3   LIG     1     -13.790  -5.457  25.208  1.00  0.00      LIG  
ATOM   6535 C4   LIG     1     -13.462  -7.104  22.941  1.00  0.00      LIG  
ATOM   6536 C5   LIG     1     -13.749  -6.973  25.470  1.00  0.00      LIG  
ATOM   6537 C6   LIG     1     -12.418  -3.544  23.995  1.00  0.00      LIG  
ATOM   6538 C7   LIG     1     -11.665  -3.996  21.619  1.00  0.00      LIG  
ATOM   6539 C8   LIG     1     -13.502  -7.856  24.245  1.00  0.00      LIG  
ATOM   6540 C9   LIG     1     -12.352  -5.865  20.379  1.00  0.00      LIG  
ATOM   6541 C10  LIG     1     -11.429  -3.226  22.875  1.00  0.00      LIG  
ATOM   6542 C11  LIG     1     -11.100  -6.550  23.045  1.00  0.00      LIG  
ATOM   6543 C12  LIG     1     -15.169  -4.993  24.717  1.00  0.00      LIG  
ATOM   6544 C13  LIG     1     -11.024  -3.934  20.443  1.00  0.00      LIG  
ATOM   6545 C14  LIG     1     -14.067  -4.516  21.391  1.00  0.00      LIG  
ATOM   6546 C15  LIG     1     -11.586  -4.918  19.488  1.00  0.00      LIG  
ATOM   6547 C16  LIG     1     -13.596  -4.793  26.572  1.00  0.00      LIG  
ATOM   6548 C17  LIG     1     -14.952  -7.481  26.203  1.00  0.00      LIG  
ATOM   6549 C18  LIG     1      -9.919  -3.041  19.945  1.00  0.00      LIG  
ATOM   6550 C19  LIG     1     -16.326  -5.604  25.463  1.00  0.00      LIG  
ATOM   6551 C20  LIG     1     -16.144  -6.875  26.187  1.00  0.00      LIG  
ATOM   6552 C21  LIG     1     -14.741  -8.744  26.970  1.00  0.00      LIG  
ATOM   6553 C22  LIG     1      -8.524  -3.555  20.307  1.00  0.00      LIG  
ATOM   6554 C23  LIG     1     -10.033  -1.599  20.401  1.00  0.00      LIG  
ATOM   6555 C24  LIG     1      -8.049  -4.707  19.414  1.00  0.00      LIG  
ATOM   6556 C25  LIG     1      -6.676  -5.289  19.805  1.00  0.00      LIG  
ATOM   6557 C26  LIG     1      -6.774  -6.628  20.544  1.00  0.00      LIG  
ATOM   6558 C27  LIG     1      -7.513  -6.526  21.863  1.00  0.00      LIG  
ATOM   6559 C28  LIG     1      -5.386  -7.174  20.823  1.00  0.00      LIG  
ATOM   6560 H    LIG     1     -11.738  -5.330  24.869  1.00  0.00      LIG  
ATOM   6561 H1   LIG     1     -13.168  -7.804  22.155  1.00  0.00      LIG  
ATOM   6562 H2   LIG     1     -14.479  -6.798  22.698  1.00  0.00      LIG  
ATOM   6563 H3   LIG     1     -12.898  -7.135  26.138  1.00  0.00      LIG  
ATOM   6564 H4   LIG     1     -13.378  -3.078  23.765  1.00  0.00      LIG  
ATOM   6565 H5   LIG     1     -12.557  -8.386  24.390  1.00  0.00      LIG  
ATOM   6566 H6   LIG     1     -14.249  -8.650  24.138  1.00  0.00      LIG  
ATOM   6567 H7   LIG     1     -13.262  -6.212  19.882  1.00  0.00      LIG  
ATOM   6568 H8   LIG     1     -11.739  -6.750  20.548  1.00  0.00      LIG  
ATOM   6569 H9   LIG     1     -10.410  -3.424  23.222  1.00  0.00      LIG  
ATOM   6570 H10  LIG     1     -11.480  -2.153  22.674  1.00  0.00      LIG  
ATOM   6571 H11  LIG     1     -10.928  -7.025  24.013  1.00  0.00      LIG  
ATOM   6572 H12  LIG     1     -10.310  -5.807  22.927  1.00  0.00      LIG  
ATOM   6573 H13  LIG     1     -10.954  -7.326  22.291  1.00  0.00      LIG  
ATOM   6574 H14  LIG     1     -15.331  -5.237  23.671  1.00  0.00      LIG  
ATOM   6575 H15  LIG     1     -15.250  -3.908  24.823  1.00  0.00      LIG  
ATOM   6576 H16  LIG     1     -14.421  -3.868  22.192  1.00  0.00      LIG  
ATOM   6577 H17  LIG     1     -14.803  -5.313  21.259  1.00  0.00      LIG  
ATOM   6578 H18  LIG     1     -14.084  -3.920  20.473  1.00  0.00      LIG  
ATOM   6579 H19  LIG     1     -12.249  -4.414  18.781  1.00  0.00      LIG  
ATOM   6580 H20  LIG     1     -10.819  -5.455  18.927  1.00  0.00      LIG  
ATOM   6581 H21  LIG     1     -12.580  -4.955  26.940  1.00  0.00      LIG  
ATOM   6582 H22  LIG     1     -14.286  -5.181  27.322  1.00  0.00      LIG  
ATOM   6583 H23  LIG     1     -13.778  -3.717  26.517  1.00  0.00      LIG  
ATOM   6584 H24  LIG     1     -10.023  -3.020  18.861  1.00  0.00      LIG  
ATOM   6585 H25  LIG     1     -12.467  -3.111  25.887  1.00  0.00      LIG  
ATOM   6586 H26  LIG     1     -17.006  -7.277  26.704  1.00  0.00      LIG  
ATOM   6587 H27  LIG     1     -13.942  -8.602  27.702  1.00  0.00      LIG  
ATOM   6588 H28  LIG     1     -14.456  -9.560  26.301  1.00  0.00      LIG  
ATOM   6589 H29  LIG     1     -15.640  -9.051  27.511  1.00  0.00      LIG  
ATOM   6590 H30  LIG     1      -8.497  -3.853  21.359  1.00  0.00      LIG  
ATOM   6591 H31  LIG     1      -7.831  -2.716  20.189  1.00  0.00      LIG  
ATOM   6592 H32  LIG     1      -9.749  -1.496  21.451  1.00  0.00      LIG  
ATOM   6593 H33  LIG     1      -9.357  -0.969  19.816  1.00  0.00      LIG  
ATOM   6594 H34  LIG     1     -11.051  -1.218  20.272  1.00  0.00      LIG  
ATOM   6595 H35  LIG     1      -8.793  -5.503  19.384  1.00  0.00      LIG  
ATOM   6596 H36  LIG     1      -6.093  -5.467  18.895  1.00  0.00      LIG  
ATOM   6597 H37  LIG     1      -7.341  -3.445  18.127  1.00  0.00      LIG  
ATOM   6598 H38  LIG     1      -5.124  -4.803  20.876  1.00  0.00      LIG  
ATOM   6599 H39  LIG     1      -7.530  -7.497  22.366  1.00  0.00      LIG  
ATOM   6600 H40  LIG     1      -8.554  -6.239  21.703  1.00  0.00      LIG  
ATOM   6601 H41  LIG     1      -7.041  -5.798  22.528  1.00  0.00      LIG  
ATOM   6602 H42  LIG     1      -4.830  -6.524  21.503  1.00  0.00      LIG  
ATOM   6603 H43  LIG     1      -5.449  -8.171  21.270  1.00  0.00      LIG  
ATOM   6604 H44  LIG     1      -4.821  -7.277  19.892  1.00  0.00      LIG  
ATOM   6605 H45  LIG     1      -7.610  -8.356  20.270  1.00  0.00      LIG  
TER
REMARK  Energy: 57.0593
REMARK  SimpleFitness: 57.0593
REMARK  FullFitness: -1560.148
REMARK  InterFull: -26.2488
REMARK  IntraFull: 111.008
REMARK  solvFull: -1928.41
REMARK  surfFull: 283.503
REMARK  extraFull: 0.0
REMARK  deltaGcompsolvpol: -1928.41
REMARK  deltaGcompsolvnonpol: 283.503
REMARK  deltaGprotsolvpol: -1938.72
REMARK  deltaGprotsolvnonpol: 281.59
REMARK  deltaGligsolvpol: -13.6578
REMARK  deltaGligsolvnonpol: 15.136
REMARK  deltaGvdw: -26.2488
REMARK  deltaGelec: 0.0
REMARK  deltaG: -6.2572074
REMARK  Cluster: 4
REMARK  ClusterRank: 4
ATOM   6526 O    LIG     1     -11.903  -2.863  25.136  1.00  0.00      LIG  
ATOM   6527 O1   LIG     1     -17.452  -5.140  25.378  1.00  0.00      LIG  
ATOM   6528 O2   LIG     1      -7.947  -4.204  18.085  1.00  0.00      LIG  
ATOM   6529 O3   LIG     1      -5.933  -4.350  20.581  1.00  0.00      LIG  
ATOM   6530 O4   LIG     1      -7.450  -7.572  19.716  1.00  0.00      LIG  
ATOM   6531 C    LIG     1     -12.502  -5.919  22.968  1.00  0.00      LIG  
ATOM   6532 C1   LIG     1     -12.609  -5.062  24.264  1.00  0.00      LIG  
ATOM   6533 C2   LIG     1     -12.668  -5.090  21.655  1.00  0.00      LIG  
ATOM   6534 C3   LIG     1     -13.790  -5.457  25.208  1.00  0.00      LIG  
ATOM   6535 C4   LIG     1     -13.462  -7.104  22.941  1.00  0.00      LIG  
ATOM   6536 C5   LIG     1     -13.749  -6.973  25.470  1.00  0.00      LIG  
ATOM   6537 C6   LIG     1     -12.418  -3.544  23.995  1.00  0.00      LIG  
ATOM   6538 C7   LIG     1     -11.665  -3.996  21.619  1.00  0.00      LIG  
ATOM   6539 C8   LIG     1     -13.502  -7.856  24.245  1.00  0.00      LIG  
ATOM   6540 C9   LIG     1     -12.352  -5.865  20.379  1.00  0.00      LIG  
ATOM   6541 C10  LIG     1     -11.429  -3.226  22.875  1.00  0.00      LIG  
ATOM   6542 C11  LIG     1     -11.100  -6.550  23.045  1.00  0.00      LIG  
ATOM   6543 C12  LIG     1     -15.169  -4.993  24.717  1.00  0.00      LIG  
ATOM   6544 C13  LIG     1     -11.024  -3.934  20.443  1.00  0.00      LIG  
ATOM   6545 C14  LIG     1     -14.067  -4.516  21.391  1.00  0.00      LIG  
ATOM   6546 C15  LIG     1     -11.586  -4.918  19.488  1.00  0.00      LIG  
ATOM   6547 C16  LIG     1     -13.596  -4.793  26.572  1.00  0.00      LIG  
ATOM   6548 C17  LIG     1     -14.952  -7.481  26.203  1.00  0.00      LIG  
ATOM   6549 C18  LIG     1      -9.919  -3.041  19.945  1.00  0.00      LIG  
ATOM   6550 C19  LIG     1     -16.326  -5.604  25.463  1.00  0.00      LIG  
ATOM   6551 C20  LIG     1     -16.144  -6.875  26.187  1.00  0.00      LIG  
ATOM   6552 C21  LIG     1     -14.741  -8.744  26.970  1.00  0.00      LIG  
ATOM   6553 C22  LIG     1      -8.524  -3.555  20.307  1.00  0.00      LIG  
ATOM   6554 C23  LIG     1     -10.033  -1.599  20.401  1.00  0.00      LIG  
ATOM   6555 C24  LIG     1      -8.049  -4.707  19.414  1.00  0.00      LIG  
ATOM   6556 C25  LIG     1      -6.676  -5.289  19.805  1.00  0.00      LIG  
ATOM   6557 C26  LIG     1      -6.774  -6.628  20.544  1.00  0.00      LIG  
ATOM   6558 C27  LIG     1      -7.513  -6.526  21.863  1.00  0.00      LIG  
ATOM   6559 C28  LIG     1      -5.386  -7.174  20.823  1.00  0.00      LIG  
ATOM   6560 H    LIG     1     -11.738  -5.330  24.869  1.00  0.00      LIG  
ATOM   6561 H1   LIG     1     -13.168  -7.804  22.155  1.00  0.00      LIG  
ATOM   6562 H2   LIG     1     -14.479  -6.798  22.698  1.00  0.00      LIG  
ATOM   6563 H3   LIG     1     -12.898  -7.135  26.138  1.00  0.00      LIG  
ATOM   6564 H4   LIG     1     -13.378  -3.078  23.765  1.00  0.00      LIG  
ATOM   6565 H5   LIG     1     -12.557  -8.386  24.390  1.00  0.00      LIG  
ATOM   6566 H6   LIG     1     -14.249  -8.650  24.138  1.00  0.00      LIG  
ATOM   6567 H7   LIG     1     -13.262  -6.212  19.882  1.00  0.00      LIG  
ATOM   6568 H8   LIG     1     -11.739  -6.750  20.548  1.00  0.00      LIG  
ATOM   6569 H9   LIG     1     -10.410  -3.424  23.222  1.00  0.00      LIG  
ATOM   6570 H10  LIG     1     -11.480  -2.153  22.674  1.00  0.00      LIG  
ATOM   6571 H11  LIG     1     -10.928  -7.025  24.013  1.00  0.00      LIG  
ATOM   6572 H12  LIG     1     -10.310  -5.807  22.927  1.00  0.00      LIG  
ATOM   6573 H13  LIG     1     -10.954  -7.326  22.291  1.00  0.00      LIG  
ATOM   6574 H14  LIG     1     -15.331  -5.237  23.671  1.00  0.00      LIG  
ATOM   6575 H15  LIG     1     -15.250  -3.908  24.823  1.00  0.00      LIG  
ATOM   6576 H16  LIG     1     -14.421  -3.868  22.192  1.00  0.00      LIG  
ATOM   6577 H17  LIG     1     -14.803  -5.313  21.259  1.00  0.00      LIG  
ATOM   6578 H18  LIG     1     -14.084  -3.920  20.473  1.00  0.00      LIG  
ATOM   6579 H19  LIG     1     -12.249  -4.414  18.781  1.00  0.00      LIG  
ATOM   6580 H20  LIG     1     -10.819  -5.455  18.927  1.00  0.00      LIG  
ATOM   6581 H21  LIG     1     -12.580  -4.955  26.940  1.00  0.00      LIG  
ATOM   6582 H22  LIG     1     -14.286  -5.181  27.322  1.00  0.00      LIG  
ATOM   6583 H23  LIG     1     -13.778  -3.717  26.517  1.00  0.00      LIG  
ATOM   6584 H24  LIG     1     -10.023  -3.020  18.861  1.00  0.00      LIG  
ATOM   6585 H25  LIG     1     -12.467  -3.111  25.887  1.00  0.00      LIG  
ATOM   6586 H26  LIG     1     -17.006  -7.277  26.704  1.00  0.00      LIG  
ATOM   6587 H27  LIG     1     -13.942  -8.602  27.702  1.00  0.00      LIG  
ATOM   6588 H28  LIG     1     -14.456  -9.560  26.301  1.00  0.00      LIG  
ATOM   6589 H29  LIG     1     -15.640  -9.051  27.511  1.00  0.00      LIG  
ATOM   6590 H30  LIG     1      -8.497  -3.853  21.359  1.00  0.00      LIG  
ATOM   6591 H31  LIG     1      -7.831  -2.716  20.189  1.00  0.00      LIG  
ATOM   6592 H32  LIG     1      -9.749  -1.496  21.451  1.00  0.00      LIG  
ATOM   6593 H33  LIG     1      -9.357  -0.969  19.816  1.00  0.00      LIG  
ATOM   6594 H34  LIG     1     -11.051  -1.218  20.272  1.00  0.00      LIG  
ATOM   6595 H35  LIG     1      -8.793  -5.503  19.384  1.00  0.00      LIG  
ATOM   6596 H36  LIG     1      -6.093  -5.467  18.895  1.00  0.00      LIG  
ATOM   6597 H37  LIG     1      -7.341  -3.445  18.127  1.00  0.00      LIG  
ATOM   6598 H38  LIG     1      -5.124  -4.803  20.876  1.00  0.00      LIG  
ATOM   6599 H39  LIG     1      -7.530  -7.497  22.366  1.00  0.00      LIG  
ATOM   6600 H40  LIG     1      -8.554  -6.239  21.703  1.00  0.00      LIG  
ATOM   6601 H41  LIG     1      -7.041  -5.798  22.528  1.00  0.00      LIG  
ATOM   6602 H42  LIG     1      -4.830  -6.524  21.503  1.00  0.00      LIG  
ATOM   6603 H43  LIG     1      -5.449  -8.171  21.270  1.00  0.00      LIG  
ATOM   6604 H44  LIG     1      -4.821  -7.277  19.892  1.00  0.00      LIG  
ATOM   6605 H45  LIG     1      -7.610  -8.356  20.270  1.00  0.00      LIG  
TER
REMARK  Energy: 57.0593
REMARK  SimpleFitness: 57.0593
REMARK  FullFitness: -1560.148
REMARK  InterFull: -26.2488
REMARK  IntraFull: 111.008
REMARK  solvFull: -1928.41
REMARK  surfFull: 283.503
REMARK  extraFull: 0.0
REMARK  deltaGcompsolvpol: -1928.41
REMARK  deltaGcompsolvnonpol: 283.503
REMARK  deltaGprotsolvpol: -1938.72
REMARK  deltaGprotsolvnonpol: 281.59
REMARK  deltaGligsolvpol: -13.6578
REMARK  deltaGligsolvnonpol: 15.136
REMARK  deltaGvdw: -26.2488
REMARK  deltaGelec: 0.0
REMARK  deltaG: -6.2572074
REMARK  Cluster: 4
REMARK  ClusterRank: 5
ATOM   6526 O    LIG     1     -11.903  -2.863  25.136  1.00  0.00      LIG  
ATOM   6527 O1   LIG     1     -17.452  -5.140  25.378  1.00  0.00      LIG  
ATOM   6528 O2   LIG     1      -7.947  -4.204  18.085  1.00  0.00      LIG  
ATOM   6529 O3   LIG     1      -5.933  -4.350  20.581  1.00  0.00      LIG  
ATOM   6530 O4   LIG     1      -7.450  -7.572  19.716  1.00  0.00      LIG  
ATOM   6531 C    LIG     1     -12.502  -5.919  22.968  1.00  0.00      LIG  
ATOM   6532 C1   LIG     1     -12.609  -5.062  24.264  1.00  0.00      LIG  
ATOM   6533 C2   LIG     1     -12.668  -5.090  21.655  1.00  0.00      LIG  
ATOM   6534 C3   LIG     1     -13.790  -5.457  25.208  1.00  0.00      LIG  
ATOM   6535 C4   LIG     1     -13.462  -7.104  22.941  1.00  0.00      LIG  
ATOM   6536 C5   LIG     1     -13.749  -6.973  25.470  1.00  0.00      LIG  
ATOM   6537 C6   LIG     1     -12.418  -3.544  23.995  1.00  0.00      LIG  
ATOM   6538 C7   LIG     1     -11.665  -3.996  21.619  1.00  0.00      LIG  
ATOM   6539 C8   LIG     1     -13.502  -7.856  24.245  1.00  0.00      LIG  
ATOM   6540 C9   LIG     1     -12.352  -5.865  20.379  1.00  0.00      LIG  
ATOM   6541 C10  LIG     1     -11.429  -3.226  22.875  1.00  0.00      LIG  
ATOM   6542 C11  LIG     1     -11.100  -6.550  23.045  1.00  0.00      LIG  
ATOM   6543 C12  LIG     1     -15.169  -4.993  24.717  1.00  0.00      LIG  
ATOM   6544 C13  LIG     1     -11.024  -3.934  20.443  1.00  0.00      LIG  
ATOM   6545 C14  LIG     1     -14.067  -4.516  21.391  1.00  0.00      LIG  
ATOM   6546 C15  LIG     1     -11.586  -4.918  19.488  1.00  0.00      LIG  
ATOM   6547 C16  LIG     1     -13.596  -4.793  26.572  1.00  0.00      LIG  
ATOM   6548 C17  LIG     1     -14.952  -7.481  26.203  1.00  0.00      LIG  
ATOM   6549 C18  LIG     1      -9.919  -3.041  19.945  1.00  0.00      LIG  
ATOM   6550 C19  LIG     1     -16.326  -5.604  25.463  1.00  0.00      LIG  
ATOM   6551 C20  LIG     1     -16.144  -6.875  26.187  1.00  0.00      LIG  
ATOM   6552 C21  LIG     1     -14.741  -8.744  26.970  1.00  0.00      LIG  
ATOM   6553 C22  LIG     1      -8.524  -3.555  20.307  1.00  0.00      LIG  
ATOM   6554 C23  LIG     1     -10.033  -1.599  20.401  1.00  0.00      LIG  
ATOM   6555 C24  LIG     1      -8.049  -4.707  19.414  1.00  0.00      LIG  
ATOM   6556 C25  LIG     1      -6.676  -5.289  19.805  1.00  0.00      LIG  
ATOM   6557 C26  LIG     1      -6.774  -6.628  20.544  1.00  0.00      LIG  
ATOM   6558 C27  LIG     1      -7.513  -6.526  21.863  1.00  0.00      LIG  
ATOM   6559 C28  LIG     1      -5.386  -7.174  20.823  1.00  0.00      LIG  
ATOM   6560 H    LIG     1     -11.738  -5.330  24.869  1.00  0.00      LIG  
ATOM   6561 H1   LIG     1     -13.168  -7.804  22.155  1.00  0.00      LIG  
ATOM   6562 H2   LIG     1     -14.479  -6.798  22.698  1.00  0.00      LIG  
ATOM   6563 H3   LIG     1     -12.898  -7.135  26.138  1.00  0.00      LIG  
ATOM   6564 H4   LIG     1     -13.378  -3.078  23.765  1.00  0.00      LIG  
ATOM   6565 H5   LIG     1     -12.557  -8.386  24.390  1.00  0.00      LIG  
ATOM   6566 H6   LIG     1     -14.249  -8.650  24.138  1.00  0.00      LIG  
ATOM   6567 H7   LIG     1     -13.262  -6.212  19.882  1.00  0.00      LIG  
ATOM   6568 H8   LIG     1     -11.739  -6.750  20.548  1.00  0.00      LIG  
ATOM   6569 H9   LIG     1     -10.410  -3.424  23.222  1.00  0.00      LIG  
ATOM   6570 H10  LIG     1     -11.480  -2.153  22.674  1.00  0.00      LIG  
ATOM   6571 H11  LIG     1     -10.928  -7.025  24.013  1.00  0.00      LIG  
ATOM   6572 H12  LIG     1     -10.310  -5.807  22.927  1.00  0.00      LIG  
ATOM   6573 H13  LIG     1     -10.954  -7.326  22.291  1.00  0.00      LIG  
ATOM   6574 H14  LIG     1     -15.331  -5.237  23.671  1.00  0.00      LIG  
ATOM   6575 H15  LIG     1     -15.250  -3.908  24.823  1.00  0.00      LIG  
ATOM   6576 H16  LIG     1     -14.421  -3.868  22.192  1.00  0.00      LIG  
ATOM   6577 H17  LIG     1     -14.803  -5.313  21.259  1.00  0.00      LIG  
ATOM   6578 H18  LIG     1     -14.084  -3.920  20.473  1.00  0.00      LIG  
ATOM   6579 H19  LIG     1     -12.249  -4.414  18.781  1.00  0.00      LIG  
ATOM   6580 H20  LIG     1     -10.819  -5.455  18.927  1.00  0.00      LIG  
ATOM   6581 H21  LIG     1     -12.580  -4.955  26.940  1.00  0.00      LIG  
ATOM   6582 H22  LIG     1     -14.286  -5.181  27.322  1.00  0.00      LIG  
ATOM   6583 H23  LIG     1     -13.778  -3.717  26.517  1.00  0.00      LIG  
ATOM   6584 H24  LIG     1     -10.023  -3.020  18.861  1.00  0.00      LIG  
ATOM   6585 H25  LIG     1     -12.467  -3.111  25.887  1.00  0.00      LIG  
ATOM   6586 H26  LIG     1     -17.006  -7.277  26.704  1.00  0.00      LIG  
ATOM   6587 H27  LIG     1     -13.942  -8.602  27.702  1.00  0.00      LIG  
ATOM   6588 H28  LIG     1     -14.456  -9.560  26.301  1.00  0.00      LIG  
ATOM   6589 H29  LIG     1     -15.640  -9.051  27.511  1.00  0.00      LIG  
ATOM   6590 H30  LIG     1      -8.497  -3.853  21.359  1.00  0.00      LIG  
ATOM   6591 H31  LIG     1      -7.831  -2.716  20.189  1.00  0.00      LIG  
ATOM   6592 H32  LIG     1      -9.749  -1.496  21.451  1.00  0.00      LIG  
ATOM   6593 H33  LIG     1      -9.357  -0.969  19.816  1.00  0.00      LIG  
ATOM   6594 H34  LIG     1     -11.051  -1.218  20.272  1.00  0.00      LIG  
ATOM   6595 H35  LIG     1      -8.793  -5.503  19.384  1.00  0.00      LIG  
ATOM   6596 H36  LIG     1      -6.093  -5.467  18.895  1.00  0.00      LIG  
ATOM   6597 H37  LIG     1      -7.341  -3.445  18.127  1.00  0.00      LIG  
ATOM   6598 H38  LIG     1      -5.124  -4.803  20.876  1.00  0.00      LIG  
ATOM   6599 H39  LIG     1      -7.530  -7.497  22.366  1.00  0.00      LIG  
ATOM   6600 H40  LIG     1      -8.554  -6.239  21.703  1.00  0.00      LIG  
ATOM   6601 H41  LIG     1      -7.041  -5.798  22.528  1.00  0.00      LIG  
ATOM   6602 H42  LIG     1      -4.830  -6.524  21.503  1.00  0.00      LIG  
ATOM   6603 H43  LIG     1      -5.449  -8.171  21.270  1.00  0.00      LIG  
ATOM   6604 H44  LIG     1      -4.821  -7.277  19.892  1.00  0.00      LIG  
ATOM   6605 H45  LIG     1      -7.610  -8.356  20.270  1.00  0.00      LIG  
TER
REMARK  Energy: 57.8814
REMARK  SimpleFitness: 57.8814
REMARK  FullFitness: -1559.9033
REMARK  InterFull: -26.4843
REMARK  IntraFull: 110.869
REMARK  solvFull: -1928.14
REMARK  surfFull: 283.852
REMARK  extraFull: 0.0
REMARK  deltaGcompsolvpol: -1928.14
REMARK  deltaGcompsolvnonpol: 283.852
REMARK  deltaGprotsolvpol: -1938.72
REMARK  deltaGprotsolvnonpol: 281.59
REMARK  deltaGligsolvpol: -13.6686
REMARK  deltaGligsolvnonpol: 15.1326
REMARK  deltaGvdw: -26.4843
REMARK  deltaGelec: 0.0
REMARK  deltaG: -6.228963
REMARK  Cluster: 4
REMARK  ClusterRank: 6
ATOM   6526 O    LIG     1     -11.656  -2.732  25.083  1.00  0.00      LIG  
ATOM   6527 O1   LIG     1     -17.232  -4.978  25.139  1.00  0.00      LIG  
ATOM   6528 O2   LIG     1      -7.341  -4.113  18.200  1.00  0.00      LIG  
ATOM   6529 O3   LIG     1      -5.569  -4.389  20.834  1.00  0.00      LIG  
ATOM   6530 O4   LIG     1      -7.034  -7.578  19.779  1.00  0.00      LIG  
ATOM   6531 C    LIG     1     -12.172  -5.908  23.073  1.00  0.00      LIG  
ATOM   6532 C1   LIG     1     -12.337  -4.975  24.310  1.00  0.00      LIG  
ATOM   6533 C2   LIG     1     -12.271  -5.158  21.706  1.00  0.00      LIG  
ATOM   6534 C3   LIG     1     -13.565  -5.309  25.216  1.00  0.00      LIG  
ATOM   6535 C4   LIG     1     -13.135  -7.090  23.070  1.00  0.00      LIG  
ATOM   6536 C5   LIG     1     -13.553  -6.807  25.568  1.00  0.00      LIG  
ATOM   6537 C6   LIG     1     -12.122  -3.476  23.960  1.00  0.00      LIG  
ATOM   6538 C7   LIG     1     -11.276  -4.058  21.648  1.00  0.00      LIG  
ATOM   6539 C8   LIG     1     -13.248  -7.763  24.412  1.00  0.00      LIG  
ATOM   6540 C9   LIG     1     -11.893  -6.001  20.493  1.00  0.00      LIG  
ATOM   6541 C10  LIG     1     -11.081  -3.227  22.871  1.00  0.00      LIG  
ATOM   6542 C11  LIG     1     -10.779  -6.536  23.253  1.00  0.00      LIG  
ATOM   6543 C12  LIG     1     -14.912  -4.867  24.627  1.00  0.00      LIG  
ATOM   6544 C13  LIG     1     -10.619  -4.032  20.479  1.00  0.00      LIG  
ATOM   6545 C14  LIG     1     -13.656  -4.602  21.341  1.00  0.00      LIG  
ATOM   6546 C15  LIG     1     -11.132  -5.083  19.567  1.00  0.00      LIG  
ATOM   6547 C16  LIG     1     -13.436  -4.568  26.550  1.00  0.00      LIG  
ATOM   6548 C17  LIG     1     -14.800  -7.262  26.266  1.00  0.00      LIG  
ATOM   6549 C18  LIG     1      -9.533  -3.132  19.956  1.00  0.00      LIG  
ATOM   6550 C19  LIG     1     -16.116  -5.428  25.337  1.00  0.00      LIG  
ATOM   6551 C20  LIG     1     -15.983  -6.647  26.156  1.00  0.00      LIG  
ATOM   6552 C21  LIG     1     -14.647  -8.479  27.115  1.00  0.00      LIG  
ATOM   6553 C22  LIG     1      -8.136  -3.581  20.381  1.00  0.00      LIG  
ATOM   6554 C23  LIG     1      -9.707  -1.668  20.319  1.00  0.00      LIG  
ATOM   6555 C24  LIG     1      -7.578  -4.690  19.482  1.00  0.00      LIG  
ATOM   6556 C25  LIG     1      -6.258  -5.305  19.983  1.00  0.00      LIG  
ATOM   6557 C26  LIG     1      -6.457  -6.649  20.694  1.00  0.00      LIG  
ATOM   6558 C27  LIG     1      -7.357  -6.561  21.910  1.00  0.00      LIG  
ATOM   6559 C28  LIG     1      -5.120  -7.209  21.142  1.00  0.00      LIG  
ATOM   6560 H    LIG     1     -11.497  -5.209  24.971  1.00  0.00      LIG  
ATOM   6561 H1   LIG     1     -12.805  -7.837  22.342  1.00  0.00      LIG  
ATOM   6562 H2   LIG     1     -14.136  -6.797  22.758  1.00  0.00      LIG  
ATOM   6563 H3   LIG     1     -12.741  -6.936  26.289  1.00  0.00      LIG  
ATOM   6564 H4   LIG     1     -13.066  -3.020  23.656  1.00  0.00      LIG  
ATOM   6565 H5   LIG     1     -12.315  -8.286  24.638  1.00  0.00      LIG  
ATOM   6566 H6   LIG     1     -13.995  -8.559  24.314  1.00  0.00      LIG  
ATOM   6567 H7   LIG     1     -12.778  -6.403  19.995  1.00  0.00      LIG  
ATOM   6568 H8   LIG     1     -11.256  -6.852  20.733  1.00  0.00      LIG  
ATOM   6569 H9   LIG     1     -10.080  -3.420  23.271  1.00  0.00      LIG  
ATOM   6570 H10  LIG     1     -11.107  -2.165  22.615  1.00  0.00      LIG  
ATOM   6571 H11  LIG     1     -10.655  -6.955  24.254  1.00  0.00      LIG  
ATOM   6572 H12  LIG     1      -9.981  -5.801  23.129  1.00  0.00      LIG  
ATOM   6573 H13  LIG     1     -10.600  -7.354  22.552  1.00  0.00      LIG  
ATOM   6574 H14  LIG     1     -15.018  -5.171  23.590  1.00  0.00      LIG  
ATOM   6575 H15  LIG     1     -14.990  -3.777  24.666  1.00  0.00      LIG  
ATOM   6576 H16  LIG     1     -14.047  -3.909  22.086  1.00  0.00      LIG  
ATOM   6577 H17  LIG     1     -14.386  -5.405  21.216  1.00  0.00      LIG  
ATOM   6578 H18  LIG     1     -13.629  -4.056  20.393  1.00  0.00      LIG  
ATOM   6579 H19  LIG     1     -11.791  -4.638  18.816  1.00  0.00      LIG  
ATOM   6580 H20  LIG     1     -10.337  -5.628  19.056  1.00  0.00      LIG  
ATOM   6581 H21  LIG     1     -12.439  -4.710  26.976  1.00  0.00      LIG  
ATOM   6582 H22  LIG     1     -14.161  -4.912  27.289  1.00  0.00      LIG  
ATOM   6583 H23  LIG     1     -13.610  -3.497  26.424  1.00  0.00      LIG  
ATOM   6584 H24  LIG     1      -9.607  -3.183  18.870  1.00  0.00      LIG  
ATOM   6585 H25  LIG     1     -12.261  -2.928  25.818  1.00  0.00      LIG  
ATOM   6586 H26  LIG     1     -16.872  -7.011  26.656  1.00  0.00      LIG  
ATOM   6587 H27  LIG     1     -13.899  -8.296  27.891  1.00  0.00      LIG  
ATOM   6588 H28  LIG     1     -14.321  -9.332  26.514  1.00  0.00      LIG  
ATOM   6589 H29  LIG     1     -15.582  -8.756  27.609  1.00  0.00      LIG  
ATOM   6590 H30  LIG     1      -8.147  -3.900  21.427  1.00  0.00      LIG  
ATOM   6591 H31  LIG     1      -7.473  -2.712  20.315  1.00  0.00      LIG  
ATOM   6592 H32  LIG     1      -9.458  -1.489  21.368  1.00  0.00      LIG  
ATOM   6593 H33  LIG     1      -9.034  -1.054  19.715  1.00  0.00      LIG  
ATOM   6594 H34  LIG     1     -10.731  -1.330  20.137  1.00  0.00      LIG  
ATOM   6595 H35  LIG     1      -8.315  -5.477  19.330  1.00  0.00      LIG  
ATOM   6596 H36  LIG     1      -5.601  -5.485  19.126  1.00  0.00      LIG  
ATOM   6597 H37  LIG     1      -6.728  -3.372  18.346  1.00  0.00      LIG  
ATOM   6598 H38  LIG     1      -4.789  -4.856  21.180  1.00  0.00      LIG  
ATOM   6599 H39  LIG     1      -7.424  -7.535  22.404  1.00  0.00      LIG  
ATOM   6600 H40  LIG     1      -8.376  -6.289  21.622  1.00  0.00      LIG  
ATOM   6601 H41  LIG     1      -6.984  -5.830  22.632  1.00  0.00      LIG  
ATOM   6602 H42  LIG     1      -4.656  -6.573  21.900  1.00  0.00      LIG  
ATOM   6603 H43  LIG     1      -5.246  -8.212  21.562  1.00  0.00      LIG  
ATOM   6604 H44  LIG     1      -4.439  -7.300  20.292  1.00  0.00      LIG  
ATOM   6605 H45  LIG     1      -7.244  -8.375  20.296  1.00  0.00      LIG  
TER
REMARK  Energy: 57.8814
REMARK  SimpleFitness: 57.8814
REMARK  FullFitness: -1559.9033
REMARK  InterFull: -26.4843
REMARK  IntraFull: 110.869
REMARK  solvFull: -1928.14
REMARK  surfFull: 283.852
REMARK  extraFull: 0.0
REMARK  deltaGcompsolvpol: -1928.14
REMARK  deltaGcompsolvnonpol: 283.852
REMARK  deltaGprotsolvpol: -1938.72
REMARK  deltaGprotsolvnonpol: 281.59
REMARK  deltaGligsolvpol: -13.6686
REMARK  deltaGligsolvnonpol: 15.1326
REMARK  deltaGvdw: -26.4843
REMARK  deltaGelec: 0.0
REMARK  deltaG: -6.228963
REMARK  Cluster: 4
REMARK  ClusterRank: 7
ATOM   6526 O    LIG     1     -11.656  -2.732  25.083  1.00  0.00      LIG  
ATOM   6527 O1   LIG     1     -17.232  -4.978  25.139  1.00  0.00      LIG  
ATOM   6528 O2   LIG     1      -7.341  -4.113  18.200  1.00  0.00      LIG  
ATOM   6529 O3   LIG     1      -5.569  -4.389  20.834  1.00  0.00      LIG  
ATOM   6530 O4   LIG     1      -7.034  -7.578  19.779  1.00  0.00      LIG  
ATOM   6531 C    LIG     1     -12.172  -5.908  23.073  1.00  0.00      LIG  
ATOM   6532 C1   LIG     1     -12.337  -4.975  24.310  1.00  0.00      LIG  
ATOM   6533 C2   LIG     1     -12.271  -5.158  21.706  1.00  0.00      LIG  
ATOM   6534 C3   LIG     1     -13.565  -5.309  25.216  1.00  0.00      LIG  
ATOM   6535 C4   LIG     1     -13.135  -7.090  23.070  1.00  0.00      LIG  
ATOM   6536 C5   LIG     1     -13.553  -6.807  25.568  1.00  0.00      LIG  
ATOM   6537 C6   LIG     1     -12.122  -3.476  23.960  1.00  0.00      LIG  
ATOM   6538 C7   LIG     1     -11.276  -4.058  21.648  1.00  0.00      LIG  
ATOM   6539 C8   LIG     1     -13.248  -7.763  24.412  1.00  0.00      LIG  
ATOM   6540 C9   LIG     1     -11.893  -6.001  20.493  1.00  0.00      LIG  
ATOM   6541 C10  LIG     1     -11.081  -3.227  22.871  1.00  0.00      LIG  
ATOM   6542 C11  LIG     1     -10.779  -6.536  23.253  1.00  0.00      LIG  
ATOM   6543 C12  LIG     1     -14.912  -4.867  24.627  1.00  0.00      LIG  
ATOM   6544 C13  LIG     1     -10.619  -4.032  20.479  1.00  0.00      LIG  
ATOM   6545 C14  LIG     1     -13.656  -4.602  21.341  1.00  0.00      LIG  
ATOM   6546 C15  LIG     1     -11.132  -5.083  19.567  1.00  0.00      LIG  
ATOM   6547 C16  LIG     1     -13.436  -4.568  26.550  1.00  0.00      LIG  
ATOM   6548 C17  LIG     1     -14.800  -7.262  26.266  1.00  0.00      LIG  
ATOM   6549 C18  LIG     1      -9.533  -3.132  19.956  1.00  0.00      LIG  
ATOM   6550 C19  LIG     1     -16.116  -5.428  25.337  1.00  0.00      LIG  
ATOM   6551 C20  LIG     1     -15.983  -6.647  26.156  1.00  0.00      LIG  
ATOM   6552 C21  LIG     1     -14.647  -8.479  27.115  1.00  0.00      LIG  
ATOM   6553 C22  LIG     1      -8.136  -3.581  20.381  1.00  0.00      LIG  
ATOM   6554 C23  LIG     1      -9.707  -1.668  20.319  1.00  0.00      LIG  
ATOM   6555 C24  LIG     1      -7.578  -4.690  19.482  1.00  0.00      LIG  
ATOM   6556 C25  LIG     1      -6.258  -5.305  19.983  1.00  0.00      LIG  
ATOM   6557 C26  LIG     1      -6.457  -6.649  20.694  1.00  0.00      LIG  
ATOM   6558 C27  LIG     1      -7.357  -6.561  21.910  1.00  0.00      LIG  
ATOM   6559 C28  LIG     1      -5.120  -7.209  21.142  1.00  0.00      LIG  
ATOM   6560 H    LIG     1     -11.497  -5.209  24.971  1.00  0.00      LIG  
ATOM   6561 H1   LIG     1     -12.805  -7.837  22.342  1.00  0.00      LIG  
ATOM   6562 H2   LIG     1     -14.136  -6.797  22.758  1.00  0.00      LIG  
ATOM   6563 H3   LIG     1     -12.741  -6.936  26.289  1.00  0.00      LIG  
ATOM   6564 H4   LIG     1     -13.066  -3.020  23.656  1.00  0.00      LIG  
ATOM   6565 H5   LIG     1     -12.315  -8.286  24.638  1.00  0.00      LIG  
ATOM   6566 H6   LIG     1     -13.995  -8.559  24.314  1.00  0.00      LIG  
ATOM   6567 H7   LIG     1     -12.778  -6.403  19.995  1.00  0.00      LIG  
ATOM   6568 H8   LIG     1     -11.256  -6.852  20.733  1.00  0.00      LIG  
ATOM   6569 H9   LIG     1     -10.080  -3.420  23.271  1.00  0.00      LIG  
ATOM   6570 H10  LIG     1     -11.107  -2.165  22.615  1.00  0.00      LIG  
ATOM   6571 H11  LIG     1     -10.655  -6.955  24.254  1.00  0.00      LIG  
ATOM   6572 H12  LIG     1      -9.981  -5.801  23.129  1.00  0.00      LIG  
ATOM   6573 H13  LIG     1     -10.600  -7.354  22.552  1.00  0.00      LIG  
ATOM   6574 H14  LIG     1     -15.018  -5.171  23.590  1.00  0.00      LIG  
ATOM   6575 H15  LIG     1     -14.990  -3.777  24.666  1.00  0.00      LIG  
ATOM   6576 H16  LIG     1     -14.047  -3.909  22.086  1.00  0.00      LIG  
ATOM   6577 H17  LIG     1     -14.386  -5.405  21.216  1.00  0.00      LIG  
ATOM   6578 H18  LIG     1     -13.629  -4.056  20.393  1.00  0.00      LIG  
ATOM   6579 H19  LIG     1     -11.791  -4.638  18.816  1.00  0.00      LIG  
ATOM   6580 H20  LIG     1     -10.337  -5.628  19.056  1.00  0.00      LIG  
ATOM   6581 H21  LIG     1     -12.439  -4.710  26.976  1.00  0.00      LIG  
ATOM   6582 H22  LIG     1     -14.161  -4.912  27.289  1.00  0.00      LIG  
ATOM   6583 H23  LIG     1     -13.610  -3.497  26.424  1.00  0.00      LIG  
ATOM   6584 H24  LIG     1      -9.607  -3.183  18.870  1.00  0.00      LIG  
ATOM   6585 H25  LIG     1     -12.261  -2.928  25.818  1.00  0.00      LIG  
ATOM   6586 H26  LIG     1     -16.872  -7.011  26.656  1.00  0.00      LIG  
ATOM   6587 H27  LIG     1     -13.899  -8.296  27.891  1.00  0.00      LIG  
ATOM   6588 H28  LIG     1     -14.321  -9.332  26.514  1.00  0.00      LIG  
ATOM   6589 H29  LIG     1     -15.582  -8.756  27.609  1.00  0.00      LIG  
ATOM   6590 H30  LIG     1      -8.147  -3.900  21.427  1.00  0.00      LIG  
ATOM   6591 H31  LIG     1      -7.473  -2.712  20.315  1.00  0.00      LIG  
ATOM   6592 H32  LIG     1      -9.458  -1.489  21.368  1.00  0.00      LIG  
ATOM   6593 H33  LIG     1      -9.034  -1.054  19.715  1.00  0.00      LIG  
ATOM   6594 H34  LIG     1     -10.731  -1.330  20.137  1.00  0.00      LIG  
ATOM   6595 H35  LIG     1      -8.315  -5.477  19.330  1.00  0.00      LIG  
ATOM   6596 H36  LIG     1      -5.601  -5.485  19.126  1.00  0.00      LIG  
ATOM   6597 H37  LIG     1      -6.728  -3.372  18.346  1.00  0.00      LIG  
ATOM   6598 H38  LIG     1      -4.789  -4.856  21.180  1.00  0.00      LIG  
ATOM   6599 H39  LIG     1      -7.424  -7.535  22.404  1.00  0.00      LIG  
ATOM   6600 H40  LIG     1      -8.376  -6.289  21.622  1.00  0.00      LIG  
ATOM   6601 H41  LIG     1      -6.984  -5.830  22.632  1.00  0.00      LIG  
ATOM   6602 H42  LIG     1      -4.656  -6.573  21.900  1.00  0.00      LIG  
ATOM   6603 H43  LIG     1      -5.246  -8.212  21.562  1.00  0.00      LIG  
ATOM   6604 H44  LIG     1      -4.439  -7.300  20.292  1.00  0.00      LIG  
ATOM   6605 H45  LIG     1      -7.244  -8.375  20.296  1.00  0.00      LIG  
TER
REMARK  Energy: 54.1675
REMARK  SimpleFitness: 54.1675
REMARK  FullFitness: -1560.6243
REMARK  InterFull: -24.8404
REMARK  IntraFull: 109.382
REMARK  solvFull: -1929.07
REMARK  surfFull: 283.904
REMARK  extraFull: 0.0
REMARK  deltaGcompsolvpol: -1929.07
REMARK  deltaGcompsolvnonpol: 283.904
REMARK  deltaGprotsolvpol: -1938.72
REMARK  deltaGprotsolvnonpol: 281.59
REMARK  deltaGligsolvpol: -12.0612
REMARK  deltaGligsolvnonpol: 15.2244
REMARK  deltaGvdw: -24.8404
REMARK  deltaGelec: 0.0
REMARK  deltaG: -6.232499
REMARK  Cluster: 5
REMARK  ClusterRank: 0
ATOM   6526 O    LIG     1     -10.789  -7.106  20.271  1.00  0.00      LIG  
ATOM   6527 O1   LIG     1      -6.776  -4.692  16.951  1.00  0.00      LIG  
ATOM   6528 O2   LIG     1     -15.972  -3.521  23.846  1.00  0.00      LIG  
ATOM   6529 O3   LIG     1     -14.729  -6.950  23.658  1.00  0.00      LIG  
ATOM   6530 O4   LIG     1     -15.711  -7.156  26.266  1.00  0.00      LIG  
ATOM   6531 C    LIG     1      -9.923  -3.653  21.546  1.00  0.00      LIG  
ATOM   6532 C1   LIG     1      -9.615  -5.066  20.964  1.00  0.00      LIG  
ATOM   6533 C2   LIG     1     -11.170  -2.964  20.913  1.00  0.00      LIG  
ATOM   6534 C3   LIG     1      -8.233  -5.201  20.241  1.00  0.00      LIG  
ATOM   6535 C4   LIG     1      -8.729  -2.708  21.462  1.00  0.00      LIG  
ATOM   6536 C5   LIG     1      -7.092  -4.617  21.097  1.00  0.00      LIG  
ATOM   6537 C6   LIG     1     -10.821  -5.684  20.202  1.00  0.00      LIG  
ATOM   6538 C7   LIG     1     -12.363  -3.842  20.975  1.00  0.00      LIG  
ATOM   6539 C8   LIG     1      -7.439  -3.355  21.888  1.00  0.00      LIG  
ATOM   6540 C9   LIG     1     -11.671  -1.710  21.629  1.00  0.00      LIG  
ATOM   6541 C10  LIG     1     -12.191  -5.303  20.749  1.00  0.00      LIG  
ATOM   6542 C11  LIG     1     -10.159  -3.887  23.048  1.00  0.00      LIG  
ATOM   6543 C12  LIG     1      -8.239  -4.611  18.825  1.00  0.00      LIG  
ATOM   6544 C13  LIG     1     -13.480  -3.141  21.198  1.00  0.00      LIG  
ATOM   6545 C14  LIG     1     -10.994  -2.512  19.457  1.00  0.00      LIG  
ATOM   6546 C15  LIG     1     -13.173  -1.710  21.438  1.00  0.00      LIG  
ATOM   6547 C16  LIG     1      -7.888  -6.684  20.079  1.00  0.00      LIG  
ATOM   6548 C17  LIG     1      -5.804  -4.429  20.338  1.00  0.00      LIG  
ATOM   6549 C18  LIG     1     -14.923  -3.546  21.152  1.00  0.00      LIG  
ATOM   6550 C19  LIG     1      -6.892  -4.628  18.165  1.00  0.00      LIG  
ATOM   6551 C20  LIG     1      -5.696  -4.430  19.003  1.00  0.00      LIG  
ATOM   6552 C21  LIG     1      -4.574  -4.299  21.177  1.00  0.00      LIG  
ATOM   6553 C22  LIG     1     -15.303  -4.790  21.950  1.00  0.00      LIG  
ATOM   6554 C23  LIG     1     -15.344  -3.725  19.709  1.00  0.00      LIG  
ATOM   6555 C24  LIG     1     -15.132  -4.601  23.456  1.00  0.00      LIG  
ATOM   6556 C25  LIG     1     -15.512  -5.889  24.210  1.00  0.00      LIG  
ATOM   6557 C26  LIG     1     -15.318  -5.881  25.748  1.00  0.00      LIG  
ATOM   6558 C27  LIG     1     -16.181  -4.868  26.482  1.00  0.00      LIG  
ATOM   6559 C28  LIG     1     -13.865  -5.662  26.132  1.00  0.00      LIG  
ATOM   6560 H    LIG     1      -9.485  -5.717  21.833  1.00  0.00      LIG  
ATOM   6561 H1   LIG     1      -8.904  -1.836  22.097  1.00  0.00      LIG  
ATOM   6562 H2   LIG     1      -8.582  -2.321  20.454  1.00  0.00      LIG  
ATOM   6563 H3   LIG     1      -6.871  -5.376  21.853  1.00  0.00      LIG  
ATOM   6564 H4   LIG     1     -10.790  -5.416  19.144  1.00  0.00      LIG  
ATOM   6565 H5   LIG     1      -7.491  -3.615  22.948  1.00  0.00      LIG  
ATOM   6566 H6   LIG     1      -6.657  -2.593  21.824  1.00  0.00      LIG  
ATOM   6567 H7   LIG     1     -11.222  -0.797  21.226  1.00  0.00      LIG  
ATOM   6568 H8   LIG     1     -11.470  -1.712  22.701  1.00  0.00      LIG  
ATOM   6569 H9   LIG     1     -12.347  -5.816  21.704  1.00  0.00      LIG  
ATOM   6570 H10  LIG     1     -12.965  -5.680  20.074  1.00  0.00      LIG  
ATOM   6571 H11  LIG     1      -9.378  -4.514  23.483  1.00  0.00      LIG  
ATOM   6572 H12  LIG     1     -11.109  -4.389  23.242  1.00  0.00      LIG  
ATOM   6573 H13  LIG     1     -10.149  -2.950  23.609  1.00  0.00      LIG  
ATOM   6574 H14  LIG     1      -8.564  -3.573  18.819  1.00  0.00      LIG  
ATOM   6575 H15  LIG     1      -8.910  -5.184  18.181  1.00  0.00      LIG  
ATOM   6576 H16  LIG     1     -10.705  -3.330  18.797  1.00  0.00      LIG  
ATOM   6577 H17  LIG     1     -10.239  -1.727  19.374  1.00  0.00      LIG  
ATOM   6578 H18  LIG     1     -11.915  -2.095  19.038  1.00  0.00      LIG  
ATOM   6579 H19  LIG     1     -13.468  -1.106  20.575  1.00  0.00      LIG  
ATOM   6580 H20  LIG     1     -13.674  -1.331  22.331  1.00  0.00      LIG  
ATOM   6581 H21  LIG     1      -8.067  -7.224  21.012  1.00  0.00      LIG  
ATOM   6582 H22  LIG     1      -6.841  -6.842  19.810  1.00  0.00      LIG  
ATOM   6583 H23  LIG     1      -8.487  -7.146  19.291  1.00  0.00      LIG  
ATOM   6584 H24  LIG     1     -15.501  -2.708  21.541  1.00  0.00      LIG  
ATOM   6585 H25  LIG     1      -9.908  -7.383  19.970  1.00  0.00      LIG  
ATOM   6586 H26  LIG     1      -4.744  -4.322  18.499  1.00  0.00      LIG  
ATOM   6587 H27  LIG     1      -4.500  -5.149  21.860  1.00  0.00      LIG  
ATOM   6588 H28  LIG     1      -4.602  -3.381  21.768  1.00  0.00      LIG  
ATOM   6589 H29  LIG     1      -3.662  -4.277  20.572  1.00  0.00      LIG  
ATOM   6590 H30  LIG     1     -14.734  -5.650  21.593  1.00  0.00      LIG  
ATOM   6591 H31  LIG     1     -16.355  -5.009  21.743  1.00  0.00      LIG  
ATOM   6592 H32  LIG     1     -14.890  -4.619  19.273  1.00  0.00      LIG  
ATOM   6593 H33  LIG     1     -16.429  -3.831  19.653  1.00  0.00      LIG  
ATOM   6594 H34  LIG     1     -15.063  -2.862  19.097  1.00  0.00      LIG  
ATOM   6595 H35  LIG     1     -14.095  -4.328  23.668  1.00  0.00      LIG  
ATOM   6596 H36  LIG     1     -16.558  -6.130  24.002  1.00  0.00      LIG  
ATOM   6597 H37  LIG     1     -15.687  -2.738  23.339  1.00  0.00      LIG  
ATOM   6598 H38  LIG     1     -14.809  -7.696  24.278  1.00  0.00      LIG  
ATOM   6599 H39  LIG     1     -16.168  -5.052  27.560  1.00  0.00      LIG  
ATOM   6600 H40  LIG     1     -17.222  -4.946  26.157  1.00  0.00      LIG  
ATOM   6601 H41  LIG     1     -15.833  -3.846  26.313  1.00  0.00      LIG  
ATOM   6602 H42  LIG     1     -13.220  -6.428  25.691  1.00  0.00      LIG  
ATOM   6603 H43  LIG     1     -13.514  -4.677  25.813  1.00  0.00      LIG  
ATOM   6604 H44  LIG     1     -13.742  -5.736  27.215  1.00  0.00      LIG  
ATOM   6605 H45  LIG     1     -16.663  -7.247  26.093  1.00  0.00      LIG  
TER
REMARK  Energy: 54.1675
REMARK  SimpleFitness: 54.1675
REMARK  FullFitness: -1560.6243
REMARK  InterFull: -24.8404
REMARK  IntraFull: 109.382
REMARK  solvFull: -1929.07
REMARK  surfFull: 283.904
REMARK  extraFull: 0.0
REMARK  deltaGcompsolvpol: -1929.07
REMARK  deltaGcompsolvnonpol: 283.904
REMARK  deltaGprotsolvpol: -1938.72
REMARK  deltaGprotsolvnonpol: 281.59
REMARK  deltaGligsolvpol: -12.0612
REMARK  deltaGligsolvnonpol: 15.2244
REMARK  deltaGvdw: -24.8404
REMARK  deltaGelec: 0.0
REMARK  deltaG: -6.232499
REMARK  Cluster: 5
REMARK  ClusterRank: 1
ATOM   6526 O    LIG     1     -10.789  -7.106  20.271  1.00  0.00      LIG  
ATOM   6527 O1   LIG     1      -6.776  -4.692  16.951  1.00  0.00      LIG  
ATOM   6528 O2   LIG     1     -15.972  -3.521  23.846  1.00  0.00      LIG  
ATOM   6529 O3   LIG     1     -14.729  -6.950  23.658  1.00  0.00      LIG  
ATOM   6530 O4   LIG     1     -15.711  -7.156  26.266  1.00  0.00      LIG  
ATOM   6531 C    LIG     1      -9.923  -3.653  21.546  1.00  0.00      LIG  
ATOM   6532 C1   LIG     1      -9.615  -5.066  20.964  1.00  0.00      LIG  
ATOM   6533 C2   LIG     1     -11.170  -2.964  20.913  1.00  0.00      LIG  
ATOM   6534 C3   LIG     1      -8.233  -5.201  20.241  1.00  0.00      LIG  
ATOM   6535 C4   LIG     1      -8.729  -2.708  21.462  1.00  0.00      LIG  
ATOM   6536 C5   LIG     1      -7.092  -4.617  21.097  1.00  0.00      LIG  
ATOM   6537 C6   LIG     1     -10.821  -5.684  20.202  1.00  0.00      LIG  
ATOM   6538 C7   LIG     1     -12.363  -3.842  20.975  1.00  0.00      LIG  
ATOM   6539 C8   LIG     1      -7.439  -3.355  21.888  1.00  0.00      LIG  
ATOM   6540 C9   LIG     1     -11.671  -1.710  21.629  1.00  0.00      LIG  
ATOM   6541 C10  LIG     1     -12.191  -5.303  20.749  1.00  0.00      LIG  
ATOM   6542 C11  LIG     1     -10.159  -3.887  23.048  1.00  0.00      LIG  
ATOM   6543 C12  LIG     1      -8.239  -4.611  18.825  1.00  0.00      LIG  
ATOM   6544 C13  LIG     1     -13.480  -3.141  21.198  1.00  0.00      LIG  
ATOM   6545 C14  LIG     1     -10.994  -2.512  19.457  1.00  0.00      LIG  
ATOM   6546 C15  LIG     1     -13.173  -1.710  21.438  1.00  0.00      LIG  
ATOM   6547 C16  LIG     1      -7.888  -6.684  20.079  1.00  0.00      LIG  
ATOM   6548 C17  LIG     1      -5.804  -4.429  20.338  1.00  0.00      LIG  
ATOM   6549 C18  LIG     1     -14.923  -3.546  21.152  1.00  0.00      LIG  
ATOM   6550 C19  LIG     1      -6.892  -4.628  18.165  1.00  0.00      LIG  
ATOM   6551 C20  LIG     1      -5.696  -4.430  19.003  1.00  0.00      LIG  
ATOM   6552 C21  LIG     1      -4.574  -4.299  21.177  1.00  0.00      LIG  
ATOM   6553 C22  LIG     1     -15.303  -4.790  21.950  1.00  0.00      LIG  
ATOM   6554 C23  LIG     1     -15.344  -3.725  19.709  1.00  0.00      LIG  
ATOM   6555 C24  LIG     1     -15.132  -4.601  23.456  1.00  0.00      LIG  
ATOM   6556 C25  LIG     1     -15.512  -5.889  24.210  1.00  0.00      LIG  
ATOM   6557 C26  LIG     1     -15.318  -5.881  25.748  1.00  0.00      LIG  
ATOM   6558 C27  LIG     1     -16.181  -4.868  26.482  1.00  0.00      LIG  
ATOM   6559 C28  LIG     1     -13.865  -5.662  26.132  1.00  0.00      LIG  
ATOM   6560 H    LIG     1      -9.485  -5.717  21.833  1.00  0.00      LIG  
ATOM   6561 H1   LIG     1      -8.904  -1.836  22.097  1.00  0.00      LIG  
ATOM   6562 H2   LIG     1      -8.582  -2.321  20.454  1.00  0.00      LIG  
ATOM   6563 H3   LIG     1      -6.871  -5.376  21.853  1.00  0.00      LIG  
ATOM   6564 H4   LIG     1     -10.790  -5.416  19.144  1.00  0.00      LIG  
ATOM   6565 H5   LIG     1      -7.491  -3.615  22.948  1.00  0.00      LIG  
ATOM   6566 H6   LIG     1      -6.657  -2.593  21.824  1.00  0.00      LIG  
ATOM   6567 H7   LIG     1     -11.222  -0.797  21.226  1.00  0.00      LIG  
ATOM   6568 H8   LIG     1     -11.470  -1.712  22.701  1.00  0.00      LIG  
ATOM   6569 H9   LIG     1     -12.347  -5.816  21.704  1.00  0.00      LIG  
ATOM   6570 H10  LIG     1     -12.965  -5.680  20.074  1.00  0.00      LIG  
ATOM   6571 H11  LIG     1      -9.378  -4.514  23.483  1.00  0.00      LIG  
ATOM   6572 H12  LIG     1     -11.109  -4.389  23.242  1.00  0.00      LIG  
ATOM   6573 H13  LIG     1     -10.149  -2.950  23.609  1.00  0.00      LIG  
ATOM   6574 H14  LIG     1      -8.564  -3.573  18.819  1.00  0.00      LIG  
ATOM   6575 H15  LIG     1      -8.910  -5.184  18.181  1.00  0.00      LIG  
ATOM   6576 H16  LIG     1     -10.705  -3.330  18.797  1.00  0.00      LIG  
ATOM   6577 H17  LIG     1     -10.239  -1.727  19.374  1.00  0.00      LIG  
ATOM   6578 H18  LIG     1     -11.915  -2.095  19.038  1.00  0.00      LIG  
ATOM   6579 H19  LIG     1     -13.468  -1.106  20.575  1.00  0.00      LIG  
ATOM   6580 H20  LIG     1     -13.674  -1.331  22.331  1.00  0.00      LIG  
ATOM   6581 H21  LIG     1      -8.067  -7.224  21.012  1.00  0.00      LIG  
ATOM   6582 H22  LIG     1      -6.841  -6.842  19.810  1.00  0.00      LIG  
ATOM   6583 H23  LIG     1      -8.487  -7.146  19.291  1.00  0.00      LIG  
ATOM   6584 H24  LIG     1     -15.501  -2.708  21.541  1.00  0.00      LIG  
ATOM   6585 H25  LIG     1      -9.908  -7.383  19.970  1.00  0.00      LIG  
ATOM   6586 H26  LIG     1      -4.744  -4.322  18.499  1.00  0.00      LIG  
ATOM   6587 H27  LIG     1      -4.500  -5.149  21.860  1.00  0.00      LIG  
ATOM   6588 H28  LIG     1      -4.602  -3.381  21.768  1.00  0.00      LIG  
ATOM   6589 H29  LIG     1      -3.662  -4.277  20.572  1.00  0.00      LIG  
ATOM   6590 H30  LIG     1     -14.734  -5.650  21.593  1.00  0.00      LIG  
ATOM   6591 H31  LIG     1     -16.355  -5.009  21.743  1.00  0.00      LIG  
ATOM   6592 H32  LIG     1     -14.890  -4.619  19.273  1.00  0.00      LIG  
ATOM   6593 H33  LIG     1     -16.429  -3.831  19.653  1.00  0.00      LIG  
ATOM   6594 H34  LIG     1     -15.063  -2.862  19.097  1.00  0.00      LIG  
ATOM   6595 H35  LIG     1     -14.095  -4.328  23.668  1.00  0.00      LIG  
ATOM   6596 H36  LIG     1     -16.558  -6.130  24.002  1.00  0.00      LIG  
ATOM   6597 H37  LIG     1     -15.687  -2.738  23.339  1.00  0.00      LIG  
ATOM   6598 H38  LIG     1     -14.809  -7.696  24.278  1.00  0.00      LIG  
ATOM   6599 H39  LIG     1     -16.168  -5.052  27.560  1.00  0.00      LIG  
ATOM   6600 H40  LIG     1     -17.222  -4.946  26.157  1.00  0.00      LIG  
ATOM   6601 H41  LIG     1     -15.833  -3.846  26.313  1.00  0.00      LIG  
ATOM   6602 H42  LIG     1     -13.220  -6.428  25.691  1.00  0.00      LIG  
ATOM   6603 H43  LIG     1     -13.514  -4.677  25.813  1.00  0.00      LIG  
ATOM   6604 H44  LIG     1     -13.742  -5.736  27.215  1.00  0.00      LIG  
ATOM   6605 H45  LIG     1     -16.663  -7.247  26.093  1.00  0.00      LIG  
TER
REMARK  Energy: 54.1675
REMARK  SimpleFitness: 54.1675
REMARK  FullFitness: -1560.6243
REMARK  InterFull: -24.8404
REMARK  IntraFull: 109.382
REMARK  solvFull: -1929.07
REMARK  surfFull: 283.904
REMARK  extraFull: 0.0
REMARK  deltaGcompsolvpol: -1929.07
REMARK  deltaGcompsolvnonpol: 283.904
REMARK  deltaGprotsolvpol: -1938.72
REMARK  deltaGprotsolvnonpol: 281.59
REMARK  deltaGligsolvpol: -12.0612
REMARK  deltaGligsolvnonpol: 15.2244
REMARK  deltaGvdw: -24.8404
REMARK  deltaGelec: 0.0
REMARK  deltaG: -6.232499
REMARK  Cluster: 5
REMARK  ClusterRank: 2
ATOM   6526 O    LIG     1     -10.789  -7.106  20.271  1.00  0.00      LIG  
ATOM   6527 O1   LIG     1      -6.776  -4.692  16.951  1.00  0.00      LIG  
ATOM   6528 O2   LIG     1     -15.972  -3.521  23.846  1.00  0.00      LIG  
ATOM   6529 O3   LIG     1     -14.729  -6.950  23.658  1.00  0.00      LIG  
ATOM   6530 O4   LIG     1     -15.711  -7.156  26.266  1.00  0.00      LIG  
ATOM   6531 C    LIG     1      -9.923  -3.653  21.546  1.00  0.00      LIG  
ATOM   6532 C1   LIG     1      -9.615  -5.066  20.964  1.00  0.00      LIG  
ATOM   6533 C2   LIG     1     -11.170  -2.964  20.913  1.00  0.00      LIG  
ATOM   6534 C3   LIG     1      -8.233  -5.201  20.241  1.00  0.00      LIG  
ATOM   6535 C4   LIG     1      -8.729  -2.708  21.462  1.00  0.00      LIG  
ATOM   6536 C5   LIG     1      -7.092  -4.617  21.097  1.00  0.00      LIG  
ATOM   6537 C6   LIG     1     -10.821  -5.684  20.202  1.00  0.00      LIG  
ATOM   6538 C7   LIG     1     -12.363  -3.842  20.975  1.00  0.00      LIG  
ATOM   6539 C8   LIG     1      -7.439  -3.355  21.888  1.00  0.00      LIG  
ATOM   6540 C9   LIG     1     -11.671  -1.710  21.629  1.00  0.00      LIG  
ATOM   6541 C10  LIG     1     -12.191  -5.303  20.749  1.00  0.00      LIG  
ATOM   6542 C11  LIG     1     -10.159  -3.887  23.048  1.00  0.00      LIG  
ATOM   6543 C12  LIG     1      -8.239  -4.611  18.825  1.00  0.00      LIG  
ATOM   6544 C13  LIG     1     -13.480  -3.141  21.198  1.00  0.00      LIG  
ATOM   6545 C14  LIG     1     -10.994  -2.512  19.457  1.00  0.00      LIG  
ATOM   6546 C15  LIG     1     -13.173  -1.710  21.438  1.00  0.00      LIG  
ATOM   6547 C16  LIG     1      -7.888  -6.684  20.079  1.00  0.00      LIG  
ATOM   6548 C17  LIG     1      -5.804  -4.429  20.338  1.00  0.00      LIG  
ATOM   6549 C18  LIG     1     -14.923  -3.546  21.152  1.00  0.00      LIG  
ATOM   6550 C19  LIG     1      -6.892  -4.628  18.165  1.00  0.00      LIG  
ATOM   6551 C20  LIG     1      -5.696  -4.430  19.003  1.00  0.00      LIG  
ATOM   6552 C21  LIG     1      -4.574  -4.299  21.177  1.00  0.00      LIG  
ATOM   6553 C22  LIG     1     -15.303  -4.790  21.950  1.00  0.00      LIG  
ATOM   6554 C23  LIG     1     -15.344  -3.725  19.709  1.00  0.00      LIG  
ATOM   6555 C24  LIG     1     -15.132  -4.601  23.456  1.00  0.00      LIG  
ATOM   6556 C25  LIG     1     -15.512  -5.889  24.210  1.00  0.00      LIG  
ATOM   6557 C26  LIG     1     -15.318  -5.881  25.748  1.00  0.00      LIG  
ATOM   6558 C27  LIG     1     -16.181  -4.868  26.482  1.00  0.00      LIG  
ATOM   6559 C28  LIG     1     -13.865  -5.662  26.132  1.00  0.00      LIG  
ATOM   6560 H    LIG     1      -9.485  -5.717  21.833  1.00  0.00      LIG  
ATOM   6561 H1   LIG     1      -8.904  -1.836  22.097  1.00  0.00      LIG  
ATOM   6562 H2   LIG     1      -8.582  -2.321  20.454  1.00  0.00      LIG  
ATOM   6563 H3   LIG     1      -6.871  -5.376  21.853  1.00  0.00      LIG  
ATOM   6564 H4   LIG     1     -10.790  -5.416  19.144  1.00  0.00      LIG  
ATOM   6565 H5   LIG     1      -7.491  -3.615  22.948  1.00  0.00      LIG  
ATOM   6566 H6   LIG     1      -6.657  -2.593  21.824  1.00  0.00      LIG  
ATOM   6567 H7   LIG     1     -11.222  -0.797  21.226  1.00  0.00      LIG  
ATOM   6568 H8   LIG     1     -11.470  -1.712  22.701  1.00  0.00      LIG  
ATOM   6569 H9   LIG     1     -12.347  -5.816  21.704  1.00  0.00      LIG  
ATOM   6570 H10  LIG     1     -12.965  -5.680  20.074  1.00  0.00      LIG  
ATOM   6571 H11  LIG     1      -9.378  -4.514  23.483  1.00  0.00      LIG  
ATOM   6572 H12  LIG     1     -11.109  -4.389  23.242  1.00  0.00      LIG  
ATOM   6573 H13  LIG     1     -10.149  -2.950  23.609  1.00  0.00      LIG  
ATOM   6574 H14  LIG     1      -8.564  -3.573  18.819  1.00  0.00      LIG  
ATOM   6575 H15  LIG     1      -8.910  -5.184  18.181  1.00  0.00      LIG  
ATOM   6576 H16  LIG     1     -10.705  -3.330  18.797  1.00  0.00      LIG  
ATOM   6577 H17  LIG     1     -10.239  -1.727  19.374  1.00  0.00      LIG  
ATOM   6578 H18  LIG     1     -11.915  -2.095  19.038  1.00  0.00      LIG  
ATOM   6579 H19  LIG     1     -13.468  -1.106  20.575  1.00  0.00      LIG  
ATOM   6580 H20  LIG     1     -13.674  -1.331  22.331  1.00  0.00      LIG  
ATOM   6581 H21  LIG     1      -8.067  -7.224  21.012  1.00  0.00      LIG  
ATOM   6582 H22  LIG     1      -6.841  -6.842  19.810  1.00  0.00      LIG  
ATOM   6583 H23  LIG     1      -8.487  -7.146  19.291  1.00  0.00      LIG  
ATOM   6584 H24  LIG     1     -15.501  -2.708  21.541  1.00  0.00      LIG  
ATOM   6585 H25  LIG     1      -9.908  -7.383  19.970  1.00  0.00      LIG  
ATOM   6586 H26  LIG     1      -4.744  -4.322  18.499  1.00  0.00      LIG  
ATOM   6587 H27  LIG     1      -4.500  -5.149  21.860  1.00  0.00      LIG  
ATOM   6588 H28  LIG     1      -4.602  -3.381  21.768  1.00  0.00      LIG  
ATOM   6589 H29  LIG     1      -3.662  -4.277  20.572  1.00  0.00      LIG  
ATOM   6590 H30  LIG     1     -14.734  -5.650  21.593  1.00  0.00      LIG  
ATOM   6591 H31  LIG     1     -16.355  -5.009  21.743  1.00  0.00      LIG  
ATOM   6592 H32  LIG     1     -14.890  -4.619  19.273  1.00  0.00      LIG  
ATOM   6593 H33  LIG     1     -16.429  -3.831  19.653  1.00  0.00      LIG  
ATOM   6594 H34  LIG     1     -15.063  -2.862  19.097  1.00  0.00      LIG  
ATOM   6595 H35  LIG     1     -14.095  -4.328  23.668  1.00  0.00      LIG  
ATOM   6596 H36  LIG     1     -16.558  -6.130  24.002  1.00  0.00      LIG  
ATOM   6597 H37  LIG     1     -15.687  -2.738  23.339  1.00  0.00      LIG  
ATOM   6598 H38  LIG     1     -14.809  -7.696  24.278  1.00  0.00      LIG  
ATOM   6599 H39  LIG     1     -16.168  -5.052  27.560  1.00  0.00      LIG  
ATOM   6600 H40  LIG     1     -17.222  -4.946  26.157  1.00  0.00      LIG  
ATOM   6601 H41  LIG     1     -15.833  -3.846  26.313  1.00  0.00      LIG  
ATOM   6602 H42  LIG     1     -13.220  -6.428  25.691  1.00  0.00      LIG  
ATOM   6603 H43  LIG     1     -13.514  -4.677  25.813  1.00  0.00      LIG  
ATOM   6604 H44  LIG     1     -13.742  -5.736  27.215  1.00  0.00      LIG  
ATOM   6605 H45  LIG     1     -16.663  -7.247  26.093  1.00  0.00      LIG  
TER
REMARK  Energy: 56.3266
REMARK  SimpleFitness: 56.3266
REMARK  FullFitness: -1557.1389
REMARK  InterFull: -21.0819
REMARK  IntraFull: 111.15
REMARK  solvFull: -1931.28
REMARK  surfFull: 284.073
REMARK  extraFull: 0.0
REMARK  deltaGcompsolvpol: -1931.28
REMARK  deltaGcompsolvnonpol: 284.073
REMARK  deltaGprotsolvpol: -1938.72
REMARK  deltaGprotsolvnonpol: 281.59
REMARK  deltaGligsolvpol: -13.0281
REMARK  deltaGligsolvnonpol: 15.2094
REMARK  deltaGvdw: -21.0819
REMARK  deltaGelec: 0.0
REMARK  deltaG: -5.935621
REMARK  Cluster: 5
REMARK  ClusterRank: 3
ATOM   6526 O    LIG     1     -10.742  -7.106  20.411  1.00  0.00      LIG  
ATOM   6527 O1   LIG     1      -6.575  -4.814  17.274  1.00  0.00      LIG  
ATOM   6528 O2   LIG     1     -16.092  -3.708  23.788  1.00  0.00      LIG  
ATOM   6529 O3   LIG     1     -14.623  -7.043  23.527  1.00  0.00      LIG  
ATOM   6530 O4   LIG     1     -15.617  -7.377  26.123  1.00  0.00      LIG  
ATOM   6531 C    LIG     1      -9.971  -3.607  21.655  1.00  0.00      LIG  
ATOM   6532 C1   LIG     1      -9.626  -5.036  21.137  1.00  0.00      LIG  
ATOM   6533 C2   LIG     1     -11.198  -2.957  20.947  1.00  0.00      LIG  
ATOM   6534 C3   LIG     1      -8.205  -5.184  20.500  1.00  0.00      LIG  
ATOM   6535 C4   LIG     1      -8.789  -2.646  21.580  1.00  0.00      LIG  
ATOM   6536 C5   LIG     1      -7.117  -4.548  21.389  1.00  0.00      LIG  
ATOM   6537 C6   LIG     1     -10.786  -5.685  20.328  1.00  0.00      LIG  
ATOM   6538 C7   LIG     1     -12.380  -3.851  20.999  1.00  0.00      LIG  
ATOM   6539 C8   LIG     1      -7.509  -3.248  22.090  1.00  0.00      LIG  
ATOM   6540 C9   LIG     1     -11.737  -1.683  21.598  1.00  0.00      LIG  
ATOM   6541 C10  LIG     1     -12.181  -5.313  20.810  1.00  0.00      LIG  
ATOM   6542 C11  LIG     1     -10.263  -3.790  23.154  1.00  0.00      LIG  
ATOM   6543 C12  LIG     1      -8.138  -4.657  19.060  1.00  0.00      LIG  
ATOM   6544 C13  LIG     1     -13.513  -3.162  21.181  1.00  0.00      LIG  
ATOM   6545 C14  LIG     1     -10.968  -2.552  19.484  1.00  0.00      LIG  
ATOM   6546 C15  LIG     1     -13.234  -1.720  21.380  1.00  0.00      LIG  
ATOM   6547 C16  LIG     1      -7.836  -6.670  20.427  1.00  0.00      LIG  
ATOM   6548 C17  LIG     1      -5.789  -4.390  20.694  1.00  0.00      LIG  
ATOM   6549 C18  LIG     1     -14.952  -3.586  21.128  1.00  0.00      LIG  
ATOM   6550 C19  LIG     1      -6.757  -4.696  18.477  1.00  0.00      LIG  
ATOM   6551 C20  LIG     1      -5.608  -4.453  19.368  1.00  0.00      LIG  
ATOM   6552 C21  LIG     1      -4.609  -4.210  21.593  1.00  0.00      LIG  
ATOM   6553 C22  LIG     1     -15.323  -4.867  21.872  1.00  0.00      LIG  
ATOM   6554 C23  LIG     1     -15.371  -3.706  19.678  1.00  0.00      LIG  
ATOM   6555 C24  LIG     1     -15.178  -4.721  23.385  1.00  0.00      LIG  
ATOM   6556 C25  LIG     1     -15.478  -6.051  24.099  1.00  0.00      LIG  
ATOM   6557 C26  LIG     1     -15.293  -6.071  25.639  1.00  0.00      LIG  
ATOM   6558 C27  LIG     1     -16.212  -5.123  26.391  1.00  0.00      LIG  
ATOM   6559 C28  LIG     1     -13.856  -5.782  26.039  1.00  0.00      LIG  
ATOM   6560 H    LIG     1      -9.545  -5.660  22.032  1.00  0.00      LIG  
ATOM   6561 H1   LIG     1      -9.006  -1.749  22.167  1.00  0.00      LIG  
ATOM   6562 H2   LIG     1      -8.604  -2.302  20.563  1.00  0.00      LIG  
ATOM   6563 H3   LIG     1      -6.936  -5.266  22.195  1.00  0.00      LIG  
ATOM   6564 H4   LIG     1     -10.710  -5.430  19.270  1.00  0.00      LIG  
ATOM   6565 H5   LIG     1      -7.598  -3.446  23.161  1.00  0.00      LIG  
ATOM   6566 H6   LIG     1      -6.735  -2.478  22.011  1.00  0.00      LIG  
ATOM   6567 H7   LIG     1     -11.300  -0.779  21.163  1.00  0.00      LIG  
ATOM   6568 H8   LIG     1     -11.555  -1.631  22.673  1.00  0.00      LIG  
ATOM   6569 H9   LIG     1     -12.371  -5.811  21.766  1.00  0.00      LIG  
ATOM   6570 H10  LIG     1     -12.921  -5.709  20.108  1.00  0.00      LIG  
ATOM   6571 H11  LIG     1      -9.488  -4.388  23.641  1.00  0.00      LIG  
ATOM   6572 H12  LIG     1     -11.211  -4.303  23.329  1.00  0.00      LIG  
ATOM   6573 H13  LIG     1     -10.291  -2.835  23.682  1.00  0.00      LIG  
ATOM   6574 H14  LIG     1      -8.473  -3.623  18.989  1.00  0.00      LIG  
ATOM   6575 H15  LIG     1      -8.770  -5.266  18.409  1.00  0.00      LIG  
ATOM   6576 H16  LIG     1     -10.621  -3.381  18.868  1.00  0.00      LIG  
ATOM   6577 H17  LIG     1     -10.235  -1.746  19.407  1.00  0.00      LIG  
ATOM   6578 H18  LIG     1     -11.883  -2.180  19.012  1.00  0.00      LIG  
ATOM   6579 H19  LIG     1     -13.524  -1.148  20.495  1.00  0.00      LIG  
ATOM   6580 H20  LIG     1     -13.756  -1.322  22.253  1.00  0.00      LIG  
ATOM   6581 H21  LIG     1      -8.072  -7.170  21.370  1.00  0.00      LIG  
ATOM   6582 H22  LIG     1      -6.774  -6.829  20.234  1.00  0.00      LIG  
ATOM   6583 H23  LIG     1      -8.380  -7.173  19.623  1.00  0.00      LIG  
ATOM   6584 H24  LIG     1     -15.536  -2.771  21.555  1.00  0.00      LIG  
ATOM   6585 H25  LIG     1      -9.842  -7.375  20.166  1.00  0.00      LIG  
ATOM   6586 H26  LIG     1      -4.630  -4.365  18.913  1.00  0.00      LIG  
ATOM   6587 H27  LIG     1      -4.569  -5.025  22.321  1.00  0.00      LIG  
ATOM   6588 H28  LIG     1      -4.675  -3.265  22.137  1.00  0.00      LIG  
ATOM   6589 H29  LIG     1      -3.664  -4.210  21.041  1.00  0.00      LIG  
ATOM   6590 H30  LIG     1     -14.735  -5.704  21.494  1.00  0.00      LIG  
ATOM   6591 H31  LIG     1     -16.368  -5.096  21.641  1.00  0.00      LIG  
ATOM   6592 H32  LIG     1     -14.905  -4.575  19.205  1.00  0.00      LIG  
ATOM   6593 H33  LIG     1     -16.455  -3.821  19.617  1.00  0.00      LIG  
ATOM   6594 H34  LIG     1     -15.101  -2.814  19.104  1.00  0.00      LIG  
ATOM   6595 H35  LIG     1     -14.164  -4.383  23.611  1.00  0.00      LIG  
ATOM   6596 H36  LIG     1     -16.505  -6.354  23.876  1.00  0.00      LIG  
ATOM   6597 H37  LIG     1     -15.936  -3.546  24.734  1.00  0.00      LIG  
ATOM   6598 H38  LIG     1     -14.677  -7.818  24.114  1.00  0.00      LIG  
ATOM   6599 H39  LIG     1     -16.198  -5.334  27.465  1.00  0.00      LIG  
ATOM   6600 H40  LIG     1     -17.246  -5.245  26.054  1.00  0.00      LIG  
ATOM   6601 H41  LIG     1     -15.915  -4.081  26.251  1.00  0.00      LIG  
ATOM   6602 H42  LIG     1     -13.168  -6.505  25.592  1.00  0.00      LIG  
ATOM   6603 H43  LIG     1     -13.555  -4.775  25.739  1.00  0.00      LIG  
ATOM   6604 H44  LIG     1     -13.739  -5.867  27.123  1.00  0.00      LIG  
ATOM   6605 H45  LIG     1     -16.562  -7.519  25.941  1.00  0.00      LIG  
TER
REMARK  Energy: 56.3266
REMARK  SimpleFitness: 56.3266
REMARK  FullFitness: -1557.1389
REMARK  InterFull: -21.0819
REMARK  IntraFull: 111.15
REMARK  solvFull: -1931.28
REMARK  surfFull: 284.073
REMARK  extraFull: 0.0
REMARK  deltaGcompsolvpol: -1931.28
REMARK  deltaGcompsolvnonpol: 284.073
REMARK  deltaGprotsolvpol: -1938.72
REMARK  deltaGprotsolvnonpol: 281.59
REMARK  deltaGligsolvpol: -13.0281
REMARK  deltaGligsolvnonpol: 15.2094
REMARK  deltaGvdw: -21.0819
REMARK  deltaGelec: 0.0
REMARK  deltaG: -5.935621
REMARK  Cluster: 5
REMARK  ClusterRank: 4
ATOM   6526 O    LIG     1     -10.742  -7.106  20.411  1.00  0.00      LIG  
ATOM   6527 O1   LIG     1      -6.575  -4.814  17.274  1.00  0.00      LIG  
ATOM   6528 O2   LIG     1     -16.092  -3.708  23.788  1.00  0.00      LIG  
ATOM   6529 O3   LIG     1     -14.623  -7.043  23.527  1.00  0.00      LIG  
ATOM   6530 O4   LIG     1     -15.617  -7.377  26.123  1.00  0.00      LIG  
ATOM   6531 C    LIG     1      -9.971  -3.607  21.655  1.00  0.00      LIG  
ATOM   6532 C1   LIG     1      -9.626  -5.036  21.137  1.00  0.00      LIG  
ATOM   6533 C2   LIG     1     -11.198  -2.957  20.947  1.00  0.00      LIG  
ATOM   6534 C3   LIG     1      -8.205  -5.184  20.500  1.00  0.00      LIG  
ATOM   6535 C4   LIG     1      -8.789  -2.646  21.580  1.00  0.00      LIG  
ATOM   6536 C5   LIG     1      -7.117  -4.548  21.389  1.00  0.00      LIG  
ATOM   6537 C6   LIG     1     -10.786  -5.685  20.328  1.00  0.00      LIG  
ATOM   6538 C7   LIG     1     -12.380  -3.851  20.999  1.00  0.00      LIG  
ATOM   6539 C8   LIG     1      -7.509  -3.248  22.090  1.00  0.00      LIG  
ATOM   6540 C9   LIG     1     -11.737  -1.683  21.598  1.00  0.00      LIG  
ATOM   6541 C10  LIG     1     -12.181  -5.313  20.810  1.00  0.00      LIG  
ATOM   6542 C11  LIG     1     -10.263  -3.790  23.154  1.00  0.00      LIG  
ATOM   6543 C12  LIG     1      -8.138  -4.657  19.060  1.00  0.00      LIG  
ATOM   6544 C13  LIG     1     -13.513  -3.162  21.181  1.00  0.00      LIG  
ATOM   6545 C14  LIG     1     -10.968  -2.552  19.484  1.00  0.00      LIG  
ATOM   6546 C15  LIG     1     -13.234  -1.720  21.380  1.00  0.00      LIG  
ATOM   6547 C16  LIG     1      -7.836  -6.670  20.427  1.00  0.00      LIG  
ATOM   6548 C17  LIG     1      -5.789  -4.390  20.694  1.00  0.00      LIG  
ATOM   6549 C18  LIG     1     -14.952  -3.586  21.128  1.00  0.00      LIG  
ATOM   6550 C19  LIG     1      -6.757  -4.696  18.477  1.00  0.00      LIG  
ATOM   6551 C20  LIG     1      -5.608  -4.453  19.368  1.00  0.00      LIG  
ATOM   6552 C21  LIG     1      -4.609  -4.210  21.593  1.00  0.00      LIG  
ATOM   6553 C22  LIG     1     -15.323  -4.867  21.872  1.00  0.00      LIG  
ATOM   6554 C23  LIG     1     -15.371  -3.706  19.678  1.00  0.00      LIG  
ATOM   6555 C24  LIG     1     -15.178  -4.721  23.385  1.00  0.00      LIG  
ATOM   6556 C25  LIG     1     -15.478  -6.051  24.099  1.00  0.00      LIG  
ATOM   6557 C26  LIG     1     -15.293  -6.071  25.639  1.00  0.00      LIG  
ATOM   6558 C27  LIG     1     -16.212  -5.123  26.391  1.00  0.00      LIG  
ATOM   6559 C28  LIG     1     -13.856  -5.782  26.039  1.00  0.00      LIG  
ATOM   6560 H    LIG     1      -9.545  -5.660  22.032  1.00  0.00      LIG  
ATOM   6561 H1   LIG     1      -9.006  -1.749  22.167  1.00  0.00      LIG  
ATOM   6562 H2   LIG     1      -8.604  -2.302  20.563  1.00  0.00      LIG  
ATOM   6563 H3   LIG     1      -6.936  -5.266  22.195  1.00  0.00      LIG  
ATOM   6564 H4   LIG     1     -10.710  -5.430  19.270  1.00  0.00      LIG  
ATOM   6565 H5   LIG     1      -7.598  -3.446  23.161  1.00  0.00      LIG  
ATOM   6566 H6   LIG     1      -6.735  -2.478  22.011  1.00  0.00      LIG  
ATOM   6567 H7   LIG     1     -11.300  -0.779  21.163  1.00  0.00      LIG  
ATOM   6568 H8   LIG     1     -11.555  -1.631  22.673  1.00  0.00      LIG  
ATOM   6569 H9   LIG     1     -12.371  -5.811  21.766  1.00  0.00      LIG  
ATOM   6570 H10  LIG     1     -12.921  -5.709  20.108  1.00  0.00      LIG  
ATOM   6571 H11  LIG     1      -9.488  -4.388  23.641  1.00  0.00      LIG  
ATOM   6572 H12  LIG     1     -11.211  -4.303  23.329  1.00  0.00      LIG  
ATOM   6573 H13  LIG     1     -10.291  -2.835  23.682  1.00  0.00      LIG  
ATOM   6574 H14  LIG     1      -8.473  -3.623  18.989  1.00  0.00      LIG  
ATOM   6575 H15  LIG     1      -8.770  -5.266  18.409  1.00  0.00      LIG  
ATOM   6576 H16  LIG     1     -10.621  -3.381  18.868  1.00  0.00      LIG  
ATOM   6577 H17  LIG     1     -10.235  -1.746  19.407  1.00  0.00      LIG  
ATOM   6578 H18  LIG     1     -11.883  -2.180  19.012  1.00  0.00      LIG  
ATOM   6579 H19  LIG     1     -13.524  -1.148  20.495  1.00  0.00      LIG  
ATOM   6580 H20  LIG     1     -13.756  -1.322  22.253  1.00  0.00      LIG  
ATOM   6581 H21  LIG     1      -8.072  -7.170  21.370  1.00  0.00      LIG  
ATOM   6582 H22  LIG     1      -6.774  -6.829  20.234  1.00  0.00      LIG  
ATOM   6583 H23  LIG     1      -8.380  -7.173  19.623  1.00  0.00      LIG  
ATOM   6584 H24  LIG     1     -15.536  -2.771  21.555  1.00  0.00      LIG  
ATOM   6585 H25  LIG     1      -9.842  -7.375  20.166  1.00  0.00      LIG  
ATOM   6586 H26  LIG     1      -4.630  -4.365  18.913  1.00  0.00      LIG  
ATOM   6587 H27  LIG     1      -4.569  -5.025  22.321  1.00  0.00      LIG  
ATOM   6588 H28  LIG     1      -4.675  -3.265  22.137  1.00  0.00      LIG  
ATOM   6589 H29  LIG     1      -3.664  -4.210  21.041  1.00  0.00      LIG  
ATOM   6590 H30  LIG     1     -14.735  -5.704  21.494  1.00  0.00      LIG  
ATOM   6591 H31  LIG     1     -16.368  -5.096  21.641  1.00  0.00      LIG  
ATOM   6592 H32  LIG     1     -14.905  -4.575  19.205  1.00  0.00      LIG  
ATOM   6593 H33  LIG     1     -16.455  -3.821  19.617  1.00  0.00      LIG  
ATOM   6594 H34  LIG     1     -15.101  -2.814  19.104  1.00  0.00      LIG  
ATOM   6595 H35  LIG     1     -14.164  -4.383  23.611  1.00  0.00      LIG  
ATOM   6596 H36  LIG     1     -16.505  -6.354  23.876  1.00  0.00      LIG  
ATOM   6597 H37  LIG     1     -15.936  -3.546  24.734  1.00  0.00      LIG  
ATOM   6598 H38  LIG     1     -14.677  -7.818  24.114  1.00  0.00      LIG  
ATOM   6599 H39  LIG     1     -16.198  -5.334  27.465  1.00  0.00      LIG  
ATOM   6600 H40  LIG     1     -17.246  -5.245  26.054  1.00  0.00      LIG  
ATOM   6601 H41  LIG     1     -15.915  -4.081  26.251  1.00  0.00      LIG  
ATOM   6602 H42  LIG     1     -13.168  -6.505  25.592  1.00  0.00      LIG  
ATOM   6603 H43  LIG     1     -13.555  -4.775  25.739  1.00  0.00      LIG  
ATOM   6604 H44  LIG     1     -13.739  -5.867  27.123  1.00  0.00      LIG  
ATOM   6605 H45  LIG     1     -16.562  -7.519  25.941  1.00  0.00      LIG  
TER
REMARK  Energy: 57.2586
REMARK  SimpleFitness: 57.2586
REMARK  FullFitness: -1554.0896
REMARK  InterFull: -19.1196
REMARK  IntraFull: 111.002
REMARK  solvFull: -1929.91
REMARK  surfFull: 283.938
REMARK  extraFull: 0.0
REMARK  deltaGcompsolvpol: -1929.91
REMARK  deltaGcompsolvnonpol: 283.938
REMARK  deltaGprotsolvpol: -1938.72
REMARK  deltaGprotsolvnonpol: 281.59
REMARK  deltaGligsolvpol: -13.2104
REMARK  deltaGligsolvnonpol: 15.2428
REMARK  deltaGvdw: -19.1196
REMARK  deltaGelec: 0.0
REMARK  deltaG: -5.6709185
REMARK  Cluster: 5
REMARK  ClusterRank: 5
ATOM   6526 O    LIG     1     -10.766  -7.162  20.308  1.00  0.00      LIG  
ATOM   6527 O1   LIG     1      -6.838  -4.681  16.893  1.00  0.00      LIG  
ATOM   6528 O2   LIG     1     -15.743  -3.616  23.993  1.00  0.00      LIG  
ATOM   6529 O3   LIG     1     -14.818  -7.137  23.659  1.00  0.00      LIG  
ATOM   6530 O4   LIG     1     -15.752  -7.350  26.281  1.00  0.00      LIG  
ATOM   6531 C    LIG     1      -9.907  -3.692  21.541  1.00  0.00      LIG  
ATOM   6532 C1   LIG     1      -9.597  -5.105  20.960  1.00  0.00      LIG  
ATOM   6533 C2   LIG     1     -11.172  -3.019  20.928  1.00  0.00      LIG  
ATOM   6534 C3   LIG     1      -8.229  -5.228  20.211  1.00  0.00      LIG  
ATOM   6535 C4   LIG     1      -8.726  -2.734  21.429  1.00  0.00      LIG  
ATOM   6536 C5   LIG     1      -7.079  -4.630  21.045  1.00  0.00      LIG  
ATOM   6537 C6   LIG     1     -10.812  -5.741  20.226  1.00  0.00      LIG  
ATOM   6538 C7   LIG     1     -12.354  -3.908  21.022  1.00  0.00      LIG  
ATOM   6539 C8   LIG     1      -7.420  -3.364  21.832  1.00  0.00      LIG  
ATOM   6540 C9   LIG     1     -11.665  -1.762  21.645  1.00  0.00      LIG  
ATOM   6541 C10  LIG     1     -12.177  -5.367  20.790  1.00  0.00      LIG  
ATOM   6542 C11  LIG     1     -10.112  -3.922  23.048  1.00  0.00      LIG  
ATOM   6543 C12  LIG     1      -8.267  -4.642  18.794  1.00  0.00      LIG  
ATOM   6544 C13  LIG     1     -13.471  -3.215  21.273  1.00  0.00      LIG  
ATOM   6545 C14  LIG     1     -11.033  -2.578  19.464  1.00  0.00      LIG  
ATOM   6546 C15  LIG     1     -13.172  -1.781  21.504  1.00  0.00      LIG  
ATOM   6547 C16  LIG     1      -7.872  -6.708  20.046  1.00  0.00      LIG  
ATOM   6548 C17  LIG     1      -5.805  -4.436  20.264  1.00  0.00      LIG  
ATOM   6549 C18  LIG     1     -14.912  -3.626  21.257  1.00  0.00      LIG  
ATOM   6550 C19  LIG     1      -6.932  -4.635  18.111  1.00  0.00      LIG  
ATOM   6551 C20  LIG     1      -5.722  -4.433  18.927  1.00  0.00      LIG  
ATOM   6552 C21  LIG     1      -4.562  -4.299  21.082  1.00  0.00      LIG  
ATOM   6553 C22  LIG     1     -15.277  -4.888  22.034  1.00  0.00      LIG  
ATOM   6554 C23  LIG     1     -15.366  -3.773  19.819  1.00  0.00      LIG  
ATOM   6555 C24  LIG     1     -15.032  -4.760  23.536  1.00  0.00      LIG  
ATOM   6556 C25  LIG     1     -15.501  -6.035  24.261  1.00  0.00      LIG  
ATOM   6557 C26  LIG     1     -15.282  -6.089  25.794  1.00  0.00      LIG  
ATOM   6558 C27  LIG     1     -16.066  -5.042  26.569  1.00  0.00      LIG  
ATOM   6559 C28  LIG     1     -13.811  -5.981  26.157  1.00  0.00      LIG  
ATOM   6560 H    LIG     1      -9.442  -5.750  21.830  1.00  0.00      LIG  
ATOM   6561 H1   LIG     1      -8.898  -1.861  22.065  1.00  0.00      LIG  
ATOM   6562 H2   LIG     1      -8.604  -2.350  20.417  1.00  0.00      LIG  
ATOM   6563 H3   LIG     1      -6.839  -5.383  21.802  1.00  0.00      LIG  
ATOM   6564 H4   LIG     1     -10.801  -5.483  19.166  1.00  0.00      LIG  
ATOM   6565 H5   LIG     1      -7.447  -3.615  22.895  1.00  0.00      LIG  
ATOM   6566 H6   LIG     1      -6.648  -2.594  21.744  1.00  0.00      LIG  
ATOM   6567 H7   LIG     1     -11.241  -0.849  21.216  1.00  0.00      LIG  
ATOM   6568 H8   LIG     1     -11.427  -1.746  22.709  1.00  0.00      LIG  
ATOM   6569 H9   LIG     1     -12.322  -5.883  21.745  1.00  0.00      LIG  
ATOM   6570 H10  LIG     1     -12.957  -5.744  20.122  1.00  0.00      LIG  
ATOM   6571 H11  LIG     1      -9.312  -4.535  23.471  1.00  0.00      LIG  
ATOM   6572 H12  LIG     1     -11.050  -4.439  23.263  1.00  0.00      LIG  
ATOM   6573 H13  LIG     1     -10.106  -2.983  23.606  1.00  0.00      LIG  
ATOM   6574 H14  LIG     1      -8.613  -3.611  18.791  1.00  0.00      LIG  
ATOM   6575 H15  LIG     1      -8.939  -5.231  18.163  1.00  0.00      LIG  
ATOM   6576 H16  LIG     1     -10.755  -3.398  18.803  1.00  0.00      LIG  
ATOM   6577 H17  LIG     1     -10.285  -1.789  19.357  1.00  0.00      LIG  
ATOM   6578 H18  LIG     1     -11.967  -2.168  19.066  1.00  0.00      LIG  
ATOM   6579 H19  LIG     1     -13.502  -1.179  20.653  1.00  0.00      LIG  
ATOM   6580 H20  LIG     1     -13.648  -1.410  22.415  1.00  0.00      LIG  
ATOM   6581 H21  LIG     1      -8.024  -7.246  20.986  1.00  0.00      LIG  
ATOM   6582 H22  LIG     1      -6.831  -6.856  19.753  1.00  0.00      LIG  
ATOM   6583 H23  LIG     1      -8.486  -7.179  19.274  1.00  0.00      LIG  
ATOM   6584 H24  LIG     1     -15.483  -2.798  21.677  1.00  0.00      LIG  
ATOM   6585 H25  LIG     1      -9.886  -7.433  20.000  1.00  0.00      LIG  
ATOM   6586 H26  LIG     1      -4.780  -4.316  18.406  1.00  0.00      LIG  
ATOM   6587 H27  LIG     1      -4.468  -5.151  21.760  1.00  0.00      LIG  
ATOM   6588 H28  LIG     1      -4.588  -3.384  21.678  1.00  0.00      LIG  
ATOM   6589 H29  LIG     1      -3.660  -4.266  20.461  1.00  0.00      LIG  
ATOM   6590 H30  LIG     1     -14.745  -5.748  21.623  1.00  0.00      LIG  
ATOM   6591 H31  LIG     1     -16.342  -5.077  21.872  1.00  0.00      LIG  
ATOM   6592 H32  LIG     1     -14.918  -4.654  19.351  1.00  0.00      LIG  
ATOM   6593 H33  LIG     1     -16.452  -3.884  19.788  1.00  0.00      LIG  
ATOM   6594 H34  LIG     1     -15.104  -2.895  19.220  1.00  0.00      LIG  
ATOM   6595 H35  LIG     1     -13.965  -4.592  23.706  1.00  0.00      LIG  
ATOM   6596 H36  LIG     1     -16.567  -6.183  24.068  1.00  0.00      LIG  
ATOM   6597 H37  LIG     1     -16.684  -3.776  23.816  1.00  0.00      LIG  
ATOM   6598 H38  LIG     1     -14.937  -7.891  24.263  1.00  0.00      LIG  
ATOM   6599 H39  LIG     1     -16.070  -5.267  27.639  1.00  0.00      LIG  
ATOM   6600 H40  LIG     1     -17.111  -5.028  26.245  1.00  0.00      LIG  
ATOM   6601 H41  LIG     1     -15.642  -4.044  26.440  1.00  0.00      LIG  
ATOM   6602 H42  LIG     1     -13.226  -6.771  25.677  1.00  0.00      LIG  
ATOM   6603 H43  LIG     1     -13.400  -5.011  25.866  1.00  0.00      LIG  
ATOM   6604 H44  LIG     1     -13.674  -6.101  27.235  1.00  0.00      LIG  
ATOM   6605 H45  LIG     1     -16.716  -7.358  26.156  1.00  0.00      LIG  
TER
REMARK  Energy: 57.2586
REMARK  SimpleFitness: 57.2586
REMARK  FullFitness: -1554.0896
REMARK  InterFull: -19.1196
REMARK  IntraFull: 111.002
REMARK  solvFull: -1929.91
REMARK  surfFull: 283.938
REMARK  extraFull: 0.0
REMARK  deltaGcompsolvpol: -1929.91
REMARK  deltaGcompsolvnonpol: 283.938
REMARK  deltaGprotsolvpol: -1938.72
REMARK  deltaGprotsolvnonpol: 281.59
REMARK  deltaGligsolvpol: -13.2104
REMARK  deltaGligsolvnonpol: 15.2428
REMARK  deltaGvdw: -19.1196
REMARK  deltaGelec: 0.0
REMARK  deltaG: -5.6709185
REMARK  Cluster: 5
REMARK  ClusterRank: 6
ATOM   6526 O    LIG     1     -10.766  -7.162  20.308  1.00  0.00      LIG  
ATOM   6527 O1   LIG     1      -6.838  -4.681  16.893  1.00  0.00      LIG  
ATOM   6528 O2   LIG     1     -15.743  -3.616  23.993  1.00  0.00      LIG  
ATOM   6529 O3   LIG     1     -14.818  -7.137  23.659  1.00  0.00      LIG  
ATOM   6530 O4   LIG     1     -15.752  -7.350  26.281  1.00  0.00      LIG  
ATOM   6531 C    LIG     1      -9.907  -3.692  21.541  1.00  0.00      LIG  
ATOM   6532 C1   LIG     1      -9.597  -5.105  20.960  1.00  0.00      LIG  
ATOM   6533 C2   LIG     1     -11.172  -3.019  20.928  1.00  0.00      LIG  
ATOM   6534 C3   LIG     1      -8.229  -5.228  20.211  1.00  0.00      LIG  
ATOM   6535 C4   LIG     1      -8.726  -2.734  21.429  1.00  0.00      LIG  
ATOM   6536 C5   LIG     1      -7.079  -4.630  21.045  1.00  0.00      LIG  
ATOM   6537 C6   LIG     1     -10.812  -5.741  20.226  1.00  0.00      LIG  
ATOM   6538 C7   LIG     1     -12.354  -3.908  21.022  1.00  0.00      LIG  
ATOM   6539 C8   LIG     1      -7.420  -3.364  21.832  1.00  0.00      LIG  
ATOM   6540 C9   LIG     1     -11.665  -1.762  21.645  1.00  0.00      LIG  
ATOM   6541 C10  LIG     1     -12.177  -5.367  20.790  1.00  0.00      LIG  
ATOM   6542 C11  LIG     1     -10.112  -3.922  23.048  1.00  0.00      LIG  
ATOM   6543 C12  LIG     1      -8.267  -4.642  18.794  1.00  0.00      LIG  
ATOM   6544 C13  LIG     1     -13.471  -3.215  21.273  1.00  0.00      LIG  
ATOM   6545 C14  LIG     1     -11.033  -2.578  19.464  1.00  0.00      LIG  
ATOM   6546 C15  LIG     1     -13.172  -1.781  21.504  1.00  0.00      LIG  
ATOM   6547 C16  LIG     1      -7.872  -6.708  20.046  1.00  0.00      LIG  
ATOM   6548 C17  LIG     1      -5.805  -4.436  20.264  1.00  0.00      LIG  
ATOM   6549 C18  LIG     1     -14.912  -3.626  21.257  1.00  0.00      LIG  
ATOM   6550 C19  LIG     1      -6.932  -4.635  18.111  1.00  0.00      LIG  
ATOM   6551 C20  LIG     1      -5.722  -4.433  18.927  1.00  0.00      LIG  
ATOM   6552 C21  LIG     1      -4.562  -4.299  21.082  1.00  0.00      LIG  
ATOM   6553 C22  LIG     1     -15.277  -4.888  22.034  1.00  0.00      LIG  
ATOM   6554 C23  LIG     1     -15.366  -3.773  19.819  1.00  0.00      LIG  
ATOM   6555 C24  LIG     1     -15.032  -4.760  23.536  1.00  0.00      LIG  
ATOM   6556 C25  LIG     1     -15.501  -6.035  24.261  1.00  0.00      LIG  
ATOM   6557 C26  LIG     1     -15.282  -6.089  25.794  1.00  0.00      LIG  
ATOM   6558 C27  LIG     1     -16.066  -5.042  26.569  1.00  0.00      LIG  
ATOM   6559 C28  LIG     1     -13.811  -5.981  26.157  1.00  0.00      LIG  
ATOM   6560 H    LIG     1      -9.442  -5.750  21.830  1.00  0.00      LIG  
ATOM   6561 H1   LIG     1      -8.898  -1.861  22.065  1.00  0.00      LIG  
ATOM   6562 H2   LIG     1      -8.604  -2.350  20.417  1.00  0.00      LIG  
ATOM   6563 H3   LIG     1      -6.839  -5.383  21.802  1.00  0.00      LIG  
ATOM   6564 H4   LIG     1     -10.801  -5.483  19.166  1.00  0.00      LIG  
ATOM   6565 H5   LIG     1      -7.447  -3.615  22.895  1.00  0.00      LIG  
ATOM   6566 H6   LIG     1      -6.648  -2.594  21.744  1.00  0.00      LIG  
ATOM   6567 H7   LIG     1     -11.241  -0.849  21.216  1.00  0.00      LIG  
ATOM   6568 H8   LIG     1     -11.427  -1.746  22.709  1.00  0.00      LIG  
ATOM   6569 H9   LIG     1     -12.322  -5.883  21.745  1.00  0.00      LIG  
ATOM   6570 H10  LIG     1     -12.957  -5.744  20.122  1.00  0.00      LIG  
ATOM   6571 H11  LIG     1      -9.312  -4.535  23.471  1.00  0.00      LIG  
ATOM   6572 H12  LIG     1     -11.050  -4.439  23.263  1.00  0.00      LIG  
ATOM   6573 H13  LIG     1     -10.106  -2.983  23.606  1.00  0.00      LIG  
ATOM   6574 H14  LIG     1      -8.613  -3.611  18.791  1.00  0.00      LIG  
ATOM   6575 H15  LIG     1      -8.939  -5.231  18.163  1.00  0.00      LIG  
ATOM   6576 H16  LIG     1     -10.755  -3.398  18.803  1.00  0.00      LIG  
ATOM   6577 H17  LIG     1     -10.285  -1.789  19.357  1.00  0.00      LIG  
ATOM   6578 H18  LIG     1     -11.967  -2.168  19.066  1.00  0.00      LIG  
ATOM   6579 H19  LIG     1     -13.502  -1.179  20.653  1.00  0.00      LIG  
ATOM   6580 H20  LIG     1     -13.648  -1.410  22.415  1.00  0.00      LIG  
ATOM   6581 H21  LIG     1      -8.024  -7.246  20.986  1.00  0.00      LIG  
ATOM   6582 H22  LIG     1      -6.831  -6.856  19.753  1.00  0.00      LIG  
ATOM   6583 H23  LIG     1      -8.486  -7.179  19.274  1.00  0.00      LIG  
ATOM   6584 H24  LIG     1     -15.483  -2.798  21.677  1.00  0.00      LIG  
ATOM   6585 H25  LIG     1      -9.886  -7.433  20.000  1.00  0.00      LIG  
ATOM   6586 H26  LIG     1      -4.780  -4.316  18.406  1.00  0.00      LIG  
ATOM   6587 H27  LIG     1      -4.468  -5.151  21.760  1.00  0.00      LIG  
ATOM   6588 H28  LIG     1      -4.588  -3.384  21.678  1.00  0.00      LIG  
ATOM   6589 H29  LIG     1      -3.660  -4.266  20.461  1.00  0.00      LIG  
ATOM   6590 H30  LIG     1     -14.745  -5.748  21.623  1.00  0.00      LIG  
ATOM   6591 H31  LIG     1     -16.342  -5.077  21.872  1.00  0.00      LIG  
ATOM   6592 H32  LIG     1     -14.918  -4.654  19.351  1.00  0.00      LIG  
ATOM   6593 H33  LIG     1     -16.452  -3.884  19.788  1.00  0.00      LIG  
ATOM   6594 H34  LIG     1     -15.104  -2.895  19.220  1.00  0.00      LIG  
ATOM   6595 H35  LIG     1     -13.965  -4.592  23.706  1.00  0.00      LIG  
ATOM   6596 H36  LIG     1     -16.567  -6.183  24.068  1.00  0.00      LIG  
ATOM   6597 H37  LIG     1     -16.684  -3.776  23.816  1.00  0.00      LIG  
ATOM   6598 H38  LIG     1     -14.937  -7.891  24.263  1.00  0.00      LIG  
ATOM   6599 H39  LIG     1     -16.070  -5.267  27.639  1.00  0.00      LIG  
ATOM   6600 H40  LIG     1     -17.111  -5.028  26.245  1.00  0.00      LIG  
ATOM   6601 H41  LIG     1     -15.642  -4.044  26.440  1.00  0.00      LIG  
ATOM   6602 H42  LIG     1     -13.226  -6.771  25.677  1.00  0.00      LIG  
ATOM   6603 H43  LIG     1     -13.400  -5.011  25.866  1.00  0.00      LIG  
ATOM   6604 H44  LIG     1     -13.674  -6.101  27.235  1.00  0.00      LIG  
ATOM   6605 H45  LIG     1     -16.716  -7.358  26.156  1.00  0.00      LIG  
TER
REMARK  Energy: 57.2586
REMARK  SimpleFitness: 57.2586
REMARK  FullFitness: -1554.0896
REMARK  InterFull: -19.1196
REMARK  IntraFull: 111.002
REMARK  solvFull: -1929.91
REMARK  surfFull: 283.938
REMARK  extraFull: 0.0
REMARK  deltaGcompsolvpol: -1929.91
REMARK  deltaGcompsolvnonpol: 283.938
REMARK  deltaGprotsolvpol: -1938.72
REMARK  deltaGprotsolvnonpol: 281.59
REMARK  deltaGligsolvpol: -13.2104
REMARK  deltaGligsolvnonpol: 15.2428
REMARK  deltaGvdw: -19.1196
REMARK  deltaGelec: 0.0
REMARK  deltaG: -5.6709185
REMARK  Cluster: 5
REMARK  ClusterRank: 7
ATOM   6526 O    LIG     1     -10.766  -7.162  20.308  1.00  0.00      LIG  
ATOM   6527 O1   LIG     1      -6.838  -4.681  16.893  1.00  0.00      LIG  
ATOM   6528 O2   LIG     1     -15.743  -3.616  23.993  1.00  0.00      LIG  
ATOM   6529 O3   LIG     1     -14.818  -7.137  23.659  1.00  0.00      LIG  
ATOM   6530 O4   LIG     1     -15.752  -7.350  26.281  1.00  0.00      LIG  
ATOM   6531 C    LIG     1      -9.907  -3.692  21.541  1.00  0.00      LIG  
ATOM   6532 C1   LIG     1      -9.597  -5.105  20.960  1.00  0.00      LIG  
ATOM   6533 C2   LIG     1     -11.172  -3.019  20.928  1.00  0.00      LIG  
ATOM   6534 C3   LIG     1      -8.229  -5.228  20.211  1.00  0.00      LIG  
ATOM   6535 C4   LIG     1      -8.726  -2.734  21.429  1.00  0.00      LIG  
ATOM   6536 C5   LIG     1      -7.079  -4.630  21.045  1.00  0.00      LIG  
ATOM   6537 C6   LIG     1     -10.812  -5.741  20.226  1.00  0.00      LIG  
ATOM   6538 C7   LIG     1     -12.354  -3.908  21.022  1.00  0.00      LIG  
ATOM   6539 C8   LIG     1      -7.420  -3.364  21.832  1.00  0.00      LIG  
ATOM   6540 C9   LIG     1     -11.665  -1.762  21.645  1.00  0.00      LIG  
ATOM   6541 C10  LIG     1     -12.177  -5.367  20.790  1.00  0.00      LIG  
ATOM   6542 C11  LIG     1     -10.112  -3.922  23.048  1.00  0.00      LIG  
ATOM   6543 C12  LIG     1      -8.267  -4.642  18.794  1.00  0.00      LIG  
ATOM   6544 C13  LIG     1     -13.471  -3.215  21.273  1.00  0.00      LIG  
ATOM   6545 C14  LIG     1     -11.033  -2.578  19.464  1.00  0.00      LIG  
ATOM   6546 C15  LIG     1     -13.172  -1.781  21.504  1.00  0.00      LIG  
ATOM   6547 C16  LIG     1      -7.872  -6.708  20.046  1.00  0.00      LIG  
ATOM   6548 C17  LIG     1      -5.805  -4.436  20.264  1.00  0.00      LIG  
ATOM   6549 C18  LIG     1     -14.912  -3.626  21.257  1.00  0.00      LIG  
ATOM   6550 C19  LIG     1      -6.932  -4.635  18.111  1.00  0.00      LIG  
ATOM   6551 C20  LIG     1      -5.722  -4.433  18.927  1.00  0.00      LIG  
ATOM   6552 C21  LIG     1      -4.562  -4.299  21.082  1.00  0.00      LIG  
ATOM   6553 C22  LIG     1     -15.277  -4.888  22.034  1.00  0.00      LIG  
ATOM   6554 C23  LIG     1     -15.366  -3.773  19.819  1.00  0.00      LIG  
ATOM   6555 C24  LIG     1     -15.032  -4.760  23.536  1.00  0.00      LIG  
ATOM   6556 C25  LIG     1     -15.501  -6.035  24.261  1.00  0.00      LIG  
ATOM   6557 C26  LIG     1     -15.282  -6.089  25.794  1.00  0.00      LIG  
ATOM   6558 C27  LIG     1     -16.066  -5.042  26.569  1.00  0.00      LIG  
ATOM   6559 C28  LIG     1     -13.811  -5.981  26.157  1.00  0.00      LIG  
ATOM   6560 H    LIG     1      -9.442  -5.750  21.830  1.00  0.00      LIG  
ATOM   6561 H1   LIG     1      -8.898  -1.861  22.065  1.00  0.00      LIG  
ATOM   6562 H2   LIG     1      -8.604  -2.350  20.417  1.00  0.00      LIG  
ATOM   6563 H3   LIG     1      -6.839  -5.383  21.802  1.00  0.00      LIG  
ATOM   6564 H4   LIG     1     -10.801  -5.483  19.166  1.00  0.00      LIG  
ATOM   6565 H5   LIG     1      -7.447  -3.615  22.895  1.00  0.00      LIG  
ATOM   6566 H6   LIG     1      -6.648  -2.594  21.744  1.00  0.00      LIG  
ATOM   6567 H7   LIG     1     -11.241  -0.849  21.216  1.00  0.00      LIG  
ATOM   6568 H8   LIG     1     -11.427  -1.746  22.709  1.00  0.00      LIG  
ATOM   6569 H9   LIG     1     -12.322  -5.883  21.745  1.00  0.00      LIG  
ATOM   6570 H10  LIG     1     -12.957  -5.744  20.122  1.00  0.00      LIG  
ATOM   6571 H11  LIG     1      -9.312  -4.535  23.471  1.00  0.00      LIG  
ATOM   6572 H12  LIG     1     -11.050  -4.439  23.263  1.00  0.00      LIG  
ATOM   6573 H13  LIG     1     -10.106  -2.983  23.606  1.00  0.00      LIG  
ATOM   6574 H14  LIG     1      -8.613  -3.611  18.791  1.00  0.00      LIG  
ATOM   6575 H15  LIG     1      -8.939  -5.231  18.163  1.00  0.00      LIG  
ATOM   6576 H16  LIG     1     -10.755  -3.398  18.803  1.00  0.00      LIG  
ATOM   6577 H17  LIG     1     -10.285  -1.789  19.357  1.00  0.00      LIG  
ATOM   6578 H18  LIG     1     -11.967  -2.168  19.066  1.00  0.00      LIG  
ATOM   6579 H19  LIG     1     -13.502  -1.179  20.653  1.00  0.00      LIG  
ATOM   6580 H20  LIG     1     -13.648  -1.410  22.415  1.00  0.00      LIG  
ATOM   6581 H21  LIG     1      -8.024  -7.246  20.986  1.00  0.00      LIG  
ATOM   6582 H22  LIG     1      -6.831  -6.856  19.753  1.00  0.00      LIG  
ATOM   6583 H23  LIG     1      -8.486  -7.179  19.274  1.00  0.00      LIG  
ATOM   6584 H24  LIG     1     -15.483  -2.798  21.677  1.00  0.00      LIG  
ATOM   6585 H25  LIG     1      -9.886  -7.433  20.000  1.00  0.00      LIG  
ATOM   6586 H26  LIG     1      -4.780  -4.316  18.406  1.00  0.00      LIG  
ATOM   6587 H27  LIG     1      -4.468  -5.151  21.760  1.00  0.00      LIG  
ATOM   6588 H28  LIG     1      -4.588  -3.384  21.678  1.00  0.00      LIG  
ATOM   6589 H29  LIG     1      -3.660  -4.266  20.461  1.00  0.00      LIG  
ATOM   6590 H30  LIG     1     -14.745  -5.748  21.623  1.00  0.00      LIG  
ATOM   6591 H31  LIG     1     -16.342  -5.077  21.872  1.00  0.00      LIG  
ATOM   6592 H32  LIG     1     -14.918  -4.654  19.351  1.00  0.00      LIG  
ATOM   6593 H33  LIG     1     -16.452  -3.884  19.788  1.00  0.00      LIG  
ATOM   6594 H34  LIG     1     -15.104  -2.895  19.220  1.00  0.00      LIG  
ATOM   6595 H35  LIG     1     -13.965  -4.592  23.706  1.00  0.00      LIG  
ATOM   6596 H36  LIG     1     -16.567  -6.183  24.068  1.00  0.00      LIG  
ATOM   6597 H37  LIG     1     -16.684  -3.776  23.816  1.00  0.00      LIG  
ATOM   6598 H38  LIG     1     -14.937  -7.891  24.263  1.00  0.00      LIG  
ATOM   6599 H39  LIG     1     -16.070  -5.267  27.639  1.00  0.00      LIG  
ATOM   6600 H40  LIG     1     -17.111  -5.028  26.245  1.00  0.00      LIG  
ATOM   6601 H41  LIG     1     -15.642  -4.044  26.440  1.00  0.00      LIG  
ATOM   6602 H42  LIG     1     -13.226  -6.771  25.677  1.00  0.00      LIG  
ATOM   6603 H43  LIG     1     -13.400  -5.011  25.866  1.00  0.00      LIG  
ATOM   6604 H44  LIG     1     -13.674  -6.101  27.235  1.00  0.00      LIG  
ATOM   6605 H45  LIG     1     -16.716  -7.358  26.156  1.00  0.00      LIG  
TER
REMARK  Energy: 60.8228
REMARK  SimpleFitness: 60.8228
REMARK  FullFitness: -1560.5636
REMARK  InterFull: -32.4157
REMARK  IntraFull: 116.916
REMARK  solvFull: -1927.6
REMARK  surfFull: 282.536
REMARK  extraFull: 0.0
REMARK  deltaGcompsolvpol: -1927.6
REMARK  deltaGcompsolvnonpol: 282.536
REMARK  deltaGprotsolvpol: -1938.72
REMARK  deltaGprotsolvnonpol: 281.59
REMARK  deltaGligsolvpol: -13.3247
REMARK  deltaGligsolvnonpol: 14.8286
REMARK  deltaGvdw: -32.4157
REMARK  deltaGelec: 0.0
REMARK  deltaG: -6.8738027
REMARK  Cluster: 6
REMARK  ClusterRank: 0
ATOM   6526 O    LIG     1     -11.690  -0.346  19.069  1.00  0.00      LIG  
ATOM   6527 O1   LIG     1      -8.711  -2.554  23.377  1.00  0.00      LIG  
ATOM   6528 O2   LIG     1     -10.802   7.870  19.827  1.00  0.00      LIG  
ATOM   6529 O3   LIG     1     -13.389   8.129  17.254  1.00  0.00      LIG  
ATOM   6530 O4   LIG     1     -13.451   9.759  19.874  1.00  0.00      LIG  
ATOM   6531 C    LIG     1     -12.366   1.614  22.270  1.00  0.00      LIG  
ATOM   6532 C1   LIG     1     -12.189   0.334  21.395  1.00  0.00      LIG  
ATOM   6533 C2   LIG     1     -11.451   2.810  21.858  1.00  0.00      LIG  
ATOM   6534 C3   LIG     1     -11.773  -0.950  22.186  1.00  0.00      LIG  
ATOM   6535 C4   LIG     1     -12.172   1.351  23.760  1.00  0.00      LIG  
ATOM   6536 C5   LIG     1     -12.613  -1.129  23.467  1.00  0.00      LIG  
ATOM   6537 C6   LIG     1     -11.396   0.610  20.085  1.00  0.00      LIG  
ATOM   6538 C7   LIG     1     -11.655   3.098  20.418  1.00  0.00      LIG  
ATOM   6539 C8   LIG     1     -12.914   0.143  24.256  1.00  0.00      LIG  
ATOM   6540 C9   LIG     1     -11.818   4.141  22.525  1.00  0.00      LIG  
ATOM   6541 C10  LIG     1     -11.687   1.967  19.451  1.00  0.00      LIG  
ATOM   6542 C11  LIG     1     -13.846   1.991  22.074  1.00  0.00      LIG  
ATOM   6543 C12  LIG     1     -10.268  -0.996  22.479  1.00  0.00      LIG  
ATOM   6544 C13  LIG     1     -11.988   4.369  20.172  1.00  0.00      LIG  
ATOM   6545 C14  LIG     1      -9.956   2.640  22.153  1.00  0.00      LIG  
ATOM   6546 C15  LIG     1     -12.030   5.158  21.426  1.00  0.00      LIG  
ATOM   6547 C16  LIG     1     -12.086  -2.186  21.336  1.00  0.00      LIG  
ATOM   6548 C17  LIG     1     -12.075  -2.182  24.396  1.00  0.00      LIG  
ATOM   6549 C18  LIG     1     -12.418   4.937  18.844  1.00  0.00      LIG  
ATOM   6550 C19  LIG     1      -9.859  -2.136  23.369  1.00  0.00      LIG  
ATOM   6551 C20  LIG     1     -10.819  -2.649  24.365  1.00  0.00      LIG  
ATOM   6552 C21  LIG     1     -13.055  -2.736  25.378  1.00  0.00      LIG  
ATOM   6553 C22  LIG     1     -11.620   6.160  18.371  1.00  0.00      LIG  
ATOM   6554 C23  LIG     1     -13.921   5.172  18.830  1.00  0.00      LIG  
ATOM   6555 C24  LIG     1     -11.944   7.492  19.066  1.00  0.00      LIG  
ATOM   6556 C25  LIG     1     -12.301   8.597  18.055  1.00  0.00      LIG  
ATOM   6557 C26  LIG     1     -12.679   9.955  18.690  1.00  0.00      LIG  
ATOM   6558 C27  LIG     1     -13.513  10.796  17.736  1.00  0.00      LIG  
ATOM   6559 C28  LIG     1     -11.459  10.775  19.076  1.00  0.00      LIG  
ATOM   6560 H    LIG     1     -13.192   0.075  21.043  1.00  0.00      LIG  
ATOM   6561 H1   LIG     1     -12.511   2.214  24.338  1.00  0.00      LIG  
ATOM   6562 H2   LIG     1     -11.121   1.216  24.013  1.00  0.00      LIG  
ATOM   6563 H3   LIG     1     -13.585  -1.504  23.133  1.00  0.00      LIG  
ATOM   6564 H4   LIG     1     -10.323   0.540  20.267  1.00  0.00      LIG  
ATOM   6565 H5   LIG     1     -13.989   0.332  24.214  1.00  0.00      LIG  
ATOM   6566 H6   LIG     1     -12.691   0.043  25.324  1.00  0.00      LIG  
ATOM   6567 H7   LIG     1     -11.019   4.485  23.189  1.00  0.00      LIG  
ATOM   6568 H8   LIG     1     -12.707   4.092  23.154  1.00  0.00      LIG  
ATOM   6569 H9   LIG     1     -12.672   1.936  18.973  1.00  0.00      LIG  
ATOM   6570 H10  LIG     1     -10.966   2.146  18.647  1.00  0.00      LIG  
ATOM   6571 H11  LIG     1     -14.501   1.145  22.288  1.00  0.00      LIG  
ATOM   6572 H12  LIG     1     -14.062   2.289  21.046  1.00  0.00      LIG  
ATOM   6573 H13  LIG     1     -14.162   2.802  22.729  1.00  0.00      LIG  
ATOM   6574 H14  LIG     1      -9.923  -0.083  22.962  1.00  0.00      LIG  
ATOM   6575 H15  LIG     1      -9.714  -1.115  21.545  1.00  0.00      LIG  
ATOM   6576 H16  LIG     1      -9.540   1.725  21.733  1.00  0.00      LIG  
ATOM   6577 H17  LIG     1      -9.766   2.628  23.228  1.00  0.00      LIG  
ATOM   6578 H18  LIG     1      -9.380   3.475  21.741  1.00  0.00      LIG  
ATOM   6579 H19  LIG     1     -11.231   5.902  21.445  1.00  0.00      LIG  
ATOM   6580 H20  LIG     1     -12.991   5.664  21.553  1.00  0.00      LIG  
ATOM   6581 H21  LIG     1     -13.086  -2.110  20.901  1.00  0.00      LIG  
ATOM   6582 H22  LIG     1     -12.055  -3.111  21.916  1.00  0.00      LIG  
ATOM   6583 H23  LIG     1     -11.363  -2.304  20.526  1.00  0.00      LIG  
ATOM   6584 H24  LIG     1     -12.232   4.178  18.079  1.00  0.00      LIG  
ATOM   6585 H25  LIG     1     -11.600  -1.223  19.478  1.00  0.00      LIG  
ATOM   6586 H26  LIG     1     -10.472  -3.419  25.043  1.00  0.00      LIG  
ATOM   6587 H27  LIG     1     -13.939  -3.107  24.852  1.00  0.00      LIG  
ATOM   6588 H28  LIG     1     -13.372  -1.965  26.086  1.00  0.00      LIG  
ATOM   6589 H29  LIG     1     -12.637  -3.566  25.956  1.00  0.00      LIG  
ATOM   6590 H30  LIG     1     -11.813   6.264  17.301  1.00  0.00      LIG  
ATOM   6591 H31  LIG     1     -10.553   5.929  18.454  1.00  0.00      LIG  
ATOM   6592 H32  LIG     1     -14.239   5.876  19.602  1.00  0.00      LIG  
ATOM   6593 H33  LIG     1     -14.233   5.567  17.860  1.00  0.00      LIG  
ATOM   6594 H34  LIG     1     -14.457   4.233  18.998  1.00  0.00      LIG  
ATOM   6595 H35  LIG     1     -12.768   7.359  19.768  1.00  0.00      LIG  
ATOM   6596 H36  LIG     1     -11.457   8.760  17.379  1.00  0.00      LIG  
ATOM   6597 H37  LIG     1     -11.017   8.722  20.243  1.00  0.00      LIG  
ATOM   6598 H38  LIG     1     -14.176   8.086  17.827  1.00  0.00      LIG  
ATOM   6599 H39  LIG     1     -13.669  11.797  18.147  1.00  0.00      LIG  
ATOM   6600 H40  LIG     1     -14.508  10.367  17.587  1.00  0.00      LIG  
ATOM   6601 H41  LIG     1     -13.022  10.893  16.765  1.00  0.00      LIG  
ATOM   6602 H42  LIG     1     -10.936  10.345  19.933  1.00  0.00      LIG  
ATOM   6603 H43  LIG     1     -10.761  10.855  18.240  1.00  0.00      LIG  
ATOM   6604 H44  LIG     1     -11.759  11.783  19.375  1.00  0.00      LIG  
ATOM   6605 H45  LIG     1     -14.207   9.198  19.626  1.00  0.00      LIG  
TER
REMARK  Energy: 60.8228
REMARK  SimpleFitness: 60.8228
REMARK  FullFitness: -1560.5636
REMARK  InterFull: -32.4157
REMARK  IntraFull: 116.916
REMARK  solvFull: -1927.6
REMARK  surfFull: 282.536
REMARK  extraFull: 0.0
REMARK  deltaGcompsolvpol: -1927.6
REMARK  deltaGcompsolvnonpol: 282.536
REMARK  deltaGprotsolvpol: -1938.72
REMARK  deltaGprotsolvnonpol: 281.59
REMARK  deltaGligsolvpol: -13.3247
REMARK  deltaGligsolvnonpol: 14.8286
REMARK  deltaGvdw: -32.4157
REMARK  deltaGelec: 0.0
REMARK  deltaG: -6.8738027
REMARK  Cluster: 6
REMARK  ClusterRank: 1
ATOM   6526 O    LIG     1     -11.690  -0.346  19.069  1.00  0.00      LIG  
ATOM   6527 O1   LIG     1      -8.711  -2.554  23.377  1.00  0.00      LIG  
ATOM   6528 O2   LIG     1     -10.802   7.870  19.827  1.00  0.00      LIG  
ATOM   6529 O3   LIG     1     -13.389   8.129  17.254  1.00  0.00      LIG  
ATOM   6530 O4   LIG     1     -13.451   9.759  19.874  1.00  0.00      LIG  
ATOM   6531 C    LIG     1     -12.366   1.614  22.270  1.00  0.00      LIG  
ATOM   6532 C1   LIG     1     -12.189   0.334  21.395  1.00  0.00      LIG  
ATOM   6533 C2   LIG     1     -11.451   2.810  21.858  1.00  0.00      LIG  
ATOM   6534 C3   LIG     1     -11.773  -0.950  22.186  1.00  0.00      LIG  
ATOM   6535 C4   LIG     1     -12.172   1.351  23.760  1.00  0.00      LIG  
ATOM   6536 C5   LIG     1     -12.613  -1.129  23.467  1.00  0.00      LIG  
ATOM   6537 C6   LIG     1     -11.396   0.610  20.085  1.00  0.00      LIG  
ATOM   6538 C7   LIG     1     -11.655   3.098  20.418  1.00  0.00      LIG  
ATOM   6539 C8   LIG     1     -12.914   0.143  24.256  1.00  0.00      LIG  
ATOM   6540 C9   LIG     1     -11.818   4.141  22.525  1.00  0.00      LIG  
ATOM   6541 C10  LIG     1     -11.687   1.967  19.451  1.00  0.00      LIG  
ATOM   6542 C11  LIG     1     -13.846   1.991  22.074  1.00  0.00      LIG  
ATOM   6543 C12  LIG     1     -10.268  -0.996  22.479  1.00  0.00      LIG  
ATOM   6544 C13  LIG     1     -11.988   4.369  20.172  1.00  0.00      LIG  
ATOM   6545 C14  LIG     1      -9.956   2.640  22.153  1.00  0.00      LIG  
ATOM   6546 C15  LIG     1     -12.030   5.158  21.426  1.00  0.00      LIG  
ATOM   6547 C16  LIG     1     -12.086  -2.186  21.336  1.00  0.00      LIG  
ATOM   6548 C17  LIG     1     -12.075  -2.182  24.396  1.00  0.00      LIG  
ATOM   6549 C18  LIG     1     -12.418   4.937  18.844  1.00  0.00      LIG  
ATOM   6550 C19  LIG     1      -9.859  -2.136  23.369  1.00  0.00      LIG  
ATOM   6551 C20  LIG     1     -10.819  -2.649  24.365  1.00  0.00      LIG  
ATOM   6552 C21  LIG     1     -13.055  -2.736  25.378  1.00  0.00      LIG  
ATOM   6553 C22  LIG     1     -11.620   6.160  18.371  1.00  0.00      LIG  
ATOM   6554 C23  LIG     1     -13.921   5.172  18.830  1.00  0.00      LIG  
ATOM   6555 C24  LIG     1     -11.944   7.492  19.066  1.00  0.00      LIG  
ATOM   6556 C25  LIG     1     -12.301   8.597  18.055  1.00  0.00      LIG  
ATOM   6557 C26  LIG     1     -12.679   9.955  18.690  1.00  0.00      LIG  
ATOM   6558 C27  LIG     1     -13.513  10.796  17.736  1.00  0.00      LIG  
ATOM   6559 C28  LIG     1     -11.459  10.775  19.076  1.00  0.00      LIG  
ATOM   6560 H    LIG     1     -13.192   0.075  21.043  1.00  0.00      LIG  
ATOM   6561 H1   LIG     1     -12.511   2.214  24.338  1.00  0.00      LIG  
ATOM   6562 H2   LIG     1     -11.121   1.216  24.013  1.00  0.00      LIG  
ATOM   6563 H3   LIG     1     -13.585  -1.504  23.133  1.00  0.00      LIG  
ATOM   6564 H4   LIG     1     -10.323   0.540  20.267  1.00  0.00      LIG  
ATOM   6565 H5   LIG     1     -13.989   0.332  24.214  1.00  0.00      LIG  
ATOM   6566 H6   LIG     1     -12.691   0.043  25.324  1.00  0.00      LIG  
ATOM   6567 H7   LIG     1     -11.019   4.485  23.189  1.00  0.00      LIG  
ATOM   6568 H8   LIG     1     -12.707   4.092  23.154  1.00  0.00      LIG  
ATOM   6569 H9   LIG     1     -12.672   1.936  18.973  1.00  0.00      LIG  
ATOM   6570 H10  LIG     1     -10.966   2.146  18.647  1.00  0.00      LIG  
ATOM   6571 H11  LIG     1     -14.501   1.145  22.288  1.00  0.00      LIG  
ATOM   6572 H12  LIG     1     -14.062   2.289  21.046  1.00  0.00      LIG  
ATOM   6573 H13  LIG     1     -14.162   2.802  22.729  1.00  0.00      LIG  
ATOM   6574 H14  LIG     1      -9.923  -0.083  22.962  1.00  0.00      LIG  
ATOM   6575 H15  LIG     1      -9.714  -1.115  21.545  1.00  0.00      LIG  
ATOM   6576 H16  LIG     1      -9.540   1.725  21.733  1.00  0.00      LIG  
ATOM   6577 H17  LIG     1      -9.766   2.628  23.228  1.00  0.00      LIG  
ATOM   6578 H18  LIG     1      -9.380   3.475  21.741  1.00  0.00      LIG  
ATOM   6579 H19  LIG     1     -11.231   5.902  21.445  1.00  0.00      LIG  
ATOM   6580 H20  LIG     1     -12.991   5.664  21.553  1.00  0.00      LIG  
ATOM   6581 H21  LIG     1     -13.086  -2.110  20.901  1.00  0.00      LIG  
ATOM   6582 H22  LIG     1     -12.055  -3.111  21.916  1.00  0.00      LIG  
ATOM   6583 H23  LIG     1     -11.363  -2.304  20.526  1.00  0.00      LIG  
ATOM   6584 H24  LIG     1     -12.232   4.178  18.079  1.00  0.00      LIG  
ATOM   6585 H25  LIG     1     -11.600  -1.223  19.478  1.00  0.00      LIG  
ATOM   6586 H26  LIG     1     -10.472  -3.419  25.043  1.00  0.00      LIG  
ATOM   6587 H27  LIG     1     -13.939  -3.107  24.852  1.00  0.00      LIG  
ATOM   6588 H28  LIG     1     -13.372  -1.965  26.086  1.00  0.00      LIG  
ATOM   6589 H29  LIG     1     -12.637  -3.566  25.956  1.00  0.00      LIG  
ATOM   6590 H30  LIG     1     -11.813   6.264  17.301  1.00  0.00      LIG  
ATOM   6591 H31  LIG     1     -10.553   5.929  18.454  1.00  0.00      LIG  
ATOM   6592 H32  LIG     1     -14.239   5.876  19.602  1.00  0.00      LIG  
ATOM   6593 H33  LIG     1     -14.233   5.567  17.860  1.00  0.00      LIG  
ATOM   6594 H34  LIG     1     -14.457   4.233  18.998  1.00  0.00      LIG  
ATOM   6595 H35  LIG     1     -12.768   7.359  19.768  1.00  0.00      LIG  
ATOM   6596 H36  LIG     1     -11.457   8.760  17.379  1.00  0.00      LIG  
ATOM   6597 H37  LIG     1     -11.017   8.722  20.243  1.00  0.00      LIG  
ATOM   6598 H38  LIG     1     -14.176   8.086  17.827  1.00  0.00      LIG  
ATOM   6599 H39  LIG     1     -13.669  11.797  18.147  1.00  0.00      LIG  
ATOM   6600 H40  LIG     1     -14.508  10.367  17.587  1.00  0.00      LIG  
ATOM   6601 H41  LIG     1     -13.022  10.893  16.765  1.00  0.00      LIG  
ATOM   6602 H42  LIG     1     -10.936  10.345  19.933  1.00  0.00      LIG  
ATOM   6603 H43  LIG     1     -10.761  10.855  18.240  1.00  0.00      LIG  
ATOM   6604 H44  LIG     1     -11.759  11.783  19.375  1.00  0.00      LIG  
ATOM   6605 H45  LIG     1     -14.207   9.198  19.626  1.00  0.00      LIG  
TER
REMARK  Energy: 60.8228
REMARK  SimpleFitness: 60.8228
REMARK  FullFitness: -1560.5636
REMARK  InterFull: -32.4157
REMARK  IntraFull: 116.916
REMARK  solvFull: -1927.6
REMARK  surfFull: 282.536
REMARK  extraFull: 0.0
REMARK  deltaGcompsolvpol: -1927.6
REMARK  deltaGcompsolvnonpol: 282.536
REMARK  deltaGprotsolvpol: -1938.72
REMARK  deltaGprotsolvnonpol: 281.59
REMARK  deltaGligsolvpol: -13.3247
REMARK  deltaGligsolvnonpol: 14.8286
REMARK  deltaGvdw: -32.4157
REMARK  deltaGelec: 0.0
REMARK  deltaG: -6.8738027
REMARK  Cluster: 6
REMARK  ClusterRank: 2
ATOM   6526 O    LIG     1     -11.690  -0.346  19.069  1.00  0.00      LIG  
ATOM   6527 O1   LIG     1      -8.711  -2.554  23.377  1.00  0.00      LIG  
ATOM   6528 O2   LIG     1     -10.802   7.870  19.827  1.00  0.00      LIG  
ATOM   6529 O3   LIG     1     -13.389   8.129  17.254  1.00  0.00      LIG  
ATOM   6530 O4   LIG     1     -13.451   9.759  19.874  1.00  0.00      LIG  
ATOM   6531 C    LIG     1     -12.366   1.614  22.270  1.00  0.00      LIG  
ATOM   6532 C1   LIG     1     -12.189   0.334  21.395  1.00  0.00      LIG  
ATOM   6533 C2   LIG     1     -11.451   2.810  21.858  1.00  0.00      LIG  
ATOM   6534 C3   LIG     1     -11.773  -0.950  22.186  1.00  0.00      LIG  
ATOM   6535 C4   LIG     1     -12.172   1.351  23.760  1.00  0.00      LIG  
ATOM   6536 C5   LIG     1     -12.613  -1.129  23.467  1.00  0.00      LIG  
ATOM   6537 C6   LIG     1     -11.396   0.610  20.085  1.00  0.00      LIG  
ATOM   6538 C7   LIG     1     -11.655   3.098  20.418  1.00  0.00      LIG  
ATOM   6539 C8   LIG     1     -12.914   0.143  24.256  1.00  0.00      LIG  
ATOM   6540 C9   LIG     1     -11.818   4.141  22.525  1.00  0.00      LIG  
ATOM   6541 C10  LIG     1     -11.687   1.967  19.451  1.00  0.00      LIG  
ATOM   6542 C11  LIG     1     -13.846   1.991  22.074  1.00  0.00      LIG  
ATOM   6543 C12  LIG     1     -10.268  -0.996  22.479  1.00  0.00      LIG  
ATOM   6544 C13  LIG     1     -11.988   4.369  20.172  1.00  0.00      LIG  
ATOM   6545 C14  LIG     1      -9.956   2.640  22.153  1.00  0.00      LIG  
ATOM   6546 C15  LIG     1     -12.030   5.158  21.426  1.00  0.00      LIG  
ATOM   6547 C16  LIG     1     -12.086  -2.186  21.336  1.00  0.00      LIG  
ATOM   6548 C17  LIG     1     -12.075  -2.182  24.396  1.00  0.00      LIG  
ATOM   6549 C18  LIG     1     -12.418   4.937  18.844  1.00  0.00      LIG  
ATOM   6550 C19  LIG     1      -9.859  -2.136  23.369  1.00  0.00      LIG  
ATOM   6551 C20  LIG     1     -10.819  -2.649  24.365  1.00  0.00      LIG  
ATOM   6552 C21  LIG     1     -13.055  -2.736  25.378  1.00  0.00      LIG  
ATOM   6553 C22  LIG     1     -11.620   6.160  18.371  1.00  0.00      LIG  
ATOM   6554 C23  LIG     1     -13.921   5.172  18.830  1.00  0.00      LIG  
ATOM   6555 C24  LIG     1     -11.944   7.492  19.066  1.00  0.00      LIG  
ATOM   6556 C25  LIG     1     -12.301   8.597  18.055  1.00  0.00      LIG  
ATOM   6557 C26  LIG     1     -12.679   9.955  18.690  1.00  0.00      LIG  
ATOM   6558 C27  LIG     1     -13.513  10.796  17.736  1.00  0.00      LIG  
ATOM   6559 C28  LIG     1     -11.459  10.775  19.076  1.00  0.00      LIG  
ATOM   6560 H    LIG     1     -13.192   0.075  21.043  1.00  0.00      LIG  
ATOM   6561 H1   LIG     1     -12.511   2.214  24.338  1.00  0.00      LIG  
ATOM   6562 H2   LIG     1     -11.121   1.216  24.013  1.00  0.00      LIG  
ATOM   6563 H3   LIG     1     -13.585  -1.504  23.133  1.00  0.00      LIG  
ATOM   6564 H4   LIG     1     -10.323   0.540  20.267  1.00  0.00      LIG  
ATOM   6565 H5   LIG     1     -13.989   0.332  24.214  1.00  0.00      LIG  
ATOM   6566 H6   LIG     1     -12.691   0.043  25.324  1.00  0.00      LIG  
ATOM   6567 H7   LIG     1     -11.019   4.485  23.189  1.00  0.00      LIG  
ATOM   6568 H8   LIG     1     -12.707   4.092  23.154  1.00  0.00      LIG  
ATOM   6569 H9   LIG     1     -12.672   1.936  18.973  1.00  0.00      LIG  
ATOM   6570 H10  LIG     1     -10.966   2.146  18.647  1.00  0.00      LIG  
ATOM   6571 H11  LIG     1     -14.501   1.145  22.288  1.00  0.00      LIG  
ATOM   6572 H12  LIG     1     -14.062   2.289  21.046  1.00  0.00      LIG  
ATOM   6573 H13  LIG     1     -14.162   2.802  22.729  1.00  0.00      LIG  
ATOM   6574 H14  LIG     1      -9.923  -0.083  22.962  1.00  0.00      LIG  
ATOM   6575 H15  LIG     1      -9.714  -1.115  21.545  1.00  0.00      LIG  
ATOM   6576 H16  LIG     1      -9.540   1.725  21.733  1.00  0.00      LIG  
ATOM   6577 H17  LIG     1      -9.766   2.628  23.228  1.00  0.00      LIG  
ATOM   6578 H18  LIG     1      -9.380   3.475  21.741  1.00  0.00      LIG  
ATOM   6579 H19  LIG     1     -11.231   5.902  21.445  1.00  0.00      LIG  
ATOM   6580 H20  LIG     1     -12.991   5.664  21.553  1.00  0.00      LIG  
ATOM   6581 H21  LIG     1     -13.086  -2.110  20.901  1.00  0.00      LIG  
ATOM   6582 H22  LIG     1     -12.055  -3.111  21.916  1.00  0.00      LIG  
ATOM   6583 H23  LIG     1     -11.363  -2.304  20.526  1.00  0.00      LIG  
ATOM   6584 H24  LIG     1     -12.232   4.178  18.079  1.00  0.00      LIG  
ATOM   6585 H25  LIG     1     -11.600  -1.223  19.478  1.00  0.00      LIG  
ATOM   6586 H26  LIG     1     -10.472  -3.419  25.043  1.00  0.00      LIG  
ATOM   6587 H27  LIG     1     -13.939  -3.107  24.852  1.00  0.00      LIG  
ATOM   6588 H28  LIG     1     -13.372  -1.965  26.086  1.00  0.00      LIG  
ATOM   6589 H29  LIG     1     -12.637  -3.566  25.956  1.00  0.00      LIG  
ATOM   6590 H30  LIG     1     -11.813   6.264  17.301  1.00  0.00      LIG  
ATOM   6591 H31  LIG     1     -10.553   5.929  18.454  1.00  0.00      LIG  
ATOM   6592 H32  LIG     1     -14.239   5.876  19.602  1.00  0.00      LIG  
ATOM   6593 H33  LIG     1     -14.233   5.567  17.860  1.00  0.00      LIG  
ATOM   6594 H34  LIG     1     -14.457   4.233  18.998  1.00  0.00      LIG  
ATOM   6595 H35  LIG     1     -12.768   7.359  19.768  1.00  0.00      LIG  
ATOM   6596 H36  LIG     1     -11.457   8.760  17.379  1.00  0.00      LIG  
ATOM   6597 H37  LIG     1     -11.017   8.722  20.243  1.00  0.00      LIG  
ATOM   6598 H38  LIG     1     -14.176   8.086  17.827  1.00  0.00      LIG  
ATOM   6599 H39  LIG     1     -13.669  11.797  18.147  1.00  0.00      LIG  
ATOM   6600 H40  LIG     1     -14.508  10.367  17.587  1.00  0.00      LIG  
ATOM   6601 H41  LIG     1     -13.022  10.893  16.765  1.00  0.00      LIG  
ATOM   6602 H42  LIG     1     -10.936  10.345  19.933  1.00  0.00      LIG  
ATOM   6603 H43  LIG     1     -10.761  10.855  18.240  1.00  0.00      LIG  
ATOM   6604 H44  LIG     1     -11.759  11.783  19.375  1.00  0.00      LIG  
ATOM   6605 H45  LIG     1     -14.207   9.198  19.626  1.00  0.00      LIG  
TER
REMARK  Energy: 61.7082
REMARK  SimpleFitness: 61.7082
REMARK  FullFitness: -1559.6514
REMARK  InterFull: -28.8294
REMARK  IntraFull: 115.566
REMARK  solvFull: -1929.0
REMARK  surfFull: 282.612
REMARK  extraFull: 0.0
REMARK  deltaGcompsolvpol: -1929.0
REMARK  deltaGcompsolvnonpol: 282.612
REMARK  deltaGprotsolvpol: -1938.72
REMARK  deltaGprotsolvnonpol: 281.59
REMARK  deltaGligsolvpol: -12.7846
REMARK  deltaGligsolvnonpol: 14.8272
REMARK  deltaGvdw: -28.8294
REMARK  deltaGelec: 0.0
REMARK  deltaG: -6.645953
REMARK  Cluster: 6
REMARK  ClusterRank: 3
ATOM   6526 O    LIG     1     -11.682  -0.396  19.100  1.00  0.00      LIG  
ATOM   6527 O1   LIG     1      -8.747  -2.619  23.455  1.00  0.00      LIG  
ATOM   6528 O2   LIG     1     -10.623   7.849  19.798  1.00  0.00      LIG  
ATOM   6529 O3   LIG     1     -13.190   8.043  17.205  1.00  0.00      LIG  
ATOM   6530 O4   LIG     1     -13.406   9.629  19.835  1.00  0.00      LIG  
ATOM   6531 C    LIG     1     -12.327   1.593  22.288  1.00  0.00      LIG  
ATOM   6532 C1   LIG     1     -12.169   0.304  21.424  1.00  0.00      LIG  
ATOM   6533 C2   LIG     1     -11.385   2.768  21.875  1.00  0.00      LIG  
ATOM   6534 C3   LIG     1     -11.776  -0.980  22.225  1.00  0.00      LIG  
ATOM   6535 C4   LIG     1     -12.154   1.337  23.782  1.00  0.00      LIG  
ATOM   6536 C5   LIG     1     -12.630  -1.139  23.500  1.00  0.00      LIG  
ATOM   6537 C6   LIG     1     -11.368   0.556  20.113  1.00  0.00      LIG  
ATOM   6538 C7   LIG     1     -11.572   3.051  20.432  1.00  0.00      LIG  
ATOM   6539 C8   LIG     1     -12.920   0.143  24.277  1.00  0.00      LIG  
ATOM   6540 C9   LIG     1     -11.726   4.111  22.531  1.00  0.00      LIG  
ATOM   6541 C10  LIG     1     -11.629   1.916  19.472  1.00  0.00      LIG  
ATOM   6542 C11  LIG     1     -13.798   1.998  22.080  1.00  0.00      LIG  
ATOM   6543 C12  LIG     1     -10.275  -1.046  22.533  1.00  0.00      LIG  
ATOM   6544 C13  LIG     1     -11.865   4.329  20.175  1.00  0.00      LIG  
ATOM   6545 C14  LIG     1      -9.896   2.568  22.180  1.00  0.00      LIG  
ATOM   6546 C15  LIG     1     -11.889   5.129  21.423  1.00  0.00      LIG  
ATOM   6547 C16  LIG     1     -12.098  -2.217  21.381  1.00  0.00      LIG  
ATOM   6548 C17  LIG     1     -12.115  -2.193  24.442  1.00  0.00      LIG  
ATOM   6549 C18  LIG     1     -12.272   4.901  18.841  1.00  0.00      LIG  
ATOM   6550 C19  LIG     1      -9.889  -2.186  23.434  1.00  0.00      LIG  
ATOM   6551 C20  LIG     1     -10.866  -2.677  24.425  1.00  0.00      LIG  
ATOM   6552 C21  LIG     1     -13.111  -2.726  25.418  1.00  0.00      LIG  
ATOM   6553 C22  LIG     1     -11.444   6.109  18.377  1.00  0.00      LIG  
ATOM   6554 C23  LIG     1     -13.771   5.159  18.817  1.00  0.00      LIG  
ATOM   6555 C24  LIG     1     -11.770   7.451  19.054  1.00  0.00      LIG  
ATOM   6556 C25  LIG     1     -12.148   8.549  18.041  1.00  0.00      LIG  
ATOM   6557 C26  LIG     1     -12.608   9.880  18.682  1.00  0.00      LIG  
ATOM   6558 C27  LIG     1     -13.456  10.698  17.720  1.00  0.00      LIG  
ATOM   6559 C28  LIG     1     -11.438  10.746  19.116  1.00  0.00      LIG  
ATOM   6560 H    LIG     1     -13.175   0.059  21.071  1.00  0.00      LIG  
ATOM   6561 H1   LIG     1     -12.485   2.209  24.351  1.00  0.00      LIG  
ATOM   6562 H2   LIG     1     -11.108   1.187  24.048  1.00  0.00      LIG  
ATOM   6563 H3   LIG     1     -13.603  -1.503  23.160  1.00  0.00      LIG  
ATOM   6564 H4   LIG     1     -10.297   0.464  20.297  1.00  0.00      LIG  
ATOM   6565 H5   LIG     1     -13.991   0.348  24.221  1.00  0.00      LIG  
ATOM   6566 H6   LIG     1     -12.711   0.047  25.348  1.00  0.00      LIG  
ATOM   6567 H7   LIG     1     -10.931   4.434  23.210  1.00  0.00      LIG  
ATOM   6568 H8   LIG     1     -12.629   4.089  23.141  1.00  0.00      LIG  
ATOM   6569 H9   LIG     1     -12.614   1.905  18.995  1.00  0.00      LIG  
ATOM   6570 H10  LIG     1     -10.904   2.074  18.667  1.00  0.00      LIG  
ATOM   6571 H11  LIG     1     -14.472   1.166  22.289  1.00  0.00      LIG  
ATOM   6572 H12  LIG     1     -14.001   2.301  21.050  1.00  0.00      LIG  
ATOM   6573 H13  LIG     1     -14.103   2.816  22.733  1.00  0.00      LIG  
ATOM   6574 H14  LIG     1      -9.921  -0.135  23.015  1.00  0.00      LIG  
ATOM   6575 H15  LIG     1      -9.714  -1.177  21.605  1.00  0.00      LIG  
ATOM   6576 H16  LIG     1      -9.495   1.645  21.762  1.00  0.00      LIG  
ATOM   6577 H17  LIG     1      -9.713   2.551  23.257  1.00  0.00      LIG  
ATOM   6578 H18  LIG     1      -9.300   3.390  21.772  1.00  0.00      LIG  
ATOM   6579 H19  LIG     1     -11.062   5.843  21.443  1.00  0.00      LIG  
ATOM   6580 H20  LIG     1     -12.831   5.671  21.540  1.00  0.00      LIG  
ATOM   6581 H21  LIG     1     -13.093  -2.132  20.938  1.00  0.00      LIG  
ATOM   6582 H22  LIG     1     -12.081  -3.139  21.966  1.00  0.00      LIG  
ATOM   6583 H23  LIG     1     -11.371  -2.348  20.576  1.00  0.00      LIG  
ATOM   6584 H24  LIG     1     -12.091   4.137  18.079  1.00  0.00      LIG  
ATOM   6585 H25  LIG     1     -11.610  -1.274  19.512  1.00  0.00      LIG  
ATOM   6586 H26  LIG     1     -10.536  -3.447  25.111  1.00  0.00      LIG  
ATOM   6587 H27  LIG     1     -13.997  -3.086  24.887  1.00  0.00      LIG  
ATOM   6588 H28  LIG     1     -13.421  -1.947  26.119  1.00  0.00      LIG  
ATOM   6589 H29  LIG     1     -12.711  -3.560  26.003  1.00  0.00      LIG  
ATOM   6590 H30  LIG     1     -11.604   6.206  17.301  1.00  0.00      LIG  
ATOM   6591 H31  LIG     1     -10.383   5.864  18.491  1.00  0.00      LIG  
ATOM   6592 H32  LIG     1     -14.084   5.869  19.587  1.00  0.00      LIG  
ATOM   6593 H33  LIG     1     -14.074   5.556  17.846  1.00  0.00      LIG  
ATOM   6594 H34  LIG     1     -14.323   4.228  18.984  1.00  0.00      LIG  
ATOM   6595 H35  LIG     1     -12.581   7.315  19.769  1.00  0.00      LIG  
ATOM   6596 H36  LIG     1     -11.294   8.758  17.390  1.00  0.00      LIG  
ATOM   6597 H37  LIG     1     -10.851   8.694  20.222  1.00  0.00      LIG  
ATOM   6598 H38  LIG     1     -13.502   8.786  16.661  1.00  0.00      LIG  
ATOM   6599 H39  LIG     1     -13.665  11.685  18.142  1.00  0.00      LIG  
ATOM   6600 H40  LIG     1     -14.427  10.228  17.541  1.00  0.00      LIG  
ATOM   6601 H41  LIG     1     -12.950  10.831  16.763  1.00  0.00      LIG  
ATOM   6602 H42  LIG     1     -10.912  10.316  19.971  1.00  0.00      LIG  
ATOM   6603 H43  LIG     1     -10.728  10.885  18.298  1.00  0.00      LIG  
ATOM   6604 H44  LIG     1     -11.793  11.729  19.438  1.00  0.00      LIG  
ATOM   6605 H45  LIG     1     -14.121   9.031  19.547  1.00  0.00      LIG  
TER
REMARK  Energy: 61.7082
REMARK  SimpleFitness: 61.7082
REMARK  FullFitness: -1559.6514
REMARK  InterFull: -28.8294
REMARK  IntraFull: 115.566
REMARK  solvFull: -1929.0
REMARK  surfFull: 282.612
REMARK  extraFull: 0.0
REMARK  deltaGcompsolvpol: -1929.0
REMARK  deltaGcompsolvnonpol: 282.612
REMARK  deltaGprotsolvpol: -1938.72
REMARK  deltaGprotsolvnonpol: 281.59
REMARK  deltaGligsolvpol: -12.7846
REMARK  deltaGligsolvnonpol: 14.8272
REMARK  deltaGvdw: -28.8294
REMARK  deltaGelec: 0.0
REMARK  deltaG: -6.645953
REMARK  Cluster: 6
REMARK  ClusterRank: 4
ATOM   6526 O    LIG     1     -11.682  -0.396  19.100  1.00  0.00      LIG  
ATOM   6527 O1   LIG     1      -8.747  -2.619  23.455  1.00  0.00      LIG  
ATOM   6528 O2   LIG     1     -10.623   7.849  19.798  1.00  0.00      LIG  
ATOM   6529 O3   LIG     1     -13.190   8.043  17.205  1.00  0.00      LIG  
ATOM   6530 O4   LIG     1     -13.406   9.629  19.835  1.00  0.00      LIG  
ATOM   6531 C    LIG     1     -12.327   1.593  22.288  1.00  0.00      LIG  
ATOM   6532 C1   LIG     1     -12.169   0.304  21.424  1.00  0.00      LIG  
ATOM   6533 C2   LIG     1     -11.385   2.768  21.875  1.00  0.00      LIG  
ATOM   6534 C3   LIG     1     -11.776  -0.980  22.225  1.00  0.00      LIG  
ATOM   6535 C4   LIG     1     -12.154   1.337  23.782  1.00  0.00      LIG  
ATOM   6536 C5   LIG     1     -12.630  -1.139  23.500  1.00  0.00      LIG  
ATOM   6537 C6   LIG     1     -11.368   0.556  20.113  1.00  0.00      LIG  
ATOM   6538 C7   LIG     1     -11.572   3.051  20.432  1.00  0.00      LIG  
ATOM   6539 C8   LIG     1     -12.920   0.143  24.277  1.00  0.00      LIG  
ATOM   6540 C9   LIG     1     -11.726   4.111  22.531  1.00  0.00      LIG  
ATOM   6541 C10  LIG     1     -11.629   1.916  19.472  1.00  0.00      LIG  
ATOM   6542 C11  LIG     1     -13.798   1.998  22.080  1.00  0.00      LIG  
ATOM   6543 C12  LIG     1     -10.275  -1.046  22.533  1.00  0.00      LIG  
ATOM   6544 C13  LIG     1     -11.865   4.329  20.175  1.00  0.00      LIG  
ATOM   6545 C14  LIG     1      -9.896   2.568  22.180  1.00  0.00      LIG  
ATOM   6546 C15  LIG     1     -11.889   5.129  21.423  1.00  0.00      LIG  
ATOM   6547 C16  LIG     1     -12.098  -2.217  21.381  1.00  0.00      LIG  
ATOM   6548 C17  LIG     1     -12.115  -2.193  24.442  1.00  0.00      LIG  
ATOM   6549 C18  LIG     1     -12.272   4.901  18.841  1.00  0.00      LIG  
ATOM   6550 C19  LIG     1      -9.889  -2.186  23.434  1.00  0.00      LIG  
ATOM   6551 C20  LIG     1     -10.866  -2.677  24.425  1.00  0.00      LIG  
ATOM   6552 C21  LIG     1     -13.111  -2.726  25.418  1.00  0.00      LIG  
ATOM   6553 C22  LIG     1     -11.444   6.109  18.377  1.00  0.00      LIG  
ATOM   6554 C23  LIG     1     -13.771   5.159  18.817  1.00  0.00      LIG  
ATOM   6555 C24  LIG     1     -11.770   7.451  19.054  1.00  0.00      LIG  
ATOM   6556 C25  LIG     1     -12.148   8.549  18.041  1.00  0.00      LIG  
ATOM   6557 C26  LIG     1     -12.608   9.880  18.682  1.00  0.00      LIG  
ATOM   6558 C27  LIG     1     -13.456  10.698  17.720  1.00  0.00      LIG  
ATOM   6559 C28  LIG     1     -11.438  10.746  19.116  1.00  0.00      LIG  
ATOM   6560 H    LIG     1     -13.175   0.059  21.071  1.00  0.00      LIG  
ATOM   6561 H1   LIG     1     -12.485   2.209  24.351  1.00  0.00      LIG  
ATOM   6562 H2   LIG     1     -11.108   1.187  24.048  1.00  0.00      LIG  
ATOM   6563 H3   LIG     1     -13.603  -1.503  23.160  1.00  0.00      LIG  
ATOM   6564 H4   LIG     1     -10.297   0.464  20.297  1.00  0.00      LIG  
ATOM   6565 H5   LIG     1     -13.991   0.348  24.221  1.00  0.00      LIG  
ATOM   6566 H6   LIG     1     -12.711   0.047  25.348  1.00  0.00      LIG  
ATOM   6567 H7   LIG     1     -10.931   4.434  23.210  1.00  0.00      LIG  
ATOM   6568 H8   LIG     1     -12.629   4.089  23.141  1.00  0.00      LIG  
ATOM   6569 H9   LIG     1     -12.614   1.905  18.995  1.00  0.00      LIG  
ATOM   6570 H10  LIG     1     -10.904   2.074  18.667  1.00  0.00      LIG  
ATOM   6571 H11  LIG     1     -14.472   1.166  22.289  1.00  0.00      LIG  
ATOM   6572 H12  LIG     1     -14.001   2.301  21.050  1.00  0.00      LIG  
ATOM   6573 H13  LIG     1     -14.103   2.816  22.733  1.00  0.00      LIG  
ATOM   6574 H14  LIG     1      -9.921  -0.135  23.015  1.00  0.00      LIG  
ATOM   6575 H15  LIG     1      -9.714  -1.177  21.605  1.00  0.00      LIG  
ATOM   6576 H16  LIG     1      -9.495   1.645  21.762  1.00  0.00      LIG  
ATOM   6577 H17  LIG     1      -9.713   2.551  23.257  1.00  0.00      LIG  
ATOM   6578 H18  LIG     1      -9.300   3.390  21.772  1.00  0.00      LIG  
ATOM   6579 H19  LIG     1     -11.062   5.843  21.443  1.00  0.00      LIG  
ATOM   6580 H20  LIG     1     -12.831   5.671  21.540  1.00  0.00      LIG  
ATOM   6581 H21  LIG     1     -13.093  -2.132  20.938  1.00  0.00      LIG  
ATOM   6582 H22  LIG     1     -12.081  -3.139  21.966  1.00  0.00      LIG  
ATOM   6583 H23  LIG     1     -11.371  -2.348  20.576  1.00  0.00      LIG  
ATOM   6584 H24  LIG     1     -12.091   4.137  18.079  1.00  0.00      LIG  
ATOM   6585 H25  LIG     1     -11.610  -1.274  19.512  1.00  0.00      LIG  
ATOM   6586 H26  LIG     1     -10.536  -3.447  25.111  1.00  0.00      LIG  
ATOM   6587 H27  LIG     1     -13.997  -3.086  24.887  1.00  0.00      LIG  
ATOM   6588 H28  LIG     1     -13.421  -1.947  26.119  1.00  0.00      LIG  
ATOM   6589 H29  LIG     1     -12.711  -3.560  26.003  1.00  0.00      LIG  
ATOM   6590 H30  LIG     1     -11.604   6.206  17.301  1.00  0.00      LIG  
ATOM   6591 H31  LIG     1     -10.383   5.864  18.491  1.00  0.00      LIG  
ATOM   6592 H32  LIG     1     -14.084   5.869  19.587  1.00  0.00      LIG  
ATOM   6593 H33  LIG     1     -14.074   5.556  17.846  1.00  0.00      LIG  
ATOM   6594 H34  LIG     1     -14.323   4.228  18.984  1.00  0.00      LIG  
ATOM   6595 H35  LIG     1     -12.581   7.315  19.769  1.00  0.00      LIG  
ATOM   6596 H36  LIG     1     -11.294   8.758  17.390  1.00  0.00      LIG  
ATOM   6597 H37  LIG     1     -10.851   8.694  20.222  1.00  0.00      LIG  
ATOM   6598 H38  LIG     1     -13.502   8.786  16.661  1.00  0.00      LIG  
ATOM   6599 H39  LIG     1     -13.665  11.685  18.142  1.00  0.00      LIG  
ATOM   6600 H40  LIG     1     -14.427  10.228  17.541  1.00  0.00      LIG  
ATOM   6601 H41  LIG     1     -12.950  10.831  16.763  1.00  0.00      LIG  
ATOM   6602 H42  LIG     1     -10.912  10.316  19.971  1.00  0.00      LIG  
ATOM   6603 H43  LIG     1     -10.728  10.885  18.298  1.00  0.00      LIG  
ATOM   6604 H44  LIG     1     -11.793  11.729  19.438  1.00  0.00      LIG  
ATOM   6605 H45  LIG     1     -14.121   9.031  19.547  1.00  0.00      LIG  
TER
REMARK  Energy: 61.7064
REMARK  SimpleFitness: 61.7064
REMARK  FullFitness: -1559.6232
REMARK  InterFull: -28.6991
REMARK  IntraFull: 115.506
REMARK  solvFull: -1929.05
REMARK  surfFull: 282.62
REMARK  extraFull: 0.0
REMARK  deltaGcompsolvpol: -1929.05
REMARK  deltaGcompsolvnonpol: 282.62
REMARK  deltaGprotsolvpol: -1938.72
REMARK  deltaGprotsolvnonpol: 281.59
REMARK  deltaGligsolvpol: -12.7774
REMARK  deltaGligsolvnonpol: 14.8315
REMARK  deltaGvdw: -28.6991
REMARK  deltaGelec: 0.0
REMARK  deltaG: -6.6367807
REMARK  Cluster: 6
REMARK  ClusterRank: 5
ATOM   6526 O    LIG     1     -11.596  -0.339  19.098  1.00  0.00      LIG  
ATOM   6527 O1   LIG     1      -8.671  -2.499  23.486  1.00  0.00      LIG  
ATOM   6528 O2   LIG     1     -10.631   7.893  19.791  1.00  0.00      LIG  
ATOM   6529 O3   LIG     1     -13.192   8.099  17.194  1.00  0.00      LIG  
ATOM   6530 O4   LIG     1     -13.420   9.669  19.832  1.00  0.00      LIG  
ATOM   6531 C    LIG     1     -12.327   1.636  22.277  1.00  0.00      LIG  
ATOM   6532 C1   LIG     1     -12.130   0.351  21.414  1.00  0.00      LIG  
ATOM   6533 C2   LIG     1     -11.408   2.832  21.873  1.00  0.00      LIG  
ATOM   6534 C3   LIG     1     -11.720  -0.925  22.220  1.00  0.00      LIG  
ATOM   6535 C4   LIG     1     -12.162   1.383  23.772  1.00  0.00      LIG  
ATOM   6536 C5   LIG     1     -12.585  -1.101  23.485  1.00  0.00      LIG  
ATOM   6537 C6   LIG     1     -11.319   0.622  20.113  1.00  0.00      LIG  
ATOM   6538 C7   LIG     1     -11.583   3.111  20.428  1.00  0.00      LIG  
ATOM   6539 C8   LIG     1     -12.908   0.175  24.260  1.00  0.00      LIG  
ATOM   6540 C9   LIG     1     -11.788   4.167  22.525  1.00  0.00      LIG  
ATOM   6541 C10  LIG     1     -11.607   1.974  19.468  1.00  0.00      LIG  
ATOM   6542 C11  LIG     1     -13.806   2.006  22.054  1.00  0.00      LIG  
ATOM   6543 C12  LIG     1     -10.221  -0.959  22.544  1.00  0.00      LIG  
ATOM   6544 C13  LIG     1     -11.889   4.385  20.167  1.00  0.00      LIG  
ATOM   6545 C14  LIG     1      -9.918   2.667  22.197  1.00  0.00      LIG  
ATOM   6546 C15  LIG     1     -11.939   5.184  21.415  1.00  0.00      LIG  
ATOM   6547 C16  LIG     1     -12.006  -2.169  21.372  1.00  0.00      LIG  
ATOM   6548 C17  LIG     1     -12.058  -2.145  24.432  1.00  0.00      LIG  
ATOM   6549 C18  LIG     1     -12.285   4.952  18.827  1.00  0.00      LIG  
ATOM   6550 C19  LIG     1      -9.822  -2.090  23.451  1.00  0.00      LIG  
ATOM   6551 C20  LIG     1     -10.800  -2.602  24.430  1.00  0.00      LIG  
ATOM   6552 C21  LIG     1     -13.055  -2.698  25.398  1.00  0.00      LIG  
ATOM   6553 C22  LIG     1     -11.455   6.158  18.365  1.00  0.00      LIG  
ATOM   6554 C23  LIG     1     -13.784   5.211  18.791  1.00  0.00      LIG  
ATOM   6555 C24  LIG     1     -11.778   7.499  19.045  1.00  0.00      LIG  
ATOM   6556 C25  LIG     1     -12.153   8.602  18.035  1.00  0.00      LIG  
ATOM   6557 C26  LIG     1     -12.618   9.928  18.682  1.00  0.00      LIG  
ATOM   6558 C27  LIG     1     -13.467  10.749  17.723  1.00  0.00      LIG  
ATOM   6559 C28  LIG     1     -11.452  10.795  19.125  1.00  0.00      LIG  
ATOM   6560 H    LIG     1     -13.126   0.084  21.048  1.00  0.00      LIG  
ATOM   6561 H1   LIG     1     -12.515   2.249  24.337  1.00  0.00      LIG  
ATOM   6562 H2   LIG     1     -11.116   1.254  24.047  1.00  0.00      LIG  
ATOM   6563 H3   LIG     1     -13.547  -1.484  23.134  1.00  0.00      LIG  
ATOM   6564 H4   LIG     1     -10.248   0.558  20.311  1.00  0.00      LIG  
ATOM   6565 H5   LIG     1     -13.983   0.357  24.193  1.00  0.00      LIG  
ATOM   6566 H6   LIG     1     -12.708   0.082  25.333  1.00  0.00      LIG  
ATOM   6567 H7   LIG     1     -11.018   4.501  23.226  1.00  0.00      LIG  
ATOM   6568 H8   LIG     1     -12.708   4.129  23.109  1.00  0.00      LIG  
ATOM   6569 H9   LIG     1     -12.590   1.939  18.986  1.00  0.00      LIG  
ATOM   6570 H10  LIG     1     -10.883   2.148  18.667  1.00  0.00      LIG  
ATOM   6571 H11  LIG     1     -14.461   1.155  22.246  1.00  0.00      LIG  
ATOM   6572 H12  LIG     1     -14.003   2.315  21.026  1.00  0.00      LIG  
ATOM   6573 H13  LIG     1     -14.139   2.808  22.713  1.00  0.00      LIG  
ATOM   6574 H14  LIG     1      -9.891  -0.041  23.028  1.00  0.00      LIG  
ATOM   6575 H15  LIG     1      -9.647  -1.080  21.622  1.00  0.00      LIG  
ATOM   6576 H16  LIG     1      -9.491   1.753  21.786  1.00  0.00      LIG  
ATOM   6577 H17  LIG     1      -9.748   2.657  23.276  1.00  0.00      LIG  
ATOM   6578 H18  LIG     1      -9.337   3.502  21.794  1.00  0.00      LIG  
ATOM   6579 H19  LIG     1     -11.117   5.903  21.448  1.00  0.00      LIG  
ATOM   6580 H20  LIG     1     -12.886   5.721  21.517  1.00  0.00      LIG  
ATOM   6581 H21  LIG     1     -12.998  -2.104  20.918  1.00  0.00      LIG  
ATOM   6582 H22  LIG     1     -11.978  -3.090  21.958  1.00  0.00      LIG  
ATOM   6583 H23  LIG     1     -11.267  -2.284  20.577  1.00  0.00      LIG  
ATOM   6584 H24  LIG     1     -12.100   4.185  18.070  1.00  0.00      LIG  
ATOM   6585 H25  LIG     1     -11.500  -1.214  19.510  1.00  0.00      LIG  
ATOM   6586 H26  LIG     1     -10.461  -3.364  25.121  1.00  0.00      LIG  
ATOM   6587 H27  LIG     1     -13.926  -3.078  24.857  1.00  0.00      LIG  
ATOM   6588 H28  LIG     1     -13.390  -1.925  26.094  1.00  0.00      LIG  
ATOM   6589 H29  LIG     1     -12.643  -3.522  25.989  1.00  0.00      LIG  
ATOM   6590 H30  LIG     1     -11.612   6.256  17.289  1.00  0.00      LIG  
ATOM   6591 H31  LIG     1     -10.394   5.910  18.481  1.00  0.00      LIG  
ATOM   6592 H32  LIG     1     -14.102   5.926  19.554  1.00  0.00      LIG  
ATOM   6593 H33  LIG     1     -14.079   5.605  17.815  1.00  0.00      LIG  
ATOM   6594 H34  LIG     1     -14.339   4.283  18.958  1.00  0.00      LIG  
ATOM   6595 H35  LIG     1     -12.590   7.363  19.759  1.00  0.00      LIG  
ATOM   6596 H36  LIG     1     -11.297   8.816  17.389  1.00  0.00      LIG  
ATOM   6597 H37  LIG     1     -10.857   8.738  20.217  1.00  0.00      LIG  
ATOM   6598 H38  LIG     1     -13.498   8.843  16.647  1.00  0.00      LIG  
ATOM   6599 H39  LIG     1     -13.678  11.734  18.149  1.00  0.00      LIG  
ATOM   6600 H40  LIG     1     -14.437  10.278  17.540  1.00  0.00      LIG  
ATOM   6601 H41  LIG     1     -12.960  10.888  16.767  1.00  0.00      LIG  
ATOM   6602 H42  LIG     1     -10.926  10.359  19.978  1.00  0.00      LIG  
ATOM   6603 H43  LIG     1     -10.742  10.943  18.309  1.00  0.00      LIG  
ATOM   6604 H44  LIG     1     -11.811  11.774  19.455  1.00  0.00      LIG  
ATOM   6605 H45  LIG     1     -14.125   9.061  19.541  1.00  0.00      LIG  
TER
REMARK  Energy: 61.7064
REMARK  SimpleFitness: 61.7064
REMARK  FullFitness: -1559.6232
REMARK  InterFull: -28.6991
REMARK  IntraFull: 115.506
REMARK  solvFull: -1929.05
REMARK  surfFull: 282.62
REMARK  extraFull: 0.0
REMARK  deltaGcompsolvpol: -1929.05
REMARK  deltaGcompsolvnonpol: 282.62
REMARK  deltaGprotsolvpol: -1938.72
REMARK  deltaGprotsolvnonpol: 281.59
REMARK  deltaGligsolvpol: -12.7774
REMARK  deltaGligsolvnonpol: 14.8315
REMARK  deltaGvdw: -28.6991
REMARK  deltaGelec: 0.0
REMARK  deltaG: -6.6367807
REMARK  Cluster: 6
REMARK  ClusterRank: 6
ATOM   6526 O    LIG     1     -11.596  -0.339  19.098  1.00  0.00      LIG  
ATOM   6527 O1   LIG     1      -8.671  -2.499  23.486  1.00  0.00      LIG  
ATOM   6528 O2   LIG     1     -10.631   7.893  19.791  1.00  0.00      LIG  
ATOM   6529 O3   LIG     1     -13.192   8.099  17.194  1.00  0.00      LIG  
ATOM   6530 O4   LIG     1     -13.420   9.669  19.832  1.00  0.00      LIG  
ATOM   6531 C    LIG     1     -12.327   1.636  22.277  1.00  0.00      LIG  
ATOM   6532 C1   LIG     1     -12.130   0.351  21.414  1.00  0.00      LIG  
ATOM   6533 C2   LIG     1     -11.408   2.832  21.873  1.00  0.00      LIG  
ATOM   6534 C3   LIG     1     -11.720  -0.925  22.220  1.00  0.00      LIG  
ATOM   6535 C4   LIG     1     -12.162   1.383  23.772  1.00  0.00      LIG  
ATOM   6536 C5   LIG     1     -12.585  -1.101  23.485  1.00  0.00      LIG  
ATOM   6537 C6   LIG     1     -11.319   0.622  20.113  1.00  0.00      LIG  
ATOM   6538 C7   LIG     1     -11.583   3.111  20.428  1.00  0.00      LIG  
ATOM   6539 C8   LIG     1     -12.908   0.175  24.260  1.00  0.00      LIG  
ATOM   6540 C9   LIG     1     -11.788   4.167  22.525  1.00  0.00      LIG  
ATOM   6541 C10  LIG     1     -11.607   1.974  19.468  1.00  0.00      LIG  
ATOM   6542 C11  LIG     1     -13.806   2.006  22.054  1.00  0.00      LIG  
ATOM   6543 C12  LIG     1     -10.221  -0.959  22.544  1.00  0.00      LIG  
ATOM   6544 C13  LIG     1     -11.889   4.385  20.167  1.00  0.00      LIG  
ATOM   6545 C14  LIG     1      -9.918   2.667  22.197  1.00  0.00      LIG  
ATOM   6546 C15  LIG     1     -11.939   5.184  21.415  1.00  0.00      LIG  
ATOM   6547 C16  LIG     1     -12.006  -2.169  21.372  1.00  0.00      LIG  
ATOM   6548 C17  LIG     1     -12.058  -2.145  24.432  1.00  0.00      LIG  
ATOM   6549 C18  LIG     1     -12.285   4.952  18.827  1.00  0.00      LIG  
ATOM   6550 C19  LIG     1      -9.822  -2.090  23.451  1.00  0.00      LIG  
ATOM   6551 C20  LIG     1     -10.800  -2.602  24.430  1.00  0.00      LIG  
ATOM   6552 C21  LIG     1     -13.055  -2.698  25.398  1.00  0.00      LIG  
ATOM   6553 C22  LIG     1     -11.455   6.158  18.365  1.00  0.00      LIG  
ATOM   6554 C23  LIG     1     -13.784   5.211  18.791  1.00  0.00      LIG  
ATOM   6555 C24  LIG     1     -11.778   7.499  19.045  1.00  0.00      LIG  
ATOM   6556 C25  LIG     1     -12.153   8.602  18.035  1.00  0.00      LIG  
ATOM   6557 C26  LIG     1     -12.618   9.928  18.682  1.00  0.00      LIG  
ATOM   6558 C27  LIG     1     -13.467  10.749  17.723  1.00  0.00      LIG  
ATOM   6559 C28  LIG     1     -11.452  10.795  19.125  1.00  0.00      LIG  
ATOM   6560 H    LIG     1     -13.126   0.084  21.048  1.00  0.00      LIG  
ATOM   6561 H1   LIG     1     -12.515   2.249  24.337  1.00  0.00      LIG  
ATOM   6562 H2   LIG     1     -11.116   1.254  24.047  1.00  0.00      LIG  
ATOM   6563 H3   LIG     1     -13.547  -1.484  23.134  1.00  0.00      LIG  
ATOM   6564 H4   LIG     1     -10.248   0.558  20.311  1.00  0.00      LIG  
ATOM   6565 H5   LIG     1     -13.983   0.357  24.193  1.00  0.00      LIG  
ATOM   6566 H6   LIG     1     -12.708   0.082  25.333  1.00  0.00      LIG  
ATOM   6567 H7   LIG     1     -11.018   4.501  23.226  1.00  0.00      LIG  
ATOM   6568 H8   LIG     1     -12.708   4.129  23.109  1.00  0.00      LIG  
ATOM   6569 H9   LIG     1     -12.590   1.939  18.986  1.00  0.00      LIG  
ATOM   6570 H10  LIG     1     -10.883   2.148  18.667  1.00  0.00      LIG  
ATOM   6571 H11  LIG     1     -14.461   1.155  22.246  1.00  0.00      LIG  
ATOM   6572 H12  LIG     1     -14.003   2.315  21.026  1.00  0.00      LIG  
ATOM   6573 H13  LIG     1     -14.139   2.808  22.713  1.00  0.00      LIG  
ATOM   6574 H14  LIG     1      -9.891  -0.041  23.028  1.00  0.00      LIG  
ATOM   6575 H15  LIG     1      -9.647  -1.080  21.622  1.00  0.00      LIG  
ATOM   6576 H16  LIG     1      -9.491   1.753  21.786  1.00  0.00      LIG  
ATOM   6577 H17  LIG     1      -9.748   2.657  23.276  1.00  0.00      LIG  
ATOM   6578 H18  LIG     1      -9.337   3.502  21.794  1.00  0.00      LIG  
ATOM   6579 H19  LIG     1     -11.117   5.903  21.448  1.00  0.00      LIG  
ATOM   6580 H20  LIG     1     -12.886   5.721  21.517  1.00  0.00      LIG  
ATOM   6581 H21  LIG     1     -12.998  -2.104  20.918  1.00  0.00      LIG  
ATOM   6582 H22  LIG     1     -11.978  -3.090  21.958  1.00  0.00      LIG  
ATOM   6583 H23  LIG     1     -11.267  -2.284  20.577  1.00  0.00      LIG  
ATOM   6584 H24  LIG     1     -12.100   4.185  18.070  1.00  0.00      LIG  
ATOM   6585 H25  LIG     1     -11.500  -1.214  19.510  1.00  0.00      LIG  
ATOM   6586 H26  LIG     1     -10.461  -3.364  25.121  1.00  0.00      LIG  
ATOM   6587 H27  LIG     1     -13.926  -3.078  24.857  1.00  0.00      LIG  
ATOM   6588 H28  LIG     1     -13.390  -1.925  26.094  1.00  0.00      LIG  
ATOM   6589 H29  LIG     1     -12.643  -3.522  25.989  1.00  0.00      LIG  
ATOM   6590 H30  LIG     1     -11.612   6.256  17.289  1.00  0.00      LIG  
ATOM   6591 H31  LIG     1     -10.394   5.910  18.481  1.00  0.00      LIG  
ATOM   6592 H32  LIG     1     -14.102   5.926  19.554  1.00  0.00      LIG  
ATOM   6593 H33  LIG     1     -14.079   5.605  17.815  1.00  0.00      LIG  
ATOM   6594 H34  LIG     1     -14.339   4.283  18.958  1.00  0.00      LIG  
ATOM   6595 H35  LIG     1     -12.590   7.363  19.759  1.00  0.00      LIG  
ATOM   6596 H36  LIG     1     -11.297   8.816  17.389  1.00  0.00      LIG  
ATOM   6597 H37  LIG     1     -10.857   8.738  20.217  1.00  0.00      LIG  
ATOM   6598 H38  LIG     1     -13.498   8.843  16.647  1.00  0.00      LIG  
ATOM   6599 H39  LIG     1     -13.678  11.734  18.149  1.00  0.00      LIG  
ATOM   6600 H40  LIG     1     -14.437  10.278  17.540  1.00  0.00      LIG  
ATOM   6601 H41  LIG     1     -12.960  10.888  16.767  1.00  0.00      LIG  
ATOM   6602 H42  LIG     1     -10.926  10.359  19.978  1.00  0.00      LIG  
ATOM   6603 H43  LIG     1     -10.742  10.943  18.309  1.00  0.00      LIG  
ATOM   6604 H44  LIG     1     -11.811  11.774  19.455  1.00  0.00      LIG  
ATOM   6605 H45  LIG     1     -14.125   9.061  19.541  1.00  0.00      LIG  
TER
REMARK  Energy: 61.7064
REMARK  SimpleFitness: 61.7064
REMARK  FullFitness: -1559.6232
REMARK  InterFull: -28.6991
REMARK  IntraFull: 115.506
REMARK  solvFull: -1929.05
REMARK  surfFull: 282.62
REMARK  extraFull: 0.0
REMARK  deltaGcompsolvpol: -1929.05
REMARK  deltaGcompsolvnonpol: 282.62
REMARK  deltaGprotsolvpol: -1938.72
REMARK  deltaGprotsolvnonpol: 281.59
REMARK  deltaGligsolvpol: -12.7774
REMARK  deltaGligsolvnonpol: 14.8315
REMARK  deltaGvdw: -28.6991
REMARK  deltaGelec: 0.0
REMARK  deltaG: -6.6367807
REMARK  Cluster: 6
REMARK  ClusterRank: 7
ATOM   6526 O    LIG     1     -11.596  -0.339  19.098  1.00  0.00      LIG  
ATOM   6527 O1   LIG     1      -8.671  -2.499  23.486  1.00  0.00      LIG  
ATOM   6528 O2   LIG     1     -10.631   7.893  19.791  1.00  0.00      LIG  
ATOM   6529 O3   LIG     1     -13.192   8.099  17.194  1.00  0.00      LIG  
ATOM   6530 O4   LIG     1     -13.420   9.669  19.832  1.00  0.00      LIG  
ATOM   6531 C    LIG     1     -12.327   1.636  22.277  1.00  0.00      LIG  
ATOM   6532 C1   LIG     1     -12.130   0.351  21.414  1.00  0.00      LIG  
ATOM   6533 C2   LIG     1     -11.408   2.832  21.873  1.00  0.00      LIG  
ATOM   6534 C3   LIG     1     -11.720  -0.925  22.220  1.00  0.00      LIG  
ATOM   6535 C4   LIG     1     -12.162   1.383  23.772  1.00  0.00      LIG  
ATOM   6536 C5   LIG     1     -12.585  -1.101  23.485  1.00  0.00      LIG  
ATOM   6537 C6   LIG     1     -11.319   0.622  20.113  1.00  0.00      LIG  
ATOM   6538 C7   LIG     1     -11.583   3.111  20.428  1.00  0.00      LIG  
ATOM   6539 C8   LIG     1     -12.908   0.175  24.260  1.00  0.00      LIG  
ATOM   6540 C9   LIG     1     -11.788   4.167  22.525  1.00  0.00      LIG  
ATOM   6541 C10  LIG     1     -11.607   1.974  19.468  1.00  0.00      LIG  
ATOM   6542 C11  LIG     1     -13.806   2.006  22.054  1.00  0.00      LIG  
ATOM   6543 C12  LIG     1     -10.221  -0.959  22.544  1.00  0.00      LIG  
ATOM   6544 C13  LIG     1     -11.889   4.385  20.167  1.00  0.00      LIG  
ATOM   6545 C14  LIG     1      -9.918   2.667  22.197  1.00  0.00      LIG  
ATOM   6546 C15  LIG     1     -11.939   5.184  21.415  1.00  0.00      LIG  
ATOM   6547 C16  LIG     1     -12.006  -2.169  21.372  1.00  0.00      LIG  
ATOM   6548 C17  LIG     1     -12.058  -2.145  24.432  1.00  0.00      LIG  
ATOM   6549 C18  LIG     1     -12.285   4.952  18.827  1.00  0.00      LIG  
ATOM   6550 C19  LIG     1      -9.822  -2.090  23.451  1.00  0.00      LIG  
ATOM   6551 C20  LIG     1     -10.800  -2.602  24.430  1.00  0.00      LIG  
ATOM   6552 C21  LIG     1     -13.055  -2.698  25.398  1.00  0.00      LIG  
ATOM   6553 C22  LIG     1     -11.455   6.158  18.365  1.00  0.00      LIG  
ATOM   6554 C23  LIG     1     -13.784   5.211  18.791  1.00  0.00      LIG  
ATOM   6555 C24  LIG     1     -11.778   7.499  19.045  1.00  0.00      LIG  
ATOM   6556 C25  LIG     1     -12.153   8.602  18.035  1.00  0.00      LIG  
ATOM   6557 C26  LIG     1     -12.618   9.928  18.682  1.00  0.00      LIG  
ATOM   6558 C27  LIG     1     -13.467  10.749  17.723  1.00  0.00      LIG  
ATOM   6559 C28  LIG     1     -11.452  10.795  19.125  1.00  0.00      LIG  
ATOM   6560 H    LIG     1     -13.126   0.084  21.048  1.00  0.00      LIG  
ATOM   6561 H1   LIG     1     -12.515   2.249  24.337  1.00  0.00      LIG  
ATOM   6562 H2   LIG     1     -11.116   1.254  24.047  1.00  0.00      LIG  
ATOM   6563 H3   LIG     1     -13.547  -1.484  23.134  1.00  0.00      LIG  
ATOM   6564 H4   LIG     1     -10.248   0.558  20.311  1.00  0.00      LIG  
ATOM   6565 H5   LIG     1     -13.983   0.357  24.193  1.00  0.00      LIG  
ATOM   6566 H6   LIG     1     -12.708   0.082  25.333  1.00  0.00      LIG  
ATOM   6567 H7   LIG     1     -11.018   4.501  23.226  1.00  0.00      LIG  
ATOM   6568 H8   LIG     1     -12.708   4.129  23.109  1.00  0.00      LIG  
ATOM   6569 H9   LIG     1     -12.590   1.939  18.986  1.00  0.00      LIG  
ATOM   6570 H10  LIG     1     -10.883   2.148  18.667  1.00  0.00      LIG  
ATOM   6571 H11  LIG     1     -14.461   1.155  22.246  1.00  0.00      LIG  
ATOM   6572 H12  LIG     1     -14.003   2.315  21.026  1.00  0.00      LIG  
ATOM   6573 H13  LIG     1     -14.139   2.808  22.713  1.00  0.00      LIG  
ATOM   6574 H14  LIG     1      -9.891  -0.041  23.028  1.00  0.00      LIG  
ATOM   6575 H15  LIG     1      -9.647  -1.080  21.622  1.00  0.00      LIG  
ATOM   6576 H16  LIG     1      -9.491   1.753  21.786  1.00  0.00      LIG  
ATOM   6577 H17  LIG     1      -9.748   2.657  23.276  1.00  0.00      LIG  
ATOM   6578 H18  LIG     1      -9.337   3.502  21.794  1.00  0.00      LIG  
ATOM   6579 H19  LIG     1     -11.117   5.903  21.448  1.00  0.00      LIG  
ATOM   6580 H20  LIG     1     -12.886   5.721  21.517  1.00  0.00      LIG  
ATOM   6581 H21  LIG     1     -12.998  -2.104  20.918  1.00  0.00      LIG  
ATOM   6582 H22  LIG     1     -11.978  -3.090  21.958  1.00  0.00      LIG  
ATOM   6583 H23  LIG     1     -11.267  -2.284  20.577  1.00  0.00      LIG  
ATOM   6584 H24  LIG     1     -12.100   4.185  18.070  1.00  0.00      LIG  
ATOM   6585 H25  LIG     1     -11.500  -1.214  19.510  1.00  0.00      LIG  
ATOM   6586 H26  LIG     1     -10.461  -3.364  25.121  1.00  0.00      LIG  
ATOM   6587 H27  LIG     1     -13.926  -3.078  24.857  1.00  0.00      LIG  
ATOM   6588 H28  LIG     1     -13.390  -1.925  26.094  1.00  0.00      LIG  
ATOM   6589 H29  LIG     1     -12.643  -3.522  25.989  1.00  0.00      LIG  
ATOM   6590 H30  LIG     1     -11.612   6.256  17.289  1.00  0.00      LIG  
ATOM   6591 H31  LIG     1     -10.394   5.910  18.481  1.00  0.00      LIG  
ATOM   6592 H32  LIG     1     -14.102   5.926  19.554  1.00  0.00      LIG  
ATOM   6593 H33  LIG     1     -14.079   5.605  17.815  1.00  0.00      LIG  
ATOM   6594 H34  LIG     1     -14.339   4.283  18.958  1.00  0.00      LIG  
ATOM   6595 H35  LIG     1     -12.590   7.363  19.759  1.00  0.00      LIG  
ATOM   6596 H36  LIG     1     -11.297   8.816  17.389  1.00  0.00      LIG  
ATOM   6597 H37  LIG     1     -10.857   8.738  20.217  1.00  0.00      LIG  
ATOM   6598 H38  LIG     1     -13.498   8.843  16.647  1.00  0.00      LIG  
ATOM   6599 H39  LIG     1     -13.678  11.734  18.149  1.00  0.00      LIG  
ATOM   6600 H40  LIG     1     -14.437  10.278  17.540  1.00  0.00      LIG  
ATOM   6601 H41  LIG     1     -12.960  10.888  16.767  1.00  0.00      LIG  
ATOM   6602 H42  LIG     1     -10.926  10.359  19.978  1.00  0.00      LIG  
ATOM   6603 H43  LIG     1     -10.742  10.943  18.309  1.00  0.00      LIG  
ATOM   6604 H44  LIG     1     -11.811  11.774  19.455  1.00  0.00      LIG  
ATOM   6605 H45  LIG     1     -14.125   9.061  19.541  1.00  0.00      LIG  
TER
REMARK  Energy: 59.97
REMARK  SimpleFitness: 59.97
REMARK  FullFitness: -1559.9458
REMARK  InterFull: -28.3359
REMARK  IntraFull: 110.147
REMARK  solvFull: -1926.35
REMARK  surfFull: 284.593
REMARK  extraFull: 0.0
REMARK  deltaGcompsolvpol: -1926.35
REMARK  deltaGcompsolvnonpol: 284.593
REMARK  deltaGprotsolvpol: -1938.72
REMARK  deltaGprotsolvnonpol: 281.59
REMARK  deltaGligsolvpol: -13.284
REMARK  deltaGligsolvnonpol: 15.0902
REMARK  deltaGvdw: -28.3359
REMARK  deltaGelec: 0.0
REMARK  deltaG: -6.244002
REMARK  Cluster: 7
REMARK  ClusterRank: 0
ATOM   6526 O    LIG     1     -13.563  -2.464  19.933  1.00  0.00      LIG  
ATOM   6527 O1   LIG     1      -9.406  -6.513  18.832  1.00  0.00      LIG  
ATOM   6528 O2   LIG     1     -10.465   5.382  20.466  1.00  0.00      LIG  
ATOM   6529 O3   LIG     1     -12.953   3.013  19.390  1.00  0.00      LIG  
ATOM   6530 O4   LIG     1     -13.096   6.628  20.002  1.00  0.00      LIG  
ATOM   6531 C    LIG     1     -10.848  -2.683  22.587  1.00  0.00      LIG  
ATOM   6532 C1   LIG     1     -11.905  -3.250  21.588  1.00  0.00      LIG  
ATOM   6533 C2   LIG     1     -10.044  -1.461  22.037  1.00  0.00      LIG  
ATOM   6534 C3   LIG     1     -11.655  -4.729  21.141  1.00  0.00      LIG  
ATOM   6535 C4   LIG     1      -9.871  -3.742  23.086  1.00  0.00      LIG  
ATOM   6536 C5   LIG     1     -11.403  -5.634  22.363  1.00  0.00      LIG  
ATOM   6537 C6   LIG     1     -12.251  -2.248  20.448  1.00  0.00      LIG  
ATOM   6538 C7   LIG     1     -10.991  -0.405  21.610  1.00  0.00      LIG  
ATOM   6539 C8   LIG     1     -10.550  -5.027  23.476  1.00  0.00      LIG  
ATOM   6540 C9   LIG     1      -9.188  -0.725  23.074  1.00  0.00      LIG  
ATOM   6541 C10  LIG     1     -12.230  -0.783  20.877  1.00  0.00      LIG  
ATOM   6542 C11  LIG     1     -11.667  -2.274  23.827  1.00  0.00      LIG  
ATOM   6543 C12  LIG     1     -10.545  -4.853  20.089  1.00  0.00      LIG  
ATOM   6544 C13  LIG     1     -10.656   0.805  22.061  1.00  0.00      LIG  
ATOM   6545 C14  LIG     1      -9.069  -1.753  20.891  1.00  0.00      LIG  
ATOM   6546 C15  LIG     1      -9.390   0.758  22.833  1.00  0.00      LIG  
ATOM   6547 C16  LIG     1     -12.920  -5.294  20.489  1.00  0.00      LIG  
ATOM   6548 C17  LIG     1     -10.882  -6.998  22.000  1.00  0.00      LIG  
ATOM   6549 C18  LIG     1     -11.441   2.076  21.914  1.00  0.00      LIG  
ATOM   6550 C19  LIG     1     -10.091  -6.258  19.812  1.00  0.00      LIG  
ATOM   6551 C20  LIG     1     -10.284  -7.296  20.841  1.00  0.00      LIG  
ATOM   6552 C21  LIG     1     -11.103  -8.067  23.021  1.00  0.00      LIG  
ATOM   6553 C22  LIG     1     -10.667   3.083  21.059  1.00  0.00      LIG  
ATOM   6554 C23  LIG     1     -11.771   2.643  23.287  1.00  0.00      LIG  
ATOM   6555 C24  LIG     1     -11.428   4.380  20.775  1.00  0.00      LIG  
ATOM   6556 C25  LIG     1     -12.431   4.323  19.604  1.00  0.00      LIG  
ATOM   6557 C26  LIG     1     -13.593   5.309  19.788  1.00  0.00      LIG  
ATOM   6558 C27  LIG     1     -14.502   4.947  20.954  1.00  0.00      LIG  
ATOM   6559 C28  LIG     1     -14.434   5.325  18.528  1.00  0.00      LIG  
ATOM   6560 H    LIG     1     -12.836  -3.336  22.155  1.00  0.00      LIG  
ATOM   6561 H1   LIG     1      -9.329  -3.362  23.956  1.00  0.00      LIG  
ATOM   6562 H2   LIG     1      -9.111  -3.978  22.342  1.00  0.00      LIG  
ATOM   6563 H3   LIG     1     -12.386  -5.809  22.811  1.00  0.00      LIG  
ATOM   6564 H4   LIG     1     -11.567  -2.376  19.608  1.00  0.00      LIG  
ATOM   6565 H5   LIG     1     -11.189  -4.856  24.346  1.00  0.00      LIG  
ATOM   6566 H6   LIG     1      -9.775  -5.713  23.833  1.00  0.00      LIG  
ATOM   6567 H7   LIG     1      -8.130  -0.987  22.987  1.00  0.00      LIG  
ATOM   6568 H8   LIG     1      -9.465  -0.949  24.103  1.00  0.00      LIG  
ATOM   6569 H9   LIG     1     -13.095  -0.583  21.517  1.00  0.00      LIG  
ATOM   6570 H10  LIG     1     -12.353  -0.149  19.993  1.00  0.00      LIG  
ATOM   6571 H11  LIG     1     -12.354  -3.068  24.130  1.00  0.00      LIG  
ATOM   6572 H12  LIG     1     -12.282  -1.390  23.649  1.00  0.00      LIG  
ATOM   6573 H13  LIG     1     -11.028  -2.074  24.689  1.00  0.00      LIG  
ATOM   6574 H14  LIG     1      -9.649  -4.316  20.392  1.00  0.00      LIG  
ATOM   6575 H15  LIG     1     -10.887  -4.434  19.139  1.00  0.00      LIG  
ATOM   6576 H16  LIG     1      -9.557  -2.180  20.015  1.00  0.00      LIG  
ATOM   6577 H17  LIG     1      -8.283  -2.442  21.205  1.00  0.00      LIG  
ATOM   6578 H18  LIG     1      -8.568  -0.840  20.555  1.00  0.00      LIG  
ATOM   6579 H19  LIG     1      -8.570   1.178  22.244  1.00  0.00      LIG  
ATOM   6580 H20  LIG     1      -9.450   1.290  23.785  1.00  0.00      LIG  
ATOM   6581 H21  LIG     1     -13.799  -5.077  21.100  1.00  0.00      LIG  
ATOM   6582 H22  LIG     1     -12.873  -6.378  20.363  1.00  0.00      LIG  
ATOM   6583 H23  LIG     1     -13.076  -4.871  19.494  1.00  0.00      LIG  
ATOM   6584 H24  LIG     1     -12.393   1.854  21.431  1.00  0.00      LIG  
ATOM   6585 H25  LIG     1     -13.642  -3.416  19.756  1.00  0.00      LIG  
ATOM   6586 H26  LIG     1      -9.928  -8.294  20.615  1.00  0.00      LIG  
ATOM   6587 H27  LIG     1     -12.168  -8.142  23.258  1.00  0.00      LIG  
ATOM   6588 H28  LIG     1     -10.560  -7.839  23.941  1.00  0.00      LIG  
ATOM   6589 H29  LIG     1     -10.767  -9.049  22.669  1.00  0.00      LIG
[truncated: 1,313,853 more chars]
