# Supplementary material for: Exploring the mechanism of Alisma orientale for the treatment of pregnancy induced hypertension and potential hepato-nephrotoxicity by using network pharmacology, network toxicology, molecular docking and molecular dynamics simulation
Source: Front Pharmacol. 2022 Nov 15;13:1027112. doi: 10.3389/fphar.2022.1027112 (PMC9705790; doi:10.3389/fphar.2022.1027112)
Supplement: Supplementary file 2 [file DataSheet3.zip › AKT1/AKT1694/eadock3.err]

sib.fastconf.EADock3: running @ selenium/127.0.1.1 development version. /home/swissdock/swissdock/tmp//cache/eadock3/eadock3.jar MD5: 6b55cadf59de6f950f604b9d6d6562d2
sib.fastconf.EADock3: 5000 binding modes will be generated
sib.fastconf.EADock3: the 5000 with the most favorable SimpleFitness will be evaluated with FACTS.
sib.fastconf.EADock3: 250 binding modes will be retained
sib.fastconf.EADock3: minimize with 100 steps of SD then 250 steps of ABNR
sib.fastconf.EADock3: side chains closer than 0.0 A to any atom of the ligand will be optimized.
sib.fastconf.EADock3: Clustering radius is 2.0
sib.fastconf.EADock3: Maximum cluster size is 8
sib.fastconf.EADock3: clusters will have the exact size.
sib.fastconf.EADock3: Output file is clusters.zip
sib.fastconf.EADock3: Ligand selection is SEGID LIG
sib.fastconf.EADock3: temporary files will be kept.
sib.fastconf.EADock3: Translations allowed.
sib.fastconf.EADock3: solvation model is FACTS
sib.fastconf.EADock3: Centering rotations on the whole ligand.
sib.fastconf.EADock3: System  : 6605 atoms
sib.fastconf.EADock3: Ligand  : 80 atoms
sib.fastconf.EADock3: Receptor: 6525 atoms
sib.fastconf.EADock3:   Fixed part   : 6525 atoms
sib.fastconf.EADock3:   Flexible part: 0 atoms
sib.fastconf.EADock3: Blind docking
sib.fastconf.biodatastructures.molecules.FlexibleMoleculeBuilder: No RotateBond directive found.
sib.fastconf.biodatastructures.molecules.FlexibleMoleculeBuilder: Multiple keyword found in RotateBond directive.
sib.fastconf.biodatastructures.molecules.FlexibleMoleculeBuilder: Identify bonds.
sib.fastconf.biodatastructures.molecules.FlexibleMolecule: Total of 83 bonds found.
sib.fastconf.biodatastructures.molecules.FlexibleMolecule: Restricting dihedral rotations based on the number of atom on each side.
sib.fastconf.biodatastructures.molecules.FlexibleMolecule: 16 rotatable dihedral angles found.
sib.fastconf.biodatastructures.molecules.FlexibleMolecule: no user specified bond list.
sib.fastconf.biodatastructures.molecules.FlexibleMolecule: Filtering out dihedrals defined with an hydrogen.
sib.fastconf.biodatastructures.molecules.FlexibleMolecule: accepting bond 6538_6544_6549_6553
sib.fastconf.biodatastructures.molecules.FlexibleMolecule: accepting bond 6544_6549_6553_6555
sib.fastconf.biodatastructures.molecules.FlexibleMolecule: accepting bond 6549_6553_6555_6528
sib.fastconf.biodatastructures.molecules.FlexibleMolecule: accepting bond 6528_6555_6556_6529
sib.fastconf.biodatastructures.molecules.FlexibleMolecule: accepting bond 6529_6556_6557_6530
sib.fastconf.biodatastructures.molecules.FlexibleMolecule: found # 53 core atoms : [ 6526 6527 6531 6532 6533 6534 6535 6536 6537 6538 6539 6540 6541 6542 6543 6544 6545 6546 6547 6548 6549 6550 6551 6552 6560 6561 6562 6563 6564 6565 6566 6567 6568 6569 6570 6571 6572 6573 6574 6575 6576 6577 6578 6579 6580 6581 6582 6583 6585 6586 6587 6588 6589 ]
sib.fastconf.biodatastructures.molecules.FlexibleMolecule: found rotatable bond # 0 between 6544 6549
sib.fastconf.biodatastructures.molecules.FlexibleMolecule: Group FIX (51): [ 6526 6537 6585 6532 6541 6564 6531 6534 6560 6538 6569 6570 6533 6535 6542 6536 6543 6547 6540 6545 6539 6561 6562 6571 6572 6573 6548 6563 6550 6574 6575 6581 6582 6583 6546 6567 6568 6576 6577 6578 6565 6566 6551 6552 6527 6579 6580 6586 6587 6588 6589 ] 
sib.fastconf.biodatastructures.molecules.FlexibleMolecule: Group ROTATABLE (27): [ 6528 6555 6597 6529 6556 6598 6530 6557 6605 6553 6554 6584 6590 6591 6592 6593 6594 6595 6596 6558 6559 6599 6600 6601 6602 6603 6604 ] 
sib.fastconf.biodatastructures.molecules.FlexibleMolecule: Group ROTATABLE (Validation) (2): [ 6553 6554 ] 
sib.fastconf.biodatastructures.molecules.FlexibleMolecule: Group ROTATABLE (Non Validation) (21): [ 6528 6555 6597 6529 6556 6598 6530 6557 6605 6590 6591 6595 6596 6558 6559 6599 6600 6601 6602 6603 6604 ] 
sib.fastconf.biodatastructures.molecules.FlexibleMolecule: found rotatable bond # 1 between 6549 6553
sib.fastconf.biodatastructures.molecules.FlexibleMolecule: Group FIX (57): [ 6526 6537 6585 6532 6541 6564 6531 6534 6560 6538 6569 6570 6533 6535 6542 6536 6543 6547 6544 6540 6545 6539 6561 6562 6571 6572 6573 6548 6563 6550 6574 6575 6581 6582 6583 6546 6567 6568 6576 6577 6578 6565 6566 6551 6552 6527 6579 6580 6554 6584 6586 6587 6588 6589 6592 6593 6594 ] 
sib.fastconf.biodatastructures.molecules.FlexibleMolecule: Group ROTATABLE (21): [ 6528 6555 6597 6529 6556 6598 6530 6557 6605 6590 6591 6595 6596 6558 6559 6599 6600 6601 6602 6603 6604 ] 
sib.fastconf.biodatastructures.molecules.FlexibleMolecule: Group ROTATABLE (Validation) (1): [ 6555 ] 
sib.fastconf.biodatastructures.molecules.FlexibleMolecule: Group ROTATABLE (Non Validation) (18): [ 6528 6597 6529 6556 6598 6530 6557 6605 6595 6596 6558 6559 6599 6600 6601 6602 6603 6604 ] 
sib.fastconf.biodatastructures.molecules.FlexibleMolecule: found rotatable bond # 2 between 6553 6555
sib.fastconf.biodatastructures.molecules.FlexibleMolecule: Group FIX (60): [ 6526 6537 6585 6532 6541 6564 6531 6534 6560 6538 6569 6570 6533 6535 6542 6536 6543 6547 6544 6540 6545 6539 6561 6562 6571 6572 6573 6548 6563 6550 6574 6575 6581 6582 6583 6546 6549 6567 6568 6576 6577 6578 6565 6566 6551 6552 6527 6579 6580 6554 6584 6586 6587 6588 6589 6590 6591 6592 6593 6594 ] 
sib.fastconf.biodatastructures.molecules.FlexibleMolecule: Group ROTATABLE (18): [ 6528 6597 6529 6556 6598 6530 6557 6605 6595 6596 6558 6559 6599 6600 6601 6602 6603 6604 ] 
sib.fastconf.biodatastructures.molecules.FlexibleMolecule: Group ROTATABLE (Validation) (2): [ 6528 6556 ] 
sib.fastconf.biodatastructures.molecules.FlexibleMolecule: Group ROTATABLE (Non Validation) (14): [ 6529 6598 6530 6557 6605 6596 6558 6559 6599 6600 6601 6602 6603 6604 ] 
sib.fastconf.biodatastructures.molecules.FlexibleMolecule: found rotatable bond # 3 between 6555 6556
sib.fastconf.biodatastructures.molecules.FlexibleMolecule: Group FIX (64): [ 6526 6537 6585 6532 6541 6564 6531 6534 6560 6538 6569 6570 6533 6535 6542 6536 6543 6547 6544 6540 6545 6539 6561 6562 6571 6572 6573 6548 6563 6550 6574 6575 6581 6582 6583 6546 6549 6567 6568 6576 6577 6578 6565 6566 6551 6552 6527 6579 6580 6553 6554 6584 6586 6587 6588 6589 6590 6591 6592 6593 6594 6528 6595 6597 ] 
sib.fastconf.biodatastructures.molecules.FlexibleMolecule: Group ROTATABLE (14): [ 6529 6598 6530 6557 6605 6596 6558 6559 6599 6600 6601 6602 6603 6604 ] 
sib.fastconf.biodatastructures.molecules.FlexibleMolecule: Group ROTATABLE (Validation) (2): [ 6529 6557 ] 
sib.fastconf.biodatastructures.molecules.FlexibleMolecule: Group ROTATABLE (Non Validation) (10): [ 6530 6605 6558 6559 6599 6600 6601 6602 6603 6604 ] 
sib.fastconf.biodatastructures.molecules.FlexibleMolecule: found rotatable bond # 4 between 6556 6557
sib.fastconf.biodatastructures.molecules.FlexibleMolecule: Group FIX (68): [ 6526 6537 6585 6532 6541 6564 6531 6534 6560 6538 6569 6570 6533 6535 6542 6536 6543 6547 6544 6540 6545 6539 6561 6562 6571 6572 6573 6548 6563 6550 6574 6575 6581 6582 6583 6546 6549 6567 6568 6576 6577 6578 6565 6566 6551 6552 6527 6579 6580 6553 6554 6584 6586 6587 6588 6589 6555 6590 6591 6592 6593 6594 6528 6595 6597 6529 6596 6598 ] 
sib.fastconf.biodatastructures.molecules.FlexibleMolecule: Group ROTATABLE (10): [ 6530 6605 6558 6559 6599 6600 6601 6602 6603 6604 ] 
sib.fastconf.biodatastructures.molecules.FlexibleMolecule: Group ROTATABLE (Validation) (3): [ 6530 6558 6559 ] 
sib.fastconf.biodatastructures.molecules.FlexibleMolecule: Group ROTATABLE (Non Validation) (0): [ ] 
sib.fastconf.biodatastructures.molecules.FlexibleMolecule: Bond 6544 6549 has no putative parent, best bet is root node
sib.fastconf.biodatastructures.molecules.FlexibleMoleculeRotatable bond tree initialized 6 elements
sib.fastconf.biodatastructures.molecules.FlexibleMolecule: Detecting chiral carbons
sib.fastconf.biodatastructures.molecules.FlexibleMolecule: Atom 6531 C    [ 6.202 -1.987 0.94 ] is chiral
sib.fastconf.biodatastructures.molecules.FlexibleMolecule: Atom 6533 C2   [ 7.568 -1.286 0.649 ] is chiral
sib.fastconf.biodatastructures.molecules.FlexibleMolecule: Atom 6536 C5   [ 3.726 -3.4 0.073 ] is chiral
sib.fastconf.biodatastructures.molecules.FlexibleMolecule: Atom 6537 C6   [ 5.313 0.259 -0.01 ] is chiral
sib.fastconf.biodatastructures.molecules.FlexibleMolecule: Atom 6549 C18  [ 8.972 1.848 2.304 ] is chiral
sib.fastconf.biodatastructures.molecules.FlexibleMolecule: Atom 6555 C24  [ 10.26 2.58 0.23 ] is chiral
sib.fastconf.biodatastructures.molecules.FlexibleMolecule: Atom 6556 C25  [ 11.579 3.189 -0.262 ] is chiral
sib.fastconf.FastconfBuilder: Initialize non bonded list.
sib.fastconf.biodatastructures.scoring.moleculargrids.grids.InsideMolecularGrid: Calculating inside grid [393][406][479]
sib.fastconf.biodatastructures.scoring.moleculargrids.grids.InsideMolecularGrid: Inside grid calculated in 1020 ms
sib.fastconf.biodatastructures.scoring.moleculargrids.grids.InsideMolecularGrid: Smoothing inside grid.
sib.fastconf.biodatastructures.scoring.moleculargrids.grids.InsideMolecularGrid: Inside grid smoothed in 970 ms
sib.fastconf.biodatastructures.scoring.EvaluatorBuilder: generation of the electrostatic grid took 10 ms.
sib.fastconf.FastconfBuilder: Initial energy: 266.44888
sib.fastconf.EADock3: EADock3 starting
sib.fastconf.EADock3: Box volume 417439.78 ?
sib.fastconf.EADock3: Xmin: -61.672 Xmax: 6.819 Xsize: 68.491
sib.fastconf.EADock3: Ymin: -35.212 Ymax: 35.938 Ysize: 71.150
sib.fastconf.EADock3: Zmin: -27.667 Zmax: 57.993 Zsize: 85.661
sib.fastconf.EADock3: Calculating pocket bias.
sib.fastconf.EADock3: 1 cavities identified.
sib.fastconf.EADock3: 25 magic points identified.
sib.fastconf.EADock3: 25 pocket points were identified in 1770 ms
sib.fastconf.EADock3: Calculating surface bias.
sib.fastconf.EADock3: 10248 surface points were identified in 5000 ms
sib.fastconf.EADock3: 0.0 % done
sib.fastconf.EADock3: 0.1 % done
sib.fastconf.EADock3: 0.2 % done
sib.fastconf.EADock3: 0.3 % done
sib.fastconf.EADock3: 0.4 % done
sib.fastconf.EADock3: 0.5 % done
sib.fastconf.EADock3: 0.6 % done
sib.fastconf.EADock3: 0.7 % done
sib.fastconf.EADock3: 0.8 % done
sib.fastconf.EADock3: 0.9 % done
sib.fastconf.EADock3: 1.0 % done
sib.fastconf.EADock3: 1.1 % done
sib.fastconf.EADock3: 1.2 % done
sib.fastconf.EADock3: only 54/500001 BM accepted, exiting DSS.
sib.fastconf.EADock3: The generation of 54 conformations took 1402100 s
sib.fastconf.EADock3: The DSS engine failed 495001 times to find a suitable BMs within the allowed time limit of 500 ms
sib.fastconf.EADock3: Minimizing binding mode 0, energy is 484.19574, rmsd is 26.643826
sib.fastconf.EADock3: Minimizing binding mode 1, energy is 543.07324, rmsd is 1.1463256
sib.fastconf.EADock3: Minimizing binding mode 2, energy is 570.01, rmsd is 29.01567
sib.fastconf.EADock3: Minimizing binding mode 3, energy is 582.3446, rmsd is 1.2101907
sib.fastconf.EADock3: Minimizing binding mode 4, energy is 596.0583, rmsd is 31.344488
sib.fastconf.EADock3: Minimizing binding mode 5, energy is 620.8812, rmsd is 30.46043
sib.fastconf.EADock3: Minimizing binding mode 6, energy is 641.7465, rmsd is 1.3988045
sib.fastconf.EADock3: Minimizing binding mode 7, energy is 824.55774, rmsd is 29.984743
sib.fastconf.EADock3: Minimizing binding mode 8, energy is 828.97156, rmsd is 30.784388
sib.fastconf.EADock3: Minimizing binding mode 9, energy is 862.56525, rmsd is 29.3404
sib.fastconf.EADock3: Minimizing binding mode 10, energy is 895.39624, rmsd is 30.570068
sib.fastconf.EADock3: Minimizing binding mode 11, energy is 942.20245, rmsd is 30.454489
sib.fastconf.EADock3: Minimizing binding mode 12, energy is 978.3558, rmsd is 27.873152
sib.fastconf.EADock3: Minimizing binding mode 13, energy is 999.4231, rmsd is 30.383402
sib.fastconf.EADock3: Minimizing binding mode 14, energy is 1008.31134, rmsd is 29.440304
sib.fastconf.EADock3: Minimizing binding mode 15, energy is 1045.4786, rmsd is 29.863731
sib.fastconf.EADock3: Minimizing binding mode 16, energy is 1118.5084, rmsd is 28.454128
sib.fastconf.EADock3: Minimizing binding mode 17, energy is 1157.5854, rmsd is 28.997992
sib.fastconf.EADock3: Minimizing binding mode 18, energy is 1163.4414, rmsd is 30.55688
sib.fastconf.EADock3: Minimizing binding mode 19, energy is 1181.3627, rmsd is 30.793549
sib.fastconf.EADock3: Minimizing binding mode 20, energy is 1200.119, rmsd is 29.024624
sib.fastconf.EADock3: Minimizing binding mode 21, energy is 1220.2627, rmsd is 30.297003
sib.fastconf.EADock3: Minimizing binding mode 22, energy is 1295.99, rmsd is 31.5444
sib.fastconf.EADock3: Minimizing binding mode 23, energy is 1397.0107, rmsd is 29.271317
sib.fastconf.EADock3: Minimizing binding mode 24, energy is 1400.2594, rmsd is 28.382893
sib.fastconf.EADock3: Minimizing binding mode 25, energy is 1423.8413, rmsd is 32.693188
sib.fastconf.EADock3: Minimizing binding mode 26, energy is 1455.3711, rmsd is 29.578947
sib.fastconf.EADock3: Minimizing binding mode 27, energy is 1510.0774, rmsd is 29.389204
sib.fastconf.EADock3: Minimizing binding mode 28, energy is 1606.0168, rmsd is 32.475624
sib.fastconf.EADock3: Minimizing binding mode 29, energy is 1612.9183, rmsd is 30.29184
sib.fastconf.EADock3: Minimizing binding mode 30, energy is 1650.5253, rmsd is 30.408154
sib.fastconf.EADock3: Minimizing binding mode 31, energy is 1678.6243, rmsd is 31.979876
sib.fastconf.EADock3: Minimizing binding mode 32, energy is 1733.7743, rmsd is 31.224348
sib.fastconf.EADock3: Minimizing binding mode 33, energy is 1755.2386, rmsd is 56.589455
sib.fastconf.EADock3: Minimizing binding mode 34, energy is 1806.5645, rmsd is 30.634968
sib.fastconf.EADock3: Minimizing binding mode 35, energy is 1838.9791, rmsd is 4.168995
sib.fastconf.EADock3: Minimizing binding mode 36, energy is 1970.7108, rmsd is 29.741058
sib.fastconf.EADock3: Minimizing binding mode 37, energy is 2251.0789, rmsd is 30.048538
sib.fastconf.EADock3: Minimizing binding mode 38, energy is 2271.3286, rmsd is 30.66354
sib.fastconf.EADock3: Minimizing binding mode 39, energy is 2401.7485, rmsd is 29.41981
sib.fastconf.EADock3: Minimizing binding mode 40, energy is 2573.459, rmsd is 29.987661
sib.fastconf.EADock3: Minimizing binding mode 41, energy is 2643.906, rmsd is 29.440948
sib.fastconf.EADock3: Minimizing binding mode 42, energy is 2649.5637, rmsd is 29.838919
sib.fastconf.EADock3: Minimizing binding mode 43, energy is 2845.0188, rmsd is 32.722588
sib.fastconf.EADock3: Minimizing binding mode 44, energy is 2890.9558, rmsd is 31.162668
sib.fastconf.EADock3: Minimizing binding mode 45, energy is 3008.4944, rmsd is 29.690002
sib.fastconf.EADock3: Minimizing binding mode 46, energy is 3032.7026, rmsd is 30.012798
sib.fastconf.EADock3: Minimizing binding mode 47, energy is 3417.2273, rmsd is 29.96718
sib.fastconf.EADock3: Minimizing binding mode 48, energy is 3758.9944, rmsd is 32.756855
sib.fastconf.EADock3: Minimizing binding mode 49, energy is 4063.166, rmsd is 30.540806
sib.fastconf.EADock3: Minimizing binding mode 50, energy is 4381.8105, rmsd is 30.077696
sib.fastconf.EADock3: Minimizing binding mode 51, energy is 4550.54, rmsd is 29.473833
sib.fastconf.EADock3: Minimizing binding mode 52, energy is 5019.14, rmsd is 30.831835
sib.fastconf.EADock3: Minimizing binding mode 53, energy is 5660.3584, rmsd is 28.921053
sib.fastconf.EADock3: Filter out binding modes with an energy above 3.4028235E38 (3.4028235E38 above the most favorable binding mode, which has an energy of 50.4536)
sib.wrappers.md.charmm.ExtendedCharmmWrapper: CHARMM timers: CPU time: 26.33 seconds
sib.wrappers.md.charmm.ExtendedCharmmWrapper: CHARMM timers: Elapsed time: 1454.1 seconds.
sib.fastconf.EADock3: Starting clustering
sib.fastconf.EADock3: Clustering iteration 0 took 0 ms and merged 3 clusters.
sib.fastconf.EADock3: Clustering iteration 1 took 0 ms and merged 1 clusters.
sib.fastconf.EADock3: Clustering iteration 2 took 0 ms and merged 0 clusters.
sib.fastconf.EADock3: Clustering took 0 ms.
sib.fastconf.EADock3: 54 elements were gathered in 50 clusters.
sib.fastconf.EADock3: Evaluating cluster 0/50
sib.fastconf.EADock3: Evaluating binding mode 0/1 with FACTS
sib.fastconf.EADock3: Evaluating cluster 1/50
sib.fastconf.EADock3: Evaluating binding mode 0/1 with FACTS
sib.fastconf.EADock3: Evaluating cluster 2/50
sib.fastconf.EADock3: Evaluating binding mode 0/1 with FACTS
sib.fastconf.EADock3: Evaluating cluster 3/50
sib.fastconf.EADock3: Evaluating binding mode 0/1 with FACTS
sib.fastconf.EADock3: Evaluating cluster 4/50
sib.fastconf.EADock3: Evaluating binding mode 0/1 with FACTS
sib.fastconf.EADock3: Evaluating cluster 5/50
sib.fastconf.EADock3: Evaluating binding mode 0/1 with FACTS
sib.fastconf.EADock3: Evaluating cluster 6/50
sib.fastconf.EADock3: Evaluating binding mode 0/1 with FACTS
sib.fastconf.EADock3: Evaluating cluster 7/50
sib.fastconf.EADock3: Evaluating binding mode 0/1 with FACTS
sib.fastconf.EADock3: Evaluating cluster 8/50
sib.fastconf.EADock3: Evaluating binding mode 0/1 with FACTS
sib.fastconf.EADock3: Evaluating cluster 9/50
sib.fastconf.EADock3: Evaluating binding mode 0/1 with FACTS
sib.fastconf.EADock3: Evaluating cluster 10/50
sib.fastconf.EADock3: Evaluating binding mode 0/1 with FACTS
sib.fastconf.EADock3: Evaluating cluster 11/50
sib.fastconf.EADock3: Evaluating binding mode 0/1 with FACTS
sib.fastconf.EADock3: Evaluating cluster 12/50
sib.fastconf.EADock3: Evaluating binding mode 0/1 with FACTS
sib.fastconf.EADock3: Evaluating cluster 13/50
sib.fastconf.EADock3: Evaluating binding mode 0/1 with FACTS
sib.fastconf.EADock3: Evaluating cluster 14/50
sib.fastconf.EADock3: Evaluating binding mode 0/1 with FACTS
sib.fastconf.EADock3: Evaluating cluster 15/50
sib.fastconf.EADock3: Evaluating binding mode 0/2 with FACTS
sib.fastconf.EADock3: Evaluating binding mode 1/2 with FACTS
sib.fastconf.EADock3: Evaluating cluster 16/50
sib.fastconf.EADock3: Evaluating binding mode 0/1 with FACTS
sib.fastconf.EADock3: Evaluating cluster 17/50
sib.fastconf.EADock3: Evaluating binding mode 0/1 with FACTS
sib.fastconf.EADock3: Evaluating cluster 18/50
sib.fastconf.EADock3: Evaluating binding mode 0/1 with FACTS
sib.fastconf.EADock3: Evaluating cluster 19/50
sib.fastconf.EADock3: Evaluating binding mode 0/1 with FACTS
sib.fastconf.EADock3: Evaluating cluster 20/50
sib.fastconf.EADock3: Evaluating binding mode 0/1 with FACTS
sib.fastconf.EADock3: Evaluating cluster 21/50
sib.fastconf.EADock3: Evaluating binding mode 0/1 with FACTS
sib.fastconf.EADock3: Evaluating cluster 22/50
sib.fastconf.EADock3: Evaluating binding mode 0/1 with FACTS
sib.fastconf.EADock3: Evaluating cluster 23/50
sib.fastconf.EADock3: Evaluating binding mode 0/1 with FACTS
sib.fastconf.EADock3: Evaluating cluster 24/50
sib.fastconf.EADock3: Evaluating binding mode 0/1 with FACTS
sib.fastconf.EADock3: Evaluating cluster 25/50
sib.fastconf.EADock3: Evaluating binding mode 0/1 with FACTS
sib.fastconf.EADock3: Evaluating cluster 26/50
sib.fastconf.EADock3: Evaluating binding mode 0/2 with FACTS
sib.fastconf.EADock3: Evaluating binding mode 1/2 with FACTS
sib.fastconf.EADock3: Evaluating cluster 27/50
sib.fastconf.EADock3: Evaluating binding mode 0/1 with FACTS
sib.fastconf.EADock3: Evaluating cluster 28/50
sib.fastconf.EADock3: Evaluating binding mode 0/1 with FACTS
sib.fastconf.EADock3: Evaluating cluster 29/50
sib.fastconf.EADock3: Evaluating binding mode 0/1 with FACTS
sib.fastconf.EADock3: Evaluating cluster 30/50
sib.fastconf.EADock3: Evaluating binding mode 0/1 with FACTS
sib.fastconf.EADock3: Evaluating cluster 31/50
sib.fastconf.EADock3: Evaluating binding mode 0/1 with FACTS
sib.fastconf.EADock3: Evaluating cluster 32/50
sib.fastconf.EADock3: Evaluating binding mode 0/1 with FACTS
sib.fastconf.EADock3: Evaluating cluster 33/50
sib.fastconf.EADock3: Evaluating binding mode 0/1 with FACTS
sib.fastconf.EADock3: Evaluating cluster 34/50
sib.fastconf.EADock3: Evaluating binding mode 0/1 with FACTS
sib.fastconf.EADock3: Evaluating cluster 35/50
sib.fastconf.EADock3: Evaluating binding mode 0/1 with FACTS
sib.fastconf.EADock3: Evaluating cluster 36/50
sib.fastconf.EADock3: Evaluating binding mode 0/1 with FACTS
sib.fastconf.EADock3: Evaluating cluster 37/50
sib.fastconf.EADock3: Evaluating binding mode 0/3 with FACTS
sib.fastconf.EADock3: Evaluating binding mode 1/3 with FACTS
sib.fastconf.EADock3: Evaluating binding mode 2/3 with FACTS
sib.fastconf.EADock3: Evaluating cluster 38/50
sib.fastconf.EADock3: Evaluating binding mode 0/1 with FACTS
sib.fastconf.EADock3: Evaluating cluster 39/50
sib.fastconf.EADock3: Evaluating binding mode 0/1 with FACTS
sib.fastconf.EADock3: Evaluating cluster 40/50
sib.fastconf.EADock3: Evaluating binding mode 0/1 with FACTS
sib.fastconf.EADock3: Evaluating cluster 41/50
sib.fastconf.EADock3: Evaluating binding mode 0/1 with FACTS
sib.fastconf.EADock3: Evaluating cluster 42/50
sib.fastconf.EADock3: Evaluating binding mode 0/1 with FACTS
sib.fastconf.EADock3: Evaluating cluster 43/50
sib.fastconf.EADock3: Evaluating binding mode 0/1 with FACTS
sib.fastconf.EADock3: Evaluating cluster 44/50
sib.fastconf.EADock3: Evaluating binding mode 0/1 with FACTS
sib.fastconf.EADock3: Evaluating cluster 45/50
sib.fastconf.EADock3: Evaluating binding mode 0/1 with FACTS
sib.fastconf.EADock3: Evaluating cluster 46/50
sib.fastconf.EADock3: Evaluating binding mode 0/1 with FACTS
sib.fastconf.EADock3: Evaluating cluster 47/50
sib.fastconf.EADock3: Evaluating binding mode 0/1 with FACTS
sib.fastconf.EADock3: Evaluating cluster 48/50
sib.fastconf.EADock3: Evaluating binding mode 0/1 with FACTS
sib.fastconf.EADock3: Evaluating cluster 49/50
sib.fastconf.EADock3: Evaluating binding mode 0/1 with FACTS
sib.wrappers.md.charmm.ExtendedCharmmWrapper: CHARMM timers: CPU time: 18.79 seconds
sib.wrappers.md.charmm.ExtendedCharmmWrapper: CHARMM timers: Elapsed time: 18.9721 seconds.
sib.fastconf.EADock3: Starting cluster expansion.
sib.fastconf.EADock3: System  : 6605 atoms
sib.fastconf.EADock3: Ligand  : 80 atoms
sib.fastconf.EADock3: Receptor: 6525 atoms
sib.fastconf.EADock3:   Fixed part   : 6525 atoms
sib.fastconf.EADock3:   Flexible part: 0 atoms
sib.fastconf.EADock3: Expanding cluster 0/32
sib.fastconf.EADock3: Expanding cluster 1/32
sib.fastconf.EADock3: Expanding cluster 2/32
sib.fastconf.EADock3: Expanding cluster 3/32
sib.fastconf.EADock3: Expanding cluster 4/32
sib.fastconf.EADock3: Expanding cluster 5/32
sib.fastconf.EADock3: Expanding cluster 6/32
sib.fastconf.EADock3: Expanding cluster 7/32
sib.fastconf.EADock3: Expanding cluster 8/32
sib.fastconf.EADock3: Expanding cluster 9/32
sib.fastconf.EADock3: Expanding cluster 10/32
sib.fastconf.EADock3: Expanding cluster 11/32
sib.fastconf.EADock3: Expanding cluster 12/32
sib.fastconf.EADock3: Expanding cluster 13/32
sib.fastconf.EADock3: Expanding cluster 14/32
sib.fastconf.EADock3: Expanding cluster 15/32
sib.fastconf.EADock3: Expanding cluster 16/32
sib.fastconf.EADock3: Expanding cluster 17/32
sib.fastconf.EADock3: Expanding cluster 18/32
sib.fastconf.EADock3: Expanding cluster 19/32
sib.fastconf.EADock3: Expanding cluster 20/32
sib.fastconf.EADock3: Expanding cluster 21/32
sib.fastconf.EADock3: Expanding cluster 22/32
sib.fastconf.EADock3: Expanding cluster 23/32
sib.fastconf.EADock3: Expanding cluster 24/32
sib.fastconf.EADock3: Expanding cluster 25/32
sib.fastconf.EADock3: Expanding cluster 26/32
sib.fastconf.EADock3: Expanding cluster 27/32
sib.fastconf.EADock3: Expanding cluster 28/32
sib.fastconf.EADock3: Expanding cluster 29/32
sib.fastconf.EADock3: Expanding cluster 30/32
sib.fastconf.EADock3: Expanding cluster 31/32
sib.wrappers.md.charmm.ExtendedCharmmWrapper: CHARMM timers: CPU time: 137.8 seconds
sib.wrappers.md.charmm.ExtendedCharmmWrapper: CHARMM timers: Elapsed time: 138.588 seconds.
sib.fastconf.EADock3: Starting clustering
sib.fastconf.EADock3: Clustering iteration 0 took 10 ms and merged 223 clusters.
sib.fastconf.EADock3: Clustering iteration 1 took 0 ms and merged 0 clusters.
sib.fastconf.EADock3: Clustering took 30 ms.
sib.fastconf.EADock3: 256 elements were gathered in 33 clusters.
sib.fastconf.EADock3: clusters expanded, 252 binding modes generated
sib.fastconf.EADock3: Evaluating cluster 0/32
sib.fastconf.EADock3: Evaluating binding mode 0/10 with FACTS
sib.fastconf.EADock3: Evaluating binding mode 1/10 with FACTS
sib.fastconf.EADock3: Evaluating binding mode 2/10 with FACTS
sib.fastconf.EADock3: Evaluating binding mode 3/10 with FACTS
sib.fastconf.EADock3: Evaluating binding mode 4/10 with FACTS
sib.fastconf.EADock3: Evaluating binding mode 5/10 with FACTS
sib.fastconf.EADock3: Evaluating binding mode 6/10 with FACTS
sib.fastconf.EADock3: Evaluating binding mode 7/10 with FACTS
sib.fastconf.EADock3: Evaluating binding mode 8/10 with FACTS
sib.fastconf.EADock3: Evaluating binding mode 9/10 with FACTS
sib.fastconf.EADock3: Evaluating cluster 1/32
sib.fastconf.EADock3: Evaluating binding mode 0/8 with FACTS
sib.fastconf.EADock3: Evaluating binding mode 1/8 with FACTS
sib.fastconf.EADock3: Evaluating binding mode 2/8 with FACTS
sib.fastconf.EADock3: Evaluating binding mode 3/8 with FACTS
sib.fastconf.EADock3: Evaluating binding mode 4/8 with FACTS
sib.fastconf.EADock3: Evaluating binding mode 5/8 with FACTS
sib.fastconf.EADock3: Evaluating binding mode 6/8 with FACTS
sib.fastconf.EADock3: Evaluating binding mode 7/8 with FACTS
sib.fastconf.EADock3: Evaluating cluster 2/32
sib.fastconf.EADock3: Evaluating binding mode 0/8 with FACTS
sib.fastconf.EADock3: Evaluating binding mode 1/8 with FACTS
sib.fastconf.EADock3: Evaluating binding mode 2/8 with FACTS
sib.fastconf.EADock3: Evaluating binding mode 3/8 with FACTS
sib.fastconf.EADock3: Evaluating binding mode 4/8 with FACTS
sib.fastconf.EADock3: Evaluating binding mode 5/8 with FACTS
sib.fastconf.EADock3: Evaluating binding mode 6/8 with FACTS
sib.fastconf.EADock3: Evaluating binding mode 7/8 with FACTS
sib.fastconf.EADock3: Evaluating cluster 3/32
sib.fastconf.EADock3: Evaluating binding mode 0/8 with FACTS
sib.fastconf.EADock3: Evaluating binding mode 1/8 with FACTS
sib.fastconf.EADock3: Evaluating binding mode 2/8 with FACTS
sib.fastconf.EADock3: Evaluating binding mode 3/8 with FACTS
sib.fastconf.EADock3: Evaluating binding mode 4/8 with FACTS
sib.fastconf.EADock3: Evaluating binding mode 5/8 with FACTS
sib.fastconf.EADock3: Evaluating binding mode 6/8 with FACTS
sib.fastconf.EADock3: Evaluating binding mode 7/8 with FACTS
sib.fastconf.EADock3: Evaluating cluster 4/32
sib.fastconf.EADock3: Evaluating binding mode 0/3 with FACTS
sib.fastconf.EADock3: Evaluating binding mode 1/3 with FACTS
sib.fastconf.EADock3: Evaluating binding mode 2/3 with FACTS
sib.fastconf.EADock3: Evaluating cluster 5/32
sib.fastconf.EADock3: Evaluating binding mode 0/11 with FACTS
sib.fastconf.EADock3: Evaluating binding mode 1/11 with FACTS
sib.fastconf.EADock3: Evaluating binding mode 2/11 with FACTS
sib.fastconf.EADock3: Evaluating binding mode 3/11 with FACTS
sib.fastconf.EADock3: Evaluating binding mode 4/11 with FACTS
sib.fastconf.EADock3: Evaluating binding mode 5/11 with FACTS
sib.fastconf.EADock3: Evaluating binding mode 6/11 with FACTS
sib.fastconf.EADock3: Evaluating binding mode 7/11 with FACTS
sib.fastconf.EADock3: Evaluating binding mode 8/11 with FACTS
sib.fastconf.EADock3: Evaluating binding mode 9/11 with FACTS
sib.fastconf.EADock3: Evaluating binding mode 10/11 with FACTS
sib.fastconf.EADock3: Evaluating cluster 6/32
sib.fastconf.EADock3: Evaluating binding mode 0/8 with FACTS
sib.fastconf.EADock3: Evaluating binding mode 1/8 with FACTS
sib.fastconf.EADock3: Evaluating binding mode 2/8 with FACTS
sib.fastconf.EADock3: Evaluating binding mode 3/8 with FACTS
sib.fastconf.EADock3: Evaluating binding mode 4/8 with FACTS
sib.fastconf.EADock3: Evaluating binding mode 5/8 with FACTS
sib.fastconf.EADock3: Evaluating binding mode 6/8 with FACTS
sib.fastconf.EADock3: Evaluating binding mode 7/8 with FACTS
sib.fastconf.EADock3: Evaluating cluster 7/32
sib.fastconf.EADock3: Evaluating binding mode 0/8 with FACTS
sib.fastconf.EADock3: Evaluating binding mode 1/8 with FACTS
sib.fastconf.EADock3: Evaluating binding mode 2/8 with FACTS
sib.fastconf.EADock3: Evaluating binding mode 3/8 with FACTS
sib.fastconf.EADock3: Evaluating binding mode 4/8 with FACTS
sib.fastconf.EADock3: Evaluating binding mode 5/8 with FACTS
sib.fastconf.EADock3: Evaluating binding mode 6/8 with FACTS
sib.fastconf.EADock3: Evaluating binding mode 7/8 with FACTS
sib.fastconf.EADock3: Evaluating cluster 8/32
sib.fastconf.EADock3: Evaluating binding mode 0/8 with FACTS
sib.fastconf.EADock3: Evaluating binding mode 1/8 with FACTS
sib.fastconf.EADock3: Evaluating binding mode 2/8 with FACTS
sib.fastconf.EADock3: Evaluating binding mode 3/8 with FACTS
sib.fastconf.EADock3: Evaluating binding mode 4/8 with FACTS
sib.fastconf.EADock3: Evaluating binding mode 5/8 with FACTS
sib.fastconf.EADock3: Evaluating binding mode 6/8 with FACTS
sib.fastconf.EADock3: Evaluating binding mode 7/8 with FACTS
sib.fastconf.EADock3: Evaluating cluster 9/32
sib.fastconf.EADock3: Evaluating binding mode 0/8 with FACTS
sib.fastconf.EADock3: Evaluating binding mode 1/8 with FACTS
sib.fastconf.EADock3: Evaluating binding mode 2/8 with FACTS
sib.fastconf.EADock3: Evaluating binding mode 3/8 with FACTS
sib.fastconf.EADock3: Evaluating binding mode 4/8 with FACTS
sib.fastconf.EADock3: Evaluating binding mode 5/8 with FACTS
sib.fastconf.EADock3: Evaluating binding mode 6/8 with FACTS
sib.fastconf.EADock3: Evaluating binding mode 7/8 with FACTS
sib.fastconf.EADock3: Evaluating cluster 10/32
sib.fastconf.EADock3: Evaluating binding mode 0/8 with FACTS
sib.fastconf.EADock3: Evaluating binding mode 1/8 with FACTS
sib.fastconf.EADock3: Evaluating binding mode 2/8 with FACTS
sib.fastconf.EADock3: Evaluating binding mode 3/8 with FACTS
sib.fastconf.EADock3: Evaluating binding mode 4/8 with FACTS
sib.fastconf.EADock3: Evaluating binding mode 5/8 with FACTS
sib.fastconf.EADock3: Evaluating binding mode 6/8 with FACTS
sib.fastconf.EADock3: Evaluating binding mode 7/8 with FACTS
sib.fastconf.EADock3: Evaluating cluster 11/32
sib.fastconf.EADock3: Evaluating binding mode 0/8 with FACTS
sib.fastconf.EADock3: Evaluating binding mode 1/8 with FACTS
sib.fastconf.EADock3: Evaluating binding mode 2/8 with FACTS
sib.fastconf.EADock3: Evaluating binding mode 3/8 with FACTS
sib.fastconf.EADock3: Evaluating binding mode 4/8 with FACTS
sib.fastconf.EADock3: Evaluating binding mode 5/8 with FACTS
sib.fastconf.EADock3: Evaluating binding mode 6/8 with FACTS
sib.fastconf.EADock3: Evaluating binding mode 7/8 with FACTS
sib.fastconf.EADock3: Evaluating cluster 12/32
sib.fastconf.EADock3: Evaluating binding mode 0/8 with FACTS
sib.fastconf.EADock3: Evaluating binding mode 1/8 with FACTS
sib.fastconf.EADock3: Evaluating binding mode 2/8 with FACTS
sib.fastconf.EADock3: Evaluating binding mode 3/8 with FACTS
sib.fastconf.EADock3: Evaluating binding mode 4/8 with FACTS
sib.fastconf.EADock3: Evaluating binding mode 5/8 with FACTS
sib.fastconf.EADock3: Evaluating binding mode 6/8 with FACTS
sib.fastconf.EADock3: Evaluating binding mode 7/8 with FACTS
sib.fastconf.EADock3: Evaluating cluster 13/32
sib.fastconf.EADock3: Evaluating binding mode 0/8 with FACTS
sib.fastconf.EADock3: Evaluating binding mode 1/8 with FACTS
sib.fastconf.EADock3: Evaluating binding mode 2/8 with FACTS
sib.fastconf.EADock3: Evaluating binding mode 3/8 with FACTS
sib.fastconf.EADock3: Evaluating binding mode 4/8 with FACTS
sib.fastconf.EADock3: Evaluating binding mode 5/8 with FACTS
sib.fastconf.EADock3: Evaluating binding mode 6/8 with FACTS
sib.fastconf.EADock3: Evaluating binding mode 7/8 with FACTS
sib.fastconf.EADock3: Evaluating cluster 14/32
sib.fastconf.EADock3: Evaluating binding mode 0/8 with FACTS
sib.fastconf.EADock3: Evaluating binding mode 1/8 with FACTS
sib.fastconf.EADock3: Evaluating binding mode 2/8 with FACTS
sib.fastconf.EADock3: Evaluating binding mode 3/8 with FACTS
sib.fastconf.EADock3: Evaluating binding mode 4/8 with FACTS
sib.fastconf.EADock3: Evaluating binding mode 5/8 with FACTS
sib.fastconf.EADock3: Evaluating binding mode 6/8 with FACTS
sib.fastconf.EADock3: Evaluating binding mode 7/8 with FACTS
sib.fastconf.EADock3: Evaluating cluster 15/32
sib.fastconf.EADock3: Evaluating binding mode 0/8 with FACTS
sib.fastconf.EADock3: Evaluating binding mode 1/8 with FACTS
sib.fastconf.EADock3: Evaluating binding mode 2/8 with FACTS
sib.fastconf.EADock3: Evaluating binding mode 3/8 with FACTS
sib.fastconf.EADock3: Evaluating binding mode 4/8 with FACTS
sib.fastconf.EADock3: Evaluating binding mode 5/8 with FACTS
sib.fastconf.EADock3: Evaluating binding mode 6/8 with FACTS
sib.fastconf.EADock3: Evaluating binding mode 7/8 with FACTS
sib.fastconf.EADock3: Evaluating cluster 16/32
sib.fastconf.EADock3: Evaluating binding mode 0/8 with FACTS
sib.fastconf.EADock3: Evaluating binding mode 1/8 with FACTS
sib.fastconf.EADock3: Evaluating binding mode 2/8 with FACTS
sib.fastconf.EADock3: Evaluating binding mode 3/8 with FACTS
sib.fastconf.EADock3: Evaluating binding mode 4/8 with FACTS
sib.fastconf.EADock3: Evaluating binding mode 5/8 with FACTS
sib.fastconf.EADock3: Evaluating binding mode 6/8 with FACTS
sib.fastconf.EADock3: Evaluating binding mode 7/8 with FACTS
sib.fastconf.EADock3: Evaluating cluster 17/32
sib.fastconf.EADock3: Evaluating binding mode 0/8 with FACTS
sib.fastconf.EADock3: Evaluating binding mode 1/8 with FACTS
sib.fastconf.EADock3: Evaluating binding mode 2/8 with FACTS
sib.fastconf.EADock3: Evaluating binding mode 3/8 with FACTS
sib.fastconf.EADock3: Evaluating binding mode 4/8 with FACTS
sib.fastconf.EADock3: Evaluating binding mode 5/8 with FACTS
sib.fastconf.EADock3: Evaluating binding mode 6/8 with FACTS
sib.fastconf.EADock3: Evaluating binding mode 7/8 with FACTS
sib.fastconf.EADock3: Evaluating cluster 18/32
sib.fastconf.EADock3: Evaluating binding mode 0/8 with FACTS
sib.fastconf.EADock3: Evaluating binding mode 1/8 with FACTS
sib.fastconf.EADock3: Evaluating binding mode 2/8 with FACTS
sib.fastconf.EADock3: Evaluating binding mode 3/8 with FACTS
sib.fastconf.EADock3: Evaluating binding mode 4/8 with FACTS
sib.fastconf.EADock3: Evaluating binding mode 5/8 with FACTS
sib.fastconf.EADock3: Evaluating binding mode 6/8 with FACTS
sib.fastconf.EADock3: Evaluating binding mode 7/8 with FACTS
sib.fastconf.EADock3: Evaluating cluster 19/32
sib.fastconf.EADock3: Evaluating binding mode 0/8 with FACTS
sib.fastconf.EADock3: Evaluating binding mode 1/8 with FACTS
sib.fastconf.EADock3: Evaluating binding mode 2/8 with FACTS
sib.fastconf.EADock3: Evaluating binding mode 3/8 with FACTS
sib.fastconf.EADock3: Evaluating binding mode 4/8 with FACTS
sib.fastconf.EADock3: Evaluating binding mode 5/8 with FACTS
sib.fastconf.EADock3: Evaluating binding mode 6/8 with FACTS
sib.fastconf.EADock3: Evaluating binding mode 7/8 with FACTS
sib.fastconf.EADock3: Evaluating cluster 20/32
sib.fastconf.EADock3: Evaluating binding mode 0/8 with FACTS
sib.fastconf.EADock3: Evaluating binding mode 1/8 with FACTS
sib.fastconf.EADock3: Evaluating binding mode 2/8 with FACTS
sib.fastconf.EADock3: Evaluating binding mode 3/8 with FACTS
sib.fastconf.EADock3: Evaluating binding mode 4/8 with FACTS
sib.fastconf.EADock3: Evaluating binding mode 5/8 with FACTS
sib.fastconf.EADock3: Evaluating binding mode 6/8 with FACTS
sib.fastconf.EADock3: Evaluating binding mode 7/8 with FACTS
sib.fastconf.EADock3: Evaluating cluster 21/32
sib.fastconf.EADock3: Evaluating binding mode 0/8 with FACTS
sib.fastconf.EADock3: Evaluating binding mode 1/8 with FACTS
sib.fastconf.EADock3: Evaluating binding mode 2/8 with FACTS
sib.fastconf.EADock3: Evaluating binding mode 3/8 with FACTS
sib.fastconf.EADock3: Evaluating binding mode 4/8 with FACTS
sib.fastconf.EADock3: Evaluating binding mode 5/8 with FACTS
sib.fastconf.EADock3: Evaluating binding mode 6/8 with FACTS
sib.fastconf.EADock3: Evaluating binding mode 7/8 with FACTS
sib.fastconf.EADock3: Evaluating cluster 22/32
sib.fastconf.EADock3: Evaluating binding mode 0/8 with FACTS
sib.fastconf.EADock3: Evaluating binding mode 1/8 with FACTS
sib.fastconf.EADock3: Evaluating binding mode 2/8 with FACTS
sib.fastconf.EADock3: Evaluating binding mode 3/8 with FACTS
sib.fastconf.EADock3: Evaluating binding mode 4/8 with FACTS
sib.fastconf.EADock3: Evaluating binding mode 5/8 with FACTS
sib.fastconf.EADock3: Evaluating binding mode 6/8 with FACTS
sib.fastconf.EADock3: Evaluating binding mode 7/8 with FACTS
sib.fastconf.EADock3: Evaluating cluster 23/32
sib.fastconf.EADock3: Evaluating binding mode 0/8 with FACTS
sib.fastconf.EADock3: Evaluating binding mode 1/8 with FACTS
sib.fastconf.EADock3: Evaluating binding mode 2/8 with FACTS
sib.fastconf.EADock3: Evaluating binding mode 3/8 with FACTS
sib.fastconf.EADock3: Evaluating binding mode 4/8 with FACTS
sib.fastconf.EADock3: Evaluating binding mode 5/8 with FACTS
sib.fastconf.EADock3: Evaluating binding mode 6/8 with FACTS
sib.fastconf.EADock3: Evaluating binding mode 7/8 with FACTS
sib.fastconf.EADock3: Evaluating cluster 24/32
sib.fastconf.EADock3: Evaluating binding mode 0/8 with FACTS
sib.fastconf.EADock3: Evaluating binding mode 1/8 with FACTS
sib.fastconf.EADock3: Evaluating binding mode 2/8 with FACTS
sib.fastconf.EADock3: Evaluating binding mode 3/8 with FACTS
sib.fastconf.EADock3: Evaluating binding mode 4/8 with FACTS
sib.fastconf.EADock3: Evaluating binding mode 5/8 with FACTS
sib.fastconf.EADock3: Evaluating binding mode 6/8 with FACTS
sib.fastconf.EADock3: Evaluating binding mode 7/8 with FACTS
sib.fastconf.EADock3: Evaluating cluster 25/32
sib.fastconf.EADock3: Evaluating binding mode 0/8 with FACTS
sib.fastconf.EADock3: Evaluating binding mode 1/8 with FACTS
sib.fastconf.EADock3: Evaluating binding mode 2/8 with FACTS
sib.fastconf.EADock3: Evaluating binding mode 3/8 with FACTS
sib.fastconf.EADock3: Evaluating binding mode 4/8 with FACTS
sib.fastconf.EADock3: Evaluating binding mode 5/8 with FACTS
sib.fastconf.EADock3: Evaluating binding mode 6/8 with FACTS
sib.fastconf.EADock3: Evaluating binding mode 7/8 with FACTS
sib.fastconf.EADock3: Evaluating cluster 26/32
sib.fastconf.EADock3: Evaluating binding mode 0/8 with FACTS
sib.fastconf.EADock3: Evaluating binding mode 1/8 with FACTS
sib.fastconf.EADock3: Evaluating binding mode 2/8 with FACTS
sib.fastconf.EADock3: Evaluating binding mode 3/8 with FACTS
sib.fastconf.EADock3: Evaluating binding mode 4/8 with FACTS
sib.fastconf.EADock3: Evaluating binding mode 5/8 with FACTS
sib.fastconf.EADock3: Evaluating binding mode 6/8 with FACTS
sib.fastconf.EADock3: Evaluating binding mode 7/8 with FACTS
sib.fastconf.EADock3: Evaluating cluster 27/32
sib.fastconf.EADock3: Evaluating binding mode 0/8 with FACTS
sib.fastconf.EADock3: Evaluating binding mode 1/8 with FACTS
sib.fastconf.EADock3: Evaluating binding mode 2/8 with FACTS
sib.fastconf.EADock3: Evaluating binding mode 3/8 with FACTS
sib.fastconf.EADock3: Evaluating binding mode 4/8 with FACTS
sib.fastconf.EADock3: Evaluating binding mode 5/8 with FACTS
sib.fastconf.EADock3: Evaluating binding mode 6/8 with FACTS
sib.fastconf.EADock3: Evaluating binding mode 7/8 with FACTS
sib.fastconf.EADock3: Evaluating cluster 28/32
sib.fastconf.EADock3: Evaluating binding mode 0/8 with FACTS
sib.fastconf.EADock3: Evaluating binding mode 1/8 with FACTS
sib.fastconf.EADock3: Evaluating binding mode 2/8 with FACTS
sib.fastconf.EADock3: Evaluating binding mode 3/8 with FACTS
sib.fastconf.EADock3: Evaluating binding mode 4/8 with FACTS
sib.fastconf.EADock3: Evaluating binding mode 5/8 with FACTS
sib.fastconf.EADock3: Evaluating binding mode 6/8 with FACTS
sib.fastconf.EADock3: Evaluating binding mode 7/8 with FACTS
sib.fastconf.EADock3: Evaluating cluster 29/32
sib.fastconf.EADock3: Evaluating binding mode 0/8 with FACTS
sib.fastconf.EADock3: Evaluating binding mode 1/8 with FACTS
sib.fastconf.EADock3: Evaluating binding mode 2/8 with FACTS
sib.fastconf.EADock3: Evaluating binding mode 3/8 with FACTS
sib.fastconf.EADock3: Evaluating binding mode 4/8 with FACTS
sib.fastconf.EADock3: Evaluating binding mode 5/8 with FACTS
sib.fastconf.EADock3: Evaluating binding mode 6/8 with FACTS
sib.fastconf.EADock3: Evaluating binding mode 7/8 with FACTS
sib.fastconf.EADock3: Evaluating cluster 30/32
sib.fastconf.EADock3: Evaluating binding mode 0/8 with FACTS
sib.fastconf.EADock3: Evaluating binding mode 1/8 with FACTS
sib.fastconf.EADock3: Evaluating binding mode 2/8 with FACTS
sib.fastconf.EADock3: Evaluating binding mode 3/8 with FACTS
sib.fastconf.EADock3: Evaluating binding mode 4/8 with FACTS
sib.fastconf.EADock3: Evaluating binding mode 5/8 with FACTS
sib.fastconf.EADock3: Evaluating binding mode 6/8 with FACTS
sib.fastconf.EADock3: Evaluating binding mode 7/8 with FACTS
sib.fastconf.EADock3: Evaluating cluster 31/32
sib.fastconf.EADock3: Evaluating binding mode 0/4 with FACTS
sib.fastconf.EADock3: Evaluating binding mode 1/4 with FACTS
sib.fastconf.EADock3: Evaluating binding mode 2/4 with FACTS
sib.fastconf.EADock3: Evaluating binding mode 3/4 with FACTS
sib.wrappers.md.charmm.ExtendedCharmmWrapper: CHARMM timers: CPU time: 34.44 seconds
sib.wrappers.md.charmm.ExtendedCharmmWrapper: CHARMM timers: Elapsed time: 34.9492 seconds.
sib.fastconf.EADock3: EADock3Cluster 0 : 10 elements, SimpleFitness: 50.337013, FullFitness: -1570.3745 , RMSD: 27.88288 , elements: [ 47.5539 -1570.3745 27.88288 ] [ 47.5539 -1570.3745 27.88288 ] [ 47.5539 -1570.3745 27.88288 ] [ 47.5539 -1570.3745 27.88288 ] [ 47.603 -1569.9817 27.957352 ] [ 47.603 -1569.9817 27.957352 ] [ 47.651 -1569.887 27.965767 ] [ 47.651 -1569.887 27.965767 ] [ 61.1239 -1554.6587 28.92489 ] [ 61.5226 -1554.2289 28.86743 ] 
sib.fastconf.EADock3: EADock3Cluster 1 : 8 elements, SimpleFitness: 51.68077, FullFitness: -1567.3442 , RMSD: 31.290495 , elements: [ 51.744 -1567.3442 31.290495 ] [ 51.744 -1567.3442 31.290495 ] [ 51.744 -1567.3442 31.290495 ] [ 51.6594 -1566.6074 31.233479 ] [ 51.6594 -1566.6074 31.233479 ] [ 51.6594 -1566.6074 31.233479 ] [ 51.6594 -1566.6074 31.233479 ] [ 51.5766 -1566.5635 31.221256 ] 
sib.fastconf.EADock3: EADock3Cluster 2 : 8 elements, SimpleFitness: 49.939976, FullFitness: -1566.5892 , RMSD: 30.958502 , elements: [ 49.6255 -1566.5892 30.958502 ] [ 49.6255 -1566.5892 30.958502 ] [ 49.6255 -1566.5892 30.958502 ] [ 49.801 -1566.565 30.944832 ] [ 49.801 -1566.565 30.944832 ] [ 50.3471 -1565.814 30.976612 ] [ 50.3471 -1565.814 30.976612 ] [ 50.3471 -1565.814 30.976612 ] 
sib.fastconf.EADock3: EADock3Cluster 3 : 8 elements, SimpleFitness: 58.5234, FullFitness: -1560.7812 , RMSD: 32.047035 , elements: [ 58.2489 -1560.7812 32.047035 ] [ 58.2489 -1560.7812 32.047035 ] [ 58.5465 -1560.2026 32.02695 ] [ 58.5465 -1560.2026 32.02695 ] [ 58.5465 -1560.2026 32.02695 ] [ 58.6833 -1559.7932 32.031265 ] [ 58.6833 -1559.7932 32.031265 ] [ 58.6833 -1559.7932 32.031265 ] 
sib.fastconf.EADock3: EADock3Cluster 4 : 8 elements, SimpleFitness: 56.808002, FullFitness: -1560.6501 , RMSD: 30.26711 , elements: [ 55.8411 -1560.6501 30.26711 ] [ 55.8411 -1560.6501 30.26711 ] [ 55.8411 -1560.6501 30.26711 ] [ 57.0593 -1560.148 30.117615 ] [ 57.0593 -1560.148 30.117615 ] [ 57.0593 -1560.148 30.117615 ] [ 57.8814 -1559.9033 29.955603 ] [ 57.8814 -1559.9033 29.955603 ] 
sib.fastconf.EADock3: EADock3Cluster 5 : 8 elements, SimpleFitness: 55.86644, FullFitness: -1560.6243 , RMSD: 29.989092 , elements: [ 54.1675 -1560.6243 29.989092 ] [ 54.1675 -1560.6243 29.989092 ] [ 54.1675 -1560.6243 29.989092 ] [ 56.3266 -1557.1389 30.060757 ] [ 56.3266 -1557.1389 30.060757 ] [ 57.2586 -1554.0896 30.009758 ] [ 57.2586 -1554.0896 30.009758 ] [ 57.2586 -1554.0896 30.009758 ] 
sib.fastconf.EADock3: EADock3Cluster 6 : 8 elements, SimpleFitness: 61.375496, FullFitness: -1560.5636 , RMSD: 29.229881 , elements: [ 60.8228 -1560.5636 29.229881 ] [ 60.8228 -1560.5636 29.229881 ] [ 60.8228 -1560.5636 29.229881 ] [ 61.7082 -1559.6514 29.19187 ] [ 61.7082 -1559.6514 29.19187 ] [ 61.7064 -1559.6232 29.18998 ] [ 61.7064 -1559.6232 29.18998 ] [ 61.7064 -1559.6232 29.18998 ] 
sib.fastconf.EADock3: EADock3Cluster 7 : 3 elements, SimpleFitness: 60.504032, FullFitness: -1559.9458 , RMSD: 28.70715 , elements: [ 59.97 -1559.9458 28.70715 ] [ 60.4622 -1559.3167 28.7709 ] [ 61.0799 -1558.386 28.719948 ] 
sib.fastconf.EADock3: EADock3Cluster 8 : 8 elements, SimpleFitness: 56.70195, FullFitness: -1558.9795 , RMSD: 30.441029 , elements: [ 56.383 -1558.9795 30.441029 ] [ 56.383 -1558.9795 30.441029 ] [ 56.383 -1558.9795 30.441029 ] [ 56.383 -1558.9795 30.441029 ] [ 56.7472 -1558.6355 30.356853 ] [ 56.7472 -1558.6355 30.356853 ] [ 56.7472 -1558.6355 30.356853 ] [ 57.842 -1556.1871 30.489056 ] 
sib.fastconf.EADock3: EADock3Cluster 9 : 8 elements, SimpleFitness: 61.352924, FullFitness: -1558.8495 , RMSD: 29.352217 , elements: [ 60.2262 -1558.8495 29.352217 ] [ 60.2262 -1558.8495 29.352217 ] [ 60.7409 -1558.081 29.48308 ] [ 60.7409 -1558.081 29.48308 ] [ 60.7409 -1558.081 29.48308 ] [ 62.7161 -1556.4702 29.414026 ] [ 62.7161 -1556.4702 29.414026 ] [ 62.7161 -1556.4702 29.414026 ] 
sib.fastconf.EADock3: EADock3Cluster 10 : 8 elements, SimpleFitness: 64.372765, FullFitness: -1558.8241 , RMSD: 28.477999 , elements: [ 63.4443 -1558.8241 28.477999 ] [ 63.4443 -1558.8241 28.477999 ] [ 63.6791 -1558.2708 28.654877 ] [ 63.6791 -1558.2708 28.654877 ] [ 63.6791 -1558.2708 28.654877 ] [ 65.6854 -1555.7959 28.712427 ] [ 65.6854 -1555.7959 28.712427 ] [ 65.6854 -1555.7959 28.712427 ] 
sib.fastconf.EADock3: EADock3Cluster 11 : 8 elements, SimpleFitness: 60.539528, FullFitness: -1558.5652 , RMSD: 31.751364 , elements: [ 60.5213 -1558.5652 31.751364 ] [ 60.5213 -1558.5652 31.751364 ] [ 60.5213 -1558.5652 31.751364 ] [ 60.5213 -1558.5652 31.751364 ] [ 60.5397 -1558.4208 31.74546 ] [ 60.5397 -1558.4208 31.74546 ] [ 60.5397 -1558.4208 31.74546 ] [ 60.6119 -1558.355 31.750374 ] 
sib.fastconf.EADock3: EADock3Cluster 12 : 11 elements, SimpleFitness: 60.308628, FullFitness: -1558.1296 , RMSD: 29.738647 , elements: [ 58.5149 -1558.1296 29.738647 ] [ 58.5149 -1558.1296 29.738647 ] [ 59.5162 -1556.668 29.592802 ] [ 59.5162 -1556.668 29.592802 ] [ 60.1315 -1556.5166 29.615955 ] [ 60.1315 -1556.5166 29.615955 ] [ 60.1315 -1556.5166 29.615955 ] [ 60.1315 -1556.5166 29.615955 ] [ 61.617 -1553.6068 29.657984 ] [ 62.436 -1552.5197 29.685467 ] [ 62.7537 -1551.1385 29.48892 ] 
sib.fastconf.EADock3: EADock3Cluster 13 : 8 elements, SimpleFitness: 61.77818, FullFitness: -1557.9221 , RMSD: 26.298237 , elements: [ 60.3139 -1557.9221 26.298237 ] [ 60.3139 -1557.9221 26.298237 ] [ 60.3139 -1557.9221 26.298237 ] [ 62.6622 -1555.8888 26.142435 ] [ 62.6622 -1555.8888 26.142435 ] [ 62.6531 -1555.6804 26.156858 ] [ 62.6531 -1555.6804 26.156858 ] [ 62.6531 -1555.6804 26.156858 ] 
sib.fastconf.EADock3: EADock3Cluster 14 : 8 elements, SimpleFitness: 59.64764, FullFitness: -1557.6764 , RMSD: 29.131413 , elements: [ 59.314 -1557.6764 29.131413 ] [ 59.314 -1557.6764 29.131413 ] [ 59.6449 -1557.3552 29.202291 ] [ 59.6449 -1557.3552 29.202291 ] [ 59.6449 -1557.3552 29.202291 ] [ 59.8728 -1556.7667 29.19858 ] [ 59.8728 -1556.7667 29.19858 ] [ 59.8728 -1556.7667 29.19858 ] 
sib.fastconf.EADock3: EADock3Cluster 15 : 8 elements, SimpleFitness: 57.210304, FullFitness: -1557.4163 , RMSD: 28.833721 , elements: [ 56.8508 -1557.4163 28.833721 ] [ 56.8508 -1557.4163 28.833721 ] [ 56.8508 -1557.4163 28.833721 ] [ 56.8312 -1557.3179 28.810488 ] [ 57.5747 -1557.0869 28.814505 ] [ 57.5747 -1557.0869 28.814505 ] [ 57.5747 -1557.0869 28.814505 ] [ 57.5747 -1557.0869 28.814505 ] 
sib.fastconf.EADock3: EADock3Cluster 16 : 8 elements, SimpleFitness: 62.2329, FullFitness: -1556.5337 , RMSD: 32.57756 , elements: [ 62.2343 -1556.5337 32.57756 ] [ 62.2343 -1556.5337 32.57756 ] [ 62.2343 -1556.5337 32.57756 ] [ 62.2343 -1556.5337 32.57756 ] [ 62.2357 -1556.501 32.56824 ] [ 62.2301 -1556.4973 32.57986 ] [ 62.2301 -1556.4973 32.57986 ] [ 62.2301 -1556.4973 32.57986 ] 
sib.fastconf.EADock3: EADock3Cluster 17 : 8 elements, SimpleFitness: 65.03346, FullFitness: -1556.5131 , RMSD: 29.420033 , elements: [ 64.3577 -1556.5131 29.420033 ] [ 64.3577 -1556.5131 29.420033 ] [ 64.3577 -1556.5131 29.420033 ] [ 64.467 -1556.3341 29.383987 ] [ 64.467 -1556.3341 29.383987 ] [ 64.467 -1556.3341 29.383987 ] [ 66.8968 -1552.0659 29.423122 ] [ 66.8968 -1552.0659 29.423122 ] 
sib.fastconf.EADock3: EADock3Cluster 18 : 8 elements, SimpleFitness: 61.10155, FullFitness: -1556.2249 , RMSD: 30.495785 , elements: [ 60.2566 -1556.2249 30.495785 ] [ 60.2566 -1556.2249 30.495785 ] [ 60.8441 -1555.7186 30.36207 ] [ 60.8441 -1555.7186 30.36207 ] [ 60.8441 -1555.7186 30.36207 ] [ 61.9223 -1553.4644 30.394575 ] [ 61.9223 -1553.4644 30.394575 ] [ 61.9223 -1553.4644 30.394575 ] 
sib.fastconf.EADock3: EADock3Cluster 19 : 8 elements, SimpleFitness: 65.2574, FullFitness: -1556.1187 , RMSD: 28.334093 , elements: [ 65.1838 -1556.1187 28.334093 ] [ 65.1838 -1556.1187 28.334093 ] [ 65.1838 -1556.1187 28.334093 ] [ 65.1838 -1556.1187 28.334093 ] [ 65.212 -1555.8998 28.401497 ] [ 65.212 -1555.8998 28.401497 ] [ 65.45 -1555.6946 28.34809 ] [ 65.45 -1555.6946 28.34809 ] 
sib.fastconf.EADock3: EADock3Cluster 20 : 8 elements, SimpleFitness: 62.26539, FullFitness: -1556.098 , RMSD: 30.788267 , elements: [ 62.7665 -1556.098 30.788267 ] [ 60.4823 -1555.6436 30.770174 ] [ 60.4823 -1555.6436 30.770174 ] [ 62.5224 -1554.8691 30.788551 ] [ 62.358 -1553.5043 30.613737 ] [ 63.4115 -1552.7316 30.826628 ] [ 63.4115 -1552.7316 30.826628 ] [ 62.6886 -1551.7725 30.763226 ] 
sib.fastconf.EADock3: EADock3Cluster 21 : 8 elements, SimpleFitness: 59.67788, FullFitness: -1556.068 , RMSD: 30.513842 , elements: [ 58.9648 -1556.068 30.513842 ] [ 58.9648 -1556.068 30.513842 ] [ 59.0761 -1555.9008 30.498203 ] [ 59.0761 -1555.9008 30.498203 ] [ 59.0761 -1555.9008 30.498203 ] [ 59.0761 -1555.9008 30.498203 ] [ 61.5945 -1551.0815 30.552032 ] [ 61.5945 -1551.0815 30.552032 ] 
sib.fastconf.EADock3: EADock3Cluster 22 : 8 elements, SimpleFitness: 64.02451, FullFitness: -1554.2161 , RMSD: 28.851456 , elements: [ 62.4056 -1554.2161 28.851456 ] [ 62.4056 -1554.2161 28.851456 ] [ 64.2933 -1552.1532 28.62951 ] [ 64.2933 -1552.1532 28.62951 ] [ 64.2933 -1552.1532 28.62951 ] [ 64.835 -1551.4706 28.537922 ] [ 64.835 -1551.4706 28.537922 ] [ 64.835 -1551.4706 28.537922 ] 
sib.fastconf.EADock3: EADock3Cluster 23 : 8 elements, SimpleFitness: 66.045815, FullFitness: -1554.1217 , RMSD: 30.381153 , elements: [ 64.9987 -1554.1217 30.381153 ] [ 64.9987 -1554.1217 30.381153 ] [ 64.9987 -1554.1217 30.381153 ] [ 66.6256 -1552.4752 30.407501 ] [ 66.6256 -1552.4752 30.407501 ] [ 66.7064 -1552.2185 30.416555 ] [ 66.7064 -1552.2185 30.416555 ] [ 66.7064 -1552.2185 30.416555 ] 
sib.fastconf.EADock3: EADock3Cluster 24 : 8 elements, SimpleFitness: 62.78423, FullFitness: -1553.2498 , RMSD: 30.096811 , elements: [ 61.8422 -1553.2498 30.096811 ] [ 61.8422 -1553.2498 30.096811 ] [ 63.1129 -1550.9985 30.071117 ] [ 63.0953 -1550.961 30.066303 ] [ 63.0953 -1550.961 30.066303 ] [ 63.0953 -1550.961 30.066303 ] [ 63.0953 -1550.961 30.066303 ] [ 63.0953 -1550.961 30.066303 ] 
sib.fastconf.EADock3: EADock3Cluster 25 : 8 elements, SimpleFitness: 64.90755, FullFitness: -1552.3146 , RMSD: 31.351906 , elements: [ 64.6727 -1552.3146 31.351906 ] [ 64.6727 -1552.3146 31.351906 ] [ 64.6727 -1552.3146 31.351906 ] [ 64.6727 -1552.3146 31.351906 ] [ 64.7447 -1552.2246 31.354565 ] [ 64.7447 -1552.2246 31.354565 ] [ 65.5401 -1550.6416 31.36607 ] [ 65.5401 -1550.6416 31.36607 ] 
sib.fastconf.EADock3: EADock3Cluster 26 : 8 elements, SimpleFitness: 67.645935, FullFitness: -1552.2681 , RMSD: 30.728138 , elements: [ 67.5778 -1552.2681 30.728138 ] [ 67.4855 -1552.2445 30.53858 ] [ 67.4855 -1552.2445 30.53858 ] [ 67.4855 -1552.2445 30.53858 ] [ 67.7833 -1551.9075 30.649591 ] [ 67.7833 -1551.9075 30.649591 ] [ 67.7833 -1551.9075 30.649591 ] [ 67.7833 -1551.9075 30.649591 ] 
sib.fastconf.EADock3: EADock3Cluster 27 : 8 elements, SimpleFitness: 66.17053, FullFitness: -1551.5803 , RMSD: 30.620897 , elements: [ 66.0874 -1551.5803 30.620897 ] [ 66.0874 -1551.5803 30.620897 ] [ 66.0874 -1551.5803 30.620897 ] [ 66.0874 -1551.5803 30.620897 ] [ 66.2815 -1551.4263 30.640535 ] [ 66.2444 -1551.4075 30.617096 ] [ 66.2444 -1551.4075 30.617096 ] [ 66.2444 -1551.4075 30.617096 ] 
sib.fastconf.EADock3: EADock3Cluster 28 : 8 elements, SimpleFitness: 68.71037, FullFitness: -1551.4062 , RMSD: 31.441856 , elements: [ 67.8172 -1551.4062 31.441856 ] [ 67.8172 -1551.4062 31.441856 ] [ 67.8172 -1551.4062 31.441856 ] [ 67.8172 -1551.4062 31.441856 ] [ 68.0881 -1550.9409 31.527012 ] [ 70.1087 -1548.1346 31.433592 ] [ 70.1087 -1548.1346 31.433592 ] [ 70.1087 -1548.1346 31.433592 ] 
sib.fastconf.EADock3: EADock3Cluster 29 : 8 elements, SimpleFitness: 64.6615, FullFitness: -1550.5547 , RMSD: 58.29207 , elements: [ 65.0102 -1550.5547 58.29207 ] [ 65.0102 -1550.5547 58.29207 ] [ 64.5581 -1550.3784 58.246475 ] [ 64.5581 -1550.3784 58.246475 ] [ 64.5581 -1550.3784 58.246475 ] [ 64.5581 -1550.3784 58.246475 ] [ 64.5196 -1550.3733 58.2828 ] [ 64.5196 -1550.3733 58.2828 ] 
sib.fastconf.EADock3: EADock3Cluster 30 : 8 elements, SimpleFitness: 66.249664, FullFitness: -1549.7361 , RMSD: 31.464369 , elements: [ 66.7912 -1549.7361 31.464369 ] [ 66.0145 -1549.1846 31.591148 ] [ 66.0145 -1549.1846 31.591148 ] [ 66.0145 -1549.1846 31.591148 ] [ 66.0145 -1549.1846 31.591148 ] [ 66.0145 -1549.1846 31.591148 ] [ 66.5668 -1548.1411 31.617624 ] [ 66.5668 -1548.1411 31.617624 ] 
sib.fastconf.EADock3: EADock3Cluster 31 : 4 elements, SimpleFitness: 71.26482, FullFitness: -1544.3665 , RMSD: 29.506855 , elements: [ 71.3689 -1544.3665 29.506855 ] [ 71.3689 -1544.3665 29.506855 ] [ 71.1132 -1544.1781 29.46975 ] [ 71.2083 -1543.6556 29.475782 ] 
sib.wrappers.md.charmm.ExtendedCharmmWrapper: CHARMM timers: CPU time: 2.38 seconds
sib.wrappers.md.charmm.ExtendedCharmmWrapper: CHARMM timers: Elapsed time: 2.39345 seconds.
sib.wrappers.md.charmm.ExtendedCharmmWrapper: CHARMM timers: CPU time: 19.56 seconds
sib.wrappers.md.charmm.ExtendedCharmmWrapper: CHARMM timers: Elapsed time: 19.6797 seconds.
sib.fastconf.EADock3$Flusher: Closing java.util.zip.ZipOutputStream@7f08d052
sib.fastconf.EADock3$Flusher: Closing java.util.zip.ZipOutputStream@250a93e5
