# Supplementary material for: Exploring the mechanism of Alisma orientale for the treatment of pregnancy induced hypertension and potential hepato-nephrotoxicity by using network pharmacology, network toxicology, molecular docking and molecular dynamics simulation
Source: Front Pharmacol. 2022 Nov 15;13:1027112. doi: 10.3389/fphar.2022.1027112 (PMC9705790; doi:10.3389/fphar.2022.1027112)
Supplement: Supplementary file 2 [file DataSheet3.zip › AKT1/AKT1694/ligand.par]

* ---- 
* Built parameters for tmpYHN1X2.mol2 
*    by user swissdock     Wed Oct  5 04:00:42 CEST 2022 
* ---- 
*

BONDS
CR   OR    363.214     1.4180 
OR   HOR   560.905     0.9720 
O=C  C=O   931.963     1.2220 
CR   CR    306.432     1.5080 
CR   HCMM  342.991     1.0930 
CR   C=C   326.655     1.4820 
C=C  C=C   684.039     1.3330 
CR   C=O   301.539     1.4920 
C=O  C=C   328.526     1.4680 
C=C  HCMM  372.066     1.0830 

ANGLES
CR   OR   HOR    57.069    106.5030 
CR   CR   CR     61.243    109.6080 
CR   CR   HCMM   45.770    110.5490 
CR   CR   C=C    52.967    109.4450 
HCMM CR   HCMM   37.134    108.8360 
C=C  CR   HCMM   45.482    110.2920 
OR   CR   CR     71.390    108.1330 
OR   CR   HCMM   56.205    108.5770 
CR   C=C  CR     54.118    118.0430 
CR   C=C  C=C    48.361    122.1410 
CR   CR   C=O    55.917    107.5170 
C=O  CR   HCMM   46.778    108.3850 
O=C  C=O  CR     67.504    124.4100 
O=C  C=O  C=C    67.360    122.6230 
CR   C=O  C=C    79.594    116.8530 
C=C  C=C  C=O    39.221    111.2970 
C=C  C=C  HCMM   38.502    121.0040 
C=O  C=C  HCMM   35.047    117.2910 

DIHEDRALS
OR   CR   CR   CR      -0.344  1     0.00 
OR   CR   CR   CR       0.879  2   180.00 
OR   CR   CR   CR       0.238  3     0.00 
OR   CR   CR   HCMM    -0.327  1     0.00 
OR   CR   CR   HCMM     0.536  2   180.00 
OR   CR   CR   HCMM     0.140  3     0.00 
OR   CR   CR   C=C      0.150  3     0.00 
O=C  C=O  CR   CR       0.412  1     0.00 
O=C  C=O  CR   CR       0.070  2   180.00 
O=C  C=O  CR   CR       0.163  3     0.00 
O=C  C=O  CR   HCMM     0.330  1     0.00 
O=C  C=O  CR   HCMM    -0.704  2   180.00 
O=C  C=O  CR   HCMM     0.154  3     0.00 
O=C  C=O  C=C  C=C      0.181  1     0.00 
O=C  C=O  C=C  C=C      0.989  2   180.00 
O=C  C=O  C=C  HCMM     1.023  2   180.00 
OR   CR   CR   OR       0.204  1     0.00 
OR   CR   CR   OR       0.699  2   180.00 
OR   CR   CR   OR       0.480  3     0.00 
CR   CR   CR   CR       0.051  1     0.00 
CR   CR   CR   CR       0.341  2   180.00 
CR   CR   CR   CR       0.166  3     0.00 
CR   CR   CR   HCMM     0.320  1     0.00 
CR   CR   CR   HCMM    -0.315  2   180.00 
CR   CR   CR   HCMM     0.132  3     0.00 
CR   CR   C=C  CR       0.209  1     0.00 
CR   CR   C=C  CR       0.148  2   180.00 
CR   CR   C=C  CR       0.141  3     0.00 
CR   CR   C=C  C=C     -0.247  1     0.00 
CR   CR   C=C  C=C      0.137  2   180.00 
CR   CR   C=C  C=C     -0.315  3     0.00 
CR   CR   CR   C=C     -0.147  1     0.00 
CR   CR   CR   C=C      0.219  2   180.00 
CR   CR   CR   C=C      0.292  3     0.00 
CR   CR   CR   C=O      0.033  1     0.00 
CR   CR   CR   C=O     -0.078  2   180.00 
CR   CR   CR   C=O      0.071  3     0.00 
CR   CR   OR   HOR      0.135  2   180.00 
CR   CR   OR   HOR      0.118  3     0.00 
CR   C=C  CR   HCMM    -0.092  2   180.00 
CR   C=C  CR   HCMM     0.110  3     0.00 
CR   C=C  C=C  CR      -0.202  1     0.00 
CR   C=C  C=C  CR       6.000  2   180.00 
CR   CR   C=O  C=C      0.200  2   180.00 
CR   CR   C=O  C=C      0.150  3     0.00 
CR   C=C  C=C  C=O      6.000  2   180.00 
CR   C=C  C=C  HCMM     6.000  2   180.00 
C=C  CR   CR   HCMM     0.161  1     0.00 
C=C  CR   CR   HCMM    -0.205  2   180.00 
C=C  CR   CR   HCMM     0.072  3     0.00 
C=C  C=C  CR   HCMM     0.251  1     0.00 
C=C  C=C  CR   HCMM    -0.205  2   180.00 
C=C  C=C  CR   HCMM    -0.268  3     0.00 
CR   C=O  C=C  C=C     -0.163  1     0.00 
CR   C=O  C=C  C=C      0.776  2   180.00 
CR   C=O  C=C  C=C     -0.243  3     0.00 
CR   C=O  C=C  HCMM     0.106  1     0.00 
CR   C=O  C=C  HCMM     0.864  2   180.00 
CR   C=O  C=C  HCMM    -0.021  3     0.00 
C=C  C=O  CR   HCMM     0.058  3     0.00 
HCMM CR   CR   HCMM     0.142  1     0.00 
HCMM CR   CR   HCMM    -0.693  2   180.00 
HCMM CR   CR   HCMM     0.157  3     0.00 
HCMM CR   OR   HOR      0.298  1     0.00 
HCMM CR   OR   HOR     -0.138  2   180.00 
HCMM CR   OR   HOR      0.173  3     0.00 

IMPROPER
CR   CR   OR   CR       0.000  0     0.00 
CR   CR   OR   HCMM     0.000  0     0.00 
CR   CR   CR   CR       0.000  0     0.00 
CR   CR   CR   HCMM     0.000  0     0.00 
CR   C=C  CR   CR       0.000  0     0.00 
C=C  CR   CR   C=C      2.159  0     0.00 
CR   CR   CR   C=C      0.000  0     0.00 
C=C  CR   C=C  CR       2.159  0     0.00 
CR   C=O  CR   HCMM     0.000  0     0.00 
C=O  O=C  CR   C=C      9.931  0     0.00 
C=C  C=C  CR   CR       2.159  0     0.00 
CR   CR   C=C  HCMM     0.000  0     0.00 
CR   CR   CR   OR       0.000  0     0.00 
CR   OR   CR   HCMM     0.000  0     0.00 
CR   C=C  CR   HCMM     0.000  0     0.00 
CR   HCMM CR   HCMM     0.000  0     0.00 
C=C  C=C  C=O  HCMM     0.864  0     0.00 
CR   HCMM C=C  HCMM     0.000  0     0.00 

NONBONDED nbxmod  5 atom cdiel shift vatom vdistance vswitch - 
cutnb 14.0 ctofnb 12.0 ctonnb 10.0 eps 1.0 e14fac 1.0 wmin 1.5 
OR      0.000000  -0.152100     1.770000    
O=C     0.000000  -0.120000     1.700000   0.000000  -0.120000     1.400000    
CR      0.000000  -0.055000     2.175000   0.000000  -0.010000     1.900000    
C=C     0.000000  -0.068000     2.090000    
C=O     0.000000  -0.110000     2.000000    
HCMM    0.000000  -0.022000     1.320000    
HOR     0.000000  -0.046000     0.224500    
