# Supplementary material for: Exploring the mechanism of Alisma orientale for the treatment of pregnancy induced hypertension and potential hepato-nephrotoxicity by using network pharmacology, network toxicology, molecular docking and molecular dynamics simulation
Source: Front Pharmacol. 2022 Nov 15;13:1027112. doi: 10.3389/fphar.2022.1027112 (PMC9705790; doi:10.3389/fphar.2022.1027112)
Supplement: Supplementary file 2 [file DataSheet3.zip › AKT1/AKT1694/ligand.rtf]

* ---- 
* Built RTF for tmpYHN1X2.mol2 
*    by user swissdock     Wed Oct  5 04:00:42 CEST 2022 
* ---- 
*
   22    0

MASS   201 OR    15.999400
MASS   202 O=C   15.999400
MASS   203 CR    12.011000
MASS   204 C=C   12.011000
MASS   205 C=O   12.011000
MASS   206 HCMM   1.007940
MASS   207 HOR    1.007940

AUTOGENERATE ANGLES DIHE
DEFA FIRS NONE LAST NONE

RESI LIG  -0.000 
GROUP
ATOM O    OR   -0.6800
ATOM O1   O=C  -0.5700
ATOM O2   OR   -0.6800
ATOM O3   OR   -0.6800
ATOM O4   OR   -0.6800
ATOM C    CR    0.0000
ATOM C1   CR    0.0000
ATOM C2   CR    0.1382
ATOM C3   CR    0.0000
ATOM C4   CR    0.0000
ATOM C5   CR    0.1382
ATOM C6   CR    0.2800
ATOM C7   C=C  -0.2764
ATOM C8   CR    0.0000
ATOM C9   CR    0.0000
ATOM C10  CR    0.1382
ATOM C11  CR    0.0000
ATOM C12  CR    0.0610
ATOM C13  C=C  -0.2764
ATOM C14  CR    0.0000
ATOM C15  CR    0.1382
ATOM C16  CR    0.0000
ATOM C17  C=C  -0.2764
ATOM C18  CR    0.1382
ATOM C19  C=O   0.4946
ATOM C20  C=C  -0.1356
ATOM C21  CR    0.1382
ATOM C22  CR    0.0000
ATOM C23  CR    0.0000
ATOM C24  CR    0.2800
ATOM C25  CR    0.2800
ATOM C26  CR    0.2800
ATOM C27  CR    0.0000
ATOM C28  CR    0.0000
ATOM H    HCMM  0.0000
ATOM H1   HCMM  0.0000
ATOM H2   HCMM  0.0000
ATOM H3   HCMM  0.0000
ATOM H4   HCMM  0.0000
ATOM H5   HCMM  0.0000
ATOM H6   HCMM  0.0000
ATOM H7   HCMM  0.0000
ATOM H8   HCMM  0.0000
ATOM H9   HCMM  0.0000
ATOM H10  HCMM  0.0000
ATOM H11  HCMM  0.0000
ATOM H12  HCMM  0.0000
ATOM H13  HCMM  0.0000
ATOM H14  HCMM  0.0000
ATOM H15  HCMM  0.0000
ATOM H16  HCMM  0.0000
ATOM H17  HCMM  0.0000
ATOM H18  HCMM  0.0000
ATOM H19  HCMM  0.0000
ATOM H20  HCMM  0.0000
ATOM H21  HCMM  0.0000
ATOM H22  HCMM  0.0000
ATOM H23  HCMM  0.0000
ATOM H24  HCMM  0.0000
ATOM H25  HOR   0.4000
ATOM H26  HCMM  0.1500
ATOM H27  HCMM  0.0000
ATOM H28  HCMM  0.0000
ATOM H29  HCMM  0.0000
ATOM H30  HCMM  0.0000
ATOM H31  HCMM  0.0000
ATOM H32  HCMM  0.0000
ATOM H33  HCMM  0.0000
ATOM H34  HCMM  0.0000
ATOM H35  HCMM  0.0000
ATOM H36  HCMM  0.0000
ATOM H37  HOR   0.4000
ATOM H38  HOR   0.4000
ATOM H39  HCMM  0.0000
ATOM H40  HCMM  0.0000
ATOM H41  HCMM  0.0000
ATOM H42  HCMM  0.0000
ATOM H43  HCMM  0.0000
ATOM H44  HCMM  0.0000
ATOM H45  HOR   0.4000
BOND C6   O   
BOND O    H25 
BOND O1   C19 
BOND C24  O2  
BOND O2   H37 
BOND C25  O3  
BOND O3   H38 
BOND O4   C26 
BOND O4   H45 
BOND C    C1  
BOND C    C2  
BOND C    C4  
BOND C    C11 
BOND C1   C3  
BOND C1   C6  
BOND C1   H   
BOND C2   C7  
BOND C2   C9  
BOND C2   C14 
BOND C3   C5  
BOND C3   C12 
BOND C3   C16 
BOND C4   C8  
BOND C4   H1  
BOND C4   H2  
BOND C5   C8  
BOND C5   C17 
BOND C5   H3  
BOND C6   C10 
BOND C6   H4  
BOND C7   C10 
BOND C7   C13 
BOND C8   H5  
BOND C8   H6  
BOND C9   C15 
BOND C9   H7  
BOND C9   H8  
BOND C10  H9  
BOND C10  H10 
BOND C11  H11 
BOND C11  H12 
BOND C11  H13 
BOND C12  C19 
BOND C12  H14 
BOND C12  H15 
BOND C13  C15 
BOND C13  C18 
BOND C14  H16 
BOND C14  H17 
BOND C14  H18 
BOND C15  H19 
BOND C15  H20 
BOND C16  H21 
BOND C16  H22 
BOND C16  H23 
BOND C17  C20 
BOND C17  C21 
BOND C18  C22 
BOND C18  C23 
BOND C18  H24 
BOND C19  C20 
BOND C20  H26 
BOND C21  H27 
BOND C21  H28 
BOND C21  H29 
BOND C22  C24 
BOND C22  H30 
BOND C22  H31 
BOND C23  H32 
BOND C23  H33 
BOND C23  H34 
BOND C24  C25 
BOND C24  H35 
BOND C25  C26 
BOND C25  H36 
BOND C26  C27 
BOND C26  C28 
BOND C27  H39 
BOND C27  H40 
BOND C27  H41 
BOND C28  H42 
BOND C28  H43 
BOND C28  H44 
IMPH C6   C10  O    C1   
IMPH C6   C1   O    H4   
IMPH C1   C    C6   C3   
IMPH C1   C    C6   H    
IMPH C    C2   C1   C4   
IMPH C    C2   C1   C11  
IMPH C3   C12  C1   C5   
IMPH C3   C5   C1   C16  
IMPH C2   C7   C    C9   
IMPH C2   C7   C    C14  
IMPH C4   C8   C    H1   
IMPH C4   C8   C    H2   
IMPH C7   C10  C2   C13  
IMPH C9   C15  C2   H7   
IMPH C9   C15  C2   H8   
IMPH C5   C8   C3   C17  
IMPH C5   C8   C3   H3   
IMPH C13  C15  C7   C18  
IMPH C12  C19  C3   H14  
IMPH C12  C19  C3   H15  
IMPH C19  O1   C12  C20  
IMPH C17  C20  C5   C21  
IMPH C18  C22  C13  C23  
IMPH C18  C22  C13  H24  
IMPH C22  C24  C18  H30  
IMPH C22  C24  C18  H31  
IMPH C24  C25  C22  O2   
IMPH C24  O2   C22  H35  
IMPH C25  C26  C24  O3   
IMPH C25  O3   C24  H36  
IMPH C26  O4   C25  C27  
IMPH C26  O4   C25  C28  
IMPH C8   C5   C4   H5   
IMPH C8   C5   C4   H6   
IMPH C10  C7   C6   H9   
IMPH C10  C7   C6   H10  
IMPH C11  H11  C    H12  
IMPH C11  H11  C    H13  
IMPH C14  H16  C2   H17  
IMPH C14  H16  C2   H18  
IMPH C15  C13  C9   H19  
IMPH C15  C13  C9   H20  
IMPH C16  H21  C3   H22  
IMPH C16  H21  C3   H23  
IMPH C20  C17  C19  H26  
IMPH C21  H27  C17  H28  
IMPH C21  H27  C17  H29  
IMPH C23  H32  C18  H33  
IMPH C23  H32  C18  H34  
IMPH C27  H39  C26  H40  
IMPH C27  H39  C26  H41  
IMPH C28  H42  C26  H43  
IMPH C28  H42  C26  H44  
IC O    C6    C1   C     1.00   120.05    0.00  120.00  1.00  
IC O    C6    C1   C3    1.00   120.05    0.00  119.12  1.04  
IC O    C6    C1   H     1.00   120.05    0.00   60.05  0.85  
IC O    C6    C10  C7    1.00   119.90    0.00  119.90  1.00  
IC O    C6    C10  H9    1.00   119.90    0.00  160.08  0.62  
IC O    C6    C10  H10   1.00   119.90    0.00   80.02  0.62  
IC O1   C19   C12  C3    1.00   120.21    0.00  119.57  1.09  
IC O1   C19   C12  H14   1.00   120.21    0.00  160.32  0.62  
IC O1   C19   C12  H15   1.00   120.21    0.00   80.14  0.62  
IC O1   C19   C20  C17   1.00   120.25    0.00  119.62  1.08  
IC O1   C19   C20  H26   1.00   120.25    0.00  120.21  0.62  
IC O2   C24   C22  C18   1.00   119.97    0.00  120.00  1.00  
IC O2   C24   C22  H30   1.00   119.97    0.00  159.95  0.62  
IC O2   C24   C22  H31   1.00   119.97    0.00   79.96  0.62  
IC O2   C24   C25  O3    1.00   120.04    0.00  119.96  1.00  
IC O2   C24   C25  C26   1.00   120.04    0.00  119.96  1.00  
IC O2   C24   C25  H36   1.00   120.04    0.00   60.00  0.62  
IC O3   C25   C24  C22   1.00   119.96    0.00  119.99  1.00  
IC O3   C25   C24  H35   1.00   119.96    0.00   59.97  0.62  
IC O3   C25   C26  O4    1.00   120.09    0.00  179.96  1.00  
IC O3   C25   C26  C27   1.00   120.09    0.00   90.02  1.00  
IC O3   C25   C26  C28   1.00   120.09    0.00   90.05  1.00  
IC O4   C26   C25  C24   1.00   179.96    0.00  119.96  1.00  
IC O4   C26   C25  H36   1.00   179.96    0.00  179.96  0.62  
IC O4   C26   C27  H39   1.00    89.95    0.00   89.94  0.62  
IC O4   C26   C27  H40   1.00    89.95    0.00  179.91  0.62  
IC O4   C26   C27  H41   1.00    89.95    0.00   90.00  0.62  
IC O4   C26   C28  H42   1.00    89.98    0.00   90.07  0.62  
IC O4   C26   C28  H43   1.00    89.98    0.00  179.90  0.62  
IC O4   C26   C28  H44   1.00    89.98    0.00   90.02  0.62  
IC C    C1    C3   C5    1.00   120.88    0.00  119.56  1.04  
IC C    C1    C3   C12   1.00   120.88    0.00  119.56  1.09  
IC C    C1    C3   C16   1.00   120.88    0.00   60.42  1.00  
IC C    C1    C6   C10   1.00   120.00    0.00  120.05  1.00  
IC C    C1    C6   H4    1.00   120.00 10313.24    0.00  0.62  
IC C    C2    C7   C10   1.00   120.00    0.00  120.05  1.00  
IC C    C2    C7   C13   1.00   120.00    0.00  107.87  0.99  
IC C    C2    C9   C15   1.00   132.13    0.00  108.09  0.99  
IC C    C2    C9   H7    1.00   132.13    0.00   83.99  0.62  
IC C    C2    C9   H8    1.00   132.13    0.00  168.00  0.62  
IC C    C2    C14  H16   1.00    79.99    0.00   89.99  0.62  
IC C    C2    C14  H17   1.00    79.99    0.00  179.99  0.62  
IC C    C2    C14  H18   1.00    79.99    0.00   90.01  0.62  
IC C    C4    C8   C5    1.04   119.57    0.00  119.53  1.04  
IC C    C4    C8   H5    1.04   119.57    0.00  160.28  0.62  
IC C    C4    C8   H6    1.04   119.57    0.00   80.16  0.62  
IC C1   C     C2   C7    1.00   120.00    0.00  120.00  1.00  
IC C1   C     C2   C9    1.00   120.00    0.00  132.13  0.99  
IC C1   C     C2   C14   1.00   120.00    0.00   79.99  1.00  
IC C1   C     C4   C8    1.00   120.88    0.00  119.57  1.04  
IC C1   C     C4   H1    1.00   120.88    0.00  160.28  0.62  
IC C1   C     C4   H2    1.00   120.88    0.00   80.10  0.62  
IC C1   C     C11  H11   1.00   159.97    0.00   89.99  0.62  
IC C1   C     C11  H12   1.00   159.97    0.00  179.96  0.62  
IC C1   C     C11  H13   1.00   159.97    0.00   89.94  0.62  
IC C1   C3    C5   C8    1.04   119.56    0.00  119.57  1.04  
IC C1   C3    C5   C17   1.04   119.56    0.00  120.88  1.09  
IC C1   C3    C5   H3    1.04   119.56    0.00  179.36  0.85  
IC C1   C3    C12  C19   1.04   119.56    0.00  119.57  1.09  
IC C1   C3    C12  H14   1.04   119.56    0.00   80.11  0.62  
IC C1   C3    C12  H15   1.04   119.56    0.00  160.29  0.62  
IC C1   C3    C16  H21   1.04    60.42    0.00   90.00  0.62  
IC C1   C3    C16  H22   1.04    60.42    0.00  179.91  0.62  
IC C1   C3    C16  H23   1.04    60.42    0.00   89.91  0.62  
IC C1   C6    O    H25   1.00   120.05    0.00  120.05  0.62  
IC C1   C6    C10  C7    1.00   120.05    0.00  119.90  1.00  
IC C1   C6    C10  H9    1.00   120.05    0.00  160.08  0.62  
IC C1   C6    C10  H10   1.00   120.05    0.00   80.02  0.62  
IC C2   C     C1   C3    1.00   120.00    0.00  120.88  1.04  
IC C2   C     C1   C6    1.00   120.00    0.00  120.00  1.00  
IC C2   C     C1   H     1.00   120.00    0.00   59.95  0.85  
IC C2   C     C4   C8    1.00   119.12    0.00  119.57  1.04  
IC C2   C     C4   H1    1.00   119.12    0.00  160.28  0.62  
IC C2   C     C4   H2    1.00   119.12    0.00   80.10  0.62  
IC C2   C     C11  H11   1.00    80.03    0.00   89.99  0.62  
IC C2   C     C11  H12   1.00    80.03    0.00  179.96  0.62  
IC C2   C     C11  H13   1.00    80.03    0.00   89.94  0.62  
IC C2   C7    C10  C6    1.00   120.05    0.00  119.90  1.00  
IC C2   C7    C10  H9    1.00   120.05    0.00   80.02  0.62  
IC C2   C7    C10  H10   1.00   120.05    0.00  160.08  0.62  
IC C2   C7    C13  C15   1.00   107.87    0.00  108.12  0.99  
IC C2   C7    C13  C18   1.00   107.87    0.00  125.98  1.00  
IC C2   C9    C15  C13   0.99   108.09    0.00  108.05  0.99  
IC C2   C9    C15  H19   0.99   108.09    0.00   83.97  0.62  
IC C2   C9    C15  H20   0.99   108.09    0.00  167.88  0.62  
IC C3   C1    C    C4    1.04   120.88    0.00  120.88  1.04  
IC C3   C1    C    C11   1.04   120.88    0.00  159.97  1.00  
IC C3   C1    C6   C10   1.04   119.12    0.00  120.05  1.00  
IC C3   C1    C6   H4    1.04   119.12 10313.24    0.00  0.62  
IC C3   C5    C8   C4    1.04   119.57    0.00  119.53  1.04  
IC C3   C5    C8   H5    1.04   119.57    0.00   80.18  0.62  
IC C3   C5    C8   H6    1.04   119.57    0.00  160.30  0.62  
IC C3   C5    C17  C20   1.04   120.88    0.00  119.52  1.08  
IC C3   C5    C17  C21   1.04   120.88    0.00  120.21  1.00  
IC C3   C12   C19  C20   1.09   119.57    0.00  119.54  1.09  
IC C4   C     C1   C6    1.04   120.88    0.00  120.00  1.00  
IC C4   C     C1   H     1.04   120.88    0.00   59.95  0.85  
IC C4   C     C2   C7    1.04   119.12    0.00  120.00  1.00  
IC C4   C     C2   C9    1.04   119.12    0.00  132.13  0.99  
IC C4   C     C2   C14   1.04   119.12    0.00   79.99  1.00  
IC C4   C     C11  H11   1.04    39.09    0.00   89.99  0.62  
IC C4   C     C11  H12   1.04    39.09    0.00  179.96  0.62  
IC C4   C     C11  H13   1.04    39.09    0.00   89.94  0.62  
IC C4   C8    C5   C17   1.04   119.53    0.00  119.55  1.09  
IC C4   C8    C5   H3    1.04   119.53    0.00   59.79  0.85  
IC C5   C3    C1   C6    1.04   119.56    0.00  119.12  1.00  
IC C5   C3    C1   H     1.04   119.56    0.00  179.18  0.85  
IC C5   C3    C12  C19   1.04   120.88    0.00  119.57  1.09  
IC C5   C3    C12  H14   1.04   120.88    0.00   80.11  0.62  
IC C5   C3    C12  H15   1.04   120.88    0.00  160.29  0.62  
IC C5   C3    C16  H21   1.04   179.98    0.00   90.00  0.62  
IC C5   C3    C16  H22   1.04   179.98    0.00  179.91  0.62  
IC C5   C3    C16  H23   1.04   179.98    0.00   89.91  0.62  
IC C5   C8    C4   H1    1.04   119.53    0.00   80.14  0.62  
IC C5   C8    C4   H2    1.04   119.53    0.00  160.33  0.62  
IC C5   C17   C20  C19   1.09   119.52    0.00  119.62  1.09  
IC C5   C17   C20  H26   1.09   119.52    0.00  120.17  0.62  
IC C5   C17   C21  H27   1.09   120.21    0.00   89.96  0.62  
IC C5   C17   C21  H28   1.09   120.21    0.00  179.95  0.62  
IC C5   C17   C21  H29   1.09   120.21    0.00   89.95  0.62  
IC C6   C1    C    C11   1.00   120.00    0.00  159.97  1.00  
IC C6   C1    C3   C12   1.00   119.12    0.00  119.56  1.09  
IC C6   C1    C3   C16   1.00   119.12    0.00   60.42  1.00  
IC C6   C10   C7   C13   1.00   119.90    0.00  132.08  0.99  
IC C7   C2    C    C11   1.00   120.00    0.00   80.03  1.00  
IC C7   C2    C9   C15   1.00   107.87    0.00  108.09  0.99  
IC C7   C2    C9   H7    1.00   107.87    0.00   83.99  0.62  
IC C7   C2    C9   H8    1.00   107.87    0.00  168.00  0.62  
IC C7   C2    C14  H16   1.00   160.01    0.00   89.99  0.62  
IC C7   C2    C14  H17   1.00   160.01    0.00  179.99  0.62  
IC C7   C2    C14  H18   1.00   160.01    0.00   90.01  0.62  
IC C7   C10   C6   H4    1.00   119.90    0.00   59.95  0.62  
IC C7   C13   C15  C9    0.99   108.12    0.00  108.05  0.99  
IC C7   C13   C15  H19   0.99   108.12    0.00  167.99  0.62  
IC C7   C13   C15  H20   0.99   108.12    0.00   84.07  0.62  
IC C7   C13   C18  C22   0.99   125.98    0.00  120.00  1.00  
IC C7   C13   C18  C23   0.99   125.98    0.00  119.97  1.00  
IC C7   C13   C18  H24   0.99   125.98    0.00   59.98  0.62  
IC C8   C4    C    C11   1.04   119.57    0.00   39.09  1.00  
IC C8   C5    C3   C12   1.04   119.57    0.00  120.88  1.09  
IC C8   C5    C3   C16   1.04   119.57    0.00  179.98  1.00  
IC C8   C5    C17  C20   1.04   119.55    0.00  119.52  1.08  
IC C8   C5    C17  C21   1.04   119.55    0.00  120.21  1.00  
IC C9   C2    C    C11   0.99   132.13    0.00   80.03  1.00  
IC C9   C2    C7   C10   0.99   107.87    0.00  120.05  1.00  
IC C9   C2    C7   C13   0.99   107.87    0.00  107.87  0.99  
IC C9   C2    C14  H16   0.99    52.14    0.00   89.99  0.62  
IC C9   C2    C14  H17   0.99    52.14    0.00  179.99  0.62  
IC C9   C2    C14  H18   0.99    52.14    0.00   90.01  0.62  
IC C9   C15   C13  C18   0.99   108.05    0.00  125.90  1.00  
IC C10  C6    O    H25   1.00   119.90    0.00  120.05  0.62  
IC C10  C6    C1   H     1.00   120.05    0.00   60.05  0.85  
IC C10  C7    C2   C14   1.00   120.05    0.00  160.01  1.00  
IC C10  C7    C13  C15   1.00   132.08    0.00  108.12  0.99  
IC C10  C7    C13  C18   1.00   132.08    0.00  125.98  1.00  
IC C11  C     C1   H     1.00   159.97    0.00   59.95  0.85  
IC C11  C     C2   C14   1.00    80.03    0.00   79.99  1.00  
IC C11  C     C4   H1    1.00    39.09    0.00  160.28  0.62  
IC C11  C     C4   H2    1.00    39.09    0.00   80.10  0.62  
IC C12  C3    C1   H     1.09   119.56    0.00  179.18  0.85  
IC C12  C3    C5   C17   1.09   120.88    0.00  120.88  1.09  
IC C12  C3    C5   H3    1.09   120.88    0.00  179.36  0.85  
IC C12  C3    C16  H21   1.09    59.14    0.00   90.00  0.62  
IC C12  C3    C16  H22   1.09    59.14    0.00  179.91  0.62  
IC C12  C3    C16  H23   1.09    59.14    0.00   89.91  0.62  
IC C12  C19   C20  C17   1.09   119.54    0.00  119.62  1.08  
IC C12  C19   C20  H26   1.09   119.54    0.00  120.21  0.62  
IC C13  C7    C2   C14   0.99   107.87    0.00  160.01  1.00  
IC C13  C7    C10  H9    0.99   132.08    0.00   80.02  0.62  
IC C13  C7    C10  H10   0.99   132.08    0.00  160.08  0.62  
IC C13  C15   C9   H7    0.99   108.05    0.00  167.92  0.62  
IC C13  C15   C9   H8    0.99   108.05    0.00   83.91  0.62  
IC C13  C18   C22  C24   1.00   120.00    0.00  120.00  1.00  
IC C13  C18   C22  H30   1.00   120.00    0.00   80.05  0.62  
IC C13  C18   C22  H31   1.00   120.00    0.00  160.04  0.62  
IC C13  C18   C23  H32   1.00   119.97    0.00   89.94  0.62  
IC C13  C18   C23  H33   1.00   119.97    0.00  179.94  0.62  
IC C13  C18   C23  H34   1.00   119.97    0.00   89.99  0.62  
IC C14  C2    C9   C15   1.00    52.14    0.00  108.09  0.99  
IC C14  C2    C9   H7    1.00    52.14    0.00   83.99  0.62  
IC C14  C2    C9   H8    1.00    52.14    0.00  168.00  0.62  
IC C15  C13   C18  C22   0.99   125.90    0.00  120.00  1.00  
IC C15  C13   C18  C23   0.99   125.90    0.00  119.97  1.00  
IC C15  C13   C18  H24   0.99   125.90    0.00   59.98  0.62  
IC C16  C3    C1   H     1.00    60.42    0.00  179.18  0.85  
IC C16  C3    C5   C17   1.00   179.98    0.00  120.88  1.09  
IC C16  C3    C5   H3    1.00   179.98    0.00  179.36  0.85  
IC C16  C3    C12  C19   1.00    59.14    0.00  119.57  1.09  
IC C16  C3    C12  H14   1.00    59.14    0.00   80.11  0.62  
IC C16  C3    C12  H15   1.00    59.14    0.00  160.29  0.62  
IC C17  C5    C8   H5    1.09   119.55    0.00   80.18  0.62  
IC C17  C5    C8   H6    1.09   119.55    0.00  160.30  0.62  
IC C18  C13   C15  H19   1.00   125.90    0.00  167.99  0.62  
IC C18  C13   C15  H20   1.00   125.90    0.00   84.07  0.62  
IC C18  C22   C24  C25   1.00   120.00    0.00  119.99  1.00  
IC C18  C22   C24  H35   1.00   120.00    0.00  179.97  0.62  
IC C19  C20   C17  C21   1.09   119.62    0.00  120.27  1.00  
IC C20  C17   C5   H3    1.08   119.52    0.00   59.76  0.85  
IC C20  C17   C21  H27   1.08   120.27    0.00   89.96  0.62  
IC C20  C17   C21  H28   1.08   120.27    0.00  179.95  0.62  
IC C20  C17   C21  H29   1.08   120.27    0.00   89.95  0.62  
IC C20  C19   C12  H14   1.09   119.54    0.00  160.32  0.62  
IC C20  C19   C12  H15   1.09   119.54    0.00   80.14  0.62  
IC C21  C17   C5   H3    1.00   120.21    0.00   59.76  0.85  
IC C21  C17   C20  H26   1.00   120.27    0.00  120.17  0.62  
IC C22  C18   C23  H32   1.00   120.02    0.00   89.94  0.62  
IC C22  C18   C23  H33   1.00   120.02    0.00  179.94  0.62  
IC C22  C18   C23  H34   1.00   120.02    0.00   89.99  0.62  
IC C22  C24   O2   H37   1.00   119.97    0.00  119.94  0.62  
IC C22  C24   C25  C26   1.00   119.99    0.00  119.96  1.00  
IC C22  C24   C25  H36   1.00   119.99    0.00   60.00  0.62  
IC C23  C18   C22  C24   1.00   120.02    0.00  120.00  1.00  
IC C23  C18   C22  H30   1.00   120.02    0.00   80.05  0.62  
IC C23  C18   C22  H31   1.00   120.02    0.00  160.04  0.62  
IC C24  C22   C18  H24   1.00   120.00    0.00  179.99  0.62  
IC C24  C25   O3   H38   1.00   119.96    0.00  119.93  0.62  
IC C24  C25   C26  C27   1.00   119.96    0.00   90.02  1.00  
IC C24  C25   C26  C28   1.00   119.96    0.00   90.05  1.00  
IC C25  C24   O2   H37   1.00   120.04    0.00  119.94  0.62  
IC C25  C24   C22  H30   1.00   119.99    0.00  159.95  0.62  
IC C25  C24   C22  H31   1.00   119.99    0.00   79.96  0.62  
IC C25  C26   O4   H45   1.00   179.96    0.00  120.02  0.62  
IC C25  C26   C27  H39   1.00    90.02    0.00   89.94  0.62  
IC C25  C26   C27  H40   1.00    90.02    0.00  179.91  0.62  
IC C25  C26   C27  H41   1.00    90.02    0.00   90.00  0.62  
IC C25  C26   C28  H42   1.00    90.05    0.00   90.07  0.62  
IC C25  C26   C28  H43   1.00    90.05    0.00  179.90  0.62  
IC C25  C26   C28  H44   1.00    90.05    0.00   90.02  0.62  
IC C26  C25   O3   H38   1.00   120.09    0.00  119.93  0.62  
IC C26  C25   C24  H35   1.00   119.96    0.00   59.97  0.62  
IC C27  C26   O4   H45   1.00    89.95    0.00  120.02  0.62  
IC C27  C26   C25  H36   1.00    90.02    0.00  179.96  0.62  
IC C27  C26   C28  H42   1.00   179.93    0.00   90.07  0.62  
IC C27  C26   C28  H43   1.00   179.93    0.00  179.90  0.62  
IC C27  C26   C28  H44   1.00   179.93    0.00   90.02  0.62  
IC C28  C26   O4   H45   1.00    89.98    0.00  120.02  0.62  
IC C28  C26   C25  H36   1.00    90.05    0.00  179.96  0.62  
IC C28  C26   C27  H39   1.00   179.93    0.00   89.94  0.62  
IC C28  C26   C27  H40   1.00   179.93    0.00  179.91  0.62  
IC C28  C26   C27  H41   1.00   179.93    0.00   90.00  0.62  
IC H    C1    C6   H4    0.85    60.05 10313.24    0.00  0.62  
IC H1   C4    C8   H5    0.62    80.14    0.00  160.28  0.62  
IC H1   C4    C8   H6    0.62    80.14    0.00   80.16  0.62  
IC H2   C4    C8   H5    0.62   160.33    0.00  160.28  0.62  
IC H2   C4    C8   H6    0.62   160.33    0.00   80.16  0.62  
IC H3   C5    C8   H5    0.85    59.79    0.00   80.18  0.62  
IC H3   C5    C8   H6    0.85    59.79    0.00  160.30  0.62  
IC H4   C6    O    H25   0.62    59.95    0.00  120.05  0.62  
IC H4   C6    C10  H9    0.62    59.95    0.00  160.08  0.62  
IC H4   C6    C10  H10   0.62    59.95    0.00   80.02  0.62  
IC H7   C9    C15  H19   0.62   167.92    0.00   83.97  0.62  
IC H7   C9    C15  H20   0.62   167.92    0.00  167.88  0.62  
IC H8   C9    C15  H19   0.62    83.91    0.00   83.97  0.62  
IC H8   C9    C15  H20   0.62    83.91    0.00  167.88  0.62  
IC H24  C18   C22  H30   0.62   179.99    0.00   80.05  0.62  
IC H24  C18   C22  H31   0.62   179.99    0.00  160.04  0.62  
IC H24  C18   C23  H32   0.62    59.99    0.00   89.94  0.62  
IC H24  C18   C23  H33   0.62    59.99    0.00  179.94  0.62  
IC H24  C18   C23  H34   0.62    59.99    0.00   89.99  0.62  
IC H30  C22   C24  H35   0.62   159.95    0.00  179.97  0.62  
IC H31  C22   C24  H35   0.62    79.96    0.00  179.97  0.62  
IC H35  C24   O2   H37   0.62    60.06    0.00  119.94  0.62  
IC H35  C24   C25  H36   0.62    59.97    0.00   60.00  0.62  
IC H36  C25   O3   H38   0.62    59.95    0.00  119.93  0.62  
IC C10  O    *C6   C1    0.00     0.00  120.00    0.00  0.00  
IC C1   O    *C6   H4    0.00     0.00 -120.00    0.00  0.00  
IC C    C6   *C1   C3    0.00     0.00  120.00    0.00  0.00  
IC C    C6   *C1   H     0.00     0.00 -120.00    0.00  0.00  
IC C2   C1   *C    C4    0.00     0.00  120.00    0.00  0.00  
IC C2   C1   *C    C11   0.00     0.00 -120.00    0.00  0.00  
IC C12  C1   *C3   C5    0.00     0.00  120.00    0.00  0.00  
IC C5   C1   *C3   C16   0.00     0.00 -120.00    0.00  0.00  
IC C7   C    *C2   C9    0.00     0.00  120.00    0.00  0.00  
IC C7   C    *C2   C14   0.00     0.00 -120.00    0.00  0.00  
IC C8   C    *C4   H1    0.00     0.00  120.00    0.00  0.00  
IC C8   C    *C4   H2    0.00     0.00 -120.00    0.00  0.00  
IC C10  C2   *C7   C13   0.00     0.00  180.00    0.00  0.00  
IC C15  C2   *C9   H7    0.00     0.00  120.00    0.00  0.00  
IC C15  C2   *C9   H8    0.00     0.00 -120.00    0.00  0.00  
IC C8   C3   *C5   C17   0.00     0.00  120.00    0.00  0.00  
IC C8   C3   *C5   H3    0.00     0.00 -120.00    0.00  0.00  
IC C15  C7   *C13  C18   0.00     0.00  180.00    0.00  0.00  
IC C19  C3   *C12  H14   0.00     0.00  120.00    0.00  0.00  
IC C19  C3   *C12  H15   0.00     0.00 -120.00    0.00  0.00  
IC O1   C12  *C19  C20   0.00     0.00  180.00    0.00  0.00  
IC C20  C5   *C17  C21   0.00     0.00  180.00    0.00  0.00  
IC C22  C13  *C18  C23   0.00     0.00  120.00    0.00  0.00  
IC C22  C13  *C18  H24   0.00     0.00 -120.00    0.00  0.00  
IC C24  C18  *C22  H30   0.00     0.00  120.00    0.00  0.00  
IC C24  C18  *C22  H31   0.00     0.00 -120.00    0.00  0.00  
IC C25  C22  *C24  O2    0.00     0.00  120.00    0.00  0.00  
IC O2   C22  *C24  H35   0.00     0.00 -120.00    0.00  0.00  
IC C26  C24  *C25  O3    0.00     0.00  120.00    0.00  0.00  
IC O3   C24  *C25  H36   0.00     0.00 -120.00    0.00  0.00  
IC O4   C25  *C26  C27   0.00     0.00  120.00    0.00  0.00  
IC O4   C25  *C26  C28   0.00     0.00 -120.00    0.00  0.00  
IC C5   C4   *C8   H5    0.00     0.00  120.00    0.00  0.00  
IC C5   C4   *C8   H6    0.00     0.00 -120.00    0.00  0.00  
IC C7   C6   *C10  H9    0.00     0.00  120.00    0.00  0.00  
IC C7   C6   *C10  H10   0.00     0.00 -120.00    0.00  0.00  
IC H11  C    *C11  H12   0.00     0.00  120.00    0.00  0.00  
IC H11  C    *C11  H13   0.00     0.00 -120.00    0.00  0.00  
IC H16  C2   *C14  H17   0.00     0.00  120.00    0.00  0.00  
IC H16  C2   *C14  H18   0.00     0.00 -120.00    0.00  0.00  
IC C13  C9   *C15  H19   0.00     0.00  120.00    0.00  0.00  
IC C13  C9   *C15  H20   0.00     0.00 -120.00    0.00  0.00  
IC H21  C3   *C16  H22   0.00     0.00  120.00    0.00  0.00  
IC H21  C3   *C16  H23   0.00     0.00 -120.00    0.00  0.00  
IC C17  C19  *C20  H26   0.00     0.00  180.00    0.00  0.00  
IC H27  C17  *C21  H28   0.00     0.00  120.00    0.00  0.00  
IC H27  C17  *C21  H29   0.00     0.00 -120.00    0.00  0.00  
IC H32  C18  *C23  H33   0.00     0.00  120.00    0.00  0.00  
IC H32  C18  *C23  H34   0.00     0.00 -120.00    0.00  0.00  
IC H39  C26  *C27  H40   0.00     0.00  120.00    0.00  0.00  
IC H39  C26  *C27  H41   0.00     0.00 -120.00    0.00  0.00  
IC H42  C26  *C28  H43   0.00     0.00  120.00    0.00  0.00  
IC H42  C26  *C28  H44   0.00     0.00 -120.00    0.00  0.00  

END
