# Supplementary material for: Exploring the mechanism of Alisma orientale for the treatment of pregnancy induced hypertension and potential hepato-nephrotoxicity by using network pharmacology, network toxicology, molecular docking and molecular dynamics simulation
Source: Front Pharmacol. 2022 Nov 15;13:1027112. doi: 10.3389/fphar.2022.1027112 (PMC9705790; doi:10.3389/fphar.2022.1027112)
Supplement: Supplementary file 2 [file DataSheet3.zip › AKT1/AKT1694/test.inp]

* Title
*

BOMLEV -1
SET lib /path/to/toppar

OPEN UNIT 1 CARD READ NAME @lib/top_all22_prot.inp
READ RTF CARD UNIT 1
CLOSE UNIT 1

!
! Uncomment to load the extra topology file, if needed
!
!OPEN UNIT 1 CARD READ NAME "merged.rtf"
!READ RTF CARD UNIT 1 APPEND
!CLOSE UNIT 1


OPEN UNIT 1 CARD READ NAME @lib/par_all22_prot.inp
READ PARA CARD UNIT 1
CLOSE UNIT 1

!
! Uncomment to load the extra parameter file, if needed
!
!OPEN UNIT 1 CARD READ NAME "merged.par"
!READ PARA CARD UNIT 1 APPEND
!CLOSE UNIT 1

!
! Loads the complex topology
!
OPEN UNIT 1 CARD READ NAME "complex.psf"
READ PSF CARD UNIT 1
CLOSE UNIT 1

!
! Loads the complex coordinates
!
OPEN UNIT 1 CARD READ NAME "complex.crd"
READ COOR CARD UNIT 1
CLOSE UNIT 1

ENERGY

STOP
