# Supplementary material for: Exploring the mechanism of Alisma orientale for the treatment of pregnancy induced hypertension and potential hepato-nephrotoxicity by using network pharmacology, network toxicology, molecular docking and molecular dynamics simulation
Source: Front Pharmacol. 2022 Nov 15;13:1027112. doi: 10.3389/fphar.2022.1027112 (PMC9705790; doi:10.3389/fphar.2022.1027112)
Supplement: Supplementary file 2 [file DataSheet3.zip › AKT1/AKT830/clusters.dock4.csv]

Cluster ClusterRank deltaG deltaGelec deltaGvdw deltaGligsolvnonpol deltaGligsolvpol deltaGprotsolvnonpol deltaGprotsolvpol deltaGcompsolvnonpol deltaGcompsolvpol extraFull surfFull solvFull IntraFull InterFull FullFitness SimpleFitness Energy
0 0 -6.831393 0.0 -27.6195 15.2383 -9.1864 281.59 -1938.72 283.19 -1930.56 0.0 283.19 -1930.56 299.533 -27.6195 -1375.4565 266.294 266.294
0 1 -6.7918167 0.0 -27.986 15.2354 -8.73613 281.59 -1938.72 283.254 -1929.0 0.0 283.254 -1929.0 298.836 -27.986 -1374.896 266.487 266.487
0 2 -6.7918167 0.0 -27.986 15.2354 -8.73613 281.59 -1938.72 283.254 -1929.0 0.0 283.254 -1929.0 298.836 -27.986 -1374.896 266.487 266.487
0 3 -6.7918167 0.0 -27.986 15.2354 -8.73613 281.59 -1938.72 283.254 -1929.0 0.0 283.254 -1929.0 298.836 -27.986 -1374.896 266.487 266.487
0 4 -6.799796 0.0 -28.0868 15.2361 -8.74114 281.59 -1938.72 283.242 -1928.96 0.0 283.242 -1928.96 298.918 -28.0868 -1374.8867 266.497 266.497
0 5 -6.799796 0.0 -28.0868 15.2361 -8.74114 281.59 -1938.72 283.242 -1928.96 0.0 283.242 -1928.96 298.918 -28.0868 -1374.8867 266.497 266.497
0 6 -6.799796 0.0 -28.0868 15.2361 -8.74114 281.59 -1938.72 283.242 -1928.96 0.0 283.242 -1928.96 298.918 -28.0868 -1374.8867 266.497 266.497
0 7 -6.799796 0.0 -28.0868 15.2361 -8.74114 281.59 -1938.72 283.242 -1928.96 0.0 283.242 -1928.96 298.918 -28.0868 -1374.8867 266.497 266.497
0 8 -6.398481 0.0 -24.7827 15.1819 -9.92925 281.59 -1938.72 283.642 -1929.4 0.0 283.642 -1929.4 303.371 -24.7827 -1367.1698 272.06 272.06
0 9 -6.398481 0.0 -24.7827 15.1819 -9.92925 281.59 -1938.72 283.642 -1929.4 0.0 283.642 -1929.4 303.371 -24.7827 -1367.1698 272.06 272.06
0 10 -6.398481 0.0 -24.7827 15.1819 -9.92925 281.59 -1938.72 283.642 -1929.4 0.0 283.642 -1929.4 303.371 -24.7827 -1367.1698 272.06 272.06
0 11 -6.396748 0.0 -24.7918 15.1798 -9.93431 281.59 -1938.72 283.567 -1929.25 0.0 283.567 -1929.25 303.454 -24.7918 -1367.0208 272.102 272.102
0 12 -6.396748 0.0 -24.7918 15.1798 -9.93431 281.59 -1938.72 283.567 -1929.25 0.0 283.567 -1929.25 303.454 -24.7918 -1367.0208 272.102 272.102
0 13 -6.3945017 0.0 -24.7491 15.1792 -9.93187 281.59 -1938.72 283.549 -1929.25 0.0 283.549 -1929.25 303.492 -24.7491 -1366.958 272.134 272.134
0 14 -6.3945017 0.0 -24.7491 15.1792 -9.93187 281.59 -1938.72 283.549 -1929.25 0.0 283.549 -1929.25 303.492 -24.7491 -1366.958 272.134 272.134
0 15 -6.3945017 0.0 -24.7491 15.1792 -9.93187 281.59 -1938.72 283.549 -1929.25 0.0 283.549 -1929.25 303.492 -24.7491 -1366.958 272.134 272.134
1 0 -6.6260953 0.0 -25.7553 15.4807 -8.72651 281.59 -1938.72 282.949 -1928.88 0.0 282.949 -1928.88 301.215 -25.7553 -1370.4713 269.476 269.476
1 1 -6.6260953 0.0 -25.7553 15.4807 -8.72651 281.59 -1938.72 282.949 -1928.88 0.0 282.949 -1928.88 301.215 -25.7553 -1370.4713 269.476 269.476
1 2 -6.5983 0.0 -25.5357 15.4675 -8.72346 281.59 -1938.72 283.012 -1928.88 0.0 283.012 -1928.88 301.125 -25.5357 -1370.2788 269.55 269.55
1 3 -6.5983 0.0 -25.5357 15.4675 -8.72346 281.59 -1938.72 283.012 -1928.88 0.0 283.012 -1928.88 301.125 -25.5357 -1370.2788 269.55 269.55
1 4 -6.5983 0.0 -25.5357 15.4675 -8.72346 281.59 -1938.72 283.012 -1928.88 0.0 283.012 -1928.88 301.125 -25.5357 -1370.2788 269.55 269.55
1 5 -6.5983 0.0 -25.5357 15.4675 -8.72346 281.59 -1938.72 283.012 -1928.88 0.0 283.012 -1928.88 301.125 -25.5357 -1370.2788 269.55 269.55
1 6 -6.5983 0.0 -25.5357 15.4675 -8.72346 281.59 -1938.72 283.012 -1928.88 0.0 283.012 -1928.88 301.125 -25.5357 -1370.2788 269.55 269.55
1 7 -6.5932674 0.0 -25.4613 15.4625 -8.72872 281.59 -1938.72 282.95 -1928.83 0.0 282.95 -1928.83 301.351 -25.4613 -1369.9902 269.84 269.84
2 0 -6.060617 0.0 -23.0246 15.3707 -9.80643 281.59 -1938.72 286.39 -1930.43 0.0 286.39 -1930.43 299.105 -23.0246 -1367.9596 273.401 273.401
2 1 -6.060617 0.0 -23.0246 15.3707 -9.80643 281.59 -1938.72 286.39 -1930.43 0.0 286.39 -1930.43 299.105 -23.0246 -1367.9596 273.401 273.401
2 2 -6.0706306 0.0 -23.314 15.3467 -9.82956 281.59 -1938.72 286.334 -1930.12 0.0 286.334 -1930.12 299.47 -23.314 -1367.63 273.431 273.431
2 3 -6.0706306 0.0 -23.314 15.3467 -9.82956 281.59 -1938.72 286.334 -1930.12 0.0 286.334 -1930.12 299.47 -23.314 -1367.63 273.431 273.431
2 4 -6.0706306 0.0 -23.314 15.3467 -9.82956 281.59 -1938.72 286.334 -1930.12 0.0 286.334 -1930.12 299.47 -23.314 -1367.63 273.431 273.431
2 5 -6.0706306 0.0 -23.314 15.3467 -9.82956 281.59 -1938.72 286.334 -1930.12 0.0 286.334 -1930.12 299.47 -23.314 -1367.63 273.431 273.431
2 6 -6.083714 0.0 -23.5785 15.3301 -9.84937 281.59 -1938.72 286.282 -1929.89 0.0 286.282 -1929.89 299.734 -23.5785 -1367.4525 273.486 273.486
2 7 -6.083714 0.0 -23.5785 15.3301 -9.84937 281.59 -1938.72 286.282 -1929.89 0.0 286.282 -1929.89 299.734 -23.5785 -1367.4525 273.486 273.486
3 0 -6.081152 0.0 -19.9677 15.381 -9.42655 281.59 -1938.72 285.494 -1933.71 0.0 285.494 -1933.71 300.245 -19.9677 -1367.9386 275.737 275.737
3 1 -6.081152 0.0 -19.9677 15.381 -9.42655 281.59 -1938.72 285.494 -1933.71 0.0 285.494 -1933.71 300.245 -19.9677 -1367.9386 275.737 275.737
3 2 -6.081152 0.0 -19.9677 15.381 -9.42655 281.59 -1938.72 285.494 -1933.71 0.0 285.494 -1933.71 300.245 -19.9677 -1367.9386 275.737 275.737
3 3 -6.0844407 0.0 -20.0446 15.3833 -9.44271 281.59 -1938.72 285.515 -1933.69 0.0 285.515 -1933.69 300.318 -20.0446 -1367.9015 275.791 275.791
3 4 -6.131881 0.0 -20.7538 15.3558 -9.4378 281.59 -1938.72 285.265 -1933.02 0.0 285.265 -1933.02 300.695 -20.7538 -1367.8138 275.708 275.708
3 5 -6.131881 0.0 -20.7538 15.3558 -9.4378 281.59 -1938.72 285.265 -1933.02 0.0 285.265 -1933.02 300.695 -20.7538 -1367.8138 275.708 275.708
3 6 -6.131881 0.0 -20.7538 15.3558 -9.4378 281.59 -1938.72 285.265 -1933.02 0.0 285.265 -1933.02 300.695 -20.7538 -1367.8138 275.708 275.708
3 7 -6.131881 0.0 -20.7538 15.3558 -9.4378 281.59 -1938.72 285.265 -1933.02 0.0 285.265 -1933.02 300.695 -20.7538 -1367.8138 275.708 275.708
4 0 -6.09129 0.0 -20.1334 15.1257 -9.92211 281.59 -1938.72 282.9 -1930.5 0.0 282.9 -1930.5 299.945 -20.1334 -1367.7883 270.091 270.091
4 1 -6.09129 0.0 -20.1334 15.1257 -9.92211 281.59 -1938.72 282.9 -1930.5 0.0 282.9 -1930.5 299.945 -20.1334 -1367.7883 270.091 270.091
4 2 -6.1395636 0.0 -21.5545 15.1152 -9.7537 281.59 -1938.72 282.9 -1928.94 0.0 282.9 -1928.94 300.522 -21.5545 -1367.0724 270.408 270.408
4 3 -6.1395636 0.0 -21.5545 15.1152 -9.7537 281.59 -1938.72 282.9 -1928.94 0.0 282.9 -1928.94 300.522 -21.5545 -1367.0724 270.408 270.408
4 4 -6.1395636 0.0 -21.5545 15.1152 -9.7537 281.59 -1938.72 282.9 -1928.94 0.0 282.9 -1928.94 300.522 -21.5545 -1367.0724 270.408 270.408
4 5 -6.0557685 0.0 -19.9306 15.1281 -9.99042 281.59 -1938.72 282.798 -1930.14 0.0 282.798 -1930.14 301.014 -19.9306 -1366.2587 271.166 271.166
4 6 -6.0557685 0.0 -19.9306 15.1281 -9.99042 281.59 -1938.72 282.798 -1930.14 0.0 282.798 -1930.14 301.014 -19.9306 -1366.2587 271.166 271.166
4 7 -6.0557685 0.0 -19.9306 15.1281 -9.99042 281.59 -1938.72 282.798 -1930.14 0.0 282.798 -1930.14 301.014 -19.9306 -1366.2587 271.166 271.166
5 0 -5.871751 0.0 -10.9764 15.4207 -9.04637 281.59 -1938.72 284.048 -1941.51 0.0 284.048 -1941.51 300.919 -10.9764 -1367.5194 277.905 277.905
5 1 -5.841007 0.0 -10.9034 15.4502 -9.0641 281.59 -1938.72 284.208 -1941.34 0.0 284.208 -1941.34 300.747 -10.9034 -1367.2883 277.923 277.923
5 2 -5.841007 0.0 -10.9034 15.4502 -9.0641 281.59 -1938.72 284.208 -1941.34 0.0 284.208 -1941.34 300.747 -10.9034 -1367.2883 277.923 277.923
5 3 -5.841007 0.0 -10.9034 15.4502 -9.0641 281.59 -1938.72 284.208 -1941.34 0.0 284.208 -1941.34 300.747 -10.9034 -1367.2883 277.923 277.923
5 4 -5.841007 0.0 -10.9034 15.4502 -9.0641 281.59 -1938.72 284.208 -1941.34 0.0 284.208 -1941.34 300.747 -10.9034 -1367.2883 277.923 277.923
5 5 -5.857234 0.0 -12.9272 15.4175 -9.02616 281.59 -1938.72 284.603 -1939.1 0.0 284.603 -1939.1 300.556 -12.9272 -1366.8682 278.828 278.828
5 6 -5.857234 0.0 -12.9272 15.4175 -9.02616 281.59 -1938.72 284.603 -1939.1 0.0 284.603 -1939.1 300.556 -12.9272 -1366.8682 278.828 278.828
5 7 -5.857234 0.0 -12.9272 15.4175 -9.02616 281.59 -1938.72 284.603 -1939.1 0.0 284.603 -1939.1 300.556 -12.9272 -1366.8682 278.828 278.828
6 0 -6.5064545 0.0 -26.5671 15.1298 -9.8545 281.59 -1938.72 283.395 -1928.03 0.0 283.395 -1928.03 305.138 -26.5671 -1366.0641 273.716 273.716
6 1 -6.5064545 0.0 -26.5671 15.1298 -9.8545 281.59 -1938.72 283.395 -1928.03 0.0 283.395 -1928.03 305.138 -26.5671 -1366.0641 273.716 273.716
6 2 -6.4891667 0.0 -26.4305 15.1333 -9.854 281.59 -1938.72 283.432 -1928.01 0.0 283.432 -1928.01 305.143 -26.4305 -1365.8655 273.826 273.826
6 3 -6.4891667 0.0 -26.4305 15.1333 -9.854 281.59 -1938.72 283.432 -1928.01 0.0 283.432 -1928.01 305.143 -26.4305 -1365.8655 273.826 273.826
6 4 -6.4891667 0.0 -26.4305 15.1333 -9.854 281.59 -1938.72 283.432 -1928.01 0.0 283.432 -1928.01 305.143 -26.4305 -1365.8655 273.826 273.826
6 5 -6.4891667 0.0 -26.4305 15.1333 -9.854 281.59 -1938.72 283.432 -1928.01 0.0 283.432 -1928.01 305.143 -26.4305 -1365.8655 273.826 273.826
6 6 -6.38372 0.0 -25.5884 15.1491 -9.75734 281.59 -1938.72 283.867 -1928.14 0.0 283.867 -1928.14 305.405 -25.5884 -1364.4565 274.597 274.597
6 7 -6.38372 0.0 -25.5884 15.1491 -9.75734 281.59 -1938.72 283.867 -1928.14 0.0 283.867 -1928.14 305.405 -25.5884 -1364.4565 274.597 274.597
7 0 -5.992494 0.0 -22.7832 15.5321 -8.99895 281.59 -1938.72 286.071 -1928.14 0.0 286.071 -1928.14 299.505 -22.7832 -1365.3472 272.064 272.064
7 1 -5.992494 0.0 -22.7832 15.5321 -8.99895 281.59 -1938.72 286.071 -1928.14 0.0 286.071 -1928.14 299.505 -22.7832 -1365.3472 272.064 272.064
7 2 -5.992494 0.0 -22.7832 15.5321 -8.99895 281.59 -1938.72 286.071 -1928.14 0.0 286.071 -1928.14 299.505 -22.7832 -1365.3472 272.064 272.064
7 3 -5.9945035 0.0 -22.8322 15.5336 -9.00661 281.59 -1938.72 286.05 -1928.07 0.0 286.05 -1928.07 299.539 -22.8322 -1365.3132 272.08 272.08
7 4 -5.9945035 0.0 -22.8322 15.5336 -9.00661 281.59 -1938.72 286.05 -1928.07 0.0 286.05 -1928.07 299.539 -22.8322 -1365.3132 272.08 272.08
7 5 -5.9945035 0.0 -22.8322 15.5336 -9.00661 281.59 -1938.72 286.05 -1928.07 0.0 286.05 -1928.07 299.539 -22.8322 -1365.3132 272.08 272.08
7 6 -5.9723883 0.0 -22.5219 15.5374 -9.01085 281.59 -1938.72 286.091 -1928.25 0.0 286.091 -1928.25 299.527 -22.5219 -1365.1538 272.258 272.258
7 7 -5.9723883 0.0 -22.5219 15.5374 -9.01085 281.59 -1938.72 286.091 -1928.25 0.0 286.091 -1928.25 299.527 -22.5219 -1365.1538 272.258 272.258
8 0 -6.4344907 0.0 -30.5177 15.3321 -9.57609 281.59 -1938.72 285.267 -1923.05 0.0 285.267 -1923.05 302.969 -30.5177 -1365.3318 274.31 274.31
8 1 -6.4344907 0.0 -30.5177 15.3321 -9.57609 281.59 -1938.72 285.267 -1923.05 0.0 285.267 -1923.05 302.969 -30.5177 -1365.3318 274.31 274.31
8 2 -6.4344907 0.0 -30.5177 15.3321 -9.57609 281.59 -1938.72 285.267 -1923.05 0.0 285.267 -1923.05 302.969 -30.5177 -1365.3318 274.31 274.31
8 3 -6.4344907 0.0 -30.5177 15.3321 -9.57609 281.59 -1938.72 285.267 -1923.05 0.0 285.267 -1923.05 302.969 -30.5177 -1365.3318 274.31 274.31
8 4 -6.413369 0.0 -30.5166 15.3133 -9.60139 281.59 -1938.72 285.344 -1922.88 0.0 285.344 -1922.88 302.737 -30.5166 -1365.3157 274.134 274.134
8 5 -6.413369 0.0 -30.5166 15.3133 -9.60139 281.59 -1938.72 285.344 -1922.88 0.0 285.344 -1922.88 302.737 -30.5166 -1365.3157 274.134 274.134
8 6 -6.2300487 0.0 -27.4359 15.3426 -9.02574 281.59 -1938.72 284.991 -1923.48 0.0 284.991 -1923.48 301.885 -27.4359 -1364.0399 274.844 274.844
8 7 -6.2300487 0.0 -27.4359 15.3426 -9.02574 281.59 -1938.72 284.991 -1923.48 0.0 284.991 -1923.48 301.885 -27.4359 -1364.0399 274.844 274.844
9 0 -5.869174 0.0 -16.8695 15.2044 -8.23072 281.59 -1938.72 284.632 -1932.78 0.0 284.632 -1932.78 301.166 -16.8695 -1363.8516 278.019 278.019
9 1 -5.869174 0.0 -16.8695 15.2044 -8.23072 281.59 -1938.72 284.632 -1932.78 0.0 284.632 -1932.78 301.166 -16.8695 -1363.8516 278.019 278.019
9 2 -5.869174 0.0 -16.8695 15.2044 -8.23072 281.59 -1938.72 284.632 -1932.78 0.0 284.632 -1932.78 301.166 -16.8695 -1363.8516 278.019 278.019
9 3 -5.869174 0.0 -16.8695 15.2044 -8.23072 281.59 -1938.72 284.632 -1932.78 0.0 284.632 -1932.78 301.166 -16.8695 -1363.8516 278.019 278.019
9 4 -5.9986467 0.0 -18.8682 15.1128 -8.44158 281.59 -1938.72 284.62 -1932.14 0.0 284.62 -1932.14 306.831 -18.8682 -1359.5573 281.654 281.654
9 5 -6.073539 0.0 -19.5973 15.0812 -8.45776 281.59 -1938.72 284.593 -1932.26 0.0 284.593 -1932.26 307.822 -19.5973 -1359.4423 281.802 281.802
9 6 -6.073539 0.0 -19.5973 15.0812 -8.45776 281.59 -1938.72 284.593 -1932.26 0.0 284.593 -1932.26 307.822 -19.5973 -1359.4423 281.802 281.802
9 7 -6.073539 0.0 -19.5973 15.0812 -8.45776 281.59 -1938.72 284.593 -1932.26 0.0 284.593 -1932.26 307.822 -19.5973 -1359.4423 281.802 281.802
10 0 -6.069007 0.0 -21.8243 15.4008 -8.87477 281.59 -1938.72 285.585 -1930.2 0.0 285.585 -1930.2 305.469 -21.8243 -1360.9703 281.058 281.058
10 1 -6.069007 0.0 -21.8243 15.4008 -8.87477 281.59 -1938.72 285.585 -1930.2 0.0 285.585 -1930.2 305.469 -21.8243 -1360.9703 281.058 281.058
10 2 -6.2384953 0.0 -24.3369 15.4057 -8.90366 281.59 -1938.72 285.283 -1928.64 0.0 285.283 -1928.64 308.683 -24.3369 -1359.011 282.919 282.919
10 3 -6.2384953 0.0 -24.3369 15.4057 -8.90366 281.59 -1938.72 285.283 -1928.64 0.0 285.283 -1928.64 308.683 -24.3369 -1359.011 282.919 282.919
10 4 -6.2384953 0.0 -24.3369 15.4057 -8.90366 281.59 -1938.72 285.283 -1928.64 0.0 285.283 -1928.64 308.683 -24.3369 -1359.011 282.919 282.919
10 5 -5.8806567 0.0 -17.2688 15.4129 -7.45503 281.59 -1938.72 285.342 -1932.35 0.0 285.342 -1932.35 307.107 -17.2688 -1357.1697 284.649 284.649
10 6 -5.8806567 0.0 -17.2688 15.4129 -7.45503 281.59 -1938.72 285.342 -1932.35 0.0 285.342 -1932.35 307.107 -17.2688 -1357.1697 284.649 284.649
10 7 -5.8806567 0.0 -17.2688 15.4129 -7.45503 281.59 -1938.72 285.342 -1932.35 0.0 285.342 -1932.35 307.107 -17.2688 -1357.1697 284.649 284.649
11 0 -5.6351857 0.0 -15.0039 15.4807 -9.27424 281.59 -1938.72 284.427 -1932.14 0.0 284.427 -1932.14 301.911 -15.0039 -1360.8059 280.878 280.878
11 1 -5.6351857 0.0 -15.0039 15.4807 -9.27424 281.59 -1938.72 284.427 -1932.14 0.0 284.427 -1932.14 301.911 -15.0039 -1360.8059 280.878 280.878
11 2 -5.6351857 0.0 -15.0039 15.4807 -9.27424 281.59 -1938.72 284.427 -1932.14 0.0 284.427 -1932.14 301.911 -15.0039 -1360.8059 280.878 280.878
11 3 -5.6351857 0.0 -15.0039 15.4807 -9.27424 281.59 -1938.72 284.427 -1932.14 0.0 284.427 -1932.14 301.911 -15.0039 -1360.8059 280.878 280.878
11 4 -5.6609535 0.0 -15.3944 15.5142 -9.46136 281.59 -1938.72 284.05 -1931.51 0.0 284.05 -1931.51 302.853 -15.3944 -1360.0015 281.126 281.126
11 5 -5.6609535 0.0 -15.3944 15.5142 -9.46136 281.59 -1938.72 284.05 -1931.51 0.0 284.05 -1931.51 302.853 -15.3944 -1360.0015 281.126 281.126
11 6 -5.6609535 0.0 -15.3944 15.5142 -9.46136 281.59 -1938.72 284.05 -1931.51 0.0 284.05 -1931.51 302.853 -15.3944 -1360.0015 281.126 281.126
11 7 -5.121159 0.0 -9.86879 15.4191 -9.0138 281.59 -1938.72 284.399 -1931.47 0.0 284.399 -1931.47 310.771 -9.86879 -1346.1687 294.916 294.916
12 0 -6.6715817 0.0 -28.3514 15.3801 -11.4888 281.59 -1938.72 282.989 -1928.59 0.0 282.989 -1928.59 314.991 -28.3514 -1358.9614 278.38 278.38
12 1 -6.6715817 0.0 -28.3514 15.3801 -11.4888 281.59 -1938.72 282.989 -1928.59 0.0 282.989 -1928.59 314.991 -28.3514 -1358.9614 278.38 278.38
12 2 -6.6715817 0.0 -28.3514 15.3801 -11.4888 281.59 -1938.72 282.989 -1928.59 0.0 282.989 -1928.59 314.991 -28.3514 -1358.9614 278.38 278.38
12 3 -6.6715817 0.0 -28.3514 15.3801 -11.4888 281.59 -1938.72 282.989 -1928.59 0.0 282.989 -1928.59 314.991 -28.3514 -1358.9614 278.38 278.38
12 4 -6.659655 0.0 -28.1883 15.3785 -11.4912 281.59 -1938.72 283.02 -1928.7 0.0 283.02 -1928.7 314.914 -28.1883 -1358.9542 278.389 278.389
12 5 -6.659655 0.0 -28.1883 15.3785 -11.4912 281.59 -1938.72 283.02 -1928.7 0.0 283.02 -1928.7 314.914 -28.1883 -1358.9542 278.389 278.389
12 6 -6.623398 0.0 -27.7403 15.359 -11.5032 281.59 -1938.72 283.148 -1929.04 0.0 283.148 -1929.04 314.73 -27.7403 -1358.9023 278.584 278.584
12 7 -6.623398 0.0 -27.7403 15.359 -11.5032 281.59 -1938.72 283.148 -1929.04 0.0 283.148 -1929.04 314.73 -27.7403 -1358.9023 278.584 278.584
13 0 -5.750285 0.0 -17.1755 15.1619 -9.86461 281.59 -1938.72 285.451 -1933.33 0.0 285.451 -1933.33 306.712 -17.1755 -1358.3425 282.197 282.197
13 1 -5.750285 0.0 -17.1755 15.1619 -9.86461 281.59 -1938.72 285.451 -1933.33 0.0 285.451 -1933.33 306.712 -17.1755 -1358.3425 282.197 282.197
13 2 -5.750285 0.0 -17.1755 15.1619 -9.86461 281.59 -1938.72 285.451 -1933.33 0.0 285.451 -1933.33 306.712 -17.1755 -1358.3425 282.197 282.197
13 3 -5.8871455 0.0 -20.8347 15.179 -9.29163 281.59 -1938.72 285.58 -1929.51 0.0 285.58 -1929.51 307.343 -20.8347 -1357.4218 282.392 282.392
13 4 -5.8871455 0.0 -20.8347 15.179 -9.29163 281.59 -1938.72 285.58 -1929.51 0.0 285.58 -1929.51 307.343 -20.8347 -1357.4218 282.392 282.392
13 5 -5.8871455 0.0 -20.8347 15.179 -9.29163 281.59 -1938.72 285.58 -1929.51 0.0 285.58 -1929.51 307.343 -20.8347 -1357.4218 282.392 282.392
13 6 -5.8678737 0.0 -20.8139 15.1736 -9.30095 281.59 -1938.72 285.428 -1929.01 0.0 285.428 -1929.01 307.491 -20.8139 -1356.9049 282.53 282.53
13 7 -5.8678737 0.0 -20.8139 15.1736 -9.30095 281.59 -1938.72 285.428 -1929.01 0.0 285.428 -1929.01 307.491 -20.8139 -1356.9049 282.53 282.53
14 0 -6.2682333 0.0 -30.5052 15.593 -9.57998 281.59 -1938.72 285.75 -1920.7 0.0 285.75 -1920.7 307.567 -30.5052 -1357.8882 278.141 278.141
14 1 -6.2571225 0.0 -30.4046 15.5925 -9.57671 281.59 -1938.72 285.762 -1920.69 0.0 285.762 -1920.69 307.465 -30.4046 -1357.8676 278.147 278.147
14 2 -6.2571225 0.0 -30.4046 15.5925 -9.57671 281.59 -1938.72 285.762 -1920.69 0.0 285.762 -1920.69 307.465 -30.4046 -1357.8676 278.147 278.147
14 3 -6.2571225 0.0 -30.4046 15.5925 -9.57671 281.59 -1938.72 285.762 -1920.69 0.0 285.762 -1920.69 307.465 -30.4046 -1357.8676 278.147 278.147
14 4 -6.2571225 0.0 -30.4046 15.5925 -9.57671 281.59 -1938.72 285.762 -1920.69 0.0 285.762 -1920.69 307.465 -30.4046 -1357.8676 278.147 278.147
14 5 -5.9037395 0.0 -26.4058 15.5792 -9.28966 281.59 -1938.72 285.82 -1920.92 0.0 285.82 -1920.92 307.673 -26.4058 -1353.8328 280.253 280.253
14 6 -5.9037395 0.0 -26.4058 15.5792 -9.28966 281.59 -1938.72 285.82 -1920.92 0.0 285.82 -1920.92 307.673 -26.4058 -1353.8328 280.253 280.253
14 7 -5.9037395 0.0 -26.4058 15.5792 -9.28966 281.59 -1938.72 285.82 -1920.92 0.0 285.82 -1920.92 307.673 -26.4058 -1353.8328 280.253 280.253
15 0 -6.147785 0.0 -21.3189 15.5488 -9.55977 281.59 -1938.72 282.315 -1927.67 0.0 282.315 -1927.67 309.751 -21.3189 -1356.9229 281.787 281.787
15 1 -6.147785 0.0 -21.3189 15.5488 -9.55977 281.59 -1938.72 282.315 -1927.67 0.0 282.315 -1927.67 309.751 -21.3189 -1356.9229 281.787 281.787
15 2 -6.1899486 0.0 -21.789 15.5264 -9.56164 281.59 -1938.72 282.374 -1927.76 0.0 282.374 -1927.76 311.099 -21.789 -1356.0759 283.023 283.023
15 3 -6.1899486 0.0 -21.789 15.5264 -9.56164 281.59 -1938.72 282.374 -1927.76 0.0 282.374 -1927.76 311.099 -21.789 -1356.0759 283.023 283.023
15 4 -6.1899486 0.0 -21.789 15.5264 -9.56164 281.59 -1938.72 282.374 -1927.76 0.0 282.374 -1927.76 311.099 -21.789 -1356.0759 283.023 283.023
15 5 -6.1899486 0.0 -21.789 15.5264 -9.56164 281.59 -1938.72 282.374 -1927.76 0.0 282.374 -1927.76 311.099 -21.789 -1356.0759 283.023 283.023
15 6 -6.223268 0.0 -21.5082 15.5581 -9.59411 281.59 -1938.72 282.515 -1928.94 0.0 282.515 -1928.94 312.284 -21.5082 -1355.6492 283.824 283.824
15 7 -6.223268 0.0 -21.5082 15.5581 -9.59411 281.59 -1938.72 282.515 -1928.94 0.0 282.515 -1928.94 312.284 -21.5082 -1355.6492 283.824 283.824
16 0 -6.2008443 0.0 -23.805 15.264 -8.8741 281.59 -1938.72 284.716 -1928.16 0.0 284.716 -1928.16 310.491 -23.805 -1356.758 283.713 283.713
16 1 -6.2008443 0.0 -23.805 15.264 -8.8741 281.59 -1938.72 284.716 -1928.16 0.0 284.716 -1928.16 310.491 -23.805 -1356.758 283.713 283.713
16 2 -6.2008443 0.0 -23.805 15.264 -8.8741 281.59 -1938.72 284.716 -1928.16 0.0 284.716 -1928.16 310.491 -23.805 -1356.758 283.713 283.713
16 3 -6.2008443 0.0 -23.805 15.264 -8.8741 281.59 -1938.72 284.716 -1928.16 0.0 284.716 -1928.16 310.491 -23.805 -1356.758 283.713 283.713
16 4 -6.203446 0.0 -24.0257 15.2528 -9.57388 281.59 -1938.72 284.924 -1928.9 0.0 284.924 -1928.9 311.674 -24.0257 -1356.3276 284.345 284.345
16 5 -6.203446 0.0 -24.0257 15.2528 -9.57388 281.59 -1938.72 284.924 -1928.9 0.0 284.924 -1928.9 311.674 -24.0257 -1356.3276 284.345 284.345
16 6 -6.203446 0.0 -24.0257 15.2528 -9.57388 281.59 -1938.72 284.924 -1928.9 0.0 284.924 -1928.9 311.674 -24.0257 -1356.3276 284.345 284.345
16 7 -6.2172766 0.0 -24.8271 15.2678 -9.51661 281.59 -1938.72 284.622 -1927.34 0.0 284.622 -1927.34 312.089 -24.8271 -1355.456 284.185 284.185
17 0 -6.052806 0.0 -22.9632 14.9358 -8.44472 281.59 -1938.72 284.36 -1926.57 0.0 284.36 -1926.57 308.636 -22.9632 -1356.5372 282.051 282.051
17 1 -6.052806 0.0 -22.9632 14.9358 -8.44472 281.59 -1938.72 284.36 -1926.57 0.0 284.36 -1926.57 308.636 -22.9632 -1356.5372 282.051 282.051
17 2 -6.052806 0.0 -22.9632 14.9358 -8.44472 281.59 -1938.72 284.36 -1926.57 0.0 284.36 -1926.57 308.636 -22.9632 -1356.5372 282.051 282.051
17 3 -6.052806 0.0 -22.9632 14.9358 -8.44472 281.59 -1938.72 284.36 -1926.57 0.0 284.36 -1926.57 308.636 -22.9632 -1356.5372 282.051 282.051
17 4 -6.054172 0.0 -22.9793 14.9256 -8.43573 281.59 -1938.72 284.312 -1926.5 0.0 284.312 -1926.5 308.67 -22.9793 -1356.4973 282.078 282.078
17 5 -6.054301 0.0 -23.0358 14.9455 -8.44215 281.59 -1938.72 284.357 -1926.46 0.0 284.357 -1926.46 308.685 -23.0358 -1356.4539 282.129 282.129
17 6 -6.054301 0.0 -23.0358 14.9455 -8.44215 281.59 -1938.72 284.357 -1926.46 0.0 284.357 -1926.46 308.685 -23.0358 -1356.4539 282.129 282.129
17 7 -6.054301 0.0 -23.0358 14.9455 -8.44215 281.59 -1938.72 284.357 -1926.46 0.0 284.357 -1926.46 308.685 -23.0358 -1356.4539 282.129 282.129
18 0 -5.724763 0.0 -19.5871 15.5726 -9.17877 281.59 -1938.72 286.412 -1929.35 0.0 286.412 -1929.35 307.838 -19.5871 -1354.6871 284.666 284.666
18 1 -5.724763 0.0 -19.5871 15.5726 -9.17877 281.59 -1938.72 286.412 -1929.35 0.0 286.412 -1929.35 307.838 -19.5871 -1354.6871 284.666 284.666
18 2 -5.724763 0.0 -19.5871 15.5726 -9.17877 281.59 -1938.72 286.412 -1929.35 0.0 286.412 -1929.35 307.838 -19.5871 -1354.6871 284.666 284.666
18 3 -5.715964 0.0 -19.7674 15.5413 -9.09059 281.59 -1938.72 285.98 -1928.22 0.0 285.98 -1928.22 309.56 -19.7674 -1352.4474 285.905 285.905
18 4 -5.715964 0.0 -19.7674 15.5413 -9.09059 281.59 -1938.72 285.98 -1928.22 0.0 285.98 -1928.22 309.56 -19.7674 -1352.4474 285.905 285.905
18 5 -5.7267666 0.0 -19.8413 15.5237 -9.0505 281.59 -1938.72 285.961 -1928.24 0.0 285.961 -1928.24 310.003 -19.8413 -1352.1174 286.086 286.086
18 6 -5.7267666 0.0 -19.8413 15.5237 -9.0505 281.59 -1938.72 285.961 -1928.24 0.0 285.961 -1928.24 310.003 -19.8413 -1352.1174 286.086 286.086
18 7 -5.7267666 0.0 -19.8413 15.5237 -9.0505 281.59 -1938.72 285.961 -1928.24 0.0 285.961 -1928.24 310.003 -19.8413 -1352.1174 286.086 286.086
19 0 -6.250994 0.0 -22.845 15.1645 -10.1588 281.59 -1938.72 284.883 -1932.16 0.0 284.883 -1932.16 315.846 -22.845 -1354.2761 288.049 288.049
19 1 -6.250994 0.0 -22.845 15.1645 -10.1588 281.59 -1938.72 284.883 -1932.16 0.0 284.883 -1932.16 315.846 -22.845 -1354.2761 288.049 288.049
19 2 -6.250994 0.0 -22.845 15.1645 -10.1588 281.59 -1938.72 284.883 -1932.16 0.0 284.883 -1932.16 315.846 -22.845 -1354.2761 288.049 288.049
19 3 -6.250994 0.0 -22.845 15.1645 -10.1588 281.59 -1938.72 284.883 -1932.16 0.0 284.883 -1932.16 315.846 -22.845 -1354.2761 288.049 288.049
19 4 -6.312343 0.0 -23.617 15.3692 -10.7401 281.59 -1938.72 285.275 -1932.84 0.0 285.275 -1932.84 319.149 -23.617 -1352.033 291.17 291.17
19 5 -6.2622695 0.0 -23.2189 15.4759 -10.9008 281.59 -1938.72 285.506 -1932.99 0.0 285.506 -1932.99 320.962 -23.2189 -1349.7408 293.457 293.457
19 6 -6.2622695 0.0 -23.2189 15.4759 -10.9008 281.59 -1938.72 285.506 -1932.99 0.0 285.506 -1932.99 320.962 -23.2189 -1349.7408 293.457 293.457
19 7 -6.2622695 0.0 -23.2189 15.4759 -10.9008 281.59 -1938.72 285.506 -1932.99 0.0 285.506 -1932.99 320.962 -23.2189 -1349.7408 293.457 293.457
20 0 -5.8164 0.0 -16.101 15.2157 -8.35339 281.59 -1938.72 285.039 -1933.84 0.0 285.039 -1933.84 314.203 -16.101 -1350.699 290.873 290.873
20 1 -5.8164 0.0 -16.101 15.2157 -8.35339 281.59 -1938.72 285.039 -1933.84 0.0 285.039 -1933.84 314.203 -16.101 -1350.699 290.873 290.873
20 2 -5.8164 0.0 -16.101 15.2157 -8.35339 281.59 -1938.72 285.039 -1933.84 0.0 285.039 -1933.84 314.203 -16.101 -1350.699 290.873 290.873
20 3 -5.8449783 0.0 -16.0862 15.0595 -8.54042 281.59 -1938.72 284.846 -1934.46 0.0 284.846 -1934.46 316.315 -16.0862 -1349.3853 293.548 293.548
20 4 -5.8449783 0.0 -16.0862 15.0595 -8.54042 281.59 -1938.72 284.846 -1934.46 0.0 284.846 -1934.46 316.315 -16.0862 -1349.3853 293.548 293.548
20 5 -3.7201924 0.0 4.99542 15.167 -8.9139 281.59 -1938.72 283.982 -1931.2 0.0 283.982 -1931.2 317.886 4.99542 -1324.3367 315.703 315.703
20 6 -3.7201924 0.0 4.99542 15.167 -8.9139 281.59 -1938.72 283.982 -1931.2 0.0 283.982 -1931.2 317.886 4.99542 -1324.3367 315.703 315.703
20 7 -3.7201924 0.0 4.99542 15.167 -8.9139 281.59 -1938.72 283.982 -1931.2 0.0 283.982 -1931.2 317.886 4.99542 -1324.3367 315.703 315.703
21 0 -5.194037 0.0 -10.6144 15.2713 -7.44903 281.59 -1938.72 286.759 -1933.82 0.0 286.759 -1933.82 307.291 -10.6144 -1350.3843 288.961 288.961
21 1 -5.194037 0.0 -10.6144 15.2713 -7.44903 281.59 -1938.72 286.759 -1933.82 0.0 286.759 -1933.82 307.291 -10.6144 -1350.3843 288.961 288.961
21 2 -5.194037 0.0 -10.6144 15.2713 -7.44903 281.59 -1938.72 286.759 -1933.82 0.0 286.759 -1933.82 307.291 -10.6144 -1350.3843 288.961 288.961
21 3 -5.194037 0.0 -10.6144 15.2713 -7.44903 281.59 -1938.72 286.759 -1933.82 0.0 286.759 -1933.82 307.291 -10.6144 -1350.3843 288.961 288.961
21 4 -5.194037 0.0 -10.6144 15.2713 -7.44903 281.59 -1938.72 286.759 -1933.82 0.0 286.759 -1933.82 307.291 -10.6144 -1350.3843 288.961 288.961
21 5 -5.132567 0.0 -10.3372 15.2678 -7.65266 281.59 -1938.72 286.44 -1932.96 0.0 286.44 -1932.96 308.665 -10.3372 -1348.1921 289.882 289.882
21 6 -5.132567 0.0 -10.3372 15.2678 -7.65266 281.59 -1938.72 286.44 -1932.96 0.0 286.44 -1932.96 308.665 -10.3372 -1348.1921 289.882 289.882
21 7 -5.0947433 0.0 -9.73343 15.2677 -7.71347 281.59 -1938.72 286.546 -1933.5 0.0 286.546 -1933.5 308.681 -9.73343 -1348.0065 290.059 290.059
22 0 -4.960978 0.0 -12.9887 15.2425 -10.2579 281.59 -1938.72 286.057 -1928.11 0.0 286.057 -1928.11 305.776 -12.9887 -1349.2657 280.271 280.271
22 1 -4.960978 0.0 -12.9887 15.2425 -10.2579 281.59 -1938.72 286.057 -1928.11 0.0 286.057 -1928.11 305.776 -12.9887 -1349.2657 280.271 280.271
22 2 -4.960978 0.0 -12.9887 15.2425 -10.2579 281.59 -1938.72 286.057 -1928.11 0.0 286.057 -1928.11 305.776 -12.9887 -1349.2657 280.271 280.271
22 3 -4.7168283 0.0 -7.2657 15.2569 -10.4087 281.59 -1938.72 286.144 -1933.23 0.0 286.144 -1933.23 305.766 -7.2657 -1348.5857 281.012 281.012
22 4 -4.7168283 0.0 -7.2657 15.2569 -10.4087 281.59 -1938.72 286.144 -1933.23 0.0 286.144 -1933.23 305.766 -7.2657 -1348.5857 281.012 281.012
22 5 -4.9219203 0.0 -13.3405 15.2541 -10.2512 281.59 -1938.72 286.016 -1926.84 0.0 286.016 -1926.84 305.663 -13.3405 -1348.5015 279.792 279.792
22 6 -4.9219203 0.0 -13.3405 15.2541 -10.2512 281.59 -1938.72 286.016 -1926.84 0.0 286.016 -1926.84 305.663 -13.3405 -1348.5015 279.792 279.792
22 7 -4.9219203 0.0 -13.3405 15.2541 -10.2512 281.59 -1938.72 286.016 -1926.84 0.0 286.016 -1926.84 305.663 -13.3405 -1348.5015 279.792 279.792
23 0 -4.969656 0.0 -14.1255 15.0657 -9.02052 281.59 -1938.72 282.091 -1919.4 0.0 282.091 -1919.4 314.842 -14.1255 -1336.5925 296.009 296.009
23 1 -4.969656 0.0 -14.1255 15.0657 -9.02052 281.59 -1938.72 282.091 -1919.4 0.0 282.091 -1919.4 314.842 -14.1255 -1336.5925 296.009 296.009
23 2 -4.969656 0.0 -14.1255 15.0657 -9.02052 281.59 -1938.72 282.091 -1919.4 0.0 282.091 -1919.4 314.842 -14.1255 -1336.5925 296.009 296.009
23 3 -4.7697325 0.0 -10.5729 14.9844 -9.0449 281.59 -1938.72 282.489 -1922.39 0.0 282.489 -1922.39 316.931 -10.5729 -1333.543 297.404 297.404
23 4 -4.7697325 0.0 -10.5729 14.9844 -9.0449 281.59 -1938.72 282.489 -1922.39 0.0 282.489 -1922.39 316.931 -10.5729 -1333.543 297.404 297.404
23 5 -4.7697325 0.0 -10.5729 14.9844 -9.0449 281.59 -1938.72 282.489 -1922.39 0.0 282.489 -1922.39 316.931 -10.5729 -1333.543 297.404 297.404
23 6 -4.7071257 0.0 -10.0458 14.952 -10.0816 281.59 -1938.72 282.16 -1922.76 0.0 282.16 -1922.76 321.675 -10.0458 -1328.9708 300.555 300.555
23 7 -4.7071257 0.0 -10.0458 14.952 -10.0816 281.59 -1938.72 282.16 -1922.76 0.0 282.16 -1922.76 321.675 -10.0458 -1328.9708 300.555 300.555
24 0 -4.9946117 0.0 -13.2786 15.0801 -10.3981 281.59 -1938.72 283.047 -1923.95 0.0 283.047 -1923.95 319.608 -13.2786 -1334.5736 300.481 300.481
24 1 -4.9946117 0.0 -13.2786 15.0801 -10.3981 281.59 -1938.72 283.047 -1923.95 0.0 283.047 -1923.95 319.608 -13.2786 -1334.5736 300.481 300.481
24 2 -4.9946117 0.0 -13.2786 15.0801 -10.3981 281.59 -1938.72 283.047 -1923.95 0.0 283.047 -1923.95 319.608 -13.2786 -1334.5736 300.481 300.481
24 3 -4.9946117 0.0 -13.2786 15.0801 -10.3981 281.59 -1938.72 283.047 -1923.95 0.0 283.047 -1923.95 319.608 -13.2786 -1334.5736 300.481 300.481
24 4 -4.9451885 0.0 -12.0227 15.1065 -10.1725 281.59 -1938.72 282.79 -1924.42 0.0 282.79 -1924.42 319.894 -12.0227 -1333.7587 300.891 300.891
24 5 -4.9451885 0.0 -12.0227 15.1065 -10.1725 281.59 -1938.72 282.79 -1924.42 0.0 282.79 -1924.42 319.894 -12.0227 -1333.7587 300.891 300.891
24 6 -1.0741043 0.0 30.9496 15.0413 -10.1047 281.59 -1938.72 282.386 -1927.0 0.0 282.386 -1927.0 325.748 30.9496 -1287.9165 348.893 348.893
24 7 -1.0741043 0.0 30.9496 15.0413 -10.1047 281.59 -1938.72 282.386 -1927.0 0.0 282.386 -1927.0 325.748 30.9496 -1287.9165 348.893 348.893
25 0 -4.952537 0.0 -18.9175 14.9215 -10.1668 281.59 -1938.72 283.778 -1915.69 0.0 283.778 -1915.69 317.538 -18.9175 -1333.2915 298.277 298.277
25 1 -4.952537 0.0 -18.9175 14.9215 -10.1668 281.59 -1938.72 283.778 -1915.69 0.0 283.778 -1915.69 317.538 -18.9175 -1333.2915 298.277 298.277
25 2 -4.670276 0.0 -16.5851 14.8957 -10.1087 281.59 -1938.72 282.992 -1913.45 0.0 282.992 -1913.45 322.861 -16.5851 -1324.1821 306.669 306.669
25 3 -4.670276 0.0 -16.5851 14.8957 -10.1087 281.59 -1938.72 282.992 -1913.45 0.0 282.992 -1913.45 322.861 -16.5851 -1324.1821 306.669 306.669
25 4 -4.670276 0.0 -16.5851 14.8957 -10.1087 281.59 -1938.72 282.992 -1913.45 0.0 282.992 -1913.45 322.861 -16.5851 -1324.1821 306.669 306.669
25 5 -4.528186 0.0 -15.1345 14.8869 -10.1218 281.59 -1938.72 282.955 -1913.34 0.0 282.955 -1913.34 322.775 -15.1345 -1322.7445 307.576 307.576
25 6 -4.528186 0.0 -15.1345 14.8869 -10.1218 281.59 -1938.72 282.955 -1913.34 0.0 282.955 -1913.34 322.775 -15.1345 -1322.7445 307.576 307.576
25 7 -4.528186 0.0 -15.1345 14.8869 -10.1218 281.59 -1938.72 282.955 -1913.34 0.0 282.955 -1913.34 322.775 -15.1345 -1322.7445 307.576 307.576
26 0 1.3841004 0.0 55.1478 15.0152 -9.71085 281.59 -1938.72 282.985 -1924.81 0.0 282.985 -1924.81 362.565 55.1478 -1224.1123 411.135 411.135
26 1 1.3841004 0.0 55.1478 15.0152 -9.71085 281.59 -1938.72 282.985 -1924.81 0.0 282.985 -1924.81 362.565 55.1478 -1224.1123 411.135 411.135
26 2 1.3067347 0.0 53.8241 14.971 -9.65018 281.59 -1938.72 282.923 -1923.94 0.0 282.923 -1923.94 364.916 53.8241 -1222.2769 412.317 412.317
26 3 1.3067347 0.0 53.8241 14.971 -9.65018 281.59 -1938.72 282.923 -1923.94 0.0 282.923 -1923.94 364.916 53.8241 -1222.2769 412.317 412.317
26 4 1.3067347 0.0 53.8241 14.971 -9.65018 281.59 -1938.72 282.923 -1923.94 0.0 282.923 -1923.94 364.916 53.8241 -1222.2769 412.317 412.317
26 5 1.5347158 0.0 56.8482 14.9881 -9.25999 281.59 -1938.72 283.083 -1924.72 0.0 283.083 -1924.72 363.783 56.8482 -1221.0057 412.267 412.267
26 6 1.5347158 0.0 56.8482 14.9881 -9.25999 281.59 -1938.72 283.083 -1924.72 0.0 283.083 -1924.72 363.783 56.8482 -1221.0057 412.267 412.267
26 7 1.5347158 0.0 56.8482 14.9881 -9.25999 281.59 -1938.72 283.083 -1924.72 0.0 283.083 -1924.72 363.783 56.8482 -1221.0057 412.267 412.267
26 8 2.0474753 0.0 60.6753 14.8312 -9.57537 281.59 -1938.72 282.478 -1921.88 0.0 282.478 -1921.88 373.984 60.6753 -1204.7427 428.448 428.448
26 9 2.0574026 0.0 60.7858 14.8401 -9.5742 281.59 -1938.72 282.508 -1921.92 0.0 282.508 -1921.92 373.89 60.7858 -1204.7363 428.461 428.461
26 10 2.0574026 0.0 60.7858 14.8401 -9.5742 281.59 -1938.72 282.508 -1921.92 0.0 282.508 -1921.92 373.89 60.7858 -1204.7363 428.461 428.461
26 11 2.0574026 0.0 60.7858 14.8401 -9.5742 281.59 -1938.72 282.508 -1921.92 0.0 282.508 -1921.92 373.89 60.7858 -1204.7363 428.461 428.461
26 12 2.0595903 0.0 60.8086 14.8406 -9.49988 281.59 -1938.72 282.421 -1921.71 0.0 282.421 -1921.71 373.757 60.8086 -1204.7234 428.383 428.383
26 13 2.0595903 0.0 60.8086 14.8406 -9.49988 281.59 -1938.72 282.421 -1921.71 0.0 282.421 -1921.71 373.757 60.8086 -1204.7234 428.383 428.383
26 14 2.0595903 0.0 60.8086 14.8406 -9.49988 281.59 -1938.72 282.421 -1921.71 0.0 282.421 -1921.71 373.757 60.8086 -1204.7234 428.383 428.383
26 15 2.0595903 0.0 60.8086 14.8406 -9.49988 281.59 -1938.72 282.421 -1921.71 0.0 282.421 -1921.71 373.757 60.8086 -1204.7234 428.383 428.383
27 0 3.2033353 0.0 68.0352 14.9443 -9.32147 281.59 -1938.72 281.772 -1912.85 0.0 281.772 -1912.85 350.291 68.0352 -1212.7518 417.313 417.313
27 1 3.2033353 0.0 68.0352 14.9443 -9.32147 281.59 -1938.72 281.772 -1912.85 0.0 281.772 -1912.85 350.291 68.0352 -1212.7518 417.313 417.313
27 2 4.407118 0.0 82.7076 14.9541 -9.74127 281.59 -1938.72 281.73 -1916.2 0.0 281.73 -1916.2 351.267 82.7076 -1200.4954 423.475 423.475
27 3 4.407118 0.0 82.7076 14.9541 -9.74127 281.59 -1938.72 281.73 -1916.2 0.0 281.73 -1916.2 351.267 82.7076 -1200.4954 423.475 423.475
27 4 4.4172716 0.0 82.7776 14.9555 -9.7351 281.59 -1938.72 281.721 -1916.12 0.0 281.721 -1916.12 351.19 82.7776 -1200.4314 423.51 423.51
27 5 4.4172716 0.0 82.7776 14.9555 -9.7351 281.59 -1938.72 281.721 -1916.12 0.0 281.721 -1916.12 351.19 82.7776 -1200.4314 423.51 423.51
27 6 4.4172716 0.0 82.7776 14.9555 -9.7351 281.59 -1938.72 281.721 -1916.12 0.0 281.721 -1916.12 351.19 82.7776 -1200.4314 423.51 423.51
27 7 4.4172716 0.0 82.7776 14.9555 -9.7351 281.59 -1938.72 281.721 -1916.12 0.0 281.721 -1916.12 351.19 82.7776 -1200.4314 423.51 423.51
28 0 18.543894 0.0 233.841 15.0342 -9.04598 281.59 -1938.72 283.501 -1920.74 0.0 283.501 -1920.74 432.515 233.841 -970.88306 663.357 663.357
28 1 18.543894 0.0 233.841 15.0342 -9.04598 281.59 -1938.72 283.501 -1920.74 0.0 283.501 -1920.74 432.515 233.841 -970.88306 663.357 663.357
28 2 18.543894 0.0 233.841 15.0342 -9.04598 281.59 -1938.72 283.501 -1920.74 0.0 283.501 -1920.74 432.515 233.841 -970.88306 663.357 663.357
28 3 18.543894 0.0 233.841 15.0342 -9.04598 281.59 -1938.72 283.501 -1920.74 0.0 283.501 -1920.74 432.515 233.841 -970.88306 663.357 663.357
28 4 18.60926 0.0 234.6 15.0329 -9.08407 281.59 -1938.72 283.53 -1920.93 0.0 283.53 -1920.93 432.184 234.6 -970.61597 663.677 663.677
28 5 18.60926 0.0 234.6 15.0329 -9.08407 281.59 -1938.72 283.53 -1920.93 0.0 283.53 -1920.93 432.184 234.6 -970.61597 663.677 663.677
28 6 18.612698 0.0 234.375 15.0226 -8.96982 281.59 -1938.72 283.732 -1920.74 0.0 283.732 -1920.74 432.81 234.375 -969.82294 664.235 664.235
28 7 18.612698 0.0 234.375 15.0226 -8.96982 281.59 -1938.72 283.732 -1920.74 0.0 283.732 -1920.74 432.81 234.375 -969.82294 664.235 664.235
29 0 79.27737 0.0 878.066 15.0697 -9.71578 281.59 -1938.72 282.589 -1923.38 0.0 282.589 -1923.38 925.896 878.066 163.1709 1796.81 1796.81
29 1 79.27737 0.0 878.066 15.0697 -9.71578 281.59 -1938.72 282.589 -1923.38 0.0 282.589 -1923.38 925.896 878.066 163.1709 1796.81 1796.81
29 2 79.27737 0.0 878.066 15.0697 -9.71578 281.59 -1938.72 282.589 -1923.38 0.0 282.589 -1923.38 925.896 878.066 163.1709 1796.81 1796.81
29 3 80.24519 0.0 889.245 14.8621 -9.80357 281.59 -1938.72 283.246 -1926.27 0.0 283.246 -1926.27 964.334 889.245 210.55496 1848.45 1848.45
29 4 80.24519 0.0 889.245 14.8621 -9.80357 281.59 -1938.72 283.246 -1926.27 0.0 283.246 -1926.27 964.334 889.245 210.55496 1848.45 1848.45
29 5 81.275856 0.0 900.997 15.0405 -9.78642 281.59 -1938.72 283.62 -1927.88 0.0 283.62 -1927.88 959.304 900.997 216.04102 1854.7 1854.7
29 6 81.275856 0.0 900.997 15.0405 -9.78642 281.59 -1938.72 283.62 -1927.88 0.0 283.62 -1927.88 959.304 900.997 216.04102 1854.7 1854.7
29 7 81.275856 0.0 900.997 15.0405 -9.78642 281.59 -1938.72 283.62 -1927.88 0.0 283.62 -1927.88 959.304 900.997 216.04102 1854.7 1854.7
