# Supplementary material for: Exploring the mechanism of Alisma orientale for the treatment of pregnancy induced hypertension and potential hepato-nephrotoxicity by using network pharmacology, network toxicology, molecular docking and molecular dynamics simulation
Source: Front Pharmacol. 2022 Nov 15;13:1027112. doi: 10.3389/fphar.2022.1027112 (PMC9705790; doi:10.3389/fphar.2022.1027112)
Supplement: Supplementary file 2 [file DataSheet3.zip › AKT1/AKT830/clusters.dock4.pdb]

REMARK  Energy: 266.294
REMARK  SimpleFitness: 266.294
REMARK  FullFitness: -1375.4565
REMARK  InterFull: -27.6195
REMARK  IntraFull: 299.533
REMARK  solvFull: -1930.56
REMARK  surfFull: 283.19
REMARK  extraFull: 0.0
REMARK  deltaGcompsolvpol: -1930.56
REMARK  deltaGcompsolvnonpol: 283.19
REMARK  deltaGprotsolvpol: -1938.72
REMARK  deltaGprotsolvnonpol: 281.59
REMARK  deltaGligsolvpol: -9.1864
REMARK  deltaGligsolvnonpol: 15.2383
REMARK  deltaGvdw: -27.6195
REMARK  deltaGelec: 0.0
REMARK  deltaG: -6.831393
REMARK  Cluster: 0
REMARK  ClusterRank: 0
ATOM   6526 C    LIG     1     -12.568  -0.119  20.154  1.00  0.00      LIG  
ATOM   6527 C1   LIG     1     -11.132  -0.296  19.755  1.00  0.00      LIG  
ATOM   6528 C2   LIG     1     -10.226  -0.911  20.791  1.00  0.00      LIG  
ATOM   6529 C3   LIG     1     -11.070  -1.765  21.753  1.00  0.00      LIG  
ATOM   6530 C4   LIG     1     -12.286  -2.489  21.148  1.00  0.00      LIG  
ATOM   6531 C5   LIG     1     -13.238  -1.404  20.635  1.00  0.00      LIG  
ATOM   6532 C6   LIG     1     -10.267  -2.730  22.590  1.00  0.00      LIG  
ATOM   6533 C7   LIG     1     -11.032  -2.989  23.866  1.00  0.00      LIG  
ATOM   6534 C8   LIG     1     -12.533  -3.263  23.670  1.00  0.00      LIG  
ATOM   6535 C9   LIG     1     -12.920  -3.484  22.177  1.00  0.00      LIG  
ATOM   6536 C10  LIG     1     -12.934  -4.526  24.485  1.00  0.00      LIG  
ATOM   6537 C11  LIG     1     -14.388  -4.776  24.329  1.00  0.00      LIG  
ATOM   6538 C12  LIG     1     -14.931  -4.861  22.943  1.00  0.00      LIG  
ATOM   6539 C13  LIG     1     -14.449  -3.716  22.059  1.00  0.00      LIG  
ATOM   6540 C14  LIG     1     -15.025  -4.921  25.494  1.00  0.00      LIG  
ATOM   6541 C15  LIG     1     -14.089  -4.765  26.636  1.00  0.00      LIG  
ATOM   6542 C16  LIG     1     -12.764  -4.391  26.000  1.00  0.00      LIG  
ATOM   6543 O    LIG     1     -14.856  -4.053  20.737  1.00  0.00      LIG  
ATOM   6544 C17  LIG     1      -9.064  -1.639  20.119  1.00  0.00      LIG  
ATOM   6545 C18  LIG     1      -9.611   0.238  21.577  1.00  0.00      LIG  
ATOM   6546 C19  LIG     1     -13.276  -2.030  24.231  1.00  0.00      LIG  
ATOM   6547 C20  LIG     1     -11.897  -3.359  19.942  1.00  0.00      LIG  
ATOM   6548 H    LIG     1     -12.477  -4.437  21.888  1.00  0.00      LIG  
ATOM   6549 C21  LIG     1     -16.477  -5.241  25.720  1.00  0.00      LIG  
ATOM   6550 C22  LIG     1     -16.701  -6.651  26.263  1.00  0.00      LIG  
ATOM   6551 C23  LIG     1     -16.413  -7.806  25.311  1.00  0.00      LIG  
ATOM   6552 C24  LIG     1     -15.003  -8.296  25.415  1.00  0.00      LIG  
ATOM   6553 O1   LIG     1     -16.673  -7.394  23.983  1.00  0.00      LIG  
ATOM   6554 C25  LIG     1     -12.188  -5.806  24.079  1.00  0.00      LIG  
ATOM   6555 O2   LIG     1     -10.675   0.292  18.786  1.00  0.00      LIG  
ATOM   6556 H1   LIG     1     -11.467  -1.035  22.461  1.00  0.00      LIG  
ATOM   6557 C26  LIG     1     -17.092  -4.281  26.719  1.00  0.00      LIG  
ATOM   6558 C27  LIG     1     -14.531  -9.559  24.789  1.00  0.00      LIG  
ATOM   6559 C28  LIG     1     -15.444 -10.423  23.989  1.00  0.00      LIG  
ATOM   6560 C29  LIG     1     -13.080  -9.704  24.498  1.00  0.00      LIG  
ATOM   6561 O3   LIG     1     -14.846  -9.502  26.199  1.00  0.00      LIG  
ATOM   6562 H2   LIG     1     -13.117   0.281  19.298  1.00  0.00      LIG  
ATOM   6563 H3   LIG     1     -12.596   0.634  20.946  1.00  0.00      LIG  
ATOM   6564 H4   LIG     1     -13.839  -1.809  19.816  1.00  0.00      LIG  
ATOM   6565 H5   LIG     1     -13.943  -1.117  21.418  1.00  0.00      LIG  
ATOM   6566 H6   LIG     1      -9.295  -2.309  22.857  1.00  0.00      LIG  
ATOM   6567 H7   LIG     1     -10.082  -3.667  22.059  1.00  0.00      LIG  
ATOM   6568 H8   LIG     1     -10.917  -2.106  24.500  1.00  0.00      LIG  
ATOM   6569 H9   LIG     1     -10.525  -3.786  24.411  1.00  0.00      LIG  
ATOM   6570 H10  LIG     1     -16.024  -4.877  22.938  1.00  0.00      LIG  
ATOM   6571 H11  LIG     1     -14.623  -5.814  22.504  1.00  0.00      LIG  
ATOM   6572 H12  LIG     1     -14.994  -2.812  22.331  1.00  0.00      LIG  
ATOM   6573 H13  LIG     1     -13.997  -5.705  27.187  1.00  0.00      LIG  
ATOM   6574 H14  LIG     1     -14.410  -3.980  27.325  1.00  0.00      LIG  
ATOM   6575 H15  LIG     1     -12.474  -3.389  26.320  1.00  0.00      LIG  
ATOM   6576 H16  LIG     1     -11.977  -5.056  26.367  1.00  0.00      LIG  
ATOM   6577 H17  LIG     1     -14.384  -4.869  20.500  1.00  0.00      LIG  
ATOM   6578 H18  LIG     1      -8.541  -0.976  19.424  1.00  0.00      LIG  
ATOM   6579 H19  LIG     1      -9.395  -2.506  19.545  1.00  0.00      LIG  
ATOM   6580 H20  LIG     1      -8.328  -1.975  20.852  1.00  0.00      LIG  
ATOM   6581 H21  LIG     1     -10.380   0.843  22.068  1.00  0.00      LIG  
ATOM   6582 H22  LIG     1      -9.038   0.901  20.922  1.00  0.00      LIG  
ATOM   6583 H23  LIG     1      -8.933  -0.138  22.347  1.00  0.00      LIG  
ATOM   6584 H24  LIG     1     -13.171  -1.165  23.576  1.00  0.00      LIG  
ATOM   6585 H25  LIG     1     -12.880  -1.730  25.203  1.00  0.00      LIG  
ATOM   6586 H26  LIG     1     -14.347  -2.196  24.360  1.00  0.00      LIG  
ATOM   6587 H27  LIG     1     -11.106  -4.066  20.202  1.00  0.00      LIG  
ATOM   6588 H28  LIG     1     -11.552  -2.767  19.093  1.00  0.00      LIG  
ATOM   6589 H29  LIG     1     -12.742  -3.942  19.575  1.00  0.00      LIG  
ATOM   6590 H30  LIG     1     -17.038  -5.117  24.791  1.00  0.00      LIG  
ATOM   6591 H31  LIG     1     -17.761  -6.715  26.526  1.00  0.00      LIG  
ATOM   6592 H32  LIG     1     -16.143  -6.791  27.191  1.00  0.00      LIG  
ATOM   6593 H33  LIG     1     -17.107  -8.618  25.544  1.00  0.00      LIG  
ATOM   6594 H34  LIG     1     -14.283  -7.506  25.558  1.00  0.00      LIG  
ATOM   6595 H35  LIG     1     -16.603  -8.189  23.427  1.00  0.00      LIG  
ATOM   6596 H36  LIG     1     -11.110  -5.712  24.220  1.00  0.00      LIG  
ATOM   6597 H37  LIG     1     -12.364  -6.095  23.040  1.00  0.00      LIG  
ATOM   6598 H38  LIG     1     -12.506  -6.649  24.699  1.00  0.00      LIG  
ATOM   6599 H39  LIG     1     -16.963  -3.247  26.393  1.00  0.00      LIG  
ATOM   6600 H40  LIG     1     -16.650  -4.393  27.713  1.00  0.00      LIG  
ATOM   6601 H41  LIG     1     -18.165  -4.472  26.812  1.00  0.00      LIG  
ATOM   6602 H42  LIG     1     -15.429 -10.111  22.941  1.00  0.00      LIG  
ATOM   6603 H43  LIG     1     -16.476 -10.379  24.343  1.00  0.00      LIG  
ATOM   6604 H44  LIG     1     -15.114 -11.464  24.041  1.00  0.00      LIG  
ATOM   6605 H45  LIG     1     -12.471  -9.087  25.165  1.00  0.00      LIG  
ATOM   6606 H46  LIG     1     -12.874  -9.401  23.468  1.00  0.00      LIG  
ATOM   6607 H47  LIG     1     -12.774 -10.747  24.618  1.00  0.00      LIG  
TER
REMARK  Energy: 266.487
REMARK  SimpleFitness: 266.487
REMARK  FullFitness: -1374.896
REMARK  InterFull: -27.986
REMARK  IntraFull: 298.836
REMARK  solvFull: -1929.0
REMARK  surfFull: 283.254
REMARK  extraFull: 0.0
REMARK  deltaGcompsolvpol: -1929.0
REMARK  deltaGcompsolvnonpol: 283.254
REMARK  deltaGprotsolvpol: -1938.72
REMARK  deltaGprotsolvnonpol: 281.59
REMARK  deltaGligsolvpol: -8.73613
REMARK  deltaGligsolvnonpol: 15.2354
REMARK  deltaGvdw: -27.986
REMARK  deltaGelec: 0.0
REMARK  deltaG: -6.7918167
REMARK  Cluster: 0
REMARK  ClusterRank: 1
ATOM   6526 C    LIG     1     -12.570  -0.163  20.102  1.00  0.00      LIG  
ATOM   6527 C1   LIG     1     -11.124  -0.308  19.728  1.00  0.00      LIG  
ATOM   6528 C2   LIG     1     -10.221  -0.892  20.785  1.00  0.00      LIG  
ATOM   6529 C3   LIG     1     -11.061  -1.755  21.743  1.00  0.00      LIG  
ATOM   6530 C4   LIG     1     -12.250  -2.514  21.128  1.00  0.00      LIG  
ATOM   6531 C5   LIG     1     -13.219  -1.459  20.583  1.00  0.00      LIG  
ATOM   6532 C6   LIG     1     -10.252  -2.691  22.606  1.00  0.00      LIG  
ATOM   6533 C7   LIG     1     -11.033  -2.954  23.872  1.00  0.00      LIG  
ATOM   6534 C8   LIG     1     -12.526  -3.258  23.654  1.00  0.00      LIG  
ATOM   6535 C9   LIG     1     -12.880  -3.509  22.159  1.00  0.00      LIG  
ATOM   6536 C10  LIG     1     -12.918  -4.515  24.484  1.00  0.00      LIG  
ATOM   6537 C11  LIG     1     -14.365  -4.790  24.308  1.00  0.00      LIG  
ATOM   6538 C12  LIG     1     -14.879  -4.915  22.915  1.00  0.00      LIG  
ATOM   6539 C13  LIG     1     -14.400  -3.783  22.013  1.00  0.00      LIG  
ATOM   6540 C14  LIG     1     -15.021  -4.915  25.466  1.00  0.00      LIG  
ATOM   6541 C15  LIG     1     -14.108  -4.721  26.620  1.00  0.00      LIG  
ATOM   6542 C16  LIG     1     -12.775  -4.351  25.999  1.00  0.00      LIG  
ATOM   6543 O    LIG     1     -14.758  -4.166  20.688  1.00  0.00      LIG  
ATOM   6544 C17  LIG     1      -9.033  -1.600  20.137  1.00  0.00      LIG  
ATOM   6545 C18  LIG     1      -9.644   0.278  21.568  1.00  0.00      LIG  
ATOM   6546 C19  LIG     1     -13.302  -2.032  24.182  1.00  0.00      LIG  
ATOM   6547 C20  LIG     1     -11.817  -3.388  19.939  1.00  0.00      LIG  
ATOM   6548 H    LIG     1     -12.406  -4.455  21.892  1.00  0.00      LIG  
ATOM   6549 C21  LIG     1     -16.474  -5.243  25.675  1.00  0.00      LIG  
ATOM   6550 C22  LIG     1     -16.699  -6.641  26.248  1.00  0.00      LIG  
ATOM   6551 C23  LIG     1     -16.364  -7.817  25.337  1.00  0.00      LIG  
ATOM   6552 C24  LIG     1     -14.949  -8.278  25.498  1.00  0.00      LIG  
ATOM   6553 O1   LIG     1     -16.595  -7.450  23.990  1.00  0.00      LIG  
ATOM   6554 C25  LIG     1     -12.143  -5.787  24.112  1.00  0.00      LIG  
ATOM   6555 O2   LIG     1     -10.664   0.290  18.768  1.00  0.00      LIG  
ATOM   6556 H1   LIG     1     -11.486  -1.025  22.435  1.00  0.00      LIG  
ATOM   6557 C26  LIG     1     -17.110  -4.268  26.646  1.00  0.00      LIG  
ATOM   6558 C27  LIG     1     -14.439  -9.559  24.945  1.00  0.00      LIG  
ATOM   6559 C28  LIG     1     -15.314 -10.473  24.158  1.00  0.00      LIG  
ATOM   6560 C29  LIG     1     -12.978  -9.691  24.703  1.00  0.00      LIG  
ATOM   6561 O3   LIG     1     -14.797  -9.444  26.342  1.00  0.00      LIG  
ATOM   6562 H2   LIG     1     -13.115   0.217  19.234  1.00  0.00      LIG  
ATOM   6563 H3   LIG     1     -12.630   0.596  20.887  1.00  0.00      LIG  
ATOM   6564 H4   LIG     1     -13.793  -1.888  19.758  1.00  0.00      LIG  
ATOM   6565 H5   LIG     1     -13.946  -1.181  21.349  1.00  0.00      LIG  
ATOM   6566 H6   LIG     1      -9.295  -2.244  22.885  1.00  0.00      LIG  
ATOM   6567 H7   LIG     1     -10.034  -3.628  22.089  1.00  0.00      LIG  
ATOM   6568 H8   LIG     1     -10.946  -2.063  24.499  1.00  0.00      LIG  
ATOM   6569 H9   LIG     1     -10.519  -3.736  24.431  1.00  0.00      LIG  
ATOM   6570 H10  LIG     1     -15.971  -4.952  22.889  1.00  0.00      LIG  
ATOM   6571 H11  LIG     1     -14.546  -5.873  22.504  1.00  0.00      LIG  
ATOM   6572 H12  LIG     1     -14.974  -2.884  22.245  1.00  0.00      LIG  
ATOM   6573 H13  LIG     1     -14.017  -5.644  27.197  1.00  0.00      LIG  
ATOM   6574 H14  LIG     1     -14.447  -3.920  27.282  1.00  0.00      LIG  
ATOM   6575 H15  LIG     1     -12.494  -3.342  26.304  1.00  0.00      LIG  
ATOM   6576 H16  LIG     1     -11.991  -5.006  26.390  1.00  0.00      LIG  
ATOM   6577 H17  LIG     1     -15.629  -4.593  20.740  1.00  0.00      LIG  
ATOM   6578 H18  LIG     1      -8.510  -0.930  19.449  1.00  0.00      LIG  
ATOM   6579 H19  LIG     1      -9.336  -2.476  19.562  1.00  0.00      LIG  
ATOM   6580 H20  LIG     1      -8.304  -1.918  20.886  1.00  0.00      LIG  
ATOM   6581 H21  LIG     1     -10.432   0.871  22.040  1.00  0.00      LIG  
ATOM   6582 H22  LIG     1      -9.074   0.946  20.914  1.00  0.00      LIG  
ATOM   6583 H23  LIG     1      -8.970  -0.075  22.352  1.00  0.00      LIG  
ATOM   6584 H24  LIG     1     -13.197  -1.173  23.519  1.00  0.00      LIG  
ATOM   6585 H25  LIG     1     -12.933  -1.712  25.159  1.00  0.00      LIG  
ATOM   6586 H26  LIG     1     -14.372  -2.214  24.288  1.00  0.00      LIG  
ATOM   6587 H27  LIG     1     -11.012  -4.071  20.221  1.00  0.00      LIG  
ATOM   6588 H28  LIG     1     -11.473  -2.797  19.089  1.00  0.00      LIG  
ATOM   6589 H29  LIG     1     -12.638  -3.998  19.564  1.00  0.00      LIG  
ATOM   6590 H30  LIG     1     -17.020  -5.144  24.735  1.00  0.00      LIG  
ATOM   6591 H31  LIG     1     -17.765  -6.712  26.480  1.00  0.00      LIG  
ATOM   6592 H32  LIG     1     -16.167  -6.748  27.195  1.00  0.00      LIG  
ATOM   6593 H33  LIG     1     -17.052  -8.634  25.576  1.00  0.00      LIG  
ATOM   6594 H34  LIG     1     -14.245  -7.471  25.623  1.00  0.00      LIG  
ATOM   6595 H35  LIG     1     -16.462  -8.253  23.457  1.00  0.00      LIG  
ATOM   6596 H36  LIG     1     -11.071  -5.674  24.278  1.00  0.00      LIG  
ATOM   6597 H37  LIG     1     -12.289  -6.091  23.073  1.00  0.00      LIG  
ATOM   6598 H38  LIG     1     -12.462  -6.628  24.734  1.00  0.00      LIG  
ATOM   6599 H39  LIG     1     -16.981  -3.240  26.303  1.00  0.00      LIG  
ATOM   6600 H40  LIG     1     -16.684  -4.359  27.649  1.00  0.00      LIG  
ATOM   6601 H41  LIG     1     -18.182  -4.464  26.727  1.00  0.00      LIG  
ATOM   6602 H42  LIG     1     -15.275 -10.206  23.099  1.00  0.00      LIG  
ATOM   6603 H43  LIG     1     -16.356 -10.433  24.482  1.00  0.00      LIG  
ATOM   6604 H44  LIG     1     -14.967 -11.504  24.265  1.00  0.00      LIG  
ATOM   6605 H45  LIG     1     -12.399  -9.033  25.359  1.00  0.00      LIG  
ATOM   6606 H46  LIG     1     -12.747  -9.430  23.667  1.00  0.00      LIG  
ATOM   6607 H47  LIG     1     -12.657 -10.721  24.880  1.00  0.00      LIG  
TER
REMARK  Energy: 266.487
REMARK  SimpleFitness: 266.487
REMARK  FullFitness: -1374.896
REMARK  InterFull: -27.986
REMARK  IntraFull: 298.836
REMARK  solvFull: -1929.0
REMARK  surfFull: 283.254
REMARK  extraFull: 0.0
REMARK  deltaGcompsolvpol: -1929.0
REMARK  deltaGcompsolvnonpol: 283.254
REMARK  deltaGprotsolvpol: -1938.72
REMARK  deltaGprotsolvnonpol: 281.59
REMARK  deltaGligsolvpol: -8.73613
REMARK  deltaGligsolvnonpol: 15.2354
REMARK  deltaGvdw: -27.986
REMARK  deltaGelec: 0.0
REMARK  deltaG: -6.7918167
REMARK  Cluster: 0
REMARK  ClusterRank: 2
ATOM   6526 C    LIG     1     -12.570  -0.163  20.102  1.00  0.00      LIG  
ATOM   6527 C1   LIG     1     -11.124  -0.308  19.728  1.00  0.00      LIG  
ATOM   6528 C2   LIG     1     -10.221  -0.892  20.785  1.00  0.00      LIG  
ATOM   6529 C3   LIG     1     -11.061  -1.755  21.743  1.00  0.00      LIG  
ATOM   6530 C4   LIG     1     -12.250  -2.514  21.128  1.00  0.00      LIG  
ATOM   6531 C5   LIG     1     -13.219  -1.459  20.583  1.00  0.00      LIG  
ATOM   6532 C6   LIG     1     -10.252  -2.691  22.606  1.00  0.00      LIG  
ATOM   6533 C7   LIG     1     -11.033  -2.954  23.872  1.00  0.00      LIG  
ATOM   6534 C8   LIG     1     -12.526  -3.258  23.654  1.00  0.00      LIG  
ATOM   6535 C9   LIG     1     -12.880  -3.509  22.159  1.00  0.00      LIG  
ATOM   6536 C10  LIG     1     -12.918  -4.515  24.484  1.00  0.00      LIG  
ATOM   6537 C11  LIG     1     -14.365  -4.790  24.308  1.00  0.00      LIG  
ATOM   6538 C12  LIG     1     -14.879  -4.915  22.915  1.00  0.00      LIG  
ATOM   6539 C13  LIG     1     -14.400  -3.783  22.013  1.00  0.00      LIG  
ATOM   6540 C14  LIG     1     -15.021  -4.915  25.466  1.00  0.00      LIG  
ATOM   6541 C15  LIG     1     -14.108  -4.721  26.620  1.00  0.00      LIG  
ATOM   6542 C16  LIG     1     -12.775  -4.351  25.999  1.00  0.00      LIG  
ATOM   6543 O    LIG     1     -14.758  -4.166  20.688  1.00  0.00      LIG  
ATOM   6544 C17  LIG     1      -9.033  -1.600  20.137  1.00  0.00      LIG  
ATOM   6545 C18  LIG     1      -9.644   0.278  21.568  1.00  0.00      LIG  
ATOM   6546 C19  LIG     1     -13.302  -2.032  24.182  1.00  0.00      LIG  
ATOM   6547 C20  LIG     1     -11.817  -3.388  19.939  1.00  0.00      LIG  
ATOM   6548 H    LIG     1     -12.406  -4.455  21.892  1.00  0.00      LIG  
ATOM   6549 C21  LIG     1     -16.474  -5.243  25.675  1.00  0.00      LIG  
ATOM   6550 C22  LIG     1     -16.699  -6.641  26.248  1.00  0.00      LIG  
ATOM   6551 C23  LIG     1     -16.364  -7.817  25.337  1.00  0.00      LIG  
ATOM   6552 C24  LIG     1     -14.949  -8.278  25.498  1.00  0.00      LIG  
ATOM   6553 O1   LIG     1     -16.595  -7.450  23.990  1.00  0.00      LIG  
ATOM   6554 C25  LIG     1     -12.143  -5.787  24.112  1.00  0.00      LIG  
ATOM   6555 O2   LIG     1     -10.664   0.290  18.768  1.00  0.00      LIG  
ATOM   6556 H1   LIG     1     -11.486  -1.025  22.435  1.00  0.00      LIG  
ATOM   6557 C26  LIG     1     -17.110  -4.268  26.646  1.00  0.00      LIG  
ATOM   6558 C27  LIG     1     -14.439  -9.559  24.945  1.00  0.00      LIG  
ATOM   6559 C28  LIG     1     -15.314 -10.473  24.158  1.00  0.00      LIG  
ATOM   6560 C29  LIG     1     -12.978  -9.691  24.703  1.00  0.00      LIG  
ATOM   6561 O3   LIG     1     -14.797  -9.444  26.342  1.00  0.00      LIG  
ATOM   6562 H2   LIG     1     -13.115   0.217  19.234  1.00  0.00      LIG  
ATOM   6563 H3   LIG     1     -12.630   0.596  20.887  1.00  0.00      LIG  
ATOM   6564 H4   LIG     1     -13.793  -1.888  19.758  1.00  0.00      LIG  
ATOM   6565 H5   LIG     1     -13.946  -1.181  21.349  1.00  0.00      LIG  
ATOM   6566 H6   LIG     1      -9.295  -2.244  22.885  1.00  0.00      LIG  
ATOM   6567 H7   LIG     1     -10.034  -3.628  22.089  1.00  0.00      LIG  
ATOM   6568 H8   LIG     1     -10.946  -2.063  24.499  1.00  0.00      LIG  
ATOM   6569 H9   LIG     1     -10.519  -3.736  24.431  1.00  0.00      LIG  
ATOM   6570 H10  LIG     1     -15.971  -4.952  22.889  1.00  0.00      LIG  
ATOM   6571 H11  LIG     1     -14.546  -5.873  22.504  1.00  0.00      LIG  
ATOM   6572 H12  LIG     1     -14.974  -2.884  22.245  1.00  0.00      LIG  
ATOM   6573 H13  LIG     1     -14.017  -5.644  27.197  1.00  0.00      LIG  
ATOM   6574 H14  LIG     1     -14.447  -3.920  27.282  1.00  0.00      LIG  
ATOM   6575 H15  LIG     1     -12.494  -3.342  26.304  1.00  0.00      LIG  
ATOM   6576 H16  LIG     1     -11.991  -5.006  26.390  1.00  0.00      LIG  
ATOM   6577 H17  LIG     1     -15.629  -4.593  20.740  1.00  0.00      LIG  
ATOM   6578 H18  LIG     1      -8.510  -0.930  19.449  1.00  0.00      LIG  
ATOM   6579 H19  LIG     1      -9.336  -2.476  19.562  1.00  0.00      LIG  
ATOM   6580 H20  LIG     1      -8.304  -1.918  20.886  1.00  0.00      LIG  
ATOM   6581 H21  LIG     1     -10.432   0.871  22.040  1.00  0.00      LIG  
ATOM   6582 H22  LIG     1      -9.074   0.946  20.914  1.00  0.00      LIG  
ATOM   6583 H23  LIG     1      -8.970  -0.075  22.352  1.00  0.00      LIG  
ATOM   6584 H24  LIG     1     -13.197  -1.173  23.519  1.00  0.00      LIG  
ATOM   6585 H25  LIG     1     -12.933  -1.712  25.159  1.00  0.00      LIG  
ATOM   6586 H26  LIG     1     -14.372  -2.214  24.288  1.00  0.00      LIG  
ATOM   6587 H27  LIG     1     -11.012  -4.071  20.221  1.00  0.00      LIG  
ATOM   6588 H28  LIG     1     -11.473  -2.797  19.089  1.00  0.00      LIG  
ATOM   6589 H29  LIG     1     -12.638  -3.998  19.564  1.00  0.00      LIG  
ATOM   6590 H30  LIG     1     -17.020  -5.144  24.735  1.00  0.00      LIG  
ATOM   6591 H31  LIG     1     -17.765  -6.712  26.480  1.00  0.00      LIG  
ATOM   6592 H32  LIG     1     -16.167  -6.748  27.195  1.00  0.00      LIG  
ATOM   6593 H33  LIG     1     -17.052  -8.634  25.576  1.00  0.00      LIG  
ATOM   6594 H34  LIG     1     -14.245  -7.471  25.623  1.00  0.00      LIG  
ATOM   6595 H35  LIG     1     -16.462  -8.253  23.457  1.00  0.00      LIG  
ATOM   6596 H36  LIG     1     -11.071  -5.674  24.278  1.00  0.00      LIG  
ATOM   6597 H37  LIG     1     -12.289  -6.091  23.073  1.00  0.00      LIG  
ATOM   6598 H38  LIG     1     -12.462  -6.628  24.734  1.00  0.00      LIG  
ATOM   6599 H39  LIG     1     -16.981  -3.240  26.303  1.00  0.00      LIG  
ATOM   6600 H40  LIG     1     -16.684  -4.359  27.649  1.00  0.00      LIG  
ATOM   6601 H41  LIG     1     -18.182  -4.464  26.727  1.00  0.00      LIG  
ATOM   6602 H42  LIG     1     -15.275 -10.206  23.099  1.00  0.00      LIG  
ATOM   6603 H43  LIG     1     -16.356 -10.433  24.482  1.00  0.00      LIG  
ATOM   6604 H44  LIG     1     -14.967 -11.504  24.265  1.00  0.00      LIG  
ATOM   6605 H45  LIG     1     -12.399  -9.033  25.359  1.00  0.00      LIG  
ATOM   6606 H46  LIG     1     -12.747  -9.430  23.667  1.00  0.00      LIG  
ATOM   6607 H47  LIG     1     -12.657 -10.721  24.880  1.00  0.00      LIG  
TER
REMARK  Energy: 266.487
REMARK  SimpleFitness: 266.487
REMARK  FullFitness: -1374.896
REMARK  InterFull: -27.986
REMARK  IntraFull: 298.836
REMARK  solvFull: -1929.0
REMARK  surfFull: 283.254
REMARK  extraFull: 0.0
REMARK  deltaGcompsolvpol: -1929.0
REMARK  deltaGcompsolvnonpol: 283.254
REMARK  deltaGprotsolvpol: -1938.72
REMARK  deltaGprotsolvnonpol: 281.59
REMARK  deltaGligsolvpol: -8.73613
REMARK  deltaGligsolvnonpol: 15.2354
REMARK  deltaGvdw: -27.986
REMARK  deltaGelec: 0.0
REMARK  deltaG: -6.7918167
REMARK  Cluster: 0
REMARK  ClusterRank: 3
ATOM   6526 C    LIG     1     -12.570  -0.163  20.102  1.00  0.00      LIG  
ATOM   6527 C1   LIG     1     -11.124  -0.308  19.728  1.00  0.00      LIG  
ATOM   6528 C2   LIG     1     -10.221  -0.892  20.785  1.00  0.00      LIG  
ATOM   6529 C3   LIG     1     -11.061  -1.755  21.743  1.00  0.00      LIG  
ATOM   6530 C4   LIG     1     -12.250  -2.514  21.128  1.00  0.00      LIG  
ATOM   6531 C5   LIG     1     -13.219  -1.459  20.583  1.00  0.00      LIG  
ATOM   6532 C6   LIG     1     -10.252  -2.691  22.606  1.00  0.00      LIG  
ATOM   6533 C7   LIG     1     -11.033  -2.954  23.872  1.00  0.00      LIG  
ATOM   6534 C8   LIG     1     -12.526  -3.258  23.654  1.00  0.00      LIG  
ATOM   6535 C9   LIG     1     -12.880  -3.509  22.159  1.00  0.00      LIG  
ATOM   6536 C10  LIG     1     -12.918  -4.515  24.484  1.00  0.00      LIG  
ATOM   6537 C11  LIG     1     -14.365  -4.790  24.308  1.00  0.00      LIG  
ATOM   6538 C12  LIG     1     -14.879  -4.915  22.915  1.00  0.00      LIG  
ATOM   6539 C13  LIG     1     -14.400  -3.783  22.013  1.00  0.00      LIG  
ATOM   6540 C14  LIG     1     -15.021  -4.915  25.466  1.00  0.00      LIG  
ATOM   6541 C15  LIG     1     -14.108  -4.721  26.620  1.00  0.00      LIG  
ATOM   6542 C16  LIG     1     -12.775  -4.351  25.999  1.00  0.00      LIG  
ATOM   6543 O    LIG     1     -14.758  -4.166  20.688  1.00  0.00      LIG  
ATOM   6544 C17  LIG     1      -9.033  -1.600  20.137  1.00  0.00      LIG  
ATOM   6545 C18  LIG     1      -9.644   0.278  21.568  1.00  0.00      LIG  
ATOM   6546 C19  LIG     1     -13.302  -2.032  24.182  1.00  0.00      LIG  
ATOM   6547 C20  LIG     1     -11.817  -3.388  19.939  1.00  0.00      LIG  
ATOM   6548 H    LIG     1     -12.406  -4.455  21.892  1.00  0.00      LIG  
ATOM   6549 C21  LIG     1     -16.474  -5.243  25.675  1.00  0.00      LIG  
ATOM   6550 C22  LIG     1     -16.699  -6.641  26.248  1.00  0.00      LIG  
ATOM   6551 C23  LIG     1     -16.364  -7.817  25.337  1.00  0.00      LIG  
ATOM   6552 C24  LIG     1     -14.949  -8.278  25.498  1.00  0.00      LIG  
ATOM   6553 O1   LIG     1     -16.595  -7.450  23.990  1.00  0.00      LIG  
ATOM   6554 C25  LIG     1     -12.143  -5.787  24.112  1.00  0.00      LIG  
ATOM   6555 O2   LIG     1     -10.664   0.290  18.768  1.00  0.00      LIG  
ATOM   6556 H1   LIG     1     -11.486  -1.025  22.435  1.00  0.00      LIG  
ATOM   6557 C26  LIG     1     -17.110  -4.268  26.646  1.00  0.00      LIG  
ATOM   6558 C27  LIG     1     -14.439  -9.559  24.945  1.00  0.00      LIG  
ATOM   6559 C28  LIG     1     -15.314 -10.473  24.158  1.00  0.00      LIG  
ATOM   6560 C29  LIG     1     -12.978  -9.691  24.703  1.00  0.00      LIG  
ATOM   6561 O3   LIG     1     -14.797  -9.444  26.342  1.00  0.00      LIG  
ATOM   6562 H2   LIG     1     -13.115   0.217  19.234  1.00  0.00      LIG  
ATOM   6563 H3   LIG     1     -12.630   0.596  20.887  1.00  0.00      LIG  
ATOM   6564 H4   LIG     1     -13.793  -1.888  19.758  1.00  0.00      LIG  
ATOM   6565 H5   LIG     1     -13.946  -1.181  21.349  1.00  0.00      LIG  
ATOM   6566 H6   LIG     1      -9.295  -2.244  22.885  1.00  0.00      LIG  
ATOM   6567 H7   LIG     1     -10.034  -3.628  22.089  1.00  0.00      LIG  
ATOM   6568 H8   LIG     1     -10.946  -2.063  24.499  1.00  0.00      LIG  
ATOM   6569 H9   LIG     1     -10.519  -3.736  24.431  1.00  0.00      LIG  
ATOM   6570 H10  LIG     1     -15.971  -4.952  22.889  1.00  0.00      LIG  
ATOM   6571 H11  LIG     1     -14.546  -5.873  22.504  1.00  0.00      LIG  
ATOM   6572 H12  LIG     1     -14.974  -2.884  22.245  1.00  0.00      LIG  
ATOM   6573 H13  LIG     1     -14.017  -5.644  27.197  1.00  0.00      LIG  
ATOM   6574 H14  LIG     1     -14.447  -3.920  27.282  1.00  0.00      LIG  
ATOM   6575 H15  LIG     1     -12.494  -3.342  26.304  1.00  0.00      LIG  
ATOM   6576 H16  LIG     1     -11.991  -5.006  26.390  1.00  0.00      LIG  
ATOM   6577 H17  LIG     1     -15.629  -4.593  20.740  1.00  0.00      LIG  
ATOM   6578 H18  LIG     1      -8.510  -0.930  19.449  1.00  0.00      LIG  
ATOM   6579 H19  LIG     1      -9.336  -2.476  19.562  1.00  0.00      LIG  
ATOM   6580 H20  LIG     1      -8.304  -1.918  20.886  1.00  0.00      LIG  
ATOM   6581 H21  LIG     1     -10.432   0.871  22.040  1.00  0.00      LIG  
ATOM   6582 H22  LIG     1      -9.074   0.946  20.914  1.00  0.00      LIG  
ATOM   6583 H23  LIG     1      -8.970  -0.075  22.352  1.00  0.00      LIG  
ATOM   6584 H24  LIG     1     -13.197  -1.173  23.519  1.00  0.00      LIG  
ATOM   6585 H25  LIG     1     -12.933  -1.712  25.159  1.00  0.00      LIG  
ATOM   6586 H26  LIG     1     -14.372  -2.214  24.288  1.00  0.00      LIG  
ATOM   6587 H27  LIG     1     -11.012  -4.071  20.221  1.00  0.00      LIG  
ATOM   6588 H28  LIG     1     -11.473  -2.797  19.089  1.00  0.00      LIG  
ATOM   6589 H29  LIG     1     -12.638  -3.998  19.564  1.00  0.00      LIG  
ATOM   6590 H30  LIG     1     -17.020  -5.144  24.735  1.00  0.00      LIG  
ATOM   6591 H31  LIG     1     -17.765  -6.712  26.480  1.00  0.00      LIG  
ATOM   6592 H32  LIG     1     -16.167  -6.748  27.195  1.00  0.00      LIG  
ATOM   6593 H33  LIG     1     -17.052  -8.634  25.576  1.00  0.00      LIG  
ATOM   6594 H34  LIG     1     -14.245  -7.471  25.623  1.00  0.00      LIG  
ATOM   6595 H35  LIG     1     -16.462  -8.253  23.457  1.00  0.00      LIG  
ATOM   6596 H36  LIG     1     -11.071  -5.674  24.278  1.00  0.00      LIG  
ATOM   6597 H37  LIG     1     -12.289  -6.091  23.073  1.00  0.00      LIG  
ATOM   6598 H38  LIG     1     -12.462  -6.628  24.734  1.00  0.00      LIG  
ATOM   6599 H39  LIG     1     -16.981  -3.240  26.303  1.00  0.00      LIG  
ATOM   6600 H40  LIG     1     -16.684  -4.359  27.649  1.00  0.00      LIG  
ATOM   6601 H41  LIG     1     -18.182  -4.464  26.727  1.00  0.00      LIG  
ATOM   6602 H42  LIG     1     -15.275 -10.206  23.099  1.00  0.00      LIG  
ATOM   6603 H43  LIG     1     -16.356 -10.433  24.482  1.00  0.00      LIG  
ATOM   6604 H44  LIG     1     -14.967 -11.504  24.265  1.00  0.00      LIG  
ATOM   6605 H45  LIG     1     -12.399  -9.033  25.359  1.00  0.00      LIG  
ATOM   6606 H46  LIG     1     -12.747  -9.430  23.667  1.00  0.00      LIG  
ATOM   6607 H47  LIG     1     -12.657 -10.721  24.880  1.00  0.00      LIG  
TER
REMARK  Energy: 266.497
REMARK  SimpleFitness: 266.497
REMARK  FullFitness: -1374.8867
REMARK  InterFull: -28.0868
REMARK  IntraFull: 298.918
REMARK  solvFull: -1928.96
REMARK  surfFull: 283.242
REMARK  extraFull: 0.0
REMARK  deltaGcompsolvpol: -1928.96
REMARK  deltaGcompsolvnonpol: 283.242
REMARK  deltaGprotsolvpol: -1938.72
REMARK  deltaGprotsolvnonpol: 281.59
REMARK  deltaGligsolvpol: -8.74114
REMARK  deltaGligsolvnonpol: 15.2361
REMARK  deltaGvdw: -28.0868
REMARK  deltaGelec: 0.0
REMARK  deltaG: -6.799796
REMARK  Cluster: 0
REMARK  ClusterRank: 4
ATOM   6526 C    LIG     1     -12.577  -0.163  20.107  1.00  0.00      LIG  
ATOM   6527 C1   LIG     1     -11.132  -0.315  19.735  1.00  0.00      LIG  
ATOM   6528 C2   LIG     1     -10.231  -0.897  20.794  1.00  0.00      LIG  
ATOM   6529 C3   LIG     1     -11.074  -1.758  21.752  1.00  0.00      LIG  
ATOM   6530 C4   LIG     1     -12.264  -2.515  21.135  1.00  0.00      LIG  
ATOM   6531 C5   LIG     1     -13.229  -1.458  20.587  1.00  0.00      LIG  
ATOM   6532 C6   LIG     1     -10.267  -2.696  22.617  1.00  0.00      LIG  
ATOM   6533 C7   LIG     1     -11.051  -2.958  23.881  1.00  0.00      LIG  
ATOM   6534 C8   LIG     1     -12.544  -3.257  23.662  1.00  0.00      LIG  
ATOM   6535 C9   LIG     1     -12.899  -3.507  22.166  1.00  0.00      LIG  
ATOM   6536 C10  LIG     1     -12.940  -4.512  24.492  1.00  0.00      LIG  
ATOM   6537 C11  LIG     1     -14.388  -4.783  24.316  1.00  0.00      LIG  
ATOM   6538 C12  LIG     1     -14.903  -4.905  22.922  1.00  0.00      LIG  
ATOM   6539 C13  LIG     1     -14.420  -3.775  22.020  1.00  0.00      LIG  
ATOM   6540 C14  LIG     1     -15.045  -4.907  25.473  1.00  0.00      LIG  
ATOM   6541 C15  LIG     1     -14.132  -4.712  26.627  1.00  0.00      LIG  
ATOM   6542 C16  LIG     1     -12.797  -4.349  26.007  1.00  0.00      LIG  
ATOM   6543 O    LIG     1     -14.780  -4.158  20.695  1.00  0.00      LIG  
ATOM   6544 C17  LIG     1      -9.043  -1.606  20.148  1.00  0.00      LIG  
ATOM   6545 C18  LIG     1      -9.654   0.273  21.577  1.00  0.00      LIG  
ATOM   6546 C19  LIG     1     -13.316  -2.029  24.190  1.00  0.00      LIG  
ATOM   6547 C20  LIG     1     -11.831  -3.393  19.950  1.00  0.00      LIG  
ATOM   6548 H    LIG     1     -12.429  -4.455  21.900  1.00  0.00      LIG  
ATOM   6549 C21  LIG     1     -16.498  -5.236  25.680  1.00  0.00      LIG  
ATOM   6550 C22  LIG     1     -16.727  -6.635  26.246  1.00  0.00      LIG  
ATOM   6551 C23  LIG     1     -16.389  -7.808  25.333  1.00  0.00      LIG  
ATOM   6552 C24  LIG     1     -14.977  -8.273  25.503  1.00  0.00      LIG  
ATOM   6553 O1   LIG     1     -16.610  -7.436  23.986  1.00  0.00      LIG  
ATOM   6554 C25  LIG     1     -12.172  -5.789  24.120  1.00  0.00      LIG  
ATOM   6555 O2   LIG     1     -10.670   0.273  18.769  1.00  0.00      LIG  
ATOM   6556 H1   LIG     1     -11.498  -1.028  22.443  1.00  0.00      LIG  
ATOM   6557 C26  LIG     1     -17.134  -4.265  26.655  1.00  0.00      LIG  
ATOM   6558 C27  LIG     1     -14.465  -9.553  24.950  1.00  0.00      LIG  
ATOM   6559 C28  LIG     1     -15.334 -10.460  24.149  1.00  0.00      LIG  
ATOM   6560 C29  LIG     1     -13.002  -9.691  24.724  1.00  0.00      LIG  
ATOM   6561 O3   LIG     1     -14.835  -9.442  26.344  1.00  0.00      LIG  
ATOM   6562 H2   LIG     1     -13.120   0.219  19.238  1.00  0.00      LIG  
ATOM   6563 H3   LIG     1     -12.635   0.596  20.893  1.00  0.00      LIG  
ATOM   6564 H4   LIG     1     -13.800  -1.887  19.759  1.00  0.00      LIG  
ATOM   6565 H5   LIG     1     -13.958  -1.179  21.350  1.00  0.00      LIG  
ATOM   6566 H6   LIG     1      -9.309  -2.251  22.896  1.00  0.00      LIG  
ATOM   6567 H7   LIG     1     -10.051  -3.635  22.100  1.00  0.00      LIG  
ATOM   6568 H8   LIG     1     -10.961  -2.068  24.510  1.00  0.00      LIG  
ATOM   6569 H9   LIG     1     -10.540  -3.742  24.440  1.00  0.00      LIG  
ATOM   6570 H10  LIG     1     -15.995  -4.938  22.897  1.00  0.00      LIG  
ATOM   6571 H11  LIG     1     -14.574  -5.865  22.511  1.00  0.00      LIG  
ATOM   6572 H12  LIG     1     -14.991  -2.875  22.252  1.00  0.00      LIG  
ATOM   6573 H13  LIG     1     -14.046  -5.634  27.207  1.00  0.00      LIG  
ATOM   6574 H14  LIG     1     -14.471  -3.908  27.285  1.00  0.00      LIG  
ATOM   6575 H15  LIG     1     -12.511  -3.341  26.313  1.00  0.00      LIG  
ATOM   6576 H16  LIG     1     -12.017  -5.007  26.398  1.00  0.00      LIG  
ATOM   6577 H17  LIG     1     -15.651  -4.589  20.751  1.00  0.00      LIG  
ATOM   6578 H18  LIG     1      -8.515  -0.932  19.466  1.00  0.00      LIG  
ATOM   6579 H19  LIG     1      -9.346  -2.477  19.565  1.00  0.00      LIG  
ATOM   6580 H20  LIG     1      -8.318  -1.931  20.898  1.00  0.00      LIG  
ATOM   6581 H21  LIG     1     -10.443   0.868  22.047  1.00  0.00      LIG  
ATOM   6582 H22  LIG     1      -9.082   0.939  20.923  1.00  0.00      LIG  
ATOM   6583 H23  LIG     1      -8.982  -0.080  22.363  1.00  0.00      LIG  
ATOM   6584 H24  LIG     1     -13.211  -1.170  23.527  1.00  0.00      LIG  
ATOM   6585 H25  LIG     1     -12.947  -1.710  25.167  1.00  0.00      LIG  
ATOM   6586 H26  LIG     1     -14.388  -2.208  24.298  1.00  0.00      LIG  
ATOM   6587 H27  LIG     1     -11.035  -4.084  20.238  1.00  0.00      LIG  
ATOM   6588 H28  LIG     1     -11.476  -2.806  19.102  1.00  0.00      LIG  
ATOM   6589 H29  LIG     1     -12.657  -3.995  19.571  1.00  0.00      LIG  
ATOM   6590 H30  LIG     1     -17.044  -5.133  24.740  1.00  0.00      LIG  
ATOM   6591 H31  LIG     1     -17.795  -6.707  26.473  1.00  0.00      LIG  
ATOM   6592 H32  LIG     1     -16.201  -6.746  27.196  1.00  0.00      LIG  
ATOM   6593 H33  LIG     1     -17.080  -8.625  25.564  1.00  0.00      LIG  
ATOM   6594 H34  LIG     1     -14.272  -7.467  25.635  1.00  0.00      LIG  
ATOM   6595 H35  LIG     1     -16.482  -8.239  23.452  1.00  0.00      LIG  
ATOM   6596 H36  LIG     1     -11.098  -5.680  24.285  1.00  0.00      LIG  
ATOM   6597 H37  LIG     1     -12.320  -6.092  23.081  1.00  0.00      LIG  
ATOM   6598 H38  LIG     1     -12.494  -6.627  24.742  1.00  0.00      LIG  
ATOM   6599 H39  LIG     1     -17.000  -3.235  26.321  1.00  0.00      LIG  
ATOM   6600 H40  LIG     1     -16.712  -4.365  27.659  1.00  0.00      LIG  
ATOM   6601 H41  LIG     1     -18.208  -4.458  26.731  1.00  0.00      LIG  
ATOM   6602 H42  LIG     1     -15.278 -10.188  23.092  1.00  0.00      LIG  
ATOM   6603 H43  LIG     1     -16.381 -10.415  24.458  1.00  0.00      LIG  
ATOM   6604 H44  LIG     1     -14.995 -11.494  24.255  1.00  0.00      LIG  
ATOM   6605 H45  LIG     1     -12.428  -9.036  25.386  1.00  0.00      LIG  
ATOM   6606 H46  LIG     1     -12.759  -9.432  23.691  1.00  0.00      LIG  
ATOM   6607 H47  LIG     1     -12.688 -10.723  24.905  1.00  0.00      LIG  
TER
REMARK  Energy: 266.497
REMARK  SimpleFitness: 266.497
REMARK  FullFitness: -1374.8867
REMARK  InterFull: -28.0868
REMARK  IntraFull: 298.918
REMARK  solvFull: -1928.96
REMARK  surfFull: 283.242
REMARK  extraFull: 0.0
REMARK  deltaGcompsolvpol: -1928.96
REMARK  deltaGcompsolvnonpol: 283.242
REMARK  deltaGprotsolvpol: -1938.72
REMARK  deltaGprotsolvnonpol: 281.59
REMARK  deltaGligsolvpol: -8.74114
REMARK  deltaGligsolvnonpol: 15.2361
REMARK  deltaGvdw: -28.0868
REMARK  deltaGelec: 0.0
REMARK  deltaG: -6.799796
REMARK  Cluster: 0
REMARK  ClusterRank: 5
ATOM   6526 C    LIG     1     -12.577  -0.163  20.107  1.00  0.00      LIG  
ATOM   6527 C1   LIG     1     -11.132  -0.315  19.735  1.00  0.00      LIG  
ATOM   6528 C2   LIG     1     -10.231  -0.897  20.794  1.00  0.00      LIG  
ATOM   6529 C3   LIG     1     -11.074  -1.758  21.752  1.00  0.00      LIG  
ATOM   6530 C4   LIG     1     -12.264  -2.515  21.135  1.00  0.00      LIG  
ATOM   6531 C5   LIG     1     -13.229  -1.458  20.587  1.00  0.00      LIG  
ATOM   6532 C6   LIG     1     -10.267  -2.696  22.617  1.00  0.00      LIG  
ATOM   6533 C7   LIG     1     -11.051  -2.958  23.881  1.00  0.00      LIG  
ATOM   6534 C8   LIG     1     -12.544  -3.257  23.662  1.00  0.00      LIG  
ATOM   6535 C9   LIG     1     -12.899  -3.507  22.166  1.00  0.00      LIG  
ATOM   6536 C10  LIG     1     -12.940  -4.512  24.492  1.00  0.00      LIG  
ATOM   6537 C11  LIG     1     -14.388  -4.783  24.316  1.00  0.00      LIG  
ATOM   6538 C12  LIG     1     -14.903  -4.905  22.922  1.00  0.00      LIG  
ATOM   6539 C13  LIG     1     -14.420  -3.775  22.020  1.00  0.00      LIG  
ATOM   6540 C14  LIG     1     -15.045  -4.907  25.473  1.00  0.00      LIG  
ATOM   6541 C15  LIG     1     -14.132  -4.712  26.627  1.00  0.00      LIG  
ATOM   6542 C16  LIG     1     -12.797  -4.349  26.007  1.00  0.00      LIG  
ATOM   6543 O    LIG     1     -14.780  -4.158  20.695  1.00  0.00      LIG  
ATOM   6544 C17  LIG     1      -9.043  -1.606  20.148  1.00  0.00      LIG  
ATOM   6545 C18  LIG     1      -9.654   0.273  21.577  1.00  0.00      LIG  
ATOM   6546 C19  LIG     1     -13.316  -2.029  24.190  1.00  0.00      LIG  
ATOM   6547 C20  LIG     1     -11.831  -3.393  19.950  1.00  0.00      LIG  
ATOM   6548 H    LIG     1     -12.429  -4.455  21.900  1.00  0.00      LIG  
ATOM   6549 C21  LIG     1     -16.498  -5.236  25.680  1.00  0.00      LIG  
ATOM   6550 C22  LIG     1     -16.727  -6.635  26.246  1.00  0.00      LIG  
ATOM   6551 C23  LIG     1     -16.389  -7.808  25.333  1.00  0.00      LIG  
ATOM   6552 C24  LIG     1     -14.977  -8.273  25.503  1.00  0.00      LIG  
ATOM   6553 O1   LIG     1     -16.610  -7.436  23.986  1.00  0.00      LIG  
ATOM   6554 C25  LIG     1     -12.172  -5.789  24.120  1.00  0.00      LIG  
ATOM   6555 O2   LIG     1     -10.670   0.273  18.769  1.00  0.00      LIG  
ATOM   6556 H1   LIG     1     -11.498  -1.028  22.443  1.00  0.00      LIG  
ATOM   6557 C26  LIG     1     -17.134  -4.265  26.655  1.00  0.00      LIG  
ATOM   6558 C27  LIG     1     -14.465  -9.553  24.950  1.00  0.00      LIG  
ATOM   6559 C28  LIG     1     -15.334 -10.460  24.149  1.00  0.00      LIG  
ATOM   6560 C29  LIG     1     -13.002  -9.691  24.724  1.00  0.00      LIG  
ATOM   6561 O3   LIG     1     -14.835  -9.442  26.344  1.00  0.00      LIG  
ATOM   6562 H2   LIG     1     -13.120   0.219  19.238  1.00  0.00      LIG  
ATOM   6563 H3   LIG     1     -12.635   0.596  20.893  1.00  0.00      LIG  
ATOM   6564 H4   LIG     1     -13.800  -1.887  19.759  1.00  0.00      LIG  
ATOM   6565 H5   LIG     1     -13.958  -1.179  21.350  1.00  0.00      LIG  
ATOM   6566 H6   LIG     1      -9.309  -2.251  22.896  1.00  0.00      LIG  
ATOM   6567 H7   LIG     1     -10.051  -3.635  22.100  1.00  0.00      LIG  
ATOM   6568 H8   LIG     1     -10.961  -2.068  24.510  1.00  0.00      LIG  
ATOM   6569 H9   LIG     1     -10.540  -3.742  24.440  1.00  0.00      LIG  
ATOM   6570 H10  LIG     1     -15.995  -4.938  22.897  1.00  0.00      LIG  
ATOM   6571 H11  LIG     1     -14.574  -5.865  22.511  1.00  0.00      LIG  
ATOM   6572 H12  LIG     1     -14.991  -2.875  22.252  1.00  0.00      LIG  
ATOM   6573 H13  LIG     1     -14.046  -5.634  27.207  1.00  0.00      LIG  
ATOM   6574 H14  LIG     1     -14.471  -3.908  27.285  1.00  0.00      LIG  
ATOM   6575 H15  LIG     1     -12.511  -3.341  26.313  1.00  0.00      LIG  
ATOM   6576 H16  LIG     1     -12.017  -5.007  26.398  1.00  0.00      LIG  
ATOM   6577 H17  LIG     1     -15.651  -4.589  20.751  1.00  0.00      LIG  
ATOM   6578 H18  LIG     1      -8.515  -0.932  19.466  1.00  0.00      LIG  
ATOM   6579 H19  LIG     1      -9.346  -2.477  19.565  1.00  0.00      LIG  
ATOM   6580 H20  LIG     1      -8.318  -1.931  20.898  1.00  0.00      LIG  
ATOM   6581 H21  LIG     1     -10.443   0.868  22.047  1.00  0.00      LIG  
ATOM   6582 H22  LIG     1      -9.082   0.939  20.923  1.00  0.00      LIG  
ATOM   6583 H23  LIG     1      -8.982  -0.080  22.363  1.00  0.00      LIG  
ATOM   6584 H24  LIG     1     -13.211  -1.170  23.527  1.00  0.00      LIG  
ATOM   6585 H25  LIG     1     -12.947  -1.710  25.167  1.00  0.00      LIG  
ATOM   6586 H26  LIG     1     -14.388  -2.208  24.298  1.00  0.00      LIG  
ATOM   6587 H27  LIG     1     -11.035  -4.084  20.238  1.00  0.00      LIG  
ATOM   6588 H28  LIG     1     -11.476  -2.806  19.102  1.00  0.00      LIG  
ATOM   6589 H29  LIG     1     -12.657  -3.995  19.571  1.00  0.00      LIG  
ATOM   6590 H30  LIG     1     -17.044  -5.133  24.740  1.00  0.00      LIG  
ATOM   6591 H31  LIG     1     -17.795  -6.707  26.473  1.00  0.00      LIG  
ATOM   6592 H32  LIG     1     -16.201  -6.746  27.196  1.00  0.00      LIG  
ATOM   6593 H33  LIG     1     -17.080  -8.625  25.564  1.00  0.00      LIG  
ATOM   6594 H34  LIG     1     -14.272  -7.467  25.635  1.00  0.00      LIG  
ATOM   6595 H35  LIG     1     -16.482  -8.239  23.452  1.00  0.00      LIG  
ATOM   6596 H36  LIG     1     -11.098  -5.680  24.285  1.00  0.00      LIG  
ATOM   6597 H37  LIG     1     -12.320  -6.092  23.081  1.00  0.00      LIG  
ATOM   6598 H38  LIG     1     -12.494  -6.627  24.742  1.00  0.00      LIG  
ATOM   6599 H39  LIG     1     -17.000  -3.235  26.321  1.00  0.00      LIG  
ATOM   6600 H40  LIG     1     -16.712  -4.365  27.659  1.00  0.00      LIG  
ATOM   6601 H41  LIG     1     -18.208  -4.458  26.731  1.00  0.00      LIG  
ATOM   6602 H42  LIG     1     -15.278 -10.188  23.092  1.00  0.00      LIG  
ATOM   6603 H43  LIG     1     -16.381 -10.415  24.458  1.00  0.00      LIG  
ATOM   6604 H44  LIG     1     -14.995 -11.494  24.255  1.00  0.00      LIG  
ATOM   6605 H45  LIG     1     -12.428  -9.036  25.386  1.00  0.00      LIG  
ATOM   6606 H46  LIG     1     -12.759  -9.432  23.691  1.00  0.00      LIG  
ATOM   6607 H47  LIG     1     -12.688 -10.723  24.905  1.00  0.00      LIG  
TER
REMARK  Energy: 266.497
REMARK  SimpleFitness: 266.497
REMARK  FullFitness: -1374.8867
REMARK  InterFull: -28.0868
REMARK  IntraFull: 298.918
REMARK  solvFull: -1928.96
REMARK  surfFull: 283.242
REMARK  extraFull: 0.0
REMARK  deltaGcompsolvpol: -1928.96
REMARK  deltaGcompsolvnonpol: 283.242
REMARK  deltaGprotsolvpol: -1938.72
REMARK  deltaGprotsolvnonpol: 281.59
REMARK  deltaGligsolvpol: -8.74114
REMARK  deltaGligsolvnonpol: 15.2361
REMARK  deltaGvdw: -28.0868
REMARK  deltaGelec: 0.0
REMARK  deltaG: -6.799796
REMARK  Cluster: 0
REMARK  ClusterRank: 6
ATOM   6526 C    LIG     1     -12.577  -0.163  20.107  1.00  0.00      LIG  
ATOM   6527 C1   LIG     1     -11.132  -0.315  19.735  1.00  0.00      LIG  
ATOM   6528 C2   LIG     1     -10.231  -0.897  20.794  1.00  0.00      LIG  
ATOM   6529 C3   LIG     1     -11.074  -1.758  21.752  1.00  0.00      LIG  
ATOM   6530 C4   LIG     1     -12.264  -2.515  21.135  1.00  0.00      LIG  
ATOM   6531 C5   LIG     1     -13.229  -1.458  20.587  1.00  0.00      LIG  
ATOM   6532 C6   LIG     1     -10.267  -2.696  22.617  1.00  0.00      LIG  
ATOM   6533 C7   LIG     1     -11.051  -2.958  23.881  1.00  0.00      LIG  
ATOM   6534 C8   LIG     1     -12.544  -3.257  23.662  1.00  0.00      LIG  
ATOM   6535 C9   LIG     1     -12.899  -3.507  22.166  1.00  0.00      LIG  
ATOM   6536 C10  LIG     1     -12.940  -4.512  24.492  1.00  0.00      LIG  
ATOM   6537 C11  LIG     1     -14.388  -4.783  24.316  1.00  0.00      LIG  
ATOM   6538 C12  LIG     1     -14.903  -4.905  22.922  1.00  0.00      LIG  
ATOM   6539 C13  LIG     1     -14.420  -3.775  22.020  1.00  0.00      LIG  
ATOM   6540 C14  LIG     1     -15.045  -4.907  25.473  1.00  0.00      LIG  
ATOM   6541 C15  LIG     1     -14.132  -4.712  26.627  1.00  0.00      LIG  
ATOM   6542 C16  LIG     1     -12.797  -4.349  26.007  1.00  0.00      LIG  
ATOM   6543 O    LIG     1     -14.780  -4.158  20.695  1.00  0.00      LIG  
ATOM   6544 C17  LIG     1      -9.043  -1.606  20.148  1.00  0.00      LIG  
ATOM   6545 C18  LIG     1      -9.654   0.273  21.577  1.00  0.00      LIG  
ATOM   6546 C19  LIG     1     -13.316  -2.029  24.190  1.00  0.00      LIG  
ATOM   6547 C20  LIG     1     -11.831  -3.393  19.950  1.00  0.00      LIG  
ATOM   6548 H    LIG     1     -12.429  -4.455  21.900  1.00  0.00      LIG  
ATOM   6549 C21  LIG     1     -16.498  -5.236  25.680  1.00  0.00      LIG  
ATOM   6550 C22  LIG     1     -16.727  -6.635  26.246  1.00  0.00      LIG  
ATOM   6551 C23  LIG     1     -16.389  -7.808  25.333  1.00  0.00      LIG  
ATOM   6552 C24  LIG     1     -14.977  -8.273  25.503  1.00  0.00      LIG  
ATOM   6553 O1   LIG     1     -16.610  -7.436  23.986  1.00  0.00      LIG  
ATOM   6554 C25  LIG     1     -12.172  -5.789  24.120  1.00  0.00      LIG  
ATOM   6555 O2   LIG     1     -10.670   0.273  18.769  1.00  0.00      LIG  
ATOM   6556 H1   LIG     1     -11.498  -1.028  22.443  1.00  0.00      LIG  
ATOM   6557 C26  LIG     1     -17.134  -4.265  26.655  1.00  0.00      LIG  
ATOM   6558 C27  LIG     1     -14.465  -9.553  24.950  1.00  0.00      LIG  
ATOM   6559 C28  LIG     1     -15.334 -10.460  24.149  1.00  0.00      LIG  
ATOM   6560 C29  LIG     1     -13.002  -9.691  24.724  1.00  0.00      LIG  
ATOM   6561 O3   LIG     1     -14.835  -9.442  26.344  1.00  0.00      LIG  
ATOM   6562 H2   LIG     1     -13.120   0.219  19.238  1.00  0.00      LIG  
ATOM   6563 H3   LIG     1     -12.635   0.596  20.893  1.00  0.00      LIG  
ATOM   6564 H4   LIG     1     -13.800  -1.887  19.759  1.00  0.00      LIG  
ATOM   6565 H5   LIG     1     -13.958  -1.179  21.350  1.00  0.00      LIG  
ATOM   6566 H6   LIG     1      -9.309  -2.251  22.896  1.00  0.00      LIG  
ATOM   6567 H7   LIG     1     -10.051  -3.635  22.100  1.00  0.00      LIG  
ATOM   6568 H8   LIG     1     -10.961  -2.068  24.510  1.00  0.00      LIG  
ATOM   6569 H9   LIG     1     -10.540  -3.742  24.440  1.00  0.00      LIG  
ATOM   6570 H10  LIG     1     -15.995  -4.938  22.897  1.00  0.00      LIG  
ATOM   6571 H11  LIG     1     -14.574  -5.865  22.511  1.00  0.00      LIG  
ATOM   6572 H12  LIG     1     -14.991  -2.875  22.252  1.00  0.00      LIG  
ATOM   6573 H13  LIG     1     -14.046  -5.634  27.207  1.00  0.00      LIG  
ATOM   6574 H14  LIG     1     -14.471  -3.908  27.285  1.00  0.00      LIG  
ATOM   6575 H15  LIG     1     -12.511  -3.341  26.313  1.00  0.00      LIG  
ATOM   6576 H16  LIG     1     -12.017  -5.007  26.398  1.00  0.00      LIG  
ATOM   6577 H17  LIG     1     -15.651  -4.589  20.751  1.00  0.00      LIG  
ATOM   6578 H18  LIG     1      -8.515  -0.932  19.466  1.00  0.00      LIG  
ATOM   6579 H19  LIG     1      -9.346  -2.477  19.565  1.00  0.00      LIG  
ATOM   6580 H20  LIG     1      -8.318  -1.931  20.898  1.00  0.00      LIG  
ATOM   6581 H21  LIG     1     -10.443   0.868  22.047  1.00  0.00      LIG  
ATOM   6582 H22  LIG     1      -9.082   0.939  20.923  1.00  0.00      LIG  
ATOM   6583 H23  LIG     1      -8.982  -0.080  22.363  1.00  0.00      LIG  
ATOM   6584 H24  LIG     1     -13.211  -1.170  23.527  1.00  0.00      LIG  
ATOM   6585 H25  LIG     1     -12.947  -1.710  25.167  1.00  0.00      LIG  
ATOM   6586 H26  LIG     1     -14.388  -2.208  24.298  1.00  0.00      LIG  
ATOM   6587 H27  LIG     1     -11.035  -4.084  20.238  1.00  0.00      LIG  
ATOM   6588 H28  LIG     1     -11.476  -2.806  19.102  1.00  0.00      LIG  
ATOM   6589 H29  LIG     1     -12.657  -3.995  19.571  1.00  0.00      LIG  
ATOM   6590 H30  LIG     1     -17.044  -5.133  24.740  1.00  0.00      LIG  
ATOM   6591 H31  LIG     1     -17.795  -6.707  26.473  1.00  0.00      LIG  
ATOM   6592 H32  LIG     1     -16.201  -6.746  27.196  1.00  0.00      LIG  
ATOM   6593 H33  LIG     1     -17.080  -8.625  25.564  1.00  0.00      LIG  
ATOM   6594 H34  LIG     1     -14.272  -7.467  25.635  1.00  0.00      LIG  
ATOM   6595 H35  LIG     1     -16.482  -8.239  23.452  1.00  0.00      LIG  
ATOM   6596 H36  LIG     1     -11.098  -5.680  24.285  1.00  0.00      LIG  
ATOM   6597 H37  LIG     1     -12.320  -6.092  23.081  1.00  0.00      LIG  
ATOM   6598 H38  LIG     1     -12.494  -6.627  24.742  1.00  0.00      LIG  
ATOM   6599 H39  LIG     1     -17.000  -3.235  26.321  1.00  0.00      LIG  
ATOM   6600 H40  LIG     1     -16.712  -4.365  27.659  1.00  0.00      LIG  
ATOM   6601 H41  LIG     1     -18.208  -4.458  26.731  1.00  0.00      LIG  
ATOM   6602 H42  LIG     1     -15.278 -10.188  23.092  1.00  0.00      LIG  
ATOM   6603 H43  LIG     1     -16.381 -10.415  24.458  1.00  0.00      LIG  
ATOM   6604 H44  LIG     1     -14.995 -11.494  24.255  1.00  0.00      LIG  
ATOM   6605 H45  LIG     1     -12.428  -9.036  25.386  1.00  0.00      LIG  
ATOM   6606 H46  LIG     1     -12.759  -9.432  23.691  1.00  0.00      LIG  
ATOM   6607 H47  LIG     1     -12.688 -10.723  24.905  1.00  0.00      LIG  
TER
REMARK  Energy: 266.497
REMARK  SimpleFitness: 266.497
REMARK  FullFitness: -1374.8867
REMARK  InterFull: -28.0868
REMARK  IntraFull: 298.918
REMARK  solvFull: -1928.96
REMARK  surfFull: 283.242
REMARK  extraFull: 0.0
REMARK  deltaGcompsolvpol: -1928.96
REMARK  deltaGcompsolvnonpol: 283.242
REMARK  deltaGprotsolvpol: -1938.72
REMARK  deltaGprotsolvnonpol: 281.59
REMARK  deltaGligsolvpol: -8.74114
REMARK  deltaGligsolvnonpol: 15.2361
REMARK  deltaGvdw: -28.0868
REMARK  deltaGelec: 0.0
REMARK  deltaG: -6.799796
REMARK  Cluster: 0
REMARK  ClusterRank: 7
ATOM   6526 C    LIG     1     -12.577  -0.163  20.107  1.00  0.00      LIG  
ATOM   6527 C1   LIG     1     -11.132  -0.315  19.735  1.00  0.00      LIG  
ATOM   6528 C2   LIG     1     -10.231  -0.897  20.794  1.00  0.00      LIG  
ATOM   6529 C3   LIG     1     -11.074  -1.758  21.752  1.00  0.00      LIG  
ATOM   6530 C4   LIG     1     -12.264  -2.515  21.135  1.00  0.00      LIG  
ATOM   6531 C5   LIG     1     -13.229  -1.458  20.587  1.00  0.00      LIG  
ATOM   6532 C6   LIG     1     -10.267  -2.696  22.617  1.00  0.00      LIG  
ATOM   6533 C7   LIG     1     -11.051  -2.958  23.881  1.00  0.00      LIG  
ATOM   6534 C8   LIG     1     -12.544  -3.257  23.662  1.00  0.00      LIG  
ATOM   6535 C9   LIG     1     -12.899  -3.507  22.166  1.00  0.00      LIG  
ATOM   6536 C10  LIG     1     -12.940  -4.512  24.492  1.00  0.00      LIG  
ATOM   6537 C11  LIG     1     -14.388  -4.783  24.316  1.00  0.00      LIG  
ATOM   6538 C12  LIG     1     -14.903  -4.905  22.922  1.00  0.00      LIG  
ATOM   6539 C13  LIG     1     -14.420  -3.775  22.020  1.00  0.00      LIG  
ATOM   6540 C14  LIG     1     -15.045  -4.907  25.473  1.00  0.00      LIG  
ATOM   6541 C15  LIG     1     -14.132  -4.712  26.627  1.00  0.00      LIG  
ATOM   6542 C16  LIG     1     -12.797  -4.349  26.007  1.00  0.00      LIG  
ATOM   6543 O    LIG     1     -14.780  -4.158  20.695  1.00  0.00      LIG  
ATOM   6544 C17  LIG     1      -9.043  -1.606  20.148  1.00  0.00      LIG  
ATOM   6545 C18  LIG     1      -9.654   0.273  21.577  1.00  0.00      LIG  
ATOM   6546 C19  LIG     1     -13.316  -2.029  24.190  1.00  0.00      LIG  
ATOM   6547 C20  LIG     1     -11.831  -3.393  19.950  1.00  0.00      LIG  
ATOM   6548 H    LIG     1     -12.429  -4.455  21.900  1.00  0.00      LIG  
ATOM   6549 C21  LIG     1     -16.498  -5.236  25.680  1.00  0.00      LIG  
ATOM   6550 C22  LIG     1     -16.727  -6.635  26.246  1.00  0.00      LIG  
ATOM   6551 C23  LIG     1     -16.389  -7.808  25.333  1.00  0.00      LIG  
ATOM   6552 C24  LIG     1     -14.977  -8.273  25.503  1.00  0.00      LIG  
ATOM   6553 O1   LIG     1     -16.610  -7.436  23.986  1.00  0.00      LIG  
ATOM   6554 C25  LIG     1     -12.172  -5.789  24.120  1.00  0.00      LIG  
ATOM   6555 O2   LIG     1     -10.670   0.273  18.769  1.00  0.00      LIG  
ATOM   6556 H1   LIG     1     -11.498  -1.028  22.443  1.00  0.00      LIG  
ATOM   6557 C26  LIG     1     -17.134  -4.265  26.655  1.00  0.00      LIG  
ATOM   6558 C27  LIG     1     -14.465  -9.553  24.950  1.00  0.00      LIG  
ATOM   6559 C28  LIG     1     -15.334 -10.460  24.149  1.00  0.00      LIG  
ATOM   6560 C29  LIG     1     -13.002  -9.691  24.724  1.00  0.00      LIG  
ATOM   6561 O3   LIG     1     -14.835  -9.442  26.344  1.00  0.00      LIG  
ATOM   6562 H2   LIG     1     -13.120   0.219  19.238  1.00  0.00      LIG  
ATOM   6563 H3   LIG     1     -12.635   0.596  20.893  1.00  0.00      LIG  
ATOM   6564 H4   LIG     1     -13.800  -1.887  19.759  1.00  0.00      LIG  
ATOM   6565 H5   LIG     1     -13.958  -1.179  21.350  1.00  0.00      LIG  
ATOM   6566 H6   LIG     1      -9.309  -2.251  22.896  1.00  0.00      LIG  
ATOM   6567 H7   LIG     1     -10.051  -3.635  22.100  1.00  0.00      LIG  
ATOM   6568 H8   LIG     1     -10.961  -2.068  24.510  1.00  0.00      LIG  
ATOM   6569 H9   LIG     1     -10.540  -3.742  24.440  1.00  0.00      LIG  
ATOM   6570 H10  LIG     1     -15.995  -4.938  22.897  1.00  0.00      LIG  
ATOM   6571 H11  LIG     1     -14.574  -5.865  22.511  1.00  0.00      LIG  
ATOM   6572 H12  LIG     1     -14.991  -2.875  22.252  1.00  0.00      LIG  
ATOM   6573 H13  LIG     1     -14.046  -5.634  27.207  1.00  0.00      LIG  
ATOM   6574 H14  LIG     1     -14.471  -3.908  27.285  1.00  0.00      LIG  
ATOM   6575 H15  LIG     1     -12.511  -3.341  26.313  1.00  0.00      LIG  
ATOM   6576 H16  LIG     1     -12.017  -5.007  26.398  1.00  0.00      LIG  
ATOM   6577 H17  LIG     1     -15.651  -4.589  20.751  1.00  0.00      LIG  
ATOM   6578 H18  LIG     1      -8.515  -0.932  19.466  1.00  0.00      LIG  
ATOM   6579 H19  LIG     1      -9.346  -2.477  19.565  1.00  0.00      LIG  
ATOM   6580 H20  LIG     1      -8.318  -1.931  20.898  1.00  0.00      LIG  
ATOM   6581 H21  LIG     1     -10.443   0.868  22.047  1.00  0.00      LIG  
ATOM   6582 H22  LIG     1      -9.082   0.939  20.923  1.00  0.00      LIG  
ATOM   6583 H23  LIG     1      -8.982  -0.080  22.363  1.00  0.00      LIG  
ATOM   6584 H24  LIG     1     -13.211  -1.170  23.527  1.00  0.00      LIG  
ATOM   6585 H25  LIG     1     -12.947  -1.710  25.167  1.00  0.00      LIG  
ATOM   6586 H26  LIG     1     -14.388  -2.208  24.298  1.00  0.00      LIG  
ATOM   6587 H27  LIG     1     -11.035  -4.084  20.238  1.00  0.00      LIG  
ATOM   6588 H28  LIG     1     -11.476  -2.806  19.102  1.00  0.00      LIG  
ATOM   6589 H29  LIG     1     -12.657  -3.995  19.571  1.00  0.00      LIG  
ATOM   6590 H30  LIG     1     -17.044  -5.133  24.740  1.00  0.00      LIG  
ATOM   6591 H31  LIG     1     -17.795  -6.707  26.473  1.00  0.00      LIG  
ATOM   6592 H32  LIG     1     -16.201  -6.746  27.196  1.00  0.00      LIG  
ATOM   6593 H33  LIG     1     -17.080  -8.625  25.564  1.00  0.00      LIG  
ATOM   6594 H34  LIG     1     -14.272  -7.467  25.635  1.00  0.00      LIG  
ATOM   6595 H35  LIG     1     -16.482  -8.239  23.452  1.00  0.00      LIG  
ATOM   6596 H36  LIG     1     -11.098  -5.680  24.285  1.00  0.00      LIG  
ATOM   6597 H37  LIG     1     -12.320  -6.092  23.081  1.00  0.00      LIG  
ATOM   6598 H38  LIG     1     -12.494  -6.627  24.742  1.00  0.00      LIG  
ATOM   6599 H39  LIG     1     -17.000  -3.235  26.321  1.00  0.00      LIG  
ATOM   6600 H40  LIG     1     -16.712  -4.365  27.659  1.00  0.00      LIG  
ATOM   6601 H41  LIG     1     -18.208  -4.458  26.731  1.00  0.00      LIG  
ATOM   6602 H42  LIG     1     -15.278 -10.188  23.092  1.00  0.00      LIG  
ATOM   6603 H43  LIG     1     -16.381 -10.415  24.458  1.00  0.00      LIG  
ATOM   6604 H44  LIG     1     -14.995 -11.494  24.255  1.00  0.00      LIG  
ATOM   6605 H45  LIG     1     -12.428  -9.036  25.386  1.00  0.00      LIG  
ATOM   6606 H46  LIG     1     -12.759  -9.432  23.691  1.00  0.00      LIG  
ATOM   6607 H47  LIG     1     -12.688 -10.723  24.905  1.00  0.00      LIG  
TER
REMARK  Energy: 272.06
REMARK  SimpleFitness: 272.06
REMARK  FullFitness: -1367.1698
REMARK  InterFull: -24.7827
REMARK  IntraFull: 303.371
REMARK  solvFull: -1929.4
REMARK  surfFull: 283.642
REMARK  extraFull: 0.0
REMARK  deltaGcompsolvpol: -1929.4
REMARK  deltaGcompsolvnonpol: 283.642
REMARK  deltaGprotsolvpol: -1938.72
REMARK  deltaGprotsolvnonpol: 281.59
REMARK  deltaGligsolvpol: -9.92925
REMARK  deltaGligsolvnonpol: 15.1819
REMARK  deltaGvdw: -24.7827
REMARK  deltaGelec: 0.0
REMARK  deltaG: -6.398481
REMARK  Cluster: 0
REMARK  ClusterRank: 8
ATOM   6526 C    LIG     1     -13.164   1.130  20.308  1.00  0.00      LIG  
ATOM   6527 C1   LIG     1     -11.779   1.402  19.800  1.00  0.00      LIG  
ATOM   6528 C2   LIG     1     -10.663   0.663  20.498  1.00  0.00      LIG  
ATOM   6529 C3   LIG     1     -11.224  -0.628  21.123  1.00  0.00      LIG  
ATOM   6530 C4   LIG     1     -12.362  -1.329  20.360  1.00  0.00      LIG  
ATOM   6531 C5   LIG     1     -13.540  -0.349  20.305  1.00  0.00      LIG  
ATOM   6532 C6   LIG     1     -10.179  -1.644  21.514  1.00  0.00      LIG  
ATOM   6533 C7   LIG     1     -10.734  -2.510  22.624  1.00  0.00      LIG  
ATOM   6534 C8   LIG     1     -12.193  -2.962  22.433  1.00  0.00      LIG  
ATOM   6535 C9   LIG     1     -12.701  -2.725  20.981  1.00  0.00      LIG  
ATOM   6536 C10  LIG     1     -12.317  -4.479  22.780  1.00  0.00      LIG  
ATOM   6537 C11  LIG     1     -13.733  -4.885  22.607  1.00  0.00      LIG  
ATOM   6538 C12  LIG     1     -14.349  -4.648  21.272  1.00  0.00      LIG  
ATOM   6539 C13  LIG     1     -14.171  -3.201  20.836  1.00  0.00      LIG  
ATOM   6540 C14  LIG     1     -14.298  -5.332  23.731  1.00  0.00      LIG  
ATOM   6541 C15  LIG     1     -13.327  -5.339  24.854  1.00  0.00      LIG  
ATOM   6542 C16  LIG     1     -12.037  -4.820  24.246  1.00  0.00      LIG  
ATOM   6543 O    LIG     1     -14.638  -3.147  19.491  1.00  0.00      LIG  
ATOM   6544 C17  LIG     1      -9.481   0.475  19.550  1.00  0.00      LIG  
ATOM   6545 C18  LIG     1     -10.168   1.565  21.619  1.00  0.00      LIG  
ATOM   6546 C19  LIG     1     -13.041  -2.139  23.429  1.00  0.00      LIG  
ATOM   6547 C20  LIG     1     -11.962  -1.638  18.913  1.00  0.00      LIG  
ATOM   6548 H    LIG     1     -12.131  -3.413  20.355  1.00  0.00      LIG  
ATOM   6549 C21  LIG     1     -15.742  -5.698  23.929  1.00  0.00      LIG  
ATOM   6550 C22  LIG     1     -15.932  -7.193  24.209  1.00  0.00      LIG  
ATOM   6551 C23  LIG     1     -15.881  -7.610  25.675  1.00  0.00      LIG  
ATOM   6552 C24  LIG     1     -15.569  -9.068  25.781  1.00  0.00      LIG  
ATOM   6553 O1   LIG     1     -17.163  -7.402  26.254  1.00  0.00      LIG  
ATOM   6554 C25  LIG     1     -11.435  -5.409  21.937  1.00  0.00      LIG  
ATOM   6555 O2   LIG     1     -11.552   2.366  19.084  1.00  0.00      LIG  
ATOM   6556 H1   LIG     1     -11.648  -0.283  22.067  1.00  0.00      LIG  
ATOM   6557 C26  LIG     1     -16.383  -4.769  24.949  1.00  0.00      LIG  
ATOM   6558 C27  LIG     1     -14.815  -9.665  26.915  1.00  0.00      LIG  
ATOM   6559 C28  LIG     1     -14.300  -8.844  28.046  1.00  0.00      LIG  
ATOM   6560 C29  LIG     1     -15.008 -11.112  27.200  1.00  0.00      LIG  
ATOM   6561 O3   LIG     1     -14.165  -9.392  25.652  1.00  0.00      LIG  
ATOM   6562 H2   LIG     1     -13.874   1.689  19.692  1.00  0.00      LIG  
ATOM   6563 H3   LIG     1     -13.223   1.528  21.325  1.00  0.00      LIG  
ATOM   6564 H4   LIG     1     -14.138  -0.554  19.413  1.00  0.00      LIG  
ATOM   6565 H5   LIG     1     -14.201  -0.506  21.159  1.00  0.00      LIG  
ATOM   6566 H6   LIG     1      -9.274  -1.155  21.883  1.00  0.00      LIG  
ATOM   6567 H7   LIG     1      -9.886  -2.263  20.663  1.00  0.00      LIG  
ATOM   6568 H8   LIG     1     -10.668  -1.934  23.552  1.00  0.00      LIG  
ATOM   6569 H9   LIG     1     -10.050  -3.345  22.771  1.00  0.00      LIG  
ATOM   6570 H10  LIG     1     -15.413  -4.901  21.255  1.00  0.00      LIG  
ATOM   6571 H11  LIG     1     -13.888  -5.316  20.538  1.00  0.00      LIG  
ATOM   6572 H12  LIG     1     -14.838  -2.569  21.428  1.00  0.00      LIG  
ATOM   6573 H13  LIG     1     -13.185  -6.348  25.251  1.00  0.00      LIG  
ATOM   6574 H14  LIG     1     -13.652  -4.683  25.666  1.00  0.00      LIG  
ATOM   6575 H15  LIG     1     -11.651  -3.977  24.823  1.00  0.00      LIG  
ATOM   6576 H16  LIG     1     -11.273  -5.600  24.317  1.00  0.00      LIG  
ATOM   6577 H17  LIG     1     -15.468  -3.652  19.463  1.00  0.00      LIG  
ATOM   6578 H18  LIG     1      -9.156   1.436  19.140  1.00  0.00      LIG  
ATOM   6579 H19  LIG     1      -9.731  -0.164  18.703  1.00  0.00      LIG  
ATOM   6580 H20  LIG     1      -8.622   0.041  20.066  1.00  0.00      LIG  
ATOM   6581 H21  LIG     1     -10.965   1.789  22.334  1.00  0.00      LIG  
ATOM   6582 H22  LIG     1      -9.801   2.518  21.224  1.00  0.00      LIG  
ATOM   6583 H23  LIG     1      -9.347   1.091  22.164  1.00  0.00      LIG  
ATOM   6584 H24  LIG     1     -13.109  -1.091  23.142  1.00  0.00      LIG  
ATOM   6585 H25  LIG     1     -12.610  -2.156  24.433  1.00  0.00      LIG  
ATOM   6586 H26  LIG     1     -14.069  -2.495  23.515  1.00  0.00      LIG  
ATOM   6587 H27  LIG     1     -11.057  -2.248  18.872  1.00  0.00      LIG  
ATOM   6588 H28  LIG     1     -11.781  -0.735  18.333  1.00  0.00      LIG  
ATOM   6589 H29  LIG     1     -12.743  -2.182  18.382  1.00  0.00      LIG  
ATOM   6590 H30  LIG     1     -16.272  -5.516  22.993  1.00  0.00      LIG  
ATOM   6591 H31  LIG     1     -15.196  -7.761  23.630  1.00  0.00      LIG  
ATOM   6592 H32  LIG     1     -16.910  -7.474  23.813  1.00  0.00      LIG  
ATOM   6593 H33  LIG     1     -15.155  -7.005  26.220  1.00  0.00      LIG  
ATOM   6594 H34  LIG     1     -16.278  -9.688  25.247  1.00  0.00      LIG  
ATOM   6595 H35  LIG     1     -17.776  -7.996  25.789  1.00  0.00      LIG  
ATOM   6596 H36  LIG     1     -10.374  -5.245  22.135  1.00  0.00      LIG  
ATOM   6597 H37  LIG     1     -11.596  -5.294  20.862  1.00  0.00      LIG  
ATOM   6598 H38  LIG     1     -11.638  -6.457  22.178  1.00  0.00      LIG  
ATOM   6599 H39  LIG     1     -16.308  -3.727  24.624  1.00  0.00      LIG  
ATOM   6600 H40  LIG     1     -15.915  -4.845  25.934  1.00  0.00      LIG  
ATOM   6601 H41  LIG     1     -17.444  -5.008  25.060  1.00  0.00      LIG  
ATOM   6602 H42  LIG     1     -15.080  -8.713  28.800  1.00  0.00      LIG  
ATOM   6603 H43  LIG     1     -13.955  -7.858  27.726  1.00  0.00      LIG  
ATOM   6604 H44  LIG     1     -13.455  -9.353  28.519  1.00  0.00      LIG  
ATOM   6605 H45  LIG     1     -15.312 -11.662  26.304  1.00  0.00      LIG  
ATOM   6606 H46  LIG     1     -15.782 -11.242  27.961  1.00  0.00      LIG  
ATOM   6607 H47  LIG     1     -14.079 -11.550  27.574  1.00  0.00      LIG  
TER
REMARK  Energy: 272.06
REMARK  SimpleFitness: 272.06
REMARK  FullFitness: -1367.1698
REMARK  InterFull: -24.7827
REMARK  IntraFull: 303.371
REMARK  solvFull: -1929.4
REMARK  surfFull: 283.642
REMARK  extraFull: 0.0
REMARK  deltaGcompsolvpol: -1929.4
REMARK  deltaGcompsolvnonpol: 283.642
REMARK  deltaGprotsolvpol: -1938.72
REMARK  deltaGprotsolvnonpol: 281.59
REMARK  deltaGligsolvpol: -9.92925
REMARK  deltaGligsolvnonpol: 15.1819
REMARK  deltaGvdw: -24.7827
REMARK  deltaGelec: 0.0
REMARK  deltaG: -6.398481
REMARK  Cluster: 0
REMARK  ClusterRank: 9
ATOM   6526 C    LIG     1     -13.164   1.130  20.308  1.00  0.00      LIG  
ATOM   6527 C1   LIG     1     -11.779   1.402  19.800  1.00  0.00      LIG  
ATOM   6528 C2   LIG     1     -10.663   0.663  20.498  1.00  0.00      LIG  
ATOM   6529 C3   LIG     1     -11.224  -0.628  21.123  1.00  0.00      LIG  
ATOM   6530 C4   LIG     1     -12.362  -1.329  20.360  1.00  0.00      LIG  
ATOM   6531 C5   LIG     1     -13.540  -0.349  20.305  1.00  0.00      LIG  
ATOM   6532 C6   LIG     1     -10.179  -1.644  21.514  1.00  0.00      LIG  
ATOM   6533 C7   LIG     1     -10.734  -2.510  22.624  1.00  0.00      LIG  
ATOM   6534 C8   LIG     1     -12.193  -2.962  22.433  1.00  0.00      LIG  
ATOM   6535 C9   LIG     1     -12.701  -2.725  20.981  1.00  0.00      LIG  
ATOM   6536 C10  LIG     1     -12.317  -4.479  22.780  1.00  0.00      LIG  
ATOM   6537 C11  LIG     1     -13.733  -4.885  22.607  1.00  0.00      LIG  
ATOM   6538 C12  LIG     1     -14.349  -4.648  21.272  1.00  0.00      LIG  
ATOM   6539 C13  LIG     1     -14.171  -3.201  20.836  1.00  0.00      LIG  
ATOM   6540 C14  LIG     1     -14.298  -5.332  23.731  1.00  0.00      LIG  
ATOM   6541 C15  LIG     1     -13.327  -5.339  24.854  1.00  0.00      LIG  
ATOM   6542 C16  LIG     1     -12.037  -4.820  24.246  1.00  0.00      LIG  
ATOM   6543 O    LIG     1     -14.638  -3.147  19.491  1.00  0.00      LIG  
ATOM   6544 C17  LIG     1      -9.481   0.475  19.550  1.00  0.00      LIG  
ATOM   6545 C18  LIG     1     -10.168   1.565  21.619  1.00  0.00      LIG  
ATOM   6546 C19  LIG     1     -13.041  -2.139  23.429  1.00  0.00      LIG  
ATOM   6547 C20  LIG     1     -11.962  -1.638  18.913  1.00  0.00      LIG  
ATOM   6548 H    LIG     1     -12.131  -3.413  20.355  1.00  0.00      LIG  
ATOM   6549 C21  LIG     1     -15.742  -5.698  23.929  1.00  0.00      LIG  
ATOM   6550 C22  LIG     1     -15.932  -7.193  24.209  1.00  0.00      LIG  
ATOM   6551 C23  LIG     1     -15.881  -7.610  25.675  1.00  0.00      LIG  
ATOM   6552 C24  LIG     1     -15.569  -9.068  25.781  1.00  0.00      LIG  
ATOM   6553 O1   LIG     1     -17.163  -7.402  26.254  1.00  0.00      LIG  
ATOM   6554 C25  LIG     1     -11.435  -5.409  21.937  1.00  0.00      LIG  
ATOM   6555 O2   LIG     1     -11.552   2.366  19.084  1.00  0.00      LIG  
ATOM   6556 H1   LIG     1     -11.648  -0.283  22.067  1.00  0.00      LIG  
ATOM   6557 C26  LIG     1     -16.383  -4.769  24.949  1.00  0.00      LIG  
ATOM   6558 C27  LIG     1     -14.815  -9.665  26.915  1.00  0.00      LIG  
ATOM   6559 C28  LIG     1     -14.300  -8.844  28.046  1.00  0.00      LIG  
ATOM   6560 C29  LIG     1     -15.008 -11.112  27.200  1.00  0.00      LIG  
ATOM   6561 O3   LIG     1     -14.165  -9.392  25.652  1.00  0.00      LIG  
ATOM   6562 H2   LIG     1     -13.874   1.689  19.692  1.00  0.00      LIG  
ATOM   6563 H3   LIG     1     -13.223   1.528  21.325  1.00  0.00      LIG  
ATOM   6564 H4   LIG     1     -14.138  -0.554  19.413  1.00  0.00      LIG  
ATOM   6565 H5   LIG     1     -14.201  -0.506  21.159  1.00  0.00      LIG  
ATOM   6566 H6   LIG     1      -9.274  -1.155  21.883  1.00  0.00      LIG  
ATOM   6567 H7   LIG     1      -9.886  -2.263  20.663  1.00  0.00      LIG  
ATOM   6568 H8   LIG     1     -10.668  -1.934  23.552  1.00  0.00      LIG  
ATOM   6569 H9   LIG     1     -10.050  -3.345  22.771  1.00  0.00      LIG  
ATOM   6570 H10  LIG     1     -15.413  -4.901  21.255  1.00  0.00      LIG  
ATOM   6571 H11  LIG     1     -13.888  -5.316  20.538  1.00  0.00      LIG  
ATOM   6572 H12  LIG     1     -14.838  -2.569  21.428  1.00  0.00      LIG  
ATOM   6573 H13  LIG     1     -13.185  -6.348  25.251  1.00  0.00      LIG  
ATOM   6574 H14  LIG     1     -13.652  -4.683  25.666  1.00  0.00      LIG  
ATOM   6575 H15  LIG     1     -11.651  -3.977  24.823  1.00  0.00      LIG  
ATOM   6576 H16  LIG     1     -11.273  -5.600  24.317  1.00  0.00      LIG  
ATOM   6577 H17  LIG     1     -15.468  -3.652  19.463  1.00  0.00      LIG  
ATOM   6578 H18  LIG     1      -9.156   1.436  19.140  1.00  0.00      LIG  
ATOM   6579 H19  LIG     1      -9.731  -0.164  18.703  1.00  0.00      LIG  
ATOM   6580 H20  LIG     1      -8.622   0.041  20.066  1.00  0.00      LIG  
ATOM   6581 H21  LIG     1     -10.965   1.789  22.334  1.00  0.00      LIG  
ATOM   6582 H22  LIG     1      -9.801   2.518  21.224  1.00  0.00      LIG  
ATOM   6583 H23  LIG     1      -9.347   1.091  22.164  1.00  0.00      LIG  
ATOM   6584 H24  LIG     1     -13.109  -1.091  23.142  1.00  0.00      LIG  
ATOM   6585 H25  LIG     1     -12.610  -2.156  24.433  1.00  0.00      LIG  
ATOM   6586 H26  LIG     1     -14.069  -2.495  23.515  1.00  0.00      LIG  
ATOM   6587 H27  LIG     1     -11.057  -2.248  18.872  1.00  0.00      LIG  
ATOM   6588 H28  LIG     1     -11.781  -0.735  18.333  1.00  0.00      LIG  
ATOM   6589 H29  LIG     1     -12.743  -2.182  18.382  1.00  0.00      LIG  
ATOM   6590 H30  LIG     1     -16.272  -5.516  22.993  1.00  0.00      LIG  
ATOM   6591 H31  LIG     1     -15.196  -7.761  23.630  1.00  0.00      LIG  
ATOM   6592 H32  LIG     1     -16.910  -7.474  23.813  1.00  0.00      LIG  
ATOM   6593 H33  LIG     1     -15.155  -7.005  26.220  1.00  0.00      LIG  
ATOM   6594 H34  LIG     1     -16.278  -9.688  25.247  1.00  0.00      LIG  
ATOM   6595 H35  LIG     1     -17.776  -7.996  25.789  1.00  0.00      LIG  
ATOM   6596 H36  LIG     1     -10.374  -5.245  22.135  1.00  0.00      LIG  
ATOM   6597 H37  LIG     1     -11.596  -5.294  20.862  1.00  0.00      LIG  
ATOM   6598 H38  LIG     1     -11.638  -6.457  22.178  1.00  0.00      LIG  
ATOM   6599 H39  LIG     1     -16.308  -3.727  24.624  1.00  0.00      LIG  
ATOM   6600 H40  LIG     1     -15.915  -4.845  25.934  1.00  0.00      LIG  
ATOM   6601 H41  LIG     1     -17.444  -5.008  25.060  1.00  0.00      LIG  
ATOM   6602 H42  LIG     1     -15.080  -8.713  28.800  1.00  0.00      LIG  
ATOM   6603 H43  LIG     1     -13.955  -7.858  27.726  1.00  0.00      LIG  
ATOM   6604 H44  LIG     1     -13.455  -9.353  28.519  1.00  0.00      LIG  
ATOM   6605 H45  LIG     1     -15.312 -11.662  26.304  1.00  0.00      LIG  
ATOM   6606 H46  LIG     1     -15.782 -11.242  27.961  1.00  0.00      LIG  
ATOM   6607 H47  LIG     1     -14.079 -11.550  27.574  1.00  0.00      LIG  
TER
REMARK  Energy: 272.06
REMARK  SimpleFitness: 272.06
REMARK  FullFitness: -1367.1698
REMARK  InterFull: -24.7827
REMARK  IntraFull: 303.371
REMARK  solvFull: -1929.4
REMARK  surfFull: 283.642
REMARK  extraFull: 0.0
REMARK  deltaGcompsolvpol: -1929.4
REMARK  deltaGcompsolvnonpol: 283.642
REMARK  deltaGprotsolvpol: -1938.72
REMARK  deltaGprotsolvnonpol: 281.59
REMARK  deltaGligsolvpol: -9.92925
REMARK  deltaGligsolvnonpol: 15.1819
REMARK  deltaGvdw: -24.7827
REMARK  deltaGelec: 0.0
REMARK  deltaG: -6.398481
REMARK  Cluster: 0
REMARK  ClusterRank: 10
ATOM   6526 C    LIG     1     -13.164   1.130  20.308  1.00  0.00      LIG  
ATOM   6527 C1   LIG     1     -11.779   1.402  19.800  1.00  0.00      LIG  
ATOM   6528 C2   LIG     1     -10.663   0.663  20.498  1.00  0.00      LIG  
ATOM   6529 C3   LIG     1     -11.224  -0.628  21.123  1.00  0.00      LIG  
ATOM   6530 C4   LIG     1     -12.362  -1.329  20.360  1.00  0.00      LIG  
ATOM   6531 C5   LIG     1     -13.540  -0.349  20.305  1.00  0.00      LIG  
ATOM   6532 C6   LIG     1     -10.179  -1.644  21.514  1.00  0.00      LIG  
ATOM   6533 C7   LIG     1     -10.734  -2.510  22.624  1.00  0.00      LIG  
ATOM   6534 C8   LIG     1     -12.193  -2.962  22.433  1.00  0.00      LIG  
ATOM   6535 C9   LIG     1     -12.701  -2.725  20.981  1.00  0.00      LIG  
ATOM   6536 C10  LIG     1     -12.317  -4.479  22.780  1.00  0.00      LIG  
ATOM   6537 C11  LIG     1     -13.733  -4.885  22.607  1.00  0.00      LIG  
ATOM   6538 C12  LIG     1     -14.349  -4.648  21.272  1.00  0.00      LIG  
ATOM   6539 C13  LIG     1     -14.171  -3.201  20.836  1.00  0.00      LIG  
ATOM   6540 C14  LIG     1     -14.298  -5.332  23.731  1.00  0.00      LIG  
ATOM   6541 C15  LIG     1     -13.327  -5.339  24.854  1.00  0.00      LIG  
ATOM   6542 C16  LIG     1     -12.037  -4.820  24.246  1.00  0.00      LIG  
ATOM   6543 O    LIG     1     -14.638  -3.147  19.491  1.00  0.00      LIG  
ATOM   6544 C17  LIG     1      -9.481   0.475  19.550  1.00  0.00      LIG  
ATOM   6545 C18  LIG     1     -10.168   1.565  21.619  1.00  0.00      LIG  
ATOM   6546 C19  LIG     1     -13.041  -2.139  23.429  1.00  0.00      LIG  
ATOM   6547 C20  LIG     1     -11.962  -1.638  18.913  1.00  0.00      LIG  
ATOM   6548 H    LIG     1     -12.131  -3.413  20.355  1.00  0.00      LIG  
ATOM   6549 C21  LIG     1     -15.742  -5.698  23.929  1.00  0.00      LIG  
ATOM   6550 C22  LIG     1     -15.932  -7.193  24.209  1.00  0.00      LIG  
ATOM   6551 C23  LIG     1     -15.881  -7.610  25.675  1.00  0.00      LIG  
ATOM   6552 C24  LIG     1     -15.569  -9.068  25.781  1.00  0.00      LIG  
ATOM   6553 O1   LIG     1     -17.163  -7.402  26.254  1.00  0.00      LIG  
ATOM   6554 C25  LIG     1     -11.435  -5.409  21.937  1.00  0.00      LIG  
ATOM   6555 O2   LIG     1     -11.552   2.366  19.084  1.00  0.00      LIG  
ATOM   6556 H1   LIG     1     -11.648  -0.283  22.067  1.00  0.00      LIG  
ATOM   6557 C26  LIG     1     -16.383  -4.769  24.949  1.00  0.00      LIG  
ATOM   6558 C27  LIG     1     -14.815  -9.665  26.915  1.00  0.00      LIG  
ATOM   6559 C28  LIG     1     -14.300  -8.844  28.046  1.00  0.00      LIG  
ATOM   6560 C29  LIG     1     -15.008 -11.112  27.200  1.00  0.00      LIG  
ATOM   6561 O3   LIG     1     -14.165  -9.392  25.652  1.00  0.00      LIG  
ATOM   6562 H2   LIG     1     -13.874   1.689  19.692  1.00  0.00      LIG  
ATOM   6563 H3   LIG     1     -13.223   1.528  21.325  1.00  0.00      LIG  
ATOM   6564 H4   LIG     1     -14.138  -0.554  19.413  1.00  0.00      LIG  
ATOM   6565 H5   LIG     1     -14.201  -0.506  21.159  1.00  0.00      LIG  
ATOM   6566 H6   LIG     1      -9.274  -1.155  21.883  1.00  0.00      LIG  
ATOM   6567 H7   LIG     1      -9.886  -2.263  20.663  1.00  0.00      LIG  
ATOM   6568 H8   LIG     1     -10.668  -1.934  23.552  1.00  0.00      LIG  
ATOM   6569 H9   LIG     1     -10.050  -3.345  22.771  1.00  0.00      LIG  
ATOM   6570 H10  LIG     1     -15.413  -4.901  21.255  1.00  0.00      LIG  
ATOM   6571 H11  LIG     1     -13.888  -5.316  20.538  1.00  0.00      LIG  
ATOM   6572 H12  LIG     1     -14.838  -2.569  21.428  1.00  0.00      LIG  
ATOM   6573 H13  LIG     1     -13.185  -6.348  25.251  1.00  0.00      LIG  
ATOM   6574 H14  LIG     1     -13.652  -4.683  25.666  1.00  0.00      LIG  
ATOM   6575 H15  LIG     1     -11.651  -3.977  24.823  1.00  0.00      LIG  
ATOM   6576 H16  LIG     1     -11.273  -5.600  24.317  1.00  0.00      LIG  
ATOM   6577 H17  LIG     1     -15.468  -3.652  19.463  1.00  0.00      LIG  
ATOM   6578 H18  LIG     1      -9.156   1.436  19.140  1.00  0.00      LIG  
ATOM   6579 H19  LIG     1      -9.731  -0.164  18.703  1.00  0.00      LIG  
ATOM   6580 H20  LIG     1      -8.622   0.041  20.066  1.00  0.00      LIG  
ATOM   6581 H21  LIG     1     -10.965   1.789  22.334  1.00  0.00      LIG  
ATOM   6582 H22  LIG     1      -9.801   2.518  21.224  1.00  0.00      LIG  
ATOM   6583 H23  LIG     1      -9.347   1.091  22.164  1.00  0.00      LIG  
ATOM   6584 H24  LIG     1     -13.109  -1.091  23.142  1.00  0.00      LIG  
ATOM   6585 H25  LIG     1     -12.610  -2.156  24.433  1.00  0.00      LIG  
ATOM   6586 H26  LIG     1     -14.069  -2.495  23.515  1.00  0.00      LIG  
ATOM   6587 H27  LIG     1     -11.057  -2.248  18.872  1.00  0.00      LIG  
ATOM   6588 H28  LIG     1     -11.781  -0.735  18.333  1.00  0.00      LIG  
ATOM   6589 H29  LIG     1     -12.743  -2.182  18.382  1.00  0.00      LIG  
ATOM   6590 H30  LIG     1     -16.272  -5.516  22.993  1.00  0.00      LIG  
ATOM   6591 H31  LIG     1     -15.196  -7.761  23.630  1.00  0.00      LIG  
ATOM   6592 H32  LIG     1     -16.910  -7.474  23.813  1.00  0.00      LIG  
ATOM   6593 H33  LIG     1     -15.155  -7.005  26.220  1.00  0.00      LIG  
ATOM   6594 H34  LIG     1     -16.278  -9.688  25.247  1.00  0.00      LIG  
ATOM   6595 H35  LIG     1     -17.776  -7.996  25.789  1.00  0.00      LIG  
ATOM   6596 H36  LIG     1     -10.374  -5.245  22.135  1.00  0.00      LIG  
ATOM   6597 H37  LIG     1     -11.596  -5.294  20.862  1.00  0.00      LIG  
ATOM   6598 H38  LIG     1     -11.638  -6.457  22.178  1.00  0.00      LIG  
ATOM   6599 H39  LIG     1     -16.308  -3.727  24.624  1.00  0.00      LIG  
ATOM   6600 H40  LIG     1     -15.915  -4.845  25.934  1.00  0.00      LIG  
ATOM   6601 H41  LIG     1     -17.444  -5.008  25.060  1.00  0.00      LIG  
ATOM   6602 H42  LIG     1     -15.080  -8.713  28.800  1.00  0.00      LIG  
ATOM   6603 H43  LIG     1     -13.955  -7.858  27.726  1.00  0.00      LIG  
ATOM   6604 H44  LIG     1     -13.455  -9.353  28.519  1.00  0.00      LIG  
ATOM   6605 H45  LIG     1     -15.312 -11.662  26.304  1.00  0.00      LIG  
ATOM   6606 H46  LIG     1     -15.782 -11.242  27.961  1.00  0.00      LIG  
ATOM   6607 H47  LIG     1     -14.079 -11.550  27.574  1.00  0.00      LIG  
TER
REMARK  Energy: 272.102
REMARK  SimpleFitness: 272.102
REMARK  FullFitness: -1367.0208
REMARK  InterFull: -24.7918
REMARK  IntraFull: 303.454
REMARK  solvFull: -1929.25
REMARK  surfFull: 283.567
REMARK  extraFull: 0.0
REMARK  deltaGcompsolvpol: -1929.25
REMARK  deltaGcompsolvnonpol: 283.567
REMARK  deltaGprotsolvpol: -1938.72
REMARK  deltaGprotsolvnonpol: 281.59
REMARK  deltaGligsolvpol: -9.93431
REMARK  deltaGligsolvnonpol: 15.1798
REMARK  deltaGvdw: -24.7918
REMARK  deltaGelec: 0.0
REMARK  deltaG: -6.396748
REMARK  Cluster: 0
REMARK  ClusterRank: 11
ATOM   6526 C    LIG     1     -13.300   1.103  20.261  1.00  0.00      LIG  
ATOM   6527 C1   LIG     1     -11.920   1.410  19.761  1.00  0.00      LIG  
ATOM   6528 C2   LIG     1     -10.789   0.706  20.470  1.00  0.00      LIG  
ATOM   6529 C3   LIG     1     -11.318  -0.597  21.100  1.00  0.00      LIG  
ATOM   6530 C4   LIG     1     -12.431  -1.334  20.334  1.00  0.00      LIG  
ATOM   6531 C5   LIG     1     -13.634  -0.387  20.259  1.00  0.00      LIG  
ATOM   6532 C6   LIG     1     -10.248  -1.581  21.505  1.00  0.00      LIG  
ATOM   6533 C7   LIG     1     -10.786  -2.464  22.611  1.00  0.00      LIG  
ATOM   6534 C8   LIG     1     -12.233  -2.951  22.418  1.00  0.00      LIG  
ATOM   6535 C9   LIG     1     -12.740  -2.734  20.962  1.00  0.00      LIG  
ATOM   6536 C10  LIG     1     -12.327  -4.468  22.774  1.00  0.00      LIG  
ATOM   6537 C11  LIG     1     -13.734  -4.903  22.603  1.00  0.00      LIG  
ATOM   6538 C12  LIG     1     -14.352  -4.690  21.264  1.00  0.00      LIG  
ATOM   6539 C13  LIG     1     -14.199  -3.243  20.813  1.00  0.00      LIG  
ATOM   6540 C14  LIG     1     -14.294  -5.350  23.729  1.00  0.00      LIG  
ATOM   6541 C15  LIG     1     -13.325  -5.330  24.854  1.00  0.00      LIG  
ATOM   6542 C16  LIG     1     -12.043  -4.794  24.243  1.00  0.00      LIG  
ATOM   6543 O    LIG     1     -14.658  -3.213  19.465  1.00  0.00      LIG  
ATOM   6544 C17  LIG     1      -9.597   0.547  19.529  1.00  0.00      LIG  
ATOM   6545 C18  LIG     1     -10.326   1.628  21.589  1.00  0.00      LIG  
ATOM   6546 C19  LIG     1     -13.104  -2.140  23.405  1.00  0.00      LIG  
ATOM   6547 C20  LIG     1     -12.009  -1.644  18.894  1.00  0.00      LIG  
ATOM   6548 H    LIG     1     -12.151  -3.413  20.343  1.00  0.00      LIG  
ATOM   6549 C21  LIG     1     -15.734  -5.734  23.927  1.00  0.00      LIG  
ATOM   6550 C22  LIG     1     -15.908  -7.230  24.212  1.00  0.00      LIG  
ATOM   6551 C23  LIG     1     -15.855  -7.642  25.679  1.00  0.00      LIG  
ATOM   6552 C24  LIG     1     -15.528  -9.096  25.793  1.00  0.00      LIG  
ATOM   6553 O1   LIG     1     -17.139  -7.444  26.255  1.00  0.00      LIG  
ATOM   6554 C25  LIG     1     -11.425  -5.385  21.938  1.00  0.00      LIG  
ATOM   6555 O2   LIG     1     -11.714   2.383  19.050  1.00  0.00      LIG  
ATOM   6556 H1   LIG     1     -11.758  -0.257  22.038  1.00  0.00      LIG  
ATOM   6557 C26  LIG     1     -16.387  -4.808  24.942  1.00  0.00      LIG  
ATOM   6558 C27  LIG     1     -14.780  -9.680  26.937  1.00  0.00      LIG  
ATOM   6559 C28  LIG     1     -14.282  -8.850  28.069  1.00  0.00      LIG  
ATOM   6560 C29  LIG     1     -14.964 -11.127  27.228  1.00  0.00      LIG  
ATOM   6561 O3   LIG     1     -14.120  -9.408  25.679  1.00  0.00      LIG  
ATOM   6562 H2   LIG     1     -14.021   1.638  19.638  1.00  0.00      LIG  
ATOM   6563 H3   LIG     1     -13.378   1.502  21.276  1.00  0.00      LIG  
ATOM   6564 H4   LIG     1     -14.215  -0.612  19.361  1.00  0.00      LIG  
ATOM   6565 H5   LIG     1     -14.299  -0.556  21.107  1.00  0.00      LIG  
ATOM   6566 H6   LIG     1      -9.362  -1.064  21.882  1.00  0.00      LIG  
ATOM   6567 H7   LIG     1      -9.927  -2.192  20.658  1.00  0.00      LIG  
ATOM   6568 H8   LIG     1     -10.735  -1.891  23.541  1.00  0.00      LIG  
ATOM   6569 H9   LIG     1     -10.083  -3.284  22.755  1.00  0.00      LIG  
ATOM   6570 H10  LIG     1     -15.410  -4.961  21.247  1.00  0.00      LIG  
ATOM   6571 H11  LIG     1     -13.877  -5.356  20.538  1.00  0.00      LIG  
ATOM   6572 H12  LIG     1     -14.883  -2.620  21.394  1.00  0.00      LIG  
ATOM   6573 H13  LIG     1     -13.167  -6.332  25.261  1.00  0.00      LIG  
ATOM   6574 H14  LIG     1     -13.663  -4.671  25.658  1.00  0.00      LIG  
ATOM   6575 H15  LIG     1     -11.671  -3.941  24.815  1.00  0.00      LIG  
ATOM   6576 H16  LIG     1     -11.268  -5.562  24.319  1.00  0.00      LIG  
ATOM   6577 H17  LIG     1     -15.477  -3.736  19.436  1.00  0.00      LIG  
ATOM   6578 H18  LIG     1      -9.289   1.516  19.126  1.00  0.00      LIG  
ATOM   6579 H19  LIG     1      -9.826  -0.093  18.677  1.00  0.00      LIG  
ATOM   6580 H20  LIG     1      -8.731   0.130  20.049  1.00  0.00      LIG  
ATOM   6581 H21  LIG     1     -11.135   1.831  22.298  1.00  0.00      LIG  
ATOM   6582 H22  LIG     1      -9.985   2.589  21.192  1.00  0.00      LIG  
ATOM   6583 H23  LIG     1      -9.497   1.179  22.142  1.00  0.00      LIG  
ATOM   6584 H24  LIG     1     -13.187  -1.093  23.116  1.00  0.00      LIG  
ATOM   6585 H25  LIG     1     -12.681  -2.148  24.412  1.00  0.00      LIG  
ATOM   6586 H26  LIG     1     -14.126  -2.513  23.483  1.00  0.00      LIG  
ATOM   6587 H27  LIG     1     -11.085  -2.226  18.865  1.00  0.00      LIG  
ATOM   6588 H28  LIG     1     -11.852  -0.741  18.308  1.00  0.00      LIG  
ATOM   6589 H29  LIG     1     -12.769  -2.217  18.362  1.00  0.00      LIG  
ATOM   6590 H30  LIG     1     -16.265  -5.562  22.990  1.00  0.00      LIG  
ATOM   6591 H31  LIG     1     -15.166  -7.793  23.634  1.00  0.00      LIG  
ATOM   6592 H32  LIG     1     -16.885  -7.522  23.817  1.00  0.00      LIG  
ATOM   6593 H33  LIG     1     -15.136  -7.027  26.222  1.00  0.00      LIG  
ATOM   6594 H34  LIG     1     -16.226  -9.726  25.256  1.00  0.00      LIG  
ATOM   6595 H35  LIG     1     -17.747  -8.040  25.784  1.00  0.00      LIG  
ATOM   6596 H36  LIG     1     -10.368  -5.197  22.135  1.00  0.00      LIG  
ATOM   6597 H37  LIG     1     -11.588  -5.281  20.863  1.00  0.00      LIG  
ATOM   6598 H38  LIG     1     -11.608  -6.435  22.187  1.00  0.00      LIG  
ATOM   6599 H39  LIG     1     -16.320  -3.766  24.613  1.00  0.00      LIG  
ATOM   6600 H40  LIG     1     -15.921  -4.876  25.929  1.00  0.00      LIG  
ATOM   6601 H41  LIG     1     -17.446  -5.055  25.051  1.00  0.00      LIG  
ATOM   6602 H42  LIG     1     -15.069  -8.725  28.816  1.00  0.00      LIG  
ATOM   6603 H43  LIG     1     -13.949  -7.860  27.748  1.00  0.00      LIG  
ATOM   6604 H44  LIG     1     -13.435  -9.346  28.549  1.00  0.00      LIG  
ATOM   6605 H45  LIG     1     -15.256 -11.684  26.333  1.00  0.00      LIG  
ATOM   6606 H46  LIG     1     -15.743 -11.259  27.982  1.00  0.00      LIG  
ATOM   6607 H47  LIG     1     -14.035 -11.556  27.612  1.00  0.00      LIG  
TER
REMARK  Energy: 272.102
REMARK  SimpleFitness: 272.102
REMARK  FullFitness: -1367.0208
REMARK  InterFull: -24.7918
REMARK  IntraFull: 303.454
REMARK  solvFull: -1929.25
REMARK  surfFull: 283.567
REMARK  extraFull: 0.0
REMARK  deltaGcompsolvpol: -1929.25
REMARK  deltaGcompsolvnonpol: 283.567
REMARK  deltaGprotsolvpol: -1938.72
REMARK  deltaGprotsolvnonpol: 281.59
REMARK  deltaGligsolvpol: -9.93431
REMARK  deltaGligsolvnonpol: 15.1798
REMARK  deltaGvdw: -24.7918
REMARK  deltaGelec: 0.0
REMARK  deltaG: -6.396748
REMARK  Cluster: 0
REMARK  ClusterRank: 12
ATOM   6526 C    LIG     1     -13.300   1.103  20.261  1.00  0.00      LIG  
ATOM   6527 C1   LIG     1     -11.920   1.410  19.761  1.00  0.00      LIG  
ATOM   6528 C2   LIG     1     -10.789   0.706  20.470  1.00  0.00      LIG  
ATOM   6529 C3   LIG     1     -11.318  -0.597  21.100  1.00  0.00      LIG  
ATOM   6530 C4   LIG     1     -12.431  -1.334  20.334  1.00  0.00      LIG  
ATOM   6531 C5   LIG     1     -13.634  -0.387  20.259  1.00  0.00      LIG  
ATOM   6532 C6   LIG     1     -10.248  -1.581  21.505  1.00  0.00      LIG  
ATOM   6533 C7   LIG     1     -10.786  -2.464  22.611  1.00  0.00      LIG  
ATOM   6534 C8   LIG     1     -12.233  -2.951  22.418  1.00  0.00      LIG  
ATOM   6535 C9   LIG     1     -12.740  -2.734  20.962  1.00  0.00      LIG  
ATOM   6536 C10  LIG     1     -12.327  -4.468  22.774  1.00  0.00      LIG  
ATOM   6537 C11  LIG     1     -13.734  -4.903  22.603  1.00  0.00      LIG  
ATOM   6538 C12  LIG     1     -14.352  -4.690  21.264  1.00  0.00      LIG  
ATOM   6539 C13  LIG     1     -14.199  -3.243  20.813  1.00  0.00      LIG  
ATOM   6540 C14  LIG     1     -14.294  -5.350  23.729  1.00  0.00      LIG  
ATOM   6541 C15  LIG     1     -13.325  -5.330  24.854  1.00  0.00      LIG  
ATOM   6542 C16  LIG     1     -12.043  -4.794  24.243  1.00  0.00      LIG  
ATOM   6543 O    LIG     1     -14.658  -3.213  19.465  1.00  0.00      LIG  
ATOM   6544 C17  LIG     1      -9.597   0.547  19.529  1.00  0.00      LIG  
ATOM   6545 C18  LIG     1     -10.326   1.628  21.589  1.00  0.00      LIG  
ATOM   6546 C19  LIG     1     -13.104  -2.140  23.405  1.00  0.00      LIG  
ATOM   6547 C20  LIG     1     -12.009  -1.644  18.894  1.00  0.00      LIG  
ATOM   6548 H    LIG     1     -12.151  -3.413  20.343  1.00  0.00      LIG  
ATOM   6549 C21  LIG     1     -15.734  -5.734  23.927  1.00  0.00      LIG  
ATOM   6550 C22  LIG     1     -15.908  -7.230  24.212  1.00  0.00      LIG  
ATOM   6551 C23  LIG     1     -15.855  -7.642  25.679  1.00  0.00      LIG  
ATOM   6552 C24  LIG     1     -15.528  -9.096  25.793  1.00  0.00      LIG  
ATOM   6553 O1   LIG     1     -17.139  -7.444  26.255  1.00  0.00      LIG  
ATOM   6554 C25  LIG     1     -11.425  -5.385  21.938  1.00  0.00      LIG  
ATOM   6555 O2   LIG     1     -11.714   2.383  19.050  1.00  0.00      LIG  
ATOM   6556 H1   LIG     1     -11.758  -0.257  22.038  1.00  0.00      LIG  
ATOM   6557 C26  LIG     1     -16.387  -4.808  24.942  1.00  0.00      LIG  
ATOM   6558 C27  LIG     1     -14.780  -9.680  26.937  1.00  0.00      LIG  
ATOM   6559 C28  LIG     1     -14.282  -8.850  28.069  1.00  0.00      LIG  
ATOM   6560 C29  LIG     1     -14.964 -11.127  27.228  1.00  0.00      LIG  
ATOM   6561 O3   LIG     1     -14.120  -9.408  25.679  1.00  0.00      LIG  
ATOM   6562 H2   LIG     1     -14.021   1.638  19.638  1.00  0.00      LIG  
ATOM   6563 H3   LIG     1     -13.378   1.502  21.276  1.00  0.00      LIG  
ATOM   6564 H4   LIG     1     -14.215  -0.612  19.361  1.00  0.00      LIG  
ATOM   6565 H5   LIG     1     -14.299  -0.556  21.107  1.00  0.00      LIG  
ATOM   6566 H6   LIG     1      -9.362  -1.064  21.882  1.00  0.00      LIG  
ATOM   6567 H7   LIG     1      -9.927  -2.192  20.658  1.00  0.00      LIG  
ATOM   6568 H8   LIG     1     -10.735  -1.891  23.541  1.00  0.00      LIG  
ATOM   6569 H9   LIG     1     -10.083  -3.284  22.755  1.00  0.00      LIG  
ATOM   6570 H10  LIG     1     -15.410  -4.961  21.247  1.00  0.00      LIG  
ATOM   6571 H11  LIG     1     -13.877  -5.356  20.538  1.00  0.00      LIG  
ATOM   6572 H12  LIG     1     -14.883  -2.620  21.394  1.00  0.00      LIG  
ATOM   6573 H13  LIG     1     -13.167  -6.332  25.261  1.00  0.00      LIG  
ATOM   6574 H14  LIG     1     -13.663  -4.671  25.658  1.00  0.00      LIG  
ATOM   6575 H15  LIG     1     -11.671  -3.941  24.815  1.00  0.00      LIG  
ATOM   6576 H16  LIG     1     -11.268  -5.562  24.319  1.00  0.00      LIG  
ATOM   6577 H17  LIG     1     -15.477  -3.736  19.436  1.00  0.00      LIG  
ATOM   6578 H18  LIG     1      -9.289   1.516  19.126  1.00  0.00      LIG  
ATOM   6579 H19  LIG     1      -9.826  -0.093  18.677  1.00  0.00      LIG  
ATOM   6580 H20  LIG     1      -8.731   0.130  20.049  1.00  0.00      LIG  
ATOM   6581 H21  LIG     1     -11.135   1.831  22.298  1.00  0.00      LIG  
ATOM   6582 H22  LIG     1      -9.985   2.589  21.192  1.00  0.00      LIG  
ATOM   6583 H23  LIG     1      -9.497   1.179  22.142  1.00  0.00      LIG  
ATOM   6584 H24  LIG     1     -13.187  -1.093  23.116  1.00  0.00      LIG  
ATOM   6585 H25  LIG     1     -12.681  -2.148  24.412  1.00  0.00      LIG  
ATOM   6586 H26  LIG     1     -14.126  -2.513  23.483  1.00  0.00      LIG  
ATOM   6587 H27  LIG     1     -11.085  -2.226  18.865  1.00  0.00      LIG  
ATOM   6588 H28  LIG     1     -11.852  -0.741  18.308  1.00  0.00      LIG  
ATOM   6589 H29  LIG     1     -12.769  -2.217  18.362  1.00  0.00      LIG  
ATOM   6590 H30  LIG     1     -16.265  -5.562  22.990  1.00  0.00      LIG  
ATOM   6591 H31  LIG     1     -15.166  -7.793  23.634  1.00  0.00      LIG  
ATOM   6592 H32  LIG     1     -16.885  -7.522  23.817  1.00  0.00      LIG  
ATOM   6593 H33  LIG     1     -15.136  -7.027  26.222  1.00  0.00      LIG  
ATOM   6594 H34  LIG     1     -16.226  -9.726  25.256  1.00  0.00      LIG  
ATOM   6595 H35  LIG     1     -17.747  -8.040  25.784  1.00  0.00      LIG  
ATOM   6596 H36  LIG     1     -10.368  -5.197  22.135  1.00  0.00      LIG  
ATOM   6597 H37  LIG     1     -11.588  -5.281  20.863  1.00  0.00      LIG  
ATOM   6598 H38  LIG     1     -11.608  -6.435  22.187  1.00  0.00      LIG  
ATOM   6599 H39  LIG     1     -16.320  -3.766  24.613  1.00  0.00      LIG  
ATOM   6600 H40  LIG     1     -15.921  -4.876  25.929  1.00  0.00      LIG  
ATOM   6601 H41  LIG     1     -17.446  -5.055  25.051  1.00  0.00      LIG  
ATOM   6602 H42  LIG     1     -15.069  -8.725  28.816  1.00  0.00      LIG  
ATOM   6603 H43  LIG     1     -13.949  -7.860  27.748  1.00  0.00      LIG  
ATOM   6604 H44  LIG     1     -13.435  -9.346  28.549  1.00  0.00      LIG  
ATOM   6605 H45  LIG     1     -15.256 -11.684  26.333  1.00  0.00      LIG  
ATOM   6606 H46  LIG     1     -15.743 -11.259  27.982  1.00  0.00      LIG  
ATOM   6607 H47  LIG     1     -14.035 -11.556  27.612  1.00  0.00      LIG  
TER
REMARK  Energy: 272.134
REMARK  SimpleFitness: 272.134
REMARK  FullFitness: -1366.958
REMARK  InterFull: -24.7491
REMARK  IntraFull: 303.492
REMARK  solvFull: -1929.25
REMARK  surfFull: 283.549
REMARK  extraFull: 0.0
REMARK  deltaGcompsolvpol: -1929.25
REMARK  deltaGcompsolvnonpol: 283.549
REMARK  deltaGprotsolvpol: -1938.72
REMARK  deltaGprotsolvnonpol: 281.59
REMARK  deltaGligsolvpol: -9.93187
REMARK  deltaGligsolvnonpol: 15.1792
REMARK  deltaGvdw: -24.7491
REMARK  deltaGelec: 0.0
REMARK  deltaG: -6.3945017
REMARK  Cluster: 0
REMARK  ClusterRank: 13
ATOM   6526 C    LIG     1     -13.320   1.096  20.262  1.00  0.00      LIG  
ATOM   6527 C1   LIG     1     -11.943   1.406  19.758  1.00  0.00      LIG  
ATOM   6528 C2   LIG     1     -10.809   0.700  20.460  1.00  0.00      LIG  
ATOM   6529 C3   LIG     1     -11.335  -0.605  21.088  1.00  0.00      LIG  
ATOM   6530 C4   LIG     1     -12.451  -1.340  20.324  1.00  0.00      LIG  
ATOM   6531 C5   LIG     1     -13.654  -0.393  20.256  1.00  0.00      LIG  
ATOM   6532 C6   LIG     1     -10.262  -1.590  21.484  1.00  0.00      LIG  
ATOM   6533 C7   LIG     1     -10.794  -2.476  22.590  1.00  0.00      LIG  
ATOM   6534 C8   LIG     1     -12.242  -2.964  22.401  1.00  0.00      LIG  
ATOM   6535 C9   LIG     1     -12.756  -2.742  20.949  1.00  0.00      LIG  
ATOM   6536 C10  LIG     1     -12.331  -4.483  22.751  1.00  0.00      LIG  
ATOM   6537 C11  LIG     1     -13.738  -4.920  22.582  1.00  0.00      LIG  
ATOM   6538 C12  LIG     1     -14.360  -4.703  21.246  1.00  0.00      LIG  
ATOM   6539 C13  LIG     1     -14.215  -3.253  20.804  1.00  0.00      LIG  
ATOM   6540 C14  LIG     1     -14.295  -5.367  23.709  1.00  0.00      LIG  
ATOM   6541 C15  LIG     1     -13.323  -5.349  24.832  1.00  0.00      LIG  
ATOM   6542 C16  LIG     1     -12.042  -4.815  24.218  1.00  0.00      LIG  
ATOM   6543 O    LIG     1     -14.682  -3.215  19.459  1.00  0.00      LIG  
ATOM   6544 C17  LIG     1      -9.620   0.544  19.515  1.00  0.00      LIG  
ATOM   6545 C18  LIG     1     -10.343   1.620  21.580  1.00  0.00      LIG  
ATOM   6546 C19  LIG     1     -13.108  -2.159  23.397  1.00  0.00      LIG  
ATOM   6547 C20  LIG     1     -12.035  -1.647  18.882  1.00  0.00      LIG  
ATOM   6548 H    LIG     1     -12.171  -3.418  20.325  1.00  0.00      LIG  
ATOM   6549 C21  LIG     1     -15.735  -5.747  23.912  1.00  0.00      LIG  
ATOM   6550 C22  LIG     1     -15.910  -7.239  24.214  1.00  0.00      LIG  
ATOM   6551 C23  LIG     1     -15.851  -7.637  25.685  1.00  0.00      LIG  
ATOM   6552 C24  LIG     1     -15.534  -9.092  25.809  1.00  0.00      LIG  
ATOM   6553 O1   LIG     1     -17.131  -7.426  26.266  1.00  0.00      LIG  
ATOM   6554 C25  LIG     1     -11.429  -5.394  21.908  1.00  0.00      LIG  
ATOM   6555 O2   LIG     1     -11.740   2.380  19.048  1.00  0.00      LIG  
ATOM   6556 H1   LIG     1     -11.770  -0.269  22.030  1.00  0.00      LIG  
ATOM   6557 C26  LIG     1     -16.386  -4.809  24.918  1.00  0.00      LIG  
ATOM   6558 C27  LIG     1     -14.782  -9.675  26.951  1.00  0.00      LIG  
ATOM   6559 C28  LIG     1     -14.278  -8.841  28.078  1.00  0.00      LIG  
ATOM   6560 C29  LIG     1     -14.968 -11.120  27.248  1.00  0.00      LIG  
ATOM   6561 O3   LIG     1     -14.127  -9.410  25.689  1.00  0.00      LIG  
ATOM   6562 H2   LIG     1     -14.044   1.634  19.644  1.00  0.00      LIG  
ATOM   6563 H3   LIG     1     -13.394   1.491  21.279  1.00  0.00      LIG  
ATOM   6564 H4   LIG     1     -14.238  -0.614  19.358  1.00  0.00      LIG  
ATOM   6565 H5   LIG     1     -14.317  -0.566  21.104  1.00  0.00      LIG  
ATOM   6566 H6   LIG     1      -9.374  -1.074  21.857  1.00  0.00      LIG  
ATOM   6567 H7   LIG     1      -9.945  -2.198  20.634  1.00  0.00      LIG  
ATOM   6568 H8   LIG     1     -10.740  -1.905  23.521  1.00  0.00      LIG  
ATOM   6569 H9   LIG     1     -10.090  -3.296  22.730  1.00  0.00      LIG  
ATOM   6570 H10  LIG     1     -15.417  -4.979  21.230  1.00  0.00      LIG  
ATOM   6571 H11  LIG     1     -13.884  -5.362  20.514  1.00  0.00      LIG  
ATOM   6572 H12  LIG     1     -14.897  -2.635  21.394  1.00  0.00      LIG  
ATOM   6573 H13  LIG     1     -13.164  -6.352  25.237  1.00  0.00      LIG  
ATOM   6574 H14  LIG     1     -13.658  -4.691  25.638  1.00  0.00      LIG  
ATOM   6575 H15  LIG     1     -11.664  -3.965  24.790  1.00  0.00      LIG  
ATOM   6576 H16  LIG     1     -11.268  -5.585  24.288  1.00  0.00      LIG  
ATOM   6577 H17  LIG     1     -15.493  -3.751  19.429  1.00  0.00      LIG  
ATOM   6578 H18  LIG     1      -9.316   1.515  19.112  1.00  0.00      LIG  
ATOM   6579 H19  LIG     1      -9.853  -0.095  18.663  1.00  0.00      LIG  
ATOM   6580 H20  LIG     1      -8.752   0.127  20.031  1.00  0.00      LIG  
ATOM   6581 H21  LIG     1     -11.149   1.820  22.293  1.00  0.00      LIG  
ATOM   6582 H22  LIG     1     -10.005   2.582  21.184  1.00  0.00      LIG  
ATOM   6583 H23  LIG     1      -9.510   1.173  22.128  1.00  0.00      LIG  
ATOM   6584 H24  LIG     1     -13.196  -1.112  23.111  1.00  0.00      LIG  
ATOM   6585 H25  LIG     1     -12.679  -2.169  24.401  1.00  0.00      LIG  
ATOM   6586 H26  LIG     1     -14.130  -2.535  23.479  1.00  0.00      LIG  
ATOM   6587 H27  LIG     1     -11.116  -2.237  18.848  1.00  0.00      LIG  
ATOM   6588 H28  LIG     1     -11.872  -0.744  18.299  1.00  0.00      LIG  
ATOM   6589 H29  LIG     1     -12.800  -2.212  18.351  1.00  0.00      LIG  
ATOM   6590 H30  LIG     1     -16.267  -5.585  22.973  1.00  0.00      LIG  
ATOM   6591 H31  LIG     1     -15.171  -7.810  23.640  1.00  0.00      LIG  
ATOM   6592 H32  LIG     1     -16.888  -7.534  23.826  1.00  0.00      LIG  
ATOM   6593 H33  LIG     1     -15.125  -7.022  26.220  1.00  0.00      LIG  
ATOM   6594 H34  LIG     1     -16.237  -9.720  25.277  1.00  0.00      LIG  
ATOM   6595 H35  LIG     1     -17.746  -8.022  25.805  1.00  0.00      LIG  
ATOM   6596 H36  LIG     1     -10.371  -5.207  22.107  1.00  0.00      LIG  
ATOM   6597 H37  LIG     1     -11.592  -5.283  20.834  1.00  0.00      LIG  
ATOM   6598 H38  LIG     1     -11.610  -6.446  22.150  1.00  0.00      LIG  
ATOM   6599 H39  LIG     1     -16.321  -3.771  24.576  1.00  0.00      LIG  
ATOM   6600 H40  LIG     1     -15.917  -4.864  25.904  1.00  0.00      LIG  
ATOM   6601 H41  LIG     1     -17.444  -5.056  25.033  1.00  0.00      LIG  
ATOM   6602 H42  LIG     1     -15.065  -8.702  28.823  1.00  0.00      LIG  
ATOM   6603 H43  LIG     1     -13.932  -7.858  27.749  1.00  0.00      LIG  
ATOM   6604 H44  LIG     1     -13.437  -9.342  28.564  1.00  0.00      LIG  
ATOM   6605 H45  LIG     1     -15.265 -11.680  26.356  1.00  0.00      LIG  
ATOM   6606 H46  LIG     1     -15.744 -11.248  28.007  1.00  0.00      LIG  
ATOM   6607 H47  LIG     1     -14.038 -11.549  27.629  1.00  0.00      LIG  
TER
REMARK  Energy: 272.134
REMARK  SimpleFitness: 272.134
REMARK  FullFitness: -1366.958
REMARK  InterFull: -24.7491
REMARK  IntraFull: 303.492
REMARK  solvFull: -1929.25
REMARK  surfFull: 283.549
REMARK  extraFull: 0.0
REMARK  deltaGcompsolvpol: -1929.25
REMARK  deltaGcompsolvnonpol: 283.549
REMARK  deltaGprotsolvpol: -1938.72
REMARK  deltaGprotsolvnonpol: 281.59
REMARK  deltaGligsolvpol: -9.93187
REMARK  deltaGligsolvnonpol: 15.1792
REMARK  deltaGvdw: -24.7491
REMARK  deltaGelec: 0.0
REMARK  deltaG: -6.3945017
REMARK  Cluster: 0
REMARK  ClusterRank: 14
ATOM   6526 C    LIG     1     -13.320   1.096  20.262  1.00  0.00      LIG  
ATOM   6527 C1   LIG     1     -11.943   1.406  19.758  1.00  0.00      LIG  
ATOM   6528 C2   LIG     1     -10.809   0.700  20.460  1.00  0.00      LIG  
ATOM   6529 C3   LIG     1     -11.335  -0.605  21.088  1.00  0.00      LIG  
ATOM   6530 C4   LIG     1     -12.451  -1.340  20.324  1.00  0.00      LIG  
ATOM   6531 C5   LIG     1     -13.654  -0.393  20.256  1.00  0.00      LIG  
ATOM   6532 C6   LIG     1     -10.262  -1.590  21.484  1.00  0.00      LIG  
ATOM   6533 C7   LIG     1     -10.794  -2.476  22.590  1.00  0.00      LIG  
ATOM   6534 C8   LIG     1     -12.242  -2.964  22.401  1.00  0.00      LIG  
ATOM   6535 C9   LIG     1     -12.756  -2.742  20.949  1.00  0.00      LIG  
ATOM   6536 C10  LIG     1     -12.331  -4.483  22.751  1.00  0.00      LIG  
ATOM   6537 C11  LIG     1     -13.738  -4.920  22.582  1.00  0.00      LIG  
ATOM   6538 C12  LIG     1     -14.360  -4.703  21.246  1.00  0.00      LIG  
ATOM   6539 C13  LIG     1     -14.215  -3.253  20.804  1.00  0.00      LIG  
ATOM   6540 C14  LIG     1     -14.295  -5.367  23.709  1.00  0.00      LIG  
ATOM   6541 C15  LIG     1     -13.323  -5.349  24.832  1.00  0.00      LIG  
ATOM   6542 C16  LIG     1     -12.042  -4.815  24.218  1.00  0.00      LIG  
ATOM   6543 O    LIG     1     -14.682  -3.215  19.459  1.00  0.00      LIG  
ATOM   6544 C17  LIG     1      -9.620   0.544  19.515  1.00  0.00      LIG  
ATOM   6545 C18  LIG     1     -10.343   1.620  21.580  1.00  0.00      LIG  
ATOM   6546 C19  LIG     1     -13.108  -2.159  23.397  1.00  0.00      LIG  
ATOM   6547 C20  LIG     1     -12.035  -1.647  18.882  1.00  0.00      LIG  
ATOM   6548 H    LIG     1     -12.171  -3.418  20.325  1.00  0.00      LIG  
ATOM   6549 C21  LIG     1     -15.735  -5.747  23.912  1.00  0.00      LIG  
ATOM   6550 C22  LIG     1     -15.910  -7.239  24.214  1.00  0.00      LIG  
ATOM   6551 C23  LIG     1     -15.851  -7.637  25.685  1.00  0.00      LIG  
ATOM   6552 C24  LIG     1     -15.534  -9.092  25.809  1.00  0.00      LIG  
ATOM   6553 O1   LIG     1     -17.131  -7.426  26.266  1.00  0.00      LIG  
ATOM   6554 C25  LIG     1     -11.429  -5.394  21.908  1.00  0.00      LIG  
ATOM   6555 O2   LIG     1     -11.740   2.380  19.048  1.00  0.00      LIG  
ATOM   6556 H1   LIG     1     -11.770  -0.269  22.030  1.00  0.00      LIG  
ATOM   6557 C26  LIG     1     -16.386  -4.809  24.918  1.00  0.00      LIG  
ATOM   6558 C27  LIG     1     -14.782  -9.675  26.951  1.00  0.00      LIG  
ATOM   6559 C28  LIG     1     -14.278  -8.841  28.078  1.00  0.00      LIG  
ATOM   6560 C29  LIG     1     -14.968 -11.120  27.248  1.00  0.00      LIG  
ATOM   6561 O3   LIG     1     -14.127  -9.410  25.689  1.00  0.00      LIG  
ATOM   6562 H2   LIG     1     -14.044   1.634  19.644  1.00  0.00      LIG  
ATOM   6563 H3   LIG     1     -13.394   1.491  21.279  1.00  0.00      LIG  
ATOM   6564 H4   LIG     1     -14.238  -0.614  19.358  1.00  0.00      LIG  
ATOM   6565 H5   LIG     1     -14.317  -0.566  21.104  1.00  0.00      LIG  
ATOM   6566 H6   LIG     1      -9.374  -1.074  21.857  1.00  0.00      LIG  
ATOM   6567 H7   LIG     1      -9.945  -2.198  20.634  1.00  0.00      LIG  
ATOM   6568 H8   LIG     1     -10.740  -1.905  23.521  1.00  0.00      LIG  
ATOM   6569 H9   LIG     1     -10.090  -3.296  22.730  1.00  0.00      LIG  
ATOM   6570 H10  LIG     1     -15.417  -4.979  21.230  1.00  0.00      LIG  
ATOM   6571 H11  LIG     1     -13.884  -5.362  20.514  1.00  0.00      LIG  
ATOM   6572 H12  LIG     1     -14.897  -2.635  21.394  1.00  0.00      LIG  
ATOM   6573 H13  LIG     1     -13.164  -6.352  25.237  1.00  0.00      LIG  
ATOM   6574 H14  LIG     1     -13.658  -4.691  25.638  1.00  0.00      LIG  
ATOM   6575 H15  LIG     1     -11.664  -3.965  24.790  1.00  0.00      LIG  
ATOM   6576 H16  LIG     1     -11.268  -5.585  24.288  1.00  0.00      LIG  
ATOM   6577 H17  LIG     1     -15.493  -3.751  19.429  1.00  0.00      LIG  
ATOM   6578 H18  LIG     1      -9.316   1.515  19.112  1.00  0.00      LIG  
ATOM   6579 H19  LIG     1      -9.853  -0.095  18.663  1.00  0.00      LIG  
ATOM   6580 H20  LIG     1      -8.752   0.127  20.031  1.00  0.00      LIG  
ATOM   6581 H21  LIG     1     -11.149   1.820  22.293  1.00  0.00      LIG  
ATOM   6582 H22  LIG     1     -10.005   2.582  21.184  1.00  0.00      LIG  
ATOM   6583 H23  LIG     1      -9.510   1.173  22.128  1.00  0.00      LIG  
ATOM   6584 H24  LIG     1     -13.196  -1.112  23.111  1.00  0.00      LIG  
ATOM   6585 H25  LIG     1     -12.679  -2.169  24.401  1.00  0.00      LIG  
ATOM   6586 H26  LIG     1     -14.130  -2.535  23.479  1.00  0.00      LIG  
ATOM   6587 H27  LIG     1     -11.116  -2.237  18.848  1.00  0.00      LIG  
ATOM   6588 H28  LIG     1     -11.872  -0.744  18.299  1.00  0.00      LIG  
ATOM   6589 H29  LIG     1     -12.800  -2.212  18.351  1.00  0.00      LIG  
ATOM   6590 H30  LIG     1     -16.267  -5.585  22.973  1.00  0.00      LIG  
ATOM   6591 H31  LIG     1     -15.171  -7.810  23.640  1.00  0.00      LIG  
ATOM   6592 H32  LIG     1     -16.888  -7.534  23.826  1.00  0.00      LIG  
ATOM   6593 H33  LIG     1     -15.125  -7.022  26.220  1.00  0.00      LIG  
ATOM   6594 H34  LIG     1     -16.237  -9.720  25.277  1.00  0.00      LIG  
ATOM   6595 H35  LIG     1     -17.746  -8.022  25.805  1.00  0.00      LIG  
ATOM   6596 H36  LIG     1     -10.371  -5.207  22.107  1.00  0.00      LIG  
ATOM   6597 H37  LIG     1     -11.592  -5.283  20.834  1.00  0.00      LIG  
ATOM   6598 H38  LIG     1     -11.610  -6.446  22.150  1.00  0.00      LIG  
ATOM   6599 H39  LIG     1     -16.321  -3.771  24.576  1.00  0.00      LIG  
ATOM   6600 H40  LIG     1     -15.917  -4.864  25.904  1.00  0.00      LIG  
ATOM   6601 H41  LIG     1     -17.444  -5.056  25.033  1.00  0.00      LIG  
ATOM   6602 H42  LIG     1     -15.065  -8.702  28.823  1.00  0.00      LIG  
ATOM   6603 H43  LIG     1     -13.932  -7.858  27.749  1.00  0.00      LIG  
ATOM   6604 H44  LIG     1     -13.437  -9.342  28.564  1.00  0.00      LIG  
ATOM   6605 H45  LIG     1     -15.265 -11.680  26.356  1.00  0.00      LIG  
ATOM   6606 H46  LIG     1     -15.744 -11.248  28.007  1.00  0.00      LIG  
ATOM   6607 H47  LIG     1     -14.038 -11.549  27.629  1.00  0.00      LIG  
TER
REMARK  Energy: 272.134
REMARK  SimpleFitness: 272.134
REMARK  FullFitness: -1366.958
REMARK  InterFull: -24.7491
REMARK  IntraFull: 303.492
REMARK  solvFull: -1929.25
REMARK  surfFull: 283.549
REMARK  extraFull: 0.0
REMARK  deltaGcompsolvpol: -1929.25
REMARK  deltaGcompsolvnonpol: 283.549
REMARK  deltaGprotsolvpol: -1938.72
REMARK  deltaGprotsolvnonpol: 281.59
REMARK  deltaGligsolvpol: -9.93187
REMARK  deltaGligsolvnonpol: 15.1792
REMARK  deltaGvdw: -24.7491
REMARK  deltaGelec: 0.0
REMARK  deltaG: -6.3945017
REMARK  Cluster: 0
REMARK  ClusterRank: 15
ATOM   6526 C    LIG     1     -13.320   1.096  20.262  1.00  0.00      LIG  
ATOM   6527 C1   LIG     1     -11.943   1.406  19.758  1.00  0.00      LIG  
ATOM   6528 C2   LIG     1     -10.809   0.700  20.460  1.00  0.00      LIG  
ATOM   6529 C3   LIG     1     -11.335  -0.605  21.088  1.00  0.00      LIG  
ATOM   6530 C4   LIG     1     -12.451  -1.340  20.324  1.00  0.00      LIG  
ATOM   6531 C5   LIG     1     -13.654  -0.393  20.256  1.00  0.00      LIG  
ATOM   6532 C6   LIG     1     -10.262  -1.590  21.484  1.00  0.00      LIG  
ATOM   6533 C7   LIG     1     -10.794  -2.476  22.590  1.00  0.00      LIG  
ATOM   6534 C8   LIG     1     -12.242  -2.964  22.401  1.00  0.00      LIG  
ATOM   6535 C9   LIG     1     -12.756  -2.742  20.949  1.00  0.00      LIG  
ATOM   6536 C10  LIG     1     -12.331  -4.483  22.751  1.00  0.00      LIG  
ATOM   6537 C11  LIG     1     -13.738  -4.920  22.582  1.00  0.00      LIG  
ATOM   6538 C12  LIG     1     -14.360  -4.703  21.246  1.00  0.00      LIG  
ATOM   6539 C13  LIG     1     -14.215  -3.253  20.804  1.00  0.00      LIG  
ATOM   6540 C14  LIG     1     -14.295  -5.367  23.709  1.00  0.00      LIG  
ATOM   6541 C15  LIG     1     -13.323  -5.349  24.832  1.00  0.00      LIG  
ATOM   6542 C16  LIG     1     -12.042  -4.815  24.218  1.00  0.00      LIG  
ATOM   6543 O    LIG     1     -14.682  -3.215  19.459  1.00  0.00      LIG  
ATOM   6544 C17  LIG     1      -9.620   0.544  19.515  1.00  0.00      LIG  
ATOM   6545 C18  LIG     1     -10.343   1.620  21.580  1.00  0.00      LIG  
ATOM   6546 C19  LIG     1     -13.108  -2.159  23.397  1.00  0.00      LIG  
ATOM   6547 C20  LIG     1     -12.035  -1.647  18.882  1.00  0.00      LIG  
ATOM   6548 H    LIG     1     -12.171  -3.418  20.325  1.00  0.00      LIG  
ATOM   6549 C21  LIG     1     -15.735  -5.747  23.912  1.00  0.00      LIG  
ATOM   6550 C22  LIG     1     -15.910  -7.239  24.214  1.00  0.00      LIG  
ATOM   6551 C23  LIG     1     -15.851  -7.637  25.685  1.00  0.00      LIG  
ATOM   6552 C24  LIG     1     -15.534  -9.092  25.809  1.00  0.00      LIG  
ATOM   6553 O1   LIG     1     -17.131  -7.426  26.266  1.00  0.00      LIG  
ATOM   6554 C25  LIG     1     -11.429  -5.394  21.908  1.00  0.00      LIG  
ATOM   6555 O2   LIG     1     -11.740   2.380  19.048  1.00  0.00      LIG  
ATOM   6556 H1   LIG     1     -11.770  -0.269  22.030  1.00  0.00      LIG  
ATOM   6557 C26  LIG     1     -16.386  -4.809  24.918  1.00  0.00      LIG  
ATOM   6558 C27  LIG     1     -14.782  -9.675  26.951  1.00  0.00      LIG  
ATOM   6559 C28  LIG     1     -14.278  -8.841  28.078  1.00  0.00      LIG  
ATOM   6560 C29  LIG     1     -14.968 -11.120  27.248  1.00  0.00      LIG  
ATOM   6561 O3   LIG     1     -14.127  -9.410  25.689  1.00  0.00      LIG  
ATOM   6562 H2   LIG     1     -14.044   1.634  19.644  1.00  0.00      LIG  
ATOM   6563 H3   LIG     1     -13.394   1.491  21.279  1.00  0.00      LIG  
ATOM   6564 H4   LIG     1     -14.238  -0.614  19.358  1.00  0.00      LIG  
ATOM   6565 H5   LIG     1     -14.317  -0.566  21.104  1.00  0.00      LIG  
ATOM   6566 H6   LIG     1      -9.374  -1.074  21.857  1.00  0.00      LIG  
ATOM   6567 H7   LIG     1      -9.945  -2.198  20.634  1.00  0.00      LIG  
ATOM   6568 H8   LIG     1     -10.740  -1.905  23.521  1.00  0.00      LIG  
ATOM   6569 H9   LIG     1     -10.090  -3.296  22.730  1.00  0.00      LIG  
ATOM   6570 H10  LIG     1     -15.417  -4.979  21.230  1.00  0.00      LIG  
ATOM   6571 H11  LIG     1     -13.884  -5.362  20.514  1.00  0.00      LIG  
ATOM   6572 H12  LIG     1     -14.897  -2.635  21.394  1.00  0.00      LIG  
ATOM   6573 H13  LIG     1     -13.164  -6.352  25.237  1.00  0.00      LIG  
ATOM   6574 H14  LIG     1     -13.658  -4.691  25.638  1.00  0.00      LIG  
ATOM   6575 H15  LIG     1     -11.664  -3.965  24.790  1.00  0.00      LIG  
ATOM   6576 H16  LIG     1     -11.268  -5.585  24.288  1.00  0.00      LIG  
ATOM   6577 H17  LIG     1     -15.493  -3.751  19.429  1.00  0.00      LIG  
ATOM   6578 H18  LIG     1      -9.316   1.515  19.112  1.00  0.00      LIG  
ATOM   6579 H19  LIG     1      -9.853  -0.095  18.663  1.00  0.00      LIG  
ATOM   6580 H20  LIG     1      -8.752   0.127  20.031  1.00  0.00      LIG  
ATOM   6581 H21  LIG     1     -11.149   1.820  22.293  1.00  0.00      LIG  
ATOM   6582 H22  LIG     1     -10.005   2.582  21.184  1.00  0.00      LIG  
ATOM   6583 H23  LIG     1      -9.510   1.173  22.128  1.00  0.00      LIG  
ATOM   6584 H24  LIG     1     -13.196  -1.112  23.111  1.00  0.00      LIG  
ATOM   6585 H25  LIG     1     -12.679  -2.169  24.401  1.00  0.00      LIG  
ATOM   6586 H26  LIG     1     -14.130  -2.535  23.479  1.00  0.00      LIG  
ATOM   6587 H27  LIG     1     -11.116  -2.237  18.848  1.00  0.00      LIG  
ATOM   6588 H28  LIG     1     -11.872  -0.744  18.299  1.00  0.00      LIG  
ATOM   6589 H29  LIG     1     -12.800  -2.212  18.351  1.00  0.00      LIG  
ATOM   6590 H30  LIG     1     -16.267  -5.585  22.973  1.00  0.00      LIG  
ATOM   6591 H31  LIG     1     -15.171  -7.810  23.640  1.00  0.00      LIG  
ATOM   6592 H32  LIG     1     -16.888  -7.534  23.826  1.00  0.00      LIG  
ATOM   6593 H33  LIG     1     -15.125  -7.022  26.220  1.00  0.00      LIG  
ATOM   6594 H34  LIG     1     -16.237  -9.720  25.277  1.00  0.00      LIG  
ATOM   6595 H35  LIG     1     -17.746  -8.022  25.805  1.00  0.00      LIG  
ATOM   6596 H36  LIG     1     -10.371  -5.207  22.107  1.00  0.00      LIG  
ATOM   6597 H37  LIG     1     -11.592  -5.283  20.834  1.00  0.00      LIG  
ATOM   6598 H38  LIG     1     -11.610  -6.446  22.150  1.00  0.00      LIG  
ATOM   6599 H39  LIG     1     -16.321  -3.771  24.576  1.00  0.00      LIG  
ATOM   6600 H40  LIG     1     -15.917  -4.864  25.904  1.00  0.00      LIG  
ATOM   6601 H41  LIG     1     -17.444  -5.056  25.033  1.00  0.00      LIG  
ATOM   6602 H42  LIG     1     -15.065  -8.702  28.823  1.00  0.00      LIG  
ATOM   6603 H43  LIG     1     -13.932  -7.858  27.749  1.00  0.00      LIG  
ATOM   6604 H44  LIG     1     -13.437  -9.342  28.564  1.00  0.00      LIG  
ATOM   6605 H45  LIG     1     -15.265 -11.680  26.356  1.00  0.00      LIG  
ATOM   6606 H46  LIG     1     -15.744 -11.248  28.007  1.00  0.00      LIG  
ATOM   6607 H47  LIG     1     -14.038 -11.549  27.629  1.00  0.00      LIG  
TER
REMARK  Energy: 269.476
REMARK  SimpleFitness: 269.476
REMARK  FullFitness: -1370.4713
REMARK  InterFull: -25.7553
REMARK  IntraFull: 301.215
REMARK  solvFull: -1928.88
REMARK  surfFull: 282.949
REMARK  extraFull: 0.0
REMARK  deltaGcompsolvpol: -1928.88
REMARK  deltaGcompsolvnonpol: 282.949
REMARK  deltaGprotsolvpol: -1938.72
REMARK  deltaGprotsolvnonpol: 281.59
REMARK  deltaGligsolvpol: -8.72651
REMARK  deltaGligsolvnonpol: 15.4807
REMARK  deltaGvdw: -25.7553
REMARK  deltaGelec: 0.0
REMARK  deltaG: -6.6260953
REMARK  Cluster: 1
REMARK  ClusterRank: 0
ATOM   6526 C    LIG     1      -8.681  -2.792  21.093  1.00  0.00      LIG  
ATOM   6527 C1   LIG     1      -8.311  -3.344  19.748  1.00  0.00      LIG  
ATOM   6528 C2   LIG     1      -8.760  -4.756  19.468  1.00  0.00      LIG  
ATOM   6529 C3   LIG     1      -9.985  -5.077  20.343  1.00  0.00      LIG  
ATOM   6530 C4   LIG     1     -10.960  -3.919  20.617  1.00  0.00      LIG  
ATOM   6531 C5   LIG     1     -10.178  -2.852  21.392  1.00  0.00      LIG  
ATOM   6532 C6   LIG     1     -10.762  -6.298  19.918  1.00  0.00      LIG  
ATOM   6533 C7   LIG     1     -11.483  -6.858  21.127  1.00  0.00      LIG  
ATOM   6534 C8   LIG     1     -12.167  -5.810  22.021  1.00  0.00      LIG  
ATOM   6535 C9   LIG     1     -12.260  -4.418  21.329  1.00  0.00      LIG  
ATOM   6536 C10  LIG     1     -13.604  -6.288  22.406  1.00  0.00      LIG  
ATOM   6537 C11  LIG     1     -14.253  -5.270  23.279  1.00  0.00      LIG  
ATOM   6538 C12  LIG     1     -14.325  -3.888  22.726  1.00  0.00      LIG  
ATOM   6539 C13  LIG     1     -12.958  -3.401  22.267  1.00  0.00      LIG  
ATOM   6540 C14  LIG     1     -14.607  -5.750  24.478  1.00  0.00      LIG  
ATOM   6541 C15  LIG     1     -14.246  -7.182  24.602  1.00  0.00      LIG  
ATOM   6542 C16  LIG     1     -13.638  -7.554  23.264  1.00  0.00      LIG  
ATOM   6543 O    LIG     1     -13.194  -2.142  21.643  1.00  0.00      LIG  
ATOM   6544 C17  LIG     1      -8.954  -4.966  17.971  1.00  0.00      LIG  
ATOM   6545 C18  LIG     1      -7.617  -5.675  19.877  1.00  0.00      LIG  
ATOM   6546 C19  LIG     1     -11.303  -5.723  23.294  1.00  0.00      LIG  
ATOM   6547 C20  LIG     1     -11.449  -3.270  19.314  1.00  0.00      LIG  
ATOM   6548 H    LIG     1     -12.956  -4.547  20.499  1.00  0.00      LIG  
ATOM   6549 C21  LIG     1     -15.278  -5.126  25.674  1.00  0.00      LIG  
ATOM   6550 C22  LIG     1     -14.294  -4.658  26.747  1.00  0.00      LIG  
ATOM   6551 C23  LIG     1     -13.204  -3.685  26.299  1.00  0.00      LIG  
ATOM   6552 C24  LIG     1     -12.137  -3.608  27.341  1.00  0.00      LIG  
ATOM   6553 O1   LIG     1     -13.739  -2.385  26.115  1.00  0.00      LIG  
ATOM   6554 C25  LIG     1     -14.528  -6.554  21.209  1.00  0.00      LIG  
ATOM   6555 O2   LIG     1      -7.453  -2.805  19.063  1.00  0.00      LIG  
ATOM   6556 H1   LIG     1      -9.541  -5.348  21.302  1.00  0.00      LIG  
ATOM   6557 C26  LIG     1     -16.342  -4.087  25.375  1.00  0.00      LIG  
ATOM   6558 C27  LIG     1     -10.747  -3.156  27.064  1.00  0.00      LIG  
ATOM   6559 C28  LIG     1     -10.332  -2.704  25.707  1.00  0.00      LIG  
ATOM   6560 C29  LIG     1      -9.919  -2.656  28.194  1.00  0.00      LIG  
ATOM   6561 O3   LIG     1     -11.066  -4.564  27.157  1.00  0.00      LIG  
ATOM   6562 H2   LIG     1      -8.339  -1.755  21.148  1.00  0.00      LIG  
ATOM   6563 H3   LIG     1      -8.129  -3.363  21.845  1.00  0.00      LIG  
ATOM   6564 H4   LIG     1     -10.611  -1.869  21.187  1.00  0.00      LIG  
ATOM   6565 H5   LIG     1     -10.277  -3.013  22.467  1.00  0.00      LIG  
ATOM   6566 H6   LIG     1     -10.098  -7.072  19.527  1.00  0.00      LIG  
ATOM   6567 H7   LIG     1     -11.476  -6.057  19.127  1.00  0.00      LIG  
ATOM   6568 H8   LIG     1     -10.743  -7.398  21.723  1.00  0.00      LIG  
ATOM   6569 H9   LIG     1     -12.172  -7.630  20.790  1.00  0.00      LIG  
ATOM   6570 H10  LIG     1     -14.709  -3.174  23.453  1.00  0.00      LIG  
ATOM   6571 H11  LIG     1     -15.032  -3.863  21.892  1.00  0.00      LIG  
ATOM   6572 H12  LIG     1     -12.338  -3.207  23.146  1.00  0.00      LIG  
ATOM   6573 H13  LIG     1     -15.129  -7.793  24.809  1.00  0.00      LIG  
ATOM   6574 H14  LIG     1     -13.521  -7.328  25.407  1.00  0.00      LIG  
ATOM   6575 H15  LIG     1     -12.660  -8.020  23.400  1.00  0.00      LIG  
ATOM   6576 H16  LIG     1     -14.264  -8.317  22.791  1.00  0.00      LIG  
ATOM   6577 H17  LIG     1     -13.823  -1.662  22.209  1.00  0.00      LIG  
ATOM   6578 H18  LIG     1      -8.053  -4.688  17.416  1.00  0.00      LIG  
ATOM   6579 H19  LIG     1      -9.775  -4.369  17.572  1.00  0.00      LIG  
ATOM   6580 H20  LIG     1      -9.159  -6.013  17.747  1.00  0.00      LIG  
ATOM   6581 H21  LIG     1      -7.378  -5.568  20.940  1.00  0.00      LIG  
ATOM   6582 H22  LIG     1      -6.709  -5.450  19.310  1.00  0.00      LIG  
ATOM   6583 H23  LIG     1      -7.874  -6.721  19.691  1.00  0.00      LIG  
ATOM   6584 H24  LIG     1     -10.352  -5.221  23.116  1.00  0.00      LIG  
ATOM   6585 H25  LIG     1     -11.060  -6.714  23.685  1.00  0.00      LIG  
ATOM   6586 H26  LIG     1     -11.789  -5.175  24.096  1.00  0.00      LIG  
ATOM   6587 H27  LIG     1     -11.870  -4.013  18.632  1.00  0.00      LIG  
ATOM   6588 H28  LIG     1     -10.651  -2.746  18.790  1.00  0.00      LIG  
ATOM   6589 H29  LIG     1     -12.224  -2.525  19.493  1.00  0.00      LIG  
ATOM   6590 H30  LIG     1     -15.844  -5.943  26.131  1.00  0.00      LIG  
ATOM   6591 H31  LIG     1     -13.812  -5.549  27.162  1.00  0.00      LIG  
ATOM   6592 H32  LIG     1     -14.869  -4.206  27.561  1.00  0.00      LIG  
ATOM   6593 H33  LIG     1     -12.783  -3.997  25.348  1.00  0.00      LIG  
ATOM   6594 H34  LIG     1     -12.534  -3.470  28.337  1.00  0.00      LIG  
ATOM   6595 H35  LIG     1     -14.492  -2.481  25.508  1.00  0.00      LIG  
ATOM   6596 H36  LIG     1     -14.188  -7.411  20.625  1.00  0.00      LIG  
ATOM   6597 H37  LIG     1     -14.610  -5.700  20.533  1.00  0.00      LIG  
ATOM   6598 H38  LIG     1     -15.542  -6.792  21.547  1.00  0.00      LIG  
ATOM   6599 H39  LIG     1     -17.017  -4.438  24.590  1.00  0.00      LIG  
ATOM   6600 H40  LIG     1     -15.916  -3.135  25.058  1.00  0.00      LIG  
ATOM   6601 H41  LIG     1     -16.935  -3.893  26.273  1.00  0.00      LIG  
ATOM   6602 H42  LIG     1     -10.610  -1.658  25.560  1.00  0.00      LIG  
ATOM   6603 H43  LIG     1     -10.789  -3.297  24.912  1.00  0.00      LIG  
ATOM   6604 H44  LIG     1      -9.247  -2.789  25.602  1.00  0.00      LIG  
ATOM   6605 H45  LIG     1     -10.258  -3.060  29.152  1.00  0.00      LIG  
ATOM   6606 H46  LIG     1      -9.973  -1.565  28.243  1.00  0.00      LIG  
ATOM   6607 H47  LIG     1      -8.874  -2.943  28.051  1.00  0.00      LIG  
TER
REMARK  Energy: 269.476
REMARK  SimpleFitness: 269.476
REMARK  FullFitness: -1370.4713
REMARK  InterFull: -25.7553
REMARK  IntraFull: 301.215
REMARK  solvFull: -1928.88
REMARK  surfFull: 282.949
REMARK  extraFull: 0.0
REMARK  deltaGcompsolvpol: -1928.88
REMARK  deltaGcompsolvnonpol: 282.949
REMARK  deltaGprotsolvpol: -1938.72
REMARK  deltaGprotsolvnonpol: 281.59
REMARK  deltaGligsolvpol: -8.72651
REMARK  deltaGligsolvnonpol: 15.4807
REMARK  deltaGvdw: -25.7553
REMARK  deltaGelec: 0.0
REMARK  deltaG: -6.6260953
REMARK  Cluster: 1
REMARK  ClusterRank: 1
ATOM   6526 C    LIG     1      -8.681  -2.792  21.093  1.00  0.00      LIG  
ATOM   6527 C1   LIG     1      -8.311  -3.344  19.748  1.00  0.00      LIG  
ATOM   6528 C2   LIG     1      -8.760  -4.756  19.468  1.00  0.00      LIG  
ATOM   6529 C3   LIG     1      -9.985  -5.077  20.343  1.00  0.00      LIG  
ATOM   6530 C4   LIG     1     -10.960  -3.919  20.617  1.00  0.00      LIG  
ATOM   6531 C5   LIG     1     -10.178  -2.852  21.392  1.00  0.00      LIG  
ATOM   6532 C6   LIG     1     -10.762  -6.298  19.918  1.00  0.00      LIG  
ATOM   6533 C7   LIG     1     -11.483  -6.858  21.127  1.00  0.00      LIG  
ATOM   6534 C8   LIG     1     -12.167  -5.810  22.021  1.00  0.00      LIG  
ATOM   6535 C9   LIG     1     -12.260  -4.418  21.329  1.00  0.00      LIG  
ATOM   6536 C10  LIG     1     -13.604  -6.288  22.406  1.00  0.00      LIG  
ATOM   6537 C11  LIG     1     -14.253  -5.270  23.279  1.00  0.00      LIG  
ATOM   6538 C12  LIG     1     -14.325  -3.888  22.726  1.00  0.00      LIG  
ATOM   6539 C13  LIG     1     -12.958  -3.401  22.267  1.00  0.00      LIG  
ATOM   6540 C14  LIG     1     -14.607  -5.750  24.478  1.00  0.00      LIG  
ATOM   6541 C15  LIG     1     -14.246  -7.182  24.602  1.00  0.00      LIG  
ATOM   6542 C16  LIG     1     -13.638  -7.554  23.264  1.00  0.00      LIG  
ATOM   6543 O    LIG     1     -13.194  -2.142  21.643  1.00  0.00      LIG  
ATOM   6544 C17  LIG     1      -8.954  -4.966  17.971  1.00  0.00      LIG  
ATOM   6545 C18  LIG     1      -7.617  -5.675  19.877  1.00  0.00      LIG  
ATOM   6546 C19  LIG     1     -11.303  -5.723  23.294  1.00  0.00      LIG  
ATOM   6547 C20  LIG     1     -11.449  -3.270  19.314  1.00  0.00      LIG  
ATOM   6548 H    LIG     1     -12.956  -4.547  20.499  1.00  0.00      LIG  
ATOM   6549 C21  LIG     1     -15.278  -5.126  25.674  1.00  0.00      LIG  
ATOM   6550 C22  LIG     1     -14.294  -4.658  26.747  1.00  0.00      LIG  
ATOM   6551 C23  LIG     1     -13.204  -3.685  26.299  1.00  0.00      LIG  
ATOM   6552 C24  LIG     1     -12.137  -3.608  27.341  1.00  0.00      LIG  
ATOM   6553 O1   LIG     1     -13.739  -2.385  26.115  1.00  0.00      LIG  
ATOM   6554 C25  LIG     1     -14.528  -6.554  21.209  1.00  0.00      LIG  
ATOM   6555 O2   LIG     1      -7.453  -2.805  19.063  1.00  0.00      LIG  
ATOM   6556 H1   LIG     1      -9.541  -5.348  21.302  1.00  0.00      LIG  
ATOM   6557 C26  LIG     1     -16.342  -4.087  25.375  1.00  0.00      LIG  
ATOM   6558 C27  LIG     1     -10.747  -3.156  27.064  1.00  0.00      LIG  
ATOM   6559 C28  LIG     1     -10.332  -2.704  25.707  1.00  0.00      LIG  
ATOM   6560 C29  LIG     1      -9.919  -2.656  28.194  1.00  0.00      LIG  
ATOM   6561 O3   LIG     1     -11.066  -4.564  27.157  1.00  0.00      LIG  
ATOM   6562 H2   LIG     1      -8.339  -1.755  21.148  1.00  0.00      LIG  
ATOM   6563 H3   LIG     1      -8.129  -3.363  21.845  1.00  0.00      LIG  
ATOM   6564 H4   LIG     1     -10.611  -1.869  21.187  1.00  0.00      LIG  
ATOM   6565 H5   LIG     1     -10.277  -3.013  22.467  1.00  0.00      LIG  
ATOM   6566 H6   LIG     1     -10.098  -7.072  19.527  1.00  0.00      LIG  
ATOM   6567 H7   LIG     1     -11.476  -6.057  19.127  1.00  0.00      LIG  
ATOM   6568 H8   LIG     1     -10.743  -7.398  21.723  1.00  0.00      LIG  
ATOM   6569 H9   LIG     1     -12.172  -7.630  20.790  1.00  0.00      LIG  
ATOM   6570 H10  LIG     1     -14.709  -3.174  23.453  1.00  0.00      LIG  
ATOM   6571 H11  LIG     1     -15.032  -3.863  21.892  1.00  0.00      LIG  
ATOM   6572 H12  LIG     1     -12.338  -3.207  23.146  1.00  0.00      LIG  
ATOM   6573 H13  LIG     1     -15.129  -7.793  24.809  1.00  0.00      LIG  
ATOM   6574 H14  LIG     1     -13.521  -7.328  25.407  1.00  0.00      LIG  
ATOM   6575 H15  LIG     1     -12.660  -8.020  23.400  1.00  0.00      LIG  
ATOM   6576 H16  LIG     1     -14.264  -8.317  22.791  1.00  0.00      LIG  
ATOM   6577 H17  LIG     1     -13.823  -1.662  22.209  1.00  0.00      LIG  
ATOM   6578 H18  LIG     1      -8.053  -4.688  17.416  1.00  0.00      LIG  
ATOM   6579 H19  LIG     1      -9.775  -4.369  17.572  1.00  0.00      LIG  
ATOM   6580 H20  LIG     1      -9.159  -6.013  17.747  1.00  0.00      LIG  
ATOM   6581 H21  LIG     1      -7.378  -5.568  20.940  1.00  0.00      LIG  
ATOM   6582 H22  LIG     1      -6.709  -5.450  19.310  1.00  0.00      LIG  
ATOM   6583 H23  LIG     1      -7.874  -6.721  19.691  1.00  0.00      LIG  
ATOM   6584 H24  LIG     1     -10.352  -5.221  23.116  1.00  0.00      LIG  
ATOM   6585 H25  LIG     1     -11.060  -6.714  23.685  1.00  0.00      LIG  
ATOM   6586 H26  LIG     1     -11.789  -5.175  24.096  1.00  0.00      LIG  
ATOM   6587 H27  LIG     1     -11.870  -4.013  18.632  1.00  0.00      LIG  
ATOM   6588 H28  LIG     1     -10.651  -2.746  18.790  1.00  0.00      LIG  
ATOM   6589 H29  LIG     1     -12.224  -2.525  19.493  1.00  0.00      LIG  
ATOM   6590 H30  LIG     1     -15.844  -5.943  26.131  1.00  0.00      LIG  
ATOM   6591 H31  LIG     1     -13.812  -5.549  27.162  1.00  0.00      LIG  
ATOM   6592 H32  LIG     1     -14.869  -4.206  27.561  1.00  0.00      LIG  
ATOM   6593 H33  LIG     1     -12.783  -3.997  25.348  1.00  0.00      LIG  
ATOM   6594 H34  LIG     1     -12.534  -3.470  28.337  1.00  0.00      LIG  
ATOM   6595 H35  LIG     1     -14.492  -2.481  25.508  1.00  0.00      LIG  
ATOM   6596 H36  LIG     1     -14.188  -7.411  20.625  1.00  0.00      LIG  
ATOM   6597 H37  LIG     1     -14.610  -5.700  20.533  1.00  0.00      LIG  
ATOM   6598 H38  LIG     1     -15.542  -6.792  21.547  1.00  0.00      LIG  
ATOM   6599 H39  LIG     1     -17.017  -4.438  24.590  1.00  0.00      LIG  
ATOM   6600 H40  LIG     1     -15.916  -3.135  25.058  1.00  0.00      LIG  
ATOM   6601 H41  LIG     1     -16.935  -3.893  26.273  1.00  0.00      LIG  
ATOM   6602 H42  LIG     1     -10.610  -1.658  25.560  1.00  0.00      LIG  
ATOM   6603 H43  LIG     1     -10.789  -3.297  24.912  1.00  0.00      LIG  
ATOM   6604 H44  LIG     1      -9.247  -2.789  25.602  1.00  0.00      LIG  
ATOM   6605 H45  LIG     1     -10.258  -3.060  29.152  1.00  0.00      LIG  
ATOM   6606 H46  LIG     1      -9.973  -1.565  28.243  1.00  0.00      LIG  
ATOM   6607 H47  LIG     1      -8.874  -2.943  28.051  1.00  0.00      LIG  
TER
REMARK  Energy: 269.55
REMARK  SimpleFitness: 269.55
REMARK  FullFitness: -1370.2788
REMARK  InterFull: -25.5357
REMARK  IntraFull: 301.125
REMARK  solvFull: -1928.88
REMARK  surfFull: 283.012
REMARK  extraFull: 0.0
REMARK  deltaGcompsolvpol: -1928.88
REMARK  deltaGcompsolvnonpol: 283.012
REMARK  deltaGprotsolvpol: -1938.72
REMARK  deltaGprotsolvnonpol: 281.59
REMARK  deltaGligsolvpol: -8.72346
REMARK  deltaGligsolvnonpol: 15.4675
REMARK  deltaGvdw: -25.5357
REMARK  deltaGelec: 0.0
REMARK  deltaG: -6.5983
REMARK  Cluster: 1
REMARK  ClusterRank: 2
ATOM   6526 C    LIG     1      -8.592  -2.803  21.044  1.00  0.00      LIG  
ATOM   6527 C1   LIG     1      -8.246  -3.359  19.694  1.00  0.00      LIG  
ATOM   6528 C2   LIG     1      -8.711  -4.768  19.424  1.00  0.00      LIG  
ATOM   6529 C3   LIG     1      -9.924  -5.078  20.319  1.00  0.00      LIG  
ATOM   6530 C4   LIG     1     -10.887  -3.912  20.603  1.00  0.00      LIG  
ATOM   6531 C5   LIG     1     -10.085  -2.847  21.362  1.00  0.00      LIG  
ATOM   6532 C6   LIG     1     -10.715  -6.295  19.910  1.00  0.00      LIG  
ATOM   6533 C7   LIG     1     -11.418  -6.846  21.133  1.00  0.00      LIG  
ATOM   6534 C8   LIG     1     -12.087  -5.789  22.029  1.00  0.00      LIG  
ATOM   6535 C9   LIG     1     -12.180  -4.400  21.334  1.00  0.00      LIG  
ATOM   6536 C10  LIG     1     -13.522  -6.259  22.429  1.00  0.00      LIG  
ATOM   6537 C11  LIG     1     -14.164  -5.234  23.298  1.00  0.00      LIG  
ATOM   6538 C12  LIG     1     -14.227  -3.852  22.744  1.00  0.00      LIG  
ATOM   6539 C13  LIG     1     -12.859  -3.376  22.278  1.00  0.00      LIG  
ATOM   6540 C14  LIG     1     -14.534  -5.714  24.493  1.00  0.00      LIG  
ATOM   6541 C15  LIG     1     -14.185  -7.149  24.619  1.00  0.00      LIG  
ATOM   6542 C16  LIG     1     -13.554  -7.521  23.293  1.00  0.00      LIG  
ATOM   6543 O    LIG     1     -13.089  -2.115  21.658  1.00  0.00      LIG  
ATOM   6544 C17  LIG     1      -8.930  -4.978  17.930  1.00  0.00      LIG  
ATOM   6545 C18  LIG     1      -7.569  -5.697  19.814  1.00  0.00      LIG  
ATOM   6546 C19  LIG     1     -11.211  -5.697  23.295  1.00  0.00      LIG  
ATOM   6547 C20  LIG     1     -11.394  -3.266  19.306  1.00  0.00      LIG  
ATOM   6548 H    LIG     1     -12.889  -4.528  20.515  1.00  0.00      LIG  
ATOM   6549 C21  LIG     1     -15.219  -5.085  25.678  1.00  0.00      LIG  
ATOM   6550 C22  LIG     1     -14.244  -4.625  26.762  1.00  0.00      LIG  
ATOM   6551 C23  LIG     1     -13.138  -3.664  26.328  1.00  0.00      LIG  
ATOM   6552 C24  LIG     1     -12.090  -3.595  27.390  1.00  0.00      LIG  
ATOM   6553 O1   LIG     1     -13.661  -2.360  26.133  1.00  0.00      LIG  
ATOM   6554 C25  LIG     1     -14.459  -6.529  21.244  1.00  0.00      LIG  
ATOM   6555 O2   LIG     1      -7.395  -2.828  18.996  1.00  0.00      LIG  
ATOM   6556 H1   LIG     1      -9.468  -5.348  21.273  1.00  0.00      LIG  
ATOM   6557 C26  LIG     1     -16.272  -4.039  25.365  1.00  0.00      LIG  
ATOM   6558 C27  LIG     1     -10.687  -3.169  27.140  1.00  0.00      LIG  
ATOM   6559 C28  LIG     1     -10.238  -2.728  25.790  1.00  0.00      LIG  
ATOM   6560 C29  LIG     1      -9.870  -2.683  28.285  1.00  0.00      LIG  
ATOM   6561 O3   LIG     1     -11.032  -4.571  27.231  1.00  0.00      LIG  
ATOM   6562 H2   LIG     1      -8.236  -1.771  21.094  1.00  0.00      LIG  
ATOM   6563 H3   LIG     1      -8.035  -3.381  21.787  1.00  0.00      LIG  
ATOM   6564 H4   LIG     1     -10.512  -1.861  21.156  1.00  0.00      LIG  
ATOM   6565 H5   LIG     1     -10.173  -3.000  22.440  1.00  0.00      LIG  
ATOM   6566 H6   LIG     1     -10.062  -7.075  19.510  1.00  0.00      LIG  
ATOM   6567 H7   LIG     1     -11.442  -6.054  19.131  1.00  0.00      LIG  
ATOM   6568 H8   LIG     1     -10.668  -7.380  21.723  1.00  0.00      LIG  
ATOM   6569 H9   LIG     1     -12.112  -7.620  20.812  1.00  0.00      LIG  
ATOM   6570 H10  LIG     1     -14.602  -3.135  23.472  1.00  0.00      LIG  
ATOM   6571 H11  LIG     1     -14.937  -3.824  21.913  1.00  0.00      LIG  
ATOM   6572 H12  LIG     1     -12.231  -3.187  23.152  1.00  0.00      LIG  
ATOM   6573 H13  LIG     1     -15.077  -7.753  24.807  1.00  0.00      LIG  
ATOM   6574 H14  LIG     1     -13.477  -7.303  25.438  1.00  0.00      LIG  
ATOM   6575 H15  LIG     1     -12.573  -7.974  23.449  1.00  0.00      LIG  
ATOM   6576 H16  LIG     1     -14.160  -8.296  22.815  1.00  0.00      LIG  
ATOM   6577 H17  LIG     1     -13.711  -1.630  22.228  1.00  0.00      LIG  
ATOM   6578 H18  LIG     1      -8.034  -4.713  17.361  1.00  0.00      LIG  
ATOM   6579 H19  LIG     1      -9.750  -4.373  17.542  1.00  0.00      LIG  
ATOM   6580 H20  LIG     1      -9.150  -6.022  17.713  1.00  0.00      LIG  
ATOM   6581 H21  LIG     1      -7.313  -5.592  20.873  1.00  0.00      LIG  
ATOM   6582 H22  LIG     1      -6.669  -5.479  19.232  1.00  0.00      LIG  
ATOM   6583 H23  LIG     1      -7.839  -6.740  19.632  1.00  0.00      LIG  
ATOM   6584 H24  LIG     1     -10.258  -5.204  23.102  1.00  0.00      LIG  
ATOM   6585 H25  LIG     1     -10.971  -6.685  23.693  1.00  0.00      LIG  
ATOM   6586 H26  LIG     1     -11.686  -5.138  24.096  1.00  0.00      LIG  
ATOM   6587 H27  LIG     1     -11.821  -4.010  18.630  1.00  0.00      LIG  
ATOM   6588 H28  LIG     1     -10.602  -2.742  18.773  1.00  0.00      LIG  
ATOM   6589 H29  LIG     1     -12.167  -2.522  19.492  1.00  0.00      LIG  
ATOM   6590 H30  LIG     1     -15.795  -5.898  26.128  1.00  0.00      LIG  
ATOM   6591 H31  LIG     1     -13.774  -5.520  27.183  1.00  0.00      LIG  
ATOM   6592 H32  LIG     1     -14.824  -4.166  27.568  1.00  0.00      LIG  
ATOM   6593 H33  LIG     1     -12.704  -3.984  25.385  1.00  0.00      LIG  
ATOM   6594 H34  LIG     1     -12.505  -3.444  28.376  1.00  0.00      LIG  
ATOM   6595 H35  LIG     1     -14.424  -2.457  25.539  1.00  0.00      LIG  
ATOM   6596 H36  LIG     1     -14.127  -7.387  20.658  1.00  0.00      LIG  
ATOM   6597 H37  LIG     1     -14.550  -5.677  20.567  1.00  0.00      LIG  
ATOM   6598 H38  LIG     1     -15.469  -6.767  21.594  1.00  0.00      LIG  
ATOM   6599 H39  LIG     1     -16.941  -4.385  24.572  1.00  0.00      LIG  
ATOM   6600 H40  LIG     1     -15.836  -3.090  25.055  1.00  0.00      LIG  
ATOM   6601 H41  LIG     1     -16.875  -3.841  26.255  1.00  0.00      LIG  
ATOM   6602 H42  LIG     1     -10.485  -1.673  25.641  1.00  0.00      LIG  
ATOM   6603 H43  LIG     1     -10.699  -3.306  24.987  1.00  0.00      LIG  
ATOM   6604 H44  LIG     1      -9.154  -2.840  25.702  1.00  0.00      LIG  
ATOM   6605 H45  LIG     1     -10.230  -3.086  29.236  1.00  0.00      LIG  
ATOM   6606 H46  LIG     1      -9.913  -1.592  28.337  1.00  0.00      LIG  
ATOM   6607 H47  LIG     1      -8.827  -2.982  28.157  1.00  0.00      LIG  
TER
REMARK  Energy: 269.55
REMARK  SimpleFitness: 269.55
REMARK  FullFitness: -1370.2788
REMARK  InterFull: -25.5357
REMARK  IntraFull: 301.125
REMARK  solvFull: -1928.88
REMARK  surfFull: 283.012
REMARK  extraFull: 0.0
REMARK  deltaGcompsolvpol: -1928.88
REMARK  deltaGcompsolvnonpol: 283.012
REMARK  deltaGprotsolvpol: -1938.72
REMARK  deltaGprotsolvnonpol: 281.59
REMARK  deltaGligsolvpol: -8.72346
REMARK  deltaGligsolvnonpol: 15.4675
REMARK  deltaGvdw: -25.5357
REMARK  deltaGelec: 0.0
REMARK  deltaG: -6.5983
REMARK  Cluster: 1
REMARK  ClusterRank: 3
ATOM   6526 C    LIG     1      -8.592  -2.803  21.044  1.00  0.00      LIG  
ATOM   6527 C1   LIG     1      -8.246  -3.359  19.694  1.00  0.00      LIG  
ATOM   6528 C2   LIG     1      -8.711  -4.768  19.424  1.00  0.00      LIG  
ATOM   6529 C3   LIG     1      -9.924  -5.078  20.319  1.00  0.00      LIG  
ATOM   6530 C4   LIG     1     -10.887  -3.912  20.603  1.00  0.00      LIG  
ATOM   6531 C5   LIG     1     -10.085  -2.847  21.362  1.00  0.00      LIG  
ATOM   6532 C6   LIG     1     -10.715  -6.295  19.910  1.00  0.00      LIG  
ATOM   6533 C7   LIG     1     -11.418  -6.846  21.133  1.00  0.00      LIG  
ATOM   6534 C8   LIG     1     -12.087  -5.789  22.029  1.00  0.00      LIG  
ATOM   6535 C9   LIG     1     -12.180  -4.400  21.334  1.00  0.00      LIG  
ATOM   6536 C10  LIG     1     -13.522  -6.259  22.429  1.00  0.00      LIG  
ATOM   6537 C11  LIG     1     -14.164  -5.234  23.298  1.00  0.00      LIG  
ATOM   6538 C12  LIG     1     -14.227  -3.852  22.744  1.00  0.00      LIG  
ATOM   6539 C13  LIG     1     -12.859  -3.376  22.278  1.00  0.00      LIG  
ATOM   6540 C14  LIG     1     -14.534  -5.714  24.493  1.00  0.00      LIG  
ATOM   6541 C15  LIG     1     -14.185  -7.149  24.619  1.00  0.00      LIG  
ATOM   6542 C16  LIG     1     -13.554  -7.521  23.293  1.00  0.00      LIG  
ATOM   6543 O    LIG     1     -13.089  -2.115  21.658  1.00  0.00      LIG  
ATOM   6544 C17  LIG     1      -8.930  -4.978  17.930  1.00  0.00      LIG  
ATOM   6545 C18  LIG     1      -7.569  -5.697  19.814  1.00  0.00      LIG  
ATOM   6546 C19  LIG     1     -11.211  -5.697  23.295  1.00  0.00      LIG  
ATOM   6547 C20  LIG     1     -11.394  -3.266  19.306  1.00  0.00      LIG  
ATOM   6548 H    LIG     1     -12.889  -4.528  20.515  1.00  0.00      LIG  
ATOM   6549 C21  LIG     1     -15.219  -5.085  25.678  1.00  0.00      LIG  
ATOM   6550 C22  LIG     1     -14.244  -4.625  26.762  1.00  0.00      LIG  
ATOM   6551 C23  LIG     1     -13.138  -3.664  26.328  1.00  0.00      LIG  
ATOM   6552 C24  LIG     1     -12.090  -3.595  27.390  1.00  0.00      LIG  
ATOM   6553 O1   LIG     1     -13.661  -2.360  26.133  1.00  0.00      LIG  
ATOM   6554 C25  LIG     1     -14.459  -6.529  21.244  1.00  0.00      LIG  
ATOM   6555 O2   LIG     1      -7.395  -2.828  18.996  1.00  0.00      LIG  
ATOM   6556 H1   LIG     1      -9.468  -5.348  21.273  1.00  0.00      LIG  
ATOM   6557 C26  LIG     1     -16.272  -4.039  25.365  1.00  0.00      LIG  
ATOM   6558 C27  LIG     1     -10.687  -3.169  27.140  1.00  0.00      LIG  
ATOM   6559 C28  LIG     1     -10.238  -2.728  25.790  1.00  0.00      LIG  
ATOM   6560 C29  LIG     1      -9.870  -2.683  28.285  1.00  0.00      LIG  
ATOM   6561 O3   LIG     1     -11.032  -4.571  27.231  1.00  0.00      LIG  
ATOM   6562 H2   LIG     1      -8.236  -1.771  21.094  1.00  0.00      LIG  
ATOM   6563 H3   LIG     1      -8.035  -3.381  21.787  1.00  0.00      LIG  
ATOM   6564 H4   LIG     1     -10.512  -1.861  21.156  1.00  0.00      LIG  
ATOM   6565 H5   LIG     1     -10.173  -3.000  22.440  1.00  0.00      LIG  
ATOM   6566 H6   LIG     1     -10.062  -7.075  19.510  1.00  0.00      LIG  
ATOM   6567 H7   LIG     1     -11.442  -6.054  19.131  1.00  0.00      LIG  
ATOM   6568 H8   LIG     1     -10.668  -7.380  21.723  1.00  0.00      LIG  
ATOM   6569 H9   LIG     1     -12.112  -7.620  20.812  1.00  0.00      LIG  
ATOM   6570 H10  LIG     1     -14.602  -3.135  23.472  1.00  0.00      LIG  
ATOM   6571 H11  LIG     1     -14.937  -3.824  21.913  1.00  0.00      LIG  
ATOM   6572 H12  LIG     1     -12.231  -3.187  23.152  1.00  0.00      LIG  
ATOM   6573 H13  LIG     1     -15.077  -7.753  24.807  1.00  0.00      LIG  
ATOM   6574 H14  LIG     1     -13.477  -7.303  25.438  1.00  0.00      LIG  
ATOM   6575 H15  LIG     1     -12.573  -7.974  23.449  1.00  0.00      LIG  
ATOM   6576 H16  LIG     1     -14.160  -8.296  22.815  1.00  0.00      LIG  
ATOM   6577 H17  LIG     1     -13.711  -1.630  22.228  1.00  0.00      LIG  
ATOM   6578 H18  LIG     1      -8.034  -4.713  17.361  1.00  0.00      LIG  
ATOM   6579 H19  LIG     1      -9.750  -4.373  17.542  1.00  0.00      LIG  
ATOM   6580 H20  LIG     1      -9.150  -6.022  17.713  1.00  0.00      LIG  
ATOM   6581 H21  LIG     1      -7.313  -5.592  20.873  1.00  0.00      LIG  
ATOM   6582 H22  LIG     1      -6.669  -5.479  19.232  1.00  0.00      LIG  
ATOM   6583 H23  LIG     1      -7.839  -6.740  19.632  1.00  0.00      LIG  
ATOM   6584 H24  LIG     1     -10.258  -5.204  23.102  1.00  0.00      LIG  
ATOM   6585 H25  LIG     1     -10.971  -6.685  23.693  1.00  0.00      LIG  
ATOM   6586 H26  LIG     1     -11.686  -5.138  24.096  1.00  0.00      LIG  
ATOM   6587 H27  LIG     1     -11.821  -4.010  18.630  1.00  0.00      LIG  
ATOM   6588 H28  LIG     1     -10.602  -2.742  18.773  1.00  0.00      LIG  
ATOM   6589 H29  LIG     1     -12.167  -2.522  19.492  1.00  0.00      LIG  
ATOM   6590 H30  LIG     1     -15.795  -5.898  26.128  1.00  0.00      LIG  
ATOM   6591 H31  LIG     1     -13.774  -5.520  27.183  1.00  0.00      LIG  
ATOM   6592 H32  LIG     1     -14.824  -4.166  27.568  1.00  0.00      LIG  
ATOM   6593 H33  LIG     1     -12.704  -3.984  25.385  1.00  0.00      LIG  
ATOM   6594 H34  LIG     1     -12.505  -3.444  28.376  1.00  0.00      LIG  
ATOM   6595 H35  LIG     1     -14.424  -2.457  25.539  1.00  0.00      LIG  
ATOM   6596 H36  LIG     1     -14.127  -7.387  20.658  1.00  0.00      LIG  
ATOM   6597 H37  LIG     1     -14.550  -5.677  20.567  1.00  0.00      LIG  
ATOM   6598 H38  LIG     1     -15.469  -6.767  21.594  1.00  0.00      LIG  
ATOM   6599 H39  LIG     1     -16.941  -4.385  24.572  1.00  0.00      LIG  
ATOM   6600 H40  LIG     1     -15.836  -3.090  25.055  1.00  0.00      LIG  
ATOM   6601 H41  LIG     1     -16.875  -3.841  26.255  1.00  0.00      LIG  
ATOM   6602 H42  LIG     1     -10.485  -1.673  25.641  1.00  0.00      LIG  
ATOM   6603 H43  LIG     1     -10.699  -3.306  24.987  1.00  0.00      LIG  
ATOM   6604 H44  LIG     1      -9.154  -2.840  25.702  1.00  0.00      LIG  
ATOM   6605 H45  LIG     1     -10.230  -3.086  29.236  1.00  0.00      LIG  
ATOM   6606 H46  LIG     1      -9.913  -1.592  28.337  1.00  0.00      LIG  
ATOM   6607 H47  LIG     1      -8.827  -2.982  28.157  1.00  0.00      LIG  
TER
REMARK  Energy: 269.55
REMARK  SimpleFitness: 269.55
REMARK  FullFitness: -1370.2788
REMARK  InterFull: -25.5357
REMARK  IntraFull: 301.125
REMARK  solvFull: -1928.88
REMARK  surfFull: 283.012
REMARK  extraFull: 0.0
REMARK  deltaGcompsolvpol: -1928.88
REMARK  deltaGcompsolvnonpol: 283.012
REMARK  deltaGprotsolvpol: -1938.72
REMARK  deltaGprotsolvnonpol: 281.59
REMARK  deltaGligsolvpol: -8.72346
REMARK  deltaGligsolvnonpol: 15.4675
REMARK  deltaGvdw: -25.5357
REMARK  deltaGelec: 0.0
REMARK  deltaG: -6.5983
REMARK  Cluster: 1
REMARK  ClusterRank: 4
ATOM   6526 C    LIG     1      -8.592  -2.803  21.044  1.00  0.00      LIG  
ATOM   6527 C1   LIG     1      -8.246  -3.359  19.694  1.00  0.00      LIG  
ATOM   6528 C2   LIG     1      -8.711  -4.768  19.424  1.00  0.00      LIG  
ATOM   6529 C3   LIG     1      -9.924  -5.078  20.319  1.00  0.00      LIG  
ATOM   6530 C4   LIG     1     -10.887  -3.912  20.603  1.00  0.00      LIG  
ATOM   6531 C5   LIG     1     -10.085  -2.847  21.362  1.00  0.00      LIG  
ATOM   6532 C6   LIG     1     -10.715  -6.295  19.910  1.00  0.00      LIG  
ATOM   6533 C7   LIG     1     -11.418  -6.846  21.133  1.00  0.00      LIG  
ATOM   6534 C8   LIG     1     -12.087  -5.789  22.029  1.00  0.00      LIG  
ATOM   6535 C9   LIG     1     -12.180  -4.400  21.334  1.00  0.00      LIG  
ATOM   6536 C10  LIG     1     -13.522  -6.259  22.429  1.00  0.00      LIG  
ATOM   6537 C11  LIG     1     -14.164  -5.234  23.298  1.00  0.00      LIG  
ATOM   6538 C12  LIG     1     -14.227  -3.852  22.744  1.00  0.00      LIG  
ATOM   6539 C13  LIG     1     -12.859  -3.376  22.278  1.00  0.00      LIG  
ATOM   6540 C14  LIG     1     -14.534  -5.714  24.493  1.00  0.00      LIG  
ATOM   6541 C15  LIG     1     -14.185  -7.149  24.619  1.00  0.00      LIG  
ATOM   6542 C16  LIG     1     -13.554  -7.521  23.293  1.00  0.00      LIG  
ATOM   6543 O    LIG     1     -13.089  -2.115  21.658  1.00  0.00      LIG  
ATOM   6544 C17  LIG     1      -8.930  -4.978  17.930  1.00  0.00      LIG  
ATOM   6545 C18  LIG     1      -7.569  -5.697  19.814  1.00  0.00      LIG  
ATOM   6546 C19  LIG     1     -11.211  -5.697  23.295  1.00  0.00      LIG  
ATOM   6547 C20  LIG     1     -11.394  -3.266  19.306  1.00  0.00      LIG  
ATOM   6548 H    LIG     1     -12.889  -4.528  20.515  1.00  0.00      LIG  
ATOM   6549 C21  LIG     1     -15.219  -5.085  25.678  1.00  0.00      LIG  
ATOM   6550 C22  LIG     1     -14.244  -4.625  26.762  1.00  0.00      LIG  
ATOM   6551 C23  LIG     1     -13.138  -3.664  26.328  1.00  0.00      LIG  
ATOM   6552 C24  LIG     1     -12.090  -3.595  27.390  1.00  0.00      LIG  
ATOM   6553 O1   LIG     1     -13.661  -2.360  26.133  1.00  0.00      LIG  
ATOM   6554 C25  LIG     1     -14.459  -6.529  21.244  1.00  0.00      LIG  
ATOM   6555 O2   LIG     1      -7.395  -2.828  18.996  1.00  0.00      LIG  
ATOM   6556 H1   LIG     1      -9.468  -5.348  21.273  1.00  0.00      LIG  
ATOM   6557 C26  LIG     1     -16.272  -4.039  25.365  1.00  0.00      LIG  
ATOM   6558 C27  LIG     1     -10.687  -3.169  27.140  1.00  0.00      LIG  
ATOM   6559 C28  LIG     1     -10.238  -2.728  25.790  1.00  0.00      LIG  
ATOM   6560 C29  LIG     1      -9.870  -2.683  28.285  1.00  0.00      LIG  
ATOM   6561 O3   LIG     1     -11.032  -4.571  27.231  1.00  0.00      LIG  
ATOM   6562 H2   LIG     1      -8.236  -1.771  21.094  1.00  0.00      LIG  
ATOM   6563 H3   LIG     1      -8.035  -3.381  21.787  1.00  0.00      LIG  
ATOM   6564 H4   LIG     1     -10.512  -1.861  21.156  1.00  0.00      LIG  
ATOM   6565 H5   LIG     1     -10.173  -3.000  22.440  1.00  0.00      LIG  
ATOM   6566 H6   LIG     1     -10.062  -7.075  19.510  1.00  0.00      LIG  
ATOM   6567 H7   LIG     1     -11.442  -6.054  19.131  1.00  0.00      LIG  
ATOM   6568 H8   LIG     1     -10.668  -7.380  21.723  1.00  0.00      LIG  
ATOM   6569 H9   LIG     1     -12.112  -7.620  20.812  1.00  0.00      LIG  
ATOM   6570 H10  LIG     1     -14.602  -3.135  23.472  1.00  0.00      LIG  
ATOM   6571 H11  LIG     1     -14.937  -3.824  21.913  1.00  0.00      LIG  
ATOM   6572 H12  LIG     1     -12.231  -3.187  23.152  1.00  0.00      LIG  
ATOM   6573 H13  LIG     1     -15.077  -7.753  24.807  1.00  0.00      LIG  
ATOM   6574 H14  LIG     1     -13.477  -7.303  25.438  1.00  0.00      LIG  
ATOM   6575 H15  LIG     1     -12.573  -7.974  23.449  1.00  0.00      LIG  
ATOM   6576 H16  LIG     1     -14.160  -8.296  22.815  1.00  0.00      LIG  
ATOM   6577 H17  LIG     1     -13.711  -1.630  22.228  1.00  0.00      LIG  
ATOM   6578 H18  LIG     1      -8.034  -4.713  17.361  1.00  0.00      LIG  
ATOM   6579 H19  LIG     1      -9.750  -4.373  17.542  1.00  0.00      LIG  
ATOM   6580 H20  LIG     1      -9.150  -6.022  17.713  1.00  0.00      LIG  
ATOM   6581 H21  LIG     1      -7.313  -5.592  20.873  1.00  0.00      LIG  
ATOM   6582 H22  LIG     1      -6.669  -5.479  19.232  1.00  0.00      LIG  
ATOM   6583 H23  LIG     1      -7.839  -6.740  19.632  1.00  0.00      LIG  
ATOM   6584 H24  LIG     1     -10.258  -5.204  23.102  1.00  0.00      LIG  
ATOM   6585 H25  LIG     1     -10.971  -6.685  23.693  1.00  0.00      LIG  
ATOM   6586 H26  LIG     1     -11.686  -5.138  24.096  1.00  0.00      LIG  
ATOM   6587 H27  LIG     1     -11.821  -4.010  18.630  1.00  0.00      LIG  
ATOM   6588 H28  LIG     1     -10.602  -2.742  18.773  1.00  0.00      LIG  
ATOM   6589 H29  LIG     1     -12.167  -2.522  19.492  1.00  0.00      LIG  
ATOM   6590 H30  LIG     1     -15.795  -5.898  26.128  1.00  0.00      LIG  
ATOM   6591 H31  LIG     1     -13.774  -5.520  27.183  1.00  0.00      LIG  
ATOM   6592 H32  LIG     1     -14.824  -4.166  27.568  1.00  0.00      LIG  
ATOM   6593 H33  LIG     1     -12.704  -3.984  25.385  1.00  0.00      LIG  
ATOM   6594 H34  LIG     1     -12.505  -3.444  28.376  1.00  0.00      LIG  
ATOM   6595 H35  LIG     1     -14.424  -2.457  25.539  1.00  0.00      LIG  
ATOM   6596 H36  LIG     1     -14.127  -7.387  20.658  1.00  0.00      LIG  
ATOM   6597 H37  LIG     1     -14.550  -5.677  20.567  1.00  0.00      LIG  
ATOM   6598 H38  LIG     1     -15.469  -6.767  21.594  1.00  0.00      LIG  
ATOM   6599 H39  LIG     1     -16.941  -4.385  24.572  1.00  0.00      LIG  
ATOM   6600 H40  LIG     1     -15.836  -3.090  25.055  1.00  0.00      LIG  
ATOM   6601 H41  LIG     1     -16.875  -3.841  26.255  1.00  0.00      LIG  
ATOM   6602 H42  LIG     1     -10.485  -1.673  25.641  1.00  0.00      LIG  
ATOM   6603 H43  LIG     1     -10.699  -3.306  24.987  1.00  0.00      LIG  
ATOM   6604 H44  LIG     1      -9.154  -2.840  25.702  1.00  0.00      LIG  
ATOM   6605 H45  LIG     1     -10.230  -3.086  29.236  1.00  0.00      LIG  
ATOM   6606 H46  LIG     1      -9.913  -1.592  28.337  1.00  0.00      LIG  
ATOM   6607 H47  LIG     1      -8.827  -2.982  28.157  1.00  0.00      LIG  
TER
REMARK  Energy: 269.55
REMARK  SimpleFitness: 269.55
REMARK  FullFitness: -1370.2788
REMARK  InterFull: -25.5357
REMARK  IntraFull: 301.125
REMARK  solvFull: -1928.88
REMARK  surfFull: 283.012
REMARK  extraFull: 0.0
REMARK  deltaGcompsolvpol: -1928.88
REMARK  deltaGcompsolvnonpol: 283.012
REMARK  deltaGprotsolvpol: -1938.72
REMARK  deltaGprotsolvnonpol: 281.59
REMARK  deltaGligsolvpol: -8.72346
REMARK  deltaGligsolvnonpol: 15.4675
REMARK  deltaGvdw: -25.5357
REMARK  deltaGelec: 0.0
REMARK  deltaG: -6.5983
REMARK  Cluster: 1
REMARK  ClusterRank: 5
ATOM   6526 C    LIG     1      -8.592  -2.803  21.044  1.00  0.00      LIG  
ATOM   6527 C1   LIG     1      -8.246  -3.359  19.694  1.00  0.00      LIG  
ATOM   6528 C2   LIG     1      -8.711  -4.768  19.424  1.00  0.00      LIG  
ATOM   6529 C3   LIG     1      -9.924  -5.078  20.319  1.00  0.00      LIG  
ATOM   6530 C4   LIG     1     -10.887  -3.912  20.603  1.00  0.00      LIG  
ATOM   6531 C5   LIG     1     -10.085  -2.847  21.362  1.00  0.00      LIG  
ATOM   6532 C6   LIG     1     -10.715  -6.295  19.910  1.00  0.00      LIG  
ATOM   6533 C7   LIG     1     -11.418  -6.846  21.133  1.00  0.00      LIG  
ATOM   6534 C8   LIG     1     -12.087  -5.789  22.029  1.00  0.00      LIG  
ATOM   6535 C9   LIG     1     -12.180  -4.400  21.334  1.00  0.00      LIG  
ATOM   6536 C10  LIG     1     -13.522  -6.259  22.429  1.00  0.00      LIG  
ATOM   6537 C11  LIG     1     -14.164  -5.234  23.298  1.00  0.00      LIG  
ATOM   6538 C12  LIG     1     -14.227  -3.852  22.744  1.00  0.00      LIG  
ATOM   6539 C13  LIG     1     -12.859  -3.376  22.278  1.00  0.00      LIG  
ATOM   6540 C14  LIG     1     -14.534  -5.714  24.493  1.00  0.00      LIG  
ATOM   6541 C15  LIG     1     -14.185  -7.149  24.619  1.00  0.00      LIG  
ATOM   6542 C16  LIG     1     -13.554  -7.521  23.293  1.00  0.00      LIG  
ATOM   6543 O    LIG     1     -13.089  -2.115  21.658  1.00  0.00      LIG  
ATOM   6544 C17  LIG     1      -8.930  -4.978  17.930  1.00  0.00      LIG  
ATOM   6545 C18  LIG     1      -7.569  -5.697  19.814  1.00  0.00      LIG  
ATOM   6546 C19  LIG     1     -11.211  -5.697  23.295  1.00  0.00      LIG  
ATOM   6547 C20  LIG     1     -11.394  -3.266  19.306  1.00  0.00      LIG  
ATOM   6548 H    LIG     1     -12.889  -4.528  20.515  1.00  0.00      LIG  
ATOM   6549 C21  LIG     1     -15.219  -5.085  25.678  1.00  0.00      LIG  
ATOM   6550 C22  LIG     1     -14.244  -4.625  26.762  1.00  0.00      LIG  
ATOM   6551 C23  LIG     1     -13.138  -3.664  26.328  1.00  0.00      LIG  
ATOM   6552 C24  LIG     1     -12.090  -3.595  27.390  1.00  0.00      LIG  
ATOM   6553 O1   LIG     1     -13.661  -2.360  26.133  1.00  0.00      LIG  
ATOM   6554 C25  LIG     1     -14.459  -6.529  21.244  1.00  0.00      LIG  
ATOM   6555 O2   LIG     1      -7.395  -2.828  18.996  1.00  0.00      LIG  
ATOM   6556 H1   LIG     1      -9.468  -5.348  21.273  1.00  0.00      LIG  
ATOM   6557 C26  LIG     1     -16.272  -4.039  25.365  1.00  0.00      LIG  
ATOM   6558 C27  LIG     1     -10.687  -3.169  27.140  1.00  0.00      LIG  
ATOM   6559 C28  LIG     1     -10.238  -2.728  25.790  1.00  0.00      LIG  
ATOM   6560 C29  LIG     1      -9.870  -2.683  28.285  1.00  0.00      LIG  
ATOM   6561 O3   LIG     1     -11.032  -4.571  27.231  1.00  0.00      LIG  
ATOM   6562 H2   LIG     1      -8.236  -1.771  21.094  1.00  0.00      LIG  
ATOM   6563 H3   LIG     1      -8.035  -3.381  21.787  1.00  0.00      LIG  
ATOM   6564 H4   LIG     1     -10.512  -1.861  21.156  1.00  0.00      LIG  
ATOM   6565 H5   LIG     1     -10.173  -3.000  22.440  1.00  0.00      LIG  
ATOM   6566 H6   LIG     1     -10.062  -7.075  19.510  1.00  0.00      LIG  
ATOM   6567 H7   LIG     1     -11.442  -6.054  19.131  1.00  0.00      LIG  
ATOM   6568 H8   LIG     1     -10.668  -7.380  21.723  1.00  0.00      LIG  
ATOM   6569 H9   LIG     1     -12.112  -7.620  20.812  1.00  0.00      LIG  
ATOM   6570 H10  LIG     1     -14.602  -3.135  23.472  1.00  0.00      LIG  
ATOM   6571 H11  LIG     1     -14.937  -3.824  21.913  1.00  0.00      LIG  
ATOM   6572 H12  LIG     1     -12.231  -3.187  23.152  1.00  0.00      LIG  
ATOM   6573 H13  LIG     1     -15.077  -7.753  24.807  1.00  0.00      LIG  
ATOM   6574 H14  LIG     1     -13.477  -7.303  25.438  1.00  0.00      LIG  
ATOM   6575 H15  LIG     1     -12.573  -7.974  23.449  1.00  0.00      LIG  
ATOM   6576 H16  LIG     1     -14.160  -8.296  22.815  1.00  0.00      LIG  
ATOM   6577 H17  LIG     1     -13.711  -1.630  22.228  1.00  0.00      LIG  
ATOM   6578 H18  LIG     1      -8.034  -4.713  17.361  1.00  0.00      LIG  
ATOM   6579 H19  LIG     1      -9.750  -4.373  17.542  1.00  0.00      LIG  
ATOM   6580 H20  LIG     1      -9.150  -6.022  17.713  1.00  0.00      LIG  
ATOM   6581 H21  LIG     1      -7.313  -5.592  20.873  1.00  0.00      LIG  
ATOM   6582 H22  LIG     1      -6.669  -5.479  19.232  1.00  0.00      LIG  
ATOM   6583 H23  LIG     1      -7.839  -6.740  19.632  1.00  0.00      LIG  
ATOM   6584 H24  LIG     1     -10.258  -5.204  23.102  1.00  0.00      LIG  
ATOM   6585 H25  LIG     1     -10.971  -6.685  23.693  1.00  0.00      LIG  
ATOM   6586 H26  LIG     1     -11.686  -5.138  24.096  1.00  0.00      LIG  
ATOM   6587 H27  LIG     1     -11.821  -4.010  18.630  1.00  0.00      LIG  
ATOM   6588 H28  LIG     1     -10.602  -2.742  18.773  1.00  0.00      LIG  
ATOM   6589 H29  LIG     1     -12.167  -2.522  19.492  1.00  0.00      LIG  
ATOM   6590 H30  LIG     1     -15.795  -5.898  26.128  1.00  0.00      LIG  
ATOM   6591 H31  LIG     1     -13.774  -5.520  27.183  1.00  0.00      LIG  
ATOM   6592 H32  LIG     1     -14.824  -4.166  27.568  1.00  0.00      LIG  
ATOM   6593 H33  LIG     1     -12.704  -3.984  25.385  1.00  0.00      LIG  
ATOM   6594 H34  LIG     1     -12.505  -3.444  28.376  1.00  0.00      LIG  
ATOM   6595 H35  LIG     1     -14.424  -2.457  25.539  1.00  0.00      LIG  
ATOM   6596 H36  LIG     1     -14.127  -7.387  20.658  1.00  0.00      LIG  
ATOM   6597 H37  LIG     1     -14.550  -5.677  20.567  1.00  0.00      LIG  
ATOM   6598 H38  LIG     1     -15.469  -6.767  21.594  1.00  0.00      LIG  
ATOM   6599 H39  LIG     1     -16.941  -4.385  24.572  1.00  0.00      LIG  
ATOM   6600 H40  LIG     1     -15.836  -3.090  25.055  1.00  0.00      LIG  
ATOM   6601 H41  LIG     1     -16.875  -3.841  26.255  1.00  0.00      LIG  
ATOM   6602 H42  LIG     1     -10.485  -1.673  25.641  1.00  0.00      LIG  
ATOM   6603 H43  LIG     1     -10.699  -3.306  24.987  1.00  0.00      LIG  
ATOM   6604 H44  LIG     1      -9.154  -2.840  25.702  1.00  0.00      LIG  
ATOM   6605 H45  LIG     1     -10.230  -3.086  29.236  1.00  0.00      LIG  
ATOM   6606 H46  LIG     1      -9.913  -1.592  28.337  1.00  0.00      LIG  
ATOM   6607 H47  LIG     1      -8.827  -2.982  28.157  1.00  0.00      LIG  
TER
REMARK  Energy: 269.55
REMARK  SimpleFitness: 269.55
REMARK  FullFitness: -1370.2788
REMARK  InterFull: -25.5357
REMARK  IntraFull: 301.125
REMARK  solvFull: -1928.88
REMARK  surfFull: 283.012
REMARK  extraFull: 0.0
REMARK  deltaGcompsolvpol: -1928.88
REMARK  deltaGcompsolvnonpol: 283.012
REMARK  deltaGprotsolvpol: -1938.72
REMARK  deltaGprotsolvnonpol: 281.59
REMARK  deltaGligsolvpol: -8.72346
REMARK  deltaGligsolvnonpol: 15.4675
REMARK  deltaGvdw: -25.5357
REMARK  deltaGelec: 0.0
REMARK  deltaG: -6.5983
REMARK  Cluster: 1
REMARK  ClusterRank: 6
ATOM   6526 C    LIG     1      -8.592  -2.803  21.044  1.00  0.00      LIG  
ATOM   6527 C1   LIG     1      -8.246  -3.359  19.694  1.00  0.00      LIG  
ATOM   6528 C2   LIG     1      -8.711  -4.768  19.424  1.00  0.00      LIG  
ATOM   6529 C3   LIG     1      -9.924  -5.078  20.319  1.00  0.00      LIG  
ATOM   6530 C4   LIG     1     -10.887  -3.912  20.603  1.00  0.00      LIG  
ATOM   6531 C5   LIG     1     -10.085  -2.847  21.362  1.00  0.00      LIG  
ATOM   6532 C6   LIG     1     -10.715  -6.295  19.910  1.00  0.00      LIG  
ATOM   6533 C7   LIG     1     -11.418  -6.846  21.133  1.00  0.00      LIG  
ATOM   6534 C8   LIG     1     -12.087  -5.789  22.029  1.00  0.00      LIG  
ATOM   6535 C9   LIG     1     -12.180  -4.400  21.334  1.00  0.00      LIG  
ATOM   6536 C10  LIG     1     -13.522  -6.259  22.429  1.00  0.00      LIG  
ATOM   6537 C11  LIG     1     -14.164  -5.234  23.298  1.00  0.00      LIG  
ATOM   6538 C12  LIG     1     -14.227  -3.852  22.744  1.00  0.00      LIG  
ATOM   6539 C13  LIG     1     -12.859  -3.376  22.278  1.00  0.00      LIG  
ATOM   6540 C14  LIG     1     -14.534  -5.714  24.493  1.00  0.00      LIG  
ATOM   6541 C15  LIG     1     -14.185  -7.149  24.619  1.00  0.00      LIG  
ATOM   6542 C16  LIG     1     -13.554  -7.521  23.293  1.00  0.00      LIG  
ATOM   6543 O    LIG     1     -13.089  -2.115  21.658  1.00  0.00      LIG  
ATOM   6544 C17  LIG     1      -8.930  -4.978  17.930  1.00  0.00      LIG  
ATOM   6545 C18  LIG     1      -7.569  -5.697  19.814  1.00  0.00      LIG  
ATOM   6546 C19  LIG     1     -11.211  -5.697  23.295  1.00  0.00      LIG  
ATOM   6547 C20  LIG     1     -11.394  -3.266  19.306  1.00  0.00      LIG  
ATOM   6548 H    LIG     1     -12.889  -4.528  20.515  1.00  0.00      LIG  
ATOM   6549 C21  LIG     1     -15.219  -5.085  25.678  1.00  0.00      LIG  
ATOM   6550 C22  LIG     1     -14.244  -4.625  26.762  1.00  0.00      LIG  
ATOM   6551 C23  LIG     1     -13.138  -3.664  26.328  1.00  0.00      LIG  
ATOM   6552 C24  LIG     1     -12.090  -3.595  27.390  1.00  0.00      LIG  
ATOM   6553 O1   LIG     1     -13.661  -2.360  26.133  1.00  0.00      LIG  
ATOM   6554 C25  LIG     1     -14.459  -6.529  21.244  1.00  0.00      LIG  
ATOM   6555 O2   LIG     1      -7.395  -2.828  18.996  1.00  0.00      LIG  
ATOM   6556 H1   LIG     1      -9.468  -5.348  21.273  1.00  0.00      LIG  
ATOM   6557 C26  LIG     1     -16.272  -4.039  25.365  1.00  0.00      LIG  
ATOM   6558 C27  LIG     1     -10.687  -3.169  27.140  1.00  0.00      LIG  
ATOM   6559 C28  LIG     1     -10.238  -2.728  25.790  1.00  0.00      LIG  
ATOM   6560 C29  LIG     1      -9.870  -2.683  28.285  1.00  0.00      LIG  
ATOM   6561 O3   LIG     1     -11.032  -4.571  27.231  1.00  0.00      LIG  
ATOM   6562 H2   LIG     1      -8.236  -1.771  21.094  1.00  0.00      LIG  
ATOM   6563 H3   LIG     1      -8.035  -3.381  21.787  1.00  0.00      LIG  
ATOM   6564 H4   LIG     1     -10.512  -1.861  21.156  1.00  0.00      LIG  
ATOM   6565 H5   LIG     1     -10.173  -3.000  22.440  1.00  0.00      LIG  
ATOM   6566 H6   LIG     1     -10.062  -7.075  19.510  1.00  0.00      LIG  
ATOM   6567 H7   LIG     1     -11.442  -6.054  19.131  1.00  0.00      LIG  
ATOM   6568 H8   LIG     1     -10.668  -7.380  21.723  1.00  0.00      LIG  
ATOM   6569 H9   LIG     1     -12.112  -7.620  20.812  1.00  0.00      LIG  
ATOM   6570 H10  LIG     1     -14.602  -3.135  23.472  1.00  0.00      LIG  
ATOM   6571 H11  LIG     1     -14.937  -3.824  21.913  1.00  0.00      LIG  
ATOM   6572 H12  LIG     1     -12.231  -3.187  23.152  1.00  0.00      LIG  
ATOM   6573 H13  LIG     1     -15.077  -7.753  24.807  1.00  0.00      LIG  
ATOM   6574 H14  LIG     1     -13.477  -7.303  25.438  1.00  0.00      LIG  
ATOM   6575 H15  LIG     1     -12.573  -7.974  23.449  1.00  0.00      LIG  
ATOM   6576 H16  LIG     1     -14.160  -8.296  22.815  1.00  0.00      LIG  
ATOM   6577 H17  LIG     1     -13.711  -1.630  22.228  1.00  0.00      LIG  
ATOM   6578 H18  LIG     1      -8.034  -4.713  17.361  1.00  0.00      LIG  
ATOM   6579 H19  LIG     1      -9.750  -4.373  17.542  1.00  0.00      LIG  
ATOM   6580 H20  LIG     1      -9.150  -6.022  17.713  1.00  0.00      LIG  
ATOM   6581 H21  LIG     1      -7.313  -5.592  20.873  1.00  0.00      LIG  
ATOM   6582 H22  LIG     1      -6.669  -5.479  19.232  1.00  0.00      LIG  
ATOM   6583 H23  LIG     1      -7.839  -6.740  19.632  1.00  0.00      LIG  
ATOM   6584 H24  LIG     1     -10.258  -5.204  23.102  1.00  0.00      LIG  
ATOM   6585 H25  LIG     1     -10.971  -6.685  23.693  1.00  0.00      LIG  
ATOM   6586 H26  LIG     1     -11.686  -5.138  24.096  1.00  0.00      LIG  
ATOM   6587 H27  LIG     1     -11.821  -4.010  18.630  1.00  0.00      LIG  
ATOM   6588 H28  LIG     1     -10.602  -2.742  18.773  1.00  0.00      LIG  
ATOM   6589 H29  LIG     1     -12.167  -2.522  19.492  1.00  0.00      LIG  
ATOM   6590 H30  LIG     1     -15.795  -5.898  26.128  1.00  0.00      LIG  
ATOM   6591 H31  LIG     1     -13.774  -5.520  27.183  1.00  0.00      LIG  
ATOM   6592 H32  LIG     1     -14.824  -4.166  27.568  1.00  0.00      LIG  
ATOM   6593 H33  LIG     1     -12.704  -3.984  25.385  1.00  0.00      LIG  
ATOM   6594 H34  LIG     1     -12.505  -3.444  28.376  1.00  0.00      LIG  
ATOM   6595 H35  LIG     1     -14.424  -2.457  25.539  1.00  0.00      LIG  
ATOM   6596 H36  LIG     1     -14.127  -7.387  20.658  1.00  0.00      LIG  
ATOM   6597 H37  LIG     1     -14.550  -5.677  20.567  1.00  0.00      LIG  
ATOM   6598 H38  LIG     1     -15.469  -6.767  21.594  1.00  0.00      LIG  
ATOM   6599 H39  LIG     1     -16.941  -4.385  24.572  1.00  0.00      LIG  
ATOM   6600 H40  LIG     1     -15.836  -3.090  25.055  1.00  0.00      LIG  
ATOM   6601 H41  LIG     1     -16.875  -3.841  26.255  1.00  0.00      LIG  
ATOM   6602 H42  LIG     1     -10.485  -1.673  25.641  1.00  0.00      LIG  
ATOM   6603 H43  LIG     1     -10.699  -3.306  24.987  1.00  0.00      LIG  
ATOM   6604 H44  LIG     1      -9.154  -2.840  25.702  1.00  0.00      LIG  
ATOM   6605 H45  LIG     1     -10.230  -3.086  29.236  1.00  0.00      LIG  
ATOM   6606 H46  LIG     1      -9.913  -1.592  28.337  1.00  0.00      LIG  
ATOM   6607 H47  LIG     1      -8.827  -2.982  28.157  1.00  0.00      LIG  
TER
REMARK  Energy: 269.84
REMARK  SimpleFitness: 269.84
REMARK  FullFitness: -1369.9902
REMARK  InterFull: -25.4613
REMARK  IntraFull: 301.351
REMARK  solvFull: -1928.83
REMARK  surfFull: 282.95
REMARK  extraFull: 0.0
REMARK  deltaGcompsolvpol: -1928.83
REMARK  deltaGcompsolvnonpol: 282.95
REMARK  deltaGprotsolvpol: -1938.72
REMARK  deltaGprotsolvnonpol: 281.59
REMARK  deltaGligsolvpol: -8.72872
REMARK  deltaGligsolvnonpol: 15.4625
REMARK  deltaGvdw: -25.4613
REMARK  deltaGelec: 0.0
REMARK  deltaG: -6.5932674
REMARK  Cluster: 1
REMARK  ClusterRank: 7
ATOM   6526 C    LIG     1      -8.646  -2.791  21.060  1.00  0.00      LIG  
ATOM   6527 C1   LIG     1      -8.302  -3.337  19.706  1.00  0.00      LIG  
ATOM   6528 C2   LIG     1      -8.769  -4.744  19.427  1.00  0.00      LIG  
ATOM   6529 C3   LIG     1      -9.983  -5.058  20.318  1.00  0.00      LIG  
ATOM   6530 C4   LIG     1     -10.942  -3.892  20.613  1.00  0.00      LIG  
ATOM   6531 C5   LIG     1     -10.140  -2.832  21.376  1.00  0.00      LIG  
ATOM   6532 C6   LIG     1     -10.778  -6.267  19.893  1.00  0.00      LIG  
ATOM   6533 C7   LIG     1     -11.474  -6.833  21.112  1.00  0.00      LIG  
ATOM   6534 C8   LIG     1     -12.144  -5.787  22.019  1.00  0.00      LIG  
ATOM   6535 C9   LIG     1     -12.233  -4.389  21.342  1.00  0.00      LIG  
ATOM   6536 C10  LIG     1     -13.581  -6.259  22.409  1.00  0.00      LIG  
ATOM   6537 C11  LIG     1     -14.226  -5.238  23.280  1.00  0.00      LIG  
ATOM   6538 C12  LIG     1     -14.290  -3.856  22.728  1.00  0.00      LIG  
ATOM   6539 C13  LIG     1     -12.913  -3.376  22.297  1.00  0.00      LIG  
ATOM   6540 C14  LIG     1     -14.588  -5.717  24.478  1.00  0.00      LIG  
ATOM   6541 C15  LIG     1     -14.203  -7.142  24.614  1.00  0.00      LIG  
ATOM   6542 C16  LIG     1     -13.622  -7.525  23.268  1.00  0.00      LIG  
ATOM   6543 O    LIG     1     -13.128  -2.102  21.701  1.00  0.00      LIG  
ATOM   6544 C17  LIG     1      -8.988  -4.946  17.932  1.00  0.00      LIG  
ATOM   6545 C18  LIG     1      -7.630  -5.676  19.816  1.00  0.00      LIG  
ATOM   6546 C19  LIG     1     -11.271  -5.718  23.288  1.00  0.00      LIG  
ATOM   6547 C20  LIG     1     -11.453  -3.235  19.322  1.00  0.00      LIG  
ATOM   6548 H    LIG     1     -12.944  -4.505  20.522  1.00  0.00      LIG  
ATOM   6549 C21  LIG     1     -15.275  -5.094  25.664  1.00  0.00      LIG  
ATOM   6550 C22  LIG     1     -14.300  -4.664  26.760  1.00  0.00      LIG  
ATOM   6551 C23  LIG     1     -13.183  -3.705  26.348  1.00  0.00      LIG  
ATOM   6552 C24  LIG     1     -12.140  -3.671  27.417  1.00  0.00      LIG  
ATOM   6553 O1   LIG     1     -13.695  -2.392  26.185  1.00  0.00      LIG  
ATOM   6554 C25  LIG     1     -14.511  -6.522  21.216  1.00  0.00      LIG  
ATOM   6555 O2   LIG     1      -7.447  -2.805  19.014  1.00  0.00      LIG  
ATOM   6556 H1   LIG     1      -9.529  -5.338  21.270  1.00  0.00      LIG  
ATOM   6557 C26  LIG     1     -16.307  -4.023  25.360  1.00  0.00      LIG  
ATOM   6558 C27  LIG     1     -10.744  -3.216  27.195  1.00  0.00      LIG  
ATOM   6559 C28  LIG     1     -10.309  -2.702  25.867  1.00  0.00      LIG  
ATOM   6560 C29  LIG     1      -9.944  -2.765  28.366  1.00  0.00      LIG  
ATOM   6561 O3   LIG     1     -11.069  -4.625  27.223  1.00  0.00      LIG  
ATOM   6562 H2   LIG     1      -8.289  -1.759  21.117  1.00  0.00      LIG  
ATOM   6563 H3   LIG     1      -8.092  -3.375  21.800  1.00  0.00      LIG  
ATOM   6564 H4   LIG     1     -10.563  -1.846  21.171  1.00  0.00      LIG  
ATOM   6565 H5   LIG     1     -10.231  -2.987  22.454  1.00  0.00      LIG  
ATOM   6566 H6   LIG     1     -10.128  -7.042  19.480  1.00  0.00      LIG  
ATOM   6567 H7   LIG     1     -11.508  -6.014  19.121  1.00  0.00      LIG  
ATOM   6568 H8   LIG     1     -10.720  -7.371  21.692  1.00  0.00      LIG  
ATOM   6569 H9   LIG     1     -12.166  -7.607  20.787  1.00  0.00      LIG  
ATOM   6570 H10  LIG     1     -14.687  -3.140  23.447  1.00  0.00      LIG  
ATOM   6571 H11  LIG     1     -14.979  -3.829  21.879  1.00  0.00      LIG  
ATOM   6572 H12  LIG     1     -12.296  -3.213  23.185  1.00  0.00      LIG  
ATOM   6573 H13  LIG     1     -15.067  -7.767  24.857  1.00  0.00      LIG  
ATOM   6574 H14  LIG     1     -13.454  -7.261  25.402  1.00  0.00      LIG  
ATOM   6575 H15  LIG     1     -12.650  -8.009  23.386  1.00  0.00      LIG  
ATOM   6576 H16  LIG     1     -14.270  -8.275  22.806  1.00  0.00      LIG  
ATOM   6577 H17  LIG     1     -13.775  -1.638  22.260  1.00  0.00      LIG  
ATOM   6578 H18  LIG     1      -8.097  -4.666  17.363  1.00  0.00      LIG  
ATOM   6579 H19  LIG     1      -9.816  -4.349  17.551  1.00  0.00      LIG  
ATOM   6580 H20  LIG     1      -9.197  -5.992  17.706  1.00  0.00      LIG  
ATOM   6581 H21  LIG     1      -7.372  -5.572  20.874  1.00  0.00      LIG  
ATOM   6582 H22  LIG     1      -6.729  -5.461  19.233  1.00  0.00      LIG  
ATOM   6583 H23  LIG     1      -7.903  -6.719  19.635  1.00  0.00      LIG  
ATOM   6584 H24  LIG     1     -10.323  -5.212  23.107  1.00  0.00      LIG  
ATOM   6585 H25  LIG     1     -11.023  -6.714  23.661  1.00  0.00      LIG  
ATOM   6586 H26  LIG     1     -11.751  -5.184  24.104  1.00  0.00      LIG  
ATOM   6587 H27  LIG     1     -11.890  -3.972  18.644  1.00  0.00      LIG  
ATOM   6588 H28  LIG     1     -10.661  -2.712  18.787  1.00  0.00      LIG  
ATOM   6589 H29  LIG     1     -12.221  -2.489  19.519  1.00  0.00      LIG  
ATOM   6590 H30  LIG     1     -15.869  -5.904  26.098  1.00  0.00      LIG  
ATOM   6591 H31  LIG     1     -13.845  -5.571  27.169  1.00  0.00      LIG  
ATOM   6592 H32  LIG     1     -14.881  -4.216  27.572  1.00  0.00      LIG  
ATOM   6593 H33  LIG     1     -12.747  -4.006  25.398  1.00  0.00      LIG  
ATOM   6594 H34  LIG     1     -12.564  -3.563  28.405  1.00  0.00      LIG  
ATOM   6595 H35  LIG     1     -14.496  -2.475  25.639  1.00  0.00      LIG  
ATOM   6596 H36  LIG     1     -14.175  -7.377  20.626  1.00  0.00      LIG  
ATOM   6597 H37  LIG     1     -14.598  -5.667  20.542  1.00  0.00      LIG  
ATOM   6598 H38  LIG     1     -15.523  -6.763  21.557  1.00  0.00      LIG  
ATOM   6599 H39  LIG     1     -16.976  -4.348  24.559  1.00  0.00      LIG  
ATOM   6600 H40  LIG     1     -15.851  -3.079  25.064  1.00  0.00      LIG  
ATOM   6601 H41  LIG     1     -16.910  -3.823  26.250  1.00  0.00      LIG  
ATOM   6602 H42  LIG     1     -10.735  -1.712  25.690  1.00  0.00      LIG  
ATOM   6603 H43  LIG     1     -10.616  -3.360  25.050  1.00  0.00      LIG  
ATOM   6604 H44  LIG     1      -9.221  -2.611  25.839  1.00  0.00      LIG  
ATOM   6605 H45  LIG     1     -10.285  -3.246  29.288  1.00  0.00      LIG  
ATOM   6606 H46  LIG     1     -10.036  -1.682  28.488  1.00  0.00      LIG  
ATOM   6607 H47  LIG     1      -8.890  -3.015  28.221  1.00  0.00      LIG  
TER
REMARK  Energy: 273.401
REMARK  SimpleFitness: 273.401
REMARK  FullFitness: -1367.9596
REMARK  InterFull: -23.0246
REMARK  IntraFull: 299.105
REMARK  solvFull: -1930.43
REMARK  surfFull: 286.39
REMARK  extraFull: 0.0
REMARK  deltaGcompsolvpol: -1930.43
REMARK  deltaGcompsolvnonpol: 286.39
REMARK  deltaGprotsolvpol: -1938.72
REMARK  deltaGprotsolvnonpol: 281.59
REMARK  deltaGligsolvpol: -9.80643
REMARK  deltaGligsolvnonpol: 15.3707
REMARK  deltaGvdw: -23.0246
REMARK  deltaGelec: 0.0
REMARK  deltaG: -6.060617
REMARK  Cluster: 2
REMARK  ClusterRank: 0
ATOM   6526 C    LIG     1      -6.948   5.073  17.876  1.00  0.00      LIG  
ATOM   6527 C1   LIG     1      -5.770   4.197  18.185  1.00  0.00      LIG  
ATOM   6528 C2   LIG     1      -5.613   3.787  19.629  1.00  0.00      LIG  
ATOM   6529 C3   LIG     1      -6.991   3.833  20.318  1.00  0.00      LIG  
ATOM   6530 C4   LIG     1      -8.203   3.450  19.452  1.00  0.00      LIG  
ATOM   6531 C5   LIG     1      -8.284   4.487  18.325  1.00  0.00      LIG  
ATOM   6532 C6   LIG     1      -7.057   3.101  21.636  1.00  0.00      LIG  
ATOM   6533 C7   LIG     1      -8.154   3.725  22.469  1.00  0.00      LIG  
ATOM   6534 C8   LIG     1      -9.468   3.990  21.713  1.00  0.00      LIG  
ATOM   6535 C9   LIG     1      -9.503   3.319  20.310  1.00  0.00      LIG  
ATOM   6536 C10  LIG     1     -10.666   3.461  22.557  1.00  0.00      LIG  
ATOM   6537 C11  LIG     1     -11.945   3.721  21.848  1.00  0.00      LIG  
ATOM   6538 C12  LIG     1     -12.047   3.264  20.430  1.00  0.00      LIG  
ATOM   6539 C13  LIG     1     -10.836   3.664  19.597  1.00  0.00      LIG  
ATOM   6540 C14  LIG     1     -12.851   4.325  22.626  1.00  0.00      LIG  
ATOM   6541 C15  LIG     1     -12.305   4.593  23.979  1.00  0.00      LIG  
ATOM   6542 C16  LIG     1     -10.854   4.166  23.902  1.00  0.00      LIG  
ATOM   6543 O    LIG     1     -10.983   2.988  18.352  1.00  0.00      LIG  
ATOM   6544 C17  LIG     1      -4.874   2.454  19.720  1.00  0.00      LIG  
ATOM   6545 C18  LIG     1      -4.710   4.820  20.288  1.00  0.00      LIG  
ATOM   6546 C19  LIG     1      -9.583   5.521  21.559  1.00  0.00      LIG  
ATOM   6547 C20  LIG     1      -8.022   2.068  18.804  1.00  0.00      LIG  
ATOM   6548 H    LIG     1      -9.561   2.245  20.493  1.00  0.00      LIG  
ATOM   6549 C21  LIG     1     -14.287   4.678  22.354  1.00  0.00      LIG  
ATOM   6550 C22  LIG     1     -14.426   5.885  21.435  1.00  0.00      LIG  
ATOM   6551 C23  LIG     1     -14.038   7.186  22.127  1.00  0.00      LIG  
ATOM   6552 C24  LIG     1     -15.092   7.606  23.107  1.00  0.00      LIG  
ATOM   6553 O1   LIG     1     -13.917   8.194  21.133  1.00  0.00      LIG  
ATOM   6554 C25  LIG     1     -10.614   1.958  22.868  1.00  0.00      LIG  
ATOM   6555 O2   LIG     1      -4.855   4.073  17.384  1.00  0.00      LIG  
ATOM   6556 H1   LIG     1      -7.117   4.888  20.574  1.00  0.00      LIG  
ATOM   6557 C26  LIG     1     -15.085   3.511  21.797  1.00  0.00      LIG  
ATOM   6558 C27  LIG     1     -14.848   8.615  24.171  1.00  0.00      LIG  
ATOM   6559 C28  LIG     1     -13.517   9.262  24.341  1.00  0.00      LIG  
ATOM   6560 C29  LIG     1     -16.014   9.359  24.719  1.00  0.00      LIG  
ATOM   6561 O3   LIG     1     -14.857   7.204  24.479  1.00  0.00      LIG  
ATOM   6562 H2   LIG     1      -6.972   5.252  16.797  1.00  0.00      LIG  
ATOM   6563 H3   LIG     1      -6.778   6.035  18.367  1.00  0.00      LIG  
ATOM   6564 H4   LIG     1      -8.774   4.039  17.457  1.00  0.00      LIG  
ATOM   6565 H5   LIG     1      -8.911   5.328  18.628  1.00  0.00      LIG  
ATOM   6566 H6   LIG     1      -6.117   3.193  22.185  1.00  0.00      LIG  
ATOM   6567 H7   LIG     1      -7.246   2.034  21.494  1.00  0.00      LIG  
ATOM   6568 H8   LIG     1      -7.772   4.675  22.850  1.00  0.00      LIG  
ATOM   6569 H9   LIG     1      -8.296   3.110  23.358  1.00  0.00      LIG  
ATOM   6570 H10  LIG     1     -12.943   3.657  19.945  1.00  0.00      LIG  
ATOM   6571 H11  LIG     1     -12.156   2.176  20.417  1.00  0.00      LIG  
ATOM   6572 H12  LIG     1     -10.891   4.734  19.379  1.00  0.00      LIG  
ATOM   6573 H13  LIG     1     -12.836   4.011  24.735  1.00  0.00      LIG  
ATOM   6574 H14  LIG     1     -12.382   5.653  24.236  1.00  0.00      LIG  
ATOM   6575 H15  LIG     1     -10.210   5.035  24.037  1.00  0.00      LIG  
ATOM   6576 H16  LIG     1     -10.620   3.495  24.734  1.00  0.00      LIG  
ATOM   6577 H17  LIG     1     -11.903   3.120  18.066  1.00  0.00      LIG  
ATOM   6578 H18  LIG     1      -3.909   2.512  19.207  1.00  0.00      LIG  
ATOM   6579 H19  LIG     1      -5.430   1.637  19.258  1.00  0.00      LIG  
ATOM   6580 H20  LIG     1      -4.666   2.184  20.758  1.00  0.00      LIG  
ATOM   6581 H21  LIG     1      -5.145   5.823  20.236  1.00  0.00      LIG  
ATOM   6582 H22  LIG     1      -3.733   4.858  19.797  1.00  0.00      LIG  
ATOM   6583 H23  LIG     1      -4.545   4.576  21.340  1.00  0.00      LIG  
ATOM   6584 H24  LIG     1      -8.881   5.904  20.818  1.00  0.00      LIG  
ATOM   6585 H25  LIG     1      -9.353   6.039  22.493  1.00  0.00      LIG  
ATOM   6586 H26  LIG     1     -10.578   5.848  21.249  1.00  0.00      LIG  
ATOM   6587 H27  LIG     1      -7.773   1.310  19.549  1.00  0.00      LIG  
ATOM   6588 H28  LIG     1      -7.239   2.063  18.044  1.00  0.00      LIG  
ATOM   6589 H29  LIG     1      -8.929   1.734  18.302  1.00  0.00      LIG  
ATOM   6590 H30  LIG     1     -14.744   4.918  23.316  1.00  0.00      LIG  
ATOM   6591 H31  LIG     1     -15.461   5.957  21.086  1.00  0.00      LIG  
ATOM   6592 H32  LIG     1     -13.820   5.746  20.533  1.00  0.00      LIG  
ATOM   6593 H33  LIG     1     -13.061   7.085  22.606  1.00  0.00      LIG  
ATOM   6594 H34  LIG     1     -16.095   7.518  22.709  1.00  0.00      LIG  
ATOM   6595 H35  LIG     1     -14.662   8.073  20.517  1.00  0.00      LIG  
ATOM   6596 H36  LIG     1      -9.748   1.700  23.480  1.00  0.00      LIG  
ATOM   6597 H37  LIG     1     -10.586   1.335  21.971  1.00  0.00      LIG  
ATOM   6598 H38  LIG     1     -11.497   1.650  23.439  1.00  0.00      LIG  
ATOM   6599 H39  LIG     1     -14.880   2.587  22.345  1.00  0.00      LIG  
ATOM   6600 H40  LIG     1     -14.866   3.344  20.740  1.00  0.00      LIG  
ATOM   6601 H41  LIG     1     -16.153   3.722  21.881  1.00  0.00      LIG  
ATOM   6602 H42  LIG     1     -13.409  10.087  23.633  1.00  0.00      LIG  
ATOM   6603 H43  LIG     1     -12.692   8.561  24.186  1.00  0.00      LIG  
ATOM   6604 H44  LIG     1     -13.426   9.665  25.353  1.00  0.00      LIG  
ATOM   6605 H45  LIG     1     -16.951   8.815  24.561  1.00  0.00      LIG  
ATOM   6606 H46  LIG     1     -16.098  10.333  24.231  1.00  0.00      LIG  
ATOM   6607 H47  LIG     1     -15.887   9.520  25.793  1.00  0.00      LIG  
TER
REMARK  Energy: 273.401
REMARK  SimpleFitness: 273.401
REMARK  FullFitness: -1367.9596
REMARK  InterFull: -23.0246
REMARK  IntraFull: 299.105
REMARK  solvFull: -1930.43
REMARK  surfFull: 286.39
REMARK  extraFull: 0.0
REMARK  deltaGcompsolvpol: -1930.43
REMARK  deltaGcompsolvnonpol: 286.39
REMARK  deltaGprotsolvpol: -1938.72
REMARK  deltaGprotsolvnonpol: 281.59
REMARK  deltaGligsolvpol: -9.80643
REMARK  deltaGligsolvnonpol: 15.3707
REMARK  deltaGvdw: -23.0246
REMARK  deltaGelec: 0.0
REMARK  deltaG: -6.060617
REMARK  Cluster: 2
REMARK  ClusterRank: 1
ATOM   6526 C    LIG     1      -6.948   5.073  17.876  1.00  0.00      LIG  
ATOM   6527 C1   LIG     1      -5.770   4.197  18.185  1.00  0.00      LIG  
ATOM   6528 C2   LIG     1      -5.613   3.787  19.629  1.00  0.00      LIG  
ATOM   6529 C3   LIG     1      -6.991   3.833  20.318  1.00  0.00      LIG  
ATOM   6530 C4   LIG     1      -8.203   3.450  19.452  1.00  0.00      LIG  
ATOM   6531 C5   LIG     1      -8.284   4.487  18.325  1.00  0.00      LIG  
ATOM   6532 C6   LIG     1      -7.057   3.101  21.636  1.00  0.00      LIG  
ATOM   6533 C7   LIG     1      -8.154   3.725  22.469  1.00  0.00      LIG  
ATOM   6534 C8   LIG     1      -9.468   3.990  21.713  1.00  0.00      LIG  
ATOM   6535 C9   LIG     1      -9.503   3.319  20.310  1.00  0.00      LIG  
ATOM   6536 C10  LIG     1     -10.666   3.461  22.557  1.00  0.00      LIG  
ATOM   6537 C11  LIG     1     -11.945   3.721  21.848  1.00  0.00      LIG  
ATOM   6538 C12  LIG     1     -12.047   3.264  20.430  1.00  0.00      LIG  
ATOM   6539 C13  LIG     1     -10.836   3.664  19.597  1.00  0.00      LIG  
ATOM   6540 C14  LIG     1     -12.851   4.325  22.626  1.00  0.00      LIG  
ATOM   6541 C15  LIG     1     -12.305   4.593  23.979  1.00  0.00      LIG  
ATOM   6542 C16  LIG     1     -10.854   4.166  23.902  1.00  0.00      LIG  
ATOM   6543 O    LIG     1     -10.983   2.988  18.352  1.00  0.00      LIG  
ATOM   6544 C17  LIG     1      -4.874   2.454  19.720  1.00  0.00      LIG  
ATOM   6545 C18  LIG     1      -4.710   4.820  20.288  1.00  0.00      LIG  
ATOM   6546 C19  LIG     1      -9.583   5.521  21.559  1.00  0.00      LIG  
ATOM   6547 C20  LIG     1      -8.022   2.068  18.804  1.00  0.00      LIG  
ATOM   6548 H    LIG     1      -9.561   2.245  20.493  1.00  0.00      LIG  
ATOM   6549 C21  LIG     1     -14.287   4.678  22.354  1.00  0.00      LIG  
ATOM   6550 C22  LIG     1     -14.426   5.885  21.435  1.00  0.00      LIG  
ATOM   6551 C23  LIG     1     -14.038   7.186  22.127  1.00  0.00      LIG  
ATOM   6552 C24  LIG     1     -15.092   7.606  23.107  1.00  0.00      LIG  
ATOM   6553 O1   LIG     1     -13.917   8.194  21.133  1.00  0.00      LIG  
ATOM   6554 C25  LIG     1     -10.614   1.958  22.868  1.00  0.00      LIG  
ATOM   6555 O2   LIG     1      -4.855   4.073  17.384  1.00  0.00      LIG  
ATOM   6556 H1   LIG     1      -7.117   4.888  20.574  1.00  0.00      LIG  
ATOM   6557 C26  LIG     1     -15.085   3.511  21.797  1.00  0.00      LIG  
ATOM   6558 C27  LIG     1     -14.848   8.615  24.171  1.00  0.00      LIG  
ATOM   6559 C28  LIG     1     -13.517   9.262  24.341  1.00  0.00      LIG  
ATOM   6560 C29  LIG     1     -16.014   9.359  24.719  1.00  0.00      LIG  
ATOM   6561 O3   LIG     1     -14.857   7.204  24.479  1.00  0.00      LIG  
ATOM   6562 H2   LIG     1      -6.972   5.252  16.797  1.00  0.00      LIG  
ATOM   6563 H3   LIG     1      -6.778   6.035  18.367  1.00  0.00      LIG  
ATOM   6564 H4   LIG     1      -8.774   4.039  17.457  1.00  0.00      LIG  
ATOM   6565 H5   LIG     1      -8.911   5.328  18.628  1.00  0.00      LIG  
ATOM   6566 H6   LIG     1      -6.117   3.193  22.185  1.00  0.00      LIG  
ATOM   6567 H7   LIG     1      -7.246   2.034  21.494  1.00  0.00      LIG  
ATOM   6568 H8   LIG     1      -7.772   4.675  22.850  1.00  0.00      LIG  
ATOM   6569 H9   LIG     1      -8.296   3.110  23.358  1.00  0.00      LIG  
ATOM   6570 H10  LIG     1     -12.943   3.657  19.945  1.00  0.00      LIG  
ATOM   6571 H11  LIG     1     -12.156   2.176  20.417  1.00  0.00      LIG  
ATOM   6572 H12  LIG     1     -10.891   4.734  19.379  1.00  0.00      LIG  
ATOM   6573 H13  LIG     1     -12.836   4.011  24.735  1.00  0.00      LIG  
ATOM   6574 H14  LIG     1     -12.382   5.653  24.236  1.00  0.00      LIG  
ATOM   6575 H15  LIG     1     -10.210   5.035  24.037  1.00  0.00      LIG  
ATOM   6576 H16  LIG     1     -10.620   3.495  24.734  1.00  0.00      LIG  
ATOM   6577 H17  LIG     1     -11.903   3.120  18.066  1.00  0.00      LIG  
ATOM   6578 H18  LIG     1      -3.909   2.512  19.207  1.00  0.00      LIG  
ATOM   6579 H19  LIG     1      -5.430   1.637  19.258  1.00  0.00      LIG  
ATOM   6580 H20  LIG     1      -4.666   2.184  20.758  1.00  0.00      LIG  
ATOM   6581 H21  LIG     1      -5.145   5.823  20.236  1.00  0.00      LIG  
ATOM   6582 H22  LIG     1      -3.733   4.858  19.797  1.00  0.00      LIG  
ATOM   6583 H23  LIG     1      -4.545   4.576  21.340  1.00  0.00      LIG  
ATOM   6584 H24  LIG     1      -8.881   5.904  20.818  1.00  0.00      LIG  
ATOM   6585 H25  LIG     1      -9.353   6.039  22.493  1.00  0.00      LIG  
ATOM   6586 H26  LIG     1     -10.578   5.848  21.249  1.00  0.00      LIG  
ATOM   6587 H27  LIG     1      -7.773   1.310  19.549  1.00  0.00      LIG  
ATOM   6588 H28  LIG     1      -7.239   2.063  18.044  1.00  0.00      LIG  
ATOM   6589 H29  LIG     1      -8.929   1.734  18.302  1.00  0.00      LIG  
ATOM   6590 H30  LIG     1     -14.744   4.918  23.316  1.00  0.00      LIG  
ATOM   6591 H31  LIG     1     -15.461   5.957  21.086  1.00  0.00      LIG  
ATOM   6592 H32  LIG     1     -13.820   5.746  20.533  1.00  0.00      LIG  
ATOM   6593 H33  LIG     1     -13.061   7.085  22.606  1.00  0.00      LIG  
ATOM   6594 H34  LIG     1     -16.095   7.518  22.709  1.00  0.00      LIG  
ATOM   6595 H35  LIG     1     -14.662   8.073  20.517  1.00  0.00      LIG  
ATOM   6596 H36  LIG     1      -9.748   1.700  23.480  1.00  0.00      LIG  
ATOM   6597 H37  LIG     1     -10.586   1.335  21.971  1.00  0.00      LIG  
ATOM   6598 H38  LIG     1     -11.497   1.650  23.439  1.00  0.00      LIG  
ATOM   6599 H39  LIG     1     -14.880   2.587  22.345  1.00  0.00      LIG  
ATOM   6600 H40  LIG     1     -14.866   3.344  20.740  1.00  0.00      LIG  
ATOM   6601 H41  LIG     1     -16.153   3.722  21.881  1.00  0.00      LIG  
ATOM   6602 H42  LIG     1     -13.409  10.087  23.633  1.00  0.00      LIG  
ATOM   6603 H43  LIG     1     -12.692   8.561  24.186  1.00  0.00      LIG  
ATOM   6604 H44  LIG     1     -13.426   9.665  25.353  1.00  0.00      LIG  
ATOM   6605 H45  LIG     1     -16.951   8.815  24.561  1.00  0.00      LIG  
ATOM   6606 H46  LIG     1     -16.098  10.333  24.231  1.00  0.00      LIG  
ATOM   6607 H47  LIG     1     -15.887   9.520  25.793  1.00  0.00      LIG  
TER
REMARK  Energy: 273.431
REMARK  SimpleFitness: 273.431
REMARK  FullFitness: -1367.63
REMARK  InterFull: -23.314
REMARK  IntraFull: 299.47
REMARK  solvFull: -1930.12
REMARK  surfFull: 286.334
REMARK  extraFull: 0.0
REMARK  deltaGcompsolvpol: -1930.12
REMARK  deltaGcompsolvnonpol: 286.334
REMARK  deltaGprotsolvpol: -1938.72
REMARK  deltaGprotsolvnonpol: 281.59
REMARK  deltaGligsolvpol: -9.82956
REMARK  deltaGligsolvnonpol: 15.3467
REMARK  deltaGvdw: -23.314
REMARK  deltaGelec: 0.0
REMARK  deltaG: -6.0706306
REMARK  Cluster: 2
REMARK  ClusterRank: 2
ATOM   6526 C    LIG     1      -6.980   5.154  17.912  1.00  0.00      LIG  
ATOM   6527 C1   LIG     1      -5.803   4.276  18.216  1.00  0.00      LIG  
ATOM   6528 C2   LIG     1      -5.646   3.862  19.659  1.00  0.00      LIG  
ATOM   6529 C3   LIG     1      -7.022   3.919  20.350  1.00  0.00      LIG  
ATOM   6530 C4   LIG     1      -8.238   3.536  19.489  1.00  0.00      LIG  
ATOM   6531 C5   LIG     1      -8.316   4.560  18.350  1.00  0.00      LIG  
ATOM   6532 C6   LIG     1      -7.091   3.199  21.674  1.00  0.00      LIG  
ATOM   6533 C7   LIG     1      -8.180   3.841  22.504  1.00  0.00      LIG  
ATOM   6534 C8   LIG     1      -9.495   4.104  21.748  1.00  0.00      LIG  
ATOM   6535 C9   LIG     1      -9.536   3.418  20.353  1.00  0.00      LIG  
ATOM   6536 C10  LIG     1     -10.693   3.591  22.602  1.00  0.00      LIG  
ATOM   6537 C11  LIG     1     -11.975   3.843  21.894  1.00  0.00      LIG  
ATOM   6538 C12  LIG     1     -12.079   3.375  20.480  1.00  0.00      LIG  
ATOM   6539 C13  LIG     1     -10.870   3.761  19.640  1.00  0.00      LIG  
ATOM   6540 C14  LIG     1     -12.884   4.438  22.676  1.00  0.00      LIG  
ATOM   6541 C15  LIG     1     -12.339   4.701  24.030  1.00  0.00      LIG  
ATOM   6542 C16  LIG     1     -10.879   4.312  23.939  1.00  0.00      LIG  
ATOM   6543 O    LIG     1     -11.023   3.073  18.402  1.00  0.00      LIG  
ATOM   6544 C17  LIG     1      -4.916   2.523  19.745  1.00  0.00      LIG  
ATOM   6545 C18  LIG     1      -4.733   4.886  20.318  1.00  0.00      LIG  
ATOM   6546 C19  LIG     1      -9.604   5.634  21.576  1.00  0.00      LIG  
ATOM   6547 C20  LIG     1      -8.064   2.149  18.851  1.00  0.00      LIG  
ATOM   6548 H    LIG     1      -9.598   2.347  20.547  1.00  0.00      LIG  
ATOM   6549 C21  LIG     1     -14.328   4.765  22.415  1.00  0.00      LIG  
ATOM   6550 C22  LIG     1     -14.495   5.991  21.527  1.00  0.00      LIG  
ATOM   6551 C23  LIG     1     -14.162   7.288  22.258  1.00  0.00      LIG  
ATOM   6552 C24  LIG     1     -15.231   7.637  23.249  1.00  0.00      LIG  
ATOM   6553 O1   LIG     1     -14.090   8.327  21.292  1.00  0.00      LIG  
ATOM   6554 C25  LIG     1     -10.647   2.091  22.930  1.00  0.00      LIG  
ATOM   6555 O2   LIG     1      -4.887   4.158  17.417  1.00  0.00      LIG  
ATOM   6556 H1   LIG     1      -7.143   4.976  20.599  1.00  0.00      LIG  
ATOM   6557 C26  LIG     1     -15.101   3.595  21.830  1.00  0.00      LIG  
ATOM   6558 C27  LIG     1     -15.026   8.632  24.334  1.00  0.00      LIG  
ATOM   6559 C28  LIG     1     -13.721   9.325  24.523  1.00  0.00      LIG  
ATOM   6560 C29  LIG     1     -16.220   9.323  24.889  1.00  0.00      LIG  
ATOM   6561 O3   LIG     1     -14.979   7.216  24.612  1.00  0.00      LIG  
ATOM   6562 H2   LIG     1      -7.001   5.346  16.836  1.00  0.00      LIG  
ATOM   6563 H3   LIG     1      -6.815   6.111  18.415  1.00  0.00      LIG  
ATOM   6564 H4   LIG     1      -8.790   4.097  17.482  1.00  0.00      LIG  
ATOM   6565 H5   LIG     1      -8.955   5.399  18.636  1.00  0.00      LIG  
ATOM   6566 H6   LIG     1      -6.149   3.286  22.220  1.00  0.00      LIG  
ATOM   6567 H7   LIG     1      -7.291   2.133  21.542  1.00  0.00      LIG  
ATOM   6568 H8   LIG     1      -7.791   4.794  22.872  1.00  0.00      LIG  
ATOM   6569 H9   LIG     1      -8.322   3.238  23.401  1.00  0.00      LIG  
ATOM   6570 H10  LIG     1     -12.975   3.767  19.993  1.00  0.00      LIG  
ATOM   6571 H11  LIG     1     -12.193   2.286  20.478  1.00  0.00      LIG  
ATOM   6572 H12  LIG     1     -10.921   4.829  19.410  1.00  0.00      LIG  
ATOM   6573 H13  LIG     1     -12.851   4.091  24.778  1.00  0.00      LIG  
ATOM   6574 H14  LIG     1     -12.443   5.753  24.307  1.00  0.00      LIG  
ATOM   6575 H15  LIG     1     -10.261   5.205  24.046  1.00  0.00      LIG  
ATOM   6576 H16  LIG     1     -10.610   3.665  24.778  1.00  0.00      LIG  
ATOM   6577 H17  LIG     1     -11.945   3.201  18.121  1.00  0.00      LIG  
ATOM   6578 H18  LIG     1      -3.941   2.584  19.252  1.00  0.00      LIG  
ATOM   6579 H19  LIG     1      -5.466   1.716  19.259  1.00  0.00      LIG  
ATOM   6580 H20  LIG     1      -4.730   2.235  20.783  1.00  0.00      LIG  
ATOM   6581 H21  LIG     1      -5.165   5.891  20.277  1.00  0.00      LIG  
ATOM   6582 H22  LIG     1      -3.760   4.924  19.819  1.00  0.00      LIG  
ATOM   6583 H23  LIG     1      -4.560   4.633  21.367  1.00  0.00      LIG  
ATOM   6584 H24  LIG     1      -8.904   6.005  20.827  1.00  0.00      LIG  
ATOM   6585 H25  LIG     1      -9.365   6.161  22.502  1.00  0.00      LIG  
ATOM   6586 H26  LIG     1     -10.599   5.961  21.268  1.00  0.00      LIG  
ATOM   6587 H27  LIG     1      -7.810   1.396  19.601  1.00  0.00      LIG  
ATOM   6588 H28  LIG     1      -7.287   2.139  18.085  1.00  0.00      LIG  
ATOM   6589 H29  LIG     1      -8.975   1.812  18.358  1.00  0.00      LIG  
ATOM   6590 H30  LIG     1     -14.788   4.968  23.384  1.00  0.00      LIG  
ATOM   6591 H31  LIG     1     -15.527   6.037  21.165  1.00  0.00      LIG  
ATOM   6592 H32  LIG     1     -13.872   5.898  20.631  1.00  0.00      LIG  
ATOM   6593 H33  LIG     1     -13.181   7.216  22.732  1.00  0.00      LIG  
ATOM   6594 H34  LIG     1     -16.230   7.517  22.851  1.00  0.00      LIG  
ATOM   6595 H35  LIG     1     -14.796   8.157  20.643  1.00  0.00      LIG  
ATOM   6596 H36  LIG     1      -9.773   1.834  23.532  1.00  0.00      LIG  
ATOM   6597 H37  LIG     1     -10.635   1.458  22.040  1.00  0.00      LIG  
ATOM   6598 H38  LIG     1     -11.522   1.796  23.517  1.00  0.00      LIG  
ATOM   6599 H39  LIG     1     -14.862   2.659  22.344  1.00  0.00      LIG  
ATOM   6600 H40  LIG     1     -14.893   3.468  20.766  1.00  0.00      LIG  
ATOM   6601 H41  LIG     1     -16.174   3.770  21.934  1.00  0.00      LIG  
ATOM   6602 H42  LIG     1     -13.640  10.167  23.831  1.00  0.00      LIG  
ATOM   6603 H43  LIG     1     -12.870   8.658  24.360  1.00  0.00      LIG  
ATOM   6604 H44  LIG     1     -13.649   9.712  25.543  1.00  0.00      LIG  
ATOM   6605 H45  LIG     1     -17.129   8.728  24.758  1.00  0.00      LIG  
ATOM   6606 H46  LIG     1     -16.364  10.282  24.384  1.00  0.00      LIG  
ATOM   6607 H47  LIG     1     -16.085   9.514  25.957  1.00  0.00      LIG  
TER
REMARK  Energy: 273.431
REMARK  SimpleFitness: 273.431
REMARK  FullFitness: -1367.63
REMARK  InterFull: -23.314
REMARK  IntraFull: 299.47
REMARK  solvFull: -1930.12
REMARK  surfFull: 286.334
REMARK  extraFull: 0.0
REMARK  deltaGcompsolvpol: -1930.12
REMARK  deltaGcompsolvnonpol: 286.334
REMARK  deltaGprotsolvpol: -1938.72
REMARK  deltaGprotsolvnonpol: 281.59
REMARK  deltaGligsolvpol: -9.82956
REMARK  deltaGligsolvnonpol: 15.3467
REMARK  deltaGvdw: -23.314
REMARK  deltaGelec: 0.0
REMARK  deltaG: -6.0706306
REMARK  Cluster: 2
REMARK  ClusterRank: 3
ATOM   6526 C    LIG     1      -6.980   5.154  17.912  1.00  0.00      LIG  
ATOM   6527 C1   LIG     1      -5.803   4.276  18.216  1.00  0.00      LIG  
ATOM   6528 C2   LIG     1      -5.646   3.862  19.659  1.00  0.00      LIG  
ATOM   6529 C3   LIG     1      -7.022   3.919  20.350  1.00  0.00      LIG  
ATOM   6530 C4   LIG     1      -8.238   3.536  19.489  1.00  0.00      LIG  
ATOM   6531 C5   LIG     1      -8.316   4.560  18.350  1.00  0.00      LIG  
ATOM   6532 C6   LIG     1      -7.091   3.199  21.674  1.00  0.00      LIG  
ATOM   6533 C7   LIG     1      -8.180   3.841  22.504  1.00  0.00      LIG  
ATOM   6534 C8   LIG     1      -9.495   4.104  21.748  1.00  0.00      LIG  
ATOM   6535 C9   LIG     1      -9.536   3.418  20.353  1.00  0.00      LIG  
ATOM   6536 C10  LIG     1     -10.693   3.591  22.602  1.00  0.00      LIG  
ATOM   6537 C11  LIG     1     -11.975   3.843  21.894  1.00  0.00      LIG  
ATOM   6538 C12  LIG     1     -12.079   3.375  20.480  1.00  0.00      LIG  
ATOM   6539 C13  LIG     1     -10.870   3.761  19.640  1.00  0.00      LIG  
ATOM   6540 C14  LIG     1     -12.884   4.438  22.676  1.00  0.00      LIG  
ATOM   6541 C15  LIG     1     -12.339   4.701  24.030  1.00  0.00      LIG  
ATOM   6542 C16  LIG     1     -10.879   4.312  23.939  1.00  0.00      LIG  
ATOM   6543 O    LIG     1     -11.023   3.073  18.402  1.00  0.00      LIG  
ATOM   6544 C17  LIG     1      -4.916   2.523  19.745  1.00  0.00      LIG  
ATOM   6545 C18  LIG     1      -4.733   4.886  20.318  1.00  0.00      LIG  
ATOM   6546 C19  LIG     1      -9.604   5.634  21.576  1.00  0.00      LIG  
ATOM   6547 C20  LIG     1      -8.064   2.149  18.851  1.00  0.00      LIG  
ATOM   6548 H    LIG     1      -9.598   2.347  20.547  1.00  0.00      LIG  
ATOM   6549 C21  LIG     1     -14.328   4.765  22.415  1.00  0.00      LIG  
ATOM   6550 C22  LIG     1     -14.495   5.991  21.527  1.00  0.00      LIG  
ATOM   6551 C23  LIG     1     -14.162   7.288  22.258  1.00  0.00      LIG  
ATOM   6552 C24  LIG     1     -15.231   7.637  23.249  1.00  0.00      LIG  
ATOM   6553 O1   LIG     1     -14.090   8.327  21.292  1.00  0.00      LIG  
ATOM   6554 C25  LIG     1     -10.647   2.091  22.930  1.00  0.00      LIG  
ATOM   6555 O2   LIG     1      -4.887   4.158  17.417  1.00  0.00      LIG  
ATOM   6556 H1   LIG     1      -7.143   4.976  20.599  1.00  0.00      LIG  
ATOM   6557 C26  LIG     1     -15.101   3.595  21.830  1.00  0.00      LIG  
ATOM   6558 C27  LIG     1     -15.026   8.632  24.334  1.00  0.00      LIG  
ATOM   6559 C28  LIG     1     -13.721   9.325  24.523  1.00  0.00      LIG  
ATOM   6560 C29  LIG     1     -16.220   9.323  24.889  1.00  0.00      LIG  
ATOM   6561 O3   LIG     1     -14.979   7.216  24.612  1.00  0.00      LIG  
ATOM   6562 H2   LIG     1      -7.001   5.346  16.836  1.00  0.00      LIG  
ATOM   6563 H3   LIG     1      -6.815   6.111  18.415  1.00  0.00      LIG  
ATOM   6564 H4   LIG     1      -8.790   4.097  17.482  1.00  0.00      LIG  
ATOM   6565 H5   LIG     1      -8.955   5.399  18.636  1.00  0.00      LIG  
ATOM   6566 H6   LIG     1      -6.149   3.286  22.220  1.00  0.00      LIG  
ATOM   6567 H7   LIG     1      -7.291   2.133  21.542  1.00  0.00      LIG  
ATOM   6568 H8   LIG     1      -7.791   4.794  22.872  1.00  0.00      LIG  
ATOM   6569 H9   LIG     1      -8.322   3.238  23.401  1.00  0.00      LIG  
ATOM   6570 H10  LIG     1     -12.975   3.767  19.993  1.00  0.00      LIG  
ATOM   6571 H11  LIG     1     -12.193   2.286  20.478  1.00  0.00      LIG  
ATOM   6572 H12  LIG     1     -10.921   4.829  19.410  1.00  0.00      LIG  
ATOM   6573 H13  LIG     1     -12.851   4.091  24.778  1.00  0.00      LIG  
ATOM   6574 H14  LIG     1     -12.443   5.753  24.307  1.00  0.00      LIG  
ATOM   6575 H15  LIG     1     -10.261   5.205  24.046  1.00  0.00      LIG  
ATOM   6576 H16  LIG     1     -10.610   3.665  24.778  1.00  0.00      LIG  
ATOM   6577 H17  LIG     1     -11.945   3.201  18.121  1.00  0.00      LIG  
ATOM   6578 H18  LIG     1      -3.941   2.584  19.252  1.00  0.00      LIG  
ATOM   6579 H19  LIG     1      -5.466   1.716  19.259  1.00  0.00      LIG  
ATOM   6580 H20  LIG     1      -4.730   2.235  20.783  1.00  0.00      LIG  
ATOM   6581 H21  LIG     1      -5.165   5.891  20.277  1.00  0.00      LIG  
ATOM   6582 H22  LIG     1      -3.760   4.924  19.819  1.00  0.00      LIG  
ATOM   6583 H23  LIG     1      -4.560   4.633  21.367  1.00  0.00      LIG  
ATOM   6584 H24  LIG     1      -8.904   6.005  20.827  1.00  0.00      LIG  
ATOM   6585 H25  LIG     1      -9.365   6.161  22.502  1.00  0.00      LIG  
ATOM   6586 H26  LIG     1     -10.599   5.961  21.268  1.00  0.00      LIG  
ATOM   6587 H27  LIG     1      -7.810   1.396  19.601  1.00  0.00      LIG  
ATOM   6588 H28  LIG     1      -7.287   2.139  18.085  1.00  0.00      LIG  
ATOM   6589 H29  LIG     1      -8.975   1.812  18.358  1.00  0.00      LIG  
ATOM   6590 H30  LIG     1     -14.788   4.968  23.384  1.00  0.00      LIG  
ATOM   6591 H31  LIG     1     -15.527   6.037  21.165  1.00  0.00      LIG  
ATOM   6592 H32  LIG     1     -13.872   5.898  20.631  1.00  0.00      LIG  
ATOM   6593 H33  LIG     1     -13.181   7.216  22.732  1.00  0.00      LIG  
ATOM   6594 H34  LIG     1     -16.230   7.517  22.851  1.00  0.00      LIG  
ATOM   6595 H35  LIG     1     -14.796   8.157  20.643  1.00  0.00      LIG  
ATOM   6596 H36  LIG     1      -9.773   1.834  23.532  1.00  0.00      LIG  
ATOM   6597 H37  LIG     1     -10.635   1.458  22.040  1.00  0.00      LIG  
ATOM   6598 H38  LIG     1     -11.522   1.796  23.517  1.00  0.00      LIG  
ATOM   6599 H39  LIG     1     -14.862   2.659  22.344  1.00  0.00      LIG  
ATOM   6600 H40  LIG     1     -14.893   3.468  20.766  1.00  0.00      LIG  
ATOM   6601 H41  LIG     1     -16.174   3.770  21.934  1.00  0.00      LIG  
ATOM   6602 H42  LIG     1     -13.640  10.167  23.831  1.00  0.00      LIG  
ATOM   6603 H43  LIG     1     -12.870   8.658  24.360  1.00  0.00      LIG  
ATOM   6604 H44  LIG     1     -13.649   9.712  25.543  1.00  0.00      LIG  
ATOM   6605 H45  LIG     1     -17.129   8.728  24.758  1.00  0.00      LIG  
ATOM   6606 H46  LIG     1     -16.364  10.282  24.384  1.00  0.00      LIG  
ATOM   6607 H47  LIG     1     -16.085   9.514  25.957  1.00  0.00      LIG  
TER
REMARK  Energy: 273.431
REMARK  SimpleFitness: 273.431
REMARK  FullFitness: -1367.63
REMARK  InterFull: -23.314
REMARK  IntraFull: 299.47
REMARK  solvFull: -1930.12
REMARK  surfFull: 286.334
REMARK  extraFull: 0.0
REMARK  deltaGcompsolvpol: -1930.12
REMARK  deltaGcompsolvnonpol: 286.334
REMARK  deltaGprotsolvpol: -1938.72
REMARK  deltaGprotsolvnonpol: 281.59
REMARK  deltaGligsolvpol: -9.82956
REMARK  deltaGligsolvnonpol: 15.3467
REMARK  deltaGvdw: -23.314
REMARK  deltaGelec: 0.0
REMARK  deltaG: -6.0706306
REMARK  Cluster: 2
REMARK  ClusterRank: 4
ATOM   6526 C    LIG     1      -6.980   5.154  17.912  1.00  0.00      LIG  
ATOM   6527 C1   LIG     1      -5.803   4.276  18.216  1.00  0.00      LIG  
ATOM   6528 C2   LIG     1      -5.646   3.862  19.659  1.00  0.00      LIG  
ATOM   6529 C3   LIG     1      -7.022   3.919  20.350  1.00  0.00      LIG  
ATOM   6530 C4   LIG     1      -8.238   3.536  19.489  1.00  0.00      LIG  
ATOM   6531 C5   LIG     1      -8.316   4.560  18.350  1.00  0.00      LIG  
ATOM   6532 C6   LIG     1      -7.091   3.199  21.674  1.00  0.00      LIG  
ATOM   6533 C7   LIG     1      -8.180   3.841  22.504  1.00  0.00      LIG  
ATOM   6534 C8   LIG     1      -9.495   4.104  21.748  1.00  0.00      LIG  
ATOM   6535 C9   LIG     1      -9.536   3.418  20.353  1.00  0.00      LIG  
ATOM   6536 C10  LIG     1     -10.693   3.591  22.602  1.00  0.00      LIG  
ATOM   6537 C11  LIG     1     -11.975   3.843  21.894  1.00  0.00      LIG  
ATOM   6538 C12  LIG     1     -12.079   3.375  20.480  1.00  0.00      LIG  
ATOM   6539 C13  LIG     1     -10.870   3.761  19.640  1.00  0.00      LIG  
ATOM   6540 C14  LIG     1     -12.884   4.438  22.676  1.00  0.00      LIG  
ATOM   6541 C15  LIG     1     -12.339   4.701  24.030  1.00  0.00      LIG  
ATOM   6542 C16  LIG     1     -10.879   4.312  23.939  1.00  0.00      LIG  
ATOM   6543 O    LIG     1     -11.023   3.073  18.402  1.00  0.00      LIG  
ATOM   6544 C17  LIG     1      -4.916   2.523  19.745  1.00  0.00      LIG  
ATOM   6545 C18  LIG     1      -4.733   4.886  20.318  1.00  0.00      LIG  
ATOM   6546 C19  LIG     1      -9.604   5.634  21.576  1.00  0.00      LIG  
ATOM   6547 C20  LIG     1      -8.064   2.149  18.851  1.00  0.00      LIG  
ATOM   6548 H    LIG     1      -9.598   2.347  20.547  1.00  0.00      LIG  
ATOM   6549 C21  LIG     1     -14.328   4.765  22.415  1.00  0.00      LIG  
ATOM   6550 C22  LIG     1     -14.495   5.991  21.527  1.00  0.00      LIG  
ATOM   6551 C23  LIG     1     -14.162   7.288  22.258  1.00  0.00      LIG  
ATOM   6552 C24  LIG     1     -15.231   7.637  23.249  1.00  0.00      LIG  
ATOM   6553 O1   LIG     1     -14.090   8.327  21.292  1.00  0.00      LIG  
ATOM   6554 C25  LIG     1     -10.647   2.091  22.930  1.00  0.00      LIG  
ATOM   6555 O2   LIG     1      -4.887   4.158  17.417  1.00  0.00      LIG  
ATOM   6556 H1   LIG     1      -7.143   4.976  20.599  1.00  0.00      LIG  
ATOM   6557 C26  LIG     1     -15.101   3.595  21.830  1.00  0.00      LIG  
ATOM   6558 C27  LIG     1     -15.026   8.632  24.334  1.00  0.00      LIG  
ATOM   6559 C28  LIG     1     -13.721   9.325  24.523  1.00  0.00      LIG  
ATOM   6560 C29  LIG     1     -16.220   9.323  24.889  1.00  0.00      LIG  
ATOM   6561 O3   LIG     1     -14.979   7.216  24.612  1.00  0.00      LIG  
ATOM   6562 H2   LIG     1      -7.001   5.346  16.836  1.00  0.00      LIG  
ATOM   6563 H3   LIG     1      -6.815   6.111  18.415  1.00  0.00      LIG  
ATOM   6564 H4   LIG     1      -8.790   4.097  17.482  1.00  0.00      LIG  
ATOM   6565 H5   LIG     1      -8.955   5.399  18.636  1.00  0.00      LIG  
ATOM   6566 H6   LIG     1      -6.149   3.286  22.220  1.00  0.00      LIG  
ATOM   6567 H7   LIG     1      -7.291   2.133  21.542  1.00  0.00      LIG  
ATOM   6568 H8   LIG     1      -7.791   4.794  22.872  1.00  0.00      LIG  
ATOM   6569 H9   LIG     1      -8.322   3.238  23.401  1.00  0.00      LIG  
ATOM   6570 H10  LIG     1     -12.975   3.767  19.993  1.00  0.00      LIG  
ATOM   6571 H11  LIG     1     -12.193   2.286  20.478  1.00  0.00      LIG  
ATOM   6572 H12  LIG     1     -10.921   4.829  19.410  1.00  0.00      LIG  
ATOM   6573 H13  LIG     1     -12.851   4.091  24.778  1.00  0.00      LIG  
ATOM   6574 H14  LIG     1     -12.443   5.753  24.307  1.00  0.00      LIG  
ATOM   6575 H15  LIG     1     -10.261   5.205  24.046  1.00  0.00      LIG  
ATOM   6576 H16  LIG     1     -10.610   3.665  24.778  1.00  0.00      LIG  
ATOM   6577 H17  LIG     1     -11.945   3.201  18.121  1.00  0.00      LIG  
ATOM   6578 H18  LIG     1      -3.941   2.584  19.252  1.00  0.00      LIG  
ATOM   6579 H19  LIG     1      -5.466   1.716  19.259  1.00  0.00      LIG  
ATOM   6580 H20  LIG     1      -4.730   2.235  20.783  1.00  0.00      LIG  
ATOM   6581 H21  LIG     1      -5.165   5.891  20.277  1.00  0.00      LIG  
ATOM   6582 H22  LIG     1      -3.760   4.924  19.819  1.00  0.00      LIG  
ATOM   6583 H23  LIG     1      -4.560   4.633  21.367  1.00  0.00      LIG  
ATOM   6584 H24  LIG     1      -8.904   6.005  20.827  1.00  0.00      LIG  
ATOM   6585 H25  LIG     1      -9.365   6.161  22.502  1.00  0.00      LIG  
ATOM   6586 H26  LIG     1     -10.599   5.961  21.268  1.00  0.00      LIG  
ATOM   6587 H27  LIG     1      -7.810   1.396  19.601  1.00  0.00      LIG  
ATOM   6588 H28  LIG     1      -7.287   2.139  18.085  1.00  0.00      LIG  
ATOM   6589 H29  LIG     1      -8.975   1.812  18.358  1.00  0.00      LIG  
ATOM   6590 H30  LIG     1     -14.788   4.968  23.384  1.00  0.00      LIG  
ATOM   6591 H31  LIG     1     -15.527   6.037  21.165  1.00  0.00      LIG  
ATOM   6592 H32  LIG     1     -13.872   5.898  20.631  1.00  0.00      LIG  
ATOM   6593 H33  LIG     1     -13.181   7.216  22.732  1.00  0.00      LIG  
ATOM   6594 H34  LIG     1     -16.230   7.517  22.851  1.00  0.00      LIG  
ATOM   6595 H35  LIG     1     -14.796   8.157  20.643  1.00  0.00      LIG  
ATOM   6596 H36  LIG     1      -9.773   1.834  23.532  1.00  0.00      LIG  
ATOM   6597 H37  LIG     1     -10.635   1.458  22.040  1.00  0.00      LIG  
ATOM   6598 H38  LIG     1     -11.522   1.796  23.517  1.00  0.00      LIG  
ATOM   6599 H39  LIG     1     -14.862   2.659  22.344  1.00  0.00      LIG  
ATOM   6600 H40  LIG     1     -14.893   3.468  20.766  1.00  0.00      LIG  
ATOM   6601 H41  LIG     1     -16.174   3.770  21.934  1.00  0.00      LIG  
ATOM   6602 H42  LIG     1     -13.640  10.167  23.831  1.00  0.00      LIG  
ATOM   6603 H43  LIG     1     -12.870   8.658  24.360  1.00  0.00      LIG  
ATOM   6604 H44  LIG     1     -13.649   9.712  25.543  1.00  0.00      LIG  
ATOM   6605 H45  LIG     1     -17.129   8.728  24.758  1.00  0.00      LIG  
ATOM   6606 H46  LIG     1     -16.364  10.282  24.384  1.00  0.00      LIG  
ATOM   6607 H47  LIG     1     -16.085   9.514  25.957  1.00  0.00      LIG  
TER
REMARK  Energy: 273.431
REMARK  SimpleFitness: 273.431
REMARK  FullFitness: -1367.63
REMARK  InterFull: -23.314
REMARK  IntraFull: 299.47
REMARK  solvFull: -1930.12
REMARK  surfFull: 286.334
REMARK  extraFull: 0.0
REMARK  deltaGcompsolvpol: -1930.12
REMARK  deltaGcompsolvnonpol: 286.334
REMARK  deltaGprotsolvpol: -1938.72
REMARK  deltaGprotsolvnonpol: 281.59
REMARK  deltaGligsolvpol: -9.82956
REMARK  deltaGligsolvnonpol: 15.3467
REMARK  deltaGvdw: -23.314
REMARK  deltaGelec: 0.0
REMARK  deltaG: -6.0706306
REMARK  Cluster: 2
REMARK  ClusterRank: 5
ATOM   6526 C    LIG     1      -6.980   5.154  17.912  1.00  0.00      LIG  
ATOM   6527 C1   LIG     1      -5.803   4.276  18.216  1.00  0.00      LIG  
ATOM   6528 C2   LIG     1      -5.646   3.862  19.659  1.00  0.00      LIG  
ATOM   6529 C3   LIG     1      -7.022   3.919  20.350  1.00  0.00      LIG  
ATOM   6530 C4   LIG     1      -8.238   3.536  19.489  1.00  0.00      LIG  
ATOM   6531 C5   LIG     1      -8.316   4.560  18.350  1.00  0.00      LIG  
ATOM   6532 C6   LIG     1      -7.091   3.199  21.674  1.00  0.00      LIG  
ATOM   6533 C7   LIG     1      -8.180   3.841  22.504  1.00  0.00      LIG  
ATOM   6534 C8   LIG     1      -9.495   4.104  21.748  1.00  0.00      LIG  
ATOM   6535 C9   LIG     1      -9.536   3.418  20.353  1.00  0.00      LIG  
ATOM   6536 C10  LIG     1     -10.693   3.591  22.602  1.00  0.00      LIG  
ATOM   6537 C11  LIG     1     -11.975   3.843  21.894  1.00  0.00      LIG  
ATOM   6538 C12  LIG     1     -12.079   3.375  20.480  1.00  0.00      LIG  
ATOM   6539 C13  LIG     1     -10.870   3.761  19.640  1.00  0.00      LIG  
ATOM   6540 C14  LIG     1     -12.884   4.438  22.676  1.00  0.00      LIG  
ATOM   6541 C15  LIG     1     -12.339   4.701  24.030  1.00  0.00      LIG  
ATOM   6542 C16  LIG     1     -10.879   4.312  23.939  1.00  0.00      LIG  
ATOM   6543 O    LIG     1     -11.023   3.073  18.402  1.00  0.00      LIG  
ATOM   6544 C17  LIG     1      -4.916   2.523  19.745  1.00  0.00      LIG  
ATOM   6545 C18  LIG     1      -4.733   4.886  20.318  1.00  0.00      LIG  
ATOM   6546 C19  LIG     1      -9.604   5.634  21.576  1.00  0.00      LIG  
ATOM   6547 C20  LIG     1      -8.064   2.149  18.851  1.00  0.00      LIG  
ATOM   6548 H    LIG     1      -9.598   2.347  20.547  1.00  0.00      LIG  
ATOM   6549 C21  LIG     1     -14.328   4.765  22.415  1.00  0.00      LIG  
ATOM   6550 C22  LIG     1     -14.495   5.991  21.527  1.00  0.00      LIG  
ATOM   6551 C23  LIG     1     -14.162   7.288  22.258  1.00  0.00      LIG  
ATOM   6552 C24  LIG     1     -15.231   7.637  23.249  1.00  0.00      LIG  
ATOM   6553 O1   LIG     1     -14.090   8.327  21.292  1.00  0.00      LIG  
ATOM   6554 C25  LIG     1     -10.647   2.091  22.930  1.00  0.00      LIG  
ATOM   6555 O2   LIG     1      -4.887   4.158  17.417  1.00  0.00      LIG  
ATOM   6556 H1   LIG     1      -7.143   4.976  20.599  1.00  0.00      LIG  
ATOM   6557 C26  LIG     1     -15.101   3.595  21.830  1.00  0.00      LIG  
ATOM   6558 C27  LIG     1     -15.026   8.632  24.334  1.00  0.00      LIG  
ATOM   6559 C28  LIG     1     -13.721   9.325  24.523  1.00  0.00      LIG  
ATOM   6560 C29  LIG     1     -16.220   9.323  24.889  1.00  0.00      LIG  
ATOM   6561 O3   LIG     1     -14.979   7.216  24.612  1.00  0.00      LIG  
ATOM   6562 H2   LIG     1      -7.001   5.346  16.836  1.00  0.00      LIG  
ATOM   6563 H3   LIG     1      -6.815   6.111  18.415  1.00  0.00      LIG  
ATOM   6564 H4   LIG     1      -8.790   4.097  17.482  1.00  0.00      LIG  
ATOM   6565 H5   LIG     1      -8.955   5.399  18.636  1.00  0.00      LIG  
ATOM   6566 H6   LIG     1      -6.149   3.286  22.220  1.00  0.00      LIG  
ATOM   6567 H7   LIG     1      -7.291   2.133  21.542  1.00  0.00      LIG  
ATOM   6568 H8   LIG     1      -7.791   4.794  22.872  1.00  0.00      LIG  
ATOM   6569 H9   LIG     1      -8.322   3.238  23.401  1.00  0.00      LIG  
ATOM   6570 H10  LIG     1     -12.975   3.767  19.993  1.00  0.00      LIG  
ATOM   6571 H11  LIG     1     -12.193   2.286  20.478  1.00  0.00      LIG  
ATOM   6572 H12  LIG     1     -10.921   4.829  19.410  1.00  0.00      LIG  
ATOM   6573 H13  LIG     1     -12.851   4.091  24.778  1.00  0.00      LIG  
ATOM   6574 H14  LIG     1     -12.443   5.753  24.307  1.00  0.00      LIG  
ATOM   6575 H15  LIG     1     -10.261   5.205  24.046  1.00  0.00      LIG  
ATOM   6576 H16  LIG     1     -10.610   3.665  24.778  1.00  0.00      LIG  
ATOM   6577 H17  LIG     1     -11.945   3.201  18.121  1.00  0.00      LIG  
ATOM   6578 H18  LIG     1      -3.941   2.584  19.252  1.00  0.00      LIG  
ATOM   6579 H19  LIG     1      -5.466   1.716  19.259  1.00  0.00      LIG  
ATOM   6580 H20  LIG     1      -4.730   2.235  20.783  1.00  0.00      LIG  
ATOM   6581 H21  LIG     1      -5.165   5.891  20.277  1.00  0.00      LIG  
ATOM   6582 H22  LIG     1      -3.760   4.924  19.819  1.00  0.00      LIG  
ATOM   6583 H23  LIG     1      -4.560   4.633  21.367  1.00  0.00      LIG  
ATOM   6584 H24  LIG     1      -8.904   6.005  20.827  1.00  0.00      LIG  
ATOM   6585 H25  LIG     1      -9.365   6.161  22.502  1.00  0.00      LIG  
ATOM   6586 H26  LIG     1     -10.599   5.961  21.268  1.00  0.00      LIG  
ATOM   6587 H27  LIG     1      -7.810   1.396  19.601  1.00  0.00      LIG  
ATOM   6588 H28  LIG     1      -7.287   2.139  18.085  1.00  0.00      LIG  
ATOM   6589 H29  LIG     1      -8.975   1.812  18.358  1.00  0.00      LIG  
ATOM   6590 H30  LIG     1     -14.788   4.968  23.384  1.00  0.00      LIG  
ATOM   6591 H31  LIG     1     -15.527   6.037  21.165  1.00  0.00      LIG  
ATOM   6592 H32  LIG     1     -13.872   5.898  20.631  1.00  0.00      LIG  
ATOM   6593 H33  LIG     1     -13.181   7.216  22.732  1.00  0.00      LIG  
ATOM   6594 H34  LIG     1     -16.230   7.517  22.851  1.00  0.00      LIG  
ATOM   6595 H35  LIG     1     -14.796   8.157  20.643  1.00  0.00      LIG  
ATOM   6596 H36  LIG     1      -9.773   1.834  23.532  1.00  0.00      LIG  
ATOM   6597 H37  LIG     1     -10.635   1.458  22.040  1.00  0.00      LIG  
ATOM   6598 H38  LIG     1     -11.522   1.796  23.517  1.00  0.00      LIG  
ATOM   6599 H39  LIG     1     -14.862   2.659  22.344  1.00  0.00      LIG  
ATOM   6600 H40  LIG     1     -14.893   3.468  20.766  1.00  0.00      LIG  
ATOM   6601 H41  LIG     1     -16.174   3.770  21.934  1.00  0.00      LIG  
ATOM   6602 H42  LIG     1     -13.640  10.167  23.831  1.00  0.00      LIG  
ATOM   6603 H43  LIG     1     -12.870   8.658  24.360  1.00  0.00      LIG  
ATOM   6604 H44  LIG     1     -13.649   9.712  25.543  1.00  0.00      LIG  
ATOM   6605 H45  LIG     1     -17.129   8.728  24.758  1.00  0.00      LIG  
ATOM   6606 H46  LIG     1     -16.364  10.282  24.384  1.00  0.00      LIG  
ATOM   6607 H47  LIG     1     -16.085   9.514  25.957  1.00  0.00      LIG  
TER
REMARK  Energy: 273.486
REMARK  SimpleFitness: 273.486
REMARK  FullFitness: -1367.4525
REMARK  InterFull: -23.5785
REMARK  IntraFull: 299.734
REMARK  solvFull: -1929.89
REMARK  surfFull: 286.282
REMARK  extraFull: 0.0
REMARK  deltaGcompsolvpol: -1929.89
REMARK  deltaGcompsolvnonpol: 286.282
REMARK  deltaGprotsolvpol: -1938.72
REMARK  deltaGprotsolvnonpol: 281.59
REMARK  deltaGligsolvpol: -9.84937
REMARK  deltaGligsolvnonpol: 15.3301
REMARK  deltaGvdw: -23.5785
REMARK  deltaGelec: 0.0
REMARK  deltaG: -6.083714
REMARK  Cluster: 2
REMARK  ClusterRank: 6
ATOM   6526 C    LIG     1      -6.983   5.069  17.880  1.00  0.00      LIG  
ATOM   6527 C1   LIG     1      -5.825   4.170  18.200  1.00  0.00      LIG  
ATOM   6528 C2   LIG     1      -5.673   3.782  19.651  1.00  0.00      LIG  
ATOM   6529 C3   LIG     1      -7.046   3.873  20.344  1.00  0.00      LIG  
ATOM   6530 C4   LIG     1      -8.269   3.503  19.488  1.00  0.00      LIG  
ATOM   6531 C5   LIG     1      -8.331   4.525  18.346  1.00  0.00      LIG  
ATOM   6532 C6   LIG     1      -7.124   3.165  21.675  1.00  0.00      LIG  
ATOM   6533 C7   LIG     1      -8.204   3.824  22.501  1.00  0.00      LIG  
ATOM   6534 C8   LIG     1      -9.516   4.104  21.746  1.00  0.00      LIG  
ATOM   6535 C9   LIG     1      -9.569   3.414  20.353  1.00  0.00      LIG  
ATOM   6536 C10  LIG     1     -10.721   3.610  22.602  1.00  0.00      LIG  
ATOM   6537 C11  LIG     1     -12.000   3.877  21.895  1.00  0.00      LIG  
ATOM   6538 C12  LIG     1     -12.112   3.412  20.481  1.00  0.00      LIG  
ATOM   6539 C13  LIG     1     -10.896   3.778  19.639  1.00  0.00      LIG  
ATOM   6540 C14  LIG     1     -12.904   4.477  22.679  1.00  0.00      LIG  
ATOM   6541 C15  LIG     1     -12.352   4.742  24.030  1.00  0.00      LIG  
ATOM   6542 C16  LIG     1     -10.896   4.338  23.937  1.00  0.00      LIG  
ATOM   6543 O    LIG     1     -11.062   3.090  18.402  1.00  0.00      LIG  
ATOM   6544 C17  LIG     1      -4.966   2.432  19.764  1.00  0.00      LIG  
ATOM   6545 C18  LIG     1      -4.741   4.803  20.288  1.00  0.00      LIG  
ATOM   6546 C19  LIG     1      -9.601   5.634  21.570  1.00  0.00      LIG  
ATOM   6547 C20  LIG     1      -8.124   2.108  18.859  1.00  0.00      LIG  
ATOM   6548 H    LIG     1      -9.650   2.345  20.550  1.00  0.00      LIG  
ATOM   6549 C21  LIG     1     -14.351   4.802  22.426  1.00  0.00      LIG  
ATOM   6550 C22  LIG     1     -14.528   6.033  21.545  1.00  0.00      LIG  
ATOM   6551 C23  LIG     1     -14.199   7.327  22.282  1.00  0.00      LIG  
ATOM   6552 C24  LIG     1     -15.270   7.665  23.275  1.00  0.00      LIG  
ATOM   6553 O1   LIG     1     -14.127   8.372  21.322  1.00  0.00      LIG  
ATOM   6554 C25  LIG     1     -10.695   2.111  22.936  1.00  0.00      LIG  
ATOM   6555 O2   LIG     1      -4.917   4.009  17.399  1.00  0.00      LIG  
ATOM   6556 H1   LIG     1      -7.147   4.934  20.582  1.00  0.00      LIG  
ATOM   6557 C26  LIG     1     -15.124   3.634  21.839  1.00  0.00      LIG  
ATOM   6558 C27  LIG     1     -15.082   8.665  24.358  1.00  0.00      LIG  
ATOM   6559 C28  LIG     1     -13.794   9.392  24.535  1.00  0.00      LIG  
ATOM   6560 C29  LIG     1     -16.287   9.320  24.937  1.00  0.00      LIG  
ATOM   6561 O3   LIG     1     -14.997   7.251  24.637  1.00  0.00      LIG  
ATOM   6562 H2   LIG     1      -7.007   5.227  16.798  1.00  0.00      LIG  
ATOM   6563 H3   LIG     1      -6.787   6.036  18.351  1.00  0.00      LIG  
ATOM   6564 H4   LIG     1      -8.838   4.077  17.488  1.00  0.00      LIG  
ATOM   6565 H5   LIG     1      -8.934   5.386  18.640  1.00  0.00      LIG  
ATOM   6566 H6   LIG     1      -6.180   3.247  22.219  1.00  0.00      LIG  
ATOM   6567 H7   LIG     1      -7.335   2.100  21.551  1.00  0.00      LIG  
ATOM   6568 H8   LIG     1      -7.802   4.772  22.866  1.00  0.00      LIG  
ATOM   6569 H9   LIG     1      -8.355   3.226  23.400  1.00  0.00      LIG  
ATOM   6570 H10  LIG     1     -13.000   3.820  19.994  1.00  0.00      LIG  
ATOM   6571 H11  LIG     1     -12.244   2.326  20.478  1.00  0.00      LIG  
ATOM   6572 H12  LIG     1     -10.931   4.845  19.408  1.00  0.00      LIG  
ATOM   6573 H13  LIG     1     -12.868   4.142  24.783  1.00  0.00      LIG  
ATOM   6574 H14  LIG     1     -12.444   5.796  24.302  1.00  0.00      LIG  
ATOM   6575 H15  LIG     1     -10.268   5.224  24.041  1.00  0.00      LIG  
ATOM   6576 H16  LIG     1     -10.633   3.689  24.778  1.00  0.00      LIG  
ATOM   6577 H17  LIG     1     -11.978   3.247  18.114  1.00  0.00      LIG  
ATOM   6578 H18  LIG     1      -4.005   2.454  19.241  1.00  0.00      LIG  
ATOM   6579 H19  LIG     1      -5.547   1.619  19.325  1.00  0.00      LIG  
ATOM   6580 H20  LIG     1      -4.756   2.179  20.806  1.00  0.00      LIG  
ATOM   6581 H21  LIG     1      -5.151   5.815  20.220  1.00  0.00      LIG  
ATOM   6582 H22  LIG     1      -3.765   4.807  19.793  1.00  0.00      LIG  
ATOM   6583 H23  LIG     1      -4.578   4.573  21.344  1.00  0.00      LIG  
ATOM   6584 H24  LIG     1      -8.896   5.992  20.818  1.00  0.00      LIG  
ATOM   6585 H25  LIG     1      -9.353   6.160  22.495  1.00  0.00      LIG  
ATOM   6586 H26  LIG     1     -10.591   5.976  21.263  1.00  0.00      LIG  
ATOM   6587 H27  LIG     1      -7.900   1.353  19.617  1.00  0.00      LIG  
ATOM   6588 H28  LIG     1      -7.337   2.071  18.104  1.00  0.00      LIG  
ATOM   6589 H29  LIG     1      -9.037   1.793  18.356  1.00  0.00      LIG  
ATOM   6590 H30  LIG     1     -14.808   4.999  23.398  1.00  0.00      LIG  
ATOM   6591 H31  LIG     1     -15.562   6.075  21.190  1.00  0.00      LIG  
ATOM   6592 H32  LIG     1     -13.910   5.947  20.645  1.00  0.00      LIG  
ATOM   6593 H33  LIG     1     -13.219   7.255  22.758  1.00  0.00      LIG  
ATOM   6594 H34  LIG     1     -16.270   7.525  22.883  1.00  0.00      LIG  
ATOM   6595 H35  LIG     1     -14.791   8.169  20.638  1.00  0.00      LIG  
ATOM   6596 H36  LIG     1      -9.834   1.849  23.554  1.00  0.00      LIG  
ATOM   6597 H37  LIG     1     -10.675   1.475  22.049  1.00  0.00      LIG  
ATOM   6598 H38  LIG     1     -11.583   1.826  23.510  1.00  0.00      LIG  
ATOM   6599 H39  LIG     1     -14.890   2.697  22.354  1.00  0.00      LIG  
ATOM   6600 H40  LIG     1     -14.911   3.505  20.776  1.00  0.00      LIG  
ATOM   6601 H41  LIG     1     -16.197   3.811  21.937  1.00  0.00      LIG  
ATOM   6602 H42  LIG     1     -13.750  10.246  23.854  1.00  0.00      LIG  
ATOM   6603 H43  LIG     1     -12.927   8.754  24.344  1.00  0.00      LIG  
ATOM   6604 H44  LIG     1     -13.714   9.768  25.559  1.00  0.00      LIG  
ATOM   6605 H45  LIG     1     -17.196   8.749  24.729  1.00  0.00      LIG  
ATOM   6606 H46  LIG     1     -16.407  10.321  24.515  1.00  0.00      LIG  
ATOM   6607 H47  LIG     1     -16.181   9.414  26.021  1.00  0.00      LIG  
TER
REMARK  Energy: 273.486
REMARK  SimpleFitness: 273.486
REMARK  FullFitness: -1367.4525
REMARK  InterFull: -23.5785
REMARK  IntraFull: 299.734
REMARK  solvFull: -1929.89
REMARK  surfFull: 286.282
REMARK  extraFull: 0.0
REMARK  deltaGcompsolvpol: -1929.89
REMARK  deltaGcompsolvnonpol: 286.282
REMARK  deltaGprotsolvpol: -1938.72
REMARK  deltaGprotsolvnonpol: 281.59
REMARK  deltaGligsolvpol: -9.84937
REMARK  deltaGligsolvnonpol: 15.3301
REMARK  deltaGvdw: -23.5785
REMARK  deltaGelec: 0.0
REMARK  deltaG: -6.083714
REMARK  Cluster: 2
REMARK  ClusterRank: 7
ATOM   6526 C    LIG     1      -6.983   5.069  17.880  1.00  0.00      LIG  
ATOM   6527 C1   LIG     1      -5.825   4.170  18.200  1.00  0.00      LIG  
ATOM   6528 C2   LIG     1      -5.673   3.782  19.651  1.00  0.00      LIG  
ATOM   6529 C3   LIG     1      -7.046   3.873  20.344  1.00  0.00      LIG  
ATOM   6530 C4   LIG     1      -8.269   3.503  19.488  1.00  0.00      LIG  
ATOM   6531 C5   LIG     1      -8.331   4.525  18.346  1.00  0.00      LIG  
ATOM   6532 C6   LIG     1      -7.124   3.165  21.675  1.00  0.00      LIG  
ATOM   6533 C7   LIG     1      -8.204   3.824  22.501  1.00  0.00      LIG  
ATOM   6534 C8   LIG     1      -9.516   4.104  21.746  1.00  0.00      LIG  
ATOM   6535 C9   LIG     1      -9.569   3.414  20.353  1.00  0.00      LIG  
ATOM   6536 C10  LIG     1     -10.721   3.610  22.602  1.00  0.00      LIG  
ATOM   6537 C11  LIG     1     -12.000   3.877  21.895  1.00  0.00      LIG  
ATOM   6538 C12  LIG     1     -12.112   3.412  20.481  1.00  0.00      LIG  
ATOM   6539 C13  LIG     1     -10.896   3.778  19.639  1.00  0.00      LIG  
ATOM   6540 C14  LIG     1     -12.904   4.477  22.679  1.00  0.00      LIG  
ATOM   6541 C15  LIG     1     -12.352   4.742  24.030  1.00  0.00      LIG  
ATOM   6542 C16  LIG     1     -10.896   4.338  23.937  1.00  0.00      LIG  
ATOM   6543 O    LIG     1     -11.062   3.090  18.402  1.00  0.00      LIG  
ATOM   6544 C17  LIG     1      -4.966   2.432  19.764  1.00  0.00      LIG  
ATOM   6545 C18  LIG     1      -4.741   4.803  20.288  1.00  0.00      LIG  
ATOM   6546 C19  LIG     1      -9.601   5.634  21.570  1.00  0.00      LIG  
ATOM   6547 C20  LIG     1      -8.124   2.108  18.859  1.00  0.00      LIG  
ATOM   6548 H    LIG     1      -9.650   2.345  20.550  1.00  0.00      LIG  
ATOM   6549 C21  LIG     1     -14.351   4.802  22.426  1.00  0.00      LIG  
ATOM   6550 C22  LIG     1     -14.528   6.033  21.545  1.00  0.00      LIG  
ATOM   6551 C23  LIG     1     -14.199   7.327  22.282  1.00  0.00      LIG  
ATOM   6552 C24  LIG     1     -15.270   7.665  23.275  1.00  0.00      LIG  
ATOM   6553 O1   LIG     1     -14.127   8.372  21.322  1.00  0.00      LIG  
ATOM   6554 C25  LIG     1     -10.695   2.111  22.936  1.00  0.00      LIG  
ATOM   6555 O2   LIG     1      -4.917   4.009  17.399  1.00  0.00      LIG  
ATOM   6556 H1   LIG     1      -7.147   4.934  20.582  1.00  0.00      LIG  
ATOM   6557 C26  LIG     1     -15.124   3.634  21.839  1.00  0.00      LIG  
ATOM   6558 C27  LIG     1     -15.082   8.665  24.358  1.00  0.00      LIG  
ATOM   6559 C28  LIG     1     -13.794   9.392  24.535  1.00  0.00      LIG  
ATOM   6560 C29  LIG     1     -16.287   9.320  24.937  1.00  0.00      LIG  
ATOM   6561 O3   LIG     1     -14.997   7.251  24.637  1.00  0.00      LIG  
ATOM   6562 H2   LIG     1      -7.007   5.227  16.798  1.00  0.00      LIG  
ATOM   6563 H3   LIG     1      -6.787   6.036  18.351  1.00  0.00      LIG  
ATOM   6564 H4   LIG     1      -8.838   4.077  17.488  1.00  0.00      LIG  
ATOM   6565 H5   LIG     1      -8.934   5.386  18.640  1.00  0.00      LIG  
ATOM   6566 H6   LIG     1      -6.180   3.247  22.219  1.00  0.00      LIG  
ATOM   6567 H7   LIG     1      -7.335   2.100  21.551  1.00  0.00      LIG  
ATOM   6568 H8   LIG     1      -7.802   4.772  22.866  1.00  0.00      LIG  
ATOM   6569 H9   LIG     1      -8.355   3.226  23.400  1.00  0.00      LIG  
ATOM   6570 H10  LIG     1     -13.000   3.820  19.994  1.00  0.00      LIG  
ATOM   6571 H11  LIG     1     -12.244   2.326  20.478  1.00  0.00      LIG  
ATOM   6572 H12  LIG     1     -10.931   4.845  19.408  1.00  0.00      LIG  
ATOM   6573 H13  LIG     1     -12.868   4.142  24.783  1.00  0.00      LIG  
ATOM   6574 H14  LIG     1     -12.444   5.796  24.302  1.00  0.00      LIG  
ATOM   6575 H15  LIG     1     -10.268   5.224  24.041  1.00  0.00      LIG  
ATOM   6576 H16  LIG     1     -10.633   3.689  24.778  1.00  0.00      LIG  
ATOM   6577 H17  LIG     1     -11.978   3.247  18.114  1.00  0.00      LIG  
ATOM   6578 H18  LIG     1      -4.005   2.454  19.241  1.00  0.00      LIG  
ATOM   6579 H19  LIG     1      -5.547   1.619  19.325  1.00  0.00      LIG  
ATOM   6580 H20  LIG     1      -4.756   2.179  20.806  1.00  0.00      LIG  
ATOM   6581 H21  LIG     1      -5.151   5.815  20.220  1.00  0.00      LIG  
ATOM   6582 H22  LIG     1      -3.765   4.807  19.793  1.00  0.00      LIG  
ATOM   6583 H23  LIG     1      -4.578   4.573  21.344  1.00  0.00      LIG  
ATOM   6584 H24  LIG     1      -8.896   5.992  20.818  1.00  0.00      LIG  
ATOM   6585 H25  LIG     1      -9.353   6.160  22.495  1.00  0.00      LIG  
ATOM   6586 H26  LIG     1     -10.591   5.976  21.263  1.00  0.00      LIG  
ATOM   6587 H27  LIG     1      -7.900   1.353  19.617  1.00  0.00      LIG  
ATOM   6588 H28  LIG     1      -7.337   2.071  18.104  1.00  0.00      LIG  
ATOM   6589 H29  LIG     1      -9.037   1.793  18.356  1.00  0.00      LIG  
ATOM   6590 H30  LIG     1     -14.808   4.999  23.398  1.00  0.00      LIG  
ATOM   6591 H31  LIG     1     -15.562   6.075  21.190  1.00  0.00      LIG  
ATOM   6592 H32  LIG     1     -13.910   5.947  20.645  1.00  0.00      LIG  
ATOM   6593 H33  LIG     1     -13.219   7.255  22.758  1.00  0.00      LIG  
ATOM   6594 H34  LIG     1     -16.270   7.525  22.883  1.00  0.00      LIG  
ATOM   6595 H35  LIG     1     -14.791   8.169  20.638  1.00  0.00      LIG  
ATOM   6596 H36  LIG     1      -9.834   1.849  23.554  1.00  0.00      LIG  
ATOM   6597 H37  LIG     1     -10.675   1.475  22.049  1.00  0.00      LIG  
ATOM   6598 H38  LIG     1     -11.583   1.826  23.510  1.00  0.00      LIG  
ATOM   6599 H39  LIG     1     -14.890   2.697  22.354  1.00  0.00      LIG  
ATOM   6600 H40  LIG     1     -14.911   3.505  20.776  1.00  0.00      LIG  
ATOM   6601 H41  LIG     1     -16.197   3.811  21.937  1.00  0.00      LIG  
ATOM   6602 H42  LIG     1     -13.750  10.246  23.854  1.00  0.00      LIG  
ATOM   6603 H43  LIG     1     -12.927   8.754  24.344  1.00  0.00      LIG  
ATOM   6604 H44  LIG     1     -13.714   9.768  25.559  1.00  0.00      LIG  
ATOM   6605 H45  LIG     1     -17.196   8.749  24.729  1.00  0.00      LIG  
ATOM   6606 H46  LIG     1     -16.407  10.321  24.515  1.00  0.00      LIG  
ATOM   6607 H47  LIG     1     -16.181   9.414  26.021  1.00  0.00      LIG  
TER
REMARK  Energy: 275.737
REMARK  SimpleFitness: 275.737
REMARK  FullFitness: -1367.9386
REMARK  InterFull: -19.9677
REMARK  IntraFull: 300.245
REMARK  solvFull: -1933.71
REMARK  surfFull: 285.494
REMARK  extraFull: 0.0
REMARK  deltaGcompsolvpol: -1933.71
REMARK  deltaGcompsolvnonpol: 285.494
REMARK  deltaGprotsolvpol: -1938.72
REMARK  deltaGprotsolvnonpol: 281.59
REMARK  deltaGligsolvpol: -9.42655
REMARK  deltaGligsolvnonpol: 15.381
REMARK  deltaGvdw: -19.9677
REMARK  deltaGelec: 0.0
REMARK  deltaG: -6.081152
REMARK  Cluster: 3
REMARK  ClusterRank: 0
ATOM   6526 C    LIG     1      -8.671   9.196  17.146  1.00  0.00      LIG  
ATOM   6527 C1   LIG     1      -7.319   8.596  16.910  1.00  0.00      LIG  
ATOM   6528 C2   LIG     1      -6.702   7.874  18.081  1.00  0.00      LIG  
ATOM   6529 C3   LIG     1      -7.821   7.373  19.015  1.00  0.00      LIG  
ATOM   6530 C4   LIG     1      -9.139   6.952  18.343  1.00  0.00      LIG  
ATOM   6531 C5   LIG     1      -9.708   8.205  17.669  1.00  0.00      LIG  
ATOM   6532 C6   LIG     1      -7.383   6.307  19.990  1.00  0.00      LIG  
ATOM   6533 C7   LIG     1      -8.289   6.366  21.197  1.00  0.00      LIG  
ATOM   6534 C8   LIG     1      -9.788   6.475  20.872  1.00  0.00      LIG  
ATOM   6535 C9   LIG     1     -10.103   6.260  19.363  1.00  0.00      LIG  
ATOM   6536 C10  LIG     1     -10.578   5.422  21.707  1.00  0.00      LIG  
ATOM   6537 C11  LIG     1     -12.033   5.508  21.416  1.00  0.00      LIG  
ATOM   6538 C12  LIG     1     -12.453   5.512  19.984  1.00  0.00      LIG  
ATOM   6539 C13  LIG     1     -11.622   6.453  19.121  1.00  0.00      LIG  
ATOM   6540 C14  LIG     1     -12.775   5.495  22.530  1.00  0.00      LIG  
ATOM   6541 C15  LIG     1     -11.927   5.414  23.743  1.00  0.00      LIG  
ATOM   6542 C16  LIG     1     -10.518   5.621  23.224  1.00  0.00      LIG  
ATOM   6543 O    LIG     1     -12.004   6.176  17.778  1.00  0.00      LIG  
ATOM   6544 C17  LIG     1      -5.735   6.802  17.583  1.00  0.00      LIG  
ATOM   6545 C18  LIG     1      -5.862   8.893  18.837  1.00  0.00      LIG  
ATOM   6546 C19  LIG     1     -10.216   7.898  21.286  1.00  0.00      LIG  
ATOM   6547 C20  LIG     1      -8.915   5.900  17.244  1.00  0.00      LIG  
ATOM   6548 H    LIG     1      -9.930   5.201  19.169  1.00  0.00      LIG  
ATOM   6549 C21  LIG     1     -14.264   5.438  22.708  1.00  0.00      LIG  
ATOM   6550 C22  LIG     1     -14.999   6.708  22.272  1.00  0.00      LIG  
ATOM   6551 C23  LIG     1     -14.908   7.896  23.228  1.00  0.00      LIG  
ATOM   6552 C24  LIG     1     -13.636   8.670  23.071  1.00  0.00      LIG  
ATOM   6553 O1   LIG     1     -15.036   7.461  24.577  1.00  0.00      LIG  
ATOM   6554 C25  LIG     1     -10.154   3.966  21.454  1.00  0.00      LIG  
ATOM   6555 O2   LIG     1      -6.656   8.910  15.933  1.00  0.00      LIG  
ATOM   6556 H1   LIG     1      -8.056   8.245  19.630  1.00  0.00      LIG  
ATOM   6557 C26  LIG     1     -14.860   4.246  21.978  1.00  0.00      LIG  
ATOM   6558 C27  LIG     1     -13.501  10.099  23.450  1.00  0.00      LIG  
ATOM   6559 C28  LIG     1     -14.637  10.856  24.050  1.00  0.00      LIG  
ATOM   6560 C29  LIG     1     -12.142  10.626  23.746  1.00  0.00      LIG  
ATOM   6561 O3   LIG     1     -13.693   9.713  22.069  1.00  0.00      LIG  
ATOM   6562 H2   LIG     1      -9.018   9.620  16.201  1.00  0.00      LIG  
ATOM   6563 H3   LIG     1      -8.547  10.019  17.855  1.00  0.00      LIG  
ATOM   6564 H4   LIG     1     -10.347   7.907  16.833  1.00  0.00      LIG  
ATOM   6565 H5   LIG     1     -10.349   8.752  18.364  1.00  0.00      LIG  
ATOM   6566 H6   LIG     1      -6.358   6.479  20.326  1.00  0.00      LIG  
ATOM   6567 H7   LIG     1      -7.414   5.312  19.538  1.00  0.00      LIG  
ATOM   6568 H8   LIG     1      -7.992   7.242  21.781  1.00  0.00      LIG  
ATOM   6569 H9   LIG     1      -8.057   5.517  21.840  1.00  0.00      LIG  
ATOM   6570 H10  LIG     1     -13.508   5.776  19.877  1.00  0.00      LIG  
ATOM   6571 H11  LIG     1     -12.365   4.493  19.594  1.00  0.00      LIG  
ATOM   6572 H12  LIG     1     -11.920   7.485  19.319  1.00  0.00      LIG  
ATOM   6573 H13  LIG     1     -12.032   4.433  24.214  1.00  0.00      LIG  
ATOM   6574 H14  LIG     1     -12.191   6.187  24.470  1.00  0.00      LIG  
ATOM   6575 H15  LIG     1     -10.178   6.613  23.520  1.00  0.00      LIG  
ATOM   6576 H16  LIG     1      -9.829   4.913  23.694  1.00  0.00      LIG  
ATOM   6577 H17  LIG     1     -12.977   6.202  17.761  1.00  0.00      LIG  
ATOM   6578 H18  LIG     1      -4.989   7.235  16.910  1.00  0.00      LIG  
ATOM   6579 H19  LIG     1      -6.243   6.011  17.029  1.00  0.00      LIG  
ATOM   6580 H20  LIG     1      -5.187   6.345  18.410  1.00  0.00      LIG  
ATOM   6581 H21  LIG     1      -6.474   9.725  19.199  1.00  0.00      LIG  
ATOM   6582 H22  LIG     1      -5.081   9.313  18.195  1.00  0.00      LIG  
ATOM   6583 H23  LIG     1      -5.374   8.430  19.699  1.00  0.00      LIG  
ATOM   6584 H24  LIG     1      -9.844   8.648  20.588  1.00  0.00      LIG  
ATOM   6585 H25  LIG     1      -9.818   8.168  22.267  1.00  0.00      LIG  
ATOM   6586 H26  LIG     1     -11.299   8.020  21.336  1.00  0.00      LIG  
ATOM   6587 H27  LIG     1      -8.366   5.037  17.627  1.00  0.00      LIG  
ATOM   6588 H28  LIG     1      -8.365   6.297  16.390  1.00  0.00      LIG  
ATOM   6589 H29  LIG     1      -9.860   5.529  16.845  1.00  0.00      LIG  
ATOM   6590 H30  LIG     1     -14.454   5.257  23.768  1.00  0.00      LIG  
ATOM   6591 H31  LIG     1     -16.055   6.443  22.202  1.00  0.00      LIG  
ATOM   6592 H32  LIG     1     -14.694   7.013  21.267  1.00  0.00      LIG  
ATOM   6593 H33  LIG     1     -15.763   8.546  23.019  1.00  0.00      LIG  
ATOM   6594 H34  LIG     1     -12.747   8.063  23.135  1.00  0.00      LIG  
ATOM   6595 H35  LIG     1     -15.830   6.900  24.610  1.00  0.00      LIG  
ATOM   6596 H36  LIG     1      -9.114   3.792  21.733  1.00  0.00      LIG  
ATOM   6597 H37  LIG     1     -10.275   3.661  20.412  1.00  0.00      LIG  
ATOM   6598 H38  LIG     1     -10.753   3.275  22.056  1.00  0.00      LIG  
ATOM   6599 H39  LIG     1     -14.852   4.392  20.896  1.00  0.00      LIG  
ATOM   6600 H40  LIG     1     -15.899   4.102  22.281  1.00  0.00      LIG  
ATOM   6601 H41  LIG     1     -14.313   3.325  22.206  1.00  0.00      LIG  
ATOM   6602 H42  LIG     1     -14.680  10.673  25.127  1.00  0.00      LIG  
ATOM   6603 H43  LIG     1     -15.600  10.579  23.614  1.00  0.00      LIG  
ATOM   6604 H44  LIG     1     -14.496  11.928  23.890  1.00  0.00      LIG  
ATOM   6605 H45  LIG     1     -11.956  10.595  24.822  1.00  0.00      LIG  
ATOM   6606 H46  LIG     1     -12.059  11.663  23.411  1.00  0.00      LIG  
ATOM   6607 H47  LIG     1     -11.365  10.040  23.246  1.00  0.00      LIG  
TER
REMARK  Energy: 275.737
REMARK  SimpleFitness: 275.737
REMARK  FullFitness: -1367.9386
REMARK  InterFull: -19.9677
REMARK  IntraFull: 300.245
REMARK  solvFull: -1933.71
REMARK  surfFull: 285.494
REMARK  extraFull: 0.0
REMARK  deltaGcompsolvpol: -1933.71
REMARK  deltaGcompsolvnonpol: 285.494
REMARK  deltaGprotsolvpol: -1938.72
REMARK  deltaGprotsolvnonpol: 281.59
REMARK  deltaGligsolvpol: -9.42655
REMARK  deltaGligsolvnonpol: 15.381
REMARK  deltaGvdw: -19.9677
REMARK  deltaGelec: 0.0
REMARK  deltaG: -6.081152
REMARK  Cluster: 3
REMARK  ClusterRank: 1
ATOM   6526 C    LIG     1      -8.671   9.196  17.146  1.00  0.00      LIG  
ATOM   6527 C1   LIG     1      -7.319   8.596  16.910  1.00  0.00      LIG  
ATOM   6528 C2   LIG     1      -6.702   7.874  18.081  1.00  0.00      LIG  
ATOM   6529 C3   LIG     1      -7.821   7.373  19.015  1.00  0.00      LIG  
ATOM   6530 C4   LIG     1      -9.139   6.952  18.343  1.00  0.00      LIG  
ATOM   6531 C5   LIG     1      -9.708   8.205  17.669  1.00  0.00      LIG  
ATOM   6532 C6   LIG     1      -7.383   6.307  19.990  1.00  0.00      LIG  
ATOM   6533 C7   LIG     1      -8.289   6.366  21.197  1.00  0.00      LIG  
ATOM   6534 C8   LIG     1      -9.788   6.475  20.872  1.00  0.00      LIG  
ATOM   6535 C9   LIG     1     -10.103   6.260  19.363  1.00  0.00      LIG  
ATOM   6536 C10  LIG     1     -10.578   5.422  21.707  1.00  0.00      LIG  
ATOM   6537 C11  LIG     1     -12.033   5.508  21.416  1.00  0.00      LIG  
ATOM   6538 C12  LIG     1     -12.453   5.512  19.984  1.00  0.00      LIG  
ATOM   6539 C13  LIG     1     -11.622   6.453  19.121  1.00  0.00      LIG  
ATOM   6540 C14  LIG     1     -12.775   5.495  22.530  1.00  0.00      LIG  
ATOM   6541 C15  LIG     1     -11.927   5.414  23.743  1.00  0.00      LIG  
ATOM   6542 C16  LIG     1     -10.518   5.621  23.224  1.00  0.00      LIG  
ATOM   6543 O    LIG     1     -12.004   6.176  17.778  1.00  0.00      LIG  
ATOM   6544 C17  LIG     1      -5.735   6.802  17.583  1.00  0.00      LIG  
ATOM   6545 C18  LIG     1      -5.862   8.893  18.837  1.00  0.00      LIG  
ATOM   6546 C19  LIG     1     -10.216   7.898  21.286  1.00  0.00      LIG  
ATOM   6547 C20  LIG     1      -8.915   5.900  17.244  1.00  0.00      LIG  
ATOM   6548 H    LIG     1      -9.930   5.201  19.169  1.00  0.00      LIG  
ATOM   6549 C21  LIG     1     -14.264   5.438  22.708  1.00  0.00      LIG  
ATOM   6550 C22  LIG     1     -14.999   6.708  22.272  1.00  0.00      LIG  
ATOM   6551 C23  LIG     1     -14.908   7.896  23.228  1.00  0.00      LIG  
ATOM   6552 C24  LIG     1     -13.636   8.670  23.071  1.00  0.00      LIG  
ATOM   6553 O1   LIG     1     -15.036   7.461  24.577  1.00  0.00      LIG  
ATOM   6554 C25  LIG     1     -10.154   3.966  21.454  1.00  0.00      LIG  
ATOM   6555 O2   LIG     1      -6.656   8.910  15.933  1.00  0.00      LIG  
ATOM   6556 H1   LIG     1      -8.056   8.245  19.630  1.00  0.00      LIG  
ATOM   6557 C26  LIG     1     -14.860   4.246  21.978  1.00  0.00      LIG  
ATOM   6558 C27  LIG     1     -13.501  10.099  23.450  1.00  0.00      LIG  
ATOM   6559 C28  LIG     1     -14.637  10.856  24.050  1.00  0.00      LIG  
ATOM   6560 C29  LIG     1     -12.142  10.626  23.746  1.00  0.00      LIG  
ATOM   6561 O3   LIG     1     -13.693   9.713  22.069  1.00  0.00      LIG  
ATOM   6562 H2   LIG     1      -9.018   9.620  16.201  1.00  0.00      LIG  
ATOM   6563 H3   LIG     1      -8.547  10.019  17.855  1.00  0.00      LIG  
ATOM   6564 H4   LIG     1     -10.347   7.907  16.833  1.00  0.00      LIG  
ATOM   6565 H5   LIG     1     -10.349   8.752  18.364  1.00  0.00      LIG  
ATOM   6566 H6   LIG     1      -6.358   6.479  20.326  1.00  0.00      LIG  
ATOM   6567 H7   LIG     1      -7.414   5.312  19.538  1.00  0.00      LIG  
ATOM   6568 H8   LIG     1      -7.992   7.242  21.781  1.00  0.00      LIG  
ATOM   6569 H9   LIG     1      -8.057   5.517  21.840  1.00  0.00      LIG  
ATOM   6570 H10  LIG     1     -13.508   5.776  19.877  1.00  0.00      LIG  
ATOM   6571 H11  LIG     1     -12.365   4.493  19.594  1.00  0.00      LIG  
ATOM   6572 H12  LIG     1     -11.920   7.485  19.319  1.00  0.00      LIG  
ATOM   6573 H13  LIG     1     -12.032   4.433  24.214  1.00  0.00      LIG  
ATOM   6574 H14  LIG     1     -12.191   6.187  24.470  1.00  0.00      LIG  
ATOM   6575 H15  LIG     1     -10.178   6.613  23.520  1.00  0.00      LIG  
ATOM   6576 H16  LIG     1      -9.829   4.913  23.694  1.00  0.00      LIG  
ATOM   6577 H17  LIG     1     -12.977   6.202  17.761  1.00  0.00      LIG  
ATOM   6578 H18  LIG     1      -4.989   7.235  16.910  1.00  0.00      LIG  
ATOM   6579 H19  LIG     1      -6.243   6.011  17.029  1.00  0.00      LIG  
ATOM   6580 H20  LIG     1      -5.187   6.345  18.410  1.00  0.00      LIG  
ATOM   6581 H21  LIG     1      -6.474   9.725  19.199  1.00  0.00      LIG  
ATOM   6582 H22  LIG     1      -5.081   9.313  18.195  1.00  0.00      LIG  
ATOM   6583 H23  LIG     1      -5.374   8.430  19.699  1.00  0.00      LIG  
ATOM   6584 H24  LIG     1      -9.844   8.648  20.588  1.00  0.00      LIG  
ATOM   6585 H25  LIG     1      -9.818   8.168  22.267  1.00  0.00      LIG  
ATOM   6586 H26  LIG     1     -11.299   8.020  21.336  1.00  0.00      LIG  
ATOM   6587 H27  LIG     1      -8.366   5.037  17.627  1.00  0.00      LIG  
ATOM   6588 H28  LIG     1      -8.365   6.297  16.390  1.00  0.00      LIG  
ATOM   6589 H29  LIG     1      -9.860   5.529  16.845  1.00  0.00      LIG  
ATOM   6590 H30  LIG     1     -14.454   5.257  23.768  1.00  0.00      LIG  
ATOM   6591 H31  LIG     1     -16.055   6.443  22.202  1.00  0.00      LIG  
ATOM   6592 H32  LIG     1     -14.694   7.013  21.267  1.00  0.00      LIG  
ATOM   6593 H33  LIG     1     -15.763   8.546  23.019  1.00  0.00      LIG  
ATOM   6594 H34  LIG     1     -12.747   8.063  23.135  1.00  0.00      LIG  
ATOM   6595 H35  LIG     1     -15.830   6.900  24.610  1.00  0.00      LIG  
ATOM   6596 H36  LIG     1      -9.114   3.792  21.733  1.00  0.00      LIG  
ATOM   6597 H37  LIG     1     -10.275   3.661  20.412  1.00  0.00      LIG  
ATOM   6598 H38  LIG     1     -10.753   3.275  22.056  1.00  0.00      LIG  
ATOM   6599 H39  LIG     1     -14.852   4.392  20.896  1.00  0.00      LIG  
ATOM   6600 H40  LIG     1     -15.899   4.102  22.281  1.00  0.00      LIG  
ATOM   6601 H41  LIG     1     -14.313   3.325  22.206  1.00  0.00      LIG  
ATOM   6602 H42  LIG     1     -14.680  10.673  25.127  1.00  0.00      LIG  
ATOM   6603 H43  LIG     1     -15.600  10.579  23.614  1.00  0.00      LIG  
ATOM   6604 H44  LIG     1     -14.496  11.928  23.890  1.00  0.00      LIG  
ATOM   6605 H45  LIG     1     -11.956  10.595  24.822  1.00  0.00      LIG  
ATOM   6606 H46  LIG     1     -12.059  11.663  23.411  1.00  0.00      LIG  
ATOM   6607 H47  LIG     1     -11.365  10.040  23.246  1.00  0.00      LIG  
TER
REMARK  Energy: 275.737
REMARK  SimpleFitness: 275.737
REMARK  FullFitness: -1367.9386
REMARK  InterFull: -19.9677
REMARK  IntraFull: 300.245
REMARK  solvFull: -1933.71
REMARK  surfFull: 285.494
REMARK  extraFull: 0.0
REMARK  deltaGcompsolvpol: -1933.71
REMARK  deltaGcompsolvnonpol: 285.494
REMARK  deltaGprotsolvpol: -1938.72
REMARK  deltaGprotsolvnonpol: 281.59
REMARK  deltaGligsolvpol: -9.42655
REMARK  deltaGligsolvnonpol: 15.381
REMARK  deltaGvdw: -19.9677
REMARK  deltaGelec: 0.0
REMARK  deltaG: -6.081152
REMARK  Cluster: 3
REMARK  ClusterRank: 2
ATOM   6526 C    LIG     1      -8.671   9.196  17.146  1.00  0.00      LIG  
ATOM   6527 C1   LIG     1      -7.319   8.596  16.910  1.00  0.00      LIG  
ATOM   6528 C2   LIG     1      -6.702   7.874  18.081  1.00  0.00      LIG  
ATOM   6529 C3   LIG     1      -7.821   7.373  19.015  1.00  0.00      LIG  
ATOM   6530 C4   LIG     1      -9.139   6.952  18.343  1.00  0.00      LIG  
ATOM   6531 C5   LIG     1      -9.708   8.205  17.669  1.00  0.00      LIG  
ATOM   6532 C6   LIG     1      -7.383   6.307  19.990  1.00  0.00      LIG  
ATOM   6533 C7   LIG     1      -8.289   6.366  21.197  1.00  0.00      LIG  
ATOM   6534 C8   LIG     1      -9.788   6.475  20.872  1.00  0.00      LIG  
ATOM   6535 C9   LIG     1     -10.103   6.260  19.363  1.00  0.00      LIG  
ATOM   6536 C10  LIG     1     -10.578   5.422  21.707  1.00  0.00      LIG  
ATOM   6537 C11  LIG     1     -12.033   5.508  21.416  1.00  0.00      LIG  
ATOM   6538 C12  LIG     1     -12.453   5.512  19.984  1.00  0.00      LIG  
ATOM   6539 C13  LIG     1     -11.622   6.453  19.121  1.00  0.00      LIG  
ATOM   6540 C14  LIG     1     -12.775   5.495  22.530  1.00  0.00      LIG  
ATOM   6541 C15  LIG     1     -11.927   5.414  23.743  1.00  0.00      LIG  
ATOM   6542 C16  LIG     1     -10.518   5.621  23.224  1.00  0.00      LIG  
ATOM   6543 O    LIG     1     -12.004   6.176  17.778  1.00  0.00      LIG  
ATOM   6544 C17  LIG     1      -5.735   6.802  17.583  1.00  0.00      LIG  
ATOM   6545 C18  LIG     1      -5.862   8.893  18.837  1.00  0.00      LIG  
ATOM   6546 C19  LIG     1     -10.216   7.898  21.286  1.00  0.00      LIG  
ATOM   6547 C20  LIG     1      -8.915   5.900  17.244  1.00  0.00      LIG  
ATOM   6548 H    LIG     1      -9.930   5.201  19.169  1.00  0.00      LIG  
ATOM   6549 C21  LIG     1     -14.264   5.438  22.708  1.00  0.00      LIG  
ATOM   6550 C22  LIG     1     -14.999   6.708  22.272  1.00  0.00      LIG  
ATOM   6551 C23  LIG     1     -14.908   7.896  23.228  1.00  0.00      LIG  
ATOM   6552 C24  LIG     1     -13.636   8.670  23.071  1.00  0.00      LIG  
ATOM   6553 O1   LIG     1     -15.036   7.461  24.577  1.00  0.00      LIG  
ATOM   6554 C25  LIG     1     -10.154   3.966  21.454  1.00  0.00      LIG  
ATOM   6555 O2   LIG     1      -6.656   8.910  15.933  1.00  0.00      LIG  
ATOM   6556 H1   LIG     1      -8.056   8.245  19.630  1.00  0.00      LIG  
ATOM   6557 C26  LIG     1     -14.860   4.246  21.978  1.00  0.00      LIG  
ATOM   6558 C27  LIG     1     -13.501  10.099  23.450  1.00  0.00      LIG  
ATOM   6559 C28  LIG     1     -14.637  10.856  24.050  1.00  0.00      LIG  
ATOM   6560 C29  LIG     1     -12.142  10.626  23.746  1.00  0.00      LIG  
ATOM   6561 O3   LIG     1     -13.693   9.713  22.069  1.00  0.00      LIG  
ATOM   6562 H2   LIG     1      -9.018   9.620  16.201  1.00  0.00      LIG  
ATOM   6563 H3   LIG     1      -8.547  10.019  17.855  1.00  0.00      LIG  
ATOM   6564 H4   LIG     1     -10.347   7.907  16.833  1.00  0.00      LIG  
ATOM   6565 H5   LIG     1     -10.349   8.752  18.364  1.00  0.00      LIG  
ATOM   6566 H6   LIG     1      -6.358   6.479  20.326  1.00  0.00      LIG  
ATOM   6567 H7   LIG     1      -7.414   5.312  19.538  1.00  0.00      LIG  
ATOM   6568 H8   LIG     1      -7.992   7.242  21.781  1.00  0.00      LIG  
ATOM   6569 H9   LIG     1      -8.057   5.517  21.840  1.00  0.00      LIG  
ATOM   6570 H10  LIG     1     -13.508   5.776  19.877  1.00  0.00      LIG  
ATOM   6571 H11  LIG     1     -12.365   4.493  19.594  1.00  0.00      LIG  
ATOM   6572 H12  LIG     1     -11.920   7.485  19.319  1.00  0.00      LIG  
ATOM   6573 H13  LIG     1     -12.032   4.433  24.214  1.00  0.00      LIG  
ATOM   6574 H14  LIG     1     -12.191   6.187  24.470  1.00  0.00      LIG  
ATOM   6575 H15  LIG     1     -10.178   6.613  23.520  1.00  0.00      LIG  
ATOM   6576 H16  LIG     1      -9.829   4.913  23.694  1.00  0.00      LIG  
ATOM   6577 H17  LIG     1     -12.977   6.202  17.761  1.00  0.00      LIG  
ATOM   6578 H18  LIG     1      -4.989   7.235  16.910  1.00  0.00      LIG  
ATOM   6579 H19  LIG     1      -6.243   6.011  17.029  1.00  0.00      LIG  
ATOM   6580 H20  LIG     1      -5.187   6.345  18.410  1.00  0.00      LIG  
ATOM   6581 H21  LIG     1      -6.474   9.725  19.199  1.00  0.00      LIG  
ATOM   6582 H22  LIG     1      -5.081   9.313  18.195  1.00  0.00      LIG  
ATOM   6583 H23  LIG     1      -5.374   8.430  19.699  1.00  0.00      LIG  
ATOM   6584 H24  LIG     1      -9.844   8.648  20.588  1.00  0.00      LIG  
ATOM   6585 H25  LIG     1      -9.818   8.168  22.267  1.00  0.00      LIG  
ATOM   6586 H26  LIG     1     -11.299   8.020  21.336  1.00  0.00      LIG  
ATOM   6587 H27  LIG     1      -8.366   5.037  17.627  1.00  0.00      LIG  
ATOM   6588 H28  LIG     1      -8.365   6.297  16.390  1.00  0.00      LIG  
ATOM   6589 H29  LIG     1      -9.860   5.529  16.845  1.00  0.00      LIG  
ATOM   6590 H30  LIG     1     -14.454   5.257  23.768  1.00  0.00      LIG  
ATOM   6591 H31  LIG     1     -16.055   6.443  22.202  1.00  0.00      LIG  
ATOM   6592 H32  LIG     1     -14.694   7.013  21.267  1.00  0.00      LIG  
ATOM   6593 H33  LIG     1     -15.763   8.546  23.019  1.00  0.00      LIG  
ATOM   6594 H34  LIG     1     -12.747   8.063  23.135  1.00  0.00      LIG  
ATOM   6595 H35  LIG     1     -15.830   6.900  24.610  1.00  0.00      LIG  
ATOM   6596 H36  LIG     1      -9.114   3.792  21.733  1.00  0.00      LIG  
ATOM   6597 H37  LIG     1     -10.275   3.661  20.412  1.00  0.00      LIG  
ATOM   6598 H38  LIG     1     -10.753   3.275  22.056  1.00  0.00      LIG  
ATOM   6599 H39  LIG     1     -14.852   4.392  20.896  1.00  0.00      LIG  
ATOM   6600 H40  LIG     1     -15.899   4.102  22.281  1.00  0.00      LIG  
ATOM   6601 H41  LIG     1     -14.313   3.325  22.206  1.00  0.00      LIG  
ATOM   6602 H42  LIG     1     -14.680  10.673  25.127  1.00  0.00      LIG  
ATOM   6603 H43  LIG     1     -15.600  10.579  23.614  1.00  0.00      LIG  
ATOM   6604 H44  LIG     1     -14.496  11.928  23.890  1.00  0.00      LIG  
ATOM   6605 H45  LIG     1     -11.956  10.595  24.822  1.00  0.00      LIG  
ATOM   6606 H46  LIG     1     -12.059  11.663  23.411  1.00  0.00      LIG  
ATOM   6607 H47  LIG     1     -11.365  10.040  23.246  1.00  0.00      LIG  
TER
REMARK  Energy: 275.791
REMARK  SimpleFitness: 275.791
REMARK  FullFitness: -1367.9015
REMARK  InterFull: -20.0446
REMARK  IntraFull: 300.318
REMARK  solvFull: -1933.69
REMARK  surfFull: 285.515
REMARK  extraFull: 0.0
REMARK  deltaGcompsolvpol: -1933.69
REMARK  deltaGcompsolvnonpol: 285.515
REMARK  deltaGprotsolvpol: -1938.72
REMARK  deltaGprotsolvnonpol: 281.59
REMARK  deltaGligsolvpol: -9.44271
REMARK  deltaGligsolvnonpol: 15.3833
REMARK  deltaGvdw: -20.0446
REMARK  deltaGelec: 0.0
REMARK  deltaG: -6.0844407
REMARK  Cluster: 3
REMARK  ClusterRank: 3
ATOM   6526 C    LIG     1      -8.640   9.275  17.202  1.00  0.00      LIG  
ATOM   6527 C1   LIG     1      -7.283   8.684  16.975  1.00  0.00      LIG  
ATOM   6528 C2   LIG     1      -6.679   7.949  18.144  1.00  0.00      LIG  
ATOM   6529 C3   LIG     1      -7.806   7.430  19.056  1.00  0.00      LIG  
ATOM   6530 C4   LIG     1      -9.116   7.015  18.366  1.00  0.00      LIG  
ATOM   6531 C5   LIG     1      -9.681   8.275  17.701  1.00  0.00      LIG  
ATOM   6532 C6   LIG     1      -7.377   6.354  20.026  1.00  0.00      LIG  
ATOM   6533 C7   LIG     1      -8.290   6.418  21.226  1.00  0.00      LIG  
ATOM   6534 C8   LIG     1      -9.787   6.516  20.885  1.00  0.00      LIG  
ATOM   6535 C9   LIG     1     -10.088   6.312  19.371  1.00  0.00      LIG  
ATOM   6536 C10  LIG     1     -10.573   5.446  21.700  1.00  0.00      LIG  
ATOM   6537 C11  LIG     1     -12.027   5.527  21.405  1.00  0.00      LIG  
ATOM   6538 C12  LIG     1     -12.441   5.549  19.969  1.00  0.00      LIG  
ATOM   6539 C13  LIG     1     -11.606   6.500  19.118  1.00  0.00      LIG  
ATOM   6540 C14  LIG     1     -12.772   5.488  22.516  1.00  0.00      LIG  
ATOM   6541 C15  LIG     1     -11.928   5.395  23.731  1.00  0.00      LIG  
ATOM   6542 C16  LIG     1     -10.520   5.626  23.220  1.00  0.00      LIG  
ATOM   6543 O    LIG     1     -11.975   6.231  17.770  1.00  0.00      LIG  
ATOM   6544 C17  LIG     1      -5.700   6.888  17.645  1.00  0.00      LIG  
ATOM   6545 C18  LIG     1      -5.856   8.962  18.928  1.00  0.00      LIG  
ATOM   6546 C19  LIG     1     -10.229   7.930  21.311  1.00  0.00      LIG  
ATOM   6547 C20  LIG     1      -8.878   5.976  17.257  1.00  0.00      LIG  
ATOM   6548 H    LIG     1      -9.909   5.256  19.168  1.00  0.00      LIG  
ATOM   6549 C21  LIG     1     -14.261   5.412  22.690  1.00  0.00      LIG  
ATOM   6550 C22  LIG     1     -15.016   6.669  22.249  1.00  0.00      LIG  
ATOM   6551 C23  LIG     1     -14.960   7.856  23.211  1.00  0.00      LIG  
ATOM   6552 C24  LIG     1     -13.688   8.637  23.093  1.00  0.00      LIG  
ATOM   6553 O1   LIG     1     -15.124   7.414  24.553  1.00  0.00      LIG  
ATOM   6554 C25  LIG     1     -10.138   3.998  21.430  1.00  0.00      LIG  
ATOM   6555 O2   LIG     1      -6.607   9.017  16.013  1.00  0.00      LIG  
ATOM   6556 H1   LIG     1      -8.054   8.293  19.679  1.00  0.00      LIG  
ATOM   6557 C26  LIG     1     -14.830   4.205  21.962  1.00  0.00      LIG  
ATOM   6558 C27  LIG     1     -13.562  10.058  23.502  1.00  0.00      LIG  
ATOM   6559 C28  LIG     1     -14.710  10.799  24.097  1.00  0.00      LIG  
ATOM   6560 C29  LIG     1     -12.209  10.579  23.834  1.00  0.00      LIG  
ATOM   6561 O3   LIG     1     -13.727   9.699  22.110  1.00  0.00      LIG  
ATOM   6562 H2   LIG     1      -8.976   9.709  16.258  1.00  0.00      LIG  
ATOM   6563 H3   LIG     1      -8.528  10.090  17.922  1.00  0.00      LIG  
ATOM   6564 H4   LIG     1     -10.311   7.986  16.855  1.00  0.00      LIG  
ATOM   6565 H5   LIG     1     -10.331   8.811  18.395  1.00  0.00      LIG  
ATOM   6566 H6   LIG     1      -6.353   6.518  20.369  1.00  0.00      LIG  
ATOM   6567 H7   LIG     1      -7.413   5.362  19.571  1.00  0.00      LIG  
ATOM   6568 H8   LIG     1      -8.002   7.301  21.803  1.00  0.00      LIG  
ATOM   6569 H9   LIG     1      -8.061   5.577  21.880  1.00  0.00      LIG  
ATOM   6570 H10  LIG     1     -13.496   5.812  19.860  1.00  0.00      LIG  
ATOM   6571 H11  LIG     1     -12.352   4.535  19.568  1.00  0.00      LIG  
ATOM   6572 H12  LIG     1     -11.909   7.530  19.322  1.00  0.00      LIG  
ATOM   6573 H13  LIG     1     -12.024   4.405  24.186  1.00  0.00      LIG  
ATOM   6574 H14  LIG     1     -12.203   6.153  24.470  1.00  0.00      LIG  
ATOM   6575 H15  LIG     1     -10.192   6.619  23.530  1.00  0.00      LIG  
ATOM   6576 H16  LIG     1      -9.825   4.919  23.682  1.00  0.00      LIG  
ATOM   6577 H17  LIG     1     -12.947   6.256  17.744  1.00  0.00      LIG  
ATOM   6578 H18  LIG     1      -4.956   7.330  16.975  1.00  0.00      LIG  
ATOM   6579 H19  LIG     1      -6.200   6.094  17.087  1.00  0.00      LIG  
ATOM   6580 H20  LIG     1      -5.150   6.433  18.472  1.00  0.00      LIG  
ATOM   6581 H21  LIG     1      -6.478   9.785  19.292  1.00  0.00      LIG  
ATOM   6582 H22  LIG     1      -5.068   9.396  18.305  1.00  0.00      LIG  
ATOM   6583 H23  LIG     1      -5.380   8.491  19.791  1.00  0.00      LIG  
ATOM   6584 H24  LIG     1      -9.863   8.689  20.619  1.00  0.00      LIG  
ATOM   6585 H25  LIG     1      -9.836   8.196  22.294  1.00  0.00      LIG  
ATOM   6586 H26  LIG     1     -11.313   8.043  21.360  1.00  0.00      LIG  
ATOM   6587 H27  LIG     1      -8.336   5.107  17.638  1.00  0.00      LIG  
ATOM   6588 H28  LIG     1      -8.313   6.381  16.417  1.00  0.00      LIG  
ATOM   6589 H29  LIG     1      -9.817   5.612  16.840  1.00  0.00      LIG  
ATOM   6590 H30  LIG     1     -14.452   5.233  23.750  1.00  0.00      LIG  
ATOM   6591 H31  LIG     1     -16.065   6.384  22.165  1.00  0.00      LIG  
ATOM   6592 H32  LIG     1     -14.705   6.985  21.250  1.00  0.00      LIG  
ATOM   6593 H33  LIG     1     -15.811   8.503  22.981  1.00  0.00      LIG  
ATOM   6594 H34  LIG     1     -12.798   8.032  23.160  1.00  0.00      LIG  
ATOM   6595 H35  LIG     1     -15.927   6.864  24.564  1.00  0.00      LIG  
ATOM   6596 H36  LIG     1      -9.092   3.833  21.695  1.00  0.00      LIG  
ATOM   6597 H37  LIG     1     -10.268   3.701  20.387  1.00  0.00      LIG  
ATOM   6598 H38  LIG     1     -10.724   3.296  22.032  1.00  0.00      LIG  
ATOM   6599 H39  LIG     1     -14.779   4.327  20.878  1.00  0.00      LIG  
ATOM   6600 H40  LIG     1     -15.880   4.064  22.229  1.00  0.00      LIG  
ATOM   6601 H41  LIG     1     -14.290   3.292  22.232  1.00  0.00      LIG  
ATOM   6602 H42  LIG     1     -14.785  10.575  25.164  1.00  0.00      LIG  
ATOM   6603 H43  LIG     1     -15.661  10.545  23.623  1.00  0.00      LIG  
ATOM   6604 H44  LIG     1     -14.559  11.876  23.984  1.00  0.00      LIG  
ATOM   6605 H45  LIG     1     -12.040  10.519  24.912  1.00  0.00      LIG  
ATOM   6606 H46  LIG     1     -12.120  11.625  23.529  1.00  0.00      LIG  
ATOM   6607 H47  LIG     1     -11.422  10.008  23.332  1.00  0.00      LIG  
TER
REMARK  Energy: 275.708
REMARK  SimpleFitness: 275.708
REMARK  FullFitness: -1367.8138
REMARK  InterFull: -20.7538
REMARK  IntraFull: 300.695
REMARK  solvFull: -1933.02
REMARK  surfFull: 285.265
REMARK  extraFull: 0.0
REMARK  deltaGcompsolvpol: -1933.02
REMARK  deltaGcompsolvnonpol: 285.265
REMARK  deltaGprotsolvpol: -1938.72
REMARK  deltaGprotsolvnonpol: 281.59
REMARK  deltaGligsolvpol: -9.4378
REMARK  deltaGligsolvnonpol: 15.3558
REMARK  deltaGvdw: -20.7538
REMARK  deltaGelec: 0.0
REMARK  deltaG: -6.131881
REMARK  Cluster: 3
REMARK  ClusterRank: 4
ATOM   6526 C    LIG     1      -8.737   9.119  16.940  1.00  0.00      LIG  
ATOM   6527 C1   LIG     1      -7.413   8.470  16.679  1.00  0.00      LIG  
ATOM   6528 C2   LIG     1      -6.786   7.751  17.847  1.00  0.00      LIG  
ATOM   6529 C3   LIG     1      -7.891   7.307  18.824  1.00  0.00      LIG  
ATOM   6530 C4   LIG     1      -9.242   6.918  18.202  1.00  0.00      LIG  
ATOM   6531 C5   LIG     1      -9.790   8.178  17.524  1.00  0.00      LIG  
ATOM   6532 C6   LIG     1      -7.458   6.245  19.806  1.00  0.00      LIG  
ATOM   6533 C7   LIG     1      -8.318   6.368  21.041  1.00  0.00      LIG  
ATOM   6534 C8   LIG     1      -9.824   6.502  20.760  1.00  0.00      LIG  
ATOM   6535 C9   LIG     1     -10.194   6.277  19.265  1.00  0.00      LIG  
ATOM   6536 C10  LIG     1     -10.607   5.472  21.630  1.00  0.00      LIG  
ATOM   6537 C11  LIG     1     -12.068   5.570  21.378  1.00  0.00      LIG  
ATOM   6538 C12  LIG     1     -12.531   5.579  19.959  1.00  0.00      LIG  
ATOM   6539 C13  LIG     1     -11.713   6.508  19.071  1.00  0.00      LIG  
ATOM   6540 C14  LIG     1     -12.779   5.547  22.512  1.00  0.00      LIG  
ATOM   6541 C15  LIG     1     -11.897   5.453  23.700  1.00  0.00      LIG  
ATOM   6542 C16  LIG     1     -10.508   5.689  23.142  1.00  0.00      LIG  
ATOM   6543 O    LIG     1     -12.147   6.244  17.743  1.00  0.00      LIG  
ATOM   6544 C17  LIG     1      -5.872   6.635  17.343  1.00  0.00      LIG  
ATOM   6545 C18  LIG     1      -5.889   8.756  18.555  1.00  0.00      LIG  
ATOM   6546 C19  LIG     1     -10.209   7.937  21.172  1.00  0.00      LIG  
ATOM   6547 C20  LIG     1      -9.092   5.841  17.115  1.00  0.00      LIG  
ATOM   6548 H    LIG     1     -10.060   5.211  19.082  1.00  0.00      LIG  
ATOM   6549 C21  LIG     1     -14.262   5.479  22.728  1.00  0.00      LIG  
ATOM   6550 C22  LIG     1     -15.018   6.742  22.308  1.00  0.00      LIG  
ATOM   6551 C23  LIG     1     -14.935   7.922  23.275  1.00  0.00      LIG  
ATOM   6552 C24  LIG     1     -13.659   8.694  23.140  1.00  0.00      LIG  
ATOM   6553 O1   LIG     1     -15.081   7.475  24.618  1.00  0.00      LIG  
ATOM   6554 C25  LIG     1     -10.209   4.007  21.386  1.00  0.00      LIG  
ATOM   6555 O2   LIG     1      -6.770   8.738  15.675  1.00  0.00      LIG  
ATOM   6556 H1   LIG     1      -8.081   8.198  19.429  1.00  0.00      LIG  
ATOM   6557 C26  LIG     1     -14.864   4.281  22.011  1.00  0.00      LIG  
ATOM   6558 C27  LIG     1     -13.529  10.118  23.538  1.00  0.00      LIG  
ATOM   6559 C28  LIG     1     -14.673  10.865  24.133  1.00  0.00      LIG  
ATOM   6560 C29  LIG     1     -12.173  10.636  23.863  1.00  0.00      LIG  
ATOM   6561 O3   LIG     1     -13.701   9.749  22.150  1.00  0.00      LIG  
ATOM   6562 H2   LIG     1      -9.100   9.526  15.993  1.00  0.00      LIG  
ATOM   6563 H3   LIG     1      -8.566   9.958  17.619  1.00  0.00      LIG  
ATOM   6564 H4   LIG     1     -10.471   7.889  16.719  1.00  0.00      LIG  
ATOM   6565 H5   LIG     1     -10.383   8.759  18.233  1.00  0.00      LIG  
ATOM   6566 H6   LIG     1      -6.416   6.387  20.104  1.00  0.00      LIG  
ATOM   6567 H7   LIG     1      -7.541   5.243  19.378  1.00  0.00      LIG  
ATOM   6568 H8   LIG     1      -7.980   7.255  21.582  1.00  0.00      LIG  
ATOM   6569 H9   LIG     1      -8.085   5.536  21.706  1.00  0.00      LIG  
ATOM   6570 H10  LIG     1     -13.586   5.855  19.882  1.00  0.00      LIG  
ATOM   6571 H11  LIG     1     -12.466   4.559  19.568  1.00  0.00      LIG  
ATOM   6572 H12  LIG     1     -11.981   7.546  19.281  1.00  0.00      LIG  
ATOM   6573 H13  LIG     1     -11.976   4.461  24.153  1.00  0.00      LIG  
ATOM   6574 H14  LIG     1     -12.149   6.207  24.451  1.00  0.00      LIG  
ATOM   6575 H15  LIG     1     -10.191   6.696  23.417  1.00  0.00      LIG  
ATOM   6576 H16  LIG     1      -9.787   5.007  23.602  1.00  0.00      LIG  
ATOM   6577 H17  LIG     1     -13.118   6.297  17.758  1.00  0.00      LIG  
ATOM   6578 H18  LIG     1      -5.132   7.027  16.639  1.00  0.00      LIG  
ATOM   6579 H19  LIG     1      -6.425   5.851  16.822  1.00  0.00      LIG  
ATOM   6580 H20  LIG     1      -5.315   6.175  18.163  1.00  0.00      LIG  
ATOM   6581 H21  LIG     1      -6.461   9.616  18.915  1.00  0.00      LIG  
ATOM   6582 H22  LIG     1      -5.113   9.133  17.881  1.00  0.00      LIG  
ATOM   6583 H23  LIG     1      -5.392   8.296  19.412  1.00  0.00      LIG  
ATOM   6584 H24  LIG     1      -9.855   8.668  20.444  1.00  0.00      LIG  
ATOM   6585 H25  LIG     1      -9.762   8.213  22.129  1.00  0.00      LIG  
ATOM   6586 H26  LIG     1     -11.287   8.078  21.271  1.00  0.00      LIG  
ATOM   6587 H27  LIG     1      -8.564   4.964  17.498  1.00  0.00      LIG  
ATOM   6588 H28  LIG     1      -8.553   6.201  16.239  1.00  0.00      LIG  
ATOM   6589 H29  LIG     1     -10.062   5.499  16.752  1.00  0.00      LIG  
ATOM   6590 H30  LIG     1     -14.424   5.297  23.793  1.00  0.00      LIG  
ATOM   6591 H31  LIG     1     -16.070   6.465  22.241  1.00  0.00      LIG  
ATOM   6592 H32  LIG     1     -14.721   7.062  21.305  1.00  0.00      LIG  
ATOM   6593 H33  LIG     1     -15.785   8.575  23.061  1.00  0.00      LIG  
ATOM   6594 H34  LIG     1     -12.770   8.088  23.210  1.00  0.00      LIG  
ATOM   6595 H35  LIG     1     -15.876   6.913  24.635  1.00  0.00      LIG  
ATOM   6596 H36  LIG     1      -9.165   3.822  21.644  1.00  0.00      LIG  
ATOM   6597 H37  LIG     1     -10.358   3.690  20.352  1.00  0.00      LIG  
ATOM   6598 H38  LIG     1     -10.803   3.332  22.010  1.00  0.00      LIG  
ATOM   6599 H39  LIG     1     -14.880   4.427  20.929  1.00  0.00      LIG  
ATOM   6600 H40  LIG     1     -15.895   4.130  22.337  1.00  0.00      LIG  
ATOM   6601 H41  LIG     1     -14.306   3.366  22.228  1.00  0.00      LIG  
ATOM   6602 H42  LIG     1     -14.751  10.639  25.200  1.00  0.00      LIG  
ATOM   6603 H43  LIG     1     -15.626  10.620  23.658  1.00  0.00      LIG  
ATOM   6604 H44  LIG     1     -14.513  11.941  24.022  1.00  0.00      LIG  
ATOM   6605 H45  LIG     1     -11.998  10.577  24.941  1.00  0.00      LIG  
ATOM   6606 H46  LIG     1     -12.088  11.682  23.557  1.00  0.00      LIG  
ATOM   6607 H47  LIG     1     -11.390  10.064  23.357  1.00  0.00      LIG  
TER
REMARK  Energy: 275.708
REMARK  SimpleFitness: 275.708
REMARK  FullFitness: -1367.8138
REMARK  InterFull: -20.7538
REMARK  IntraFull: 300.695
REMARK  solvFull: -1933.02
REMARK  surfFull: 285.265
REMARK  extraFull: 0.0
REMARK  deltaGcompsolvpol: -1933.02
REMARK  deltaGcompsolvnonpol: 285.265
REMARK  deltaGprotsolvpol: -1938.72
REMARK  deltaGprotsolvnonpol: 281.59
REMARK  deltaGligsolvpol: -9.4378
REMARK  deltaGligsolvnonpol: 15.3558
REMARK  deltaGvdw: -20.7538
REMARK  deltaGelec: 0.0
REMARK  deltaG: -6.131881
REMARK  Cluster: 3
REMARK  ClusterRank: 5
ATOM   6526 C    LIG     1      -8.737   9.119  16.940  1.00  0.00      LIG  
ATOM   6527 C1   LIG     1      -7.413   8.470  16.679  1.00  0.00      LIG  
ATOM   6528 C2   LIG     1      -6.786   7.751  17.847  1.00  0.00      LIG  
ATOM   6529 C3   LIG     1      -7.891   7.307  18.824  1.00  0.00      LIG  
ATOM   6530 C4   LIG     1      -9.242   6.918  18.202  1.00  0.00      LIG  
ATOM   6531 C5   LIG     1      -9.790   8.178  17.524  1.00  0.00      LIG  
ATOM   6532 C6   LIG     1      -7.458   6.245  19.806  1.00  0.00      LIG  
ATOM   6533 C7   LIG     1      -8.318   6.368  21.041  1.00  0.00      LIG  
ATOM   6534 C8   LIG     1      -9.824   6.502  20.760  1.00  0.00      LIG  
ATOM   6535 C9   LIG     1     -10.194   6.277  19.265  1.00  0.00      LIG  
ATOM   6536 C10  LIG     1     -10.607   5.472  21.630  1.00  0.00      LIG  
ATOM   6537 C11  LIG     1     -12.068   5.570  21.378  1.00  0.00      LIG  
ATOM   6538 C12  LIG     1     -12.531   5.579  19.959  1.00  0.00      LIG  
ATOM   6539 C13  LIG     1     -11.713   6.508  19.071  1.00  0.00      LIG  
ATOM   6540 C14  LIG     1     -12.779   5.547  22.512  1.00  0.00      LIG  
ATOM   6541 C15  LIG     1     -11.897   5.453  23.700  1.00  0.00      LIG  
ATOM   6542 C16  LIG     1     -10.508   5.689  23.142  1.00  0.00      LIG  
ATOM   6543 O    LIG     1     -12.147   6.244  17.743  1.00  0.00      LIG  
ATOM   6544 C17  LIG     1      -5.872   6.635  17.343  1.00  0.00      LIG  
ATOM   6545 C18  LIG     1      -5.889   8.756  18.555  1.00  0.00      LIG  
ATOM   6546 C19  LIG     1     -10.209   7.937  21.172  1.00  0.00      LIG  
ATOM   6547 C20  LIG     1      -9.092   5.841  17.115  1.00  0.00      LIG  
ATOM   6548 H    LIG     1     -10.060   5.211  19.082  1.00  0.00      LIG  
ATOM   6549 C21  LIG     1     -14.262   5.479  22.728  1.00  0.00      LIG  
ATOM   6550 C22  LIG     1     -15.018   6.742  22.308  1.00  0.00      LIG  
ATOM   6551 C23  LIG     1     -14.935   7.922  23.275  1.00  0.00      LIG  
ATOM   6552 C24  LIG     1     -13.659   8.694  23.140  1.00  0.00      LIG  
ATOM   6553 O1   LIG     1     -15.081   7.475  24.618  1.00  0.00      LIG  
ATOM   6554 C25  LIG     1     -10.209   4.007  21.386  1.00  0.00      LIG  
ATOM   6555 O2   LIG     1      -6.770   8.738  15.675  1.00  0.00      LIG  
ATOM   6556 H1   LIG     1      -8.081   8.198  19.429  1.00  0.00      LIG  
ATOM   6557 C26  LIG     1     -14.864   4.281  22.011  1.00  0.00      LIG  
ATOM   6558 C27  LIG     1     -13.529  10.118  23.538  1.00  0.00      LIG  
ATOM   6559 C28  LIG     1     -14.673  10.865  24.133  1.00  0.00      LIG  
ATOM   6560 C29  LIG     1     -12.173  10.636  23.863  1.00  0.00      LIG  
ATOM   6561 O3   LIG     1     -13.701   9.749  22.150  1.00  0.00      LIG  
ATOM   6562 H2   LIG     1      -9.100   9.526  15.993  1.00  0.00      LIG  
ATOM   6563 H3   LIG     1      -8.566   9.958  17.619  1.00  0.00      LIG  
ATOM   6564 H4   LIG     1     -10.471   7.889  16.719  1.00  0.00      LIG  
ATOM   6565 H5   LIG     1     -10.383   8.759  18.233  1.00  0.00      LIG  
ATOM   6566 H6   LIG     1      -6.416   6.387  20.104  1.00  0.00      LIG  
ATOM   6567 H7   LIG     1      -7.541   5.243  19.378  1.00  0.00      LIG  
ATOM   6568 H8   LIG     1      -7.980   7.255  21.582  1.00  0.00      LIG  
ATOM   6569 H9   LIG     1      -8.085   5.536  21.706  1.00  0.00      LIG  
ATOM   6570 H10  LIG     1     -13.586   5.855  19.882  1.00  0.00      LIG  
ATOM   6571 H11  LIG     1     -12.466   4.559  19.568  1.00  0.00      LIG  
ATOM   6572 H12  LIG     1     -11.981   7.546  19.281  1.00  0.00      LIG  
ATOM   6573 H13  LIG     1     -11.976   4.461  24.153  1.00  0.00      LIG  
ATOM   6574 H14  LIG     1     -12.149   6.207  24.451  1.00  0.00      LIG  
ATOM   6575 H15  LIG     1     -10.191   6.696  23.417  1.00  0.00      LIG  
ATOM   6576 H16  LIG     1      -9.787   5.007  23.602  1.00  0.00      LIG  
ATOM   6577 H17  LIG     1     -13.118   6.297  17.758  1.00  0.00      LIG  
ATOM   6578 H18  LIG     1      -5.132   7.027  16.639  1.00  0.00      LIG  
ATOM   6579 H19  LIG     1      -6.425   5.851  16.822  1.00  0.00      LIG  
ATOM   6580 H20  LIG     1      -5.315   6.175  18.163  1.00  0.00      LIG  
ATOM   6581 H21  LIG     1      -6.461   9.616  18.915  1.00  0.00      LIG  
ATOM   6582 H22  LIG     1      -5.113   9.133  17.881  1.00  0.00      LIG  
ATOM   6583 H23  LIG     1      -5.392   8.296  19.412  1.00  0.00      LIG  
ATOM   6584 H24  LIG     1      -9.855   8.668  20.444  1.00  0.00      LIG  
ATOM   6585 H25  LIG     1      -9.762   8.213  22.129  1.00  0.00      LIG  
ATOM   6586 H26  LIG     1     -11.287   8.078  21.271  1.00  0.00      LIG  
ATOM   6587 H27  LIG     1      -8.564   4.964  17.498  1.00  0.00      LIG  
ATOM   6588 H28  LIG     1      -8.553   6.201  16.239  1.00  0.00      LIG  
ATOM   6589 H29  LIG     1     -10.062   5.499  16.752  1.00  0.00      LIG  
ATOM   6590 H30  LIG     1     -14.424   5.297  23.793  1.00  0.00      LIG  
ATOM   6591 H31  LIG     1     -16.070   6.465  22.241  1.00  0.00      LIG  
ATOM   6592 H32  LIG     1     -14.721   7.062  21.305  1.00  0.00      LIG  
ATOM   6593 H33  LIG     1     -15.785   8.575  23.061  1.00  0.00      LIG  
ATOM   6594 H34  LIG     1     -12.770   8.088  23.210  1.00  0.00      LIG  
ATOM   6595 H35  LIG     1     -15.876   6.913  24.635  1.00  0.00      LIG  
ATOM   6596 H36  LIG     1      -9.165   3.822  21.644  1.00  0.00      LIG  
ATOM   6597 H37  LIG     1     -10.358   3.690  20.352  1.00  0.00      LIG  
ATOM   6598 H38  LIG     1     -10.803   3.332  22.010  1.00  0.00      LIG  
ATOM   6599 H39  LIG     1     -14.880   4.427  20.929  1.00  0.00      LIG  
ATOM   6600 H40  LIG     1     -15.895   4.130  22.337  1.00  0.00      LIG  
ATOM   6601 H41  LIG     1     -14.306   3.366  22.228  1.00  0.00      LIG  
ATOM   6602 H42  LIG     1     -14.751  10.639  25.200  1.00  0.00      LIG  
ATOM   6603 H43  LIG     1     -15.626  10.620  23.658  1.00  0.00      LIG  
ATOM   6604 H44  LIG     1     -14.513  11.941  24.022  1.00  0.00      LIG  
ATOM   6605 H45  LIG     1     -11.998  10.577  24.941  1.00  0.00      LIG  
ATOM   6606 H46  LIG     1     -12.088  11.682  23.557  1.00  0.00      LIG  
ATOM   6607 H47  LIG     1     -11.390  10.064  23.357  1.00  0.00      LIG  
TER
REMARK  Energy: 275.708
REMARK  SimpleFitness: 275.708
REMARK  FullFitness: -1367.8138
REMARK  InterFull: -20.7538
REMARK  IntraFull: 300.695
REMARK  solvFull: -1933.02
REMARK  surfFull: 285.265
REMARK  extraFull: 0.0
REMARK  deltaGcompsolvpol: -1933.02
REMARK  deltaGcompsolvnonpol: 285.265
REMARK  deltaGprotsolvpol: -1938.72
REMARK  deltaGprotsolvnonpol: 281.59
REMARK  deltaGligsolvpol: -9.4378
REMARK  deltaGligsolvnonpol: 15.3558
REMARK  deltaGvdw: -20.7538
REMARK  deltaGelec: 0.0
REMARK  deltaG: -6.131881
REMARK  Cluster: 3
REMARK  ClusterRank: 6
ATOM   6526 C    LIG     1      -8.737   9.119  16.940  1.00  0.00      LIG  
ATOM   6527 C1   LIG     1      -7.413   8.470  16.679  1.00  0.00      LIG  
ATOM   6528 C2   LIG     1      -6.786   7.751  17.847  1.00  0.00      LIG  
ATOM   6529 C3   LIG     1      -7.891   7.307  18.824  1.00  0.00      LIG  
ATOM   6530 C4   LIG     1      -9.242   6.918  18.202  1.00  0.00      LIG  
ATOM   6531 C5   LIG     1      -9.790   8.178  17.524  1.00  0.00      LIG  
ATOM   6532 C6   LIG     1      -7.458   6.245  19.806  1.00  0.00      LIG  
ATOM   6533 C7   LIG     1      -8.318   6.368  21.041  1.00  0.00      LIG  
ATOM   6534 C8   LIG     1      -9.824   6.502  20.760  1.00  0.00      LIG  
ATOM   6535 C9   LIG     1     -10.194   6.277  19.265  1.00  0.00      LIG  
ATOM   6536 C10  LIG     1     -10.607   5.472  21.630  1.00  0.00      LIG  
ATOM   6537 C11  LIG     1     -12.068   5.570  21.378  1.00  0.00      LIG  
ATOM   6538 C12  LIG     1     -12.531   5.579  19.959  1.00  0.00      LIG  
ATOM   6539 C13  LIG     1     -11.713   6.508  19.071  1.00  0.00      LIG  
ATOM   6540 C14  LIG     1     -12.779   5.547  22.512  1.00  0.00      LIG  
ATOM   6541 C15  LIG     1     -11.897   5.453  23.700  1.00  0.00      LIG  
ATOM   6542 C16  LIG     1     -10.508   5.689  23.142  1.00  0.00      LIG  
ATOM   6543 O    LIG     1     -12.147   6.244  17.743  1.00  0.00      LIG  
ATOM   6544 C17  LIG     1      -5.872   6.635  17.343  1.00  0.00      LIG  
ATOM   6545 C18  LIG     1      -5.889   8.756  18.555  1.00  0.00      LIG  
ATOM   6546 C19  LIG     1     -10.209   7.937  21.172  1.00  0.00      LIG  
ATOM   6547 C20  LIG     1      -9.092   5.841  17.115  1.00  0.00      LIG  
ATOM   6548 H    LIG     1     -10.060   5.211  19.082  1.00  0.00      LIG  
ATOM   6549 C21  LIG     1     -14.262   5.479  22.728  1.00  0.00      LIG  
ATOM   6550 C22  LIG     1     -15.018   6.742  22.308  1.00  0.00      LIG  
ATOM   6551 C23  LIG     1     -14.935   7.922  23.275  1.00  0.00      LIG  
ATOM   6552 C24  LIG     1     -13.659   8.694  23.140  1.00  0.00      LIG  
ATOM   6553 O1   LIG     1     -15.081   7.475  24.618  1.00  0.00      LIG  
ATOM   6554 C25  LIG     1     -10.209   4.007  21.386  1.00  0.00      LIG  
ATOM   6555 O2   LIG     1      -6.770   8.738  15.675  1.00  0.00      LIG  
ATOM   6556 H1   LIG     1      -8.081   8.198  19.429  1.00  0.00      LIG  
ATOM   6557 C26  LIG     1     -14.864   4.281  22.011  1.00  0.00      LIG  
ATOM   6558 C27  LIG     1     -13.529  10.118  23.538  1.00  0.00      LIG  
ATOM   6559 C28  LIG     1     -14.673  10.865  24.133  1.00  0.00      LIG  
ATOM   6560 C29  LIG     1     -12.173  10.636  23.863  1.00  0.00      LIG  
ATOM   6561 O3   LIG     1     -13.701   9.749  22.150  1.00  0.00      LIG  
ATOM   6562 H2   LIG     1      -9.100   9.526  15.993  1.00  0.00      LIG  
ATOM   6563 H3   LIG     1      -8.566   9.958  17.619  1.00  0.00      LIG  
ATOM   6564 H4   LIG     1     -10.471   7.889  16.719  1.00  0.00      LIG  
ATOM   6565 H5   LIG     1     -10.383   8.759  18.233  1.00  0.00      LIG  
ATOM   6566 H6   LIG     1      -6.416   6.387  20.104  1.00  0.00      LIG  
ATOM   6567 H7   LIG     1      -7.541   5.243  19.378  1.00  0.00      LIG  
ATOM   6568 H8   LIG     1      -7.980   7.255  21.582  1.00  0.00      LIG  
ATOM   6569 H9   LIG     1      -8.085   5.536  21.706  1.00  0.00      LIG  
ATOM   6570 H10  LIG     1     -13.586   5.855  19.882  1.00  0.00      LIG  
ATOM   6571 H11  LIG     1     -12.466   4.559  19.568  1.00  0.00      LIG  
ATOM   6572 H12  LIG     1     -11.981   7.546  19.281  1.00  0.00      LIG  
ATOM   6573 H13  LIG     1     -11.976   4.461  24.153  1.00  0.00      LIG  
ATOM   6574 H14  LIG     1     -12.149   6.207  24.451  1.00  0.00      LIG  
ATOM   6575 H15  LIG     1     -10.191   6.696  23.417  1.00  0.00      LIG  
ATOM   6576 H16  LIG     1      -9.787   5.007  23.602  1.00  0.00      LIG  
ATOM   6577 H17  LIG     1     -13.118   6.297  17.758  1.00  0.00      LIG  
ATOM   6578 H18  LIG     1      -5.132   7.027  16.639  1.00  0.00      LIG  
ATOM   6579 H19  LIG     1      -6.425   5.851  16.822  1.00  0.00      LIG  
ATOM   6580 H20  LIG     1      -5.315   6.175  18.163  1.00  0.00      LIG  
ATOM   6581 H21  LIG     1      -6.461   9.616  18.915  1.00  0.00      LIG  
ATOM   6582 H22  LIG     1      -5.113   9.133  17.881  1.00  0.00      LIG  
ATOM   6583 H23  LIG     1      -5.392   8.296  19.412  1.00  0.00      LIG  
ATOM   6584 H24  LIG     1      -9.855   8.668  20.444  1.00  0.00      LIG  
ATOM   6585 H25  LIG     1      -9.762   8.213  22.129  1.00  0.00      LIG  
ATOM   6586 H26  LIG     1     -11.287   8.078  21.271  1.00  0.00      LIG  
ATOM   6587 H27  LIG     1      -8.564   4.964  17.498  1.00  0.00      LIG  
ATOM   6588 H28  LIG     1      -8.553   6.201  16.239  1.00  0.00      LIG  
ATOM   6589 H29  LIG     1     -10.062   5.499  16.752  1.00  0.00      LIG  
ATOM   6590 H30  LIG     1     -14.424   5.297  23.793  1.00  0.00      LIG  
ATOM   6591 H31  LIG     1     -16.070   6.465  22.241  1.00  0.00      LIG  
ATOM   6592 H32  LIG     1     -14.721   7.062  21.305  1.00  0.00      LIG  
ATOM   6593 H33  LIG     1     -15.785   8.575  23.061  1.00  0.00      LIG  
ATOM   6594 H34  LIG     1     -12.770   8.088  23.210  1.00  0.00      LIG  
ATOM   6595 H35  LIG     1     -15.876   6.913  24.635  1.00  0.00      LIG  
ATOM   6596 H36  LIG     1      -9.165   3.822  21.644  1.00  0.00      LIG  
ATOM   6597 H37  LIG     1     -10.358   3.690  20.352  1.00  0.00      LIG  
ATOM   6598 H38  LIG     1     -10.803   3.332  22.010  1.00  0.00      LIG  
ATOM   6599 H39  LIG     1     -14.880   4.427  20.929  1.00  0.00      LIG  
ATOM   6600 H40  LIG     1     -15.895   4.130  22.337  1.00  0.00      LIG  
ATOM   6601 H41  LIG     1     -14.306   3.366  22.228  1.00  0.00      LIG  
ATOM   6602 H42  LIG     1     -14.751  10.639  25.200  1.00  0.00      LIG  
ATOM   6603 H43  LIG     1     -15.626  10.620  23.658  1.00  0.00      LIG  
ATOM   6604 H44  LIG     1     -14.513  11.941  24.022  1.00  0.00      LIG  
ATOM   6605 H45  LIG     1     -11.998  10.577  24.941  1.00  0.00      LIG  
ATOM   6606 H46  LIG     1     -12.088  11.682  23.557  1.00  0.00      LIG  
ATOM   6607 H47  LIG     1     -11.390  10.064  23.357  1.00  0.00      LIG  
TER
REMARK  Energy: 275.708
REMARK  SimpleFitness: 275.708
REMARK  FullFitness: -1367.8138
REMARK  InterFull: -20.7538
REMARK  IntraFull: 300.695
REMARK  solvFull: -1933.02
REMARK  surfFull: 285.265
REMARK  extraFull: 0.0
REMARK  deltaGcompsolvpol: -1933.02
REMARK  deltaGcompsolvnonpol: 285.265
REMARK  deltaGprotsolvpol: -1938.72
REMARK  deltaGprotsolvnonpol: 281.59
REMARK  deltaGligsolvpol: -9.4378
REMARK  deltaGligsolvnonpol: 15.3558
REMARK  deltaGvdw: -20.7538
REMARK  deltaGelec: 0.0
REMARK  deltaG: -6.131881
REMARK  Cluster: 3
REMARK  ClusterRank: 7
ATOM   6526 C    LIG     1      -8.737   9.119  16.940  1.00  0.00      LIG  
ATOM   6527 C1   LIG     1      -7.413   8.470  16.679  1.00  0.00      LIG  
ATOM   6528 C2   LIG     1      -6.786   7.751  17.847  1.00  0.00      LIG  
ATOM   6529 C3   LIG     1      -7.891   7.307  18.824  1.00  0.00      LIG  
ATOM   6530 C4   LIG     1      -9.242   6.918  18.202  1.00  0.00      LIG  
ATOM   6531 C5   LIG     1      -9.790   8.178  17.524  1.00  0.00      LIG  
ATOM   6532 C6   LIG     1      -7.458   6.245  19.806  1.00  0.00      LIG  
ATOM   6533 C7   LIG     1      -8.318   6.368  21.041  1.00  0.00      LIG  
ATOM   6534 C8   LIG     1      -9.824   6.502  20.760  1.00  0.00      LIG  
ATOM   6535 C9   LIG     1     -10.194   6.277  19.265  1.00  0.00      LIG  
ATOM   6536 C10  LIG     1     -10.607   5.472  21.630  1.00  0.00      LIG  
ATOM   6537 C11  LIG     1     -12.068   5.570  21.378  1.00  0.00      LIG  
ATOM   6538 C12  LIG     1     -12.531   5.579  19.959  1.00  0.00      LIG  
ATOM   6539 C13  LIG     1     -11.713   6.508  19.071  1.00  0.00      LIG  
ATOM   6540 C14  LIG     1     -12.779   5.547  22.512  1.00  0.00      LIG  
ATOM   6541 C15  LIG     1     -11.897   5.453  23.700  1.00  0.00      LIG  
ATOM   6542 C16  LIG     1     -10.508   5.689  23.142  1.00  0.00      LIG  
ATOM   6543 O    LIG     1     -12.147   6.244  17.743  1.00  0.00      LIG  
ATOM   6544 C17  LIG     1      -5.872   6.635  17.343  1.00  0.00      LIG  
ATOM   6545 C18  LIG     1      -5.889   8.756  18.555  1.00  0.00      LIG  
ATOM   6546 C19  LIG     1     -10.209   7.937  21.172  1.00  0.00      LIG  
ATOM   6547 C20  LIG     1      -9.092   5.841  17.115  1.00  0.00      LIG  
ATOM   6548 H    LIG     1     -10.060   5.211  19.082  1.00  0.00      LIG  
ATOM   6549 C21  LIG     1     -14.262   5.479  22.728  1.00  0.00      LIG  
ATOM   6550 C22  LIG     1     -15.018   6.742  22.308  1.00  0.00      LIG  
ATOM   6551 C23  LIG     1     -14.935   7.922  23.275  1.00  0.00      LIG  
ATOM   6552 C24  LIG     1     -13.659   8.694  23.140  1.00  0.00      LIG  
ATOM   6553 O1   LIG     1     -15.081   7.475  24.618  1.00  0.00      LIG  
ATOM   6554 C25  LIG     1     -10.209   4.007  21.386  1.00  0.00      LIG  
ATOM   6555 O2   LIG     1      -6.770   8.738  15.675  1.00  0.00      LIG  
ATOM   6556 H1   LIG     1      -8.081   8.198  19.429  1.00  0.00      LIG  
ATOM   6557 C26  LIG     1     -14.864   4.281  22.011  1.00  0.00      LIG  
ATOM   6558 C27  LIG     1     -13.529  10.118  23.538  1.00  0.00      LIG  
ATOM   6559 C28  LIG     1     -14.673  10.865  24.133  1.00  0.00      LIG  
ATOM   6560 C29  LIG     1     -12.173  10.636  23.863  1.00  0.00      LIG  
ATOM   6561 O3   LIG     1     -13.701   9.749  22.150  1.00  0.00      LIG  
ATOM   6562 H2   LIG     1      -9.100   9.526  15.993  1.00  0.00      LIG  
ATOM   6563 H3   LIG     1      -8.566   9.958  17.619  1.00  0.00      LIG  
ATOM   6564 H4   LIG     1     -10.471   7.889  16.719  1.00  0.00      LIG  
ATOM   6565 H5   LIG     1     -10.383   8.759  18.233  1.00  0.00      LIG  
ATOM   6566 H6   LIG     1      -6.416   6.387  20.104  1.00  0.00      LIG  
ATOM   6567 H7   LIG     1      -7.541   5.243  19.378  1.00  0.00      LIG  
ATOM   6568 H8   LIG     1      -7.980   7.255  21.582  1.00  0.00      LIG  
ATOM   6569 H9   LIG     1      -8.085   5.536  21.706  1.00  0.00      LIG  
ATOM   6570 H10  LIG     1     -13.586   5.855  19.882  1.00  0.00      LIG  
ATOM   6571 H11  LIG     1     -12.466   4.559  19.568  1.00  0.00      LIG  
ATOM   6572 H12  LIG     1     -11.981   7.546  19.281  1.00  0.00      LIG  
ATOM   6573 H13  LIG     1     -11.976   4.461  24.153  1.00  0.00      LIG  
ATOM   6574 H14  LIG     1     -12.149   6.207  24.451  1.00  0.00      LIG  
ATOM   6575 H15  LIG     1     -10.191   6.696  23.417  1.00  0.00      LIG  
ATOM   6576 H16  LIG     1      -9.787   5.007  23.602  1.00  0.00      LIG  
ATOM   6577 H17  LIG     1     -13.118   6.297  17.758  1.00  0.00      LIG  
ATOM   6578 H18  LIG     1      -5.132   7.027  16.639  1.00  0.00      LIG  
ATOM   6579 H19  LIG     1      -6.425   5.851  16.822  1.00  0.00      LIG  
ATOM   6580 H20  LIG     1      -5.315   6.175  18.163  1.00  0.00      LIG  
ATOM   6581 H21  LIG     1      -6.461   9.616  18.915  1.00  0.00      LIG  
ATOM   6582 H22  LIG     1      -5.113   9.133  17.881  1.00  0.00      LIG  
ATOM   6583 H23  LIG     1      -5.392   8.296  19.412  1.00  0.00      LIG  
ATOM   6584 H24  LIG     1      -9.855   8.668  20.444  1.00  0.00      LIG  
ATOM   6585 H25  LIG     1      -9.762   8.213  22.129  1.00  0.00      LIG  
ATOM   6586 H26  LIG     1     -11.287   8.078  21.271  1.00  0.00      LIG  
ATOM   6587 H27  LIG     1      -8.564   4.964  17.498  1.00  0.00      LIG  
ATOM   6588 H28  LIG     1      -8.553   6.201  16.239  1.00  0.00      LIG  
ATOM   6589 H29  LIG     1     -10.062   5.499  16.752  1.00  0.00      LIG  
ATOM   6590 H30  LIG     1     -14.424   5.297  23.793  1.00  0.00      LIG  
ATOM   6591 H31  LIG     1     -16.070   6.465  22.241  1.00  0.00      LIG  
ATOM   6592 H32  LIG     1     -14.721   7.062  21.305  1.00  0.00      LIG  
ATOM   6593 H33  LIG     1     -15.785   8.575  23.061  1.00  0.00      LIG  
ATOM   6594 H34  LIG     1     -12.770   8.088  23.210  1.00  0.00      LIG  
ATOM   6595 H35  LIG     1     -15.876   6.913  24.635  1.00  0.00      LIG  
ATOM   6596 H36  LIG     1      -9.165   3.822  21.644  1.00  0.00      LIG  
ATOM   6597 H37  LIG     1     -10.358   3.690  20.352  1.00  0.00      LIG  
ATOM   6598 H38  LIG     1     -10.803   3.332  22.010  1.00  0.00      LIG  
ATOM   6599 H39  LIG     1     -14.880   4.427  20.929  1.00  0.00      LIG  
ATOM   6600 H40  LIG     1     -15.895   4.130  22.337  1.00  0.00      LIG  
ATOM   6601 H41  LIG     1     -14.306   3.366  22.228  1.00  0.00      LIG  
ATOM   6602 H42  LIG     1     -14.751  10.639  25.200  1.00  0.00      LIG  
ATOM   6603 H43  LIG     1     -15.626  10.620  23.658  1.00  0.00      LIG  
ATOM   6604 H44  LIG     1     -14.513  11.941  24.022  1.00  0.00      LIG  
ATOM   6605 H45  LIG     1     -11.998  10.577  24.941  1.00  0.00      LIG  
ATOM   6606 H46  LIG     1     -12.088  11.682  23.557  1.00  0.00      LIG  
ATOM   6607 H47  LIG     1     -11.390  10.064  23.357  1.00  0.00      LIG  
TER
REMARK  Energy: 270.091
REMARK  SimpleFitness: 270.091
REMARK  FullFitness: -1367.7883
REMARK  InterFull: -20.1334
REMARK  IntraFull: 299.945
REMARK  solvFull: -1930.5
REMARK  surfFull: 282.9
REMARK  extraFull: 0.0
REMARK  deltaGcompsolvpol: -1930.5
REMARK  deltaGcompsolvnonpol: 282.9
REMARK  deltaGprotsolvpol: -1938.72
REMARK  deltaGprotsolvnonpol: 281.59
REMARK  deltaGligsolvpol: -9.92211
REMARK  deltaGligsolvnonpol: 15.1257
REMARK  deltaGvdw: -20.1334
REMARK  deltaGelec: 0.0
REMARK  deltaG: -6.09129
REMARK  Cluster: 4
REMARK  ClusterRank: 0
ATOM   6526 C    LIG     1     -13.788   4.636  21.609  1.00  0.00      LIG  
ATOM   6527 C1   LIG     1     -12.866   5.411  20.715  1.00  0.00      LIG  
ATOM   6528 C2   LIG     1     -11.532   4.767  20.418  1.00  0.00      LIG  
ATOM   6529 C3   LIG     1     -11.658   3.242  20.593  1.00  0.00      LIG  
ATOM   6530 C4   LIG     1     -13.005   2.614  20.197  1.00  0.00      LIG  
ATOM   6531 C5   LIG     1     -14.069   3.214  21.125  1.00  0.00      LIG  
ATOM   6532 C6   LIG     1     -10.530   2.434  19.996  1.00  0.00      LIG  
ATOM   6533 C7   LIG     1     -10.429   1.114  20.734  1.00  0.00      LIG  
ATOM   6534 C8   LIG     1     -11.775   0.429  21.036  1.00  0.00      LIG  
ATOM   6535 C9   LIG     1     -12.937   1.049  20.206  1.00  0.00      LIG  
ATOM   6536 C10  LIG     1     -11.671  -1.100  20.729  1.00  0.00      LIG  
ATOM   6537 C11  LIG     1     -12.971  -1.739  21.043  1.00  0.00      LIG  
ATOM   6538 C12  LIG     1     -14.167  -1.193  20.346  1.00  0.00      LIG  
ATOM   6539 C13  LIG     1     -14.265   0.319  20.529  1.00  0.00      LIG  
ATOM   6540 C14  LIG     1     -12.894  -2.659  22.010  1.00  0.00      LIG  
ATOM   6541 C15  LIG     1     -11.494  -2.834  22.472  1.00  0.00      LIG  
ATOM   6542 C16  LIG     1     -10.690  -1.866  21.621  1.00  0.00      LIG  
ATOM   6543 O    LIG     1     -15.348   0.743  19.708  1.00  0.00      LIG  
ATOM   6544 C17  LIG     1     -11.008   5.237  19.063  1.00  0.00      LIG  
ATOM   6545 C18  LIG     1     -10.550   5.290  21.457  1.00  0.00      LIG  
ATOM   6546 C19  LIG     1     -12.040   0.620  22.548  1.00  0.00      LIG  
ATOM   6547 C20  LIG     1     -13.394   2.987  18.761  1.00  0.00      LIG  
ATOM   6548 H    LIG     1     -12.728   0.802  19.163  1.00  0.00      LIG  
ATOM   6549 C21  LIG     1     -14.025  -3.378  22.692  1.00  0.00      LIG  
ATOM   6550 C22  LIG     1     -13.832  -4.891  22.656  1.00  0.00      LIG  
ATOM   6551 C23  LIG     1     -15.107  -5.622  23.064  1.00  0.00      LIG  
ATOM   6552 C24  LIG     1     -14.822  -7.062  23.345  1.00  0.00      LIG  
ATOM   6553 O1   LIG     1     -16.043  -5.534  21.998  1.00  0.00      LIG  
ATOM   6554 C25  LIG     1     -11.302  -1.438  19.282  1.00  0.00      LIG  
ATOM   6555 O2   LIG     1     -13.056   6.598  20.498  1.00  0.00      LIG  
ATOM   6556 H1   LIG     1     -11.553   3.109  21.670  1.00  0.00      LIG  
ATOM   6557 C26  LIG     1     -14.114  -2.904  24.137  1.00  0.00      LIG  
ATOM   6558 C27  LIG     1     -15.558  -7.865  24.363  1.00  0.00      LIG  
ATOM   6559 C28  LIG     1     -16.667  -7.291  25.177  1.00  0.00      LIG  
ATOM   6560 C29  LIG     1     -15.546  -9.348  24.248  1.00  0.00      LIG  
ATOM   6561 O3   LIG     1     -14.259  -7.300  24.657  1.00  0.00      LIG  
ATOM   6562 H2   LIG     1     -14.730   5.184  21.694  1.00  0.00      LIG  
ATOM   6563 H3   LIG     1     -13.332   4.607  22.603  1.00  0.00      LIG  
ATOM   6564 H4   LIG     1     -15.036   3.206  20.617  1.00  0.00      LIG  
ATOM   6565 H5   LIG     1     -14.189   2.598  22.019  1.00  0.00      LIG  
ATOM   6566 H6   LIG     1      -9.576   2.957  20.098  1.00  0.00      LIG  
ATOM   6567 H7   LIG     1     -10.687   2.259  18.929  1.00  0.00      LIG  
ATOM   6568 H8   LIG     1      -9.920   1.305  21.682  1.00  0.00      LIG  
ATOM   6569 H9   LIG     1      -9.747   0.472  20.178  1.00  0.00      LIG  
ATOM   6570 H10  LIG     1     -15.090  -1.666  20.688  1.00  0.00      LIG  
ATOM   6571 H11  LIG     1     -14.106  -1.432  19.280  1.00  0.00      LIG  
ATOM   6572 H12  LIG     1     -14.552   0.532  21.558  1.00  0.00      LIG  
ATOM   6573 H13  LIG     1     -11.147  -3.859  22.319  1.00  0.00      LIG  
ATOM   6574 H14  LIG     1     -11.389  -2.580  23.530  1.00  0.00      LIG  
ATOM   6575 H15  LIG     1     -10.075  -1.216  22.248  1.00  0.00      LIG  
ATOM   6576 H16  LIG     1      -9.985  -2.436  21.008  1.00  0.00      LIG  
ATOM   6577 H17  LIG     1     -15.070   0.614  18.786  1.00  0.00      LIG  
ATOM   6578 H18  LIG     1     -10.933   6.328  19.037  1.00  0.00      LIG  
ATOM   6579 H19  LIG     1     -11.662   4.944  18.239  1.00  0.00      LIG  
ATOM   6580 H20  LIG     1     -10.008   4.844  18.864  1.00  0.00      LIG  
ATOM   6581 H21  LIG     1     -10.868   5.033  22.473  1.00  0.00      LIG  
ATOM   6582 H22  LIG     1     -10.465   6.380  21.405  1.00  0.00      LIG  
ATOM   6583 H23  LIG     1      -9.555   4.870  21.297  1.00  0.00      LIG  
ATOM   6584 H24  LIG     1     -12.247   1.658  22.804  1.00  0.00      LIG  
ATOM   6585 H25  LIG     1     -11.177   0.325  23.147  1.00  0.00      LIG  
ATOM   6586 H26  LIG     1     -12.896   0.048  22.910  1.00  0.00      LIG  
ATOM   6587 H27  LIG     1     -12.587   2.761  18.061  1.00  0.00      LIG  
ATOM   6588 H28  LIG     1     -13.642   4.044  18.657  1.00  0.00      LIG  
ATOM   6589 H29  LIG     1     -14.273   2.440  18.424  1.00  0.00      LIG  
ATOM   6590 H30  LIG     1     -14.968  -3.136  22.198  1.00  0.00      LIG  
ATOM   6591 H31  LIG     1     -13.016  -5.169  23.330  1.00  0.00      LIG  
ATOM   6592 H32  LIG     1     -13.543  -5.206  21.647  1.00  0.00      LIG  
ATOM   6593 H33  LIG     1     -15.560  -5.145  23.933  1.00  0.00      LIG  
ATOM   6594 H34  LIG     1     -14.370  -7.573  22.505  1.00  0.00      LIG  
ATOM   6595 H35  LIG     1     -15.590  -5.855  21.200  1.00  0.00      LIG  
ATOM   6596 H36  LIG     1     -10.288  -1.113  19.045  1.00  0.00      LIG  
ATOM   6597 H37  LIG     1     -11.977  -0.988  18.550  1.00  0.00      LIG  
ATOM   6598 H38  LIG     1     -11.329  -2.520  19.117  1.00  0.00      LIG  
ATOM   6599 H39  LIG     1     -14.097  -1.812  24.203  1.00  0.00      LIG  
ATOM   6600 H40  LIG     1     -13.283  -3.293  24.733  1.00  0.00      LIG  
ATOM   6601 H41  LIG     1     -15.042  -3.242  24.603  1.00  0.00      LIG  
ATOM   6602 H42  LIG     1     -17.610  -7.364  24.630  1.00  0.00      LIG  
ATOM   6603 H43  LIG     1     -16.498  -6.243  25.439  1.00  0.00      LIG  
ATOM   6604 H44  LIG     1     -16.773  -7.852  26.109  1.00  0.00      LIG  
ATOM   6605 H45  LIG     1     -14.709  -9.699  23.637  1.00  0.00      LIG  
ATOM   6606 H46  LIG     1     -16.476  -9.697  23.791  1.00  0.00      LIG  
ATOM   6607 H47  LIG     1     -15.462  -9.801  25.240  1.00  0.00      LIG  
TER
REMARK  Energy: 270.091
REMARK  SimpleFitness: 270.091
REMARK  FullFitness: -1367.7883
REMARK  InterFull: -20.1334
REMARK  IntraFull: 299.945
REMARK  solvFull: -1930.5
REMARK  surfFull: 282.9
REMARK  extraFull: 0.0
REMARK  deltaGcompsolvpol: -1930.5
REMARK  deltaGcompsolvnonpol: 282.9
REMARK  deltaGprotsolvpol: -1938.72
REMARK  deltaGprotsolvnonpol: 281.59
REMARK  deltaGligsolvpol: -9.92211
REMARK  deltaGligsolvnonpol: 15.1257
REMARK  deltaGvdw: -20.1334
REMARK  deltaGelec: 0.0
REMARK  deltaG: -6.09129
REMARK  Cluster: 4
REMARK  ClusterRank: 1
ATOM   6526 C    LIG     1     -13.788   4.636  21.609  1.00  0.00      LIG  
ATOM   6527 C1   LIG     1     -12.866   5.411  20.715  1.00  0.00      LIG  
ATOM   6528 C2   LIG     1     -11.532   4.767  20.418  1.00  0.00      LIG  
ATOM   6529 C3   LIG     1     -11.658   3.242  20.593  1.00  0.00      LIG  
ATOM   6530 C4   LIG     1     -13.005   2.614  20.197  1.00  0.00      LIG  
ATOM   6531 C5   LIG     1     -14.069   3.214  21.125  1.00  0.00      LIG  
ATOM   6532 C6   LIG     1     -10.530   2.434  19.996  1.00  0.00      LIG  
ATOM   6533 C7   LIG     1     -10.429   1.114  20.734  1.00  0.00      LIG  
ATOM   6534 C8   LIG     1     -11.775   0.429  21.036  1.00  0.00      LIG  
ATOM   6535 C9   LIG     1     -12.937   1.049  20.206  1.00  0.00      LIG  
ATOM   6536 C10  LIG     1     -11.671  -1.100  20.729  1.00  0.00      LIG  
ATOM   6537 C11  LIG     1     -12.971  -1.739  21.043  1.00  0.00      LIG  
ATOM   6538 C12  LIG     1     -14.167  -1.193  20.346  1.00  0.00      LIG  
ATOM   6539 C13  LIG     1     -14.265   0.319  20.529  1.00  0.00      LIG  
ATOM   6540 C14  LIG     1     -12.894  -2.659  22.010  1.00  0.00      LIG  
ATOM   6541 C15  LIG     1     -11.494  -2.834  22.472  1.00  0.00      LIG  
ATOM   6542 C16  LIG     1     -10.690  -1.866  21.621  1.00  0.00      LIG  
ATOM   6543 O    LIG     1     -15.348   0.743  19.708  1.00  0.00      LIG  
ATOM   6544 C17  LIG     1     -11.008   5.237  19.063  1.00  0.00      LIG  
ATOM   6545 C18  LIG     1     -10.550   5.290  21.457  1.00  0.00      LIG  
ATOM   6546 C19  LIG     1     -12.040   0.620  22.548  1.00  0.00      LIG  
ATOM   6547 C20  LIG     1     -13.394   2.987  18.761  1.00  0.00      LIG  
ATOM   6548 H    LIG     1     -12.728   0.802  19.163  1.00  0.00      LIG  
ATOM   6549 C21  LIG     1     -14.025  -3.378  22.692  1.00  0.00      LIG  
ATOM   6550 C22  LIG     1     -13.832  -4.891  22.656  1.00  0.00      LIG  
ATOM   6551 C23  LIG     1     -15.107  -5.622  23.064  1.00  0.00      LIG  
ATOM   6552 C24  LIG     1     -14.822  -7.062  23.345  1.00  0.00      LIG  
ATOM   6553 O1   LIG     1     -16.043  -5.534  21.998  1.00  0.00      LIG  
ATOM   6554 C25  LIG     1     -11.302  -1.438  19.282  1.00  0.00      LIG  
ATOM   6555 O2   LIG     1     -13.056   6.598  20.498  1.00  0.00      LIG  
ATOM   6556 H1   LIG     1     -11.553   3.109  21.670  1.00  0.00      LIG  
ATOM   6557 C26  LIG     1     -14.114  -2.904  24.137  1.00  0.00      LIG  
ATOM   6558 C27  LIG     1     -15.558  -7.865  24.363  1.00  0.00      LIG  
ATOM   6559 C28  LIG     1     -16.667  -7.291  25.177  1.00  0.00      LIG  
ATOM   6560 C29  LIG     1     -15.546  -9.348  24.248  1.00  0.00      LIG  
ATOM   6561 O3   LIG     1     -14.259  -7.300  24.657  1.00  0.00      LIG  
ATOM   6562 H2   LIG     1     -14.730   5.184  21.694  1.00  0.00      LIG  
ATOM   6563 H3   LIG     1     -13.332   4.607  22.603  1.00  0.00      LIG  
ATOM   6564 H4   LIG     1     -15.036   3.206  20.617  1.00  0.00      LIG  
ATOM   6565 H5   LIG     1     -14.189   2.598  22.019  1.00  0.00      LIG  
ATOM   6566 H6   LIG     1      -9.576   2.957  20.098  1.00  0.00      LIG  
ATOM   6567 H7   LIG     1     -10.687   2.259  18.929  1.00  0.00      LIG  
ATOM   6568 H8   LIG     1      -9.920   1.305  21.682  1.00  0.00      LIG  
ATOM   6569 H9   LIG     1      -9.747   0.472  20.178  1.00  0.00      LIG  
ATOM   6570 H10  LIG     1     -15.090  -1.666  20.688  1.00  0.00      LIG  
ATOM   6571 H11  LIG     1     -14.106  -1.432  19.280  1.00  0.00      LIG  
ATOM   6572 H12  LIG     1     -14.552   0.532  21.558  1.00  0.00      LIG  
ATOM   6573 H13  LIG     1     -11.147  -3.859  22.319  1.00  0.00      LIG  
ATOM   6574 H14  LIG     1     -11.389  -2.580  23.530  1.00  0.00      LIG  
ATOM   6575 H15  LIG     1     -10.075  -1.216  22.248  1.00  0.00      LIG  
ATOM   6576 H16  LIG     1      -9.985  -2.436  21.008  1.00  0.00      LIG  
ATOM   6577 H17  LIG     1     -15.070   0.614  18.786  1.00  0.00      LIG  
ATOM   6578 H18  LIG     1     -10.933   6.328  19.037  1.00  0.00      LIG  
ATOM   6579 H19  LIG     1     -11.662   4.944  18.239  1.00  0.00      LIG  
ATOM   6580 H20  LIG     1     -10.008   4.844  18.864  1.00  0.00      LIG  
ATOM   6581 H21  LIG     1     -10.868   5.033  22.473  1.00  0.00      LIG  
ATOM   6582 H22  LIG     1     -10.465   6.380  21.405  1.00  0.00      LIG  
ATOM   6583 H23  LIG     1      -9.555   4.870  21.297  1.00  0.00      LIG  
ATOM   6584 H24  LIG     1     -12.247   1.658  22.804  1.00  0.00      LIG  
ATOM   6585 H25  LIG     1     -11.177   0.325  23.147  1.00  0.00      LIG  
ATOM   6586 H26  LIG     1     -12.896   0.048  22.910  1.00  0.00      LIG  
ATOM   6587 H27  LIG     1     -12.587   2.761  18.061  1.00  0.00      LIG  
ATOM   6588 H28  LIG     1     -13.642   4.044  18.657  1.00  0.00      LIG  
ATOM   6589 H29  LIG     1     -14.273   2.440  18.424  1.00  0.00      LIG  
ATOM   6590 H30  LIG     1     -14.968  -3.136  22.198  1.00  0.00      LIG  
ATOM   6591 H31  LIG     1     -13.016  -5.169  23.330  1.00  0.00      LIG  
ATOM   6592 H32  LIG     1     -13.543  -5.206  21.647  1.00  0.00      LIG  
ATOM   6593 H33  LIG     1     -15.560  -5.145  23.933  1.00  0.00      LIG  
ATOM   6594 H34  LIG     1     -14.370  -7.573  22.505  1.00  0.00      LIG  
ATOM   6595 H35  LIG     1     -15.590  -5.855  21.200  1.00  0.00      LIG  
ATOM   6596 H36  LIG     1     -10.288  -1.113  19.045  1.00  0.00      LIG  
ATOM   6597 H37  LIG     1     -11.977  -0.988  18.550  1.00  0.00      LIG  
ATOM   6598 H38  LIG     1     -11.329  -2.520  19.117  1.00  0.00      LIG  
ATOM   6599 H39  LIG     1     -14.097  -1.812  24.203  1.00  0.00      LIG  
ATOM   6600 H40  LIG     1     -13.283  -3.293  24.733  1.00  0.00      LIG  
ATOM   6601 H41  LIG     1     -15.042  -3.242  24.603  1.00  0.00      LIG  
ATOM   6602 H42  LIG     1     -17.610  -7.364  24.630  1.00  0.00      LIG  
ATOM   6603 H43  LIG     1     -16.498  -6.243  25.439  1.00  0.00      LIG  
ATOM   6604 H44  LIG     1     -16.773  -7.852  26.109  1.00  0.00      LIG  
ATOM   6605 H45  LIG     1     -14.709  -9.699  23.637  1.00  0.00      LIG  
ATOM   6606 H46  LIG     1     -16.476  -9.697  23.791  1.00  0.00      LIG  
ATOM   6607 H47  LIG     1     -15.462  -9.801  25.240  1.00  0.00      LIG  
TER
REMARK  Energy: 270.408
REMARK  SimpleFitness: 270.408
REMARK  FullFitness: -1367.0724
REMARK  InterFull: -21.5545
REMARK  IntraFull: 300.522
REMARK  solvFull: -1928.94
REMARK  surfFull: 282.9
REMARK  extraFull: 0.0
REMARK  deltaGcompsolvpol: -1928.94
REMARK  deltaGcompsolvnonpol: 282.9
REMARK  deltaGprotsolvpol: -1938.72
REMARK  deltaGprotsolvnonpol: 281.59
REMARK  deltaGligsolvpol: -9.7537
REMARK  deltaGligsolvnonpol: 15.1152
REMARK  deltaGvdw: -21.5545
REMARK  deltaGelec: 0.0
REMARK  deltaG: -6.1395636
REMARK  Cluster: 4
REMARK  ClusterRank: 2
ATOM   6526 C    LIG     1     -14.009   4.497  21.564  1.00  0.00      LIG  
ATOM   6527 C1   LIG     1     -13.024   5.315  20.781  1.00  0.00      LIG  
ATOM   6528 C2   LIG     1     -11.652   4.711  20.602  1.00  0.00      LIG  
ATOM   6529 C3   LIG     1     -11.753   3.179  20.733  1.00  0.00      LIG  
ATOM   6530 C4   LIG     1     -13.038   2.525  20.198  1.00  0.00      LIG  
ATOM   6531 C5   LIG     1     -14.201   3.079  21.030  1.00  0.00      LIG  
ATOM   6532 C6   LIG     1     -10.552   2.415  20.228  1.00  0.00      LIG  
ATOM   6533 C7   LIG     1     -10.483   1.081  20.943  1.00  0.00      LIG  
ATOM   6534 C8   LIG     1     -11.832   0.356  21.107  1.00  0.00      LIG  
ATOM   6535 C9   LIG     1     -12.930   0.962  20.186  1.00  0.00      LIG  
ATOM   6536 C10  LIG     1     -11.660  -1.161  20.777  1.00  0.00      LIG  
ATOM   6537 C11  LIG     1     -12.961  -1.846  20.979  1.00  0.00      LIG  
ATOM   6538 C12  LIG     1     -14.123  -1.318  20.213  1.00  0.00      LIG  
ATOM   6539 C13  LIG     1     -14.265   0.194  20.369  1.00  0.00      LIG  
ATOM   6540 C14  LIG     1     -12.920  -2.794  21.921  1.00  0.00      LIG  
ATOM   6541 C15  LIG     1     -11.551  -2.943  22.474  1.00  0.00      LIG  
ATOM   6542 C16  LIG     1     -10.723  -1.915  21.725  1.00  0.00      LIG  
ATOM   6543 O    LIG     1     -15.254   0.591  19.425  1.00  0.00      LIG  
ATOM   6544 C17  LIG     1     -11.013   5.223  19.313  1.00  0.00      LIG  
ATOM   6545 C18  LIG     1     -10.788   5.233  21.741  1.00  0.00      LIG  
ATOM   6546 C19  LIG     1     -12.238   0.506  22.592  1.00  0.00      LIG  
ATOM   6547 C20  LIG     1     -13.299   2.922  18.739  1.00  0.00      LIG  
ATOM   6548 H    LIG     1     -12.619   0.745  19.163  1.00  0.00      LIG  
ATOM   6549 C21  LIG     1     -14.071  -3.567  22.506  1.00  0.00      LIG  
ATOM   6550 C22  LIG     1     -13.812  -5.070  22.481  1.00  0.00      LIG  
ATOM   6551 C23  LIG     1     -15.080  -5.853  22.814  1.00  0.00      LIG  
ATOM   6552 C24  LIG     1     -14.741  -7.220  23.315  1.00  0.00      LIG  
ATOM   6553 O1   LIG     1     -15.863  -5.974  21.635  1.00  0.00      LIG  
ATOM   6554 C25  LIG     1     -11.173  -1.455  19.355  1.00  0.00      LIG  
ATOM   6555 O2   LIG     1     -13.224   6.503  20.572  1.00  0.00      LIG  
ATOM   6556 H1   LIG     1     -11.747   3.026  21.812  1.00  0.00      LIG  
ATOM   6557 C26  LIG     1     -14.278  -3.110  23.946  1.00  0.00      LIG  
ATOM   6558 C27  LIG     1     -15.492  -7.915  24.398  1.00  0.00      LIG  
ATOM   6559 C28  LIG     1     -16.675  -7.306  25.071  1.00  0.00      LIG  
ATOM   6560 C29  LIG     1     -15.397  -9.396  24.492  1.00  0.00      LIG  
ATOM   6561 O3   LIG     1     -14.247  -7.236  24.676  1.00  0.00      LIG  
ATOM   6562 H2   LIG     1     -14.969   5.020  21.565  1.00  0.00      LIG  
ATOM   6563 H3   LIG     1     -13.652   4.460  22.598  1.00  0.00      LIG  
ATOM   6564 H4   LIG     1     -15.115   3.053  20.431  1.00  0.00      LIG  
ATOM   6565 H5   LIG     1     -14.387   2.442  21.898  1.00  0.00      LIG  
ATOM   6566 H6   LIG     1      -9.627   2.962  20.427  1.00  0.00      LIG  
ATOM   6567 H7   LIG     1     -10.606   2.260  19.147  1.00  0.00      LIG  
ATOM   6568 H8   LIG     1     -10.065   1.262  21.937  1.00  0.00      LIG  
ATOM   6569 H9   LIG     1      -9.737   0.470  20.436  1.00  0.00      LIG  
ATOM   6570 H10  LIG     1     -15.058  -1.800  20.512  1.00  0.00      LIG  
ATOM   6571 H11  LIG     1     -13.998  -1.570  19.156  1.00  0.00      LIG  
ATOM   6572 H12  LIG     1     -14.670   0.409  21.357  1.00  0.00      LIG  
ATOM   6573 H13  LIG     1     -11.159  -3.949  22.306  1.00  0.00      LIG  
ATOM   6574 H14  LIG     1     -11.531  -2.732  23.547  1.00  0.00      LIG  
ATOM   6575 H15  LIG     1     -10.197  -1.262  22.425  1.00  0.00      LIG  
ATOM   6576 H16  LIG     1      -9.941  -2.431  21.159  1.00  0.00      LIG  
ATOM   6577 H17  LIG     1     -16.002  -0.022  19.526  1.00  0.00      LIG  
ATOM   6578 H18  LIG     1     -10.970   6.316  19.314  1.00  0.00      LIG  
ATOM   6579 H19  LIG     1     -11.574   4.929  18.424  1.00  0.00      LIG  
ATOM   6580 H20  LIG     1      -9.987   4.863  19.207  1.00  0.00      LIG  
ATOM   6581 H21  LIG     1     -11.195   4.945  22.715  1.00  0.00      LIG  
ATOM   6582 H22  LIG     1     -10.725   6.325  21.719  1.00  0.00      LIG  
ATOM   6583 H23  LIG     1      -9.772   4.839  21.669  1.00  0.00      LIG  
ATOM   6584 H24  LIG     1     -12.485   1.534  22.853  1.00  0.00      LIG  
ATOM   6585 H25  LIG     1     -11.428   0.210  23.262  1.00  0.00      LIG  
ATOM   6586 H26  LIG     1     -13.114  -0.088  22.861  1.00  0.00      LIG  
ATOM   6587 H27  LIG     1     -12.423   2.735  18.114  1.00  0.00      LIG  
ATOM   6588 H28  LIG     1     -13.568   3.974  18.634  1.00  0.00      LIG  
ATOM   6589 H29  LIG     1     -14.125   2.360  18.308  1.00  0.00      LIG  
ATOM   6590 H30  LIG     1     -14.985  -3.360  21.944  1.00  0.00      LIG  
ATOM   6591 H31  LIG     1     -13.028  -5.305  23.208  1.00  0.00      LIG  
ATOM   6592 H32  LIG     1     -13.442  -5.370  21.495  1.00  0.00      LIG  
ATOM   6593 H33  LIG     1     -15.687  -5.316  23.542  1.00  0.00      LIG  
ATOM   6594 H34  LIG     1     -14.208  -7.816  22.584  1.00  0.00      LIG  
ATOM   6595 H35  LIG     1     -15.273  -6.323  20.945  1.00  0.00      LIG  
ATOM   6596 H36  LIG     1     -10.161  -1.078  19.194  1.00  0.00      LIG  
ATOM   6597 H37  LIG     1     -11.815  -1.025  18.583  1.00  0.00      LIG  
ATOM   6598 H38  LIG     1     -11.137  -2.534  19.173  1.00  0.00      LIG  
ATOM   6599 H39  LIG     1     -14.267  -2.020  24.030  1.00  0.00      LIG  
ATOM   6600 H40  LIG     1     -13.496  -3.506  24.600  1.00  0.00      LIG  
ATOM   6601 H41  LIG     1     -15.239  -3.455  24.332  1.00  0.00      LIG  
ATOM   6602 H42  LIG     1     -17.582  -7.528  24.505  1.00  0.00      LIG  
ATOM   6603 H43  LIG     1     -16.587  -6.221  25.176  1.00  0.00      LIG  
ATOM   6604 H44  LIG     1     -16.790  -7.726  26.074  1.00  0.00      LIG  
ATOM   6605 H45  LIG     1     -14.477  -9.772  24.033  1.00  0.00      LIG  
ATOM   6606 H46  LIG     1     -16.248  -9.859  23.987  1.00  0.00      LIG  
ATOM   6607 H47  LIG     1     -15.409  -9.707  25.541  1.00  0.00      LIG  
TER
REMARK  Energy: 270.408
REMARK  SimpleFitness: 270.408
REMARK  FullFitness: -1367.0724
REMARK  InterFull: -21.5545
REMARK  IntraFull: 300.522
REMARK  solvFull: -1928.94
REMARK  surfFull: 282.9
REMARK  extraFull: 0.0
REMARK  deltaGcompsolvpol: -1928.94
REMARK  deltaGcompsolvnonpol: 282.9
REMARK  deltaGprotsolvpol: -1938.72
REMARK  deltaGprotsolvnonpol: 281.59
REMARK  deltaGligsolvpol: -9.7537
REMARK  deltaGligsolvnonpol: 15.1152
REMARK  deltaGvdw: -21.5545
REMARK  deltaGelec: 0.0
REMARK  deltaG: -6.1395636
REMARK  Cluster: 4
REMARK  ClusterRank: 3
ATOM   6526 C    LIG     1     -14.009   4.497  21.564  1.00  0.00      LIG  
ATOM   6527 C1   LIG     1     -13.024   5.315  20.781  1.00  0.00      LIG  
ATOM   6528 C2   LIG     1     -11.652   4.711  20.602  1.00  0.00      LIG  
ATOM   6529 C3   LIG     1     -11.753   3.179  20.733  1.00  0.00      LIG  
ATOM   6530 C4   LIG     1     -13.038   2.525  20.198  1.00  0.00      LIG  
ATOM   6531 C5   LIG     1     -14.201   3.079  21.030  1.00  0.00      LIG  
ATOM   6532 C6   LIG     1     -10.552   2.415  20.228  1.00  0.00      LIG  
ATOM   6533 C7   LIG     1     -10.483   1.081  20.943  1.00  0.00      LIG  
ATOM   6534 C8   LIG     1     -11.832   0.356  21.107  1.00  0.00      LIG  
ATOM   6535 C9   LIG     1     -12.930   0.962  20.186  1.00  0.00      LIG  
ATOM   6536 C10  LIG     1     -11.660  -1.161  20.777  1.00  0.00      LIG  
ATOM   6537 C11  LIG     1     -12.961  -1.846  20.979  1.00  0.00      LIG  
ATOM   6538 C12  LIG     1     -14.123  -1.318  20.213  1.00  0.00      LIG  
ATOM   6539 C13  LIG     1     -14.265   0.194  20.369  1.00  0.00      LIG  
ATOM   6540 C14  LIG     1     -12.920  -2.794  21.921  1.00  0.00      LIG  
ATOM   6541 C15  LIG     1     -11.551  -2.943  22.474  1.00  0.00      LIG  
ATOM   6542 C16  LIG     1     -10.723  -1.915  21.725  1.00  0.00      LIG  
ATOM   6543 O    LIG     1     -15.254   0.591  19.425  1.00  0.00      LIG  
ATOM   6544 C17  LIG     1     -11.013   5.223  19.313  1.00  0.00      LIG  
ATOM   6545 C18  LIG     1     -10.788   5.233  21.741  1.00  0.00      LIG  
ATOM   6546 C19  LIG     1     -12.238   0.506  22.592  1.00  0.00      LIG  
ATOM   6547 C20  LIG     1     -13.299   2.922  18.739  1.00  0.00      LIG  
ATOM   6548 H    LIG     1     -12.619   0.745  19.163  1.00  0.00      LIG  
ATOM   6549 C21  LIG     1     -14.071  -3.567  22.506  1.00  0.00      LIG  
ATOM   6550 C22  LIG     1     -13.812  -5.070  22.481  1.00  0.00      LIG  
ATOM   6551 C23  LIG     1     -15.080  -5.853  22.814  1.00  0.00      LIG  
ATOM   6552 C24  LIG     1     -14.741  -7.220  23.315  1.00  0.00      LIG  
ATOM   6553 O1   LIG     1     -15.863  -5.974  21.635  1.00  0.00      LIG  
ATOM   6554 C25  LIG     1     -11.173  -1.455  19.355  1.00  0.00      LIG  
ATOM   6555 O2   LIG     1     -13.224   6.503  20.572  1.00  0.00      LIG  
ATOM   6556 H1   LIG     1     -11.747   3.026  21.812  1.00  0.00      LIG  
ATOM   6557 C26  LIG     1     -14.278  -3.110  23.946  1.00  0.00      LIG  
ATOM   6558 C27  LIG     1     -15.492  -7.915  24.398  1.00  0.00      LIG  
ATOM   6559 C28  LIG     1     -16.675  -7.306  25.071  1.00  0.00      LIG  
ATOM   6560 C29  LIG     1     -15.397  -9.396  24.492  1.00  0.00      LIG  
ATOM   6561 O3   LIG     1     -14.247  -7.236  24.676  1.00  0.00      LIG  
ATOM   6562 H2   LIG     1     -14.969   5.020  21.565  1.00  0.00      LIG  
ATOM   6563 H3   LIG     1     -13.652   4.460  22.598  1.00  0.00      LIG  
ATOM   6564 H4   LIG     1     -15.115   3.053  20.431  1.00  0.00      LIG  
ATOM   6565 H5   LIG     1     -14.387   2.442  21.898  1.00  0.00      LIG  
ATOM   6566 H6   LIG     1      -9.627   2.962  20.427  1.00  0.00      LIG  
ATOM   6567 H7   LIG     1     -10.606   2.260  19.147  1.00  0.00      LIG  
ATOM   6568 H8   LIG     1     -10.065   1.262  21.937  1.00  0.00      LIG  
ATOM   6569 H9   LIG     1      -9.737   0.470  20.436  1.00  0.00      LIG  
ATOM   6570 H10  LIG     1     -15.058  -1.800  20.512  1.00  0.00      LIG  
ATOM   6571 H11  LIG     1     -13.998  -1.570  19.156  1.00  0.00      LIG  
ATOM   6572 H12  LIG     1     -14.670   0.409  21.357  1.00  0.00      LIG  
ATOM   6573 H13  LIG     1     -11.159  -3.949  22.306  1.00  0.00      LIG  
ATOM   6574 H14  LIG     1     -11.531  -2.732  23.547  1.00  0.00      LIG  
ATOM   6575 H15  LIG     1     -10.197  -1.262  22.425  1.00  0.00      LIG  
ATOM   6576 H16  LIG     1      -9.941  -2.431  21.159  1.00  0.00      LIG  
ATOM   6577 H17  LIG     1     -16.002  -0.022  19.526  1.00  0.00      LIG  
ATOM   6578 H18  LIG     1     -10.970   6.316  19.314  1.00  0.00      LIG  
ATOM   6579 H19  LIG     1     -11.574   4.929  18.424  1.00  0.00      LIG  
ATOM   6580 H20  LIG     1      -9.987   4.863  19.207  1.00  0.00      LIG  
ATOM   6581 H21  LIG     1     -11.195   4.945  22.715  1.00  0.00      LIG  
ATOM   6582 H22  LIG     1     -10.725   6.325  21.719  1.00  0.00      LIG  
ATOM   6583 H23  LIG     1      -9.772   4.839  21.669  1.00  0.00      LIG  
ATOM   6584 H24  LIG     1     -12.485   1.534  22.853  1.00  0.00      LIG  
ATOM   6585 H25  LIG     1     -11.428   0.210  23.262  1.00  0.00      LIG  
ATOM   6586 H26  LIG     1     -13.114  -0.088  22.861  1.00  0.00      LIG  
ATOM   6587 H27  LIG     1     -12.423   2.735  18.114  1.00  0.00      LIG  
ATOM   6588 H28  LIG     1     -13.568   3.974  18.634  1.00  0.00      LIG  
ATOM   6589 H29  LIG     1     -14.125   2.360  18.308  1.00  0.00      LIG  
ATOM   6590 H30  LIG     1     -14.985  -3.360  21.944  1.00  0.00      LIG  
ATOM   6591 H31  LIG     1     -13.028  -5.305  23.208  1.00  0.00      LIG  
ATOM   6592 H32  LIG     1     -13.442  -5.370  21.495  1.00  0.00      LIG  
ATOM   6593 H33  LIG     1     -15.687  -5.316  23.542  1.00  0.00      LIG  
ATOM   6594 H34  LIG     1     -14.208  -7.816  22.584  1.00  0.00      LIG  
ATOM   6595 H35  LIG     1     -15.273  -6.323  20.945  1.00  0.00      LIG  
ATOM   6596 H36  LIG     1     -10.161  -1.078  19.194  1.00  0.00      LIG  
ATOM   6597 H37  LIG     1     -11.815  -1.025  18.583  1.00  0.00      LIG  
ATOM   6598 H38  LIG     1     -11.137  -2.534  19.173  1.00  0.00      LIG  
ATOM   6599 H39  LIG     1     -14.267  -2.020  24.030  1.00  0.00      LIG  
ATOM   6600 H40  LIG     1     -13.496  -3.506  24.600  1.00  0.00      LIG  
ATOM   6601 H41  LIG     1     -15.239  -3.455  24.332  1.00  0.00      LIG  
ATOM   6602 H42  LIG     1     -17.582  -7.528  24.505  1.00  0.00      LIG  
ATOM   6603 H43  LIG     1     -16.587  -6.221  25.176  1.00  0.00      LIG  
ATOM   6604 H44  LIG     1     -16.790  -7.726  26.074  1.00  0.00      LIG  
ATOM   6605 H45  LIG     1     -14.477  -9.772  24.033  1.00  0.00      LIG  
ATOM   6606 H46  LIG     1     -16.248  -9.859  23.987  1.00  0.00      LIG  
ATOM   6607 H47  LIG     1     -15.409  -9.707  25.541  1.00  0.00      LIG  
TER
REMARK  Energy: 270.408
REMARK  SimpleFitness: 270.408
REMARK  FullFitness: -1367.0724
REMARK  InterFull: -21.5545
REMARK  IntraFull: 300.522
REMARK  solvFull: -1928.94
REMARK  surfFull: 282.9
REMARK  extraFull: 0.0
REMARK  deltaGcompsolvpol: -1928.94
REMARK  deltaGcompsolvnonpol: 282.9
REMARK  deltaGprotsolvpol: -1938.72
REMARK  deltaGprotsolvnonpol: 281.59
REMARK  deltaGligsolvpol: -9.7537
REMARK  deltaGligsolvnonpol: 15.1152
REMARK  deltaGvdw: -21.5545
REMARK  deltaGelec: 0.0
REMARK  deltaG: -6.1395636
REMARK  Cluster: 4
REMARK  ClusterRank: 4
ATOM   6526 C    LIG     1     -14.009   4.497  21.564  1.00  0.00      LIG  
ATOM   6527 C1   LIG     1     -13.024   5.315  20.781  1.00  0.00      LIG  
ATOM   6528 C2   LIG     1     -11.652   4.711  20.602  1.00  0.00      LIG  
ATOM   6529 C3   LIG     1     -11.753   3.179  20.733  1.00  0.00      LIG  
ATOM   6530 C4   LIG     1     -13.038   2.525  20.198  1.00  0.00      LIG  
ATOM   6531 C5   LIG     1     -14.201   3.079  21.030  1.00  0.00      LIG  
ATOM   6532 C6   LIG     1     -10.552   2.415  20.228  1.00  0.00      LIG  
ATOM   6533 C7   LIG     1     -10.483   1.081  20.943  1.00  0.00      LIG  
ATOM   6534 C8   LIG     1     -11.832   0.356  21.107  1.00  0.00      LIG  
ATOM   6535 C9   LIG     1     -12.930   0.962  20.186  1.00  0.00      LIG  
ATOM   6536 C10  LIG     1     -11.660  -1.161  20.777  1.00  0.00      LIG  
ATOM   6537 C11  LIG     1     -12.961  -1.846  20.979  1.00  0.00      LIG  
ATOM   6538 C12  LIG     1     -14.123  -1.318  20.213  1.00  0.00      LIG  
ATOM   6539 C13  LIG     1     -14.265   0.194  20.369  1.00  0.00      LIG  
ATOM   6540 C14  LIG     1     -12.920  -2.794  21.921  1.00  0.00      LIG  
ATOM   6541 C15  LIG     1     -11.551  -2.943  22.474  1.00  0.00      LIG  
ATOM   6542 C16  LIG     1     -10.723  -1.915  21.725  1.00  0.00      LIG  
ATOM   6543 O    LIG     1     -15.254   0.591  19.425  1.00  0.00      LIG  
ATOM   6544 C17  LIG     1     -11.013   5.223  19.313  1.00  0.00      LIG  
ATOM   6545 C18  LIG     1     -10.788   5.233  21.741  1.00  0.00      LIG  
ATOM   6546 C19  LIG     1     -12.238   0.506  22.592  1.00  0.00      LIG  
ATOM   6547 C20  LIG     1     -13.299   2.922  18.739  1.00  0.00      LIG  
ATOM   6548 H    LIG     1     -12.619   0.745  19.163  1.00  0.00      LIG  
ATOM   6549 C21  LIG     1     -14.071  -3.567  22.506  1.00  0.00      LIG  
ATOM   6550 C22  LIG     1     -13.812  -5.070  22.481  1.00  0.00      LIG  
ATOM   6551 C23  LIG     1     -15.080  -5.853  22.814  1.00  0.00      LIG  
ATOM   6552 C24  LIG     1     -14.741  -7.220  23.315  1.00  0.00      LIG  
ATOM   6553 O1   LIG     1     -15.863  -5.974  21.635  1.00  0.00      LIG  
ATOM   6554 C25  LIG     1     -11.173  -1.455  19.355  1.00  0.00      LIG  
ATOM   6555 O2   LIG     1     -13.224   6.503  20.572  1.00  0.00      LIG  
ATOM   6556 H1   LIG     1     -11.747   3.026  21.812  1.00  0.00      LIG  
ATOM   6557 C26  LIG     1     -14.278  -3.110  23.946  1.00  0.00      LIG  
ATOM   6558 C27  LIG     1     -15.492  -7.915  24.398  1.00  0.00      LIG  
ATOM   6559 C28  LIG     1     -16.675  -7.306  25.071  1.00  0.00      LIG  
ATOM   6560 C29  LIG     1     -15.397  -9.396  24.492  1.00  0.00      LIG  
ATOM   6561 O3   LIG     1     -14.247  -7.236  24.676  1.00  0.00      LIG  
ATOM   6562 H2   LIG     1     -14.969   5.020  21.565  1.00  0.00      LIG  
ATOM   6563 H3   LIG     1     -13.652   4.460  22.598  1.00  0.00      LIG  
ATOM   6564 H4   LIG     1     -15.115   3.053  20.431  1.00  0.00      LIG  
ATOM   6565 H5   LIG     1     -14.387   2.442  21.898  1.00  0.00      LIG  
ATOM   6566 H6   LIG     1      -9.627   2.962  20.427  1.00  0.00      LIG  
ATOM   6567 H7   LIG     1     -10.606   2.260  19.147  1.00  0.00      LIG  
ATOM   6568 H8   LIG     1     -10.065   1.262  21.937  1.00  0.00      LIG  
ATOM   6569 H9   LIG     1      -9.737   0.470  20.436  1.00  0.00      LIG  
ATOM   6570 H10  LIG     1     -15.058  -1.800  20.512  1.00  0.00      LIG  
ATOM   6571 H11  LIG     1     -13.998  -1.570  19.156  1.00  0.00      LIG  
ATOM   6572 H12  LIG     1     -14.670   0.409  21.357  1.00  0.00      LIG  
ATOM   6573 H13  LIG     1     -11.159  -3.949  22.306  1.00  0.00      LIG  
ATOM   6574 H14  LIG     1     -11.531  -2.732  23.547  1.00  0.00      LIG  
ATOM   6575 H15  LIG     1     -10.197  -1.262  22.425  1.00  0.00      LIG  
ATOM   6576 H16  LIG     1      -9.941  -2.431  21.159  1.00  0.00      LIG  
ATOM   6577 H17  LIG     1     -16.002  -0.022  19.526  1.00  0.00      LIG  
ATOM   6578 H18  LIG     1     -10.970   6.316  19.314  1.00  0.00      LIG  
ATOM   6579 H19  LIG     1     -11.574   4.929  18.424  1.00  0.00      LIG  
ATOM   6580 H20  LIG     1      -9.987   4.863  19.207  1.00  0.00      LIG  
ATOM   6581 H21  LIG     1     -11.195   4.945  22.715  1.00  0.00      LIG  
ATOM   6582 H22  LIG     1     -10.725   6.325  21.719  1.00  0.00      LIG  
ATOM   6583 H23  LIG     1      -9.772   4.839  21.669  1.00  0.00      LIG  
ATOM   6584 H24  LIG     1     -12.485   1.534  22.853  1.00  0.00      LIG  
ATOM   6585 H25  LIG     1     -11.428   0.210  23.262  1.00  0.00      LIG  
ATOM   6586 H26  LIG     1     -13.114  -0.088  22.861  1.00  0.00      LIG  
ATOM   6587 H27  LIG     1     -12.423   2.735  18.114  1.00  0.00      LIG  
ATOM   6588 H28  LIG     1     -13.568   3.974  18.634  1.00  0.00      LIG  
ATOM   6589 H29  LIG     1     -14.125   2.360  18.308  1.00  0.00      LIG  
ATOM   6590 H30  LIG     1     -14.985  -3.360  21.944  1.00  0.00      LIG  
ATOM   6591 H31  LIG     1     -13.028  -5.305  23.208  1.00  0.00      LIG  
ATOM   6592 H32  LIG     1     -13.442  -5.370  21.495  1.00  0.00      LIG  
ATOM   6593 H33  LIG     1     -15.687  -5.316  23.542  1.00  0.00      LIG  
ATOM   6594 H34  LIG     1     -14.208  -7.816  22.584  1.00  0.00      LIG  
ATOM   6595 H35  LIG     1     -15.273  -6.323  20.945  1.00  0.00      LIG  
ATOM   6596 H36  LIG     1     -10.161  -1.078  19.194  1.00  0.00      LIG  
ATOM   6597 H37  LIG     1     -11.815  -1.025  18.583  1.00  0.00      LIG  
ATOM   6598 H38  LIG     1     -11.137  -2.534  19.173  1.00  0.00      LIG  
ATOM   6599 H39  LIG     1     -14.267  -2.020  24.030  1.00  0.00      LIG  
ATOM   6600 H40  LIG     1     -13.496  -3.506  24.600  1.00  0.00      LIG  
ATOM   6601 H41  LIG     1     -15.239  -3.455  24.332  1.00  0.00      LIG  
ATOM   6602 H42  LIG     1     -17.582  -7.528  24.505  1.00  0.00      LIG  
ATOM   6603 H43  LIG     1     -16.587  -6.221  25.176  1.00  0.00      LIG  
ATOM   6604 H44  LIG     1     -16.790  -7.726  26.074  1.00  0.00      LIG  
ATOM   6605 H45  LIG     1     -14.477  -9.772  24.033  1.00  0.00      LIG  
ATOM   6606 H46  LIG     1     -16.248  -9.859  23.987  1.00  0.00      LIG  
ATOM   6607 H47  LIG     1     -15.409  -9.707  25.541  1.00  0.00      LIG  
TER
REMARK  Energy: 271.166
REMARK  SimpleFitness: 271.166
REMARK  FullFitness: -1366.2587
REMARK  InterFull: -19.9306
REMARK  IntraFull: 301.014
REMARK  solvFull: -1930.14
REMARK  surfFull: 282.798
REMARK  extraFull: 0.0
REMARK  deltaGcompsolvpol: -1930.14
REMARK  deltaGcompsolvnonpol: 282.798
REMARK  deltaGprotsolvpol: -1938.72
REMARK  deltaGprotsolvnonpol: 281.59
REMARK  deltaGligsolvpol: -9.99042
REMARK  deltaGligsolvnonpol: 15.1281
REMARK  deltaGvdw: -19.9306
REMARK  deltaGelec: 0.0
REMARK  deltaG: -6.0557685
REMARK  Cluster: 4
REMARK  ClusterRank: 5
ATOM   6526 C    LIG     1     -13.805   4.659  21.614  1.00  0.00      LIG  
ATOM   6527 C1   LIG     1     -12.870   5.440  20.739  1.00  0.00      LIG  
ATOM   6528 C2   LIG     1     -11.551   4.778  20.419  1.00  0.00      LIG  
ATOM   6529 C3   LIG     1     -11.709   3.250  20.541  1.00  0.00      LIG  
ATOM   6530 C4   LIG     1     -13.073   2.662  20.140  1.00  0.00      LIG  
ATOM   6531 C5   LIG     1     -14.116   3.257  21.093  1.00  0.00      LIG  
ATOM   6532 C6   LIG     1     -10.605   2.438  19.906  1.00  0.00      LIG  
ATOM   6533 C7   LIG     1     -10.527   1.093  20.603  1.00  0.00      LIG  
ATOM   6534 C8   LIG     1     -11.885   0.431  20.907  1.00  0.00      LIG  
ATOM   6535 C9   LIG     1     -13.042   1.095  20.107  1.00  0.00      LIG  
ATOM   6536 C10  LIG     1     -11.824  -1.093  20.565  1.00  0.00      LIG  
ATOM   6537 C11  LIG     1     -13.131  -1.713  20.896  1.00  0.00      LIG  
ATOM   6538 C12  LIG     1     -14.324  -1.130  20.226  1.00  0.00      LIG  
ATOM   6539 C13  LIG     1     -14.384   0.385  20.423  1.00  0.00      LIG  
ATOM   6540 C14  LIG     1     -13.051  -2.648  21.851  1.00  0.00      LIG  
ATOM   6541 C15  LIG     1     -11.648  -2.833  22.295  1.00  0.00      LIG  
ATOM   6542 C16  LIG     1     -10.840  -1.895  21.417  1.00  0.00      LIG  
ATOM   6543 O    LIG     1     -15.456   0.847  19.608  1.00  0.00      LIG  
ATOM   6544 C17  LIG     1     -11.018   5.277  19.079  1.00  0.00      LIG  
ATOM   6545 C18  LIG     1     -10.556   5.243  21.474  1.00  0.00      LIG  
ATOM   6546 C19  LIG     1     -12.124   0.592  22.427  1.00  0.00      LIG  
ATOM   6547 C20  LIG     1     -13.463   3.086  18.720  1.00  0.00      LIG  
ATOM   6548 H    LIG     1     -12.850   0.871  19.056  1.00  0.00      LIG  
ATOM   6549 C21  LIG     1     -14.169  -3.368  22.558  1.00  0.00      LIG  
ATOM   6550 C22  LIG     1     -13.958  -4.880  22.550  1.00  0.00      LIG  
ATOM   6551 C23  LIG     1     -15.211  -5.621  23.003  1.00  0.00      LIG  
ATOM   6552 C24  LIG     1     -14.865  -6.987  23.499  1.00  0.00      LIG  
ATOM   6553 O1   LIG     1     -16.079  -5.749  21.886  1.00  0.00      LIG  
ATOM   6554 C25  LIG     1     -11.491  -1.407  19.105  1.00  0.00      LIG  
ATOM   6555 O2   LIG     1     -13.038   6.638  20.559  1.00  0.00      LIG  
ATOM   6556 H1   LIG     1     -11.596   3.081  21.611  1.00  0.00      LIG  
ATOM   6557 C26  LIG     1     -14.224  -2.882  24.002  1.00  0.00      LIG  
ATOM   6558 C27  LIG     1     -15.600  -7.681  24.594  1.00  0.00      LIG  
ATOM   6559 C28  LIG     1     -16.769  -7.066  25.291  1.00  0.00      LIG  
ATOM   6560 C29  LIG     1     -15.507  -9.163  24.673  1.00  0.00      LIG  
ATOM   6561 O3   LIG     1     -14.345  -7.009  24.851  1.00  0.00      LIG  
ATOM   6562 H2   LIG     1     -14.736   5.223  21.719  1.00  0.00      LIG  
ATOM   6563 H3   LIG     1     -13.345   4.592  22.604  1.00  0.00      LIG  
ATOM   6564 H4   LIG     1     -15.089   3.278  20.596  1.00  0.00      LIG  
ATOM   6565 H5   LIG     1     -14.236   2.618  21.971  1.00  0.00      LIG  
ATOM   6566 H6   LIG     1      -9.639   2.937  20.015  1.00  0.00      LIG  
ATOM   6567 H7   LIG     1     -10.775   2.301  18.834  1.00  0.00      LIG  
ATOM   6568 H8   LIG     1      -9.995   1.243  21.547  1.00  0.00      LIG  
ATOM   6569 H9   LIG     1      -9.870   0.452  20.015  1.00  0.00      LIG  
ATOM   6570 H10  LIG     1     -15.252  -1.590  20.575  1.00  0.00      LIG  
ATOM   6571 H11  LIG     1     -14.282  -1.355  19.157  1.00  0.00      LIG  
ATOM   6572 H12  LIG     1     -14.663   0.589  21.457  1.00  0.00      LIG  
ATOM   6573 H13  LIG     1     -11.317  -3.866  22.162  1.00  0.00      LIG  
ATOM   6574 H14  LIG     1     -11.530  -2.554  23.346  1.00  0.00      LIG  
ATOM   6575 H15  LIG     1     -10.175  -1.272  22.018  1.00  0.00      LIG  
ATOM   6576 H16  LIG     1     -10.186  -2.493  20.774  1.00  0.00      LIG  
ATOM   6577 H17  LIG     1     -15.162   0.774  18.684  1.00  0.00      LIG  
ATOM   6578 H18  LIG     1     -10.928   6.367  19.081  1.00  0.00      LIG  
ATOM   6579 H19  LIG     1     -11.673   5.012  18.247  1.00  0.00      LIG  
ATOM   6580 H20  LIG     1     -10.023   4.875  18.873  1.00  0.00      LIG  
ATOM   6581 H21  LIG     1     -10.871   4.945  22.479  1.00  0.00      LIG  
ATOM   6582 H22  LIG     1     -10.457   6.333  21.470  1.00  0.00      LIG  
ATOM   6583 H23  LIG     1      -9.567   4.816  21.288  1.00  0.00      LIG  
ATOM   6584 H24  LIG     1     -12.299   1.627  22.714  1.00  0.00      LIG  
ATOM   6585 H25  LIG     1     -11.261   0.256  23.005  1.00  0.00      LIG  
ATOM   6586 H26  LIG     1     -12.992   0.038  22.788  1.00  0.00      LIG  
ATOM   6587 H27  LIG     1     -12.682   2.832  18.000  1.00  0.00      LIG  
ATOM   6588 H28  LIG     1     -13.657   4.156  18.639  1.00  0.00      LIG  
ATOM   6589 H29  LIG     1     -14.376   2.594  18.393  1.00  0.00      LIG  
ATOM   6590 H30  LIG     1     -15.124  -3.141  22.076  1.00  0.00      LIG  
ATOM   6591 H31  LIG     1     -13.126  -5.122  23.218  1.00  0.00      LIG  
ATOM   6592 H32  LIG     1     -13.677  -5.217  21.546  1.00  0.00      LIG  
ATOM   6593 H33  LIG     1     -15.743  -5.060  23.771  1.00  0.00      LIG  
ATOM   6594 H34  LIG     1     -14.360  -7.585  22.752  1.00  0.00      LIG  
ATOM   6595 H35  LIG     1     -15.540  -6.103  21.158  1.00  0.00      LIG  
ATOM   6596 H36  LIG     1     -10.484  -1.075  18.850  1.00  0.00      LIG  
ATOM   6597 H37  LIG     1     -12.185  -0.951  18.397  1.00  0.00      LIG  
ATOM   6598 H38  LIG     1     -11.518  -2.487  18.927  1.00  0.00      LIG  
ATOM   6599 H39  LIG     1     -14.172  -1.790  24.061  1.00  0.00      LIG  
ATOM   6600 H40  LIG     1     -13.395  -3.289  24.589  1.00  0.00      LIG  
ATOM   6601 H41  LIG     1     -15.154  -3.189  24.486  1.00  0.00      LIG  
ATOM   6602 H42  LIG     1     -17.690  -7.290  24.746  1.00  0.00      LIG  
ATOM   6603 H43  LIG     1     -16.681  -5.981  25.390  1.00  0.00      LIG  
ATOM   6604 H44  LIG     1     -16.863  -7.485  26.297  1.00  0.00      LIG  
ATOM   6605 H45  LIG     1     -14.611  -9.538  24.169  1.00  0.00      LIG  
ATOM   6606 H46  LIG     1     -16.382  -9.620  24.202  1.00  0.00      LIG  
ATOM   6607 H47  LIG     1     -15.467  -9.478  25.719  1.00  0.00      LIG  
TER
REMARK  Energy: 271.166
REMARK  SimpleFitness: 271.166
REMARK  FullFitness: -1366.2587
REMARK  InterFull: -19.9306
REMARK  IntraFull: 301.014
REMARK  solvFull: -1930.14
REMARK  surfFull: 282.798
REMARK  extraFull: 0.0
REMARK  deltaGcompsolvpol: -1930.14
REMARK  deltaGcompsolvnonpol: 282.798
REMARK  deltaGprotsolvpol: -1938.72
REMARK  deltaGprotsolvnonpol: 281.59
REMARK  deltaGligsolvpol: -9.99042
REMARK  deltaGligsolvnonpol: 15.1281
REMARK  deltaGvdw: -19.9306
REMARK  deltaGelec: 0.0
REMARK  deltaG: -6.0557685
REMARK  Cluster: 4
REMARK  ClusterRank: 6
ATOM   6526 C    LIG     1     -13.805   4.659  21.614  1.00  0.00      LIG  
ATOM   6527 C1   LIG     1     -12.870   5.440  20.739  1.00  0.00      LIG  
ATOM   6528 C2   LIG     1     -11.551   4.778  20.419  1.00  0.00      LIG  
ATOM   6529 C3   LIG     1     -11.709   3.250  20.541  1.00  0.00      LIG  
ATOM   6530 C4   LIG     1     -13.073   2.662  20.140  1.00  0.00      LIG  
ATOM   6531 C5   LIG     1     -14.116   3.257  21.093  1.00  0.00      LIG  
ATOM   6532 C6   LIG     1     -10.605   2.438  19.906  1.00  0.00      LIG  
ATOM   6533 C7   LIG     1     -10.527   1.093  20.603  1.00  0.00      LIG  
ATOM   6534 C8   LIG     1     -11.885   0.431  20.907  1.00  0.00      LIG  
ATOM   6535 C9   LIG     1     -13.042   1.095  20.107  1.00  0.00      LIG  
ATOM   6536 C10  LIG     1     -11.824  -1.093  20.565  1.00  0.00      LIG  
ATOM   6537 C11  LIG     1     -13.131  -1.713  20.896  1.00  0.00      LIG  
ATOM   6538 C12  LIG     1     -14.324  -1.130  20.226  1.00  0.00      LIG  
ATOM   6539 C13  LIG     1     -14.384   0.385  20.423  1.00  0.00      LIG  
ATOM   6540 C14  LIG     1     -13.051  -2.648  21.851  1.00  0.00      LIG  
ATOM   6541 C15  LIG     1     -11.648  -2.833  22.295  1.00  0.00      LIG  
ATOM   6542 C16  LIG     1     -10.840  -1.895  21.417  1.00  0.00      LIG  
ATOM   6543 O    LIG     1     -15.456   0.847  19.608  1.00  0.00      LIG  
ATOM   6544 C17  LIG     1     -11.018   5.277  19.079  1.00  0.00      LIG  
ATOM   6545 C18  LIG     1     -10.556   5.243  21.474  1.00  0.00      LIG  
ATOM   6546 C19  LIG     1     -12.124   0.592  22.427  1.00  0.00      LIG  
ATOM   6547 C20  LIG     1     -13.463   3.086  18.720  1.00  0.00      LIG  
ATOM   6548 H    LIG     1     -12.850   0.871  19.056  1.00  0.00      LIG  
ATOM   6549 C21  LIG     1     -14.169  -3.368  22.558  1.00  0.00      LIG  
ATOM   6550 C22  LIG     1     -13.958  -4.880  22.550  1.00  0.00      LIG  
ATOM   6551 C23  LIG     1     -15.211  -5.621  23.003  1.00  0.00      LIG  
ATOM   6552 C24  LIG     1     -14.865  -6.987  23.499  1.00  0.00      LIG  
ATOM   6553 O1   LIG     1     -16.079  -5.749  21.886  1.00  0.00      LIG  
ATOM   6554 C25  LIG     1     -11.491  -1.407  19.105  1.00  0.00      LIG  
ATOM   6555 O2   LIG     1     -13.038   6.638  20.559  1.00  0.00      LIG  
ATOM   6556 H1   LIG     1     -11.596   3.081  21.611  1.00  0.00      LIG  
ATOM   6557 C26  LIG     1     -14.224  -2.882  24.002  1.00  0.00      LIG  
ATOM   6558 C27  LIG     1     -15.600  -7.681  24.594  1.00  0.00      LIG  
ATOM   6559 C28  LIG     1     -16.769  -7.066  25.291  1.00  0.00      LIG  
ATOM   6560 C29  LIG     1     -15.507  -9.163  24.673  1.00  0.00      LIG  
ATOM   6561 O3   LIG     1     -14.345  -7.009  24.851  1.00  0.00      LIG  
ATOM   6562 H2   LIG     1     -14.736   5.223  21.719  1.00  0.00      LIG  
ATOM   6563 H3   LIG     1     -13.345   4.592  22.604  1.00  0.00      LIG  
ATOM   6564 H4   LIG     1     -15.089   3.278  20.596  1.00  0.00      LIG  
ATOM   6565 H5   LIG     1     -14.236   2.618  21.971  1.00  0.00      LIG  
ATOM   6566 H6   LIG     1      -9.639   2.937  20.015  1.00  0.00      LIG  
ATOM   6567 H7   LIG     1     -10.775   2.301  18.834  1.00  0.00      LIG  
ATOM   6568 H8   LIG     1      -9.995   1.243  21.547  1.00  0.00      LIG  
ATOM   6569 H9   LIG     1      -9.870   0.452  20.015  1.00  0.00      LIG  
ATOM   6570 H10  LIG     1     -15.252  -1.590  20.575  1.00  0.00      LIG  
ATOM   6571 H11  LIG     1     -14.282  -1.355  19.157  1.00  0.00      LIG  
ATOM   6572 H12  LIG     1     -14.663   0.589  21.457  1.00  0.00      LIG  
ATOM   6573 H13  LIG     1     -11.317  -3.866  22.162  1.00  0.00      LIG  
ATOM   6574 H14  LIG     1     -11.530  -2.554  23.346  1.00  0.00      LIG  
ATOM   6575 H15  LIG     1     -10.175  -1.272  22.018  1.00  0.00      LIG  
ATOM   6576 H16  LIG     1     -10.186  -2.493  20.774  1.00  0.00      LIG  
ATOM   6577 H17  LIG     1     -15.162   0.774  18.684  1.00  0.00      LIG  
ATOM   6578 H18  LIG     1     -10.928   6.367  19.081  1.00  0.00      LIG  
ATOM   6579 H19  LIG     1     -11.673   5.012  18.247  1.00  0.00      LIG  
ATOM   6580 H20  LIG     1     -10.023   4.875  18.873  1.00  0.00      LIG  
ATOM   6581 H21  LIG     1     -10.871   4.945  22.479  1.00  0.00      LIG  
ATOM   6582 H22  LIG     1     -10.457   6.333  21.470  1.00  0.00      LIG  
ATOM   6583 H23  LIG     1      -9.567   4.816  21.288  1.00  0.00      LIG  
ATOM   6584 H24  LIG     1     -12.299   1.627  22.714  1.00  0.00      LIG  
ATOM   6585 H25  LIG     1     -11.261   0.256  23.005  1.00  0.00      LIG  
ATOM   6586 H26  LIG     1     -12.992   0.038  22.788  1.00  0.00      LIG  
ATOM   6587 H27  LIG     1     -12.682   2.832  18.000  1.00  0.00      LIG  
ATOM   6588 H28  LIG     1     -13.657   4.156  18.639  1.00  0.00      LIG  
ATOM   6589 H29  LIG     1     -14.376   2.594  18.393  1.00  0.00      LIG  
ATOM   6590 H30  LIG     1     -15.124  -3.141  22.076  1.00  0.00      LIG  
ATOM   6591 H31  LIG     1     -13.126  -5.122  23.218  1.00  0.00      LIG  
ATOM   6592 H32  LIG     1     -13.677  -5.217  21.546  1.00  0.00      LIG  
ATOM   6593 H33  LIG     1     -15.743  -5.060  23.771  1.00  0.00      LIG  
ATOM   6594 H34  LIG     1     -14.360  -7.585  22.752  1.00  0.00      LIG  
ATOM   6595 H35  LIG     1     -15.540  -6.103  21.158  1.00  0.00      LIG  
ATOM   6596 H36  LIG     1     -10.484  -1.075  18.850  1.00  0.00      LIG  
ATOM   6597 H37  LIG     1     -12.185  -0.951  18.397  1.00  0.00      LIG  
ATOM   6598 H38  LIG     1     -11.518  -2.487  18.927  1.00  0.00      LIG  
ATOM   6599 H39  LIG     1     -14.172  -1.790  24.061  1.00  0.00      LIG  
ATOM   6600 H40  LIG     1     -13.395  -3.289  24.589  1.00  0.00      LIG  
ATOM   6601 H41  LIG     1     -15.154  -3.189  24.486  1.00  0.00      LIG  
ATOM   6602 H42  LIG     1     -17.690  -7.290  24.746  1.00  0.00      LIG  
ATOM   6603 H43  LIG     1     -16.681  -5.981  25.390  1.00  0.00      LIG  
ATOM   6604 H44  LIG     1     -16.863  -7.485  26.297  1.00  0.00      LIG  
ATOM   6605 H45  LIG     1     -14.611  -9.538  24.169  1.00  0.00      LIG  
ATOM   6606 H46  LIG     1     -16.382  -9.620  24.202  1.00  0.00      LIG  
ATOM   6607 H47  LIG     1     -15.467  -9.478  25.719  1.00  0.00      LIG  
TER
REMARK  Energy: 271.166
REMARK  SimpleFitness: 271.166
REMARK  FullFitness: -1366.2587
REMARK  InterFull: -19.9306
REMARK  IntraFull: 301.014
REMARK  solvFull: -1930.14
REMARK  surfFull: 282.798
REMARK  extraFull: 0.0
REMARK  deltaGcompsolvpol: -1930.14
REMARK  deltaGcompsolvnonpol: 282.798
REMARK  deltaGprotsolvpol: -1938.72
REMARK  deltaGprotsolvnonpol: 281.59
REMARK  deltaGligsolvpol: -9.99042
REMARK  deltaGligsolvnonpol: 15.1281
REMARK  deltaGvdw: -19.9306
REMARK  deltaGelec: 0.0
REMARK  deltaG: -6.0557685
REMARK  Cluster: 4
REMARK  ClusterRank: 7
ATOM   6526 C    LIG     1     -13.805   4.659  21.614  1.00  0.00      LIG  
ATOM   6527 C1   LIG     1     -12.870   5.440  20.739  1.00  0.00      LIG  
ATOM   6528 C2   LIG     1     -11.551   4.778  20.419  1.00  0.00      LIG  
ATOM   6529 C3   LIG     1     -11.709   3.250  20.541  1.00  0.00      LIG  
ATOM   6530 C4   LIG     1     -13.073   2.662  20.140  1.00  0.00      LIG  
ATOM   6531 C5   LIG     1     -14.116   3.257  21.093  1.00  0.00      LIG  
ATOM   6532 C6   LIG     1     -10.605   2.438  19.906  1.00  0.00      LIG  
ATOM   6533 C7   LIG     1     -10.527   1.093  20.603  1.00  0.00      LIG  
ATOM   6534 C8   LIG     1     -11.885   0.431  20.907  1.00  0.00      LIG  
ATOM   6535 C9   LIG     1     -13.042   1.095  20.107  1.00  0.00      LIG  
ATOM   6536 C10  LIG     1     -11.824  -1.093  20.565  1.00  0.00      LIG  
ATOM   6537 C11  LIG     1     -13.131  -1.713  20.896  1.00  0.00      LIG  
ATOM   6538 C12  LIG     1     -14.324  -1.130  20.226  1.00  0.00      LIG  
ATOM   6539 C13  LIG     1     -14.384   0.385  20.423  1.00  0.00      LIG  
ATOM   6540 C14  LIG     1     -13.051  -2.648  21.851  1.00  0.00      LIG  
ATOM   6541 C15  LIG     1     -11.648  -2.833  22.295  1.00  0.00      LIG  
ATOM   6542 C16  LIG     1     -10.840  -1.895  21.417  1.00  0.00      LIG  
ATOM   6543 O    LIG     1     -15.456   0.847  19.608  1.00  0.00      LIG  
ATOM   6544 C17  LIG     1     -11.018   5.277  19.079  1.00  0.00      LIG  
ATOM   6545 C18  LIG     1     -10.556   5.243  21.474  1.00  0.00      LIG  
ATOM   6546 C19  LIG     1     -12.124   0.592  22.427  1.00  0.00      LIG  
ATOM   6547 C20  LIG     1     -13.463   3.086  18.720  1.00  0.00      LIG  
ATOM   6548 H    LIG     1     -12.850   0.871  19.056  1.00  0.00      LIG  
ATOM   6549 C21  LIG     1     -14.169  -3.368  22.558  1.00  0.00      LIG  
ATOM   6550 C22  LIG     1     -13.958  -4.880  22.550  1.00  0.00      LIG  
ATOM   6551 C23  LIG     1     -15.211  -5.621  23.003  1.00  0.00      LIG  
ATOM   6552 C24  LIG     1     -14.865  -6.987  23.499  1.00  0.00      LIG  
ATOM   6553 O1   LIG     1     -16.079  -5.749  21.886  1.00  0.00      LIG  
ATOM   6554 C25  LIG     1     -11.491  -1.407  19.105  1.00  0.00      LIG  
ATOM   6555 O2   LIG     1     -13.038   6.638  20.559  1.00  0.00      LIG  
ATOM   6556 H1   LIG     1     -11.596   3.081  21.611  1.00  0.00      LIG  
ATOM   6557 C26  LIG     1     -14.224  -2.882  24.002  1.00  0.00      LIG  
ATOM   6558 C27  LIG     1     -15.600  -7.681  24.594  1.00  0.00      LIG  
ATOM   6559 C28  LIG     1     -16.769  -7.066  25.291  1.00  0.00      LIG  
ATOM   6560 C29  LIG     1     -15.507  -9.163  24.673  1.00  0.00      LIG  
ATOM   6561 O3   LIG     1     -14.345  -7.009  24.851  1.00  0.00      LIG  
ATOM   6562 H2   LIG     1     -14.736   5.223  21.719  1.00  0.00      LIG  
ATOM   6563 H3   LIG     1     -13.345   4.592  22.604  1.00  0.00      LIG  
ATOM   6564 H4   LIG     1     -15.089   3.278  20.596  1.00  0.00      LIG  
ATOM   6565 H5   LIG     1     -14.236   2.618  21.971  1.00  0.00      LIG  
ATOM   6566 H6   LIG     1      -9.639   2.937  20.015  1.00  0.00      LIG  
ATOM   6567 H7   LIG     1     -10.775   2.301  18.834  1.00  0.00      LIG  
ATOM   6568 H8   LIG     1      -9.995   1.243  21.547  1.00  0.00      LIG  
ATOM   6569 H9   LIG     1      -9.870   0.452  20.015  1.00  0.00      LIG  
ATOM   6570 H10  LIG     1     -15.252  -1.590  20.575  1.00  0.00      LIG  
ATOM   6571 H11  LIG     1     -14.282  -1.355  19.157  1.00  0.00      LIG  
ATOM   6572 H12  LIG     1     -14.663   0.589  21.457  1.00  0.00      LIG  
ATOM   6573 H13  LIG     1     -11.317  -3.866  22.162  1.00  0.00      LIG  
ATOM   6574 H14  LIG     1     -11.530  -2.554  23.346  1.00  0.00      LIG  
ATOM   6575 H15  LIG     1     -10.175  -1.272  22.018  1.00  0.00      LIG  
ATOM   6576 H16  LIG     1     -10.186  -2.493  20.774  1.00  0.00      LIG  
ATOM   6577 H17  LIG     1     -15.162   0.774  18.684  1.00  0.00      LIG  
ATOM   6578 H18  LIG     1     -10.928   6.367  19.081  1.00  0.00      LIG  
ATOM   6579 H19  LIG     1     -11.673   5.012  18.247  1.00  0.00      LIG  
ATOM   6580 H20  LIG     1     -10.023   4.875  18.873  1.00  0.00      LIG  
ATOM   6581 H21  LIG     1     -10.871   4.945  22.479  1.00  0.00      LIG  
ATOM   6582 H22  LIG     1     -10.457   6.333  21.470  1.00  0.00      LIG  
ATOM   6583 H23  LIG     1      -9.567   4.816  21.288  1.00  0.00      LIG  
ATOM   6584 H24  LIG     1     -12.299   1.627  22.714  1.00  0.00      LIG  
ATOM   6585 H25  LIG     1     -11.261   0.256  23.005  1.00  0.00      LIG  
ATOM   6586 H26  LIG     1     -12.992   0.038  22.788  1.00  0.00      LIG  
ATOM   6587 H27  LIG     1     -12.682   2.832  18.000  1.00  0.00      LIG  
ATOM   6588 H28  LIG     1     -13.657   4.156  18.639  1.00  0.00      LIG  
ATOM   6589 H29  LIG     1     -14.376   2.594  18.393  1.00  0.00      LIG  
ATOM   6590 H30  LIG     1     -15.124  -3.141  22.076  1.00  0.00      LIG  
ATOM   6591 H31  LIG     1     -13.126  -5.122  23.218  1.00  0.00      LIG  
ATOM   6592 H32  LIG     1     -13.677  -5.217  21.546  1.00  0.00      LIG  
ATOM   6593 H33  LIG     1     -15.743  -5.060  23.771  1.00  0.00      LIG  
ATOM   6594 H34  LIG     1     -14.360  -7.585  22.752  1.00  0.00      LIG  
ATOM   6595 H35  LIG     1     -15.540  -6.103  21.158  1.00  0.00      LIG  
ATOM   6596 H36  LIG     1     -10.484  -1.075  18.850  1.00  0.00      LIG  
ATOM   6597 H37  LIG     1     -12.185  -0.951  18.397  1.00  0.00      LIG  
ATOM   6598 H38  LIG     1     -11.518  -2.487  18.927  1.00  0.00      LIG  
ATOM   6599 H39  LIG     1     -14.172  -1.790  24.061  1.00  0.00      LIG  
ATOM   6600 H40  LIG     1     -13.395  -3.289  24.589  1.00  0.00      LIG  
ATOM   6601 H41  LIG     1     -15.154  -3.189  24.486  1.00  0.00      LIG  
ATOM   6602 H42  LIG     1     -17.690  -7.290  24.746  1.00  0.00      LIG  
ATOM   6603 H43  LIG     1     -16.681  -5.981  25.390  1.00  0.00      LIG  
ATOM   6604 H44  LIG     1     -16.863  -7.485  26.297  1.00  0.00      LIG  
ATOM   6605 H45  LIG     1     -14.611  -9.538  24.169  1.00  0.00      LIG  
ATOM   6606 H46  LIG     1     -16.382  -9.620  24.202  1.00  0.00      LIG  
ATOM   6607 H47  LIG     1     -15.467  -9.478  25.719  1.00  0.00      LIG  
TER
REMARK  Energy: 277.905
REMARK  SimpleFitness: 277.905
REMARK  FullFitness: -1367.5194
REMARK  InterFull: -10.9764
REMARK  IntraFull: 300.919
REMARK  solvFull: -1941.51
REMARK  surfFull: 284.048
REMARK  extraFull: 0.0
REMARK  deltaGcompsolvpol: -1941.51
REMARK  deltaGcompsolvnonpol: 284.048
REMARK  deltaGprotsolvpol: -1938.72
REMARK  deltaGprotsolvnonpol: 281.59
REMARK  deltaGligsolvpol: -9.04637
REMARK  deltaGligsolvnonpol: 15.4207
REMARK  deltaGvdw: -10.9764
REMARK  deltaGelec: 0.0
REMARK  deltaG: -5.871751
REMARK  Cluster: 5
REMARK  ClusterRank: 0
ATOM   6526 C    LIG     1      -7.183   8.006  18.747  1.00  0.00      LIG  
ATOM   6527 C1   LIG     1      -7.108   7.886  17.253  1.00  0.00      LIG  
ATOM   6528 C2   LIG     1      -7.921   6.772  16.639  1.00  0.00      LIG  
ATOM   6529 C3   LIG     1      -9.080   6.417  17.590  1.00  0.00      LIG  
ATOM   6530 C4   LIG     1      -9.704   7.582  18.376  1.00  0.00      LIG  
ATOM   6531 C5   LIG     1      -8.606   8.144  19.285  1.00  0.00      LIG  
ATOM   6532 C6   LIG     1     -10.172   5.586  16.964  1.00  0.00      LIG  
ATOM   6533 C7   LIG     1     -10.842   4.794  18.064  1.00  0.00      LIG  
ATOM   6534 C8   LIG     1     -11.196   5.609  19.319  1.00  0.00      LIG  
ATOM   6535 C9   LIG     1     -11.008   7.139  19.117  1.00  0.00      LIG  
ATOM   6536 C10  LIG     1     -12.676   5.328  19.724  1.00  0.00      LIG  
ATOM   6537 C11  LIG     1     -13.036   6.099  20.943  1.00  0.00      LIG  
ATOM   6538 C12  LIG     1     -12.745   7.563  20.928  1.00  0.00      LIG  
ATOM   6539 C13  LIG     1     -11.339   7.881  20.436  1.00  0.00      LIG  
ATOM   6540 C14  LIG     1     -13.594   5.326  21.884  1.00  0.00      LIG  
ATOM   6541 C15  LIG     1     -13.676   3.912  21.443  1.00  0.00      LIG  
ATOM   6542 C16  LIG     1     -12.957   3.876  20.114  1.00  0.00      LIG  
ATOM   6543 O    LIG     1     -11.294   9.298  20.303  1.00  0.00      LIG  
ATOM   6544 C17  LIG     1      -8.323   7.137  15.210  1.00  0.00      LIG  
ATOM   6545 C18  LIG     1      -7.003   5.563  16.525  1.00  0.00      LIG  
ATOM   6546 C19  LIG     1     -10.252   5.112  20.434  1.00  0.00      LIG  
ATOM   6547 C20  LIG     1     -10.151   8.719  17.445  1.00  0.00      LIG  
ATOM   6548 H    LIG     1     -11.791   7.450  18.424  1.00  0.00      LIG  
ATOM   6549 C21  LIG     1     -14.173   5.623  23.236  1.00  0.00      LIG  
ATOM   6550 C22  LIG     1     -13.169   5.315  24.346  1.00  0.00      LIG  
ATOM   6551 C23  LIG     1     -11.900   6.163  24.360  1.00  0.00      LIG  
ATOM   6552 C24  LIG     1     -10.873   5.505  25.222  1.00  0.00      LIG  
ATOM   6553 O1   LIG     1     -12.175   7.444  24.912  1.00  0.00      LIG  
ATOM   6554 C25  LIG     1     -13.717   5.678  18.656  1.00  0.00      LIG  
ATOM   6555 O2   LIG     1      -6.225   8.448  16.623  1.00  0.00      LIG  
ATOM   6556 H1   LIG     1      -8.618   5.761  18.331  1.00  0.00      LIG  
ATOM   6557 C26  LIG     1     -14.875   6.962  23.404  1.00  0.00      LIG  
ATOM   6558 C27  LIG     1      -9.414   5.745  25.080  1.00  0.00      LIG  
ATOM   6559 C28  LIG     1      -8.872   6.679  24.053  1.00  0.00      LIG  
ATOM   6560 C29  LIG     1      -8.543   5.492  26.259  1.00  0.00      LIG  
ATOM   6561 O3   LIG     1     -10.028   4.555  24.531  1.00  0.00      LIG  
ATOM   6562 H2   LIG     1      -6.591   8.873  19.053  1.00  0.00      LIG  
ATOM   6563 H3   LIG     1      -6.709   7.116  19.169  1.00  0.00      LIG  
ATOM   6564 H4   LIG     1      -8.804   9.202  19.476  1.00  0.00      LIG  
ATOM   6565 H5   LIG     1      -8.627   7.648  20.258  1.00  0.00      LIG  
ATOM   6566 H6   LIG     1      -9.762   4.883  16.235  1.00  0.00      LIG  
ATOM   6567 H7   LIG     1     -10.901   6.208  16.438  1.00  0.00      LIG  
ATOM   6568 H8   LIG     1     -10.156   3.991  18.347  1.00  0.00      LIG  
ATOM   6569 H9   LIG     1     -11.706   4.279  17.646  1.00  0.00      LIG  
ATOM   6570 H10  LIG     1     -12.858   8.008  21.916  1.00  0.00      LIG  
ATOM   6571 H11  LIG     1     -13.478   8.064  20.290  1.00  0.00      LIG  
ATOM   6572 H12  LIG     1     -10.619   7.620  21.215  1.00  0.00      LIG  
ATOM   6573 H13  LIG     1     -14.721   3.609  21.328  1.00  0.00      LIG  
ATOM   6574 H14  LIG     1     -13.192   3.242  22.159  1.00  0.00      LIG  
ATOM   6575 H15  LIG     1     -12.060   3.262  20.204  1.00  0.00      LIG  
ATOM   6576 H16  LIG     1     -13.580   3.377  19.366  1.00  0.00      LIG  
ATOM   6577 H17  LIG     1     -11.682   9.665  21.115  1.00  0.00      LIG  
ATOM   6578 H18  LIG     1      -7.437   7.366  14.609  1.00  0.00      LIG  
ATOM   6579 H19  LIG     1      -8.969   8.015  15.169  1.00  0.00      LIG  
ATOM   6580 H20  LIG     1      -8.837   6.308  14.717  1.00  0.00      LIG  
ATOM   6581 H21  LIG     1      -6.632   5.249  17.505  1.00  0.00      LIG  
ATOM   6582 H22  LIG     1      -6.135   5.788  15.899  1.00  0.00      LIG  
ATOM   6583 H23  LIG     1      -7.529   4.717  16.075  1.00  0.00      LIG  
ATOM   6584 H24  LIG     1      -9.232   5.467  20.284  1.00  0.00      LIG  
ATOM   6585 H25  LIG     1     -10.197   4.022  20.458  1.00  0.00      LIG  
ATOM   6586 H26  LIG     1     -10.558   5.439  21.429  1.00  0.00      LIG  
ATOM   6587 H27  LIG     1     -10.811   8.351  16.657  1.00  0.00      LIG  
ATOM   6588 H28  LIG     1      -9.309   9.224  16.970  1.00  0.00      LIG  
ATOM   6589 H29  LIG     1     -10.695   9.494  17.985  1.00  0.00      LIG  
ATOM   6590 H30  LIG     1     -14.981   4.897  23.355  1.00  0.00      LIG  
ATOM   6591 H31  LIG     1     -12.880   4.262  24.260  1.00  0.00      LIG  
ATOM   6592 H32  LIG     1     -13.688   5.409  25.301  1.00  0.00      LIG  
ATOM   6593 H33  LIG     1     -11.525   6.306  23.345  1.00  0.00      LIG  
ATOM   6594 H34  LIG     1     -11.258   5.228  26.196  1.00  0.00      LIG  
ATOM   6595 H35  LIG     1     -11.312   7.864  25.068  1.00  0.00      LIG  
ATOM   6596 H36  LIG     1     -13.632   6.703  18.289  1.00  0.00      LIG  
ATOM   6597 H37  LIG     1     -14.735   5.562  19.044  1.00  0.00      LIG  
ATOM   6598 H38  LIG     1     -13.642   5.006  17.804  1.00  0.00      LIG  
ATOM   6599 H39  LIG     1     -15.599   7.123  22.600  1.00  0.00      LIG  
ATOM   6600 H40  LIG     1     -14.182   7.803  23.410  1.00  0.00      LIG  
ATOM   6601 H41  LIG     1     -15.414   6.979  24.355  1.00  0.00      LIG  
ATOM   6602 H42  LIG     1      -8.927   7.708  24.418  1.00  0.00      LIG  
ATOM   6603 H43  LIG     1      -9.415   6.620  23.107  1.00  0.00      LIG  
ATOM   6604 H44  LIG     1      -7.823   6.444  23.850  1.00  0.00      LIG  
ATOM   6605 H45  LIG     1      -9.003   4.785  26.956  1.00  0.00      LIG  
ATOM   6606 H46  LIG     1      -8.358   6.427  26.793  1.00  0.00      LIG  
ATOM   6607 H47  LIG     1      -7.581   5.082  25.939  1.00  0.00      LIG  
TER
REMARK  Energy: 277.923
REMARK  SimpleFitness: 277.923
REMARK  FullFitness: -1367.2883
REMARK  InterFull: -10.9034
REMARK  IntraFull: 300.747
REMARK  solvFull: -1941.34
REMARK  surfFull: 284.208
REMARK  extraFull: 0.0
REMARK  deltaGcompsolvpol: -1941.34
REMARK  deltaGcompsolvnonpol: 284.208
REMARK  deltaGprotsolvpol: -1938.72
REMARK  deltaGprotsolvnonpol: 281.59
REMARK  deltaGligsolvpol: -9.0641
REMARK  deltaGligsolvnonpol: 15.4502
REMARK  deltaGvdw: -10.9034
REMARK  deltaGelec: 0.0
REMARK  deltaG: -5.841007
REMARK  Cluster: 5
REMARK  ClusterRank: 1
ATOM   6526 C    LIG     1      -7.099   7.829  18.765  1.00  0.00      LIG  
ATOM   6527 C1   LIG     1      -6.993   7.666  17.277  1.00  0.00      LIG  
ATOM   6528 C2   LIG     1      -7.825   6.560  16.675  1.00  0.00      LIG  
ATOM   6529 C3   LIG     1      -9.021   6.270  17.603  1.00  0.00      LIG  
ATOM   6530 C4   LIG     1      -9.626   7.475  18.345  1.00  0.00      LIG  
ATOM   6531 C5   LIG     1      -8.530   8.028  19.263  1.00  0.00      LIG  
ATOM   6532 C6   LIG     1     -10.128   5.466  16.969  1.00  0.00      LIG  
ATOM   6533 C7   LIG     1     -10.856   4.723  18.067  1.00  0.00      LIG  
ATOM   6534 C8   LIG     1     -11.207   5.574  19.298  1.00  0.00      LIG  
ATOM   6535 C9   LIG     1     -10.961   7.092  19.067  1.00  0.00      LIG  
ATOM   6536 C10  LIG     1     -12.701   5.349  19.684  1.00  0.00      LIG  
ATOM   6537 C11  LIG     1     -13.052   6.147  20.888  1.00  0.00      LIG  
ATOM   6538 C12  LIG     1     -12.717   7.602  20.846  1.00  0.00      LIG  
ATOM   6539 C13  LIG     1     -11.296   7.872  20.363  1.00  0.00      LIG  
ATOM   6540 C14  LIG     1     -13.632   5.403  21.837  1.00  0.00      LIG  
ATOM   6541 C15  LIG     1     -13.757   3.987  21.414  1.00  0.00      LIG  
ATOM   6542 C16  LIG     1     -13.036   3.912  20.088  1.00  0.00      LIG  
ATOM   6543 O    LIG     1     -11.210   9.283  20.190  1.00  0.00      LIG  
ATOM   6544 C17  LIG     1      -8.175   6.891  15.224  1.00  0.00      LIG  
ATOM   6545 C18  LIG     1      -6.941   5.322  16.626  1.00  0.00      LIG  
ATOM   6546 C19  LIG     1     -10.300   5.069  20.441  1.00  0.00      LIG  
ATOM   6547 C20  LIG     1     -10.012   8.601  17.374  1.00  0.00      LIG  
ATOM   6548 H    LIG     1     -11.718   7.413  18.351  1.00  0.00      LIG  
ATOM   6549 C21  LIG     1     -14.202   5.727  23.188  1.00  0.00      LIG  
ATOM   6550 C22  LIG     1     -13.205   5.408  24.301  1.00  0.00      LIG  
ATOM   6551 C23  LIG     1     -11.919   6.233  24.300  1.00  0.00      LIG  
ATOM   6552 C24  LIG     1     -10.871   5.529  25.097  1.00  0.00      LIG  
ATOM   6553 O1   LIG     1     -12.157   7.495  24.908  1.00  0.00      LIG  
ATOM   6554 C25  LIG     1     -13.715   5.718  18.597  1.00  0.00      LIG  
ATOM   6555 O2   LIG     1      -6.075   8.179  16.655  1.00  0.00      LIG  
ATOM   6556 H1   LIG     1      -8.601   5.616  18.371  1.00  0.00      LIG  
ATOM   6557 C26  LIG     1     -14.859   7.089  23.341  1.00  0.00      LIG  
ATOM   6558 C27  LIG     1      -9.414   5.749  24.907  1.00  0.00      LIG  
ATOM   6559 C28  LIG     1      -8.890   6.711  23.896  1.00  0.00      LIG  
ATOM   6560 C29  LIG     1      -8.508   5.439  26.045  1.00  0.00      LIG  
ATOM   6561 O3   LIG     1     -10.069   4.592  24.338  1.00  0.00      LIG  
ATOM   6562 H2   LIG     1      -6.485   8.683  19.063  1.00  0.00      LIG  
ATOM   6563 H3   LIG     1      -6.665   6.935  19.223  1.00  0.00      LIG  
ATOM   6564 H4   LIG     1      -8.696   9.098  19.415  1.00  0.00      LIG  
ATOM   6565 H5   LIG     1      -8.590   7.566  20.251  1.00  0.00      LIG  
ATOM   6566 H6   LIG     1      -9.727   4.733  16.265  1.00  0.00      LIG  
ATOM   6567 H7   LIG     1     -10.821   6.102  16.412  1.00  0.00      LIG  
ATOM   6568 H8   LIG     1     -10.211   3.898  18.381  1.00  0.00      LIG  
ATOM   6569 H9   LIG     1     -11.731   4.236  17.638  1.00  0.00      LIG  
ATOM   6570 H10  LIG     1     -12.829   8.071  21.824  1.00  0.00      LIG  
ATOM   6571 H11  LIG     1     -13.430   8.111  20.190  1.00  0.00      LIG  
ATOM   6572 H12  LIG     1     -10.594   7.615  21.160  1.00  0.00      LIG  
ATOM   6573 H13  LIG     1     -14.811   3.716  21.298  1.00  0.00      LIG  
ATOM   6574 H14  LIG     1     -13.298   3.311  22.140  1.00  0.00      LIG  
ATOM   6575 H15  LIG     1     -12.160   3.268  20.185  1.00  0.00      LIG  
ATOM   6576 H16  LIG     1     -13.676   3.431  19.343  1.00  0.00      LIG  
ATOM   6577 H17  LIG     1     -11.599   9.685  20.985  1.00  0.00      LIG  
ATOM   6578 H18  LIG     1      -7.268   7.076  14.641  1.00  0.00      LIG  
ATOM   6579 H19  LIG     1      -8.796   7.784  15.138  1.00  0.00      LIG  
ATOM   6580 H20  LIG     1      -8.698   6.061  14.741  1.00  0.00      LIG  
ATOM   6581 H21  LIG     1      -6.609   5.029  17.627  1.00  0.00      LIG  
ATOM   6582 H22  LIG     1      -6.046   5.501  16.021  1.00  0.00      LIG  
ATOM   6583 H23  LIG     1      -7.477   4.478  16.186  1.00  0.00      LIG  
ATOM   6584 H24  LIG     1      -9.268   5.396  20.310  1.00  0.00      LIG  
ATOM   6585 H25  LIG     1     -10.275   3.978  20.483  1.00  0.00      LIG  
ATOM   6586 H26  LIG     1     -10.619   5.418  21.424  1.00  0.00      LIG  
ATOM   6587 H27  LIG     1     -10.669   8.236  16.581  1.00  0.00      LIG  
ATOM   6588 H28  LIG     1      -9.143   9.063  16.904  1.00  0.00      LIG  
ATOM   6589 H29  LIG     1     -10.540   9.408  17.882  1.00  0.00      LIG  
ATOM   6590 H30  LIG     1     -15.029   5.024  23.318  1.00  0.00      LIG  
ATOM   6591 H31  LIG     1     -12.942   4.348  24.228  1.00  0.00      LIG  
ATOM   6592 H32  LIG     1     -13.724   5.530  25.253  1.00  0.00      LIG  
ATOM   6593 H33  LIG     1     -11.578   6.410  23.280  1.00  0.00      LIG  
ATOM   6594 H34  LIG     1     -11.224   5.220  26.073  1.00  0.00      LIG  
ATOM   6595 H35  LIG     1     -11.286   7.913  25.021  1.00  0.00      LIG  
ATOM   6596 H36  LIG     1     -13.584   6.729  18.207  1.00  0.00      LIG  
ATOM   6597 H37  LIG     1     -14.741   5.651  18.973  1.00  0.00      LIG  
ATOM   6598 H38  LIG     1     -13.658   5.022  17.763  1.00  0.00      LIG  
ATOM   6599 H39  LIG     1     -15.570   7.269  22.530  1.00  0.00      LIG  
ATOM   6600 H40  LIG     1     -14.134   7.902  23.347  1.00  0.00      LIG  
ATOM   6601 H41  LIG     1     -15.405   7.131  24.287  1.00  0.00      LIG  
ATOM   6602 H42  LIG     1      -8.916   7.728  24.295  1.00  0.00      LIG  
ATOM   6603 H43  LIG     1      -9.462   6.690  22.966  1.00  0.00      LIG  
ATOM   6604 H44  LIG     1      -7.852   6.467  23.651  1.00  0.00      LIG  
ATOM   6605 H45  LIG     1      -8.931   4.670  26.699  1.00  0.00      LIG  
ATOM   6606 H46  LIG     1      -8.339   6.339  26.642  1.00  0.00      LIG  
ATOM   6607 H47  LIG     1      -7.543   5.083  25.675  1.00  0.00      LIG  
TER
REMARK  Energy: 277.923
REMARK  SimpleFitness: 277.923
REMARK  FullFitness: -1367.2883
REMARK  InterFull: -10.9034
REMARK  IntraFull: 300.747
REMARK  solvFull: -1941.34
REMARK  surfFull: 284.208
REMARK  extraFull: 0.0
REMARK  deltaGcompsolvpol: -1941.34
REMARK  deltaGcompsolvnonpol: 284.208
REMARK  deltaGprotsolvpol: -1938.72
REMARK  deltaGprotsolvnonpol: 281.59
REMARK  deltaGligsolvpol: -9.0641
REMARK  deltaGligsolvnonpol: 15.4502
REMARK  deltaGvdw: -10.9034
REMARK  deltaGelec: 0.0
REMARK  deltaG: -5.841007
REMARK  Cluster: 5
REMARK  ClusterRank: 2
ATOM   6526 C    LIG     1      -7.099   7.829  18.765  1.00  0.00      LIG  
ATOM   6527 C1   LIG     1      -6.993   7.666  17.277  1.00  0.00      LIG  
ATOM   6528 C2   LIG     1      -7.825   6.560  16.675  1.00  0.00      LIG  
ATOM   6529 C3   LIG     1      -9.021   6.270  17.603  1.00  0.00      LIG  
ATOM   6530 C4   LIG     1      -9.626   7.475  18.345  1.00  0.00      LIG  
ATOM   6531 C5   LIG     1      -8.530   8.028  19.263  1.00  0.00      LIG  
ATOM   6532 C6   LIG     1     -10.128   5.466  16.969  1.00  0.00      LIG  
ATOM   6533 C7   LIG     1     -10.856   4.723  18.067  1.00  0.00      LIG  
ATOM   6534 C8   LIG     1     -11.207   5.574  19.298  1.00  0.00      LIG  
ATOM   6535 C9   LIG     1     -10.961   7.092  19.067  1.00  0.00      LIG  
ATOM   6536 C10  LIG     1     -12.701   5.349  19.684  1.00  0.00      LIG  
ATOM   6537 C11  LIG     1     -13.052   6.147  20.888  1.00  0.00      LIG  
ATOM   6538 C12  LIG     1     -12.717   7.602  20.846  1.00  0.00      LIG  
ATOM   6539 C13  LIG     1     -11.296   7.872  20.363  1.00  0.00      LIG  
ATOM   6540 C14  LIG     1     -13.632   5.403  21.837  1.00  0.00      LIG  
ATOM   6541 C15  LIG     1     -13.757   3.987  21.414  1.00  0.00      LIG  
ATOM   6542 C16  LIG     1     -13.036   3.912  20.088  1.00  0.00      LIG  
ATOM   6543 O    LIG     1     -11.210   9.283  20.190  1.00  0.00      LIG  
ATOM   6544 C17  LIG     1      -8.175   6.891  15.224  1.00  0.00      LIG  
ATOM   6545 C18  LIG     1      -6.941   5.322  16.626  1.00  0.00      LIG  
ATOM   6546 C19  LIG     1     -10.300   5.069  20.441  1.00  0.00      LIG  
ATOM   6547 C20  LIG     1     -10.012   8.601  17.374  1.00  0.00      LIG  
ATOM   6548 H    LIG     1     -11.718   7.413  18.351  1.00  0.00      LIG  
ATOM   6549 C21  LIG     1     -14.202   5.727  23.188  1.00  0.00      LIG  
ATOM   6550 C22  LIG     1     -13.205   5.408  24.301  1.00  0.00      LIG  
ATOM   6551 C23  LIG     1     -11.919   6.233  24.300  1.00  0.00      LIG  
ATOM   6552 C24  LIG     1     -10.871   5.529  25.097  1.00  0.00      LIG  
ATOM   6553 O1   LIG     1     -12.157   7.495  24.908  1.00  0.00      LIG  
ATOM   6554 C25  LIG     1     -13.715   5.718  18.597  1.00  0.00      LIG  
ATOM   6555 O2   LIG     1      -6.075   8.179  16.655  1.00  0.00      LIG  
ATOM   6556 H1   LIG     1      -8.601   5.616  18.371  1.00  0.00      LIG  
ATOM   6557 C26  LIG     1     -14.859   7.089  23.341  1.00  0.00      LIG  
ATOM   6558 C27  LIG     1      -9.414   5.749  24.907  1.00  0.00      LIG  
ATOM   6559 C28  LIG     1      -8.890   6.711  23.896  1.00  0.00      LIG  
ATOM   6560 C29  LIG     1      -8.508   5.439  26.045  1.00  0.00      LIG  
ATOM   6561 O3   LIG     1     -10.069   4.592  24.338  1.00  0.00      LIG  
ATOM   6562 H2   LIG     1      -6.485   8.683  19.063  1.00  0.00      LIG  
ATOM   6563 H3   LIG     1      -6.665   6.935  19.223  1.00  0.00      LIG  
ATOM   6564 H4   LIG     1      -8.696   9.098  19.415  1.00  0.00      LIG  
ATOM   6565 H5   LIG     1      -8.590   7.566  20.251  1.00  0.00      LIG  
ATOM   6566 H6   LIG     1      -9.727   4.733  16.265  1.00  0.00      LIG  
ATOM   6567 H7   LIG     1     -10.821   6.102  16.412  1.00  0.00      LIG  
ATOM   6568 H8   LIG     1     -10.211   3.898  18.381  1.00  0.00      LIG  
ATOM   6569 H9   LIG     1     -11.731   4.236  17.638  1.00  0.00      LIG  
ATOM   6570 H10  LIG     1     -12.829   8.071  21.824  1.00  0.00      LIG  
ATOM   6571 H11  LIG     1     -13.430   8.111  20.190  1.00  0.00      LIG  
ATOM   6572 H12  LIG     1     -10.594   7.615  21.160  1.00  0.00      LIG  
ATOM   6573 H13  LIG     1     -14.811   3.716  21.298  1.00  0.00      LIG  
ATOM   6574 H14  LIG     1     -13.298   3.311  22.140  1.00  0.00      LIG  
ATOM   6575 H15  LIG     1     -12.160   3.268  20.185  1.00  0.00      LIG  
ATOM   6576 H16  LIG     1     -13.676   3.431  19.343  1.00  0.00      LIG  
ATOM   6577 H17  LIG     1     -11.599   9.685  20.985  1.00  0.00      LIG  
ATOM   6578 H18  LIG     1      -7.268   7.076  14.641  1.00  0.00      LIG  
ATOM   6579 H19  LIG     1      -8.796   7.784  15.138  1.00  0.00      LIG  
ATOM   6580 H20  LIG     1      -8.698   6.061  14.741  1.00  0.00      LIG  
ATOM   6581 H21  LIG     1      -6.609   5.029  17.627  1.00  0.00      LIG  
ATOM   6582 H22  LIG     1      -6.046   5.501  16.021  1.00  0.00      LIG  
ATOM   6583 H23  LIG     1      -7.477   4.478  16.186  1.00  0.00      LIG  
ATOM   6584 H24  LIG     1      -9.268   5.396  20.310  1.00  0.00      LIG  
ATOM   6585 H25  LIG     1     -10.275   3.978  20.483  1.00  0.00      LIG  
ATOM   6586 H26  LIG     1     -10.619   5.418  21.424  1.00  0.00      LIG  
ATOM   6587 H27  LIG     1     -10.669   8.236  16.581  1.00  0.00      LIG  
ATOM   6588 H28  LIG     1      -9.143   9.063  16.904  1.00  0.00      LIG  
ATOM   6589 H29  LIG     1     -10.540   9.408  17.882  1.00  0.00      LIG  
ATOM   6590 H30  LIG     1     -15.029   5.024  23.318  1.00  0.00      LIG  
ATOM   6591 H31  LIG     1     -12.942   4.348  24.228  1.00  0.00      LIG  
ATOM   6592 H32  LIG     1     -13.724   5.530  25.253  1.00  0.00      LIG  
ATOM   6593 H33  LIG     1     -11.578   6.410  23.280  1.00  0.00      LIG  
ATOM   6594 H34  LIG     1     -11.224   5.220  26.073  1.00  0.00      LIG  
ATOM   6595 H35  LIG     1     -11.286   7.913  25.021  1.00  0.00      LIG  
ATOM   6596 H36  LIG     1     -13.584   6.729  18.207  1.00  0.00      LIG  
ATOM   6597 H37  LIG     1     -14.741   5.651  18.973  1.00  0.00      LIG  
ATOM   6598 H38  LIG     1     -13.658   5.022  17.763  1.00  0.00      LIG  
ATOM   6599 H39  LIG     1     -15.570   7.269  22.530  1.00  0.00      LIG  
ATOM   6600 H40  LIG     1     -14.134   7.902  23.347  1.00  0.00      LIG  
ATOM   6601 H41  LIG     1     -15.405   7.131  24.287  1.00  0.00      LIG  
ATOM   6602 H42  LIG     1      -8.916   7.728  24.295  1.00  0.00      LIG  
ATOM   6603 H43  LIG     1      -9.462   6.690  22.966  1.00  0.00      LIG  
ATOM   6604 H44  LIG     1      -7.852   6.467  23.651  1.00  0.00      LIG  
ATOM   6605 H45  LIG     1      -8.931   4.670  26.699  1.00  0.00      LIG  
ATOM   6606 H46  LIG     1      -8.339   6.339  26.642  1.00  0.00      LIG  
ATOM   6607 H47  LIG     1      -7.543   5.083  25.675  1.00  0.00      LIG  
TER
REMARK  Energy: 277.923
REMARK  SimpleFitness: 277.923
REMARK  FullFitness: -1367.2883
REMARK  InterFull: -10.9034
REMARK  IntraFull: 300.747
REMARK  solvFull: -1941.34
REMARK  surfFull: 284.208
REMARK  extraFull: 0.0
REMARK  deltaGcompsolvpol: -1941.34
REMARK  deltaGcompsolvnonpol: 284.208
REMARK  deltaGprotsolvpol: -1938.72
REMARK  deltaGprotsolvnonpol: 281.59
REMARK  deltaGligsolvpol: -9.0641
REMARK  deltaGligsolvnonpol: 15.4502
REMARK  deltaGvdw: -10.9034
REMARK  deltaGelec: 0.0
REMARK  deltaG: -5.841007
REMARK  Cluster: 5
REMARK  ClusterRank: 3
ATOM   6526 C    LIG     1      -7.099   7.829  18.765  1.00  0.00      LIG  
ATOM   6527 C1   LIG     1      -6.993   7.666  17.277  1.00  0.00      LIG  
ATOM   6528 C2   LIG     1      -7.825   6.560  16.675  1.00  0.00      LIG  
ATOM   6529 C3   LIG     1      -9.021   6.270  17.603  1.00  0.00      LIG  
ATOM   6530 C4   LIG     1      -9.626   7.475  18.345  1.00  0.00      LIG  
ATOM   6531 C5   LIG     1      -8.530   8.028  19.263  1.00  0.00      LIG  
ATOM   6532 C6   LIG     1     -10.128   5.466  16.969  1.00  0.00      LIG  
ATOM   6533 C7   LIG     1     -10.856   4.723  18.067  1.00  0.00      LIG  
ATOM   6534 C8   LIG     1     -11.207   5.574  19.298  1.00  0.00      LIG  
ATOM   6535 C9   LIG     1     -10.961   7.092  19.067  1.00  0.00      LIG  
ATOM   6536 C10  LIG     1     -12.701   5.349  19.684  1.00  0.00      LIG  
ATOM   6537 C11  LIG     1     -13.052   6.147  20.888  1.00  0.00      LIG  
ATOM   6538 C12  LIG     1     -12.717   7.602  20.846  1.00  0.00      LIG  
ATOM   6539 C13  LIG     1     -11.296   7.872  20.363  1.00  0.00      LIG  
ATOM   6540 C14  LIG     1     -13.632   5.403  21.837  1.00  0.00      LIG  
ATOM   6541 C15  LIG     1     -13.757   3.987  21.414  1.00  0.00      LIG  
ATOM   6542 C16  LIG     1     -13.036   3.912  20.088  1.00  0.00      LIG  
ATOM   6543 O    LIG     1     -11.210   9.283  20.190  1.00  0.00      LIG  
ATOM   6544 C17  LIG     1      -8.175   6.891  15.224  1.00  0.00      LIG  
ATOM   6545 C18  LIG     1      -6.941   5.322  16.626  1.00  0.00      LIG  
ATOM   6546 C19  LIG     1     -10.300   5.069  20.441  1.00  0.00      LIG  
ATOM   6547 C20  LIG     1     -10.012   8.601  17.374  1.00  0.00      LIG  
ATOM   6548 H    LIG     1     -11.718   7.413  18.351  1.00  0.00      LIG  
ATOM   6549 C21  LIG     1     -14.202   5.727  23.188  1.00  0.00      LIG  
ATOM   6550 C22  LIG     1     -13.205   5.408  24.301  1.00  0.00      LIG  
ATOM   6551 C23  LIG     1     -11.919   6.233  24.300  1.00  0.00      LIG  
ATOM   6552 C24  LIG     1     -10.871   5.529  25.097  1.00  0.00      LIG  
ATOM   6553 O1   LIG     1     -12.157   7.495  24.908  1.00  0.00      LIG  
ATOM   6554 C25  LIG     1     -13.715   5.718  18.597  1.00  0.00      LIG  
ATOM   6555 O2   LIG     1      -6.075   8.179  16.655  1.00  0.00      LIG  
ATOM   6556 H1   LIG     1      -8.601   5.616  18.371  1.00  0.00      LIG  
ATOM   6557 C26  LIG     1     -14.859   7.089  23.341  1.00  0.00      LIG  
ATOM   6558 C27  LIG     1      -9.414   5.749  24.907  1.00  0.00      LIG  
ATOM   6559 C28  LIG     1      -8.890   6.711  23.896  1.00  0.00      LIG  
ATOM   6560 C29  LIG     1      -8.508   5.439  26.045  1.00  0.00      LIG  
ATOM   6561 O3   LIG     1     -10.069   4.592  24.338  1.00  0.00      LIG  
ATOM   6562 H2   LIG     1      -6.485   8.683  19.063  1.00  0.00      LIG  
ATOM   6563 H3   LIG     1      -6.665   6.935  19.223  1.00  0.00      LIG  
ATOM   6564 H4   LIG     1      -8.696   9.098  19.415  1.00  0.00      LIG  
ATOM   6565 H5   LIG     1      -8.590   7.566  20.251  1.00  0.00      LIG  
ATOM   6566 H6   LIG     1      -9.727   4.733  16.265  1.00  0.00      LIG  
ATOM   6567 H7   LIG     1     -10.821   6.102  16.412  1.00  0.00      LIG  
ATOM   6568 H8   LIG     1     -10.211   3.898  18.381  1.00  0.00      LIG  
ATOM   6569 H9   LIG     1     -11.731   4.236  17.638  1.00  0.00      LIG  
ATOM   6570 H10  LIG     1     -12.829   8.071  21.824  1.00  0.00      LIG  
ATOM   6571 H11  LIG     1     -13.430   8.111  20.190  1.00  0.00      LIG  
ATOM   6572 H12  LIG     1     -10.594   7.615  21.160  1.00  0.00      LIG  
ATOM   6573 H13  LIG     1     -14.811   3.716  21.298  1.00  0.00      LIG  
ATOM   6574 H14  LIG     1     -13.298   3.311  22.140  1.00  0.00      LIG  
ATOM   6575 H15  LIG     1     -12.160   3.268  20.185  1.00  0.00      LIG  
ATOM   6576 H16  LIG     1     -13.676   3.431  19.343  1.00  0.00      LIG  
ATOM   6577 H17  LIG     1     -11.599   9.685  20.985  1.00  0.00      LIG  
ATOM   6578 H18  LIG     1      -7.268   7.076  14.641  1.00  0.00      LIG  
ATOM   6579 H19  LIG     1      -8.796   7.784  15.138  1.00  0.00      LIG  
ATOM   6580 H20  LIG     1      -8.698   6.061  14.741  1.00  0.00      LIG  
ATOM   6581 H21  LIG     1      -6.609   5.029  17.627  1.00  0.00      LIG  
ATOM   6582 H22  LIG     1      -6.046   5.501  16.021  1.00  0.00      LIG  
ATOM   6583 H23  LIG     1      -7.477   4.478  16.186  1.00  0.00      LIG  
ATOM   6584 H24  LIG     1      -9.268   5.396  20.310  1.00  0.00      LIG  
ATOM   6585 H25  LIG     1     -10.275   3.978  20.483  1.00  0.00      LIG  
ATOM   6586 H26  LIG     1     -10.619   5.418  21.424  1.00  0.00      LIG  
ATOM   6587 H27  LIG     1     -10.669   8.236  16.581  1.00  0.00      LIG  
ATOM   6588 H28  LIG     1      -9.143   9.063  16.904  1.00  0.00      LIG  
ATOM   6589 H29  LIG     1     -10.540   9.408  17.882  1.00  0.00      LIG  
ATOM   6590 H30  LIG     1     -15.029   5.024  23.318  1.00  0.00      LIG  
ATOM   6591 H31  LIG     1     -12.942   4.348  24.228  1.00  0.00      LIG  
ATOM   6592 H32  LIG     1     -13.724   5.530  25.253  1.00  0.00      LIG  
ATOM   6593 H33  LIG     1     -11.578   6.410  23.280  1.00  0.00      LIG  
ATOM   6594 H34  LIG     1     -11.224   5.220  26.073  1.00  0.00      LIG  
ATOM   6595 H35  LIG     1     -11.286   7.913  25.021  1.00  0.00      LIG  
ATOM   6596 H36  LIG     1     -13.584   6.729  18.207  1.00  0.00      LIG  
ATOM   6597 H37  LIG     1     -14.741   5.651  18.973  1.00  0.00      LIG  
ATOM   6598 H38  LIG     1     -13.658   5.022  17.763  1.00  0.00      LIG  
ATOM   6599 H39  LIG     1     -15.570   7.269  22.530  1.00  0.00      LIG  
ATOM   6600 H40  LIG     1     -14.134   7.902  23.347  1.00  0.00      LIG  
ATOM   6601 H41  LIG     1     -15.405   7.131  24.287  1.00  0.00      LIG  
ATOM   6602 H42  LIG     1      -8.916   7.728  24.295  1.00  0.00      LIG  
ATOM   6603 H43  LIG     1      -9.462   6.690  22.966  1.00  0.00      LIG  
ATOM   6604 H44  LIG     1      -7.852   6.467  23.651  1.00  0.00      LIG  
ATOM   6605 H45  LIG     1      -8.931   4.670  26.699  1.00  0.00      LIG  
ATOM   6606 H46  LIG     1      -8.339   6.339  26.642  1.00  0.00      LIG  
ATOM   6607 H47  LIG     1      -7.543   5.083  25.675  1.00  0.00      LIG  
TER
REMARK  Energy: 277.923
REMARK  SimpleFitness: 277.923
REMARK  FullFitness: -1367.2883
REMARK  InterFull: -10.9034
REMARK  IntraFull: 300.747
REMARK  solvFull: -1941.34
REMARK  surfFull: 284.208
REMARK  extraFull: 0.0
REMARK  deltaGcompsolvpol: -1941.34
REMARK  deltaGcompsolvnonpol: 284.208
REMARK  deltaGprotsolvpol: -1938.72
REMARK  deltaGprotsolvnonpol: 281.59
REMARK  deltaGligsolvpol: -9.0641
REMARK  deltaGligsolvnonpol: 15.4502
REMARK  deltaGvdw: -10.9034
REMARK  deltaGelec: 0.0
REMARK  deltaG: -5.841007
REMARK  Cluster: 5
REMARK  ClusterRank: 4
ATOM   6526 C    LIG     1      -7.099   7.829  18.765  1.00  0.00      LIG  
ATOM   6527 C1   LIG     1      -6.993   7.666  17.277  1.00  0.00      LIG  
ATOM   6528 C2   LIG     1      -7.825   6.560  16.675  1.00  0.00      LIG  
ATOM   6529 C3   LIG     1      -9.021   6.270  17.603  1.00  0.00      LIG  
ATOM   6530 C4   LIG     1      -9.626   7.475  18.345  1.00  0.00      LIG  
ATOM   6531 C5   LIG     1      -8.530   8.028  19.263  1.00  0.00      LIG  
ATOM   6532 C6   LIG     1     -10.128   5.466  16.969  1.00  0.00      LIG  
ATOM   6533 C7   LIG     1     -10.856   4.723  18.067  1.00  0.00      LIG  
ATOM   6534 C8   LIG     1     -11.207   5.574  19.298  1.00  0.00      LIG  
ATOM   6535 C9   LIG     1     -10.961   7.092  19.067  1.00  0.00      LIG  
ATOM   6536 C10  LIG     1     -12.701   5.349  19.684  1.00  0.00      LIG  
ATOM   6537 C11  LIG     1     -13.052   6.147  20.888  1.00  0.00      LIG  
ATOM   6538 C12  LIG     1     -12.717   7.602  20.846  1.00  0.00      LIG  
ATOM   6539 C13  LIG     1     -11.296   7.872  20.363  1.00  0.00      LIG  
ATOM   6540 C14  LIG     1     -13.632   5.403  21.837  1.00  0.00      LIG  
ATOM   6541 C15  LIG     1     -13.757   3.987  21.414  1.00  0.00      LIG  
ATOM   6542 C16  LIG     1     -13.036   3.912  20.088  1.00  0.00      LIG  
ATOM   6543 O    LIG     1     -11.210   9.283  20.190  1.00  0.00      LIG  
ATOM   6544 C17  LIG     1      -8.175   6.891  15.224  1.00  0.00      LIG  
ATOM   6545 C18  LIG     1      -6.941   5.322  16.626  1.00  0.00      LIG  
ATOM   6546 C19  LIG     1     -10.300   5.069  20.441  1.00  0.00      LIG  
ATOM   6547 C20  LIG     1     -10.012   8.601  17.374  1.00  0.00      LIG  
ATOM   6548 H    LIG     1     -11.718   7.413  18.351  1.00  0.00      LIG  
ATOM   6549 C21  LIG     1     -14.202   5.727  23.188  1.00  0.00      LIG  
ATOM   6550 C22  LIG     1     -13.205   5.408  24.301  1.00  0.00      LIG  
ATOM   6551 C23  LIG     1     -11.919   6.233  24.300  1.00  0.00      LIG  
ATOM   6552 C24  LIG     1     -10.871   5.529  25.097  1.00  0.00      LIG  
ATOM   6553 O1   LIG     1     -12.157   7.495  24.908  1.00  0.00      LIG  
ATOM   6554 C25  LIG     1     -13.715   5.718  18.597  1.00  0.00      LIG  
ATOM   6555 O2   LIG     1      -6.075   8.179  16.655  1.00  0.00      LIG  
ATOM   6556 H1   LIG     1      -8.601   5.616  18.371  1.00  0.00      LIG  
ATOM   6557 C26  LIG     1     -14.859   7.089  23.341  1.00  0.00      LIG  
ATOM   6558 C27  LIG     1      -9.414   5.749  24.907  1.00  0.00      LIG  
ATOM   6559 C28  LIG     1      -8.890   6.711  23.896  1.00  0.00      LIG  
ATOM   6560 C29  LIG     1      -8.508   5.439  26.045  1.00  0.00      LIG  
ATOM   6561 O3   LIG     1     -10.069   4.592  24.338  1.00  0.00      LIG  
ATOM   6562 H2   LIG     1      -6.485   8.683  19.063  1.00  0.00      LIG  
ATOM   6563 H3   LIG     1      -6.665   6.935  19.223  1.00  0.00      LIG  
ATOM   6564 H4   LIG     1      -8.696   9.098  19.415  1.00  0.00      LIG  
ATOM   6565 H5   LIG     1      -8.590   7.566  20.251  1.00  0.00      LIG  
ATOM   6566 H6   LIG     1      -9.727   4.733  16.265  1.00  0.00      LIG  
ATOM   6567 H7   LIG     1     -10.821   6.102  16.412  1.00  0.00      LIG  
ATOM   6568 H8   LIG     1     -10.211   3.898  18.381  1.00  0.00      LIG  
ATOM   6569 H9   LIG     1     -11.731   4.236  17.638  1.00  0.00      LIG  
ATOM   6570 H10  LIG     1     -12.829   8.071  21.824  1.00  0.00      LIG  
ATOM   6571 H11  LIG     1     -13.430   8.111  20.190  1.00  0.00      LIG  
ATOM   6572 H12  LIG     1     -10.594   7.615  21.160  1.00  0.00      LIG  
ATOM   6573 H13  LIG     1     -14.811   3.716  21.298  1.00  0.00      LIG  
ATOM   6574 H14  LIG     1     -13.298   3.311  22.140  1.00  0.00      LIG  
ATOM   6575 H15  LIG     1     -12.160   3.268  20.185  1.00  0.00      LIG  
ATOM   6576 H16  LIG     1     -13.676   3.431  19.343  1.00  0.00      LIG  
ATOM   6577 H17  LIG     1     -11.599   9.685  20.985  1.00  0.00      LIG  
ATOM   6578 H18  LIG     1      -7.268   7.076  14.641  1.00  0.00      LIG  
ATOM   6579 H19  LIG     1      -8.796   7.784  15.138  1.00  0.00      LIG  
ATOM   6580 H20  LIG     1      -8.698   6.061  14.741  1.00  0.00      LIG  
ATOM   6581 H21  LIG     1      -6.609   5.029  17.627  1.00  0.00      LIG  
ATOM   6582 H22  LIG     1      -6.046   5.501  16.021  1.00  0.00      LIG  
ATOM   6583 H23  LIG     1      -7.477   4.478  16.186  1.00  0.00      LIG  
ATOM   6584 H24  LIG     1      -9.268   5.396  20.310  1.00  0.00      LIG  
ATOM   6585 H25  LIG     1     -10.275   3.978  20.483  1.00  0.00      LIG  
ATOM   6586 H26  LIG     1     -10.619   5.418  21.424  1.00  0.00      LIG  
ATOM   6587 H27  LIG     1     -10.669   8.236  16.581  1.00  0.00      LIG  
ATOM   6588 H28  LIG     1      -9.143   9.063  16.904  1.00  0.00      LIG  
ATOM   6589 H29  LIG     1     -10.540   9.408  17.882  1.00  0.00      LIG  
ATOM   6590 H30  LIG     1     -15.029   5.024  23.318  1.00  0.00      LIG  
ATOM   6591 H31  LIG     1     -12.942   4.348  24.228  1.00  0.00      LIG  
ATOM   6592 H32  LIG     1     -13.724   5.530  25.253  1.00  0.00      LIG  
ATOM   6593 H33  LIG     1     -11.578   6.410  23.280  1.00  0.00      LIG  
ATOM   6594 H34  LIG     1     -11.224   5.220  26.073  1.00  0.00      LIG  
ATOM   6595 H35  LIG     1     -11.286   7.913  25.021  1.00  0.00      LIG  
ATOM   6596 H36  LIG     1     -13.584   6.729  18.207  1.00  0.00      LIG  
ATOM   6597 H37  LIG     1     -14.741   5.651  18.973  1.00  0.00      LIG  
ATOM   6598 H38  LIG     1     -13.658   5.022  17.763  1.00  0.00      LIG  
ATOM   6599 H39  LIG     1     -15.570   7.269  22.530  1.00  0.00      LIG  
ATOM   6600 H40  LIG     1     -14.134   7.902  23.347  1.00  0.00      LIG  
ATOM   6601 H41  LIG     1     -15.405   7.131  24.287  1.00  0.00      LIG  
ATOM   6602 H42  LIG     1      -8.916   7.728  24.295  1.00  0.00      LIG  
ATOM   6603 H43  LIG     1      -9.462   6.690  22.966  1.00  0.00      LIG  
ATOM   6604 H44  LIG     1      -7.852   6.467  23.651  1.00  0.00      LIG  
ATOM   6605 H45  LIG     1      -8.931   4.670  26.699  1.00  0.00      LIG  
ATOM   6606 H46  LIG     1      -8.339   6.339  26.642  1.00  0.00      LIG  
ATOM   6607 H47  LIG     1      -7.543   5.083  25.675  1.00  0.00      LIG  
TER
REMARK  Energy: 278.828
REMARK  SimpleFitness: 278.828
REMARK  FullFitness: -1366.8682
REMARK  InterFull: -12.9272
REMARK  IntraFull: 300.556
REMARK  solvFull: -1939.1
REMARK  surfFull: 284.603
REMARK  extraFull: 0.0
REMARK  deltaGcompsolvpol: -1939.1
REMARK  deltaGcompsolvnonpol: 284.603
REMARK  deltaGprotsolvpol: -1938.72
REMARK  deltaGprotsolvnonpol: 281.59
REMARK  deltaGligsolvpol: -9.02616
REMARK  deltaGligsolvnonpol: 15.4175
REMARK  deltaGvdw: -12.9272
REMARK  deltaGelec: 0.0
REMARK  deltaG: -5.857234
REMARK  Cluster: 5
REMARK  ClusterRank: 5
ATOM   6526 C    LIG     1      -6.873   8.351  19.309  1.00  0.00      LIG  
ATOM   6527 C1   LIG     1      -6.734   8.444  17.817  1.00  0.00      LIG  
ATOM   6528 C2   LIG     1      -7.542   7.453  17.014  1.00  0.00      LIG  
ATOM   6529 C3   LIG     1      -8.747   6.994  17.857  1.00  0.00      LIG  
ATOM   6530 C4   LIG     1      -9.383   8.050  18.777  1.00  0.00      LIG  
ATOM   6531 C5   LIG     1      -8.316   8.454  19.801  1.00  0.00      LIG  
ATOM   6532 C6   LIG     1      -9.826   6.282  17.079  1.00  0.00      LIG  
ATOM   6533 C7   LIG     1     -10.549   5.358  18.033  1.00  0.00      LIG  
ATOM   6534 C8   LIG     1     -10.937   5.995  19.379  1.00  0.00      LIG  
ATOM   6535 C9   LIG     1     -10.725   7.536  19.395  1.00  0.00      LIG  
ATOM   6536 C10  LIG     1     -12.431   5.685  19.693  1.00  0.00      LIG  
ATOM   6537 C11  LIG     1     -12.823   6.290  20.994  1.00  0.00      LIG  
ATOM   6538 C12  LIG     1     -12.539   7.745  21.167  1.00  0.00      LIG  
ATOM   6539 C13  LIG     1     -11.108   8.101  20.786  1.00  0.00      LIG  
ATOM   6540 C14  LIG     1     -13.370   5.401  21.832  1.00  0.00      LIG  
ATOM   6541 C15  LIG     1     -13.410   4.048  21.229  1.00  0.00      LIG  
ATOM   6542 C16  LIG     1     -12.743   4.199  19.877  1.00  0.00      LIG  
ATOM   6543 O    LIG     1     -11.037   9.521  20.847  1.00  0.00      LIG  
ATOM   6544 C17  LIG     1      -7.874   8.029  15.638  1.00  0.00      LIG  
ATOM   6545 C18  LIG     1      -6.645   6.249  16.763  1.00  0.00      LIG  
ATOM   6546 C19  LIG     1     -10.040   5.332  20.446  1.00  0.00      LIG  
ATOM   6547 C20  LIG     1      -9.769   9.316  18.001  1.00  0.00      LIG  
ATOM   6548 H    LIG     1     -11.473   7.949  18.717  1.00  0.00      LIG  
ATOM   6549 C21  LIG     1     -13.970   5.532  23.204  1.00  0.00      LIG  
ATOM   6550 C22  LIG     1     -12.972   5.200  24.315  1.00  0.00      LIG  
ATOM   6551 C23  LIG     1     -11.733   6.088  24.399  1.00  0.00      LIG  
ATOM   6552 C24  LIG     1     -10.710   5.438  25.273  1.00  0.00      LIG  
ATOM   6553 O1   LIG     1     -12.062   7.346  24.975  1.00  0.00      LIG  
ATOM   6554 C25  LIG     1     -13.420   6.198  18.640  1.00  0.00      LIG  
ATOM   6555 O2   LIG     1      -5.811   9.067  17.313  1.00  0.00      LIG  
ATOM   6556 H1   LIG     1      -8.326   6.230  18.514  1.00  0.00      LIG  
ATOM   6557 C26  LIG     1     -14.768   6.798  23.470  1.00  0.00      LIG  
ATOM   6558 C27  LIG     1      -9.261   5.755  25.196  1.00  0.00      LIG  
ATOM   6559 C28  LIG     1      -8.736   6.764  24.232  1.00  0.00      LIG  
ATOM   6560 C29  LIG     1      -8.420   5.494  26.395  1.00  0.00      LIG  
ATOM   6561 O3   LIG     1      -9.793   4.562  24.575  1.00  0.00      LIG  
ATOM   6562 H2   LIG     1      -6.275   9.146  19.762  1.00  0.00      LIG  
ATOM   6563 H3   LIG     1      -6.441   7.395  19.618  1.00  0.00      LIG  
ATOM   6564 H4   LIG     1      -8.499   9.482  20.124  1.00  0.00      LIG  
ATOM   6565 H5   LIG     1      -8.392   7.834  20.697  1.00  0.00      LIG  
ATOM   6566 H6   LIG     1      -9.400   5.678  16.274  1.00  0.00      LIG  
ATOM   6567 H7   LIG     1     -10.526   6.985  16.621  1.00  0.00      LIG  
ATOM   6568 H8   LIG     1      -9.889   4.508  18.224  1.00  0.00      LIG  
ATOM   6569 H9   LIG     1     -11.403   4.927  17.512  1.00  0.00      LIG  
ATOM   6570 H10  LIG     1     -12.705   8.071  22.193  1.00  0.00      LIG  
ATOM   6571 H11  LIG     1     -13.239   8.323  20.556  1.00  0.00      LIG  
ATOM   6572 H12  LIG     1     -10.428   7.725  21.554  1.00  0.00      LIG  
ATOM   6573 H13  LIG     1     -14.443   3.708  21.114  1.00  0.00      LIG  
ATOM   6574 H14  LIG     1     -12.869   3.327  21.847  1.00  0.00      LIG  
ATOM   6575 H15  LIG     1     -11.864   3.554  19.821  1.00  0.00      LIG  
ATOM   6576 H16  LIG     1     -13.417   3.842  19.094  1.00  0.00      LIG  
ATOM   6577 H17  LIG     1     -11.435   9.782  21.695  1.00  0.00      LIG  
ATOM   6578 H18  LIG     1      -6.959   8.312  15.108  1.00  0.00      LIG  
ATOM   6579 H19  LIG     1      -8.493   8.926  15.699  1.00  0.00      LIG  
ATOM   6580 H20  LIG     1      -8.391   7.297  15.013  1.00  0.00      LIG  
ATOM   6581 H21  LIG     1      -6.326   5.786  17.702  1.00  0.00      LIG  
ATOM   6582 H22  LIG     1      -5.744   6.537  16.214  1.00  0.00      LIG  
ATOM   6583 H23  LIG     1      -7.168   5.492  16.173  1.00  0.00      LIG  
ATOM   6584 H24  LIG     1      -9.007   5.673  20.371  1.00  0.00      LIG  
ATOM   6585 H25  LIG     1     -10.013   4.247  20.330  1.00  0.00      LIG  
ATOM   6586 H26  LIG     1     -10.366   5.538  21.466  1.00  0.00      LIG  
ATOM   6587 H27  LIG     1     -10.400   9.074  17.142  1.00  0.00      LIG  
ATOM   6588 H28  LIG     1      -8.899   9.863  17.637  1.00  0.00      LIG  
ATOM   6589 H29  LIG     1     -10.326  10.021  18.618  1.00  0.00      LIG  
ATOM   6590 H30  LIG     1     -14.728   4.744  23.247  1.00  0.00      LIG  
ATOM   6591 H31  LIG     1     -12.650   4.163  24.177  1.00  0.00      LIG  
ATOM   6592 H32  LIG     1     -13.507   5.230  25.268  1.00  0.00      LIG  
ATOM   6593 H33  LIG     1     -11.331   6.269  23.403  1.00  0.00      LIG  
ATOM   6594 H34  LIG     1     -11.116   5.101  26.218  1.00  0.00      LIG  
ATOM   6595 H35  LIG     1     -12.162   7.197  25.931  1.00  0.00      LIG  
ATOM   6596 H36  LIG     1     -13.363   7.278  18.488  1.00  0.00      LIG  
ATOM   6597 H37  LIG     1     -14.449   5.969  18.933  1.00  0.00      LIG  
ATOM   6598 H38  LIG     1     -13.263   5.722  17.675  1.00  0.00      LIG  
ATOM   6599 H39  LIG     1     -15.494   6.974  22.670  1.00  0.00      LIG  
ATOM   6600 H40  LIG     1     -14.136   7.681  23.554  1.00  0.00      LIG  
ATOM   6601 H41  LIG     1     -15.317   6.699  24.410  1.00  0.00      LIG  
ATOM   6602 H42  LIG     1      -8.893   7.773  24.623  1.00  0.00      LIG  
ATOM   6603 H43  LIG     1      -9.218   6.694  23.254  1.00  0.00      LIG  
ATOM   6604 H44  LIG     1      -7.663   6.617  24.085  1.00  0.00      LIG  
ATOM   6605 H45  LIG     1      -8.850   4.711  27.027  1.00  0.00      LIG  
ATOM   6606 H46  LIG     1      -8.330   6.405  26.992  1.00  0.00      LIG  
ATOM   6607 H47  LIG     1      -7.418   5.178  26.091  1.00  0.00      LIG  
TER
REMARK  Energy: 278.828
REMARK  SimpleFitness: 278.828
REMARK  FullFitness: -1366.8682
REMARK  InterFull: -12.9272
REMARK  IntraFull: 300.556
REMARK  solvFull: -1939.1
REMARK  surfFull: 284.603
REMARK  extraFull: 0.0
REMARK  deltaGcompsolvpol: -1939.1
REMARK  deltaGcompsolvnonpol: 284.603
REMARK  deltaGprotsolvpol: -1938.72
REMARK  deltaGprotsolvnonpol: 281.59
REMARK  deltaGligsolvpol: -9.02616
REMARK  deltaGligsolvnonpol: 15.4175
REMARK  deltaGvdw: -12.9272
REMARK  deltaGelec: 0.0
REMARK  deltaG: -5.857234
REMARK  Cluster: 5
REMARK  ClusterRank: 6
ATOM   6526 C    LIG     1      -6.873   8.351  19.309  1.00  0.00      LIG  
ATOM   6527 C1   LIG     1      -6.734   8.444  17.817  1.00  0.00      LIG  
ATOM   6528 C2   LIG     1      -7.542   7.453  17.014  1.00  0.00      LIG  
ATOM   6529 C3   LIG     1      -8.747   6.994  17.857  1.00  0.00      LIG  
ATOM   6530 C4   LIG     1      -9.383   8.050  18.777  1.00  0.00      LIG  
ATOM   6531 C5   LIG     1      -8.316   8.454  19.801  1.00  0.00      LIG  
ATOM   6532 C6   LIG     1      -9.826   6.282  17.079  1.00  0.00      LIG  
ATOM   6533 C7   LIG     1     -10.549   5.358  18.033  1.00  0.00      LIG  
ATOM   6534 C8   LIG     1     -10.937   5.995  19.379  1.00  0.00      LIG  
ATOM   6535 C9   LIG     1     -10.725   7.536  19.395  1.00  0.00      LIG  
ATOM   6536 C10  LIG     1     -12.431   5.685  19.693  1.00  0.00      LIG  
ATOM   6537 C11  LIG     1     -12.823   6.290  20.994  1.00  0.00      LIG  
ATOM   6538 C12  LIG     1     -12.539   7.745  21.167  1.00  0.00      LIG  
ATOM   6539 C13  LIG     1     -11.108   8.101  20.786  1.00  0.00      LIG  
ATOM   6540 C14  LIG     1     -13.370   5.401  21.832  1.00  0.00      LIG  
ATOM   6541 C15  LIG     1     -13.410   4.048  21.229  1.00  0.00      LIG  
ATOM   6542 C16  LIG     1     -12.743   4.199  19.877  1.00  0.00      LIG  
ATOM   6543 O    LIG     1     -11.037   9.521  20.847  1.00  0.00      LIG  
ATOM   6544 C17  LIG     1      -7.874   8.029  15.638  1.00  0.00      LIG  
ATOM   6545 C18  LIG     1      -6.645   6.249  16.763  1.00  0.00      LIG  
ATOM   6546 C19  LIG     1     -10.040   5.332  20.446  1.00  0.00      LIG  
ATOM   6547 C20  LIG     1      -9.769   9.316  18.001  1.00  0.00      LIG  
ATOM   6548 H    LIG     1     -11.473   7.949  18.717  1.00  0.00      LIG  
ATOM   6549 C21  LIG     1     -13.970   5.532  23.204  1.00  0.00      LIG  
ATOM   6550 C22  LIG     1     -12.972   5.200  24.315  1.00  0.00      LIG  
ATOM   6551 C23  LIG     1     -11.733   6.088  24.399  1.00  0.00      LIG  
ATOM   6552 C24  LIG     1     -10.710   5.438  25.273  1.00  0.00      LIG  
ATOM   6553 O1   LIG     1     -12.062   7.346  24.975  1.00  0.00      LIG  
ATOM   6554 C25  LIG     1     -13.420   6.198  18.640  1.00  0.00      LIG  
ATOM   6555 O2   LIG     1      -5.811   9.067  17.313  1.00  0.00      LIG  
ATOM   6556 H1   LIG     1      -8.326   6.230  18.514  1.00  0.00      LIG  
ATOM   6557 C26  LIG     1     -14.768   6.798  23.470  1.00  0.00      LIG  
ATOM   6558 C27  LIG     1      -9.261   5.755  25.196  1.00  0.00      LIG  
ATOM   6559 C28  LIG     1      -8.736   6.764  24.232  1.00  0.00      LIG  
ATOM   6560 C29  LIG     1      -8.420   5.494  26.395  1.00  0.00      LIG  
ATOM   6561 O3   LIG     1      -9.793   4.562  24.575  1.00  0.00      LIG  
ATOM   6562 H2   LIG     1      -6.275   9.146  19.762  1.00  0.00      LIG  
ATOM   6563 H3   LIG     1      -6.441   7.395  19.618  1.00  0.00      LIG  
ATOM   6564 H4   LIG     1      -8.499   9.482  20.124  1.00  0.00      LIG  
ATOM   6565 H5   LIG     1      -8.392   7.834  20.697  1.00  0.00      LIG  
ATOM   6566 H6   LIG     1      -9.400   5.678  16.274  1.00  0.00      LIG  
ATOM   6567 H7   LIG     1     -10.526   6.985  16.621  1.00  0.00      LIG  
ATOM   6568 H8   LIG     1      -9.889   4.508  18.224  1.00  0.00      LIG  
ATOM   6569 H9   LIG     1     -11.403   4.927  17.512  1.00  0.00      LIG  
ATOM   6570 H10  LIG     1     -12.705   8.071  22.193  1.00  0.00      LIG  
ATOM   6571 H11  LIG     1     -13.239   8.323  20.556  1.00  0.00      LIG  
ATOM   6572 H12  LIG     1     -10.428   7.725  21.554  1.00  0.00      LIG  
ATOM   6573 H13  LIG     1     -14.443   3.708  21.114  1.00  0.00      LIG  
ATOM   6574 H14  LIG     1     -12.869   3.327  21.847  1.00  0.00      LIG  
ATOM   6575 H15  LIG     1     -11.864   3.554  19.821  1.00  0.00      LIG  
ATOM   6576 H16  LIG     1     -13.417   3.842  19.094  1.00  0.00      LIG  
ATOM   6577 H17  LIG     1     -11.435   9.782  21.695  1.00  0.00      LIG  
ATOM   6578 H18  LIG     1      -6.959   8.312  15.108  1.00  0.00      LIG  
ATOM   6579 H19  LIG     1      -8.493   8.926  15.699  1.00  0.00      LIG  
ATOM   6580 H20  LIG     1      -8.391   7.297  15.013  1.00  0.00      LIG  
ATOM   6581 H21  LIG     1      -6.326   5.786  17.702  1.00  0.00      LIG  
ATOM   6582 H22  LIG     1      -5.744   6.537  16.214  1.00  0.00      LIG  
ATOM   6583 H23  LIG     1      -7.168   5.492  16.173  1.00  0.00      LIG  
ATOM   6584 H24  LIG     1      -9.007   5.673  20.371  1.00  0.00      LIG  
ATOM   6585 H25  LIG     1     -10.013   4.247  20.330  1.00  0.00      LIG  
ATOM   6586 H26  LIG     1     -10.366   5.538  21.466  1.00  0.00      LIG  
ATOM   6587 H27  LIG     1     -10.400   9.074  17.142  1.00  0.00      LIG  
ATOM   6588 H28  LIG     1      -8.899   9.863  17.637  1.00  0.00      LIG  
ATOM   6589 H29  LIG     1     -10.326  10.021  18.618  1.00  0.00      LIG  
ATOM   6590 H30  LIG     1     -14.728   4.744  23.247  1.00  0.00      LIG  
ATOM   6591 H31  LIG     1     -12.650   4.163  24.177  1.00  0.00      LIG  
ATOM   6592 H32  LIG     1     -13.507   5.230  25.268  1.00  0.00      LIG  
ATOM   6593 H33  LIG     1     -11.331   6.269  23.403  1.00  0.00      LIG  
ATOM   6594 H34  LIG     1     -11.116   5.101  26.218  1.00  0.00      LIG  
ATOM   6595 H35  LIG     1     -12.162   7.197  25.931  1.00  0.00      LIG  
ATOM   6596 H36  LIG     1     -13.363   7.278  18.488  1.00  0.00      LIG  
ATOM   6597 H37  LIG     1     -14.449   5.969  18.933  1.00  0.00      LIG  
ATOM   6598 H38  LIG     1     -13.263   5.722  17.675  1.00  0.00      LIG  
ATOM   6599 H39  LIG     1     -15.494   6.974  22.670  1.00  0.00      LIG  
ATOM   6600 H40  LIG     1     -14.136   7.681  23.554  1.00  0.00      LIG  
ATOM   6601 H41  LIG     1     -15.317   6.699  24.410  1.00  0.00      LIG  
ATOM   6602 H42  LIG     1      -8.893   7.773  24.623  1.00  0.00      LIG  
ATOM   6603 H43  LIG     1      -9.218   6.694  23.254  1.00  0.00      LIG  
ATOM   6604 H44  LIG     1      -7.663   6.617  24.085  1.00  0.00      LIG  
ATOM   6605 H45  LIG     1      -8.850   4.711  27.027  1.00  0.00      LIG  
ATOM   6606 H46  LIG     1      -8.330   6.405  26.992  1.00  0.00      LIG  
ATOM   6607 H47  LIG     1      -7.418   5.178  26.091  1.00  0.00      LIG  
TER
REMARK  Energy: 278.828
REMARK  SimpleFitness: 278.828
REMARK  FullFitness: -1366.8682
REMARK  InterFull: -12.9272
REMARK  IntraFull: 300.556
REMARK  solvFull: -1939.1
REMARK  surfFull: 284.603
REMARK  extraFull: 0.0
REMARK  deltaGcompsolvpol: -1939.1
REMARK  deltaGcompsolvnonpol: 284.603
REMARK  deltaGprotsolvpol: -1938.72
REMARK  deltaGprotsolvnonpol: 281.59
REMARK  deltaGligsolvpol: -9.02616
REMARK  deltaGligsolvnonpol: 15.4175
REMARK  deltaGvdw: -12.9272
REMARK  deltaGelec: 0.0
REMARK  deltaG: -5.857234
REMARK  Cluster: 5
REMARK  ClusterRank: 7
ATOM   6526 C    LIG     1      -6.873   8.351  19.309  1.00  0.00      LIG  
ATOM   6527 C1   LIG     1      -6.734   8.444  17.817  1.00  0.00      LIG  
ATOM   6528 C2   LIG     1      -7.542   7.453  17.014  1.00  0.00      LIG  
ATOM   6529 C3   LIG     1      -8.747   6.994  17.857  1.00  0.00      LIG  
ATOM   6530 C4   LIG     1      -9.383   8.050  18.777  1.00  0.00      LIG  
ATOM   6531 C5   LIG     1      -8.316   8.454  19.801  1.00  0.00      LIG  
ATOM   6532 C6   LIG     1      -9.826   6.282  17.079  1.00  0.00      LIG  
ATOM   6533 C7   LIG     1     -10.549   5.358  18.033  1.00  0.00      LIG  
ATOM   6534 C8   LIG     1     -10.937   5.995  19.379  1.00  0.00      LIG  
ATOM   6535 C9   LIG     1     -10.725   7.536  19.395  1.00  0.00      LIG  
ATOM   6536 C10  LIG     1     -12.431   5.685  19.693  1.00  0.00      LIG  
ATOM   6537 C11  LIG     1     -12.823   6.290  20.994  1.00  0.00      LIG  
ATOM   6538 C12  LIG     1     -12.539   7.745  21.167  1.00  0.00      LIG  
ATOM   6539 C13  LIG     1     -11.108   8.101  20.786  1.00  0.00      LIG  
ATOM   6540 C14  LIG     1     -13.370   5.401  21.832  1.00  0.00      LIG  
ATOM   6541 C15  LIG     1     -13.410   4.048  21.229  1.00  0.00      LIG  
ATOM   6542 C16  LIG     1     -12.743   4.199  19.877  1.00  0.00      LIG  
ATOM   6543 O    LIG     1     -11.037   9.521  20.847  1.00  0.00      LIG  
ATOM   6544 C17  LIG     1      -7.874   8.029  15.638  1.00  0.00      LIG  
ATOM   6545 C18  LIG     1      -6.645   6.249  16.763  1.00  0.00      LIG  
ATOM   6546 C19  LIG     1     -10.040   5.332  20.446  1.00  0.00      LIG  
ATOM   6547 C20  LIG     1      -9.769   9.316  18.001  1.00  0.00      LIG  
ATOM   6548 H    LIG     1     -11.473   7.949  18.717  1.00  0.00      LIG  
ATOM   6549 C21  LIG     1     -13.970   5.532  23.204  1.00  0.00      LIG  
ATOM   6550 C22  LIG     1     -12.972   5.200  24.315  1.00  0.00      LIG  
ATOM   6551 C23  LIG     1     -11.733   6.088  24.399  1.00  0.00      LIG  
ATOM   6552 C24  LIG     1     -10.710   5.438  25.273  1.00  0.00      LIG  
ATOM   6553 O1   LIG     1     -12.062   7.346  24.975  1.00  0.00      LIG  
ATOM   6554 C25  LIG     1     -13.420   6.198  18.640  1.00  0.00      LIG  
ATOM   6555 O2   LIG     1      -5.811   9.067  17.313  1.00  0.00      LIG  
ATOM   6556 H1   LIG     1      -8.326   6.230  18.514  1.00  0.00      LIG  
ATOM   6557 C26  LIG     1     -14.768   6.798  23.470  1.00  0.00      LIG  
ATOM   6558 C27  LIG     1      -9.261   5.755  25.196  1.00  0.00      LIG  
ATOM   6559 C28  LIG     1      -8.736   6.764  24.232  1.00  0.00      LIG  
ATOM   6560 C29  LIG     1      -8.420   5.494  26.395  1.00  0.00      LIG  
ATOM   6561 O3   LIG     1      -9.793   4.562  24.575  1.00  0.00      LIG  
ATOM   6562 H2   LIG     1      -6.275   9.146  19.762  1.00  0.00      LIG  
ATOM   6563 H3   LIG     1      -6.441   7.395  19.618  1.00  0.00      LIG  
ATOM   6564 H4   LIG     1      -8.499   9.482  20.124  1.00  0.00      LIG  
ATOM   6565 H5   LIG     1      -8.392   7.834  20.697  1.00  0.00      LIG  
ATOM   6566 H6   LIG     1      -9.400   5.678  16.274  1.00  0.00      LIG  
ATOM   6567 H7   LIG     1     -10.526   6.985  16.621  1.00  0.00      LIG  
ATOM   6568 H8   LIG     1      -9.889   4.508  18.224  1.00  0.00      LIG  
ATOM   6569 H9   LIG     1     -11.403   4.927  17.512  1.00  0.00      LIG  
ATOM   6570 H10  LIG     1     -12.705   8.071  22.193  1.00  0.00      LIG  
ATOM   6571 H11  LIG     1     -13.239   8.323  20.556  1.00  0.00      LIG  
ATOM   6572 H12  LIG     1     -10.428   7.725  21.554  1.00  0.00      LIG  
ATOM   6573 H13  LIG     1     -14.443   3.708  21.114  1.00  0.00      LIG  
ATOM   6574 H14  LIG     1     -12.869   3.327  21.847  1.00  0.00      LIG  
ATOM   6575 H15  LIG     1     -11.864   3.554  19.821  1.00  0.00      LIG  
ATOM   6576 H16  LIG     1     -13.417   3.842  19.094  1.00  0.00      LIG  
ATOM   6577 H17  LIG     1     -11.435   9.782  21.695  1.00  0.00      LIG  
ATOM   6578 H18  LIG     1      -6.959   8.312  15.108  1.00  0.00      LIG  
ATOM   6579 H19  LIG     1      -8.493   8.926  15.699  1.00  0.00      LIG  
ATOM   6580 H20  LIG     1      -8.391   7.297  15.013  1.00  0.00      LIG  
ATOM   6581 H21  LIG     1      -6.326   5.786  17.702  1.00  0.00      LIG  
ATOM   6582 H22  LIG     1      -5.744   6.537  16.214  1.00  0.00      LIG  
ATOM   6583 H23  LIG     1      -7.168   5.492  16.173  1.00  0.00      LIG  
ATOM   6584 H24  LIG     1      -9.007   5.673  20.371  1.00  0.00      LIG  
ATOM   6585 H25  LIG     1     -10.013   4.247  20.330  1.00  0.00      LIG  
ATOM   6586 H26  LIG     1     -10.366   5.538  21.466  1.00  0.00      LIG  
ATOM   6587 H27  LIG     1     -10.400   9.074  17.142  1.00  0.00      LIG  
ATOM   6588 H28  LIG     1      -8.899   9.863  17.637  1.00  0.00      LIG  
ATOM   6589 H29  LIG     1     -10.326  10.021  18.618  1.00  0.00      LIG  
ATOM   6590 H30  LIG     1     -14.728   4.744  23.247  1.00  0.00      LIG  
ATOM   6591 H31  LIG     1     -12.650   4.163  24.177  1.00  0.00      LIG  
ATOM   6592 H32  LIG     1     -13.507   5.230  25.268  1.00  0.00      LIG  
ATOM   6593 H33  LIG     1     -11.331   6.269  23.403  1.00  0.00      LIG  
ATOM   6594 H34  LIG     1     -11.116   5.101  26.218  1.00  0.00      LIG  
ATOM   6595 H35  LIG     1     -12.162   7.197  25.931  1.00  0.00      LIG  
ATOM   6596 H36  LIG     1     -13.363   7.278  18.488  1.00  0.00      LIG  
ATOM   6597 H37  LIG     1     -14.449   5.969  18.933  1.00  0.00      LIG  
ATOM   6598 H38  LIG     1     -13.263   5.722  17.675  1.00  0.00      LIG  
ATOM   6599 H39  LIG     1     -15.494   6.974  22.670  1.00  0.00      LIG  
ATOM   6600 H40  LIG     1     -14.136   7.681  23.554  1.00  0.00      LIG  
ATOM   6601 H41  LIG     1     -15.317   6.699  24.410  1.00  0.00      LIG  
ATOM   6602 H42  LIG     1      -8.893   7.773  24.623  1.00  0.00      LIG  
ATOM   6603 H43  LIG     1      -9.218   6.694  23.254  1.00  0.00      LIG  
ATOM   6604 H44  LIG     1      -7.663   6.617  24.085  1.00  0.00      LIG  
ATOM   6605 H45  LIG     1      -8.850   4.711  27.027  1.00  0.00      LIG  
ATOM   6606 H46  LIG     1      -8.330   6.405  26.992  1.00  0.00      LIG  
ATOM   6607 H47  LIG     1      -7.418   5.178  26.091  1.00  0.00      LIG  
TER
REMARK  Energy: 273.716
REMARK  SimpleFitness: 273.716
REMARK  FullFitness: -1366.0641
REMARK  InterFull: -26.5671
REMARK  IntraFull: 305.138
REMARK  solvFull: -1928.03
REMARK  surfFull: 283.395
REMARK  extraFull: 0.0
REMARK  deltaGcompsolvpol: -1928.03
REMARK  deltaGcompsolvnonpol: 283.395
REMARK  deltaGprotsolvpol: -1938.72
REMARK  deltaGprotsolvnonpol: 281.59
REMARK  deltaGligsolvpol: -9.8545
REMARK  deltaGligsolvnonpol: 15.1298
REMARK  deltaGvdw: -26.5671
REMARK  deltaGelec: 0.0
REMARK  deltaG: -6.5064545
REMARK  Cluster: 6
REMARK  ClusterRank: 0
ATOM   6526 C    LIG     1     -13.441   6.023  23.860  1.00  0.00      LIG  
ATOM   6527 C1   LIG     1     -12.177   6.686  24.324  1.00  0.00      LIG  
ATOM   6528 C2   LIG     1     -10.953   5.805  24.390  1.00  0.00      LIG  
ATOM   6529 C3   LIG     1     -11.133   4.629  23.413  1.00  0.00      LIG  
ATOM   6530 C4   LIG     1     -11.890   4.926  22.106  1.00  0.00      LIG  
ATOM   6531 C5   LIG     1     -13.313   5.343  22.498  1.00  0.00      LIG  
ATOM   6532 C6   LIG     1      -9.870   3.863  23.103  1.00  0.00      LIG  
ATOM   6533 C7   LIG     1     -10.248   2.451  22.710  1.00  0.00      LIG  
ATOM   6534 C8   LIG     1     -11.445   2.343  21.747  1.00  0.00      LIG  
ATOM   6535 C9   LIG     1     -11.816   3.717  21.114  1.00  0.00      LIG  
ATOM   6536 C10  LIG     1     -11.113   1.321  20.614  1.00  0.00      LIG  
ATOM   6537 C11  LIG     1     -12.280   1.229  19.704  1.00  0.00      LIG  
ATOM   6538 C12  LIG     1     -12.742   2.498  19.077  1.00  0.00      LIG  
ATOM   6539 C13  LIG     1     -13.016   3.554  20.141  1.00  0.00      LIG  
ATOM   6540 C14  LIG     1     -12.831   0.012  19.655  1.00  0.00      LIG  
ATOM   6541 C15  LIG     1     -12.090  -0.937  20.524  1.00  0.00      LIG  
ATOM   6542 C16  LIG     1     -10.940  -0.123  21.090  1.00  0.00      LIG  
ATOM   6543 O    LIG     1     -13.316   4.750  19.429  1.00  0.00      LIG  
ATOM   6544 C17  LIG     1      -9.688   6.639  24.198  1.00  0.00      LIG  
ATOM   6545 C18  LIG     1     -10.879   5.246  25.804  1.00  0.00      LIG  
ATOM   6546 C19  LIG     1     -12.632   1.809  22.581  1.00  0.00      LIG  
ATOM   6547 C20  LIG     1     -11.261   6.106  21.347  1.00  0.00      LIG  
ATOM   6548 H    LIG     1     -10.976   3.983  20.470  1.00  0.00      LIG  
ATOM   6549 C21  LIG     1     -14.093  -0.368  18.925  1.00  0.00      LIG  
ATOM   6550 C22  LIG     1     -14.255  -1.875  18.670  1.00  0.00      LIG  
ATOM   6551 C23  LIG     1     -14.916  -2.657  19.810  1.00  0.00      LIG  
ATOM   6552 C24  LIG     1     -14.479  -4.083  19.809  1.00  0.00      LIG  
ATOM   6553 O1   LIG     1     -16.327  -2.659  19.626  1.00  0.00      LIG  
ATOM   6554 C25  LIG     1      -9.871   1.663  19.782  1.00  0.00      LIG  
ATOM   6555 O2   LIG     1     -12.211   7.770  24.888  1.00  0.00      LIG  
ATOM   6556 H1   LIG     1     -11.749   3.930  23.980  1.00  0.00      LIG  
ATOM   6557 C26  LIG     1     -15.291   0.239  19.635  1.00  0.00      LIG  
ATOM   6558 C27  LIG     1     -14.475  -4.912  21.042  1.00  0.00      LIG  
ATOM   6559 C28  LIG     1     -14.875  -4.354  22.365  1.00  0.00      LIG  
ATOM   6560 C29  LIG     1     -14.600  -6.386  20.894  1.00  0.00      LIG  
ATOM   6561 O3   LIG     1     -13.246  -4.358  20.514  1.00  0.00      LIG  
ATOM   6562 H2   LIG     1     -14.232   6.776  23.819  1.00  0.00      LIG  
ATOM   6563 H3   LIG     1     -13.722   5.290  24.620  1.00  0.00      LIG  
ATOM   6564 H4   LIG     1     -13.714   6.014  21.734  1.00  0.00      LIG  
ATOM   6565 H5   LIG     1     -13.973   4.473  22.518  1.00  0.00      LIG  
ATOM   6566 H6   LIG     1      -9.216   3.812  23.977  1.00  0.00      LIG  
ATOM   6567 H7   LIG     1      -9.300   4.341  22.303  1.00  0.00      LIG  
ATOM   6568 H8   LIG     1     -10.491   1.908  23.627  1.00  0.00      LIG  
ATOM   6569 H9   LIG     1      -9.354   1.959  22.328  1.00  0.00      LIG  
ATOM   6570 H10  LIG     1     -13.636   2.351  18.466  1.00  0.00      LIG  
ATOM   6571 H11  LIG     1     -11.980   2.861  18.381  1.00  0.00      LIG  
ATOM   6572 H12  LIG     1     -13.920   3.281  20.692  1.00  0.00      LIG  
ATOM   6573 H13  LIG     1     -11.709  -1.792  19.959  1.00  0.00      LIG  
ATOM   6574 H14  LIG     1     -12.729  -1.299  21.334  1.00  0.00      LIG  
ATOM   6575 H15  LIG     1     -10.890  -0.222  22.177  1.00  0.00      LIG  
ATOM   6576 H16  LIG     1     -10.000  -0.535  20.713  1.00  0.00      LIG  
ATOM   6577 H17  LIG     1     -14.007   4.523  18.783  1.00  0.00      LIG  
ATOM   6578 H18  LIG     1      -9.638   7.439  24.942  1.00  0.00      LIG  
ATOM   6579 H19  LIG     1      -9.647   7.114  23.217  1.00  0.00      LIG  
ATOM   6580 H20  LIG     1      -8.788   6.031  24.322  1.00  0.00      LIG  
ATOM   6581 H21  LIG     1     -11.768   4.657  26.047  1.00  0.00      LIG  
ATOM   6582 H22  LIG     1     -10.805   6.051  26.542  1.00  0.00      LIG  
ATOM   6583 H23  LIG     1     -10.003   4.604  25.924  1.00  0.00      LIG  
ATOM   6584 H24  LIG     1     -12.985   2.539  23.307  1.00  0.00      LIG  
ATOM   6585 H25  LIG     1     -12.355   0.921  23.154  1.00  0.00      LIG  
ATOM   6586 H26  LIG     1     -13.500   1.544  21.974  1.00  0.00      LIG  
ATOM   6587 H27  LIG     1     -10.194   5.944  21.177  1.00  0.00      LIG  
ATOM   6588 H28  LIG     1     -11.378   7.051  21.879  1.00  0.00      LIG  
ATOM   6589 H29  LIG     1     -11.722   6.256  20.372  1.00  0.00      LIG  
ATOM   6590 H30  LIG     1     -14.045   0.093  17.937  1.00  0.00      LIG  
ATOM   6591 H31  LIG     1     -13.280  -2.309  18.422  1.00  0.00      LIG  
ATOM   6592 H32  LIG     1     -14.866  -1.988  17.769  1.00  0.00      LIG  
ATOM   6593 H33  LIG     1     -14.698  -2.184  20.769  1.00  0.00      LIG  
ATOM   6594 H34  LIG     1     -14.650  -4.576  18.863  1.00  0.00      LIG  
ATOM   6595 H35  LIG     1     -16.493  -3.073  18.763  1.00  0.00      LIG  
ATOM   6596 H36  LIG     1      -8.957   1.581  20.373  1.00  0.00      LIG  
ATOM   6597 H37  LIG     1      -9.905   2.668  19.357  1.00  0.00      LIG  
ATOM   6598 H38  LIG     1      -9.762   0.966  18.944  1.00  0.00      LIG  
ATOM   6599 H39  LIG     1     -15.293   1.328  19.550  1.00  0.00      LIG  
ATOM   6600 H40  LIG     1     -15.292  -0.006  20.698  1.00  0.00      LIG  
ATOM   6601 H41  LIG     1     -16.216  -0.128  19.194  1.00  0.00      LIG  
ATOM   6602 H42  LIG     1     -15.965  -4.302  22.437  1.00  0.00      LIG  
ATOM   6603 H43  LIG     1     -14.468  -3.354  22.534  1.00  0.00      LIG  
ATOM   6604 H44  LIG     1     -14.511  -5.001  23.167  1.00  0.00      LIG  
ATOM   6605 H45  LIG     1     -14.306  -6.712  19.893  1.00  0.00      LIG  
ATOM   6606 H46  LIG     1     -15.636  -6.692  21.061  1.00  0.00      LIG  
ATOM   6607 H47  LIG     1     -13.967  -6.896  21.625  1.00  0.00      LIG  
TER
REMARK  Energy: 273.716
REMARK  SimpleFitness: 273.716
REMARK  FullFitness: -1366.0641
REMARK  InterFull: -26.5671
REMARK  IntraFull: 305.138
REMARK  solvFull: -1928.03
REMARK  surfFull: 283.395
REMARK  extraFull: 0.0
REMARK  deltaGcompsolvpol: -1928.03
REMARK  deltaGcompsolvnonpol: 283.395
REMARK  deltaGprotsolvpol: -1938.72
REMARK  deltaGprotsolvnonpol: 281.59
REMARK  deltaGligsolvpol: -9.8545
REMARK  deltaGligsolvnonpol: 15.1298
REMARK  deltaGvdw: -26.5671
REMARK  deltaGelec: 0.0
REMARK  deltaG: -6.5064545
REMARK  Cluster: 6
REMARK  ClusterRank: 1
ATOM   6526 C    LIG     1     -13.441   6.023  23.860  1.00  0.00      LIG  
ATOM   6527 C1   LIG     1     -12.177   6.686  24.324  1.00  0.00      LIG  
ATOM   6528 C2   LIG     1     -10.953   5.805  24.390  1.00  0.00      LIG  
ATOM   6529 C3   LIG     1     -11.133   4.629  23.413  1.00  0.00      LIG  
ATOM   6530 C4   LIG     1     -11.890   4.926  22.106  1.00  0.00      LIG  
ATOM   6531 C5   LIG     1     -13.313   5.343  22.498  1.00  0.00      LIG  
ATOM   6532 C6   LIG     1      -9.870   3.863  23.103  1.00  0.00      LIG  
ATOM   6533 C7   LIG     1     -10.248   2.451  22.710  1.00  0.00      LIG  
ATOM   6534 C8   LIG     1     -11.445   2.343  21.747  1.00  0.00      LIG  
ATOM   6535 C9   LIG     1     -11.816   3.717  21.114  1.00  0.00      LIG  
ATOM   6536 C10  LIG     1     -11.113   1.321  20.614  1.00  0.00      LIG  
ATOM   6537 C11  LIG     1     -12.280   1.229  19.704  1.00  0.00      LIG  
ATOM   6538 C12  LIG     1     -12.742   2.498  19.077  1.00  0.00      LIG  
ATOM   6539 C13  LIG     1     -13.016   3.554  20.141  1.00  0.00      LIG  
ATOM   6540 C14  LIG     1     -12.831   0.012  19.655  1.00  0.00      LIG  
ATOM   6541 C15  LIG     1     -12.090  -0.937  20.524  1.00  0.00      LIG  
ATOM   6542 C16  LIG     1     -10.940  -0.123  21.090  1.00  0.00      LIG  
ATOM   6543 O    LIG     1     -13.316   4.750  19.429  1.00  0.00      LIG  
ATOM   6544 C17  LIG     1      -9.688   6.639  24.198  1.00  0.00      LIG  
ATOM   6545 C18  LIG     1     -10.879   5.246  25.804  1.00  0.00      LIG  
ATOM   6546 C19  LIG     1     -12.632   1.809  22.581  1.00  0.00      LIG  
ATOM   6547 C20  LIG     1     -11.261   6.106  21.347  1.00  0.00      LIG  
ATOM   6548 H    LIG     1     -10.976   3.983  20.470  1.00  0.00      LIG  
ATOM   6549 C21  LIG     1     -14.093  -0.368  18.925  1.00  0.00      LIG  
ATOM   6550 C22  LIG     1     -14.255  -1.875  18.670  1.00  0.00      LIG  
ATOM   6551 C23  LIG     1     -14.916  -2.657  19.810  1.00  0.00      LIG  
ATOM   6552 C24  LIG     1     -14.479  -4.083  19.809  1.00  0.00      LIG  
ATOM   6553 O1   LIG     1     -16.327  -2.659  19.626  1.00  0.00      LIG  
ATOM   6554 C25  LIG     1      -9.871   1.663  19.782  1.00  0.00      LIG  
ATOM   6555 O2   LIG     1     -12.211   7.770  24.888  1.00  0.00      LIG  
ATOM   6556 H1   LIG     1     -11.749   3.930  23.980  1.00  0.00      LIG  
ATOM   6557 C26  LIG     1     -15.291   0.239  19.635  1.00  0.00      LIG  
ATOM   6558 C27  LIG     1     -14.475  -4.912  21.042  1.00  0.00      LIG  
ATOM   6559 C28  LIG     1     -14.875  -4.354  22.365  1.00  0.00      LIG  
ATOM   6560 C29  LIG     1     -14.600  -6.386  20.894  1.00  0.00      LIG  
ATOM   6561 O3   LIG     1     -13.246  -4.358  20.514  1.00  0.00      LIG  
ATOM   6562 H2   LIG     1     -14.232   6.776  23.819  1.00  0.00      LIG  
ATOM   6563 H3   LIG     1     -13.722   5.290  24.620  1.00  0.00      LIG
[truncated: 1,380,796 more chars]
