# Supplementary material for: Exploring the mechanism of Alisma orientale for the treatment of pregnancy induced hypertension and potential hepato-nephrotoxicity by using network pharmacology, network toxicology, molecular docking and molecular dynamics simulation
Source: Front Pharmacol. 2022 Nov 15;13:1027112. doi: 10.3389/fphar.2022.1027112 (PMC9705790; doi:10.3389/fphar.2022.1027112)
Supplement: Supplementary file 2 [file DataSheet3.zip › AKT1/AKT830/eadock3.err]

sib.fastconf.EADock3: running @ selenium/127.0.1.1 development version. /home/swissdock/swissdock/tmp//cache/eadock3/eadock3.jar MD5: 6b55cadf59de6f950f604b9d6d6562d2
sib.fastconf.EADock3: 5000 binding modes will be generated
sib.fastconf.EADock3: the 5000 with the most favorable SimpleFitness will be evaluated with FACTS.
sib.fastconf.EADock3: 250 binding modes will be retained
sib.fastconf.EADock3: minimize with 100 steps of SD then 250 steps of ABNR
sib.fastconf.EADock3: side chains closer than 0.0 A to any atom of the ligand will be optimized.
sib.fastconf.EADock3: Clustering radius is 2.0
sib.fastconf.EADock3: Maximum cluster size is 8
sib.fastconf.EADock3: clusters will have the exact size.
sib.fastconf.EADock3: Output file is clusters.zip
sib.fastconf.EADock3: Ligand selection is SEGID LIG
sib.fastconf.EADock3: temporary files will be kept.
sib.fastconf.EADock3: Translations allowed.
sib.fastconf.EADock3: solvation model is FACTS
sib.fastconf.EADock3: Centering rotations on the whole ligand.
sib.fastconf.EADock3: System  : 6607 atoms
sib.fastconf.EADock3: Ligand  : 82 atoms
sib.fastconf.EADock3: Receptor: 6525 atoms
sib.fastconf.EADock3:   Fixed part   : 6525 atoms
sib.fastconf.EADock3:   Flexible part: 0 atoms
sib.fastconf.EADock3: Blind docking
sib.fastconf.biodatastructures.molecules.FlexibleMoleculeBuilder: No RotateBond directive found.
sib.fastconf.biodatastructures.molecules.FlexibleMoleculeBuilder: Multiple keyword found in RotateBond directive.
sib.fastconf.biodatastructures.molecules.FlexibleMoleculeBuilder: Identify bonds.
sib.fastconf.biodatastructures.molecules.FlexibleMolecule: Total of 86 bonds found.
sib.fastconf.biodatastructures.molecules.FlexibleMolecule: Restricting dihedral rotations based on the number of atom on each side.
sib.fastconf.biodatastructures.molecules.FlexibleMolecule: 14 rotatable dihedral angles found.
sib.fastconf.biodatastructures.molecules.FlexibleMolecule: no user specified bond list.
sib.fastconf.biodatastructures.molecules.FlexibleMolecule: Filtering out dihedrals defined with an hydrogen.
sib.fastconf.biodatastructures.molecules.FlexibleMolecule: accepting bond 6537_6540_6549_6550
sib.fastconf.biodatastructures.molecules.FlexibleMolecule: accepting bond 6540_6549_6550_6551
sib.fastconf.biodatastructures.molecules.FlexibleMolecule: accepting bond 6549_6550_6551_6552
sib.fastconf.biodatastructures.molecules.FlexibleMolecule: accepting bond 6550_6551_6552_6558
sib.fastconf.biodatastructures.molecules.FlexibleMolecule: found # 58 core atoms : [ 6526 6527 6528 6529 6530 6531 6532 6533 6534 6535 6536 6537 6538 6539 6540 6541 6542 6543 6544 6545 6546 6547 6548 6549 6554 6555 6556 6562 6563 6564 6565 6566 6567 6568 6569 6570 6571 6572 6573 6574 6575 6576 6577 6578 6579 6580 6581 6582 6583 6584 6585 6586 6587 6588 6589 6596 6597 6598 ]
sib.fastconf.biodatastructures.molecules.FlexibleMolecule: found rotatable bond # 0 between 6540 6549
sib.fastconf.biodatastructures.molecules.FlexibleMolecule: Group FIX (56): [ 6526 6527 6531 6562 6563 6528 6555 6530 6564 6565 6529 6544 6545 6535 6547 6532 6556 6578 6579 6580 6581 6582 6583 6534 6539 6548 6587 6588 6589 6533 6566 6567 6536 6546 6538 6543 6572 6568 6569 6537 6542 6554 6584 6585 6586 6570 6571 6577 6541 6575 6576 6596 6597 6598 6573 6574 ] 
sib.fastconf.biodatastructures.molecules.FlexibleMolecule: Group ROTATABLE (24): [ 6550 6557 6590 6551 6591 6592 6552 6553 6593 6558 6561 6594 6595 6599 6600 6601 6559 6560 6602 6603 6604 6605 6606 6607 ] 
sib.fastconf.biodatastructures.molecules.FlexibleMolecule: Group ROTATABLE (Validation) (2): [ 6550 6557 ] 
sib.fastconf.biodatastructures.molecules.FlexibleMolecule: Group ROTATABLE (Non Validation) (18): [ 6551 6591 6592 6552 6553 6593 6558 6561 6594 6595 6559 6560 6602 6603 6604 6605 6606 6607 ] 
sib.fastconf.biodatastructures.molecules.FlexibleMolecule: found rotatable bond # 1 between 6549 6550
sib.fastconf.biodatastructures.molecules.FlexibleMolecule: Group FIX (62): [ 6526 6527 6531 6562 6563 6528 6555 6530 6564 6565 6529 6544 6545 6535 6547 6532 6556 6578 6579 6580 6581 6582 6583 6534 6539 6548 6587 6588 6589 6533 6566 6567 6536 6546 6538 6543 6572 6568 6569 6537 6542 6554 6584 6585 6586 6570 6571 6577 6540 6541 6575 6576 6596 6597 6598 6573 6574 6557 6590 6599 6600 6601 ] 
sib.fastconf.biodatastructures.molecules.FlexibleMolecule: Group ROTATABLE (18): [ 6551 6591 6592 6552 6553 6593 6558 6561 6594 6595 6559 6560 6602 6603 6604 6605 6606 6607 ] 
sib.fastconf.biodatastructures.molecules.FlexibleMolecule: Group ROTATABLE (Validation) (1): [ 6551 ] 
sib.fastconf.biodatastructures.molecules.FlexibleMolecule: Group ROTATABLE (Non Validation) (15): [ 6552 6553 6593 6558 6561 6594 6595 6559 6560 6602 6603 6604 6605 6606 6607 ] 
sib.fastconf.biodatastructures.molecules.FlexibleMolecule: found rotatable bond # 2 between 6550 6551
sib.fastconf.biodatastructures.molecules.FlexibleMolecule: Group FIX (65): [ 6526 6527 6531 6562 6563 6528 6555 6530 6564 6565 6529 6544 6545 6535 6547 6532 6556 6578 6579 6580 6581 6582 6583 6534 6539 6548 6587 6588 6589 6533 6566 6567 6536 6546 6538 6543 6572 6568 6569 6537 6542 6554 6584 6585 6586 6570 6571 6577 6540 6541 6575 6576 6596 6597 6598 6549 6573 6574 6557 6590 6591 6592 6599 6600 6601 ] 
sib.fastconf.biodatastructures.molecules.FlexibleMolecule: Group ROTATABLE (15): [ 6552 6553 6593 6558 6561 6594 6595 6559 6560 6602 6603 6604 6605 6606 6607 ] 
sib.fastconf.biodatastructures.molecules.FlexibleMolecule: Group ROTATABLE (Validation) (2): [ 6552 6553 ] 
sib.fastconf.biodatastructures.molecules.FlexibleMolecule: Group ROTATABLE (Non Validation) (11): [ 6558 6561 6594 6559 6560 6602 6603 6604 6605 6606 6607 ] 
sib.fastconf.biodatastructures.molecules.FlexibleMolecule: found rotatable bond # 3 between 6551 6552
sib.fastconf.biodatastructures.molecules.FlexibleMolecule: Group FIX (69): [ 6526 6527 6531 6562 6563 6528 6555 6530 6564 6565 6529 6544 6545 6535 6547 6532 6556 6578 6579 6580 6581 6582 6583 6534 6539 6548 6587 6588 6589 6533 6566 6567 6536 6546 6538 6543 6572 6568 6569 6537 6542 6554 6584 6585 6586 6570 6571 6577 6540 6541 6575 6576 6596 6597 6598 6549 6573 6574 6550 6557 6590 6591 6592 6599 6600 6601 6553 6593 6595 ] 
sib.fastconf.biodatastructures.molecules.FlexibleMolecule: Group ROTATABLE (11): [ 6558 6561 6594 6559 6560 6602 6603 6604 6605 6606 6607 ] 
sib.fastconf.biodatastructures.molecules.FlexibleMolecule: Group ROTATABLE (Validation) (4): [ 6558 6561 6559 6560 ] 
sib.fastconf.biodatastructures.molecules.FlexibleMolecule: Group ROTATABLE (Non Validation) (0): [ ] 
sib.fastconf.biodatastructures.molecules.FlexibleMolecule: Bond 6540 6549 has no putative parent, best bet is root node
sib.fastconf.biodatastructures.molecules.FlexibleMoleculeRotatable bond tree initialized 5 elements
sib.fastconf.biodatastructures.molecules.FlexibleMolecule: Detecting chiral carbons
sib.fastconf.biodatastructures.molecules.FlexibleMolecule: Atom 6534 C8   [ 0.68 -1.083 0.674 ] is chiral
sib.fastconf.biodatastructures.molecules.FlexibleMolecule: Atom 6536 C10  [ -0.784 -1.058 0.136 ] is chiral
sib.fastconf.biodatastructures.molecules.FlexibleMolecule: Atom 6539 C13  [ 0.972 1.325 -0.098 ] is chiral
sib.fastconf.biodatastructures.molecules.FlexibleMolecule: Atom 6549 C21  [ -3.169 1.739 1.173 ] is chiral
sib.fastconf.biodatastructures.molecules.FlexibleMolecule: Atom 6551 C23  [ -4.971 1.285 -0.576 ] is chiral
sib.fastconf.biodatastructures.molecules.FlexibleMolecule: Atom 6552 C24  [ -4.618 2.427 -1.477 ] is chiral
sib.fastconf.FastconfBuilder: Initialize non bonded list.
sib.fastconf.biodatastructures.scoring.moleculargrids.grids.InsideMolecularGrid: Calculating inside grid [393][406][479]
sib.fastconf.biodatastructures.scoring.moleculargrids.grids.InsideMolecularGrid: Inside grid calculated in 880 ms
sib.fastconf.biodatastructures.scoring.moleculargrids.grids.InsideMolecularGrid: Smoothing inside grid.
sib.fastconf.biodatastructures.scoring.moleculargrids.grids.InsideMolecularGrid: Inside grid smoothed in 870 ms
sib.fastconf.biodatastructures.scoring.EvaluatorBuilder: generation of the electrostatic grid took 10 ms.
sib.fastconf.FastconfBuilder: Initial energy: 1662.5228
sib.fastconf.EADock3: EADock3 starting
sib.fastconf.EADock3: Box volume 417439.78 ?
sib.fastconf.EADock3: Xmin: -61.672 Xmax: 6.819 Xsize: 68.491
sib.fastconf.EADock3: Ymin: -35.212 Ymax: 35.938 Ysize: 71.150
sib.fastconf.EADock3: Zmin: -27.667 Zmax: 57.993 Zsize: 85.661
sib.fastconf.EADock3: Calculating pocket bias.
sib.fastconf.EADock3: 1 cavities identified.
sib.fastconf.EADock3: 25 magic points identified.
sib.fastconf.EADock3: 25 pocket points were identified in 1820 ms
sib.fastconf.EADock3: Calculating surface bias.
sib.fastconf.EADock3: 10248 surface points were identified in 4950 ms
sib.fastconf.EADock3: 0.0 % done
sib.fastconf.EADock3: 0.1 % done
sib.fastconf.EADock3: 0.2 % done
sib.fastconf.EADock3: 0.3 % done
sib.fastconf.EADock3: 0.4 % done
sib.fastconf.EADock3: 0.5 % done
sib.fastconf.EADock3: 0.6 % done
sib.fastconf.EADock3: 0.7 % done
sib.fastconf.EADock3: 0.8 % done
sib.fastconf.EADock3: only 34/500001 BM accepted, exiting DSS.
sib.fastconf.EADock3: The generation of 34 conformations took 1269290 s
sib.fastconf.EADock3: The DSS engine failed 495001 times to find a suitable BMs within the allowed time limit of 500 ms
sib.fastconf.EADock3: Minimizing binding mode 0, energy is 299.29575, rmsd is 25.965286
sib.fastconf.EADock3: Minimizing binding mode 1, energy is 526.24097, rmsd is 25.445486
sib.fastconf.EADock3: Minimizing binding mode 2, energy is 627.90985, rmsd is 26.579596
sib.fastconf.EADock3: Minimizing binding mode 3, energy is 702.972, rmsd is 28.419876
sib.fastconf.EADock3: Minimizing binding mode 4, energy is 758.44885, rmsd is 24.561874
sib.fastconf.EADock3: Minimizing binding mode 5, energy is 853.01587, rmsd is 24.090746
sib.fastconf.EADock3: Minimizing binding mode 6, energy is 939.25305, rmsd is 26.71695
sib.fastconf.EADock3: Minimizing binding mode 7, energy is 977.19446, rmsd is 24.825247
sib.fastconf.EADock3: Minimizing binding mode 8, energy is 985.8015, rmsd is 25.048752
sib.fastconf.EADock3: Minimizing binding mode 9, energy is 1035.8927, rmsd is 25.8342
sib.fastconf.EADock3: Minimizing binding mode 10, energy is 1090.7891, rmsd is 23.856056
sib.fastconf.EADock3: Minimizing binding mode 11, energy is 1116.3912, rmsd is 25.547184
sib.fastconf.EADock3: Minimizing binding mode 12, energy is 1137.3611, rmsd is 24.73073
sib.fastconf.EADock3: Minimizing binding mode 13, energy is 1177.6993, rmsd is 27.345465
sib.fastconf.EADock3: Minimizing binding mode 14, energy is 1389.0304, rmsd is 24.89445
sib.fastconf.EADock3: Minimizing binding mode 15, energy is 1439.4482, rmsd is 27.746798
sib.fastconf.EADock3: Minimizing binding mode 16, energy is 1463.3411, rmsd is 2.1948717
sib.fastconf.EADock3: Minimizing binding mode 17, energy is 1526.0695, rmsd is 25.108337
sib.fastconf.EADock3: Minimizing binding mode 18, energy is 1552.4651, rmsd is 8.549474
sib.fastconf.EADock3: Minimizing binding mode 19, energy is 1587.7067, rmsd is 1.5205017
sib.fastconf.EADock3: Minimizing binding mode 20, energy is 1682.9634, rmsd is 24.186779
sib.fastconf.EADock3: Minimizing binding mode 21, energy is 1686.302, rmsd is 25.050468
sib.fastconf.EADock3: Minimizing binding mode 22, energy is 1734.8607, rmsd is 3.9355667
sib.fastconf.EADock3: Minimizing binding mode 23, energy is 1773.1278, rmsd is 23.542849
sib.fastconf.EADock3: Minimizing binding mode 24, energy is 1862.3689, rmsd is 24.300993
sib.fastconf.EADock3: Minimizing binding mode 25, energy is 1885.7439, rmsd is 25.809277
sib.fastconf.EADock3: Minimizing binding mode 26, energy is 1940.9384, rmsd is 26.403229
sib.fastconf.EADock3: Minimizing binding mode 27, energy is 2229.299, rmsd is 25.737608
sib.fastconf.EADock3: Minimizing binding mode 28, energy is 2314.625, rmsd is 27.1814
sib.fastconf.EADock3: Minimizing binding mode 29, energy is 2462.302, rmsd is 24.02709
sib.fastconf.EADock3: Minimizing binding mode 30, energy is 4232.959, rmsd is 26.321493
sib.fastconf.EADock3: Minimizing binding mode 31, energy is 4279.082, rmsd is 25.71416
sib.fastconf.EADock3: Minimizing binding mode 32, energy is 4346.8926, rmsd is 26.13415
sib.fastconf.EADock3: Minimizing binding mode 33, energy is 5547.5776, rmsd is 23.617012
sib.fastconf.EADock3: Filter out binding modes with an energy above 3.4028235E38 (3.4028235E38 above the most favorable binding mode, which has an energy of 267.478)
sib.wrappers.md.charmm.ExtendedCharmmWrapper: CHARMM timers: CPU time: 16.71 seconds
sib.wrappers.md.charmm.ExtendedCharmmWrapper: CHARMM timers: Elapsed time: 1310.57 seconds.
sib.fastconf.EADock3: Starting clustering
sib.fastconf.EADock3: Clustering iteration 0 took 0 ms and merged 0 clusters.
sib.fastconf.EADock3: Clustering took 0 ms.
sib.fastconf.EADock3: 34 elements were gathered in 34 clusters.
sib.fastconf.EADock3: Evaluating cluster 0/34
sib.fastconf.EADock3: Evaluating binding mode 0/1 with FACTS
sib.fastconf.EADock3: Evaluating cluster 1/34
sib.fastconf.EADock3: Evaluating binding mode 0/1 with FACTS
sib.fastconf.EADock3: Evaluating cluster 2/34
sib.fastconf.EADock3: Evaluating binding mode 0/1 with FACTS
sib.fastconf.EADock3: Evaluating cluster 3/34
sib.fastconf.EADock3: Evaluating binding mode 0/1 with FACTS
sib.fastconf.EADock3: Evaluating cluster 4/34
sib.fastconf.EADock3: Evaluating binding mode 0/1 with FACTS
sib.fastconf.EADock3: Evaluating cluster 5/34
sib.fastconf.EADock3: Evaluating binding mode 0/1 with FACTS
sib.fastconf.EADock3: Evaluating cluster 6/34
sib.fastconf.EADock3: Evaluating binding mode 0/1 with FACTS
sib.fastconf.EADock3: Evaluating cluster 7/34
sib.fastconf.EADock3: Evaluating binding mode 0/1 with FACTS
sib.fastconf.EADock3: Evaluating cluster 8/34
sib.fastconf.EADock3: Evaluating binding mode 0/1 with FACTS
sib.fastconf.EADock3: Evaluating cluster 9/34
sib.fastconf.EADock3: Evaluating binding mode 0/1 with FACTS
sib.fastconf.EADock3: Evaluating cluster 10/34
sib.fastconf.EADock3: Evaluating binding mode 0/1 with FACTS
sib.fastconf.EADock3: Evaluating cluster 11/34
sib.fastconf.EADock3: Evaluating binding mode 0/1 with FACTS
sib.fastconf.EADock3: Evaluating cluster 12/34
sib.fastconf.EADock3: Evaluating binding mode 0/1 with FACTS
sib.fastconf.EADock3: Evaluating cluster 13/34
sib.fastconf.EADock3: Evaluating binding mode 0/1 with FACTS
sib.fastconf.EADock3: Evaluating cluster 14/34
sib.fastconf.EADock3: Evaluating binding mode 0/1 with FACTS
sib.fastconf.EADock3: Evaluating cluster 15/34
sib.fastconf.EADock3: Evaluating binding mode 0/1 with FACTS
sib.fastconf.EADock3: Evaluating cluster 16/34
sib.fastconf.EADock3: Evaluating binding mode 0/1 with FACTS
sib.fastconf.EADock3: Evaluating cluster 17/34
sib.fastconf.EADock3: Evaluating binding mode 0/1 with FACTS
sib.fastconf.EADock3: Evaluating cluster 18/34
sib.fastconf.EADock3: Evaluating binding mode 0/1 with FACTS
sib.fastconf.EADock3: Evaluating cluster 19/34
sib.fastconf.EADock3: Evaluating binding mode 0/1 with FACTS
sib.fastconf.EADock3: Evaluating cluster 20/34
sib.fastconf.EADock3: Evaluating binding mode 0/1 with FACTS
sib.fastconf.EADock3: Evaluating cluster 21/34
sib.fastconf.EADock3: Evaluating binding mode 0/1 with FACTS
sib.fastconf.EADock3: Evaluating cluster 22/34
sib.fastconf.EADock3: Evaluating binding mode 0/1 with FACTS
sib.fastconf.EADock3: Evaluating cluster 23/34
sib.fastconf.EADock3: Evaluating binding mode 0/1 with FACTS
sib.fastconf.EADock3: Evaluating cluster 24/34
sib.fastconf.EADock3: Evaluating binding mode 0/1 with FACTS
sib.fastconf.EADock3: Evaluating cluster 25/34
sib.fastconf.EADock3: Evaluating binding mode 0/1 with FACTS
sib.fastconf.EADock3: Evaluating cluster 26/34
sib.fastconf.EADock3: Evaluating binding mode 0/1 with FACTS
sib.fastconf.EADock3: Evaluating cluster 27/34
sib.fastconf.EADock3: Evaluating binding mode 0/1 with FACTS
sib.fastconf.EADock3: Evaluating cluster 28/34
sib.fastconf.EADock3: Evaluating binding mode 0/1 with FACTS
sib.fastconf.EADock3: Evaluating cluster 29/34
sib.fastconf.EADock3: Evaluating binding mode 0/1 with FACTS
sib.fastconf.EADock3: Evaluating cluster 30/34
sib.fastconf.EADock3: Evaluating binding mode 0/1 with FACTS
sib.fastconf.EADock3: Evaluating cluster 31/34
sib.fastconf.EADock3: Evaluating binding mode 0/1 with FACTS
sib.fastconf.EADock3: Evaluating cluster 32/34
sib.fastconf.EADock3: Evaluating binding mode 0/1 with FACTS
sib.fastconf.EADock3: Evaluating cluster 33/34
sib.fastconf.EADock3: Evaluating binding mode 0/1 with FACTS
sib.wrappers.md.charmm.ExtendedCharmmWrapper: CHARMM timers: CPU time: 12.61 seconds
sib.wrappers.md.charmm.ExtendedCharmmWrapper: CHARMM timers: Elapsed time: 12.7279 seconds.
sib.fastconf.EADock3: Starting cluster expansion.
sib.fastconf.EADock3: System  : 6607 atoms
sib.fastconf.EADock3: Ligand  : 82 atoms
sib.fastconf.EADock3: Receptor: 6525 atoms
sib.fastconf.EADock3:   Fixed part   : 6525 atoms
sib.fastconf.EADock3:   Flexible part: 0 atoms
sib.fastconf.EADock3: Expanding cluster 0/32
sib.fastconf.EADock3: Expanding cluster 1/32
sib.fastconf.EADock3: Expanding cluster 2/32
sib.fastconf.EADock3: Expanding cluster 3/32
sib.fastconf.EADock3: Expanding cluster 4/32
sib.fastconf.EADock3: Expanding cluster 5/32
sib.fastconf.EADock3: Expanding cluster 6/32
sib.fastconf.EADock3: Expanding cluster 7/32
sib.fastconf.EADock3: Expanding cluster 8/32
sib.fastconf.EADock3: Expanding cluster 9/32
sib.fastconf.EADock3: Expanding cluster 10/32
sib.fastconf.EADock3: Expanding cluster 11/32
sib.fastconf.EADock3: Expanding cluster 12/32
sib.fastconf.EADock3: Expanding cluster 13/32
sib.fastconf.EADock3: Expanding cluster 14/32
sib.fastconf.EADock3: Expanding cluster 15/32
sib.fastconf.EADock3: Expanding cluster 16/32
sib.fastconf.EADock3: Expanding cluster 17/32
sib.fastconf.EADock3: Expanding cluster 18/32
sib.fastconf.EADock3: Expanding cluster 19/32
sib.fastconf.EADock3: Expanding cluster 20/32
sib.fastconf.EADock3: Expanding cluster 21/32
sib.fastconf.EADock3: Expanding cluster 22/32
sib.fastconf.EADock3: Expanding cluster 23/32
sib.fastconf.EADock3: Expanding cluster 24/32
sib.fastconf.EADock3: Expanding cluster 25/32
sib.fastconf.EADock3: Expanding cluster 26/32
sib.fastconf.EADock3: Expanding cluster 27/32
sib.fastconf.EADock3: Expanding cluster 28/32
sib.fastconf.EADock3: Expanding cluster 29/32
sib.fastconf.EADock3: Expanding cluster 30/32
sib.fastconf.EADock3: Expanding cluster 31/32
sib.wrappers.md.charmm.ExtendedCharmmWrapper: CHARMM timers: CPU time: 142.46 seconds
sib.wrappers.md.charmm.ExtendedCharmmWrapper: CHARMM timers: Elapsed time: 143.034 seconds.
sib.fastconf.EADock3: Starting clustering
sib.fastconf.EADock3: Clustering iteration 0 took 10 ms and merged 226 clusters.
sib.fastconf.EADock3: Clustering iteration 1 took 0 ms and merged 0 clusters.
sib.fastconf.EADock3: Clustering took 10 ms.
sib.fastconf.EADock3: 256 elements were gathered in 30 clusters.
sib.fastconf.EADock3: clusters expanded, 256 binding modes generated
sib.fastconf.EADock3: Evaluating cluster 0/30
sib.fastconf.EADock3: Evaluating binding mode 0/16 with FACTS
sib.fastconf.EADock3: Evaluating binding mode 1/16 with FACTS
sib.fastconf.EADock3: Evaluating binding mode 2/16 with FACTS
sib.fastconf.EADock3: Evaluating binding mode 3/16 with FACTS
sib.fastconf.EADock3: Evaluating binding mode 4/16 with FACTS
sib.fastconf.EADock3: Evaluating binding mode 5/16 with FACTS
sib.fastconf.EADock3: Evaluating binding mode 6/16 with FACTS
sib.fastconf.EADock3: Evaluating binding mode 7/16 with FACTS
sib.fastconf.EADock3: Evaluating binding mode 8/16 with FACTS
sib.fastconf.EADock3: Evaluating binding mode 9/16 with FACTS
sib.fastconf.EADock3: Evaluating binding mode 10/16 with FACTS
sib.fastconf.EADock3: Evaluating binding mode 11/16 with FACTS
sib.fastconf.EADock3: Evaluating binding mode 12/16 with FACTS
sib.fastconf.EADock3: Evaluating binding mode 13/16 with FACTS
sib.fastconf.EADock3: Evaluating binding mode 14/16 with FACTS
sib.fastconf.EADock3: Evaluating binding mode 15/16 with FACTS
sib.fastconf.EADock3: Evaluating cluster 1/30
sib.fastconf.EADock3: Evaluating binding mode 0/8 with FACTS
sib.fastconf.EADock3: Evaluating binding mode 1/8 with FACTS
sib.fastconf.EADock3: Evaluating binding mode 2/8 with FACTS
sib.fastconf.EADock3: Evaluating binding mode 3/8 with FACTS
sib.fastconf.EADock3: Evaluating binding mode 4/8 with FACTS
sib.fastconf.EADock3: Evaluating binding mode 5/8 with FACTS
sib.fastconf.EADock3: Evaluating binding mode 6/8 with FACTS
sib.fastconf.EADock3: Evaluating binding mode 7/8 with FACTS
sib.fastconf.EADock3: Evaluating cluster 2/30
sib.fastconf.EADock3: Evaluating binding mode 0/8 with FACTS
sib.fastconf.EADock3: Evaluating binding mode 1/8 with FACTS
sib.fastconf.EADock3: Evaluating binding mode 2/8 with FACTS
sib.fastconf.EADock3: Evaluating binding mode 3/8 with FACTS
sib.fastconf.EADock3: Evaluating binding mode 4/8 with FACTS
sib.fastconf.EADock3: Evaluating binding mode 5/8 with FACTS
sib.fastconf.EADock3: Evaluating binding mode 6/8 with FACTS
sib.fastconf.EADock3: Evaluating binding mode 7/8 with FACTS
sib.fastconf.EADock3: Evaluating cluster 3/30
sib.fastconf.EADock3: Evaluating binding mode 0/8 with FACTS
sib.fastconf.EADock3: Evaluating binding mode 1/8 with FACTS
sib.fastconf.EADock3: Evaluating binding mode 2/8 with FACTS
sib.fastconf.EADock3: Evaluating binding mode 3/8 with FACTS
sib.fastconf.EADock3: Evaluating binding mode 4/8 with FACTS
sib.fastconf.EADock3: Evaluating binding mode 5/8 with FACTS
sib.fastconf.EADock3: Evaluating binding mode 6/8 with FACTS
sib.fastconf.EADock3: Evaluating binding mode 7/8 with FACTS
sib.fastconf.EADock3: Evaluating cluster 4/30
sib.fastconf.EADock3: Evaluating binding mode 0/8 with FACTS
sib.fastconf.EADock3: Evaluating binding mode 1/8 with FACTS
sib.fastconf.EADock3: Evaluating binding mode 2/8 with FACTS
sib.fastconf.EADock3: Evaluating binding mode 3/8 with FACTS
sib.fastconf.EADock3: Evaluating binding mode 4/8 with FACTS
sib.fastconf.EADock3: Evaluating binding mode 5/8 with FACTS
sib.fastconf.EADock3: Evaluating binding mode 6/8 with FACTS
sib.fastconf.EADock3: Evaluating binding mode 7/8 with FACTS
sib.fastconf.EADock3: Evaluating cluster 5/30
sib.fastconf.EADock3: Evaluating binding mode 0/8 with FACTS
sib.fastconf.EADock3: Evaluating binding mode 1/8 with FACTS
sib.fastconf.EADock3: Evaluating binding mode 2/8 with FACTS
sib.fastconf.EADock3: Evaluating binding mode 3/8 with FACTS
sib.fastconf.EADock3: Evaluating binding mode 4/8 with FACTS
sib.fastconf.EADock3: Evaluating binding mode 5/8 with FACTS
sib.fastconf.EADock3: Evaluating binding mode 6/8 with FACTS
sib.fastconf.EADock3: Evaluating binding mode 7/8 with FACTS
sib.fastconf.EADock3: Evaluating cluster 6/30
sib.fastconf.EADock3: Evaluating binding mode 0/8 with FACTS
sib.fastconf.EADock3: Evaluating binding mode 1/8 with FACTS
sib.fastconf.EADock3: Evaluating binding mode 2/8 with FACTS
sib.fastconf.EADock3: Evaluating binding mode 3/8 with FACTS
sib.fastconf.EADock3: Evaluating binding mode 4/8 with FACTS
sib.fastconf.EADock3: Evaluating binding mode 5/8 with FACTS
sib.fastconf.EADock3: Evaluating binding mode 6/8 with FACTS
sib.fastconf.EADock3: Evaluating binding mode 7/8 with FACTS
sib.fastconf.EADock3: Evaluating cluster 7/30
sib.fastconf.EADock3: Evaluating binding mode 0/8 with FACTS
sib.fastconf.EADock3: Evaluating binding mode 1/8 with FACTS
sib.fastconf.EADock3: Evaluating binding mode 2/8 with FACTS
sib.fastconf.EADock3: Evaluating binding mode 3/8 with FACTS
sib.fastconf.EADock3: Evaluating binding mode 4/8 with FACTS
sib.fastconf.EADock3: Evaluating binding mode 5/8 with FACTS
sib.fastconf.EADock3: Evaluating binding mode 6/8 with FACTS
sib.fastconf.EADock3: Evaluating binding mode 7/8 with FACTS
sib.fastconf.EADock3: Evaluating cluster 8/30
sib.fastconf.EADock3: Evaluating binding mode 0/8 with FACTS
sib.fastconf.EADock3: Evaluating binding mode 1/8 with FACTS
sib.fastconf.EADock3: Evaluating binding mode 2/8 with FACTS
sib.fastconf.EADock3: Evaluating binding mode 3/8 with FACTS
sib.fastconf.EADock3: Evaluating binding mode 4/8 with FACTS
sib.fastconf.EADock3: Evaluating binding mode 5/8 with FACTS
sib.fastconf.EADock3: Evaluating binding mode 6/8 with FACTS
sib.fastconf.EADock3: Evaluating binding mode 7/8 with FACTS
sib.fastconf.EADock3: Evaluating cluster 9/30
sib.fastconf.EADock3: Evaluating binding mode 0/8 with FACTS
sib.fastconf.EADock3: Evaluating binding mode 1/8 with FACTS
sib.fastconf.EADock3: Evaluating binding mode 2/8 with FACTS
sib.fastconf.EADock3: Evaluating binding mode 3/8 with FACTS
sib.fastconf.EADock3: Evaluating binding mode 4/8 with FACTS
sib.fastconf.EADock3: Evaluating binding mode 5/8 with FACTS
sib.fastconf.EADock3: Evaluating binding mode 6/8 with FACTS
sib.fastconf.EADock3: Evaluating binding mode 7/8 with FACTS
sib.fastconf.EADock3: Evaluating cluster 10/30
sib.fastconf.EADock3: Evaluating binding mode 0/8 with FACTS
sib.fastconf.EADock3: Evaluating binding mode 1/8 with FACTS
sib.fastconf.EADock3: Evaluating binding mode 2/8 with FACTS
sib.fastconf.EADock3: Evaluating binding mode 3/8 with FACTS
sib.fastconf.EADock3: Evaluating binding mode 4/8 with FACTS
sib.fastconf.EADock3: Evaluating binding mode 5/8 with FACTS
sib.fastconf.EADock3: Evaluating binding mode 6/8 with FACTS
sib.fastconf.EADock3: Evaluating binding mode 7/8 with FACTS
sib.fastconf.EADock3: Evaluating cluster 11/30
sib.fastconf.EADock3: Evaluating binding mode 0/8 with FACTS
sib.fastconf.EADock3: Evaluating binding mode 1/8 with FACTS
sib.fastconf.EADock3: Evaluating binding mode 2/8 with FACTS
sib.fastconf.EADock3: Evaluating binding mode 3/8 with FACTS
sib.fastconf.EADock3: Evaluating binding mode 4/8 with FACTS
sib.fastconf.EADock3: Evaluating binding mode 5/8 with FACTS
sib.fastconf.EADock3: Evaluating binding mode 6/8 with FACTS
sib.fastconf.EADock3: Evaluating binding mode 7/8 with FACTS
sib.fastconf.EADock3: Evaluating cluster 12/30
sib.fastconf.EADock3: Evaluating binding mode 0/8 with FACTS
sib.fastconf.EADock3: Evaluating binding mode 1/8 with FACTS
sib.fastconf.EADock3: Evaluating binding mode 2/8 with FACTS
sib.fastconf.EADock3: Evaluating binding mode 3/8 with FACTS
sib.fastconf.EADock3: Evaluating binding mode 4/8 with FACTS
sib.fastconf.EADock3: Evaluating binding mode 5/8 with FACTS
sib.fastconf.EADock3: Evaluating binding mode 6/8 with FACTS
sib.fastconf.EADock3: Evaluating binding mode 7/8 with FACTS
sib.fastconf.EADock3: Evaluating cluster 13/30
sib.fastconf.EADock3: Evaluating binding mode 0/8 with FACTS
sib.fastconf.EADock3: Evaluating binding mode 1/8 with FACTS
sib.fastconf.EADock3: Evaluating binding mode 2/8 with FACTS
sib.fastconf.EADock3: Evaluating binding mode 3/8 with FACTS
sib.fastconf.EADock3: Evaluating binding mode 4/8 with FACTS
sib.fastconf.EADock3: Evaluating binding mode 5/8 with FACTS
sib.fastconf.EADock3: Evaluating binding mode 6/8 with FACTS
sib.fastconf.EADock3: Evaluating binding mode 7/8 with FACTS
sib.fastconf.EADock3: Evaluating cluster 14/30
sib.fastconf.EADock3: Evaluating binding mode 0/8 with FACTS
sib.fastconf.EADock3: Evaluating binding mode 1/8 with FACTS
sib.fastconf.EADock3: Evaluating binding mode 2/8 with FACTS
sib.fastconf.EADock3: Evaluating binding mode 3/8 with FACTS
sib.fastconf.EADock3: Evaluating binding mode 4/8 with FACTS
sib.fastconf.EADock3: Evaluating binding mode 5/8 with FACTS
sib.fastconf.EADock3: Evaluating binding mode 6/8 with FACTS
sib.fastconf.EADock3: Evaluating binding mode 7/8 with FACTS
sib.fastconf.EADock3: Evaluating cluster 15/30
sib.fastconf.EADock3: Evaluating binding mode 0/8 with FACTS
sib.fastconf.EADock3: Evaluating binding mode 1/8 with FACTS
sib.fastconf.EADock3: Evaluating binding mode 2/8 with FACTS
sib.fastconf.EADock3: Evaluating binding mode 3/8 with FACTS
sib.fastconf.EADock3: Evaluating binding mode 4/8 with FACTS
sib.fastconf.EADock3: Evaluating binding mode 5/8 with FACTS
sib.fastconf.EADock3: Evaluating binding mode 6/8 with FACTS
sib.fastconf.EADock3: Evaluating binding mode 7/8 with FACTS
sib.fastconf.EADock3: Evaluating cluster 16/30
sib.fastconf.EADock3: Evaluating binding mode 0/8 with FACTS
sib.fastconf.EADock3: Evaluating binding mode 1/8 with FACTS
sib.fastconf.EADock3: Evaluating binding mode 2/8 with FACTS
sib.fastconf.EADock3: Evaluating binding mode 3/8 with FACTS
sib.fastconf.EADock3: Evaluating binding mode 4/8 with FACTS
sib.fastconf.EADock3: Evaluating binding mode 5/8 with FACTS
sib.fastconf.EADock3: Evaluating binding mode 6/8 with FACTS
sib.fastconf.EADock3: Evaluating binding mode 7/8 with FACTS
sib.fastconf.EADock3: Evaluating cluster 17/30
sib.fastconf.EADock3: Evaluating binding mode 0/8 with FACTS
sib.fastconf.EADock3: Evaluating binding mode 1/8 with FACTS
sib.fastconf.EADock3: Evaluating binding mode 2/8 with FACTS
sib.fastconf.EADock3: Evaluating binding mode 3/8 with FACTS
sib.fastconf.EADock3: Evaluating binding mode 4/8 with FACTS
sib.fastconf.EADock3: Evaluating binding mode 5/8 with FACTS
sib.fastconf.EADock3: Evaluating binding mode 6/8 with FACTS
sib.fastconf.EADock3: Evaluating binding mode 7/8 with FACTS
sib.fastconf.EADock3: Evaluating cluster 18/30
sib.fastconf.EADock3: Evaluating binding mode 0/8 with FACTS
sib.fastconf.EADock3: Evaluating binding mode 1/8 with FACTS
sib.fastconf.EADock3: Evaluating binding mode 2/8 with FACTS
sib.fastconf.EADock3: Evaluating binding mode 3/8 with FACTS
sib.fastconf.EADock3: Evaluating binding mode 4/8 with FACTS
sib.fastconf.EADock3: Evaluating binding mode 5/8 with FACTS
sib.fastconf.EADock3: Evaluating binding mode 6/8 with FACTS
sib.fastconf.EADock3: Evaluating binding mode 7/8 with FACTS
sib.fastconf.EADock3: Evaluating cluster 19/30
sib.fastconf.EADock3: Evaluating binding mode 0/8 with FACTS
sib.fastconf.EADock3: Evaluating binding mode 1/8 with FACTS
sib.fastconf.EADock3: Evaluating binding mode 2/8 with FACTS
sib.fastconf.EADock3: Evaluating binding mode 3/8 with FACTS
sib.fastconf.EADock3: Evaluating binding mode 4/8 with FACTS
sib.fastconf.EADock3: Evaluating binding mode 5/8 with FACTS
sib.fastconf.EADock3: Evaluating binding mode 6/8 with FACTS
sib.fastconf.EADock3: Evaluating binding mode 7/8 with FACTS
sib.fastconf.EADock3: Evaluating cluster 20/30
sib.fastconf.EADock3: Evaluating binding mode 0/8 with FACTS
sib.fastconf.EADock3: Evaluating binding mode 1/8 with FACTS
sib.fastconf.EADock3: Evaluating binding mode 2/8 with FACTS
sib.fastconf.EADock3: Evaluating binding mode 3/8 with FACTS
sib.fastconf.EADock3: Evaluating binding mode 4/8 with FACTS
sib.fastconf.EADock3: Evaluating binding mode 5/8 with FACTS
sib.fastconf.EADock3: Evaluating binding mode 6/8 with FACTS
sib.fastconf.EADock3: Evaluating binding mode 7/8 with FACTS
sib.fastconf.EADock3: Evaluating cluster 21/30
sib.fastconf.EADock3: Evaluating binding mode 0/8 with FACTS
sib.fastconf.EADock3: Evaluating binding mode 1/8 with FACTS
sib.fastconf.EADock3: Evaluating binding mode 2/8 with FACTS
sib.fastconf.EADock3: Evaluating binding mode 3/8 with FACTS
sib.fastconf.EADock3: Evaluating binding mode 4/8 with FACTS
sib.fastconf.EADock3: Evaluating binding mode 5/8 with FACTS
sib.fastconf.EADock3: Evaluating binding mode 6/8 with FACTS
sib.fastconf.EADock3: Evaluating binding mode 7/8 with FACTS
sib.fastconf.EADock3: Evaluating cluster 22/30
sib.fastconf.EADock3: Evaluating binding mode 0/8 with FACTS
sib.fastconf.EADock3: Evaluating binding mode 1/8 with FACTS
sib.fastconf.EADock3: Evaluating binding mode 2/8 with FACTS
sib.fastconf.EADock3: Evaluating binding mode 3/8 with FACTS
sib.fastconf.EADock3: Evaluating binding mode 4/8 with FACTS
sib.fastconf.EADock3: Evaluating binding mode 5/8 with FACTS
sib.fastconf.EADock3: Evaluating binding mode 6/8 with FACTS
sib.fastconf.EADock3: Evaluating binding mode 7/8 with FACTS
sib.fastconf.EADock3: Evaluating cluster 23/30
sib.fastconf.EADock3: Evaluating binding mode 0/8 with FACTS
sib.fastconf.EADock3: Evaluating binding mode 1/8 with FACTS
sib.fastconf.EADock3: Evaluating binding mode 2/8 with FACTS
sib.fastconf.EADock3: Evaluating binding mode 3/8 with FACTS
sib.fastconf.EADock3: Evaluating binding mode 4/8 with FACTS
sib.fastconf.EADock3: Evaluating binding mode 5/8 with FACTS
sib.fastconf.EADock3: Evaluating binding mode 6/8 with FACTS
sib.fastconf.EADock3: Evaluating binding mode 7/8 with FACTS
sib.fastconf.EADock3: Evaluating cluster 24/30
sib.fastconf.EADock3: Evaluating binding mode 0/8 with FACTS
sib.fastconf.EADock3: Evaluating binding mode 1/8 with FACTS
sib.fastconf.EADock3: Evaluating binding mode 2/8 with FACTS
sib.fastconf.EADock3: Evaluating binding mode 3/8 with FACTS
sib.fastconf.EADock3: Evaluating binding mode 4/8 with FACTS
sib.fastconf.EADock3: Evaluating binding mode 5/8 with FACTS
sib.fastconf.EADock3: Evaluating binding mode 6/8 with FACTS
sib.fastconf.EADock3: Evaluating binding mode 7/8 with FACTS
sib.fastconf.EADock3: Evaluating cluster 25/30
sib.fastconf.EADock3: Evaluating binding mode 0/8 with FACTS
sib.fastconf.EADock3: Evaluating binding mode 1/8 with FACTS
sib.fastconf.EADock3: Evaluating binding mode 2/8 with FACTS
sib.fastconf.EADock3: Evaluating binding mode 3/8 with FACTS
sib.fastconf.EADock3: Evaluating binding mode 4/8 with FACTS
sib.fastconf.EADock3: Evaluating binding mode 5/8 with FACTS
sib.fastconf.EADock3: Evaluating binding mode 6/8 with FACTS
sib.fastconf.EADock3: Evaluating binding mode 7/8 with FACTS
sib.fastconf.EADock3: Evaluating cluster 26/30
sib.fastconf.EADock3: Evaluating binding mode 0/16 with FACTS
sib.fastconf.EADock3: Evaluating binding mode 1/16 with FACTS
sib.fastconf.EADock3: Evaluating binding mode 2/16 with FACTS
sib.fastconf.EADock3: Evaluating binding mode 3/16 with FACTS
sib.fastconf.EADock3: Evaluating binding mode 4/16 with FACTS
sib.fastconf.EADock3: Evaluating binding mode 5/16 with FACTS
sib.fastconf.EADock3: Evaluating binding mode 6/16 with FACTS
sib.fastconf.EADock3: Evaluating binding mode 7/16 with FACTS
sib.fastconf.EADock3: Evaluating binding mode 8/16 with FACTS
sib.fastconf.EADock3: Evaluating binding mode 9/16 with FACTS
sib.fastconf.EADock3: Evaluating binding mode 10/16 with FACTS
sib.fastconf.EADock3: Evaluating binding mode 11/16 with FACTS
sib.fastconf.EADock3: Evaluating binding mode 12/16 with FACTS
sib.fastconf.EADock3: Evaluating binding mode 13/16 with FACTS
sib.fastconf.EADock3: Evaluating binding mode 14/16 with FACTS
sib.fastconf.EADock3: Evaluating binding mode 15/16 with FACTS
sib.fastconf.EADock3: Evaluating cluster 27/30
sib.fastconf.EADock3: Evaluating binding mode 0/8 with FACTS
sib.fastconf.EADock3: Evaluating binding mode 1/8 with FACTS
sib.fastconf.EADock3: Evaluating binding mode 2/8 with FACTS
sib.fastconf.EADock3: Evaluating binding mode 3/8 with FACTS
sib.fastconf.EADock3: Evaluating binding mode 4/8 with FACTS
sib.fastconf.EADock3: Evaluating binding mode 5/8 with FACTS
sib.fastconf.EADock3: Evaluating binding mode 6/8 with FACTS
sib.fastconf.EADock3: Evaluating binding mode 7/8 with FACTS
sib.fastconf.EADock3: Evaluating cluster 28/30
sib.fastconf.EADock3: Evaluating binding mode 0/8 with FACTS
sib.fastconf.EADock3: Evaluating binding mode 1/8 with FACTS
sib.fastconf.EADock3: Evaluating binding mode 2/8 with FACTS
sib.fastconf.EADock3: Evaluating binding mode 3/8 with FACTS
sib.fastconf.EADock3: Evaluating binding mode 4/8 with FACTS
sib.fastconf.EADock3: Evaluating binding mode 5/8 with FACTS
sib.fastconf.EADock3: Evaluating binding mode 6/8 with FACTS
sib.fastconf.EADock3: Evaluating binding mode 7/8 with FACTS
sib.fastconf.EADock3: Evaluating cluster 29/30
sib.fastconf.EADock3: Evaluating binding mode 0/8 with FACTS
sib.fastconf.EADock3: Evaluating binding mode 1/8 with FACTS
sib.fastconf.EADock3: Evaluating binding mode 2/8 with FACTS
sib.fastconf.EADock3: Evaluating binding mode 3/8 with FACTS
sib.fastconf.EADock3: Evaluating binding mode 4/8 with FACTS
sib.fastconf.EADock3: Evaluating binding mode 5/8 with FACTS
sib.fastconf.EADock3: Evaluating binding mode 6/8 with FACTS
sib.fastconf.EADock3: Evaluating binding mode 7/8 with FACTS
sib.wrappers.md.charmm.ExtendedCharmmWrapper: CHARMM timers: CPU time: 32.1 seconds
sib.wrappers.md.charmm.ExtendedCharmmWrapper: CHARMM timers: Elapsed time: 32.4779 seconds.
sib.fastconf.EADock3: EADock3Cluster 0 : 16 elements, SimpleFitness: 269.28308, FullFitness: -1375.4565 , RMSD: 27.829231 , elements: [ 266.294 -1375.4565 27.829231 ] [ 266.487 -1374.896 27.831442 ] [ 266.487 -1374.896 27.831442 ] [ 266.487 -1374.896 27.831442 ] [ 266.497 -1374.8867 27.844286 ] [ 266.497 -1374.8867 27.844286 ] [ 266.497 -1374.8867 27.844286 ] [ 266.497 -1374.8867 27.844286 ] [ 272.06 -1367.1698 27.487926 ] [ 272.06 -1367.1698 27.487926 ] [ 272.06 -1367.1698 27.487926 ] [ 272.102 -1367.0208 27.50808 ] [ 272.102 -1367.0208 27.50808 ] [ 272.134 -1366.958 27.508162 ] [ 272.134 -1366.958 27.508162 ] [ 272.134 -1366.958 27.508162 ] 
sib.fastconf.EADock3: EADock3Cluster 1 : 8 elements, SimpleFitness: 269.56778, FullFitness: -1370.4713 , RMSD: 26.696915 , elements: [ 269.476 -1370.4713 26.696915 ] [ 269.476 -1370.4713 26.696915 ] [ 269.55 -1370.2788 26.674538 ] [ 269.55 -1370.2788 26.674538 ] [ 269.55 -1370.2788 26.674538 ] [ 269.55 -1370.2788 26.674538 ] [ 269.55 -1370.2788 26.674538 ] [ 269.84 -1369.9902 26.7093 ] 
sib.fastconf.EADock3: EADock3Cluster 2 : 8 elements, SimpleFitness: 273.43726, FullFitness: -1367.9596 , RMSD: 24.533487 , elements: [ 273.401 -1367.9596 24.533487 ] [ 273.401 -1367.9596 24.533487 ] [ 273.431 -1367.63 24.636917 ] [ 273.431 -1367.63 24.636917 ] [ 273.431 -1367.63 24.636917 ] [ 273.431 -1367.63 24.636917 ] [ 273.486 -1367.4525 24.653912 ] [ 273.486 -1367.4525 24.653912 ] 
sib.fastconf.EADock3: EADock3Cluster 3 : 8 elements, SimpleFitness: 275.72925, FullFitness: -1367.9386 , RMSD: 24.789078 , elements: [ 275.737 -1367.9386 24.789078 ] [ 275.737 -1367.9386 24.789078 ] [ 275.737 -1367.9386 24.789078 ] [ 275.791 -1367.9015 24.812363 ] [ 275.708 -1367.8138 24.760311 ] [ 275.708 -1367.8138 24.760311 ] [ 275.708 -1367.8138 24.760311 ] [ 275.708 -1367.8138 24.760311 ] 
sib.fastconf.EADock3: EADock3Cluster 4 : 8 elements, SimpleFitness: 270.61298, FullFitness: -1367.7883 , RMSD: 26.324652 , elements: [ 270.091 -1367.7883 26.324652 ] [ 270.091 -1367.7883 26.324652 ] [ 270.408 -1367.0724 26.349075 ] [ 270.408 -1367.0724 26.349075 ] [ 270.408 -1367.0724 26.349075 ] [ 271.166 -1366.2587 26.33096 ] [ 271.166 -1366.2587 26.33096 ] [ 271.166 -1366.2587 26.33096 ] 
sib.fastconf.EADock3: EADock3Cluster 5 : 8 elements, SimpleFitness: 278.26013, FullFitness: -1367.5194 , RMSD: 24.643818 , elements: [ 277.905 -1367.5194 24.643818 ] [ 277.923 -1367.2883 24.563839 ] [ 277.923 -1367.2883 24.563839 ] [ 277.923 -1367.2883 24.563839 ] [ 277.923 -1367.2883 24.563839 ] [ 278.828 -1366.8682 24.768257 ] [ 278.828 -1366.8682 24.768257 ] [ 278.828 -1366.8682 24.768257 ] 
sib.fastconf.EADock3: EADock3Cluster 6 : 8 elements, SimpleFitness: 273.9912, FullFitness: -1366.0641 , RMSD: 25.77027 , elements: [ 273.716 -1366.0641 25.77027 ] [ 273.716 -1366.0641 25.77027 ] [ 273.826 -1365.8655 25.74367 ] [ 273.826 -1365.8655 25.74367 ] [ 273.826 -1365.8655 25.74367 ] [ 273.826 -1365.8655 25.74367 ] [ 274.597 -1364.4565 25.578121 ] [ 274.597 -1364.4565 25.578121 ] 
sib.fastconf.EADock3: EADock3Cluster 7 : 8 elements, SimpleFitness: 272.1185, FullFitness: -1365.3472 , RMSD: 24.132551 , elements: [ 272.064 -1365.3472 24.132551 ] [ 272.064 -1365.3472 24.132551 ] [ 272.064 -1365.3472 24.132551 ] [ 272.08 -1365.3132 24.152111 ] [ 272.08 -1365.3132 24.152111 ] [ 272.08 -1365.3132 24.152111 ] [ 272.258 -1365.1538 24.251717 ] [ 272.258 -1365.1538 24.251717 ] 
sib.fastconf.EADock3: EADock3Cluster 8 : 8 elements, SimpleFitness: 274.3995, FullFitness: -1365.3318 , RMSD: 26.85403 , elements: [ 274.31 -1365.3318 26.85403 ] [ 274.31 -1365.3318 26.85403 ] [ 274.31 -1365.3318 26.85403 ] [ 274.31 -1365.3318 26.85403 ] [ 274.134 -1365.3157 26.769924 ] [ 274.134 -1365.3157 26.769924 ] [ 274.844 -1364.0399 26.913176 ] [ 274.844 -1364.0399 26.913176 ] 
sib.fastconf.EADock3: EADock3Cluster 9 : 8 elements, SimpleFitness: 279.892, FullFitness: -1363.8516 , RMSD: 26.025063 , elements: [ 278.019 -1363.8516 26.025063 ] [ 278.019 -1363.8516 26.025063 ] [ 278.019 -1363.8516 26.025063 ] [ 278.019 -1363.8516 26.025063 ] [ 281.654 -1359.5573 25.789368 ] [ 281.802 -1359.4423 25.78345 ] [ 281.802 -1359.4423 25.78345 ] [ 281.802 -1359.4423 25.78345 ] 
sib.fastconf.EADock3: EADock3Cluster 10 : 8 elements, SimpleFitness: 283.10248, FullFitness: -1360.9703 , RMSD: 25.86952 , elements: [ 281.058 -1360.9703 25.86952 ] [ 281.058 -1360.9703 25.86952 ] [ 282.919 -1359.011 25.890656 ] [ 282.919 -1359.011 25.890656 ] [ 282.919 -1359.011 25.890656 ] [ 284.649 -1357.1697 25.816626 ] [ 284.649 -1357.1697 25.816626 ] [ 284.649 -1357.1697 25.816626 ] 
sib.fastconf.EADock3: EADock3Cluster 11 : 8 elements, SimpleFitness: 282.72574, FullFitness: -1360.8059 , RMSD: 28.199097 , elements: [ 280.878 -1360.8059 28.199097 ] [ 280.878 -1360.8059 28.199097 ] [ 280.878 -1360.8059 28.199097 ] [ 280.878 -1360.8059 28.199097 ] [ 281.126 -1360.0015 28.221403 ] [ 281.126 -1360.0015 28.221403 ] [ 281.126 -1360.0015 28.221403 ] [ 294.916 -1346.1687 27.113665 ] 
sib.fastconf.EADock3: EADock3Cluster 12 : 8 elements, SimpleFitness: 278.43326, FullFitness: -1358.9614 , RMSD: 26.470224 , elements: [ 278.38 -1358.9614 26.470224 ] [ 278.38 -1358.9614 26.470224 ] [ 278.38 -1358.9614 26.470224 ] [ 278.38 -1358.9614 26.470224 ] [ 278.389 -1358.9542 26.461315 ] [ 278.389 -1358.9542 26.461315 ] [ 278.584 -1358.9023 26.39519 ] [ 278.584 -1358.9023 26.39519 ] 
sib.fastconf.EADock3: EADock3Cluster 13 : 8 elements, SimpleFitness: 282.35336, FullFitness: -1358.3425 , RMSD: 24.848476 , elements: [ 282.197 -1358.3425 24.848476 ] [ 282.197 -1358.3425 24.848476 ] [ 282.197 -1358.3425 24.848476 ] [ 282.392 -1357.4218 24.737041 ] [ 282.392 -1357.4218 24.737041 ] [ 282.392 -1357.4218 24.737041 ] [ 282.53 -1356.9049 24.81968 ] [ 282.53 -1356.9049 24.81968 ] 
sib.fastconf.EADock3: EADock3Cluster 14 : 8 elements, SimpleFitness: 278.93597, FullFitness: -1357.8882 , RMSD: 24.545914 , elements: [ 278.141 -1357.8882 24.545914 ] [ 278.147 -1357.8676 24.53696 ] [ 278.147 -1357.8676 24.53696 ] [ 278.147 -1357.8676 24.53696 ] [ 278.147 -1357.8676 24.53696 ] [ 280.253 -1353.8328 24.486183 ] [ 280.253 -1353.8328 24.486183 ] [ 280.253 -1353.8328 24.486183 ] 
sib.fastconf.EADock3: EADock3Cluster 15 : 8 elements, SimpleFitness: 282.91425, FullFitness: -1356.9229 , RMSD: 26.720148 , elements: [ 281.787 -1356.9229 26.720148 ] [ 281.787 -1356.9229 26.720148 ] [ 283.023 -1356.0759 26.730919 ] [ 283.023 -1356.0759 26.730919 ] [ 283.023 -1356.0759 26.730919 ] [ 283.023 -1356.0759 26.730919 ] [ 283.824 -1355.6492 26.679028 ] [ 283.824 -1355.6492 26.679028 ] 
sib.fastconf.EADock3: EADock3Cluster 16 : 8 elements, SimpleFitness: 284.009, FullFitness: -1356.758 , RMSD: 25.07463 , elements: [ 283.713 -1356.758 25.07463 ] [ 283.713 -1356.758 25.07463 ] [ 283.713 -1356.758 25.07463 ] [ 283.713 -1356.758 25.07463 ] [ 284.345 -1356.3276 24.973814 ] [ 284.345 -1356.3276 24.973814 ] [ 284.345 -1356.3276 24.973814 ] [ 284.185 -1355.456 25.114513 ] 
sib.fastconf.EADock3: EADock3Cluster 17 : 8 elements, SimpleFitness: 282.08362, FullFitness: -1356.5372 , RMSD: 24.619722 , elements: [ 282.051 -1356.5372 24.619722 ] [ 282.051 -1356.5372 24.619722 ] [ 282.051 -1356.5372 24.619722 ] [ 282.051 -1356.5372 24.619722 ] [ 282.078 -1356.4973 24.624313 ] [ 282.129 -1356.4539 24.607698 ] [ 282.129 -1356.4539 24.607698 ] [ 282.129 -1356.4539 24.607698 ] 
sib.fastconf.EADock3: EADock3Cluster 18 : 8 elements, SimpleFitness: 285.50824, FullFitness: -1354.6871 , RMSD: 24.525959 , elements: [ 284.666 -1354.6871 24.525959 ] [ 284.666 -1354.6871 24.525959 ] [ 284.666 -1354.6871 24.525959 ] [ 285.905 -1352.4474 24.434254 ] [ 285.905 -1352.4474 24.434254 ] [ 286.086 -1352.1174 24.433304 ] [ 286.086 -1352.1174 24.433304 ] [ 286.086 -1352.1174 24.433304 ] 
sib.fastconf.EADock3: EADock3Cluster 19 : 8 elements, SimpleFitness: 290.46713, FullFitness: -1354.2761 , RMSD: 24.359663 , elements: [ 288.049 -1354.2761 24.359663 ] [ 288.049 -1354.2761 24.359663 ] [ 288.049 -1354.2761 24.359663 ] [ 288.049 -1354.2761 24.359663 ] [ 291.17 -1352.033 24.256083 ] [ 293.457 -1349.7408 24.27342 ] [ 293.457 -1349.7408 24.27342 ] [ 293.457 -1349.7408 24.27342 ] 
sib.fastconf.EADock3: EADock3Cluster 20 : 8 elements, SimpleFitness: 300.85303, FullFitness: -1350.699 , RMSD: 25.830093 , elements: [ 290.873 -1350.699 25.830093 ] [ 290.873 -1350.699 25.830093 ] [ 290.873 -1350.699 25.830093 ] [ 293.548 -1349.3853 25.979546 ] [ 293.548 -1349.3853 25.979546 ] [ 315.703 -1324.3367 25.534876 ] [ 315.703 -1324.3367 25.534876 ] [ 315.703 -1324.3367 25.534876 ] 
sib.fastconf.EADock3: EADock3Cluster 21 : 8 elements, SimpleFitness: 289.3285, FullFitness: -1350.3843 , RMSD: 23.785913 , elements: [ 288.961 -1350.3843 23.785913 ] [ 288.961 -1350.3843 23.785913 ] [ 288.961 -1350.3843 23.785913 ] [ 288.961 -1350.3843 23.785913 ] [ 288.961 -1350.3843 23.785913 ] [ 289.882 -1348.1921 23.922468 ] [ 289.882 -1348.1921 23.922468 ] [ 290.059 -1348.0065 24.008722 ] 
sib.fastconf.EADock3: EADock3Cluster 22 : 8 elements, SimpleFitness: 280.2766, FullFitness: -1349.2657 , RMSD: 7.580545 , elements: [ 280.271 -1349.2657 7.580545 ] [ 280.271 -1349.2657 7.580545 ] [ 280.271 -1349.2657 7.580545 ] [ 281.012 -1348.5857 7.527151 ] [ 281.012 -1348.5857 7.527151 ] [ 279.792 -1348.5015 7.567809 ] [ 279.792 -1348.5015 7.567809 ] [ 279.792 -1348.5015 7.567809 ] 
sib.fastconf.EADock3: EADock3Cluster 23 : 8 elements, SimpleFitness: 297.6686, FullFitness: -1336.5925 , RMSD: 24.176323 , elements: [ 296.009 -1336.5925 24.176323 ] [ 296.009 -1336.5925 24.176323 ] [ 296.009 -1336.5925 24.176323 ] [ 297.404 -1333.543 23.835188 ] [ 297.404 -1333.543 23.835188 ] [ 297.404 -1333.543 23.835188 ] [ 300.555 -1328.9708 23.959272 ] [ 300.555 -1328.9708 23.959272 ] 
sib.fastconf.EADock3: EADock3Cluster 24 : 8 elements, SimpleFitness: 312.6865, FullFitness: -1334.5736 , RMSD: 25.71441 , elements: [ 300.481 -1334.5736 25.71441 ] [ 300.481 -1334.5736 25.71441 ] [ 300.481 -1334.5736 25.71441 ] [ 300.481 -1334.5736 25.71441 ] [ 300.891 -1333.7587 25.79771 ] [ 300.891 -1333.7587 25.79771 ] [ 348.893 -1287.9165 25.514463 ] [ 348.893 -1287.9165 25.514463 ] 
sib.fastconf.EADock3: EADock3Cluster 25 : 8 elements, SimpleFitness: 304.9111, FullFitness: -1333.2915 , RMSD: 23.152927 , elements: [ 298.277 -1333.2915 23.152927 ] [ 298.277 -1333.2915 23.152927 ] [ 306.669 -1324.1821 23.387957 ] [ 306.669 -1324.1821 23.387957 ] [ 306.669 -1324.1821 23.387957 ] [ 307.576 -1322.7445 23.374563 ] [ 307.576 -1322.7445 23.374563 ] [ 307.576 -1322.7445 23.374563 ] 
sib.fastconf.EADock3: EADock3Cluster 26 : 16 elements, SimpleFitness: 420.21152, FullFitness: -1224.1123 , RMSD: 24.445908 , elements: [ 411.135 -1224.1123 24.445908 ] [ 411.135 -1224.1123 24.445908 ] [ 412.317 -1222.2769 24.47053 ] [ 412.317 -1222.2769 24.47053 ] [ 412.317 -1222.2769 24.47053 ] [ 412.267 -1221.0057 24.417692 ] [ 412.267 -1221.0057 24.417692 ] [ 412.267 -1221.0057 24.417692 ] [ 428.448 -1204.7427 23.928265 ] [ 428.461 -1204.7363 23.913872 ] [ 428.461 -1204.7363 23.913872 ] [ 428.461 -1204.7363 23.913872 ] [ 428.383 -1204.7234 23.93699 ] [ 428.383 -1204.7234 23.93699 ] [ 428.383 -1204.7234 23.93699 ] [ 428.383 -1204.7234 23.93699 ] 
sib.fastconf.EADock3: EADock3Cluster 27 : 8 elements, SimpleFitness: 421.952, FullFitness: -1212.7518 , RMSD: 24.926184 , elements: [ 417.313 -1212.7518 24.926184 ] [ 417.313 -1212.7518 24.926184 ] [ 423.475 -1200.4954 24.958477 ] [ 423.475 -1200.4954 24.958477 ] [ 423.51 -1200.4314 24.96717 ] [ 423.51 -1200.4314 24.96717 ] [ 423.51 -1200.4314 24.96717 ] [ 423.51 -1200.4314 24.96717 ] 
sib.fastconf.EADock3: EADock3Cluster 28 : 8 elements, SimpleFitness: 663.6565, FullFitness: -970.88306 , RMSD: 25.941519 , elements: [ 663.357 -970.88306 25.941519 ] [ 663.357 -970.88306 25.941519 ] [ 663.357 -970.88306 25.941519 ] [ 663.357 -970.88306 25.941519 ] [ 663.677 -970.61597 25.933191 ] [ 663.677 -970.61597 25.933191 ] [ 664.235 -969.82294 25.752874 ] [ 664.235 -969.82294 25.752874 ] 
sib.fastconf.EADock3: EADock3Cluster 29 : 8 elements, SimpleFitness: 1831.4288, FullFitness: 163.1709 , RMSD: 26.085339 , elements: [ 1796.81 163.1709 26.085339 ] [ 1796.81 163.1709 26.085339 ] [ 1796.81 163.1709 26.085339 ] [ 1848.45 210.55496 25.796806 ] [ 1848.45 210.55496 25.796806 ] [ 1854.7 216.04102 25.94775 ] [ 1854.7 216.04102 25.94775 ] [ 1854.7 216.04102 25.94775 ] 
sib.wrappers.md.charmm.ExtendedCharmmWrapper: CHARMM timers: CPU time: 2.38 seconds
sib.wrappers.md.charmm.ExtendedCharmmWrapper: CHARMM timers: Elapsed time: 2.38507 seconds.
sib.wrappers.md.charmm.ExtendedCharmmWrapper: CHARMM timers: CPU time: 20.74 seconds
sib.wrappers.md.charmm.ExtendedCharmmWrapper: CHARMM timers: Elapsed time: 20.8321 seconds.
sib.fastconf.EADock3$Flusher: Closing java.util.zip.ZipOutputStream@7513ea1a
sib.fastconf.EADock3$Flusher: Closing java.util.zip.ZipOutputStream@1bebb6f2
