# Supplementary material for: Exploring the mechanism of Alisma orientale for the treatment of pregnancy induced hypertension and potential hepato-nephrotoxicity by using network pharmacology, network toxicology, molecular docking and molecular dynamics simulation
Source: Front Pharmacol. 2022 Nov 15;13:1027112. doi: 10.3389/fphar.2022.1027112 (PMC9705790; doi:10.3389/fphar.2022.1027112)
Supplement: Supplementary file 2 [file DataSheet3.zip › AKT1/AKT830/ligand.rtf]

* ---- 
* Built RTF for tmpF6fD8Q.mol2 
*    by user swissdock     Tue Oct  4 17:14:07 CEST 2022 
* ---- 
*
   22    0

MASS   201 CR    12.011000
MASS   202 C=O   12.011000
MASS   203 C=C   12.011000
MASS   204 OR    15.999400
MASS   205 HCMM   1.007940
MASS   206 CR3R  12.011000
MASS   207 O=C   15.999400
MASS   208 HOR    1.007940

AUTOGENERATE ANGLES DIHE
DEFA FIRS NONE LAST NONE

RESI LIG  -0.000 
GROUP
ATOM C    CR    0.0610
ATOM C1   C=O   0.4480
ATOM C2   CR    0.0610
ATOM C3   CR    0.0000
ATOM C4   CR    0.0000
ATOM C5   CR    0.0000
ATOM C6   CR    0.0000
ATOM C7   CR    0.0000
ATOM C8   CR    0.0000
ATOM C9   CR    0.0000
ATOM C10  CR    0.1382
ATOM C11  C=C  -0.2764
ATOM C12  CR    0.1382
ATOM C13  CR    0.2800
ATOM C14  C=C  -0.2764
ATOM C15  CR    0.1382
ATOM C16  CR    0.0000
ATOM O    OR   -0.6800
ATOM C17  CR    0.0000
ATOM C18  CR    0.0000
ATOM C19  CR    0.0000
ATOM C20  CR    0.0000
ATOM H    HCMM  0.0000
ATOM C21  CR    0.1382
ATOM C22  CR    0.0000
ATOM C23  CR    0.3750
ATOM C24  CR3R -0.0470
ATOM O1   OR   -0.6800
ATOM C25  CR    0.0000
ATOM O2   O=C  -0.5700
ATOM H1   HCMM  0.0000
ATOM C26  CR    0.0000
ATOM C27  CR3R -0.0420
ATOM C28  CR    0.0950
ATOM C29  CR    0.0950
ATOM O3   OR   -0.2960
ATOM H2   HCMM  0.0000
ATOM H3   HCMM  0.0000
ATOM H4   HCMM  0.0000
ATOM H5   HCMM  0.0000
ATOM H6   HCMM  0.0000
ATOM H7   HCMM  0.0000
ATOM H8   HCMM  0.0000
ATOM H9   HCMM  0.0000
ATOM H10  HCMM  0.0000
ATOM H11  HCMM  0.0000
ATOM H12  HCMM  0.0000
ATOM H13  HCMM  0.0000
ATOM H14  HCMM  0.0000
ATOM H15  HCMM  0.0000
ATOM H16  HCMM  0.0000
ATOM H17  HOR   0.4000
ATOM H18  HCMM  0.0000
ATOM H19  HCMM  0.0000
ATOM H20  HCMM  0.0000
ATOM H21  HCMM  0.0000
ATOM H22  HCMM  0.0000
ATOM H23  HCMM  0.0000
ATOM H24  HCMM  0.0000
ATOM H25  HCMM  0.0000
ATOM H26  HCMM  0.0000
ATOM H27  HCMM  0.0000
ATOM H28  HCMM  0.0000
ATOM H29  HCMM  0.0000
ATOM H30  HCMM  0.0000
ATOM H31  HCMM  0.0000
ATOM H32  HCMM  0.0000
ATOM H33  HCMM  0.0000
ATOM H34  HCMM  0.1000
ATOM H35  HOR   0.4000
ATOM H36  HCMM  0.0000
ATOM H37  HCMM  0.0000
ATOM H38  HCMM  0.0000
ATOM H39  HCMM  0.0000
ATOM H40  HCMM  0.0000
ATOM H41  HCMM  0.0000
ATOM H42  HCMM  0.0000
ATOM H43  HCMM  0.0000
ATOM H44  HCMM  0.0000
ATOM H45  HCMM  0.0000
ATOM H46  HCMM  0.0000
ATOM H47  HCMM  0.0000
BOND C    C1  
BOND C    C5  
BOND C    H2  
BOND C    H3  
BOND C1   C2  
BOND C1   O2  
BOND C2   C3  
BOND C2   C17 
BOND C2   C18 
BOND C3   C4  
BOND C3   C6  
BOND C3   H1  
BOND C4   C5  
BOND C4   C9  
BOND C4   C20 
BOND C5   H4  
BOND C5   H5  
BOND C6   C7  
BOND C6   H6  
BOND C6   H7  
BOND C7   C8  
BOND C7   H8  
BOND C7   H9  
BOND C8   C9  
BOND C8   C10 
BOND C8   C19 
BOND C9   C13 
BOND C9   H   
BOND C10  C11 
BOND C10  C16 
BOND C10  C25 
BOND C11  C12 
BOND C11  C14 
BOND C12  C13 
BOND C12  H10 
BOND C12  H11 
BOND C13  O   
BOND C13  H12 
BOND C14  C15 
BOND C14  C21 
BOND C15  C16 
BOND C15  H13 
BOND C15  H14 
BOND C16  H15 
BOND C16  H16 
BOND O    H17 
BOND C17  H18 
BOND C17  H19 
BOND C17  H20 
BOND C18  H21 
BOND C18  H22 
BOND C18  H23 
BOND C19  H24 
BOND C19  H25 
BOND C19  H26 
BOND C20  H27 
BOND C20  H28 
BOND C20  H29 
BOND C21  C22 
BOND C21  C26 
BOND C21  H30 
BOND C22  C23 
BOND C22  H31 
BOND C22  H32 
BOND C23  C24 
BOND C23  O1  
BOND C23  H33 
BOND C24  C27 
BOND C24  O3  
BOND C24  H34 
BOND O1   H35 
BOND C25  H36 
BOND C25  H37 
BOND C25  H38 
BOND C26  H39 
BOND C26  H40 
BOND C26  H41 
BOND C27  C28 
BOND C27  C29 
BOND C27  O3  
BOND C28  H42 
BOND C28  H43 
BOND C28  H44 
BOND C29  H45 
BOND C29  H46 
BOND C29  H47 
IMPH C    C1   C5   H2   
IMPH C    C1   C5   H3   
IMPH C1   C2   C    O2   
IMPH C2   C3   C1   C17  
IMPH C2   C3   C1   C18  
IMPH C3   C4   C2   C6   
IMPH C3   C4   C2   H1   
IMPH C6   C7   C3   H6   
IMPH C6   C7   C3   H7   
IMPH C7   C8   C6   H8   
IMPH C7   C8   C6   H9   
IMPH C4   C5   C3   C9   
IMPH C4   C5   C3   C20  
IMPH C8   C9   C7   C10  
IMPH C8   C9   C7   C19  
IMPH C10  C11  C8   C16  
IMPH C10  C11  C8   C25  
IMPH C11  C14  C10  C12  
IMPH C9   C8   C4   C13  
IMPH C9   C8   C4   H    
IMPH C14  C21  C11  C15  
IMPH C13  C12  C9   O    
IMPH C13  C12  C9   H12  
IMPH C21  C22  C14  C26  
IMPH C21  C22  C14  H30  
IMPH C22  C23  C21  H31  
IMPH C22  C23  C21  H32  
IMPH C23  C24  C22  O1   
IMPH C23  C24  C22  H33  
IMPH C24  C27  C23  O3   
IMPH C24  C27  C23  H34  
IMPH C27  O3   C24  C28  
IMPH C27  C28  C24  C29  
IMPH C5   C4   C    H4   
IMPH C5   C4   C    H5   
IMPH C12  C13  C11  H10  
IMPH C12  C13  C11  H11  
IMPH C15  C16  C14  H13  
IMPH C15  C16  C14  H14  
IMPH C16  C15  C10  H15  
IMPH C16  C15  C10  H16  
IMPH C17  H18  C2   H19  
IMPH C17  H18  C2   H20  
IMPH C18  H21  C2   H22  
IMPH C18  H21  C2   H23  
IMPH C19  H24  C8   H25  
IMPH C19  H24  C8   H26  
IMPH C20  H27  C4   H28  
IMPH C20  H27  C4   H29  
IMPH C25  H36  C10  H37  
IMPH C25  H36  C10  H38  
IMPH C26  H39  C21  H40  
IMPH C26  H39  C21  H41  
IMPH C28  H42  C27  H43  
IMPH C28  H42  C27  H44  
IMPH C29  H45  C27  H46  
IMPH C29  H45  C27  H47  
IC C    C1    C2   C3    1.51   117.51   31.30  107.61  1.57  
IC C    C1    C2   C17   1.51   117.51  156.56  110.04  1.56  
IC C    C1    C2   C18   1.51   117.51  -88.07  106.97  1.56  
IC C    C5    C4   C3    1.56   113.64   34.72  107.06  1.57  
IC C    C5    C4   C9    1.56   113.64  157.14  114.76  1.59  
IC C    C5    C4   C20   1.56   113.64  -84.06  106.17  1.58  
IC C1   C     C5   C4    1.51   112.62   20.19  113.64  1.57  
IC C1   C     C5   H4    1.51   112.62 -101.76  108.94  1.10  
IC C1   C     C5   H5    1.51   112.62  144.80  105.96  1.10  
IC C1   C2    C3   C4    1.52   107.61   30.33  115.75  1.57  
IC C1   C2    C3   C6    1.52   107.61  162.11  115.21  1.55  
IC C1   C2    C3   H1    1.52   107.61  -84.10  103.88  1.10  
IC C1   C2    C17  H18   1.52   110.04   56.56  110.11  1.10  
IC C1   C2    C17  H19   1.52   110.04  -63.17  113.35  1.09  
IC C1   C2    C17  H20   1.52   110.04  175.14  111.63  1.10  
IC C1   C2    C18  H21   1.52   106.97  -60.21  110.32  1.10  
IC C1   C2    C18  H22   1.52   106.97 -179.95  110.93  1.10  
IC C1   C2    C18  H23   1.52   106.97   59.31  112.33  1.10  
IC C2   C1    C    C5    1.52   117.51  -58.82  112.62  1.56  
IC C2   C1    C    H2    1.52   117.51  177.75  109.94  1.10  
IC C2   C1    C    H3    1.52   117.51   62.45  106.58  1.10  
IC C2   C3    C4   C5    1.57   115.75  -63.88  107.06  1.57  
IC C2   C3    C4   C9    1.57   115.75  170.79  110.03  1.59  
IC C2   C3    C4   C20   1.57   115.75   51.64  111.12  1.58  
IC C2   C3    C6   C7    1.57   115.21  154.75  109.27  1.55  
IC C2   C3    C6   H6    1.57   115.21  -83.23  111.05  1.10  
IC C2   C3    C6   H7    1.57   115.21   36.35  111.25  1.10  
IC C3   C2    C1   O2    1.57   107.61 -147.22  121.88  1.22  
IC C3   C2    C17  H18   1.57   114.40  177.84  110.11  1.10  
IC C3   C2    C17  H19   1.57   114.40   58.11  113.35  1.09  
IC C3   C2    C17  H20   1.57   114.40  -63.58  111.63  1.10  
IC C3   C2    C18  H21   1.57   111.02 -177.35  110.32  1.10  
IC C3   C2    C18  H22   1.57   111.02   62.90  110.93  1.10  
IC C3   C2    C18  H23   1.57   111.02  -57.83  112.33  1.10  
IC C3   C4    C5   H4    1.57   107.06  156.53  109.17  1.10  
IC C3   C4    C5   H5    1.57   107.06  -86.05  112.96  1.10  
IC C3   C4    C9   C8    1.57   110.03   18.66  119.19  1.58  
IC C3   C4    C9   C13   1.57   110.03  152.12  114.56  1.57  
IC C3   C4    C9   H     1.57   110.03  -94.89  103.03  1.09  
IC C3   C4    C20  H27   1.57   111.12  172.80  111.42  1.10  
IC C3   C4    C20  H28   1.57   111.12   54.22  112.15  1.10  
IC C3   C4    C20  H29   1.57   111.12  -68.83  113.88  1.10  
IC C3   C6    C7   C8    1.55   109.27   45.31  114.58  1.57  
IC C3   C6    C7   H8    1.55   109.27  -76.73  105.91  1.10  
IC C3   C6    C7   H9    1.55   109.27  172.49  107.81  1.10  
IC C4   C3    C2   C17   1.57   115.75  -92.28  114.40  1.56  
IC C4   C3    C2   C18   1.57   115.75  147.08  111.02  1.56  
IC C4   C3    C6   C7    1.57   110.97  -71.24  109.27  1.55  
IC C4   C3    C6   H6    1.57   110.97   50.78  111.05  1.10  
IC C4   C3    C6   H7    1.57   110.97  170.36  111.25  1.10  
IC C4   C5    C    H2    1.57   113.64  143.42  110.30  1.10  
IC C4   C5    C    H3    1.57   113.64  -98.85  110.45  1.10  
IC C4   C9    C8   C7    1.59   119.19  -42.43  112.31  1.57  
IC C4   C9    C8   C10   1.59   119.19 -163.15  108.52  1.59  
IC C4   C9    C8   C19   1.59   119.19   77.65  108.34  1.58  
IC C4   C9    C13  C12   1.59   114.56  169.61  112.67  1.56  
IC C4   C9    C13  O     1.59   114.56   48.11  110.96  1.44  
IC C4   C9    C13  H12   1.59   114.56  -70.10  109.84  1.10  
IC C5   C     C1   O2    1.56   112.62  119.72  120.59  1.22  
IC C5   C4    C3   C6    1.57   107.06  162.38  110.97  1.55  
IC C5   C4    C3   H1    1.57   107.06   49.95  104.92  1.10  
IC C5   C4    C9   C8    1.57   114.76 -102.14  119.19  1.58  
IC C5   C4    C9   C13   1.57   114.76   31.32  114.56  1.57  
IC C5   C4    C9   H     1.57   114.76  144.31  103.03  1.09  
IC C5   C4    C20  H27   1.57   106.17  -71.13  111.42  1.10  
IC C5   C4    C20  H28   1.57   106.17  170.29  112.15  1.10  
IC C5   C4    C20  H29   1.57   106.17   47.24  113.88  1.10  
IC C6   C3    C2   C17   1.55   115.21   39.50  114.40  1.56  
IC C6   C3    C2   C18   1.55   115.21  -81.14  111.02  1.56  
IC C6   C3    C4   C9    1.55   110.97   37.06  110.03  1.59  
IC C6   C3    C4   C20   1.55   110.97  -82.10  111.12  1.58  
IC C6   C7    C8   C9    1.55   114.58    8.40  112.31  1.58  
IC C6   C7    C8   C10   1.55   114.58  128.78  109.11  1.59  
IC C6   C7    C8   C19   1.55   114.58 -111.46  108.71  1.58  
IC C7   C6    C3   H1    1.55   109.27   41.38  104.60  1.10  
IC C7   C8    C9   C13   1.57   112.31 -177.77  110.08  1.57  
IC C7   C8    C9   H     1.57   112.31   70.98  103.29  1.09  
IC C7   C8    C10  C11   1.57   109.11  179.08  110.43  1.51  
IC C7   C8    C10  C16   1.57   109.11   65.50  113.98  1.56  
IC C7   C8    C10  C25   1.57   109.11  -61.42  118.09  1.57  
IC C7   C8    C19  H24   1.57   108.71   79.85  111.79  1.09  
IC C7   C8    C19  H25   1.57   108.71  -38.57  114.80  1.10  
IC C7   C8    C19  H26   1.57   108.71 -159.45  112.24  1.10  
IC C8   C7    C6   H6    1.57   114.58  -77.10  110.40  1.10  
IC C8   C7    C6   H7    1.57   114.58  166.10  107.38  1.10  
IC C8   C9    C4   C20   1.58   119.19  139.91  107.67  1.58  
IC C8   C9    C13  C12   1.58   110.08  -52.83  112.67  1.56  
IC C8   C9    C13  O     1.58   110.08 -174.33  110.96  1.44  
IC C8   C9    C13  H12   1.58   110.08   67.46  109.84  1.10  
IC C8   C10   C11  C12   1.59   110.43   48.27  117.91  1.51  
IC C8   C10   C11  C14   1.59   110.43 -133.61  112.91  1.34  
IC C8   C10   C16  C15   1.59   113.98  139.34  106.27  1.55  
IC C8   C10   C16  H15   1.59   113.98   22.99  113.42  1.09  
IC C8   C10   C16  H16   1.59   113.98  -97.62  112.71  1.10  
IC C8   C10   C25  H36   1.59   118.09  -67.99  114.93  1.10  
IC C8   C10   C25  H37   1.59   118.09  173.97  109.63  1.10  
IC C8   C10   C25  H38   1.59   118.09   55.33  113.08  1.10  
IC C9   C4    C3   H1    1.59   110.03  -75.37  104.92  1.10  
IC C9   C4    C5   H4    1.59   114.76  -81.05  109.17  1.10  
IC C9   C4    C5   H5    1.59   114.76   36.37  112.96  1.10  
IC C9   C4    C20  H27   1.59   107.67   52.23  111.42  1.10  
IC C9   C4    C20  H28   1.59   107.67  -66.35  112.15  1.10  
IC C9   C4    C20  H29   1.59   107.67  170.61  113.88  1.10  
IC C9   C8    C7   H8    1.58   112.31  127.91  110.48  1.10  
IC C9   C8    C7   H9    1.58   112.31 -115.90  113.33  1.10  
IC C9   C8    C10  C11   1.58   108.52  -58.25  110.43  1.51  
IC C9   C8    C10  C16   1.58   108.52 -171.83  113.98  1.56  
IC C9   C8    C10  C25   1.58   108.52   61.26  118.09  1.57  
IC C9   C8    C19  H24   1.58   108.34  -42.46  111.79  1.09  
IC C9   C8    C19  H25   1.58   108.34 -160.88  114.80  1.10  
IC C9   C8    C19  H26   1.58   108.34   78.24  112.24  1.10  
IC C9   C13   C12  C11   1.57   112.67   40.93  115.43  1.51  
IC C9   C13   C12  H10   1.57   112.67  167.27  107.53  1.10  
IC C9   C13   C12  H11   1.57   112.67  -77.94  107.21  1.10  
IC C9   C13   O    H17   1.57   110.96 -178.12  114.10  0.95  
IC C10  C8    C7   H8    1.59   109.11 -111.71  110.48  1.10  
IC C10  C8    C7   H9    1.59   109.11    4.47  113.33  1.10  
IC C10  C8    C9   C13   1.59   108.52   61.52  110.08  1.57  
IC C10  C8    C9   H     1.59   108.52  -49.74  103.29  1.09  
IC C10  C8    C19  H24   1.59   109.83 -160.84  111.79  1.09  
IC C10  C8    C19  H25   1.59   109.83   80.75  114.80  1.10  
IC C10  C8    C19  H26   1.59   109.83  -40.13  112.24  1.10  
IC C10  C11   C12  C13   1.51   117.91  -39.77  115.43  1.56  
IC C10  C11   C12  H10   1.51   117.91 -163.59  112.40  1.10  
IC C10  C11   C12  H11   1.51   117.91   79.32  106.83  1.10  
IC C10  C11   C14  C15   1.51   112.91   -1.36  112.12  1.51  
IC C10  C11   C14  C21   1.51   112.91 -179.91  128.82  1.52  
IC C10  C16   C15  C14   1.56   106.27  -21.40  102.23  1.51  
IC C10  C16   C15  H13   1.56   106.27   95.18  110.30  1.10  
IC C10  C16   C15  H14   1.56   106.27 -143.73  111.86  1.10  
IC C11  C10   C8   C19   1.51   110.43   60.01  109.83  1.58  
IC C11  C10   C16  C15   1.51   101.57   20.59  106.27  1.55  
IC C11  C10   C16  H15   1.51   101.57  -95.77  113.42  1.09  
IC C11  C10   C16  H16   1.51   101.57  143.63  112.71  1.10  
IC C11  C10   C25  H36   1.51   104.06   54.79  114.93  1.10  
IC C11  C10   C25  H37   1.51   104.06  -63.25  109.63  1.10  
IC C11  C10   C25  H38   1.51   104.06  178.11  113.08  1.10  
IC C11  C12   C13  O     1.51   115.43  163.98  108.20  1.44  
IC C11  C12   C13  H12   1.51   115.43  -80.48  107.88  1.10  
IC C11  C14   C15  C16   1.34   112.12   14.57  102.23  1.55  
IC C11  C14   C15  H13   1.34   112.12 -102.47  109.68  1.10  
IC C11  C14   C15  H14   1.34   112.12  135.45  113.97  1.10  
IC C11  C14   C21  C22   1.34   128.82  125.30  111.84  1.56  
IC C11  C14   C21  C26   1.34   128.82 -110.31  110.35  1.55  
IC C11  C14   C21  H30   1.34   128.82    6.76  110.63  1.10  
IC C12  C11   C10  C16   1.51   117.91  169.53  101.57  1.56  
IC C12  C11   C10  C25   1.51   117.91  -79.41  104.06  1.57  
IC C12  C11   C14  C15   1.51   129.14  176.50  112.12  1.51  
IC C12  C11   C14  C21   1.51   129.14   -2.04  128.82  1.52  
IC C12  C13   C9   H     1.56   112.67   57.56  104.62  1.09  
IC C12  C13   O    H17   1.56   108.20   57.80  114.10  0.95  
IC C13  C9    C4   C20   1.57   114.56  -86.64  107.67  1.58  
IC C13  C9    C8   C19   1.57   110.08  -57.69  108.34  1.58  
IC C13  C12   C11  C14   1.56   115.43  142.46  129.14  1.34  
IC C14  C11   C10  C16   1.34   112.91  -12.34  101.57  1.56  
IC C14  C11   C10  C25   1.34   112.91   98.72  104.06  1.57  
IC C14  C11   C12  H10   1.34   129.14   18.64  112.40  1.10  
IC C14  C11   C12  H11   1.34   129.14  -98.46  106.83  1.10  
IC C14  C15   C16  H15   1.51   102.23   99.69  106.24  1.09  
IC C14  C15   C16  H16   1.51   102.23 -144.88  112.00  1.10  
IC C14  C21   C22  C23   1.52   111.84  -60.92  111.90  1.56  
IC C14  C21   C22  H31   1.52   111.84  178.74  109.89  1.10  
IC C14  C21   C22  H32   1.52   111.84   61.15  109.62  1.10  
IC C14  C21   C26  H39   1.52   110.35   53.09  109.86  1.10  
IC C14  C21   C26  H40   1.52   110.35  172.57  110.41  1.10  
IC C14  C21   C26  H41   1.52   110.35  -67.45  111.58  1.10  
IC C15  C14   C21  C22   1.51   119.04  -53.16  111.84  1.56  
IC C15  C14   C21  C26   1.51   119.04   71.23  110.35  1.55  
IC C15  C14   C21  H30   1.51   119.04 -171.70  110.63  1.10  
IC C15  C16   C10  C25   1.55   106.27  -88.19  107.02  1.57  
IC C16  C10   C8   C19   1.56   113.98  -53.57  109.83  1.58  
IC C16  C10   C25  H36   1.56   107.02  161.83  114.93  1.10  
IC C16  C10   C25  H37   1.56   107.02   43.79  109.63  1.10  
IC C16  C10   C25  H38   1.56   107.02  -74.85  113.08  1.10  
IC C16  C15   C14  C21   1.55   102.23 -166.73  119.04  1.52  
IC O    C13   C9   H     1.44   110.96  -63.94  104.62  1.09  
IC O    C13   C12  H10   1.44   108.20  -69.68  107.53  1.10  
IC O    C13   C12  H11   1.44   108.20   45.11  107.21  1.10  
IC C17  C2    C1   O2    1.56   110.04  -21.97  121.88  1.22  
IC C17  C2    C3   H1    1.56   114.40  153.29  103.88  1.10  
IC C17  C2    C18  H21   1.56   106.56   57.47  110.32  1.10  
IC C17  C2    C18  H22   1.56   106.56  -62.27  110.93  1.10  
IC C17  C2    C18  H23   1.56   106.56  177.00  112.33  1.10  
IC C18  C2    C1   O2    1.56   106.97   93.41  121.88  1.22  
IC C18  C2    C3   H1    1.56   111.02   32.65  103.88  1.10  
IC C18  C2    C17  H18   1.56   106.56  -59.07  110.11  1.10  
IC C18  C2    C17  H19   1.56   106.56 -178.81  113.35  1.09  
IC C18  C2    C17  H20   1.56   106.56   59.50  111.63  1.10  
IC C19  C8    C7   H8    1.58   108.71    8.05  110.48  1.10  
IC C19  C8    C7   H9    1.58   108.71  124.23  113.33  1.10  
IC C19  C8    C9   H     1.58   108.34 -168.94  103.29  1.09  
IC C19  C8    C10  C25   1.58   109.83  179.52  118.09  1.57  
IC C20  C4    C3   H1    1.58   111.12  165.47  104.92  1.10  
IC C20  C4    C5   H4    1.58   106.17   37.75  109.17  1.10  
IC C20  C4    C5   H5    1.58   106.17  155.17  112.96  1.10  
IC C20  C4    C9   H     1.58   107.67   26.35  103.03  1.09  
IC H    C9    C13  H12   1.09   104.62  177.85  109.84  1.10  
IC C21  C14   C15  H13   1.52   119.04   76.24  109.68  1.10  
IC C21  C14   C15  H14   1.52   119.04  -45.84  113.97  1.10  
IC C21  C22   C23  C24   1.56   111.90  -65.01  109.94  1.55  
IC C21  C22   C23  O1    1.56   111.90  177.39  110.51  1.44  
IC C21  C22   C23  H33   1.56   111.90   56.20  109.26  1.10  
IC C22  C21   C26  H39   1.56   111.24  177.83  109.86  1.10  
IC C22  C21   C26  H40   1.56   111.24  -62.69  110.41  1.10  
IC C22  C21   C26  H41   1.56   111.24   57.28  111.58  1.10  
IC C22  C23   C24  C27   1.56   109.94  161.61  117.90  1.59  
IC C22  C23   C24  O3    1.56   109.94   98.44  116.98  1.41  
IC C22  C23   C24  H34   1.56   109.94  -52.12  119.45  1.10  
IC C22  C23   O1   H35   1.56   110.51  -61.75  113.17  0.95  
IC C23  C22   C21  C26   1.56   111.90  175.18  111.24  1.55  
IC C23  C22   C21  H30   1.56   111.90   60.04  106.50  1.10  
IC C23  C24   C27  C28   1.55   117.90   -2.23  118.94  1.55  
IC C23  C24   C27  C29   1.55   117.90  149.93  115.79  1.55  
IC C23  C24   C27  O3    1.55   117.90 -104.97   55.64  1.40  
IC C23  C24   O3   C27   1.55   116.98  106.66   68.96  1.40  
IC C24  C23   C22  H31   1.55   109.94   56.26  108.29  1.10  
IC C24  C23   C22  H32   1.55   109.94  173.02  109.81  1.10  
IC C24  C23   O1   H35   1.55   106.76  178.72  113.17  0.95  
IC C24  C27   C28  H42   1.59   118.94  -62.36  111.38  1.10  
IC C24  C27   C28  H43   1.59   118.94  178.49  109.57  1.10  
IC C24  C27   C28  H44   1.59   118.94   59.33  109.60  1.10  
IC C24  C27   C29  H45   1.59   115.79   33.20  111.55  1.10  
IC C24  C27   C29  H46   1.59   115.79  -87.45  109.04  1.10  
IC C24  C27   C29  H47   1.59   115.79  153.18  109.36  1.10  
IC C24  O3    C27  C28   1.41    68.96 -108.79  115.63  1.55  
IC C24  O3    C27  C29   1.41    68.96  104.62  116.05  1.55  
IC O1   C23   C22  H31   1.44   110.51  -61.34  108.29  1.10  
IC O1   C23   C22  H32   1.44   110.51   55.42  109.81  1.10  
IC O1   C23   C24  C27   1.44   106.76  -78.49  117.90  1.59  
IC O1   C23   C24  O3    1.44   106.76 -141.66  116.98  1.41  
IC O1   C23   C24  H34   1.44   106.76   67.78  119.45  1.10  
IC C25  C10   C16  H15   1.57   107.02  155.45  113.42  1.09  
IC C25  C10   C16  H16   1.57   107.02   34.84  112.71  1.10  
IC O2   C1    C    H2    1.22   120.59   -3.71  109.94  1.10  
IC O2   C1    C    H3    1.22   120.59 -119.01  106.58  1.10  
IC H1   C3    C6   H6    1.10   104.60  163.40  111.05  1.10  
IC H1   C3    C6   H7    1.10   104.60  -77.01  111.25  1.10  
IC C26  C21   C22  H31   1.55   111.24   54.84  109.89  1.10  
IC C26  C21   C22  H32   1.55   111.24  -62.74  109.62  1.10  
IC C27  C24   C23  H33   1.59   117.90   41.04  110.32  1.10  
IC C27  O3    C24  H34   1.40    68.96 -102.02  116.93  1.10  
IC C28  C27   C24  O3    1.55   118.94  102.74   55.40  1.41  
IC C28  C27   C24  H34   1.55   118.94 -150.21  114.21  1.10  
IC C28  C27   C29  H45   1.55   119.09 -174.68  111.55  1.10  
IC C28  C27   C29  H46   1.55   119.09   64.67  109.04  1.10  
IC C28  C27   C29  H47   1.55   119.09  -54.70  109.36  1.10  
IC C29  C27   C24  O3    1.55   115.79 -105.09   55.40  1.41  
IC C29  C27   C24  H34   1.55   115.79    1.95  114.21  1.10  
IC C29  C27   C28  H42   1.55   119.09  146.40  111.38  1.10  
IC C29  C27   C28  H43   1.55   119.09   27.26  109.57  1.10  
IC C29  C27   C28  H44   1.55   119.09  -91.91  109.60  1.10  
IC O3   C24   C23  H33   1.41   116.98  -22.12  110.32  1.10  
IC O3   C27   C24  H34   1.40    55.64  107.04  114.21  1.10  
IC O3   C27   C28  H42   1.40   115.63    0.89  111.38  1.10  
IC O3   C27   C28  H43   1.40   115.63 -118.26  109.57  1.10  
IC O3   C27   C28  H44   1.40   115.63  122.57  109.60  1.10  
IC O3   C27   C29  H45   1.40   116.05  -29.31  111.55  1.10  
IC O3   C27   C29  H46   1.40   116.05 -149.96  109.04  1.10  
IC O3   C27   C29  H47   1.40   116.05   90.67  109.36  1.10  
IC H2   C     C5   H4    1.10   110.30   21.47  108.94  1.10  
IC H2   C     C5   H5    1.10   110.30  -91.97  105.96  1.10  
IC H3   C     C5   H4    1.10   110.45  139.20  108.94  1.10  
IC H3   C     C5   H5    1.10   110.45   25.76  105.96  1.10  
IC H6   C6    C7   H8    1.10   110.40  160.86  105.91  1.10  
IC H6   C6    C7   H9    1.10   110.40   50.08  107.81  1.10  
IC H7   C6    C7   H8    1.10   107.38   44.06  105.91  1.10  
IC H7   C6    C7   H9    1.10   107.38  -66.72  107.81  1.10  
IC H10  C12   C13  H12   1.10   107.53   45.86  107.88  1.10  
IC H11  C12   C13  H12   1.10   107.21  160.65  107.88  1.10  
IC H12  C13   O    H17   1.10   107.09  -58.26  114.10  0.95  
IC H13  C15   C16  H15   1.10   110.30 -143.73  106.24  1.09  
IC H13  C15   C16  H16   1.10   110.30  -28.29  112.00  1.10  
IC H14  C15   C16  H15   1.10   111.86  -22.64  106.24  1.09  
IC H14  C15   C16  H16   1.10   111.86   92.79  112.00  1.10  
IC H30  C21   C22  H31   1.10   106.50  -60.30  109.89  1.10  
IC H30  C21   C22  H32   1.10   106.50 -177.88  109.62  1.10  
IC H30  C21   C26  H39   1.10   106.07  -66.77  109.86  1.10  
IC H30  C21   C26  H40   1.10   106.07   52.71  110.41  1.10  
IC H30  C21   C26  H41   1.10   106.07  172.69  111.58  1.10  
IC H31  C22   C23  H33   1.10   108.29  177.47  109.26  1.10  
IC H32  C22   C23  H33   1.10   109.81  -65.77  109.26  1.10  
IC H33  C23   C24  H34   1.10   110.32 -172.69  119.45  1.10  
IC H33  C23   O1   H35   1.10   110.03   58.99  113.17  0.95  
IC C1   C5   *C    H2    0.00     0.00  120.00    0.00  0.00  
IC C1   C5   *C    H3    0.00     0.00 -120.00    0.00  0.00  
IC C2   C    *C1   O2    0.00     0.00  180.00    0.00  0.00  
IC C3   C1   *C2   C17   0.00     0.00  120.00    0.00  0.00  
IC C3   C1   *C2   C18   0.00     0.00 -120.00    0.00  0.00  
IC C4   C2   *C3   C6    0.00     0.00  120.00    0.00  0.00  
IC C4   C2   *C3   H1    0.00     0.00 -120.00    0.00  0.00  
IC C7   C3   *C6   H6    0.00     0.00  120.00    0.00  0.00  
IC C7   C3   *C6   H7    0.00     0.00 -120.00    0.00  0.00  
IC C8   C6   *C7   H8    0.00     0.00  120.00    0.00  0.00  
IC C8   C6   *C7   H9    0.00     0.00 -120.00    0.00  0.00  
IC C5   C3   *C4   C9    0.00     0.00  120.00    0.00  0.00  
IC C5   C3   *C4   C20   0.00     0.00 -120.00    0.00  0.00  
IC C9   C7   *C8   C10   0.00     0.00  120.00    0.00  0.00  
IC C9   C7   *C8   C19   0.00     0.00 -120.00    0.00  0.00  
IC C11  C8   *C10  C16   0.00     0.00  120.00    0.00  0.00  
IC C11  C8   *C10  C25   0.00     0.00 -120.00    0.00  0.00  
IC C14  C10  *C11  C12   0.00     0.00  180.00    0.00  0.00  
IC C8   C4   *C9   C13   0.00     0.00  120.00    0.00  0.00  
IC C8   C4   *C9   H     0.00     0.00 -120.00    0.00  0.00  
IC C21  C11  *C14  C15   0.00     0.00  180.00    0.00  0.00  
IC C12  C9   *C13  O     0.00     0.00  120.00    0.00  0.00  
IC C12  C9   *C13  H12   0.00     0.00 -120.00    0.00  0.00  
IC C22  C14  *C21  C26   0.00     0.00  120.00    0.00  0.00  
IC C22  C14  *C21  H30   0.00     0.00 -120.00    0.00  0.00  
IC C23  C21  *C22  H31   0.00     0.00  120.00    0.00  0.00  
IC C23  C21  *C22  H32   0.00     0.00 -120.00    0.00  0.00  
IC C24  C22  *C23  O1    0.00     0.00  120.00    0.00  0.00  
IC C24  C22  *C23  H33   0.00     0.00 -120.00    0.00  0.00  
IC C27  C23  *C24  O3    0.00     0.00  120.00    0.00  0.00  
IC C27  C23  *C24  H34   0.00     0.00 -120.00    0.00  0.00  
IC O3   C24  *C27  C28   0.00     0.00  120.00    0.00  0.00  
IC C28  C24  *C27  C29   0.00     0.00 -120.00    0.00  0.00  
IC C4   C    *C5   H4    0.00     0.00  120.00    0.00  0.00  
IC C4   C    *C5   H5    0.00     0.00 -120.00    0.00  0.00  
IC C13  C11  *C12  H10   0.00     0.00  120.00    0.00  0.00  
IC C13  C11  *C12  H11   0.00     0.00 -120.00    0.00  0.00  
IC C16  C14  *C15  H13   0.00     0.00  120.00    0.00  0.00  
IC C16  C14  *C15  H14   0.00     0.00 -120.00    0.00  0.00  
IC C15  C10  *C16  H15   0.00     0.00  120.00    0.00  0.00  
IC C15  C10  *C16  H16   0.00     0.00 -120.00    0.00  0.00  
IC H18  C2   *C17  H19   0.00     0.00  120.00    0.00  0.00  
IC H18  C2   *C17  H20   0.00     0.00 -120.00    0.00  0.00  
IC H21  C2   *C18  H22   0.00     0.00  120.00    0.00  0.00  
IC H21  C2   *C18  H23   0.00     0.00 -120.00    0.00  0.00  
IC H24  C8   *C19  H25   0.00     0.00  120.00    0.00  0.00  
IC H24  C8   *C19  H26   0.00     0.00 -120.00    0.00  0.00  
IC H27  C4   *C20  H28   0.00     0.00  120.00    0.00  0.00  
IC H27  C4   *C20  H29   0.00     0.00 -120.00    0.00  0.00  
IC H36  C10  *C25  H37   0.00     0.00  120.00    0.00  0.00  
IC H36  C10  *C25  H38   0.00     0.00 -120.00    0.00  0.00  
IC H39  C21  *C26  H40   0.00     0.00  120.00    0.00  0.00  
IC H39  C21  *C26  H41   0.00     0.00 -120.00    0.00  0.00  
IC H42  C27  *C28  H43   0.00     0.00  120.00    0.00  0.00  
IC H42  C27  *C28  H44   0.00     0.00 -120.00    0.00  0.00  
IC H45  C27  *C29  H46   0.00     0.00  120.00    0.00  0.00  
IC H45  C27  *C29  H47   0.00     0.00 -120.00    0.00  0.00  

END
