# Supplementary material for: Exploring the mechanism of Alisma orientale for the treatment of pregnancy induced hypertension and potential hepato-nephrotoxicity by using network pharmacology, network toxicology, molecular docking and molecular dynamics simulation
Source: Front Pharmacol. 2022 Nov 15;13:1027112. doi: 10.3389/fphar.2022.1027112 (PMC9705790; doi:10.3389/fphar.2022.1027112)
Supplement: Supplementary file 2 [file DataSheet3.zip › AKT1/AKT830/target.pdb]

REMARK  PYCHARMM CRD
REMARK   DATE:    10/ 5/22      4: 0: 0      CREATED BY USER: root
REMARK 
ATOM      1 N    SER   143     -26.094 -11.762  -9.132  1.00  1.00      1S   
ATOM      2 HT1  SER   143     -26.935 -11.176  -9.300  1.00  0.00      1S   
ATOM      3 HT2  SER   143     -26.349 -12.571  -8.527  1.00  0.00      1S   
ATOM      4 HT3  SER   143     -25.720 -12.116 -10.036  1.00  0.00      1S   
ATOM      5 CA   SER   143     -25.039 -10.971  -8.432  1.00  1.00      1S   
ATOM      6 HA   SER   143     -25.494 -10.531  -7.558  1.00  0.00      1S   
ATOM      7 CB   SER   143     -23.853 -11.895  -8.029  1.00  1.00      1S   
ATOM      8 HB1  SER   143     -23.093 -11.316  -7.463  1.00  0.00      1S   
ATOM      9 HB2  SER   143     -23.363 -12.317  -8.932  1.00  0.00      1S   
ATOM     10 OG   SER   143     -24.279 -12.992  -7.226  1.00  1.00      1S   
ATOM     11 HG1  SER   143     -24.711 -12.621  -6.446  1.00  0.00      1S   
ATOM     12 C    SER   143     -24.530  -9.867  -9.313  1.00  1.00      1S   
ATOM     13 O    SER   143     -23.450  -9.975  -9.887  1.00  1.00      1S   
ATOM     14 N    ARG   144     -25.312  -8.772  -9.473  1.00  1.00      1S   
ATOM     15 HN   ARG   144     -26.164  -8.645  -8.970  1.00  0.00      1S   
ATOM     16 CA   ARG   144     -25.036  -7.788 -10.497  1.00  1.00      1S   
ATOM     17 HA   ARG   144     -24.657  -8.327 -11.355  1.00  0.00      1S   
ATOM     18 CB   ARG   144     -26.308  -7.028 -10.944  1.00  1.00      1S   
ATOM     19 HB1  ARG   144     -26.611  -6.296 -10.167  1.00  0.00      1S   
ATOM     20 HB2  ARG   144     -27.139  -7.761 -11.036  1.00  0.00      1S   
ATOM     21 CG   ARG   144     -26.157  -6.302 -12.296  1.00  1.00      1S   
ATOM     22 HG1  ARG   144     -25.257  -5.650 -12.254  1.00  0.00      1S   
ATOM     23 HG2  ARG   144     -27.033  -5.630 -12.432  1.00  0.00      1S   
ATOM     24 CD   ARG   144     -26.013  -7.256 -13.501  1.00  1.00      1S   
ATOM     25 HD1  ARG   144     -25.940  -8.318 -13.185  1.00  0.00      1S   
ATOM     26 HD2  ARG   144     -25.095  -6.999 -14.073  1.00  0.00      1S   
ATOM     27 NE   ARG   144     -27.179  -7.100 -14.438  1.00  1.00      1S   
ATOM     28 HE   ARG   144     -27.052  -6.540 -15.255  1.00  0.00      1S   
ATOM     29 CZ   ARG   144     -28.400  -7.673 -14.239  1.00  1.00      1S   
ATOM     30 NH1  ARG   144     -28.655  -8.455 -13.159  1.00  1.00      1S   
ATOM     31 HH11 ARG   144     -27.935  -8.606 -12.485  1.00  0.00      1S   
ATOM     32 HH12 ARG   144     -29.563  -8.848 -13.029  1.00  0.00      1S   
ATOM     33 NH2  ARG   144     -29.391  -7.454 -15.145  1.00  1.00      1S   
ATOM     34 HH21 ARG   144     -29.216  -6.884 -15.945  1.00  0.00      1S   
ATOM     35 HH22 ARG   144     -30.290  -7.863 -15.007  1.00  0.00      1S   
ATOM     36 C    ARG   144     -23.969  -6.798 -10.089  1.00  1.00      1S   
ATOM     37 O    ARG   144     -22.937  -6.711 -10.751  1.00  1.00      1S   
ATOM     38 N    VAL   145     -24.193  -6.014  -9.004  1.00  1.00      1S   
ATOM     39 HN   VAL   145     -25.018  -6.119  -8.453  1.00  0.00      1S   
ATOM     40 CA   VAL   145     -23.310  -4.919  -8.642  1.00  1.00      1S   
ATOM     41 HA   VAL   145     -23.018  -4.434  -9.565  1.00  0.00      1S   
ATOM     42 CB   VAL   145     -23.941  -3.834  -7.769  1.00  1.00      1S   
ATOM     43 HB   VAL   145     -23.218  -2.991  -7.663  1.00  0.00      1S   
ATOM     44 CG1  VAL   145     -25.188  -3.270  -8.483  1.00  1.00      1S   
ATOM     45 HG11 VAL   145     -25.959  -4.052  -8.629  1.00  0.00      1S   
ATOM     46 HG12 VAL   145     -24.910  -2.856  -9.474  1.00  0.00      1S   
ATOM     47 HG13 VAL   145     -25.632  -2.453  -7.876  1.00  0.00      1S   
ATOM     48 CG2  VAL   145     -24.265  -4.345  -6.349  1.00  1.00      1S   
ATOM     49 HG21 VAL   145     -23.334  -4.541  -5.778  1.00  0.00      1S   
ATOM     50 HG22 VAL   145     -24.861  -5.277  -6.382  1.00  0.00      1S   
ATOM     51 HG23 VAL   145     -24.844  -3.575  -5.800  1.00  0.00      1S   
ATOM     52 C    VAL   145     -22.052  -5.434  -7.986  1.00  1.00      1S   
ATOM     53 O    VAL   145     -22.067  -6.427  -7.265  1.00  1.00      1S   
ATOM     54 N    THR   146     -20.919  -4.761  -8.262  1.00  1.00      1S   
ATOM     55 HN   THR   146     -20.934  -3.977  -8.882  1.00  0.00      1S   
ATOM     56 CA   THR   146     -19.605  -5.148  -7.813  1.00  1.00      1S   
ATOM     57 HA   THR   146     -19.704  -5.815  -6.966  1.00  0.00      1S   
ATOM     58 CB   THR   146     -18.846  -5.841  -8.957  1.00  1.00      1S   
ATOM     59 HB   THR   146     -19.599  -6.425  -9.535  1.00  0.00      1S   
ATOM     60 OG1  THR   146     -17.893  -6.782  -8.497  1.00  1.00      1S   
ATOM     61 HG1  THR   146     -17.618  -7.280  -9.271  1.00  0.00      1S   
ATOM     62 CG2  THR   146     -18.141  -4.878  -9.929  1.00  1.00      1S   
ATOM     63 HG21 THR   146     -17.059  -4.791  -9.696  1.00  0.00      1S   
ATOM     64 HG22 THR   146     -18.583  -3.863  -9.899  1.00  0.00      1S   
ATOM     65 HG23 THR   146     -18.241  -5.259 -10.967  1.00  0.00      1S   
ATOM     66 C    THR   146     -18.975  -3.862  -7.329  1.00  1.00      1S   
ATOM     67 O    THR   146     -19.595  -2.802  -7.396  1.00  1.00      1S   
ATOM     68 N    MET   147     -17.718  -3.902  -6.830  1.00  1.00      1S   
ATOM     69 HN   MET   147     -17.240  -4.771  -6.717  1.00  0.00      1S   
ATOM     70 CA   MET   147     -16.991  -2.739  -6.367  1.00  1.00      1S   
ATOM     71 HA   MET   147     -17.625  -2.228  -5.655  1.00  0.00      1S   
ATOM     72 CB   MET   147     -15.675  -3.123  -5.646  1.00  1.00      1S   
ATOM     73 HB1  MET   147     -15.071  -2.208  -5.462  1.00  0.00      1S   
ATOM     74 HB2  MET   147     -15.077  -3.801  -6.293  1.00  0.00      1S   
ATOM     75 CG   MET   147     -15.937  -3.808  -4.290  1.00  1.00      1S   
ATOM     76 HG1  MET   147     -16.314  -4.829  -4.487  1.00  0.00      1S   
ATOM     77 HG2  MET   147     -16.752  -3.259  -3.769  1.00  0.00      1S   
ATOM     78 SD   MET   147     -14.508  -3.939  -3.181  1.00  1.00      1S   
ATOM     79 CE   MET   147     -14.482  -2.219  -2.607  1.00  1.00      1S   
ATOM     80 HE1  MET   147     -15.435  -1.949  -2.104  1.00  0.00      1S   
ATOM     81 HE2  MET   147     -14.332  -1.518  -3.455  1.00  0.00      1S   
ATOM     82 HE3  MET   147     -13.654  -2.059  -1.884  1.00  0.00      1S   
ATOM     83 C    MET   147     -16.683  -1.755  -7.480  1.00  1.00      1S   
ATOM     84 O    MET   147     -16.585  -0.554  -7.241  1.00  1.00      1S   
ATOM     85 N    ASN   148     -16.567  -2.230  -8.739  1.00  1.00      1S   
ATOM     86 HN   ASN   148     -16.659  -3.205  -8.920  1.00  0.00      1S   
ATOM     87 CA   ASN   148     -16.290  -1.404  -9.900  1.00  1.00      1S   
ATOM     88 HA   ASN   148     -15.467  -0.750  -9.649  1.00  0.00      1S   
ATOM     89 CB   ASN   148     -15.913  -2.258 -11.136  1.00  1.00      1S   
ATOM     90 HB1  ASN   148     -15.778  -1.618 -12.033  1.00  0.00      1S   
ATOM     91 HB2  ASN   148     -16.720  -2.990 -11.348  1.00  0.00      1S   
ATOM     92 CG   ASN   148     -14.587  -2.978 -10.863  1.00  1.00      1S   
ATOM     93 OD1  ASN   148     -13.650  -2.385 -10.324  1.00  1.00      1S   
ATOM     94 ND2  ASN   148     -14.515  -4.285 -11.256  1.00  1.00      1S   
ATOM     95 HD21 ASN   148     -13.675  -4.799 -11.080  1.00  0.00      1S   
ATOM     96 HD22 ASN   148     -15.283  -4.710 -11.730  1.00  0.00      1S   
ATOM     97 C    ASN   148     -17.448  -0.512 -10.302  1.00  1.00      1S   
ATOM     98 O    ASN   148     -17.262   0.414 -11.091  1.00  1.00      1S   
ATOM     99 N    GLU   149     -18.663  -0.743  -9.751  1.00  1.00      1S   
ATOM    100 HN   GLU   149     -18.804  -1.490  -9.105  1.00  0.00      1S   
ATOM    101 CA   GLU   149     -19.842   0.037 -10.062  1.00  1.00      1S   
ATOM    102 HA   GLU   149     -19.811   0.311 -11.108  1.00  0.00      1S   
ATOM    103 CB   GLU   149     -21.146  -0.770  -9.817  1.00  1.00      1S   
ATOM    104 HB1  GLU   149     -21.987  -0.090  -9.552  1.00  0.00      1S   
ATOM    105 HB2  GLU   149     -21.008  -1.456  -8.955  1.00  0.00      1S   
ATOM    106 CG   GLU   149     -21.631  -1.555 -11.054  1.00  1.00      1S   
ATOM    107 HG1  GLU   149     -21.790  -0.852 -11.899  1.00  0.00      1S   
ATOM    108 HG2  GLU   149     -22.605  -2.039 -10.822  1.00  0.00      1S   
ATOM    109 CD   GLU   149     -20.647  -2.634 -11.483  1.00  1.00      1S   
ATOM    110 OE1  GLU   149     -19.795  -2.357 -12.366  1.00  1.00      1S   
ATOM    111 OE2  GLU   149     -20.753  -3.762 -10.943  1.00  1.00      1S   
ATOM    112 C    GLU   149     -19.898   1.328  -9.269  1.00  1.00      1S   
ATOM    113 O    GLU   149     -20.814   2.121  -9.461  1.00  1.00      1S   
ATOM    114 N    PHE   150     -18.926   1.585  -8.363  1.00  1.00      1S   
ATOM    115 HN   PHE   150     -18.159   0.965  -8.223  1.00  0.00      1S   
ATOM    116 CA   PHE   150     -18.990   2.734  -7.487  1.00  1.00      1S   
ATOM    117 HA   PHE   150     -19.828   3.359  -7.755  1.00  0.00      1S   
ATOM    118 CB   PHE   150     -19.112   2.342  -5.995  1.00  1.00      1S   
ATOM    119 HB1  PHE   150     -19.180   3.250  -5.363  1.00  0.00      1S   
ATOM    120 HB2  PHE   150     -18.231   1.747  -5.674  1.00  0.00      1S   
ATOM    121 CG   PHE   150     -20.348   1.515  -5.767  1.00  1.00      1S   
ATOM    122 CD1  PHE   150     -21.576   2.124  -5.457  1.00  1.00      1S   
ATOM    123 HD1  PHE   150     -21.635   3.198  -5.373  1.00  0.00      1S   
ATOM    124 CE1  PHE   150     -22.726   1.348  -5.261  1.00  1.00      1S   
ATOM    125 HE1  PHE   150     -23.667   1.822  -5.026  1.00  0.00      1S   
ATOM    126 CZ   PHE   150     -22.655  -0.046  -5.373  1.00  1.00      1S   
ATOM    127 HZ   PHE   150     -23.537  -0.649  -5.231  1.00  0.00      1S   
ATOM    128 CD2  PHE   150     -20.290   0.113  -5.866  1.00  1.00      1S   
ATOM    129 HD2  PHE   150     -19.352  -0.367  -6.104  1.00  0.00      1S   
ATOM    130 CE2  PHE   150     -21.437  -0.664  -5.671  1.00  1.00      1S   
ATOM    131 HE2  PHE   150     -21.383  -1.740  -5.753  1.00  0.00      1S   
ATOM    132 C    PHE   150     -17.743   3.561  -7.631  1.00  1.00      1S   
ATOM    133 O    PHE   150     -16.665   3.036  -7.883  1.00  1.00      1S   
ATOM    134 N    GLU   151     -17.882   4.896  -7.445  1.00  1.00      1S   
ATOM    135 HN   GLU   151     -18.787   5.295  -7.310  1.00  0.00      1S   
ATOM    136 CA   GLU   151     -16.780   5.817  -7.299  1.00  1.00      1S   
ATOM    137 HA   GLU   151     -15.874   5.369  -7.680  1.00  0.00      1S   
ATOM    138 CB   GLU   151     -17.024   7.171  -8.006  1.00  1.00      1S   
ATOM    139 HB1  GLU   151     -17.887   7.687  -7.530  1.00  0.00      1S   
ATOM    140 HB2  GLU   151     -17.297   6.970  -9.066  1.00  0.00      1S   
ATOM    141 CG   GLU   151     -15.788   8.094  -7.986  1.00  1.00      1S   
ATOM    142 HG1  GLU   151     -14.960   7.625  -8.558  1.00  0.00      1S   
ATOM    143 HG2  GLU   151     -15.446   8.247  -6.940  1.00  0.00      1S   
ATOM    144 CD   GLU   151     -16.084   9.468  -8.582  1.00  1.00      1S   
ATOM    145 OE1  GLU   151     -15.183  10.342  -8.480  1.00  1.00      1S   
ATOM    146 OE2  GLU   151     -17.200   9.676  -9.127  1.00  1.00      1S   
ATOM    147 C    GLU   151     -16.638   6.070  -5.820  1.00  1.00      1S   
ATOM    148 O    GLU   151     -17.628   6.268  -5.126  1.00  1.00      1S   
ATOM    149 N    TYR   152     -15.390   6.042  -5.309  1.00  1.00      1S   
ATOM    150 HN   TYR   152     -14.608   5.911  -5.916  1.00  0.00      1S   
ATOM    151 CA   TYR   152     -15.069   6.089  -3.902  1.00  1.00      1S   
ATOM    152 HA   TYR   152     -15.961   5.915  -3.315  1.00  0.00      1S   
ATOM    153 CB   TYR   152     -13.994   5.034  -3.539  1.00  1.00      1S   
ATOM    154 HB1  TYR   152     -13.712   5.104  -2.468  1.00  0.00      1S   
ATOM    155 HB2  TYR   152     -13.086   5.160  -4.164  1.00  0.00      1S   
ATOM    156 CG   TYR   152     -14.556   3.661  -3.801  1.00  1.00      1S   
ATOM    157 CD1  TYR   152     -14.516   3.080  -5.085  1.00  1.00      1S   
ATOM    158 HD1  TYR   152     -14.046   3.606  -5.902  1.00  0.00      1S   
ATOM    159 CE1  TYR   152     -15.126   1.845  -5.330  1.00  1.00      1S   
ATOM    160 HE1  TYR   152     -15.111   1.431  -6.328  1.00  0.00      1S   
ATOM    161 CZ   TYR   152     -15.761   1.168  -4.284  1.00  1.00      1S   
ATOM    162 OH   TYR   152     -16.411  -0.056  -4.514  1.00  1.00      1S   
ATOM    163 HH   TYR   152     -16.361  -0.238  -5.459  1.00  0.00      1S   
ATOM    164 CD2  TYR   152     -15.180   2.956  -2.761  1.00  1.00      1S   
ATOM    165 HD2  TYR   152     -15.218   3.379  -1.769  1.00  0.00      1S   
ATOM    166 CE2  TYR   152     -15.772   1.714  -2.999  1.00  1.00      1S   
ATOM    167 HE2  TYR   152     -16.253   1.191  -2.189  1.00  0.00      1S   
ATOM    168 C    TYR   152     -14.566   7.478  -3.603  1.00  1.00      1S   
ATOM    169 O    TYR   152     -13.539   7.903  -4.126  1.00  1.00      1S   
ATOM    170 N    LEU   153     -15.329   8.237  -2.782  1.00  1.00      1S   
ATOM    171 HN   LEU   153     -16.119   7.852  -2.306  1.00  0.00      1S   
ATOM    172 CA   LEU   153     -15.216   9.676  -2.696  1.00  1.00      1S   
ATOM    173 HA   LEU   153     -14.637  10.033  -3.536  1.00  0.00      1S   
ATOM    174 CB   LEU   153     -16.601  10.367  -2.747  1.00  1.00      1S   
ATOM    175 HB1  LEU   153     -16.472  11.468  -2.659  1.00  0.00      1S   
ATOM    176 HB2  LEU   153     -17.212  10.031  -1.882  1.00  0.00      1S   
ATOM    177 CG   LEU   153     -17.402  10.082  -4.041  1.00  1.00      1S   
ATOM    178 HG   LEU   153     -17.527   8.979  -4.140  1.00  0.00      1S   
ATOM    179 CD1  LEU   153     -18.808  10.692  -3.951  1.00  1.00      1S   
ATOM    180 HD11 LEU   153     -18.740  11.793  -3.826  1.00  0.00      1S   
ATOM    181 HD12 LEU   153     -19.367  10.266  -3.092  1.00  0.00      1S   
ATOM    182 HD13 LEU   153     -19.369  10.474  -4.883  1.00  0.00      1S   
ATOM    183 CD2  LEU   153     -16.690  10.589  -5.308  1.00  1.00      1S   
ATOM    184 HD21 LEU   153     -15.713  10.083  -5.448  1.00  0.00      1S   
ATOM    185 HD22 LEU   153     -16.520  11.684  -5.246  1.00  0.00      1S   
ATOM    186 HD23 LEU   153     -17.317  10.383  -6.202  1.00  0.00      1S   
ATOM    187 C    LEU   153     -14.495  10.133  -1.454  1.00  1.00      1S   
ATOM    188 O    LEU   153     -13.541  10.899  -1.565  1.00  1.00      1S   
ATOM    189 N    LYS   154     -14.943   9.711  -0.244  1.00  1.00      1S   
ATOM    190 HN   LYS   154     -15.669   9.032  -0.161  1.00  0.00      1S   
ATOM    191 CA   LYS   154     -14.446  10.271   1.001  1.00  1.00      1S   
ATOM    192 HA   LYS   154     -13.397  10.516   0.904  1.00  0.00      1S   
ATOM    193 CB   LYS   154     -15.267  11.503   1.430  1.00  1.00      1S   
ATOM    194 HB1  LYS   154     -15.356  11.585   2.538  1.00  0.00      1S   
ATOM    195 HB2  LYS   154     -16.297  11.383   1.025  1.00  0.00      1S   
ATOM    196 CG   LYS   154     -14.685  12.834   0.943  1.00  1.00      1S   
ATOM    197 HG1  LYS   154     -14.201  12.726  -0.050  1.00  0.00      1S   
ATOM    198 HG2  LYS   154     -13.901  13.151   1.668  1.00  0.00      1S   
ATOM    199 CD   LYS   154     -15.777  13.901   0.840  1.00  1.00      1S   
ATOM    200 HD1  LYS   154     -16.532  13.679   1.621  1.00  0.00      1S   
ATOM    201 HD2  LYS   154     -16.279  13.809  -0.148  1.00  0.00      1S   
ATOM    202 CE   LYS   154     -15.262  15.321   1.062  1.00  1.00      1S   
ATOM    203 HE1  LYS   154     -14.480  15.585   0.328  1.00  0.00      1S   
ATOM    204 HE2  LYS   154     -14.849  15.413   2.088  1.00  0.00      1S   
ATOM    205 NZ   LYS   154     -16.357  16.305   0.924  1.00  1.00      1S   
ATOM    206 HZ1  LYS   154     -17.104  16.081   1.614  1.00  0.00      1S   
ATOM    207 HZ2  LYS   154     -16.749  16.254  -0.038  1.00  0.00      1S   
ATOM    208 HZ3  LYS   154     -15.989  17.261   1.104  1.00  0.00      1S   
ATOM    209 C    LYS   154     -14.584   9.263   2.108  1.00  1.00      1S   
ATOM    210 O    LYS   154     -15.559   8.528   2.168  1.00  1.00      1S   
ATOM    211 N    LEU   155     -13.602   9.223   3.037  1.00  1.00      1S   
ATOM    212 HN   LEU   155     -12.798   9.814   2.961  1.00  0.00      1S   
ATOM    213 CA   LEU   155     -13.630   8.363   4.196  1.00  1.00      1S   
ATOM    214 HA   LEU   155     -14.067   7.416   3.911  1.00  0.00      1S   
ATOM    215 CB   LEU   155     -12.212   8.122   4.772  1.00  1.00      1S   
ATOM    216 HB1  LEU   155     -11.781   9.101   5.061  1.00  0.00      1S   
ATOM    217 HB2  LEU   155     -11.566   7.711   3.966  1.00  0.00      1S   
ATOM    218 CG   LEU   155     -12.148   7.162   5.983  1.00  1.00      1S   
ATOM    219 HG   LEU   155     -12.898   7.492   6.738  1.00  0.00      1S   
ATOM    220 CD1  LEU   155     -12.486   5.720   5.584  1.00  1.00      1S   
ATOM    221 HD11 LEU   155     -11.756   5.341   4.838  1.00  0.00      1S   
ATOM    222 HD12 LEU   155     -13.503   5.654   5.148  1.00  0.00      1S   
ATOM    223 HD13 LEU   155     -12.445   5.071   6.482  1.00  0.00      1S   
ATOM    224 CD2  LEU   155     -10.777   7.214   6.678  1.00  1.00      1S   
ATOM    225 HD21 LEU   155     -10.563   8.241   7.035  1.00  0.00      1S   
ATOM    226 HD22 LEU   155      -9.974   6.908   5.976  1.00  0.00      1S   
ATOM    227 HD23 LEU   155     -10.760   6.534   7.554  1.00  0.00      1S   
ATOM    228 C    LEU   155     -14.489   9.015   5.252  1.00  1.00      1S   
ATOM    229 O    LEU   155     -14.264  10.159   5.639  1.00  1.00      1S   
ATOM    230 N    LEU   156     -15.521   8.288   5.727  1.00  1.00      1S   
ATOM    231 HN   LEU   156     -15.689   7.360   5.398  1.00  0.00      1S   
ATOM    232 CA   LEU   156     -16.479   8.785   6.683  1.00  1.00      1S   
ATOM    233 HA   LEU   156     -16.445   9.865   6.707  1.00  0.00      1S   
ATOM    234 CB   LEU   156     -17.918   8.330   6.348  1.00  1.00      1S   
ATOM    235 HB1  LEU   156     -18.616   8.701   7.132  1.00  0.00      1S   
ATOM    236 HB2  LEU   156     -17.960   7.219   6.351  1.00  0.00      1S   
ATOM    237 CG   LEU   156     -18.435   8.831   4.978  1.00  1.00      1S   
ATOM    238 HG   LEU   156     -17.720   8.489   4.194  1.00  0.00      1S   
ATOM    239 CD1  LEU   156     -19.801   8.197   4.658  1.00  1.00      1S   
ATOM    240 HD11 LEU   156     -20.548   8.490   5.426  1.00  0.00      1S   
ATOM    241 HD12 LEU   156     -19.719   7.090   4.645  1.00  0.00      1S   
ATOM    242 HD13 LEU   156     -20.165   8.535   3.666  1.00  0.00      1S   
ATOM    243 CD2  LEU   156     -18.508  10.369   4.905  1.00  1.00      1S   
ATOM    244 HD21 LEU   156     -17.505  10.823   5.042  1.00  0.00      1S   
ATOM    245 HD22 LEU   156     -19.186  10.759   5.693  1.00  0.00      1S   
ATOM    246 HD23 LEU   156     -18.898  10.692   3.918  1.00  0.00      1S   
ATOM    247 C    LEU   156     -16.142   8.295   8.065  1.00  1.00      1S   
ATOM    248 O    LEU   156     -16.312   9.032   9.032  1.00  1.00      1S   
ATOM    249 N    GLY   157     -15.661   7.039   8.198  1.00  1.00      1S   
ATOM    250 HN   GLY   157     -15.492   6.448   7.411  1.00  0.00      1S   
ATOM    251 CA   GLY   157     -15.389   6.468   9.496  1.00  1.00      1S   
ATOM    252 HA1  GLY   157     -16.323   6.098   9.896  1.00  0.00      1S   
ATOM    253 HA2  GLY   157     -14.896   7.205  10.115  1.00  0.00      1S   
ATOM    254 C    GLY   157     -14.461   5.316   9.309  1.00  1.00      1S   
ATOM    255 O    GLY   157     -14.358   4.761   8.218  1.00  1.00      1S   
ATOM    256 N    LYS   158     -13.743   4.933  10.386  1.00  1.00      1S   
ATOM    257 HN   LYS   158     -13.837   5.377  11.274  1.00  0.00      1S   
ATOM    258 CA   LYS   158     -12.760   3.885  10.313  1.00  1.00      1S   
ATOM    259 HA   LYS   158     -13.124   3.098   9.669  1.00  0.00      1S   
ATOM    260 CB   LYS   158     -11.408   4.431   9.800  1.00  1.00      1S   
ATOM    261 HB1  LYS   158     -11.017   5.188  10.514  1.00  0.00      1S   
ATOM    262 HB2  LYS   158     -11.601   4.956   8.838  1.00  0.00      1S   
ATOM    263 CG   LYS   158     -10.323   3.379   9.535  1.00  1.00      1S   
ATOM    264 HG1  LYS   158     -10.718   2.613   8.832  1.00  0.00      1S   
ATOM    265 HG2  LYS   158     -10.060   2.871  10.489  1.00  0.00      1S   
ATOM    266 CD   LYS   158      -9.054   4.020   8.960  1.00  1.00      1S   
ATOM    267 HD1  LYS   158      -8.728   4.818   9.662  1.00  0.00      1S   
ATOM    268 HD2  LYS   158      -9.291   4.510   7.990  1.00  0.00      1S   
ATOM    269 CE   LYS   158      -7.891   3.040   8.788  1.00  1.00      1S   
ATOM    270 HE1  LYS   158      -7.745   2.436   9.709  1.00  0.00      1S   
ATOM    271 HE2  LYS   158      -6.956   3.594   8.560  1.00  0.00      1S   
ATOM    272 NZ   LYS   158      -8.148   2.112   7.664  1.00  1.00      1S   
ATOM    273 HZ1  LYS   158      -8.393   2.664   6.816  1.00  0.00      1S   
ATOM    274 HZ2  LYS   158      -8.935   1.477   7.914  1.00  0.00      1S   
ATOM    275 HZ3  LYS   158      -7.295   1.548   7.480  1.00  0.00      1S   
ATOM    276 C    LYS   158     -12.601   3.328  11.698  1.00  1.00      1S   
ATOM    277 O    LYS   158     -12.775   4.043  12.683  1.00  1.00      1S   
ATOM    278 N    GLY   159     -12.272   2.023  11.799  1.00  1.00      1S   
ATOM    279 HN   GLY   159     -12.150   1.449  10.990  1.00  0.00      1S   
ATOM    280 CA   GLY   159     -12.069   1.368  13.062  1.00  1.00      1S   
ATOM    281 HA1  GLY   159     -13.035   1.048  13.424  1.00  0.00      1S   
ATOM    282 HA2  GLY   159     -11.542   2.034  13.731  1.00  0.00      1S   
ATOM    283 C    GLY   159     -11.211   0.166  12.831  1.00  1.00      1S   
ATOM    284 O    GLY   159     -10.645  -0.014  11.755  1.00  1.00      1S   
ATOM    285 N    THR   160     -11.097  -0.702  13.860  1.00  1.00      1S   
ATOM    286 HN   THR   160     -11.574  -0.530  14.720  1.00  0.00      1S   
ATOM    287 CA   THR   160     -10.241  -1.872  13.873  1.00  1.00      1S   
ATOM    288 HA   THR   160      -9.245  -1.541  13.614  1.00  0.00      1S   
ATOM    289 CB   THR   160     -10.171  -2.530  15.253  1.00  1.00      1S   
ATOM    290 HB   THR   160      -9.610  -3.491  15.200  1.00  0.00      1S   
ATOM    291 OG1  THR   160     -11.467  -2.785  15.790  1.00  1.00      1S   
ATOM    292 HG1  THR   160     -11.817  -3.544  15.314  1.00  0.00      1S   
ATOM    293 CG2  THR   160      -9.415  -1.591  16.217  1.00  1.00      1S   
ATOM    294 HG21 THR   160      -9.944  -0.624  16.332  1.00  0.00      1S   
ATOM    295 HG22 THR   160      -8.393  -1.386  15.836  1.00  0.00      1S   
ATOM    296 HG23 THR   160      -9.326  -2.060  17.220  1.00  0.00      1S   
ATOM    297 C    THR   160     -10.651  -2.895  12.833  1.00  1.00      1S   
ATOM    298 O    THR   160      -9.801  -3.587  12.278  1.00  1.00      1S   
ATOM    299 N    PHE   161     -11.968  -3.002  12.541  1.00  1.00      1S   
ATOM    300 HN   PHE   161     -12.641  -2.395  12.962  1.00  0.00      1S   
ATOM    301 CA   PHE   161     -12.511  -4.032  11.685  1.00  1.00      1S   
ATOM    302 HA   PHE   161     -11.824  -4.867  11.672  1.00  0.00      1S   
ATOM    303 CB   PHE   161     -13.888  -4.551  12.169  1.00  1.00      1S   
ATOM    304 HB1  PHE   161     -14.188  -5.449  11.590  1.00  0.00      1S   
ATOM    305 HB2  PHE   161     -14.669  -3.770  12.046  1.00  0.00      1S   
ATOM    306 CG   PHE   161     -13.819  -4.944  13.619  1.00  1.00      1S   
ATOM    307 CD1  PHE   161     -12.898  -5.911  14.061  1.00  1.00      1S   
ATOM    308 HD1  PHE   161     -12.244  -6.403  13.356  1.00  0.00      1S   
ATOM    309 CE1  PHE   161     -12.809  -6.230  15.420  1.00  1.00      1S   
ATOM    310 HE1  PHE   161     -12.083  -6.944  15.765  1.00  0.00      1S   
ATOM    311 CZ   PHE   161     -13.652  -5.611  16.348  1.00  1.00      1S   
ATOM    312 HZ   PHE   161     -13.583  -5.867  17.395  1.00  0.00      1S   
ATOM    313 CD2  PHE   161     -14.659  -4.324  14.561  1.00  1.00      1S   
ATOM    314 HD2  PHE   161     -15.370  -3.578  14.239  1.00  0.00      1S   
ATOM    315 CE2  PHE   161     -14.580  -4.658  15.917  1.00  1.00      1S   
ATOM    316 HE2  PHE   161     -15.230  -4.176  16.633  1.00  0.00      1S   
ATOM    317 C    PHE   161     -12.683  -3.581  10.258  1.00  1.00      1S   
ATOM    318 O    PHE   161     -12.853  -4.431   9.389  1.00  1.00      1S   
ATOM    319 N    GLY   162     -12.654  -2.259   9.959  1.00  1.00      1S   
ATOM    320 HN   GLY   162     -12.535  -1.550  10.651  1.00  0.00      1S   
ATOM    321 CA   GLY   162     -12.761  -1.830   8.580  1.00  1.00      1S   
ATOM    322 HA1  GLY   162     -13.583  -2.352   8.112  1.00  0.00      1S   
ATOM    323 HA2  GLY   162     -11.805  -2.015   8.113  1.00  0.00      1S   
ATOM    324 C    GLY   162     -13.024  -0.364   8.482  1.00  1.00      1S   
ATOM    325 O    GLY   162     -12.657   0.401   9.369  1.00  1.00      1S   
ATOM    326 N    LYS   163     -13.642   0.062   7.355  1.00  1.00      1S   
ATOM    327 HN   LYS   163     -13.943  -0.580   6.652  1.00  0.00      1S   
ATOM    328 CA   LYS   163     -13.835   1.460   7.049  1.00  1.00      1S   
ATOM    329 HA   LYS   163     -13.847   2.028   7.967  1.00  0.00      1S   
ATOM    330 CB   LYS   163     -12.726   2.000   6.119  1.00  1.00      1S   
ATOM    331 HB1  LYS   163     -11.753   1.849   6.637  1.00  0.00      1S   
ATOM    332 HB2  LYS   163     -12.858   3.090   5.968  1.00  0.00      1S   
ATOM    333 CG   LYS   163     -12.657   1.317   4.744  1.00  1.00      1S   
ATOM    334 HG1  LYS   163     -13.447   1.732   4.080  1.00  0.00      1S   
ATOM    335 HG2  LYS   163     -12.855   0.229   4.863  1.00  0.00      1S   
ATOM    336 CD   LYS   163     -11.286   1.471   4.076  1.00  1.00      1S   
ATOM    337 HD1  LYS   163     -10.505   1.159   4.805  1.00  0.00      1S   
ATOM    338 HD2  LYS   163     -11.119   2.543   3.827  1.00  0.00      1S   
ATOM    339 CE   LYS   163     -11.170   0.601   2.821  1.00  1.00      1S   
ATOM    340 HE1  LYS   163     -11.946   0.885   2.080  1.00  0.00      1S   
ATOM    341 HE2  LYS   163     -11.293  -0.471   3.081  1.00  0.00      1S   
ATOM    342 NZ   LYS   163      -9.847   0.760   2.183  1.00  1.00      1S   
ATOM    343 HZ1  LYS   163      -9.094   0.502   2.850  1.00  0.00      1S   
ATOM    344 HZ2  LYS   163      -9.725   1.758   1.896  1.00  0.00      1S   
ATOM    345 HZ3  LYS   163      -9.787   0.154   1.339  1.00  0.00      1S   
ATOM    346 C    LYS   163     -15.164   1.661   6.384  1.00  1.00      1S   
ATOM    347 O    LYS   163     -15.763   0.720   5.875  1.00  1.00      1S   
ATOM    348 N    VAL   164     -15.654   2.925   6.394  1.00  1.00      1S   
ATOM    349 HN   VAL   164     -15.152   3.661   6.845  1.00  0.00      1S   
ATOM    350 CA   VAL   164     -16.899   3.323   5.780  1.00  1.00      1S   
ATOM    351 HA   VAL   164     -17.265   2.519   5.164  1.00  0.00      1S   
ATOM    352 CB   VAL   164     -17.977   3.714   6.784  1.00  1.00      1S   
ATOM    353 HB   VAL   164     -17.648   4.597   7.379  1.00  0.00      1S   
ATOM    354 CG1  VAL   164     -19.282   4.070   6.041  1.00  1.00      1S   
ATOM    355 HG11 VAL   164     -19.614   3.216   5.413  1.00  0.00      1S   
ATOM    356 HG12 VAL   164     -19.146   4.959   5.391  1.00  0.00      1S   
ATOM    357 HG13 VAL   164     -20.084   4.301   6.774  1.00  0.00      1S   
ATOM    358 CG2  VAL   164     -18.203   2.538   7.756  1.00  1.00      1S   
ATOM    359 HG21 VAL   164     -17.320   2.386   8.411  1.00  0.00      1S   
ATOM    360 HG22 VAL   164     -18.385   1.604   7.188  1.00  0.00      1S   
ATOM    361 HG23 VAL   164     -19.086   2.736   8.400  1.00  0.00      1S   
ATOM    362 C    VAL   164     -16.571   4.496   4.893  1.00  1.00      1S   
ATOM    363 O    VAL   164     -15.982   5.473   5.344  1.00  1.00      1S   
ATOM    364 N    ILE   165     -16.929   4.396   3.591  1.00  1.00      1S   
ATOM    365 HN   ILE   165     -17.423   3.591   3.263  1.00  0.00      1S   
ATOM    366 CA   ILE   165     -16.562   5.342   2.562  1.00  1.00      1S   
ATOM    367 HA   ILE   165     -16.062   6.191   3.005  1.00  0.00      1S   
ATOM    368 CB   ILE   165     -15.644   4.696   1.525  1.00  1.00      1S   
ATOM    369 HB   ILE   165     -16.133   3.771   1.141  1.00  0.00      1S   
ATOM    370 CG2  ILE   165     -15.373   5.625   0.318  1.00  1.00      1S   
ATOM    371 HG21 ILE   165     -14.923   6.580   0.656  1.00  0.00      1S   
ATOM    372 HG22 ILE   165     -16.307   5.838  -0.236  1.00  0.00      1S   
ATOM    373 HG23 ILE   165     -14.679   5.149  -0.402  1.00  0.00      1S   
ATOM    374 CG1  ILE   165     -14.324   4.286   2.216  1.00  1.00      1S   
ATOM    375 HG11 ILE   165     -14.544   3.637   3.091  1.00  0.00      1S   
ATOM    376 HG12 ILE   165     -13.806   5.197   2.588  1.00  0.00      1S   
ATOM    377 CD   ILE   165     -13.391   3.517   1.295  1.00  1.00      1S   
ATOM    378 HD1  ILE   165     -12.994   4.163   0.484  1.00  0.00      1S   
ATOM    379 HD2  ILE   165     -13.934   2.666   0.829  1.00  0.00      1S   
ATOM    380 HD3  ILE   165     -12.528   3.118   1.867  1.00  0.00      1S   
ATOM    381 C    ILE   165     -17.829   5.826   1.906  1.00  1.00      1S   
ATOM    382 O    ILE   165     -18.723   5.047   1.599  1.00  1.00      1S   
ATOM    383 N    LEU   166     -17.911   7.147   1.642  1.00  1.00      1S   
ATOM    384 HN   LEU   166     -17.178   7.759   1.938  1.00  0.00      1S   
ATOM    385 CA   LEU   166     -18.933   7.783   0.849  1.00  1.00      1S   
ATOM    386 HA   LEU   166     -19.899   7.421   1.170  1.00  0.00      1S   
ATOM    387 CB   LEU   166     -18.838   9.320   0.991  1.00  1.00      1S   
ATOM    388 HB1  LEU   166     -17.806   9.641   0.726  1.00  0.00      1S   
ATOM    389 HB2  LEU   166     -18.991   9.578   2.060  1.00  0.00      1S   
ATOM    390 CG   LEU   166     -19.837  10.143   0.152  1.00  1.00      1S   
ATOM    391 HG   LEU   166     -19.687   9.895  -0.923  1.00  0.00      1S   
ATOM    392 CD1  LEU   166     -21.298   9.823   0.507  1.00  1.00      1S   
ATOM    393 HD11 LEU   166     -21.455   9.927   1.601  1.00  0.00      1S   
ATOM    394 HD12 LEU   166     -21.556   8.787   0.208  1.00  0.00      1S   
ATOM    395 HD13 LEU   166     -21.986  10.517  -0.020  1.00  0.00      1S   
ATOM    396 CD2  LEU   166     -19.550  11.645   0.306  1.00  1.00      1S   
ATOM    397 HD21 LEU   166     -18.509  11.878  -0.001  1.00  0.00      1S   
ATOM    398 HD22 LEU   166     -19.695  11.964   1.360  1.00  0.00      1S   
ATOM    399 HD23 LEU   166     -20.244  12.217  -0.340  1.00  0.00      1S   
ATOM    400 C    LEU   166     -18.702   7.431  -0.596  1.00  1.00      1S   
ATOM    401 O    LEU   166     -17.622   7.674  -1.125  1.00  1.00      1S   
ATOM    402 N    VAL   167     -19.710   6.820  -1.254  1.00  1.00      1S   
ATOM    403 HN   VAL   167     -20.590   6.648  -0.813  1.00  0.00      1S   
ATOM    404 CA   VAL   167     -19.590   6.347  -2.610  1.00  1.00      1S   
ATOM    405 HA   VAL   167     -18.667   6.717  -3.028  1.00  0.00      1S   
ATOM    406 CB   VAL   167     -19.609   4.824  -2.749  1.00  1.00      1S   
ATOM    407 HB   VAL   167     -19.461   4.566  -3.821  1.00  0.00      1S   
ATOM    408 CG1  VAL   167     -18.425   4.225  -1.966  1.00  1.00      1S   
ATOM    409 HG11 VAL   167     -18.575   4.350  -0.874  1.00  0.00      1S   
ATOM    410 HG12 VAL   167     -17.476   4.722  -2.255  1.00  0.00      1S   
ATOM    411 HG13 VAL   167     -18.337   3.139  -2.183  1.00  0.00      1S   
ATOM    412 CG2  VAL   167     -20.949   4.212  -2.288  1.00  1.00      1S   
ATOM    413 HG21 VAL   167     -21.795   4.576  -2.907  1.00  0.00      1S   
ATOM    414 HG22 VAL   167     -21.147   4.461  -1.225  1.00  0.00      1S   
ATOM    415 HG23 VAL   167     -20.911   3.107  -2.383  1.00  0.00      1S   
ATOM    416 C    VAL   167     -20.703   6.925  -3.434  1.00  1.00      1S   
ATOM    417 O    VAL   167     -21.720   7.366  -2.908  1.00  1.00      1S   
ATOM    418 N    LYS   168     -20.512   6.910  -4.771  1.00  1.00      1S   
ATOM    419 HN   LYS   168     -19.636   6.618  -5.151  1.00  0.00      1S   
ATOM    420 CA   LYS   168     -21.525   7.222  -5.743  1.00  1.00      1S   
ATOM    421 HA   LYS   168     -22.467   7.432  -5.260  1.00  0.00      1S   
ATOM    422 CB   LYS   168     -21.102   8.393  -6.656  1.00  1.00      1S   
ATOM    423 HB1  LYS   168     -20.174   8.108  -7.197  1.00  0.00      1S   
ATOM    424 HB2  LYS   168     -20.846   9.266  -6.018  1.00  0.00      1S   
ATOM    425 CG   LYS   168     -22.181   8.839  -7.656  1.00  1.00      1S   
ATOM    426 HG1  LYS   168     -23.014   9.315  -7.093  1.00  0.00      1S   
ATOM    427 HG2  LYS   168     -22.600   7.960  -8.192  1.00  0.00      1S   
ATOM    428 CD   LYS   168     -21.654   9.816  -8.717  1.00  1.00      1S   
ATOM    429 HD1  LYS   168     -21.163  10.680  -8.219  1.00  0.00      1S   
ATOM    430 HD2  LYS   168     -22.531  10.199  -9.287  1.00  0.00      1S   
ATOM    431 CE   LYS   168     -20.672   9.146  -9.688  1.00  1.00      1S   
ATOM    432 HE1  LYS   168     -21.094   8.183 -10.043  1.00  0.00      1S   
ATOM    433 HE2  LYS   168     -19.692   8.954  -9.205  1.00  0.00      1S   
ATOM    434 NZ   LYS   168     -20.440   9.991 -10.877  1.00  1.00      1S   
ATOM    435 HZ1  LYS   168     -20.011  10.899 -10.598  1.00  0.00      1S   
ATOM    436 HZ2  LYS   168     -21.355  10.152 -11.351  1.00  0.00      1S   
ATOM    437 HZ3  LYS   168     -19.813   9.498 -11.546  1.00  0.00      1S   
ATOM    438 C    LYS   168     -21.651   6.007  -6.615  1.00  1.00      1S   
ATOM    439 O    LYS   168     -20.654   5.530  -7.145  1.00  1.00      1S   
ATOM    440 N    GLU   169     -22.883   5.491  -6.828  1.00  1.00      1S   
ATOM    441 HN   GLU   169     -23.689   5.864  -6.368  1.00  0.00      1S   
ATOM    442 CA   GLU   169     -23.135   4.474  -7.821  1.00  1.00      1S   
ATOM    443 HA   GLU   169     -22.329   3.752  -7.798  1.00  0.00      1S   
ATOM    444 CB   GLU   169     -24.468   3.727  -7.600  1.00  1.00      1S   
ATOM    445 HB1  GLU   169     -25.316   4.437  -7.691  1.00  0.00      1S   
ATOM    446 HB2  GLU   169     -24.475   3.346  -6.555  1.00  0.00      1S   
ATOM    447 CG   GLU   169     -24.650   2.543  -8.572  1.00  1.00      1S   
ATOM    448 HG1  GLU   169     -23.759   1.881  -8.514  1.00  0.00      1S   
ATOM    449 HG2  GLU   169     -24.744   2.919  -9.613  1.00  0.00      1S   
ATOM    450 CD   GLU   169     -25.883   1.710  -8.241  1.00  1.00      1S   
ATOM    451 OE1  GLU   169     -26.422   1.845  -7.115  1.00  1.00      1S   
ATOM    452 OE2  GLU   169     -26.303   0.908  -9.114  1.00  1.00      1S   
ATOM    453 C    GLU   169     -23.163   5.158  -9.161  1.00  1.00      1S   
ATOM    454 O    GLU   169     -23.984   6.039  -9.393  1.00  1.00      1S   
ATOM    455 N    LYS   170     -22.230   4.785 -10.064  1.00  1.00      1S   
ATOM    456 HN   LYS   170     -21.596   4.044  -9.853  1.00  0.00      1S   
ATOM    457 CA   LYS   170     -21.976   5.460 -11.320  1.00  1.00      1S   
ATOM    458 HA   LYS   170     -21.727   6.487 -11.101  1.00  0.00      1S   
ATOM    459 CB   LYS   170     -20.802   4.802 -12.066  1.00  1.00      1S   
ATOM    460 HB1  LYS   170     -20.712   5.219 -13.095  1.00  0.00      1S   
ATOM    461 HB2  LYS   170     -21.006   3.712 -12.160  1.00  0.00      1S   
ATOM    462 CG   LYS   170     -19.445   4.981 -11.373  1.00  1.00      1S   
ATOM    463 HG1  LYS   170     -19.537   4.786 -10.282  1.00  0.00      1S   
ATOM    464 HG2  LYS   170     -19.102   6.031 -11.509  1.00  0.00      1S   
ATOM    465 CD   LYS   170     -18.420   4.008 -11.966  1.00  1.00      1S   
ATOM    466 HD1  LYS   170     -18.405   4.145 -13.071  1.00  0.00      1S   
ATOM    467 HD2  LYS   170     -18.775   2.973 -11.755  1.00  0.00      1S   
ATOM    468 CE   LYS   170     -17.006   4.177 -11.415  1.00  1.00      1S   
ATOM    469 HE1  LYS   170     -16.992   4.026 -10.317  1.00  0.00      1S   
ATOM    470 HE2  LYS   170     -16.599   5.182 -11.654  1.00  0.00      1S   
ATOM    471 NZ   LYS   170     -16.118   3.161 -12.023  1.00  1.00      1S   
ATOM    472 HZ1  LYS   170     -16.003   3.362 -13.037  1.00  0.00      1S   
ATOM    473 HZ2  LYS   170     -16.548   2.218 -11.903  1.00  0.00      1S   
ATOM    474 HZ3  LYS   170     -15.191   3.178 -11.552  1.00  0.00      1S   
ATOM    475 C    LYS   170     -23.157   5.462 -12.260  1.00  1.00      1S   
ATOM    476 O    LYS   170     -23.438   6.465 -12.910  1.00  1.00      1S   
ATOM    477 N    ALA   171     -23.884   4.332 -12.353  1.00  1.00      1S   
ATOM    478 HN   ALA   171     -23.637   3.520 -11.825  1.00  0.00      1S   
ATOM    479 CA   ALA   171     -24.976   4.162 -13.279  1.00  1.00      1S   
ATOM    480 HA   ALA   171     -24.628   4.467 -14.257  1.00  0.00      1S   
ATOM    481 CB   ALA   171     -25.404   2.684 -13.353  1.00  1.00      1S   
ATOM    482 HB1  ALA   171     -25.723   2.313 -12.356  1.00  0.00      1S   
ATOM    483 HB2  ALA   171     -24.548   2.064 -13.695  1.00  0.00      1S   
ATOM    484 HB3  ALA   171     -26.238   2.545 -14.074  1.00  0.00      1S   
ATOM    485 C    ALA   171     -26.184   5.007 -12.930  1.00  1.00      1S   
ATOM    486 O    ALA   171     -26.935   5.399 -13.821  1.00  1.00      1S   
ATOM    487 N    THR   172     -26.400   5.307 -11.627  1.00  1.00      1S   
ATOM    488 HN   THR   172     -25.752   5.023 -10.925  1.00  0.00      1S   
ATOM    489 CA   THR   172     -27.600   5.977 -11.160  1.00  1.00      1S   
ATOM    490 HA   THR   172     -28.317   6.037 -11.968  1.00  0.00      1S   
ATOM    491 CB   THR   172     -28.272   5.227 -10.020  1.00  1.00      1S   
ATOM    492 HB   THR   172     -29.189   5.772  -9.698  1.00  0.00      1S   
ATOM    493 OG1  THR   172     -27.414   5.099  -8.894  1.00  1.00      1S   
ATOM    494 HG1  THR   172     -26.762   4.435  -9.133  1.00  0.00      1S   
ATOM    495 CG2  THR   172     -28.687   3.819 -10.488  1.00  1.00      1S   
ATOM    496 HG21 THR   172     -27.802   3.216 -10.782  1.00  0.00      1S   
ATOM    497 HG22 THR   172     -29.371   3.888 -11.359  1.00  0.00      1S   
ATOM    498 HG23 THR   172     -29.214   3.279  -9.673  1.00  0.00      1S   
ATOM    499 C    THR   172     -27.326   7.398 -10.713  1.00  1.00      1S   
ATOM    500 O    THR   172     -28.230   8.231 -10.714  1.00  1.00      1S   
ATOM    501 N    GLY   173     -26.084   7.700 -10.275  1.00  1.00      1S   
ATOM    502 HN   GLY   173     -25.348   7.024 -10.302  1.00  0.00      1S   
ATOM    503 CA   GLY   173     -25.714   8.983  -9.718  1.00  1.00      1S   
ATOM    504 HA1  GLY   173     -26.233   9.764 -10.258  1.00  0.00      1S   
ATOM    505 HA2  GLY   173     -24.641   9.058  -9.807  1.00  0.00      1S   
ATOM    506 C    GLY   173     -26.050   9.111  -8.255  1.00  1.00      1S   
ATOM    507 O    GLY   173     -25.897  10.185  -7.683  1.00  1.00      1S   
ATOM    508 N    ARG   174     -26.518   8.023  -7.603  1.00  1.00      1S   
ATOM    509 HN   ARG   174     -26.622   7.147  -8.068  1.00  0.00      1S   
ATOM    510 CA   ARG   174     -26.974   8.068  -6.231  1.00  1.00      1S   
ATOM    511 HA   ARG   174     -27.362   9.055  -6.021  1.00  0.00      1S   
ATOM    512 CB   ARG   174     -28.093   7.046  -5.978  1.00  1.00      1S   
ATOM    513 HB1  ARG   174     -28.331   6.990  -4.894  1.00  0.00      1S   
ATOM    514 HB2  ARG   174     -27.755   6.038  -6.306  1.00  0.00      1S   
ATOM    515 CG   ARG   174     -29.372   7.423  -6.734  1.00  1.00      1S   
ATOM    516 HG1  ARG   174     -29.139   7.491  -7.821  1.00  0.00      1S   
ATOM    517 HG2  ARG   174     -29.703   8.430  -6.391  1.00  0.00      1S   
ATOM    518 CD   ARG   174     -30.499   6.418  -6.516  1.00  1.00      1S   
ATOM    519 HD1  ARG   174     -30.824   6.419  -5.452  1.00  0.00      1S   
ATOM    520 HD2  ARG   174     -30.179   5.398  -6.815  1.00  0.00      1S   
ATOM    521 NE   ARG   174     -31.638   6.828  -7.392  1.00  1.00      1S   
ATOM    522 HE   ARG   174     -31.483   7.533  -8.083  1.00  0.00      1S   
ATOM    523 CZ   ARG   174     -32.862   6.237  -7.327  1.00  1.00      1S   
ATOM    524 NH1  ARG   174     -33.121   5.250  -6.431  1.00  1.00      1S   
ATOM    525 HH11 ARG   174     -32.404   4.949  -5.803  1.00  0.00      1S   
ATOM    526 HH12 ARG   174     -34.023   4.826  -6.400  1.00  0.00      1S   
ATOM    527 NH2  ARG   174     -33.840   6.650  -8.177  1.00  1.00      1S   
ATOM    528 HH21 ARG   174     -33.644   7.371  -8.840  1.00  0.00      1S   
ATOM    529 HH22 ARG   174     -34.743   6.228  -8.141  1.00  0.00      1S   
ATOM    530 C    ARG   174     -25.839   7.796  -5.285  1.00  1.00      1S   
ATOM    531 O    ARG   174     -24.901   7.084  -5.621  1.00  1.00      1S   
ATOM    532 N    TYR   175     -25.907   8.392  -4.071  1.00  1.00      1S   
ATOM    533 HN   TYR   175     -26.709   8.926  -3.810  1.00  0.00      1S   
ATOM    534 CA   TYR   175     -24.825   8.396  -3.110  1.00  1.00      1S   
ATOM    535 HA   TYR   175     -23.945   7.974  -3.569  1.00  0.00      1S   
ATOM    536 CB   TYR   175     -24.493   9.810  -2.571  1.00  1.00      1S   
ATOM    537 HB1  TYR   175     -23.689   9.761  -1.805  1.00  0.00      1S   
ATOM    538 HB2  TYR   175     -25.392  10.282  -2.119  1.00  0.00      1S   
ATOM    539 CG   TYR   175     -24.013  10.683  -3.698  1.00  1.00      1S   
ATOM    540 CD1  TYR   175     -22.643  10.789  -3.985  1.00  1.00      1S   
ATOM    541 HD1  TYR   175     -21.924  10.251  -3.383  1.00  0.00      1S   
ATOM    542 CE1  TYR   175     -22.202  11.575  -5.056  1.00  1.00      1S   
ATOM    543 HE1  TYR   175     -21.150  11.641  -5.277  1.00  0.00      1S   
ATOM    544 CZ   TYR   175     -23.127  12.248  -5.860  1.00  1.00      1S   
ATOM    545 OH   TYR   175     -22.686  12.979  -6.980  1.00  1.00      1S   
ATOM    546 HH   TYR   175     -23.435  13.074  -7.581  1.00  0.00      1S   
ATOM    547 CD2  TYR   175     -24.931  11.387  -4.497  1.00  1.00      1S   
ATOM    548 HD2  TYR   175     -25.988  11.316  -4.292  1.00  0.00      1S   
ATOM    549 CE2  TYR   175     -24.493  12.164  -5.574  1.00  1.00      1S   
ATOM    550 HE2  TYR   175     -25.217  12.684  -6.184  1.00  0.00      1S   
ATOM    551 C    TYR   175     -25.204   7.530  -1.943  1.00  1.00      1S   
ATOM    552 O    TYR   175     -26.371   7.454  -1.572  1.00  1.00      1S   
ATOM    553 N    TYR   176     -24.200   6.836  -1.355  1.00  1.00      1S   
ATOM    554 HN   TYR   176     -23.257   6.930  -1.671  1.00  0.00      1S   
ATOM    555 CA   TYR   176     -24.407   5.867  -0.303  1.00  1.00      1S   
ATOM    556 HA   TYR   176     -25.264   6.146   0.295  1.00  0.00      1S   
ATOM    557 CB   TYR   176     -24.535   4.426  -0.852  1.00  1.00      1S   
ATOM    558 HB1  TYR   176     -24.651   3.689  -0.031  1.00  0.00      1S   
ATOM    559 HB2  TYR   176     -23.629   4.153  -1.432  1.00  0.00      1S   
ATOM    560 CG   TYR   176     -25.725   4.281  -1.755  1.00  1.00      1S   
ATOM    561 CD1  TYR   176     -27.016   4.133  -1.222  1.00  1.00      1S   
ATOM    562 HD1  TYR   176     -27.163   4.124  -0.153  1.00  0.00      1S   
ATOM    563 CE1  TYR   176     -28.121   4.001  -2.070  1.00  1.00      1S   
ATOM    564 HE1  TYR   176     -29.110   3.885  -1.649  1.00  0.00      1S   
ATOM    565 CZ   TYR   176     -27.938   4.015  -3.457  1.00  1.00      1S   
ATOM    566 OH   TYR   176     -29.052   3.879  -4.301  1.00  1.00      1S   
ATOM    567 HH   TYR   176     -28.733   3.825  -5.210  1.00  0.00      1S   
ATOM    568 CD2  TYR   176     -25.555   4.287  -3.151  1.00  1.00      1S   
ATOM    569 HD2  TYR   176     -24.566   4.404  -3.570  1.00  0.00      1S   
ATOM    570 CE2  TYR   176     -26.656   4.157  -4.001  1.00  1.00      1S   
ATOM    571 HE2  TYR   176     -26.509   4.169  -5.071  1.00  0.00      1S   
ATOM    572 C    TYR   176     -23.183   5.868   0.577  1.00  1.00      1S   
ATOM    573 O    TYR   176     -22.138   6.381   0.198  1.00  1.00      1S   
ATOM    574 N    ALA   177     -23.290   5.260   1.781  1.00  1.00      1S   
ATOM    575 HN   ALA   177     -24.169   4.905   2.096  1.00  0.00      1S   
ATOM    576 CA   ALA   177     -22.168   4.955   2.638  1.00  1.00      1S   
ATOM    577 HA   ALA   177     -21.298   5.525   2.340  1.00  0.00      1S   
ATOM    578 CB   ALA   177     -22.480   5.230   4.122  1.00  1.00      1S   
ATOM    579 HB1  ALA   177     -23.372   4.654   4.453  1.00  0.00      1S   
ATOM    580 HB2  ALA   177     -22.690   6.309   4.273  1.00  0.00      1S   
ATOM    581 HB3  ALA   177     -21.620   4.951   4.765  1.00  0.00      1S   
ATOM    582 C    ALA   177     -21.884   3.481   2.485  1.00  1.00      1S   
ATOM    583 O    ALA   177     -22.750   2.654   2.755  1.00  1.00      1S   
ATOM    584 N    MET   178     -20.660   3.115   2.037  1.00  1.00      1S   
ATOM    585 HN   MET   178     -19.964   3.799   1.819  1.00  0.00      1S   
ATOM    586 CA   MET   178     -20.257   1.740   1.861  1.00  1.00      1S   
ATOM    587 HA   MET   178     -21.127   1.109   1.911  1.00  0.00      1S   
ATOM    588 CB   MET   178     -19.558   1.446   0.512  1.00  1.00      1S   
ATOM    589 HB1  MET   178     -18.606   2.016   0.447  1.00  0.00      1S   
ATOM    590 HB2  MET   178     -20.220   1.806  -0.305  1.00  0.00      1S   
ATOM    591 CG   MET   178     -19.285  -0.063   0.298  1.00  1.00      1S   
ATOM    592 HG1  MET   178     -20.261  -0.587   0.217  1.00  0.00      1S   
ATOM    593 HG2  MET   178     -18.791  -0.466   1.206  1.00  0.00      1S   
ATOM    594 SD   MET   178     -18.226  -0.486  -1.118  1.00  1.00      1S   
ATOM    595 CE   MET   178     -19.313   0.034  -2.469  1.00  1.00      1S   
ATOM    596 HE1  MET   178     -19.658   1.081  -2.341  1.00  0.00      1S   
ATOM    597 HE2  MET   178     -20.203  -0.625  -2.535  1.00  0.00      1S   
ATOM    598 HE3  MET   178     -18.779  -0.027  -3.439  1.00  0.00      1S   
ATOM    599 C    MET   178     -19.304   1.354   2.955  1.00  1.00      1S   
ATOM    600 O    MET   178     -18.189   1.865   3.028  1.00  1.00      1S   
ATOM    601 N    LYS   179     -19.715   0.391   3.807  1.00  1.00      1S   
ATOM    602 HN   LYS   179     -20.633   0.003   3.731  1.00  0.00      1S   
ATOM    603 CA   LYS   179     -18.860  -0.221   4.790  1.00  1.00      1S   
ATOM    604 HA   LYS   179     -18.131   0.501   5.123  1.00  0.00      1S   
ATOM    605 CB   LYS   179     -19.646  -0.716   6.018  1.00  1.00      1S   
ATOM    606 HB1  LYS   179     -20.480  -1.376   5.700  1.00  0.00      1S   
ATOM    607 HB2  LYS   179     -20.096   0.179   6.505  1.00  0.00      1S   
ATOM    608 CG   LYS   179     -18.779  -1.451   7.049  1.00  1.00      1S   
ATOM    609 HG1  LYS   179     -17.762  -0.997   7.049  1.00  0.00      1S   
ATOM    610 HG2  LYS   179     -18.675  -2.518   6.753  1.00  0.00      1S   
ATOM    611 CD   LYS   179     -19.327  -1.351   8.474  1.00  1.00      1S   
ATOM    612 HD1  LYS   179     -19.419  -0.274   8.741  1.00  0.00      1S   
ATOM    613 HD2  LYS   179     -18.582  -1.809   9.163  1.00  0.00      1S   
ATOM    614 CE   LYS   179     -20.674  -2.040   8.668  1.00  1.00      1S   
ATOM    615 HE1  LYS   179     -20.602  -3.121   8.420  1.00  0.00      1S   
ATOM    616 HE2  LYS   179     -21.473  -1.576   8.052  1.00  0.00      1S   
ATOM    617 NZ   LYS   179     -21.071  -1.923  10.085  1.00  1.00      1S   
ATOM    618 HZ1  LYS   179     -21.329  -0.940  10.314  1.00  0.00      1S   
ATOM    619 HZ2  LYS   179     -20.294  -2.232  10.701  1.00  0.00      1S   
ATOM    620 HZ3  LYS   179     -21.896  -2.549  10.247  1.00  0.00      1S   
ATOM    621 C    LYS   179     -18.144  -1.377   4.149  1.00  1.00      1S   
ATOM    622 O    LYS   179     -18.773  -2.252   3.563  1.00  1.00      1S   
ATOM    623 N    ILE   180     -16.796  -1.375   4.234  1.00  1.00      1S   
ATOM    624 HN   ILE   180     -16.324  -0.652   4.738  1.00  0.00      1S   
ATOM    625 CA   ILE   180     -15.931  -2.343   3.609  1.00  1.00      1S   
ATOM    626 HA   ILE   180     -16.521  -3.092   3.102  1.00  0.00      1S   
ATOM    627 CB   ILE   180     -14.969  -1.704   2.615  1.00  1.00      1S   
ATOM    628 HB   ILE   180     -14.336  -0.953   3.142  1.00  0.00      1S   
ATOM    629 CG2  ILE   180     -14.054  -2.789   2.009  1.00  1.00      1S   
ATOM    630 HG21 ILE   180     -14.665  -3.620   1.598  1.00  0.00      1S   
ATOM    631 HG22 ILE   180     -13.361  -3.201   2.772  1.00  0.00      1S   
ATOM    632 HG23 ILE   180     -13.440  -2.369   1.189  1.00  0.00      1S   
ATOM    633 CG1  ILE   180     -15.763  -0.950   1.521  1.00  1.00      1S   
ATOM    634 HG11 ILE   180     -16.483  -0.249   1.999  1.00  0.00      1S   
ATOM    635 HG12 ILE   180     -16.353  -1.685   0.931  1.00  0.00      1S   
ATOM    636 CD   ILE   180     -14.886  -0.120   0.581  1.00  1.00      1S   
ATOM    637 HD1  ILE   180     -14.271  -0.773  -0.070  1.00  0.00      1S   
ATOM    638 HD2  ILE   180     -14.210   0.534   1.170  1.00  0.00      1S   
ATOM    639 HD3  ILE   180     -15.520   0.521  -0.066  1.00  0.00      1S   
ATOM    640 C    ILE   180     -15.162  -2.995   4.726  1.00  1.00      1S   
ATOM    641 O    ILE   180     -14.452  -2.321   5.472  1.00  1.00      1S   
ATOM    642 N    LEU   181     -15.302  -4.331   4.868  1.00  1.00      1S   
ATOM    643 HN   LEU   181     -15.895  -4.850   4.252  1.00  0.00      1S   
ATOM    644 CA   LEU   181     -14.658  -5.106   5.901  1.00  1.00      1S   
ATOM    645 HA   LEU   181     -14.036  -4.474   6.520  1.00  0.00      1S   
ATOM    646 CB   LEU   181     -15.669  -5.889   6.773  1.00  1.00      1S   
ATOM    647 HB1  LEU   181     -15.117  -6.414   7.583  1.00  0.00      1S   
ATOM    648 HB2  LEU   181     -16.175  -6.662   6.152  1.00  0.00      1S   
ATOM    649 CG   LEU   181     -16.773  -5.021   7.415  1.00  1.00      1S   
ATOM    650 HG   LEU   181     -17.363  -4.548   6.595  1.00  0.00      1S   
ATOM    651 CD1  LEU   181     -17.748  -5.901   8.217  1.00  1.00      1S   
ATOM    652 HD11 LEU   181     -17.220  -6.405   9.052  1.00  0.00      1S   
ATOM    653 HD12 LEU   181     -18.186  -6.682   7.561  1.00  0.00      1S   
ATOM    654 HD13 LEU   181     -18.570  -5.285   8.638  1.00  0.00      1S   
ATOM    655 CD2  LEU   181     -16.197  -3.892   8.288  1.00  1.00      1S   
ATOM    656 HD21 LEU   181     -15.681  -3.136   7.662  1.00  0.00      1S   
ATOM    657 HD22 LEU   181     -15.474  -4.304   9.023  1.00  0.00      1S   
ATOM    658 HD23 LEU   181     -17.011  -3.383   8.843  1.00  0.00      1S   
ATOM    659 C    LEU   181     -13.796  -6.131   5.231  1.00  1.00      1S   
ATOM    660 O    LEU   181     -14.222  -6.759   4.270  1.00  1.00      1S   
ATOM    661 N    LYS   182     -12.567  -6.350   5.737  1.00  1.00      1S   
ATOM    662 HN   LYS   182     -12.207  -5.788   6.481  1.00  0.00      1S   
ATOM    663 CA   LYS   182     -11.682  -7.393   5.283  1.00  1.00      1S   
ATOM    664 HA   LYS   182     -11.821  -7.551   4.222  1.00  0.00      1S   
ATOM    665 CB   LYS   182     -10.196  -7.084   5.567  1.00  1.00      1S   
ATOM    666 HB1  LYS   182      -9.565  -7.979   5.370  1.00  0.00      1S   
ATOM    667 HB2  LYS   182     -10.091  -6.824   6.645  1.00  0.00      1S   
ATOM    668 CG   LYS   182      -9.647  -5.916   4.735  1.00  1.00      1S   
ATOM    669 HG1  LYS   182     -10.363  -5.066   4.795  1.00  0.00      1S   
ATOM    670 HG2  LYS   182      -9.567  -6.223   3.670  1.00  0.00      1S   
ATOM    671 CD   LYS   182      -8.287  -5.423   5.253  1.00  1.00      1S   
ATOM    672 HD1  LYS   182      -7.541  -6.244   5.187  1.00  0.00      1S   
ATOM    673 HD2  LYS   182      -8.419  -5.167   6.330  1.00  0.00      1S   
ATOM    674 CE   LYS   182      -7.775  -4.191   4.497  1.00  1.00      1S   
ATOM    675 HE1  LYS   182      -8.603  -3.469   4.340  1.00  0.00      1S   
ATOM    676 HE2  LYS   182      -7.348  -4.482   3.514  1.00  0.00      1S   
ATOM    677 NZ   LYS   182      -6.727  -3.486   5.271  1.00  1.00      1S   
ATOM    678 HZ1  LYS   182      -5.933  -4.130   5.461  1.00  0.00      1S   
ATOM    679 HZ2  LYS   182      -7.135  -3.164   6.173  1.00  0.00      1S   
ATOM    680 HZ3  LYS   182      -6.390  -2.664   4.731  1.00  0.00      1S   
ATOM    681 C    LYS   182     -12.033  -8.645   6.030  1.00  1.00      1S   
ATOM    682 O    LYS   182     -12.066  -8.660   7.258  1.00  1.00      1S   
ATOM    683 N    LYS   183     -12.288  -9.735   5.278  1.00  1.00      1S   
ATOM    684 HN   LYS   183     -12.257  -9.668   4.282  1.00  0.00      1S   
ATOM    685 CA   LYS   183     -12.646 -11.042   5.776  1.00  1.00      1S   
ATOM    686 HA   LYS   183     -13.587 -10.953   6.299  1.00  0.00      1S   
ATOM    687 CB   LYS   183     -12.798 -12.040   4.616  1.00  1.00      1S   
ATOM    688 HB1  LYS   183     -12.854 -13.080   5.008  1.00  0.00      1S   
ATOM    689 HB2  LYS   183     -11.911 -11.968   3.948  1.00  0.00      1S   
ATOM    690 CG   LYS   183     -14.062 -11.788   3.793  1.00  1.00      1S   
ATOM    691 HG1  LYS   183     -14.055 -10.755   3.384  1.00  0.00      1S   
ATOM    692 HG2  LYS   183     -14.946 -11.882   4.461  1.00  0.00      1S   
ATOM    693 CD   LYS   183     -14.197 -12.786   2.643  1.00  1.00      1S   
ATOM    694 HD1  LYS   183     -14.153 -13.816   3.063  1.00  0.00      1S   
ATOM    695 HD2  LYS   183     -13.335 -12.661   1.951  1.00  0.00      1S   
ATOM    696 CE   LYS   183     -15.508 -12.599   1.887  1.00  1.00      1S   
ATOM    697 HE1  LYS   183     -15.569 -11.586   1.440  1.00  0.00      1S   
ATOM    698 HE2  LYS   183     -16.369 -12.747   2.571  1.00  0.00      1S   
ATOM    699 NZ   LYS   183     -15.627 -13.586   0.800  1.00  1.00      1S   
ATOM    700 HZ1  LYS   183     -15.177 -14.484   1.076  1.00  0.00      1S   
ATOM    701 HZ2  LYS   183     -15.167 -13.211  -0.058  1.00  0.00      1S   
ATOM    702 HZ3  LYS   183     -16.636 -13.755   0.599  1.00  0.00      1S   
ATOM    703 C    LYS   183     -11.634 -11.607   6.736  1.00  1.00      1S   
ATOM    704 O    LYS   183     -12.011 -12.167   7.760  1.00  1.00      1S   
ATOM    705 N    GLU   184     -10.324 -11.446   6.440  1.00  1.00      1S   
ATOM    706 HN   GLU   184     -10.049 -10.988   5.595  1.00  0.00      1S   
ATOM    707 CA   GLU   184      -9.234 -11.942   7.252  1.00  1.00      1S   
ATOM    708 HA   GLU   184      -9.379 -13.006   7.360  1.00  0.00      1S   
ATOM    709 CB   GLU   184      -7.871 -11.693   6.563  1.00  1.00      1S   
ATOM    710 HB1  GLU   184      -7.605 -10.615   6.596  1.00  0.00      1S   
ATOM    711 HB2  GLU   184      -8.001 -11.957   5.488  1.00  0.00      1S   
ATOM    712 CG   GLU   184      -6.699 -12.562   7.074  1.00  1.00      1S   
ATOM    713 HG1  GLU   184      -5.870 -12.507   6.340  1.00  0.00      1S   
ATOM    714 HG2  GLU   184      -7.022 -13.621   7.148  1.00  0.00      1S   
ATOM    715 CD   GLU   184      -6.129 -12.092   8.410  1.00  1.00      1S   
ATOM    716 OE1  GLU   184      -5.809 -12.970   9.255  1.00  1.00      1S   
ATOM    717 OE2  GLU   184      -5.989 -10.854   8.595  1.00  1.00      1S   
ATOM    718 C    GLU   184      -9.247 -11.319   8.627  1.00  1.00      1S   
ATOM    719 O    GLU   184      -9.038 -11.996   9.628  1.00  1.00      1S   
ATOM    720 N    VAL   185      -9.545 -10.005   8.712  1.00  1.00      1S   
ATOM    721 HN   VAL   185      -9.763  -9.477   7.895  1.00  0.00      1S   
ATOM    722 CA   VAL   185      -9.573  -9.270   9.956  1.00  1.00      1S   
ATOM    723 HA   VAL   185      -8.669  -9.506  10.499  1.00  0.00      1S   
ATOM    724 CB   VAL   185      -9.624  -7.767   9.720  1.00  1.00      1S   
ATOM    725 HB   VAL   185     -10.525  -7.508   9.119  1.00  0.00      1S   
ATOM    726 CG1  VAL   185      -9.684  -7.001  11.058  1.00  1.00      1S   
ATOM    727 HG11 VAL   185      -8.812  -7.265  11.692  1.00  0.00      1S   
ATOM    728 HG12 VAL   185     -10.615  -7.230  11.617  1.00  0.00      1S   
ATOM    729 HG13 VAL   185      -9.664  -5.907  10.866  1.00  0.00      1S   
ATOM    730 CG2  VAL   185      -8.368  -7.367   8.916  1.00  1.00      1S   
ATOM    731 HG21 VAL   185      -8.337  -7.872   7.929  1.00  0.00      1S   
ATOM    732 HG22 VAL   185      -7.450  -7.640   9.480  1.00  0.00      1S   
ATOM    733 HG23 VAL   185      -8.363  -6.271   8.742  1.00  0.00      1S   
ATOM    734 C    VAL   185     -10.746  -9.720  10.795  1.00  1.00      1S   
ATOM    735 O    VAL   185     -10.593  -9.991  11.983  1.00  1.00      1S   
ATOM    736 N    ILE   186     -11.941  -9.852  10.176  1.00  1.00      1S   
ATOM    737 HN   ILE   186     -12.030  -9.626   9.207  1.00  0.00      1S   
ATOM    738 CA   ILE   186     -13.166 -10.294  10.811  1.00  1.00      1S   
ATOM    739 HA   ILE   186     -13.357  -9.624  11.635  1.00  0.00      1S   
ATOM    740 CB   ILE   186     -14.331 -10.236   9.820  1.00  1.00      1S   
ATOM    741 HB   ILE   186     -14.040 -10.801   8.903  1.00  0.00      1S   
ATOM    742 CG2  ILE   186     -15.593 -10.900  10.391  1.00  1.00      1S   
ATOM    743 HG21 ILE   186     -15.833 -10.471  11.383  1.00  0.00      1S   
ATOM    744 HG22 ILE   186     -15.441 -11.988  10.502  1.00  0.00      1S   
ATOM    745 HG23 ILE   186     -16.461 -10.742   9.718  1.00  0.00      1S   
ATOM    746 CG1  ILE   186     -14.653  -8.784   9.386  1.00  1.00      1S   
ATOM    747 HG11 ILE   186     -15.433  -8.829   8.593  1.00  0.00      1S   
ATOM    748 HG12 ILE   186     -13.753  -8.315   8.940  1.00  0.00      1S   
ATOM    749 CD   ILE   186     -15.166  -7.877  10.507  1.00  1.00      1S   
ATOM    750 HD1  ILE   186     -14.418  -7.781  11.321  1.00  0.00      1S   
ATOM    751 HD2  ILE   186     -16.106  -8.279  10.935  1.00  0.00      1S   
ATOM    752 HD3  ILE   186     -15.378  -6.861  10.114  1.00  0.00      1S   
ATOM    753 C    ILE   186     -13.018 -11.685  11.406  1.00  1.00      1S   
ATOM    754 O    ILE   186     -13.454 -11.931  12.529  1.00  1.00      1S   
ATOM    755 N    VAL   187     -12.363 -12.620  10.679  1.00  1.00      1S   
ATOM    756 HN   VAL   187     -12.011 -12.402   9.770  1.00  0.00      1S   
ATOM    757 CA   VAL   187     -12.124 -13.978  11.127  1.00  1.00      1S   
ATOM    758 HA   VAL   187     -13.060 -14.373  11.496  1.00  0.00      1S   
ATOM    759 CB   VAL   187     -11.642 -14.877   9.992  1.00  1.00      1S   
ATOM    760 HB   VAL   187     -10.807 -14.378   9.450  1.00  0.00      1S   
ATOM    761 CG1  VAL   187     -11.143 -16.243  10.513  1.00  1.00      1S   
ATOM    762 HG11 VAL   187     -11.911 -16.713  11.163  1.00  0.00      1S   
ATOM    763 HG12 VAL   187     -10.202 -16.134  11.089  1.00  0.00      1S   
ATOM    764 HG13 VAL   187     -10.940 -16.922   9.660  1.00  0.00      1S   
ATOM    765 CG2  VAL   187     -12.811 -15.090   9.010  1.00  1.00      1S   
ATOM    766 HG21 VAL   187     -13.185 -14.130   8.603  1.00  0.00      1S   
ATOM    767 HG22 VAL   187     -13.653 -15.605   9.520  1.00  0.00      1S   
ATOM    768 HG23 VAL   187     -12.474 -15.724   8.164  1.00  0.00      1S   
ATOM    769 C    VAL   187     -11.148 -13.991  12.283  1.00  1.00      1S   
ATOM    770 O    VAL   187     -11.395 -14.637  13.300  1.00  1.00      1S   
ATOM    771 N    ALA   188     -10.024 -13.248  12.172  1.00  1.00      1S   
ATOM    772 HN   ALA   188      -9.838 -12.718  11.345  1.00  0.00      1S   
ATOM    773 CA   ALA   188      -8.985 -13.197  13.178  1.00  1.00      1S   
ATOM    774 HA   ALA   188      -8.636 -14.207  13.340  1.00  0.00      1S   
ATOM    775 CB   ALA   188      -7.804 -12.331  12.701  1.00  1.00      1S   
ATOM    776 HB1  ALA   188      -8.139 -11.292  12.493  1.00  0.00      1S   
ATOM    777 HB2  ALA   188      -7.384 -12.752  11.762  1.00  0.00      1S   
ATOM    778 HB3  ALA   188      -6.994 -12.303  13.461  1.00  0.00      1S   
ATOM    779 C    ALA   188      -9.469 -12.649  14.503  1.00  1.00      1S   
ATOM    780 O    ALA   188      -9.020 -13.085  15.562  1.00  1.00      1S   
ATOM    781 N    LYS   189     -10.411 -11.681  14.463  1.00  1.00      1S   
ATOM    782 HN   LYS   189     -10.770 -11.359  13.589  1.00  0.00      1S   
ATOM    783 CA   LYS   189     -10.885 -10.972  15.627  1.00  1.00      1S   
ATOM    784 HA   LYS   189     -10.156 -11.054  16.420  1.00  0.00      1S   
ATOM    785 CB   LYS   189     -11.123  -9.485  15.293  1.00  1.00      1S   
ATOM    786 HB1  LYS   189     -11.549  -8.962  16.176  1.00  0.00      1S   
ATOM    787 HB2  LYS   189     -11.859  -9.414  14.460  1.00  0.00      1S   
ATOM    788 CG   LYS   189      -9.849  -8.731  14.887  1.00  1.00      1S   
ATOM    789 HG1  LYS   189     -10.136  -7.740  14.470  1.00  0.00      1S   
ATOM    790 HG2  LYS   189      -9.327  -9.293  14.082  1.00  0.00      1S   
ATOM    791 CD   LYS   189      -8.878  -8.512  16.055  1.00  1.00      1S   
ATOM    792 HD1  LYS   189      -8.670  -9.494  16.536  1.00  0.00      1S   
ATOM    793 HD2  LYS   189      -9.362  -7.855  16.811  1.00  0.00      1S   
ATOM    794 CE   LYS   189      -7.555  -7.896  15.593  1.00  1.00      1S   
ATOM    795 HE1  LYS   189      -7.703  -6.844  15.271  1.00  0.00      1S   
ATOM    796 HE2  LYS   189      -7.134  -8.484  14.749  1.00  0.00      1S   
ATOM    797 NZ   LYS   189      -6.560  -7.911  16.689  1.00  1.00      1S   
ATOM    798 HZ1  LYS   189      -6.395  -8.895  16.986  1.00  0.00      1S   
ATOM    799 HZ2  LYS   189      -6.919  -7.362  17.495  1.00  0.00      1S   
ATOM    800 HZ3  LYS   189      -5.667  -7.498  16.353  1.00  0.00      1S   
ATOM    801 C    LYS   189     -12.183 -11.515  16.159  1.00  1.00      1S   
ATOM    802 O    LYS   189     -12.744 -10.928  17.083  1.00  1.00      1S   
ATOM    803 N    ASP   190     -12.693 -12.641  15.605  1.00  1.00      1S   
ATOM    804 HN   ASP   190     -12.219 -13.099  14.856  1.00  0.00      1S   
ATOM    805 CA   ASP   190     -13.888 -13.306  16.087  1.00  1.00      1S   
ATOM    806 HA   ASP   190     -14.021 -14.146  15.424  1.00  0.00      1S   
ATOM    807 CB   ASP   190     -13.699 -13.830  17.544  1.00  1.00      1S   
ATOM    808 HB1  ASP   190     -13.852 -13.010  18.277  1.00  0.00      1S   
ATOM    809 HB2  ASP   190     -12.654 -14.191  17.656  1.00  0.00      1S   
ATOM    810 CG   ASP   190     -14.627 -14.999  17.865  1.00  1.00      1S   
ATOM    811 OD1  ASP   190     -14.606 -15.991  17.088  1.00  1.00      1S   
ATOM    812 OD2  ASP   190     -15.356 -14.917  18.888  1.00  1.00      1S   
ATOM    813 C    ASP   190     -15.121 -12.426  15.952  1.00  1.00      1S   
ATOM    814 O    ASP   190     -15.994 -12.416  16.815  1.00  1.00      1S   
ATOM    815 N    GLU   191     -15.203 -11.661  14.842  1.00  1.00      1S   
ATOM    816 HN   GLU   191     -14.497 -11.725  14.138  1.00  0.00      1S   
ATOM    817 CA   GLU   191     -16.205 -10.645  14.599  1.00  1.00      1S   
ATOM    818 HA   GLU   191     -16.760 -10.452  15.505  1.00  0.00      1S   
ATOM    819 CB   GLU   191     -15.481  -9.332  14.175  1.00  1.00      1S   
ATOM    820 HB1  GLU   191     -14.829  -9.573  13.307  1.00  0.00      1S   
ATOM    821 HB2  GLU   191     -14.806  -9.036  15.009  1.00  0.00      1S   
ATOM    822 CG   GLU   191     -16.317  -8.089  13.778  1.00  1.00      1S   
ATOM    823 HG1  GLU   191     -16.982  -8.334  12.927  1.00  0.00      1S   
ATOM    824 HG2  GLU   191     -15.614  -7.302  13.424  1.00  0.00      1S   
ATOM    825 CD   GLU   191     -17.166  -7.470  14.884  1.00  1.00      1S   
ATOM    826 OE1  GLU   191     -17.084  -7.908  16.055  1.00  1.00      1S   
ATOM    827 OE2  GLU   191     -17.920  -6.517  14.555  1.00  1.00      1S   
ATOM    828 C    GLU   191     -17.175 -11.154  13.545  1.00  1.00      1S   
ATOM    829 O    GLU   191     -18.062 -10.433  13.094  1.00  1.00      1S   
ATOM    830 N    VAL   192     -17.061 -12.447  13.139  1.00  1.00      1S   
ATOM    831 HN   VAL   192     -16.376 -13.047  13.546  1.00  0.00      1S   
ATOM    832 CA   VAL   192     -17.860 -13.056  12.086  1.00  1.00      1S   
ATOM    833 HA   VAL   192     -17.748 -12.443  11.204  1.00  0.00      1S   
ATOM    834 CB   VAL   192     -17.426 -14.480  11.738  1.00  1.00      1S   
ATOM    835 HB   VAL   192     -17.453 -15.117  12.649  1.00  0.00      1S   
ATOM    836 CG1  VAL   192     -18.363 -15.094  10.676  1.00  1.00      1S   
ATOM    837 HG11 VAL   192     -18.458 -14.410   9.805  1.00  0.00      1S   
ATOM    838 HG12 VAL   192     -19.375 -15.286  11.086  1.00  0.00      1S   
ATOM    839 HG13 VAL   192     -17.946 -16.061  10.324  1.00  0.00      1S   
ATOM    840 CG2  VAL   192     -15.980 -14.465  11.205  1.00  1.00      1S   
ATOM    841 HG21 VAL   192     -15.295 -13.940  11.901  1.00  0.00      1S   
ATOM    842 HG22 VAL   192     -15.945 -13.964  10.215  1.00  0.00      1S   
ATOM    843 HG23 VAL   192     -15.612 -15.503  11.070  1.00  0.00      1S   
ATOM    844 C    VAL   192     -19.324 -13.051  12.442  1.00  1.00      1S   
ATOM    845 O    VAL   192     -20.140 -12.567  11.665  1.00  1.00      1S   
ATOM    846 N    ALA   193     -19.689 -13.562  13.639  1.00  1.00      1S   
ATOM    847 HN   ALA   193     -19.001 -13.919  14.269  1.00  0.00      1S   
ATOM    848 CA   ALA   193     -21.060 -13.674  14.086  1.00  1.00      1S   
ATOM    849 HA   ALA   193     -21.579 -14.289  13.364  1.00  0.00      1S   
ATOM    850 CB   ALA   193     -21.154 -14.350  15.465  1.00  1.00      1S   
ATOM    851 HB1  ALA   193     -20.612 -13.760  16.233  1.00  0.00      1S   
ATOM    852 HB2  ALA   193     -20.696 -15.361  15.421  1.00  0.00      1S   
ATOM    853 HB3  ALA   193     -22.212 -14.462  15.784  1.00  0.00      1S   
ATOM    854 C    ALA   193     -21.760 -12.334  14.146  1.00  1.00      1S   
ATOM    855 O    ALA   193     -22.915 -12.220  13.745  1.00  1.00      1S   
ATOM    856 N    HSD   194     -21.055 -11.273  14.599  1.00  1.00      1S   
ATOM    857 HN   HSD   194     -20.120 -11.392  14.933  1.00  0.00      1S   
ATOM    858 CA   HSD   194     -21.565  -9.921  14.649  1.00  1.00      1S   
ATOM    859 HA   HSD   194     -22.496  -9.936  15.198  1.00  0.00      1S   
ATOM    860 CB   HSD   194     -20.572  -8.959  15.332  1.00  1.00      1S   
ATOM    861 HB1  HSD   194     -20.919  -7.908  15.233  1.00  0.00      1S   
ATOM    862 HB2  HSD   194     -19.580  -9.044  14.836  1.00  0.00      1S   
ATOM    863 ND1  HSD   194     -19.343  -8.731  17.527  1.00  1.00      1S   
ATOM    864 HD1  HSD   194     -18.546  -8.255  17.141  1.00  0.00      1S   
ATOM    865 CG   HSD   194     -20.396  -9.228  16.797  1.00  1.00      1S   
ATOM    866 CE1  HSD   194     -19.532  -9.121  18.809  1.00  1.00      1S   
ATOM    867 HE1  HSD   194     -18.837  -8.872  19.608  1.00  0.00      1S   
ATOM    868 NE2  HSD   194     -20.632  -9.830  18.953  1.00  1.00      1S   
ATOM    869 CD2  HSD   194     -21.178  -9.897  17.685  1.00  1.00      1S   
ATOM    870 HD2  HSD   194     -22.103 -10.433  17.529  1.00  0.00      1S   
ATOM    871 C    HSD   194     -21.843  -9.371  13.273  1.00  1.00      1S   
ATOM    872 O    HSD   194     -22.881  -8.758  13.043  1.00  1.00      1S   
ATOM    873 N    THR   195     -20.920  -9.607  12.316  1.00  1.00      1S   
ATOM    874 HN   THR   195     -20.097 -10.129  12.533  1.00  0.00      1S   
ATOM    875 CA   THR   195     -21.011  -9.133  10.948  1.00  1.00      1S   
ATOM    876 HA   THR   195     -21.158  -8.062  10.983  1.00  0.00      1S   
ATOM    877 CB   THR   195     -19.734  -9.436  10.176  1.00  1.00      1S   
ATOM    878 HB   THR   195     -19.512 -10.525  10.196  1.00  0.00      1S   
ATOM    879 OG1  THR   195     -18.642  -8.756  10.780  1.00  1.00      1S   
ATOM    880 HG1  THR   195     -18.463  -9.210  11.610  1.00  0.00      1S   
ATOM    881 CG2  THR   195     -19.838  -8.968   8.713  1.00  1.00      1S   
ATOM    882 HG21 THR   195     -20.173  -7.911   8.667  1.00  0.00      1S   
ATOM    883 HG22 THR   195     -20.553  -9.598   8.142  1.00  0.00      1S   
ATOM    884 HG23 THR   195     -18.846  -9.043   8.222  1.00  0.00      1S   
ATOM    885 C    THR   195     -22.206  -9.741  10.247  1.00  1.00      1S   
ATOM    886 O    THR   195     -22.955  -9.047   9.560  1.00  1.00      1S   
ATOM    887 N    LEU   196     -22.433 -11.059  10.448  1.00  1.00      1S   
ATOM    888 HN   LEU   196     -21.812 -11.602  11.011  1.00  0.00      1S   
ATOM    889 CA   LEU   196     -23.534 -11.785   9.859  1.00  1.00      1S   
ATOM    890 HA   LEU   196     -23.584 -11.517   8.813  1.00  0.00      1S   
ATOM    891 CB   LEU   196     -23.347 -13.316   9.980  1.00  1.00      1S   
ATOM    892 HB1  LEU   196     -24.230 -13.828   9.539  1.00  0.00      1S   
ATOM    893 HB2  LEU   196     -23.292 -13.591  11.056  1.00  0.00      1S   
ATOM    894 CG   LEU   196     -22.077 -13.860   9.278  1.00  1.00      1S   
ATOM    895 HG   LEU   196     -21.191 -13.457   9.811  1.00  0.00      1S   
ATOM    896 CD1  LEU   196     -21.999 -15.393   9.379  1.00  1.00      1S   
ATOM    897 HD11 LEU   196     -22.873 -15.857   8.877  1.00  0.00      1S   
ATOM    898 HD12 LEU   196     -21.986 -15.708  10.443  1.00  0.00      1S   
ATOM    899 HD13 LEU   196     -21.071 -15.761   8.892  1.00  0.00      1S   
ATOM    900 CD2  LEU   196     -21.937 -13.405   7.816  1.00  1.00      1S   
ATOM    901 HD21 LEU   196     -21.858 -12.299   7.754  1.00  0.00      1S   
ATOM    902 HD22 LEU   196     -22.809 -13.741   7.219  1.00  0.00      1S   
ATOM    903 HD23 LEU   196     -21.015 -13.833   7.369  1.00  0.00      1S   
ATOM    904 C    LEU   196     -24.859 -11.388  10.467  1.00  1.00      1S   
ATOM    905 O    LEU   196     -25.865 -11.331   9.765  1.00  1.00      1S   
ATOM    906 N    THR   197     -24.880 -11.056  11.781  1.00  1.00      1S   
ATOM    907 HN   THR   197     -24.053 -11.131  12.334  1.00  0.00      1S   
ATOM    908 CA   THR   197     -26.054 -10.558  12.477  1.00  1.00      1S   
ATOM    909 HA   THR   197     -26.861 -11.255  12.300  1.00  0.00      1S   
ATOM    910 CB   THR   197     -25.842 -10.423  13.974  1.00  1.00      1S   
ATOM    911 HB   THR   197     -24.947  -9.799  14.191  1.00  0.00      1S   
ATOM    912 OG1  THR   197     -25.625 -11.713  14.523  1.00  1.00      1S   
ATOM    913 HG1  THR   197     -24.752 -11.978  14.215  1.00  0.00      1S   
ATOM    914 CG2  THR   197     -27.068  -9.794  14.668  1.00  1.00      1S   
ATOM    915 HG21 THR   197     -28.001 -10.318  14.373  1.00  0.00      1S   
ATOM    916 HG22 THR   197     -27.163  -8.718  14.413  1.00  0.00      1S   
ATOM    917 HG23 THR   197     -26.951  -9.869  15.766  1.00  0.00      1S   
ATOM    918 C    THR   197     -26.488  -9.233  11.920  1.00  1.00      1S   
ATOM    919 O    THR   197     -27.670  -9.051  11.645  1.00  1.00      1S   
ATOM    920 N    GLU   198     -25.546  -8.285  11.697  1.00  1.00      1S   
ATOM    921 HN   GLU   198     -24.586  -8.439  11.926  1.00  0.00      1S   
ATOM    922 CA   GLU   198     -25.862  -6.999  11.114  1.00  1.00      1S   
ATOM    923 HA   GLU   198     -26.586  -6.519  11.758  1.00  0.00      1S   
ATOM    924 CB   GLU   198     -24.638  -6.070  10.979  1.00  1.00      1S   
ATOM    925 HB1  GLU   198     -23.779  -6.627  10.546  1.00  0.00      1S   
ATOM    926 HB2  GLU   198     -24.344  -5.737  11.997  1.00  0.00      1S   
ATOM    927 CG   GLU   198     -24.942  -4.843  10.099  1.00  1.00      1S   
ATOM    928 HG1  GLU   198     -25.947  -4.437  10.342  1.00  0.00      1S   
ATOM    929 HG2  GLU   198     -24.927  -5.142   9.027  1.00  0.00      1S   
ATOM    930 CD   GLU   198     -23.907  -3.765  10.299  1.00  1.00      1S   
ATOM    931 OE1  GLU   198     -22.716  -4.064  10.034  1.00  1.00      1S   
ATOM    932 OE2  GLU   198     -24.287  -2.635  10.699  1.00  1.00      1S   
ATOM    933 C    GLU   198     -26.488  -7.142   9.752  1.00  1.00      1S   
ATOM    934 O    GLU   198     -27.487  -6.490   9.458  1.00  1.00      1S   
ATOM    935 N    ASN   199     -25.924  -8.031   8.905  1.00  1.00      1S   
ATOM    936 HN   ASN   199     -25.117  -8.548   9.180  1.00  0.00      1S   
ATOM    937 CA   ASN   199     -26.394  -8.288   7.565  1.00  1.00      1S   
ATOM    938 HA   ASN   199     -26.337  -7.349   7.031  1.00  0.00      1S   
ATOM    939 CB   ASN   199     -25.486  -9.343   6.887  1.00  1.00      1S   
ATOM    940 HB1  ASN   199     -25.612 -10.328   7.382  1.00  0.00      1S   
ATOM    941 HB2  ASN   199     -24.424  -9.039   7.012  1.00  0.00      1S   
ATOM    942 CG   ASN   199     -25.767  -9.446   5.385  1.00  1.00      1S   
ATOM    943 OD1  ASN   199     -25.961  -8.443   4.692  1.00  1.00      1S   
ATOM    944 ND2  ASN   199     -25.781 -10.712   4.884  1.00  1.00      1S   
ATOM    945 HD21 ASN   199     -25.968 -10.863   3.911  1.00  0.00      1S   
ATOM    946 HD22 ASN   199     -25.603 -11.488   5.491  1.00  0.00      1S   
ATOM    947 C    ASN   199     -27.838  -8.736   7.563  1.00  1.00      1S   
ATOM    948 O    ASN   199     -28.655  -8.189   6.827  1.00  1.00      1S   
ATOM    949 N    ARG   200     -28.189  -9.709   8.433  1.00  1.00      1S   
ATOM    950 HN   ARG   200     -27.509 -10.130   9.032  1.00  0.00      1S   
ATOM    951 CA   ARG   200     -29.535 -10.212   8.565  1.00  1.00      1S   
ATOM    952 HA   ARG   200     -29.875 -10.511   7.583  1.00  0.00      1S   
ATOM    953 CB   ARG   200     -29.614 -11.421   9.513  1.00  1.00      1S   
ATOM    954 HB1  ARG   200     -30.681 -11.677   9.701  1.00  0.00      1S   
ATOM    955 HB2  ARG   200     -29.147 -11.160  10.489  1.00  0.00      1S   
ATOM    956 CG   ARG   200     -28.950 -12.682   8.944  1.00  1.00      1S   
ATOM    957 HG1  ARG   200     -27.847 -12.554   8.924  1.00  0.00      1S   
ATOM    958 HG2  ARG   200     -29.291 -12.820   7.893  1.00  0.00      1S   
ATOM    959 CD   ARG   200     -29.322 -13.942   9.735  1.00  1.00      1S   
ATOM    960 HD1  ARG   200     -28.848 -14.851   9.309  1.00  0.00      1S   
ATOM    961 HD2  ARG   200     -30.425 -14.079   9.724  1.00  0.00      1S   
ATOM    962 NE   ARG   200     -28.907 -13.762  11.164  1.00  1.00      1S   
ATOM    963 HE   ARG   200     -29.559 -13.331  11.796  1.00  0.00      1S   
ATOM    964 CZ   ARG   200     -27.679 -14.097  11.648  1.00  1.00      1S   
ATOM    965 NH1  ARG   200     -26.708 -14.606  10.850  1.00  1.00      1S   
ATOM    966 HH11 ARG   200     -26.865 -14.688   9.865  1.00  0.00      1S   
ATOM    967 HH12 ARG   200     -25.826 -14.852  11.249  1.00  0.00      1S   
ATOM    968 NH2  ARG   200     -27.416 -13.909  12.967  1.00  1.00      1S   
ATOM    969 HH21 ARG   200     -28.130 -13.525  13.560  1.00  0.00      1S   
ATOM    970 HH22 ARG   200     -26.502 -14.113  13.322  1.00  0.00      1S   
ATOM    971 C    ARG   200     -30.498  -9.179   9.092  1.00  1.00      1S   
ATOM    972 O    ARG   200     -31.598  -9.049   8.563  1.00  1.00      1S   
ATOM    973 N    VAL   201     -30.109  -8.420  10.145  1.00  1.00      1S   
ATOM    974 HN   VAL   201     -29.203  -8.539  10.552  1.00  0.00      1S   
ATOM    975 CA   VAL   201     -30.951  -7.434  10.795  1.00  1.00      1S   
ATOM    976 HA   VAL   201     -31.884  -7.922  11.042  1.00  0.00      1S   
ATOM    977 CB   VAL   201     -30.347  -6.902  12.094  1.00  1.00      1S   
ATOM    978 HB   VAL   201     -29.282  -6.624  11.924  1.00  0.00      1S   
ATOM    979 CG1  VAL   201     -31.099  -5.657  12.617  1.00  1.00      1S   
ATOM    980 HG11 VAL   201     -32.191  -5.852  12.664  1.00  0.00      1S   
ATOM    981 HG12 VAL   201     -30.917  -4.776  11.966  1.00  0.00      1S   
ATOM    982 HG13 VAL   201     -30.745  -5.402  13.638  1.00  0.00      1S   
ATOM    983 CG2  VAL   201     -30.407  -8.035  13.141  1.00  1.00      1S   
ATOM    984 HG21 VAL   201     -29.850  -8.932  12.801  1.00  0.00      1S   
ATOM    985 HG22 VAL   201     -31.461  -8.330  13.328  1.00  0.00      1S   
ATOM    986 HG23 VAL   201     -29.964  -7.691  14.098  1.00  0.00      1S   
ATOM    987 C    VAL   201     -31.287  -6.323   9.834  1.00  1.00      1S   
ATOM    988 O    VAL   201     -32.451  -5.950   9.728  1.00  1.00      1S   
ATOM    989 N    LEU   202     -30.292  -5.817   9.068  1.00  1.00      1S   
ATOM    990 HN   LEU   202     -29.352  -6.142   9.174  1.00  0.00      1S   
ATOM    991 CA   LEU   202     -30.480  -4.815   8.041  1.00  1.00      1S   
ATOM    992 HA   LEU   202     -30.937  -3.954   8.504  1.00  0.00      1S   
ATOM    993 CB   LEU   202     -29.142  -4.412   7.378  1.00  1.00      1S   
ATOM    994 HB1  LEU   202     -29.339  -3.921   6.403  1.00  0.00      1S   
ATOM    995 HB2  LEU   202     -28.551  -5.332   7.174  1.00  0.00      1S   
ATOM    996 CG   LEU   202     -28.288  -3.433   8.215  1.00  1.00      1S   
ATOM    997 HG   LEU   202     -28.183  -3.857   9.241  1.00  0.00      1S   
ATOM    998 CD1  LEU   202     -26.873  -3.295   7.626  1.00  1.00      1S   
ATOM    999 HD11 LEU   202     -26.918  -2.870   6.602  1.00  0.00      1S   
ATOM   1000 HD12 LEU   202     -26.379  -4.287   7.575  1.00  0.00      1S   
ATOM   1001 HD13 LEU   202     -26.257  -2.622   8.261  1.00  0.00      1S   
ATOM   1002 CD2  LEU   202     -28.952  -2.049   8.337  1.00  1.00      1S   
ATOM   1003 HD21 LEU   202     -29.930  -2.117   8.856  1.00  0.00      1S   
ATOM   1004 HD22 LEU   202     -29.115  -1.612   7.329  1.00  0.00      1S   
ATOM   1005 HD23 LEU   202     -28.301  -1.361   8.915  1.00  0.00      1S   
ATOM   1006 C    LEU   202     -31.423  -5.286   6.962  1.00  1.00      1S   
ATOM   1007 O    LEU   202     -32.349  -4.569   6.595  1.00  1.00      1S   
ATOM   1008 N    GLN   203     -31.239  -6.522   6.452  1.00  1.00      1S   
ATOM   1009 HN   GLN   203     -30.496  -7.109   6.770  1.00  0.00      1S   
ATOM   1010 CA   GLN   203     -32.072  -7.077   5.408  1.00  1.00      1S   
ATOM   1011 HA   GLN   203     -32.083  -6.374   4.586  1.00  0.00      1S   
ATOM   1012 CB   GLN   203     -31.503  -8.414   4.888  1.00  1.00      1S   
ATOM   1013 HB1  GLN   203     -32.273  -8.944   4.283  1.00  0.00      1S   
ATOM   1014 HB2  GLN   203     -31.233  -9.062   5.752  1.00  0.00      1S   
ATOM   1015 CG   GLN   203     -30.269  -8.179   4.002  1.00  1.00      1S   
ATOM   1016 HG1  GLN   203     -29.475  -7.661   4.577  1.00  0.00      1S   
ATOM   1017 HG2  GLN   203     -30.556  -7.527   3.151  1.00  0.00      1S   
ATOM   1018 CD   GLN   203     -29.747  -9.503   3.448  1.00  1.00      1S   
ATOM   1019 OE1  GLN   203     -30.519 -10.425   3.163  1.00  1.00      1S   
ATOM   1020 NE2  GLN   203     -28.400  -9.583   3.268  1.00  1.00      1S   
ATOM   1021 HE21 GLN   203     -28.000 -10.393   2.837  1.00  0.00      1S   
ATOM   1022 HE22 GLN   203     -27.809  -8.839   3.582  1.00  0.00      1S   
ATOM   1023 C    GLN   203     -33.507  -7.283   5.839  1.00  1.00      1S   
ATOM   1024 O    GLN   203     -34.417  -7.174   5.020  1.00  1.00      1S   
ATOM   1025 N    ASN   204     -33.749  -7.570   7.136  1.00  1.00      1S   
ATOM   1026 HN   ASN   204     -33.002  -7.630   7.796  1.00  0.00      1S   
ATOM   1027 CA   ASN   204     -35.056  -7.926   7.634  1.00  1.00      1S   
ATOM   1028 HA   ASN   204     -35.616  -8.342   6.809  1.00  0.00      1S   
ATOM   1029 CB   ASN   204     -34.911  -8.998   8.756  1.00  1.00      1S   
ATOM   1030 HB1  ASN   204     -34.605  -8.525   9.711  1.00  0.00      1S   
ATOM   1031 HB2  ASN   204     -34.105  -9.706   8.463  1.00  0.00      1S   
ATOM   1032 CG   ASN   204     -36.183  -9.831   8.983  1.00  1.00      1S   
ATOM   1033 OD1  ASN   204     -36.642 -10.001  10.113  1.00  1.00      1S   
ATOM   1034 ND2  ASN   204     -36.749 -10.377   7.865  1.00  1.00      1S   
ATOM   1035 HD21 ASN   204     -36.349 -10.203   6.967  1.00  0.00      1S   
ATOM   1036 HD22 ASN   204     -37.561 -10.953   7.955  1.00  0.00      1S   
ATOM   1037 C    ASN   204     -35.824  -6.721   8.149  1.00  1.00      1S   
ATOM   1038 O    ASN   204     -37.010  -6.844   8.445  1.00  1.00      1S   
ATOM   1039 N    SER   205     -35.179  -5.532   8.270  1.00  1.00      1S   
ATOM   1040 HN   SER   205     -34.241  -5.417   7.950  1.00  0.00      1S   
ATOM   1041 CA   SER   205     -35.768  -4.376   8.925  1.00  1.00      1S   
ATOM   1042 HA   SER   205     -36.690  -4.674   9.401  1.00  0.00      1S   
ATOM   1043 CB   SER   205     -34.868  -3.776  10.036  1.00  1.00      1S   
ATOM   1044 HB1  SER   205     -34.747  -4.520  10.847  1.00  0.00      1S   
ATOM   1045 HB2  SER   205     -35.339  -2.872  10.474  1.00  0.00      1S   
ATOM   1046 OG   SER   205     -33.568  -3.438   9.565  1.00  1.00      1S   
ATOM   1047 HG1  SER   205     -33.076  -4.268   9.541  1.00  0.00      1S   
ATOM   1048 C    SER   205     -36.103  -3.280   7.944  1.00  1.00      1S   
ATOM   1049 O    SER   205     -35.417  -3.086   6.943  1.00  1.00      1S   
ATOM   1050 N    ARG   206     -37.184  -2.526   8.242  1.00  1.00      1S   
ATOM   1051 HN   ARG   206     -37.745  -2.726   9.044  1.00  0.00      1S   
ATOM   1052 CA   ARG   206     -37.625  -1.412   7.445  1.00  1.00      1S   
ATOM   1053 HA   ARG   206     -36.762  -0.916   7.024  1.00  0.00      1S   
ATOM   1054 CB   ARG   206     -38.592  -1.873   6.326  1.00  1.00      1S   
ATOM   1055 HB1  ARG   206     -39.622  -2.031   6.710  1.00  0.00      1S   
ATOM   1056 HB2  ARG   206     -38.231  -2.875   5.993  1.00  0.00      1S   
ATOM   1057 CG   ARG   206     -38.614  -0.999   5.058  1.00  1.00      1S   
ATOM   1058 HG1  ARG   206     -38.747  -1.698   4.199  1.00  0.00      1S   
ATOM   1059 HG2  ARG   206     -37.631  -0.502   4.913  1.00  0.00      1S   
ATOM   1060 CD   ARG   206     -39.776   0.001   4.981  1.00  1.00      1S   
ATOM   1061 HD1  ARG   206     -40.663  -0.399   5.517  1.00  0.00      1S   
ATOM   1062 HD2  ARG   206     -40.046   0.182   3.918  1.00  0.00      1S   
ATOM   1063 NE   ARG   206     -39.334   1.315   5.548  1.00  1.00      1S   
ATOM   1064 HE   ARG   206     -38.447   1.676   5.248  1.00  0.00      1S   
ATOM   1065 CZ   ARG   206     -40.099   2.097   6.358  1.00  1.00      1S   
ATOM   1066 NH1  ARG   206     -41.304   1.683   6.824  1.00  1.00      1S   
ATOM   1067 HH11 ARG   206     -41.649   0.783   6.567  1.00  0.00      1S   
ATOM   1068 HH12 ARG   206     -41.836   2.265   7.437  1.00  0.00      1S   
ATOM   1069 NH2  ARG   206     -39.634   3.325   6.707  1.00  1.00      1S   
ATOM   1070 HH21 ARG   206     -38.756   3.644   6.354  1.00  0.00      1S   
ATOM   1071 HH22 ARG   206     -40.176   3.916   7.301  1.00  0.00      1S   
ATOM   1072 C    ARG   206     -38.317  -0.486   8.410  1.00  1.00      1S   
ATOM   1073 O    ARG   206     -39.401  -0.803   8.893  1.00  1.00      1S   
ATOM   1074 N    HSE   207     -37.691   0.666   8.749  1.00  1.00      1S   
ATOM   1075 HN   HSE   207     -36.806   0.923   8.360  1.00  0.00      1S   
ATOM   1076 CA   HSE   207     -38.249   1.585   9.716  1.00  1.00      1S   
ATOM   1077 HA   HSE   207     -39.320   1.573   9.594  1.00  0.00      1S   
ATOM   1078 CB   HSE   207     -37.871   1.192  11.169  1.00  1.00      1S   
ATOM   1079 HB1  HSE   207     -36.772   1.254  11.289  1.00  0.00      1S   
ATOM   1080 HB2  HSE   207     -38.163   0.131  11.319  1.00  0.00      1S   
ATOM   1081 ND1  HSE   207     -37.982   3.152  12.747  1.00  1.00      1S   
ATOM   1082 CG   HSE   207     -38.544   1.982  12.261  1.00  1.00      1S   
ATOM   1083 CE1  HSE   207     -38.864   3.616  13.611  1.00  1.00      1S   
ATOM   1084 HE1  HSE   207     -38.771   4.536  14.179  1.00  0.00      1S   
ATOM   1085 NE2  HSE   207     -39.946   2.807  13.716  1.00  1.00      1S   
ATOM   1086 HE2  HSE   207     -40.745   2.939  14.311  1.00  0.00      1S   
ATOM   1087 CD2  HSE   207     -39.745   1.758  12.854  1.00  1.00      1S   
ATOM   1088 HD2  HSE   207     -40.455   0.956  12.710  1.00  0.00      1S   
ATOM   1089 C    HSE   207     -37.699   2.961   9.406  1.00  1.00      1S   
ATOM   1090 O    HSE   207     -36.583   3.043   8.894  1.00  1.00      1S   
ATOM   1091 N    PRO   208     -38.400   4.069   9.695  1.00  1.00      1S   
ATOM   1092 CD   PRO   208     -39.824   4.050  10.041  1.00  1.00      1S   
ATOM   1093 HD1  PRO   208     -39.936   3.779  11.109  1.00  0.00      1S   
ATOM   1094 HD2  PRO   208     -40.392   3.333   9.409  1.00  0.00      1S   
ATOM   1095 CA   PRO   208     -37.962   5.409   9.330  1.00  1.00      1S   
ATOM   1096 HA   PRO   208     -37.830   5.430   8.258  1.00  0.00      1S   
ATOM   1097 CB   PRO   208     -39.086   6.332   9.832  1.00  1.00      1S   
ATOM   1098 HB1  PRO   208     -39.201   7.233   9.196  1.00  0.00      1S   
ATOM   1099 HB2  PRO   208     -38.907   6.650  10.884  1.00  0.00      1S   
ATOM   1100 CG   PRO   208     -40.345   5.464   9.815  1.00  1.00      1S   
ATOM   1101 HG1  PRO   208     -41.058   5.753  10.614  1.00  0.00      1S   
ATOM   1102 HG2  PRO   208     -40.846   5.531   8.826  1.00  0.00      1S   
ATOM   1103 C    PRO   208     -36.667   5.827   9.983  1.00  1.00      1S   
ATOM   1104 O    PRO   208     -35.984   6.684   9.431  1.00  1.00      1S   
ATOM   1105 N    PHE   209     -36.327   5.268  11.162  1.00  1.00      1S   
ATOM   1106 HN   PHE   209     -36.901   4.575  11.597  1.00  0.00      1S   
ATOM   1107 CA   PHE   209     -35.206   5.745  11.938  1.00  1.00      1S   
ATOM   1108 HA   PHE   209     -34.741   6.574  11.430  1.00  0.00      1S   
ATOM   1109 CB   PHE   209     -35.638   6.214  13.349  1.00  1.00      1S   
ATOM   1110 HB1  PHE   209     -34.789   6.676  13.895  1.00  0.00      1S   
ATOM   1111 HB2  PHE   209     -36.029   5.355  13.930  1.00  0.00      1S   
ATOM   1112 CG   PHE   209     -36.729   7.247  13.235  1.00  1.00      1S   
ATOM   1113 CD1  PHE   209     -36.577   8.376  12.407  1.00  1.00      1S   
ATOM   1114 HD1  PHE   209     -35.666   8.540  11.858  1.00  0.00      1S   
ATOM   1115 CE1  PHE   209     -37.615   9.295  12.255  1.00  1.00      1S   
ATOM   1116 HE1  PHE   209     -37.489  10.156  11.617  1.00  0.00      1S   
ATOM   1117 CZ   PHE   209     -38.815   9.109  12.942  1.00  1.00      1S   
ATOM   1118 HZ   PHE   209     -39.592   9.843  12.828  1.00  0.00      1S   
ATOM   1119 CD2  PHE   209     -37.942   7.078  13.926  1.00  1.00      1S   
ATOM   1120 HD2  PHE   209     -38.072   6.227  14.576  1.00  0.00      1S   
ATOM   1121 CE2  PHE   209     -38.983   8.001  13.780  1.00  1.00      1S   
ATOM   1122 HE2  PHE   209     -39.911   7.858  14.311  1.00  0.00      1S   
ATOM   1123 C    PHE   209     -34.143   4.690  12.050  1.00  1.00      1S   
ATOM   1124 O    PHE   209     -33.237   4.810  12.872  1.00  1.00      1S   
ATOM   1125 N    LEU   210     -34.198   3.648  11.192  1.00  1.00      1S   
ATOM   1126 HN   LEU   210     -34.962   3.538  10.560  1.00  0.00      1S   
ATOM   1127 CA   LEU   210     -33.130   2.686  11.056  1.00  1.00      1S   
ATOM   1128 HA   LEU   210     -32.364   2.854  11.801  1.00  0.00      1S   
ATOM   1129 CB   LEU   210     -33.620   1.224  11.134  1.00  1.00      1S   
ATOM   1130 HB1  LEU   210     -32.763   0.535  10.967  1.00  0.00      1S   
ATOM   1131 HB2  LEU   210     -34.362   1.047  10.322  1.00  0.00      1S   
ATOM   1132 CG   LEU   210     -34.291   0.843  12.474  1.00  1.00      1S   
ATOM   1133 HG   LEU   210     -35.172   1.509  12.622  1.00  0.00      1S   
ATOM   1134 CD1  LEU   210     -34.806  -0.604  12.402  1.00  1.00      1S   
ATOM   1135 HD11 LEU   210     -33.963  -1.304  12.221  1.00  0.00      1S   
ATOM   1136 HD12 LEU   210     -35.536  -0.713  11.572  1.00  0.00      1S   
ATOM   1137 HD13 LEU   210     -35.305  -0.885  13.352  1.00  0.00      1S   
ATOM   1138 CD2  LEU   210     -33.380   1.040  13.697  1.00  1.00      1S   
ATOM   1139 HD21 LEU   210     -33.091   2.105  13.809  1.00  0.00      1S   
ATOM   1140 HD22 LEU   210     -32.465   0.429  13.588  1.00  0.00      1S   
ATOM   1141 HD23 LEU   210     -33.905   0.722  14.622  1.00  0.00      1S   
ATOM   1142 C    LEU   210     -32.519   2.899   9.700  1.00  1.00      1S   
ATOM   1143 O    LEU   210     -33.222   3.186   8.734  1.00  1.00      1S   
ATOM   1144 N    THR   211     -31.178   2.753   9.597  1.00  1.00      1S   
ATOM   1145 HN   THR   211     -30.622   2.591  10.410  1.00  0.00      1S   
ATOM   1146 CA   THR   211     -30.432   2.835   8.353  1.00  1.00      1S   
ATOM   1147 HA   THR   211     -30.665   3.781   7.882  1.00  0.00      1S   
ATOM   1148 CB   THR   211     -28.936   2.742   8.599  1.00  1.00      1S   
ATOM   1149 HB   THR   211     -28.700   1.834   9.200  1.00  0.00      1S   
ATOM   1150 OG1  THR   211     -28.532   3.881   9.340  1.00  1.00      1S   
ATOM   1151 HG1  THR   211     -28.547   3.613  10.266  1.00  0.00      1S   
ATOM   1152 CG2  THR   211     -28.119   2.694   7.292  1.00  1.00      1S   
ATOM   1153 HG21 THR   211     -28.394   3.535   6.622  1.00  0.00      1S   
ATOM   1154 HG22 THR   211     -28.291   1.739   6.751  1.00  0.00      1S   
ATOM   1155 HG23 THR   211     -27.032   2.758   7.515  1.00  0.00      1S   
ATOM   1156 C    THR   211     -30.840   1.722   7.423  1.00  1.00      1S   
ATOM   1157 O    THR   211     -30.875   0.561   7.821  1.00  1.00      1S   
ATOM   1158 N    ALA   212     -31.168   2.073   6.155  1.00  1.00      1S   
ATOM   1159 HN   ALA   212     -31.134   3.020   5.845  1.00  0.00      1S   
ATOM   1160 CA   ALA   212     -31.601   1.113   5.170  1.00  1.00      1S   
ATOM   1161 HA   ALA   212     -32.049   0.274   5.680  1.00  0.00      1S   
ATOM   1162 CB   ALA   212     -32.658   1.685   4.210  1.00  1.00      1S   
ATOM   1163 HB1  ALA   212     -32.230   2.479   3.573  1.00  0.00      1S   
ATOM   1164 HB2  ALA   212     -33.496   2.128   4.789  1.00  0.00      1S   
ATOM   1165 HB3  ALA   212     -33.068   0.892   3.550  1.00  0.00      1S   
ATOM   1166 C    ALA   212     -30.420   0.625   4.369  1.00  1.00      1S   
ATOM   1167 O    ALA   212     -29.500   1.376   4.057  1.00  1.00      1S   
ATOM   1168 N    LEU   213     -30.436  -0.681   4.032  1.00  1.00      1S   
ATOM   1169 HN   LEU   213     -31.191  -1.266   4.328  1.00  0.00      1S   
ATOM   1170 CA   LEU   213     -29.417  -1.351   3.265  1.00  1.00      1S   
ATOM   1171 HA   LEU   213     -28.496  -0.786   3.304  1.00  0.00      1S   
ATOM   1172 CB   LEU   213     -29.190  -2.779   3.809  1.00  1.00      1S   
ATOM   1173 HB1  LEU   213     -30.158  -3.328   3.784  1.00  0.00      1S   
ATOM   1174 HB2  LEU   213     -28.892  -2.679   4.874  1.00  0.00      1S   
ATOM   1175 CG   LEU   213     -28.119  -3.636   3.098  1.00  1.00      1S   
ATOM   1176 HG   LEU   213     -28.322  -3.619   2.003  1.00  0.00      1S   
ATOM   1177 CD1  LEU   213     -26.698  -3.097   3.336  1.00  1.00      1S   
ATOM   1178 HD11 LEU   213     -26.464  -3.087   4.420  1.00  0.00      1S   
ATOM   1179 HD12 LEU   213     -26.599  -2.065   2.945  1.00  0.00      1S   
ATOM   1180 HD13 LEU   213     -25.952  -3.741   2.828  1.00  0.00      1S   
ATOM   1181 CD2  LEU   213     -28.229  -5.103   3.550  1.00  1.00      1S   
ATOM   1182 HD21 LEU   213     -29.276  -5.456   3.439  1.00  0.00      1S   
ATOM   1183 HD22 LEU   213     -27.931  -5.205   4.614  1.00  0.00      1S   
ATOM   1184 HD23 LEU   213     -27.574  -5.750   2.931  1.00  0.00      1S   
ATOM   1185 C    LEU   213     -29.898  -1.436   1.845  1.00  1.00      1S   
ATOM   1186 O    LEU   213     -31.011  -1.877   1.577  1.00  1.00      1S   
ATOM   1187 N    LYS   214     -29.054  -1.004   0.891  1.00  1.00      1S   
ATOM   1188 HN   LYS   214     -28.159  -0.628   1.126  1.00  0.00      1S   
ATOM   1189 CA   LYS   214     -29.347  -1.049  -0.517  1.00  1.00      1S   
ATOM   1190 HA   LYS   214     -30.419  -1.080  -0.661  1.00  0.00      1S   
ATOM   1191 CB   LYS   214     -28.787   0.204  -1.227  1.00  1.00      1S   
ATOM   1192 HB1  LYS   214     -27.704   0.303  -0.996  1.00  0.00      1S   
ATOM   1193 HB2  LYS   214     -29.297   1.098  -0.801  1.00  0.00      1S   
ATOM   1194 CG   LYS   214     -28.966   0.232  -2.751  1.00  1.00      1S   
ATOM   1195 HG1  LYS   214     -28.457  -0.646  -3.201  1.00  0.00      1S   
ATOM   1196 HG2  LYS   214     -28.460   1.145  -3.137  1.00  0.00      1S   
ATOM   1197 CD   LYS   214     -30.425   0.251  -3.223  1.00  1.00      1S   
ATOM   1198 HD1  LYS   214     -30.961   1.074  -2.699  1.00  0.00      1S   
ATOM   1199 HD2  LYS   214     -30.915  -0.711  -2.952  1.00  0.00      1S   
ATOM   1200 CE   LYS   214     -30.514   0.470  -4.737  1.00  1.00      1S   
ATOM   1201 HE1  LYS   214     -30.020  -0.366  -5.276  1.00  0.00      1S   
ATOM   1202 HE2  LYS   214     -30.026   1.423  -5.023  1.00  0.00      1S   
ATOM   1203 NZ   LYS   214     -31.921   0.522  -5.187  1.00  1.00      1S   
ATOM   1204 HZ1  LYS   214     -32.514   0.968  -4.456  1.00  0.00      1S   
ATOM   1205 HZ2  LYS   214     -32.251  -0.457  -5.342  1.00  0.00      1S   
ATOM   1206 HZ3  LYS   214     -31.986   1.057  -6.077  1.00  0.00      1S   
ATOM   1207 C    LYS   214     -28.761  -2.312  -1.100  1.00  1.00      1S   
ATOM   1208 O    LYS   214     -29.479  -3.077  -1.740  1.00  1.00      1S   
ATOM   1209 N    TYR   215     -27.445  -2.567  -0.893  1.00  1.00      1S   
ATOM   1210 HN   TYR   215     -26.872  -1.954  -0.352  1.00  0.00      1S   
ATOM   1211 CA   TYR   215     -26.796  -3.752  -1.417  1.00  1.00      1S   
ATOM   1212 HA   TYR   215     -27.538  -4.476  -1.711  1.00  0.00      1S   
ATOM   1213 CB   TYR   215     -25.800  -3.484  -2.581  1.00  1.00      1S   
ATOM   1214 HB1  TYR   215     -25.432  -4.446  -2.997  1.00  0.00      1S   
ATOM   1215 HB2  TYR   215     -24.921  -2.909  -2.215  1.00  0.00      1S   
ATOM   1216 CG   TYR   215     -26.408  -2.713  -3.715  1.00  1.00      1S   
ATOM   1217 CD1  TYR   215     -27.409  -3.274  -4.523  1.00  1.00      1S   
ATOM   1218 HD1  TYR   215     -27.771  -4.266  -4.307  1.00  0.00      1S   
ATOM   1219 CE1  TYR   215     -27.915  -2.568  -5.623  1.00  1.00      1S   
ATOM   1220 HE1  TYR   215     -28.679  -3.007  -6.244  1.00  0.00      1S   
ATOM   1221 CZ   TYR   215     -27.419  -1.295  -5.927  1.00  1.00      1S   
ATOM   1222 OH   TYR   215     -27.929  -0.590  -7.036  1.00  1.00      1S   
ATOM   1223 HH   TYR   215     -27.398   0.209  -7.152  1.00  0.00      1S   
ATOM   1224 CD2  TYR   215     -25.919  -1.437  -4.034  1.00  1.00      1S   
ATOM   1225 HD2  TYR   215     -25.134  -0.998  -3.439  1.00  0.00      1S   
ATOM   1226 CE2  TYR   215     -26.417  -0.730  -5.131  1.00  1.00      1S   
ATOM   1227 HE2  TYR   215     -26.017   0.247  -5.346  1.00  0.00      1S   
ATOM   1228 C    TYR   215     -25.943  -4.346  -0.335  1.00  1.00      1S   
ATOM   1229 O    TYR   215     -25.354  -3.614   0.453  1.00  1.00      1S   
ATOM   1230 N    SER   216     -25.794  -5.690  -0.308  1.00  1.00      1S   
ATOM   1231 HN   SER   216     -26.339  -6.295  -0.888  1.00  0.00      1S   
ATOM   1232 CA   SER   216     -24.677  -6.306   0.373  1.00  1.00      1S   
ATOM   1233 HA   SER   216     -23.914  -5.556   0.506  1.00  0.00      1S   
ATOM   1234 CB   SER   216     -24.969  -6.902   1.778  1.00  1.00      1S   
ATOM   1235 HB1  SER   216     -25.434  -6.118   2.412  1.00  0.00      1S   
ATOM   1236 HB2  SER   216     -24.013  -7.204   2.257  1.00  0.00      1S   
ATOM   1237 OG   SER   216     -25.832  -8.033   1.754  1.00  1.00      1S   
ATOM   1238 HG1  SER   216     -25.882  -8.348   2.663  1.00  0.00      1S   
ATOM   1239 C    SER   216     -24.107  -7.335  -0.564  1.00  1.00      1S   
ATOM   1240 O    SER   216     -24.846  -8.074  -1.213  1.00  1.00      1S   
ATOM   1241 N    PHE   217     -22.763  -7.378  -0.679  1.00  1.00      1S   
ATOM   1242 HN   PHE   217     -22.167  -6.775  -0.149  1.00  0.00      1S   
ATOM   1243 CA   PHE   217     -22.103  -8.288  -1.580  1.00  1.00      1S   
ATOM   1244 HA   PHE   217     -22.619  -9.231  -1.525  1.00  0.00      1S   
ATOM   1245 CB   PHE   217     -22.122  -7.812  -3.063  1.00  1.00      1S   
ATOM   1246 HB1  PHE   217     -23.179  -7.695  -3.386  1.00  0.00      1S   
ATOM   1247 HB2  PHE   217     -21.650  -8.568  -3.723  1.00  0.00      1S   
ATOM   1248 CG   PHE   217     -21.428  -6.491  -3.277  1.00  1.00      1S   
ATOM   1249 CD1  PHE   217     -20.051  -6.469  -3.547  1.00  1.00      1S   
ATOM   1250 HD1  PHE   217     -19.496  -7.394  -3.591  1.00  0.00      1S   
ATOM   1251 CE1  PHE   217     -19.387  -5.259  -3.757  1.00  1.00      1S   
ATOM   1252 HE1  PHE   217     -18.329  -5.267  -3.953  1.00  0.00      1S   
ATOM   1253 CZ   PHE   217     -20.092  -4.051  -3.711  1.00  1.00      1S   
ATOM   1254 HZ   PHE   217     -19.576  -3.117  -3.877  1.00  0.00      1S   
ATOM   1255 CD2  PHE   217     -22.133  -5.274  -3.233  1.00  1.00      1S   
ATOM   1256 HD2  PHE   217     -23.194  -5.276  -3.034  1.00  0.00      1S   
ATOM   1257 CE2  PHE   217     -21.468  -4.059  -3.451  1.00  1.00      1S   
ATOM   1258 HE2  PHE   217     -22.017  -3.130  -3.422  1.00  0.00      1S   
ATOM   1259 C    PHE   217     -20.711  -8.538  -1.059  1.00  1.00      1S   
ATOM   1260 O    PHE   217     -20.295  -7.924  -0.079  1.00  1.00      1S   
ATOM   1261 N    GLN   218     -19.960  -9.473  -1.687  1.00  1.00      1S   
ATOM   1262 HN   GLN   218     -20.299  -9.985  -2.476  1.00  0.00      1S   
ATOM   1263 CA   GLN   218     -18.638  -9.822  -1.230  1.00  1.00      1S   
ATOM   1264 HA   GLN   218     -18.231  -8.998  -0.659  1.00  0.00      1S   
ATOM   1265 CB   GLN   218     -18.640 -11.096  -0.351  1.00  1.00      1S   
ATOM   1266 HB1  GLN   218     -19.405 -10.943   0.443  1.00  0.00      1S   
ATOM   1267 HB2  GLN   218     -17.651 -11.198   0.148  1.00  0.00      1S   
ATOM   1268 CG   GLN   218     -18.947 -12.401  -1.107  1.00  1.00      1S   
ATOM   1269 HG1  GLN   218     -18.074 -12.698  -1.726  1.00  0.00      1S   
ATOM   1270 HG2  GLN   218     -19.817 -12.244  -1.778  1.00  0.00      1S   
ATOM   1271 CD   GLN   218     -19.246 -13.520  -0.106  1.00  1.00      1S   
ATOM   1272 OE1  GLN   218     -18.485 -13.771   0.828  1.00  1.00      1S   
ATOM   1273 NE2  GLN   218     -20.405 -14.206  -0.320  1.00  1.00      1S   
ATOM   1274 HE21 GLN   218     -20.677 -14.927   0.320  1.00  0.00      1S   
ATOM   1275 HE22 GLN   218     -20.983 -13.978  -1.103  1.00  0.00      1S   
ATOM   1276 C    GLN   218     -17.721 -10.049  -2.395  1.00  1.00      1S   
ATOM   1277 O    GLN   218     -18.148 -10.386  -3.497  1.00  1.00      1S   
ATOM   1278 N    THR   219     -16.407  -9.882  -2.138  1.00  1.00      1S   
ATOM   1279 HN   THR   219     -16.108  -9.570  -1.237  1.00  0.00      1S   
ATOM   1280 CA   THR   219     -15.334 -10.241  -3.034  1.00  1.00      1S   
ATOM   1281 HA   THR   219     -15.738 -10.583  -3.976  1.00  0.00      1S   
ATOM   1282 CB   THR   219     -14.350  -9.105  -3.288  1.00  1.00      1S   
ATOM   1283 HB   THR   219     -13.606  -9.411  -4.055  1.00  0.00      1S   
ATOM   1284 OG1  THR   219     -13.659  -8.698  -2.116  1.00  1.00      1S   
ATOM   1285 HG1  THR   219     -12.750  -8.529  -2.381  1.00  0.00      1S   
ATOM   1286 CG2  THR   219     -15.132  -7.897  -3.812  1.00  1.00      1S   
ATOM   1287 HG21 THR   219     -15.785  -7.461  -3.026  1.00  0.00      1S   
ATOM   1288 HG22 THR   219     -15.768  -8.231  -4.656  1.00  0.00      1S   
ATOM   1289 HG23 THR   219     -14.441  -7.105  -4.171  1.00  0.00      1S   
ATOM   1290 C    THR   219     -14.642 -11.399  -2.371  1.00  1.00      1S   
ATOM   1291 O    THR   219     -15.118 -11.913  -1.365  1.00  1.00      1S   
ATOM   1292 N    HSD   220     -13.471 -11.826  -2.893  1.00  1.00      1S   
ATOM   1293 HN   HSD   220     -13.102 -11.439  -3.736  1.00  0.00      1S   
ATOM   1294 CA   HSD   220     -12.699 -12.889  -2.292  1.00  1.00      1S   
ATOM   1295 HA   HSD   220     -13.377 -13.711  -2.111  1.00  0.00      1S   
ATOM   1296 CB   HSD   220     -11.583 -13.421  -3.225  1.00  1.00      1S   
ATOM   1297 HB1  HSD   220     -12.037 -13.680  -4.206  1.00  0.00      1S   
ATOM   1298 HB2  HSD   220     -11.171 -14.360  -2.794  1.00  0.00      1S   
ATOM   1299 ND1  HSD   220     -10.420 -11.464  -4.391  1.00  1.00      1S   
ATOM   1300 HD1  HSD   220     -11.176 -11.220  -5.002  1.00  0.00      1S   
ATOM   1301 CG   HSD   220     -10.431 -12.483  -3.467  1.00  1.00      1S   
ATOM   1302 CE1  HSD   220      -9.213 -10.852  -4.289  1.00  1.00      1S   
ATOM   1303 HE1  HSD   220      -8.926 -10.002  -4.906  1.00  0.00      1S   
ATOM   1304 NE2  HSD   220      -8.453 -11.404  -3.363  1.00  1.00      1S   
ATOM   1305 CD2  HSD   220      -9.224 -12.429  -2.848  1.00  1.00      1S   
ATOM   1306 HD2  HSD   220      -8.844 -13.042  -2.049  1.00  0.00      1S   
ATOM   1307 C    HSD   220     -12.103 -12.484  -0.958  1.00  1.00      1S   
ATOM   1308 O    HSD   220     -11.875 -13.339  -0.108  1.00  1.00      1S   
ATOM   1309 N    ASP   221     -11.848 -11.173  -0.736  1.00  1.00      1S   
ATOM   1310 HN   ASP   221     -12.036 -10.479  -1.428  1.00  0.00      1S   
ATOM   1311 CA   ASP   221     -11.202 -10.689   0.463  1.00  1.00      1S   
ATOM   1312 HA   ASP   221     -10.997 -11.526   1.116  1.00  0.00      1S   
ATOM   1313 CB   ASP   221      -9.820 -10.033   0.161  1.00  1.00      1S   
ATOM   1314 HB1  ASP   221      -9.176 -10.788  -0.340  1.00  0.00      1S   
ATOM   1315 HB2  ASP   221      -9.327  -9.757   1.117  1.00  0.00      1S   
ATOM   1316 CG   ASP   221      -9.862  -8.789  -0.734  1.00  1.00      1S   
ATOM   1317 OD1  ASP   221      -8.811  -8.100  -0.807  1.00  1.00      1S   
ATOM   1318 OD2  ASP   221     -10.921  -8.502  -1.349  1.00  1.00      1S   
ATOM   1319 C    ASP   221     -12.061  -9.743   1.282  1.00  1.00      1S   
ATOM   1320 O    ASP   221     -11.672  -9.411   2.398  1.00  1.00      1S   
ATOM   1321 N    ARG   222     -13.223  -9.261   0.776  1.00  1.00      1S   
ATOM   1322 HN   ARG   222     -13.566  -9.534  -0.121  1.00  0.00      1S   
ATOM   1323 CA   ARG   222     -13.957  -8.201   1.444  1.00  1.00      1S   
ATOM   1324 HA   ARG   222     -13.634  -8.136   2.469  1.00  0.00      1S   
ATOM   1325 CB   ARG   222     -13.774  -6.820   0.763  1.00  1.00      1S   
ATOM   1326 HB1  ARG   222     -14.487  -6.076   1.186  1.00  0.00      1S   
ATOM   1327 HB2  ARG   222     -14.005  -6.923  -0.318  1.00  0.00      1S   
ATOM   1328 CG   ARG   222     -12.362  -6.236   0.936  1.00  1.00      1S   
ATOM   1329 HG1  ARG   222     -11.597  -7.027   0.785  1.00  0.00      1S   
ATOM   1330 HG2  ARG   222     -12.267  -5.882   1.987  1.00  0.00      1S   
ATOM   1331 CD   ARG   222     -12.056  -5.070  -0.013  1.00  1.00      1S   
ATOM   1332 HD1  ARG   222     -11.113  -4.575   0.304  1.00  0.00      1S   
ATOM   1333 HD2  ARG   222     -12.889  -4.336  -0.021  1.00  0.00      1S   
ATOM   1334 NE   ARG   222     -11.880  -5.605  -1.402  1.00  1.00      1S   
ATOM   1335 HE   ARG   222     -12.185  -6.538  -1.593  1.00  0.00      1S   
ATOM   1336 CZ   ARG   222     -11.286  -4.897  -2.404  1.00  1.00      1S   
ATOM   1337 NH1  ARG   222     -11.203  -5.428  -3.653  1.00  1.00      1S   
ATOM   1338 HH11 ARG   222     -11.550  -6.350  -3.828  1.00  0.00      1S   
ATOM   1339 HH12 ARG   222     -10.764  -4.913  -4.390  1.00  0.00      1S   
ATOM   1340 NH2  ARG   222     -10.782  -3.655  -2.189  1.00  1.00      1S   
ATOM   1341 HH21 ARG   222     -10.800  -3.268  -1.269  1.00  0.00      1S   
ATOM   1342 HH22 ARG   222     -10.385  -3.155  -2.959  1.00  0.00      1S   
ATOM   1343 C    ARG   222     -15.434  -8.478   1.473  1.00  1.00      1S   
ATOM   1344 O    ARG   222     -15.966  -9.206   0.642  1.00  1.00      1S   
ATOM   1345 N    LEU   223     -16.123  -7.854   2.456  1.00  1.00      1S   
ATOM   1346 HN   LEU   223     -15.628  -7.338   3.154  1.00  0.00      1S   
ATOM   1347 CA   LEU   223     -17.559  -7.770   2.564  1.00  1.00      1S   
ATOM   1348 HA   LEU   223     -18.029  -8.324   1.764  1.00  0.00      1S   
ATOM   1349 CB   LEU   223     -18.076  -8.227   3.947  1.00  1.00      1S   
ATOM   1350 HB1  LEU   223     -19.174  -8.052   4.012  1.00  0.00      1S   
ATOM   1351 HB2  LEU   223     -17.589  -7.620   4.741  1.00  0.00      1S   
ATOM   1352 CG   LEU   223     -17.811  -9.717   4.247  1.00  1.00      1S   
ATOM   1353 HG   LEU   223     -16.719  -9.911   4.140  1.00  0.00      1S   
ATOM   1354 CD1  LEU   223     -18.190 -10.062   5.696  1.00  1.00      1S   
ATOM   1355 HD11 LEU   223     -19.271  -9.874   5.865  1.00  0.00      1S   
ATOM   1356 HD12 LEU   223     -17.602  -9.437   6.401  1.00  0.00      1S   
ATOM   1357 HD13 LEU   223     -17.976 -11.131   5.910  1.00  0.00      1S   
ATOM   1358 CD2  LEU   223     -18.554 -10.611   3.245  1.00  1.00      1S   
ATOM   1359 HD21 LEU   223     -18.086 -10.522   2.245  1.00  0.00      1S   
ATOM   1360 HD22 LEU   223     -19.619 -10.313   3.173  1.00  0.00      1S   
ATOM   1361 HD23 LEU   223     -18.514 -11.670   3.553  1.00  0.00      1S   
ATOM   1362 C    LEU   223     -17.911  -6.316   2.419  1.00  1.00      1S   
ATOM   1363 O    LEU   223     -17.239  -5.458   2.984  1.00  1.00      1S   
ATOM   1364 N    CYS   224     -18.975  -6.010   1.642  1.00  1.00      1S   
ATOM   1365 HN   CYS   224     -19.510  -6.724   1.192  1.00  0.00      1S   
ATOM   1366 CA   CYS   224     -19.374  -4.656   1.334  1.00  1.00      1S   
ATOM   1367 HA   CYS   224     -18.809  -3.960   1.930  1.00  0.00      1S   
ATOM   1368 CB   CYS   224     -19.175  -4.315  -0.162  1.00  1.00      1S   
ATOM   1369 HB1  CYS   224     -19.556  -3.289  -0.363  1.00  0.00      1S   
ATOM   1370 HB2  CYS   224     -19.775  -5.022  -0.776  1.00  0.00      1S   
ATOM   1371 SG   CYS   224     -17.424  -4.420  -0.657  1.00  1.00      1S   
ATOM   1372 HG1  CYS   224     -17.659  -4.289  -1.955  1.00  0.00      1S   
ATOM   1373 C    CYS   224     -20.835  -4.503   1.663  1.00  1.00      1S   
ATOM   1374 O    CYS   224     -21.657  -5.292   1.209  1.00  1.00      1S   
ATOM   1375 N    PHE   225     -21.182  -3.469   2.466  1.00  1.00      1S   
ATOM   1376 HN   PHE   225     -20.479  -2.880   2.860  1.00  0.00      1S   
ATOM   1377 CA   PHE   225     -22.543  -3.123   2.818  1.00  1.00      1S   
ATOM   1378 HA   PHE   225     -23.245  -3.794   2.343  1.00  0.00      1S   
ATOM   1379 CB   PHE   225     -22.809  -3.043   4.349  1.00  1.00      1S   
ATOM   1380 HB1  PHE   225     -23.866  -2.751   4.533  1.00  0.00      1S   
ATOM   1381 HB2  PHE   225     -22.158  -2.281   4.823  1.00  0.00      1S   
ATOM   1382 CG   PHE   225     -22.545  -4.335   5.068  1.00  1.00      1S   
ATOM   1383 CD1  PHE   225     -23.620  -5.106   5.538  1.00  1.00      1S   
ATOM   1384 HD1  PHE   225     -24.636  -4.798   5.337  1.00  0.00      1S   
ATOM   1385 CE1  PHE   225     -23.388  -6.253   6.301  1.00  1.00      1S   
ATOM   1386 HE1  PHE   225     -24.220  -6.818   6.677  1.00  0.00      1S   
ATOM   1387 CZ   PHE   225     -22.081  -6.656   6.591  1.00  1.00      1S   
ATOM   1388 HZ   PHE   225     -21.912  -7.542   7.184  1.00  0.00      1S   
ATOM   1389 CD2  PHE   225     -21.232  -4.745   5.370  1.00  1.00      1S   
ATOM   1390 HD2  PHE   225     -20.391  -4.152   5.042  1.00  0.00      1S   
ATOM   1391 CE2  PHE   225     -21.000  -5.909   6.113  1.00  1.00      1S   
ATOM   1392 HE2  PHE   225     -19.990  -6.221   6.326  1.00  0.00      1S   
ATOM   1393 C    PHE   225     -22.757  -1.724   2.305  1.00  1.00      1S   
ATOM   1394 O    PHE   225     -22.152  -0.789   2.813  1.00  1.00      1S   
ATOM   1395 N    VAL   226     -23.630  -1.541   1.291  1.00  1.00      1S   
ATOM   1396 HN   VAL   226     -24.134  -2.312   0.903  1.00  0.00      1S   
ATOM   1397 CA   VAL   226     -23.934  -0.252   0.707  1.00  1.00      1S   
ATOM   1398 HA   VAL   226     -23.159   0.459   0.957  1.00  0.00      1S   
ATOM   1399 CB   VAL   226     -24.078  -0.320  -0.807  1.00  1.00      1S   
ATOM   1400 HB   VAL   226     -24.911  -1.006  -1.077  1.00  0.00      1S   
ATOM   1401 CG1  VAL   226     -24.377   1.075  -1.384  1.00  1.00      1S   
ATOM   1402 HG11 VAL   226     -23.567   1.779  -1.100  1.00  0.00      1S   
ATOM   1403 HG12 VAL   226     -25.346   1.466  -1.011  1.00  0.00      1S   
ATOM   1404 HG13 VAL   226     -24.428   1.032  -2.493  1.00  0.00      1S   
ATOM   1405 CG2  VAL   226     -22.775  -0.877  -1.410  1.00  1.00      1S   
ATOM   1406 HG21 VAL   226     -22.562  -1.905  -1.051  1.00  0.00      1S   
ATOM   1407 HG22 VAL   226     -21.926  -0.216  -1.137  1.00  0.00      1S   
ATOM   1408 HG23 VAL   226     -22.849  -0.906  -2.518  1.00  0.00      1S   
ATOM   1409 C    VAL   226     -25.232   0.193   1.326  1.00  1.00      1S   
ATOM   1410 O    VAL   226     -26.266  -0.435   1.125  1.00  1.00      1S   
ATOM   1411 N    MET   227     -25.188   1.276   2.129  1.00  1.00      1S   
ATOM   1412 HN   MET   227     -24.342   1.795   2.248  1.00  0.00      1S   
ATOM   1413 CA   MET   227     -26.277   1.696   2.978  1.00  1.00      1S   
ATOM   1414 HA   MET   227     -27.166   1.113   2.783  1.00  0.00      1S   
ATOM   1415 CB   MET   227     -25.871   1.597   4.465  1.00  1.00      1S   
ATOM   1416 HB1  MET   227     -26.676   2.015   5.105  1.00  0.00      1S   
ATOM   1417 HB2  MET   227     -24.956   2.210   4.625  1.00  0.00      1S   
ATOM   1418 CG   MET   227     -25.601   0.152   4.921  1.00  1.00      1S   
ATOM   1419 HG1  MET   227     -24.933  -0.346   4.186  1.00  0.00      1S   
ATOM   1420 HG2  MET   227     -26.572  -0.392   4.902  1.00  0.00      1S   
ATOM   1421 SD   MET   227     -24.856   0.011   6.571  1.00  1.00      1S   
ATOM   1422 CE   MET   227     -23.179   0.580   6.156  1.00  1.00      1S   
ATOM   1423 HE1  MET   227     -23.181   1.622   5.771  1.00  0.00      1S   
ATOM   1424 HE2  MET   227     -22.719  -0.069   5.380  1.00  0.00      1S   
ATOM   1425 HE3  MET   227     -22.523   0.554   7.053  1.00  0.00      1S   
ATOM   1426 C    MET   227     -26.576   3.138   2.699  1.00  1.00      1S   
ATOM   1427 O    MET   227     -25.772   3.844   2.102  1.00  1.00      1S   
ATOM   1428 N    GLU   228     -27.747   3.629   3.166  1.00  1.00      1S   
ATOM   1429 HN   GLU   228     -28.421   3.032   3.598  1.00  0.00      1S   
ATOM   1430 CA   GLU   228     -28.112   5.026   3.082  1.00  1.00      1S   
ATOM   1431 HA   GLU   228     -28.048   5.316   2.043  1.00  0.00      1S   
ATOM   1432 CB   GLU   228     -29.551   5.304   3.575  1.00  1.00      1S   
ATOM   1433 HB1  GLU   228     -29.750   6.399   3.530  1.00  0.00      1S   
ATOM   1434 HB2  GLU   228     -29.659   4.973   4.631  1.00  0.00      1S   
ATOM   1435 CG   GLU   228     -30.592   4.572   2.714  1.00  1.00      1S   
ATOM   1436 HG1  GLU   228     -30.531   3.482   2.903  1.00  0.00      1S   
ATOM   1437 HG2  GLU   228     -30.356   4.736   1.643  1.00  0.00      1S   
ATOM   1438 CD   GLU   228     -32.012   5.059   2.996  1.00  1.00      1S   
ATOM   1439 OE1  GLU   228     -32.397   5.145   4.192  1.00  1.00      1S   
ATOM   1440 OE2  GLU   228     -32.741   5.327   2.002  1.00  1.00      1S   
ATOM   1441 C    GLU   228     -27.160   5.881   3.882  1.00  1.00      1S   
ATOM   1442 O    GLU   228     -26.835   5.581   5.030  1.00  1.00      1S   
ATOM   1443 N    TYR   229     -26.677   6.967   3.244  1.00  1.00      1S   
ATOM   1444 HN   TYR   229     -26.984   7.180   2.316  1.00  0.00      1S   
ATOM   1445 CA   TYR   229     -25.723   7.899   3.780  1.00  1.00      1S   
ATOM   1446 HA   TYR   229     -24.999   7.355   4.372  1.00  0.00      1S   
ATOM   1447 CB   TYR   229     -25.002   8.635   2.611  1.00  1.00      1S   
ATOM   1448 HB1  TYR   229     -25.771   9.002   1.896  1.00  0.00      1S   
ATOM   1449 HB2  TYR   229     -24.360   7.909   2.073  1.00  0.00      1S   
ATOM   1450 CG   TYR   229     -24.119   9.798   2.992  1.00  1.00      1S   
ATOM   1451 CD1  TYR   229     -23.209   9.732   4.061  1.00  1.00      1S   
ATOM   1452 HD1  TYR   229     -23.122   8.830   4.649  1.00  0.00      1S   
ATOM   1453 CE1  TYR   229     -22.405  10.835   4.378  1.00  1.00      1S   
ATOM   1454 HE1  TYR   229     -21.714  10.772   5.203  1.00  0.00      1S   
ATOM   1455 CZ   TYR   229     -22.499  12.013   3.627  1.00  1.00      1S   
ATOM   1456 OH   TYR   229     -21.723  13.138   3.968  1.00  1.00      1S   
ATOM   1457 HH   TYR   229     -21.912  13.836   3.335  1.00  0.00      1S   
ATOM   1458 CD2  TYR   229     -24.186  10.979   2.233  1.00  1.00      1S   
ATOM   1459 HD2  TYR   229     -24.868  11.037   1.399  1.00  0.00      1S   
ATOM   1460 CE2  TYR   229     -23.381  12.080   2.544  1.00  1.00      1S   
ATOM   1461 HE2  TYR   229     -23.454  12.982   1.954  1.00  0.00      1S   
ATOM   1462 C    TYR   229     -26.467   8.864   4.671  1.00  1.00      1S   
ATOM   1463 O    TYR   229     -27.394   9.548   4.241  1.00  1.00      1S   
ATOM   1464 N    ALA   230     -26.050   8.920   5.955  1.00  1.00      1S   
ATOM   1465 HN   ALA   230     -25.320   8.327   6.282  1.00  0.00      1S   
ATOM   1466 CA   ALA   230     -26.587   9.820   6.940  1.00  1.00      1S   
ATOM   1467 HA   ALA   230     -27.605  10.077   6.687  1.00  0.00      1S   
ATOM   1468 CB   ALA   230     -26.556   9.181   8.340  1.00  1.00      1S   
ATOM   1469 HB1  ALA   230     -25.519   8.903   8.626  1.00  0.00      1S   
ATOM   1470 HB2  ALA   230     -27.171   8.257   8.347  1.00  0.00      1S   
ATOM   1471 HB3  ALA   230     -26.963   9.866   9.109  1.00  0.00      1S   
ATOM   1472 C    ALA   230     -25.753  11.074   6.919  1.00  1.00      1S   
ATOM   1473 O    ALA   230     -24.731  11.166   7.593  1.00  1.00      1S   
ATOM   1474 N    ASN   231     -26.186  12.074   6.112  1.00  1.00      1S   
ATOM   1475 HN   ASN   231     -27.030  11.969   5.590  1.00  0.00      1S   
ATOM   1476 CA   ASN   231     -25.428  13.265   5.772  1.00  1.00      1S   
ATOM   1477 HA   ASN   231     -24.477  12.943   5.371  1.00  0.00      1S   
ATOM   1478 CB   ASN   231     -26.147  14.186   4.746  1.00  1.00      1S   
ATOM   1479 HB1  ASN   231     -25.479  15.037   4.490  1.00  0.00      1S   
ATOM   1480 HB2  ASN   231     -27.073  14.603   5.197  1.00  0.00      1S   
ATOM   1481 CG   ASN   231     -26.553  13.447   3.463  1.00  1.00      1S   
ATOM   1482 OD1  ASN   231     -27.261  12.443   3.487  1.00  1.00      1S   
ATOM   1483 ND2  ASN   231     -26.121  14.007   2.296  1.00  1.00      1S   
ATOM   1484 HD21 ASN   231     -25.518  14.804   2.315  1.00  0.00      1S   
ATOM   1485 HD22 ASN   231     -26.340  13.559   1.426  1.00  0.00      1S   
ATOM   1486 C    ASN   231     -25.163  14.151   6.961  1.00  1.00      1S   
ATOM   1487 O    ASN   231     -24.198  14.911   6.972  1.00  1.00      1S   
ATOM   1488 N    GLY   232     -26.029  14.079   7.991  1.00  1.00      1S   
ATOM   1489 HN   GLY   232     -26.778  13.419   7.990  1.00  0.00      1S   
ATOM   1490 CA   GLY   232     -25.974  14.945   9.138  1.00  1.00      1S   
ATOM   1491 HA1  GLY   232     -26.958  14.925   9.578  1.00  0.00      1S   
ATOM   1492 HA2  GLY   232     -25.688  15.935   8.812  1.00  0.00      1S   
ATOM   1493 C    GLY   232     -24.996  14.497  10.184  1.00  1.00      1S   
ATOM   1494 O    GLY   232     -24.817  15.212  11.161  1.00  1.00      1S   
ATOM   1495 N    GLY   233     -24.325  13.330  10.035  1.00  1.00      1S   
ATOM   1496 HN   GLY   233     -24.494  12.726   9.258  1.00  0.00      1S   
ATOM   1497 CA   GLY   233     -23.257  12.935  10.936  1.00  1.00      1S   
ATOM   1498 HA1  GLY   233     -22.683  13.812  11.200  1.00  0.00      1S   
ATOM   1499 HA2  GLY   233     -22.667  12.194  10.419  1.00  0.00      1S   
ATOM   1500 C    GLY   233     -23.776  12.318  12.203  1.00  1.00      1S   
ATOM   1501 O    GLY   233     -24.978  12.166  12.392  1.00  1.00      1S   
ATOM   1502 N    GLU   234     -22.852  11.951  13.119  1.00  1.00      1S   
ATOM   1503 HN   GLU   234     -21.877  12.084  12.940  1.00  0.00      1S   
ATOM   1504 CA   GLU   234     -23.155  11.339  14.391  1.00  1.00      1S   
ATOM   1505 HA   GLU   234     -23.939  10.609  14.256  1.00  0.00      1S   
ATOM   1506 CB   GLU   234     -21.911  10.663  15.025  1.00  1.00      1S   
ATOM   1507 HB1  GLU   234     -22.195  10.197  15.995  1.00  0.00      1S   
ATOM   1508 HB2  GLU   234     -21.145  11.446  15.227  1.00  0.00      1S   
ATOM   1509 CG   GLU   234     -21.272   9.576  14.137  1.00  1.00      1S   
ATOM   1510 HG1  GLU   234     -21.037   9.986  13.133  1.00  0.00      1S   
ATOM   1511 HG2  GLU   234     -21.989   8.737  14.013  1.00  0.00      1S   
ATOM   1512 CD   GLU   234     -19.972   9.035  14.738  1.00  1.00      1S   
ATOM   1513 OE1  GLU   234     -19.424   9.662  15.686  1.00  1.00      1S   
ATOM   1514 OE2  GLU   234     -19.495   7.986  14.232  1.00  1.00      1S   
ATOM   1515 C    GLU   234     -23.610  12.394  15.361  1.00  1.00      1S   
ATOM   1516 O    GLU   234     -23.172  13.540  15.296  1.00  1.00      1S   
ATOM   1517 N    LEU   235     -24.472  12.015  16.333  1.00  1.00      1S   
ATOM   1518 HN   LEU   235     -24.883  11.103  16.329  1.00  0.00      1S   
ATOM   1519 CA   LEU   235     -24.841  12.860  17.449  1.00  1.00      1S   
ATOM   1520 HA   LEU   235     -25.151  13.817  17.056  1.00  0.00      1S   
ATOM   1521 CB   LEU   235     -25.954  12.258  18.339  1.00  1.00      1S   
ATOM   1522 HB1  LEU   235     -26.016  12.839  19.288  1.00  0.00      1S   
ATOM   1523 HB2  LEU   235     -25.683  11.212  18.604  1.00  0.00      1S   
ATOM   1524 CG   LEU   235     -27.375  12.267  17.733  1.00  1.00      1S   
ATOM   1525 HG   LEU   235     -27.404  11.551  16.880  1.00  0.00      1S   
ATOM   1526 CD1  LEU   235     -28.379  11.785  18.795  1.00  1.00      1S   
ATOM   1527 HD11 LEU   235     -28.369  12.475  19.665  1.00  0.00      1S   
ATOM   1528 HD12 LEU   235     -28.108  10.769  19.151  1.00  0.00      1S   
ATOM   1529 HD13 LEU   235     -29.407  11.757  18.380  1.00  0.00      1S   
ATOM   1530 CD2  LEU   235     -27.789  13.651  17.198  1.00  1.00      1S   
ATOM   1531 HD21 LEU   235     -27.207  13.913  16.289  1.00  0.00      1S   
ATOM   1532 HD22 LEU   235     -27.621  14.431  17.969  1.00  0.00      1S   
ATOM   1533 HD23 LEU   235     -28.866  13.648  16.933  1.00  0.00      1S   
ATOM   1534 C    LEU   235     -23.656  13.118  18.343  1.00  1.00      1S   
ATOM   1535 O    LEU   235     -23.595  14.160  18.989  1.00  1.00      1S   
ATOM   1536 N    PHE   236     -22.665  12.193  18.355  1.00  1.00      1S   
ATOM   1537 HN   PHE   236     -22.777  11.338  17.852  1.00  0.00      1S   
ATOM   1538 CA   PHE   236     -21.389  12.342  19.022  1.00  1.00      1S   
ATOM   1539 HA   PHE   236     -21.590  12.452  20.080  1.00  0.00      1S   
ATOM   1540 CB   PHE   236     -20.502  11.092  18.781  1.00  1.00      1S   
ATOM   1541 HB1  PHE   236     -20.308  10.959  17.696  1.00  0.00      1S   
ATOM   1542 HB2  PHE   236     -21.026  10.185  19.148  1.00  0.00      1S   
ATOM   1543 CG   PHE   236     -19.185  11.179  19.506  1.00  1.00      1S   
ATOM   1544 CD1  PHE   236     -19.108  10.946  20.888  1.00  1.00      1S   
ATOM   1545 HD1  PHE   236     -19.996  10.670  21.438  1.00  0.00      1S   
ATOM   1546 CE1  PHE   236     -17.888  11.083  21.561  1.00  1.00      1S   
ATOM   1547 HE1  PHE   236     -17.838  10.902  22.625  1.00  0.00      1S   
ATOM   1548 CZ   PHE   236     -16.736  11.459  20.857  1.00  1.00      1S   
ATOM   1549 HZ   PHE   236     -15.797  11.569  21.378  1.00  0.00      1S   
ATOM   1550 CD2  PHE   236     -18.025  11.557  18.810  1.00  1.00      1S   
ATOM   1551 HD2  PHE   236     -18.088  11.760  17.754  1.00  0.00      1S   
ATOM   1552 CE2  PHE   236     -16.806  11.699  19.479  1.00  1.00      1S   
ATOM   1553 HE2  PHE   236     -15.922  11.999  18.936  1.00  0.00      1S   
ATOM   1554 C    PHE   236     -20.664  13.583  18.542  1.00  1.00      1S   
ATOM   1555 O    PHE   236     -20.159  14.353  19.354  1.00  1.00      1S   
ATOM   1556 N    PHE   237     -20.624  13.805  17.206  1.00  1.00      1S   
ATOM   1557 HN   PHE   237     -21.058  13.161  16.580  1.00  0.00      1S   
ATOM   1558 CA   PHE   237     -19.999  14.942  16.562  1.00  1.00      1S   
ATOM   1559 HA   PHE   237     -18.954  14.936  16.839  1.00  0.00      1S   
ATOM   1560 CB   PHE   237     -20.132  14.814  15.014  1.00  1.00      1S   
ATOM   1561 HB1  PHE   237     -21.201  14.794  14.719  1.00  0.00      1S   
ATOM   1562 HB2  PHE   237     -19.675  13.853  14.693  1.00  0.00      1S   
ATOM   1563 CG   PHE   237     -19.475  15.928  14.237  1.00  1.00      1S   
ATOM   1564 CD1  PHE   237     -20.162  17.136  14.019  1.00  1.00      1S   
ATOM   1565 HD1  PHE   237     -21.158  17.270  14.416  1.00  0.00      1S   
ATOM   1566 CE1  PHE   237     -19.567  18.177  13.301  1.00  1.00      1S   
ATOM   1567 HE1  PHE   237     -20.096  19.108  13.161  1.00  0.00      1S   
ATOM   1568 CZ   PHE   237     -18.286  18.011  12.766  1.00  1.00      1S   
ATOM   1569 HZ   PHE   237     -17.823  18.817  12.216  1.00  0.00      1S   
ATOM   1570 CD2  PHE   237     -18.189  15.770  13.692  1.00  1.00      1S   
ATOM   1571 HD2  PHE   237     -17.654  14.843  13.836  1.00  0.00      1S   
ATOM   1572 CE2  PHE   237     -17.600  16.806  12.956  1.00  1.00      1S   
ATOM   1573 HE2  PHE   237     -16.608  16.685  12.548  1.00  0.00      1S   
ATOM   1574 C    PHE   237     -20.612  16.240  17.049  1.00  1.00      1S   
ATOM   1575 O    PHE   237     -19.899  17.170  17.424  1.00  1.00      1S   
ATOM   1576 N    HSE   238     -21.961  16.316  17.060  1.00  1.00      1S   
ATOM   1577 HN   HSE   238     -22.518  15.536  16.782  1.00  0.00      1S   
ATOM   1578 CA   HSE   238     -22.685  17.519  17.402  1.00  1.00      1S   
ATOM   1579 HA   HSE   238     -22.243  18.338  16.852  1.00  0.00      1S   
ATOM   1580 CB   HSE   238     -24.177  17.417  17.024  1.00  1.00      1S   
ATOM   1581 HB1  HSE   238     -24.726  18.324  17.362  1.00  0.00      1S   
ATOM   1582 HB2  HSE   238     -24.632  16.528  17.511  1.00  0.00      1S   
ATOM   1583 ND1  HSE   238     -24.077  18.379  14.730  1.00  1.00      1S   
ATOM   1584 CG   HSE   238     -24.346  17.292  15.541  1.00  1.00      1S   
ATOM   1585 CE1  HSE   238     -24.246  17.939  13.503  1.00  1.00      1S   
ATOM   1586 HE1  HSE   238     -24.133  18.536  12.600  1.00  0.00      1S   
ATOM   1587 NE2  HSE   238     -24.600  16.634  13.483  1.00  1.00      1S   
ATOM   1588 HE2  HSE   238     -24.742  16.062  12.669  1.00  0.00      1S   
ATOM   1589 CD2  HSE   238     -24.670  16.213  14.787  1.00  1.00      1S   
ATOM   1590 HD2  HSE   238     -24.940  15.209  15.079  1.00  0.00      1S   
ATOM   1591 C    HSE   238     -22.572  17.845  18.863  1.00  1.00      1S   
ATOM   1592 O    HSE   238     -22.341  18.995  19.221  1.00  1.00      1S   
ATOM   1593 N    LEU   239     -22.704  16.835  19.749  1.00  1.00      1S   
ATOM   1594 HN   LEU   239     -22.873  15.897  19.445  1.00  0.00      1S   
ATOM   1595 CA   LEU   239     -22.694  17.027  21.179  1.00  1.00      1S   
ATOM   1596 HA   LEU   239     -23.338  17.870  21.384  1.00  0.00      1S   
ATOM   1597 CB   LEU   239     -23.232  15.774  21.895  1.00  1.00      1S   
ATOM   1598 HB1  LEU   239     -22.443  14.990  21.933  1.00  0.00      1S   
ATOM   1599 HB2  LEU   239     -24.068  15.363  21.285  1.00  0.00      1S   
ATOM   1600 CG   LEU   239     -23.789  16.010  23.312  1.00  1.00      1S   
ATOM   1601 HG   LEU   239     -22.971  16.405  23.958  1.00  0.00      1S   
ATOM   1602 CD1  LEU   239     -24.950  17.021  23.354  1.00  1.00      1S   
ATOM   1603 HD11 LEU   239     -25.745  16.717  22.642  1.00  0.00      1S   
ATOM   1604 HD12 LEU   239     -24.604  18.042  23.093  1.00  0.00      1S   
ATOM   1605 HD13 LEU   239     -25.390  17.057  24.373  1.00  0.00      1S   
ATOM   1606 CD2  LEU   239     -24.242  14.664  23.888  1.00  1.00      1S   
ATOM   1607 HD21 LEU   239     -23.376  13.976  23.968  1.00  0.00      1S   
ATOM   1608 HD22 LEU   239     -25.020  14.200  23.247  1.00  0.00      1S   
ATOM   1609 HD23 LEU   239     -24.663  14.817  24.897  1.00  0.00      1S   
ATOM   1610 C    LEU   239     -21.311  17.356  21.691  1.00  1.00      1S   
ATOM   1611 O    LEU   239     -21.166  18.076  22.673  1.00  1.00      1S   
ATOM   1612 N    SER   240     -20.254  16.877  20.991  1.00  1.00      1S   
ATOM   1613 HN   SER   240     -20.399  16.250  20.228  1.00  0.00      1S   
ATOM   1614 CA   SER   240     -18.868  17.224  21.252  1.00  1.00      1S   
ATOM   1615 HA   SER   240     -18.646  16.970  22.280  1.00  0.00      1S   
ATOM   1616 CB   SER   240     -17.890  16.477  20.308  1.00  1.00      1S   
ATOM   1617 HB1  SER   240     -16.882  16.943  20.328  1.00  0.00      1S   
ATOM   1618 HB2  SER   240     -18.270  16.504  19.265  1.00  0.00      1S   
ATOM   1619 OG   SER   240     -17.738  15.121  20.706  1.00  1.00      1S   
ATOM   1620 HG1  SER   240     -18.529  14.659  20.404  1.00  0.00      1S   
ATOM   1621 C    SER   240     -18.620  18.706  21.083  1.00  1.00      1S   
ATOM   1622 O    SER   240     -17.848  19.299  21.834  1.00  1.00      1S   
ATOM   1623 N    ARG   241     -19.282  19.337  20.091  1.00  1.00      1S   
ATOM   1624 HN   ARG   241     -19.921  18.842  19.505  1.00  0.00      1S   
ATOM   1625 CA   ARG   241     -19.103  20.735  19.775  1.00  1.00      1S   
ATOM   1626 HA   ARG   241     -18.091  21.026  20.024  1.00  0.00      1S   
ATOM   1627 CB   ARG   241     -19.300  20.962  18.260  1.00  1.00      1S   
ATOM   1628 HB1  ARG   241     -19.479  22.035  18.030  1.00  0.00      1S   
ATOM   1629 HB2  ARG   241     -20.189  20.384  17.924  1.00  0.00      1S   
ATOM   1630 CG   ARG   241     -18.054  20.503  17.484  1.00  1.00      1S   
ATOM   1631 HG1  ARG   241     -17.579  19.671  18.051  1.00  0.00      1S   
ATOM   1632 HG2  ARG   241     -17.323  21.342  17.458  1.00  0.00      1S   
ATOM   1633 CD   ARG   241     -18.342  20.014  16.061  1.00  1.00      1S   
ATOM   1634 HD1  ARG   241     -18.765  20.835  15.443  1.00  0.00      1S   
ATOM   1635 HD2  ARG   241     -19.058  19.165  16.065  1.00  0.00      1S   
ATOM   1636 NE   ARG   241     -17.051  19.572  15.430  1.00  1.00      1S   
ATOM   1637 HE   ARG   241     -16.634  20.166  14.743  1.00  0.00      1S   
ATOM   1638 CZ   ARG   241     -16.432  18.387  15.706  1.00  1.00      1S   
ATOM   1639 NH1  ARG   241     -15.277  18.080  15.055  1.00  1.00      1S   
ATOM   1640 HH11 ARG   241     -14.913  18.705  14.364  1.00  0.00      1S   
ATOM   1641 HH12 ARG   241     -14.819  17.211  15.233  1.00  0.00      1S   
ATOM   1642 NH2  ARG   241     -16.946  17.498  16.595  1.00  1.00      1S   
ATOM   1643 HH21 ARG   241     -17.818  17.696  17.043  1.00  0.00      1S   
ATOM   1644 HH22 ARG   241     -16.496  16.616  16.741  1.00  0.00      1S   
ATOM   1645 C    ARG   241     -20.027  21.623  20.574  1.00  1.00      1S   
ATOM   1646 O    ARG   241     -19.654  22.746  20.911  1.00  1.00      1S   
ATOM   1647 N    GLU   242     -21.253  21.155  20.895  1.00  1.00      1S   
ATOM   1648 HN   GLU   242     -21.541  20.237  20.624  1.00  0.00      1S   
ATOM   1649 CA   GLU   242     -22.286  21.984  21.482  1.00  1.00      1S   
ATOM   1650 HA   GLU   242     -22.071  23.025  21.283  1.00  0.00      1S   
ATOM   1651 CB   GLU   242     -23.658  21.663  20.877  1.00  1.00      1S   
ATOM   1652 HB1  GLU   242     -24.456  22.234  21.405  1.00  0.00      1S   
ATOM   1653 HB2  GLU   242     -23.873  20.576  20.994  1.00  0.00      1S   
ATOM   1654 CG   GLU   242     -23.677  22.053  19.396  1.00  1.00      1S   
ATOM   1655 HG1  GLU   242     -22.844  21.552  18.856  1.00  0.00      1S   
ATOM   1656 HG2  GLU   242     -23.551  23.152  19.292  1.00  0.00      1S   
ATOM   1657 CD   GLU   242     -24.984  21.635  18.760  1.00  1.00      1S   
ATOM   1658 OE1  GLU   242     -26.017  21.572  19.475  1.00  1.00      1S   
ATOM   1659 OE2  GLU   242     -24.967  21.374  17.537  1.00  1.00      1S   
ATOM   1660 C    GLU   242     -22.420  21.829  22.965  1.00  1.00      1S   
ATOM   1661 O    GLU   242     -23.042  22.680  23.599  1.00  1.00      1S   
ATOM   1662 N    ARG   243     -21.859  20.739  23.535  1.00  1.00      1S   
ATOM   1663 HN   ARG   243     -21.385  20.066  22.970  1.00  0.00      1S   
ATOM   1664 CA   ARG   243     -21.847  20.439  24.949  1.00  1.00      1S   
ATOM   1665 HA   ARG   243     -21.090  19.676  25.052  1.00  0.00      1S   
ATOM   1666 CB   ARG   243     -21.416  21.614  25.856  1.00  1.00      1S   
ATOM   1667 HB1  ARG   243     -22.230  22.369  25.906  1.00  0.00      1S   
ATOM   1668 HB2  ARG   243     -20.532  22.107  25.392  1.00  0.00      1S   
ATOM   1669 CG   ARG   243     -21.028  21.185  27.276  1.00  1.00      1S   
ATOM   1670 HG1  ARG   243     -20.117  20.550  27.209  1.00  0.00      1S   
ATOM   1671 HG2  ARG   243     -21.836  20.560  27.716  1.00  0.00      1S   
ATOM   1672 CD   ARG   243     -20.735  22.378  28.198  1.00  1.00      1S   
ATOM   1673 HD1  ARG   243     -20.070  23.103  27.679  1.00  0.00      1S   
ATOM   1674 HD2  ARG   243     -20.241  22.049  29.137  1.00  0.00      1S   
ATOM   1675 NE   ARG   243     -22.019  23.083  28.536  1.00  1.00      1S   
ATOM   1676 HE   ARG   243     -22.236  23.931  28.055  1.00  0.00      1S   
ATOM   1677 CZ   ARG   243     -22.892  22.639  29.486  1.00  1.00      1S   
ATOM   1678 NH1  ARG   243     -22.672  21.484  30.167  1.00  1.00      1S   
ATOM   1679 HH11 ARG   243     -21.867  20.934  29.952  1.00  0.00      1S   
ATOM   1680 HH12 ARG   243     -23.333  21.168  30.845  1.00  0.00      1S   
ATOM   1681 NH2  ARG   243     -24.007  23.367  29.759  1.00  1.00      1S   
ATOM   1682 HH21 ARG   243     -24.177  24.221  29.271  1.00  0.00      1S   
ATOM   1683 HH22 ARG   243     -24.648  23.049  30.455  1.00  0.00      1S   
ATOM   1684 C    ARG   243     -23.148  19.824  25.417  1.00  1.00      1S   
ATOM   1685 O    ARG   243     -23.155  18.696  25.901  1.00  1.00      1S   
ATOM   1686 N    VAL   244     -24.284  20.546  25.299  1.00  1.00      1S   
ATOM   1687 HN   VAL   244     -24.278  21.458  24.891  1.00  0.00      1S   
ATOM   1688 CA   VAL   244     -25.584  20.022  25.658  1.00  1.00      1S   
ATOM   1689 HA   VAL   244     -25.538  18.943  25.715  1.00  0.00      1S   
ATOM   1690 CB   VAL   244     -26.171  20.556  26.965  1.00  1.00      1S   
ATOM   1691 HB   VAL   244     -27.213  20.176  27.090  1.00  0.00      1S   
ATOM   1692 CG1  VAL   244     -25.358  19.990  28.139  1.00  1.00      1S   
ATOM   1693 HG11 VAL   244     -24.296  20.306  28.076  1.00  0.00      1S   
ATOM   1694 HG12 VAL   244     -25.408  18.884  28.110  1.00  0.00      1S   
ATOM   1695 HG13 VAL   244     -25.776  20.337  29.107  1.00  0.00      1S   
ATOM   1696 CG2  VAL   244     -26.217  22.097  26.989  1.00  1.00      1S   
ATOM   1697 HG21 VAL   244     -26.866  22.490  26.179  1.00  0.00      1S   
ATOM   1698 HG22 VAL   244     -25.199  22.525  26.876  1.00  0.00      1S   
ATOM   1699 HG23 VAL   244     -26.635  22.441  27.959  1.00  0.00      1S   
ATOM   1700 C    VAL   244     -26.533  20.356  24.550  1.00  1.00      1S   
ATOM   1701 O    VAL   244     -26.316  21.286  23.777  1.00  1.00      1S   
ATOM   1702 N    PHE   245     -27.634  19.583  24.486  1.00  1.00      1S   
ATOM   1703 HN   PHE   245     -27.730  18.791  25.089  1.00  0.00      1S   
ATOM   1704 CA   PHE   245     -28.801  19.870  23.698  1.00  1.00      1S   
ATOM   1705 HA   PHE   245     -28.598  20.650  22.979  1.00  0.00      1S   
ATOM   1706 CB   PHE   245     -29.395  18.606  23.021  1.00  1.00      1S   
ATOM   1707 HB1  PHE   245     -30.360  18.843  22.530  1.00  0.00      1S   
ATOM   1708 HB2  PHE   245     -29.575  17.825  23.794  1.00  0.00      1S   
ATOM   1709 CG   PHE   245     -28.501  18.008  21.960  1.00  1.00      1S   
ATOM   1710 CD1  PHE   245     -27.510  18.739  21.272  1.00  1.00      1S   
ATOM   1711 HD1  PHE   245     -27.334  19.782  21.478  1.00  0.00      1S   
ATOM   1712 CE1  PHE   245     -26.721  18.127  20.291  1.00  1.00      1S   
ATOM   1713 HE1  PHE   245     -25.964  18.702  19.777  1.00  0.00      1S   
ATOM   1714 CZ   PHE   245     -26.915  16.778  19.976  1.00  1.00      1S   
ATOM   1715 HZ   PHE   245     -26.305  16.306  19.220  1.00  0.00      1S   
ATOM   1716 CD2  PHE   245     -28.695  16.660  21.614  1.00  1.00      1S   
ATOM   1717 HD2  PHE   245     -29.470  16.092  22.108  1.00  0.00      1S   
ATOM   1718 CE2  PHE   245     -27.901  16.042  20.641  1.00  1.00      1S   
ATOM   1719 HE2  PHE   245     -28.060  15.003  20.394  1.00  0.00      1S   
ATOM   1720 C    PHE   245     -29.824  20.375  24.668  1.00  1.00      1S   
ATOM   1721 O    PHE   245     -29.765  20.076  25.860  1.00  1.00      1S   
ATOM   1722 N    SER   246     -30.820  21.138  24.164  1.00  1.00      1S   
ATOM   1723 HN   SER   246     -30.823  21.424  23.206  1.00  0.00      1S   
ATOM   1724 CA   SER   246     -31.972  21.542  24.936  1.00  1.00      1S   
ATOM   1725 HA   SER   246     -31.621  21.958  25.871  1.00  0.00      1S   
ATOM   1726 CB   SER   246     -32.833  22.616  24.212  1.00  1.00      1S   
ATOM   1727 HB1  SER   246     -32.193  23.496  23.985  1.00  0.00      1S   
ATOM   1728 HB2  SER   246     -33.659  22.952  24.871  1.00  0.00      1S   
ATOM   1729 OG   SER   246     -33.382  22.138  22.985  1.00  1.00      1S   
ATOM   1730 HG1  SER   246     -33.850  22.877  22.588  1.00  0.00      1S   
ATOM   1731 C    SER   246     -32.819  20.327  25.236  1.00  1.00      1S   
ATOM   1732 O    SER   246     -32.674  19.284  24.602  1.00  1.00      1S   
ATOM   1733 N    GLU   247     -33.737  20.441  26.217  1.00  1.00      1S   
ATOM   1734 HN   GLU   247     -33.827  21.288  26.738  1.00  0.00      1S   
ATOM   1735 CA   GLU   247     -34.627  19.370  26.600  1.00  1.00      1S   
ATOM   1736 HA   GLU   247     -34.026  18.487  26.766  1.00  0.00      1S   
ATOM   1737 CB   GLU   247     -35.389  19.677  27.909  1.00  1.00      1S   
ATOM   1738 HB1  GLU   247     -36.172  18.900  28.065  1.00  0.00      1S   
ATOM   1739 HB2  GLU   247     -35.890  20.666  27.821  1.00  0.00      1S   
ATOM   1740 CG   GLU   247     -34.452  19.678  29.137  1.00  1.00      1S   
ATOM   1741 HG1  GLU   247     -33.689  20.474  29.025  1.00  0.00      1S   
ATOM   1742 HG2  GLU   247     -33.921  18.707  29.198  1.00  0.00      1S   
ATOM   1743 CD   GLU   247     -35.201  19.889  30.453  1.00  1.00      1S   
ATOM   1744 OE1  GLU   247     -36.447  19.720  30.479  1.00  1.00      1S   
ATOM   1745 OE2  GLU   247     -34.522  20.218  31.461  1.00  1.00      1S   
ATOM   1746 C    GLU   247     -35.599  19.049  25.488  1.00  1.00      1S   
ATOM   1747 O    GLU   247     -35.895  17.882  25.261  1.00  1.00      1S   
ATOM   1748 N    ASP   248     -36.067  20.071  24.731  1.00  1.00      1S   
ATOM   1749 HN   ASP   248     -35.846  21.016  24.967  1.00  0.00      1S   
ATOM   1750 CA   ASP   248     -36.901  19.907  23.552  1.00  1.00      1S   
ATOM   1751 HA   ASP   248     -37.764  19.322  23.832  1.00  0.00      1S   
ATOM   1752 CB   ASP   248     -37.353  21.264  22.949  1.00  1.00      1S   
ATOM   1753 HB1  ASP   248     -37.782  21.108  21.934  1.00  0.00      1S   
ATOM   1754 HB2  ASP   248     -36.477  21.942  22.861  1.00  0.00      1S   
ATOM   1755 CG   ASP   248     -38.430  21.961  23.783  1.00  1.00      1S   
ATOM   1756 OD1  ASP   248     -38.824  21.433  24.854  1.00  1.00      1S   
ATOM   1757 OD2  ASP   248     -38.862  23.061  23.348  1.00  1.00      1S   
ATOM   1758 C    ASP   248     -36.194  19.150  22.447  1.00  1.00      1S   
ATOM   1759 O    ASP   248     -36.796  18.306  21.788  1.00  1.00      1S   
ATOM   1760 N    ARG   249     -34.892  19.427  22.218  1.00  1.00      1S   
ATOM   1761 HN   ARG   249     -34.409  20.128  22.740  1.00  0.00      1S   
ATOM   1762 CA   ARG   249     -34.121  18.769  21.189  1.00  1.00      1S   
ATOM   1763 HA   ARG   249     -34.717  18.762  20.289  1.00  0.00      1S   
ATOM   1764 CB   ARG   249     -32.815  19.530  20.911  1.00  1.00      1S   
ATOM   1765 HB1  ARG   249     -32.231  19.639  21.850  1.00  0.00      1S   
ATOM   1766 HB2  ARG   249     -33.087  20.555  20.571  1.00  0.00      1S   
ATOM   1767 CG   ARG   249     -31.937  18.882  19.836  1.00  1.00      1S   
ATOM   1768 HG1  ARG   249     -32.576  18.567  18.986  1.00  0.00      1S   
ATOM   1769 HG2  ARG   249     -31.460  17.965  20.249  1.00  0.00      1S   
ATOM   1770 CD   ARG   249     -30.864  19.841  19.340  1.00  1.00      1S   
ATOM   1771 HD1  ARG   249     -30.166  20.079  20.173  1.00  0.00      1S   
ATOM   1772 HD2  ARG   249     -31.313  20.774  18.935  1.00  0.00      1S   
ATOM   1773 NE   ARG   249     -30.114  19.164  18.247  1.00  1.00      1S   
ATOM   1774 HE   ARG   249     -30.484  18.328  17.839  1.00  0.00      1S   
ATOM   1775 CZ   ARG   249     -28.903  19.607  17.820  1.00  1.00      1S   
ATOM   1776 NH1  ARG   249     -28.381  20.757  18.311  1.00  1.00      1S   
ATOM   1777 HH11 ARG   249     -27.426  21.002  18.128  1.00  0.00      1S   
ATOM   1778 HH12 ARG   249     -28.884  21.263  19.007  1.00  0.00      1S   
ATOM   1779 NH2  ARG   249     -28.221  18.888  16.894  1.00  1.00      1S   
ATOM   1780 HH21 ARG   249     -27.390  19.275  16.486  1.00  0.00      1S   
ATOM   1781 HH22 ARG   249     -28.631  18.058  16.518  1.00  0.00      1S   
ATOM   1782 C    ARG   249     -33.814  17.336  21.546  1.00  1.00      1S   
ATOM   1783 O    ARG   249     -33.930  16.440  20.710  1.00  1.00      1S   
ATOM   1784 N    ALA   250     -33.454  17.082  22.824  1.00  1.00      1S   
ATOM   1785 HN   ALA   250     -33.329  17.829  23.476  1.00  0.00      1S   
ATOM   1786 CA   ALA   250     -33.233  15.758  23.356  1.00  1.00      1S   
ATOM   1787 HA   ALA   250     -32.490  15.271  22.740  1.00  0.00      1S   
ATOM   1788 CB   ALA   250     -32.726  15.822  24.804  1.00  1.00      1S   
ATOM   1789 HB1  ALA   250     -33.453  16.358  25.451  1.00  0.00      1S   
ATOM   1790 HB2  ALA   250     -31.761  16.371  24.842  1.00  0.00      1S   
ATOM   1791 HB3  ALA   250     -32.563  14.803  25.217  1.00  0.00      1S   
ATOM   1792 C    ALA   250     -34.495  14.923  23.331  1.00  1.00      1S   
ATOM   1793 O    ALA   250     -34.435  13.725  23.076  1.00  1.00      1S   
ATOM   1794 N    ARG   251     -35.670  15.559  23.558  1.00  1.00      1S   
ATOM   1795 HN   ARG   251     -35.673  16.523  23.819  1.00  0.00      1S   
ATOM   1796 CA   ARG   251     -36.983  14.954  23.479  1.00  1.00      1S   
ATOM   1797 HA   ARG   251     -36.983  14.097  24.134  1.00  0.00      1S   
ATOM   1798 CB   ARG   251     -38.090  15.940  23.917  1.00  1.00      1S   
ATOM   1799 HB1  ARG   251     -38.032  16.863  23.304  1.00  0.00      1S   
ATOM   1800 HB2  ARG   251     -37.884  16.234  24.970  1.00  0.00      1S   
ATOM   1801 CG   ARG   251     -39.526  15.394  23.828  1.00  1.00      1S   
ATOM   1802 HG1  ARG   251     -39.602  14.465  24.434  1.00  0.00      1S   
ATOM   1803 HG2  ARG   251     -39.754  15.130  22.771  1.00  0.00      1S   
ATOM   1804 CD   ARG   251     -40.588  16.401  24.281  1.00  1.00      1S   
ATOM   1805 HD1  ARG   251     -41.605  15.993  24.097  1.00  0.00      1S   
ATOM   1806 HD2  ARG   251     -40.482  17.365  23.739  1.00  0.00      1S   
ATOM   1807 NE   ARG   251     -40.443  16.586  25.758  1.00  1.00      1S   
ATOM   1808 HE   ARG   251     -40.717  15.826  26.351  1.00  0.00      1S   
ATOM   1809 CZ   ARG   251     -40.041  17.732  26.375  1.00  1.00      1S   
ATOM   1810 NH1  ARG   251     -39.725  18.844  25.672  1.00  1.00      1S   
ATOM   1811 HH11 ARG   251     -39.794  18.842  24.677  1.00  0.00      1S   
ATOM   1812 HH12 ARG   251     -39.444  19.683  26.138  1.00  0.00      1S   
ATOM   1813 NH2  ARG   251     -39.965  17.751  27.731  1.00  1.00      1S   
ATOM   1814 HH21 ARG   251     -40.211  16.937  28.254  1.00  0.00      1S   
ATOM   1815 HH22 ARG   251     -39.674  18.586  28.203  1.00  0.00      1S   
ATOM   1816 C    ARG   251     -37.301  14.461  22.094  1.00  1.00      1S   
ATOM   1817 O    ARG   251     -37.779  13.341  21.937  1.00  1.00      1S   
ATOM   1818 N    PHE   252     -37.025  15.279  21.051  1.00  1.00      1S   
ATOM   1819 HN   PHE   252     -36.658  16.193  21.211  1.00  0.00      1S   
ATOM   1820 CA   PHE   252     -37.216  14.930  19.659  1.00  1.00      1S   
ATOM   1821 HA   PHE   252     -38.263  14.697  19.522  1.00  0.00      1S   
ATOM   1822 CB   PHE   252     -36.849  16.142  18.752  1.00  1.00      1S   
ATOM   1823 HB1  PHE   252     -35.855  16.540  19.046  1.00  0.00      1S   
ATOM   1824 HB2  PHE   252     -37.596  16.951  18.895  1.00  0.00      1S   
ATOM   1825 CG   PHE   252     -36.798  15.800  17.285  1.00  1.00      1S   
ATOM   1826 CD1  PHE   252     -37.947  15.777  16.477  1.00  1.00      1S   
ATOM   1827 HD1  PHE   252     -38.907  16.043  16.895  1.00  0.00      1S   
ATOM   1828 CE1  PHE   252     -37.852  15.395  15.132  1.00  1.00      1S   
ATOM   1829 HE1  PHE   252     -38.730  15.376  14.505  1.00  0.00      1S   
ATOM   1830 CZ   PHE   252     -36.613  15.024  14.596  1.00  1.00      1S   
ATOM   1831 HZ   PHE   252     -36.536  14.713  13.568  1.00  0.00      1S   
ATOM   1832 CD2  PHE   252     -35.562  15.447  16.724  1.00  1.00      1S   
ATOM   1833 HD2  PHE   252     -34.682  15.471  17.346  1.00  0.00      1S   
ATOM   1834 CE2  PHE   252     -35.466  15.046  15.391  1.00  1.00      1S   
ATOM   1835 HE2  PHE   252     -34.516  14.750  14.975  1.00  0.00      1S   
ATOM   1836 C    PHE   252     -36.423  13.679  19.309  1.00  1.00      1S   
ATOM   1837 O    PHE   252     -36.987  12.718  18.792  1.00  1.00      1S   
ATOM   1838 N    TYR   253     -35.104  13.660  19.616  1.00  1.00      1S   
ATOM   1839 HN   TYR   253     -34.663  14.451  20.035  1.00  0.00      1S   
ATOM   1840 CA   TYR   253     -34.236  12.535  19.330  1.00  1.00      1S   
ATOM   1841 HA   TYR   253     -34.360  12.283  18.287  1.00  0.00      1S   
ATOM   1842 CB   TYR   253     -32.747  12.839  19.639  1.00  1.00      1S   
ATOM   1843 HB1  TYR   253     -32.123  11.932  19.488  1.00  0.00      1S   
ATOM   1844 HB2  TYR   253     -32.647  13.172  20.696  1.00  0.00      1S   
ATOM   1845 CG   TYR   253     -32.181  13.912  18.741  1.00  1.00      1S   
ATOM   1846 CD1  TYR   253     -32.506  14.001  17.372  1.00  1.00      1S   
ATOM   1847 HD1  TYR   253     -33.195  13.309  16.915  1.00  0.00      1S   
ATOM   1848 CE1  TYR   253     -31.956  15.002  16.567  1.00  1.00      1S   
ATOM   1849 HE1  TYR   253     -32.232  15.054  15.524  1.00  0.00      1S   
ATOM   1850 CZ   TYR   253     -31.037  15.904  17.107  1.00  1.00      1S   
ATOM   1851 OH   TYR   253     -30.463  16.898  16.294  1.00  1.00      1S   
ATOM   1852 HH   TYR   253     -30.964  16.926  15.469  1.00  0.00      1S   
ATOM   1853 CD2  TYR   253     -31.253  14.828  19.267  1.00  1.00      1S   
ATOM   1854 HD2  TYR   253     -30.975  14.771  20.308  1.00  0.00      1S   
ATOM   1855 CE2  TYR   253     -30.678  15.810  18.455  1.00  1.00      1S   
ATOM   1856 HE2  TYR   253     -29.962  16.498  18.874  1.00  0.00      1S   
ATOM   1857 C    TYR   253     -34.641  11.308  20.103  1.00  1.00      1S   
ATOM   1858 O    TYR   253     -34.738  10.229  19.527  1.00  1.00      1S   
ATOM   1859 N    GLY   254     -34.939  11.460  21.414  1.00  1.00      1S   
ATOM   1860 HN   GLY   254     -34.822  12.352  21.853  1.00  0.00      1S   
ATOM   1861 CA   GLY   254     -35.429  10.419  22.291  1.00  1.00      1S   
ATOM   1862 HA1  GLY   254     -35.686  10.896  23.225  1.00  0.00      1S   
ATOM   1863 HA2  GLY   254     -34.648   9.678  22.393  1.00  0.00      1S   
ATOM   1864 C    GLY   254     -36.663   9.735  21.774  1.00  1.00      1S   
ATOM   1865 O    GLY   254     -36.749   8.515  21.814  1.00  1.00      1S   
ATOM   1866 N    ALA   255     -37.641  10.503  21.243  1.00  1.00      1S   
ATOM   1867 HN   ALA   255     -37.555  11.499  21.221  1.00  0.00      1S   
ATOM   1868 CA   ALA   255     -38.874   9.979  20.702  1.00  1.00      1S   
ATOM   1869 HA   ALA   255     -39.313   9.343  21.457  1.00  0.00      1S   
ATOM   1870 CB   ALA   255     -39.868  11.109  20.372  1.00  1.00      1S   
ATOM   1871 HB1  ALA   255     -39.437  11.812  19.628  1.00  0.00      1S   
ATOM   1872 HB2  ALA   255     -40.101  11.682  21.295  1.00  0.00      1S   
ATOM   1873 HB3  ALA   255     -40.820  10.699  19.971  1.00  0.00      1S   
ATOM   1874 C    ALA   255     -38.640   9.135  19.465  1.00  1.00      1S   
ATOM   1875 O    ALA   255     -39.237   8.075  19.303  1.00  1.00      1S   
ATOM   1876 N    GLU   256     -37.728   9.560  18.567  1.00  1.00      1S   
ATOM   1877 HN   GLU   256     -37.237  10.421  18.691  1.00  0.00      1S   
ATOM   1878 CA   GLU   256     -37.421   8.825  17.360  1.00  1.00      1S   
ATOM   1879 HA   GLU   256     -38.359   8.541  16.901  1.00  0.00      1S   
ATOM   1880 CB   GLU   256     -36.669   9.711  16.349  1.00  1.00      1S   
ATOM   1881 HB1  GLU   256     -36.402   9.104  15.456  1.00  0.00      1S   
ATOM   1882 HB2  GLU   256     -35.733  10.106  16.799  1.00  0.00      1S   
ATOM   1883 CG   GLU   256     -37.574  10.878  15.917  1.00  1.00      1S   
ATOM   1884 HG1  GLU   256     -37.667  11.629  16.727  1.00  0.00      1S   
ATOM   1885 HG2  GLU   256     -38.589  10.470  15.713  1.00  0.00      1S   
ATOM   1886 CD   GLU   256     -37.101  11.578  14.653  1.00  1.00      1S   
ATOM   1887 OE1  GLU   256     -35.895  11.506  14.302  1.00  1.00      1S   
ATOM   1888 OE2  GLU   256     -37.986  12.201  14.010  1.00  1.00      1S   
ATOM   1889 C    GLU   256     -36.662   7.547  17.645  1.00  1.00      1S   
ATOM   1890 O    GLU   256     -36.897   6.525  17.004  1.00  1.00      1S   
ATOM   1891 N    ILE   257     -35.772   7.561  18.664  1.00  1.00      1S   
ATOM   1892 HN   ILE   257     -35.567   8.415  19.142  1.00  0.00      1S   
ATOM   1893 CA   ILE   257     -35.060   6.394  19.152  1.00  1.00      1S   
ATOM   1894 HA   ILE   257     -34.592   5.918  18.301  1.00  0.00      1S   
ATOM   1895 CB   ILE   257     -33.969   6.768  20.154  1.00  1.00      1S   
ATOM   1896 HB   ILE   257     -34.422   7.383  20.965  1.00  0.00      1S   
ATOM   1897 CG2  ILE   257     -33.353   5.498  20.784  1.00  1.00      1S   
ATOM   1898 HG21 ILE   257     -33.035   4.786  19.994  1.00  0.00      1S   
ATOM   1899 HG22 ILE   257     -34.080   4.993  21.452  1.00  0.00      1S   
ATOM   1900 HG23 ILE   257     -32.469   5.764  21.395  1.00  0.00      1S   
ATOM   1901 CG1  ILE   257     -32.872   7.615  19.465  1.00  1.00      1S   
ATOM   1902 HG11 ILE   257     -33.336   8.368  18.794  1.00  0.00      1S   
ATOM   1903 HG12 ILE   257     -32.258   6.946  18.825  1.00  0.00      1S   
ATOM   1904 CD   ILE   257     -31.966   8.361  20.452  1.00  1.00      1S   
ATOM   1905 HD1  ILE   257     -31.416   7.652  21.105  1.00  0.00      1S   
ATOM   1906 HD2  ILE   257     -32.569   9.039  21.093  1.00  0.00      1S   
ATOM   1907 HD3  ILE   257     -31.224   8.974  19.898  1.00  0.00      1S   
ATOM   1908 C    ILE   257     -36.025   5.394  19.763  1.00  1.00      1S   
ATOM   1909 O    ILE   257     -35.920   4.199  19.496  1.00  1.00      1S   
ATOM   1910 N    VAL   258     -37.011   5.859  20.572  1.00  1.00      1S   
ATOM   1911 HN   VAL   258     -37.074   6.834  20.780  1.00  0.00      1S   
ATOM   1912 CA   VAL   258     -38.022   5.029  21.207  1.00  1.00      1S   
ATOM   1913 HA   VAL   258     -37.508   4.257  21.762  1.00  0.00      1S   
ATOM   1914 CB   VAL   258     -38.898   5.826  22.174  1.00  1.00      1S   
ATOM   1915 HB   VAL   258     -39.205   6.778  21.687  1.00  0.00      1S   
ATOM   1916 CG1  VAL   258     -40.172   5.059  22.595  1.00  1.00      1S   
ATOM   1917 HG11 VAL   258     -39.911   4.043  22.961  1.00  0.00      1S   
ATOM   1918 HG12 VAL   258     -40.885   4.966  21.749  1.00  0.00      1S   
ATOM   1919 HG13 VAL   258     -40.685   5.606  23.413  1.00  0.00      1S   
ATOM   1920 CG2  VAL   258     -38.062   6.155  23.426  1.00  1.00      1S   
ATOM   1921 HG21 VAL   258     -37.078   6.589  23.160  1.00  0.00      1S   
ATOM   1922 HG22 VAL   258     -37.880   5.231  24.014  1.00  0.00      1S   
ATOM   1923 HG23 VAL   258     -38.606   6.879  24.068  1.00  0.00      1S   
ATOM   1924 C    VAL   258     -38.873   4.338  20.167  1.00  1.00      1S   
ATOM   1925 O    VAL   258     -39.153   3.151  20.301  1.00  1.00      1S   
ATOM   1926 N    SER   259     -39.263   5.055  19.087  1.00  1.00      1S   
ATOM   1927 HN   SER   259     -39.029   6.024  19.021  1.00  0.00      1S   
ATOM   1928 CA   SER   259     -40.019   4.528  17.966  1.00  1.00      1S   
ATOM   1929 HA   SER   259     -40.954   4.150  18.355  1.00  0.00      1S   
ATOM   1930 CB   SER   259     -40.312   5.656  16.938  1.00  1.00      1S   
ATOM   1931 HB1  SER   259     -39.362   6.106  16.586  1.00  0.00      1S   
ATOM   1932 HB2  SER   259     -40.901   6.455  17.441  1.00  0.00      1S   
ATOM   1933 OG   SER   259     -41.050   5.205  15.806  1.00  1.00      1S   
ATOM   1934 HG1  SER   259     -41.976   5.197  16.077  1.00  0.00      1S   
ATOM   1935 C    SER   259     -39.288   3.376  17.296  1.00  1.00      1S   
ATOM   1936 O    SER   259     -39.876   2.328  17.034  1.00  1.00      1S   
ATOM   1937 N    ALA   260     -37.970   3.543  17.041  1.00  1.00      1S   
ATOM   1938 HN   ALA   260     -37.515   4.403  17.267  1.00  0.00      1S   
ATOM   1939 CA   ALA   260     -37.125   2.547  16.420  1.00  1.00      1S   
ATOM   1940 HA   ALA   260     -37.598   2.240  15.498  1.00  0.00      1S   
ATOM   1941 CB   ALA   260     -35.738   3.129  16.103  1.00  1.00      1S   
ATOM   1942 HB1  ALA   260     -35.229   3.475  17.027  1.00  0.00      1S   
ATOM   1943 HB2  ALA   260     -35.845   3.998  15.426  1.00  0.00      1S   
ATOM   1944 HB3  ALA   260     -35.096   2.376  15.600  1.00  0.00      1S   
ATOM   1945 C    ALA   260     -36.934   1.317  17.279  1.00  1.00      1S   
ATOM   1946 O    ALA   260     -36.997   0.196  16.782  1.00  1.00      1S   
ATOM   1947 N    LEU   261     -36.706   1.498  18.600  1.00  1.00      1S   
ATOM   1948 HN   LEU   261     -36.650   2.418  18.986  1.00  0.00      1S   
ATOM   1949 CA   LEU   261     -36.475   0.413  19.530  1.00  1.00      1S   
ATOM   1950 HA   LEU   261     -35.781  -0.277  19.072  1.00  0.00      1S   
ATOM   1951 CB   LEU   261     -35.892   0.909  20.872  1.00  1.00      1S   
ATOM   1952 HB1  LEU   261     -35.924   0.091  21.627  1.00  0.00      1S   
ATOM   1953 HB2  LEU   261     -36.531   1.741  21.245  1.00  0.00      1S   
ATOM   1954 CG   LEU   261     -34.429   1.407  20.797  1.00  1.00      1S   
ATOM   1955 HG   LEU   261     -34.357   2.154  19.974  1.00  0.00      1S   
ATOM   1956 CD1  LEU   261     -34.041   2.123  22.103  1.00  1.00      1S   
ATOM   1957 HD11 LEU   261     -34.135   1.430  22.965  1.00  0.00      1S   
ATOM   1958 HD12 LEU   261     -34.711   2.992  22.276  1.00  0.00      1S   
ATOM   1959 HD13 LEU   261     -32.994   2.487  22.051  1.00  0.00      1S   
ATOM   1960 CD2  LEU   261     -33.433   0.273  20.490  1.00  1.00      1S   
ATOM   1961 HD21 LEU   261     -33.645  -0.190  19.505  1.00  0.00      1S   
ATOM   1962 HD22 LEU   261     -33.495  -0.513  21.272  1.00  0.00      1S   
ATOM   1963 HD23 LEU   261     -32.396   0.669  20.472  1.00  0.00      1S   
ATOM   1964 C    LEU   261     -37.742  -0.356  19.821  1.00  1.00      1S   
ATOM   1965 O    LEU   261     -37.691  -1.571  19.999  1.00  1.00      1S   
ATOM   1966 N    ASP   262     -38.914   0.330  19.838  1.00  1.00      1S   
ATOM   1967 HN   ASP   262     -38.915   1.326  19.748  1.00  0.00      1S   
ATOM   1968 CA   ASP   262     -40.232  -0.260  19.967  1.00  1.00      1S   
ATOM   1969 HA   ASP   262     -40.244  -0.823  20.890  1.00  0.00      1S   
ATOM   1970 CB   ASP   262     -41.350   0.827  19.993  1.00  1.00      1S   
ATOM   1971 HB1  ASP   262     -41.318   1.420  19.055  1.00  0.00      1S   
ATOM   1972 HB2  ASP   262     -41.150   1.520  20.837  1.00  0.00      1S   
ATOM   1973 CG   ASP   262     -42.763   0.260  20.174  1.00  1.00      1S   
ATOM   1974 OD1  ASP   262     -42.904  -0.805  20.827  1.00  1.00      1S   
ATOM   1975 OD2  ASP   262     -43.724   0.882  19.651  1.00  1.00      1S   
ATOM   1976 C    ASP   262     -40.482  -1.211  18.822  1.00  1.00      1S   
ATOM   1977 O    ASP   262     -40.911  -2.338  19.042  1.00  1.00      1S   
ATOM   1978 N    TYR   263     -40.172  -0.780  17.577  1.00  1.00      1S   
ATOM   1979 HN   TYR   263     -39.826   0.147  17.443  1.00  0.00      1S   
ATOM   1980 CA   TYR   263     -40.264  -1.576  16.373  1.00  1.00      1S   
ATOM   1981 HA   TYR   263     -41.291  -1.899  16.266  1.00  0.00      1S   
ATOM   1982 CB   TYR   263     -39.863  -0.719  15.139  1.00  1.00      1S   
ATOM   1983 HB1  TYR   263     -38.939  -0.148  15.361  1.00  0.00      1S   
ATOM   1984 HB2  TYR   263     -40.668   0.017  14.932  1.00  0.00      1S   
ATOM   1985 CG   TYR   263     -39.624  -1.507  13.878  1.00  1.00      1S   
ATOM   1986 CD1  TYR   263     -40.694  -1.960  13.092  1.00  1.00      1S   
ATOM   1987 HD1  TYR   263     -41.707  -1.729  13.383  1.00  0.00      1S   
ATOM   1988 CE1  TYR   263     -40.454  -2.700  11.928  1.00  1.00      1S   
ATOM   1989 HE1  TYR   263     -41.286  -3.033  11.325  1.00  0.00      1S   
ATOM   1990 CZ   TYR   263     -39.138  -2.988  11.549  1.00  1.00      1S   
ATOM   1991 OH   TYR   263     -38.881  -3.688  10.362  1.00  1.00      1S   
ATOM   1992 HH   TYR   263     -39.724  -3.874   9.932  1.00  0.00      1S   
ATOM   1993 CD2  TYR   263     -38.309  -1.820  13.494  1.00  1.00      1S   
ATOM   1994 HD2  TYR   263     -37.480  -1.488  14.102  1.00  0.00      1S   
ATOM   1995 CE2  TYR   263     -38.065  -2.562  12.336  1.00  1.00      1S   
ATOM   1996 HE2  TYR   263     -37.049  -2.791  12.049  1.00  0.00      1S   
ATOM   1997 C    TYR   263     -39.403  -2.814  16.484  1.00  1.00      1S   
ATOM   1998 O    TYR   263     -39.883  -3.920  16.258  1.00  1.00      1S   
ATOM   1999 N    LEU   264     -38.110  -2.661  16.844  1.00  1.00      1S   
ATOM   2000 HN   LEU   264     -37.724  -1.756  17.016  1.00  0.00      1S   
ATOM   2001 CA   LEU   264     -37.190  -3.771  16.941  1.00  1.00      1S   
ATOM   2002 HA   LEU   264     -37.202  -4.273  15.986  1.00  0.00      1S   
ATOM   2003 CB   LEU   264     -35.748  -3.322  17.264  1.00  1.00      1S   
ATOM   2004 HB1  LEU   264     -35.137  -4.199  17.573  1.00  0.00      1S   
ATOM   2005 HB2  LEU   264     -35.778  -2.615  18.122  1.00  0.00      1S   
ATOM   2006 CG   LEU   264     -35.011  -2.647  16.082  1.00  1.00      1S   
ATOM   2007 HG   LEU   264     -35.603  -1.756  15.769  1.00  0.00      1S   
ATOM   2008 CD1  LEU   264     -33.629  -2.149  16.541  1.00  1.00      1S   
ATOM   2009 HD11 LEU   264     -33.020  -3.001  16.910  1.00  0.00      1S   
ATOM   2010 HD12 LEU   264     -33.740  -1.410  17.363  1.00  0.00      1S   
ATOM   2011 HD13 LEU   264     -33.091  -1.666  15.698  1.00  0.00      1S   
ATOM   2012 CD2  LEU   264     -34.871  -3.565  14.848  1.00  1.00      1S   
ATOM   2013 HD21 LEU   264     -35.863  -3.839  14.434  1.00  0.00      1S   
ATOM   2014 HD22 LEU   264     -34.328  -4.495  15.117  1.00  0.00      1S   
ATOM   2015 HD23 LEU   264     -34.301  -3.046  14.049  1.00  0.00      1S   
ATOM   2016 C    LEU   264     -37.632  -4.793  17.957  1.00  1.00      1S   
ATOM   2017 O    LEU   264     -37.637  -5.980  17.655  1.00  1.00      1S   
ATOM   2018 N    HSP   265     -38.061  -4.366  19.163  1.00  1.00      1S   
ATOM   2019 HN   HSP   265     -38.063  -3.393  19.391  1.00  0.00      1S   
ATOM   2020 CA   HSP   265     -38.528  -5.264  20.199  1.00  1.00      1S   
ATOM   2021 HA   HSP   265     -37.773  -6.023  20.353  1.00  0.00      1S   
ATOM   2022 CB   HSP   265     -38.785  -4.525  21.533  1.00  1.00      1S   
ATOM   2023 HB1  HSP   265     -39.280  -5.216  22.252  1.00  0.00      1S   
ATOM   2024 HB2  HSP   265     -39.465  -3.663  21.356  1.00  0.00      1S   
ATOM   2025 CD2  HSP   265     -36.250  -4.000  21.828  1.00  1.00      1S   
ATOM   2026 HD2  HSP   265     -35.791  -4.340  20.908  1.00  0.00      1S   
ATOM   2027 CG   HSP   265     -37.546  -4.012  22.213  1.00  1.00      1S   
ATOM   2028 NE2  HSP   265     -35.537  -3.433  22.847  1.00  1.00      1S   
ATOM   2029 HE2  HSP   265     -34.541  -3.265  22.838  1.00  0.00      1S   
ATOM   2030 ND1  HSP   265     -37.592  -3.452  23.459  1.00  1.00      1S   
ATOM   2031 HD1  HSP   265     -38.429  -3.370  24.019  1.00  0.00      1S   
ATOM   2032 CE1  HSP   265     -36.370  -3.109  23.824  1.00  1.00      1S   
ATOM   2033 HE1  HSP   265     -36.100  -2.649  24.754  1.00  0.00      1S   
ATOM   2034 C    HSP   265     -39.820  -5.959  19.821  1.00  1.00      1S   
ATOM   2035 O    HSP   265     -39.927  -7.178  19.938  1.00  1.00      1S   
ATOM   2036 N    SER   266     -40.834  -5.185  19.379  1.00  1.00      1S   
ATOM   2037 HN   SER   266     -40.700  -4.206  19.224  1.00  0.00      1S   
ATOM   2038 CA   SER   266     -42.201  -5.640  19.237  1.00  1.00      1S   
ATOM   2039 HA   SER   266     -42.423  -6.312  20.054  1.00  0.00      1S   
ATOM   2040 CB   SER   266     -43.208  -4.465  19.262  1.00  1.00      1S   
ATOM   2041 HB1  SER   266     -44.241  -4.835  19.094  1.00  0.00      1S   
ATOM   2042 HB2  SER   266     -42.963  -3.733  18.462  1.00  0.00      1S   
ATOM   2043 OG   SER   266     -43.176  -3.793  20.516  1.00  1.00      1S   
ATOM   2044 HG1  SER   266     -42.963  -2.871  20.326  1.00  0.00      1S   
ATOM   2045 C    SER   266     -42.433  -6.385  17.950  1.00  1.00      1S   
ATOM   2046 O    SER   266     -43.143  -7.388  17.938  1.00  1.00      1S   
ATOM   2047 N    GLU   267     -41.867  -5.892  16.829  1.00  1.00      1S   
ATOM   2048 HN   GLU   267     -41.261  -5.098  16.854  1.00  0.00      1S   
ATOM   2049 CA   GLU   267     -42.164  -6.399  15.510  1.00  1.00      1S   
ATOM   2050 HA   GLU   267     -43.088  -6.961  15.539  1.00  0.00      1S   
ATOM   2051 CB   GLU   267     -42.361  -5.260  14.487  1.00  1.00      1S   
ATOM   2052 HB1  GLU   267     -42.447  -5.690  13.464  1.00  0.00      1S   
ATOM   2053 HB2  GLU   267     -41.487  -4.575  14.495  1.00  0.00      1S   
ATOM   2054 CG   GLU   267     -43.649  -4.477  14.804  1.00  1.00      1S   
ATOM   2055 HG1  GLU   267     -43.562  -3.998  15.802  1.00  0.00      1S   
ATOM   2056 HG2  GLU   267     -44.505  -5.185  14.825  1.00  0.00      1S   
ATOM   2057 CD   GLU   267     -43.934  -3.411  13.755  1.00  1.00      1S   
ATOM   2058 OE1  GLU   267     -44.238  -2.256  14.154  1.00  1.00      1S   
ATOM   2059 OE2  GLU   267     -43.864  -3.738  12.540  1.00  1.00      1S   
ATOM   2060 C    GLU   267     -41.098  -7.335  15.023  1.00  1.00      1S   
ATOM   2061 O    GLU   267     -41.390  -8.213  14.212  1.00  1.00      1S   
ATOM   2062 N    LYS   268     -39.838  -7.179  15.486  1.00  1.00      1S   
ATOM   2063 HN   LYS   268     -39.604  -6.476  16.154  1.00  0.00      1S   
ATOM   2064 CA   LYS   268     -38.743  -7.962  14.960  1.00  1.00      1S   
ATOM   2065 HA   LYS   268     -39.098  -8.609  14.173  1.00  0.00      1S   
ATOM   2066 CB   LYS   268     -37.629  -7.071  14.354  1.00  1.00      1S   
ATOM   2067 HB1  LYS   268     -36.722  -7.674  14.129  1.00  0.00      1S   
ATOM   2068 HB2  LYS   268     -37.347  -6.291  15.092  1.00  0.00      1S   
ATOM   2069 CG   LYS   268     -38.074  -6.396  13.043  1.00  1.00      1S   
ATOM   2070 HG1  LYS   268     -37.377  -5.567  12.793  1.00  0.00      1S   
ATOM   2071 HG2  LYS   268     -39.081  -5.950  13.200  1.00  0.00      1S   
ATOM   2072 CD   LYS   268     -38.128  -7.373  11.851  1.00  1.00      1S   
ATOM   2073 HD1  LYS   268     -38.297  -8.404  12.231  1.00  0.00      1S   
ATOM   2074 HD2  LYS   268     -37.142  -7.371  11.338  1.00  0.00      1S   
ATOM   2075 CE   LYS   268     -39.241  -7.046  10.851  1.00  1.00      1S   
ATOM   2076 HE1  LYS   268     -39.051  -6.073  10.363  1.00  0.00      1S   
ATOM   2077 HE2  LYS   268     -40.226  -7.018  11.363  1.00  0.00      1S   
ATOM   2078 NZ   LYS   268     -39.315  -8.063   9.777  1.00  1.00      1S   
ATOM   2079 HZ1  LYS   268     -39.229  -9.014  10.187  1.00  0.00      1S   
ATOM   2080 HZ2  LYS   268     -38.529  -7.898   9.112  1.00  0.00      1S   
ATOM   2081 HZ3  LYS   268     -40.221  -7.973   9.275  1.00  0.00      1S   
ATOM   2082 C    LYS   268     -38.165  -8.897  15.982  1.00  1.00      1S   
ATOM   2083 O    LYS   268     -37.413  -9.783  15.594  1.00  1.00      1S   
ATOM   2084 N    ASN   269     -38.492  -8.755  17.294  1.00  1.00      1S   
ATOM   2085 HN   ASN   269     -39.131  -8.049  17.589  1.00  0.00      1S   
ATOM   2086 CA   ASN   269     -37.942  -9.571  18.367  1.00  1.00      1S   
ATOM   2087 HA   ASN   269     -38.335  -9.162  19.287  1.00  0.00      1S   
ATOM   2088 CB   ASN   269     -38.347 -11.074  18.288  1.00  1.00      1S   
ATOM   2089 HB1  ASN   269     -37.883 -11.647  19.116  1.00  0.00      1S   
ATOM   2090 HB2  ASN   269     -37.995 -11.508  17.329  1.00  0.00      1S   
ATOM   2091 CG   ASN   269     -39.868 -11.232  18.408  1.00  1.00      1S   
ATOM   2092 OD1  ASN   269     -40.546 -10.471  19.101  1.00  1.00      1S   
ATOM   2093 ND2  ASN   269     -40.413 -12.275  17.715  1.00  1.00      1S   
ATOM   2094 HD21 ASN   269     -39.824 -12.901  17.208  1.00  0.00      1S   
ATOM   2095 HD22 ASN   269     -41.405 -12.385  17.706  1.00  0.00      1S   
ATOM   2096 C    ASN   269     -36.433  -9.420  18.453  1.00  1.00      1S   
ATOM   2097 O    ASN   269     -35.703 -10.389  18.641  1.00  1.00      1S   
ATOM   2098 N    VAL   270     -35.941  -8.171  18.293  1.00  1.00      1S   
ATOM   2099 HN   VAL   270     -36.562  -7.401  18.151  1.00  0.00      1S   
ATOM   2100 CA   VAL   270     -34.540  -7.830  18.254  1.00  1.00      1S   
ATOM   2101 HA   VAL   270     -33.952  -8.724  18.369  1.00  0.00      1S   
ATOM   2102 CB   VAL   270     -34.136  -7.130  16.952  1.00  1.00      1S   
ATOM   2103 HB   VAL   270     -34.862  -6.315  16.735  1.00  0.00      1S   
ATOM   2104 CG1  VAL   270     -32.724  -6.512  17.043  1.00  1.00      1S   
ATOM   2105 HG11 VAL   270     -32.000  -7.270  17.409  1.00  0.00      1S   
ATOM   2106 HG12 VAL   270     -32.708  -5.640  17.730  1.00  0.00      1S   
ATOM   2107 HG13 VAL   270     -32.396  -6.161  16.043  1.00  0.00      1S   
ATOM   2108 CG2  VAL   270     -34.187  -8.141  15.790  1.00  1.00      1S   
ATOM   2109 HG21 VAL   270     -35.204  -8.563  15.674  1.00  0.00      1S   
ATOM   2110 HG22 VAL   270     -33.474  -8.973  15.965  1.00  0.00      1S   
ATOM   2111 HG23 VAL   270     -33.910  -7.637  14.839  1.00  0.00      1S   
ATOM   2112 C    VAL   270     -34.275  -6.918  19.424  1.00  1.00      1S   
ATOM   2113 O    VAL   270     -35.023  -5.973  19.665  1.00  1.00      1S   
ATOM   2114 N    VAL   271     -33.173  -7.179  20.166  1.00  1.00      1S   
ATOM   2115 HN   VAL   271     -32.620  -7.990  19.980  1.00  0.00      1S   
ATOM   2116 CA   VAL   271     -32.649  -6.295  21.185  1.00  1.00      1S   
ATOM   2117 HA   VAL   271     -33.335  -5.477  21.355  1.00  0.00      1S   
ATOM   2118 CB   VAL   271     -32.390  -7.014  22.502  1.00  1.00      1S   
ATOM   2119 HB   VAL   271     -31.628  -7.813  22.354  1.00  0.00      1S   
ATOM   2120 CG1  VAL   271     -31.885  -6.028  23.574  1.00  1.00      1S   
ATOM   2121 HG11 VAL   271     -32.635  -5.228  23.746  1.00  0.00      1S   
ATOM   2122 HG12 VAL   271     -30.929  -5.556  23.272  1.00  0.00      1S   
ATOM   2123 HG13 VAL   271     -31.718  -6.560  24.533  1.00  0.00      1S   
ATOM   2124 CG2  VAL   271     -33.705  -7.680  22.956  1.00  1.00      1S   
ATOM   2125 HG21 VAL   271     -34.034  -8.453  22.234  1.00  0.00      1S   
ATOM   2126 HG22 VAL   271     -34.507  -6.918  23.049  1.00  0.00      1S   
ATOM   2127 HG23 VAL   271     -33.564  -8.167  23.943  1.00  0.00      1S   
ATOM   2128 C    VAL   271     -31.365  -5.745  20.612  1.00  1.00      1S   
ATOM   2129 O    VAL   271     -30.538  -6.499  20.110  1.00  1.00      1S   
ATOM   2130 N    TYR   272     -31.186  -4.403  20.647  1.00  1.00      1S   
ATOM   2131 HN   TYR   272     -31.843  -3.818  21.123  1.00  0.00      1S   
ATOM   2132 CA   TYR   272     -30.141  -3.692  19.940  1.00  1.00      1S   
ATOM   2133 HA   TYR   272     -30.023  -4.166  18.978  1.00  0.00      1S   
ATOM   2134 CB   TYR   272     -30.590  -2.223  19.701  1.00  1.00      1S   
ATOM   2135 HB1  TYR   272     -30.809  -1.730  20.673  1.00  0.00      1S   
ATOM   2136 HB2  TYR   272     -31.522  -2.222  19.097  1.00  0.00      1S   
ATOM   2137 CG   TYR   272     -29.570  -1.409  18.956  1.00  1.00      1S   
ATOM   2138 CD1  TYR   272     -29.335  -1.590  17.579  1.00  1.00      1S   
ATOM   2139 HD1  TYR   272     -29.923  -2.302  17.022  1.00  0.00      1S   
ATOM   2140 CE1  TYR   272     -28.325  -0.863  16.930  1.00  1.00      1S   
ATOM   2141 HE1  TYR   272     -28.131  -1.014  15.879  1.00  0.00      1S   
ATOM   2142 CZ   TYR   272     -27.567   0.059  17.658  1.00  1.00      1S   
ATOM   2143 OH   TYR   272     -26.516   0.788  17.089  1.00  1.00      1S   
ATOM   2144 HH   TYR   272     -26.412   0.523  16.169  1.00  0.00      1S   
ATOM   2145 CD2  TYR   272     -28.815  -0.461  19.659  1.00  1.00      1S   
ATOM   2146 HD2  TYR   272     -28.983  -0.308  20.716  1.00  0.00      1S   
ATOM   2147 CE2  TYR   272     -27.834   0.279  19.002  1.00  1.00      1S   
ATOM   2148 HE2  TYR   272     -27.266   1.024  19.524  1.00  0.00      1S   
ATOM   2149 C    TYR   272     -28.798  -3.781  20.651  1.00  1.00      1S   
ATOM   2150 O    TYR   272     -27.789  -4.083  20.015  1.00  1.00      1S   
ATOM   2151 N    ARG   273     -28.774  -3.516  21.978  1.00  1.00      1S   
ATOM   2152 HN   ARG   273     -29.613  -3.217  22.437  1.00  0.00      1S   
ATOM   2153 CA   ARG   273     -27.661  -3.738  22.882  1.00  1.00      1S   
ATOM   2154 HA   ARG   273     -28.094  -3.607  23.864  1.00  0.00      1S   
ATOM   2155 CB   ARG   273     -27.088  -5.178  22.863  1.00  1.00      1S   
ATOM   2156 HB1  ARG   273     -26.273  -5.260  23.617  1.00  0.00      1S   
ATOM   2157 HB2  ARG   273     -26.646  -5.402  21.870  1.00  0.00      1S   
ATOM   2158 CG   ARG   273     -28.141  -6.238  23.217  1.00  1.00      1S   
ATOM   2159 HG1  ARG   273     -28.839  -6.376  22.363  1.00  0.00      1S   
ATOM   2160 HG2  ARG   273     -28.735  -5.853  24.078  1.00  0.00      1S   
ATOM   2161 CD   ARG   273     -27.540  -7.582  23.640  1.00  1.00      1S   
ATOM   2162 HD1  ARG   273     -28.337  -8.242  24.040  1.00  0.00      1S   
ATOM   2163 HD2  ARG   273     -26.753  -7.432  24.412  1.00  0.00      1S   
ATOM   2164 NE   ARG   273     -26.927  -8.236  22.445  1.00  1.00      1S   
ATOM   2165 HE   ARG   273     -26.787  -7.687  21.617  1.00  0.00      1S   
ATOM   2166 CZ   ARG   273     -26.528  -9.538  22.421  1.00  1.00      1S   
ATOM   2167 NH1  ARG   273     -26.649 -10.334  23.512  1.00  1.00      1S   
ATOM   2168 HH11 ARG   273     -26.345 -11.283  23.478  1.00  0.00      1S   
ATOM   2169 HH12 ARG   273     -26.947  -9.935  24.380  1.00  0.00      1S   
ATOM   2170 NH2  ARG   273     -26.000 -10.049  21.277  1.00  1.00      1S   
ATOM   2171 HH21 ARG   273     -25.907  -9.464  20.471  1.00  0.00      1S   
ATOM   2172 HH22 ARG   273     -25.670 -10.990  21.253  1.00  0.00      1S   
ATOM   2173 C    ARG   273     -26.511  -2.756  22.831  1.00  1.00      1S   
ATOM   2174 O    ARG   273     -25.679  -2.786  23.735  1.00  1.00      1S   
ATOM   2175 N    ASP   274     -26.403  -1.867  21.815  1.00  1.00      1S   
ATOM   2176 HN   ASP   274     -27.082  -1.809  21.088  1.00  0.00      1S   
ATOM   2177 CA   ASP   274     -25.224  -1.031  21.689  1.00  1.00      1S   
ATOM   2178 HA   ASP   274     -24.656  -1.062  22.608  1.00  0.00      1S   
ATOM   2179 CB   ASP   274     -24.335  -1.529  20.521  1.00  1.00      1S   
ATOM   2180 HB1  ASP   274     -24.787  -1.262  19.543  1.00  0.00      1S   
ATOM   2181 HB2  ASP   274     -24.282  -2.636  20.573  1.00  0.00      1S   
ATOM   2182 CG   ASP   274     -22.902  -0.991  20.604  1.00  1.00      1S   
ATOM   2183 OD1  ASP   274     -22.384  -0.781  21.733  1.00  1.00      1S   
ATOM   2184 OD2  ASP   274     -22.300  -0.791  19.519  1.00  1.00      1S   
ATOM   2185 C    ASP   274     -25.585   0.414  21.466  1.00  1.00      1S   
ATOM   2186 O    ASP   274     -24.959   1.101  20.662  1.00  1.00      1S   
ATOM   2187 N    LEU   275     -26.596   0.952  22.181  1.00  1.00      1S   
ATOM   2188 HN   LEU   275     -27.142   0.407  22.816  1.00  0.00      1S   
ATOM   2189 CA   LEU   275     -27.006   2.329  21.999  1.00  1.00      1S   
ATOM   2190 HA   LEU   275     -27.110   2.510  20.941  1.00  0.00      1S   
ATOM   2191 CB   LEU   275     -28.360   2.617  22.681  1.00  1.00      1S   
ATOM   2192 HB1  LEU   275     -28.197   2.874  23.750  1.00  0.00      1S   
ATOM   2193 HB2  LEU   275     -28.966   1.686  22.664  1.00  0.00      1S   
ATOM   2194 CG   LEU   275     -29.223   3.705  22.009  1.00  1.00      1S   
ATOM   2195 HG   LEU   275     -28.581   4.591  21.798  1.00  0.00      1S   
ATOM   2196 CD1  LEU   275     -29.849   3.228  20.684  1.00  1.00      1S   
ATOM   2197 HD11 LEU   275     -30.475   2.327  20.860  1.00  0.00      1S   
ATOM   2198 HD12 LEU   275     -29.065   2.976  19.940  1.00  0.00      1S   
ATOM   2199 HD13 LEU   275     -30.496   4.023  20.259  1.00  0.00      1S   
ATOM   2200 CD2  LEU   275     -30.319   4.146  22.986  1.00  1.00      1S   
ATOM   2201 HD21 LEU   275     -29.845   4.577  23.891  1.00  0.00      1S   
ATOM   2202 HD22 LEU   275     -30.945   3.279  23.287  1.00  0.00      1S   
ATOM   2203 HD23 LEU   275     -30.967   4.921  22.534  1.00  0.00      1S   
ATOM   2204 C    LEU   275     -25.946   3.262  22.536  1.00  1.00      1S   
ATOM   2205 O    LEU   275     -25.532   3.143  23.686  1.00  1.00      1S   
ATOM   2206 N    LYS   276     -25.458   4.179  21.674  1.00  1.00      1S   
ATOM   2207 HN   LYS   276     -25.789   4.254  20.736  1.00  0.00      1S   
ATOM   2208 CA   LYS   276     -24.444   5.131  22.039  1.00  1.00      1S   
ATOM   2209 HA   LYS   276     -24.716   5.567  22.988  1.00  0.00      1S   
ATOM   2210 CB   LYS   276     -23.019   4.544  22.123  1.00  1.00      1S   
ATOM   2211 HB1  LYS   276     -23.004   3.798  22.950  1.00  0.00      1S   
ATOM   2212 HB2  LYS   276     -22.299   5.346  22.401  1.00  0.00      1S   
ATOM   2213 CG   LYS   276     -22.503   3.850  20.860  1.00  1.00      1S   
ATOM   2214 HG1  LYS   276     -22.532   4.539  19.989  1.00  0.00      1S   
ATOM   2215 HG2  LYS   276     -23.149   2.973  20.636  1.00  0.00      1S   
ATOM   2216 CD   LYS   276     -21.064   3.381  21.083  1.00  1.00      1S   
ATOM   2217 HD1  LYS   276     -21.017   2.895  22.084  1.00  0.00      1S   
ATOM   2218 HD2  LYS   276     -20.398   4.272  21.113  1.00  0.00      1S   
ATOM   2219 CE   LYS   276     -20.565   2.397  20.033  1.00  1.00      1S   
ATOM   2220 HE1  LYS   276     -20.540   2.856  19.022  1.00  0.00      1S   
ATOM   2221 HE2  LYS   276     -21.205   1.489  20.014  1.00  0.00      1S   
ATOM   2222 NZ   LYS   276     -19.196   1.979  20.389  1.00  1.00      1S   
ATOM   2223 HZ1  LYS   276     -19.212   1.532  21.332  1.00  0.00      1S   
ATOM   2224 HZ2  LYS   276     -18.571   2.815  20.403  1.00  0.00      1S   
ATOM   2225 HZ3  LYS   276     -18.839   1.299  19.684  1.00  0.00      1S   
ATOM   2226 C    LYS   276     -24.482   6.214  21.010  1.00  1.00      1S   
ATOM   2227 O    LYS   276     -25.104   6.057  19.963  1.00  1.00      1S   
ATOM   2228 N    LEU   277     -23.819   7.360  21.292  1.00  1.00      1S   
ATOM   2229 HN   LEU   277     -23.283   7.451  22.128  1.00  0.00      1S   
ATOM   2230 CA   LEU   277     -23.928   8.562  20.492  1.00  1.00      1S   
ATOM   2231 HA   LEU   277     -24.980   8.749  20.335  1.00  0.00      1S   
ATOM   2232 CB   LEU   277     -23.301   9.777  21.206  1.00  1.00      1S   
ATOM   2233 HB1  LEU   277     -23.276  10.648  20.516  1.00  0.00      1S   
ATOM   2234 HB2  LEU   277     -22.251   9.531  21.481  1.00  0.00      1S   
ATOM   2235 CG   LEU   277     -24.056  10.227  22.476  1.00  1.00      1S   
ATOM   2236 HG   LEU   277     -24.154   9.351  23.158  1.00  0.00      1S   
ATOM   2237 CD1  LEU   277     -23.232  11.294  23.214  1.00  1.00      1S   
ATOM   2238 HD11 LEU   277     -23.062  12.173  22.557  1.00  0.00      1S   
ATOM   2239 HD12 LEU   277     -22.247  10.882  23.521  1.00  0.00      1S   
ATOM   2240 HD13 LEU   277     -23.772  11.629  24.123  1.00  0.00      1S   
ATOM   2241 CD2  LEU   277     -25.475  10.751  22.176  1.00  1.00      1S   
ATOM   2242 HD21 LEU   277     -26.100   9.965  21.705  1.00  0.00      1S   
ATOM   2243 HD22 LEU   277     -25.424  11.624  21.491  1.00  0.00      1S   
ATOM   2244 HD23 LEU   277     -25.973  11.069  23.117  1.00  0.00      1S   
ATOM   2245 C    LEU   277     -23.307   8.432  19.122  1.00  1.00      1S   
ATOM   2246 O    LEU   277     -23.747   9.087  18.179  1.00  1.00      1S   
ATOM   2247 N    GLU   278     -22.287   7.559  18.970  1.00  1.00      1S   
ATOM   2248 HN   GLU   278     -21.898   7.076  19.756  1.00  0.00      1S   
ATOM   2249 CA   GLU   278     -21.637   7.276  17.711  1.00  1.00      1S   
ATOM   2250 HA   GLU   278     -21.392   8.218  17.241  1.00  0.00      1S   
ATOM   2251 CB   GLU   278     -20.332   6.465  17.900  1.00  1.00      1S   
ATOM   2252 HB1  GLU   278     -19.947   6.185  16.892  1.00  0.00      1S   
ATOM   2253 HB2  GLU   278     -20.533   5.522  18.452  1.00  0.00      1S   
ATOM   2254 CG   GLU   278     -19.200   7.266  18.583  1.00  1.00      1S   
ATOM   2255 HG1  GLU   278     -19.284   8.341  18.320  1.00  0.00      1S   
ATOM   2256 HG2  GLU   278     -18.231   6.895  18.181  1.00  0.00      1S   
ATOM   2257 CD   GLU   278     -19.158   7.114  20.105  1.00  1.00      1S   
ATOM   2258 OE1  GLU   278     -20.193   6.756  20.725  1.00  1.00      1S   
ATOM   2259 OE2  GLU   278     -18.056   7.342  20.671  1.00  1.00      1S   
ATOM   2260 C    GLU   278     -22.540   6.508  16.770  1.00  1.00      1S   
ATOM   2261 O    GLU   278     -22.427   6.636  15.554  1.00  1.00      1S   
ATOM   2262 N    ASN   279     -23.475   5.701  17.319  1.00  1.00      1S   
ATOM   2263 HN   ASN   279     -23.582   5.642  18.309  1.00  0.00      1S   
ATOM   2264 CA   ASN   279     -24.361   4.860  16.545  1.00  1.00      1S   
ATOM   2265 HA   ASN   279     -23.907   4.634  15.590  1.00  0.00      1S   
ATOM   2266 CB   ASN   279     -24.684   3.546  17.295  1.00  1.00      1S   
ATOM   2267 HB1  ASN   279     -25.483   2.995  16.756  1.00  0.00      1S   
ATOM   2268 HB2  ASN   279     -25.038   3.771  18.323  1.00  0.00      1S   
ATOM   2269 CG   ASN   279     -23.452   2.631  17.356  1.00  1.00      1S   
ATOM   2270 OD1  ASN   279     -22.436   2.847  16.704  1.00  1.00      1S   
ATOM   2271 ND2  ASN   279     -23.575   1.548  18.182  1.00  1.00      1S   
ATOM   2272 HD21 ASN   279     -22.813   0.904  18.281  1.00  0.00      1S   
ATOM   2273 HD22 ASN   279     -24.399   1.423  18.730  1.00  0.00      1S   
ATOM   2274 C    ASN   279     -25.674   5.552  16.256  1.00  1.00      1S   
ATOM   2275 O    ASN   279     -26.561   4.961  15.645  1.00  1.00      1S   
ATOM   2276 N    LEU   280     -25.832   6.824  16.683  1.00  1.00      1S   
ATOM   2277 HN   LEU   280     -25.099   7.298  17.165  1.00  0.00      1S   
ATOM   2278 CA   LEU   280     -27.032   7.592  16.461  1.00  1.00      1S   
ATOM   2279 HA   LEU   280     -27.794   6.995  15.980  1.00  0.00      1S   
ATOM   2280 CB   LEU   280     -27.574   8.200  17.773  1.00  1.00      1S   
ATOM   2281 HB1  LEU   280     -28.411   8.899  17.553  1.00  0.00      1S   
ATOM   2282 HB2  LEU   280     -26.760   8.780  18.264  1.00  0.00      1S   
ATOM   2283 CG   LEU   280     -28.078   7.133  18.769  1.00  1.00      1S   
ATOM   2284 HG   LEU   280     -27.300   6.340  18.849  1.00  0.00      1S   
ATOM   2285 CD1  LEU   280     -28.265   7.718  20.180  1.00  1.00      1S   
ATOM   2286 HD11 LEU   280     -29.018   8.532  20.166  1.00  0.00      1S   
ATOM   2287 HD12 LEU   280     -27.304   8.129  20.555  1.00  0.00      1S   
ATOM   2288 HD13 LEU   280     -28.606   6.925  20.880  1.00  0.00      1S   
ATOM   2289 CD2  LEU   280     -29.363   6.460  18.262  1.00  1.00      1S   
ATOM   2290 HD21 LEU   280     -29.171   5.945  17.298  1.00  0.00      1S   
ATOM   2291 HD22 LEU   280     -30.157   7.219  18.107  1.00  0.00      1S   
ATOM   2292 HD23 LEU   280     -29.722   5.708  18.993  1.00  0.00      1S   
ATOM   2293 C    LEU   280     -26.650   8.702  15.536  1.00  1.00      1S   
ATOM   2294 O    LEU   280     -25.932   9.615  15.925  1.00  1.00      1S   
ATOM   2295 N    MET   281     -27.106   8.629  14.270  1.00  1.00      1S   
ATOM   2296 HN   MET   281     -27.698   7.883  13.966  1.00  0.00      1S   
ATOM   2297 CA   MET   281     -26.731   9.568  13.246  1.00  1.00      1S   
ATOM   2298 HA   MET   281     -26.008  10.267  13.636  1.00  0.00      1S   
ATOM   2299 CB   MET   281     -26.106   8.865  12.021  1.00  1.00      1S   
ATOM   2300 HB1  MET   281     -25.864   9.624  11.247  1.00  0.00      1S   
ATOM   2301 HB2  MET   281     -26.832   8.145  11.583  1.00  0.00      1S   
ATOM   2302 CG   MET   281     -24.820   8.105  12.404  1.00  1.00      1S   
ATOM   2303 HG1  MET   281     -25.107   7.215  13.006  1.00  0.00      1S   
ATOM   2304 HG2  MET   281     -24.215   8.760  13.066  1.00  0.00      1S   
ATOM   2305 SD   MET   281     -23.793   7.583  10.999  1.00  1.00      1S   
ATOM   2306 CE   MET   281     -23.165   9.220  10.544  1.00  1.00      1S   
ATOM   2307 HE1  MET   281     -22.574   9.664  11.373  1.00  0.00      1S   
ATOM   2308 HE2  MET   281     -23.986   9.921  10.288  1.00  0.00      1S   
ATOM   2309 HE3  MET   281     -22.506   9.141   9.656  1.00  0.00      1S   
ATOM   2310 C    MET   281     -27.941  10.360  12.850  1.00  1.00      1S   
ATOM   2311 O    MET   281     -29.044  10.097  13.317  1.00  1.00      1S   
ATOM   2312 N    LEU   282     -27.738  11.386  11.997  1.00  1.00      1S   
ATOM   2313 HN   LEU   282     -26.819  11.612  11.677  1.00  0.00      1S   
ATOM   2314 CA   LEU   282     -28.787  12.236  11.502  1.00  1.00      1S   
ATOM   2315 HA   LEU   282     -29.748  11.880  11.838  1.00  0.00      1S   
ATOM   2316 CB   LEU   282     -28.601  13.725  11.887  1.00  1.00      1S   
ATOM   2317 HB1  LEU   282     -29.397  14.335  11.405  1.00  0.00      1S   
ATOM   2318 HB2  LEU   282     -27.620  14.080  11.504  1.00  0.00      1S   
ATOM   2319 CG   LEU   282     -28.638  13.997  13.407  1.00  1.00      1S   
ATOM   2320 HG   LEU   282     -27.814  13.413  13.880  1.00  0.00      1S   
ATOM   2321 CD1  LEU   282     -28.372  15.485  13.699  1.00  1.00      1S   
ATOM   2322 HD11 LEU   282     -29.165  16.111  13.238  1.00  0.00      1S   
ATOM   2323 HD12 LEU   282     -27.389  15.792  13.283  1.00  0.00      1S   
ATOM   2324 HD13 LEU   282     -28.366  15.670  14.794  1.00  0.00      1S   
ATOM   2325 CD2  LEU   282     -29.963  13.540  14.042  1.00  1.00      1S   
ATOM   2326 HD21 LEU   282     -30.111  12.448  13.919  1.00  0.00      1S   
ATOM   2327 HD22 LEU   282     -30.818  14.068  13.573  1.00  0.00      1S   
ATOM   2328 HD23 LEU   282     -29.963  13.762  15.128  1.00  0.00      1S   
ATOM   2329 C    LEU   282     -28.750  12.137  10.011  1.00  1.00      1S   
ATOM   2330 O    LEU   282     -27.682  12.145   9.408  1.00  1.00      1S   
ATOM   2331 N    ASP   283     -29.938  12.060   9.371  1.00  1.00      1S   
ATOM   2332 HN   ASP   283     -30.798  12.014   9.879  1.00  0.00      1S   
ATOM   2333 CA   ASP   283     -30.068  12.103   7.934  1.00  1.00      1S   
ATOM   2334 HA   ASP   283     -29.218  11.590   7.508  1.00  0.00      1S   
ATOM   2335 CB   ASP   283     -31.339  11.354   7.424  1.00  1.00      1S   
ATOM   2336 HB1  ASP   283     -31.281  10.313   7.810  1.00  0.00      1S   
ATOM   2337 HB2  ASP   283     -31.335  11.295   6.320  1.00  0.00      1S   
ATOM   2338 CG   ASP   283     -32.694  11.921   7.852  1.00  1.00      1S   
ATOM   2339 OD1  ASP   283     -32.785  13.111   8.233  1.00  1.00      1S   
ATOM   2340 OD2  ASP   283     -33.684  11.146   7.757  1.00  1.00      1S   
ATOM   2341 C    ASP   283     -29.983  13.548   7.495  1.00  1.00      1S   
ATOM   2342 O    ASP   283     -29.796  14.438   8.321  1.00  1.00      1S   
ATOM   2343 N    LYS   284     -30.115  13.824   6.178  1.00  1.00      1S   
ATOM   2344 HN   LYS   284     -30.257  13.092   5.514  1.00  0.00      1S   
ATOM   2345 CA   LYS   284     -29.981  15.155   5.619  1.00  1.00      1S   
ATOM   2346 HA   LYS   284     -29.032  15.548   5.957  1.00  0.00      1S   
ATOM   2347 CB   LYS   284     -29.965  15.133   4.069  1.00  1.00      1S   
ATOM   2348 HB1  LYS   284     -29.125  14.478   3.755  1.00  0.00      1S   
ATOM   2349 HB2  LYS   284     -29.747  16.156   3.689  1.00  0.00      1S   
ATOM   2350 CG   LYS   284     -31.257  14.623   3.404  1.00  1.00      1S   
ATOM   2351 HG1  LYS   284     -32.100  15.284   3.707  1.00  0.00      1S   
ATOM   2352 HG2  LYS   284     -31.492  13.601   3.771  1.00  0.00      1S   
ATOM   2353 CD   LYS   284     -31.208  14.625   1.863  1.00  1.00      1S   
ATOM   2354 HD1  LYS   284     -30.981  15.660   1.523  1.00  0.00      1S   
ATOM   2355 HD2  LYS   284     -32.220  14.363   1.481  1.00  0.00      1S   
ATOM   2356 CE   LYS   284     -30.179  13.670   1.237  1.00  1.00      1S   
ATOM   2357 HE1  LYS   284     -29.150  13.921   1.570  1.00  0.00      1S   
ATOM   2358 HE2  LYS   284     -30.221  13.730   0.129  1.00  0.00      1S   
ATOM   2359 NZ   LYS   284     -30.451  12.268   1.620  1.00  1.00      1S   
ATOM   2360 HZ1  LYS   284     -31.342  11.943   1.199  1.00  0.00      1S   
ATOM   2361 HZ2  LYS   284     -30.512  12.204   2.660  1.00  0.00      1S   
ATOM   2362 HZ3  LYS   284     -29.665  11.660   1.298  1.00  0.00      1S   
ATOM   2363 C    LYS   284     -31.056  16.110   6.087  1.00  1.00      1S   
ATOM   2364 O    LYS   284     -30.866  17.323   6.042  1.00  1.00      1S   
ATOM   2365 N    ASP   285     -32.199  15.571   6.567  1.00  1.00      1S   
ATOM   2366 HN   ASP   285     -32.313  14.580   6.620  1.00  0.00      1S   
ATOM   2367 CA   ASP   285     -33.336  16.332   7.014  1.00  1.00      1S   
ATOM   2368 HA   ASP   285     -33.325  17.301   6.531  1.00  0.00      1S   
ATOM   2369 CB   ASP   285     -34.665  15.614   6.672  1.00  1.00      1S   
ATOM   2370 HB1  ASP   285     -35.532  16.229   6.995  1.00  0.00      1S   
ATOM   2371 HB2  ASP   285     -34.709  14.635   7.193  1.00  0.00      1S   
ATOM   2372 CG   ASP   285     -34.773  15.384   5.164  1.00  1.00      1S   
ATOM   2373 OD1  ASP   285     -34.586  16.366   4.398  1.00  1.00      1S   
ATOM   2374 OD2  ASP   285     -35.050  14.222   4.762  1.00  1.00      1S   
ATOM   2375 C    ASP   285     -33.294  16.561   8.511  1.00  1.00      1S   
ATOM   2376 O    ASP   285     -34.042  17.393   9.011  1.00  1.00      1S   
ATOM   2377 N    GLY   286     -32.425  15.852   9.271  1.00  1.00      1S   
ATOM   2378 HN   GLY   286     -31.808  15.184   8.856  1.00  0.00      1S   
ATOM   2379 CA   GLY   286     -32.277  16.049  10.702  1.00  1.00      1S   
ATOM   2380 HA1  GLY   286     -32.681  17.013  10.980  1.00  0.00      1S   
ATOM   2381 HA2  GLY   286     -31.220  15.977  10.913  1.00  0.00      1S   
ATOM   2382 C    GLY   286     -32.975  15.002  11.528  1.00  1.00      1S   
ATOM   2383 O    GLY   286     -33.057  15.134  12.748  1.00  1.00      1S   
ATOM   2384 N    HSD   287     -33.491  13.926  10.902  1.00  1.00      1S   
ATOM   2385 HN   HSD   287     -33.411  13.818   9.910  1.00  0.00      1S   
ATOM   2386 CA   HSD   287     -34.140  12.834  11.597  1.00  1.00      1S   
ATOM   2387 HA   HSD   287     -34.564  13.191  12.526  1.00  0.00      1S   
ATOM   2388 CB   HSD   287     -35.266  12.207  10.743  1.00  1.00      1S   
ATOM   2389 HB1  HSD   287     -35.611  11.257  11.205  1.00  0.00      1S   
ATOM   2390 HB2  HSD   287     -34.875  11.974   9.733  1.00  0.00      1S   
ATOM   2391 ND1  HSD   287     -37.408  13.271  11.569  1.00  1.00      1S   
ATOM   2392 HD1  HSD   287     -37.409  12.822  12.470  1.00  0.00      1S   
ATOM   2393 CG   HSD   287     -36.464  13.108  10.585  1.00  1.00      1S   
ATOM   2394 CE1  HSD   287     -38.326  14.151  11.104  1.00  1.00      1S   
ATOM   2395 HE1  HSD   287     -39.188  14.463  11.694  1.00  0.00      1S   
ATOM   2396 NE2  HSD   287     -38.040  14.564   9.887  1.00  1.00      1S   
ATOM   2397 CD2  HSD   287     -36.865  13.906   9.560  1.00  1.00      1S   
ATOM   2398 HD2  HSD   287     -36.412  14.073   8.594  1.00  0.00      1S   
ATOM   2399 C    HSD   287     -33.112  11.770  11.919  1.00  1.00      1S   
ATOM   2400 O    HSD   287     -32.105  11.642  11.230  1.00  1.00      1S   
ATOM   2401 N    ILE   288     -33.352  10.981  12.997  1.00  1.00      1S   
ATOM   2402 HN   ILE   288     -34.189  11.112  13.531  1.00  0.00      1S   
ATOM   2403 CA   ILE   288     -32.457   9.956  13.514  1.00  1.00      1S   
ATOM   2404 HA   ILE   288     -31.489  10.414  13.644  1.00  0.00      1S   
ATOM   2405 CB   ILE   288     -32.952   9.404  14.863  1.00  1.00      1S   
ATOM   2406 HB   ILE   288     -34.044   9.201  14.756  1.00  0.00      1S   
ATOM   2407 CG2  ILE   288     -32.286   8.067  15.283  1.00  1.00      1S   
ATOM   2408 HG21 ILE   288     -31.179   8.153  15.260  1.00  0.00      1S   
ATOM   2409 HG22 ILE   288     -32.592   7.238  14.611  1.00  0.00      1S   
ATOM   2410 HG23 ILE   288     -32.598   7.796  16.313  1.00  0.00      1S   
ATOM   2411 CG1  ILE   288     -32.789  10.461  15.983  1.00  1.00      1S   
ATOM   2412 HG11 ILE   288     -33.384  10.130  16.864  1.00  0.00      1S   
ATOM   2413 HG12 ILE   288     -33.219  11.426  15.639  1.00  0.00      1S   
ATOM   2414 CD   ILE   288     -31.341  10.677  16.442  1.00  1.00      1S   
ATOM   2415 HD1  ILE   288     -30.676  10.906  15.584  1.00  0.00      1S   
ATOM   2416 HD2  ILE   288     -30.951   9.775  16.960  1.00  0.00      1S   
ATOM   2417 HD3  ILE   288     -31.290  11.525  17.155  1.00  0.00      1S   
ATOM   2418 C    ILE   288     -32.296   8.815  12.535  1.00  1.00      1S   
ATOM   2419 O    ILE   288     -33.246   8.398  11.883  1.00  1.00      1S   
ATOM   2420 N    LYS   289     -31.057   8.282  12.432  1.00  1.00      1S   
ATOM   2421 HN   LYS   289     -30.278   8.722  12.878  1.00  0.00      1S   
ATOM   2422 CA   LYS   289     -30.766   7.029  11.789  1.00  1.00      1S   
ATOM   2423 HA   LYS   289     -31.675   6.459  11.663  1.00  0.00      1S   
ATOM   2424 CB   LYS   289     -30.033   7.215  10.449  1.00  1.00      1S   
ATOM   2425 HB1  LYS   289     -29.663   6.234  10.074  1.00  0.00      1S   
ATOM   2426 HB2  LYS   289     -29.154   7.882  10.595  1.00  0.00      1S   
ATOM   2427 CG   LYS   289     -30.929   7.818   9.370  1.00  1.00      1S   
ATOM   2428 HG1  LYS   289     -30.298   8.034   8.482  1.00  0.00      1S   
ATOM   2429 HG2  LYS   289     -31.366   8.780   9.717  1.00  0.00      1S   
ATOM   2430 CD   LYS   289     -32.051   6.867   8.951  1.00  1.00      1S   
ATOM   2431 HD1  LYS   289     -32.792   6.780   9.778  1.00  0.00      1S   
ATOM   2432 HD2  LYS   289     -31.618   5.857   8.771  1.00  0.00      1S   
ATOM   2433 CE   LYS   289     -32.742   7.358   7.688  1.00  1.00      1S   
ATOM   2434 HE1  LYS   289     -32.032   7.388   6.834  1.00  0.00      1S   
ATOM   2435 HE2  LYS   289     -33.186   8.364   7.844  1.00  0.00      1S   
ATOM   2436 NZ   LYS   289     -33.818   6.433   7.350  1.00  1.00      1S   
ATOM   2437 HZ1  LYS   289     -33.865   5.692   8.080  1.00  0.00      1S   
ATOM   2438 HZ2  LYS   289     -33.636   5.981   6.428  1.00  0.00      1S   
ATOM   2439 HZ3  LYS   289     -34.730   6.930   7.312  1.00  0.00      1S   
ATOM   2440 C    LYS   289     -29.853   6.250  12.689  1.00  1.00      1S   
ATOM   2441 O    LYS   289     -28.731   6.668  12.953  1.00  1.00      1S   
ATOM   2442 N    ILE   290     -30.307   5.069  13.167  1.00  1.00      1S   
ATOM   2443 HN   ILE   290     -31.239   4.760  12.985  1.00  0.00      1S   
ATOM   2444 CA   ILE   290     -29.489   4.177  13.960  1.00  1.00      1S   
ATOM   2445 HA   ILE   290     -28.836   4.777  14.579  1.00  0.00      1S   
ATOM   2446 CB   ILE   290     -30.298   3.264  14.881  1.00  1.00      1S   
ATOM   2447 HB   ILE   290     -30.933   2.587  14.266  1.00  0.00      1S   
ATOM   2448 CG2  ILE   290     -29.335   2.391  15.720  1.00  1.00      1S   
ATOM   2449 HG21 ILE   290     -28.665   3.032  16.331  1.00  0.00      1S   
ATOM   2450 HG22 ILE   290     -28.711   1.742  15.073  1.00  0.00      1S   
ATOM   2451 HG23 ILE   290     -29.899   1.719  16.399  1.00  0.00      1S   
ATOM   2452 CG1  ILE   290     -31.242   4.121  15.768  1.00  1.00      1S   
ATOM   2453 HG11 ILE   290     -31.991   4.626  15.120  1.00  0.00      1S   
ATOM   2454 HG12 ILE   290     -30.641   4.916  16.255  1.00  0.00      1S   
ATOM   2455 CD   ILE   290     -32.000   3.348  16.854  1.00  1.00      1S   
ATOM   2456 HD1  ILE   290     -31.298   2.897  17.587  1.00  0.00      1S   
ATOM   2457 HD2  ILE   290     -32.613   2.540  16.402  1.00  0.00      1S   
ATOM   2458 HD3  ILE   290     -32.675   4.034  17.409  1.00  0.00      1S   
ATOM   2459 C    ILE   290     -28.647   3.365  13.001  1.00  1.00      1S   
ATOM   2460 O    ILE   290     -29.150   2.859  11.999  1.00  1.00      1S   
ATOM   2461 N    THR   291     -27.328   3.261  13.286  1.00  1.00      1S   
ATOM   2462 HN   THR   291     -26.945   3.700  14.098  1.00  0.00      1S   
ATOM   2463 CA   THR   291     -26.367   2.535  12.484  1.00  1.00      1S   
ATOM   2464 HA   THR   291     -26.869   2.044  11.662  1.00  0.00      1S   
ATOM   2465 CB   THR   291     -25.253   3.431  11.937  1.00  1.00      1S   
ATOM   2466 HB   THR   291     -24.525   2.829  11.348  1.00  0.00      1S   
ATOM   2467 OG1  THR   291     -24.552   4.114  12.971  1.00  1.00      1S   
ATOM   2468 HG1  THR   291     -23.682   3.705  13.031  1.00  0.00      1S   
ATOM   2469 CG2  THR   291     -25.865   4.494  11.009  1.00  1.00      1S   
ATOM   2470 HG21 THR   291     -26.665   5.073  11.519  1.00  0.00      1S   
ATOM   2471 HG22 THR   291     -26.276   4.010  10.104  1.00  0.00      1S   
ATOM   2472 HG23 THR   291     -25.085   5.205  10.675  1.00  0.00      1S   
ATOM   2473 C    THR   291     -25.770   1.468  13.369  1.00  1.00      1S   
ATOM   2474 O    THR   291     -25.835   1.575  14.588  1.00  1.00      1S   
ATOM   2475 N    ASP   292     -25.157   0.426  12.759  1.00  1.00      1S   
ATOM   2476 HN   ASP   292     -25.168   0.356  11.763  1.00  0.00      1S   
ATOM   2477 CA   ASP   292     -24.369  -0.601  13.415  1.00  1.00      1S   
ATOM   2478 HA   ASP   292     -23.997  -1.207  12.605  1.00  0.00      1S   
ATOM   2479 CB   ASP   292     -23.128  -0.072  14.180  1.00  1.00      1S   
ATOM   2480 HB1  ASP   292     -22.722  -0.847  14.863  1.00  0.00      1S   
ATOM   2481 HB2  ASP   292     -23.390   0.823  14.781  1.00  0.00      1S   
ATOM   2482 CG   ASP   292     -22.051   0.279  13.161  1.00  1.00      1S   
ATOM   2483 OD1  ASP   292     -21.294  -0.648  12.767  1.00  1.00      1S   
ATOM   2484 OD2  ASP   292     -21.984   1.460  12.735  1.00  1.00      1S   
ATOM   2485 C    ASP   292     -25.185  -1.554  14.254  1.00  1.00      1S   
ATOM   2486 O    ASP   292     -25.451  -1.319  15.431  1.00  1.00      1S   
ATOM   2487 N    PHE   293     -25.591  -2.681  13.627  1.00  1.00      1S   
ATOM   2488 HN   PHE   293     -25.313  -2.857  12.683  1.00  0.00      1S   
ATOM   2489 CA   PHE   293     -26.526  -3.634  14.182  1.00  1.00      1S   
ATOM   2490 HA   PHE   293     -26.953  -3.243  15.094  1.00  0.00      1S   
ATOM   2491 CB   PHE   293     -27.666  -3.939  13.180  1.00  1.00      1S   
ATOM   2492 HB1  PHE   293     -28.349  -4.723  13.571  1.00  0.00      1S   
ATOM   2493 HB2  PHE   293     -27.257  -4.271  12.203  1.00  0.00      1S   
ATOM   2494 CG   PHE   293     -28.476  -2.690  12.966  1.00  1.00      1S   
ATOM   2495 CD1  PHE   293     -29.523  -2.375  13.847  1.00  1.00      1S   
ATOM   2496 HD1  PHE   293     -29.763  -3.042  14.658  1.00  0.00      1S   
ATOM   2497 CE1  PHE   293     -30.245  -1.188  13.700  1.00  1.00      1S   
ATOM   2498 HE1  PHE   293     -31.034  -0.956  14.400  1.00  0.00      1S   
ATOM   2499 CZ   PHE   293     -29.936  -0.306  12.658  1.00  1.00      1S   
ATOM   2500 HZ   PHE   293     -30.492   0.612  12.541  1.00  0.00      1S   
ATOM   2501 CD2  PHE   293     -28.173  -1.798  11.922  1.00  1.00      1S   
ATOM   2502 HD2  PHE   293     -27.361  -2.020  11.245  1.00  0.00      1S   
ATOM   2503 CE2  PHE   293     -28.899  -0.610  11.769  1.00  1.00      1S   
ATOM   2504 HE2  PHE   293     -28.655   0.074  10.970  1.00  0.00      1S   
ATOM   2505 C    PHE   293     -25.834  -4.933  14.523  1.00  1.00      1S   
ATOM   2506 O    PHE   293     -26.488  -5.953  14.728  1.00  1.00      1S   
ATOM   2507 N    GLY   294     -24.485  -4.931  14.619  1.00  1.00      1S   
ATOM   2508 HN   GLY   294     -23.960  -4.100  14.444  1.00  0.00      1S   
ATOM   2509 CA   GLY   294     -23.701  -6.131  14.822  1.00  1.00      1S   
ATOM   2510 HA1  GLY   294     -22.665  -5.855  14.689  1.00  0.00      1S   
ATOM   2511 HA2  GLY   294     -24.035  -6.859  14.097  1.00  0.00      1S   
ATOM   2512 C    GLY   294     -23.841  -6.749  16.186  1.00  1.00      1S   
ATOM   2513 O    GLY   294     -23.617  -7.946  16.346  1.00  1.00      1S   
ATOM   2514 N    LEU   295     -24.221  -5.952  17.208  1.00  1.00      1S   
ATOM   2515 HN   LEU   295     -24.415  -4.983  17.062  1.00  0.00      1S   
ATOM   2516 CA   LEU   295     -24.382  -6.420  18.567  1.00  1.00      1S   
ATOM   2517 HA   LEU   295     -23.779  -7.304  18.719  1.00  0.00      1S   
ATOM   2518 CB   LEU   295     -23.941  -5.356  19.599  1.00  1.00      1S   
ATOM   2519 HB1  LEU   295     -24.649  -5.288  20.454  1.00  0.00      1S   
ATOM   2520 HB2  LEU   295     -23.940  -4.361  19.105  1.00  0.00      1S   
ATOM   2521 CG   LEU   295     -22.545  -5.626  20.204  1.00  1.00      1S   
ATOM   2522 HG   LEU   295     -22.600  -6.590  20.762  1.00  0.00      1S   
ATOM   2523 CD1  LEU   295     -21.434  -5.759  19.152  1.00  1.00      1S   
ATOM   2524 HD11 LEU   295     -21.378  -4.834  18.540  1.00  0.00      1S   
ATOM   2525 HD12 LEU   295     -21.618  -6.623  18.479  1.00  0.00      1S   
ATOM   2526 HD13 LEU   295     -20.454  -5.914  19.651  1.00  0.00      1S   
ATOM   2527 CD2  LEU   295     -22.190  -4.526  21.211  1.00  1.00      1S   
ATOM   2528 HD21 LEU   295     -22.970  -4.463  22.001  1.00  0.00      1S   
ATOM   2529 HD22 LEU   295     -22.125  -3.547  20.694  1.00  0.00      1S   
ATOM   2530 HD23 LEU   295     -21.209  -4.733  21.686  1.00  0.00      1S   
ATOM   2531 C    LEU   295     -25.807  -6.814  18.850  1.00  1.00      1S   
ATOM   2532 O    LEU   295     -26.120  -7.176  19.980  1.00  1.00      1S   
ATOM   2533 N    CYS   296     -26.710  -6.802  17.843  1.00  1.00      1S   
ATOM   2534 HN   CYS   296     -26.458  -6.512  16.922  1.00  0.00      1S   
ATOM   2535 CA   CYS   296     -28.096  -7.173  18.037  1.00  1.00      1S   
ATOM   2536 HA   CYS   296     -28.479  -6.580  18.854  1.00  0.00      1S   
ATOM   2537 CB   CYS   296     -28.956  -6.943  16.772  1.00  1.00      1S   
ATOM   2538 HB1  CYS   296     -29.921  -7.487  16.855  1.00  0.00      1S   
ATOM   2539 HB2  CYS   296     -28.421  -7.367  15.895  1.00  0.00      1S   
ATOM   2540 SG   CYS   296     -29.319  -5.190  16.488  1.00  1.00      1S   
ATOM   2541 HG1  CYS   296     -28.053  -4.812  16.393  1.00  0.00      1S   
ATOM   2542 C    CYS   296     -28.251  -8.630  18.400  1.00  1.00      1S   
ATOM   2543 O    CYS   296     -27.423  -9.466  18.054  1.00  1.00      1S   
ATOM   2544 N    LYS   297     -29.345  -8.959  19.117  1.00  1.00      1S   
ATOM   2545 HN   LYS   297     -29.971  -8.259  19.460  1.00  0.00      1S   
ATOM   2546 CA   LYS   297     -29.728 -10.324  19.351  1.00  1.00      1S   
ATOM   2547 HA   LYS   297     -29.066 -10.986  18.811  1.00  0.00      1S   
ATOM   2548 CB   LYS   297     -29.749 -10.714  20.840  1.00  1.00      1S   
ATOM   2549 HB1  LYS   297     -30.580 -10.188  21.359  1.00  0.00      1S   
ATOM   2550 HB2  LYS   297     -28.805 -10.374  21.313  1.00  0.00      1S   
ATOM   2551 CG   LYS   297     -29.872 -12.228  21.055  1.00  1.00      1S   
ATOM   2552 HG1  LYS   297     -30.732 -12.625  20.476  1.00  0.00      1S   
ATOM   2553 HG2  LYS   297     -30.092 -12.422  22.120  1.00  0.00      1S   
ATOM   2554 CD   LYS   297     -28.601 -13.005  20.688  1.00  1.00      1S   
ATOM   2555 HD1  LYS   297     -27.749 -12.599  21.278  1.00  0.00      1S   
ATOM   2556 HD2  LYS   297     -28.378 -12.854  19.610  1.00  0.00      1S   
ATOM   2557 CE   LYS   297     -28.751 -14.502  20.967  1.00  1.00      1S   
ATOM   2558 HE1  LYS   297     -29.622 -14.912  20.414  1.00  0.00      1S   
ATOM   2559 HE2  LYS   297     -28.896 -14.678  22.051  1.00  0.00      1S   
ATOM   2560 NZ   LYS   297     -27.548 -15.246  20.543  1.00  1.00      1S   
ATOM   2561 HZ1  LYS   297     -27.022 -15.568  21.381  1.00  0.00      1S   
ATOM   2562 HZ2  LYS   297     -26.930 -14.621  19.982  1.00  0.00      1S   
ATOM   2563 HZ3  LYS   297     -27.828 -16.066  19.968  1.00  0.00      1S   
ATOM   2564 C    LYS   297     -31.109 -10.497  18.803  1.00  1.00      1S   
ATOM   2565 O    LYS   297     -32.014  -9.737  19.129  1.00  1.00      1S   
ATOM   2566 N    GLU   298     -31.281 -11.527  17.955  1.00  1.00      1S   
ATOM   2567 HN   GLU   298     -30.511 -12.124  17.743  1.00  0.00      1S   
ATOM   2568 CA   GLU   298     -32.509 -11.877  17.289  1.00  1.00      1S   
ATOM   2569 HA   GLU   298     -33.140 -11.004  17.199  1.00  0.00      1S   
ATOM   2570 CB   GLU   298     -32.220 -12.486  15.890  1.00  1.00      1S   
ATOM   2571 HB1  GLU   298     -33.166 -12.794  15.397  1.00  0.00      1S   
ATOM   2572 HB2  GLU   298     -31.622 -13.411  16.041  1.00  0.00      1S   
ATOM   2573 CG   GLU   298     -31.465 -11.522  14.944  1.00  1.00      1S   
ATOM   2574 HG1  GLU   298     -30.792 -10.854  15.521  1.00  0.00      1S   
ATOM   2575 HG2  GLU   298     -32.198 -10.886  14.404  1.00  0.00      1S   
ATOM   2576 CD   GLU   298     -30.600 -12.288  13.942  1.00  1.00      1S   
ATOM   2577 OE1  GLU   298     -29.737 -13.086  14.392  1.00  1.00      1S   
ATOM   2578 OE2  GLU   298     -30.763 -12.085  12.714  1.00  1.00      1S   
ATOM   2579 C    GLU   298     -33.206 -12.921  18.126  1.00  1.00      1S   
ATOM   2580 O    GLU   298     -32.587 -13.596  18.947  1.00  1.00      1S   
ATOM   2581 N    GLY   299     -34.531 -13.076  17.920  1.00  1.00      1S   
ATOM   2582 HN   GLY   299     -35.012 -12.484  17.273  1.00  0.00      1S   
ATOM   2583 CA   GLY   299     -35.322 -14.138  18.500  1.00  1.00      1S   
ATOM   2584 HA1  GLY   299     -34.770 -15.062  18.394  1.00  0.00      1S   
ATOM   2585 HA2  GLY   299     -36.262 -14.149  17.970  1.00  0.00      1S   
ATOM   2586 C    GLY   299     -35.618 -13.940  19.959  1.00  1.00      1S   
ATOM   2587 O    GLY   299     -35.775 -14.918  20.684  1.00  1.00      1S   
ATOM   2588 N    ILE   300     -35.698 -12.673  20.423  1.00  1.00      1S   
ATOM   2589 HN   ILE   300     -35.576 -11.895  19.807  1.00  0.00      1S   
ATOM   2590 CA   ILE   300     -35.934 -12.333  21.808  1.00  1.00      1S   
ATOM   2591 HA   ILE   300     -35.859 -13.219  22.423  1.00  0.00      1S   
ATOM   2592 CB   ILE   300     -34.956 -11.288  22.327  1.00  1.00      1S   
ATOM   2593 HB   ILE   300     -35.053 -10.361  21.715  1.00  0.00      1S   
ATOM   2594 CG2  ILE   300     -35.270 -10.925  23.798  1.00  1.00      1S   
ATOM   2595 HG21 ILE   300     -35.335 -11.840  24.421  1.00  0.00      1S   
ATOM   2596 HG22 ILE   300     -36.228 -10.371  23.876  1.00  0.00      1S   
ATOM   2597 HG23 ILE   300     -34.465 -10.282  24.209  1.00  0.00      1S   
ATOM   2598 CG1  ILE   300     -33.496 -11.783  22.165  1.00  1.00      1S   
ATOM   2599 HG11 ILE   300     -32.820 -11.009  22.589  1.00  0.00      1S   
ATOM   2600 HG12 ILE   300     -33.255 -11.866  21.082  1.00  0.00      1S   
ATOM   2601 CD   ILE   300     -33.195 -13.127  22.843  1.00  1.00      1S   
ATOM   2602 HD1  ILE   300     -33.728 -13.957  22.333  1.00  0.00      1S   
ATOM   2603 HD2  ILE   300     -33.500 -13.112  23.911  1.00  0.00      1S   
ATOM   2604 HD3  ILE   300     -32.108 -13.341  22.794  1.00  0.00      1S   
ATOM   2605 C    ILE   300     -37.347 -11.843  21.892  1.00  1.00      1S   
ATOM   2606 O    ILE   300     -37.656 -10.701  21.555  1.00  1.00      1S   
ATOM   2607 N    LYS   301     -38.249 -12.742  22.331  1.00  1.00      1S   
ATOM   2608 HN   LYS   301     -37.974 -13.659  22.616  1.00  0.00      1S   
ATOM   2609 CA   LYS   301     -39.659 -12.489  22.388  1.00  1.00      1S   
ATOM   2610 HA   LYS   301     -39.899 -11.595  21.830  1.00  0.00      1S   
ATOM   2611 CB   LYS   301     -40.466 -13.676  21.824  1.00  1.00      1S   
ATOM   2612 HB1  LYS   301     -40.323 -14.587  22.445  1.00  0.00      1S   
ATOM   2613 HB2  LYS   301     -40.044 -13.896  20.818  1.00  0.00      1S   
ATOM   2614 CG   LYS   301     -41.962 -13.374  21.661  1.00  1.00      1S   
ATOM   2615 HG1  LYS   301     -42.058 -12.285  21.448  1.00  0.00      1S   
ATOM   2616 HG2  LYS   301     -42.512 -13.582  22.603  1.00  0.00      1S   
ATOM   2617 CD   LYS   301     -42.583 -14.135  20.482  1.00  1.00      1S   
ATOM   2618 HD1  LYS   301     -42.819 -15.180  20.780  1.00  0.00      1S   
ATOM   2619 HD2  LYS   301     -41.806 -14.180  19.685  1.00  0.00      1S   
ATOM   2620 CE   LYS   301     -43.831 -13.437  19.926  1.00  1.00      1S   
ATOM   2621 HE1  LYS   301     -43.767 -12.341  20.094  1.00  0.00      1S   
ATOM   2622 HE2  LYS   301     -44.753 -13.826  20.405  1.00  0.00      1S   
ATOM   2623 NZ   LYS   301     -43.940 -13.642  18.461  1.00  1.00      1S   
ATOM   2624 HZ1  LYS   301     -44.001 -14.658  18.250  1.00  0.00      1S   
ATOM   2625 HZ2  LYS   301     -43.095 -13.246  18.004  1.00  0.00      1S   
ATOM   2626 HZ3  LYS   301     -44.785 -13.154  18.101  1.00  0.00      1S   
ATOM   2627 C    LYS   301     -40.015 -12.297  23.821  1.00  1.00      1S   
ATOM   2628 O    LYS   301     -39.627 -13.102  24.665  1.00  1.00      1S   
ATOM   2629 N    ASP   302     -40.764 -11.212  24.126  1.00  1.00      1S   
ATOM   2630 HN   ASP   302     -41.038 -10.565  23.416  1.00  0.00      1S   
ATOM   2631 CA   ASP   302     -41.302 -10.939  25.439  1.00  1.00      1S   
ATOM   2632 HA   ASP   302     -41.716  -9.944  25.382  1.00  0.00      1S   
ATOM   2633 CB   ASP   302     -42.454 -11.910  25.828  1.00  1.00      1S   
ATOM   2634 HB1  ASP   302     -42.871 -11.654  26.822  1.00  0.00      1S   
ATOM   2635 HB2  ASP   302     -42.072 -12.953  25.861  1.00  0.00      1S   
ATOM   2636 CG   ASP   302     -43.596 -11.844  24.807  1.00  1.00      1S   
ATOM   2637 OD1  ASP   302     -43.837 -10.746  24.238  1.00  1.00      1S   
ATOM   2638 OD2  ASP   302     -44.245 -12.901  24.594  1.00  1.00      1S   
ATOM   2639 C    ASP   302     -40.195 -10.868  26.472  1.00  1.00      1S   
ATOM   2640 O    ASP   302     -39.265 -10.080  26.318  1.00  1.00      1S   
ATOM   2641 N    GLY   303     -40.259 -11.707  27.533  1.00  1.00      1S   
ATOM   2642 HN   GLY   303     -41.014 -12.351  27.631  1.00  0.00      1S   
ATOM   2643 CA   GLY   303     -39.311 -11.678  28.627  1.00  1.00      1S   
ATOM   2644 HA1  GLY   303     -39.862 -11.960  29.512  1.00  0.00      1S   
ATOM   2645 HA2  GLY   303     -38.899 -10.684  28.704  1.00  0.00      1S   
ATOM   2646 C    GLY   303     -38.168 -12.649  28.480  1.00  1.00      1S   
ATOM   2647 O    GLY   303     -37.516 -12.975  29.471  1.00  1.00      1S   
ATOM   2648 N    ALA   304     -37.869 -13.117  27.242  1.00  1.00      1S   
ATOM   2649 HN   ALA   304     -38.437 -12.876  26.457  1.00  0.00      1S   
ATOM   2650 CA   ALA   304     -36.757 -14.003  26.946  1.00  1.00      1S   
ATOM   2651 HA   ALA   304     -36.861 -14.885  27.563  1.00  0.00      1S   
ATOM   2652 CB   ALA   304     -36.751 -14.419  25.466  1.00  1.00      1S   
ATOM   2653 HB1  ALA   304     -36.719 -13.523  24.811  1.00  0.00      1S   
ATOM   2654 HB2  ALA   304     -37.680 -14.981  25.230  1.00  0.00      1S   
ATOM   2655 HB3  ALA   304     -35.882 -15.068  25.226  1.00  0.00      1S   
ATOM   2656 C    ALA   304     -35.420 -13.357  27.244  1.00  1.00      1S   
ATOM   2657 O    ALA   304     -35.253 -12.151  27.091  1.00  1.00      1S   
ATOM   2658 N    THR   305     -34.437 -14.158  27.712  1.00  1.00      1S   
ATOM   2659 HN   THR   305     -34.561 -15.143  27.802  1.00  0.00      1S   
ATOM   2660 CA   THR   305     -33.186 -13.640  28.224  1.00  1.00      1S   
ATOM   2661 HA   THR   305     -33.277 -12.570  28.347  1.00  0.00      1S   
ATOM   2662 CB   THR   305     -32.816 -14.198  29.595  1.00  1.00      1S   
ATOM   2663 HB   THR   305     -31.868 -13.733  29.948  1.00  0.00      1S   
ATOM   2664 OG1  THR   305     -32.649 -15.612  29.570  1.00  1.00      1S   
ATOM   2665 HG1  THR   305     -32.165 -15.835  30.370  1.00  0.00      1S   
ATOM   2666 CG2  THR   305     -33.930 -13.841  30.599  1.00  1.00      1S   
ATOM   2667 HG21 THR   305     -34.899 -14.295  30.304  1.00  0.00      1S   
ATOM   2668 HG22 THR   305     -34.056 -12.739  30.654  1.00  0.00      1S   
ATOM   2669 HG23 THR   305     -33.669 -14.214  31.612  1.00  0.00      1S   
ATOM   2670 C    THR   305     -32.057 -13.875  27.246  1.00  1.00      1S   
ATOM   2671 O    THR   305     -32.157 -14.670  26.313  1.00  1.00      1S   
ATOM   2672 N    MET   306     -30.946 -13.142  27.470  1.00  1.00      1S   
ATOM   2673 HN   MET   306     -30.934 -12.485  28.223  1.00  0.00      1S   
ATOM   2674 CA   MET   306     -29.729 -13.166  26.707  1.00  1.00      1S   
ATOM   2675 HA   MET   306     -29.731 -13.994  26.014  1.00  0.00      1S   
ATOM   2676 CB   MET   306     -29.481 -11.826  25.994  1.00  1.00      1S   
ATOM   2677 HB1  MET   306     -28.457 -11.797  25.556  1.00  0.00      1S   
ATOM   2678 HB2  MET   306     -29.550 -11.012  26.747  1.00  0.00      1S   
ATOM   2679 CG   MET   306     -30.486 -11.579  24.864  1.00  1.00      1S   
ATOM   2680 HG1  MET   306     -31.485 -11.965  25.155  1.00  0.00      1S   
ATOM   2681 HG2  MET   306     -30.144 -12.196  24.013  1.00  0.00      1S   
ATOM   2682 SD   MET   306     -30.651  -9.840  24.380  1.00  1.00      1S   
ATOM   2683 CE   MET   306     -31.656  -9.378  25.817  1.00  1.00      1S   
ATOM   2684 HE1  MET   306     -31.121  -9.568  26.771  1.00  0.00      1S   
ATOM   2685 HE2  MET   306     -32.606  -9.954  25.843  1.00  0.00      1S   
ATOM   2686 HE3  MET   306     -31.912  -8.299  25.791  1.00  0.00      1S   
ATOM   2687 C    MET   306     -28.614 -13.348  27.685  1.00  1.00      1S   
ATOM   2688 O    MET   306     -28.752 -13.018  28.859  1.00  1.00      1S   
ATOM   2689 N    LYS   307     -27.479 -13.890  27.200  1.00  1.00      1S   
ATOM   2690 HN   LYS   307     -27.393 -14.118  26.231  1.00  0.00      1S   
ATOM   2691 CA   LYS   307     -26.337 -14.238  28.006  1.00  1.00      1S   
ATOM   2692 HA   LYS   307     -26.578 -14.116  29.054  1.00  0.00      1S   
ATOM   2693 CB   LYS   307     -25.941 -15.708  27.756  1.00  1.00      1S   
ATOM   2694 HB1  LYS   307     -24.976 -15.924  28.262  1.00  0.00      1S   
ATOM   2695 HB2  LYS   307     -25.808 -15.875  26.666  1.00  0.00      1S   
ATOM   2696 CG   LYS   307     -26.989 -16.692  28.298  1.00  1.00      1S   
ATOM   2697 HG1  LYS   307     -27.973 -16.526  27.807  1.00  0.00      1S   
ATOM   2698 HG2  LYS   307     -27.117 -16.464  29.375  1.00  0.00      1S   
ATOM   2699 CD   LYS   307     -26.586 -18.166  28.147  1.00  1.00      1S   
ATOM   2700 HD1  LYS   307     -25.507 -18.230  27.881  1.00  0.00      1S   
ATOM   2701 HD2  LYS   307     -27.161 -18.602  27.299  1.00  0.00      1S   
ATOM   2702 CE   LYS   307     -26.842 -18.999  29.411  1.00  1.00      1S   
ATOM   2703 HE1  LYS   307     -26.693 -20.078  29.196  1.00  0.00      1S   
ATOM   2704 HE2  LYS   307     -27.874 -18.840  29.789  1.00  0.00      1S   
ATOM   2705 NZ   LYS   307     -25.897 -18.623  30.490  1.00  1.00      1S   
ATOM   2706 HZ1  LYS   307     -26.108 -17.655  30.811  1.00  0.00      1S   
ATOM   2707 HZ2  LYS   307     -24.925 -18.663  30.122  1.00  0.00      1S   
ATOM   2708 HZ3  LYS   307     -25.994 -19.282  31.288  1.00  0.00      1S   
ATOM   2709 C    LYS   307     -25.139 -13.322  27.687  1.00  1.00      1S   
ATOM   2710 OT1  LYS   307     -24.146 -13.377  28.462  1.00  1.00      1S   
ATOM   2711 OT2  LYS   307     -25.192 -12.547  26.694  1.00  0.00      1S   
TER 
ATOM   2712 N    PHE   309     -22.024 -11.231  27.242  1.00  1.00      2S   
ATOM   2713 HT1  PHE   309     -22.601 -11.058  26.395  1.00  0.00      2S   
ATOM   2714 HT2  PHE   309     -22.631 -11.623  27.993  1.00  0.00      2S   
ATOM   2715 HT3  PHE   309     -21.280 -11.925  27.016  1.00  0.00      2S   
ATOM   2716 CA   PHE   309     -21.390  -9.966  27.699  1.00  1.00      2S   
ATOM   2717 HA   PHE   309     -22.156  -9.402  28.213  1.00  0.00      2S   
ATOM   2718 CB   PHE   309     -20.200 -10.286  28.654  1.00  1.00      2S   
ATOM   2719 HB1  PHE   309     -19.408 -10.854  28.119  1.00  0.00      2S   
ATOM   2720 HB2  PHE   309     -20.553 -10.906  29.506  1.00  0.00      2S   
ATOM   2721 CG   PHE   309     -19.591  -9.033  29.236  1.00  1.00      2S   
ATOM   2722 CD1  PHE   309     -20.336  -8.232  30.115  1.00  1.00      2S   
ATOM   2723 HD1  PHE   309     -21.339  -8.525  30.385  1.00  0.00      2S   
ATOM   2724 CE1  PHE   309     -19.794  -7.055  30.642  1.00  1.00      2S   
ATOM   2725 HE1  PHE   309     -20.383  -6.447  31.311  1.00  0.00      2S   
ATOM   2726 CZ   PHE   309     -18.492  -6.669  30.299  1.00  1.00      2S   
ATOM   2727 HZ   PHE   309     -18.071  -5.762  30.708  1.00  0.00      2S   
ATOM   2728 CD2  PHE   309     -18.287  -8.635  28.893  1.00  1.00      2S   
ATOM   2729 HD2  PHE   309     -17.702  -9.236  28.211  1.00  0.00      2S   
ATOM   2730 CE2  PHE   309     -17.739  -7.460  29.422  1.00  1.00      2S   
ATOM   2731 HE2  PHE   309     -16.738  -7.165  29.150  1.00  0.00      2S   
ATOM   2732 C    PHE   309     -20.921  -9.179  26.506  1.00  1.00      2S   
ATOM   2733 O    PHE   309     -19.948  -9.551  25.852  1.00  1.00      2S   
ATOM   2734 N    CYS   310     -21.615  -8.063  26.193  1.00  1.00      2S   
ATOM   2735 HN   CYS   310     -22.400  -7.746  26.721  1.00  0.00      2S   
ATOM   2736 CA   CYS   310     -21.244  -7.238  25.073  1.00  1.00      2S   
ATOM   2737 HA   CYS   310     -20.166  -7.147  25.060  1.00  0.00      2S   
ATOM   2738 CB   CYS   310     -21.732  -7.796  23.705  1.00  1.00      2S   
ATOM   2739 HB1  CYS   310     -21.273  -8.799  23.570  1.00  0.00      2S   
ATOM   2740 HB2  CYS   310     -21.334  -7.155  22.889  1.00  0.00      2S   
ATOM   2741 SG   CYS   310     -23.545  -7.944  23.544  1.00  1.00      2S   
ATOM   2742 HG1  CYS   310     -23.516  -8.307  22.268  1.00  0.00      2S   
ATOM   2743 C    CYS   310     -21.800  -5.861  25.301  1.00  1.00      2S   
ATOM   2744 O    CYS   310     -22.663  -5.664  26.156  1.00  1.00      2S   
ATOM   2745 N    GLY   311     -21.298  -4.883  24.518  1.00  1.00      2S   
ATOM   2746 HN   GLY   311     -20.600  -5.087  23.833  1.00  0.00      2S   
ATOM   2747 CA   GLY   311     -21.687  -3.499  24.596  1.00  1.00      2S   
ATOM   2748 HA1  GLY   311     -22.271  -3.327  25.487  1.00  0.00      2S   
ATOM   2749 HA2  GLY   311     -22.211  -3.246  23.687  1.00  0.00      2S   
ATOM   2750 C    GLY   311     -20.443  -2.671  24.673  1.00  1.00      2S   
ATOM   2751 O    GLY   311     -19.328  -3.178  24.552  1.00  1.00      2S   
ATOM   2752 N    THR   312     -20.620  -1.351  24.885  1.00  1.00      2S   
ATOM   2753 HN   THR   312     -21.542  -0.980  24.991  1.00  0.00      2S   
ATOM   2754 CA   THR   312     -19.541  -0.393  25.004  1.00  1.00      2S   
ATOM   2755 HA   THR   312     -18.641  -0.832  24.606  1.00  0.00      2S   
ATOM   2756 CB   THR   312     -19.849   0.875  24.229  1.00  1.00      2S   
ATOM   2757 HB   THR   312     -20.806   1.320  24.580  1.00  0.00      2S   
ATOM   2758 OG1  THR   312     -19.993   0.543  22.853  1.00  1.00      2S   
ATOM   2759 HG1  THR   312     -20.795   0.010  22.775  1.00  0.00      2S   
ATOM   2760 CG2  THR   312     -18.728   1.925  24.363  1.00  1.00      2S   
ATOM   2761 HG21 THR   312     -17.757   1.508  24.024  1.00  0.00      2S   
ATOM   2762 HG22 THR   312     -18.621   2.263  25.415  1.00  0.00      2S   
ATOM   2763 HG23 THR   312     -18.962   2.817  23.744  1.00  0.00      2S   
ATOM   2764 C    THR   312     -19.413  -0.097  26.485  1.00  1.00      2S   
ATOM   2765 O    THR   312     -20.461   0.082  27.100  1.00  1.00      2S   
ATOM   2766 N    PRO   313     -18.225  -0.028  27.120  1.00  1.00      2S   
ATOM   2767 CD   PRO   313     -16.942  -0.311  26.463  1.00  1.00      2S   
ATOM   2768 HD1  PRO   313     -16.621   0.599  25.914  1.00  0.00      2S   
ATOM   2769 HD2  PRO   313     -17.012  -1.179  25.772  1.00  0.00      2S   
ATOM   2770 CA   PRO   313     -18.073  -0.101  28.571  1.00  1.00      2S   
ATOM   2771 HA   PRO   313     -18.419  -1.073  28.882  1.00  0.00      2S   
ATOM   2772 CB   PRO   313     -16.567   0.081  28.790  1.00  1.00      2S   
ATOM   2773 HB1  PRO   313     -16.223  -0.340  29.755  1.00  0.00      2S   
ATOM   2774 HB2  PRO   313     -16.284   1.157  28.736  1.00  0.00      2S   
ATOM   2775 CG   PRO   313     -15.956  -0.634  27.589  1.00  1.00      2S   
ATOM   2776 HG1  PRO   313     -14.929  -0.284  27.363  1.00  0.00      2S   
ATOM   2777 HG2  PRO   313     -15.946  -1.730  27.775  1.00  0.00      2S   
ATOM   2778 C    PRO   313     -18.826   0.932  29.367  1.00  1.00      2S   
ATOM   2779 O    PRO   313     -19.395   0.587  30.401  1.00  1.00      2S   
ATOM   2780 N    GLU   314     -18.844   2.197  28.899  1.00  1.00      2S   
ATOM   2781 HN   GLU   314     -18.346   2.443  28.068  1.00  0.00      2S   
ATOM   2782 CA   GLU   314     -19.447   3.313  29.589  1.00  1.00      2S   
ATOM   2783 HA   GLU   314     -19.147   3.275  30.626  1.00  0.00      2S   
ATOM   2784 CB   GLU   314     -18.996   4.669  28.993  1.00  1.00      2S   
ATOM   2785 HB1  GLU   314     -19.563   5.482  29.500  1.00  0.00      2S   
ATOM   2786 HB2  GLU   314     -19.246   4.716  27.911  1.00  0.00      2S   
ATOM   2787 CG   GLU   314     -17.496   4.983  29.210  1.00  1.00      2S   
ATOM   2788 HG1  GLU   314     -17.230   4.756  30.264  1.00  0.00      2S   
ATOM   2789 HG2  GLU   314     -17.324   6.068  29.041  1.00  0.00      2S   
ATOM   2790 CD   GLU   314     -16.552   4.221  28.276  1.00  1.00      2S   
ATOM   2791 OE1  GLU   314     -17.001   3.712  27.215  1.00  1.00      2S   
ATOM   2792 OE2  GLU   314     -15.341   4.167  28.610  1.00  1.00      2S   
ATOM   2793 C    GLU   314     -20.952   3.244  29.550  1.00  1.00      2S   
ATOM   2794 O    GLU   314     -21.626   3.884  30.351  1.00  1.00      2S   
ATOM   2795 N    TYR   315     -21.514   2.447  28.620  1.00  1.00      2S   
ATOM   2796 HN   TYR   315     -20.946   1.897  28.010  1.00  0.00      2S   
ATOM   2797 CA   TYR   315     -22.931   2.353  28.392  1.00  1.00      2S   
ATOM   2798 HA   TYR   315     -23.436   3.202  28.836  1.00  0.00      2S   
ATOM   2799 CB   TYR   315     -23.248   2.300  26.881  1.00  1.00      2S   
ATOM   2800 HB1  TYR   315     -24.311   2.032  26.698  1.00  0.00      2S   
ATOM   2801 HB2  TYR   315     -22.601   1.554  26.373  1.00  0.00      2S   
ATOM   2802 CG   TYR   315     -23.017   3.647  26.255  1.00  1.00      2S   
ATOM   2803 CD1  TYR   315     -21.750   4.037  25.784  1.00  1.00      2S   
ATOM   2804 HD1  TYR   315     -20.912   3.364  25.875  1.00  0.00      2S   
ATOM   2805 CE1  TYR   315     -21.566   5.294  25.196  1.00  1.00      2S   
ATOM   2806 HE1  TYR   315     -20.593   5.579  24.823  1.00  0.00      2S   
ATOM   2807 CZ   TYR   315     -22.649   6.175  25.085  1.00  1.00      2S   
ATOM   2808 OH   TYR   315     -22.487   7.425  24.462  1.00  1.00      2S   
ATOM   2809 HH   TYR   315     -23.075   8.054  24.907  1.00  0.00      2S   
ATOM   2810 CD2  TYR   315     -24.092   4.540  26.131  1.00  1.00      2S   
ATOM   2811 HD2  TYR   315     -25.073   4.250  26.480  1.00  0.00      2S   
ATOM   2812 CE2  TYR   315     -23.908   5.803  25.562  1.00  1.00      2S   
ATOM   2813 HE2  TYR   315     -24.746   6.478  25.481  1.00  0.00      2S   
ATOM   2814 C    TYR   315     -23.511   1.113  29.018  1.00  1.00      2S   
ATOM   2815 O    TYR   315     -24.730   0.992  29.054  1.00  1.00      2S   
ATOM   2816 N    LEU   316     -22.692   0.162  29.535  1.00  1.00      2S   
ATOM   2817 HN   LEU   316     -21.703   0.291  29.566  1.00  0.00      2S   
ATOM   2818 CA   LEU   316     -23.170  -1.136  29.984  1.00  1.00      2S   
ATOM   2819 HA   LEU   316     -23.691  -1.589  29.153  1.00  0.00      2S   
ATOM   2820 CB   LEU   316     -22.028  -2.075  30.444  1.00  1.00      2S   
ATOM   2821 HB1  LEU   316     -22.450  -3.006  30.884  1.00  0.00      2S   
ATOM   2822 HB2  LEU   316     -21.443  -1.559  31.238  1.00  0.00      2S   
ATOM   2823 CG   LEU   316     -21.062  -2.490  29.317  1.00  1.00      2S   
ATOM   2824 HG   LEU   316     -20.704  -1.564  28.820  1.00  0.00      2S   
ATOM   2825 CD1  LEU   316     -19.824  -3.202  29.887  1.00  1.00      2S   
ATOM   2826 HD11 LEU   316     -20.124  -4.124  30.426  1.00  0.00      2S   
ATOM   2827 HD12 LEU   316     -19.296  -2.531  30.597  1.00  0.00      2S   
ATOM   2828 HD13 LEU   316     -19.124  -3.474  29.069  1.00  0.00      2S   
ATOM   2829 CD2  LEU   316     -21.743  -3.362  28.251  1.00  1.00      2S   
ATOM   2830 HD21 LEU   316     -22.580  -2.822  27.762  1.00  0.00      2S   
ATOM   2831 HD22 LEU   316     -22.138  -4.292  28.709  1.00  0.00      2S   
ATOM   2832 HD23 LEU   316     -21.007  -3.644  27.469  1.00  0.00      2S   
ATOM   2833 C    LEU   316     -24.139  -1.042  31.134  1.00  1.00      2S   
ATOM   2834 O    LEU   316     -23.925  -0.293  32.083  1.00  1.00      2S   
ATOM   2835 N    ALA   317     -25.246  -1.818  31.055  1.00  1.00      2S   
ATOM   2836 HN   ALA   317     -25.417  -2.396  30.258  1.00  0.00      2S   
ATOM   2837 CA   ALA   317     -26.279  -1.845  32.059  1.00  1.00      2S   
ATOM   2838 HA   ALA   317     -26.466  -0.824  32.347  1.00  0.00      2S   
ATOM   2839 CB   ALA   317     -27.585  -2.463  31.521  1.00  1.00      2S   
ATOM   2840 HB1  ALA   317     -27.418  -3.505  31.179  1.00  0.00      2S   
ATOM   2841 HB2  ALA   317     -27.953  -1.873  30.655  1.00  0.00      2S   
ATOM   2842 HB3  ALA   317     -28.379  -2.465  32.296  1.00  0.00      2S   
ATOM   2843 C    ALA   317     -25.800  -2.646  33.249  1.00  1.00      2S   
ATOM   2844 O    ALA   317     -24.903  -3.472  33.081  1.00  1.00      2S   
ATOM   2845 N    PRO   318     -26.343  -2.464  34.457  1.00  1.00      2S   
ATOM   2846 CD   PRO   318     -27.159  -1.305  34.824  1.00  1.00      2S   
ATOM   2847 HD1  PRO   318     -28.220  -1.531  34.581  1.00  0.00      2S   
ATOM   2848 HD2  PRO   318     -26.827  -0.382  34.307  1.00  0.00      2S   
ATOM   2849 CA   PRO   318     -25.872  -3.159  35.644  1.00  1.00      2S   
ATOM   2850 HA   PRO   318     -24.819  -2.942  35.767  1.00  0.00      2S   
ATOM   2851 CB   PRO   318     -26.742  -2.595  36.772  1.00  1.00      2S   
ATOM   2852 HB1  PRO   318     -26.263  -2.664  37.767  1.00  0.00      2S   
ATOM   2853 HB2  PRO   318     -27.731  -3.105  36.804  1.00  0.00      2S   
ATOM   2854 CG   PRO   318     -26.966  -1.154  36.331  1.00  1.00      2S   
ATOM   2855 HG1  PRO   318     -27.831  -0.681  36.825  1.00  0.00      2S   
ATOM   2856 HG2  PRO   318     -26.053  -0.554  36.536  1.00  0.00      2S   
ATOM   2857 C    PRO   318     -26.048  -4.645  35.538  1.00  1.00      2S   
ATOM   2858 O    PRO   318     -25.173  -5.373  35.990  1.00  1.00      2S   
ATOM   2859 N    GLU   319     -27.150  -5.114  34.920  1.00  1.00      2S   
ATOM   2860 HN   GLU   319     -27.860  -4.496  34.577  1.00  0.00      2S   
ATOM   2861 CA   GLU   319     -27.442  -6.515  34.767  1.00  1.00      2S   
ATOM   2862 HA   GLU   319     -27.250  -6.987  35.721  1.00  0.00      2S   
ATOM   2863 CB   GLU   319     -28.928  -6.776  34.428  1.00  1.00      2S   
ATOM   2864 HB1  GLU   319     -29.563  -6.370  35.246  1.00  0.00      2S   
ATOM   2865 HB2  GLU   319     -29.087  -7.879  34.421  1.00  0.00      2S   
ATOM   2866 CG   GLU   319     -29.428  -6.229  33.077  1.00  1.00      2S   
ATOM   2867 HG1  GLU   319     -30.276  -6.881  32.769  1.00  0.00      2S   
ATOM   2868 HG2  GLU   319     -28.651  -6.299  32.290  1.00  0.00      2S   
ATOM   2869 CD   GLU   319     -29.966  -4.802  33.127  1.00  1.00      2S   
ATOM   2870 OE1  GLU   319     -29.592  -4.006  34.026  1.00  1.00      2S   
ATOM   2871 OE2  GLU   319     -30.791  -4.492  32.229  1.00  1.00      2S   
ATOM   2872 C    GLU   319     -26.539  -7.176  33.745  1.00  1.00      2S   
ATOM   2873 O    GLU   319     -26.283  -8.373  33.823  1.00  1.00      2S   
ATOM   2874 N    VAL   320     -25.977  -6.412  32.778  1.00  1.00      2S   
ATOM   2875 HN   VAL   320     -26.184  -5.440  32.701  1.00  0.00      2S   
ATOM   2876 CA   VAL   320     -25.002  -6.932  31.838  1.00  1.00      2S   
ATOM   2877 HA   VAL   320     -25.360  -7.887  31.477  1.00  0.00      2S   
ATOM   2878 CB   VAL   320     -24.805  -6.016  30.633  1.00  1.00      2S   
ATOM   2879 HB   VAL   320     -24.524  -4.994  30.971  1.00  0.00      2S   
ATOM   2880 CG1  VAL   320     -23.696  -6.551  29.703  1.00  1.00      2S   
ATOM   2881 HG11 VAL   320     -23.872  -7.622  29.466  1.00  0.00      2S   
ATOM   2882 HG12 VAL   320     -22.698  -6.444  30.176  1.00  0.00      2S   
ATOM   2883 HG13 VAL   320     -23.689  -5.977  28.753  1.00  0.00      2S   
ATOM   2884 CG2  VAL   320     -26.142  -5.931  29.871  1.00  1.00      2S   
ATOM   2885 HG21 VAL   320     -26.940  -5.494  30.504  1.00  0.00      2S   
ATOM   2886 HG22 VAL   320     -26.465  -6.940  29.542  1.00  0.00      2S   
ATOM   2887 HG23 VAL   320     -26.025  -5.296  28.968  1.00  0.00      2S   
ATOM   2888 C    VAL   320     -23.694  -7.172  32.567  1.00  1.00      2S   
ATOM   2889 O    VAL   320     -23.047  -8.199  32.374  1.00  1.00      2S   
ATOM   2890 N    LEU   321     -23.302  -6.242  33.468  1.00  1.00      2S   
ATOM   2891 HN   LEU   321     -23.848  -5.420  33.621  1.00  0.00      2S   
ATOM   2892 CA   LEU   321     -22.094  -6.338  34.261  1.00  1.00      2S   
ATOM   2893 HA   LEU   321     -21.281  -6.576  33.591  1.00  0.00      2S   
ATOM   2894 CB   LEU   321     -21.795  -5.009  34.987  1.00  1.00      2S   
ATOM   2895 HB1  LEU   321     -21.024  -5.158  35.776  1.00  0.00      2S   
ATOM   2896 HB2  LEU   321     -22.725  -4.658  35.485  1.00  0.00      2S   
ATOM   2897 CG   LEU   321     -21.285  -3.905  34.039  1.00  1.00      2S   
ATOM   2898 HG   LEU   321     -21.934  -3.893  33.133  1.00  0.00      2S   
ATOM   2899 CD1  LEU   321     -21.401  -2.522  34.699  1.00  1.00      2S   
ATOM   2900 HD11 LEU   321     -20.806  -2.485  35.636  1.00  0.00      2S   
ATOM   2901 HD12 LEU   321     -22.464  -2.314  34.946  1.00  0.00      2S   
ATOM   2902 HD13 LEU   321     -21.036  -1.731  34.011  1.00  0.00      2S   
ATOM   2903 CD2  LEU   321     -19.841  -4.183  33.586  1.00  1.00      2S   
ATOM   2904 HD21 LEU   321     -19.761  -5.152  33.056  1.00  0.00      2S   
ATOM   2905 HD22 LEU   321     -19.166  -4.212  34.467  1.00  0.00      2S   
ATOM   2906 HD23 LEU   321     -19.497  -3.383  32.899  1.00  0.00      2S   
ATOM   2907 C    LEU   321     -22.151  -7.444  35.289  1.00  1.00      2S   
ATOM   2908 O    LEU   321     -21.122  -8.035  35.611  1.00  1.00      2S   
ATOM   2909 N    GLU   322     -23.358  -7.774  35.807  1.00  1.00      2S   
ATOM   2910 HN   GLU   322     -24.177  -7.259  35.561  1.00  0.00      2S   
ATOM   2911 CA   GLU   322     -23.558  -8.857  36.749  1.00  1.00      2S   
ATOM   2912 HA   GLU   322     -22.827  -8.751  37.538  1.00  0.00      2S   
ATOM   2913 CB   GLU   322     -24.978  -8.833  37.364  1.00  1.00      2S   
ATOM   2914 HB1  GLU   322     -25.192  -9.787  37.895  1.00  0.00      2S   
ATOM   2915 HB2  GLU   322     -25.714  -8.741  36.535  1.00  0.00      2S   
ATOM   2916 CG   GLU   322     -25.215  -7.668  38.350  1.00  1.00      2S   
ATOM   2917 HG1  GLU   322     -26.307  -7.578  38.540  1.00  0.00      2S   
ATOM   2918 HG2  GLU   322     -24.862  -6.718  37.904  1.00  0.00      2S   
ATOM   2919 CD   GLU   322     -24.510  -7.843  39.700  1.00  1.00      2S   
ATOM   2920 OE1  GLU   322     -23.783  -8.851  39.902  1.00  1.00      2S   
ATOM   2921 OE2  GLU   322     -24.703  -6.942  40.561  1.00  1.00      2S   
ATOM   2922 C    GLU   322     -23.335 -10.206  36.103  1.00  1.00      2S   
ATOM   2923 O    GLU   322     -22.906 -11.146  36.771  1.00  1.00      2S   
ATOM   2924 N    ASP   323     -23.601 -10.309  34.778  1.00  1.00      2S   
ATOM   2925 HN   ASP   323     -23.964  -9.523  34.284  1.00  0.00      2S   
ATOM   2926 CA   ASP   323     -23.258 -11.438  33.942  1.00  1.00      2S   
ATOM   2927 HA   ASP   323     -23.627 -11.151  32.970  1.00  0.00      2S   
ATOM   2928 CB   ASP   323     -21.713 -11.658  33.859  1.00  1.00      2S   
ATOM   2929 HB1  ASP   323     -21.363 -12.262  34.722  1.00  0.00      2S   
ATOM   2930 HB2  ASP   323     -21.210 -10.668  33.918  1.00  0.00      2S   
ATOM   2931 CG   ASP   323     -21.263 -12.320  32.556  1.00  1.00      2S   
ATOM   2932 OD1  ASP   323     -22.109 -12.496  31.639  1.00  1.00      2S   
ATOM   2933 OD2  ASP   323     -20.050 -12.645  32.452  1.00  1.00      2S   
ATOM   2934 C    ASP   323     -23.996 -12.702  34.340  1.00  1.00      2S   
ATOM   2935 O    ASP   323     -23.419 -13.787  34.402  1.00  1.00      2S   
ATOM   2936 N    ASN   324     -25.312 -12.572  34.619  1.00  1.00      2S   
ATOM   2937 HN   ASN   324     -25.763 -11.683  34.583  1.00  0.00      2S   
ATOM   2938 CA   ASN   324     -26.138 -13.669  35.064  1.00  1.00      2S   
ATOM   2939 HA   ASN   324     -25.671 -14.602  34.777  1.00  0.00      2S   
ATOM   2940 CB   ASN   324     -26.339 -13.595  36.605  1.00  1.00      2S   
ATOM   2941 HB1  ASN   324     -27.011 -12.750  36.864  1.00  0.00      2S   
ATOM   2942 HB2  ASN   324     -25.355 -13.402  37.084  1.00  0.00      2S   
ATOM   2943 CG   ASN   324     -26.876 -14.920  37.166  1.00  1.00      2S   
ATOM   2944 OD1  ASN   324     -26.470 -16.000  36.730  1.00  1.00      2S   
ATOM   2945 ND2  ASN   324     -27.815 -14.819  38.153  1.00  1.00      2S   
ATOM   2946 HD21 ASN   324     -28.201 -15.653  38.546  1.00  0.00      2S   
ATOM   2947 HD22 ASN   324     -28.111 -13.921  38.470  1.00  0.00      2S   
ATOM   2948 C    ASN   324     -27.474 -13.584  34.358  1.00  1.00      2S   
ATOM   2949 O    ASN   324     -28.515 -13.809  34.975  1.00  1.00      2S   
ATOM   2950 N    ASP   325     -27.450 -13.260  33.041  1.00  1.00      2S   
ATOM   2951 HN   ASP   325     -26.575 -13.079  32.594  1.00  0.00      2S   
ATOM   2952 CA   ASP   325     -28.594 -13.181  32.149  1.00  1.00      2S   
ATOM   2953 HA   ASP   325     -28.162 -13.231  31.163  1.00  0.00      2S   
ATOM   2954 CB   ASP   325     -29.665 -14.306  32.256  1.00  1.00      2S   
ATOM   2955 HB1  ASP   325     -30.479 -14.132  31.523  1.00  0.00      2S   
ATOM   2956 HB2  ASP   325     -30.122 -14.287  33.268  1.00  0.00      2S   
ATOM   2957 CG   ASP   325     -29.099 -15.701  32.005  1.00  1.00      2S   
ATOM   2958 OD1  ASP   325     -27.968 -15.829  31.469  1.00  1.00      2S   
ATOM   2959 OD2  ASP   325     -29.818 -16.674  32.358  1.00  1.00      2S   
ATOM   2960 C    ASP   325     -29.296 -11.850  32.251  1.00  1.00      2S   
ATOM   2961 O    ASP   325     -29.342 -11.226  33.309  1.00  1.00      2S   
ATOM   2962 N    TYR   326     -29.866 -11.376  31.123  1.00  1.00      2S   
ATOM   2963 HN   TYR   326     -29.818 -11.877  30.260  1.00  0.00      2S   
ATOM   2964 CA   TYR   326     -30.526 -10.094  31.078  1.00  1.00      2S   
ATOM   2965 HA   TYR   326     -31.075  -9.959  32.000  1.00  0.00      2S   
ATOM   2966 CB   TYR   326     -29.537  -8.911  30.891  1.00  1.00      2S   
ATOM   2967 HB1  TYR   326     -28.873  -8.857  31.781  1.00  0.00      2S   
ATOM   2968 HB2  TYR   326     -30.088  -7.951  30.813  1.00  0.00      2S   
ATOM   2969 CG   TYR   326     -28.657  -9.057  29.677  1.00  1.00      2S   
ATOM   2970 CD1  TYR   326     -27.422  -9.722  29.754  1.00  1.00      2S   
ATOM   2971 HD1  TYR   326     -27.093 -10.145  30.692  1.00  0.00      2S   
ATOM   2972 CE1  TYR   326     -26.616  -9.852  28.618  1.00  1.00      2S   
ATOM   2973 HE1  TYR   326     -25.675 -10.378  28.687  1.00  0.00      2S   
ATOM   2974 CZ   TYR   326     -27.028  -9.296  27.402  1.00  1.00      2S   
ATOM   2975 OH   TYR   326     -26.207  -9.437  26.270  1.00  1.00      2S   
ATOM   2976 HH   TYR   326     -25.538 -10.095  26.482  1.00  0.00      2S   
ATOM   2977 CD2  TYR   326     -29.066  -8.520  28.446  1.00  1.00      2S   
ATOM   2978 HD2  TYR   326     -30.018  -8.016  28.372  1.00  0.00      2S   
ATOM   2979 CE2  TYR   326     -28.252  -8.622  27.315  1.00  1.00      2S   
ATOM   2980 HE2  TYR   326     -28.586  -8.198  26.381  1.00  0.00      2S   
ATOM   2981 C    TYR   326     -31.536 -10.121  29.965  1.00  1.00      2S   
ATOM   2982 O    TYR   326     -31.496 -11.003  29.118  1.00  1.00      2S   
ATOM   2983 N    GLY   327     -32.470  -9.147  29.936  1.00  1.00      2S   
ATOM   2984 HN   GLY   327     -32.485  -8.423  30.624  1.00  0.00      2S   
ATOM   2985 CA   GLY   327     -33.525  -9.091  28.951  1.00  1.00      2S   
ATOM   2986 HA1  GLY   327     -34.458  -9.129  29.491  1.00  0.00      2S   
ATOM   2987 HA2  GLY   327     -33.421  -9.891  28.231  1.00  0.00      2S   
ATOM   2988 C    GLY   327     -33.451  -7.793  28.209  1.00  1.00      2S   
ATOM   2989 O    GLY   327     -32.458  -7.072  28.267  1.00  1.00      2S   
ATOM   2990 N    ARG   328     -34.535  -7.474  27.468  1.00  1.00      2S   
ATOM   2991 HN   ARG   328     -35.338  -8.069  27.485  1.00  0.00      2S   
ATOM   2992 CA   ARG   328     -34.615  -6.399  26.504  1.00  1.00      2S   
ATOM   2993 HA   ARG   328     -33.755  -6.487  25.857  1.00  0.00      2S   
ATOM   2994 CB   ARG   328     -35.889  -6.534  25.643  1.00  1.00      2S   
ATOM   2995 HB1  ARG   328     -35.871  -7.538  25.163  1.00  0.00      2S   
ATOM   2996 HB2  ARG   328     -35.881  -5.778  24.827  1.00  0.00      2S   
ATOM   2997 CG   ARG   328     -37.197  -6.407  26.437  1.00  1.00      2S   
ATOM   2998 HG1  ARG   328     -37.312  -5.361  26.799  1.00  0.00      2S   
ATOM   2999 HG2  ARG   328     -37.149  -7.074  27.328  1.00  0.00      2S   
ATOM   3000 CD   ARG   328     -38.416  -6.791  25.604  1.00  1.00      2S   
ATOM   3001 HD1  ARG   328     -38.319  -7.833  25.229  1.00  0.00      2S   
ATOM   3002 HD2  ARG   328     -38.553  -6.090  24.752  1.00  0.00      2S   
ATOM   3003 NE   ARG   328     -39.605  -6.713  26.502  1.00  1.00      2S   
ATOM   3004 HE   ARG   328     -39.480  -6.379  27.437  1.00  0.00      2S   
ATOM   3005 CZ   ARG   328     -40.865  -7.001  26.076  1.00  1.00      2S   
ATOM   3006 NH1  ARG   328     -41.098  -7.393  24.797  1.00  1.00      2S   
ATOM   3007 HH11 ARG   328     -40.332  -7.491  24.161  1.00  0.00      2S   
ATOM   3008 HH12 ARG   328     -42.034  -7.519  24.473  1.00  0.00      2S   
ATOM   3009 NH2  ARG   328     -41.899  -6.882  26.950  1.00  1.00      2S   
ATOM   3010 HH21 ARG   328     -41.719  -6.592  27.890  1.00  0.00      2S   
ATOM   3011 HH22 ARG   328     -42.834  -7.063  26.652  1.00  0.00      2S   
ATOM   3012 C    ARG   328     -34.597  -5.016  27.107  1.00  1.00      2S   
ATOM   3013 O    ARG   328     -34.407  -4.036  26.388  1.00  1.00      2S   
ATOM   3014 N    ALA   329     -34.759  -4.902  28.449  1.00  1.00      2S   
ATOM   3015 HN   ALA   329     -34.930  -5.708  29.016  1.00  0.00      2S   
ATOM   3016 CA   ALA   329     -34.725  -3.646  29.162  1.00  1.00      2S   
ATOM   3017 HA   ALA   329     -35.361  -2.961  28.623  1.00  0.00      2S   
ATOM   3018 CB   ALA   329     -35.248  -3.767  30.604  1.00  1.00      2S   
ATOM   3019 HB1  ALA   329     -34.577  -4.403  31.220  1.00  0.00      2S   
ATOM   3020 HB2  ALA   329     -36.257  -4.230  30.598  1.00  0.00      2S   
ATOM   3021 HB3  ALA   329     -35.330  -2.767  31.083  1.00  0.00      2S   
ATOM   3022 C    ALA   329     -33.344  -3.043  29.224  1.00  1.00      2S   
ATOM   3023 O    ALA   329     -33.204  -1.893  29.635  1.00  1.00      2S   
ATOM   3024 N    VAL   330     -32.294  -3.780  28.765  1.00  1.00      2S   
ATOM   3025 HN   VAL   330     -32.417  -4.729  28.484  1.00  0.00      2S   
ATOM   3026 CA   VAL   330     -30.962  -3.242  28.563  1.00  1.00      2S   
ATOM   3027 HA   VAL   330     -30.634  -2.872  29.525  1.00  0.00      2S   
ATOM   3028 CB   VAL   330     -29.911  -4.245  28.086  1.00  1.00      2S   
ATOM   3029 HB   VAL   330     -28.946  -3.709  27.920  1.00  0.00      2S   
ATOM   3030 CG1  VAL   330     -29.654  -5.253  29.221  1.00  1.00      2S   
ATOM   3031 HG11 VAL   330     -30.546  -5.884  29.407  1.00  0.00      2S   
ATOM   3032 HG12 VAL   330     -29.388  -4.721  30.157  1.00  0.00      2S   
ATOM   3033 HG13 VAL   330     -28.805  -5.911  28.948  1.00  0.00      2S   
ATOM   3034 CG2  VAL   330     -30.298  -4.937  26.760  1.00  1.00      2S   
ATOM   3035 HG21 VAL   330     -30.256  -4.220  25.914  1.00  0.00      2S   
ATOM   3036 HG22 VAL   330     -31.319  -5.365  26.810  1.00  0.00      2S   
ATOM   3037 HG23 VAL   330     -29.586  -5.762  26.542  1.00  0.00      2S   
ATOM   3038 C    VAL   330     -30.988  -2.057  27.628  1.00  1.00      2S   
ATOM   3039 O    VAL   330     -30.308  -1.073  27.891  1.00  1.00      2S   
ATOM   3040 N    ASP   331     -31.824  -2.083  26.560  1.00  1.00      2S   
ATOM   3041 HN   ASP   331     -32.394  -2.883  26.378  1.00  0.00      2S   
ATOM   3042 CA   ASP   331     -31.956  -1.002  25.603  1.00  1.00      2S   
ATOM   3043 HA   ASP   331     -30.967  -0.767  25.238  1.00  0.00      2S   
ATOM   3044 CB   ASP   331     -32.886  -1.391  24.422  1.00  1.00      2S   
ATOM   3045 HB1  ASP   331     -33.214  -0.490  23.859  1.00  0.00      2S   
ATOM   3046 HB2  ASP   331     -33.788  -1.904  24.816  1.00  0.00      2S   
ATOM   3047 CG   ASP   331     -32.172  -2.310  23.430  1.00  1.00      2S   
ATOM   3048 OD1  ASP   331     -30.922  -2.440  23.504  1.00  1.00      2S   
ATOM   3049 OD2  ASP   331     -32.871  -2.886  22.559  1.00  1.00      2S   
ATOM   3050 C    ASP   331     -32.478   0.275  26.221  1.00  1.00      2S   
ATOM   3051 O    ASP   331     -32.151   1.361  25.750  1.00  1.00      2S   
ATOM   3052 N    TRP   332     -33.274   0.181  27.309  1.00  1.00      2S   
ATOM   3053 HN   TRP   332     -33.527  -0.703  27.695  1.00  0.00      2S   
ATOM   3054 CA   TRP   332     -33.829   1.341  27.971  1.00  1.00      2S   
ATOM   3055 HA   TRP   332     -34.026   2.087  27.221  1.00  0.00      2S   
ATOM   3056 CB   TRP   332     -35.148   1.021  28.690  1.00  1.00      2S   
ATOM   3057 HB1  TRP   332     -35.598   1.957  29.087  1.00  0.00      2S   
ATOM   3058 HB2  TRP   332     -34.950   0.345  29.551  1.00  0.00      2S   
ATOM   3059 CG   TRP   332     -36.164   0.354  27.782  1.00  1.00      2S   
ATOM   3060 CD1  TRP   332     -36.869  -0.778  28.058  1.00  1.00      2S   
ATOM   3061 HD1  TRP   332     -36.814  -1.319  28.991  1.00  0.00      2S   
ATOM   3062 NE1  TRP   332     -37.678  -1.111  27.002  1.00  1.00      2S   
ATOM   3063 HE1  TRP   332     -38.296  -1.873  26.965  1.00  0.00      2S   
ATOM   3064 CE2  TRP   332     -37.507  -0.187  26.002  1.00  1.00      2S   
ATOM   3065 CD2  TRP   332     -36.555   0.756  26.446  1.00  1.00      2S   
ATOM   3066 CE3  TRP   332     -36.184   1.828  25.629  1.00  1.00      2S   
ATOM   3067 HE3  TRP   332     -35.488   2.590  25.934  1.00  0.00      2S   
ATOM   3068 CZ3  TRP   332     -36.788   1.939  24.369  1.00  1.00      2S   
ATOM   3069 HZ3  TRP   332     -36.528   2.767  23.726  1.00  0.00      2S   
ATOM   3070 CZ2  TRP   332     -38.094  -0.083  24.748  1.00  1.00      2S   
ATOM   3071 HZ2  TRP   332     -38.824  -0.800  24.405  1.00  0.00      2S   
ATOM   3072 CH2  TRP   332     -37.728   0.995  23.933  1.00  1.00      2S   
ATOM   3073 HH2  TRP   332     -38.181   1.105  22.959  1.00  0.00      2S   
ATOM   3074 C    TRP   332     -32.856   1.967  28.923  1.00  1.00      2S   
ATOM   3075 O    TRP   332     -32.899   3.176  29.141  1.00  1.00      2S   
ATOM   3076 N    TRP   333     -31.898   1.177  29.459  1.00  1.00      2S   
ATOM   3077 HN   TRP   333     -31.907   0.189  29.317  1.00  0.00      2S   
ATOM   3078 CA   TRP   333     -30.744   1.700  30.155  1.00  1.00      2S   
ATOM   3079 HA   TRP   333     -31.090   2.361  30.937  1.00  0.00      2S   
ATOM   3080 CB   TRP   333     -29.886   0.574  30.791  1.00  1.00      2S   
ATOM   3081 HB1  TRP   333     -29.647  -0.184  30.018  1.00  0.00      2S   
ATOM   3082 HB2  TRP   333     -30.484   0.075  31.580  1.00  0.00      2S   
ATOM   3083 CG   TRP   333     -28.574   1.040  31.387  1.00  1.00      2S   
ATOM   3084 CD1  TRP   333     -27.397   1.239  30.724  1.00  1.00      2S   
ATOM   3085 HD1  TRP   333     -27.239   1.023  29.677  1.00  0.00      2S   
ATOM   3086 NE1  TRP   333     -26.462   1.774  31.569  1.00  1.00      2S   
ATOM   3087 HE1  TRP   333     -25.539   2.002  31.337  1.00  0.00      2S   
ATOM   3088 CE2  TRP   333     -27.024   1.927  32.813  1.00  1.00      2S   
ATOM   3089 CD2  TRP   333     -28.360   1.475  32.739  1.00  1.00      2S   
ATOM   3090 CE3  TRP   333     -29.193   1.509  33.851  1.00  1.00      2S   
ATOM   3091 HE3  TRP   333     -30.218   1.177  33.812  1.00  0.00      2S   
ATOM   3092 CZ3  TRP   333     -28.653   1.980  35.057  1.00  1.00      2S   
ATOM   3093 HZ3  TRP   333     -29.265   1.989  35.946  1.00  0.00      2S   
ATOM   3094 CZ2  TRP   333     -26.497   2.414  34.001  1.00  1.00      2S   
ATOM   3095 HZ2  TRP   333     -25.477   2.759  34.069  1.00  0.00      2S   
ATOM   3096 CH2  TRP   333     -27.326   2.428  35.132  1.00  1.00      2S   
ATOM   3097 HH2  TRP   333     -26.935   2.784  36.073  1.00  0.00      2S   
ATOM   3098 C    TRP   333     -29.903   2.513  29.193  1.00  1.00      2S   
ATOM   3099 O    TRP   333     -29.495   3.623  29.520  1.00  1.00      2S   
ATOM   3100 N    GLY   334     -29.654   1.975  27.973  1.00  1.00      2S   
ATOM   3101 HN   GLY   334     -29.990   1.063  27.748  1.00  0.00      2S   
ATOM   3102 CA   GLY   334     -28.901   2.637  26.926  1.00  1.00      2S   
ATOM   3103 HA1  GLY   334     -28.914   1.984  26.067  1.00  0.00      2S   
ATOM   3104 HA2  GLY   334     -27.907   2.831  27.303  1.00  0.00      2S   
ATOM   3105 C    GLY   334     -29.522   3.940  26.519  1.00  1.00      2S   
ATOM   3106 O    GLY   334     -28.814   4.922  26.307  1.00  1.00      2S   
ATOM   3107 N    LEU   335     -30.876   3.981  26.437  1.00  1.00      2S   
ATOM   3108 HN   LEU   335     -31.412   3.148  26.572  1.00  0.00      2S   
ATOM   3109 CA   LEU   335     -31.652   5.171  26.158  1.00  1.00      2S   
ATOM   3110 HA   LEU   335     -31.295   5.574  25.225  1.00  0.00      2S   
ATOM   3111 CB   LEU   335     -33.162   4.871  26.020  1.00  1.00      2S   
ATOM   3112 HB1  LEU   335     -33.531   4.422  26.966  1.00  0.00      2S   
ATOM   3113 HB2  LEU   335     -33.298   4.111  25.218  1.00  0.00      2S   
ATOM   3114 CG   LEU   335     -34.040   6.100  25.679  1.00  1.00      2S   
ATOM   3115 HG   LEU   335     -33.825   6.902  26.423  1.00  0.00      2S   
ATOM   3116 CD1  LEU   335     -33.730   6.670  24.282  1.00  1.00      2S   
ATOM   3117 HD11 LEU   335     -33.923   5.899  23.509  1.00  0.00      2S   
ATOM   3118 HD12 LEU   335     -32.671   6.993  24.209  1.00  0.00      2S   
ATOM   3119 HD13 LEU   335     -34.375   7.549  24.072  1.00  0.00      2S   
ATOM   3120 CD2  LEU   335     -35.534   5.770  25.828  1.00  1.00      2S   
ATOM   3121 HD21 LEU   335     -35.751   5.418  26.859  1.00  0.00      2S   
ATOM   3122 HD22 LEU   335     -35.827   4.975  25.111  1.00  0.00      2S   
ATOM   3123 HD23 LEU   335     -36.146   6.676  25.631  1.00  0.00      2S   
ATOM   3124 C    LEU   335     -31.439   6.210  27.232  1.00  1.00      2S   
ATOM   3125 O    LEU   335     -31.237   7.384  26.936  1.00  1.00      2S   
ATOM   3126 N    GLY   336     -31.431   5.781  28.513  1.00  1.00      2S   
ATOM   3127 HN   GLY   336     -31.632   4.826  28.729  1.00  0.00      2S   
ATOM   3128 CA   GLY   336     -31.128   6.620  29.650  1.00  1.00      2S   
ATOM   3129 HA1  GLY   336     -31.142   5.982  30.520  1.00  0.00      2S   
ATOM   3130 HA2  GLY   336     -31.872   7.404  29.686  1.00  0.00      2S   
ATOM   3131 C    GLY   336     -29.773   7.265  29.570  1.00  1.00      2S   
ATOM   3132 O    GLY   336     -29.661   8.456  29.832  1.00  1.00      2S   
ATOM   3133 N    VAL   337     -28.714   6.508  29.189  1.00  1.00      2S   
ATOM   3134 HN   VAL   337     -28.830   5.535  28.992  1.00  0.00      2S   
ATOM   3135 CA   VAL   337     -27.355   7.010  29.089  1.00  1.00      2S   
ATOM   3136 HA   VAL   337     -27.128   7.498  30.027  1.00  0.00      2S   
ATOM   3137 CB   VAL   337     -26.309   5.919  28.864  1.00  1.00      2S   
ATOM   3138 HB   VAL   337     -26.539   5.364  27.928  1.00  0.00      2S   
ATOM   3139 CG1  VAL   337     -24.897   6.536  28.752  1.00  1.00      2S   
ATOM   3140 HG11 VAL   337     -24.700   7.201  29.614  1.00  0.00      2S   
ATOM   3141 HG12 VAL   337     -24.785   7.129  27.821  1.00  0.00      2S   
ATOM   3142 HG13 VAL   337     -24.128   5.736  28.745  1.00  0.00      2S   
ATOM   3143 CG2  VAL   337     -26.340   4.926  30.042  1.00  1.00      2S   
ATOM   3144 HG21 VAL   337     -27.325   4.434  30.136  1.00  0.00      2S   
ATOM   3145 HG22 VAL   337     -26.114   5.448  30.996  1.00  0.00      2S   
ATOM   3146 HG23 VAL   337     -25.575   4.135  29.888  1.00  0.00      2S   
ATOM   3147 C    VAL   337     -27.240   8.054  27.998  1.00  1.00      2S   
ATOM   3148 O    VAL   337     -26.693   9.126  28.243  1.00  1.00      2S   
ATOM   3149 N    VAL   338     -27.771   7.785  26.776  1.00  1.00      2S   
ATOM   3150 HN   VAL   338     -28.222   6.915  26.583  1.00  0.00      2S   
ATOM   3151 CA   VAL   338     -27.674   8.716  25.664  1.00  1.00      2S   
ATOM   3152 HA   VAL   338     -26.631   8.999  25.597  1.00  0.00      2S   
ATOM   3153 CB   VAL   338     -28.052   8.155  24.288  1.00  1.00      2S   
ATOM   3154 HB   VAL   338     -27.896   8.949  23.520  1.00  0.00      2S   
ATOM   3155 CG1  VAL   338     -27.108   6.989  23.936  1.00  1.00      2S   
ATOM   3156 HG11 VAL   338     -27.187   6.172  24.681  1.00  0.00      2S   
ATOM   3157 HG12 VAL   338     -26.057   7.344  23.898  1.00  0.00      2S   
ATOM   3158 HG13 VAL   338     -27.372   6.574  22.940  1.00  0.00      2S   
ATOM   3159 CG2  VAL   338     -29.521   7.704  24.207  1.00  1.00      2S   
ATOM   3160 HG21 VAL   338     -30.220   8.549  24.371  1.00  0.00      2S   
ATOM   3161 HG22 VAL   338     -29.712   6.924  24.967  1.00  0.00      2S   
ATOM   3162 HG23 VAL   338     -29.735   7.275  23.206  1.00  0.00      2S   
ATOM   3163 C    VAL   338     -28.446   9.989  25.936  1.00  1.00      2S   
ATOM   3164 O    VAL   338     -27.954  11.072  25.642  1.00  1.00      2S   
ATOM   3165 N    MET   339     -29.654   9.904  26.544  1.00  1.00      2S   
ATOM   3166 HN   MET   339     -30.045   9.019  26.795  1.00  0.00      2S   
ATOM   3167 CA   MET   339     -30.483  11.057  26.826  1.00  1.00      2S   
ATOM   3168 HA   MET   339     -30.472  11.697  25.954  1.00  0.00      2S   
ATOM   3169 CB   MET   339     -31.950  10.678  27.115  1.00  1.00      2S   
ATOM   3170 HB1  MET   339     -32.485  11.563  27.521  1.00  0.00      2S   
ATOM   3171 HB2  MET   339     -31.984   9.875  27.884  1.00  0.00      2S   
ATOM   3172 CG   MET   339     -32.687  10.209  25.846  1.00  1.00      2S   
ATOM   3173 HG1  MET   339     -32.212   9.267  25.498  1.00  0.00      2S   
ATOM   3174 HG2  MET   339     -32.525  10.967  25.049  1.00  0.00      2S   
ATOM   3175 SD   MET   339     -34.474   9.937  26.062  1.00  1.00      2S   
ATOM   3176 CE   MET   339     -34.980  11.677  26.199  1.00  1.00      2S   
ATOM   3177 HE1  MET   339     -34.666  12.260  25.308  1.00  0.00      2S   
ATOM   3178 HE2  MET   339     -34.543  12.157  27.100  1.00  0.00      2S   
ATOM   3179 HE3  MET   339     -36.085  11.752  26.284  1.00  0.00      2S   
ATOM   3180 C    MET   339     -29.933  11.861  27.977  1.00  1.00      2S   
ATOM   3181 O    MET   339     -30.065  13.084  27.994  1.00  1.00      2S   
ATOM   3182 N    TYR   340     -29.254  11.195  28.944  1.00  1.00      2S   
ATOM   3183 HN   TYR   340     -29.209  10.197  28.939  1.00  0.00      2S   
ATOM   3184 CA   TYR   340     -28.518  11.828  30.018  1.00  1.00      2S   
ATOM   3185 HA   TYR   340     -29.200  12.492  30.532  1.00  0.00      2S   
ATOM   3186 CB   TYR   340     -27.945  10.789  31.029  1.00  1.00      2S   
ATOM   3187 HB1  TYR   340     -27.190  10.140  30.538  1.00  0.00      2S   
ATOM   3188 HB2  TYR   340     -28.773  10.143  31.387  1.00  0.00      2S   
ATOM   3189 CG   TYR   340     -27.305  11.416  32.244  1.00  1.00      2S   
ATOM   3190 CD1  TYR   340     -26.024  11.979  32.146  1.00  1.00      2S   
ATOM   3191 HD1  TYR   340     -25.508  11.949  31.202  1.00  0.00      2S   
ATOM   3192 CE1  TYR   340     -25.413  12.582  33.246  1.00  1.00      2S   
ATOM   3193 HE1  TYR   340     -24.434  13.020  33.140  1.00  0.00      2S   
ATOM   3194 CZ   TYR   340     -26.060  12.590  34.483  1.00  1.00      2S   
ATOM   3195 OH   TYR   340     -25.407  13.172  35.589  1.00  1.00      2S   
ATOM   3196 HH   TYR   340     -25.933  12.974  36.373  1.00  0.00      2S   
ATOM   3197 CD2  TYR   340     -27.947  11.419  33.493  1.00  1.00      2S   
ATOM   3198 HD2  TYR   340     -28.919  10.962  33.597  1.00  0.00      2S   
ATOM   3199 CE2  TYR   340     -27.326  11.998  34.610  1.00  1.00      2S   
ATOM   3200 HE2  TYR   340     -27.826  11.975  35.565  1.00  0.00      2S   
ATOM   3201 C    TYR   340     -27.405  12.657  29.427  1.00  1.00      2S   
ATOM   3202 O    TYR   340     -27.262  13.820  29.775  1.00  1.00      2S   
ATOM   3203 N    GLU   341     -26.606  12.088  28.495  1.00  1.00      2S   
ATOM   3204 HN   GLU   341     -26.726  11.133  28.228  1.00  0.00      2S   
ATOM   3205 CA   GLU   341     -25.527  12.787  27.830  1.00  1.00      2S   
ATOM   3206 HA   GLU   341     -24.843  13.136  28.587  1.00  0.00      2S   
ATOM   3207 CB   GLU   341     -24.762  11.883  26.847  1.00  1.00      2S   
ATOM   3208 HB1  GLU   341     -24.143  12.503  26.159  1.00  0.00      2S   
ATOM   3209 HB2  GLU   341     -25.492  11.315  26.229  1.00  0.00      2S   
ATOM   3210 CG   GLU   341     -23.814  10.912  27.562  1.00  1.00      2S   
ATOM   3211 HG1  GLU   341     -24.359  10.285  28.297  1.00  0.00      2S   
ATOM   3212 HG2  GLU   341     -23.032  11.488  28.101  1.00  0.00      2S   
ATOM   3213 CD   GLU   341     -23.164  10.019  26.519  1.00  1.00      2S   
ATOM   3214 OE1  GLU   341     -23.891   9.153  25.964  1.00  1.00      2S   
ATOM   3215 OE2  GLU   341     -21.945  10.197  26.255  1.00  1.00      2S   
ATOM   3216 C    GLU   341     -26.011  13.994  27.078  1.00  1.00      2S   
ATOM   3217 O    GLU   341     -25.393  15.052  27.158  1.00  1.00      2S   
ATOM   3218 N    MET   342     -27.148  13.877  26.357  1.00  1.00      2S   
ATOM   3219 HN   MET   342     -27.640  13.008  26.319  1.00  0.00      2S   
ATOM   3220 CA   MET   342     -27.721  14.956  25.587  1.00  1.00      2S   
ATOM   3221 HA   MET   342     -26.974  15.299  24.887  1.00  0.00      2S   
ATOM   3222 CB   MET   342     -28.976  14.513  24.803  1.00  1.00      2S   
ATOM   3223 HB1  MET   342     -29.495  15.411  24.396  1.00  0.00      2S   
ATOM   3224 HB2  MET   342     -29.678  14.003  25.500  1.00  0.00      2S   
ATOM   3225 CG   MET   342     -28.692  13.579  23.612  1.00  1.00      2S   
ATOM   3226 HG1  MET   342     -28.167  12.672  23.968  1.00  0.00      2S   
ATOM   3227 HG2  MET   342     -27.995  14.092  22.913  1.00  0.00      2S   
ATOM   3228 SD   MET   342     -30.228  13.122  22.745  1.00  1.00      2S   
ATOM   3229 CE   MET   342     -29.845  11.399  22.322  1.00  1.00      2S   
ATOM   3230 HE1  MET   342     -29.658  10.798  23.236  1.00  0.00      2S   
ATOM   3231 HE2  MET   342     -28.946  11.330  21.673  1.00  0.00      2S   
ATOM   3232 HE3  MET   342     -30.696  10.936  21.778  1.00  0.00      2S   
ATOM   3233 C    MET   342     -28.106  16.129  26.461  1.00  1.00      2S   
ATOM   3234 O    MET   342     -27.814  17.271  26.124  1.00  1.00      2S   
ATOM   3235 N    MET   343     -28.762  15.873  27.612  1.00  1.00      2S   
ATOM   3236 HN   MET   343     -28.963  14.939  27.900  1.00  0.00      2S   
ATOM   3237 CA   MET   343     -29.309  16.925  28.438  1.00  1.00      2S   
ATOM   3238 HA   MET   343     -29.552  17.766  27.803  1.00  0.00      2S   
ATOM   3239 CB   MET   343     -30.634  16.479  29.100  1.00  1.00      2S   
ATOM   3240 HB1  MET   343     -30.957  17.237  29.848  1.00  0.00      2S   
ATOM   3241 HB2  MET   343     -30.489  15.509  29.622  1.00  0.00      2S   
ATOM   3242 CG   MET   343     -31.747  16.349  28.041  1.00  1.00      2S   
ATOM   3243 HG1  MET   343     -31.462  15.548  27.326  1.00  0.00      2S   
ATOM   3244 HG2  MET   343     -31.760  17.304  27.468  1.00  0.00      2S   
ATOM   3245 SD   MET   343     -33.427  16.039  28.670  1.00  1.00      2S   
ATOM   3246 CE   MET   343     -33.273  14.258  28.947  1.00  1.00      2S   
ATOM   3247 HE1  MET   343     -32.458  14.043  29.665  1.00  0.00      2S   
ATOM   3248 HE2  MET   343     -33.041  13.728  28.000  1.00  0.00      2S   
ATOM   3249 HE3  MET   343     -34.217  13.839  29.358  1.00  0.00      2S   
ATOM   3250 C    MET   343     -28.333  17.438  29.475  1.00  1.00      2S   
ATOM   3251 O    MET   343     -28.424  18.601  29.864  1.00  1.00      2S   
ATOM   3252 N    CYS   344     -27.382  16.603  29.952  1.00  1.00      2S   
ATOM   3253 HN   CYS   344     -27.305  15.667  29.608  1.00  0.00      2S   
ATOM   3254 CA   CYS   344     -26.514  16.923  31.071  1.00  1.00      2S   
ATOM   3255 HA   CYS   344     -26.883  17.811  31.565  1.00  0.00      2S   
ATOM   3256 CB   CYS   344     -26.476  15.789  32.122  1.00  1.00      2S   
ATOM   3257 HB1  CYS   344     -25.838  16.102  32.978  1.00  0.00      2S   
ATOM   3258 HB2  CYS   344     -26.006  14.888  31.674  1.00  0.00      2S   
ATOM   3259 SG   CYS   344     -28.144  15.367  32.729  1.00  1.00      2S   
ATOM   3260 HG1  CYS   344     -28.570  14.888  31.569  1.00  0.00      2S   
ATOM   3261 C    CYS   344     -25.095  17.215  30.639  1.00  1.00      2S   
ATOM   3262 O    CYS   344     -24.357  17.877  31.366  1.00  1.00      2S   
ATOM   3263 N    GLY   345     -24.669  16.741  29.444  1.00  1.00      2S   
ATOM   3264 HN   GLY   345     -25.260  16.187  28.859  1.00  0.00      2S   
ATOM   3265 CA   GLY   345     -23.400  17.125  28.853  1.00  1.00      2S   
ATOM   3266 HA1  GLY   345     -23.190  18.155  29.103  1.00  0.00      2S   
ATOM   3267 HA2  GLY   345     -23.506  16.974  27.790  1.00  0.00      2S   
ATOM   3268 C    GLY   345     -22.244  16.290  29.311  1.00  1.00      2S   
ATOM   3269 O    GLY   345     -21.090  16.678  29.136  1.00  1.00      2S   
ATOM   3270 N    ARG   346     -22.528  15.116  29.905  1.00  1.00      2S   
ATOM   3271 HN   ARG   346     -23.467  14.809  30.039  1.00  0.00      2S   
ATOM   3272 CA   ARG   346     -21.505  14.225  30.378  1.00  1.00      2S   
ATOM   3273 HA   ARG   346     -20.731  14.137  29.627  1.00  0.00      2S   
ATOM   3274 CB   ARG   346     -20.903  14.659  31.740  1.00  1.00      2S   
ATOM   3275 HB1  ARG   346     -20.277  15.564  31.577  1.00  0.00      2S   
ATOM   3276 HB2  ARG   346     -20.228  13.860  32.116  1.00  0.00      2S   
ATOM   3277 CG   ARG   346     -21.942  14.989  32.828  1.00  1.00      2S   
ATOM   3278 HG1  ARG   346     -22.660  14.144  32.889  1.00  0.00      2S   
ATOM   3279 HG2  ARG   346     -22.511  15.902  32.544  1.00  0.00      2S   
ATOM   3280 CD   ARG   346     -21.297  15.194  34.205  1.00  1.00      2S   
ATOM   3281 HD1  ARG   346     -20.753  16.161  34.262  1.00  0.00      2S   
ATOM   3282 HD2  ARG   346     -20.577  14.370  34.403  1.00  0.00      2S   
ATOM   3283 NE   ARG   346     -22.359  15.109  35.265  1.00  1.00      2S   
ATOM   3284 HE   ARG   346     -22.624  14.200  35.585  1.00  0.00      2S   
ATOM   3285 CZ   ARG   346     -22.960  16.186  35.844  1.00  1.00      2S   
ATOM   3286 NH1  ARG   346     -22.683  17.455  35.453  1.00  1.00      2S   
ATOM   3287 HH11 ARG   346     -22.025  17.611  34.719  1.00  0.00      2S   
ATOM   3288 HH12 ARG   346     -23.134  18.226  35.899  1.00  0.00      2S   
ATOM   3289 NH2  ARG   346     -23.859  15.977  36.844  1.00  1.00      2S   
ATOM   3290 HH21 ARG   346     -24.082  15.042  37.119  1.00  0.00      2S   
ATOM   3291 HH22 ARG   346     -24.312  16.753  37.278  1.00  0.00      2S   
ATOM   3292 C    ARG   346     -22.161  12.888  30.526  1.00  1.00      2S   
ATOM   3293 O    ARG   346     -23.384  12.791  30.514  1.00  1.00      2S   
ATOM   3294 N    LEU   347     -21.358  11.812  30.688  1.00  1.00      2S   
ATOM   3295 HN   LEU   347     -20.364  11.898  30.638  1.00  0.00      2S   
ATOM   3296 CA   LEU   347     -21.851  10.484  30.979  1.00  1.00      2S   
ATOM   3297 HA   LEU   347     -22.648  10.266  30.284  1.00  0.00      2S   
ATOM   3298 CB   LEU   347     -20.723   9.433  30.865  1.00  1.00      2S   
ATOM   3299 HB1  LEU   347     -21.001   8.492  31.386  1.00  0.00      2S   
ATOM   3300 HB2  LEU   347     -19.820   9.839  31.372  1.00  0.00      2S   
ATOM   3301 CG   LEU   347     -20.363   9.068  29.411  1.00  1.00      2S   
ATOM   3302 HG   LEU   347     -20.390   9.998  28.798  1.00  0.00      2S   
ATOM   3303 CD1  LEU   347     -18.930   8.515  29.343  1.00  1.00      2S   
ATOM   3304 HD11 LEU   347     -18.844   7.609  29.978  1.00  0.00      2S   
ATOM   3305 HD12 LEU   347     -18.207   9.271  29.714  1.00  0.00      2S   
ATOM   3306 HD13 LEU   347     -18.665   8.250  28.298  1.00  0.00      2S   
ATOM   3307 CD2  LEU   347     -21.376   8.072  28.813  1.00  1.00      2S   
ATOM   3308 HD21 LEU   347     -22.401   8.496  28.834  1.00  0.00      2S   
ATOM   3309 HD22 LEU   347     -21.378   7.125  29.391  1.00  0.00      2S   
ATOM   3310 HD23 LEU   347     -21.116   7.842  27.757  1.00  0.00      2S   
ATOM   3311 C    LEU   347     -22.369  10.443  32.403  1.00  1.00      2S   
ATOM   3312 O    LEU   347     -21.903  11.226  33.228  1.00  1.00      2S   
ATOM   3313 N    PRO   348     -23.311   9.571  32.759  1.00  1.00      2S   
ATOM   3314 CD   PRO   348     -24.087   8.753  31.827  1.00  1.00      2S   
ATOM   3315 HD1  PRO   348     -23.418   8.174  31.157  1.00  0.00      2S   
ATOM   3316 HD2  PRO   348     -24.748   9.417  31.227  1.00  0.00      2S   
ATOM   3317 CA   PRO   348     -23.813   9.487  34.118  1.00  1.00      2S   
ATOM   3318 HA   PRO   348     -24.042  10.480  34.478  1.00  0.00      2S   
ATOM   3319 CB   PRO   348     -25.065   8.597  34.013  1.00  1.00      2S   
ATOM   3320 HB1  PRO   348     -25.959   9.252  33.927  1.00  0.00      2S   
ATOM   3321 HB2  PRO   348     -25.197   7.923  34.883  1.00  0.00      2S   
ATOM   3322 CG   PRO   348     -24.916   7.816  32.705  1.00  1.00      2S   
ATOM   3323 HG1  PRO   348     -24.348   6.880  32.895  1.00  0.00      2S   
ATOM   3324 HG2  PRO   348     -25.895   7.566  32.250  1.00  0.00      2S   
ATOM   3325 C    PRO   348     -22.777   8.884  35.035  1.00  1.00      2S   
ATOM   3326 O    PRO   348     -22.784   9.212  36.221  1.00  1.00      2S   
ATOM   3327 N    PHE   349     -21.894   8.006  34.510  1.00  1.00      2S   
ATOM   3328 HN   PHE   349     -21.934   7.759  33.544  1.00  0.00      2S   
ATOM   3329 CA   PHE   349     -20.894   7.320  35.291  1.00  1.00      2S   
ATOM   3330 HA   PHE   349     -20.692   7.872  36.199  1.00  0.00      2S   
ATOM   3331 CB   PHE   349     -21.283   5.849  35.607  1.00  1.00      2S   
ATOM   3332 HB1  PHE   349     -20.530   5.380  36.273  1.00  0.00      2S   
ATOM   3333 HB2  PHE   349     -21.348   5.255  34.669  1.00  0.00      2S   
ATOM   3334 CG   PHE   349     -22.623   5.784  36.291  1.00  1.00      2S   
ATOM   3335 CD1  PHE   349     -22.772   6.227  37.617  1.00  1.00      2S   
ATOM   3336 HD1  PHE   349     -21.917   6.602  38.159  1.00  0.00      2S   
ATOM   3337 CE1  PHE   349     -24.028   6.214  38.235  1.00  1.00      2S   
ATOM   3338 HE1  PHE   349     -24.134   6.571  39.248  1.00  0.00      2S   
ATOM   3339 CZ   PHE   349     -25.147   5.752  37.534  1.00  1.00      2S   
ATOM   3340 HZ   PHE   349     -26.114   5.758  38.012  1.00  0.00      2S   
ATOM   3341 CD2  PHE   349     -23.756   5.316  35.599  1.00  1.00      2S   
ATOM   3342 HD2  PHE   349     -23.661   4.987  34.574  1.00  0.00      2S   
ATOM   3343 CE2  PHE   349     -25.013   5.300  36.217  1.00  1.00      2S   
ATOM   3344 HE2  PHE   349     -25.879   4.956  35.671  1.00  0.00      2S   
ATOM   3345 C    PHE   349     -19.647   7.285  34.450  1.00  1.00      2S   
ATOM   3346 O    PHE   349     -19.687   6.856  33.298  1.00  1.00      2S   
ATOM   3347 N    TYR   350     -18.494   7.737  34.990  1.00  1.00      2S   
ATOM   3348 HN   TYR   350     -18.448   8.129  35.905  1.00  0.00      2S   
ATOM   3349 CA   TYR   350     -17.270   7.698  34.231  1.00  1.00      2S   
ATOM   3350 HA   TYR   350     -17.300   6.828  33.591  1.00  0.00      2S   
ATOM   3351 CB   TYR   350     -17.074   8.958  33.342  1.00  1.00      2S   
ATOM   3352 HB1  TYR   350     -16.983   9.873  33.966  1.00  0.00      2S   
ATOM   3353 HB2  TYR   350     -17.953   9.076  32.672  1.00  0.00      2S   
ATOM   3354 CG   TYR   350     -15.855   8.818  32.467  1.00  1.00      2S   
ATOM   3355 CD1  TYR   350     -15.842   7.871  31.432  1.00  1.00      2S   
ATOM   3356 HD1  TYR   350     -16.723   7.280  31.230  1.00  0.00      2S   
ATOM   3357 CE1  TYR   350     -14.686   7.665  30.674  1.00  1.00      2S   
ATOM   3358 HE1  TYR   350     -14.694   6.928  29.886  1.00  0.00      2S   
ATOM   3359 CZ   TYR   350     -13.533   8.411  30.939  1.00  1.00      2S   
ATOM   3360 OH   TYR   350     -12.391   8.214  30.138  1.00  1.00      2S   
ATOM   3361 HH   TYR   350     -12.601   7.541  29.485  1.00  0.00      2S   
ATOM   3362 CD2  TYR   350     -14.685   9.545  32.747  1.00  1.00      2S   
ATOM   3363 HD2  TYR   350     -14.673  10.245  33.570  1.00  0.00      2S   
ATOM   3364 CE2  TYR   350     -13.527   9.346  31.985  1.00  1.00      2S   
ATOM   3365 HE2  TYR   350     -12.638   9.917  32.206  1.00  0.00      2S   
ATOM   3366 C    TYR   350     -16.081   7.523  35.140  1.00  1.00      2S   
ATOM   3367 O    TYR   350     -15.949   8.185  36.169  1.00  1.00      2S   
ATOM   3368 N    ASN   351     -15.162   6.634  34.698  1.00  1.00      2S   
ATOM   3369 HN   ASN   351     -15.345   6.051  33.909  1.00  0.00      2S   
ATOM   3370 CA   ASN   351     -13.802   6.588  35.155  1.00  1.00      2S   
ATOM   3371 HA   ASN   351     -13.462   7.604  35.305  1.00  0.00      2S   
ATOM   3372 CB   ASN   351     -13.636   5.731  36.434  1.00  1.00      2S   
ATOM   3373 HB1  ASN   351     -13.692   4.650  36.191  1.00  0.00      2S   
ATOM   3374 HB2  ASN   351     -14.472   5.959  37.130  1.00  0.00      2S   
ATOM   3375 CG   ASN   351     -12.301   6.032  37.127  1.00  1.00      2S   
ATOM   3376 OD1  ASN   351     -11.239   5.572  36.705  1.00  1.00      2S   
ATOM   3377 ND2  ASN   351     -12.368   6.827  38.234  1.00  1.00      2S   
ATOM   3378 HD21 ASN   351     -13.249   7.179  38.552  1.00  0.00      2S   
ATOM   3379 HD22 ASN   351     -11.528   7.050  38.727  1.00  0.00      2S   
ATOM   3380 C    ASN   351     -13.043   5.974  34.005  1.00  1.00      2S   
ATOM   3381 O    ASN   351     -13.568   5.098  33.324  1.00  1.00      2S   
ATOM   3382 N    GLN   352     -11.782   6.416  33.775  1.00  1.00      2S   
ATOM   3383 HN   GLN   352     -11.400   7.144  34.342  1.00  0.00      2S   
ATOM   3384 CA   GLN   352     -10.887   5.928  32.741  1.00  1.00      2S   
ATOM   3385 HA   GLN   352     -11.415   5.949  31.797  1.00  0.00      2S   
ATOM   3386 CB   GLN   352      -9.610   6.805  32.647  1.00  1.00      2S   
ATOM   3387 HB1  GLN   352      -8.893   6.352  31.926  1.00  0.00      2S   
ATOM   3388 HB2  GLN   352      -9.131   6.825  33.651  1.00  0.00      2S   
ATOM   3389 CG   GLN   352      -9.894   8.250  32.182  1.00  1.00      2S   
ATOM   3390 HG1  GLN   352     -10.816   8.627  32.673  1.00  0.00      2S   
ATOM   3391 HG2  GLN   352     -10.059   8.262  31.085  1.00  0.00      2S   
ATOM   3392 CD   GLN   352      -8.765   9.235  32.516  1.00  1.00      2S   
ATOM   3393 OE1  GLN   352      -9.035  10.407  32.798  1.00  1.00      2S   
ATOM   3394 NE2  GLN   352      -7.491   8.750  32.484  1.00  1.00      2S   
ATOM   3395 HE21 GLN   352      -6.730   9.363  32.697  1.00  0.00      2S   
ATOM   3396 HE22 GLN   352      -7.329   7.789  32.269  1.00  0.00      2S   
ATOM   3397 C    GLN   352     -10.452   4.502  33.013  1.00  1.00      2S   
ATOM   3398 O    GLN   352     -10.083   3.769  32.099  1.00  1.00      2S   
ATOM   3399 N    ASP   353     -10.504   4.070  34.290  1.00  1.00      2S   
ATOM   3400 HN   ASP   353     -10.785   4.682  35.028  1.00  0.00      2S   
ATOM   3401 CA   ASP   353     -10.253   2.710  34.688  1.00  1.00      2S   
ATOM   3402 HA   ASP   353      -9.593   2.243  33.970  1.00  0.00      2S   
ATOM   3403 CB   ASP   353      -9.602   2.671  36.097  1.00  1.00      2S   
ATOM   3404 HB1  ASP   353     -10.300   3.106  36.843  1.00  0.00      2S   
ATOM   3405 HB2  ASP   353      -8.686   3.301  36.083  1.00  0.00      2S   
ATOM   3406 CG   ASP   353      -9.199   1.268  36.552  1.00  1.00      2S   
ATOM   3407 OD1  ASP   353      -9.184   0.333  35.708  1.00  1.00      2S   
ATOM   3408 OD2  ASP   353      -8.905   1.126  37.769  1.00  1.00      2S   
ATOM   3409 C    ASP   353     -11.590   1.997  34.692  1.00  1.00      2S   
ATOM   3410 O    ASP   353     -12.519   2.414  35.379  1.00  1.00      2S   
ATOM   3411 N    HSD   354     -11.701   0.889  33.917  1.00  1.00      2S   
ATOM   3412 HN   HSD   354     -10.929   0.579  33.369  1.00  0.00      2S   
ATOM   3413 CA   HSD   354     -12.896   0.087  33.764  1.00  1.00      2S   
ATOM   3414 HA   HSD   354     -13.693   0.746  33.456  1.00  0.00      2S   
ATOM   3415 CB   HSD   354     -12.744  -1.029  32.710  1.00  1.00      2S   
ATOM   3416 HB1  HSD   354     -13.601  -1.735  32.764  1.00  0.00      2S   
ATOM   3417 HB2  HSD   354     -11.809  -1.599  32.903  1.00  0.00      2S   
ATOM   3418 ND1  HSD   354     -12.457  -1.276  30.206  1.00  1.00      2S   
ATOM   3419 HD1  HSD   354     -12.247  -2.257  30.216  1.00  0.00      2S   
ATOM   3420 CG   HSD   354     -12.722  -0.500  31.311  1.00  1.00      2S   
ATOM   3421 CE1  HSD   354     -12.578  -0.472  29.124  1.00  1.00      2S   
ATOM   3422 HE1  HSD   354     -12.423  -0.822  28.105  1.00  0.00      2S   
ATOM   3423 NE2  HSD   354     -12.909   0.758  29.459  1.00  1.00      2S   
ATOM   3424 CD2  HSD   354     -13.004   0.741  30.835  1.00  1.00      2S   
ATOM   3425 HD2  HSD   354     -13.286   1.639  31.367  1.00  0.00      2S   
ATOM   3426 C    HSD   354     -13.319  -0.574  35.041  1.00  1.00      2S   
ATOM   3427 O    HSD   354     -14.513  -0.744  35.268  1.00  1.00      2S   
ATOM   3428 N    GLU   355     -12.357  -0.930  35.925  1.00  1.00      2S   
ATOM   3429 HN   GLU   355     -11.391  -0.798  35.708  1.00  0.00      2S   
ATOM   3430 CA   GLU   355     -12.622  -1.458  37.247  1.00  1.00      2S   
ATOM   3431 HA   GLU   355     -13.151  -2.394  37.132  1.00  0.00      2S   
ATOM   3432 CB   GLU   355     -11.305  -1.695  38.022  1.00  1.00      2S   
ATOM   3433 HB1  GLU   355     -10.739  -0.739  38.076  1.00  0.00      2S   
ATOM   3434 HB2  GLU   355     -10.684  -2.413  37.440  1.00  0.00      2S   
ATOM   3435 CG   GLU   355     -11.497  -2.249  39.450  1.00  1.00      2S   
ATOM   3436 HG1  GLU   355     -12.003  -3.236  39.412  1.00  0.00      2S   
ATOM   3437 HG2  GLU   355     -12.129  -1.553  40.043  1.00  0.00      2S   
ATOM   3438 CD   GLU   355     -10.163  -2.400  40.183  1.00  1.00      2S   
ATOM   3439 OE1  GLU   355      -9.089  -2.258  39.542  1.00  1.00      2S   
ATOM   3440 OE2  GLU   355     -10.209  -2.634  41.420  1.00  1.00      2S   
ATOM   3441 C    GLU   355     -13.493  -0.507  38.038  1.00  1.00      2S   
ATOM   3442 O    GLU   355     -14.549  -0.887  38.536  1.00  1.00      2S   
ATOM   3443 N    LYS   356     -13.075   0.775  38.114  1.00  1.00      2S   
ATOM   3444 HN   LYS   356     -12.226   1.059  37.674  1.00  0.00      2S   
ATOM   3445 CA   LYS   356     -13.774   1.811  38.833  1.00  1.00      2S   
ATOM   3446 HA   LYS   356     -14.007   1.434  39.819  1.00  0.00      2S   
ATOM   3447 CB   LYS   356     -12.905   3.074  38.972  1.00  1.00      2S   
ATOM   3448 HB1  LYS   356     -13.505   3.902  39.412  1.00  0.00      2S   
ATOM   3449 HB2  LYS   356     -12.558   3.391  37.964  1.00  0.00      2S   
ATOM   3450 CG   LYS   356     -11.682   2.853  39.868  1.00  1.00      2S   
ATOM   3451 HG1  LYS   356     -11.048   2.044  39.438  1.00  0.00      2S   
ATOM   3452 HG2  LYS   356     -12.025   2.521  40.873  1.00  0.00      2S   
ATOM   3453 CD   LYS   356     -10.828   4.119  40.009  1.00  1.00      2S   
ATOM   3454 HD1  LYS   356     -11.479   4.972  40.304  1.00  0.00      2S   
ATOM   3455 HD2  LYS   356     -10.403   4.344  39.004  1.00  0.00      2S   
ATOM   3456 CE   LYS   356      -9.708   3.968  41.043  1.00  1.00      2S   
ATOM   3457 HE1  LYS   356      -9.300   2.938  41.023  1.00  0.00      2S   
ATOM   3458 HE2  LYS   356     -10.083   4.192  42.064  1.00  0.00      2S   
ATOM   3459 NZ   LYS   356      -8.582   4.881  40.745  1.00  1.00      2S   
ATOM   3460 HZ1  LYS   356      -8.915   5.866  40.742  1.00  0.00      2S   
ATOM   3461 HZ2  LYS   356      -8.198   4.639  39.809  1.00  0.00      2S   
ATOM   3462 HZ3  LYS   356      -7.840   4.761  41.463  1.00  0.00      2S   
ATOM   3463 C    LYS   356     -15.067   2.197  38.160  1.00  1.00      2S   
ATOM   3464 O    LYS   356     -16.065   2.432  38.834  1.00  1.00      2S   
ATOM   3465 N    LEU   357     -15.093   2.247  36.810  1.00  1.00      2S   
ATOM   3466 HN   LEU   357     -14.261   2.067  36.287  1.00  0.00      2S   
ATOM   3467 CA   LEU   357     -16.260   2.561  36.010  1.00  1.00      2S   
ATOM   3468 HA   LEU   357     -16.580   3.562  36.263  1.00  0.00      2S   
ATOM   3469 CB   LEU   357     -15.897   2.479  34.510  1.00  1.00      2S   
ATOM   3470 HB1  LEU   357     -15.416   1.495  34.330  1.00  0.00      2S   
ATOM   3471 HB2  LEU   357     -15.138   3.261  34.291  1.00  0.00      2S   
ATOM   3472 CG   LEU   357     -17.054   2.616  33.496  1.00  1.00      2S   
ATOM   3473 HG   LEU   357     -17.821   1.838  33.718  1.00  0.00      2S   
ATOM   3474 CD1  LEU   357     -17.740   3.988  33.568  1.00  1.00      2S   
ATOM   3475 HD11 LEU   357     -17.005   4.781  33.322  1.00  0.00      2S   
ATOM   3476 HD12 LEU   357     -18.150   4.178  34.583  1.00  0.00      2S   
ATOM   3477 HD13 LEU   357     -18.576   4.043  32.839  1.00  0.00      2S   
ATOM   3478 CD2  LEU   357     -16.529   2.324  32.081  1.00  1.00      2S   
ATOM   3479 HD21 LEU   357     -16.082   1.308  32.036  1.00  0.00      2S   
ATOM   3480 HD22 LEU   357     -15.755   3.067  31.798  1.00  0.00      2S   
ATOM   3481 HD23 LEU   357     -17.355   2.375  31.346  1.00  0.00      2S   
ATOM   3482 C    LEU   357     -17.399   1.608  36.276  1.00  1.00      2S   
ATOM   3483 O    LEU   357     -18.536   2.026  36.478  1.00  1.00      2S   
ATOM   3484 N    PHE   358     -17.101   0.290  36.297  1.00  1.00      2S   
ATOM   3485 HN   PHE   358     -16.168  -0.024  36.127  1.00  0.00      2S   
ATOM   3486 CA   PHE   358     -18.075  -0.759  36.493  1.00  1.00      2S   
ATOM   3487 HA   PHE   358     -18.912  -0.568  35.837  1.00  0.00      2S   
ATOM   3488 CB   PHE   358     -17.483  -2.160  36.192  1.00  1.00      2S   
ATOM   3489 HB1  PHE   358     -18.228  -2.951  36.427  1.00  0.00      2S   
ATOM   3490 HB2  PHE   358     -16.579  -2.320  36.820  1.00  0.00      2S   
ATOM   3491 CG   PHE   358     -17.084  -2.348  34.740  1.00  1.00      2S   
ATOM   3492 CD1  PHE   358     -17.585  -1.562  33.677  1.00  1.00      2S   
ATOM   3493 HD1  PHE   358     -18.289  -0.764  33.845  1.00  0.00      2S   
ATOM   3494 CE1  PHE   358     -17.197  -1.809  32.356  1.00  1.00      2S   
ATOM   3495 HE1  PHE   358     -17.597  -1.200  31.560  1.00  0.00      2S   
ATOM   3496 CZ   PHE   358     -16.314  -2.853  32.067  1.00  1.00      2S   
ATOM   3497 HZ   PHE   358     -16.024  -3.048  31.045  1.00  0.00      2S   
ATOM   3498 CD2  PHE   358     -16.190  -3.390  34.428  1.00  1.00      2S   
ATOM   3499 HD2  PHE   358     -15.795  -4.008  35.221  1.00  0.00      2S   
ATOM   3500 CE2  PHE   358     -15.808  -3.644  33.105  1.00  1.00      2S   
ATOM   3501 HE2  PHE   358     -15.124  -4.450  32.885  1.00  0.00      2S   
ATOM   3502 C    PHE   358     -18.628  -0.737  37.893  1.00  1.00      2S   
ATOM   3503 O    PHE   358     -19.816  -0.982  38.085  1.00  1.00      2S   
ATOM   3504 N    GLU   359     -17.792  -0.382  38.899  1.00  1.00      2S   
ATOM   3505 HN   GLU   359     -16.823  -0.213  38.728  1.00  0.00      2S   
ATOM   3506 CA   GLU   359     -18.224  -0.184  40.268  1.00  1.00      2S   
ATOM   3507 HA   GLU   359     -18.714  -1.090  40.595  1.00  0.00      2S   
ATOM   3508 CB   GLU   359     -17.046   0.113  41.220  1.00  1.00      2S   
ATOM   3509 HB1  GLU   359     -17.431   0.461  42.206  1.00  0.00      2S   
ATOM   3510 HB2  GLU   359     -16.431   0.927  40.783  1.00  0.00      2S   
ATOM   3511 CG   GLU   359     -16.155  -1.117  41.478  1.00  1.00      2S   
ATOM   3512 HG1  GLU   359     -15.800  -1.545  40.519  1.00  0.00      2S   
ATOM   3513 HG2  GLU   359     -16.749  -1.895  42.004  1.00  0.00      2S   
ATOM   3514 CD   GLU   359     -14.938  -0.761  42.334  1.00  1.00      2S   
ATOM   3515 OE1  GLU   359     -14.738   0.446  42.640  1.00  1.00      2S   
ATOM   3516 OE2  GLU   359     -14.189  -1.708  42.690  1.00  1.00      2S   
ATOM   3517 C    GLU   359     -19.221   0.948  40.381  1.00  1.00      2S   
ATOM   3518 O    GLU   359     -20.219   0.808  41.077  1.00  1.00      2S   
ATOM   3519 N    LEU   360     -18.999   2.081  39.672  1.00  1.00      2S   
ATOM   3520 HN   LEU   360     -18.174   2.182  39.119  1.00  0.00      2S   
ATOM   3521 CA   LEU   360     -19.900   3.220  39.664  1.00  1.00      2S   
ATOM   3522 HA   LEU   360     -20.056   3.521  40.690  1.00  0.00      2S   
ATOM   3523 CB   LEU   360     -19.346   4.411  38.847  1.00  1.00      2S   
ATOM   3524 HB1  LEU   360     -20.125   5.202  38.764  1.00  0.00      2S   
ATOM   3525 HB2  LEU   360     -19.114   4.062  37.817  1.00  0.00      2S   
ATOM   3526 CG   LEU   360     -18.080   5.077  39.426  1.00  1.00      2S   
ATOM   3527 HG   LEU   360     -17.309   4.293  39.581  1.00  0.00      2S   
ATOM   3528 CD1  LEU   360     -17.513   6.084  38.411  1.00  1.00      2S   
ATOM   3529 HD11 LEU   360     -18.262   6.876  38.212  1.00  0.00      2S   
ATOM   3530 HD12 LEU   360     -17.272   5.576  37.453  1.00  0.00      2S   
ATOM   3531 HD13 LEU   360     -16.588   6.550  38.805  1.00  0.00      2S   
ATOM   3532 CD2  LEU   360     -18.332   5.742  40.791  1.00  1.00      2S   
ATOM   3533 HD21 LEU   360     -18.642   4.989  41.546  1.00  0.00      2S   
ATOM   3534 HD22 LEU   360     -19.129   6.511  40.707  1.00  0.00      2S   
ATOM   3535 HD23 LEU   360     -17.403   6.230  41.155  1.00  0.00      2S   
ATOM   3536 C    LEU   360     -21.252   2.878  39.078  1.00  1.00      2S   
ATOM   3537 O    LEU   360     -22.285   3.214  39.651  1.00  1.00      2S   
ATOM   3538 N    ILE   361     -21.282   2.171  37.924  1.00  1.00      2S   
ATOM   3539 HN   ILE   361     -20.431   1.920  37.465  1.00  0.00      2S   
ATOM   3540 CA   ILE   361     -22.497   1.742  37.255  1.00  1.00      2S   
ATOM   3541 HA   ILE   361     -23.086   2.624  37.044  1.00  0.00      2S   
ATOM   3542 CB   ILE   361     -22.185   1.029  35.940  1.00  1.00      2S   
ATOM   3543 HB   ILE   361     -21.407   0.255  36.134  1.00  0.00      2S   
ATOM   3544 CG2  ILE   361     -23.440   0.320  35.377  1.00  1.00      2S   
ATOM   3545 HG21 ILE   361     -24.293   1.026  35.313  1.00  0.00      2S   
ATOM   3546 HG22 ILE   361     -23.734  -0.543  36.010  1.00  0.00      2S   
ATOM   3547 HG23 ILE   361     -23.235  -0.080  34.366  1.00  0.00      2S   
ATOM   3548 CG1  ILE   361     -21.611   2.039  34.916  1.00  1.00      2S   
ATOM   3549 HG11 ILE   361     -20.874   2.703  35.417  1.00  0.00      2S   
ATOM   3550 HG12 ILE   361     -22.440   2.681  34.547  1.00  0.00      2S   
ATOM   3551 CD   ILE   361     -20.911   1.375  33.726  1.00  1.00      2S   
ATOM   3552 HD1  ILE   361     -21.607   0.716  33.167  1.00  0.00      2S   
ATOM   3553 HD2  ILE   361     -20.054   0.763  34.080  1.00  0.00      2S   
ATOM   3554 HD3  ILE   361     -20.526   2.147  33.026  1.00  0.00      2S   
ATOM   3555 C    ILE   361     -23.324   0.843  38.149  1.00  1.00      2S   
ATOM   3556 O    ILE   361     -24.547   0.942  38.177  1.00  1.00      2S   
ATOM   3557 N    LEU   362     -22.665  -0.050  38.913  1.00  1.00      2S   
ATOM   3558 HN   LEU   362     -21.670  -0.125  38.877  1.00  0.00      2S   
ATOM   3559 CA   LEU   362     -23.331  -0.996  39.770  1.00  1.00      2S   
ATOM   3560 HA   LEU   362     -24.215  -1.351  39.261  1.00  0.00      2S   
ATOM   3561 CB   LEU   362     -22.402  -2.197  40.067  1.00  1.00      2S   
ATOM   3562 HB1  LEU   362     -22.790  -2.794  40.919  1.00  0.00      2S   
ATOM   3563 HB2  LEU   362     -21.400  -1.807  40.353  1.00  0.00      2S   
ATOM   3564 CG   LEU   362     -22.247  -3.150  38.858  1.00  1.00      2S   
ATOM   3565 HG   LEU   362     -22.047  -2.531  37.952  1.00  0.00      2S   
ATOM   3566 CD1  LEU   362     -21.050  -4.101  39.026  1.00  1.00      2S   
ATOM   3567 HD11 LEU   362     -21.185  -4.734  39.929  1.00  0.00      2S   
ATOM   3568 HD12 LEU   362     -20.108  -3.523  39.131  1.00  0.00      2S   
ATOM   3569 HD13 LEU   362     -20.961  -4.764  38.140  1.00  0.00      2S   
ATOM   3570 CD2  LEU   362     -23.536  -3.950  38.605  1.00  1.00      2S   
ATOM   3571 HD21 LEU   362     -24.384  -3.272  38.395  1.00  0.00      2S   
ATOM   3572 HD22 LEU   362     -23.790  -4.564  39.495  1.00  0.00      2S   
ATOM   3573 HD23 LEU   362     -23.406  -4.627  37.736  1.00  0.00      2S   
ATOM   3574 C    LEU   362     -23.800  -0.384  41.071  1.00  1.00      2S   
ATOM   3575 O    LEU   362     -24.853  -0.771  41.572  1.00  1.00      2S   
ATOM   3576 N    MET   363     -23.035   0.558  41.668  1.00  1.00      2S   
ATOM   3577 HN   MET   363     -22.216   0.916  41.223  1.00  0.00      2S   
ATOM   3578 CA   MET   363     -23.193   0.908  43.067  1.00  1.00      2S   
ATOM   3579 HA   MET   363     -23.973   0.312  43.512  1.00  0.00      2S   
ATOM   3580 CB   MET   363     -21.885   0.635  43.844  1.00  1.00      2S   
ATOM   3581 HB1  MET   363     -21.983   0.976  44.899  1.00  0.00      2S   
ATOM   3582 HB2  MET   363     -21.064   1.226  43.381  1.00  0.00      2S   
ATOM   3583 CG   MET   363     -21.462  -0.851  43.853  1.00  1.00      2S   
ATOM   3584 HG1  MET   363     -20.382  -0.870  44.121  1.00  0.00      2S   
ATOM   3585 HG2  MET   363     -21.533  -1.273  42.829  1.00  0.00      2S   
ATOM   3586 SD   MET   363     -22.355  -1.910  45.044  1.00  1.00      2S   
ATOM   3587 CE   MET   363     -23.800  -2.436  44.073  1.00  1.00      2S   
ATOM   3588 HE1  MET   363     -23.504  -2.743  43.047  1.00  0.00      2S   
ATOM   3589 HE2  MET   363     -24.551  -1.624  43.989  1.00  0.00      2S   
ATOM   3590 HE3  MET   363     -24.305  -3.301  44.552  1.00  0.00      2S   
ATOM   3591 C    MET   363     -23.592   2.342  43.297  1.00  1.00      2S   
ATOM   3592 O    MET   363     -24.234   2.639  44.303  1.00  1.00      2S   
ATOM   3593 N    GLU   364     -23.221   3.278  42.396  1.00  1.00      2S   
ATOM   3594 HN   GLU   364     -22.762   3.041  41.542  1.00  0.00      2S   
ATOM   3595 CA   GLU   364     -23.371   4.694  42.651  1.00  1.00      2S   
ATOM   3596 HA   GLU   364     -23.276   4.860  43.715  1.00  0.00      2S   
ATOM   3597 CB   GLU   364     -22.276   5.514  41.924  1.00  1.00      2S   
ATOM   3598 HB1  GLU   364     -22.459   5.481  40.827  1.00  0.00      2S   
ATOM   3599 HB2  GLU   364     -21.294   5.022  42.100  1.00  0.00      2S   
ATOM   3600 CG   GLU   364     -22.166   6.991  42.353  1.00  1.00      2S   
ATOM   3601 HG1  GLU   364     -23.149   7.489  42.221  1.00  0.00      2S   
ATOM   3602 HG2  GLU   364     -21.426   7.509  41.707  1.00  0.00      2S   
ATOM   3603 CD   GLU   364     -21.723   7.144  43.809  1.00  1.00      2S   
ATOM   3604 OE1  GLU   364     -21.188   6.170  44.400  1.00  1.00      2S   
ATOM   3605 OE2  GLU   364     -21.922   8.264  44.350  1.00  1.00      2S   
ATOM   3606 C    GLU   364     -24.723   5.189  42.204  1.00  1.00      2S   
ATOM   3607 O    GLU   364     -25.131   4.975  41.067  1.00  1.00      2S   
ATOM   3608 N    GLU   365     -25.447   5.897  43.101  1.00  1.00      2S   
ATOM   3609 HN   GLU   365     -25.110   6.028  44.032  1.00  0.00      2S   
ATOM   3610 CA   GLU   365     -26.734   6.499  42.829  1.00  1.00      2S   
ATOM   3611 HA   GLU   365     -27.376   5.734  42.421  1.00  0.00      2S   
ATOM   3612 CB   GLU   365     -27.365   7.085  44.121  1.00  1.00      2S   
ATOM   3613 HB1  GLU   365     -26.731   7.930  44.472  1.00  0.00      2S   
ATOM   3614 HB2  GLU   365     -27.338   6.303  44.912  1.00  0.00      2S   
ATOM   3615 CG   GLU   365     -28.824   7.565  43.977  1.00  1.00      2S   
ATOM   3616 HG1  GLU   365     -29.505   6.697  43.859  1.00  0.00      2S   
ATOM   3617 HG2  GLU   365     -28.917   8.208  43.078  1.00  0.00      2S   
ATOM   3618 CD   GLU   365     -29.266   8.393  45.186  1.00  1.00      2S   
ATOM   3619 OE1  GLU   365     -28.654   8.262  46.277  1.00  1.00      2S   
ATOM   3620 OE2  GLU   365     -30.218   9.201  45.010  1.00  1.00      2S   
ATOM   3621 C    GLU   365     -26.579   7.610  41.818  1.00  1.00      2S   
ATOM   3622 O    GLU   365     -25.615   8.365  41.868  1.00  1.00      2S   
ATOM   3623 N    ILE   366     -27.529   7.726  40.860  1.00  1.00      2S   
ATOM   3624 HN   ILE   366     -28.288   7.081  40.821  1.00  0.00      2S   
ATOM   3625 CA   ILE   366     -27.521   8.724  39.812  1.00  1.00      2S   
ATOM   3626 HA   ILE   366     -26.555   8.654  39.333  1.00  0.00      2S   
ATOM   3627 CB   ILE   366     -28.613   8.452  38.767  1.00  1.00      2S   
ATOM   3628 HB   ILE   366     -28.513   7.384  38.459  1.00  0.00      2S   
ATOM   3629 CG2  ILE   366     -30.028   8.614  39.363  1.00  1.00      2S   
ATOM   3630 HG21 ILE   366     -30.236   9.679  39.596  1.00  0.00      2S   
ATOM   3631 HG22 ILE   366     -30.147   8.016  40.288  1.00  0.00      2S   
ATOM   3632 HG23 ILE   366     -30.787   8.274  38.627  1.00  0.00      2S   
ATOM   3633 CG1  ILE   366     -28.472   9.299  37.482  1.00  1.00      2S   
ATOM   3634 HG11 ILE   366     -28.444  10.380  37.733  1.00  0.00      2S   
ATOM   3635 HG12 ILE   366     -29.379   9.134  36.858  1.00  0.00      2S   
ATOM   3636 CD   ILE   366     -27.250   8.926  36.649  1.00  1.00      2S   
ATOM   3637 HD1  ILE   366     -27.250   7.836  36.429  1.00  0.00      2S   
ATOM   3638 HD2  ILE   366     -26.309   9.179  37.177  1.00  0.00      2S   
ATOM   3639 HD3  ILE   366     -27.272   9.476  35.686  1.00  0.00      2S   
ATOM   3640 C    ILE   366     -27.661  10.117  40.399  1.00  1.00      2S   
ATOM   3641 O    ILE   366     -28.380  10.324  41.374  1.00  1.00      2S   
ATOM   3642 N    ARG   367     -26.934  11.101  39.823  1.00  1.00      2S   
ATOM   3643 HN   ARG   367     -26.307  10.914  39.068  1.00  0.00      2S   
ATOM   3644 CA   ARG   367     -27.056  12.494  40.181  1.00  1.00      2S   
ATOM   3645 HA   ARG   367     -27.926  12.647  40.805  1.00  0.00      2S   
ATOM   3646 CB   ARG   367     -25.795  13.048  40.872  1.00  1.00      2S   
ATOM   3647 HB1  ARG   367     -25.844  14.158  40.937  1.00  0.00      2S   
ATOM   3648 HB2  ARG   367     -24.907  12.779  40.259  1.00  0.00      2S   
ATOM   3649 CG   ARG   367     -25.623  12.514  42.302  1.00  1.00      2S   
ATOM   3650 HG1  ARG   367     -25.705  11.404  42.305  1.00  0.00      2S   
ATOM   3651 HG2  ARG   367     -26.457  12.910  42.924  1.00  0.00      2S   
ATOM   3652 CD   ARG   367     -24.297  12.925  42.944  1.00  1.00      2S   
ATOM   3653 HD1  ARG   367     -24.257  12.603  44.007  1.00  0.00      2S   
ATOM   3654 HD2  ARG   367     -24.156  14.025  42.869  1.00  0.00      2S   
ATOM   3655 NE   ARG   367     -23.208  12.228  42.193  1.00  1.00      2S   
ATOM   3656 HE   ARG   367     -23.463  11.508  41.544  1.00  0.00      2S   
ATOM   3657 CZ   ARG   367     -21.886  12.492  42.375  1.00  1.00      2S   
ATOM   3658 NH1  ARG   367     -21.477  13.447  43.249  1.00  1.00      2S   
ATOM   3659 HH11 ARG   367     -22.158  13.960  43.768  1.00  0.00      2S   
ATOM   3660 HH12 ARG   367     -20.504  13.635  43.365  1.00  0.00      2S   
ATOM   3661 NH2  ARG   367     -20.965  11.790  41.661  1.00  1.00      2S   
ATOM   3662 HH21 ARG   367     -21.268  11.124  40.980  1.00  0.00      2S   
ATOM   3663 HH22 ARG   367     -19.992  11.953  41.807  1.00  0.00      2S   
ATOM   3664 C    ARG   367     -27.263  13.252  38.906  1.00  1.00      2S   
ATOM   3665 O    ARG   367     -26.951  12.758  37.828  1.00  1.00      2S   
ATOM   3666 N    PHE   368     -27.818  14.480  39.011  1.00  1.00      2S   
ATOM   3667 HN   PHE   368     -28.051  14.867  39.903  1.00  0.00      2S   
ATOM   3668 CA   PHE   368     -28.158  15.298  37.871  1.00  1.00      2S   
ATOM   3669 HA   PHE   368     -27.669  14.902  36.994  1.00  0.00      2S   
ATOM   3670 CB   PHE   368     -29.689  15.406  37.641  1.00  1.00      2S   
ATOM   3671 HB1  PHE   368     -29.906  15.996  36.725  1.00  0.00      2S   
ATOM   3672 HB2  PHE   368     -30.185  15.898  38.505  1.00  0.00      2S   
ATOM   3673 CG   PHE   368     -30.289  14.041  37.472  1.00  1.00      2S   
ATOM   3674 CD1  PHE   368     -30.220  13.384  36.234  1.00  1.00      2S   
ATOM   3675 HD1  PHE   368     -29.738  13.866  35.395  1.00  0.00      2S   
ATOM   3676 CE1  PHE   368     -30.757  12.102  36.083  1.00  1.00      2S   
ATOM   3677 HE1  PHE   368     -30.676  11.599  35.133  1.00  0.00      2S   
ATOM   3678 CZ   PHE   368     -31.378  11.467  37.164  1.00  1.00      2S   
ATOM   3679 HZ   PHE   368     -31.790  10.476  37.044  1.00  0.00      2S   
ATOM   3680 CD2  PHE   368     -30.907  13.393  38.557  1.00  1.00      2S   
ATOM   3681 HD2  PHE   368     -30.953  13.881  39.519  1.00  0.00      2S   
ATOM   3682 CE2  PHE   368     -31.449  12.112  38.404  1.00  1.00      2S   
ATOM   3683 HE2  PHE   368     -31.914  11.619  39.245  1.00  0.00      2S   
ATOM   3684 C    PHE   368     -27.672  16.699  38.156  1.00  1.00      2S   
ATOM   3685 O    PHE   368     -27.635  17.088  39.325  1.00  1.00      2S   
ATOM   3686 N    PRO   369     -27.330  17.517  37.152  1.00  1.00      2S   
ATOM   3687 CD   PRO   369     -27.092  17.078  35.780  1.00  1.00      2S   
ATOM   3688 HD1  PRO   369     -27.984  16.544  35.390  1.00  0.00      2S   
ATOM   3689 HD2  PRO   369     -26.212  16.402  35.761  1.00  0.00      2S   
ATOM   3690 CA   PRO   369     -27.126  18.946  37.325  1.00  1.00      2S   
ATOM   3691 HA   PRO   369     -26.408  19.105  38.118  1.00  0.00      2S   
ATOM   3692 CB   PRO   369     -26.636  19.474  35.963  1.00  1.00      2S   
ATOM   3693 HB1  PRO   369     -25.556  19.726  36.036  1.00  0.00      2S   
ATOM   3694 HB2  PRO   369     -27.183  20.380  35.626  1.00  0.00      2S   
ATOM   3695 CG   PRO   369     -26.825  18.335  34.949  1.00  1.00      2S   
ATOM   3696 HG1  PRO   369     -27.703  18.544  34.301  1.00  0.00      2S   
ATOM   3697 HG2  PRO   369     -25.924  18.214  34.311  1.00  0.00      2S   
ATOM   3698 C    PRO   369     -28.432  19.592  37.721  1.00  1.00      2S   
ATOM   3699 O    PRO   369     -29.494  19.110  37.329  1.00  1.00      2S   
ATOM   3700 N    ARG   370     -28.366  20.669  38.530  1.00  1.00      2S   
ATOM   3701 HN   ARG   370     -27.489  21.061  38.796  1.00  0.00      2S   
ATOM   3702 CA   ARG   370     -29.515  21.208  39.220  1.00  1.00      2S   
ATOM   3703 HA   ARG   370     -30.185  20.391  39.443  1.00  0.00      2S   
ATOM   3704 CB   ARG   370     -29.080  21.884  40.542  1.00  1.00      2S   
ATOM   3705 HB1  ARG   370     -29.951  22.374  41.031  1.00  0.00      2S   
ATOM   3706 HB2  ARG   370     -28.324  22.669  40.323  1.00  0.00      2S   
ATOM   3707 CG   ARG   370     -28.488  20.872  41.542  1.00  1.00      2S   
ATOM   3708 HG1  ARG   370     -28.075  21.429  42.413  1.00  0.00      2S   
ATOM   3709 HG2  ARG   370     -27.650  20.320  41.064  1.00  0.00      2S   
ATOM   3710 CD   ARG   370     -29.555  19.888  42.042  1.00  1.00      2S   
ATOM   3711 HD1  ARG   370     -30.036  19.343  41.205  1.00  0.00      2S   
ATOM   3712 HD2  ARG   370     -30.328  20.464  42.597  1.00  0.00      2S   
ATOM   3713 NE   ARG   370     -28.922  18.854  42.921  1.00  1.00      2S   
ATOM   3714 HE   ARG   370     -28.047  18.459  42.643  1.00  0.00      2S   
ATOM   3715 CZ   ARG   370     -29.552  18.333  44.011  1.00  1.00      2S   
ATOM   3716 NH1  ARG   370     -30.756  18.807  44.423  1.00  1.00      2S   
ATOM   3717 HH11 ARG   370     -31.189  19.556  43.927  1.00  0.00      2S   
ATOM   3718 HH12 ARG   370     -31.172  18.448  45.262  1.00  0.00      2S   
ATOM   3719 NH2  ARG   370     -28.966  17.321  44.704  1.00  1.00      2S   
ATOM   3720 HH21 ARG   370     -28.091  16.950  44.400  1.00  0.00      2S   
ATOM   3721 HH22 ARG   370     -29.430  16.940  45.502  1.00  0.00      2S   
ATOM   3722 C    ARG   370     -30.314  22.166  38.374  1.00  1.00      2S   
ATOM   3723 O    ARG   370     -31.291  22.747  38.838  1.00  1.00      2S   
ATOM   3724 N    THR   371     -29.946  22.309  37.086  1.00  1.00      2S   
ATOM   3725 HN   THR   371     -29.128  21.861  36.734  1.00  0.00      2S   
ATOM   3726 CA   THR   371     -30.696  23.064  36.108  1.00  1.00      2S   
ATOM   3727 HA   THR   371     -31.267  23.832  36.611  1.00  0.00      2S   
ATOM   3728 CB   THR   371     -29.789  23.728  35.086  1.00  1.00      2S   
ATOM   3729 HB   THR   371     -30.369  24.096  34.209  1.00  0.00      2S   
ATOM   3730 OG1  THR   371     -28.776  22.836  34.625  1.00  1.00      2S   
ATOM   3731 HG1  THR   371     -29.165  22.338  33.901  1.00  0.00      2S   
ATOM   3732 CG2  THR   371     -29.129  24.945  35.762  1.00  1.00      2S   
ATOM   3733 HG21 THR   371     -28.537  24.636  36.649  1.00  0.00      2S   
ATOM   3734 HG22 THR   371     -29.909  25.664  36.091  1.00  0.00      2S   
ATOM   3735 HG23 THR   371     -28.456  25.463  35.047  1.00  0.00      2S   
ATOM   3736 C    THR   371     -31.681  22.178  35.384  1.00  1.00      2S   
ATOM   3737 O    THR   371     -32.565  22.684  34.695  1.00  1.00      2S   
ATOM   3738 N    LEU   372     -31.561  20.834  35.518  1.00  1.00      2S   
ATOM   3739 HN   LEU   372     -30.863  20.432  36.108  1.00  0.00      2S   
ATOM   3740 CA   LEU   372     -32.386  19.887  34.802  1.00  1.00      2S   
ATOM   3741 HA   LEU   372     -32.391  20.185  33.763  1.00  0.00      2S   
ATOM   3742 CB   LEU   372     -31.821  18.450  34.930  1.00  1.00      2S   
ATOM   3743 HB1  LEU   372     -31.928  18.111  35.984  1.00  0.00      2S   
ATOM   3744 HB2  LEU   372     -30.730  18.487  34.712  1.00  0.00      2S   
ATOM   3745 CG   LEU   372     -32.449  17.392  33.995  1.00  1.00      2S   
ATOM   3746 HG   LEU   372     -33.548  17.376  34.181  1.00  0.00      2S   
ATOM   3747 CD1  LEU   372     -32.216  17.710  32.508  1.00  1.00      2S   
ATOM   3748 HD11 LEU   372     -31.133  17.865  32.314  1.00  0.00      2S   
ATOM   3749 HD12 LEU   372     -32.765  18.625  32.208  1.00  0.00      2S   
ATOM   3750 HD13 LEU   372     -32.568  16.869  31.874  1.00  0.00      2S   
ATOM   3751 CD2  LEU   372     -31.917  15.987  34.314  1.00  1.00      2S   
ATOM   3752 HD21 LEU   372     -31.986  15.775  35.398  1.00  0.00      2S   
ATOM   3753 HD22 LEU   372     -30.854  15.895  34.009  1.00  0.00      2S   
ATOM   3754 HD23 LEU   372     -32.518  15.230  33.769  1.00  0.00      2S   
ATOM   3755 C    LEU   372     -33.801  19.930  35.332  1.00  1.00      2S   
ATOM   3756 O    LEU   372     -34.015  19.969  36.543  1.00  1.00      2S   
ATOM   3757 N    GLY   373     -34.803  19.959  34.419  1.00  1.00      2S   
ATOM   3758 HN   GLY   373     -34.613  19.936  33.436  1.00  0.00      2S   
ATOM   3759 CA   GLY   373     -36.195  20.120  34.775  1.00  1.00      2S   
ATOM   3760 HA1  GLY   373     -36.723  20.346  33.860  1.00  0.00      2S   
ATOM   3761 HA2  GLY   373     -36.253  20.912  35.508  1.00  0.00      2S   
ATOM   3762 C    GLY   373     -36.769  18.845  35.346  1.00  1.00      2S   
ATOM   3763 O    GLY   373     -36.157  17.786  35.212  1.00  1.00      2S   
ATOM   3764 N    PRO   374     -37.930  18.894  35.999  1.00  1.00      2S   
ATOM   3765 CD   PRO   374     -38.697  20.123  36.190  1.00  1.00      2S   
ATOM   3766 HD1  PRO   374     -38.887  20.620  35.217  1.00  0.00      2S   
ATOM   3767 HD2  PRO   374     -38.139  20.799  36.873  1.00  0.00      2S   
ATOM   3768 CA   PRO   374     -38.440  17.802  36.814  1.00  1.00      2S   
ATOM   3769 HA   PRO   374     -37.664  17.476  37.482  1.00  0.00      2S   
ATOM   3770 CB   PRO   374     -39.632  18.395  37.586  1.00  1.00      2S   
ATOM   3771 HB1  PRO   374     -39.297  18.668  38.611  1.00  0.00      2S   
ATOM   3772 HB2  PRO   374     -40.495  17.702  37.668  1.00  0.00      2S   
ATOM   3773 CG   PRO   374     -40.010  19.677  36.833  1.00  1.00      2S   
ATOM   3774 HG1  PRO   374     -40.746  19.435  36.037  1.00  0.00      2S   
ATOM   3775 HG2  PRO   374     -40.436  20.451  37.502  1.00  0.00      2S   
ATOM   3776 C    PRO   374     -38.844  16.605  35.995  1.00  1.00      2S   
ATOM   3777 O    PRO   374     -38.636  15.483  36.445  1.00  1.00      2S   
ATOM   3778 N    GLU   375     -39.411  16.797  34.791  1.00  1.00      2S   
ATOM   3779 HN   GLU   375     -39.590  17.713  34.434  1.00  0.00      2S   
ATOM   3780 CA   GLU   375     -39.888  15.708  33.975  1.00  1.00      2S   
ATOM   3781 HA   GLU   375     -40.433  15.025  34.613  1.00  0.00      2S   
ATOM   3782 CB   GLU   375     -40.843  16.190  32.863  1.00  1.00      2S   
ATOM   3783 HB1  GLU   375     -41.201  15.293  32.308  1.00  0.00      2S   
ATOM   3784 HB2  GLU   375     -40.298  16.831  32.141  1.00  0.00      2S   
ATOM   3785 CG   GLU   375     -42.099  16.922  33.396  1.00  1.00      2S   
ATOM   3786 HG1  GLU   375     -42.454  16.403  34.313  1.00  0.00      2S   
ATOM   3787 HG2  GLU   375     -42.903  16.856  32.632  1.00  0.00      2S   
ATOM   3788 CD   GLU   375     -41.888  18.408  33.718  1.00  1.00      2S   
ATOM   3789 OE1  GLU   375     -40.807  18.970  33.392  1.00  1.00      2S   
ATOM   3790 OE2  GLU   375     -42.833  19.004  34.299  1.00  1.00      2S   
ATOM   3791 C    GLU   375     -38.733  14.952  33.359  1.00  1.00      2S   
ATOM   3792 O    GLU   375     -38.786  13.730  33.231  1.00  1.00      2S   
ATOM   3793 N    ALA   376     -37.643  15.671  33.002  1.00  1.00      2S   
ATOM   3794 HN   ALA   376     -37.648  16.668  33.085  1.00  0.00      2S   
ATOM   3795 CA   ALA   376     -36.421  15.114  32.470  1.00  1.00      2S   
ATOM   3796 HA   ALA   376     -36.680  14.450  31.657  1.00  0.00      2S   
ATOM   3797 CB   ALA   376     -35.485  16.215  31.945  1.00  1.00      2S   
ATOM   3798 HB1  ALA   376     -35.229  16.935  32.751  1.00  0.00      2S   
ATOM   3799 HB2  ALA   376     -35.983  16.782  31.132  1.00  0.00      2S   
ATOM   3800 HB3  ALA   376     -34.548  15.777  31.539  1.00  0.00      2S   
ATOM   3801 C    ALA   376     -35.689  14.313  33.518  1.00  1.00      2S   
ATOM   3802 O    ALA   376     -35.230  13.210  33.240  1.00  1.00      2S   
ATOM   3803 N    LYS   377     -35.610  14.832  34.769  1.00  1.00      2S   
ATOM   3804 HN   LYS   377     -35.964  15.747  34.960  1.00  0.00      2S   
ATOM   3805 CA   LYS   377     -35.054  14.131  35.912  1.00  1.00      2S   
ATOM   3806 HA   LYS   377     -34.026  13.881  35.687  1.00  0.00      2S   
ATOM   3807 CB   LYS   377     -35.113  14.969  37.210  1.00  1.00      2S   
ATOM   3808 HB1  LYS   377     -35.022  14.311  38.105  1.00  0.00      2S   
ATOM   3809 HB2  LYS   377     -36.100  15.475  37.259  1.00  0.00      2S   
ATOM   3810 CG   LYS   377     -33.979  15.998  37.306  1.00  1.00      2S   
ATOM   3811 HG1  LYS   377     -34.027  16.677  36.427  1.00  0.00      2S   
ATOM   3812 HG2  LYS   377     -33.011  15.451  37.268  1.00  0.00      2S   
ATOM   3813 CD   LYS   377     -34.003  16.845  38.587  1.00  1.00      2S   
ATOM   3814 HD1  LYS   377     -33.093  17.485  38.590  1.00  0.00      2S   
ATOM   3815 HD2  LYS   377     -33.961  16.175  39.473  1.00  0.00      2S   
ATOM   3816 CE   LYS   377     -35.251  17.728  38.661  1.00  1.00      2S   
ATOM   3817 HE1  LYS   377     -36.144  17.100  38.854  1.00  0.00      2S   
ATOM   3818 HE2  LYS   377     -35.393  18.267  37.703  1.00  0.00      2S   
ATOM   3819 NZ   LYS   377     -35.170  18.744  39.732  1.00  1.00      2S   
ATOM   3820 HZ1  LYS   377     -34.357  19.369  39.559  1.00  0.00      2S   
ATOM   3821 HZ2  LYS   377     -35.069  18.275  40.654  1.00  0.00      2S   
ATOM   3822 HZ3  LYS   377     -36.045  19.308  39.728  1.00  0.00      2S   
ATOM   3823 C    LYS   377     -35.790  12.847  36.180  1.00  1.00      2S   
ATOM   3824 O    LYS   377     -35.164  11.819  36.413  1.00  1.00      2S   
ATOM   3825 N    SER   378     -37.140  12.878  36.122  1.00  1.00      2S   
ATOM   3826 HN   SER   378     -37.615  13.737  35.935  1.00  0.00      2S   
ATOM   3827 CA   SER   378     -37.993  11.731  36.332  1.00  1.00      2S   
ATOM   3828 HA   SER   378     -37.737  11.308  37.293  1.00  0.00      2S   
ATOM   3829 CB   SER   378     -39.480  12.142  36.358  1.00  1.00      2S   
ATOM   3830 HB1  SER   378     -39.764  12.636  35.404  1.00  0.00      2S   
ATOM   3831 HB2  SER   378     -39.631  12.874  37.180  1.00  0.00      2S   
ATOM   3832 OG   SER   378     -40.342  11.028  36.580  1.00  1.00      2S   
ATOM   3833 HG1  SER   378     -40.020  10.582  37.368  1.00  0.00      2S   
ATOM   3834 C    SER   378     -37.767  10.665  35.289  1.00  1.00      2S   
ATOM   3835 O    SER   378     -37.604   9.499  35.636  1.00  1.00      2S   
ATOM   3836 N    LEU   379     -37.724  11.045  33.991  1.00  1.00      2S   
ATOM   3837 HN   LEU   379     -37.861  11.999  33.729  1.00  0.00      2S   
ATOM   3838 CA   LEU   379     -37.502  10.127  32.895  1.00  1.00      2S   
ATOM   3839 HA   LEU   379     -38.295   9.393  32.919  1.00  0.00      2S   
ATOM   3840 CB   LEU   379     -37.506  10.850  31.527  1.00  1.00      2S   
ATOM   3841 HB1  LEU   379     -36.727  11.643  31.537  1.00  0.00      2S   
ATOM   3842 HB2  LEU   379     -38.487  11.357  31.394  1.00  0.00      2S   
ATOM   3843 CG   LEU   379     -37.263   9.923  30.311  1.00  1.00      2S   
ATOM   3844 HG   LEU   379     -36.447   9.209  30.559  1.00  0.00      2S   
ATOM   3845 CD1  LEU   379     -38.507   9.090  29.964  1.00  1.00      2S   
ATOM   3846 HD11 LEU   379     -39.349   9.750  29.666  1.00  0.00      2S   
ATOM   3847 HD12 LEU   379     -38.823   8.495  30.843  1.00  0.00      2S   
ATOM   3848 HD13 LEU   379     -38.283   8.395  29.127  1.00  0.00      2S   
ATOM   3849 CD2  LEU   379     -36.756  10.707  29.094  1.00  1.00      2S   
ATOM   3850 HD21 LEU   379     -35.821  11.252  29.347  1.00  0.00      2S   
ATOM   3851 HD22 LEU   379     -37.518  11.438  28.768  1.00  0.00      2S   
ATOM   3852 HD23 LEU   379     -36.546  10.012  28.254  1.00  0.00      2S   
ATOM   3853 C    LEU   379     -36.186   9.407  33.047  1.00  1.00      2S   
ATOM   3854 O    LEU   379     -36.141   8.182  32.996  1.00  1.00      2S   
ATOM   3855 N    LEU   380     -35.087  10.162  33.265  1.00  1.00      2S   
ATOM   3856 HN   LEU   380     -35.151  11.157  33.328  1.00  0.00      2S   
ATOM   3857 CA   LEU   380     -33.753   9.619  33.355  1.00  1.00      2S   
ATOM   3858 HA   LEU   380     -33.600   8.975  32.501  1.00  0.00      2S   
ATOM   3859 CB   LEU   380     -32.686  10.724  33.364  1.00  1.00      2S   
ATOM   3860 HB1  LEU   380     -31.679  10.273  33.515  1.00  0.00      2S   
ATOM   3861 HB2  LEU   380     -32.888  11.408  34.219  1.00  0.00      2S   
ATOM   3862 CG   LEU   380     -32.632  11.569  32.074  1.00  1.00      2S   
ATOM   3863 HG   LEU   380     -33.636  12.017  31.902  1.00  0.00      2S   
ATOM   3864 CD1  LEU   380     -31.637  12.724  32.270  1.00  1.00      2S   
ATOM   3865 HD11 LEU   380     -30.622  12.329  32.478  1.00  0.00      2S   
ATOM   3866 HD12 LEU   380     -31.954  13.344  33.132  1.00  0.00      2S   
ATOM   3867 HD13 LEU   380     -31.587  13.366  31.369  1.00  0.00      2S   
ATOM   3868 CD2  LEU   380     -32.299  10.738  30.822  1.00  1.00      2S   
ATOM   3869 HD21 LEU   380     -33.070   9.961  30.640  1.00  0.00      2S   
ATOM   3870 HD22 LEU   380     -31.312  10.245  30.936  1.00  0.00      2S   
ATOM   3871 HD23 LEU   380     -32.265  11.402  29.932  1.00  0.00      2S   
ATOM   3872 C    LEU   380     -33.561   8.775  34.586  1.00  1.00      2S   
ATOM   3873 O    LEU   380     -32.881   7.757  34.524  1.00  1.00      2S   
ATOM   3874 N    SER   381     -34.190   9.148  35.724  1.00  1.00      2S   
ATOM   3875 HN   SER   381     -34.708  10.001  35.763  1.00  0.00      2S   
ATOM   3876 CA   SER   381     -34.191   8.361  36.944  1.00  1.00      2S   
ATOM   3877 HA   SER   381     -33.162   8.190  37.231  1.00  0.00      2S   
ATOM   3878 CB   SER   381     -34.936   9.060  38.104  1.00  1.00      2S   
ATOM   3879 HB1  SER   381     -35.005   8.386  38.986  1.00  0.00      2S   
ATOM   3880 HB2  SER   381     -35.961   9.346  37.786  1.00  0.00      2S   
ATOM   3881 OG   SER   381     -34.247  10.233  38.513  1.00  1.00      2S   
ATOM   3882 HG1  SER   381     -34.372  10.875  37.804  1.00  0.00      2S   
ATOM   3883 C    SER   381     -34.843   7.017  36.720  1.00  1.00      2S   
ATOM   3884 O    SER   381     -34.343   5.999  37.190  1.00  1.00      2S   
ATOM   3885 N    GLY   382     -35.958   6.980  35.956  1.00  1.00      2S   
ATOM   3886 HN   GLY   382     -36.344   7.822  35.579  1.00  0.00      2S   
ATOM   3887 CA   GLY   382     -36.668   5.763  35.633  1.00  1.00      2S   
ATOM   3888 HA1  GLY   382     -37.575   6.052  35.127  1.00  0.00      2S   
ATOM   3889 HA2  GLY   382     -36.848   5.225  36.553  1.00  0.00      2S   
ATOM   3890 C    GLY   382     -35.900   4.869  34.703  1.00  1.00      2S   
ATOM   3891 O    GLY   382     -35.877   3.657  34.891  1.00  1.00      2S   
ATOM   3892 N    LEU   383     -35.245   5.447  33.670  1.00  1.00      2S   
ATOM   3893 HN   LEU   383     -35.274   6.436  33.533  1.00  0.00      2S   
ATOM   3894 CA   LEU   383     -34.503   4.701  32.675  1.00  1.00      2S   
ATOM   3895 HA   LEU   383     -35.104   3.859  32.362  1.00  0.00      2S   
ATOM   3896 CB   LEU   383     -34.138   5.569  31.447  1.00  1.00      2S   
ATOM   3897 HB1  LEU   383     -33.432   5.012  30.792  1.00  0.00      2S   
ATOM   3898 HB2  LEU   383     -33.615   6.484  31.803  1.00  0.00      2S   
ATOM   3899 CG   LEU   383     -35.335   5.996  30.566  1.00  1.00      2S   
ATOM   3900 HG   LEU   383     -36.106   6.455  31.224  1.00  0.00      2S   
ATOM   3901 CD1  LEU   383     -34.898   7.069  29.551  1.00  1.00      2S   
ATOM   3902 HD11 LEU   383     -34.121   6.660  28.871  1.00  0.00      2S   
ATOM   3903 HD12 LEU   383     -34.481   7.952  30.079  1.00  0.00      2S   
ATOM   3904 HD13 LEU   383     -35.764   7.397  28.938  1.00  0.00      2S   
ATOM   3905 CD2  LEU   383     -35.993   4.808  29.841  1.00  1.00      2S   
ATOM   3906 HD21 LEU   383     -36.377   4.061  30.564  1.00  0.00      2S   
ATOM   3907 HD22 LEU   383     -35.259   4.312  29.173  1.00  0.00      2S   
ATOM   3908 HD23 LEU   383     -36.843   5.166  29.224  1.00  0.00      2S   
ATOM   3909 C    LEU   383     -33.212   4.160  33.240  1.00  1.00      2S   
ATOM   3910 O    LEU   383     -32.698   3.154  32.758  1.00  1.00      2S   
ATOM   3911 N    LEU   384     -32.655   4.817  34.280  1.00  1.00      2S   
ATOM   3912 HN   LEU   384     -33.083   5.633  34.665  1.00  0.00      2S   
ATOM   3913 CA   LEU   384     -31.385   4.448  34.853  1.00  1.00      2S   
ATOM   3914 HA   LEU   384     -30.914   3.691  34.244  1.00  0.00      2S   
ATOM   3915 CB   LEU   384     -30.428   5.657  34.948  1.00  1.00      2S   
ATOM   3916 HB1  LEU   384     -29.489   5.370  35.470  1.00  0.00      2S   
ATOM   3917 HB2  LEU   384     -30.917   6.459  35.543  1.00  0.00      2S   
ATOM   3918 CG   LEU   384     -30.038   6.224  33.562  1.00  1.00      2S   
ATOM   3919 HG   LEU   384     -30.974   6.431  32.992  1.00  0.00      2S   
ATOM   3920 CD1  LEU   384     -29.302   7.568  33.702  1.00  1.00      2S   
ATOM   3921 HD11 LEU   384     -28.364   7.434  34.280  1.00  0.00      2S   
ATOM   3922 HD12 LEU   384     -29.946   8.303  34.229  1.00  0.00      2S   
ATOM   3923 HD13 LEU   384     -29.049   7.974  32.699  1.00  0.00      2S   
ATOM   3924 CD2  LEU   384     -29.209   5.214  32.743  1.00  1.00      2S   
ATOM   3925 HD21 LEU   384     -29.827   4.338  32.450  1.00  0.00      2S   
ATOM   3926 HD22 LEU   384     -28.342   4.854  33.336  1.00  0.00      2S   
ATOM   3927 HD23 LEU   384     -28.827   5.689  31.818  1.00  0.00      2S   
ATOM   3928 C    LEU   384     -31.582   3.835  36.210  1.00  1.00      2S   
ATOM   3929 O    LEU   384     -30.700   3.896  37.061  1.00  1.00      2S   
ATOM   3930 N    LYS   385     -32.725   3.147  36.440  1.00  1.00      2S   
ATOM   3931 HN   LYS   385     -33.484   3.163  35.794  1.00  0.00      2S   
ATOM   3932 CA   LYS   385     -32.865   2.262  37.576  1.00  1.00      2S   
ATOM   3933 HA   LYS   385     -32.529   2.775  38.466  1.00  0.00      2S   
ATOM   3934 CB   LYS   385     -34.300   1.733  37.768  1.00  1.00      2S   
ATOM   3935 HB1  LYS   385     -34.322   0.929  38.539  1.00  0.00      2S   
ATOM   3936 HB2  LYS   385     -34.636   1.289  36.807  1.00  0.00      2S   
ATOM   3937 CG   LYS   385     -35.294   2.817  38.190  1.00  1.00      2S   
ATOM   3938 HG1  LYS   385     -36.325   2.424  38.048  1.00  0.00      2S   
ATOM   3939 HG2  LYS   385     -35.178   3.694  37.520  1.00  0.00      2S   
ATOM   3940 CD   LYS   385     -35.115   3.252  39.652  1.00  1.00      2S   
ATOM   3941 HD1  LYS   385     -34.050   3.519  39.831  1.00  0.00      2S   
ATOM   3942 HD2  LYS   385     -35.362   2.394  40.317  1.00  0.00      2S   
ATOM   3943 CE   LYS   385     -35.968   4.464  40.024  1.00  1.00      2S   
ATOM   3944 HE1  LYS   385     -35.734   5.318  39.353  1.00  0.00      2S   
ATOM   3945 HE2  LYS   385     -35.797   4.768  41.078  1.00  0.00      2S   
ATOM   3946 NZ   LYS   385     -37.396   4.137  39.866  1.00  1.00      2S   
ATOM   3947 HZ1  LYS   385     -37.729   3.560  40.664  1.00  0.00      2S   
ATOM   3948 HZ2  LYS   385     -37.527   3.604  38.982  1.00  0.00      2S   
ATOM   3949 HZ3  LYS   385     -37.954   5.015  39.810  1.00  0.00      2S   
ATOM   3950 C    LYS   385     -31.992   1.065  37.346  1.00  1.00      2S   
ATOM   3951 O    LYS   385     -31.922   0.539  36.238  1.00  1.00      2S   
ATOM   3952 N    LYS   386     -31.271   0.631  38.395  1.00  1.00      2S   
ATOM   3953 HN   LYS   386     -31.343   1.069  39.290  1.00  0.00      2S   
ATOM   3954 CA   LYS   386     -30.260  -0.385  38.272  1.00  1.00      2S   
ATOM   3955 HA   LYS   386     -29.728  -0.206  37.351  1.00  0.00      2S   
ATOM   3956 CB   LYS   386     -29.257  -0.325  39.434  1.00  1.00      2S   
ATOM   3957 HB1  LYS   386     -28.509  -1.142  39.319  1.00  0.00      2S   
ATOM   3958 HB2  LYS   386     -29.779  -0.469  40.406  1.00  0.00      2S   
ATOM   3959 CG   LYS   386     -28.509   1.014  39.456  1.00  1.00      2S   
ATOM   3960 HG1  LYS   386     -29.176   1.803  39.865  1.00  0.00      2S   
ATOM   3961 HG2  LYS   386     -28.239   1.299  38.414  1.00  0.00      2S   
ATOM   3962 CD   LYS   386     -27.232   0.932  40.292  1.00  1.00      2S   
ATOM   3963 HD1  LYS   386     -26.509   0.264  39.772  1.00  0.00      2S   
ATOM   3964 HD2  LYS   386     -27.477   0.459  41.270  1.00  0.00      2S   
ATOM   3965 CE   LYS   386     -26.580   2.286  40.574  1.00  1.00      2S   
ATOM   3966 HE1  LYS   386     -25.688   2.146  41.221  1.00  0.00      2S   
ATOM   3967 HE2  LYS   386     -27.293   2.969  41.081  1.00  0.00      2S   
ATOM   3968 NZ   LYS   386     -26.125   2.950  39.333  1.00  1.00      2S   
ATOM   3969 HZ1  LYS   386     -26.948   3.256  38.770  1.00  0.00      2S   
ATOM   3970 HZ2  LYS   386     -25.537   2.291  38.777  1.00  0.00      2S   
ATOM   3971 HZ3  LYS   386     -25.560   3.788  39.593  1.00  0.00      2S   
ATOM   3972 C    LYS   386     -30.852  -1.761  38.192  1.00  1.00      2S   
ATOM   3973 O    LYS   386     -30.295  -2.641  37.541  1.00  1.00      2S   
ATOM   3974 N    ASP   387     -32.023  -1.957  38.831  1.00  1.00      2S   
ATOM   3975 HN   ASP   387     -32.446  -1.217  39.349  1.00  0.00      2S   
ATOM   3976 CA   ASP   387     -32.781  -3.177  38.750  1.00  1.00      2S   
ATOM   3977 HA   ASP   387     -32.090  -4.005  38.708  1.00  0.00      2S   
ATOM   3978 CB   ASP   387     -33.674  -3.351  40.013  1.00  1.00      2S   
ATOM   3979 HB1  ASP   387     -34.356  -2.482  40.112  1.00  0.00      2S   
ATOM   3980 HB2  ASP   387     -33.011  -3.372  40.905  1.00  0.00      2S   
ATOM   3981 CG   ASP   387     -34.516  -4.630  40.025  1.00  1.00      2S   
ATOM   3982 OD1  ASP   387     -34.443  -5.418  39.049  1.00  1.00      2S   
ATOM   3983 OD2  ASP   387     -35.257  -4.828  41.023  1.00  1.00      2S   
ATOM   3984 C    ASP   387     -33.632  -3.067  37.492  1.00  1.00      2S   
ATOM   3985 O    ASP   387     -34.422  -2.126  37.412  1.00  1.00      2S   
ATOM   3986 N    PRO   388     -33.541  -3.965  36.500  1.00  1.00      2S   
ATOM   3987 CD   PRO   388     -32.484  -4.972  36.393  1.00  1.00      2S   
ATOM   3988 HD1  PRO   388     -32.409  -5.576  37.324  1.00  0.00      2S   
ATOM   3989 HD2  PRO   388     -31.521  -4.459  36.185  1.00  0.00      2S   
ATOM   3990 CA   PRO   388     -34.318  -3.863  35.274  1.00  1.00      2S   
ATOM   3991 HA   PRO   388     -34.191  -2.866  34.876  1.00  0.00      2S   
ATOM   3992 CB   PRO   388     -33.746  -4.944  34.337  1.00  1.00      2S   
ATOM   3993 HB1  PRO   388     -33.101  -4.455  33.577  1.00  0.00      2S   
ATOM   3994 HB2  PRO   388     -34.524  -5.530  33.807  1.00  0.00      2S   
ATOM   3995 CG   PRO   388     -32.884  -5.857  35.217  1.00  1.00      2S   
ATOM   3996 HG1  PRO   388     -33.491  -6.711  35.586  1.00  0.00      2S   
ATOM   3997 HG2  PRO   388     -32.002  -6.245  34.670  1.00  0.00      2S   
ATOM   3998 C    PRO   388     -35.794  -4.083  35.511  1.00  1.00      2S   
ATOM   3999 O    PRO   388     -36.585  -3.643  34.682  1.00  1.00      2S   
ATOM   4000 N    LYS   389     -36.192  -4.733  36.630  1.00  1.00      2S   
ATOM   4001 HN   LYS   389     -35.522  -5.096  37.277  1.00  0.00      2S   
ATOM   4002 CA   LYS   389     -37.579  -4.944  36.989  1.00  1.00      2S   
ATOM   4003 HA   LYS   389     -38.108  -5.286  36.111  1.00  0.00      2S   
ATOM   4004 CB   LYS   389     -37.727  -5.981  38.131  1.00  1.00      2S   
ATOM   4005 HB1  LYS   389     -38.766  -5.974  38.531  1.00  0.00      2S   
ATOM   4006 HB2  LYS   389     -37.043  -5.699  38.961  1.00  0.00      2S   
ATOM   4007 CG   LYS   389     -37.413  -7.422  37.696  1.00  1.00      2S   
ATOM   4008 HG1  LYS   389     -37.292  -8.056  38.601  1.00  0.00      2S   
ATOM   4009 HG2  LYS   389     -36.447  -7.426  37.145  1.00  0.00      2S   
ATOM   4010 CD   LYS   389     -38.509  -8.032  36.808  1.00  1.00      2S   
ATOM   4011 HD1  LYS   389     -38.660  -7.351  35.942  1.00  0.00      2S   
ATOM   4012 HD2  LYS   389     -39.464  -8.062  37.378  1.00  0.00      2S   
ATOM   4013 CE   LYS   389     -38.185  -9.449  36.312  1.00  1.00      2S   
ATOM   4014 HE1  LYS   389     -38.668 -10.214  36.953  1.00  0.00      2S   
ATOM   4015 HE2  LYS   389     -37.089  -9.623  36.310  1.00  0.00      2S   
ATOM   4016 NZ   LYS   389     -38.656  -9.636  34.918  1.00  1.00      2S   
ATOM   4017 HZ1  LYS   389     -38.001  -9.131  34.282  1.00  0.00      2S   
ATOM   4018 HZ2  LYS   389     -39.612  -9.239  34.816  1.00  0.00      2S   
ATOM   4019 HZ3  LYS   389     -38.662 -10.646  34.675  1.00  0.00      2S   
ATOM   4020 C    LYS   389     -38.237  -3.660  37.438  1.00  1.00      2S   
ATOM   4021 O    LYS   389     -39.450  -3.508  37.316  1.00  1.00      2S   
ATOM   4022 N    GLN   390     -37.444  -2.701  37.961  1.00  1.00      2S   
ATOM   4023 HN   GLN   390     -36.459  -2.842  38.041  1.00  0.00      2S   
ATOM   4024 CA   GLN   390     -37.934  -1.432  38.448  1.00  1.00      2S   
ATOM   4025 HA   GLN   390     -38.983  -1.513  38.700  1.00  0.00      2S   
ATOM   4026 CB   GLN   390     -37.144  -0.997  39.698  1.00  1.00      2S   
ATOM   4027 HB1  GLN   390     -37.401   0.048  39.978  1.00  0.00      2S   
ATOM   4028 HB2  GLN   390     -36.057  -1.032  39.458  1.00  0.00      2S   
ATOM   4029 CG   GLN   390     -37.441  -1.906  40.901  1.00  1.00      2S   
ATOM   4030 HG1  GLN   390     -37.322  -2.972  40.610  1.00  0.00      2S   
ATOM   4031 HG2  GLN   390     -38.487  -1.747  41.241  1.00  0.00      2S   
ATOM   4032 CD   GLN   390     -36.481  -1.577  42.046  1.00  1.00      2S   
ATOM   4033 OE1  GLN   390     -35.914  -0.487  42.123  1.00  1.00      2S   
ATOM   4034 NE2  GLN   390     -36.298  -2.581  42.955  1.00  1.00      2S   
ATOM   4035 HE21 GLN   390     -35.633  -2.463  43.692  1.00  0.00      2S   
ATOM   4036 HE22 GLN   390     -36.745  -3.462  42.817  1.00  0.00      2S   
ATOM   4037 C    GLN   390     -37.783  -0.353  37.410  1.00  1.00      2S   
ATOM   4038 O    GLN   390     -38.261   0.763  37.604  1.00  1.00      2S   
ATOM   4039 N    ARG   391     -37.112  -0.655  36.278  1.00  1.00      2S   
ATOM   4040 HN   ARG   391     -36.761  -1.575  36.121  1.00  0.00      2S   
ATOM   4041 CA   ARG   391     -36.788   0.311  35.259  1.00  1.00      2S   
ATOM   4042 HA   ARG   391     -36.454   1.215  35.746  1.00  0.00      2S   
ATOM   4043 CB   ARG   391     -35.653  -0.234  34.364  1.00  1.00      2S   
ATOM   4044 HB1  ARG   391     -36.017  -1.117  33.796  1.00  0.00      2S   
ATOM   4045 HB2  ARG   391     -34.854  -0.592  35.053  1.00  0.00      2S   
ATOM   4046 CG   ARG   391     -35.016   0.767  33.383  1.00  1.00      2S   
ATOM   4047 HG1  ARG   391     -34.659   1.655  33.947  1.00  0.00      2S   
ATOM   4048 HG2  ARG   391     -35.780   1.111  32.654  1.00  0.00      2S   
ATOM   4049 CD   ARG   391     -33.851   0.164  32.592  1.00  1.00      2S   
ATOM   4050 HD1  ARG   391     -33.426   0.902  31.880  1.00  0.00      2S   
ATOM   4051 HD2  ARG   391     -34.207  -0.729  32.034  1.00  0.00      2S   
ATOM   4052 NE   ARG   391     -32.783  -0.213  33.574  1.00  1.00      2S   
ATOM   4053 HE   ARG   391     -32.696   0.318  34.419  1.00  0.00      2S   
ATOM   4054 CZ   ARG   391     -32.013  -1.328  33.451  1.00  1.00      2S   
ATOM   4055 NH1  ARG   391     -32.074  -2.095  32.337  1.00  1.00      2S   
ATOM   4056 HH11 ARG   391     -32.660  -1.831  31.572  1.00  0.00      2S   
ATOM   4057 HH12 ARG   391     -31.530  -2.943  32.290  1.00  0.00      2S   
ATOM   4058 NH2  ARG   391     -31.170  -1.675  34.458  1.00  1.00      2S   
ATOM   4059 HH21 ARG   391     -31.136  -1.116  35.287  1.00  0.00      2S   
ATOM   4060 HH22 ARG   391     -30.603  -2.502  34.370  1.00  0.00      2S   
ATOM   4061 C    ARG   391     -37.992   0.646  34.424  1.00  1.00      2S   
ATOM   4062 O    ARG   391     -38.874  -0.183  34.212  1.00  1.00      2S   
ATOM   4063 N    LEU   392     -38.037   1.904  33.933  1.00  1.00      2S   
ATOM   4064 HN   LEU   392     -37.331   2.563  34.187  1.00  0.00      2S   
ATOM   4065 CA   LEU   392     -39.010   2.407  32.999  1.00  1.00      2S   
ATOM   4066 HA   LEU   392     -39.996   2.176  33.379  1.00  0.00      2S   
ATOM   4067 CB   LEU   392     -38.820   3.931  32.823  1.00  1.00      2S   
ATOM   4068 HB1  LEU   392     -37.891   4.119  32.242  1.00  0.00      2S   
ATOM   4069 HB2  LEU   392     -38.658   4.371  33.832  1.00  0.00      2S   
ATOM   4070 CG   LEU   392     -39.982   4.710  32.178  1.00  1.00      2S   
ATOM   4071 HG   LEU   392     -40.279   4.197  31.235  1.00  0.00      2S   
ATOM   4072 CD1  LEU   392     -41.212   4.782  33.098  1.00  1.00      2S   
ATOM   4073 HD11 LEU   392     -40.950   5.291  34.050  1.00  0.00      2S   
ATOM   4074 HD12 LEU   392     -41.585   3.766  33.335  1.00  0.00      2S   
ATOM   4075 HD13 LEU   392     -42.028   5.353  32.605  1.00  0.00      2S   
ATOM   4076 CD2  LEU   392     -39.506   6.126  31.819  1.00  1.00      2S   
ATOM   4077 HD21 LEU   392     -38.648   6.079  31.114  1.00  0.00      2S   
ATOM   4078 HD22 LEU   392     -39.178   6.664  32.735  1.00  0.00      2S   
ATOM   4079 HD23 LEU   392     -40.325   6.704  31.343  1.00  0.00      2S   
ATOM   4080 C    LEU   392     -38.786   1.708  31.681  1.00  1.00      2S   
ATOM   4081 O    LEU   392     -37.698   1.761  31.110  1.00  1.00      2S   
ATOM   4082 N    GLY   393     -39.813   0.975  31.214  1.00  1.00      2S   
ATOM   4083 HN   GLY   393     -40.696   0.951  31.686  1.00  0.00      2S   
ATOM   4084 CA   GLY   393     -39.724   0.136  30.050  1.00  1.00      2S   
ATOM   4085 HA1  GLY   393     -38.951   0.498  29.388  1.00  0.00      2S   
ATOM   4086 HA2  GLY   393     -40.701   0.165  29.612  1.00  0.00      2S   
ATOM   4087 C    GLY   393     -39.431  -1.294  30.399  1.00  1.00      2S   
ATOM   4088 O    GLY   393     -39.319  -2.131  29.509  1.00  1.00      2S   
ATOM   4089 N    GLY   394     -39.286  -1.622  31.702  1.00  1.00      2S   
ATOM   4090 HN   GLY   394     -39.421  -0.942  32.420  1.00  0.00      2S   
ATOM   4091 CA   GLY   394     -38.787  -2.906  32.146  1.00  1.00      2S   
ATOM   4092 HA1  GLY   394     -38.274  -2.722  33.077  1.00  0.00      2S   
ATOM   4093 HA2  GLY   394     -38.135  -3.316  31.388  1.00  0.00      2S   
ATOM   4094 C    GLY   394     -39.869  -3.909  32.419  1.00  1.00      2S   
ATOM   4095 O    GLY   394     -39.578  -5.054  32.757  1.00  1.00      2S   
ATOM   4096 N    GLY   395     -41.151  -3.516  32.265  1.00  1.00      2S   
ATOM   4097 HN   GLY   395     -41.374  -2.583  31.991  1.00  0.00      2S   
ATOM   4098 CA   GLY   395     -42.270  -4.403  32.482  1.00  1.00      2S   
ATOM   4099 HA1  GLY   395     -43.065  -3.808  32.904  1.00  0.00      2S   
ATOM   4100 HA2  GLY   395     -41.978  -5.226  33.121  1.00  0.00      2S   
ATOM   4101 C    GLY   395     -42.731  -4.960  31.169  1.00  1.00      2S   
ATOM   4102 O    GLY   395     -42.058  -4.849  30.146  1.00  1.00      2S   
ATOM   4103 N    SER   396     -43.926  -5.587  31.183  1.00  1.00      2S   
ATOM   4104 HN   SER   396     -44.464  -5.620  32.023  1.00  0.00      2S   
ATOM   4105 CA   SER   396     -44.506  -6.300  30.065  1.00  1.00      2S   
ATOM   4106 HA   SER   396     -43.757  -6.992  29.706  1.00  0.00      2S   
ATOM   4107 CB   SER   396     -45.741  -7.126  30.509  1.00  1.00      2S   
ATOM   4108 HB1  SER   396     -45.420  -7.849  31.290  1.00  0.00      2S   
ATOM   4109 HB2  SER   396     -46.157  -7.704  29.656  1.00  0.00      2S   
ATOM   4110 OG   SER   396     -46.762  -6.310  31.075  1.00  1.00      2S   
ATOM   4111 HG1  SER   396     -47.356  -6.086  30.346  1.00  0.00      2S   
ATOM   4112 C    SER   396     -44.874  -5.387  28.912  1.00  1.00      2S   
ATOM   4113 O    SER   396     -44.867  -5.809  27.758  1.00  1.00      2S   
ATOM   4114 N    GLU   397     -45.180  -4.101  29.208  1.00  1.00      2S   
ATOM   4115 HN   GLU   397     -45.168  -3.781  30.155  1.00  0.00      2S   
ATOM   4116 CA   GLU   397     -45.578  -3.112  28.232  1.00  1.00      2S   
ATOM   4117 HA   GLU   397     -46.209  -3.594  27.499  1.00  0.00      2S   
ATOM   4118 CB   GLU   397     -46.357  -1.944  28.880  1.00  1.00      2S   
ATOM   4119 HB1  GLU   397     -46.418  -1.076  28.187  1.00  0.00      2S   
ATOM   4120 HB2  GLU   397     -45.805  -1.597  29.779  1.00  0.00      2S   
ATOM   4121 CG   GLU   397     -47.793  -2.332  29.278  1.00  1.00      2S   
ATOM   4122 HG1  GLU   397     -48.247  -1.514  29.876  1.00  0.00      2S   
ATOM   4123 HG2  GLU   397     -47.785  -3.257  29.891  1.00  0.00      2S   
ATOM   4124 CD   GLU   397     -48.640  -2.543  28.022  1.00  1.00      2S   
ATOM   4125 OE1  GLU   397     -48.700  -1.607  27.182  1.00  1.00      2S   
ATOM   4126 OE2  GLU   397     -49.238  -3.641  27.884  1.00  1.00      2S   
ATOM   4127 C    GLU   397     -44.409  -2.527  27.489  1.00  1.00      2S   
ATOM   4128 O    GLU   397     -44.613  -1.901  26.451  1.00  1.00      2S   
ATOM   4129 N    ASP   398     -43.161  -2.724  27.979  1.00  1.00      2S   
ATOM   4130 HN   ASP   398     -43.021  -3.221  28.833  1.00  0.00      2S   
ATOM   4131 CA   ASP   398     -41.952  -2.387  27.259  1.00  1.00      2S   
ATOM   4132 HA   ASP   398     -41.163  -2.576  27.968  1.00  0.00      2S   
ATOM   4133 CB   ASP   398     -41.768  -3.344  26.050  1.00  1.00      2S   
ATOM   4134 HB1  ASP   398     -42.425  -3.047  25.208  1.00  0.00      2S   
ATOM   4135 HB2  ASP   398     -42.099  -4.355  26.367  1.00  0.00      2S   
ATOM   4136 CG   ASP   398     -40.325  -3.482  25.574  1.00  1.00      2S   
ATOM   4137 OD1  ASP   398     -39.381  -3.277  26.376  1.00  1.00      2S   
ATOM   4138 OD2  ASP   398     -40.158  -3.840  24.380  1.00  1.00      2S   
ATOM   4139 C    ASP   398     -41.901  -0.905  26.917  1.00  1.00      2S   
ATOM   4140 O    ASP   398     -42.034  -0.068  27.804  1.00  1.00      2S   
ATOM   4141 N    ALA   399     -41.766  -0.533  25.619  1.00  1.00      2S   
ATOM   4142 HN   ALA   399     -41.709  -1.213  24.890  1.00  0.00      2S   
ATOM   4143 CA   ALA   399     -41.636   0.843  25.181  1.00  1.00      2S   
ATOM   4144 HA   ALA   399     -40.769   1.258  25.676  1.00  0.00      2S   
ATOM   4145 CB   ALA   399     -41.438   0.951  23.659  1.00  1.00      2S   
ATOM   4146 HB1  ALA   399     -42.309   0.519  23.121  1.00  0.00      2S   
ATOM   4147 HB2  ALA   399     -40.533   0.390  23.349  1.00  0.00      2S   
ATOM   4148 HB3  ALA   399     -41.313   2.008  23.340  1.00  0.00      2S   
ATOM   4149 C    ALA   399     -42.819   1.715  25.509  1.00  1.00      2S   
ATOM   4150 O    ALA   399     -42.666   2.926  25.628  1.00  1.00      2S   
ATOM   4151 N    LYS   400     -44.026   1.129  25.684  1.00  1.00      2S   
ATOM   4152 HN   LYS   400     -44.123   0.137  25.631  1.00  0.00      2S   
ATOM   4153 CA   LYS   400     -45.257   1.860  25.900  1.00  1.00      2S   
ATOM   4154 HA   LYS   400     -45.320   2.628  25.143  1.00  0.00      2S   
ATOM   4155 CB   LYS   400     -46.517   0.969  25.768  1.00  1.00      2S   
ATOM   4156 HB1  LYS   400     -47.386   1.467  26.256  1.00  0.00      2S   
ATOM   4157 HB2  LYS   400     -46.346   0.008  26.296  1.00  0.00      2S   
ATOM   4158 CG   LYS   400     -46.937   0.682  24.309  1.00  1.00      2S   
ATOM   4159 HG1  LYS   400     -47.190   1.639  23.805  1.00  0.00      2S   
ATOM   4160 HG2  LYS   400     -47.860   0.060  24.346  1.00  0.00      2S   
ATOM   4161 CD   LYS   400     -45.887  -0.070  23.473  1.00  1.00      2S   
ATOM   4162 HD1  LYS   400     -45.538  -0.926  24.090  1.00  0.00      2S   
ATOM   4163 HD2  LYS   400     -45.011   0.591  23.284  1.00  0.00      2S   
ATOM   4164 CE   LYS   400     -46.407  -0.584  22.128  1.00  1.00      2S   
ATOM   4165 HE1  LYS   400     -46.486   0.242  21.390  1.00  0.00      2S   
ATOM   4166 HE2  LYS   400     -47.400  -1.066  22.254  1.00  0.00      2S   
ATOM   4167 NZ   LYS   400     -45.486  -1.605  21.585  1.00  1.00      2S   
ATOM   4168 HZ1  LYS   400     -45.318  -2.337  22.308  1.00  0.00      2S   
ATOM   4169 HZ2  LYS   400     -44.571  -1.164  21.330  1.00  0.00      2S   
ATOM   4170 HZ3  LYS   400     -45.901  -2.049  20.741  1.00  0.00      2S   
ATOM   4171 C    LYS   400     -45.249   2.561  27.238  1.00  1.00      2S   
ATOM   4172 O    LYS   400     -45.861   3.614  27.381  1.00  1.00      2S   
ATOM   4173 N    GLU   401     -44.499   2.029  28.234  1.00  1.00      2S   
ATOM   4174 HN   GLU   401     -44.007   1.171  28.105  1.00  0.00      2S   
ATOM   4175 CA   GLU   401     -44.316   2.668  29.521  1.00  1.00      2S   
ATOM   4176 HA   GLU   401     -45.298   2.899  29.909  1.00  0.00      2S   
ATOM   4177 CB   GLU   401     -43.592   1.734  30.521  1.00  1.00      2S   
ATOM   4178 HB1  GLU   401     -42.520   1.643  30.241  1.00  0.00      2S   
ATOM   4179 HB2  GLU   401     -44.045   0.720  30.440  1.00  0.00      2S   
ATOM   4180 CG   GLU   401     -43.730   2.198  31.986  1.00  1.00      2S   
ATOM   4181 HG1  GLU   401     -44.805   2.203  32.265  1.00  0.00      2S   
ATOM   4182 HG2  GLU   401     -43.344   3.233  32.089  1.00  0.00      2S   
ATOM   4183 CD   GLU   401     -42.975   1.298  32.968  1.00  1.00      2S   
ATOM   4184 OE1  GLU   401     -42.282   0.345  32.525  1.00  1.00      2S   
ATOM   4185 OE2  GLU   401     -43.080   1.568  34.194  1.00  1.00      2S   
ATOM   4186 C    GLU   401     -43.533   3.963  29.386  1.00  1.00      2S   
ATOM   4187 O    GLU   401     -43.846   4.962  30.026  1.00  1.00      2S   
ATOM   4188 N    ILE   402     -42.510   3.990  28.503  1.00  1.00      2S   
ATOM   4189 HN   ILE   402     -42.281   3.183  27.964  1.00  0.00      2S   
ATOM   4190 CA   ILE   402     -41.684   5.157  28.252  1.00  1.00      2S   
ATOM   4191 HA   ILE   402     -41.423   5.598  29.204  1.00  0.00      2S   
ATOM   4192 CB   ILE   402     -40.403   4.788  27.514  1.00  1.00      2S   
ATOM   4193 HB   ILE   402     -40.665   4.240  26.581  1.00  0.00      2S   
ATOM   4194 CG2  ILE   402     -39.592   6.048  27.127  1.00  1.00      2S   
ATOM   4195 HG21 ILE   402     -39.350   6.641  28.034  1.00  0.00      2S   
ATOM   4196 HG22 ILE   402     -40.154   6.691  26.419  1.00  0.00      2S   
ATOM   4197 HG23 ILE   402     -38.642   5.763  26.630  1.00  0.00      2S   
ATOM   4198 CG1  ILE   402     -39.567   3.847  28.410  1.00  1.00      2S   
ATOM   4199 HG11 ILE   402     -40.215   3.074  28.877  1.00  0.00      2S   
ATOM   4200 HG12 ILE   402     -39.118   4.445  29.233  1.00  0.00      2S   
ATOM   4201 CD   ILE   402     -38.461   3.120  27.654  1.00  1.00      2S   
ATOM   4202 HD1  ILE   402     -37.753   3.836  27.187  1.00  0.00      2S   
ATOM   4203 HD2  ILE   402     -38.897   2.479  26.857  1.00  0.00      2S   
ATOM   4204 HD3  ILE   402     -37.892   2.473  28.354  1.00  0.00      2S   
ATOM   4205 C    ILE   402     -42.474   6.177  27.470  1.00  1.00      2S   
ATOM   4206 O    ILE   402     -42.432   7.365  27.779  1.00  1.00      2S   
ATOM   4207 N    MET   403     -43.245   5.723  26.456  1.00  1.00      2S   
ATOM   4208 HN   MET   403     -43.259   4.750  26.230  1.00  0.00      2S   
ATOM   4209 CA   MET   403     -44.055   6.559  25.597  1.00  1.00      2S   
ATOM   4210 HA   MET   403     -43.395   7.276  25.134  1.00  0.00      2S   
ATOM   4211 CB   MET   403     -44.745   5.722  24.495  1.00  1.00      2S   
ATOM   4212 HB1  MET   403     -45.471   6.352  23.937  1.00  0.00      2S   
ATOM   4213 HB2  MET   403     -45.314   4.898  24.976  1.00  0.00      2S   
ATOM   4214 CG   MET   403     -43.750   5.131  23.474  1.00  1.00      2S   
ATOM   4215 HG1  MET   403     -42.859   4.765  24.025  1.00  0.00      2S   
ATOM   4216 HG2  MET   403     -43.393   5.947  22.810  1.00  0.00      2S   
ATOM   4217 SD   MET   403     -44.410   3.752  22.486  1.00  1.00      2S   
ATOM   4218 CE   MET   403     -45.551   4.719  21.464  1.00  1.00      2S   
ATOM   4219 HE1  MET   403     -44.985   5.356  20.754  1.00  0.00      2S   
ATOM   4220 HE2  MET   403     -46.204   5.375  22.078  1.00  0.00      2S   
ATOM   4221 HE3  MET   403     -46.211   4.054  20.872  1.00  0.00      2S   
ATOM   4222 C    MET   403     -45.112   7.330  26.359  1.00  1.00      2S   
ATOM   4223 O    MET   403     -45.460   8.442  25.968  1.00  1.00      2S   
ATOM   4224 N    GLN   404     -45.616   6.759  27.478  1.00  1.00      2S   
ATOM   4225 HN   GLN   404     -45.316   5.849  27.757  1.00  0.00      2S   
ATOM   4226 CA   GLN   404     -46.631   7.354  28.318  1.00  1.00      2S   
ATOM   4227 HA   GLN   404     -47.261   7.987  27.707  1.00  0.00      2S   
ATOM   4228 CB   GLN   404     -47.523   6.264  28.953  1.00  1.00      2S   
ATOM   4229 HB1  GLN   404     -48.186   6.709  29.728  1.00  0.00      2S   
ATOM   4230 HB2  GLN   404     -46.873   5.507  29.446  1.00  0.00      2S   
ATOM   4231 CG   GLN   404     -48.414   5.593  27.891  1.00  1.00      2S   
ATOM   4232 HG1  GLN   404     -47.787   5.134  27.100  1.00  0.00      2S   
ATOM   4233 HG2  GLN   404     -49.047   6.374  27.419  1.00  0.00      2S   
ATOM   4234 CD   GLN   404     -49.293   4.504  28.513  1.00  1.00      2S   
ATOM   4235 OE1  GLN   404     -48.875   3.766  29.406  1.00  1.00      2S   
ATOM   4236 NE2  GLN   404     -50.555   4.399  27.995  1.00  1.00      2S   
ATOM   4237 HE21 GLN   404     -51.174   3.703  28.356  1.00  0.00      2S   
ATOM   4238 HE22 GLN   404     -50.843   5.004  27.256  1.00  0.00      2S   
ATOM   4239 C    GLN   404     -46.067   8.218  29.426  1.00  1.00      2S   
ATOM   4240 O    GLN   404     -46.835   8.846  30.153  1.00  1.00      2S   
ATOM   4241 N    HSE   405     -44.721   8.313  29.577  1.00  1.00      2S   
ATOM   4242 HN   HSE   405     -44.097   7.811  28.980  1.00  0.00      2S   
ATOM   4243 CA   HSE   405     -44.096   9.141  30.594  1.00  1.00      2S   
ATOM   4244 HA   HSE   405     -44.560   8.900  31.540  1.00  0.00      2S   
ATOM   4245 CB   HSE   405     -42.569   8.880  30.704  1.00  1.00      2S   
ATOM   4246 HB1  HSE   405     -42.058   9.211  29.773  1.00  0.00      2S   
ATOM   4247 HB2  HSE   405     -42.418   7.782  30.790  1.00  0.00      2S   
ATOM   4248 ND1  HSE   405     -41.531  10.843  31.881  1.00  1.00      2S   
ATOM   4249 CG   HSE   405     -41.893   9.508  31.897  1.00  1.00      2S   
ATOM   4250 CE1  HSE   405     -41.024  11.076  33.072  1.00  1.00      2S   
ATOM   4251 HE1  HSE   405     -40.646  12.038  33.415  1.00  0.00      2S   
ATOM   4252 NE2  HSE   405     -41.028   9.965  33.848  1.00  1.00      2S   
ATOM   4253 HE2  HSE   405     -40.705   9.895  34.796  1.00  0.00      2S   
ATOM   4254 CD2  HSE   405     -41.581   8.955  33.098  1.00  1.00      2S   
ATOM   4255 HD2  HSE   405     -41.711   7.942  33.453  1.00  0.00      2S   
ATOM   4256 C    HSE   405     -44.337  10.603  30.286  1.00  1.00      2S   
ATOM   4257 O    HSE   405     -44.357  10.997  29.124  1.00  1.00      2S   
ATOM   4258 N    ARG   406     -44.543  11.441  31.332  1.00  1.00      2S   
ATOM   4259 HN   ARG   406     -44.487  11.103  32.270  1.00  0.00      2S   
ATOM   4260 CA   ARG   406     -44.963  12.823  31.208  1.00  1.00      2S   
ATOM   4261 HA   ARG   406     -45.835  12.820  30.568  1.00  0.00      2S   
ATOM   4262 CB   ARG   406     -45.394  13.433  32.560  1.00  1.00      2S   
ATOM   4263 HB1  ARG   406     -46.177  12.769  32.990  1.00  0.00      2S   
ATOM   4264 HB2  ARG   406     -45.864  14.427  32.388  1.00  0.00      2S   
ATOM   4265 CG   ARG   406     -44.280  13.594  33.607  1.00  1.00      2S   
ATOM   4266 HG1  ARG   406     -43.604  14.424  33.308  1.00  0.00      2S   
ATOM   4267 HG2  ARG   406     -43.676  12.662  33.646  1.00  0.00      2S   
ATOM   4268 CD   ARG   406     -44.882  13.880  34.991  1.00  1.00      2S   
ATOM   4269 HD1  ARG   406     -45.566  13.060  35.300  1.00  0.00      2S   
ATOM   4270 HD2  ARG   406     -45.456  14.831  34.963  1.00  0.00      2S   
ATOM   4271 NE   ARG   406     -43.805  14.033  36.021  1.00  1.00      2S   
ATOM   4272 HE   ARG   406     -43.628  14.947  36.385  1.00  0.00      2S   
ATOM   4273 CZ   ARG   406     -43.157  12.982  36.596  1.00  1.00      2S   
ATOM   4274 NH1  ARG   406     -43.333  11.706  36.167  1.00  1.00      2S   
ATOM   4275 HH11 ARG   406     -43.931  11.515  35.386  1.00  0.00      2S   
ATOM   4276 HH12 ARG   406     -42.791  10.965  36.564  1.00  0.00      2S   
ATOM   4277 NH2  ARG   406     -42.306  13.220  37.630  1.00  1.00      2S   
ATOM   4278 HH21 ARG   406     -42.154  14.153  37.950  1.00  0.00      2S   
ATOM   4279 HH22 ARG   406     -41.794  12.458  38.021  1.00  0.00      2S   
ATOM   4280 C    ARG   406     -43.947  13.733  30.565  1.00  1.00      2S   
ATOM   4281 O    ARG   406     -44.293  14.826  30.125  1.00  1.00      2S   
ATOM   4282 N    PHE   407     -42.674  13.289  30.436  1.00  1.00      2S   
ATOM   4283 HN   PHE   407     -42.395  12.420  30.846  1.00  0.00      2S   
ATOM   4284 CA   PHE   407     -41.658  13.953  29.652  1.00  1.00      2S   
ATOM   4285 HA   PHE   407     -41.565  14.963  30.027  1.00  0.00      2S   
ATOM   4286 CB   PHE   407     -40.290  13.229  29.782  1.00  1.00      2S   
ATOM   4287 HB1  PHE   407     -40.376  12.177  29.432  1.00  0.00      2S   
ATOM   4288 HB2  PHE   407     -39.987  13.208  30.851  1.00  0.00      2S   
ATOM   4289 CG   PHE   407     -39.188  13.912  29.011  1.00  1.00      2S   
ATOM   4290 CD1  PHE   407     -38.556  15.065  29.505  1.00  1.00      2S   
ATOM   4291 HD1  PHE   407     -38.864  15.481  30.452  1.00  0.00      2S   
ATOM   4292 CE1  PHE   407     -37.526  15.680  28.780  1.00  1.00      2S   
ATOM   4293 HE1  PHE   407     -37.046  16.567  29.165  1.00  0.00      2S   
ATOM   4294 CZ   PHE   407     -37.123  15.148  27.549  1.00  1.00      2S   
ATOM   4295 HZ   PHE   407     -36.329  15.619  26.989  1.00  0.00      2S   
ATOM   4296 CD2  PHE   407     -38.794  13.405  27.763  1.00  1.00      2S   
ATOM   4297 HD2  PHE   407     -39.279  12.527  27.365  1.00  0.00      2S   
ATOM   4298 CE2  PHE   407     -37.760  14.010  27.043  1.00  1.00      2S   
ATOM   4299 HE2  PHE   407     -37.457  13.589  26.099  1.00  0.00      2S   
ATOM   4300 C    PHE   407     -42.083  14.025  28.200  1.00  1.00      2S   
ATOM   4301 O    PHE   407     -41.859  15.037  27.548  1.00  1.00      2S   
ATOM   4302 N    PHE   408     -42.733  12.966  27.673  1.00  1.00      2S   
ATOM   4303 HN   PHE   408     -42.956  12.168  28.230  1.00  0.00      2S   
ATOM   4304 CA   PHE   408     -43.177  12.910  26.300  1.00  1.00      2S   
ATOM   4305 HA   PHE   408     -42.614  13.614  25.702  1.00  0.00      2S   
ATOM   4306 CB   PHE   408     -43.016  11.488  25.714  1.00  1.00      2S   
ATOM   4307 HB1  PHE   408     -43.453  11.420  24.695  1.00  0.00      2S   
ATOM   4308 HB2  PHE   408     -43.517  10.740  26.366  1.00  0.00      2S   
ATOM   4309 CG   PHE   408     -41.563  11.129  25.574  1.00  1.00      2S   
ATOM   4310 CD1  PHE   408     -40.756  11.785  24.629  1.00  1.00      2S   
ATOM   4311 HD1  PHE   408     -41.169  12.576  24.023  1.00  0.00      2S   
ATOM   4312 CE1  PHE   408     -39.417  11.416  24.456  1.00  1.00      2S   
ATOM   4313 HE1  PHE   408     -38.808  11.925  23.728  1.00  0.00      2S   
ATOM   4314 CZ   PHE   408     -38.870  10.383  25.225  1.00  1.00      2S   
ATOM   4315 HZ   PHE   408     -37.839  10.095  25.086  1.00  0.00      2S   
ATOM   4316 CD2  PHE   408     -41.001  10.100  26.347  1.00  1.00      2S   
ATOM   4317 HD2  PHE   408     -41.611   9.592  27.077  1.00  0.00      2S   
ATOM   4318 CE2  PHE   408     -39.663   9.726  26.173  1.00  1.00      2S   
ATOM   4319 HE2  PHE   408     -39.241   8.933  26.771  1.00  0.00      2S   
ATOM   4320 C    PHE   408     -44.635  13.283  26.177  1.00  1.00      2S   
ATOM   4321 O    PHE   408     -45.277  12.930  25.191  1.00  1.00      2S   
ATOM   4322 N    ALA   409     -45.209  14.034  27.148  1.00  1.00      2S   
ATOM   4323 HN   ALA   409     -44.702  14.310  27.962  1.00  0.00      2S   
ATOM   4324 CA   ALA   409     -46.583  14.488  27.083  1.00  1.00      2S   
ATOM   4325 HA   ALA   409     -47.215  13.616  26.978  1.00  0.00      2S   
ATOM   4326 CB   ALA   409     -46.997  15.253  28.354  1.00  1.00      2S   
ATOM   4327 HB1  ALA   409     -46.354  16.149  28.495  1.00  0.00      2S   
ATOM   4328 HB2  ALA   409     -46.879  14.601  29.245  1.00  0.00      2S   
ATOM   4329 HB3  ALA   409     -48.058  15.578  28.300  1.00  0.00      2S   
ATOM   4330 C    ALA   409     -46.791  15.397  25.890  1.00  1.00      2S   
ATOM   4331 O    ALA   409     -45.987  16.290  25.631  1.00  1.00      2S   
ATOM   4332 N    GLY   410     -47.862  15.143  25.106  1.00  1.00      2S   
ATOM   4333 HN   GLY   410     -48.512  14.419  25.340  1.00  0.00      2S   
ATOM   4334 CA   GLY   410     -48.189  15.913  23.926  1.00  1.00      2S   
ATOM   4335 HA1  GLY   410     -47.790  16.913  24.023  1.00  0.00      2S   
ATOM   4336 HA2  GLY   410     -49.267  15.901  23.852  1.00  0.00      2S   
ATOM   4337 C    GLY   410     -47.649  15.300  22.663  1.00  1.00      2S   
ATOM   4338 O    GLY   410     -48.117  15.632  21.575  1.00  1.00      2S   
ATOM   4339 N    ILE   411     -46.653  14.381  22.761  1.00  1.00      2S   
ATOM   4340 HN   ILE   411     -46.259  14.145  23.647  1.00  0.00      2S   
ATOM   4341 CA   ILE   411     -46.097  13.678  21.620  1.00  1.00      2S   
ATOM   4342 HA   ILE   411     -45.888  14.407  20.853  1.00  0.00      2S   
ATOM   4343 CB   ILE   411     -44.806  12.916  21.943  1.00  1.00      2S   
ATOM   4344 HB   ILE   411     -45.021  12.213  22.781  1.00  0.00      2S   
ATOM   4345 CG2  ILE   411     -44.337  12.059  20.744  1.00  1.00      2S   
ATOM   4346 HG21 ILE   411     -44.264  12.679  19.826  1.00  0.00      2S   
ATOM   4347 HG22 ILE   411     -45.034  11.217  20.551  1.00  0.00      2S   
ATOM   4348 HG23 ILE   411     -43.337  11.624  20.959  1.00  0.00      2S   
ATOM   4349 CG1  ILE   411     -43.673  13.859  22.428  1.00  1.00      2S   
ATOM   4350 HG11 ILE   411     -42.867  13.220  22.852  1.00  0.00      2S   
ATOM   4351 HG12 ILE   411     -44.048  14.500  23.254  1.00  0.00      2S   
ATOM   4352 CD   ILE   411     -43.048  14.743  21.343  1.00  1.00      2S   
ATOM   4353 HD1  ILE   411     -43.813  15.401  20.883  1.00  0.00      2S   
ATOM   4354 HD2  ILE   411     -42.581  14.127  20.546  1.00  0.00      2S   
ATOM   4355 HD3  ILE   411     -42.255  15.385  21.783  1.00  0.00      2S   
ATOM   4356 C    ILE   411     -47.139  12.706  21.109  1.00  1.00      2S   
ATOM   4357 O    ILE   411     -47.660  11.886  21.860  1.00  1.00      2S   
ATOM   4358 N    VAL   412     -47.479  12.793  19.804  1.00  1.00      2S   
ATOM   4359 HN   VAL   412     -47.093  13.496  19.210  1.00  0.00      2S   
ATOM   4360 CA   VAL   412     -48.357  11.857  19.145  1.00  1.00      2S   
ATOM   4361 HA   VAL   412     -48.855  11.247  19.883  1.00  0.00      2S   
ATOM   4362 CB   VAL   412     -49.465  12.510  18.315  1.00  1.00      2S   
ATOM   4363 HB   VAL   412     -50.312  12.725  19.010  1.00  0.00      2S   
ATOM   4364 CG1  VAL   412     -49.013  13.864  17.760  1.00  1.00      2S   
ATOM   4365 HG11 VAL   412     -48.112  13.743  17.125  1.00  0.00      2S   
ATOM   4366 HG12 VAL   412     -48.791  14.586  18.573  1.00  0.00      2S   
ATOM   4367 HG13 VAL   412     -49.827  14.306  17.148  1.00  0.00      2S   
ATOM   4368 CG2  VAL   412     -50.004  11.583  17.206  1.00  1.00      2S   
ATOM   4369 HG21 VAL   412     -50.323  10.615  17.638  1.00  0.00      2S   
ATOM   4370 HG22 VAL   412     -49.235  11.402  16.427  1.00  0.00      2S   
ATOM   4371 HG23 VAL   412     -50.880  12.054  16.713  1.00  0.00      2S   
ATOM   4372 C    VAL   412     -47.433  10.955  18.374  1.00  1.00      2S   
ATOM   4373 O    VAL   412     -46.692  11.380  17.492  1.00  1.00      2S   
ATOM   4374 N    TRP   413     -47.427   9.664  18.763  1.00  1.00      2S   
ATOM   4375 HN   TRP   413     -48.075   9.344  19.453  1.00  0.00      2S   
ATOM   4376 CA   TRP   413     -46.412   8.705  18.402  1.00  1.00      2S   
ATOM   4377 HA   TRP   413     -45.454   9.203  18.465  1.00  0.00      2S   
ATOM   4378 CB   TRP   413     -46.406   7.526  19.394  1.00  1.00      2S   
ATOM   4379 HB1  TRP   413     -45.738   6.718  19.026  1.00  0.00      2S   
ATOM   4380 HB2  TRP   413     -47.434   7.115  19.498  1.00  0.00      2S   
ATOM   4381 CG   TRP   413     -45.897   7.982  20.748  1.00  1.00      2S   
ATOM   4382 CD1  TRP   413     -46.591   8.422  21.840  1.00  1.00      2S   
ATOM   4383 HD1  TRP   413     -47.665   8.440  21.927  1.00  0.00      2S   
ATOM   4384 NE1  TRP   413     -45.724   8.832  22.823  1.00  1.00      2S   
ATOM   4385 HE1  TRP   413     -45.980   9.180  23.700  1.00  0.00      2S   
ATOM   4386 CE2  TRP   413     -44.437   8.647  22.380  1.00  1.00      2S   
ATOM   4387 CD2  TRP   413     -44.503   8.108  21.079  1.00  1.00      2S   
ATOM   4388 CE3  TRP   413     -43.347   7.798  20.370  1.00  1.00      2S   
ATOM   4389 HE3  TRP   413     -43.371   7.379  19.376  1.00  0.00      2S   
ATOM   4390 CZ3  TRP   413     -42.118   8.009  21.008  1.00  1.00      2S   
ATOM   4391 HZ3  TRP   413     -41.214   7.723  20.504  1.00  0.00      2S   
ATOM   4392 CZ2  TRP   413     -43.215   8.888  22.993  1.00  1.00      2S   
ATOM   4393 HZ2  TRP   413     -43.152   9.278  23.994  1.00  0.00      2S   
ATOM   4394 CH2  TRP   413     -42.048   8.553  22.298  1.00  1.00      2S   
ATOM   4395 HH2  TRP   413     -41.087   8.703  22.768  1.00  0.00      2S   
ATOM   4396 C    TRP   413     -46.542   8.213  16.988  1.00  1.00      2S   
ATOM   4397 O    TRP   413     -45.555   7.795  16.387  1.00  1.00      2S   
ATOM   4398 N    GLN   414     -47.748   8.298  16.389  1.00  1.00      2S   
ATOM   4399 HN   GLN   414     -48.565   8.571  16.894  1.00  0.00      2S   
ATOM   4400 CA   GLN   414     -47.932   8.010  14.986  1.00  1.00      2S   
ATOM   4401 HA   GLN   414     -47.397   7.095  14.777  1.00  0.00      2S   
ATOM   4402 CB   GLN   414     -49.424   7.810  14.628  1.00  1.00      2S   
ATOM   4403 HB1  GLN   414     -49.972   8.764  14.794  1.00  0.00      2S   
ATOM   4404 HB2  GLN   414     -49.854   7.065  15.333  1.00  0.00      2S   
ATOM   4405 CG   GLN   414     -49.702   7.327  13.185  1.00  1.00      2S   
ATOM   4406 HG1  GLN   414     -49.389   8.117  12.470  1.00  0.00      2S   
ATOM   4407 HG2  GLN   414     -50.793   7.167  13.056  1.00  0.00      2S   
ATOM   4408 CD   GLN   414     -48.970   6.025  12.805  1.00  1.00      2S   
ATOM   4409 OE1  GLN   414     -48.585   5.842  11.646  1.00  1.00      2S   
ATOM   4410 NE2  GLN   414     -48.786   5.099  13.792  1.00  1.00      2S   
ATOM   4411 HE21 GLN   414     -48.307   4.248  13.578  1.00  0.00      2S   
ATOM   4412 HE22 GLN   414     -49.080   5.296  14.726  1.00  0.00      2S   
ATOM   4413 C    GLN   414     -47.324   9.099  14.130  1.00  1.00      2S   
ATOM   4414 O    GLN   414     -46.785   8.820  13.065  1.00  1.00      2S   
ATOM   4415 N    HSD   415     -47.343  10.368  14.604  1.00  1.00      2S   
ATOM   4416 HN   HSD   415     -47.764  10.587  15.480  1.00  0.00      2S   
ATOM   4417 CA   HSD   415     -46.725  11.478  13.907  1.00  1.00      2S   
ATOM   4418 HA   HSD   415     -47.010  11.418  12.865  1.00  0.00      2S   
ATOM   4419 CB   HSD   415     -47.162  12.853  14.451  1.00  1.00      2S   
ATOM   4420 HB1  HSD   415     -46.572  13.662  13.970  1.00  0.00      2S   
ATOM   4421 HB2  HSD   415     -46.961  12.900  15.542  1.00  0.00      2S   
ATOM   4422 ND1  HSD   415     -49.211  14.324  14.620  1.00  1.00      2S   
ATOM   4423 HD1  HSD   415     -48.769  15.055  15.149  1.00  0.00      2S   
ATOM   4424 CG   HSD   415     -48.614  13.157  14.205  1.00  1.00      2S   
ATOM   4425 CE1  HSD   415     -50.519  14.247  14.278  1.00  1.00      2S   
ATOM   4426 HE1  HSD   415     -51.238  15.027  14.526  1.00  0.00      2S   
ATOM   4427 NE2  HSD   415     -50.802  13.121  13.657  1.00  1.00      2S   
ATOM   4428 CD2  HSD   415     -49.601  12.434  13.607  1.00  1.00      2S   
ATOM   4429 HD2  HSD   415     -49.563  11.461  13.136  1.00  0.00      2S   
ATOM   4430 C    HSD   415     -45.219  11.403  13.977  1.00  1.00      2S   
ATOM   4431 O    HSD   415     -44.547  11.806  13.030  1.00  1.00      2S   
ATOM   4432 N    VAL   416     -44.654  10.841  15.079  1.00  1.00      2S   
ATOM   4433 HN   VAL   416     -45.221  10.564  15.851  1.00  0.00      2S   
ATOM   4434 CA   VAL   416     -43.233  10.559  15.220  1.00  1.00      2S   
ATOM   4435 HA   VAL   416     -42.702  11.493  15.108  1.00  0.00      2S   
ATOM   4436 CB   VAL   416     -42.867   9.933  16.565  1.00  1.00      2S   
ATOM   4437 HB   VAL   416     -43.481   9.023  16.740  1.00  0.00      2S   
ATOM   4438 CG1  VAL   416     -41.380   9.515  16.612  1.00  1.00      2S   
ATOM   4439 HG11 VAL   416     -40.730  10.359  16.298  1.00  0.00      2S   
ATOM   4440 HG12 VAL   416     -41.188   8.645  15.952  1.00  0.00      2S   
ATOM   4441 HG13 VAL   416     -41.103   9.219  17.646  1.00  0.00      2S   
ATOM   4442 CG2  VAL   416     -43.179  10.943  17.681  1.00  1.00      2S   
ATOM   4443 HG21 VAL   416     -44.253  11.211  17.691  1.00  0.00      2S   
ATOM   4444 HG22 VAL   416     -42.582  11.868  17.544  1.00  0.00      2S   
ATOM   4445 HG23 VAL   416     -42.924  10.500  18.668  1.00  0.00      2S   
ATOM   4446 C    VAL   416     -42.794   9.634  14.117  1.00  1.00      2S   
ATOM   4447 O    VAL   416     -41.877   9.958  13.369  1.00  1.00      2S   
ATOM   4448 N    TYR   417     -43.493   8.484  13.963  1.00  1.00      2S   
ATOM   4449 HN   TYR   417     -44.247   8.272  14.581  1.00  0.00      2S   
ATOM   4450 CA   TYR   417     -43.242   7.484  12.949  1.00  1.00      2S   
ATOM   4451 HA   TYR   417     -42.252   7.089  13.128  1.00  0.00      2S   
ATOM   4452 CB   TYR   417     -44.290   6.341  13.070  1.00  1.00      2S   
ATOM   4453 HB1  TYR   417     -45.315   6.728  12.890  1.00  0.00      2S   
ATOM   4454 HB2  TYR   417     -44.257   5.920  14.098  1.00  0.00      2S   
ATOM   4455 CG   TYR   417     -44.025   5.218  12.102  1.00  1.00      2S   
ATOM   4456 CD1  TYR   417     -43.134   4.184  12.430  1.00  1.00      2S   
ATOM   4457 HD1  TYR   417     -42.648   4.179  13.395  1.00  0.00      2S   
ATOM   4458 CE1  TYR   417     -42.871   3.160  11.512  1.00  1.00      2S   
ATOM   4459 HE1  TYR   417     -42.188   2.369  11.781  1.00  0.00      2S   
ATOM   4460 CZ   TYR   417     -43.479   3.177  10.249  1.00  1.00      2S   
ATOM   4461 OH   TYR   417     -43.211   2.162   9.309  1.00  1.00      2S   
ATOM   4462 HH   TYR   417     -42.683   1.485   9.750  1.00  0.00      2S   
ATOM   4463 CD2  TYR   417     -44.641   5.216  10.839  1.00  1.00      2S   
ATOM   4464 HD2  TYR   417     -45.320   6.012  10.571  1.00  0.00      2S   
ATOM   4465 CE2  TYR   417     -44.361   4.209   9.911  1.00  1.00      2S   
ATOM   4466 HE2  TYR   417     -44.832   4.229   8.938  1.00  0.00      2S   
ATOM   4467 C    TYR   417     -43.269   8.080  11.552  1.00  1.00      2S   
ATOM   4468 O    TYR   417     -42.415   7.780  10.724  1.00  1.00      2S   
ATOM   4469 N    GLU   418     -44.250   8.961  11.272  1.00  1.00      2S   
ATOM   4470 HN   GLU   418     -44.913   9.226  11.970  1.00  0.00      2S   
ATOM   4471 CA   GLU   418     -44.488   9.510   9.959  1.00  1.00      2S   
ATOM   4472 HA   GLU   418     -44.293   8.744   9.221  1.00  0.00      2S   
ATOM   4473 CB   GLU   418     -45.965   9.931   9.836  1.00  1.00      2S   
ATOM   4474 HB1  GLU   418     -46.138  10.509   8.901  1.00  0.00      2S   
ATOM   4475 HB2  GLU   418     -46.212  10.586  10.701  1.00  0.00      2S   
ATOM   4476 CG   GLU   418     -46.895   8.702   9.811  1.00  1.00      2S   
ATOM   4477 HG1  GLU   418     -46.635   7.997  10.629  1.00  0.00      2S   
ATOM   4478 HG2  GLU   418     -46.762   8.171   8.844  1.00  0.00      2S   
ATOM   4479 CD   GLU   418     -48.361   9.090   9.972  1.00  1.00      2S   
ATOM   4480 OE1  GLU   418     -48.642  10.267  10.317  1.00  1.00      2S   
ATOM   4481 OE2  GLU   418     -49.228   8.201   9.761  1.00  1.00      2S   
ATOM   4482 C    GLU   418     -43.603  10.692   9.642  1.00  1.00      2S   
ATOM   4483 O    GLU   418     -43.730  11.275   8.568  1.00  1.00      2S   
ATOM   4484 N    LYS   419     -42.670  11.056  10.559  1.00  1.00      2S   
ATOM   4485 HN   LYS   419     -42.594  10.552  11.418  1.00  0.00      2S   
ATOM   4486 CA   LYS   419     -41.698  12.119  10.395  1.00  1.00      2S   
ATOM   4487 HA   LYS   419     -41.130  12.131  11.309  1.00  0.00      2S   
ATOM   4488 CB   LYS   419     -40.677  11.870   9.263  1.00  1.00      2S   
ATOM   4489 HB1  LYS   419     -39.958  12.718   9.221  1.00  0.00      2S   
ATOM   4490 HB2  LYS   419     -41.206  11.821   8.288  1.00  0.00      2S   
ATOM   4491 CG   LYS   419     -39.871  10.582   9.485  1.00  1.00      2S   
ATOM   4492 HG1  LYS   419     -40.536   9.700   9.356  1.00  0.00      2S   
ATOM   4493 HG2  LYS   419     -39.503  10.579  10.534  1.00  0.00      2S   
ATOM   4494 CD   LYS   419     -38.659  10.449   8.550  1.00  1.00      2S   
ATOM   4495 HD1  LYS   419     -38.135   9.499   8.796  1.00  0.00      2S   
ATOM   4496 HD2  LYS   419     -37.958  11.289   8.757  1.00  0.00      2S   
ATOM   4497 CE   LYS   419     -39.050  10.460   7.067  1.00  1.00      2S   
ATOM   4498 HE1  LYS   419     -39.503  11.435   6.786  1.00  0.00      2S   
ATOM   4499 HE2  LYS   419     -39.769   9.641   6.856  1.00  0.00      2S   
ATOM   4500 NZ   LYS   419     -37.876  10.259   6.198  1.00  1.00      2S   
ATOM   4501 HZ1  LYS   419     -37.509   9.291   6.328  1.00  0.00      2S   
ATOM   4502 HZ2  LYS   419     -37.132  10.946   6.460  1.00  0.00      2S   
ATOM   4503 HZ3  LYS   419     -38.134  10.402   5.202  1.00  0.00      2S   
ATOM   4504 C    LYS   419     -42.344  13.476  10.271  1.00  1.00      2S   
ATOM   4505 O    LYS   419     -41.877  14.349   9.541  1.00  1.00      2S   
ATOM   4506 N    LYS   420     -43.456  13.669  11.009  1.00  1.00      2S   
ATOM   4507 HN   LYS   420     -43.808  12.942  11.597  1.00  0.00      2S   
ATOM   4508 CA   LYS   420     -44.251  14.871  10.974  1.00  1.00      2S   
ATOM   4509 HA   LYS   420     -44.109  15.370  10.026  1.00  0.00      2S   
ATOM   4510 CB   LYS   420     -45.748  14.556  11.141  1.00  1.00      2S   
ATOM   4511 HB1  LYS   420     -46.323  15.474  11.393  1.00  0.00      2S   
ATOM   4512 HB2  LYS   420     -45.878  13.828  11.969  1.00  0.00      2S   
ATOM   4513 CG   LYS   420     -46.349  13.975   9.859  1.00  1.00      2S   
ATOM   4514 HG1  LYS   420     -45.761  13.089   9.533  1.00  0.00      2S   
ATOM   4515 HG2  LYS   420     -46.281  14.745   9.057  1.00  0.00      2S   
ATOM   4516 CD   LYS   420     -47.812  13.566  10.041  1.00  1.00      2S   
ATOM   4517 HD1  LYS   420     -48.379  14.423  10.469  1.00  0.00      2S   
ATOM   4518 HD2  LYS   420     -47.850  12.730  10.775  1.00  0.00      2S   
ATOM   4519 CE   LYS   420     -48.457  13.139   8.721  1.00  1.00      2S   
ATOM   4520 HE1  LYS   420     -47.864  12.331   8.241  1.00  0.00      2S   
ATOM   4521 HE2  LYS   420     -48.534  14.003   8.027  1.00  0.00      2S   
ATOM   4522 NZ   LYS   420     -49.817  12.616   8.962  1.00  1.00      2S   
ATOM   4523 HZ1  LYS   420     -50.362  13.294   9.532  1.00  0.00      2S   
ATOM   4524 HZ2  LYS   420     -49.733  11.716   9.486  1.00  0.00      2S   
ATOM   4525 HZ3  LYS   420     -50.300  12.446   8.057  1.00  0.00      2S   
ATOM   4526 C    LYS   420     -43.833  15.827  12.053  1.00  1.00      2S   
ATOM   4527 O    LYS   420     -44.339  16.948  12.103  1.00  1.00      2S   
ATOM   4528 N    LEU   421     -42.876  15.438  12.929  1.00  1.00      2S   
ATOM   4529 HN   LEU   421     -42.483  14.521  12.920  1.00  0.00      2S   
ATOM   4530 CA   LEU   421     -42.280  16.386  13.839  1.00  1.00      2S   
ATOM   4531 HA   LEU   421     -42.999  17.158  14.080  1.00  0.00      2S   
ATOM   4532 CB   LEU   421     -41.764  15.794  15.169  1.00  1.00      2S   
ATOM   4533 HB1  LEU   421     -41.407  16.637  15.803  1.00  0.00      2S   
ATOM   4534 HB2  LEU   421     -40.894  15.129  14.976  1.00  0.00      2S   
ATOM   4535 CG   LEU   421     -42.794  14.982  15.989  1.00  1.00      2S   
ATOM   4536 HG   LEU   421     -42.855  13.966  15.533  1.00  0.00      2S   
ATOM   4537 CD1  LEU   421     -42.298  14.822  17.438  1.00  1.00      2S   
ATOM   4538 HD11 LEU   421     -42.194  15.821  17.916  1.00  0.00      2S   
ATOM   4539 HD12 LEU   421     -41.309  14.318  17.456  1.00  0.00      2S   
ATOM   4540 HD13 LEU   421     -43.018  14.222  18.032  1.00  0.00      2S   
ATOM   4541 CD2  LEU   421     -44.220  15.561  15.975  1.00  1.00      2S   
ATOM   4542 HD21 LEU   421     -44.635  15.597  14.948  1.00  0.00      2S   
ATOM   4543 HD22 LEU   421     -44.237  16.582  16.410  1.00  0.00      2S   
ATOM   4544 HD23 LEU   421     -44.883  14.901  16.568  1.00  0.00      2S   
ATOM   4545 C    LEU   421     -41.127  17.018  13.115  1.00  1.00      2S   
ATOM   4546 O    LEU   421     -40.319  16.333  12.490  1.00  1.00      2S   
ATOM   4547 N    SER   422     -41.050  18.363  13.177  1.00  1.00      2S   
ATOM   4548 HN   SER   422     -41.728  18.893  13.679  1.00  0.00      2S   
ATOM   4549 CA   SER   422     -40.041  19.138  12.499  1.00  1.00      2S   
ATOM   4550 HA   SER   422     -39.924  18.748  11.500  1.00  0.00      2S   
ATOM   4551 CB   SER   422     -40.440  20.626  12.398  1.00  1.00      2S   
ATOM   4552 HB1  SER   422     -39.574  21.248  12.101  1.00  0.00      2S   
ATOM   4553 HB2  SER   422     -40.818  20.986  13.380  1.00  0.00      2S   
ATOM   4554 OG   SER   422     -41.458  20.796  11.420  1.00  1.00      2S   
ATOM   4555 HG1  SER   422     -41.617  21.741  11.357  1.00  0.00      2S   
ATOM   4556 C    SER   422     -38.753  19.050  13.286  1.00  1.00      2S   
ATOM   4557 O    SER   422     -38.782  19.371  14.471  1.00  1.00      2S   
ATOM   4558 N    PRO   423     -37.608  18.640  12.726  1.00  1.00      2S   
ATOM   4559 CD   PRO   423     -37.494  17.996  11.418  1.00  1.00      2S   
ATOM   4560 HD1  PRO   423     -37.350  18.788  10.655  1.00  0.00      2S   
ATOM   4561 HD2  PRO   423     -38.384  17.376  11.175  1.00  0.00      2S   
ATOM   4562 CA   PRO   423     -36.393  18.480  13.503  1.00  1.00      2S   
ATOM   4563 HA   PRO   423     -36.638  17.834  14.331  1.00  0.00      2S   
ATOM   4564 CB   PRO   423     -35.383  17.843  12.540  1.00  1.00      2S   
ATOM   4565 HB1  PRO   423     -34.699  17.152  13.072  1.00  0.00      2S   
ATOM   4566 HB2  PRO   423     -34.783  18.612  12.005  1.00  0.00      2S   
ATOM   4567 CG   PRO   423     -36.257  17.108  11.526  1.00  1.00      2S   
ATOM   4568 HG1  PRO   423     -35.762  16.956  10.552  1.00  0.00      2S   
ATOM   4569 HG2  PRO   423     -36.549  16.118  11.935  1.00  0.00      2S   
ATOM   4570 C    PRO   423     -35.880  19.822  13.975  1.00  1.00      2S   
ATOM   4571 O    PRO   423     -36.001  20.774  13.205  1.00  1.00      2S   
ATOM   4572 N    PRO   424     -35.337  19.960  15.174  1.00  1.00      2S   
ATOM   4573 CD   PRO   424     -35.216  18.875  16.141  1.00  1.00      2S   
ATOM   4574 HD1  PRO   424     -34.683  18.006  15.697  1.00  0.00      2S   
ATOM   4575 HD2  PRO   424     -36.234  18.579  16.478  1.00  0.00      2S   
ATOM   4576 CA   PRO   424     -34.943  21.246  15.724  1.00  1.00      2S   
ATOM   4577 HA   PRO   424     -35.702  21.985  15.508  1.00  0.00      2S   
ATOM   4578 CB   PRO   424     -34.787  20.962  17.225  1.00  1.00      2S   
ATOM   4579 HB1  PRO   424     -35.770  21.110  17.725  1.00  0.00      2S   
ATOM   4580 HB2  PRO   424     -34.033  21.604  17.722  1.00  0.00      2S   
ATOM   4581 CG   PRO   424     -34.425  19.476  17.290  1.00  1.00      2S   
ATOM   4582 HG1  PRO   424     -33.338  19.350  17.091  1.00  0.00      2S   
ATOM   4583 HG2  PRO   424     -34.689  19.010  18.256  1.00  0.00      2S   
ATOM   4584 C    PRO   424     -33.637  21.699  15.117  1.00  1.00      2S   
ATOM   4585 O    PRO   424     -33.341  22.891  15.185  1.00  1.00      2S   
ATOM   4586 N    PHE   425     -32.850  20.769  14.532  1.00  1.00      2S   
ATOM   4587 HN   PHE   425     -33.109  19.806  14.544  1.00  0.00      2S   
ATOM   4588 CA   PHE   425     -31.621  21.070  13.850  1.00  1.00      2S   
ATOM   4589 HA   PHE   425     -31.504  22.140  13.751  1.00  0.00      2S   
ATOM   4590 CB   PHE   425     -30.393  20.497  14.608  1.00  1.00      2S   
ATOM   4591 HB1  PHE   425     -30.595  19.449  14.914  1.00  0.00      2S   
ATOM   4592 HB2  PHE   425     -30.221  21.092  15.530  1.00  0.00      2S   
ATOM   4593 CG   PHE   425     -29.120  20.525  13.801  1.00  1.00      2S   
ATOM   4594 CD1  PHE   425     -28.456  21.731  13.524  1.00  1.00      2S   
ATOM   4595 HD1  PHE   425     -28.843  22.662  13.913  1.00  0.00      2S   
ATOM   4596 CE1  PHE   425     -27.291  21.735  12.746  1.00  1.00      2S   
ATOM   4597 HE1  PHE   425     -26.782  22.665  12.545  1.00  0.00      2S   
ATOM   4598 CZ   PHE   425     -26.782  20.531  12.240  1.00  1.00      2S   
ATOM   4599 HZ   PHE   425     -25.879  20.530  11.653  1.00  0.00      2S   
ATOM   4600 CD2  PHE   425     -28.607  19.326  13.278  1.00  1.00      2S   
ATOM   4601 HD2  PHE   425     -29.122  18.398  13.473  1.00  0.00      2S   
ATOM   4602 CE2  PHE   425     -27.442  19.325  12.503  1.00  1.00      2S   
ATOM   4603 HE2  PHE   425     -27.053  18.397  12.112  1.00  0.00      2S   
ATOM   4604 C    PHE   425     -31.755  20.482  12.468  1.00  1.00      2S   
ATOM   4605 O    PHE   425     -31.972  19.286  12.295  1.00  1.00      2S   
ATOM   4606 N    LYS   426     -31.610  21.336  11.439  1.00  1.00      2S   
ATOM   4607 HN   LYS   426     -31.484  22.314  11.598  1.00  0.00      2S   
ATOM   4608 CA   LYS   426     -31.633  20.936  10.059  1.00  1.00      2S   
ATOM   4609 HA   LYS   426     -32.045  19.945   9.966  1.00  0.00      2S   
ATOM   4610 CB   LYS   426     -32.511  21.890   9.215  1.00  1.00      2S   
ATOM   4611 HB1  LYS   426     -32.481  21.590   8.149  1.00  0.00      2S   
ATOM   4612 HB2  LYS   426     -32.095  22.920   9.283  1.00  0.00      2S   
ATOM   4613 CG   LYS   426     -33.982  21.946   9.679  1.00  1.00      2S   
ATOM   4614 HG1  LYS   426     -34.495  22.762   9.124  1.00  0.00      2S   
ATOM   4615 HG2  LYS   426     -34.005  22.217  10.758  1.00  0.00      2S   
ATOM   4616 CD   LYS   426     -34.792  20.650   9.484  1.00  1.00      2S   
ATOM   4617 HD1  LYS   426     -35.747  20.761  10.045  1.00  0.00      2S   
ATOM   4618 HD2  LYS   426     -34.242  19.796   9.934  1.00  0.00      2S   
ATOM   4619 CE   LYS   426     -35.119  20.359   8.012  1.00  1.00      2S   
ATOM   4620 HE1  LYS   426     -34.190  20.166   7.437  1.00  0.00      2S   
ATOM   4621 HE2  LYS   426     -35.657  21.219   7.561  1.00  0.00      2S   
ATOM   4622 NZ   LYS   426     -35.985  19.164   7.873  1.00  1.00      2S   
ATOM   4623 HZ1  LYS   426     -36.880  19.313   8.379  1.00  0.00      2S   
ATOM   4624 HZ2  LYS   426     -35.486  18.343   8.280  1.00  0.00      2S   
ATOM   4625 HZ3  LYS   426     -36.176  18.986   6.866  1.00  0.00      2S   
ATOM   4626 C    LYS   426     -30.196  20.984   9.574  1.00  1.00      2S   
ATOM   4627 O    LYS   426     -29.607  22.062   9.612  1.00  1.00      2S   
ATOM   4628 N    PRO   427     -29.574  19.892   9.118  1.00  1.00      2S   
ATOM   4629 CD   PRO   427     -30.046  18.532   9.363  1.00  1.00      2S   
ATOM   4630 HD1  PRO   427     -30.824  18.294   8.607  1.00  0.00      2S   
ATOM   4631 HD2  PRO   427     -30.458  18.427  10.390  1.00  0.00      2S   
ATOM   4632 CA   PRO   427     -28.211  19.896   8.604  1.00  1.00      2S   
ATOM   4633 HA   PRO   427     -27.554  20.269   9.377  1.00  0.00      2S   
ATOM   4634 CB   PRO   427     -27.931  18.429   8.242  1.00  1.00      2S   
ATOM   4635 HB1  PRO   427     -26.863  18.162   8.367  1.00  0.00      2S   
ATOM   4636 HB2  PRO   427     -28.245  18.204   7.198  1.00  0.00      2S   
ATOM   4637 CG   PRO   427     -28.825  17.632   9.191  1.00  1.00      2S   
ATOM   4638 HG1  PRO   427     -29.095  16.648   8.767  1.00  0.00      2S   
ATOM   4639 HG2  PRO   427     -28.317  17.491  10.168  1.00  0.00      2S   
ATOM   4640 C    PRO   427     -28.087  20.770   7.380  1.00  1.00      2S   
ATOM   4641 O    PRO   427     -28.914  20.659   6.478  1.00  1.00      2S   
ATOM   4642 N    GLN   428     -27.071  21.655   7.347  1.00  1.00      2S   
ATOM   4643 HN   GLN   428     -26.401  21.696   8.088  1.00  0.00      2S   
ATOM   4644 CA   GLN   428     -26.881  22.621   6.297  1.00  1.00      2S   
ATOM   4645 HA   GLN   428     -27.786  22.709   5.713  1.00  0.00      2S   
ATOM   4646 CB   GLN   428     -26.496  24.014   6.853  1.00  1.00      2S   
ATOM   4647 HB1  GLN   428     -26.260  24.704   6.012  1.00  0.00      2S   
ATOM   4648 HB2  GLN   428     -25.580  23.919   7.478  1.00  0.00      2S   
ATOM   4649 CG   GLN   428     -27.601  24.654   7.718  1.00  1.00      2S   
ATOM   4650 HG1  GLN   428     -27.282  25.663   8.053  1.00  0.00      2S   
ATOM   4651 HG2  GLN   428     -27.776  24.025   8.616  1.00  0.00      2S   
ATOM   4652 CD   GLN   428     -28.923  24.771   6.946  1.00  1.00      2S   
ATOM   4653 OE1  GLN   428     -29.944  24.214   7.355  1.00  1.00      2S   
ATOM   4654 NE2  GLN   428     -28.888  25.515   5.800  1.00  1.00      2S   
ATOM   4655 HE21 GLN   428     -29.720  25.610   5.254  1.00  0.00      2S   
ATOM   4656 HE22 GLN   428     -28.034  25.938   5.504  1.00  0.00      2S   
ATOM   4657 C    GLN   428     -25.804  22.126   5.381  1.00  1.00      2S   
ATOM   4658 O    GLN   428     -24.758  22.753   5.222  1.00  1.00      2S   
ATOM   4659 N    VAL   429     -26.068  20.977   4.724  1.00  1.00      2S   
ATOM   4660 HN   VAL   429     -26.916  20.477   4.882  1.00  0.00      2S   
ATOM   4661 CA   VAL   429     -25.208  20.436   3.704  1.00  1.00      2S   
ATOM   4662 HA   VAL   429     -24.187  20.704   3.940  1.00  0.00      2S   
ATOM   4663 CB   VAL   429     -25.269  18.919   3.580  1.00  1.00      2S   
ATOM   4664 HB   VAL   429     -24.762  18.603   2.640  1.00  0.00      2S   
ATOM   4665 CG1  VAL   429     -24.486  18.310   4.762  1.00  1.00      2S   
ATOM   4666 HG11 VAL   429     -24.950  18.605   5.724  1.00  0.00      2S   
ATOM   4667 HG12 VAL   429     -23.431  18.658   4.752  1.00  0.00      2S   
ATOM   4668 HG13 VAL   429     -24.491  17.202   4.698  1.00  0.00      2S   
ATOM   4669 CG2  VAL   429     -26.727  18.414   3.538  1.00  1.00      2S   
ATOM   4670 HG21 VAL   429     -27.302  18.922   2.736  1.00  0.00      2S   
ATOM   4671 HG22 VAL   429     -27.235  18.588   4.509  1.00  0.00      2S   
ATOM   4672 HG23 VAL   429     -26.738  17.322   3.333  1.00  0.00      2S   
ATOM   4673 C    VAL   429     -25.564  21.099   2.398  1.00  1.00      2S   
ATOM   4674 O    VAL   429     -26.727  21.379   2.110  1.00  1.00      2S   
ATOM   4675 N    THR   430     -24.524  21.409   1.600  1.00  1.00      2S   
ATOM   4676 HN   THR   430     -23.594  21.160   1.869  1.00  0.00      2S   
ATOM   4677 CA   THR   430     -24.634  22.205   0.397  1.00  1.00      2S   
ATOM   4678 HA   THR   430     -25.551  22.778   0.431  1.00  0.00      2S   
ATOM   4679 CB   THR   430     -23.477  23.180   0.243  1.00  1.00      2S   
ATOM   4680 HB   THR   430     -23.552  23.714  -0.732  1.00  0.00      2S   
ATOM   4681 OG1  THR   430     -22.207  22.534   0.303  1.00  1.00      2S   
ATOM   4682 HG1  THR   430     -22.141  22.143   1.180  1.00  0.00      2S   
ATOM   4683 CG2  THR   430     -23.574  24.222   1.373  1.00  1.00      2S   
ATOM   4684 HG21 THR   430     -23.509  23.732   2.367  1.00  0.00      2S   
ATOM   4685 HG22 THR   430     -24.545  24.759   1.316  1.00  0.00      2S   
ATOM   4686 HG23 THR   430     -22.754  24.965   1.287  1.00  0.00      2S   
ATOM   4687 C    THR   430     -24.716  21.312  -0.808  1.00  1.00      2S   
ATOM   4688 O    THR   430     -25.169  21.733  -1.870  1.00  1.00      2S   
ATOM   4689 N    SER   431     -24.279  20.046  -0.660  1.00  1.00      2S   
ATOM   4690 HN   SER   431     -23.928  19.702   0.206  1.00  0.00      2S   
ATOM   4691 CA   SER   431     -24.363  19.103  -1.734  1.00  1.00      2S   
ATOM   4692 HA   SER   431     -25.267  19.295  -2.297  1.00  0.00      2S   
ATOM   4693 CB   SER   431     -23.145  19.152  -2.699  1.00  1.00      2S   
ATOM   4694 HB1  SER   431     -22.929  20.212  -2.956  1.00  0.00      2S   
ATOM   4695 HB2  SER   431     -23.384  18.620  -3.640  1.00  0.00      2S   
ATOM   4696 OG   SER   431     -21.965  18.571  -2.156  1.00  1.00      2S   
ATOM   4697 HG1  SER   431     -21.425  18.338  -2.919  1.00  0.00      2S   
ATOM   4698 C    SER   431     -24.507  17.749  -1.117  1.00  1.00      2S   
ATOM   4699 O    SER   431     -24.401  17.574   0.095  1.00  1.00      2S   
ATOM   4700 N    GLU   432     -24.717  16.747  -1.989  1.00  1.00      2S   
ATOM   4701 HN   GLU   432     -24.819  16.951  -2.960  1.00  0.00      2S   
ATOM   4702 CA   GLU   432     -24.868  15.359  -1.651  1.00  1.00      2S   
ATOM   4703 HA   GLU   432     -25.569  15.291  -0.830  1.00  0.00      2S   
ATOM   4704 CB   GLU   432     -25.453  14.590  -2.866  1.00  1.00      2S   
ATOM   4705 HB1  GLU   432     -25.581  13.517  -2.610  1.00  0.00      2S   
ATOM   4706 HB2  GLU   432     -24.734  14.654  -3.712  1.00  0.00      2S   
ATOM   4707 CG   GLU   432     -26.823  15.152  -3.319  1.00  1.00      2S   
ATOM   4708 HG1  GLU   432     -26.773  16.247  -3.480  1.00  0.00      2S   
ATOM   4709 HG2  GLU   432     -27.584  14.978  -2.531  1.00  0.00      2S   
ATOM   4710 CD   GLU   432     -27.283  14.500  -4.622  1.00  1.00      2S   
ATOM   4711 OE1  GLU   432     -27.049  15.092  -5.708  1.00  1.00      2S   
ATOM   4712 OE2  GLU   432     -27.876  13.394  -4.543  1.00  1.00      2S   
ATOM   4713 C    GLU   432     -23.550  14.748  -1.200  1.00  1.00      2S   
ATOM   4714 O    GLU   432     -23.553  13.662  -0.624  1.00  1.00      2S   
ATOM   4715 N    THR   433     -22.398  15.443  -1.426  1.00  1.00      2S   
ATOM   4716 HN   THR   433     -22.421  16.328  -1.887  1.00  0.00      2S   
ATOM   4717 CA   THR   433     -21.072  14.978  -1.045  1.00  1.00      2S   
ATOM   4718 HA   THR   433     -21.166  13.970  -0.678  1.00  0.00      2S   
ATOM   4719 CB   THR   433     -20.066  14.952  -2.196  1.00  1.00      2S   
ATOM   4720 HB   THR   433     -19.100  14.521  -1.847  1.00  0.00      2S   
ATOM   4721 OG1  THR   433     -19.808  16.250  -2.718  1.00  1.00      2S   
ATOM   4722 HG1  THR   433     -19.064  16.162  -3.324  1.00  0.00      2S   
ATOM   4723 CG2  THR   433     -20.606  14.056  -3.324  1.00  1.00      2S   
ATOM   4724 HG21 THR   433     -21.564  14.445  -3.728  1.00  0.00      2S   
ATOM   4725 HG22 THR   433     -20.777  13.028  -2.941  1.00  0.00      2S   
ATOM   4726 HG23 THR   433     -19.873  14.003  -4.157  1.00  0.00      2S   
ATOM   4727 C    THR   433     -20.457  15.785   0.083  1.00  1.00      2S   
ATOM   4728 O    THR   433     -19.310  15.539   0.453  1.00  1.00      2S   
ATOM   4729 N    ASP   434     -21.184  16.768   0.659  1.00  1.00      2S   
ATOM   4730 HN   ASP   434     -22.104  16.980   0.338  1.00  0.00      2S   
ATOM   4731 CA   ASP   434     -20.686  17.619   1.723  1.00  1.00      2S   
ATOM   4732 HA   ASP   434     -19.717  17.996   1.425  1.00  0.00      2S   
ATOM   4733 CB   ASP   434     -21.668  18.810   1.901  1.00  1.00      2S   
ATOM   4734 HB1  ASP   434     -22.659  18.430   2.220  1.00  0.00      2S   
ATOM   4735 HB2  ASP   434     -21.799  19.291   0.905  1.00  0.00      2S   
ATOM   4736 CG   ASP   434     -21.223  19.901   2.874  1.00  1.00      2S   
ATOM   4737 OD1  ASP   434     -20.228  19.719   3.619  1.00  1.00      2S   
ATOM   4738 OD2  ASP   434     -21.903  20.960   2.868  1.00  1.00      2S   
ATOM   4739 C    ASP   434     -20.536  16.814   3.007  1.00  1.00      2S   
ATOM   4740 O    ASP   434     -21.502  16.233   3.497  1.00  1.00      2S   
ATOM   4741 N    THR   435     -19.298  16.745   3.560  1.00  1.00      2S   
ATOM   4742 HN   THR   435     -18.530  17.244   3.166  1.00  0.00      2S   
ATOM   4743 CA   THR   435     -18.979  15.931   4.722  1.00  1.00      2S   
ATOM   4744 HA   THR   435     -19.851  15.369   5.019  1.00  0.00      2S   
ATOM   4745 CB   THR   435     -17.868  14.914   4.475  1.00  1.00      2S   
ATOM   4746 HB   THR   435     -17.601  14.379   5.415  1.00  0.00      2S   
ATOM   4747 OG1  THR   435     -16.704  15.525   3.940  1.00  1.00      2S   
ATOM   4748 HG1  THR   435     -16.335  16.078   4.637  1.00  0.00      2S   
ATOM   4749 CG2  THR   435     -18.349  13.857   3.469  1.00  1.00      2S   
ATOM   4750 HG21 THR   435     -18.503  14.307   2.467  1.00  0.00      2S   
ATOM   4751 HG22 THR   435     -19.298  13.399   3.803  1.00  0.00      2S   
ATOM   4752 HG23 THR   435     -17.592  13.049   3.381  1.00  0.00      2S   
ATOM   4753 C    THR   435     -18.595  16.805   5.898  1.00  1.00      2S   
ATOM   4754 O    THR   435     -17.776  16.409   6.726  1.00  1.00      2S   
ATOM   4755 N    ARG   436     -19.199  18.011   6.029  1.00  1.00      2S   
ATOM   4756 HN   ARG   436     -19.844  18.344   5.343  1.00  0.00      2S   
ATOM   4757 CA   ARG   436     -18.890  18.945   7.096  1.00  1.00      2S   
ATOM   4758 HA   ARG   436     -17.820  19.101   7.076  1.00  0.00      2S   
ATOM   4759 CB   ARG   436     -19.574  20.318   6.897  1.00  1.00      2S   
ATOM   4760 HB1  ARG   436     -19.271  20.707   5.900  1.00  0.00      2S   
ATOM   4761 HB2  ARG   436     -19.190  21.034   7.658  1.00  0.00      2S   
ATOM   4762 CG   ARG   436     -21.113  20.289   6.985  1.00  1.00      2S   
ATOM   4763 HG1  ARG   436     -21.413  19.907   7.985  1.00  0.00      2S   
ATOM   4764 HG2  ARG   436     -21.516  19.587   6.222  1.00  0.00      2S   
ATOM   4765 CD   ARG   436     -21.768  21.663   6.820  1.00  1.00      2S   
ATOM   4766 HD1  ARG   436     -21.380  22.370   7.585  1.00  0.00      2S   
ATOM   4767 HD2  ARG   436     -22.874  21.586   6.899  1.00  0.00      2S   
ATOM   4768 NE   ARG   436     -21.427  22.163   5.457  1.00  1.00      2S   
ATOM   4769 HE   ARG   436     -21.126  21.499   4.767  1.00  0.00      2S   
ATOM   4770 CZ   ARG   436     -21.582  23.458   5.067  1.00  1.00      2S   
ATOM   4771 NH1  ARG   436     -22.078  24.399   5.909  1.00  1.00      2S   
ATOM   4772 HH11 ARG   436     -22.346  24.142   6.839  1.00  0.00      2S   
ATOM   4773 HH12 ARG   436     -22.211  25.334   5.588  1.00  0.00      2S   
ATOM   4774 NH2  ARG   436     -21.235  23.801   3.798  1.00  1.00      2S   
ATOM   4775 HH21 ARG   436     -20.923  23.084   3.175  1.00  0.00      2S   
ATOM   4776 HH22 ARG   436     -21.363  24.737   3.477  1.00  0.00      2S   
ATOM   4777 C    ARG   436     -19.256  18.456   8.480  1.00  1.00      2S   
ATOM   4778 O    ARG   436     -18.740  18.975   9.465  1.00  1.00      2S   
ATOM   4779 N    TYR   437     -20.150  17.452   8.607  1.00  1.00      2S   
ATOM   4780 HN   TYR   437     -20.586  17.039   7.807  1.00  0.00      2S   
ATOM   4781 CA   TYR   437     -20.575  16.946   9.893  1.00  1.00      2S   
ATOM   4782 HA   TYR   437     -20.317  17.653  10.668  1.00  0.00      2S   
ATOM   4783 CB   TYR   437     -22.101  16.702   9.940  1.00  1.00      2S   
ATOM   4784 HB1  TYR   437     -22.410  16.296  10.926  1.00  0.00      2S   
ATOM   4785 HB2  TYR   437     -22.406  15.990   9.142  1.00  0.00      2S   
ATOM   4786 CG   TYR   437     -22.832  18.004   9.751  1.00  1.00      2S   
ATOM   4787 CD1  TYR   437     -22.637  19.067  10.653  1.00  1.00      2S   
ATOM   4788 HD1  TYR   437     -21.971  18.949  11.494  1.00  0.00      2S   
ATOM   4789 CE1  TYR   437     -23.301  20.286  10.476  1.00  1.00      2S   
ATOM   4790 HE1  TYR   437     -23.138  21.091  11.177  1.00  0.00      2S   
ATOM   4791 CZ   TYR   437     -24.171  20.451   9.393  1.00  1.00      2S   
ATOM   4792 OH   TYR   437     -24.844  21.671   9.204  1.00  1.00      2S   
ATOM   4793 HH   TYR   437     -24.613  22.259   9.931  1.00  0.00      2S   
ATOM   4794 CD2  TYR   437     -23.713  18.185   8.671  1.00  1.00      2S   
ATOM   4795 HD2  TYR   437     -23.874  17.383   7.967  1.00  0.00      2S   
ATOM   4796 CE2  TYR   437     -24.378  19.403   8.492  1.00  1.00      2S   
ATOM   4797 HE2  TYR   437     -25.049  19.533   7.658  1.00  0.00      2S   
ATOM   4798 C    TYR   437     -19.855  15.665  10.229  1.00  1.00      2S   
ATOM   4799 O    TYR   437     -20.321  14.890  11.059  1.00  1.00      2S   
ATOM   4800 N    PHE   438     -18.677  15.430   9.608  1.00  1.00      2S   
ATOM   4801 HN   PHE   438     -18.317  16.066   8.930  1.00  0.00      2S   
ATOM   4802 CA   PHE   438     -17.849  14.278   9.873  1.00  1.00      2S   
ATOM   4803 HA   PHE   438     -18.236  13.716  10.711  1.00  0.00      2S   
ATOM   4804 CB   PHE   438     -17.665  13.361   8.643  1.00  1.00      2S   
ATOM   4805 HB1  PHE   438     -16.886  12.589   8.831  1.00  0.00      2S   
ATOM   4806 HB2  PHE   438     -17.377  13.952   7.747  1.00  0.00      2S   
ATOM   4807 CG   PHE   438     -18.959  12.658   8.361  1.00  1.00      2S   
ATOM   4808 CD1  PHE   438     -19.181  11.373   8.882  1.00  1.00      2S   
ATOM   4809 HD1  PHE   438     -18.414  10.891   9.470  1.00  0.00      2S   
ATOM   4810 CE1  PHE   438     -20.388  10.711   8.646  1.00  1.00      2S   
ATOM   4811 HE1  PHE   438     -20.536   9.717   9.037  1.00  0.00      2S   
ATOM   4812 CZ   PHE   438     -21.395  11.338   7.903  1.00  1.00      2S   
ATOM   4813 HZ   PHE   438     -22.321  10.819   7.719  1.00  0.00      2S   
ATOM   4814 CD2  PHE   438     -19.975  13.277   7.611  1.00  1.00      2S   
ATOM   4815 HD2  PHE   438     -19.823  14.270   7.217  1.00  0.00      2S   
ATOM   4816 CE2  PHE   438     -21.193  12.625   7.391  1.00  1.00      2S   
ATOM   4817 HE2  PHE   438     -21.972  13.111   6.821  1.00  0.00      2S   
ATOM   4818 C    PHE   438     -16.502  14.797  10.254  1.00  1.00      2S   
ATOM   4819 O    PHE   438     -16.048  15.807   9.729  1.00  1.00      2S   
ATOM   4820 N    ASP   439     -15.824  14.095  11.187  1.00  1.00      2S   
ATOM   4821 HN   ASP   439     -16.240  13.288  11.606  1.00  0.00      2S   
ATOM   4822 CA   ASP   439     -14.524  14.435  11.709  1.00  1.00      2S   
ATOM   4823 HA   ASP   439     -14.597  15.432  12.122  1.00  0.00      2S   
ATOM   4824 CB   ASP   439     -14.143  13.435  12.839  1.00  1.00      2S   
ATOM   4825 HB1  ASP   439     -13.940  12.435  12.409  1.00  0.00      2S   
ATOM   4826 HB2  ASP   439     -15.020  13.335  13.517  1.00  0.00      2S   
ATOM   4827 CG   ASP   439     -12.949  13.846  13.700  1.00  1.00      2S   
ATOM   4828 OD1  ASP   439     -12.807  13.261  14.805  1.00  1.00      2S   
ATOM   4829 OD2  ASP   439     -12.164  14.731  13.276  1.00  1.00      2S   
ATOM   4830 C    ASP   439     -13.493  14.431  10.598  1.00  1.00      2S   
ATOM   4831 O    ASP   439     -13.399  13.489   9.813  1.00  1.00      2S   
ATOM   4832 N    GLU   440     -12.705  15.530  10.530  1.00  1.00      2S   
ATOM   4833 HN   GLU   440     -12.865  16.277  11.171  1.00  0.00      2S   
ATOM   4834 CA   GLU   440     -11.628  15.779   9.603  1.00  1.00      2S   
ATOM   4835 HA   GLU   440     -12.048  15.722   8.622  1.00  0.00      2S   
ATOM   4836 CB   GLU   440     -11.061  17.201   9.766  1.00  1.00      2S   
ATOM   4837 HB1  GLU   440     -10.556  17.299  10.753  1.00  0.00      2S   
ATOM   4838 HB2  GLU   440     -11.928  17.901   9.757  1.00  0.00      2S   
ATOM   4839 CG   GLU   440     -10.093  17.612   8.640  1.00  1.00      2S   
ATOM   4840 HG1  GLU   440     -10.560  17.412   7.653  1.00  0.00      2S   
ATOM   4841 HG2  GLU   440      -9.159  17.015   8.715  1.00  0.00      2S   
ATOM   4842 CD   GLU   440      -9.732  19.095   8.714  1.00  1.00      2S   
ATOM   4843 OE1  GLU   440      -8.835  19.503   7.930  1.00  1.00      2S   
ATOM   4844 OE2  GLU   440     -10.338  19.834   9.533  1.00  1.00      2S   
ATOM   4845 C    GLU   440     -10.525  14.758   9.693  1.00  1.00      2S   
ATOM   4846 O    GLU   440      -9.853  14.480   8.703  1.00  1.00      2S   
ATOM   4847 N    GLU   441     -10.363  14.116  10.874  1.00  1.00      2S   
ATOM   4848 HN   GLU   441     -10.919  14.371  11.666  1.00  0.00      2S   
ATOM   4849 CA   GLU   441      -9.468  13.000  11.093  1.00  1.00      2S   
ATOM   4850 HA   GLU   441      -8.464  13.365  10.930  1.00  0.00      2S   
ATOM   4851 CB   GLU   441      -9.594  12.469  12.542  1.00  1.00      2S   
ATOM   4852 HB1  GLU   441     -10.636  12.116  12.708  1.00  0.00      2S   
ATOM   4853 HB2  GLU   441      -9.428  13.323  13.236  1.00  0.00      2S   
ATOM   4854 CG   GLU   441      -8.628  11.328  12.938  1.00  1.00      2S   
ATOM   4855 HG1  GLU   441      -8.868  10.411  12.361  1.00  0.00      2S   
ATOM   4856 HG2  GLU   441      -8.762  11.097  14.016  1.00  0.00      2S   
ATOM   4857 CD   GLU   441      -7.161  11.698  12.711  1.00  1.00      2S   
ATOM   4858 OE1  GLU   441      -6.433  10.870  12.102  1.00  1.00      2S   
ATOM   4859 OE2  GLU   441      -6.746  12.804  13.145  1.00  1.00      2S   
ATOM   4860 C    GLU   441      -9.725  11.871  10.117  1.00  1.00      2S   
ATOM   4861 O    GLU   441      -8.791  11.214   9.673  1.00  1.00      2S   
ATOM   4862 N    PHE   442     -11.003  11.656   9.725  1.00  1.00      2S   
ATOM   4863 HN   PHE   442     -11.751  12.208  10.088  1.00  0.00      2S   
ATOM   4864 CA   PHE   442     -11.379  10.656   8.753  1.00  1.00      2S   
ATOM   4865 HA   PHE   442     -10.633   9.873   8.761  1.00  0.00      2S   
ATOM   4866 CB   PHE   442     -12.752  10.013   9.053  1.00  1.00      2S   
ATOM   4867 HB1  PHE   442     -12.982   9.211   8.321  1.00  0.00      2S   
ATOM   4868 HB2  PHE   442     -13.560  10.775   9.022  1.00  0.00      2S   
ATOM   4869 CG   PHE   442     -12.715   9.389  10.422  1.00  1.00      2S   
ATOM   4870 CD1  PHE   442     -11.846   8.320  10.711  1.00  1.00      2S   
ATOM   4871 HD1  PHE   442     -11.210   7.915   9.938  1.00  0.00      2S   
ATOM   4872 CE1  PHE   442     -11.788   7.781  12.003  1.00  1.00      2S   
ATOM   4873 HE1  PHE   442     -11.118   6.962  12.217  1.00  0.00      2S   
ATOM   4874 CZ   PHE   442     -12.595   8.307  13.019  1.00  1.00      2S   
ATOM   4875 HZ   PHE   442     -12.545   7.896  14.017  1.00  0.00      2S   
ATOM   4876 CD2  PHE   442     -13.532   9.894  11.446  1.00  1.00      2S   
ATOM   4877 HD2  PHE   442     -14.211  10.704  11.229  1.00  0.00      2S   
ATOM   4878 CE2  PHE   442     -13.467   9.365  12.740  1.00  1.00      2S   
ATOM   4879 HE2  PHE   442     -14.091   9.774  13.522  1.00  0.00      2S   
ATOM   4880 C    PHE   442     -11.393  11.226   7.355  1.00  1.00      2S   
ATOM   4881 O    PHE   442     -10.728  10.684   6.477  1.00  1.00      2S   
ATOM   4882 N    THR   443     -12.139  12.326   7.084  1.00  1.00      2S   
ATOM   4883 HN   THR   443     -12.635  12.806   7.805  1.00  0.00      2S   
ATOM   4884 CA   THR   443     -12.367  12.798   5.721  1.00  1.00      2S   
ATOM   4885 HA   THR   443     -12.676  11.939   5.144  1.00  0.00      2S   
ATOM   4886 CB   THR   443     -13.503  13.813   5.624  1.00  1.00      2S   
ATOM   4887 HB   THR   443     -14.442  13.346   6.000  1.00  0.00      2S   
ATOM   4888 OG1  THR   443     -13.773  14.226   4.287  1.00  1.00      2S   
ATOM   4889 HG1  THR   443     -12.941  14.569   3.946  1.00  0.00      2S   
ATOM   4890 CG2  THR   443     -13.199  15.033   6.493  1.00  1.00      2S   
ATOM   4891 HG21 THR   443     -12.109  15.174   6.633  1.00  0.00      2S   
ATOM   4892 HG22 THR   443     -13.664  14.902   7.493  1.00  0.00      2S   
ATOM   4893 HG23 THR   443     -13.596  15.961   6.034  1.00  0.00      2S   
ATOM   4894 C    THR   443     -11.116  13.335   5.037  1.00  1.00      2S   
ATOM   4895 O    THR   443     -11.080  13.429   3.812  1.00  1.00      2S   
ATOM   4896 N    ALA   444     -10.052  13.684   5.793  1.00  1.00      2S   
ATOM   4897 HN   ALA   444     -10.077  13.635   6.790  1.00  0.00      2S   
ATOM   4898 CA   ALA   444      -8.818  14.166   5.218  1.00  1.00      2S   
ATOM   4899 HA   ALA   444      -9.056  14.835   4.402  1.00  0.00      2S   
ATOM   4900 CB   ALA   444      -7.977  14.941   6.246  1.00  1.00      2S   
ATOM   4901 HB1  ALA   444      -7.732  14.299   7.118  1.00  0.00      2S   
ATOM   4902 HB2  ALA   444      -8.547  15.822   6.610  1.00  0.00      2S   
ATOM   4903 HB3  ALA   444      -7.030  15.309   5.794  1.00  0.00      2S   
ATOM   4904 C    ALA   444      -7.961  13.045   4.675  1.00  1.00      2S   
ATOM   4905 O    ALA   444      -7.035  13.301   3.909  1.00  1.00      2S   
ATOM   4906 N    GLN   445      -8.249  11.774   5.044  1.00  1.00      2S   
ATOM   4907 HN   GLN   445      -9.032  11.567   5.629  1.00  0.00      2S   
ATOM   4908 CA   GLN   445      -7.433  10.640   4.670  1.00  1.00      2S   
ATOM   4909 HA   GLN   445      -6.399  10.912   4.833  1.00  0.00      2S   
ATOM   4910 CB   GLN   445      -7.742   9.379   5.507  1.00  1.00      2S   
ATOM   4911 HB1  GLN   445      -7.051   8.564   5.195  1.00  0.00      2S   
ATOM   4912 HB2  GLN   445      -8.785   9.045   5.309  1.00  0.00      2S   
ATOM   4913 CG   GLN   445      -7.580   9.642   7.015  1.00  1.00      2S   
ATOM   4914 HG1  GLN   445      -8.371  10.346   7.347  1.00  0.00      2S   
ATOM   4915 HG2  GLN   445      -6.591  10.109   7.208  1.00  0.00      2S   
ATOM   4916 CD   GLN   445      -7.672   8.339   7.817  1.00  1.00      2S   
ATOM   4917 OE1  GLN   445      -7.330   7.261   7.337  1.00  1.00      2S   
ATOM   4918 NE2  GLN   445      -8.139   8.461   9.094  1.00  1.00      2S   
ATOM   4919 HE21 GLN   445      -8.374   9.364   9.454  1.00  0.00      2S   
ATOM   4920 HE22 GLN   445      -8.212   7.645   9.670  1.00  0.00      2S   
ATOM   4921 C    GLN   445      -7.613  10.284   3.220  1.00  1.00      2S   
ATOM   4922 O    GLN   445      -8.696  10.422   2.662  1.00  1.00      2S   
ATOM   4923 N    MET   446      -6.530   9.807   2.570  1.00  1.00      2S   
ATOM   4924 HN   MET   446      -5.650   9.707   3.033  1.00  0.00      2S   
ATOM   4925 CA   MET   446      -6.548   9.430   1.178  1.00  1.00      2S   
ATOM   4926 HA   MET   446      -7.144  10.147   0.631  1.00  0.00      2S   
ATOM   4927 CB   MET   446      -5.130   9.369   0.560  1.00  1.00      2S   
ATOM   4928 HB1  MET   446      -5.204   9.050  -0.503  1.00  0.00      2S   
ATOM   4929 HB2  MET   446      -4.533   8.603   1.104  1.00  0.00      2S   
ATOM   4930 CG   MET   446      -4.338  10.694   0.607  1.00  1.00      2S   
ATOM   4931 HG1  MET   446      -3.314  10.467   0.233  1.00  0.00      2S   
ATOM   4932 HG2  MET   446      -4.223  11.016   1.664  1.00  0.00      2S   
ATOM   4933 SD   MET   446      -5.030  12.050  -0.395  1.00  1.00      2S   
ATOM   4934 CE   MET   446      -5.834  12.973   0.946  1.00  1.00      2S   
ATOM   4935 HE1  MET   446      -5.103  13.263   1.732  1.00  0.00      2S   
ATOM   4936 HE2  MET   446      -6.630  12.368   1.426  1.00  0.00      2S   
ATOM   4937 HE3  MET   446      -6.306  13.902   0.560  1.00  0.00      2S   
ATOM   4938 C    MET   446      -7.176   8.065   1.047  1.00  1.00      2S   
ATOM   4939 O    MET   446      -6.979   7.192   1.890  1.00  1.00      2S   
ATOM   4940 N    ILE   447      -7.964   7.870  -0.032  1.00  1.00      2S   
ATOM   4941 HN   ILE   447      -8.131   8.610  -0.684  1.00  0.00      2S   
ATOM   4942 CA   ILE   447      -8.605   6.617  -0.349  1.00  1.00      2S   
ATOM   4943 HA   ILE   447      -8.596   5.963   0.511  1.00  0.00      2S   
ATOM   4944 CB   ILE   447     -10.037   6.800  -0.835  1.00  1.00      2S   
ATOM   4945 HB   ILE   447     -10.051   7.566  -1.645  1.00  0.00      2S   
ATOM   4946 CG2  ILE   447     -10.617   5.481  -1.404  1.00  1.00      2S   
ATOM   4947 HG21 ILE   447     -10.608   4.692  -0.624  1.00  0.00      2S   
ATOM   4948 HG22 ILE   447     -10.049   5.124  -2.285  1.00  0.00      2S   
ATOM   4949 HG23 ILE   447     -11.661   5.621  -1.744  1.00  0.00      2S   
ATOM   4950 CG1  ILE   447     -10.904   7.319   0.327  1.00  1.00      2S   
ATOM   4951 HG11 ILE   447     -10.422   8.199   0.805  1.00  0.00      2S   
ATOM   4952 HG12 ILE   447     -10.993   6.520   1.097  1.00  0.00      2S   
ATOM   4953 CD   ILE   447     -12.294   7.730  -0.140  1.00  1.00      2S   
ATOM   4954 HD1  ILE   447     -12.801   6.940  -0.726  1.00  0.00      2S   
ATOM   4955 HD2  ILE   447     -12.230   8.647  -0.763  1.00  0.00      2S   
ATOM   4956 HD3  ILE   447     -12.922   7.931   0.744  1.00  0.00      2S   
ATOM   4957 C    ILE   447      -7.812   5.995  -1.455  1.00  1.00      2S   
ATOM   4958 O    ILE   447      -7.587   6.621  -2.489  1.00  1.00      2S   
ATOM   4959 N    THR   448      -7.397   4.723  -1.268  1.00  1.00      2S   
ATOM   4960 HN   THR   448      -7.507   4.265  -0.391  1.00  0.00      2S   
ATOM   4961 CA   THR   448      -6.872   3.902  -2.332  1.00  1.00      2S   
ATOM   4962 HA   THR   448      -7.172   4.319  -3.285  1.00  0.00      2S   
ATOM   4963 CB   THR   448      -5.347   3.756  -2.328  1.00  1.00      2S   
ATOM   4964 HB   THR   448      -5.040   3.056  -3.138  1.00  0.00      2S   
ATOM   4965 OG1  THR   448      -4.843   3.273  -1.086  1.00  1.00      2S   
ATOM   4966 HG1  THR   448      -3.921   3.055  -1.244  1.00  0.00      2S   
ATOM   4967 CG2  THR   448      -4.696   5.128  -2.591  1.00  1.00      2S   
ATOM   4968 HG21 THR   448      -4.939   5.840  -1.774  1.00  0.00      2S   
ATOM   4969 HG22 THR   448      -5.057   5.555  -3.550  1.00  0.00      2S   
ATOM   4970 HG23 THR   448      -3.591   5.028  -2.643  1.00  0.00      2S   
ATOM   4971 C    THR   448      -7.549   2.553  -2.206  1.00  1.00      2S   
ATOM   4972 O    THR   448      -7.092   1.668  -1.484  1.00  1.00      2S   
ATOM   4973 N    ILE   449      -8.683   2.348  -2.918  1.00  1.00      2S   
ATOM   4974 HN   ILE   449      -9.100   3.064  -3.472  1.00  0.00      2S   
ATOM   4975 CA   ILE   449      -9.343   1.057  -2.942  1.00  1.00      2S   
ATOM   4976 HA   ILE   449      -9.237   0.603  -1.969  1.00  0.00      2S   
ATOM   4977 CB   ILE   449     -10.834   1.137  -3.276  1.00  1.00      2S   
ATOM   4978 HB   ILE   449     -10.964   1.668  -4.247  1.00  0.00      2S   
ATOM   4979 CG2  ILE   449     -11.470  -0.264  -3.420  1.00  1.00      2S   
ATOM   4980 HG21 ILE   449     -11.238  -0.896  -2.540  1.00  0.00      2S   
ATOM   4981 HG22 ILE   449     -11.108  -0.772  -4.336  1.00  0.00      2S   
ATOM   4982 HG23 ILE   449     -12.573  -0.166  -3.503  1.00  0.00      2S   
ATOM   4983 CG1  ILE   449     -11.586   1.946  -2.197  1.00  1.00      2S   
ATOM   4984 HG11 ILE   449     -12.667   1.951  -2.455  1.00  0.00      2S   
ATOM   4985 HG12 ILE   449     -11.236   2.997  -2.217  1.00  0.00      2S   
ATOM   4986 CD   ILE   449     -11.432   1.386  -0.782  1.00  1.00      2S   
ATOM   4987 HD1  ILE   449     -10.373   1.401  -0.453  1.00  0.00      2S   
ATOM   4988 HD2  ILE   449     -11.826   0.353  -0.723  1.00  0.00      2S   
ATOM   4989 HD3  ILE   449     -12.000   1.999  -0.069  1.00  0.00      2S   
ATOM   4990 C    ILE   449      -8.603   0.168  -3.901  1.00  1.00      2S   
ATOM   4991 O    ILE   449      -8.271   0.564  -5.018  1.00  1.00      2S   
ATOM   4992 N    THR   450      -8.312  -1.073  -3.438  1.00  1.00      2S   
ATOM   4993 HN   THR   450      -8.561  -1.340  -2.512  1.00  0.00      2S   
ATOM   4994 CA   THR   450      -7.612  -2.092  -4.186  1.00  1.00      2S   
ATOM   4995 HA   THR   450      -6.734  -1.623  -4.601  1.00  0.00      2S   
ATOM   4996 CB   THR   450      -7.195  -3.275  -3.312  1.00  1.00      2S   
ATOM   4997 HB   THR   450      -8.073  -3.913  -3.065  1.00  0.00      2S   
ATOM   4998 OG1  THR   450      -6.642  -2.812  -2.089  1.00  1.00      2S   
ATOM   4999 HG1  THR   450      -6.165  -3.562  -1.725  1.00  0.00      2S   
ATOM   5000 CG2  THR   450      -6.120  -4.128  -4.006  1.00  1.00      2S   
ATOM   5001 HG21 THR   450      -5.222  -3.512  -4.228  1.00  0.00      2S   
ATOM   5002 HG22 THR   450      -6.504  -4.560  -4.952  1.00  0.00      2S   
ATOM   5003 HG23 THR   450      -5.814  -4.970  -3.349  1.00  0.00      2S   
ATOM   5004 C    THR   450      -8.562  -2.577  -5.262  1.00  1.00      2S   
ATOM   5005 O    THR   450      -9.734  -2.756  -4.931  1.00  1.00      2S   
ATOM   5006 N    PRO   451      -8.181  -2.785  -6.525  1.00  1.00      2S   
ATOM   5007 CD   PRO   451      -6.829  -2.583  -7.049  1.00  1.00      2S   
ATOM   5008 HD1  PRO   451      -6.244  -3.510  -6.865  1.00  0.00      2S   
ATOM   5009 HD2  PRO   451      -6.324  -1.707  -6.590  1.00  0.00      2S   
ATOM   5010 CA   PRO   451      -9.129  -3.121  -7.576  1.00  1.00      2S   
ATOM   5011 HA   PRO   451      -9.908  -2.371  -7.591  1.00  0.00      2S   
ATOM   5012 CB   PRO   451      -8.306  -3.114  -8.880  1.00  1.00      2S   
ATOM   5013 HB1  PRO   451      -8.858  -2.602  -9.696  1.00  0.00      2S   
ATOM   5014 HB2  PRO   451      -8.059  -4.148  -9.202  1.00  0.00      2S   
ATOM   5015 CG   PRO   451      -7.006  -2.365  -8.550  1.00  1.00      2S   
ATOM   5016 HG1  PRO   451      -6.144  -2.751  -9.131  1.00  0.00      2S   
ATOM   5017 HG2  PRO   451      -7.133  -1.280  -8.751  1.00  0.00      2S   
ATOM   5018 C    PRO   451      -9.759  -4.477  -7.321  1.00  1.00      2S   
ATOM   5019 OT1  PRO   451     -10.888  -4.712  -7.834  1.00  1.00      2S   
ATOM   5020 OT2  PRO   451      -9.143  -5.305  -6.597  1.00  0.00      2S   
TER 
ATOM   5021 N    SER   457     -10.077 -15.828 -12.112  1.00  1.00      3S   
ATOM   5022 HT1  SER   457      -9.266 -16.285 -11.648  1.00  0.00      3S   
ATOM   5023 HT2  SER   457      -9.737 -15.147 -12.820  1.00  0.00      3S   
ATOM   5024 HT3  SER   457     -10.664 -16.551 -12.576  1.00  0.00      3S   
ATOM   5025 CA   SER   457     -10.895 -15.115 -11.089  1.00  1.00      3S   
ATOM   5026 HA   SER   457     -10.305 -14.258 -10.799  1.00  0.00      3S   
ATOM   5027 CB   SER   457     -12.223 -14.595 -11.708  1.00  1.00      3S   
ATOM   5028 HB1  SER   457     -11.999 -14.099 -12.678  1.00  0.00      3S   
ATOM   5029 HB2  SER   457     -12.684 -13.833 -11.052  1.00  0.00      3S   
ATOM   5030 OG   SER   457     -13.166 -15.629 -11.964  1.00  1.00      3S   
ATOM   5031 HG1  SER   457     -13.737 -15.712 -11.187  1.00  0.00      3S   
ATOM   5032 C    SER   457     -11.096 -15.943  -9.843  1.00  1.00      3S   
ATOM   5033 O    SER   457     -10.523 -17.025  -9.711  1.00  1.00      3S   
ATOM   5034 N    MET   458     -11.860 -15.402  -8.864  1.00  1.00      3S   
ATOM   5035 HN   MET   458     -12.411 -14.583  -9.015  1.00  0.00      3S   
ATOM   5036 CA   MET   458     -11.772 -15.836  -7.488  1.00  1.00      3S   
ATOM   5037 HA   MET   458     -11.470 -16.872  -7.446  1.00  0.00      3S   
ATOM   5038 CB   MET   458     -10.766 -14.940  -6.708  1.00  1.00      3S   
ATOM   5039 HB1  MET   458     -10.819 -15.149  -5.618  1.00  0.00      3S   
ATOM   5040 HB2  MET   458     -11.047 -13.874  -6.868  1.00  0.00      3S   
ATOM   5041 CG   MET   458      -9.290 -15.112  -7.135  1.00  1.00      3S   
ATOM   5042 HG1  MET   458      -8.665 -14.435  -6.513  1.00  0.00      3S   
ATOM   5043 HG2  MET   458      -9.191 -14.759  -8.184  1.00  0.00      3S   
ATOM   5044 SD   MET   458      -8.651 -16.819  -7.028  1.00  1.00      3S   
ATOM   5045 CE   MET   458      -7.720 -16.661  -5.477  1.00  1.00      3S   
ATOM   5046 HE1  MET   458      -8.367 -16.294  -4.652  1.00  0.00      3S   
ATOM   5047 HE2  MET   458      -6.875 -15.952  -5.598  1.00  0.00      3S   
ATOM   5048 HE3  MET   458      -7.300 -17.644  -5.172  1.00  0.00      3S   
ATOM   5049 C    MET   458     -13.128 -15.747  -6.824  1.00  1.00      3S   
ATOM   5050 O    MET   458     -13.226 -15.563  -5.611  1.00  1.00      3S   
ATOM   5051 N    GLU   459     -14.223 -15.911  -7.601  1.00  1.00      3S   
ATOM   5052 HN   GLU   459     -14.150 -16.113  -8.578  1.00  0.00      3S   
ATOM   5053 CA   GLU   459     -15.579 -15.722  -7.131  1.00  1.00      3S   
ATOM   5054 HA   GLU   459     -15.573 -14.831  -6.518  1.00  0.00      3S   
ATOM   5055 CB   GLU   459     -16.580 -15.455  -8.294  1.00  1.00      3S   
ATOM   5056 HB1  GLU   459     -16.121 -14.731  -9.002  1.00  0.00      3S   
ATOM   5057 HB2  GLU   459     -17.471 -14.952  -7.855  1.00  0.00      3S   
ATOM   5058 CG   GLU   459     -17.117 -16.673  -9.090  1.00  1.00      3S   
ATOM   5059 HG1  GLU   459     -17.982 -16.338  -9.702  1.00  0.00      3S   
ATOM   5060 HG2  GLU   459     -17.496 -17.445  -8.391  1.00  0.00      3S   
ATOM   5061 CD   GLU   459     -16.100 -17.310 -10.042  1.00  1.00      3S   
ATOM   5062 OE1  GLU   459     -14.990 -16.746 -10.222  1.00  1.00      3S   
ATOM   5063 OE2  GLU   459     -16.440 -18.380 -10.614  1.00  1.00      3S   
ATOM   5064 C    GLU   459     -16.073 -16.863  -6.263  1.00  1.00      3S   
ATOM   5065 O    GLU   459     -17.005 -16.684  -5.480  1.00  1.00      3S   
ATOM   5066 N    CYS   460     -15.452 -18.063  -6.386  1.00  1.00      3S   
ATOM   5067 HN   CYS   460     -14.683 -18.172  -7.010  1.00  0.00      3S   
ATOM   5068 CA   CYS   460     -15.877 -19.267  -5.697  1.00  1.00      3S   
ATOM   5069 HA   CYS   460     -16.840 -19.106  -5.232  1.00  0.00      3S   
ATOM   5070 CB   CYS   460     -15.973 -20.479  -6.657  1.00  1.00      3S   
ATOM   5071 HB1  CYS   460     -16.210 -21.397  -6.075  1.00  0.00      3S   
ATOM   5072 HB2  CYS   460     -14.988 -20.638  -7.147  1.00  0.00      3S   
ATOM   5073 SG   CYS   460     -17.264 -20.267  -7.916  1.00  1.00      3S   
ATOM   5074 HG1  CYS   460     -16.606 -19.360  -8.626  1.00  0.00      3S   
ATOM   5075 C    CYS   460     -14.902 -19.647  -4.613  1.00  1.00      3S   
ATOM   5076 O    CYS   460     -15.001 -20.731  -4.040  1.00  1.00      3S   
ATOM   5077 N    VAL   461     -13.928 -18.771  -4.281  1.00  1.00      3S   
ATOM   5078 HN   VAL   461     -13.847 -17.885  -4.732  1.00  0.00      3S   
ATOM   5079 CA   VAL   461     -12.921 -19.078  -3.288  1.00  1.00      3S   
ATOM   5080 HA   VAL   461     -12.574 -20.087  -3.467  1.00  0.00      3S   
ATOM   5081 CB   VAL   461     -11.721 -18.150  -3.382  1.00  1.00      3S   
ATOM   5082 HB   VAL   461     -12.052 -17.091  -3.280  1.00  0.00      3S   
ATOM   5083 CG1  VAL   461     -10.680 -18.455  -2.284  1.00  1.00      3S   
ATOM   5084 HG11 VAL   461     -10.423 -19.535  -2.284  1.00  0.00      3S   
ATOM   5085 HG12 VAL   461     -11.063 -18.175  -1.280  1.00  0.00      3S   
ATOM   5086 HG13 VAL   461      -9.752 -17.875  -2.473  1.00  0.00      3S   
ATOM   5087 CG2  VAL   461     -11.099 -18.337  -4.777  1.00  1.00      3S   
ATOM   5088 HG21 VAL   461     -11.818 -18.085  -5.583  1.00  0.00      3S   
ATOM   5089 HG22 VAL   461     -10.760 -19.384  -4.919  1.00  0.00      3S   
ATOM   5090 HG23 VAL   461     -10.223 -17.667  -4.874  1.00  0.00      3S   
ATOM   5091 C    VAL   461     -13.546 -19.029  -1.914  1.00  1.00      3S   
ATOM   5092 O    VAL   461     -14.276 -18.098  -1.579  1.00  1.00      3S   
ATOM   5093 N    ASP   462     -13.293 -20.085  -1.111  1.00  1.00      3S   
ATOM   5094 HN   ASP   462     -12.696 -20.826  -1.409  1.00  0.00      3S   
ATOM   5095 CA   ASP   462     -13.887 -20.264   0.185  1.00  1.00      3S   
ATOM   5096 HA   ASP   462     -14.137 -19.300   0.610  1.00  0.00      3S   
ATOM   5097 CB   ASP   462     -15.135 -21.186   0.094  1.00  1.00      3S   
ATOM   5098 HB1  ASP   462     -14.841 -22.185  -0.290  1.00  0.00      3S   
ATOM   5099 HB2  ASP   462     -15.840 -20.739  -0.637  1.00  0.00      3S   
ATOM   5100 CG   ASP   462     -15.886 -21.358   1.417  1.00  1.00      3S   
ATOM   5101 OD1  ASP   462     -15.547 -20.663   2.409  1.00  1.00      3S   
ATOM   5102 OD2  ASP   462     -16.830 -22.191   1.436  1.00  1.00      3S   
ATOM   5103 C    ASP   462     -12.810 -20.904   1.015  1.00  1.00      3S   
ATOM   5104 O    ASP   462     -12.559 -22.104   0.910  1.00  1.00      3S   
ATOM   5105 N    SER   463     -12.129 -20.093   1.850  1.00  1.00      3S   
ATOM   5106 HN   SER   463     -12.357 -19.125   1.932  1.00  0.00      3S   
ATOM   5107 CA   SER   463     -11.029 -20.558   2.658  1.00  1.00      3S   
ATOM   5108 HA   SER   463     -10.900 -21.624   2.536  1.00  0.00      3S   
ATOM   5109 CB   SER   463      -9.707 -19.866   2.251  1.00  1.00      3S   
ATOM   5110 HB1  SER   463      -9.585 -19.934   1.149  1.00  0.00      3S   
ATOM   5111 HB2  SER   463      -8.846 -20.379   2.725  1.00  0.00      3S   
ATOM   5112 OG   SER   463      -9.692 -18.493   2.619  1.00  1.00      3S   
ATOM   5113 HG1  SER   463     -10.471 -18.099   2.213  1.00  0.00      3S   
ATOM   5114 C    SER   463     -11.359 -20.302   4.105  1.00  1.00      3S   
ATOM   5115 O    SER   463     -12.346 -19.647   4.424  1.00  1.00      3S   
ATOM   5116 N    GLU   464     -10.508 -20.797   5.029  1.00  1.00      3S   
ATOM   5117 HN   GLU   464      -9.724 -21.354   4.769  1.00  0.00      3S   
ATOM   5118 CA   GLU   464     -10.696 -20.616   6.450  1.00  1.00      3S   
ATOM   5119 HA   GLU   464     -11.702 -20.926   6.696  1.00  0.00      3S   
ATOM   5120 CB   GLU   464      -9.708 -21.471   7.267  1.00  1.00      3S   
ATOM   5121 HB1  GLU   464      -9.879 -21.288   8.352  1.00  0.00      3S   
ATOM   5122 HB2  GLU   464      -8.672 -21.158   7.019  1.00  0.00      3S   
ATOM   5123 CG   GLU   464      -9.836 -22.981   6.990  1.00  1.00      3S   
ATOM   5124 HG1  GLU   464      -9.473 -23.218   5.968  1.00  0.00      3S   
ATOM   5125 HG2  GLU   464     -10.900 -23.288   7.069  1.00  0.00      3S   
ATOM   5126 CD   GLU   464      -9.012 -23.776   8.003  1.00  1.00      3S
[truncated: 109,132 more chars]
