# Supplementary material for: Exploring the mechanism of Alisma orientale for the treatment of pregnancy induced hypertension and potential hepato-nephrotoxicity by using network pharmacology, network toxicology, molecular docking and molecular dynamics simulation
Source: Front Pharmacol. 2022 Nov 15;13:1027112. doi: 10.3389/fphar.2022.1027112 (PMC9705790; doi:10.3389/fphar.2022.1027112)
Supplement: Supplementary file 2 [file DataSheet3.zip › AKT1/AKTBIG/clusters.dock4.csv]

Cluster ClusterRank deltaG deltaGelec deltaGvdw deltaGligsolvnonpol deltaGligsolvpol deltaGprotsolvnonpol deltaGprotsolvpol deltaGcompsolvnonpol deltaGcompsolvpol extraFull surfFull solvFull IntraFull InterFull FullFitness SimpleFitness Energy
0 0 -7.0599604 0.0 -39.855 15.8117 -13.9306 281.59 -1938.72 284.4 -1921.11 0.0 284.4 -1921.11 266.626 -39.855 -1409.939 254.718 254.718
0 1 -7.0599604 0.0 -39.855 15.8117 -13.9306 281.59 -1938.72 284.4 -1921.11 0.0 284.4 -1921.11 266.626 -39.855 -1409.939 254.718 254.718
0 2 -7.0599604 0.0 -39.855 15.8117 -13.9306 281.59 -1938.72 284.4 -1921.11 0.0 284.4 -1921.11 266.626 -39.855 -1409.939 254.718 254.718
0 3 -7.0721755 0.0 -38.0405 15.7963 -14.0166 281.59 -1938.72 283.938 -1923.51 0.0 283.938 -1923.51 267.863 -38.0405 -1409.7495 255.566 255.566
0 4 -7.0721755 0.0 -38.0405 15.7963 -14.0166 281.59 -1938.72 283.938 -1923.51 0.0 283.938 -1923.51 267.863 -38.0405 -1409.7495 255.566 255.566
0 5 -7.0721755 0.0 -38.0405 15.7963 -14.0166 281.59 -1938.72 283.938 -1923.51 0.0 283.938 -1923.51 267.863 -38.0405 -1409.7495 255.566 255.566
0 6 -7.0721755 0.0 -38.0405 15.7963 -14.0166 281.59 -1938.72 283.938 -1923.51 0.0 283.938 -1923.51 267.863 -38.0405 -1409.7495 255.566 255.566
0 7 -6.9711723 0.0 -36.8601 15.7993 -14.1358 281.59 -1938.72 283.887 -1923.72 0.0 283.887 -1923.72 267.53 -36.8601 -1409.1631 255.997 255.997
1 0 -6.4579487 0.0 -22.9143 16.1135 -14.9211 281.59 -1938.72 284.152 -1937.6 0.0 284.152 -1937.6 272.928 -22.9143 -1403.4343 266.911 266.911
1 1 -6.4579487 0.0 -22.9143 16.1135 -14.9211 281.59 -1938.72 284.152 -1937.6 0.0 284.152 -1937.6 272.928 -22.9143 -1403.4343 266.911 266.911
1 2 -6.470933 0.0 -23.4115 16.0894 -14.9738 281.59 -1938.72 284.098 -1937.05 0.0 284.098 -1937.05 273.173 -23.4115 -1403.1906 267.079 267.079
1 3 -6.470933 0.0 -23.4115 16.0894 -14.9738 281.59 -1938.72 284.098 -1937.05 0.0 284.098 -1937.05 273.173 -23.4115 -1403.1906 267.079 267.079
1 4 -6.280816 0.0 -21.6711 16.0749 -14.8957 281.59 -1938.72 284.895 -1937.81 0.0 284.895 -1937.81 272.364 -21.6711 -1402.2222 267.934 267.934
1 5 -6.280816 0.0 -21.6711 16.0749 -14.8957 281.59 -1938.72 284.895 -1937.81 0.0 284.895 -1937.81 272.364 -21.6711 -1402.2222 267.934 267.934
1 6 -6.280816 0.0 -21.6711 16.0749 -14.8957 281.59 -1938.72 284.895 -1937.81 0.0 284.895 -1937.81 272.364 -21.6711 -1402.2222 267.934 267.934
1 7 -6.280816 0.0 -21.6711 16.0749 -14.8957 281.59 -1938.72 284.895 -1937.81 0.0 284.895 -1937.81 272.364 -21.6711 -1402.2222 267.934 267.934
2 0 -6.546794 0.0 -28.2344 16.0649 -12.9295 281.59 -1938.72 284.138 -1928.89 0.0 284.138 -1928.89 271.012 -28.2344 -1401.9744 263.849 263.849
2 1 -6.546794 0.0 -28.2344 16.0649 -12.9295 281.59 -1938.72 284.138 -1928.89 0.0 284.138 -1928.89 271.012 -28.2344 -1401.9744 263.849 263.849
2 2 -6.546794 0.0 -28.2344 16.0649 -12.9295 281.59 -1938.72 284.138 -1928.89 0.0 284.138 -1928.89 271.012 -28.2344 -1401.9744 263.849 263.849
2 3 -6.6184072 0.0 -29.6647 16.1667 -12.8373 281.59 -1938.72 283.957 -1927.32 0.0 283.957 -1927.32 272.525 -29.6647 -1400.5027 264.148 264.148
2 4 -6.6184072 0.0 -29.6647 16.1667 -12.8373 281.59 -1938.72 283.957 -1927.32 0.0 283.957 -1927.32 272.525 -29.6647 -1400.5027 264.148 264.148
2 5 -6.6661716 0.0 -30.3966 16.175 -12.9514 281.59 -1938.72 283.795 -1926.82 0.0 283.795 -1926.82 273.049 -30.3966 -1400.3724 263.749 263.749
2 6 -6.6661716 0.0 -30.3966 16.175 -12.9514 281.59 -1938.72 283.795 -1926.82 0.0 283.795 -1926.82 273.049 -30.3966 -1400.3724 263.749 263.749
2 7 -6.6661716 0.0 -30.3966 16.175 -12.9514 281.59 -1938.72 283.795 -1926.82 0.0 283.795 -1926.82 273.049 -30.3966 -1400.3724 263.749 263.749
3 0 -6.6970153 0.0 -27.9311 16.2048 -13.179 281.59 -1938.72 283.008 -1930.1 0.0 283.008 -1930.1 273.771 -27.9311 -1401.2522 267.225 267.225
3 1 -6.6970153 0.0 -27.9311 16.2048 -13.179 281.59 -1938.72 283.008 -1930.1 0.0 283.008 -1930.1 273.771 -27.9311 -1401.2522 267.225 267.225
3 2 -6.6970153 0.0 -27.9311 16.2048 -13.179 281.59 -1938.72 283.008 -1930.1 0.0 283.008 -1930.1 273.771 -27.9311 -1401.2522 267.225 267.225
3 3 -6.6970153 0.0 -27.9311 16.2048 -13.179 281.59 -1938.72 283.008 -1930.1 0.0 283.008 -1930.1 273.771 -27.9311 -1401.2522 267.225 267.225
3 4 -6.6660542 0.0 -27.7568 16.1654 -13.1441 281.59 -1938.72 283.073 -1929.99 0.0 283.073 -1929.99 273.437 -27.7568 -1401.2368 267.474 267.474
3 5 -6.445474 0.0 -22.5561 16.1692 -12.6135 281.59 -1938.72 283.003 -1933.78 0.0 283.003 -1933.78 273.081 -22.5561 -1400.2522 268.455 268.455
3 6 -6.445474 0.0 -22.5561 16.1692 -12.6135 281.59 -1938.72 283.003 -1933.78 0.0 283.003 -1933.78 273.081 -22.5561 -1400.2522 268.455 268.455
3 7 -6.445474 0.0 -22.5561 16.1692 -12.6135 281.59 -1938.72 283.003 -1933.78 0.0 283.003 -1933.78 273.081 -22.5561 -1400.2522 268.455 268.455
4 0 -6.60116 0.0 -30.6182 15.7892 -13.5517 281.59 -1938.72 284.499 -1927.7 0.0 284.499 -1927.7 272.997 -30.6182 -1400.8221 263.814 263.814
4 1 -6.60116 0.0 -30.6182 15.7892 -13.5517 281.59 -1938.72 284.499 -1927.7 0.0 284.499 -1927.7 272.997 -30.6182 -1400.8221 263.814 263.814
4 2 -6.60116 0.0 -30.6182 15.7892 -13.5517 281.59 -1938.72 284.499 -1927.7 0.0 284.499 -1927.7 272.997 -30.6182 -1400.8221 263.814 263.814
4 3 -6.5885086 0.0 -30.6729 15.795 -13.6955 281.59 -1938.72 284.542 -1927.61 0.0 284.542 -1927.61 273.095 -30.6729 -1400.6459 264.063 264.063
4 4 -6.351078 0.0 -27.3674 15.7905 -12.9409 281.59 -1938.72 284.547 -1928.1 0.0 284.547 -1928.1 272.481 -27.3674 -1398.4393 264.659 264.659
4 5 -6.351078 0.0 -27.3674 15.7905 -12.9409 281.59 -1938.72 284.547 -1928.1 0.0 284.547 -1928.1 272.481 -27.3674 -1398.4393 264.659 264.659
4 6 -6.351078 0.0 -27.3674 15.7905 -12.9409 281.59 -1938.72 284.547 -1928.1 0.0 284.547 -1928.1 272.481 -27.3674 -1398.4393 264.659 264.659
4 7 -6.351078 0.0 -27.3674 15.7905 -12.9409 281.59 -1938.72 284.547 -1928.1 0.0 284.547 -1928.1 272.481 -27.3674 -1398.4393 264.659 264.659
5 0 -6.2216086 0.0 -20.3693 16.3051 -13.5303 281.59 -1938.72 284.071 -1935.86 0.0 284.071 -1935.86 271.644 -20.3693 -1400.5142 269.221 269.221
5 1 -6.2216086 0.0 -20.3693 16.3051 -13.5303 281.59 -1938.72 284.071 -1935.86 0.0 284.071 -1935.86 271.644 -20.3693 -1400.5142 269.221 269.221
5 2 -6.2216086 0.0 -20.3693 16.3051 -13.5303 281.59 -1938.72 284.071 -1935.86 0.0 284.071 -1935.86 271.644 -20.3693 -1400.5142 269.221 269.221
5 3 -6.2216086 0.0 -20.3693 16.3051 -13.5303 281.59 -1938.72 284.071 -1935.86 0.0 284.071 -1935.86 271.644 -20.3693 -1400.5142 269.221 269.221
5 4 -6.069009 0.0 -16.4761 16.2837 -13.5936 281.59 -1938.72 284.064 -1939.47 0.0 284.064 -1939.47 271.971 -16.4761 -1399.9111 270.29 270.29
5 5 -6.1993957 0.0 -20.1209 16.3001 -13.5771 281.59 -1938.72 283.951 -1935.75 0.0 283.951 -1935.75 272.222 -20.1209 -1399.698 269.836 269.836
5 6 -6.1993957 0.0 -20.1209 16.3001 -13.5771 281.59 -1938.72 283.951 -1935.75 0.0 283.951 -1935.75 272.222 -20.1209 -1399.698 269.836 269.836
5 7 -6.1993957 0.0 -20.1209 16.3001 -13.5771 281.59 -1938.72 283.951 -1935.75 0.0 283.951 -1935.75 272.222 -20.1209 -1399.698 269.836 269.836
6 0 -6.379765 0.0 -24.705 16.1815 -14.4025 281.59 -1938.72 284.048 -1932.77 0.0 284.048 -1932.77 273.332 -24.705 -1400.0951 266.98 266.98
6 1 -6.379765 0.0 -24.705 16.1815 -14.4025 281.59 -1938.72 284.048 -1932.77 0.0 284.048 -1932.77 273.332 -24.705 -1400.0951 266.98 266.98
6 2 -6.379765 0.0 -24.705 16.1815 -14.4025 281.59 -1938.72 284.048 -1932.77 0.0 284.048 -1932.77 273.332 -24.705 -1400.0951 266.98 266.98
6 3 -6.379765 0.0 -24.705 16.1815 -14.4025 281.59 -1938.72 284.048 -1932.77 0.0 284.048 -1932.77 273.332 -24.705 -1400.0951 266.98 266.98
6 4 -6.216527 0.0 -22.5731 16.1881 -13.9796 281.59 -1938.72 283.993 -1932.88 0.0 283.993 -1932.88 275.416 -22.5731 -1396.0441 270.103 270.103
6 5 -6.216527 0.0 -22.5731 16.1881 -13.9796 281.59 -1938.72 283.993 -1932.88 0.0 283.993 -1932.88 275.416 -22.5731 -1396.0441 270.103 270.103
6 6 -6.046153 0.0 -20.433 16.1814 -13.9146 281.59 -1938.72 283.961 -1933.3 0.0 283.961 -1933.3 274.354 -20.433 -1395.418 270.773 270.773
6 7 -6.046153 0.0 -20.433 16.1814 -13.9146 281.59 -1938.72 283.961 -1933.3 0.0 283.961 -1933.3 274.354 -20.433 -1395.418 270.773 270.773
7 0 -6.451104 0.0 -20.4239 15.9707 -15.3004 281.59 -1938.72 282.989 -1940.14 0.0 282.989 -1940.14 278.312 -20.4239 -1399.263 270.596 270.596
7 1 -6.451104 0.0 -20.4239 15.9707 -15.3004 281.59 -1938.72 282.989 -1940.14 0.0 282.989 -1940.14 278.312 -20.4239 -1399.263 270.596 270.596
7 2 -6.451104 0.0 -20.4239 15.9707 -15.3004 281.59 -1938.72 282.989 -1940.14 0.0 282.989 -1940.14 278.312 -20.4239 -1399.263 270.596 270.596
7 3 -6.451104 0.0 -20.4239 15.9707 -15.3004 281.59 -1938.72 282.989 -1940.14 0.0 282.989 -1940.14 278.312 -20.4239 -1399.263 270.596 270.596
7 4 -6.4810114 0.0 -20.6756 15.9622 -15.2924 281.59 -1938.72 282.766 -1939.9 0.0 282.766 -1939.9 278.576 -20.6756 -1399.2336 270.451 270.451
7 5 -6.4810114 0.0 -20.6756 15.9622 -15.2924 281.59 -1938.72 282.766 -1939.9 0.0 282.766 -1939.9 278.576 -20.6756 -1399.2336 270.451 270.451
7 6 -6.4914527 0.0 -20.7621 15.9584 -15.2497 281.59 -1938.72 282.753 -1939.88 0.0 282.753 -1939.88 278.833 -20.7621 -1399.0562 270.659 270.659
7 7 -6.4914527 0.0 -20.7621 15.9584 -15.2497 281.59 -1938.72 282.753 -1939.88 0.0 282.753 -1939.88 278.833 -20.7621 -1399.0562 270.659 270.659
8 0 -6.137905 0.0 -17.9568 16.0549 -14.8098 281.59 -1938.72 281.97 -1936.64 0.0 281.97 -1936.64 273.379 -17.9568 -1399.2478 266.925 266.925
8 1 -6.137905 0.0 -17.9568 16.0549 -14.8098 281.59 -1938.72 281.97 -1936.64 0.0 281.97 -1936.64 273.379 -17.9568 -1399.2478 266.925 266.925
8 2 -6.137905 0.0 -17.9568 16.0549 -14.8098 281.59 -1938.72 281.97 -1936.64 0.0 281.97 -1936.64 273.379 -17.9568 -1399.2478 266.925 266.925
8 3 -6.248202 0.0 -18.6532 16.0315 -15.0572 281.59 -1938.72 282.158 -1937.94 0.0 282.158 -1937.94 277.232 -18.6532 -1397.2031 271.608 271.608
8 4 -6.248202 0.0 -18.6532 16.0315 -15.0572 281.59 -1938.72 282.158 -1937.94 0.0 282.158 -1937.94 277.232 -18.6532 -1397.2031 271.608 271.608
8 5 -6.248202 0.0 -18.6532 16.0315 -15.0572 281.59 -1938.72 282.158 -1937.94 0.0 282.158 -1937.94 277.232 -18.6532 -1397.2031 271.608 271.608
8 6 -6.4136453 0.0 -21.2905 15.9346 -15.3237 281.59 -1938.72 281.865 -1936.53 0.0 281.865 -1936.53 280.382 -21.2905 -1395.5735 273.158 273.158
8 7 -6.4136453 0.0 -21.2905 15.9346 -15.3237 281.59 -1938.72 281.865 -1936.53 0.0 281.865 -1936.53 280.382 -21.2905 -1395.5735 273.158 273.158
9 0 -6.6950364 0.0 -25.6587 16.0124 -13.5643 281.59 -1938.72 283.873 -1935.6 0.0 283.873 -1935.6 279.243 -25.6587 -1398.1426 271.898 271.898
9 1 -6.6950364 0.0 -25.6587 16.0124 -13.5643 281.59 -1938.72 283.873 -1935.6 0.0 283.873 -1935.6 279.243 -25.6587 -1398.1426 271.898 271.898
9 2 -6.6950364 0.0 -25.6587 16.0124 -13.5643 281.59 -1938.72 283.873 -1935.6 0.0 283.873 -1935.6 279.243 -25.6587 -1398.1426 271.898 271.898
9 3 -6.525606 0.0 -23.2479 16.0443 -14.1398 281.59 -1938.72 283.508 -1936.52 0.0 283.508 -1936.52 279.28 -23.2479 -1396.98 271.516 271.516
9 4 -6.525606 0.0 -23.2479 16.0443 -14.1398 281.59 -1938.72 283.508 -1936.52 0.0 283.508 -1936.52 279.28 -23.2479 -1396.98 271.516 271.516
9 5 -6.525606 0.0 -23.2479 16.0443 -14.1398 281.59 -1938.72 283.508 -1936.52 0.0 283.508 -1936.52 279.28 -23.2479 -1396.98 271.516 271.516
9 6 -6.409064 0.0 -23.204 16.0481 -14.0654 281.59 -1938.72 283.48 -1934.56 0.0 283.48 -1934.56 279.32 -23.204 -1394.9641 272.703 272.703
9 7 -6.409064 0.0 -23.204 16.0481 -14.0654 281.59 -1938.72 283.48 -1934.56 0.0 283.48 -1934.56 279.32 -23.204 -1394.9641 272.703 272.703
10 0 -6.499517 0.0 -29.7846 15.6374 -16.6195 281.59 -1938.72 284.279 -1930.29 0.0 284.279 -1930.29 277.795 -29.7846 -1398.0007 267.742 267.742
10 1 -6.486438 0.0 -28.989 15.673 -17.3679 281.59 -1938.72 284.344 -1932.1 0.0 284.344 -1932.1 282.007 -28.989 -1394.738 271.846 271.846
10 2 -6.486438 0.0 -28.989 15.673 -17.3679 281.59 -1938.72 284.344 -1932.1 0.0 284.344 -1932.1 282.007 -28.989 -1394.738 271.846 271.846
10 3 -6.486438 0.0 -28.989 15.673 -17.3679 281.59 -1938.72 284.344 -1932.1 0.0 284.344 -1932.1 282.007 -28.989 -1394.738 271.846 271.846
10 4 -6.6442432 0.0 -32.1579 15.7921 -16.3613 281.59 -1938.72 284.409 -1928.69 0.0 284.409 -1928.69 283.728 -32.1579 -1392.7109 272.941 272.941
10 5 -6.6442432 0.0 -32.1579 15.7921 -16.3613 281.59 -1938.72 284.409 -1928.69 0.0 284.409 -1928.69 283.728 -32.1579 -1392.7109 272.941 272.941
10 6 -6.6442432 0.0 -32.1579 15.7921 -16.3613 281.59 -1938.72 284.409 -1928.69 0.0 284.409 -1928.69 283.728 -32.1579 -1392.7109 272.941 272.941
10 7 -6.6442432 0.0 -32.1579 15.7921 -16.3613 281.59 -1938.72 284.409 -1928.69 0.0 284.409 -1928.69 283.728 -32.1579 -1392.7109 272.941 272.941
11 0 -6.4574733 0.0 -23.6648 15.8271 -15.2645 281.59 -1938.72 282.704 -1934.98 0.0 282.704 -1934.98 278.549 -23.6648 -1397.3917 266.907 266.907
11 1 -6.4574733 0.0 -23.6648 15.8271 -15.2645 281.59 -1938.72 282.704 -1934.98 0.0 282.704 -1934.98 278.549 -23.6648 -1397.3917 266.907 266.907
11 2 -6.463936 0.0 -23.7938 15.8138 -15.2884 281.59 -1938.72 282.626 -1934.81 0.0 282.626 -1934.81 278.638 -23.7938 -1397.3398 266.78 266.78
11 3 -6.463936 0.0 -23.7938 15.8138 -15.2884 281.59 -1938.72 282.626 -1934.81 0.0 282.626 -1934.81 278.638 -23.7938 -1397.3398 266.78 266.78
11 4 -6.463936 0.0 -23.7938 15.8138 -15.2884 281.59 -1938.72 282.626 -1934.81 0.0 282.626 -1934.81 278.638 -23.7938 -1397.3398 266.78 266.78
11 5 -6.463936 0.0 -23.7938 15.8138 -15.2884 281.59 -1938.72 282.626 -1934.81 0.0 282.626 -1934.81 278.638 -23.7938 -1397.3398 266.78 266.78
11 6 -6.440511 0.0 -23.4608 15.8244 -15.2553 281.59 -1938.72 282.702 -1935.01 0.0 282.702 -1935.01 278.614 -23.4608 -1397.1548 267.09 267.09
11 7 -6.440511 0.0 -23.4608 15.8244 -15.2553 281.59 -1938.72 282.702 -1935.01 0.0 282.702 -1935.01 278.614 -23.4608 -1397.1548 267.09 267.09
12 0 -6.2413077 0.0 -29.1009 15.9841 -13.6198 281.59 -1938.72 284.407 -1923.79 0.0 284.407 -1923.79 273.808 -29.1009 -1394.6759 269.651 269.651
12 1 -6.2413077 0.0 -29.1009 15.9841 -13.6198 281.59 -1938.72 284.407 -1923.79 0.0 284.407 -1923.79 273.808 -29.1009 -1394.6759 269.651 269.651
12 2 -6.229997 0.0 -28.9045 15.9882 -13.618 281.59 -1938.72 284.316 -1923.76 0.0 284.316 -1923.76 273.679 -28.9045 -1394.6694 269.622 269.622
12 3 -6.229997 0.0 -28.9045 15.9882 -13.618 281.59 -1938.72 284.316 -1923.76 0.0 284.316 -1923.76 273.679 -28.9045 -1394.6694 269.622 269.622
12 4 -6.229997 0.0 -28.9045 15.9882 -13.618 281.59 -1938.72 284.316 -1923.76 0.0 284.316 -1923.76 273.679 -28.9045 -1394.6694 269.622 269.622
12 5 -6.221409 0.0 -28.8289 15.9678 -13.6223 281.59 -1938.72 284.308 -1923.76 0.0 284.308 -1923.76 273.667 -28.8289 -1394.6139 269.63 269.63
12 6 -6.221409 0.0 -28.8289 15.9678 -13.6223 281.59 -1938.72 284.308 -1923.76 0.0 284.308 -1923.76 273.667 -28.8289 -1394.6139 269.63 269.63
12 7 -6.221409 0.0 -28.8289 15.9678 -13.6223 281.59 -1938.72 284.308 -1923.76 0.0 284.308 -1923.76 273.667 -28.8289 -1394.6139 269.63 269.63
13 0 -6.0049458 0.0 -17.7187 15.9515 -15.3204 281.59 -1938.72 284.211 -1938.97 0.0 284.211 -1938.97 277.966 -17.7187 -1394.5117 273.396 273.396
13 1 -6.0049458 0.0 -17.7187 15.9515 -15.3204 281.59 -1938.72 284.211 -1938.97 0.0 284.211 -1938.97 277.966 -17.7187 -1394.5117 273.396 273.396
13 2 -6.0049458 0.0 -17.7187 15.9515 -15.3204 281.59 -1938.72 284.211 -1938.97 0.0 284.211 -1938.97 277.966 -17.7187 -1394.5117 273.396 273.396
13 3 -6.0017185 0.0 -17.7441 15.9558 -15.3312 281.59 -1938.72 284.242 -1938.93 0.0 284.242 -1938.93 277.95 -17.7441 -1394.4822 273.412 273.412
13 4 -6.0017185 0.0 -17.7441 15.9558 -15.3312 281.59 -1938.72 284.242 -1938.93 0.0 284.242 -1938.93 277.95 -17.7441 -1394.4822 273.412 273.412
13 5 -6.0017185 0.0 -17.7441 15.9558 -15.3312 281.59 -1938.72 284.242 -1938.93 0.0 284.242 -1938.93 277.95 -17.7441 -1394.4822 273.412 273.412
13 6 -6.032805 0.0 -18.023 15.9677 -15.3123 281.59 -1938.72 284.197 -1938.9 0.0 284.197 -1938.9 278.337 -18.023 -1394.389 273.64 273.64
13 7 -6.032805 0.0 -18.023 15.9677 -15.3123 281.59 -1938.72 284.197 -1938.9 0.0 284.197 -1938.9 278.337 -18.023 -1394.389 273.64 273.64
14 0 -6.2836733 0.0 -24.2345 16.0833 -13.9548 281.59 -1938.72 283.355 -1930.56 0.0 283.355 -1930.56 277.47 -24.2345 -1393.9696 268.27 268.27
14 1 -6.483779 0.0 -27.9903 16.0616 -13.8097 281.59 -1938.72 282.784 -1927.03 0.0 282.784 -1927.03 279.598 -27.9903 -1392.6384 267.565 267.565
14 2 -6.483779 0.0 -27.9903 16.0616 -13.8097 281.59 -1938.72 282.784 -1927.03 0.0 282.784 -1927.03 279.598 -27.9903 -1392.6384 267.565 267.565
14 3 -6.483779 0.0 -27.9903 16.0616 -13.8097 281.59 -1938.72 282.784 -1927.03 0.0 282.784 -1927.03 279.598 -27.9903 -1392.6384 267.565 267.565
14 4 -6.4512687 0.0 -27.5551 16.0582 -13.8472 281.59 -1938.72 282.833 -1927.29 0.0 282.833 -1927.29 279.449 -27.5551 -1392.5631 267.723 267.723
14 5 -6.4512687 0.0 -27.5551 16.0582 -13.8472 281.59 -1938.72 282.833 -1927.29 0.0 282.833 -1927.29 279.449 -27.5551 -1392.5631 267.723 267.723
14 6 -6.4512687 0.0 -27.5551 16.0582 -13.8472 281.59 -1938.72 282.833 -1927.29 0.0 282.833 -1927.29 279.449 -27.5551 -1392.5631 267.723 267.723
14 7 -6.4512687 0.0 -27.5551 16.0582 -13.8472 281.59 -1938.72 282.833 -1927.29 0.0 282.833 -1927.29 279.449 -27.5551 -1392.5631 267.723 267.723
15 0 -5.7535505 0.0 -16.2242 15.9359 -14.323 281.59 -1938.72 287.828 -1941.79 0.0 287.828 -1941.79 276.554 -16.2242 -1393.6322 277.925 277.925
15 1 -5.7535505 0.0 -16.2242 15.9359 -14.323 281.59 -1938.72 287.828 -1941.79 0.0 287.828 -1941.79 276.554 -16.2242 -1393.6322 277.925 277.925
15 2 -5.7535505 0.0 -16.2242 15.9359 -14.323 281.59 -1938.72 287.828 -1941.79 0.0 287.828 -1941.79 276.554 -16.2242 -1393.6322 277.925 277.925
15 3 -5.7535505 0.0 -16.2242 15.9359 -14.323 281.59 -1938.72 287.828 -1941.79 0.0 287.828 -1941.79 276.554 -16.2242 -1393.6322 277.925 277.925
15 4 -5.712424 0.0 -17.3833 15.9149 -14.7259 281.59 -1938.72 288.228 -1940.38 0.0 288.228 -1940.38 276.594 -17.3833 -1392.9413 278.545 278.545
15 5 -5.6840606 0.0 -17.14 15.9303 -14.7166 281.59 -1938.72 288.086 -1940.04 0.0 288.086 -1940.04 276.633 -17.14 -1392.4612 278.518 278.518
15 6 -5.6840606 0.0 -17.14 15.9303 -14.7166 281.59 -1938.72 288.086 -1940.04 0.0 288.086 -1940.04 276.633 -17.14 -1392.4612 278.518 278.518
15 7 -5.6840606 0.0 -17.14 15.9303 -14.7166 281.59 -1938.72 288.086 -1940.04 0.0 288.086 -1940.04 276.633 -17.14 -1392.4612 278.518 278.518
16 0 -6.025379 0.0 -21.2 15.7753 -12.5416 281.59 -1938.72 284.414 -1931.73 0.0 284.414 -1931.73 275.549 -21.2 -1392.967 273.715 273.715
16 1 -6.025379 0.0 -21.2 15.7753 -12.5416 281.59 -1938.72 284.414 -1931.73 0.0 284.414 -1931.73 275.549 -21.2 -1392.967 273.715 273.715
16 2 -6.025379 0.0 -21.2 15.7753 -12.5416 281.59 -1938.72 284.414 -1931.73 0.0 284.414 -1931.73 275.549 -21.2 -1392.967 273.715 273.715
16 3 -6.1052313 0.0 -22.8339 15.7702 -11.9265 281.59 -1938.72 283.947 -1929.18 0.0 283.947 -1929.18 277.559 -22.8339 -1390.5079 273.339 273.339
16 4 -6.1052313 0.0 -22.8339 15.7702 -11.9265 281.59 -1938.72 283.947 -1929.18 0.0 283.947 -1929.18 277.559 -22.8339 -1390.5079 273.339 273.339
16 5 -5.917476 0.0 -20.7979 15.8149 -11.9276 281.59 -1938.72 284.606 -1930.21 0.0 284.606 -1930.21 276.513 -20.7979 -1389.8889 274.961 274.961
16 6 -5.917476 0.0 -20.7979 15.8149 -11.9276 281.59 -1938.72 284.606 -1930.21 0.0 284.606 -1930.21 276.513 -20.7979 -1389.8889 274.961 274.961
16 7 -5.917476 0.0 -20.7979 15.8149 -11.9276 281.59 -1938.72 284.606 -1930.21 0.0 284.606 -1930.21 276.513 -20.7979 -1389.8889 274.961 274.961
17 0 -6.5131316 0.0 -29.7739 16.0015 -15.5839 281.59 -1938.72 282.603 -1926.34 0.0 282.603 -1926.34 281.491 -29.7739 -1392.0198 271.567 271.567
17 1 -6.6920123 0.0 -31.4722 15.9882 -16.0837 281.59 -1938.72 282.229 -1926.58 0.0 282.229 -1926.58 293.217 -31.4722 -1382.6062 281.438 281.438
17 2 -6.7166815 0.0 -31.9706 15.975 -16.0077 281.59 -1938.72 282.218 -1926.14 0.0 282.218 -1926.14 294.469 -31.9706 -1381.4236 282.337 282.337
17 3 -6.6971803 0.0 -31.7412 15.8999 -15.9985 281.59 -1938.72 282.352 -1926.49 0.0 282.352 -1926.49 296.043 -31.7412 -1379.8362 283.833 283.833
17 4 -6.676206 0.0 -33.0301 16.2994 -16.3748 281.59 -1938.72 283.32 -1925.41 0.0 283.32 -1925.41 353.353 -33.0301 -1321.7671 340.951 340.951
17 5 -6.676206 0.0 -33.0301 16.2994 -16.3748 281.59 -1938.72 283.32 -1925.41 0.0 283.32 -1925.41 353.353 -33.0301 -1321.7671 340.951 340.951
17 6 -6.52353 0.0 -30.16 16.2953 -15.6466 281.59 -1938.72 283.333 -1926.65 0.0 283.333 -1926.65 352.767 -30.16 -1320.71 342.204 342.204
17 7 -6.52353 0.0 -30.16 16.2953 -15.6466 281.59 -1938.72 283.333 -1926.65 0.0 283.333 -1926.65 352.767 -30.16 -1320.71 342.204 342.204
18 0 -6.550127 0.0 -28.41 16.0169 -15.5002 281.59 -1938.72 283.363 -1930.12 0.0 283.363 -1930.12 285.091 -28.41 -1390.0759 274.28 274.28
18 1 -6.550127 0.0 -28.41 16.0169 -15.5002 281.59 -1938.72 283.363 -1930.12 0.0 283.363 -1930.12 285.091 -28.41 -1390.0759 274.28 274.28
18 2 -6.550127 0.0 -28.41 16.0169 -15.5002 281.59 -1938.72 283.363 -1930.12 0.0 283.363 -1930.12 285.091 -28.41 -1390.0759 274.28 274.28
18 3 -6.550127 0.0 -28.41 16.0169 -15.5002 281.59 -1938.72 283.363 -1930.12 0.0 283.363 -1930.12 285.091 -28.41 -1390.0759 274.28 274.28
18 4 -6.6726184 0.0 -30.0999 16.0262 -15.7694 281.59 -1938.72 283.315 -1929.69 0.0 283.315 -1929.69 286.408 -30.0999 -1390.0669 274.169 274.169
18 5 -6.6726184 0.0 -30.0999 16.0262 -15.7694 281.59 -1938.72 283.315 -1929.69 0.0 283.315 -1929.69 286.408 -30.0999 -1390.0669 274.169 274.169
18 6 -6.6726184 0.0 -30.0999 16.0262 -15.7694 281.59 -1938.72 283.315 -1929.69 0.0 283.315 -1929.69 286.408 -30.0999 -1390.0669 274.169 274.169
18 7 -6.572548 0.0 -28.6312 15.9665 -15.417 281.59 -1938.72 283.163 -1929.83 0.0 283.163 -1929.83 286.061 -28.6312 -1389.2372 275.051 275.051
19 0 -5.5455823 0.0 -19.87 16.1955 -14.5054 281.59 -1938.72 288.276 -1933.23 0.0 288.276 -1933.23 275.09 -19.87 -1389.734 271.876 271.876
19 1 -5.5455823 0.0 -19.87 16.1955 -14.5054 281.59 -1938.72 288.276 -1933.23 0.0 288.276 -1933.23 275.09 -19.87 -1389.734 271.876 271.876
19 2 -5.5455823 0.0 -19.87 16.1955 -14.5054 281.59 -1938.72 288.276 -1933.23 0.0 288.276 -1933.23 275.09 -19.87 -1389.734 271.876 271.876
19 3 -5.4571347 0.0 -19.0495 16.2069 -14.1942 281.59 -1938.72 288.228 -1932.65 0.0 288.228 -1932.65 274.639 -19.0495 -1388.8325 272.226 272.226
19 4 -5.4571347 0.0 -19.0495 16.2069 -14.1942 281.59 -1938.72 288.228 -1932.65 0.0 288.228 -1932.65 274.639 -19.0495 -1388.8325 272.226 272.226
19 5 -5.447221 0.0 -18.931 16.2056 -14.1965 281.59 -1938.72 288.218 -1932.66 0.0 288.218 -1932.66 274.568 -18.931 -1388.805 272.278 272.278
19 6 -5.447221 0.0 -18.931 16.2056 -14.1965 281.59 -1938.72 288.218 -1932.66 0.0 288.218 -1932.66 274.568 -18.931 -1388.805 272.278 272.278
19 7 -5.447221 0.0 -18.931 16.2056 -14.1965 281.59 -1938.72 288.218 -1932.66 0.0 288.218 -1932.66 274.568 -18.931 -1388.805 272.278 272.278
20 0 -5.9165807 0.0 -19.8552 15.888 -13.9206 281.59 -1938.72 284.682 -1933.65 0.0 284.682 -1933.65 279.463 -19.8552 -1389.3602 277.421 277.421
20 1 -5.9165807 0.0 -19.8552 15.888 -13.9206 281.59 -1938.72 284.682 -1933.65 0.0 284.682 -1933.65 279.463 -19.8552 -1389.3602 277.421 277.421
20 2 -5.803302 0.0 -18.571 15.907 -13.9214 281.59 -1938.72 284.659 -1933.72 0.0 284.659 -1933.72 280.049 -18.571 -1387.583 279.081 279.081
20 3 -5.803302 0.0 -18.571 15.907 -13.9214 281.59 -1938.72 284.659 -1933.72 0.0 284.659 -1933.72 280.049 -18.571 -1387.583 279.081 279.081
20 4 -5.803302 0.0 -18.571 15.907 -13.9214 281.59 -1938.72 284.659 -1933.72 0.0 284.659 -1933.72 280.049 -18.571 -1387.583 279.081 279.081
20 5 -5.746854 0.0 -18.3024 15.9261 -13.9458 281.59 -1938.72 284.654 -1933.2 0.0 284.654 -1933.2 281.008 -18.3024 -1385.8403 279.809 279.809
20 6 -5.746854 0.0 -18.3024 15.9261 -13.9458 281.59 -1938.72 284.654 -1933.2 0.0 284.654 -1933.2 281.008 -18.3024 -1385.8403 279.809 279.809
20 7 -5.746854 0.0 -18.3024 15.9261 -13.9458 281.59 -1938.72 284.654 -1933.2 0.0 284.654 -1933.2 281.008 -18.3024 -1385.8403 279.809 279.809
21 0 -6.1672845 0.0 -24.0617 15.9025 -14.3043 281.59 -1938.72 284.245 -1930.93 0.0 284.245 -1930.93 282.416 -24.0617 -1388.3308 277.358 277.358
21 1 -6.1672845 0.0 -24.0617 15.9025 -14.3043 281.59 -1938.72 284.245 -1930.93 0.0 284.245 -1930.93 282.416 -24.0617 -1388.3308 277.358 277.358
21 2 -6.2179866 0.0 -24.3346 15.9557 -14.4928 281.59 -1938.72 284.476 -1931.8 0.0 284.476 -1931.8 284.215 -24.3346 -1387.4436 278.246 278.246
21 3 -6.2179866 0.0 -24.3346 15.9557 -14.4928 281.59 -1938.72 284.476 -1931.8 0.0 284.476 -1931.8 284.215 -24.3346 -1387.4436 278.246 278.246
21 4 -6.2179866 0.0 -24.3346 15.9557 -14.4928 281.59 -1938.72 284.476 -1931.8 0.0 284.476 -1931.8 284.215 -24.3346 -1387.4436 278.246 278.246
21 5 -6.2179866 0.0 -24.3346 15.9557 -14.4928 281.59 -1938.72 284.476 -1931.8 0.0 284.476 -1931.8 284.215 -24.3346 -1387.4436 278.246 278.246
21 6 -6.2121577 0.0 -24.5107 15.9512 -14.5779 281.59 -1938.72 284.363 -1931.35 0.0 284.363 -1931.35 284.788 -24.5107 -1386.7097 278.813 278.813
21 7 -6.2121577 0.0 -24.5107 15.9512 -14.5779 281.59 -1938.72 284.363 -1931.35 0.0 284.363 -1931.35 284.788 -24.5107 -1386.7097 278.813 278.813
22 0 -6.1111283 0.0 -18.0295 15.813 -14.2727 281.59 -1938.72 284.605 -1940.0 0.0 284.605 -1940.0 286.282 -18.0295 -1387.1426 283.157 283.157
22 1 -6.1111283 0.0 -18.0295 15.813 -14.2727 281.59 -1938.72 284.605 -1940.0 0.0 284.605 -1940.0 286.282 -18.0295 -1387.1426 283.157 283.157
22 2 -6.1111283 0.0 -18.0295 15.813 -14.2727 281.59 -1938.72 284.605 -1940.0 0.0 284.605 -1940.0 286.282 -18.0295 -1387.1426 283.157 283.157
22 3 -6.150214 0.0 -18.6583 15.804 -14.2336 281.59 -1938.72 284.617 -1939.66 0.0 284.617 -1939.66 286.602 -18.6583 -1387.0994 283.121 283.121
22 4 -6.150214 0.0 -18.6583 15.804 -14.2336 281.59 -1938.72 284.617 -1939.66 0.0 284.617 -1939.66 286.602 -18.6583 -1387.0994 283.121 283.121
22 5 -5.934494 0.0 -16.7994 15.9726 -14.3206 281.59 -1938.72 284.769 -1939.07 0.0 284.769 -1939.07 284.103 -16.7994 -1386.9973 282.962 282.962
22 6 -5.934494 0.0 -16.7994 15.9726 -14.3206 281.59 -1938.72 284.769 -1939.07 0.0 284.769 -1939.07 284.103 -16.7994 -1386.9973 282.962 282.962
22 7 -5.934494 0.0 -16.7994 15.9726 -14.3206 281.59 -1938.72 284.769 -1939.07 0.0 284.769 -1939.07 284.103 -16.7994 -1386.9973 282.962 282.962
23 0 -6.0295186 0.0 -27.1641 15.5907 -15.3883 281.59 -1938.72 283.689 -1924.59 0.0 283.689 -1924.59 281.257 -27.1641 -1386.8081 275.222 275.222
23 1 -6.0295186 0.0 -27.1641 15.5907 -15.3883 281.59 -1938.72 283.689 -1924.59 0.0 283.689 -1924.59 281.257 -27.1641 -1386.8081 275.222 275.222
23 2 -6.0295186 0.0 -27.1641 15.5907 -15.3883 281.59 -1938.72 283.689 -1924.59 0.0 283.689 -1924.59 281.257 -27.1641 -1386.8081 275.222 275.222
23 3 -6.0435677 0.0 -27.1723 15.6185 -15.3839 281.59 -1938.72 283.644 -1924.69 0.0 283.644 -1924.69 281.508 -27.1723 -1386.7102 275.32 275.32
23 4 -6.0435677 0.0 -27.1723 15.6185 -15.3839 281.59 -1938.72 283.644 -1924.69 0.0 283.644 -1924.69 281.508 -27.1723 -1386.7102 275.32 275.32
23 5 -6.0435677 0.0 -27.1723 15.6185 -15.3839 281.59 -1938.72 283.644 -1924.69 0.0 283.644 -1924.69 281.508 -27.1723 -1386.7102 275.32 275.32
23 6 -6.0783553 0.0 -27.6691 15.6129 -15.2622 281.59 -1938.72 283.471 -1924.11 0.0 283.471 -1924.11 281.855 -27.6691 -1386.4531 275.464 275.464
23 7 -6.0783553 0.0 -27.6691 15.6129 -15.2622 281.59 -1938.72 283.471 -1924.11 0.0 283.471 -1924.11 281.855 -27.6691 -1386.4531 275.464 275.464
24 0 -5.365641 0.0 -19.6354 16.2254 -14.7852 281.59 -1938.72 287.347 -1929.45 0.0 287.347 -1929.45 277.935 -19.6354 -1383.8035 274.964 274.964
24 1 -5.4593196 0.0 -22.2085 16.2267 -15.1089 281.59 -1938.72 287.182 -1927.07 0.0 287.182 -1927.07 278.999 -22.2085 -1383.0974 275.08 275.08
24 2 -5.4593196 0.0 -22.2085 16.2267 -15.1089 281.59 -1938.72 287.182 -1927.07 0.0 287.182 -1927.07 278.999 -22.2085 -1383.0974 275.08 275.08
24 3 -5.4593196 0.0 -22.2085 16.2267 -15.1089 281.59 -1938.72 287.182 -1927.07 0.0 287.182 -1927.07 278.999 -22.2085 -1383.0974 275.08 275.08
24 4 -5.4593196 0.0 -22.2085 16.2267 -15.1089 281.59 -1938.72 287.182 -1927.07 0.0 287.182 -1927.07 278.999 -22.2085 -1383.0974 275.08 275.08
24 5 -5.324288 0.0 -19.9859 16.2386 -14.7743 281.59 -1938.72 287.398 -1928.28 0.0 287.398 -1928.28 277.997 -19.9859 -1382.8708 274.988 274.988
24 6 -5.324288 0.0 -19.9859 16.2386 -14.7743 281.59 -1938.72 287.398 -1928.28 0.0 287.398 -1928.28 277.997 -19.9859 -1382.8708 274.988 274.988
24 7 -5.324288 0.0 -19.9859 16.2386 -14.7743 281.59 -1938.72 287.398 -1928.28 0.0 287.398 -1928.28 277.997 -19.9859 -1382.8708 274.988 274.988
25 0 -5.10332 0.0 -12.7504 16.1801 -14.2326 281.59 -1938.72 288.121 -1936.52 0.0 288.121 -1936.52 279.259 -12.7504 -1381.8905 280.698 280.698
25 1 -5.10332 0.0 -12.7504 16.1801 -14.2326 281.59 -1938.72 288.121 -1936.52 0.0 288.121 -1936.52 279.259 -12.7504 -1381.8905 280.698 280.698
25 2 -5.10332 0.0 -12.7504 16.1801 -14.2326 281.59 -1938.72 288.121 -1936.52 0.0 288.121 -1936.52 279.259 -12.7504 -1381.8905 280.698 280.698
25 3 -5.032301 0.0 -12.2216 16.2523 -13.9413 281.59 -1938.72 288.196 -1935.89 0.0 288.196 -1935.89 278.379 -12.2216 -1381.5366 280.561 280.561
25 4 -5.032301 0.0 -12.2216 16.2523 -13.9413 281.59 -1938.72 288.196 -1935.89 0.0 288.196 -1935.89 278.379 -12.2216 -1381.5366 280.561 280.561
25 5 -5.032301 0.0 -12.2216 16.2523 -13.9413 281.59 -1938.72 288.196 -1935.89 0.0 288.196 -1935.89 278.379 -12.2216 -1381.5366 280.561 280.561
25 6 -5.121333 0.0 -13.5106 16.1598 -14.1084 281.59 -1938.72 288.395 -1935.97 0.0 288.395 -1935.97 279.571 -13.5106 -1381.5145 281.558 281.558
25 7 -5.121333 0.0 -13.5106 16.1598 -14.1084 281.59 -1938.72 288.395 -1935.97 0.0 288.395 -1935.97 279.571 -13.5106 -1381.5145 281.558 281.558
26 0 -5.755425 0.0 -17.127 16.076 -15.4721 281.59 -1938.72 286.568 -1939.41 0.0 286.568 -1939.41 292.809 -17.127 -1377.16 290.691 290.691
26 1 -5.755425 0.0 -17.127 16.076 -15.4721 281.59 -1938.72 286.568 -1939.41 0.0 286.568 -1939.41 292.809 -17.127 -1377.16 290.691 290.691
26 2 -5.755425 0.0 -17.127 16.076 -15.4721 281.59 -1938.72 286.568 -1939.41 0.0 286.568 -1939.41 292.809 -17.127 -1377.16 290.691 290.691
26 3 -6.001043 0.0 -21.4715 16.1606 -18.7575 281.59 -1938.72 285.583 -1938.34 0.0 285.583 -1938.34 297.45 -21.4715 -1376.7784 290.293 290.293
26 4 -6.001043 0.0 -21.4715 16.1606 -18.7575 281.59 -1938.72 285.583 -1938.34 0.0 285.583 -1938.34 297.45 -21.4715 -1376.7784 290.293 290.293
26 5 -6.001043 0.0 -21.4715 16.1606 -18.7575 281.59 -1938.72 285.583 -1938.34 0.0 285.583 -1938.34 297.45 -21.4715 -1376.7784 290.293 290.293
26 6 -5.693488 0.0 -13.7876 16.1787 -15.4099 281.59 -1938.72 286.297 -1942.92 0.0 286.297 -1942.92 298.233 -13.7876 -1372.1776 293.915 293.915
26 7 -5.693488 0.0 -13.7876 16.1787 -15.4099 281.59 -1938.72 286.297 -1942.92 0.0 286.297 -1942.92 298.233 -13.7876 -1372.1776 293.915 293.915
27 0 -4.915913 0.0 -7.92092 15.4983 -13.0624 281.59 -1938.72 284.468 -1935.16 0.0 284.468 -1935.16 281.884 -7.92092 -1376.729 287.41 287.41
27 1 -4.915913 0.0 -7.92092 15.4983 -13.0624 281.59 -1938.72 284.468 -1935.16 0.0 284.468 -1935.16 281.884 -7.92092 -1376.729 287.41 287.41
27 2 -4.915913 0.0 -7.92092 15.4983 -13.0624 281.59 -1938.72 284.468 -1935.16 0.0 284.468 -1935.16 281.884 -7.92092 -1376.729 287.41 287.41
27 3 -4.9277024 0.0 -8.10632 15.4931 -12.9633 281.59 -1938.72 284.413 -1934.89 0.0 284.413 -1934.89 282.053 -8.10632 -1376.5304 287.592 287.592
27 4 -4.9277024 0.0 -8.10632 15.4931 -12.9633 281.59 -1938.72 284.413 -1934.89 0.0 284.413 -1934.89 282.053 -8.10632 -1376.5304 287.592 287.592
27 5 -4.9277024 0.0 -8.10632 15.4931 -12.9633 281.59 -1938.72 284.413 -1934.89 0.0 284.413 -1934.89 282.053 -8.10632 -1376.5304 287.592 287.592
27 6 -4.794667 0.0 -6.79674 15.6054 -12.418 281.59 -1938.72 284.606 -1934.32 0.0 284.606 -1934.32 285.822 -6.79674 -1370.6887 294.231 294.231
27 7 -4.794667 0.0 -6.79674 15.6054 -12.418 281.59 -1938.72 284.606 -1934.32 0.0 284.606 -1934.32 285.822 -6.79674 -1370.6887 294.231 294.231
28 0 -5.5166807 0.0 -17.7682 16.1951 -14.5205 281.59 -1938.72 287.744 -1935.2 0.0 287.744 -1935.2 293.562 -17.7682 -1371.6621 295.551 295.551
28 1 -5.5166807 0.0 -17.7682 16.1951 -14.5205 281.59 -1938.72 287.744 -1935.2 0.0 287.744 -1935.2 293.562 -17.7682 -1371.6621 295.551 295.551
28 2 -5.5166807 0.0 -17.7682 16.1951 -14.5205 281.59 -1938.72 287.744 -1935.2 0.0 287.744 -1935.2 293.562 -17.7682 -1371.6621 295.551 295.551
28 3 -5.5166807 0.0 -17.7682 16.1951 -14.5205 281.59 -1938.72 287.744 -1935.2 0.0 287.744 -1935.2 293.562 -17.7682 -1371.6621 295.551 295.551
28 4 -5.5711203 0.0 -18.5989 16.2152 -14.4945 281.59 -1938.72 287.441 -1934.28 0.0 287.441 -1934.28 296.622 -18.5989 -1368.8159 298.243 298.243
28 5 -5.5711203 0.0 -18.5989 16.2152 -14.4945 281.59 -1938.72 287.441 -1934.28 0.0 287.441 -1934.28 296.622 -18.5989 -1368.8159 298.243 298.243
28 6 -5.484956 0.0 -17.627 16.2659 -14.5111 281.59 -1938.72 287.187 -1933.92 0.0 287.187 -1933.92 296.843 -17.627 -1367.5171 298.982 298.982
28 7 -5.484956 0.0 -17.627 16.2659 -14.5111 281.59 -1938.72 287.187 -1933.92 0.0 287.187 -1933.92 296.843 -17.627 -1367.5171 298.982 298.982
29 0 -2.8185399 0.0 8.86984 15.8776 -15.5019 281.59 -1938.72 282.277 -1925.31 0.0 282.277 -1925.31 298.692 8.86984 -1335.4713 319.888 319.888
29 1 -2.7286963 0.0 9.8907 15.9736 -15.5002 281.59 -1938.72 282.387 -1925.44 0.0 282.387 -1925.44 298.24 9.8907 -1334.9224 320.63 320.63
29 2 -2.7286963 0.0 9.8907 15.9736 -15.5002 281.59 -1938.72 282.387 -1925.44 0.0 282.387 -1925.44 298.24 9.8907 -1334.9224 320.63 320.63
29 3 -2.7286963 0.0 9.8907 15.9736 -15.5002 281.59 -1938.72 282.387 -1925.44 0.0 282.387 -1925.44 298.24 9.8907 -1334.9224 320.63 320.63
29 4 -2.7286963 0.0 9.8907 15.9736 -15.5002 281.59 -1938.72 282.387 -1925.44 0.0 282.387 -1925.44 298.24 9.8907 -1334.9224 320.63 320.63
29 5 -2.5584357 0.0 11.525 16.016 -15.5277 281.59 -1938.72 282.286 -1924.99 0.0 282.286 -1924.99 297.857 11.525 -1333.322 321.713 321.713
29 6 -2.5584357 0.0 11.525 16.016 -15.5277 281.59 -1938.72 282.286 -1924.99 0.0 282.286 -1924.99 297.857 11.525 -1333.322 321.713 321.713
29 7 -2.5584357 0.0 11.525 16.016 -15.5277 281.59 -1938.72 282.286 -1924.99 0.0 282.286 -1924.99 297.857 11.525 -1333.322 321.713 321.713
30 0 -3.09907 0.0 -1.06396 15.8636 -15.1201 281.59 -1938.72 281.534 -1913.03 0.0 281.534 -1913.03 300.121 -1.06396 -1332.439 322.485 322.485
30 1 -3.09907 0.0 -1.06396 15.8636 -15.1201 281.59 -1938.72 281.534 -1913.03 0.0 281.534 -1913.03 300.121 -1.06396 -1332.439 322.485 322.485
30 2 -3.09907 0.0 -1.06396 15.8636 -15.1201 281.59 -1938.72 281.534 -1913.03 0.0 281.534 -1913.03 300.121 -1.06396 -1332.439 322.485 322.485
30 3 -3.1089709 0.0 -1.20547 15.844 -15.1043 281.59 -1938.72 281.555 -1913.02 0.0 281.555 -1913.02 300.252 -1.20547 -1332.4185 322.483 322.483
30 4 -3.1089709 0.0 -1.20547 15.844 -15.1043 281.59 -1938.72 281.555 -1913.02 0.0 281.555 -1913.02 300.252 -1.20547 -1332.4185 322.483 322.483
30 5 -3.1089709 0.0 -1.20547 15.844 -15.1043 281.59 -1938.72 281.555 -1913.02 0.0 281.555 -1913.02 300.252 -1.20547 -1332.4185 322.483 322.483
30 6 -3.106276 0.0 -1.18867 15.849 -15.1279 281.59 -1938.72 281.537 -1912.99 0.0 281.537 -1912.99 300.252 -1.18867 -1332.3896 322.486 322.486
30 7 -3.106276 0.0 -1.18867 15.849 -15.1279 281.59 -1938.72 281.537 -1912.99 0.0 281.537 -1912.99 300.252 -1.18867 -1332.3896 322.486 322.486
31 0 -2.068952 0.0 19.1598 16.0809 -14.2338 281.59 -1938.72 283.134 -1928.71 0.0 283.134 -1928.71 307.976 19.1598 -1318.4402 346.143 346.143
31 1 -2.068952 0.0 19.1598 16.0809 -14.2338 281.59 -1938.72 283.134 -1928.71 0.0 283.134 -1928.71 307.976 19.1598 -1318.4402 346.143 346.143
31 2 -2.059352 0.0 19.2508 16.0685 -14.2377 281.59 -1938.72 283.149 -1928.74 0.0 283.149 -1928.74 307.953 19.2508 -1318.3872 346.208 346.208
31 3 -2.059352 0.0 19.2508 16.0685 -14.2377 281.59 -1938.72 283.149 -1928.74 0.0 283.149 -1928.74 307.953 19.2508 -1318.3872 346.208 346.208
31 4 -2.059352 0.0 19.2508 16.0685 -14.2377 281.59 -1938.72 283.149 -1928.74 0.0 283.149 -1928.74 307.953 19.2508 -1318.3872 346.208 346.208
31 5 -2.059352 0.0 19.2508 16.0685 -14.2377 281.59 -1938.72 283.149 -1928.74 0.0 283.149 -1928.74 307.953 19.2508 -1318.3872 346.208 346.208
31 6 -2.059352 0.0 19.2508 16.0685 -14.2377 281.59 -1938.72 283.149 -1928.74 0.0 283.149 -1928.74 307.953 19.2508 -1318.3872 346.208 346.208
31 7 -2.0805461 0.0 18.9962 16.0659 -14.1713 281.59 -1938.72 283.194 -1928.7 0.0 283.194 -1928.7 308.202 18.9962 -1318.3077 346.259 346.259
