# Supplementary material for: Exploring the mechanism of Alisma orientale for the treatment of pregnancy induced hypertension and potential hepato-nephrotoxicity by using network pharmacology, network toxicology, molecular docking and molecular dynamics simulation
Source: Front Pharmacol. 2022 Nov 15;13:1027112. doi: 10.3389/fphar.2022.1027112 (PMC9705790; doi:10.3389/fphar.2022.1027112)
Supplement: Supplementary file 2 [file DataSheet3.zip › AKT1/AKTBIG/clusters.dock4.pdb]

REMARK  Energy: 254.718
REMARK  SimpleFitness: 254.718
REMARK  FullFitness: -1409.939
REMARK  InterFull: -39.855
REMARK  IntraFull: 266.626
REMARK  solvFull: -1921.11
REMARK  surfFull: 284.4
REMARK  extraFull: 0.0
REMARK  deltaGcompsolvpol: -1921.11
REMARK  deltaGcompsolvnonpol: 284.4
REMARK  deltaGprotsolvpol: -1938.72
REMARK  deltaGprotsolvnonpol: 281.59
REMARK  deltaGligsolvpol: -13.9306
REMARK  deltaGligsolvnonpol: 15.8117
REMARK  deltaGvdw: -39.855
REMARK  deltaGelec: 0.0
REMARK  deltaG: -7.0599604
REMARK  Cluster: 0
REMARK  ClusterRank: 0
ATOM   6526 O    LIG     1     -13.189 -10.501  23.180  1.00  0.00      LIG  
ATOM   6527 O1   LIG     1      -7.493  -9.446  19.111  1.00  0.00      LIG  
ATOM   6528 O2   LIG     1     -15.388  -2.576  19.959  1.00  0.00      LIG  
ATOM   6529 O3   LIG     1     -14.390  -5.800  20.513  1.00  0.00      LIG  
ATOM   6530 O4   LIG     1     -11.784  -5.585  19.214  1.00  0.00      LIG  
ATOM   6531 O5   LIG     1     -10.637  -3.740  19.872  1.00  0.00      LIG  
ATOM   6532 C    LIG     1     -11.550  -8.713  22.759  1.00  0.00      LIG  
ATOM   6533 C1   LIG     1     -10.402  -9.562  22.147  1.00  0.00      LIG  
ATOM   6534 C2   LIG     1     -11.347  -8.455  24.254  1.00  0.00      LIG  
ATOM   6535 C3   LIG     1     -12.320  -7.385  24.787  1.00  0.00      LIG  
ATOM   6536 C4   LIG     1      -9.039  -8.850  22.336  1.00  0.00      LIG  
ATOM   6537 C5   LIG     1      -9.887  -8.207  24.614  1.00  0.00      LIG  
ATOM   6538 C6   LIG     1     -12.992  -9.236  22.554  1.00  0.00      LIG  
ATOM   6539 C7   LIG     1      -9.099  -7.759  23.407  1.00  0.00      LIG  
ATOM   6540 C8   LIG     1     -13.494  -7.160  23.897  1.00  0.00      LIG  
ATOM   6541 C9   LIG     1      -8.347  -8.338  21.049  1.00  0.00      LIG  
ATOM   6542 C10  LIG     1     -10.708  -9.809  20.675  1.00  0.00      LIG  
ATOM   6543 C11  LIG     1     -14.063  -8.294  23.112  1.00  0.00      LIG  
ATOM   6544 C12  LIG     1     -11.781  -5.963  24.908  1.00  0.00      LIG  
ATOM   6545 C13  LIG     1     -10.263 -10.952  22.780  1.00  0.00      LIG  
ATOM   6546 C14  LIG     1     -13.875  -5.879  23.881  1.00  0.00      LIG  
ATOM   6547 C15  LIG     1     -12.977  -5.050  24.725  1.00  0.00      LIG  
ATOM   6548 C16  LIG     1     -12.799  -7.827  26.164  1.00  0.00      LIG  
ATOM   6549 C17  LIG     1      -9.521 -10.340  19.907  1.00  0.00      LIG  
ATOM   6550 C18  LIG     1      -8.379  -9.379  19.951  1.00  0.00      LIG  
ATOM   6551 C19  LIG     1     -15.071  -5.287  23.188  1.00  0.00      LIG  
ATOM   6552 C20  LIG     1      -6.875  -8.070  21.343  1.00  0.00      LIG  
ATOM   6553 C21  LIG     1      -8.914  -7.033  20.500  1.00  0.00      LIG  
ATOM   6554 C22  LIG     1     -14.783  -4.152  22.201  1.00  0.00      LIG  
ATOM   6555 C23  LIG     1     -14.000  -4.486  20.910  1.00  0.00      LIG  
ATOM   6556 C24  LIG     1     -14.346  -3.562  19.747  1.00  0.00      LIG  
ATOM   6557 C25  LIG     1     -16.004  -4.726  24.248  1.00  0.00      LIG  
ATOM   6558 C26  LIG     1     -14.059  -2.100  19.654  1.00  0.00      LIG  
ATOM   6559 C27  LIG     1     -12.487  -4.517  21.211  1.00  0.00      LIG  
ATOM   6560 C28  LIG     1     -13.929  -1.515  18.293  1.00  0.00      LIG  
ATOM   6561 C29  LIG     1     -13.438  -1.291  20.742  1.00  0.00      LIG  
ATOM   6562 C30  LIG     1     -11.568  -4.515  20.015  1.00  0.00      LIG  
ATOM   6563 H    LIG     1     -11.512  -7.749  22.241  1.00  0.00      LIG  
ATOM   6564 H1   LIG     1     -11.612  -9.379  24.775  1.00  0.00      LIG  
ATOM   6565 H2   LIG     1      -8.360  -9.606  22.743  1.00  0.00      LIG  
ATOM   6566 H3   LIG     1      -9.448  -9.141  24.973  1.00  0.00      LIG  
ATOM   6567 H4   LIG     1      -9.776  -7.499  25.437  1.00  0.00      LIG  
ATOM   6568 H5   LIG     1     -13.197  -9.381  21.491  1.00  0.00      LIG  
ATOM   6569 H6   LIG     1      -9.544  -6.839  23.024  1.00  0.00      LIG  
ATOM   6570 H7   LIG     1      -8.089  -7.505  23.737  1.00  0.00      LIG  
ATOM   6571 H8   LIG     1     -11.055  -8.881  20.216  1.00  0.00      LIG  
ATOM   6572 H9   LIG     1     -11.526 -10.528  20.577  1.00  0.00      LIG  
ATOM   6573 H10  LIG     1     -14.780  -8.830  23.743  1.00  0.00      LIG  
ATOM   6574 H11  LIG     1     -14.631  -7.903  22.264  1.00  0.00      LIG  
ATOM   6575 H12  LIG     1     -11.065  -5.750  24.110  1.00  0.00      LIG  
ATOM   6576 H13  LIG     1     -11.283  -5.782  25.865  1.00  0.00      LIG  
ATOM   6577 H14  LIG     1     -11.086 -11.606  22.487  1.00  0.00      LIG  
ATOM   6578 H15  LIG     1      -9.341 -11.442  22.459  1.00  0.00      LIG  
ATOM   6579 H16  LIG     1     -10.236 -10.911  23.871  1.00  0.00      LIG  
ATOM   6580 H17  LIG     1     -12.680  -4.118  24.237  1.00  0.00      LIG  
ATOM   6581 H18  LIG     1     -13.450  -4.820  25.684  1.00  0.00      LIG  
ATOM   6582 H19  LIG     1     -13.293  -8.802  26.113  1.00  0.00      LIG  
ATOM   6583 H20  LIG     1     -13.508  -7.116  26.600  1.00  0.00      LIG  
ATOM   6584 H21  LIG     1     -11.951  -7.913  26.850  1.00  0.00      LIG  
ATOM   6585 H22  LIG     1      -9.800 -10.476  18.859  1.00  0.00      LIG  
ATOM   6586 H23  LIG     1      -9.179 -11.300  20.301  1.00  0.00      LIG  
ATOM   6587 H24  LIG     1     -15.629  -6.067  22.665  1.00  0.00      LIG  
ATOM   6588 H25  LIG     1      -6.378  -8.971  21.716  1.00  0.00      LIG  
ATOM   6589 H26  LIG     1      -6.754  -7.282  22.089  1.00  0.00      LIG  
ATOM   6590 H27  LIG     1      -6.339  -7.739  20.448  1.00  0.00      LIG  
ATOM   6591 H28  LIG     1      -8.529  -6.819  19.498  1.00  0.00      LIG  
ATOM   6592 H29  LIG     1     -10.002  -7.071  20.434  1.00  0.00      LIG  
ATOM   6593 H30  LIG     1      -8.646  -6.188  21.139  1.00  0.00      LIG  
ATOM   6594 H31  LIG     1     -14.136 -10.706  23.103  1.00  0.00      LIG  
ATOM   6595 H32  LIG     1     -14.298  -3.324  22.723  1.00  0.00      LIG  
ATOM   6596 H33  LIG     1     -15.775  -3.785  21.932  1.00  0.00      LIG  
ATOM   6597 H34  LIG     1     -14.343  -4.092  18.803  1.00  0.00      LIG  
ATOM   6598 H35  LIG     1     -16.281  -5.489  24.981  1.00  0.00      LIG  
ATOM   6599 H36  LIG     1     -16.921  -4.357  23.783  1.00  0.00      LIG  
ATOM   6600 H37  LIG     1     -15.549  -3.885  24.779  1.00  0.00      LIG  
ATOM   6601 H38  LIG     1     -12.216  -5.393  21.807  1.00  0.00      LIG  
ATOM   6602 H39  LIG     1     -12.220  -3.631  21.792  1.00  0.00      LIG  
ATOM   6603 H40  LIG     1     -12.877  -1.490  17.998  1.00  0.00      LIG  
ATOM   6604 H41  LIG     1     -14.314  -0.492  18.282  1.00  0.00      LIG  
ATOM   6605 H42  LIG     1     -14.479  -2.095  17.546  1.00  0.00      LIG  
ATOM   6606 H43  LIG     1     -13.698  -0.237  20.617  1.00  0.00      LIG  
ATOM   6607 H44  LIG     1     -12.349  -1.380  20.698  1.00  0.00      LIG  
ATOM   6608 H45  LIG     1     -13.769  -1.596  21.735  1.00  0.00      LIG  
ATOM   6609 H46  LIG     1     -15.346  -5.759  20.330  1.00  0.00      LIG  
ATOM   6610 H47  LIG     1     -12.544  -6.126  19.524  1.00  0.00      LIG  
TER
REMARK  Energy: 254.718
REMARK  SimpleFitness: 254.718
REMARK  FullFitness: -1409.939
REMARK  InterFull: -39.855
REMARK  IntraFull: 266.626
REMARK  solvFull: -1921.11
REMARK  surfFull: 284.4
REMARK  extraFull: 0.0
REMARK  deltaGcompsolvpol: -1921.11
REMARK  deltaGcompsolvnonpol: 284.4
REMARK  deltaGprotsolvpol: -1938.72
REMARK  deltaGprotsolvnonpol: 281.59
REMARK  deltaGligsolvpol: -13.9306
REMARK  deltaGligsolvnonpol: 15.8117
REMARK  deltaGvdw: -39.855
REMARK  deltaGelec: 0.0
REMARK  deltaG: -7.0599604
REMARK  Cluster: 0
REMARK  ClusterRank: 1
ATOM   6526 O    LIG     1     -13.189 -10.501  23.180  1.00  0.00      LIG  
ATOM   6527 O1   LIG     1      -7.493  -9.446  19.111  1.00  0.00      LIG  
ATOM   6528 O2   LIG     1     -15.388  -2.576  19.959  1.00  0.00      LIG  
ATOM   6529 O3   LIG     1     -14.390  -5.800  20.513  1.00  0.00      LIG  
ATOM   6530 O4   LIG     1     -11.784  -5.585  19.214  1.00  0.00      LIG  
ATOM   6531 O5   LIG     1     -10.637  -3.740  19.872  1.00  0.00      LIG  
ATOM   6532 C    LIG     1     -11.550  -8.713  22.759  1.00  0.00      LIG  
ATOM   6533 C1   LIG     1     -10.402  -9.562  22.147  1.00  0.00      LIG  
ATOM   6534 C2   LIG     1     -11.347  -8.455  24.254  1.00  0.00      LIG  
ATOM   6535 C3   LIG     1     -12.320  -7.385  24.787  1.00  0.00      LIG  
ATOM   6536 C4   LIG     1      -9.039  -8.850  22.336  1.00  0.00      LIG  
ATOM   6537 C5   LIG     1      -9.887  -8.207  24.614  1.00  0.00      LIG  
ATOM   6538 C6   LIG     1     -12.992  -9.236  22.554  1.00  0.00      LIG  
ATOM   6539 C7   LIG     1      -9.099  -7.759  23.407  1.00  0.00      LIG  
ATOM   6540 C8   LIG     1     -13.494  -7.160  23.897  1.00  0.00      LIG  
ATOM   6541 C9   LIG     1      -8.347  -8.338  21.049  1.00  0.00      LIG  
ATOM   6542 C10  LIG     1     -10.708  -9.809  20.675  1.00  0.00      LIG  
ATOM   6543 C11  LIG     1     -14.063  -8.294  23.112  1.00  0.00      LIG  
ATOM   6544 C12  LIG     1     -11.781  -5.963  24.908  1.00  0.00      LIG  
ATOM   6545 C13  LIG     1     -10.263 -10.952  22.780  1.00  0.00      LIG  
ATOM   6546 C14  LIG     1     -13.875  -5.879  23.881  1.00  0.00      LIG  
ATOM   6547 C15  LIG     1     -12.977  -5.050  24.725  1.00  0.00      LIG  
ATOM   6548 C16  LIG     1     -12.799  -7.827  26.164  1.00  0.00      LIG  
ATOM   6549 C17  LIG     1      -9.521 -10.340  19.907  1.00  0.00      LIG  
ATOM   6550 C18  LIG     1      -8.379  -9.379  19.951  1.00  0.00      LIG  
ATOM   6551 C19  LIG     1     -15.071  -5.287  23.188  1.00  0.00      LIG  
ATOM   6552 C20  LIG     1      -6.875  -8.070  21.343  1.00  0.00      LIG  
ATOM   6553 C21  LIG     1      -8.914  -7.033  20.500  1.00  0.00      LIG  
ATOM   6554 C22  LIG     1     -14.783  -4.152  22.201  1.00  0.00      LIG  
ATOM   6555 C23  LIG     1     -14.000  -4.486  20.910  1.00  0.00      LIG  
ATOM   6556 C24  LIG     1     -14.346  -3.562  19.747  1.00  0.00      LIG  
ATOM   6557 C25  LIG     1     -16.004  -4.726  24.248  1.00  0.00      LIG  
ATOM   6558 C26  LIG     1     -14.059  -2.100  19.654  1.00  0.00      LIG  
ATOM   6559 C27  LIG     1     -12.487  -4.517  21.211  1.00  0.00      LIG  
ATOM   6560 C28  LIG     1     -13.929  -1.515  18.293  1.00  0.00      LIG  
ATOM   6561 C29  LIG     1     -13.438  -1.291  20.742  1.00  0.00      LIG  
ATOM   6562 C30  LIG     1     -11.568  -4.515  20.015  1.00  0.00      LIG  
ATOM   6563 H    LIG     1     -11.512  -7.749  22.241  1.00  0.00      LIG  
ATOM   6564 H1   LIG     1     -11.612  -9.379  24.775  1.00  0.00      LIG  
ATOM   6565 H2   LIG     1      -8.360  -9.606  22.743  1.00  0.00      LIG  
ATOM   6566 H3   LIG     1      -9.448  -9.141  24.973  1.00  0.00      LIG  
ATOM   6567 H4   LIG     1      -9.776  -7.499  25.437  1.00  0.00      LIG  
ATOM   6568 H5   LIG     1     -13.197  -9.381  21.491  1.00  0.00      LIG  
ATOM   6569 H6   LIG     1      -9.544  -6.839  23.024  1.00  0.00      LIG  
ATOM   6570 H7   LIG     1      -8.089  -7.505  23.737  1.00  0.00      LIG  
ATOM   6571 H8   LIG     1     -11.055  -8.881  20.216  1.00  0.00      LIG  
ATOM   6572 H9   LIG     1     -11.526 -10.528  20.577  1.00  0.00      LIG  
ATOM   6573 H10  LIG     1     -14.780  -8.830  23.743  1.00  0.00      LIG  
ATOM   6574 H11  LIG     1     -14.631  -7.903  22.264  1.00  0.00      LIG  
ATOM   6575 H12  LIG     1     -11.065  -5.750  24.110  1.00  0.00      LIG  
ATOM   6576 H13  LIG     1     -11.283  -5.782  25.865  1.00  0.00      LIG  
ATOM   6577 H14  LIG     1     -11.086 -11.606  22.487  1.00  0.00      LIG  
ATOM   6578 H15  LIG     1      -9.341 -11.442  22.459  1.00  0.00      LIG  
ATOM   6579 H16  LIG     1     -10.236 -10.911  23.871  1.00  0.00      LIG  
ATOM   6580 H17  LIG     1     -12.680  -4.118  24.237  1.00  0.00      LIG  
ATOM   6581 H18  LIG     1     -13.450  -4.820  25.684  1.00  0.00      LIG  
ATOM   6582 H19  LIG     1     -13.293  -8.802  26.113  1.00  0.00      LIG  
ATOM   6583 H20  LIG     1     -13.508  -7.116  26.600  1.00  0.00      LIG  
ATOM   6584 H21  LIG     1     -11.951  -7.913  26.850  1.00  0.00      LIG  
ATOM   6585 H22  LIG     1      -9.800 -10.476  18.859  1.00  0.00      LIG  
ATOM   6586 H23  LIG     1      -9.179 -11.300  20.301  1.00  0.00      LIG  
ATOM   6587 H24  LIG     1     -15.629  -6.067  22.665  1.00  0.00      LIG  
ATOM   6588 H25  LIG     1      -6.378  -8.971  21.716  1.00  0.00      LIG  
ATOM   6589 H26  LIG     1      -6.754  -7.282  22.089  1.00  0.00      LIG  
ATOM   6590 H27  LIG     1      -6.339  -7.739  20.448  1.00  0.00      LIG  
ATOM   6591 H28  LIG     1      -8.529  -6.819  19.498  1.00  0.00      LIG  
ATOM   6592 H29  LIG     1     -10.002  -7.071  20.434  1.00  0.00      LIG  
ATOM   6593 H30  LIG     1      -8.646  -6.188  21.139  1.00  0.00      LIG  
ATOM   6594 H31  LIG     1     -14.136 -10.706  23.103  1.00  0.00      LIG  
ATOM   6595 H32  LIG     1     -14.298  -3.324  22.723  1.00  0.00      LIG  
ATOM   6596 H33  LIG     1     -15.775  -3.785  21.932  1.00  0.00      LIG  
ATOM   6597 H34  LIG     1     -14.343  -4.092  18.803  1.00  0.00      LIG  
ATOM   6598 H35  LIG     1     -16.281  -5.489  24.981  1.00  0.00      LIG  
ATOM   6599 H36  LIG     1     -16.921  -4.357  23.783  1.00  0.00      LIG  
ATOM   6600 H37  LIG     1     -15.549  -3.885  24.779  1.00  0.00      LIG  
ATOM   6601 H38  LIG     1     -12.216  -5.393  21.807  1.00  0.00      LIG  
ATOM   6602 H39  LIG     1     -12.220  -3.631  21.792  1.00  0.00      LIG  
ATOM   6603 H40  LIG     1     -12.877  -1.490  17.998  1.00  0.00      LIG  
ATOM   6604 H41  LIG     1     -14.314  -0.492  18.282  1.00  0.00      LIG  
ATOM   6605 H42  LIG     1     -14.479  -2.095  17.546  1.00  0.00      LIG  
ATOM   6606 H43  LIG     1     -13.698  -0.237  20.617  1.00  0.00      LIG  
ATOM   6607 H44  LIG     1     -12.349  -1.380  20.698  1.00  0.00      LIG  
ATOM   6608 H45  LIG     1     -13.769  -1.596  21.735  1.00  0.00      LIG  
ATOM   6609 H46  LIG     1     -15.346  -5.759  20.330  1.00  0.00      LIG  
ATOM   6610 H47  LIG     1     -12.544  -6.126  19.524  1.00  0.00      LIG  
TER
REMARK  Energy: 254.718
REMARK  SimpleFitness: 254.718
REMARK  FullFitness: -1409.939
REMARK  InterFull: -39.855
REMARK  IntraFull: 266.626
REMARK  solvFull: -1921.11
REMARK  surfFull: 284.4
REMARK  extraFull: 0.0
REMARK  deltaGcompsolvpol: -1921.11
REMARK  deltaGcompsolvnonpol: 284.4
REMARK  deltaGprotsolvpol: -1938.72
REMARK  deltaGprotsolvnonpol: 281.59
REMARK  deltaGligsolvpol: -13.9306
REMARK  deltaGligsolvnonpol: 15.8117
REMARK  deltaGvdw: -39.855
REMARK  deltaGelec: 0.0
REMARK  deltaG: -7.0599604
REMARK  Cluster: 0
REMARK  ClusterRank: 2
ATOM   6526 O    LIG     1     -13.189 -10.501  23.180  1.00  0.00      LIG  
ATOM   6527 O1   LIG     1      -7.493  -9.446  19.111  1.00  0.00      LIG  
ATOM   6528 O2   LIG     1     -15.388  -2.576  19.959  1.00  0.00      LIG  
ATOM   6529 O3   LIG     1     -14.390  -5.800  20.513  1.00  0.00      LIG  
ATOM   6530 O4   LIG     1     -11.784  -5.585  19.214  1.00  0.00      LIG  
ATOM   6531 O5   LIG     1     -10.637  -3.740  19.872  1.00  0.00      LIG  
ATOM   6532 C    LIG     1     -11.550  -8.713  22.759  1.00  0.00      LIG  
ATOM   6533 C1   LIG     1     -10.402  -9.562  22.147  1.00  0.00      LIG  
ATOM   6534 C2   LIG     1     -11.347  -8.455  24.254  1.00  0.00      LIG  
ATOM   6535 C3   LIG     1     -12.320  -7.385  24.787  1.00  0.00      LIG  
ATOM   6536 C4   LIG     1      -9.039  -8.850  22.336  1.00  0.00      LIG  
ATOM   6537 C5   LIG     1      -9.887  -8.207  24.614  1.00  0.00      LIG  
ATOM   6538 C6   LIG     1     -12.992  -9.236  22.554  1.00  0.00      LIG  
ATOM   6539 C7   LIG     1      -9.099  -7.759  23.407  1.00  0.00      LIG  
ATOM   6540 C8   LIG     1     -13.494  -7.160  23.897  1.00  0.00      LIG  
ATOM   6541 C9   LIG     1      -8.347  -8.338  21.049  1.00  0.00      LIG  
ATOM   6542 C10  LIG     1     -10.708  -9.809  20.675  1.00  0.00      LIG  
ATOM   6543 C11  LIG     1     -14.063  -8.294  23.112  1.00  0.00      LIG  
ATOM   6544 C12  LIG     1     -11.781  -5.963  24.908  1.00  0.00      LIG  
ATOM   6545 C13  LIG     1     -10.263 -10.952  22.780  1.00  0.00      LIG  
ATOM   6546 C14  LIG     1     -13.875  -5.879  23.881  1.00  0.00      LIG  
ATOM   6547 C15  LIG     1     -12.977  -5.050  24.725  1.00  0.00      LIG  
ATOM   6548 C16  LIG     1     -12.799  -7.827  26.164  1.00  0.00      LIG  
ATOM   6549 C17  LIG     1      -9.521 -10.340  19.907  1.00  0.00      LIG  
ATOM   6550 C18  LIG     1      -8.379  -9.379  19.951  1.00  0.00      LIG  
ATOM   6551 C19  LIG     1     -15.071  -5.287  23.188  1.00  0.00      LIG  
ATOM   6552 C20  LIG     1      -6.875  -8.070  21.343  1.00  0.00      LIG  
ATOM   6553 C21  LIG     1      -8.914  -7.033  20.500  1.00  0.00      LIG  
ATOM   6554 C22  LIG     1     -14.783  -4.152  22.201  1.00  0.00      LIG  
ATOM   6555 C23  LIG     1     -14.000  -4.486  20.910  1.00  0.00      LIG  
ATOM   6556 C24  LIG     1     -14.346  -3.562  19.747  1.00  0.00      LIG  
ATOM   6557 C25  LIG     1     -16.004  -4.726  24.248  1.00  0.00      LIG  
ATOM   6558 C26  LIG     1     -14.059  -2.100  19.654  1.00  0.00      LIG  
ATOM   6559 C27  LIG     1     -12.487  -4.517  21.211  1.00  0.00      LIG  
ATOM   6560 C28  LIG     1     -13.929  -1.515  18.293  1.00  0.00      LIG  
ATOM   6561 C29  LIG     1     -13.438  -1.291  20.742  1.00  0.00      LIG  
ATOM   6562 C30  LIG     1     -11.568  -4.515  20.015  1.00  0.00      LIG  
ATOM   6563 H    LIG     1     -11.512  -7.749  22.241  1.00  0.00      LIG  
ATOM   6564 H1   LIG     1     -11.612  -9.379  24.775  1.00  0.00      LIG  
ATOM   6565 H2   LIG     1      -8.360  -9.606  22.743  1.00  0.00      LIG  
ATOM   6566 H3   LIG     1      -9.448  -9.141  24.973  1.00  0.00      LIG  
ATOM   6567 H4   LIG     1      -9.776  -7.499  25.437  1.00  0.00      LIG  
ATOM   6568 H5   LIG     1     -13.197  -9.381  21.491  1.00  0.00      LIG  
ATOM   6569 H6   LIG     1      -9.544  -6.839  23.024  1.00  0.00      LIG  
ATOM   6570 H7   LIG     1      -8.089  -7.505  23.737  1.00  0.00      LIG  
ATOM   6571 H8   LIG     1     -11.055  -8.881  20.216  1.00  0.00      LIG  
ATOM   6572 H9   LIG     1     -11.526 -10.528  20.577  1.00  0.00      LIG  
ATOM   6573 H10  LIG     1     -14.780  -8.830  23.743  1.00  0.00      LIG  
ATOM   6574 H11  LIG     1     -14.631  -7.903  22.264  1.00  0.00      LIG  
ATOM   6575 H12  LIG     1     -11.065  -5.750  24.110  1.00  0.00      LIG  
ATOM   6576 H13  LIG     1     -11.283  -5.782  25.865  1.00  0.00      LIG  
ATOM   6577 H14  LIG     1     -11.086 -11.606  22.487  1.00  0.00      LIG  
ATOM   6578 H15  LIG     1      -9.341 -11.442  22.459  1.00  0.00      LIG  
ATOM   6579 H16  LIG     1     -10.236 -10.911  23.871  1.00  0.00      LIG  
ATOM   6580 H17  LIG     1     -12.680  -4.118  24.237  1.00  0.00      LIG  
ATOM   6581 H18  LIG     1     -13.450  -4.820  25.684  1.00  0.00      LIG  
ATOM   6582 H19  LIG     1     -13.293  -8.802  26.113  1.00  0.00      LIG  
ATOM   6583 H20  LIG     1     -13.508  -7.116  26.600  1.00  0.00      LIG  
ATOM   6584 H21  LIG     1     -11.951  -7.913  26.850  1.00  0.00      LIG  
ATOM   6585 H22  LIG     1      -9.800 -10.476  18.859  1.00  0.00      LIG  
ATOM   6586 H23  LIG     1      -9.179 -11.300  20.301  1.00  0.00      LIG  
ATOM   6587 H24  LIG     1     -15.629  -6.067  22.665  1.00  0.00      LIG  
ATOM   6588 H25  LIG     1      -6.378  -8.971  21.716  1.00  0.00      LIG  
ATOM   6589 H26  LIG     1      -6.754  -7.282  22.089  1.00  0.00      LIG  
ATOM   6590 H27  LIG     1      -6.339  -7.739  20.448  1.00  0.00      LIG  
ATOM   6591 H28  LIG     1      -8.529  -6.819  19.498  1.00  0.00      LIG  
ATOM   6592 H29  LIG     1     -10.002  -7.071  20.434  1.00  0.00      LIG  
ATOM   6593 H30  LIG     1      -8.646  -6.188  21.139  1.00  0.00      LIG  
ATOM   6594 H31  LIG     1     -14.136 -10.706  23.103  1.00  0.00      LIG  
ATOM   6595 H32  LIG     1     -14.298  -3.324  22.723  1.00  0.00      LIG  
ATOM   6596 H33  LIG     1     -15.775  -3.785  21.932  1.00  0.00      LIG  
ATOM   6597 H34  LIG     1     -14.343  -4.092  18.803  1.00  0.00      LIG  
ATOM   6598 H35  LIG     1     -16.281  -5.489  24.981  1.00  0.00      LIG  
ATOM   6599 H36  LIG     1     -16.921  -4.357  23.783  1.00  0.00      LIG  
ATOM   6600 H37  LIG     1     -15.549  -3.885  24.779  1.00  0.00      LIG  
ATOM   6601 H38  LIG     1     -12.216  -5.393  21.807  1.00  0.00      LIG  
ATOM   6602 H39  LIG     1     -12.220  -3.631  21.792  1.00  0.00      LIG  
ATOM   6603 H40  LIG     1     -12.877  -1.490  17.998  1.00  0.00      LIG  
ATOM   6604 H41  LIG     1     -14.314  -0.492  18.282  1.00  0.00      LIG  
ATOM   6605 H42  LIG     1     -14.479  -2.095  17.546  1.00  0.00      LIG  
ATOM   6606 H43  LIG     1     -13.698  -0.237  20.617  1.00  0.00      LIG  
ATOM   6607 H44  LIG     1     -12.349  -1.380  20.698  1.00  0.00      LIG  
ATOM   6608 H45  LIG     1     -13.769  -1.596  21.735  1.00  0.00      LIG  
ATOM   6609 H46  LIG     1     -15.346  -5.759  20.330  1.00  0.00      LIG  
ATOM   6610 H47  LIG     1     -12.544  -6.126  19.524  1.00  0.00      LIG  
TER
REMARK  Energy: 255.566
REMARK  SimpleFitness: 255.566
REMARK  FullFitness: -1409.7495
REMARK  InterFull: -38.0405
REMARK  IntraFull: 267.863
REMARK  solvFull: -1923.51
REMARK  surfFull: 283.938
REMARK  extraFull: 0.0
REMARK  deltaGcompsolvpol: -1923.51
REMARK  deltaGcompsolvnonpol: 283.938
REMARK  deltaGprotsolvpol: -1938.72
REMARK  deltaGprotsolvnonpol: 281.59
REMARK  deltaGligsolvpol: -14.0166
REMARK  deltaGligsolvnonpol: 15.7963
REMARK  deltaGvdw: -38.0405
REMARK  deltaGelec: 0.0
REMARK  deltaG: -7.0721755
REMARK  Cluster: 0
REMARK  ClusterRank: 3
ATOM   6526 O    LIG     1     -13.733 -10.528  23.756  1.00  0.00      LIG  
ATOM   6527 O1   LIG     1      -8.457 -10.339  18.958  1.00  0.00      LIG  
ATOM   6528 O2   LIG     1     -15.399  -2.550  19.948  1.00  0.00      LIG  
ATOM   6529 O3   LIG     1     -14.463  -5.790  20.529  1.00  0.00      LIG  
ATOM   6530 O4   LIG     1     -11.832  -5.579  19.221  1.00  0.00      LIG  
ATOM   6531 O5   LIG     1     -10.668  -3.760  19.918  1.00  0.00      LIG  
ATOM   6532 C    LIG     1     -11.998  -9.004  22.911  1.00  0.00      LIG  
ATOM   6533 C1   LIG     1     -10.978 -10.013  22.323  1.00  0.00      LIG  
ATOM   6534 C2   LIG     1     -11.643  -8.597  24.345  1.00  0.00      LIG  
ATOM   6535 C3   LIG     1     -12.513  -7.423  24.840  1.00  0.00      LIG  
ATOM   6536 C4   LIG     1      -9.566  -9.376  22.284  1.00  0.00      LIG  
ATOM   6537 C5   LIG     1     -10.143  -8.418  24.548  1.00  0.00      LIG  
ATOM   6538 C6   LIG     1     -13.483  -9.426  22.886  1.00  0.00      LIG  
ATOM   6539 C7   LIG     1      -9.442  -8.178  23.234  1.00  0.00      LIG  
ATOM   6540 C8   LIG     1     -13.710  -7.166  23.987  1.00  0.00      LIG  
ATOM   6541 C9   LIG     1      -9.009  -9.033  20.880  1.00  0.00      LIG  
ATOM   6542 C10  LIG     1     -11.440 -10.439  20.935  1.00  0.00      LIG  
ATOM   6543 C11  LIG     1     -14.417  -8.291  23.304  1.00  0.00      LIG  
ATOM   6544 C12  LIG     1     -11.865  -6.042  24.840  1.00  0.00      LIG  
ATOM   6545 C13  LIG     1     -10.874 -11.312  23.132  1.00  0.00      LIG  
ATOM   6546 C14  LIG     1     -13.986  -5.861  23.892  1.00  0.00      LIG  
ATOM   6547 C15  LIG     1     -13.000  -5.055  24.656  1.00  0.00      LIG  
ATOM   6548 C16  LIG     1     -12.955  -7.732  26.264  1.00  0.00      LIG  
ATOM   6549 C17  LIG     1     -10.348 -11.111  20.137  1.00  0.00      LIG  
ATOM   6550 C18  LIG     1      -9.212 -10.171  19.905  1.00  0.00      LIG  
ATOM   6551 C19  LIG     1     -15.158  -5.227  23.199  1.00  0.00      LIG  
ATOM   6552 C20  LIG     1      -7.503  -8.813  20.976  1.00  0.00      LIG  
ATOM   6553 C21  LIG     1      -9.586  -7.765  20.259  1.00  0.00      LIG  
ATOM   6554 C22  LIG     1     -14.835  -4.116  22.198  1.00  0.00      LIG  
ATOM   6555 C23  LIG     1     -14.051  -4.479  20.915  1.00  0.00      LIG  
ATOM   6556 C24  LIG     1     -14.377  -3.558  19.742  1.00  0.00      LIG  
ATOM   6557 C25  LIG     1     -16.055  -4.617  24.262  1.00  0.00      LIG  
ATOM   6558 C26  LIG     1     -14.062  -2.102  19.637  1.00  0.00      LIG  
ATOM   6559 C27  LIG     1     -12.541  -4.537  21.225  1.00  0.00      LIG  
ATOM   6560 C28  LIG     1     -13.931  -1.526  18.273  1.00  0.00      LIG  
ATOM   6561 C29  LIG     1     -13.420  -1.300  20.718  1.00  0.00      LIG  
ATOM   6562 C30  LIG     1     -11.609  -4.527  20.041  1.00  0.00      LIG  
ATOM   6563 H    LIG     1     -11.935  -8.115  22.275  1.00  0.00      LIG  
ATOM   6564 H1   LIG     1     -11.904  -9.439  24.990  1.00  0.00      LIG  
ATOM   6565 H2   LIG     1      -8.888 -10.134  22.688  1.00  0.00      LIG  
ATOM   6566 H3   LIG     1      -9.733  -9.333  24.983  1.00  0.00      LIG  
ATOM   6567 H4   LIG     1      -9.906  -7.630  25.265  1.00  0.00      LIG  
ATOM   6568 H5   LIG     1     -13.783  -9.747  21.886  1.00  0.00      LIG  
ATOM   6569 H6   LIG     1      -9.852  -7.267  22.794  1.00  0.00      LIG  
ATOM   6570 H7   LIG     1      -8.388  -7.980  23.442  1.00  0.00      LIG  
ATOM   6571 H8   LIG     1     -11.809  -9.567  20.394  1.00  0.00      LIG  
ATOM   6572 H9   LIG     1     -12.282 -11.131  21.017  1.00  0.00      LIG  
ATOM   6573 H10  LIG     1     -15.218  -8.654  23.957  1.00  0.00      LIG  
ATOM   6574 H11  LIG     1     -14.893  -7.911  22.396  1.00  0.00      LIG  
ATOM   6575 H12  LIG     1     -11.179  -5.935  23.995  1.00  0.00      LIG  
ATOM   6576 H13  LIG     1     -11.305  -5.840  25.758  1.00  0.00      LIG  
ATOM   6577 H14  LIG     1     -11.780 -11.914  23.030  1.00  0.00      LIG  
ATOM   6578 H15  LIG     1     -10.042 -11.928  22.784  1.00  0.00      LIG  
ATOM   6579 H16  LIG     1     -10.709 -11.133  24.195  1.00  0.00      LIG  
ATOM   6580 H17  LIG     1     -12.659  -4.172  24.111  1.00  0.00      LIG  
ATOM   6581 H18  LIG     1     -13.419  -4.744  25.617  1.00  0.00      LIG  
ATOM   6582 H19  LIG     1     -13.522  -8.667  26.305  1.00  0.00      LIG  
ATOM   6583 H20  LIG     1     -13.587  -6.941  26.679  1.00  0.00      LIG  
ATOM   6584 H21  LIG     1     -12.083  -7.836  26.915  1.00  0.00      LIG  
ATOM   6585 H22  LIG     1     -10.741 -11.405  19.160  1.00  0.00      LIG  
ATOM   6586 H23  LIG     1      -9.964 -12.002  20.639  1.00  0.00      LIG  
ATOM   6587 H24  LIG     1     -15.752  -5.987  22.685  1.00  0.00      LIG  
ATOM   6588 H25  LIG     1      -7.003  -9.697  21.383  1.00  0.00      LIG  
ATOM   6589 H26  LIG     1      -7.264  -7.961  21.617  1.00  0.00      LIG  
ATOM   6590 H27  LIG     1      -7.064  -8.600  19.996  1.00  0.00      LIG  
ATOM   6591 H28  LIG     1      -9.293  -7.665  19.209  1.00  0.00      LIG  
ATOM   6592 H29  LIG     1     -10.677  -7.763  20.296  1.00  0.00      LIG  
ATOM   6593 H30  LIG     1      -9.230  -6.872  20.778  1.00  0.00      LIG  
ATOM   6594 H31  LIG     1     -14.697 -10.648  23.783  1.00  0.00      LIG  
ATOM   6595 H32  LIG     1     -14.338  -3.290  22.712  1.00  0.00      LIG  
ATOM   6596 H33  LIG     1     -15.818  -3.735  21.918  1.00  0.00      LIG  
ATOM   6597 H34  LIG     1     -14.385  -4.096  18.803  1.00  0.00      LIG  
ATOM   6598 H35  LIG     1     -16.368  -5.366  24.997  1.00  0.00      LIG  
ATOM   6599 H36  LIG     1     -16.955  -4.203  23.800  1.00  0.00      LIG  
ATOM   6600 H37  LIG     1     -15.554  -3.801  24.790  1.00  0.00      LIG  
ATOM   6601 H38  LIG     1     -12.289  -5.426  21.808  1.00  0.00      LIG  
ATOM   6602 H39  LIG     1     -12.267  -3.664  21.821  1.00  0.00      LIG  
ATOM   6603 H40  LIG     1     -12.882  -1.527  17.967  1.00  0.00      LIG  
ATOM   6604 H41  LIG     1     -14.291  -0.494  18.262  1.00  0.00      LIG  
ATOM   6605 H42  LIG     1     -14.504  -2.095  17.535  1.00  0.00      LIG  
ATOM   6606 H43  LIG     1     -13.658  -0.241  20.586  1.00  0.00      LIG  
ATOM   6607 H44  LIG     1     -12.334  -1.412  20.669  1.00  0.00      LIG  
ATOM   6608 H45  LIG     1     -13.753  -1.592  21.714  1.00  0.00      LIG  
ATOM   6609 H46  LIG     1     -15.411  -5.727  20.314  1.00  0.00      LIG  
ATOM   6610 H47  LIG     1     -12.596  -6.120  19.522  1.00  0.00      LIG  
TER
REMARK  Energy: 255.566
REMARK  SimpleFitness: 255.566
REMARK  FullFitness: -1409.7495
REMARK  InterFull: -38.0405
REMARK  IntraFull: 267.863
REMARK  solvFull: -1923.51
REMARK  surfFull: 283.938
REMARK  extraFull: 0.0
REMARK  deltaGcompsolvpol: -1923.51
REMARK  deltaGcompsolvnonpol: 283.938
REMARK  deltaGprotsolvpol: -1938.72
REMARK  deltaGprotsolvnonpol: 281.59
REMARK  deltaGligsolvpol: -14.0166
REMARK  deltaGligsolvnonpol: 15.7963
REMARK  deltaGvdw: -38.0405
REMARK  deltaGelec: 0.0
REMARK  deltaG: -7.0721755
REMARK  Cluster: 0
REMARK  ClusterRank: 4
ATOM   6526 O    LIG     1     -13.733 -10.528  23.756  1.00  0.00      LIG  
ATOM   6527 O1   LIG     1      -8.457 -10.339  18.958  1.00  0.00      LIG  
ATOM   6528 O2   LIG     1     -15.399  -2.550  19.948  1.00  0.00      LIG  
ATOM   6529 O3   LIG     1     -14.463  -5.790  20.529  1.00  0.00      LIG  
ATOM   6530 O4   LIG     1     -11.832  -5.579  19.221  1.00  0.00      LIG  
ATOM   6531 O5   LIG     1     -10.668  -3.760  19.918  1.00  0.00      LIG  
ATOM   6532 C    LIG     1     -11.998  -9.004  22.911  1.00  0.00      LIG  
ATOM   6533 C1   LIG     1     -10.978 -10.013  22.323  1.00  0.00      LIG  
ATOM   6534 C2   LIG     1     -11.643  -8.597  24.345  1.00  0.00      LIG  
ATOM   6535 C3   LIG     1     -12.513  -7.423  24.840  1.00  0.00      LIG  
ATOM   6536 C4   LIG     1      -9.566  -9.376  22.284  1.00  0.00      LIG  
ATOM   6537 C5   LIG     1     -10.143  -8.418  24.548  1.00  0.00      LIG  
ATOM   6538 C6   LIG     1     -13.483  -9.426  22.886  1.00  0.00      LIG  
ATOM   6539 C7   LIG     1      -9.442  -8.178  23.234  1.00  0.00      LIG  
ATOM   6540 C8   LIG     1     -13.710  -7.166  23.987  1.00  0.00      LIG  
ATOM   6541 C9   LIG     1      -9.009  -9.033  20.880  1.00  0.00      LIG  
ATOM   6542 C10  LIG     1     -11.440 -10.439  20.935  1.00  0.00      LIG  
ATOM   6543 C11  LIG     1     -14.417  -8.291  23.304  1.00  0.00      LIG  
ATOM   6544 C12  LIG     1     -11.865  -6.042  24.840  1.00  0.00      LIG  
ATOM   6545 C13  LIG     1     -10.874 -11.312  23.132  1.00  0.00      LIG  
ATOM   6546 C14  LIG     1     -13.986  -5.861  23.892  1.00  0.00      LIG  
ATOM   6547 C15  LIG     1     -13.000  -5.055  24.656  1.00  0.00      LIG  
ATOM   6548 C16  LIG     1     -12.955  -7.732  26.264  1.00  0.00      LIG  
ATOM   6549 C17  LIG     1     -10.348 -11.111  20.137  1.00  0.00      LIG  
ATOM   6550 C18  LIG     1      -9.212 -10.171  19.905  1.00  0.00      LIG  
ATOM   6551 C19  LIG     1     -15.158  -5.227  23.199  1.00  0.00      LIG  
ATOM   6552 C20  LIG     1      -7.503  -8.813  20.976  1.00  0.00      LIG  
ATOM   6553 C21  LIG     1      -9.586  -7.765  20.259  1.00  0.00      LIG  
ATOM   6554 C22  LIG     1     -14.835  -4.116  22.198  1.00  0.00      LIG  
ATOM   6555 C23  LIG     1     -14.051  -4.479  20.915  1.00  0.00      LIG  
ATOM   6556 C24  LIG     1     -14.377  -3.558  19.742  1.00  0.00      LIG  
ATOM   6557 C25  LIG     1     -16.055  -4.617  24.262  1.00  0.00      LIG  
ATOM   6558 C26  LIG     1     -14.062  -2.102  19.637  1.00  0.00      LIG  
ATOM   6559 C27  LIG     1     -12.541  -4.537  21.225  1.00  0.00      LIG  
ATOM   6560 C28  LIG     1     -13.931  -1.526  18.273  1.00  0.00      LIG  
ATOM   6561 C29  LIG     1     -13.420  -1.300  20.718  1.00  0.00      LIG  
ATOM   6562 C30  LIG     1     -11.609  -4.527  20.041  1.00  0.00      LIG  
ATOM   6563 H    LIG     1     -11.935  -8.115  22.275  1.00  0.00      LIG  
ATOM   6564 H1   LIG     1     -11.904  -9.439  24.990  1.00  0.00      LIG  
ATOM   6565 H2   LIG     1      -8.888 -10.134  22.688  1.00  0.00      LIG  
ATOM   6566 H3   LIG     1      -9.733  -9.333  24.983  1.00  0.00      LIG  
ATOM   6567 H4   LIG     1      -9.906  -7.630  25.265  1.00  0.00      LIG  
ATOM   6568 H5   LIG     1     -13.783  -9.747  21.886  1.00  0.00      LIG  
ATOM   6569 H6   LIG     1      -9.852  -7.267  22.794  1.00  0.00      LIG  
ATOM   6570 H7   LIG     1      -8.388  -7.980  23.442  1.00  0.00      LIG  
ATOM   6571 H8   LIG     1     -11.809  -9.567  20.394  1.00  0.00      LIG  
ATOM   6572 H9   LIG     1     -12.282 -11.131  21.017  1.00  0.00      LIG  
ATOM   6573 H10  LIG     1     -15.218  -8.654  23.957  1.00  0.00      LIG  
ATOM   6574 H11  LIG     1     -14.893  -7.911  22.396  1.00  0.00      LIG  
ATOM   6575 H12  LIG     1     -11.179  -5.935  23.995  1.00  0.00      LIG  
ATOM   6576 H13  LIG     1     -11.305  -5.840  25.758  1.00  0.00      LIG  
ATOM   6577 H14  LIG     1     -11.780 -11.914  23.030  1.00  0.00      LIG  
ATOM   6578 H15  LIG     1     -10.042 -11.928  22.784  1.00  0.00      LIG  
ATOM   6579 H16  LIG     1     -10.709 -11.133  24.195  1.00  0.00      LIG  
ATOM   6580 H17  LIG     1     -12.659  -4.172  24.111  1.00  0.00      LIG  
ATOM   6581 H18  LIG     1     -13.419  -4.744  25.617  1.00  0.00      LIG  
ATOM   6582 H19  LIG     1     -13.522  -8.667  26.305  1.00  0.00      LIG  
ATOM   6583 H20  LIG     1     -13.587  -6.941  26.679  1.00  0.00      LIG  
ATOM   6584 H21  LIG     1     -12.083  -7.836  26.915  1.00  0.00      LIG  
ATOM   6585 H22  LIG     1     -10.741 -11.405  19.160  1.00  0.00      LIG  
ATOM   6586 H23  LIG     1      -9.964 -12.002  20.639  1.00  0.00      LIG  
ATOM   6587 H24  LIG     1     -15.752  -5.987  22.685  1.00  0.00      LIG  
ATOM   6588 H25  LIG     1      -7.003  -9.697  21.383  1.00  0.00      LIG  
ATOM   6589 H26  LIG     1      -7.264  -7.961  21.617  1.00  0.00      LIG  
ATOM   6590 H27  LIG     1      -7.064  -8.600  19.996  1.00  0.00      LIG  
ATOM   6591 H28  LIG     1      -9.293  -7.665  19.209  1.00  0.00      LIG  
ATOM   6592 H29  LIG     1     -10.677  -7.763  20.296  1.00  0.00      LIG  
ATOM   6593 H30  LIG     1      -9.230  -6.872  20.778  1.00  0.00      LIG  
ATOM   6594 H31  LIG     1     -14.697 -10.648  23.783  1.00  0.00      LIG  
ATOM   6595 H32  LIG     1     -14.338  -3.290  22.712  1.00  0.00      LIG  
ATOM   6596 H33  LIG     1     -15.818  -3.735  21.918  1.00  0.00      LIG  
ATOM   6597 H34  LIG     1     -14.385  -4.096  18.803  1.00  0.00      LIG  
ATOM   6598 H35  LIG     1     -16.368  -5.366  24.997  1.00  0.00      LIG  
ATOM   6599 H36  LIG     1     -16.955  -4.203  23.800  1.00  0.00      LIG  
ATOM   6600 H37  LIG     1     -15.554  -3.801  24.790  1.00  0.00      LIG  
ATOM   6601 H38  LIG     1     -12.289  -5.426  21.808  1.00  0.00      LIG  
ATOM   6602 H39  LIG     1     -12.267  -3.664  21.821  1.00  0.00      LIG  
ATOM   6603 H40  LIG     1     -12.882  -1.527  17.967  1.00  0.00      LIG  
ATOM   6604 H41  LIG     1     -14.291  -0.494  18.262  1.00  0.00      LIG  
ATOM   6605 H42  LIG     1     -14.504  -2.095  17.535  1.00  0.00      LIG  
ATOM   6606 H43  LIG     1     -13.658  -0.241  20.586  1.00  0.00      LIG  
ATOM   6607 H44  LIG     1     -12.334  -1.412  20.669  1.00  0.00      LIG  
ATOM   6608 H45  LIG     1     -13.753  -1.592  21.714  1.00  0.00      LIG  
ATOM   6609 H46  LIG     1     -15.411  -5.727  20.314  1.00  0.00      LIG  
ATOM   6610 H47  LIG     1     -12.596  -6.120  19.522  1.00  0.00      LIG  
TER
REMARK  Energy: 255.566
REMARK  SimpleFitness: 255.566
REMARK  FullFitness: -1409.7495
REMARK  InterFull: -38.0405
REMARK  IntraFull: 267.863
REMARK  solvFull: -1923.51
REMARK  surfFull: 283.938
REMARK  extraFull: 0.0
REMARK  deltaGcompsolvpol: -1923.51
REMARK  deltaGcompsolvnonpol: 283.938
REMARK  deltaGprotsolvpol: -1938.72
REMARK  deltaGprotsolvnonpol: 281.59
REMARK  deltaGligsolvpol: -14.0166
REMARK  deltaGligsolvnonpol: 15.7963
REMARK  deltaGvdw: -38.0405
REMARK  deltaGelec: 0.0
REMARK  deltaG: -7.0721755
REMARK  Cluster: 0
REMARK  ClusterRank: 5
ATOM   6526 O    LIG     1     -13.733 -10.528  23.756  1.00  0.00      LIG  
ATOM   6527 O1   LIG     1      -8.457 -10.339  18.958  1.00  0.00      LIG  
ATOM   6528 O2   LIG     1     -15.399  -2.550  19.948  1.00  0.00      LIG  
ATOM   6529 O3   LIG     1     -14.463  -5.790  20.529  1.00  0.00      LIG  
ATOM   6530 O4   LIG     1     -11.832  -5.579  19.221  1.00  0.00      LIG  
ATOM   6531 O5   LIG     1     -10.668  -3.760  19.918  1.00  0.00      LIG  
ATOM   6532 C    LIG     1     -11.998  -9.004  22.911  1.00  0.00      LIG  
ATOM   6533 C1   LIG     1     -10.978 -10.013  22.323  1.00  0.00      LIG  
ATOM   6534 C2   LIG     1     -11.643  -8.597  24.345  1.00  0.00      LIG  
ATOM   6535 C3   LIG     1     -12.513  -7.423  24.840  1.00  0.00      LIG  
ATOM   6536 C4   LIG     1      -9.566  -9.376  22.284  1.00  0.00      LIG  
ATOM   6537 C5   LIG     1     -10.143  -8.418  24.548  1.00  0.00      LIG  
ATOM   6538 C6   LIG     1     -13.483  -9.426  22.886  1.00  0.00      LIG  
ATOM   6539 C7   LIG     1      -9.442  -8.178  23.234  1.00  0.00      LIG  
ATOM   6540 C8   LIG     1     -13.710  -7.166  23.987  1.00  0.00      LIG  
ATOM   6541 C9   LIG     1      -9.009  -9.033  20.880  1.00  0.00      LIG  
ATOM   6542 C10  LIG     1     -11.440 -10.439  20.935  1.00  0.00      LIG  
ATOM   6543 C11  LIG     1     -14.417  -8.291  23.304  1.00  0.00      LIG  
ATOM   6544 C12  LIG     1     -11.865  -6.042  24.840  1.00  0.00      LIG  
ATOM   6545 C13  LIG     1     -10.874 -11.312  23.132  1.00  0.00      LIG  
ATOM   6546 C14  LIG     1     -13.986  -5.861  23.892  1.00  0.00      LIG  
ATOM   6547 C15  LIG     1     -13.000  -5.055  24.656  1.00  0.00      LIG  
ATOM   6548 C16  LIG     1     -12.955  -7.732  26.264  1.00  0.00      LIG  
ATOM   6549 C17  LIG     1     -10.348 -11.111  20.137  1.00  0.00      LIG  
ATOM   6550 C18  LIG     1      -9.212 -10.171  19.905  1.00  0.00      LIG  
ATOM   6551 C19  LIG     1     -15.158  -5.227  23.199  1.00  0.00      LIG  
ATOM   6552 C20  LIG     1      -7.503  -8.813  20.976  1.00  0.00      LIG  
ATOM   6553 C21  LIG     1      -9.586  -7.765  20.259  1.00  0.00      LIG  
ATOM   6554 C22  LIG     1     -14.835  -4.116  22.198  1.00  0.00      LIG  
ATOM   6555 C23  LIG     1     -14.051  -4.479  20.915  1.00  0.00      LIG  
ATOM   6556 C24  LIG     1     -14.377  -3.558  19.742  1.00  0.00      LIG  
ATOM   6557 C25  LIG     1     -16.055  -4.617  24.262  1.00  0.00      LIG  
ATOM   6558 C26  LIG     1     -14.062  -2.102  19.637  1.00  0.00      LIG  
ATOM   6559 C27  LIG     1     -12.541  -4.537  21.225  1.00  0.00      LIG  
ATOM   6560 C28  LIG     1     -13.931  -1.526  18.273  1.00  0.00      LIG  
ATOM   6561 C29  LIG     1     -13.420  -1.300  20.718  1.00  0.00      LIG  
ATOM   6562 C30  LIG     1     -11.609  -4.527  20.041  1.00  0.00      LIG  
ATOM   6563 H    LIG     1     -11.935  -8.115  22.275  1.00  0.00      LIG  
ATOM   6564 H1   LIG     1     -11.904  -9.439  24.990  1.00  0.00      LIG  
ATOM   6565 H2   LIG     1      -8.888 -10.134  22.688  1.00  0.00      LIG  
ATOM   6566 H3   LIG     1      -9.733  -9.333  24.983  1.00  0.00      LIG  
ATOM   6567 H4   LIG     1      -9.906  -7.630  25.265  1.00  0.00      LIG  
ATOM   6568 H5   LIG     1     -13.783  -9.747  21.886  1.00  0.00      LIG  
ATOM   6569 H6   LIG     1      -9.852  -7.267  22.794  1.00  0.00      LIG  
ATOM   6570 H7   LIG     1      -8.388  -7.980  23.442  1.00  0.00      LIG  
ATOM   6571 H8   LIG     1     -11.809  -9.567  20.394  1.00  0.00      LIG  
ATOM   6572 H9   LIG     1     -12.282 -11.131  21.017  1.00  0.00      LIG  
ATOM   6573 H10  LIG     1     -15.218  -8.654  23.957  1.00  0.00      LIG  
ATOM   6574 H11  LIG     1     -14.893  -7.911  22.396  1.00  0.00      LIG  
ATOM   6575 H12  LIG     1     -11.179  -5.935  23.995  1.00  0.00      LIG  
ATOM   6576 H13  LIG     1     -11.305  -5.840  25.758  1.00  0.00      LIG  
ATOM   6577 H14  LIG     1     -11.780 -11.914  23.030  1.00  0.00      LIG  
ATOM   6578 H15  LIG     1     -10.042 -11.928  22.784  1.00  0.00      LIG  
ATOM   6579 H16  LIG     1     -10.709 -11.133  24.195  1.00  0.00      LIG  
ATOM   6580 H17  LIG     1     -12.659  -4.172  24.111  1.00  0.00      LIG  
ATOM   6581 H18  LIG     1     -13.419  -4.744  25.617  1.00  0.00      LIG  
ATOM   6582 H19  LIG     1     -13.522  -8.667  26.305  1.00  0.00      LIG  
ATOM   6583 H20  LIG     1     -13.587  -6.941  26.679  1.00  0.00      LIG  
ATOM   6584 H21  LIG     1     -12.083  -7.836  26.915  1.00  0.00      LIG  
ATOM   6585 H22  LIG     1     -10.741 -11.405  19.160  1.00  0.00      LIG  
ATOM   6586 H23  LIG     1      -9.964 -12.002  20.639  1.00  0.00      LIG  
ATOM   6587 H24  LIG     1     -15.752  -5.987  22.685  1.00  0.00      LIG  
ATOM   6588 H25  LIG     1      -7.003  -9.697  21.383  1.00  0.00      LIG  
ATOM   6589 H26  LIG     1      -7.264  -7.961  21.617  1.00  0.00      LIG  
ATOM   6590 H27  LIG     1      -7.064  -8.600  19.996  1.00  0.00      LIG  
ATOM   6591 H28  LIG     1      -9.293  -7.665  19.209  1.00  0.00      LIG  
ATOM   6592 H29  LIG     1     -10.677  -7.763  20.296  1.00  0.00      LIG  
ATOM   6593 H30  LIG     1      -9.230  -6.872  20.778  1.00  0.00      LIG  
ATOM   6594 H31  LIG     1     -14.697 -10.648  23.783  1.00  0.00      LIG  
ATOM   6595 H32  LIG     1     -14.338  -3.290  22.712  1.00  0.00      LIG  
ATOM   6596 H33  LIG     1     -15.818  -3.735  21.918  1.00  0.00      LIG  
ATOM   6597 H34  LIG     1     -14.385  -4.096  18.803  1.00  0.00      LIG  
ATOM   6598 H35  LIG     1     -16.368  -5.366  24.997  1.00  0.00      LIG  
ATOM   6599 H36  LIG     1     -16.955  -4.203  23.800  1.00  0.00      LIG  
ATOM   6600 H37  LIG     1     -15.554  -3.801  24.790  1.00  0.00      LIG  
ATOM   6601 H38  LIG     1     -12.289  -5.426  21.808  1.00  0.00      LIG  
ATOM   6602 H39  LIG     1     -12.267  -3.664  21.821  1.00  0.00      LIG  
ATOM   6603 H40  LIG     1     -12.882  -1.527  17.967  1.00  0.00      LIG  
ATOM   6604 H41  LIG     1     -14.291  -0.494  18.262  1.00  0.00      LIG  
ATOM   6605 H42  LIG     1     -14.504  -2.095  17.535  1.00  0.00      LIG  
ATOM   6606 H43  LIG     1     -13.658  -0.241  20.586  1.00  0.00      LIG  
ATOM   6607 H44  LIG     1     -12.334  -1.412  20.669  1.00  0.00      LIG  
ATOM   6608 H45  LIG     1     -13.753  -1.592  21.714  1.00  0.00      LIG  
ATOM   6609 H46  LIG     1     -15.411  -5.727  20.314  1.00  0.00      LIG  
ATOM   6610 H47  LIG     1     -12.596  -6.120  19.522  1.00  0.00      LIG  
TER
REMARK  Energy: 255.566
REMARK  SimpleFitness: 255.566
REMARK  FullFitness: -1409.7495
REMARK  InterFull: -38.0405
REMARK  IntraFull: 267.863
REMARK  solvFull: -1923.51
REMARK  surfFull: 283.938
REMARK  extraFull: 0.0
REMARK  deltaGcompsolvpol: -1923.51
REMARK  deltaGcompsolvnonpol: 283.938
REMARK  deltaGprotsolvpol: -1938.72
REMARK  deltaGprotsolvnonpol: 281.59
REMARK  deltaGligsolvpol: -14.0166
REMARK  deltaGligsolvnonpol: 15.7963
REMARK  deltaGvdw: -38.0405
REMARK  deltaGelec: 0.0
REMARK  deltaG: -7.0721755
REMARK  Cluster: 0
REMARK  ClusterRank: 6
ATOM   6526 O    LIG     1     -13.733 -10.528  23.756  1.00  0.00      LIG  
ATOM   6527 O1   LIG     1      -8.457 -10.339  18.958  1.00  0.00      LIG  
ATOM   6528 O2   LIG     1     -15.399  -2.550  19.948  1.00  0.00      LIG  
ATOM   6529 O3   LIG     1     -14.463  -5.790  20.529  1.00  0.00      LIG  
ATOM   6530 O4   LIG     1     -11.832  -5.579  19.221  1.00  0.00      LIG  
ATOM   6531 O5   LIG     1     -10.668  -3.760  19.918  1.00  0.00      LIG  
ATOM   6532 C    LIG     1     -11.998  -9.004  22.911  1.00  0.00      LIG  
ATOM   6533 C1   LIG     1     -10.978 -10.013  22.323  1.00  0.00      LIG  
ATOM   6534 C2   LIG     1     -11.643  -8.597  24.345  1.00  0.00      LIG  
ATOM   6535 C3   LIG     1     -12.513  -7.423  24.840  1.00  0.00      LIG  
ATOM   6536 C4   LIG     1      -9.566  -9.376  22.284  1.00  0.00      LIG  
ATOM   6537 C5   LIG     1     -10.143  -8.418  24.548  1.00  0.00      LIG  
ATOM   6538 C6   LIG     1     -13.483  -9.426  22.886  1.00  0.00      LIG  
ATOM   6539 C7   LIG     1      -9.442  -8.178  23.234  1.00  0.00      LIG  
ATOM   6540 C8   LIG     1     -13.710  -7.166  23.987  1.00  0.00      LIG  
ATOM   6541 C9   LIG     1      -9.009  -9.033  20.880  1.00  0.00      LIG  
ATOM   6542 C10  LIG     1     -11.440 -10.439  20.935  1.00  0.00      LIG  
ATOM   6543 C11  LIG     1     -14.417  -8.291  23.304  1.00  0.00      LIG  
ATOM   6544 C12  LIG     1     -11.865  -6.042  24.840  1.00  0.00      LIG  
ATOM   6545 C13  LIG     1     -10.874 -11.312  23.132  1.00  0.00      LIG  
ATOM   6546 C14  LIG     1     -13.986  -5.861  23.892  1.00  0.00      LIG  
ATOM   6547 C15  LIG     1     -13.000  -5.055  24.656  1.00  0.00      LIG  
ATOM   6548 C16  LIG     1     -12.955  -7.732  26.264  1.00  0.00      LIG  
ATOM   6549 C17  LIG     1     -10.348 -11.111  20.137  1.00  0.00      LIG  
ATOM   6550 C18  LIG     1      -9.212 -10.171  19.905  1.00  0.00      LIG  
ATOM   6551 C19  LIG     1     -15.158  -5.227  23.199  1.00  0.00      LIG  
ATOM   6552 C20  LIG     1      -7.503  -8.813  20.976  1.00  0.00      LIG  
ATOM   6553 C21  LIG     1      -9.586  -7.765  20.259  1.00  0.00      LIG  
ATOM   6554 C22  LIG     1     -14.835  -4.116  22.198  1.00  0.00      LIG  
ATOM   6555 C23  LIG     1     -14.051  -4.479  20.915  1.00  0.00      LIG  
ATOM   6556 C24  LIG     1     -14.377  -3.558  19.742  1.00  0.00      LIG  
ATOM   6557 C25  LIG     1     -16.055  -4.617  24.262  1.00  0.00      LIG  
ATOM   6558 C26  LIG     1     -14.062  -2.102  19.637  1.00  0.00      LIG  
ATOM   6559 C27  LIG     1     -12.541  -4.537  21.225  1.00  0.00      LIG  
ATOM   6560 C28  LIG     1     -13.931  -1.526  18.273  1.00  0.00      LIG  
ATOM   6561 C29  LIG     1     -13.420  -1.300  20.718  1.00  0.00      LIG  
ATOM   6562 C30  LIG     1     -11.609  -4.527  20.041  1.00  0.00      LIG  
ATOM   6563 H    LIG     1     -11.935  -8.115  22.275  1.00  0.00      LIG  
ATOM   6564 H1   LIG     1     -11.904  -9.439  24.990  1.00  0.00      LIG  
ATOM   6565 H2   LIG     1      -8.888 -10.134  22.688  1.00  0.00      LIG  
ATOM   6566 H3   LIG     1      -9.733  -9.333  24.983  1.00  0.00      LIG  
ATOM   6567 H4   LIG     1      -9.906  -7.630  25.265  1.00  0.00      LIG  
ATOM   6568 H5   LIG     1     -13.783  -9.747  21.886  1.00  0.00      LIG  
ATOM   6569 H6   LIG     1      -9.852  -7.267  22.794  1.00  0.00      LIG  
ATOM   6570 H7   LIG     1      -8.388  -7.980  23.442  1.00  0.00      LIG  
ATOM   6571 H8   LIG     1     -11.809  -9.567  20.394  1.00  0.00      LIG  
ATOM   6572 H9   LIG     1     -12.282 -11.131  21.017  1.00  0.00      LIG  
ATOM   6573 H10  LIG     1     -15.218  -8.654  23.957  1.00  0.00      LIG  
ATOM   6574 H11  LIG     1     -14.893  -7.911  22.396  1.00  0.00      LIG  
ATOM   6575 H12  LIG     1     -11.179  -5.935  23.995  1.00  0.00      LIG  
ATOM   6576 H13  LIG     1     -11.305  -5.840  25.758  1.00  0.00      LIG  
ATOM   6577 H14  LIG     1     -11.780 -11.914  23.030  1.00  0.00      LIG  
ATOM   6578 H15  LIG     1     -10.042 -11.928  22.784  1.00  0.00      LIG  
ATOM   6579 H16  LIG     1     -10.709 -11.133  24.195  1.00  0.00      LIG  
ATOM   6580 H17  LIG     1     -12.659  -4.172  24.111  1.00  0.00      LIG  
ATOM   6581 H18  LIG     1     -13.419  -4.744  25.617  1.00  0.00      LIG  
ATOM   6582 H19  LIG     1     -13.522  -8.667  26.305  1.00  0.00      LIG  
ATOM   6583 H20  LIG     1     -13.587  -6.941  26.679  1.00  0.00      LIG  
ATOM   6584 H21  LIG     1     -12.083  -7.836  26.915  1.00  0.00      LIG  
ATOM   6585 H22  LIG     1     -10.741 -11.405  19.160  1.00  0.00      LIG  
ATOM   6586 H23  LIG     1      -9.964 -12.002  20.639  1.00  0.00      LIG  
ATOM   6587 H24  LIG     1     -15.752  -5.987  22.685  1.00  0.00      LIG  
ATOM   6588 H25  LIG     1      -7.003  -9.697  21.383  1.00  0.00      LIG  
ATOM   6589 H26  LIG     1      -7.264  -7.961  21.617  1.00  0.00      LIG  
ATOM   6590 H27  LIG     1      -7.064  -8.600  19.996  1.00  0.00      LIG  
ATOM   6591 H28  LIG     1      -9.293  -7.665  19.209  1.00  0.00      LIG  
ATOM   6592 H29  LIG     1     -10.677  -7.763  20.296  1.00  0.00      LIG  
ATOM   6593 H30  LIG     1      -9.230  -6.872  20.778  1.00  0.00      LIG  
ATOM   6594 H31  LIG     1     -14.697 -10.648  23.783  1.00  0.00      LIG  
ATOM   6595 H32  LIG     1     -14.338  -3.290  22.712  1.00  0.00      LIG  
ATOM   6596 H33  LIG     1     -15.818  -3.735  21.918  1.00  0.00      LIG  
ATOM   6597 H34  LIG     1     -14.385  -4.096  18.803  1.00  0.00      LIG  
ATOM   6598 H35  LIG     1     -16.368  -5.366  24.997  1.00  0.00      LIG  
ATOM   6599 H36  LIG     1     -16.955  -4.203  23.800  1.00  0.00      LIG  
ATOM   6600 H37  LIG     1     -15.554  -3.801  24.790  1.00  0.00      LIG  
ATOM   6601 H38  LIG     1     -12.289  -5.426  21.808  1.00  0.00      LIG  
ATOM   6602 H39  LIG     1     -12.267  -3.664  21.821  1.00  0.00      LIG  
ATOM   6603 H40  LIG     1     -12.882  -1.527  17.967  1.00  0.00      LIG  
ATOM   6604 H41  LIG     1     -14.291  -0.494  18.262  1.00  0.00      LIG  
ATOM   6605 H42  LIG     1     -14.504  -2.095  17.535  1.00  0.00      LIG  
ATOM   6606 H43  LIG     1     -13.658  -0.241  20.586  1.00  0.00      LIG  
ATOM   6607 H44  LIG     1     -12.334  -1.412  20.669  1.00  0.00      LIG  
ATOM   6608 H45  LIG     1     -13.753  -1.592  21.714  1.00  0.00      LIG  
ATOM   6609 H46  LIG     1     -15.411  -5.727  20.314  1.00  0.00      LIG  
ATOM   6610 H47  LIG     1     -12.596  -6.120  19.522  1.00  0.00      LIG  
TER
REMARK  Energy: 255.997
REMARK  SimpleFitness: 255.997
REMARK  FullFitness: -1409.1631
REMARK  InterFull: -36.8601
REMARK  IntraFull: 267.53
REMARK  solvFull: -1923.72
REMARK  surfFull: 283.887
REMARK  extraFull: 0.0
REMARK  deltaGcompsolvpol: -1923.72
REMARK  deltaGcompsolvnonpol: 283.887
REMARK  deltaGprotsolvpol: -1938.72
REMARK  deltaGprotsolvnonpol: 281.59
REMARK  deltaGligsolvpol: -14.1358
REMARK  deltaGligsolvnonpol: 15.7993
REMARK  deltaGvdw: -36.8601
REMARK  deltaGelec: 0.0
REMARK  deltaG: -6.9711723
REMARK  Cluster: 0
REMARK  ClusterRank: 7
ATOM   6526 O    LIG     1     -13.710 -10.318  23.973  1.00  0.00      LIG  
ATOM   6527 O1   LIG     1      -8.586 -10.260  19.017  1.00  0.00      LIG  
ATOM   6528 O2   LIG     1     -15.371  -2.440  20.017  1.00  0.00      LIG  
ATOM   6529 O3   LIG     1     -14.464  -5.664  20.706  1.00  0.00      LIG  
ATOM   6530 O4   LIG     1     -11.928  -5.485  19.278  1.00  0.00      LIG  
ATOM   6531 O5   LIG     1     -10.603  -3.778  19.970  1.00  0.00      LIG  
ATOM   6532 C    LIG     1     -11.995  -8.815  23.057  1.00  0.00      LIG  
ATOM   6533 C1   LIG     1     -11.002  -9.837  22.446  1.00  0.00      LIG  
ATOM   6534 C2   LIG     1     -11.589  -8.392  24.473  1.00  0.00      LIG  
ATOM   6535 C3   LIG     1     -12.436  -7.207  24.983  1.00  0.00      LIG  
ATOM   6536 C4   LIG     1      -9.587  -9.212  22.351  1.00  0.00      LIG  
ATOM   6537 C5   LIG     1     -10.081  -8.217  24.617  1.00  0.00      LIG  
ATOM   6538 C6   LIG     1     -13.482  -9.226  23.085  1.00  0.00      LIG  
ATOM   6539 C7   LIG     1      -9.428  -7.997  23.273  1.00  0.00      LIG  
ATOM   6540 C8   LIG     1     -13.657  -6.950  24.164  1.00  0.00      LIG  
ATOM   6541 C9   LIG     1      -9.070  -8.904  20.924  1.00  0.00      LIG  
ATOM   6542 C10  LIG     1     -11.518 -10.275  21.081  1.00  0.00      LIG  
ATOM   6543 C11  LIG     1     -14.395  -8.080  23.523  1.00  0.00      LIG  
ATOM   6544 C12  LIG     1     -11.779  -5.830  24.950  1.00  0.00      LIG  
ATOM   6545 C13  LIG     1     -10.873 -11.128  23.266  1.00  0.00      LIG  
ATOM   6546 C14  LIG     1     -13.920  -5.644  24.049  1.00  0.00      LIG  
ATOM   6547 C15  LIG     1     -12.907  -4.834  24.771  1.00  0.00      LIG  
ATOM   6548 C16  LIG     1     -12.835  -7.496  26.425  1.00  0.00      LIG  
ATOM   6549 C17  LIG     1     -10.465 -10.971  20.250  1.00  0.00      LIG  
ATOM   6550 C18  LIG     1      -9.316 -10.058  19.977  1.00  0.00      LIG  
ATOM   6551 C19  LIG     1     -15.096  -5.008  23.361  1.00  0.00      LIG  
ATOM   6552 C20  LIG     1      -7.560  -8.701  20.969  1.00  0.00      LIG  
ATOM   6553 C21  LIG     1      -9.651  -7.642  20.295  1.00  0.00      LIG  
ATOM   6554 C22  LIG     1     -14.767  -3.928  22.326  1.00  0.00      LIG  
ATOM   6555 C23  LIG     1     -14.024  -4.348  21.035  1.00  0.00      LIG  
ATOM   6556 C24  LIG     1     -14.364  -3.467  19.837  1.00  0.00      LIG  
ATOM   6557 C25  LIG     1     -15.971  -4.361  24.420  1.00  0.00      LIG  
ATOM   6558 C26  LIG     1     -14.031  -2.021  19.675  1.00  0.00      LIG  
ATOM   6559 C27  LIG     1     -12.507  -4.418  21.309  1.00  0.00      LIG  
ATOM   6560 C28  LIG     1     -13.898  -1.507  18.286  1.00  0.00      LIG  
ATOM   6561 C29  LIG     1     -13.374  -1.182  20.718  1.00  0.00      LIG  
ATOM   6562 C30  LIG     1     -11.604  -4.464  20.101  1.00  0.00      LIG  
ATOM   6563 H    LIG     1     -11.949  -7.934  22.408  1.00  0.00      LIG  
ATOM   6564 H1   LIG     1     -11.831  -9.225  25.137  1.00  0.00      LIG  
ATOM   6565 H2   LIG     1      -8.901  -9.965  22.750  1.00  0.00      LIG  
ATOM   6566 H3   LIG     1      -9.660  -9.130  25.047  1.00  0.00      LIG  
ATOM   6567 H4   LIG     1      -9.814  -7.423  25.316  1.00  0.00      LIG  
ATOM   6568 H5   LIG     1     -13.818  -9.553  22.099  1.00  0.00      LIG  
ATOM   6569 H6   LIG     1      -9.854  -7.094  22.832  1.00  0.00      LIG  
ATOM   6570 H7   LIG     1      -8.367  -7.795  23.439  1.00  0.00      LIG  
ATOM   6571 H8   LIG     1     -11.898  -9.405  20.544  1.00  0.00      LIG  
ATOM   6572 H9   LIG     1     -12.364 -10.957  21.203  1.00  0.00      LIG  
ATOM   6573 H10  LIG     1     -15.173  -8.431  24.208  1.00  0.00      LIG  
ATOM   6574 H11  LIG     1     -14.902  -7.712  22.628  1.00  0.00      LIG  
ATOM   6575 H12  LIG     1     -11.108  -5.742  24.091  1.00  0.00      LIG  
ATOM   6576 H13  LIG     1     -11.199  -5.620  25.854  1.00  0.00      LIG  
ATOM   6577 H14  LIG     1     -11.783 -11.729  23.204  1.00  0.00      LIG  
ATOM   6578 H15  LIG     1     -10.055 -11.749  22.895  1.00  0.00      LIG  
ATOM   6579 H16  LIG     1     -10.669 -10.936  24.320  1.00  0.00      LIG  
ATOM   6580 H17  LIG     1     -12.567  -3.968  24.198  1.00  0.00      LIG  
ATOM   6581 H18  LIG     1     -13.299  -4.497  25.734  1.00  0.00      LIG  
ATOM   6582 H19  LIG     1     -13.407  -8.425  26.496  1.00  0.00      LIG  
ATOM   6583 H20  LIG     1     -13.446  -6.694  26.850  1.00  0.00      LIG  
ATOM   6584 H21  LIG     1     -11.943  -7.600  27.049  1.00  0.00      LIG  
ATOM   6585 H22  LIG     1     -10.897 -11.258  19.288  1.00  0.00      LIG  
ATOM   6586 H23  LIG     1     -10.086 -11.869  20.742  1.00  0.00      LIG  
ATOM   6587 H24  LIG     1     -15.709  -5.772  22.877  1.00  0.00      LIG  
ATOM   6588 H25  LIG     1      -7.057  -9.584  21.377  1.00  0.00      LIG  
ATOM   6589 H26  LIG     1      -7.291  -7.841  21.586  1.00  0.00      LIG  
ATOM   6590 H27  LIG     1      -7.148  -8.512  19.973  1.00  0.00      LIG  
ATOM   6591 H28  LIG     1      -9.389  -7.566  19.235  1.00  0.00      LIG  
ATOM   6592 H29  LIG     1     -10.740  -7.625  20.367  1.00  0.00      LIG  
ATOM   6593 H30  LIG     1      -9.267  -6.744  20.786  1.00  0.00      LIG  
ATOM   6594 H31  LIG     1     -14.674 -10.424  24.043  1.00  0.00      LIG  
ATOM   6595 H32  LIG     1     -14.233  -3.106  22.806  1.00  0.00      LIG  
ATOM   6596 H33  LIG     1     -15.744  -3.522  22.061  1.00  0.00      LIG  
ATOM   6597 H34  LIG     1     -14.392  -4.038  18.917  1.00  0.00      LIG  
ATOM   6598 H35  LIG     1     -16.264  -5.080  25.191  1.00  0.00      LIG  
ATOM   6599 H36  LIG     1     -16.882  -3.969  23.961  1.00  0.00      LIG  
ATOM   6600 H37  LIG     1     -15.460  -3.523  24.903  1.00  0.00      LIG  
ATOM   6601 H38  LIG     1     -12.252  -5.291  21.914  1.00  0.00      LIG  
ATOM   6602 H39  LIG     1     -12.205  -3.528  21.865  1.00  0.00      LIG  
ATOM   6603 H40  LIG     1     -12.848  -1.520  17.985  1.00  0.00      LIG  
ATOM   6604 H41  LIG     1     -14.261  -0.477  18.227  1.00  0.00      LIG  
ATOM   6605 H42  LIG     1     -14.466  -2.110  17.572  1.00  0.00      LIG  
ATOM   6606 H43  LIG     1     -13.585  -0.126  20.532  1.00  0.00      LIG  
ATOM   6607 H44  LIG     1     -12.290  -1.323  20.684  1.00  0.00      LIG  
ATOM   6608 H45  LIG     1     -13.720  -1.414  21.726  1.00  0.00      LIG  
ATOM   6609 H46  LIG     1     -15.420  -5.598  20.534  1.00  0.00      LIG  
ATOM   6610 H47  LIG     1     -12.725  -5.965  19.595  1.00  0.00      LIG  
TER
REMARK  Energy: 266.911
REMARK  SimpleFitness: 266.911
REMARK  FullFitness: -1403.4343
REMARK  InterFull: -22.9143
REMARK  IntraFull: 272.928
REMARK  solvFull: -1937.6
REMARK  surfFull: 284.152
REMARK  extraFull: 0.0
REMARK  deltaGcompsolvpol: -1937.6
REMARK  deltaGcompsolvnonpol: 284.152
REMARK  deltaGprotsolvpol: -1938.72
REMARK  deltaGprotsolvnonpol: 281.59
REMARK  deltaGligsolvpol: -14.9211
REMARK  deltaGligsolvnonpol: 16.1135
REMARK  deltaGvdw: -22.9143
REMARK  deltaGelec: 0.0
REMARK  deltaG: -6.4579487
REMARK  Cluster: 1
REMARK  ClusterRank: 0
ATOM   6526 O    LIG     1      -8.904   4.912  20.466  1.00  0.00      LIG  
ATOM   6527 O1   LIG     1     -13.683   9.629  21.876  1.00  0.00      LIG  
ATOM   6528 O2   LIG     1     -13.791  -2.674  18.299  1.00  0.00      LIG  
ATOM   6529 O3   LIG     1     -12.843  -1.712  21.483  1.00  0.00      LIG  
ATOM   6530 O4   LIG     1      -9.142  -2.088  19.850  1.00  0.00      LIG  
ATOM   6531 O5   LIG     1     -10.129  -3.019  21.659  1.00  0.00      LIG  
ATOM   6532 C    LIG     1     -10.819   5.039  22.038  1.00  0.00      LIG  
ATOM   6533 C1   LIG     1     -10.778   6.580  22.173  1.00  0.00      LIG  
ATOM   6534 C2   LIG     1     -10.275   4.306  23.264  1.00  0.00      LIG  
ATOM   6535 C3   LIG     1     -10.719   2.826  23.265  1.00  0.00      LIG  
ATOM   6536 C4   LIG     1     -11.646   7.028  23.375  1.00  0.00      LIG  
ATOM   6537 C5   LIG     1     -10.579   5.030  24.572  1.00  0.00      LIG  
ATOM   6538 C6   LIG     1     -10.204   4.413  20.757  1.00  0.00      LIG  
ATOM   6539 C7   LIG     1     -11.772   5.954  24.461  1.00  0.00      LIG  
ATOM   6540 C8   LIG     1     -10.963   2.341  21.881  1.00  0.00      LIG  
ATOM   6541 C9   LIG     1     -13.031   7.632  23.023  1.00  0.00      LIG  
ATOM   6542 C10  LIG     1     -11.270   7.205  20.871  1.00  0.00      LIG  
ATOM   6543 C11  LIG     1     -10.070   2.890  20.830  1.00  0.00      LIG  
ATOM   6544 C12  LIG     1     -12.062   2.522  23.917  1.00  0.00      LIG  
ATOM   6545 C13  LIG     1      -9.369   7.150  22.403  1.00  0.00      LIG  
ATOM   6546 C14  LIG     1     -12.055   1.575  21.784  1.00  0.00      LIG  
ATOM   6547 C15  LIG     1     -12.693   1.408  23.108  1.00  0.00      LIG  
ATOM   6548 C16  LIG     1      -9.651   1.983  23.944  1.00  0.00      LIG  
ATOM   6549 C17  LIG     1     -11.701   8.641  21.061  1.00  0.00      LIG  
ATOM   6550 C18  LIG     1     -12.890   8.702  21.963  1.00  0.00      LIG  
ATOM   6551 C19  LIG     1     -12.725   0.975  20.583  1.00  0.00      LIG  
ATOM   6552 C20  LIG     1     -13.609   8.316  24.257  1.00  0.00      LIG  
ATOM   6553 C21  LIG     1     -14.085   6.627  22.554  1.00  0.00      LIG  
ATOM   6554 C22  LIG     1     -11.879  -0.132  19.943  1.00  0.00      LIG  
ATOM   6555 C23  LIG     1     -12.492  -1.528  20.109  1.00  0.00      LIG  
ATOM   6556 C24  LIG     1     -13.752  -1.598  19.266  1.00  0.00      LIG  
ATOM   6557 C25  LIG     1     -13.092   2.029  19.550  1.00  0.00      LIG  
ATOM   6558 C26  LIG     1     -14.811  -2.649  19.320  1.00  0.00      LIG  
ATOM   6559 C27  LIG     1     -11.460  -2.588  19.679  1.00  0.00      LIG  
ATOM   6560 C28  LIG     1     -16.160  -2.288  18.808  1.00  0.00      LIG  
ATOM   6561 C29  LIG     1     -14.774  -3.819  20.246  1.00  0.00      LIG  
ATOM   6562 C30  LIG     1     -10.201  -2.609  20.513  1.00  0.00      LIG  
ATOM   6563 H    LIG     1     -11.883   4.791  21.984  1.00  0.00      LIG  
ATOM   6564 H1   LIG     1      -9.184   4.300  23.173  1.00  0.00      LIG  
ATOM   6565 H2   LIG     1     -11.092   7.842  23.853  1.00  0.00      LIG  
ATOM   6566 H3   LIG     1      -9.712   5.633  24.853  1.00  0.00      LIG  
ATOM   6567 H4   LIG     1     -10.721   4.324  25.394  1.00  0.00      LIG  
ATOM   6568 H5   LIG     1     -10.840   4.664  19.904  1.00  0.00      LIG  
ATOM   6569 H6   LIG     1     -12.658   5.342  24.306  1.00  0.00      LIG  
ATOM   6570 H7   LIG     1     -11.913   6.441  25.429  1.00  0.00      LIG  
ATOM   6571 H8   LIG     1     -12.103   6.622  20.468  1.00  0.00      LIG  
ATOM   6572 H9   LIG     1     -10.478   7.173  20.119  1.00  0.00      LIG  
ATOM   6573 H10  LIG     1      -9.042   2.592  21.062  1.00  0.00      LIG  
ATOM   6574 H11  LIG     1     -10.276   2.456  19.850  1.00  0.00      LIG  
ATOM   6575 H12  LIG     1     -12.726   3.385  23.852  1.00  0.00      LIG  
ATOM   6576 H13  LIG     1     -11.965   2.251  24.972  1.00  0.00      LIG  
ATOM   6577 H14  LIG     1      -8.766   7.109  21.494  1.00  0.00      LIG  
ATOM   6578 H15  LIG     1      -9.413   8.202  22.695  1.00  0.00      LIG  
ATOM   6579 H16  LIG     1      -8.823   6.623  23.186  1.00  0.00      LIG  
ATOM   6580 H17  LIG     1     -13.778   1.529  23.056  1.00  0.00      LIG  
ATOM   6581 H18  LIG     1     -12.459   0.424  23.524  1.00  0.00      LIG  
ATOM   6582 H19  LIG     1      -8.681   2.107  23.453  1.00  0.00      LIG  
ATOM   6583 H20  LIG     1      -9.905   0.919  23.924  1.00  0.00      LIG  
ATOM   6584 H21  LIG     1      -9.539   2.280  24.990  1.00  0.00      LIG  
ATOM   6585 H22  LIG     1     -11.991   9.066  20.096  1.00  0.00      LIG  
ATOM   6586 H23  LIG     1     -10.905   9.254  21.488  1.00  0.00      LIG  
ATOM   6587 H24  LIG     1     -13.673   0.554  20.926  1.00  0.00      LIG  
ATOM   6588 H25  LIG     1     -12.915   9.064  24.651  1.00  0.00      LIG  
ATOM   6589 H26  LIG     1     -13.822   7.595  25.049  1.00  0.00      LIG  
ATOM   6590 H27  LIG     1     -14.553   8.822  24.032  1.00  0.00      LIG  
ATOM   6591 H28  LIG     1     -14.989   7.138  22.208  1.00  0.00      LIG  
ATOM   6592 H29  LIG     1     -13.723   6.012  21.728  1.00  0.00      LIG  
ATOM   6593 H30  LIG     1     -14.386   5.960  23.365  1.00  0.00      LIG  
ATOM   6594 H31  LIG     1      -8.559   4.378  19.731  1.00  0.00      LIG  
ATOM   6595 H32  LIG     1     -10.876  -0.122  20.376  1.00  0.00      LIG  
ATOM   6596 H33  LIG     1     -11.750   0.073  18.876  1.00  0.00      LIG  
ATOM   6597 H34  LIG     1     -14.068  -0.626  18.916  1.00  0.00      LIG  
ATOM   6598 H35  LIG     1     -13.631   2.863  20.011  1.00  0.00      LIG  
ATOM   6599 H36  LIG     1     -13.735   1.593  18.782  1.00  0.00      LIG  
ATOM   6600 H37  LIG     1     -12.210   2.428  19.047  1.00  0.00      LIG  
ATOM   6601 H38  LIG     1     -11.192  -2.453  18.626  1.00  0.00      LIG  
ATOM   6602 H39  LIG     1     -11.873  -3.595  19.759  1.00  0.00      LIG  
ATOM   6603 H40  LIG     1     -16.779  -1.906  19.623  1.00  0.00      LIG  
ATOM   6604 H41  LIG     1     -16.653  -3.165  18.381  1.00  0.00      LIG  
ATOM   6605 H42  LIG     1     -16.104  -1.518  18.032  1.00  0.00      LIG  
ATOM   6606 H43  LIG     1     -15.328  -3.588  21.159  1.00  0.00      LIG  
ATOM   6607 H44  LIG     1     -13.758  -4.102  20.527  1.00  0.00      LIG  
ATOM   6608 H45  LIG     1     -15.242  -4.685  19.772  1.00  0.00      LIG  
ATOM   6609 H46  LIG     1     -13.509  -1.036  21.696  1.00  0.00      LIG  
ATOM   6610 H47  LIG     1      -8.354  -2.101  20.434  1.00  0.00      LIG  
TER
REMARK  Energy: 266.911
REMARK  SimpleFitness: 266.911
REMARK  FullFitness: -1403.4343
REMARK  InterFull: -22.9143
REMARK  IntraFull: 272.928
REMARK  solvFull: -1937.6
REMARK  surfFull: 284.152
REMARK  extraFull: 0.0
REMARK  deltaGcompsolvpol: -1937.6
REMARK  deltaGcompsolvnonpol: 284.152
REMARK  deltaGprotsolvpol: -1938.72
REMARK  deltaGprotsolvnonpol: 281.59
REMARK  deltaGligsolvpol: -14.9211
REMARK  deltaGligsolvnonpol: 16.1135
REMARK  deltaGvdw: -22.9143
REMARK  deltaGelec: 0.0
REMARK  deltaG: -6.4579487
REMARK  Cluster: 1
REMARK  ClusterRank: 1
ATOM   6526 O    LIG     1      -8.904   4.912  20.466  1.00  0.00      LIG  
ATOM   6527 O1   LIG     1     -13.683   9.629  21.876  1.00  0.00      LIG  
ATOM   6528 O2   LIG     1     -13.791  -2.674  18.299  1.00  0.00      LIG  
ATOM   6529 O3   LIG     1     -12.843  -1.712  21.483  1.00  0.00      LIG  
ATOM   6530 O4   LIG     1      -9.142  -2.088  19.850  1.00  0.00      LIG  
ATOM   6531 O5   LIG     1     -10.129  -3.019  21.659  1.00  0.00      LIG  
ATOM   6532 C    LIG     1     -10.819   5.039  22.038  1.00  0.00      LIG  
ATOM   6533 C1   LIG     1     -10.778   6.580  22.173  1.00  0.00      LIG  
ATOM   6534 C2   LIG     1     -10.275   4.306  23.264  1.00  0.00      LIG  
ATOM   6535 C3   LIG     1     -10.719   2.826  23.265  1.00  0.00      LIG  
ATOM   6536 C4   LIG     1     -11.646   7.028  23.375  1.00  0.00      LIG  
ATOM   6537 C5   LIG     1     -10.579   5.030  24.572  1.00  0.00      LIG  
ATOM   6538 C6   LIG     1     -10.204   4.413  20.757  1.00  0.00      LIG  
ATOM   6539 C7   LIG     1     -11.772   5.954  24.461  1.00  0.00      LIG  
ATOM   6540 C8   LIG     1     -10.963   2.341  21.881  1.00  0.00      LIG  
ATOM   6541 C9   LIG     1     -13.031   7.632  23.023  1.00  0.00      LIG  
ATOM   6542 C10  LIG     1     -11.270   7.205  20.871  1.00  0.00      LIG  
ATOM   6543 C11  LIG     1     -10.070   2.890  20.830  1.00  0.00      LIG  
ATOM   6544 C12  LIG     1     -12.062   2.522  23.917  1.00  0.00      LIG  
ATOM   6545 C13  LIG     1      -9.369   7.150  22.403  1.00  0.00      LIG  
ATOM   6546 C14  LIG     1     -12.055   1.575  21.784  1.00  0.00      LIG  
ATOM   6547 C15  LIG     1     -12.693   1.408  23.108  1.00  0.00      LIG  
ATOM   6548 C16  LIG     1      -9.651   1.983  23.944  1.00  0.00      LIG  
ATOM   6549 C17  LIG     1     -11.701   8.641  21.061  1.00  0.00      LIG  
ATOM   6550 C18  LIG     1     -12.890   8.702  21.963  1.00  0.00      LIG  
ATOM   6551 C19  LIG     1     -12.725   0.975  20.583  1.00  0.00      LIG  
ATOM   6552 C20  LIG     1     -13.609   8.316  24.257  1.00  0.00      LIG  
ATOM   6553 C21  LIG     1     -14.085   6.627  22.554  1.00  0.00      LIG  
ATOM   6554 C22  LIG     1     -11.879  -0.132  19.943  1.00  0.00      LIG  
ATOM   6555 C23  LIG     1     -12.492  -1.528  20.109  1.00  0.00      LIG  
ATOM   6556 C24  LIG     1     -13.752  -1.598  19.266  1.00  0.00      LIG  
ATOM   6557 C25  LIG     1     -13.092   2.029  19.550  1.00  0.00      LIG  
ATOM   6558 C26  LIG     1     -14.811  -2.649  19.320  1.00  0.00      LIG  
ATOM   6559 C27  LIG     1     -11.460  -2.588  19.679  1.00  0.00      LIG  
ATOM   6560 C28  LIG     1     -16.160  -2.288  18.808  1.00  0.00      LIG  
ATOM   6561 C29  LIG     1     -14.774  -3.819  20.246  1.00  0.00      LIG  
ATOM   6562 C30  LIG     1     -10.201  -2.609  20.513  1.00  0.00      LIG  
ATOM   6563 H    LIG     1     -11.883   4.791  21.984  1.00  0.00      LIG  
ATOM   6564 H1   LIG     1      -9.184   4.300  23.173  1.00  0.00      LIG  
ATOM   6565 H2   LIG     1     -11.092   7.842  23.853  1.00  0.00      LIG  
ATOM   6566 H3   LIG     1      -9.712   5.633  24.853  1.00  0.00      LIG  
ATOM   6567 H4   LIG     1     -10.721   4.324  25.394  1.00  0.00      LIG  
ATOM   6568 H5   LIG     1     -10.840   4.664  19.904  1.00  0.00      LIG  
ATOM   6569 H6   LIG     1     -12.658   5.342  24.306  1.00  0.00      LIG  
ATOM   6570 H7   LIG     1     -11.913   6.441  25.429  1.00  0.00      LIG  
ATOM   6571 H8   LIG     1     -12.103   6.622  20.468  1.00  0.00      LIG  
ATOM   6572 H9   LIG     1     -10.478   7.173  20.119  1.00  0.00      LIG  
ATOM   6573 H10  LIG     1      -9.042   2.592  21.062  1.00  0.00      LIG  
ATOM   6574 H11  LIG     1     -10.276   2.456  19.850  1.00  0.00      LIG  
ATOM   6575 H12  LIG     1     -12.726   3.385  23.852  1.00  0.00      LIG  
ATOM   6576 H13  LIG     1     -11.965   2.251  24.972  1.00  0.00      LIG  
ATOM   6577 H14  LIG     1      -8.766   7.109  21.494  1.00  0.00      LIG  
ATOM   6578 H15  LIG     1      -9.413   8.202  22.695  1.00  0.00      LIG  
ATOM   6579 H16  LIG     1      -8.823   6.623  23.186  1.00  0.00      LIG  
ATOM   6580 H17  LIG     1     -13.778   1.529  23.056  1.00  0.00      LIG  
ATOM   6581 H18  LIG     1     -12.459   0.424  23.524  1.00  0.00      LIG  
ATOM   6582 H19  LIG     1      -8.681   2.107  23.453  1.00  0.00      LIG  
ATOM   6583 H20  LIG     1      -9.905   0.919  23.924  1.00  0.00      LIG  
ATOM   6584 H21  LIG     1      -9.539   2.280  24.990  1.00  0.00      LIG  
ATOM   6585 H22  LIG     1     -11.991   9.066  20.096  1.00  0.00      LIG  
ATOM   6586 H23  LIG     1     -10.905   9.254  21.488  1.00  0.00      LIG  
ATOM   6587 H24  LIG     1     -13.673   0.554  20.926  1.00  0.00      LIG  
ATOM   6588 H25  LIG     1     -12.915   9.064  24.651  1.00  0.00      LIG  
ATOM   6589 H26  LIG     1     -13.822   7.595  25.049  1.00  0.00      LIG  
ATOM   6590 H27  LIG     1     -14.553   8.822  24.032  1.00  0.00      LIG  
ATOM   6591 H28  LIG     1     -14.989   7.138  22.208  1.00  0.00      LIG  
ATOM   6592 H29  LIG     1     -13.723   6.012  21.728  1.00  0.00      LIG  
ATOM   6593 H30  LIG     1     -14.386   5.960  23.365  1.00  0.00      LIG  
ATOM   6594 H31  LIG     1      -8.559   4.378  19.731  1.00  0.00      LIG  
ATOM   6595 H32  LIG     1     -10.876  -0.122  20.376  1.00  0.00      LIG  
ATOM   6596 H33  LIG     1     -11.750   0.073  18.876  1.00  0.00      LIG  
ATOM   6597 H34  LIG     1     -14.068  -0.626  18.916  1.00  0.00      LIG  
ATOM   6598 H35  LIG     1     -13.631   2.863  20.011  1.00  0.00      LIG  
ATOM   6599 H36  LIG     1     -13.735   1.593  18.782  1.00  0.00      LIG  
ATOM   6600 H37  LIG     1     -12.210   2.428  19.047  1.00  0.00      LIG  
ATOM   6601 H38  LIG     1     -11.192  -2.453  18.626  1.00  0.00      LIG  
ATOM   6602 H39  LIG     1     -11.873  -3.595  19.759  1.00  0.00      LIG  
ATOM   6603 H40  LIG     1     -16.779  -1.906  19.623  1.00  0.00      LIG  
ATOM   6604 H41  LIG     1     -16.653  -3.165  18.381  1.00  0.00      LIG  
ATOM   6605 H42  LIG     1     -16.104  -1.518  18.032  1.00  0.00      LIG  
ATOM   6606 H43  LIG     1     -15.328  -3.588  21.159  1.00  0.00      LIG  
ATOM   6607 H44  LIG     1     -13.758  -4.102  20.527  1.00  0.00      LIG  
ATOM   6608 H45  LIG     1     -15.242  -4.685  19.772  1.00  0.00      LIG  
ATOM   6609 H46  LIG     1     -13.509  -1.036  21.696  1.00  0.00      LIG  
ATOM   6610 H47  LIG     1      -8.354  -2.101  20.434  1.00  0.00      LIG  
TER
REMARK  Energy: 267.079
REMARK  SimpleFitness: 267.079
REMARK  FullFitness: -1403.1906
REMARK  InterFull: -23.4115
REMARK  IntraFull: 273.173
REMARK  solvFull: -1937.05
REMARK  surfFull: 284.098
REMARK  extraFull: 0.0
REMARK  deltaGcompsolvpol: -1937.05
REMARK  deltaGcompsolvnonpol: 284.098
REMARK  deltaGprotsolvpol: -1938.72
REMARK  deltaGprotsolvnonpol: 281.59
REMARK  deltaGligsolvpol: -14.9738
REMARK  deltaGligsolvnonpol: 16.0894
REMARK  deltaGvdw: -23.4115
REMARK  deltaGelec: 0.0
REMARK  deltaG: -6.470933
REMARK  Cluster: 1
REMARK  ClusterRank: 2
ATOM   6526 O    LIG     1      -8.987   4.871  20.397  1.00  0.00      LIG  
ATOM   6527 O1   LIG     1     -13.692   9.651  21.934  1.00  0.00      LIG  
ATOM   6528 O2   LIG     1     -13.858  -2.544  18.194  1.00  0.00      LIG  
ATOM   6529 O3   LIG     1     -12.930  -1.795  21.452  1.00  0.00      LIG  
ATOM   6530 O4   LIG     1      -9.232  -1.968  19.809  1.00  0.00      LIG  
ATOM   6531 O5   LIG     1     -10.186  -3.039  21.554  1.00  0.00      LIG  
ATOM   6532 C    LIG     1     -10.849   5.036  22.025  1.00  0.00      LIG  
ATOM   6533 C1   LIG     1     -10.802   6.580  22.138  1.00  0.00      LIG  
ATOM   6534 C2   LIG     1     -10.248   4.318  23.235  1.00  0.00      LIG  
ATOM   6535 C3   LIG     1     -10.678   2.833  23.270  1.00  0.00      LIG  
ATOM   6536 C4   LIG     1     -11.618   7.043  23.369  1.00  0.00      LIG  
ATOM   6537 C5   LIG     1     -10.505   5.059  24.544  1.00  0.00      LIG  
ATOM   6538 C6   LIG     1     -10.289   4.398  20.726  1.00  0.00      LIG  
ATOM   6539 C7   LIG     1     -11.708   5.976  24.466  1.00  0.00      LIG  
ATOM   6540 C8   LIG     1     -11.013   2.339  21.909  1.00  0.00      LIG  
ATOM   6541 C9   LIG     1     -13.011   7.655  23.067  1.00  0.00      LIG  
ATOM   6542 C10  LIG     1     -11.347   7.189  20.849  1.00  0.00      LIG  
ATOM   6543 C11  LIG     1     -10.185   2.872  20.796  1.00  0.00      LIG  
ATOM   6544 C12  LIG     1     -11.966   2.515  24.021  1.00  0.00      LIG  
ATOM   6545 C13  LIG     1      -9.385   7.153  22.299  1.00  0.00      LIG  
ATOM   6546 C14  LIG     1     -12.107   1.572  21.889  1.00  0.00      LIG  
ATOM   6547 C15  LIG     1     -12.649   1.402  23.253  1.00  0.00      LIG  
ATOM   6548 C16  LIG     1      -9.556   2.002  23.873  1.00  0.00      LIG  
ATOM   6549 C17  LIG     1     -11.764   8.631  21.033  1.00  0.00      LIG  
ATOM   6550 C18  LIG     1     -12.906   8.716  21.993  1.00  0.00      LIG  
ATOM   6551 C19  LIG     1     -12.847   0.953  20.739  1.00  0.00      LIG  
ATOM   6552 C20  LIG     1     -13.534   8.353  24.317  1.00  0.00      LIG  
ATOM   6553 C21  LIG     1     -14.093   6.658  22.648  1.00  0.00      LIG  
ATOM   6554 C22  LIG     1     -12.002  -0.102  20.014  1.00  0.00      LIG  
ATOM   6555 C23  LIG     1     -12.590  -1.517  20.093  1.00  0.00      LIG  
ATOM   6556 C24  LIG     1     -13.853  -1.560  19.255  1.00  0.00      LIG  
ATOM   6557 C25  LIG     1     -13.340   2.010  19.762  1.00  0.00      LIG  
ATOM   6558 C26  LIG     1     -14.870  -2.653  19.219  1.00  0.00      LIG  
ATOM   6559 C27  LIG     1     -11.535  -2.526  19.599  1.00  0.00      LIG  
ATOM   6560 C28  LIG     1     -16.236  -2.301  18.750  1.00  0.00      LIG  
ATOM   6561 C29  LIG     1     -14.784  -3.898  20.035  1.00  0.00      LIG  
ATOM   6562 C30  LIG     1     -10.272  -2.571  20.431  1.00  0.00      LIG  
ATOM   6563 H    LIG     1     -11.914   4.788  22.019  1.00  0.00      LIG  
ATOM   6564 H1   LIG     1      -9.163   4.320  23.099  1.00  0.00      LIG  
ATOM   6565 H2   LIG     1     -11.042   7.857  23.819  1.00  0.00      LIG  
ATOM   6566 H3   LIG     1      -9.631   5.672  24.780  1.00  0.00      LIG  
ATOM   6567 H4   LIG     1     -10.609   4.367  25.383  1.00  0.00      LIG  
ATOM   6568 H5   LIG     1     -10.943   4.661  19.891  1.00  0.00      LIG  
ATOM   6569 H6   LIG     1     -12.596   5.360  24.340  1.00  0.00      LIG  
ATOM   6570 H7   LIG     1     -11.822   6.469  25.434  1.00  0.00      LIG  
ATOM   6571 H8   LIG     1     -12.198   6.605  20.490  1.00  0.00      LIG  
ATOM   6572 H9   LIG     1     -10.588   7.144  20.064  1.00  0.00      LIG  
ATOM   6573 H10  LIG     1      -9.151   2.548  20.956  1.00  0.00      LIG  
ATOM   6574 H11  LIG     1     -10.475   2.443  19.835  1.00  0.00      LIG  
ATOM   6575 H12  LIG     1     -12.641   3.372  24.016  1.00  0.00      LIG  
ATOM   6576 H13  LIG     1     -11.787   2.236  25.063  1.00  0.00      LIG  
ATOM   6577 H14  LIG     1      -8.823   7.101  21.365  1.00  0.00      LIG  
ATOM   6578 H15  LIG     1      -9.417   8.208  22.581  1.00  0.00      LIG  
ATOM   6579 H16  LIG     1      -8.804   6.635  23.064  1.00  0.00      LIG  
ATOM   6580 H17  LIG     1     -13.734   1.524  23.274  1.00  0.00      LIG  
ATOM   6581 H18  LIG     1     -12.386   0.417  23.648  1.00  0.00      LIG  
ATOM   6582 H19  LIG     1      -8.627   2.125  23.309  1.00  0.00      LIG  
ATOM   6583 H20  LIG     1      -9.806   0.936  23.880  1.00  0.00      LIG  
ATOM   6584 H21  LIG     1      -9.367   2.306  24.906  1.00  0.00      LIG  
ATOM   6585 H22  LIG     1     -12.102   9.037  20.076  1.00  0.00      LIG  
ATOM   6586 H23  LIG     1     -10.945   9.250  21.407  1.00  0.00      LIG  
ATOM   6587 H24  LIG     1     -13.745   0.485  21.149  1.00  0.00      LIG  
ATOM   6588 H25  LIG     1     -12.819   9.099  24.678  1.00  0.00      LIG  
ATOM   6589 H26  LIG     1     -13.720   7.639  25.123  1.00  0.00      LIG  
ATOM   6590 H27  LIG     1     -14.484   8.864  24.128  1.00  0.00      LIG  
ATOM   6591 H28  LIG     1     -15.003   7.177  22.331  1.00  0.00      LIG  
ATOM   6592 H29  LIG     1     -13.770   6.031  21.814  1.00  0.00      LIG  
ATOM   6593 H30  LIG     1     -14.370   6.002  23.477  1.00  0.00      LIG  
ATOM   6594 H31  LIG     1      -8.669   4.319  19.662  1.00  0.00      LIG  
ATOM   6595 H32  LIG     1     -10.994  -0.113  20.435  1.00  0.00      LIG  
ATOM   6596 H33  LIG     1     -11.887   0.179  18.963  1.00  0.00      LIG  
ATOM   6597 H34  LIG     1     -14.213  -0.576  18.998  1.00  0.00      LIG  
ATOM   6598 H35  LIG     1     -13.910   2.787  20.279  1.00  0.00      LIG  
ATOM   6599 H36  LIG     1     -13.992   1.558  19.011  1.00  0.00      LIG  
ATOM   6600 H37  LIG     1     -12.514   2.486  19.231  1.00  0.00      LIG  
ATOM   6601 H38  LIG     1     -11.273  -2.312  18.558  1.00  0.00      LIG  
ATOM   6602 H39  LIG     1     -11.924  -3.546  19.605  1.00  0.00      LIG  
ATOM   6603 H40  LIG     1     -16.853  -1.994  19.598  1.00  0.00      LIG  
ATOM   6604 H41  LIG     1     -16.707  -3.165  18.276  1.00  0.00      LIG  
ATOM   6605 H42  LIG     1     -16.218  -1.481  18.026  1.00  0.00      LIG  
ATOM   6606 H43  LIG     1     -15.358  -3.779  20.958  1.00  0.00      LIG  
ATOM   6607 H44  LIG     1     -13.761  -4.160  20.305  1.00  0.00      LIG  
ATOM   6608 H45  LIG     1     -15.207  -4.736  19.474  1.00  0.00      LIG  
ATOM   6609 H46  LIG     1     -13.603  -1.142  21.711  1.00  0.00      LIG  
ATOM   6610 H47  LIG     1      -8.450  -1.984  20.401  1.00  0.00      LIG  
TER
REMARK  Energy: 267.079
REMARK  SimpleFitness: 267.079
REMARK  FullFitness: -1403.1906
REMARK  InterFull: -23.4115
REMARK  IntraFull: 273.173
REMARK  solvFull: -1937.05
REMARK  surfFull: 284.098
REMARK  extraFull: 0.0
REMARK  deltaGcompsolvpol: -1937.05
REMARK  deltaGcompsolvnonpol: 284.098
REMARK  deltaGprotsolvpol: -1938.72
REMARK  deltaGprotsolvnonpol: 281.59
REMARK  deltaGligsolvpol: -14.9738
REMARK  deltaGligsolvnonpol: 16.0894
REMARK  deltaGvdw: -23.4115
REMARK  deltaGelec: 0.0
REMARK  deltaG: -6.470933
REMARK  Cluster: 1
REMARK  ClusterRank: 3
ATOM   6526 O    LIG     1      -8.987   4.871  20.397  1.00  0.00      LIG  
ATOM   6527 O1   LIG     1     -13.692   9.651  21.934  1.00  0.00      LIG  
ATOM   6528 O2   LIG     1     -13.858  -2.544  18.194  1.00  0.00      LIG  
ATOM   6529 O3   LIG     1     -12.930  -1.795  21.452  1.00  0.00      LIG  
ATOM   6530 O4   LIG     1      -9.232  -1.968  19.809  1.00  0.00      LIG  
ATOM   6531 O5   LIG     1     -10.186  -3.039  21.554  1.00  0.00      LIG  
ATOM   6532 C    LIG     1     -10.849   5.036  22.025  1.00  0.00      LIG  
ATOM   6533 C1   LIG     1     -10.802   6.580  22.138  1.00  0.00      LIG  
ATOM   6534 C2   LIG     1     -10.248   4.318  23.235  1.00  0.00      LIG  
ATOM   6535 C3   LIG     1     -10.678   2.833  23.270  1.00  0.00      LIG  
ATOM   6536 C4   LIG     1     -11.618   7.043  23.369  1.00  0.00      LIG  
ATOM   6537 C5   LIG     1     -10.505   5.059  24.544  1.00  0.00      LIG  
ATOM   6538 C6   LIG     1     -10.289   4.398  20.726  1.00  0.00      LIG  
ATOM   6539 C7   LIG     1     -11.708   5.976  24.466  1.00  0.00      LIG  
ATOM   6540 C8   LIG     1     -11.013   2.339  21.909  1.00  0.00      LIG  
ATOM   6541 C9   LIG     1     -13.011   7.655  23.067  1.00  0.00      LIG  
ATOM   6542 C10  LIG     1     -11.347   7.189  20.849  1.00  0.00      LIG  
ATOM   6543 C11  LIG     1     -10.185   2.872  20.796  1.00  0.00      LIG  
ATOM   6544 C12  LIG     1     -11.966   2.515  24.021  1.00  0.00      LIG  
ATOM   6545 C13  LIG     1      -9.385   7.153  22.299  1.00  0.00      LIG  
ATOM   6546 C14  LIG     1     -12.107   1.572  21.889  1.00  0.00      LIG  
ATOM   6547 C15  LIG     1     -12.649   1.402  23.253  1.00  0.00      LIG  
ATOM   6548 C16  LIG     1      -9.556   2.002  23.873  1.00  0.00      LIG  
ATOM   6549 C17  LIG     1     -11.764   8.631  21.033  1.00  0.00      LIG  
ATOM   6550 C18  LIG     1     -12.906   8.716  21.993  1.00  0.00      LIG  
ATOM   6551 C19  LIG     1     -12.847   0.953  20.739  1.00  0.00      LIG  
ATOM   6552 C20  LIG     1     -13.534   8.353  24.317  1.00  0.00      LIG  
ATOM   6553 C21  LIG     1     -14.093   6.658  22.648  1.00  0.00      LIG  
ATOM   6554 C22  LIG     1     -12.002  -0.102  20.014  1.00  0.00      LIG  
ATOM   6555 C23  LIG     1     -12.590  -1.517  20.093  1.00  0.00      LIG  
ATOM   6556 C24  LIG     1     -13.853  -1.560  19.255  1.00  0.00      LIG  
ATOM   6557 C25  LIG     1     -13.340   2.010  19.762  1.00  0.00      LIG  
ATOM   6558 C26  LIG     1     -14.870  -2.653  19.219  1.00  0.00      LIG  
ATOM   6559 C27  LIG     1     -11.535  -2.526  19.599  1.00  0.00      LIG  
ATOM   6560 C28  LIG     1     -16.236  -2.301  18.750  1.00  0.00      LIG  
ATOM   6561 C29  LIG     1     -14.784  -3.898  20.035  1.00  0.00      LIG  
ATOM   6562 C30  LIG     1     -10.272  -2.571  20.431  1.00  0.00      LIG  
ATOM   6563 H    LIG     1     -11.914   4.788  22.019  1.00  0.00      LIG  
ATOM   6564 H1   LIG     1      -9.163   4.320  23.099  1.00  0.00      LIG  
ATOM   6565 H2   LIG     1     -11.042   7.857  23.819  1.00  0.00      LIG  
ATOM   6566 H3   LIG     1      -9.631   5.672  24.780  1.00  0.00      LIG  
ATOM   6567 H4   LIG     1     -10.609   4.367  25.383  1.00  0.00      LIG  
ATOM   6568 H5   LIG     1     -10.943   4.661  19.891  1.00  0.00      LIG  
ATOM   6569 H6   LIG     1     -12.596   5.360  24.340  1.00  0.00      LIG  
ATOM   6570 H7   LIG     1     -11.822   6.469  25.434  1.00  0.00      LIG  
ATOM   6571 H8   LIG     1     -12.198   6.605  20.490  1.00  0.00      LIG  
ATOM   6572 H9   LIG     1     -10.588   7.144  20.064  1.00  0.00      LIG  
ATOM   6573 H10  LIG     1      -9.151   2.548  20.956  1.00  0.00      LIG  
ATOM   6574 H11  LIG     1     -10.475   2.443  19.835  1.00  0.00      LIG  
ATOM   6575 H12  LIG     1     -12.641   3.372  24.016  1.00  0.00      LIG  
ATOM   6576 H13  LIG     1     -11.787   2.236  25.063  1.00  0.00      LIG  
ATOM   6577 H14  LIG     1      -8.823   7.101  21.365  1.00  0.00      LIG  
ATOM   6578 H15  LIG     1      -9.417   8.208  22.581  1.00  0.00      LIG  
ATOM   6579 H16  LIG     1      -8.804   6.635  23.064  1.00  0.00      LIG  
ATOM   6580 H17  LIG     1     -13.734   1.524  23.274  1.00  0.00      LIG  
ATOM   6581 H18  LIG     1     -12.386   0.417  23.648  1.00  0.00      LIG  
ATOM   6582 H19  LIG     1      -8.627   2.125  23.309  1.00  0.00      LIG  
ATOM   6583 H20  LIG     1      -9.806   0.936  23.880  1.00  0.00      LIG  
ATOM   6584 H21  LIG     1      -9.367   2.306  24.906  1.00  0.00      LIG  
ATOM   6585 H22  LIG     1     -12.102   9.037  20.076  1.00  0.00      LIG  
ATOM   6586 H23  LIG     1     -10.945   9.250  21.407  1.00  0.00      LIG  
ATOM   6587 H24  LIG     1     -13.745   0.485  21.149  1.00  0.00      LIG  
ATOM   6588 H25  LIG     1     -12.819   9.099  24.678  1.00  0.00      LIG  
ATOM   6589 H26  LIG     1     -13.720   7.639  25.123  1.00  0.00      LIG  
ATOM   6590 H27  LIG     1     -14.484   8.864  24.128  1.00  0.00      LIG  
ATOM   6591 H28  LIG     1     -15.003   7.177  22.331  1.00  0.00      LIG  
ATOM   6592 H29  LIG     1     -13.770   6.031  21.814  1.00  0.00      LIG  
ATOM   6593 H30  LIG     1     -14.370   6.002  23.477  1.00  0.00      LIG  
ATOM   6594 H31  LIG     1      -8.669   4.319  19.662  1.00  0.00      LIG  
ATOM   6595 H32  LIG     1     -10.994  -0.113  20.435  1.00  0.00      LIG  
ATOM   6596 H33  LIG     1     -11.887   0.179  18.963  1.00  0.00      LIG  
ATOM   6597 H34  LIG     1     -14.213  -0.576  18.998  1.00  0.00      LIG  
ATOM   6598 H35  LIG     1     -13.910   2.787  20.279  1.00  0.00      LIG  
ATOM   6599 H36  LIG     1     -13.992   1.558  19.011  1.00  0.00      LIG  
ATOM   6600 H37  LIG     1     -12.514   2.486  19.231  1.00  0.00      LIG  
ATOM   6601 H38  LIG     1     -11.273  -2.312  18.558  1.00  0.00      LIG  
ATOM   6602 H39  LIG     1     -11.924  -3.546  19.605  1.00  0.00      LIG  
ATOM   6603 H40  LIG     1     -16.853  -1.994  19.598  1.00  0.00      LIG  
ATOM   6604 H41  LIG     1     -16.707  -3.165  18.276  1.00  0.00      LIG  
ATOM   6605 H42  LIG     1     -16.218  -1.481  18.026  1.00  0.00      LIG  
ATOM   6606 H43  LIG     1     -15.358  -3.779  20.958  1.00  0.00      LIG  
ATOM   6607 H44  LIG     1     -13.761  -4.160  20.305  1.00  0.00      LIG  
ATOM   6608 H45  LIG     1     -15.207  -4.736  19.474  1.00  0.00      LIG  
ATOM   6609 H46  LIG     1     -13.603  -1.142  21.711  1.00  0.00      LIG  
ATOM   6610 H47  LIG     1      -8.450  -1.984  20.401  1.00  0.00      LIG  
TER
REMARK  Energy: 267.934
REMARK  SimpleFitness: 267.934
REMARK  FullFitness: -1402.2222
REMARK  InterFull: -21.6711
REMARK  IntraFull: 272.364
REMARK  solvFull: -1937.81
REMARK  surfFull: 284.895
REMARK  extraFull: 0.0
REMARK  deltaGcompsolvpol: -1937.81
REMARK  deltaGcompsolvnonpol: 284.895
REMARK  deltaGprotsolvpol: -1938.72
REMARK  deltaGprotsolvnonpol: 281.59
REMARK  deltaGligsolvpol: -14.8957
REMARK  deltaGligsolvnonpol: 16.0749
REMARK  deltaGvdw: -21.6711
REMARK  deltaGelec: 0.0
REMARK  deltaG: -6.280816
REMARK  Cluster: 1
REMARK  ClusterRank: 4
ATOM   6526 O    LIG     1      -8.493   4.539  20.510  1.00  0.00      LIG  
ATOM   6527 O1   LIG     1     -12.585   9.901  21.744  1.00  0.00      LIG  
ATOM   6528 O2   LIG     1     -13.848  -2.619  18.288  1.00  0.00      LIG  
ATOM   6529 O3   LIG     1     -12.913  -1.637  21.473  1.00  0.00      LIG  
ATOM   6530 O4   LIG     1      -9.202  -2.113  19.852  1.00  0.00      LIG  
ATOM   6531 O5   LIG     1     -10.208  -2.957  21.693  1.00  0.00      LIG  
ATOM   6532 C    LIG     1     -10.428   4.929  22.014  1.00  0.00      LIG  
ATOM   6533 C1   LIG     1     -10.186   6.453  22.140  1.00  0.00      LIG  
ATOM   6534 C2   LIG     1     -10.030   4.147  23.267  1.00  0.00      LIG  
ATOM   6535 C3   LIG     1     -10.656   2.736  23.262  1.00  0.00      LIG  
ATOM   6536 C4   LIG     1     -11.026   7.026  23.308  1.00  0.00      LIG  
ATOM   6537 C5   LIG     1     -10.294   4.919  24.556  1.00  0.00      LIG  
ATOM   6538 C6   LIG     1      -9.854   4.212  20.762  1.00  0.00      LIG  
ATOM   6539 C7   LIG     1     -11.354   5.985  24.383  1.00  0.00      LIG  
ATOM   6540 C8   LIG     1     -10.901   2.262  21.876  1.00  0.00      LIG  
ATOM   6541 C9   LIG     1     -12.289   7.830  22.905  1.00  0.00      LIG  
ATOM   6542 C10  LIG     1     -10.542   7.125  20.817  1.00  0.00      LIG  
ATOM   6543 C11  LIG     1      -9.913   2.685  20.853  1.00  0.00      LIG  
ATOM   6544 C12  LIG     1     -12.053   2.607  23.858  1.00  0.00      LIG  
ATOM   6545 C13  LIG     1      -8.723   6.832  22.421  1.00  0.00      LIG  
ATOM   6546 C14  LIG     1     -12.063   1.613  21.749  1.00  0.00      LIG  
ATOM   6547 C15  LIG     1     -12.769   1.548  23.044  1.00  0.00      LIG  
ATOM   6548 C16  LIG     1      -9.732   1.774  23.994  1.00  0.00      LIG  
ATOM   6549 C17  LIG     1     -10.765   8.611  20.979  1.00  0.00      LIG  
ATOM   6550 C18  LIG     1     -11.952   8.861  21.850  1.00  0.00      LIG  
ATOM   6551 C19  LIG     1     -12.731   1.035  20.537  1.00  0.00      LIG  
ATOM   6552 C20  LIG     1     -12.797   8.602  24.118  1.00  0.00      LIG  
ATOM   6553 C21  LIG     1     -13.465   6.993  22.400  1.00  0.00      LIG  
ATOM   6554 C22  LIG     1     -11.911  -0.100  19.913  1.00  0.00      LIG  
ATOM   6555 C23  LIG     1     -12.549  -1.482  20.100  1.00  0.00      LIG  
ATOM   6556 C24  LIG     1     -13.803  -1.538  19.249  1.00  0.00      LIG  
ATOM   6557 C25  LIG     1     -13.025   2.108  19.502  1.00  0.00      LIG  
ATOM   6558 C26  LIG     1     -14.876  -2.575  19.300  1.00  0.00      LIG  
ATOM   6559 C27  LIG     1     -11.531  -2.567  19.695  1.00  0.00      LIG  
ATOM   6560 C28  LIG     1     -16.215  -2.208  18.768  1.00  0.00      LIG  
ATOM   6561 C29  LIG     1     -14.863  -3.734  20.238  1.00  0.00      LIG  
ATOM   6562 C30  LIG     1     -10.272  -2.588  20.531  1.00  0.00      LIG  
ATOM   6563 H    LIG     1     -11.512   4.821  21.919  1.00  0.00      LIG  
ATOM   6564 H1   LIG     1      -8.946   4.003  23.221  1.00  0.00      LIG  
ATOM   6565 H2   LIG     1     -10.379   7.750  23.812  1.00  0.00      LIG  
ATOM   6566 H3   LIG     1      -9.370   5.412  24.868  1.00  0.00      LIG  
ATOM   6567 H4   LIG     1     -10.561   4.249  25.376  1.00  0.00      LIG  
ATOM   6568 H5   LIG     1     -10.423   4.529  19.884  1.00  0.00      LIG  
ATOM   6569 H6   LIG     1     -12.300   5.490  24.173  1.00  0.00      LIG  
ATOM   6570 H7   LIG     1     -11.487   6.489  25.343  1.00  0.00      LIG  
ATOM   6571 H8   LIG     1     -11.436   6.662  20.390  1.00  0.00      LIG  
ATOM   6572 H9   LIG     1      -9.739   6.969  20.092  1.00  0.00      LIG  
ATOM   6573 H10  LIG     1      -8.939   2.263  21.125  1.00  0.00      LIG  
ATOM   6574 H11  LIG     1     -10.141   2.270  19.869  1.00  0.00      LIG  
ATOM   6575 H12  LIG     1     -12.611   3.538  23.744  1.00  0.00      LIG  
ATOM   6576 H13  LIG     1     -12.033   2.352  24.921  1.00  0.00      LIG  
ATOM   6577 H14  LIG     1      -8.099   6.708  21.535  1.00  0.00      LIG  
ATOM   6578 H15  LIG     1      -8.639   7.881  22.713  1.00  0.00      LIG  
ATOM   6579 H16  LIG     1      -8.281   6.241  23.224  1.00  0.00      LIG  
ATOM   6580 H17  LIG     1     -13.831   1.784  22.941  1.00  0.00      LIG  
ATOM   6581 H18  LIG     1     -12.659   0.553  23.485  1.00  0.00      LIG  
ATOM   6582 H19  LIG     1      -8.735   1.766  23.543  1.00  0.00      LIG  
ATOM   6583 H20  LIG     1     -10.118   0.750  23.973  1.00  0.00      LIG  
ATOM   6584 H21  LIG     1      -9.627   2.069  25.041  1.00  0.00      LIG  
ATOM   6585 H22  LIG     1     -10.967   9.058  20.002  1.00  0.00      LIG  
ATOM   6586 H23  LIG     1      -9.898   9.109  21.418  1.00  0.00      LIG  
ATOM   6587 H24  LIG     1     -13.703   0.649  20.858  1.00  0.00      LIG  
ATOM   6588 H25  LIG     1     -12.010   9.239  24.534  1.00  0.00      LIG  
ATOM   6589 H26  LIG     1     -13.141   7.927  24.905  1.00  0.00      LIG  
ATOM   6590 H27  LIG     1     -13.645   9.243  23.862  1.00  0.00      LIG  
ATOM   6591 H28  LIG     1     -14.263   7.632  22.009  1.00  0.00      LIG  
ATOM   6592 H29  LIG     1     -13.168   6.315  21.598  1.00  0.00      LIG  
ATOM   6593 H30  LIG     1     -13.899   6.396  23.205  1.00  0.00      LIG  
ATOM   6594 H31  LIG     1      -8.200   3.964  19.783  1.00  0.00      LIG  
ATOM   6595 H32  LIG     1     -10.906  -0.105  20.340  1.00  0.00      LIG  
ATOM   6596 H33  LIG     1     -11.784   0.088  18.843  1.00  0.00      LIG  
ATOM   6597 H34  LIG     1     -14.107  -0.563  18.896  1.00  0.00      LIG  
ATOM   6598 H35  LIG     1     -13.568   2.949  19.945  1.00  0.00      LIG  
ATOM   6599 H36  LIG     1     -13.638   1.695  18.697  1.00  0.00      LIG  
ATOM   6600 H37  LIG     1     -12.107   2.492  19.052  1.00  0.00      LIG  
ATOM   6601 H38  LIG     1     -11.259  -2.456  18.641  1.00  0.00      LIG  
ATOM   6602 H39  LIG     1     -11.956  -3.569  19.793  1.00  0.00      LIG  
ATOM   6603 H40  LIG     1     -16.144  -1.441  17.991  1.00  0.00      LIG  
ATOM   6604 H41  LIG     1     -16.845  -1.823  19.573  1.00  0.00      LIG  
ATOM   6605 H42  LIG     1     -16.702  -3.086  18.337  1.00  0.00      LIG  
ATOM   6606 H43  LIG     1     -15.361  -3.464  21.173  1.00  0.00      LIG  
ATOM   6607 H44  LIG     1     -13.853  -4.072  20.476  1.00  0.00      LIG  
ATOM   6608 H45  LIG     1     -15.401  -4.575  19.795  1.00  0.00      LIG  
ATOM   6609 H46  LIG     1     -13.578  -0.954  21.665  1.00  0.00      LIG  
ATOM   6610 H47  LIG     1      -8.413  -2.120  20.434  1.00  0.00      LIG  
TER
REMARK  Energy: 267.934
REMARK  SimpleFitness: 267.934
REMARK  FullFitness: -1402.2222
REMARK  InterFull: -21.6711
REMARK  IntraFull: 272.364
REMARK  solvFull: -1937.81
REMARK  surfFull: 284.895
REMARK  extraFull: 0.0
REMARK  deltaGcompsolvpol: -1937.81
REMARK  deltaGcompsolvnonpol: 284.895
REMARK  deltaGprotsolvpol: -1938.72
REMARK  deltaGprotsolvnonpol: 281.59
REMARK  deltaGligsolvpol: -14.8957
REMARK  deltaGligsolvnonpol: 16.0749
REMARK  deltaGvdw: -21.6711
REMARK  deltaGelec: 0.0
REMARK  deltaG: -6.280816
REMARK  Cluster: 1
REMARK  ClusterRank: 5
ATOM   6526 O    LIG     1      -8.493   4.539  20.510  1.00  0.00      LIG  
ATOM   6527 O1   LIG     1     -12.585   9.901  21.744  1.00  0.00      LIG  
ATOM   6528 O2   LIG     1     -13.848  -2.619  18.288  1.00  0.00      LIG  
ATOM   6529 O3   LIG     1     -12.913  -1.637  21.473  1.00  0.00      LIG  
ATOM   6530 O4   LIG     1      -9.202  -2.113  19.852  1.00  0.00      LIG  
ATOM   6531 O5   LIG     1     -10.208  -2.957  21.693  1.00  0.00      LIG  
ATOM   6532 C    LIG     1     -10.428   4.929  22.014  1.00  0.00      LIG  
ATOM   6533 C1   LIG     1     -10.186   6.453  22.140  1.00  0.00      LIG  
ATOM   6534 C2   LIG     1     -10.030   4.147  23.267  1.00  0.00      LIG  
ATOM   6535 C3   LIG     1     -10.656   2.736  23.262  1.00  0.00      LIG  
ATOM   6536 C4   LIG     1     -11.026   7.026  23.308  1.00  0.00      LIG  
ATOM   6537 C5   LIG     1     -10.294   4.919  24.556  1.00  0.00      LIG  
ATOM   6538 C6   LIG     1      -9.854   4.212  20.762  1.00  0.00      LIG  
ATOM   6539 C7   LIG     1     -11.354   5.985  24.383  1.00  0.00      LIG  
ATOM   6540 C8   LIG     1     -10.901   2.262  21.876  1.00  0.00      LIG  
ATOM   6541 C9   LIG     1     -12.289   7.830  22.905  1.00  0.00      LIG  
ATOM   6542 C10  LIG     1     -10.542   7.125  20.817  1.00  0.00      LIG  
ATOM   6543 C11  LIG     1      -9.913   2.685  20.853  1.00  0.00      LIG  
ATOM   6544 C12  LIG     1     -12.053   2.607  23.858  1.00  0.00      LIG  
ATOM   6545 C13  LIG     1      -8.723   6.832  22.421  1.00  0.00      LIG  
ATOM   6546 C14  LIG     1     -12.063   1.613  21.749  1.00  0.00      LIG  
ATOM   6547 C15  LIG     1     -12.769   1.548  23.044  1.00  0.00      LIG  
ATOM   6548 C16  LIG     1      -9.732   1.774  23.994  1.00  0.00      LIG  
ATOM   6549 C17  LIG     1     -10.765   8.611  20.979  1.00  0.00      LIG  
ATOM   6550 C18  LIG     1     -11.952   8.861  21.850  1.00  0.00      LIG  
ATOM   6551 C19  LIG     1     -12.731   1.035  20.537  1.00  0.00      LIG  
ATOM   6552 C20  LIG     1     -12.797   8.602  24.118  1.00  0.00      LIG  
ATOM   6553 C21  LIG     1     -13.465   6.993  22.400  1.00  0.00      LIG  
ATOM   6554 C22  LIG     1     -11.911  -0.100  19.913  1.00  0.00      LIG  
ATOM   6555 C23  LIG     1     -12.549  -1.482  20.100  1.00  0.00      LIG  
ATOM   6556 C24  LIG     1     -13.803  -1.538  19.249  1.00  0.00      LIG  
ATOM   6557 C25  LIG     1     -13.025   2.108  19.502  1.00  0.00      LIG  
ATOM   6558 C26  LIG     1     -14.876  -2.575  19.300  1.00  0.00      LIG  
ATOM   6559 C27  LIG     1     -11.531  -2.567  19.695  1.00  0.00      LIG  
ATOM   6560 C28  LIG     1     -16.215  -2.208  18.768  1.00  0.00      LIG  
ATOM   6561 C29  LIG     1     -14.863  -3.734  20.238  1.00  0.00      LIG  
ATOM   6562 C30  LIG     1     -10.272  -2.588  20.531  1.00  0.00      LIG  
ATOM   6563 H    LIG     1     -11.512   4.821  21.919  1.00  0.00      LIG  
ATOM   6564 H1   LIG     1      -8.946   4.003  23.221  1.00  0.00      LIG  
ATOM   6565 H2   LIG     1     -10.379   7.750  23.812  1.00  0.00      LIG  
ATOM   6566 H3   LIG     1      -9.370   5.412  24.868  1.00  0.00      LIG  
ATOM   6567 H4   LIG     1     -10.561   4.249  25.376  1.00  0.00      LIG  
ATOM   6568 H5   LIG     1     -10.423   4.529  19.884  1.00  0.00      LIG  
ATOM   6569 H6   LIG     1     -12.300   5.490  24.173  1.00  0.00      LIG  
ATOM   6570 H7   LIG     1     -11.487   6.489  25.343  1.00  0.00      LIG  
ATOM   6571 H8   LIG     1     -11.436   6.662  20.390  1.00  0.00      LIG  
ATOM   6572 H9   LIG     1      -9.739   6.969  20.092  1.00  0.00      LIG  
ATOM   6573 H10  LIG     1      -8.939   2.263  21.125  1.00  0.00      LIG  
ATOM   6574 H11  LIG     1     -10.141   2.270  19.869  1.00  0.00      LIG  
ATOM   6575 H12  LIG     1     -12.611   3.538  23.744  1.00  0.00      LIG  
ATOM   6576 H13  LIG     1     -12.033   2.352  24.921  1.00  0.00      LIG  
ATOM   6577 H14  LIG     1      -8.099   6.708  21.535  1.00  0.00      LIG  
ATOM   6578 H15  LIG     1      -8.639   7.881  22.713  1.00  0.00      LIG  
ATOM   6579 H16  LIG     1      -8.281   6.241  23.224  1.00  0.00      LIG  
ATOM   6580 H17  LIG     1     -13.831   1.784  22.941  1.00  0.00      LIG  
ATOM   6581 H18  LIG     1     -12.659   0.553  23.485  1.00  0.00      LIG  
ATOM   6582 H19  LIG     1      -8.735   1.766  23.543  1.00  0.00      LIG  
ATOM   6583 H20  LIG     1     -10.118   0.750  23.973  1.00  0.00      LIG  
ATOM   6584 H21  LIG     1      -9.627   2.069  25.041  1.00  0.00      LIG  
ATOM   6585 H22  LIG     1     -10.967   9.058  20.002  1.00  0.00      LIG  
ATOM   6586 H23  LIG     1      -9.898   9.109  21.418  1.00  0.00      LIG  
ATOM   6587 H24  LIG     1     -13.703   0.649  20.858  1.00  0.00      LIG  
ATOM   6588 H25  LIG     1     -12.010   9.239  24.534  1.00  0.00      LIG  
ATOM   6589 H26  LIG     1     -13.141   7.927  24.905  1.00  0.00      LIG  
ATOM   6590 H27  LIG     1     -13.645   9.243  23.862  1.00  0.00      LIG  
ATOM   6591 H28  LIG     1     -14.263   7.632  22.009  1.00  0.00      LIG  
ATOM   6592 H29  LIG     1     -13.168   6.315  21.598  1.00  0.00      LIG  
ATOM   6593 H30  LIG     1     -13.899   6.396  23.205  1.00  0.00      LIG  
ATOM   6594 H31  LIG     1      -8.200   3.964  19.783  1.00  0.00      LIG  
ATOM   6595 H32  LIG     1     -10.906  -0.105  20.340  1.00  0.00      LIG  
ATOM   6596 H33  LIG     1     -11.784   0.088  18.843  1.00  0.00      LIG  
ATOM   6597 H34  LIG     1     -14.107  -0.563  18.896  1.00  0.00      LIG  
ATOM   6598 H35  LIG     1     -13.568   2.949  19.945  1.00  0.00      LIG  
ATOM   6599 H36  LIG     1     -13.638   1.695  18.697  1.00  0.00      LIG  
ATOM   6600 H37  LIG     1     -12.107   2.492  19.052  1.00  0.00      LIG  
ATOM   6601 H38  LIG     1     -11.259  -2.456  18.641  1.00  0.00      LIG  
ATOM   6602 H39  LIG     1     -11.956  -3.569  19.793  1.00  0.00      LIG  
ATOM   6603 H40  LIG     1     -16.144  -1.441  17.991  1.00  0.00      LIG  
ATOM   6604 H41  LIG     1     -16.845  -1.823  19.573  1.00  0.00      LIG  
ATOM   6605 H42  LIG     1     -16.702  -3.086  18.337  1.00  0.00      LIG  
ATOM   6606 H43  LIG     1     -15.361  -3.464  21.173  1.00  0.00      LIG  
ATOM   6607 H44  LIG     1     -13.853  -4.072  20.476  1.00  0.00      LIG  
ATOM   6608 H45  LIG     1     -15.401  -4.575  19.795  1.00  0.00      LIG  
ATOM   6609 H46  LIG     1     -13.578  -0.954  21.665  1.00  0.00      LIG  
ATOM   6610 H47  LIG     1      -8.413  -2.120  20.434  1.00  0.00      LIG  
TER
REMARK  Energy: 267.934
REMARK  SimpleFitness: 267.934
REMARK  FullFitness: -1402.2222
REMARK  InterFull: -21.6711
REMARK  IntraFull: 272.364
REMARK  solvFull: -1937.81
REMARK  surfFull: 284.895
REMARK  extraFull: 0.0
REMARK  deltaGcompsolvpol: -1937.81
REMARK  deltaGcompsolvnonpol: 284.895
REMARK  deltaGprotsolvpol: -1938.72
REMARK  deltaGprotsolvnonpol: 281.59
REMARK  deltaGligsolvpol: -14.8957
REMARK  deltaGligsolvnonpol: 16.0749
REMARK  deltaGvdw: -21.6711
REMARK  deltaGelec: 0.0
REMARK  deltaG: -6.280816
REMARK  Cluster: 1
REMARK  ClusterRank: 6
ATOM   6526 O    LIG     1      -8.493   4.539  20.510  1.00  0.00      LIG  
ATOM   6527 O1   LIG     1     -12.585   9.901  21.744  1.00  0.00      LIG  
ATOM   6528 O2   LIG     1     -13.848  -2.619  18.288  1.00  0.00      LIG  
ATOM   6529 O3   LIG     1     -12.913  -1.637  21.473  1.00  0.00      LIG  
ATOM   6530 O4   LIG     1      -9.202  -2.113  19.852  1.00  0.00      LIG  
ATOM   6531 O5   LIG     1     -10.208  -2.957  21.693  1.00  0.00      LIG  
ATOM   6532 C    LIG     1     -10.428   4.929  22.014  1.00  0.00      LIG  
ATOM   6533 C1   LIG     1     -10.186   6.453  22.140  1.00  0.00      LIG  
ATOM   6534 C2   LIG     1     -10.030   4.147  23.267  1.00  0.00      LIG  
ATOM   6535 C3   LIG     1     -10.656   2.736  23.262  1.00  0.00      LIG  
ATOM   6536 C4   LIG     1     -11.026   7.026  23.308  1.00  0.00      LIG  
ATOM   6537 C5   LIG     1     -10.294   4.919  24.556  1.00  0.00      LIG  
ATOM   6538 C6   LIG     1      -9.854   4.212  20.762  1.00  0.00      LIG  
ATOM   6539 C7   LIG     1     -11.354   5.985  24.383  1.00  0.00      LIG  
ATOM   6540 C8   LIG     1     -10.901   2.262  21.876  1.00  0.00      LIG  
ATOM   6541 C9   LIG     1     -12.289   7.830  22.905  1.00  0.00      LIG  
ATOM   6542 C10  LIG     1     -10.542   7.125  20.817  1.00  0.00      LIG  
ATOM   6543 C11  LIG     1      -9.913   2.685  20.853  1.00  0.00      LIG  
ATOM   6544 C12  LIG     1     -12.053   2.607  23.858  1.00  0.00      LIG  
ATOM   6545 C13  LIG     1      -8.723   6.832  22.421  1.00  0.00      LIG  
ATOM   6546 C14  LIG     1     -12.063   1.613  21.749  1.00  0.00      LIG  
ATOM   6547 C15  LIG     1     -12.769   1.548  23.044  1.00  0.00      LIG  
ATOM   6548 C16  LIG     1      -9.732   1.774  23.994  1.00  0.00      LIG  
ATOM   6549 C17  LIG     1     -10.765   8.611  20.979  1.00  0.00      LIG  
ATOM   6550 C18  LIG     1     -11.952   8.861  21.850  1.00  0.00      LIG  
ATOM   6551 C19  LIG     1     -12.731   1.035  20.537  1.00  0.00      LIG  
ATOM   6552 C20  LIG     1     -12.797   8.602  24.118  1.00  0.00      LIG  
ATOM   6553 C21  LIG     1     -13.465   6.993  22.400  1.00  0.00      LIG  
ATOM   6554 C22  LIG     1     -11.911  -0.100  19.913  1.00  0.00      LIG  
ATOM   6555 C23  LIG     1     -12.549  -1.482  20.100  1.00  0.00      LIG  
ATOM   6556 C24  LIG     1     -13.803  -1.538  19.249  1.00  0.00      LIG  
ATOM   6557 C25  LIG     1     -13.025   2.108  19.502  1.00  0.00      LIG  
ATOM   6558 C26  LIG     1     -14.876  -2.575  19.300  1.00  0.00      LIG  
ATOM   6559 C27  LIG     1     -11.531  -2.567  19.695  1.00  0.00      LIG  
ATOM   6560 C28  LIG     1     -16.215  -2.208  18.768  1.00  0.00      LIG  
ATOM   6561 C29  LIG     1     -14.863  -3.734  20.238  1.00  0.00      LIG  
ATOM   6562 C30  LIG     1     -10.272  -2.588  20.531  1.00  0.00      LIG  
ATOM   6563 H    LIG     1     -11.512   4.821  21.919  1.00  0.00      LIG  
ATOM   6564 H1   LIG     1      -8.946   4.003  23.221  1.00  0.00      LIG  
ATOM   6565 H2   LIG     1     -10.379   7.750  23.812  1.00  0.00      LIG  
ATOM   6566 H3   LIG     1      -9.370   5.412  24.868  1.00  0.00      LIG  
ATOM   6567 H4   LIG     1     -10.561   4.249  25.376  1.00  0.00      LIG  
ATOM   6568 H5   LIG     1     -10.423   4.529  19.884  1.00  0.00      LIG  
ATOM   6569 H6   LIG     1     -12.300   5.490  24.173  1.00  0.00      LIG  
ATOM   6570 H7   LIG     1     -11.487   6.489  25.343  1.00  0.00      LIG  
ATOM   6571 H8   LIG     1     -11.436   6.662  20.390  1.00  0.00      LIG  
ATOM   6572 H9   LIG     1      -9.739   6.969  20.092  1.00  0.00      LIG  
ATOM   6573 H10  LIG     1      -8.939   2.263  21.125  1.00  0.00      LIG  
ATOM   6574 H11  LIG     1     -10.141   2.270  19.869  1.00  0.00      LIG  
ATOM   6575 H12  LIG     1     -12.611   3.538  23.744  1.00  0.00      LIG  
ATOM   6576 H13  LIG     1     -12.033   2.352  24.921  1.00  0.00      LIG  
ATOM   6577 H14  LIG     1      -8.099   6.708  21.535  1.00  0.00      LIG  
ATOM   6578 H15  LIG     1      -8.639   7.881  22.713  1.00  0.00      LIG  
ATOM   6579 H16  LIG     1      -8.281   6.241  23.224  1.00  0.00      LIG  
ATOM   6580 H17  LIG     1     -13.831   1.784  22.941  1.00  0.00      LIG  
ATOM   6581 H18  LIG     1     -12.659   0.553  23.485  1.00  0.00      LIG  
ATOM   6582 H19  LIG     1      -8.735   1.766  23.543  1.00  0.00      LIG  
ATOM   6583 H20  LIG     1     -10.118   0.750  23.973  1.00  0.00      LIG  
ATOM   6584 H21  LIG     1      -9.627   2.069  25.041  1.00  0.00      LIG  
ATOM   6585 H22  LIG     1     -10.967   9.058  20.002  1.00  0.00      LIG  
ATOM   6586 H23  LIG     1      -9.898   9.109  21.418  1.00  0.00      LIG  
ATOM   6587 H24  LIG     1     -13.703   0.649  20.858  1.00  0.00      LIG  
ATOM   6588 H25  LIG     1     -12.010   9.239  24.534  1.00  0.00      LIG  
ATOM   6589 H26  LIG     1     -13.141   7.927  24.905  1.00  0.00      LIG  
ATOM   6590 H27  LIG     1     -13.645   9.243  23.862  1.00  0.00      LIG  
ATOM   6591 H28  LIG     1     -14.263   7.632  22.009  1.00  0.00      LIG  
ATOM   6592 H29  LIG     1     -13.168   6.315  21.598  1.00  0.00      LIG  
ATOM   6593 H30  LIG     1     -13.899   6.396  23.205  1.00  0.00      LIG  
ATOM   6594 H31  LIG     1      -8.200   3.964  19.783  1.00  0.00      LIG  
ATOM   6595 H32  LIG     1     -10.906  -0.105  20.340  1.00  0.00      LIG  
ATOM   6596 H33  LIG     1     -11.784   0.088  18.843  1.00  0.00      LIG  
ATOM   6597 H34  LIG     1     -14.107  -0.563  18.896  1.00  0.00      LIG  
ATOM   6598 H35  LIG     1     -13.568   2.949  19.945  1.00  0.00      LIG  
ATOM   6599 H36  LIG     1     -13.638   1.695  18.697  1.00  0.00      LIG  
ATOM   6600 H37  LIG     1     -12.107   2.492  19.052  1.00  0.00      LIG  
ATOM   6601 H38  LIG     1     -11.259  -2.456  18.641  1.00  0.00      LIG  
ATOM   6602 H39  LIG     1     -11.956  -3.569  19.793  1.00  0.00      LIG  
ATOM   6603 H40  LIG     1     -16.144  -1.441  17.991  1.00  0.00      LIG  
ATOM   6604 H41  LIG     1     -16.845  -1.823  19.573  1.00  0.00      LIG  
ATOM   6605 H42  LIG     1     -16.702  -3.086  18.337  1.00  0.00      LIG  
ATOM   6606 H43  LIG     1     -15.361  -3.464  21.173  1.00  0.00      LIG  
ATOM   6607 H44  LIG     1     -13.853  -4.072  20.476  1.00  0.00      LIG  
ATOM   6608 H45  LIG     1     -15.401  -4.575  19.795  1.00  0.00      LIG  
ATOM   6609 H46  LIG     1     -13.578  -0.954  21.665  1.00  0.00      LIG  
ATOM   6610 H47  LIG     1      -8.413  -2.120  20.434  1.00  0.00      LIG  
TER
REMARK  Energy: 267.934
REMARK  SimpleFitness: 267.934
REMARK  FullFitness: -1402.2222
REMARK  InterFull: -21.6711
REMARK  IntraFull: 272.364
REMARK  solvFull: -1937.81
REMARK  surfFull: 284.895
REMARK  extraFull: 0.0
REMARK  deltaGcompsolvpol: -1937.81
REMARK  deltaGcompsolvnonpol: 284.895
REMARK  deltaGprotsolvpol: -1938.72
REMARK  deltaGprotsolvnonpol: 281.59
REMARK  deltaGligsolvpol: -14.8957
REMARK  deltaGligsolvnonpol: 16.0749
REMARK  deltaGvdw: -21.6711
REMARK  deltaGelec: 0.0
REMARK  deltaG: -6.280816
REMARK  Cluster: 1
REMARK  ClusterRank: 7
ATOM   6526 O    LIG     1      -8.493   4.539  20.510  1.00  0.00      LIG  
ATOM   6527 O1   LIG     1     -12.585   9.901  21.744  1.00  0.00      LIG  
ATOM   6528 O2   LIG     1     -13.848  -2.619  18.288  1.00  0.00      LIG  
ATOM   6529 O3   LIG     1     -12.913  -1.637  21.473  1.00  0.00      LIG  
ATOM   6530 O4   LIG     1      -9.202  -2.113  19.852  1.00  0.00      LIG  
ATOM   6531 O5   LIG     1     -10.208  -2.957  21.693  1.00  0.00      LIG  
ATOM   6532 C    LIG     1     -10.428   4.929  22.014  1.00  0.00      LIG  
ATOM   6533 C1   LIG     1     -10.186   6.453  22.140  1.00  0.00      LIG  
ATOM   6534 C2   LIG     1     -10.030   4.147  23.267  1.00  0.00      LIG  
ATOM   6535 C3   LIG     1     -10.656   2.736  23.262  1.00  0.00      LIG  
ATOM   6536 C4   LIG     1     -11.026   7.026  23.308  1.00  0.00      LIG  
ATOM   6537 C5   LIG     1     -10.294   4.919  24.556  1.00  0.00      LIG  
ATOM   6538 C6   LIG     1      -9.854   4.212  20.762  1.00  0.00      LIG  
ATOM   6539 C7   LIG     1     -11.354   5.985  24.383  1.00  0.00      LIG  
ATOM   6540 C8   LIG     1     -10.901   2.262  21.876  1.00  0.00      LIG  
ATOM   6541 C9   LIG     1     -12.289   7.830  22.905  1.00  0.00      LIG  
ATOM   6542 C10  LIG     1     -10.542   7.125  20.817  1.00  0.00      LIG  
ATOM   6543 C11  LIG     1      -9.913   2.685  20.853  1.00  0.00      LIG  
ATOM   6544 C12  LIG     1     -12.053   2.607  23.858  1.00  0.00      LIG  
ATOM   6545 C13  LIG     1      -8.723   6.832  22.421  1.00  0.00      LIG  
ATOM   6546 C14  LIG     1     -12.063   1.613  21.749  1.00  0.00      LIG  
ATOM   6547 C15  LIG     1     -12.769   1.548  23.044  1.00  0.00      LIG  
ATOM   6548 C16  LIG     1      -9.732   1.774  23.994  1.00  0.00      LIG  
ATOM   6549 C17  LIG     1     -10.765   8.611  20.979  1.00  0.00      LIG  
ATOM   6550 C18  LIG     1     -11.952   8.861  21.850  1.00  0.00      LIG  
ATOM   6551 C19  LIG     1     -12.731   1.035  20.537  1.00  0.00      LIG  
ATOM   6552 C20  LIG     1     -12.797   8.602  24.118  1.00  0.00      LIG  
ATOM   6553 C21  LIG     1     -13.465   6.993  22.400  1.00  0.00      LIG  
ATOM   6554 C22  LIG     1     -11.911  -0.100  19.913  1.00  0.00      LIG  
ATOM   6555 C23  LIG     1     -12.549  -1.482  20.100  1.00  0.00      LIG  
ATOM   6556 C24  LIG     1     -13.803  -1.538  19.249  1.00  0.00      LIG  
ATOM   6557 C25  LIG     1     -13.025   2.108  19.502  1.00  0.00      LIG  
ATOM   6558 C26  LIG     1     -14.876  -2.575  19.300  1.00  0.00      LIG  
ATOM   6559 C27  LIG     1     -11.531  -2.567  19.695  1.00  0.00      LIG  
ATOM   6560 C28  LIG     1     -16.215  -2.208  18.768  1.00  0.00      LIG  
ATOM   6561 C29  LIG     1     -14.863  -3.734  20.238  1.00  0.00      LIG  
ATOM   6562 C30  LIG     1     -10.272  -2.588  20.531  1.00  0.00      LIG  
ATOM   6563 H    LIG     1     -11.512   4.821  21.919  1.00  0.00      LIG  
ATOM   6564 H1   LIG     1      -8.946   4.003  23.221  1.00  0.00      LIG  
ATOM   6565 H2   LIG     1     -10.379   7.750  23.812  1.00  0.00      LIG  
ATOM   6566 H3   LIG     1      -9.370   5.412  24.868  1.00  0.00      LIG  
ATOM   6567 H4   LIG     1     -10.561   4.249  25.376  1.00  0.00      LIG  
ATOM   6568 H5   LIG     1     -10.423   4.529  19.884  1.00  0.00      LIG  
ATOM   6569 H6   LIG     1     -12.300   5.490  24.173  1.00  0.00      LIG  
ATOM   6570 H7   LIG     1     -11.487   6.489  25.343  1.00  0.00      LIG  
ATOM   6571 H8   LIG     1     -11.436   6.662  20.390  1.00  0.00      LIG  
ATOM   6572 H9   LIG     1      -9.739   6.969  20.092  1.00  0.00      LIG  
ATOM   6573 H10  LIG     1      -8.939   2.263  21.125  1.00  0.00      LIG  
ATOM   6574 H11  LIG     1     -10.141   2.270  19.869  1.00  0.00      LIG  
ATOM   6575 H12  LIG     1     -12.611   3.538  23.744  1.00  0.00      LIG  
ATOM   6576 H13  LIG     1     -12.033   2.352  24.921  1.00  0.00      LIG  
ATOM   6577 H14  LIG     1      -8.099   6.708  21.535  1.00  0.00      LIG  
ATOM   6578 H15  LIG     1      -8.639   7.881  22.713  1.00  0.00      LIG  
ATOM   6579 H16  LIG     1      -8.281   6.241  23.224  1.00  0.00      LIG  
ATOM   6580 H17  LIG     1     -13.831   1.784  22.941  1.00  0.00      LIG  
ATOM   6581 H18  LIG     1     -12.659   0.553  23.485  1.00  0.00      LIG  
ATOM   6582 H19  LIG     1      -8.735   1.766  23.543  1.00  0.00      LIG  
ATOM   6583 H20  LIG     1     -10.118   0.750  23.973  1.00  0.00      LIG  
ATOM   6584 H21  LIG     1      -9.627   2.069  25.041  1.00  0.00      LIG  
ATOM   6585 H22  LIG     1     -10.967   9.058  20.002  1.00  0.00      LIG  
ATOM   6586 H23  LIG     1      -9.898   9.109  21.418  1.00  0.00      LIG  
ATOM   6587 H24  LIG     1     -13.703   0.649  20.858  1.00  0.00      LIG  
ATOM   6588 H25  LIG     1     -12.010   9.239  24.534  1.00  0.00      LIG  
ATOM   6589 H26  LIG     1     -13.141   7.927  24.905  1.00  0.00      LIG  
ATOM   6590 H27  LIG     1     -13.645   9.243  23.862  1.00  0.00      LIG  
ATOM   6591 H28  LIG     1     -14.263   7.632  22.009  1.00  0.00      LIG  
ATOM   6592 H29  LIG     1     -13.168   6.315  21.598  1.00  0.00      LIG  
ATOM   6593 H30  LIG     1     -13.899   6.396  23.205  1.00  0.00      LIG  
ATOM   6594 H31  LIG     1      -8.200   3.964  19.783  1.00  0.00      LIG  
ATOM   6595 H32  LIG     1     -10.906  -0.105  20.340  1.00  0.00      LIG  
ATOM   6596 H33  LIG     1     -11.784   0.088  18.843  1.00  0.00      LIG  
ATOM   6597 H34  LIG     1     -14.107  -0.563  18.896  1.00  0.00      LIG  
ATOM   6598 H35  LIG     1     -13.568   2.949  19.945  1.00  0.00      LIG  
ATOM   6599 H36  LIG     1     -13.638   1.695  18.697  1.00  0.00      LIG  
ATOM   6600 H37  LIG     1     -12.107   2.492  19.052  1.00  0.00      LIG  
ATOM   6601 H38  LIG     1     -11.259  -2.456  18.641  1.00  0.00      LIG  
ATOM   6602 H39  LIG     1     -11.956  -3.569  19.793  1.00  0.00      LIG  
ATOM   6603 H40  LIG     1     -16.144  -1.441  17.991  1.00  0.00      LIG  
ATOM   6604 H41  LIG     1     -16.845  -1.823  19.573  1.00  0.00      LIG  
ATOM   6605 H42  LIG     1     -16.702  -3.086  18.337  1.00  0.00      LIG  
ATOM   6606 H43  LIG     1     -15.361  -3.464  21.173  1.00  0.00      LIG  
ATOM   6607 H44  LIG     1     -13.853  -4.072  20.476  1.00  0.00      LIG  
ATOM   6608 H45  LIG     1     -15.401  -4.575  19.795  1.00  0.00      LIG  
ATOM   6609 H46  LIG     1     -13.578  -0.954  21.665  1.00  0.00      LIG  
ATOM   6610 H47  LIG     1      -8.413  -2.120  20.434  1.00  0.00      LIG  
TER
REMARK  Energy: 263.849
REMARK  SimpleFitness: 263.849
REMARK  FullFitness: -1401.9744
REMARK  InterFull: -28.2344
REMARK  IntraFull: 271.012
REMARK  solvFull: -1928.89
REMARK  surfFull: 284.138
REMARK  extraFull: 0.0
REMARK  deltaGcompsolvpol: -1928.89
REMARK  deltaGcompsolvnonpol: 284.138
REMARK  deltaGprotsolvpol: -1938.72
REMARK  deltaGprotsolvnonpol: 281.59
REMARK  deltaGligsolvpol: -12.9295
REMARK  deltaGligsolvnonpol: 16.0649
REMARK  deltaGvdw: -28.2344
REMARK  deltaGelec: 0.0
REMARK  deltaG: -6.546794
REMARK  Cluster: 2
REMARK  ClusterRank: 0
ATOM   6526 O    LIG     1     -10.597   5.591  25.153  1.00  0.00      LIG  
ATOM   6527 O1   LIG     1     -11.527   1.012  19.795  1.00  0.00      LIG  
ATOM   6528 O2   LIG     1     -16.493  11.428  24.719  1.00  0.00      LIG  
ATOM   6529 O3   LIG     1     -13.283  10.439  25.587  1.00  0.00      LIG  
ATOM   6530 O4   LIG     1     -12.994  11.151  28.527  1.00  0.00      LIG  
ATOM   6531 O5   LIG     1     -15.168  11.597  28.989  1.00  0.00      LIG  
ATOM   6532 C    LIG     1     -11.309   5.580  22.795  1.00  0.00      LIG  
ATOM   6533 C1   LIG     1     -10.638   4.268  22.317  1.00  0.00      LIG  
ATOM   6534 C2   LIG     1     -10.460   6.817  22.499  1.00  0.00      LIG  
ATOM   6535 C3   LIG     1     -11.264   8.117  22.701  1.00  0.00      LIG  
ATOM   6536 C4   LIG     1     -10.414   4.315  20.785  1.00  0.00      LIG  
ATOM   6537 C5   LIG     1      -9.734   6.725  21.162  1.00  0.00      LIG  
ATOM   6538 C6   LIG     1     -11.723   5.641  24.279  1.00  0.00      LIG  
ATOM   6539 C7   LIG     1     -10.412   5.745  20.234  1.00  0.00      LIG  
ATOM   6540 C8   LIG     1     -12.483   7.952  23.548  1.00  0.00      LIG  
ATOM   6541 C9   LIG     1     -11.321   3.392  19.934  1.00  0.00      LIG  
ATOM   6542 C10  LIG     1     -11.512   3.085  22.720  1.00  0.00      LIG  
ATOM   6543 C11  LIG     1     -12.500   6.912  24.617  1.00  0.00      LIG  
ATOM   6544 C12  LIG     1     -11.874   8.732  21.447  1.00  0.00      LIG  
ATOM   6545 C13  LIG     1      -9.272   4.007  22.968  1.00  0.00      LIG  
ATOM   6546 C14  LIG     1     -13.487   8.740  23.138  1.00  0.00      LIG  
ATOM   6547 C15  LIG     1     -13.106   9.477  21.911  1.00  0.00      LIG  
ATOM   6548 C16  LIG     1     -10.340   9.149  23.334  1.00  0.00      LIG  
ATOM   6549 C17  LIG     1     -11.148   1.820  21.977  1.00  0.00      LIG  
ATOM   6550 C18  LIG     1     -11.361   1.992  20.507  1.00  0.00      LIG  
ATOM   6551 C19  LIG     1     -14.888   8.950  23.654  1.00  0.00      LIG  
ATOM   6552 C20  LIG     1     -10.730   3.271  18.533  1.00  0.00      LIG  
ATOM   6553 C21  LIG     1     -12.758   3.882  19.754  1.00  0.00      LIG  
ATOM   6554 C22  LIG     1     -15.127   8.974  25.173  1.00  0.00      LIG  
ATOM   6555 C23  LIG     1     -14.640  10.209  25.956  1.00  0.00      LIG  
ATOM   6556 C24  LIG     1     -15.416  11.492  25.683  1.00  0.00      LIG  
ATOM   6557 C25  LIG     1     -15.785   7.880  23.062  1.00  0.00      LIG  
ATOM   6558 C26  LIG     1     -16.832  11.785  26.074  1.00  0.00      LIG  
ATOM   6559 C27  LIG     1     -14.632   9.813  27.443  1.00  0.00      LIG  
ATOM   6560 C28  LIG     1     -17.218  13.213  26.233  1.00  0.00      LIG  
ATOM   6561 C29  LIG     1     -17.766  10.817  26.719  1.00  0.00      LIG  
ATOM   6562 C30  LIG     1     -14.324  10.931  28.412  1.00  0.00      LIG  
ATOM   6563 H    LIG     1     -12.238   5.664  22.222  1.00  0.00      LIG  
ATOM   6564 H1   LIG     1      -9.661   6.848  23.244  1.00  0.00      LIG  
ATOM   6565 H2   LIG     1      -9.396   3.948  20.622  1.00  0.00      LIG  
ATOM   6566 H3   LIG     1      -8.715   6.372  21.334  1.00  0.00      LIG  
ATOM   6567 H4   LIG     1      -9.624   7.701  20.684  1.00  0.00      LIG  
ATOM   6568 H5   LIG     1     -12.356   4.790  24.539  1.00  0.00      LIG  
ATOM   6569 H6   LIG     1     -11.424   6.102  20.045  1.00  0.00      LIG  
ATOM   6570 H7   LIG     1      -9.888   5.769  19.276  1.00  0.00      LIG  
ATOM   6571 H8   LIG     1     -12.565   3.323  22.549  1.00  0.00      LIG  
ATOM   6572 H9   LIG     1     -11.410   2.895  23.792  1.00  0.00      LIG  
ATOM   6573 H10  LIG     1     -12.141   7.365  25.547  1.00  0.00      LIG  
ATOM   6574 H11  LIG     1     -13.535   6.605  24.788  1.00  0.00      LIG  
ATOM   6575 H12  LIG     1     -12.195   7.952  20.750  1.00  0.00      LIG  
ATOM   6576 H13  LIG     1     -11.180   9.393  20.921  1.00  0.00      LIG  
ATOM   6577 H14  LIG     1      -9.380   3.736  24.020  1.00  0.00      LIG  
ATOM   6578 H15  LIG     1      -8.753   3.178  22.479  1.00  0.00      LIG  
ATOM   6579 H16  LIG     1      -8.608   4.872  22.911  1.00  0.00      LIG  
ATOM   6580 H17  LIG     1     -13.890   9.445  21.150  1.00  0.00      LIG  
ATOM   6581 H18  LIG     1     -12.879  10.520  22.151  1.00  0.00      LIG  
ATOM   6582 H19  LIG     1      -9.954   8.790  24.293  1.00  0.00      LIG  
ATOM   6583 H20  LIG     1     -10.849  10.101  23.512  1.00  0.00      LIG  
ATOM   6584 H21  LIG     1      -9.488   9.344  22.677  1.00  0.00      LIG  
ATOM   6585 H22  LIG     1     -11.791   1.003  22.315  1.00  0.00      LIG  
ATOM   6586 H23  LIG     1     -10.107   1.533  22.146  1.00  0.00      LIG  
ATOM   6587 H24  LIG     1     -15.220   9.909  23.253  1.00  0.00      LIG  
ATOM   6588 H25  LIG     1      -9.700   2.902  18.573  1.00  0.00      LIG  
ATOM   6589 H26  LIG     1     -10.730   4.233  18.015  1.00  0.00      LIG  
ATOM   6590 H27  LIG     1     -11.310   2.582  17.912  1.00  0.00      LIG  
ATOM   6591 H28  LIG     1     -13.380   3.116  19.280  1.00  0.00      LIG  
ATOM   6592 H29  LIG     1     -13.224   4.139  20.707  1.00  0.00      LIG  
ATOM   6593 H30  LIG     1     -12.793   4.766  19.112  1.00  0.00      LIG  
ATOM   6594 H31  LIG     1     -10.932   5.775  26.048  1.00  0.00      LIG  
ATOM   6595 H32  LIG     1     -14.667   8.092  25.617  1.00  0.00      LIG  
ATOM   6596 H33  LIG     1     -16.195   8.842  25.344  1.00  0.00      LIG  
ATOM   6597 H34  LIG     1     -14.759  12.353  25.645  1.00  0.00      LIG  
ATOM   6598 H35  LIG     1     -15.704   7.848  21.971  1.00  0.00      LIG  
ATOM   6599 H36  LIG     1     -16.829   8.081  23.316  1.00  0.00      LIG  
ATOM   6600 H37  LIG     1     -15.526   6.892  23.454  1.00  0.00      LIG  
ATOM   6601 H38  LIG     1     -13.908   9.013  27.624  1.00  0.00      LIG  
ATOM   6602 H39  LIG     1     -15.604   9.412  27.738  1.00  0.00      LIG  
ATOM   6603 H40  LIG     1     -17.178  13.495  27.288  1.00  0.00      LIG  
ATOM   6604 H41  LIG     1     -18.238  13.370  25.872  1.00  0.00      LIG  
ATOM   6605 H42  LIG     1     -16.551  13.876  25.674  1.00  0.00      LIG  
ATOM   6606 H43  LIG     1     -18.794  11.034  26.418  1.00  0.00      LIG  
ATOM   6607 H44  LIG     1     -17.704  10.909  27.806  1.00  0.00      LIG  
ATOM   6608 H45  LIG     1     -17.558   9.780  26.455  1.00  0.00      LIG  
ATOM   6609 H46  LIG     1     -13.220  10.248  24.635  1.00  0.00      LIG  
ATOM   6610 H47  LIG     1     -12.830  11.895  29.143  1.00  0.00      LIG  
TER
REMARK  Energy: 263.849
REMARK  SimpleFitness: 263.849
REMARK  FullFitness: -1401.9744
REMARK  InterFull: -28.2344
REMARK  IntraFull: 271.012
REMARK  solvFull: -1928.89
REMARK  surfFull: 284.138
REMARK  extraFull: 0.0
REMARK  deltaGcompsolvpol: -1928.89
REMARK  deltaGcompsolvnonpol: 284.138
REMARK  deltaGprotsolvpol: -1938.72
REMARK  deltaGprotsolvnonpol: 281.59
REMARK  deltaGligsolvpol: -12.9295
REMARK  deltaGligsolvnonpol: 16.0649
REMARK  deltaGvdw: -28.2344
REMARK  deltaGelec: 0.0
REMARK  deltaG: -6.546794
REMARK  Cluster: 2
REMARK  ClusterRank: 1
ATOM   6526 O    LIG     1     -10.597   5.591  25.153  1.00  0.00      LIG  
ATOM   6527 O1   LIG     1     -11.527   1.012  19.795  1.00  0.00      LIG  
ATOM   6528 O2   LIG     1     -16.493  11.428  24.719  1.00  0.00      LIG  
ATOM   6529 O3   LIG     1     -13.283  10.439  25.587  1.00  0.00      LIG  
ATOM   6530 O4   LIG     1     -12.994  11.151  28.527  1.00  0.00      LIG  
ATOM   6531 O5   LIG     1     -15.168  11.597  28.989  1.00  0.00      LIG  
ATOM   6532 C    LIG     1     -11.309   5.580  22.795  1.00  0.00      LIG  
ATOM   6533 C1   LIG     1     -10.638   4.268  22.317  1.00  0.00      LIG  
ATOM   6534 C2   LIG     1     -10.460   6.817  22.499  1.00  0.00      LIG  
ATOM   6535 C3   LIG     1     -11.264   8.117  22.701  1.00  0.00      LIG  
ATOM   6536 C4   LIG     1     -10.414   4.315  20.785  1.00  0.00      LIG  
ATOM   6537 C5   LIG     1      -9.734   6.725  21.162  1.00  0.00      LIG  
ATOM   6538 C6   LIG     1     -11.723   5.641  24.279  1.00  0.00      LIG  
ATOM   6539 C7   LIG     1     -10.412   5.745  20.234  1.00  0.00      LIG  
ATOM   6540 C8   LIG     1     -12.483   7.952  23.548  1.00  0.00      LIG  
ATOM   6541 C9   LIG     1     -11.321   3.392  19.934  1.00  0.00      LIG  
ATOM   6542 C10  LIG     1     -11.512   3.085  22.720  1.00  0.00      LIG  
ATOM   6543 C11  LIG     1     -12.500   6.912  24.617  1.00  0.00      LIG  
ATOM   6544 C12  LIG     1     -11.874   8.732  21.447  1.00  0.00      LIG  
ATOM   6545 C13  LIG     1      -9.272   4.007  22.968  1.00  0.00      LIG  
ATOM   6546 C14  LIG     1     -13.487   8.740  23.138  1.00  0.00      LIG  
ATOM   6547 C15  LIG     1     -13.106   9.477  21.911  1.00  0.00      LIG  
ATOM   6548 C16  LIG     1     -10.340   9.149  23.334  1.00  0.00      LIG  
ATOM   6549 C17  LIG     1     -11.148   1.820  21.977  1.00  0.00      LIG  
ATOM   6550 C18  LIG     1     -11.361   1.992  20.507  1.00  0.00      LIG  
ATOM   6551 C19  LIG     1     -14.888   8.950  23.654  1.00  0.00      LIG  
ATOM   6552 C20  LIG     1     -10.730   3.271  18.533  1.00  0.00      LIG  
ATOM   6553 C21  LIG     1     -12.758   3.882  19.754  1.00  0.00      LIG  
ATOM   6554 C22  LIG     1     -15.127   8.974  25.173  1.00  0.00      LIG  
ATOM   6555 C23  LIG     1     -14.640  10.209  25.956  1.00  0.00      LIG  
ATOM   6556 C24  LIG     1     -15.416  11.492  25.683  1.00  0.00      LIG  
ATOM   6557 C25  LIG     1     -15.785   7.880  23.062  1.00  0.00      LIG  
ATOM   6558 C26  LIG     1     -16.832  11.785  26.074  1.00  0.00      LIG  
ATOM   6559 C27  LIG     1     -14.632   9.813  27.443  1.00  0.00      LIG  
ATOM   6560 C28  LIG     1     -17.218  13.213  26.233  1.00  0.00      LIG  
ATOM   6561 C29  LIG     1     -17.766  10.817  26.719  1.00  0.00      LIG  
ATOM   6562 C30  LIG     1     -14.324  10.931  28.412  1.00  0.00      LIG  
ATOM   6563 H    LIG     1     -12.238   5.664  22.222  1.00  0.00      LIG  
ATOM   6564 H1   LIG     1      -9.661   6.848  23.244  1.00  0.00      LIG  
ATOM   6565 H2   LIG     1      -9.396   3.948  20.622  1.00  0.00      LIG  
ATOM   6566 H3   LIG     1      -8.715   6.372  21.334  1.00  0.00      LIG  
ATOM   6567 H4   LIG     1      -9.624   7.701  20.684  1.00  0.00      LIG  
ATOM   6568 H5   LIG     1     -12.356   4.790  24.539  1.00  0.00      LIG  
ATOM   6569 H6   LIG     1     -11.424   6.102  20.045  1.00  0.00      LIG  
ATOM   6570 H7   LIG     1      -9.888   5.769  19.276  1.00  0.00      LIG  
ATOM   6571 H8   LIG     1     -12.565   3.323  22.549  1.00  0.00      LIG  
ATOM   6572 H9   LIG     1     -11.410   2.895  23.792  1.00  0.00      LIG  
ATOM   6573 H10  LIG     1     -12.141   7.365  25.547  1.00  0.00      LIG  
ATOM   6574 H11  LIG     1     -13.535   6.605  24.788  1.00  0.00      LIG  
ATOM   6575 H12  LIG     1     -12.195   7.952  20.750  1.00  0.00      LIG  
ATOM   6576 H13  LIG     1     -11.180   9.393  20.921  1.00  0.00      LIG  
ATOM   6577 H14  LIG     1      -9.380   3.736  24.020  1.00  0.00      LIG  
ATOM   6578 H15  LIG     1      -8.753   3.178  22.479  1.00  0.00      LIG  
ATOM   6579 H16  LIG     1      -8.608   4.872  22.911  1.00  0.00      LIG  
ATOM   6580 H17  LIG     1     -13.890   9.445  21.150  1.00  0.00      LIG  
ATOM   6581 H18  LIG     1     -12.879  10.520  22.151  1.00  0.00      LIG  
ATOM   6582 H19  LIG     1      -9.954   8.790  24.293  1.00  0.00      LIG  
ATOM   6583 H20  LIG     1     -10.849  10.101  23.512  1.00  0.00      LIG  
ATOM   6584 H21  LIG     1      -9.488   9.344  22.677  1.00  0.00      LIG  
ATOM   6585 H22  LIG     1     -11.791   1.003  22.315  1.00  0.00      LIG  
ATOM   6586 H23  LIG     1     -10.107   1.533  22.146  1.00  0.00      LIG  
ATOM   6587 H24  LIG     1     -15.220   9.909  23.253  1.00  0.00      LIG  
ATOM   6588 H25  LIG     1      -9.700   2.902  18.573  1.00  0.00      LIG  
ATOM   6589 H26  LIG     1     -10.730   4.233  18.015  1.00  0.00      LIG  
ATOM   6590 H27  LIG     1     -11.310   2.582  17.912  1.00  0.00      LIG  
ATOM   6591 H28  LIG     1     -13.380   3.116  19.280  1.00  0.00      LIG  
ATOM   6592 H29  LIG     1     -13.224   4.139  20.707  1.00  0.00      LIG  
ATOM   6593 H30  LIG     1     -12.793   4.766  19.112  1.00  0.00      LIG  
ATOM   6594 H31  LIG     1     -10.932   5.775  26.048  1.00  0.00      LIG  
ATOM   6595 H32  LIG     1     -14.667   8.092  25.617  1.00  0.00      LIG  
ATOM   6596 H33  LIG     1     -16.195   8.842  25.344  1.00  0.00      LIG  
ATOM   6597 H34  LIG     1     -14.759  12.353  25.645  1.00  0.00      LIG  
ATOM   6598 H35  LIG     1     -15.704   7.848  21.971  1.00  0.00      LIG  
ATOM   6599 H36  LIG     1     -16.829   8.081  23.316  1.00  0.00      LIG  
ATOM   6600 H37  LIG     1     -15.526   6.892  23.454  1.00  0.00      LIG  
ATOM   6601 H38  LIG     1     -13.908   9.013  27.624  1.00  0.00      LIG  
ATOM   6602 H39  LIG     1     -15.604   9.412  27.738  1.00  0.00      LIG  
ATOM   6603 H40  LIG     1     -17.178  13.495  27.288  1.00  0.00      LIG  
ATOM   6604 H41  LIG     1     -18.238  13.370  25.872  1.00  0.00      LIG  
ATOM   6605 H42  LIG     1     -16.551  13.876  25.674  1.00  0.00      LIG  
ATOM   6606 H43  LIG     1     -18.794  11.034  26.418  1.00  0.00      LIG  
ATOM   6607 H44  LIG     1     -17.704  10.909  27.806  1.00  0.00      LIG  
ATOM   6608 H45  LIG     1     -17.558   9.780  26.455  1.00  0.00      LIG  
ATOM   6609 H46  LIG     1     -13.220  10.248  24.635  1.00  0.00      LIG  
ATOM   6610 H47  LIG     1     -12.830  11.895  29.143  1.00  0.00      LIG  
TER
REMARK  Energy: 263.849
REMARK  SimpleFitness: 263.849
REMARK  FullFitness: -1401.9744
REMARK  InterFull: -28.2344
REMARK  IntraFull: 271.012
REMARK  solvFull: -1928.89
REMARK  surfFull: 284.138
REMARK  extraFull: 0.0
REMARK  deltaGcompsolvpol: -1928.89
REMARK  deltaGcompsolvnonpol: 284.138
REMARK  deltaGprotsolvpol: -1938.72
REMARK  deltaGprotsolvnonpol: 281.59
REMARK  deltaGligsolvpol: -12.9295
REMARK  deltaGligsolvnonpol: 16.0649
REMARK  deltaGvdw: -28.2344
REMARK  deltaGelec: 0.0
REMARK  deltaG: -6.546794
REMARK  Cluster: 2
REMARK  ClusterRank: 2
ATOM   6526 O    LIG     1     -10.597   5.591  25.153  1.00  0.00      LIG  
ATOM   6527 O1   LIG     1     -11.527   1.012  19.795  1.00  0.00      LIG  
ATOM   6528 O2   LIG     1     -16.493  11.428  24.719  1.00  0.00      LIG  
ATOM   6529 O3   LIG     1     -13.283  10.439  25.587  1.00  0.00      LIG  
ATOM   6530 O4   LIG     1     -12.994  11.151  28.527  1.00  0.00      LIG  
ATOM   6531 O5   LIG     1     -15.168  11.597  28.989  1.00  0.00      LIG  
ATOM   6532 C    LIG     1     -11.309   5.580  22.795  1.00  0.00      LIG  
ATOM   6533 C1   LIG     1     -10.638   4.268  22.317  1.00  0.00      LIG  
ATOM   6534 C2   LIG     1     -10.460   6.817  22.499  1.00  0.00      LIG  
ATOM   6535 C3   LIG     1     -11.264   8.117  22.701  1.00  0.00      LIG  
ATOM   6536 C4   LIG     1     -10.414   4.315  20.785  1.00  0.00      LIG  
ATOM   6537 C5   LIG     1      -9.734   6.725  21.162  1.00  0.00      LIG  
ATOM   6538 C6   LIG     1     -11.723   5.641  24.279  1.00  0.00      LIG  
ATOM   6539 C7   LIG     1     -10.412   5.745  20.234  1.00  0.00      LIG  
ATOM   6540 C8   LIG     1     -12.483   7.952  23.548  1.00  0.00      LIG  
ATOM   6541 C9   LIG     1     -11.321   3.392  19.934  1.00  0.00      LIG  
ATOM   6542 C10  LIG     1     -11.512   3.085  22.720  1.00  0.00      LIG  
ATOM   6543 C11  LIG     1     -12.500   6.912  24.617  1.00  0.00      LIG  
ATOM   6544 C12  LIG     1     -11.874   8.732  21.447  1.00  0.00      LIG  
ATOM   6545 C13  LIG     1      -9.272   4.007  22.968  1.00  0.00      LIG  
ATOM   6546 C14  LIG     1     -13.487   8.740  23.138  1.00  0.00      LIG  
ATOM   6547 C15  LIG     1     -13.106   9.477  21.911  1.00  0.00      LIG  
ATOM   6548 C16  LIG     1     -10.340   9.149  23.334  1.00  0.00      LIG  
ATOM   6549 C17  LIG     1     -11.148   1.820  21.977  1.00  0.00      LIG  
ATOM   6550 C18  LIG     1     -11.361   1.992  20.507  1.00  0.00      LIG  
ATOM   6551 C19  LIG     1     -14.888   8.950  23.654  1.00  0.00      LIG  
ATOM   6552 C20  LIG     1     -10.730   3.271  18.533  1.00  0.00      LIG  
ATOM   6553 C21  LIG     1     -12.758   3.882  19.754  1.00  0.00      LIG  
ATOM   6554 C22  LIG     1     -15.127   8.974  25.173  1.00  0.00      LIG  
ATOM   6555 C23  LIG     1     -14.640  10.209  25.956  1.00  0.00      LIG  
ATOM   6556 C24  LIG     1     -15.416  11.492  25.683  1.00  0.00      LIG  
ATOM   6557 C25  LIG     1     -15.785   7.880  23.062  1.00  0.00      LIG  
ATOM   6558 C26  LIG     1     -16.832  11.785  26.074  1.00  0.00      LIG  
ATOM   6559 C27  LIG     1     -14.632   9.813  27.443  1.00  0.00      LIG  
ATOM   6560 C28  LIG     1     -17.218  13.213  26.233  1.00  0.00      LIG  
ATOM   6561 C29  LIG     1     -17.766  10.817  26.719  1.00  0.00      LIG  
ATOM   6562 C30  LIG     1     -14.324  10.931  28.412  1.00  0.00      LIG  
ATOM   6563 H    LIG     1     -12.238   5.664  22.222  1.00  0.00      LIG  
ATOM   6564 H1   LIG     1      -9.661   6.848  23.244  1.00  0.00      LIG  
ATOM   6565 H2   LIG     1      -9.396   3.948  20.622  1.00  0.00      LIG  
ATOM   6566 H3   LIG     1      -8.715   6.372  21.334  1.00  0.00      LIG  
ATOM   6567 H4   LIG     1      -9.624   7.701  20.684  1.00  0.00      LIG  
ATOM   6568 H5   LIG     1     -12.356   4.790  24.539  1.00  0.00      LIG  
ATOM   6569 H6   LIG     1     -11.424   6.102  20.045  1.00  0.00      LIG  
ATOM   6570 H7   LIG     1      -9.888   5.769  19.276  1.00  0.00      LIG  
ATOM   6571 H8   LIG     1     -12.565   3.323  22.549  1.00  0.00      LIG  
ATOM   6572 H9   LIG     1     -11.410   2.895  23.792  1.00  0.00      LIG  
ATOM   6573 H10  LIG     1     -12.141   7.365  25.547  1.00  0.00      LIG  
ATOM   6574 H11  LIG     1     -13.535   6.605  24.788  1.00  0.00      LIG  
ATOM   6575 H12  LIG     1     -12.195   7.952  20.750  1.00  0.00      LIG  
ATOM   6576 H13  LIG     1     -11.180   9.393  20.921  1.00  0.00      LIG  
ATOM   6577 H14  LIG     1      -9.380   3.736  24.020  1.00  0.00      LIG  
ATOM   6578 H15  LIG     1      -8.753   3.178  22.479  1.00  0.00      LIG  
ATOM   6579 H16  LIG     1      -8.608   4.872  22.911  1.00  0.00      LIG  
ATOM   6580 H17  LIG     1     -13.890   9.445  21.150  1.00  0.00      LIG  
ATOM   6581 H18  LIG     1     -12.879  10.520  22.151  1.00  0.00      LIG  
ATOM   6582 H19  LIG     1      -9.954   8.790  24.293  1.00  0.00      LIG  
ATOM   6583 H20  LIG     1     -10.849  10.101  23.512  1.00  0.00      LIG  
ATOM   6584 H21  LIG     1      -9.488   9.344  22.677  1.00  0.00      LIG  
ATOM   6585 H22  LIG     1     -11.791   1.003  22.315  1.00  0.00      LIG  
ATOM   6586 H23  LIG     1     -10.107   1.533  22.146  1.00  0.00      LIG  
ATOM   6587 H24  LIG     1     -15.220   9.909  23.253  1.00  0.00      LIG  
ATOM   6588 H25  LIG     1      -9.700   2.902  18.573  1.00  0.00      LIG  
ATOM   6589 H26  LIG     1     -10.730   4.233  18.015  1.00  0.00      LIG  
ATOM   6590 H27  LIG     1     -11.310   2.582  17.912  1.00  0.00      LIG  
ATOM   6591 H28  LIG     1     -13.380   3.116  19.280  1.00  0.00      LIG  
ATOM   6592 H29  LIG     1     -13.224   4.139  20.707  1.00  0.00      LIG  
ATOM   6593 H30  LIG     1     -12.793   4.766  19.112  1.00  0.00      LIG  
ATOM   6594 H31  LIG     1     -10.932   5.775  26.048  1.00  0.00      LIG  
ATOM   6595 H32  LIG     1     -14.667   8.092  25.617  1.00  0.00      LIG  
ATOM   6596 H33  LIG     1     -16.195   8.842  25.344  1.00  0.00      LIG  
ATOM   6597 H34  LIG     1     -14.759  12.353  25.645  1.00  0.00      LIG  
ATOM   6598 H35  LIG     1     -15.704   7.848  21.971  1.00  0.00      LIG  
ATOM   6599 H36  LIG     1     -16.829   8.081  23.316  1.00  0.00      LIG  
ATOM   6600 H37  LIG     1     -15.526   6.892  23.454  1.00  0.00      LIG  
ATOM   6601 H38  LIG     1     -13.908   9.013  27.624  1.00  0.00      LIG  
ATOM   6602 H39  LIG     1     -15.604   9.412  27.738  1.00  0.00      LIG  
ATOM   6603 H40  LIG     1     -17.178  13.495  27.288  1.00  0.00      LIG  
ATOM   6604 H41  LIG     1     -18.238  13.370  25.872  1.00  0.00      LIG  
ATOM   6605 H42  LIG     1     -16.551  13.876  25.674  1.00  0.00      LIG  
ATOM   6606 H43  LIG     1     -18.794  11.034  26.418  1.00  0.00      LIG  
ATOM   6607 H44  LIG     1     -17.704  10.909  27.806  1.00  0.00      LIG  
ATOM   6608 H45  LIG     1     -17.558   9.780  26.455  1.00  0.00      LIG  
ATOM   6609 H46  LIG     1     -13.220  10.248  24.635  1.00  0.00      LIG  
ATOM   6610 H47  LIG     1     -12.830  11.895  29.143  1.00  0.00      LIG  
TER
REMARK  Energy: 264.148
REMARK  SimpleFitness: 264.148
REMARK  FullFitness: -1400.5027
REMARK  InterFull: -29.6647
REMARK  IntraFull: 272.525
REMARK  solvFull: -1927.32
REMARK  surfFull: 283.957
REMARK  extraFull: 0.0
REMARK  deltaGcompsolvpol: -1927.32
REMARK  deltaGcompsolvnonpol: 283.957
REMARK  deltaGprotsolvpol: -1938.72
REMARK  deltaGprotsolvnonpol: 281.59
REMARK  deltaGligsolvpol: -12.8373
REMARK  deltaGligsolvnonpol: 16.1667
REMARK  deltaGvdw: -29.6647
REMARK  deltaGelec: 0.0
REMARK  deltaG: -6.6184072
REMARK  Cluster: 2
REMARK  ClusterRank: 3
ATOM   6526 O    LIG     1     -11.142   5.412  25.294  1.00  0.00      LIG  
ATOM   6527 O1   LIG     1     -12.209   1.222  20.005  1.00  0.00      LIG  
ATOM   6528 O2   LIG     1     -16.591  11.588  24.734  1.00  0.00      LIG  
ATOM   6529 O3   LIG     1     -13.460  10.471  25.688  1.00  0.00      LIG  
ATOM   6530 O4   LIG     1     -13.348  11.112  28.644  1.00  0.00      LIG  
ATOM   6531 O5   LIG     1     -15.546  11.397  29.117  1.00  0.00      LIG  
ATOM   6532 C    LIG     1     -11.530   5.785  22.870  1.00  0.00      LIG  
ATOM   6533 C1   LIG     1     -10.939   4.416  22.451  1.00  0.00      LIG  
ATOM   6534 C2   LIG     1     -10.609   6.962  22.549  1.00  0.00      LIG  
ATOM   6535 C3   LIG     1     -11.371   8.304  22.607  1.00  0.00      LIG  
ATOM   6536 C4   LIG     1     -10.710   4.390  20.920  1.00  0.00      LIG  
ATOM   6537 C5   LIG     1      -9.837   6.766  21.248  1.00  0.00      LIG  
ATOM   6538 C6   LIG     1     -12.047   5.924  24.322  1.00  0.00      LIG  
ATOM   6539 C7   LIG     1     -10.520   5.787  20.320  1.00  0.00      LIG  
ATOM   6540 C8   LIG     1     -12.522   8.248  23.548  1.00  0.00      LIG  
ATOM   6541 C9   LIG     1     -11.730   3.564  20.096  1.00  0.00      LIG  
ATOM   6542 C10  LIG     1     -11.888   3.304  22.892  1.00  0.00      LIG  
ATOM   6543 C11  LIG     1     -12.328   7.370  24.726  1.00  0.00      LIG  
ATOM   6544 C12  LIG     1     -12.071   8.741  21.327  1.00  0.00      LIG  
ATOM   6545 C13  LIG     1      -9.585   4.091  23.106  1.00  0.00      LIG  
ATOM   6546 C14  LIG     1     -13.595   8.920  23.104  1.00  0.00      LIG  
ATOM   6547 C15  LIG     1     -13.299   9.505  21.773  1.00  0.00      LIG  
ATOM   6548 C16  LIG     1     -10.399   9.398  23.025  1.00  0.00      LIG  
ATOM   6549 C17  LIG     1     -11.631   2.012  22.152  1.00  0.00      LIG  
ATOM   6550 C18  LIG     1     -11.903   2.185  20.693  1.00  0.00      LIG  
ATOM   6551 C19  LIG     1     -15.004   9.102  23.617  1.00  0.00      LIG  
ATOM   6552 C20  LIG     1     -11.188   3.365  18.686  1.00  0.00      LIG  
ATOM   6553 C21  LIG     1     -13.115   4.196  19.941  1.00  0.00      LIG  
ATOM   6554 C22  LIG     1     -15.318   9.075  25.119  1.00  0.00      LIG  
ATOM   6555 C23  LIG     1     -14.835  10.252  25.988  1.00  0.00      LIG  
ATOM   6556 C24  LIG     1     -15.570  11.568  25.758  1.00  0.00      LIG  
ATOM   6557 C25  LIG     1     -15.865   8.024  22.986  1.00  0.00      LIG  
ATOM   6558 C26  LIG     1     -16.999  11.871  26.088  1.00  0.00      LIG  
ATOM   6559 C27  LIG     1     -14.902   9.770  27.448  1.00  0.00      LIG  
ATOM   6560 C28  LIG     1     -17.371  13.296  26.304  1.00  0.00      LIG  
ATOM   6561 C29  LIG     1     -17.991  10.890  26.617  1.00  0.00      LIG  
ATOM   6562 C30  LIG     1     -14.662  10.828  28.496  1.00  0.00      LIG  
ATOM   6563 H    LIG     1     -12.420   5.918  22.250  1.00  0.00      LIG  
ATOM   6564 H1   LIG     1      -9.856   7.000  23.342  1.00  0.00      LIG  
ATOM   6565 H2   LIG     1      -9.749   3.889  20.771  1.00  0.00      LIG  
ATOM   6566 H3   LIG     1      -8.844   6.376  21.480  1.00  0.00      LIG  
ATOM   6567 H4   LIG     1      -9.666   7.717  20.737  1.00  0.00      LIG  
ATOM   6568 H5   LIG     1     -12.972   5.349  24.419  1.00  0.00      LIG  
ATOM   6569 H6   LIG     1     -11.473   6.217  20.016  1.00  0.00      LIG  
ATOM   6570 H7   LIG     1      -9.920   5.709  19.409  1.00  0.00      LIG  
ATOM   6571 H8   LIG     1     -12.925   3.615  22.739  1.00  0.00      LIG  
ATOM   6572 H9   LIG     1     -11.777   3.120  23.964  1.00  0.00      LIG  
ATOM   6573 H10  LIG     1     -11.512   7.782  25.329  1.00  0.00      LIG  
ATOM   6574 H11  LIG     1     -13.193   7.377  25.376  1.00  0.00      LIG  
ATOM   6575 H12  LIG     1     -12.409   7.875  20.755  1.00  0.00      LIG  
ATOM   6576 H13  LIG     1     -11.430   9.347  20.681  1.00  0.00      LIG  
ATOM   6577 H14  LIG     1      -9.700   3.830  24.159  1.00  0.00      LIG  
ATOM   6578 H15  LIG     1      -9.112   3.231  22.626  1.00  0.00      LIG  
ATOM   6579 H16  LIG     1      -8.877   4.918  23.046  1.00  0.00      LIG  
ATOM   6580 H17  LIG     1     -14.117   9.361  21.063  1.00  0.00      LIG  
ATOM   6581 H18  LIG     1     -13.094  10.575  21.867  1.00  0.00      LIG  
ATOM   6582 H19  LIG     1      -9.931   9.160  23.985  1.00  0.00      LIG  
ATOM   6583 H20  LIG     1     -10.897  10.367  23.126  1.00  0.00      LIG  
ATOM   6584 H21  LIG     1      -9.605   9.508  22.282  1.00  0.00      LIG  
ATOM   6585 H22  LIG     1     -12.305   1.237  22.527  1.00  0.00      LIG  
ATOM   6586 H23  LIG     1     -10.601   1.668  22.277  1.00  0.00      LIG  
ATOM   6587 H24  LIG     1     -15.344  10.064  23.232  1.00  0.00      LIG  
ATOM   6588 H25  LIG     1     -10.198   2.898  18.709  1.00  0.00      LIG  
ATOM   6589 H26  LIG     1     -11.106   4.314  18.150  1.00  0.00      LIG  
ATOM   6590 H27  LIG     1     -11.846   2.726  18.090  1.00  0.00      LIG  
ATOM   6591 H28  LIG     1     -13.813   3.499  19.468  1.00  0.00      LIG  
ATOM   6592 H29  LIG     1     -13.544   4.484  20.903  1.00  0.00      LIG  
ATOM   6593 H30  LIG     1     -13.075   5.086  19.309  1.00  0.00      LIG  
ATOM   6594 H31  LIG     1     -11.540   5.578  26.165  1.00  0.00      LIG  
ATOM   6595 H32  LIG     1     -14.941   8.146  25.541  1.00  0.00      LIG  
ATOM   6596 H33  LIG     1     -16.399   8.988  25.222  1.00  0.00      LIG  
ATOM   6597 H34  LIG     1     -14.895  12.414  25.813  1.00  0.00      LIG  
ATOM   6598 H35  LIG     1     -15.780   8.021  21.896  1.00  0.00      LIG  
ATOM   6599 H36  LIG     1     -16.917   8.184  23.236  1.00  0.00      LIG  
ATOM   6600 H37  LIG     1     -15.580   7.033  23.353  1.00  0.00      LIG  
ATOM   6601 H38  LIG     1     -14.182   8.965  27.624  1.00  0.00      LIG  
ATOM   6602 H39  LIG     1     -15.886   9.349  27.663  1.00  0.00      LIG  
ATOM   6603 H40  LIG     1     -17.441  13.504  27.375  1.00  0.00      LIG  
ATOM   6604 H41  LIG     1     -18.342  13.505  25.849  1.00  0.00      LIG  
ATOM   6605 H42  LIG     1     -16.635  13.978  25.869  1.00  0.00      LIG  
ATOM   6606 H43  LIG     1     -18.963  11.051  26.144  1.00  0.00      LIG  
ATOM   6607 H44  LIG     1     -18.109  11.030  27.694  1.00  0.00      LIG  
ATOM   6608 H45  LIG     1     -17.708   9.853  26.445  1.00  0.00      LIG  
ATOM   6609 H46  LIG     1     -13.365  10.346  24.727  1.00  0.00      LIG  
ATOM   6610 H47  LIG     1     -13.230  11.812  29.318  1.00  0.00      LIG  
TER
REMARK  Energy: 264.148
REMARK  SimpleFitness: 264.148
REMARK  FullFitness: -1400.5027
REMARK  InterFull: -29.6647
REMARK  IntraFull: 272.525
REMARK  solvFull: -1927.32
REMARK  surfFull: 283.957
REMARK  extraFull: 0.0
REMARK  deltaGcompsolvpol: -1927.32
REMARK  deltaGcompsolvnonpol: 283.957
REMARK  deltaGprotsolvpol: -1938.72
REMARK  deltaGprotsolvnonpol: 281.59
REMARK  deltaGligsolvpol: -12.8373
REMARK  deltaGligsolvnonpol: 16.1667
REMARK  deltaGvdw: -29.6647
REMARK  deltaGelec: 0.0
REMARK  deltaG: -6.6184072
REMARK  Cluster: 2
REMARK  ClusterRank: 4
ATOM   6526 O    LIG     1     -11.142   5.412  25.294  1.00  0.00      LIG  
ATOM   6527 O1   LIG     1     -12.209   1.222  20.005  1.00  0.00      LIG  
ATOM   6528 O2   LIG     1     -16.591  11.588  24.734  1.00  0.00      LIG  
ATOM   6529 O3   LIG     1     -13.460  10.471  25.688  1.00  0.00      LIG  
ATOM   6530 O4   LIG     1     -13.348  11.112  28.644  1.00  0.00      LIG  
ATOM   6531 O5   LIG     1     -15.546  11.397  29.117  1.00  0.00      LIG  
ATOM   6532 C    LIG     1     -11.530   5.785  22.870  1.00  0.00      LIG  
ATOM   6533 C1   LIG     1     -10.939   4.416  22.451  1.00  0.00      LIG  
ATOM   6534 C2   LIG     1     -10.609   6.962  22.549  1.00  0.00      LIG  
ATOM   6535 C3   LIG     1     -11.371   8.304  22.607  1.00  0.00      LIG  
ATOM   6536 C4   LIG     1     -10.710   4.390  20.920  1.00  0.00      LIG  
ATOM   6537 C5   LIG     1      -9.837   6.766  21.248  1.00  0.00      LIG  
ATOM   6538 C6   LIG     1     -12.047   5.924  24.322  1.00  0.00      LIG  
ATOM   6539 C7   LIG     1     -10.520   5.787  20.320  1.00  0.00      LIG  
ATOM   6540 C8   LIG     1     -12.522   8.248  23.548  1.00  0.00      LIG  
ATOM   6541 C9   LIG     1     -11.730   3.564  20.096  1.00  0.00      LIG  
ATOM   6542 C10  LIG     1     -11.888   3.304  22.892  1.00  0.00      LIG  
ATOM   6543 C11  LIG     1     -12.328   7.370  24.726  1.00  0.00      LIG  
ATOM   6544 C12  LIG     1     -12.071   8.741  21.327  1.00  0.00      LIG  
ATOM   6545 C13  LIG     1      -9.585   4.091  23.106  1.00  0.00      LIG  
ATOM   6546 C14  LIG     1     -13.595   8.920  23.104  1.00  0.00      LIG  
ATOM   6547 C15  LIG     1     -13.299   9.505  21.773  1.00  0.00      LIG  
ATOM   6548 C16  LIG     1     -10.399   9.398  23.025  1.00  0.00      LIG  
ATOM   6549 C17  LIG     1     -11.631   2.012  22.152  1.00  0.00      LIG  
ATOM   6550 C18  LIG     1     -11.903   2.185  20.693  1.00  0.00      LIG  
ATOM   6551 C19  LIG     1     -15.004   9.102  23.617  1.00  0.00      LIG  
ATOM   6552 C20  LIG     1     -11.188   3.365  18.686  1.00  0.00      LIG  
ATOM   6553 C21  LIG     1     -13.115   4.196  19.941  1.00  0.00      LIG  
ATOM   6554 C22  LIG     1     -15.318   9.075  25.119  1.00  0.00      LIG  
ATOM   6555 C23  LIG     1     -14.835  10.252  25.988  1.00  0.00      LIG  
ATOM   6556 C24  LIG     1     -15.570  11.568  25.758  1.00  0.00      LIG  
ATOM   6557 C25  LIG     1     -15.865   8.024  22.986  1.00  0.00      LIG  
ATOM   6558 C26  LIG     1     -16.999  11.871  26.088  1.00  0.00      LIG  
ATOM   6559 C27  LIG     1     -14.902   9.770  27.448  1.00  0.00      LIG  
ATOM   6560 C28  LIG     1     -17.371  13.296  26.304  1.00  0.00      LIG  
ATOM   6561 C29  LIG     1     -17.991  10.890  26.617  1.00  0.00      LIG  
ATOM   6562 C30  LIG     1     -14.662  10.828  28.496  1.00  0.00      LIG  
ATOM   6563 H    LIG     1     -12.420   5.918  22.250  1.00  0.00      LIG  
ATOM   6564 H1   LIG     1      -9.856   7.000  23.342  1.00  0.00      LIG  
ATOM   6565 H2   LIG     1      -9.749   3.889  20.771  1.00  0.00      LIG  
ATOM   6566 H3   LIG     1      -8.844   6.376  21.480  1.00  0.00      LIG  
ATOM   6567 H4   LIG     1      -9.666   7.717  20.737  1.00  0.00      LIG  
ATOM   6568 H5   LIG     1     -12.972   5.349  24.419  1.00  0.00      LIG  
ATOM   6569 H6   LIG     1     -11.473   6.217  20.016  1.00  0.00      LIG  
ATOM   6570 H7   LIG     1      -9.920   5.709  19.409  1.00  0.00      LIG  
ATOM   6571 H8   LIG     1     -12.925   3.615  22.739  1.00  0.00      LIG  
ATOM   6572 H9   LIG     1     -11.777   3.120  23.964  1.00  0.00      LIG  
ATOM   6573 H10  LIG     1     -11.512   7.782  25.329  1.00  0.00      LIG  
ATOM   6574 H11  LIG     1     -13.193   7.377  25.376  1.00  0.00      LIG  
ATOM   6575 H12  LIG     1     -12.409   7.875  20.755  1.00  0.00      LIG  
ATOM   6576 H13  LIG     1     -11.430   9.347  20.681  1.00  0.00      LIG  
ATOM   6577 H14  LIG     1      -9.700   3.830  24.159  1.00  0.00      LIG  
ATOM   6578 H15  LIG     1      -9.112   3.231  22.626  1.00  0.00      LIG  
ATOM   6579 H16  LIG     1      -8.877   4.918  23.046  1.00  0.00      LIG  
ATOM   6580 H17  LIG     1     -14.117   9.361  21.063  1.00  0.00      LIG  
ATOM   6581 H18  LIG     1     -13.094  10.575  21.867  1.00  0.00      LIG  
ATOM   6582 H19  LIG     1      -9.931   9.160  23.985  1.00  0.00      LIG  
ATOM   6583 H20  LIG     1     -10.897  10.367  23.126  1.00  0.00      LIG  
ATOM   6584 H21  LIG     1      -9.605   9.508  22.282  1.00  0.00      LIG  
ATOM   6585 H22  LIG     1     -12.305   1.237  22.527  1.00  0.00      LIG  
ATOM   6586 H23  LIG     1     -10.601   1.668  22.277  1.00  0.00      LIG  
ATOM   6587 H24  LIG     1     -15.344  10.064  23.232  1.00  0.00      LIG  
ATOM   6588 H25  LIG     1     -10.198   2.898  18.709  1.00  0.00      LIG  
ATOM   6589 H26  LIG     1     -11.106   4.314  18.150  1.00  0.00      LIG  
ATOM   6590 H27  LIG     1     -11.846   2.726  18.090  1.00  0.00      LIG  
ATOM   6591 H28  LIG     1     -13.813   3.499  19.468  1.00  0.00      LIG  
ATOM   6592 H29  LIG     1     -13.544   4.484  20.903  1.00  0.00      LIG  
ATOM   6593 H30  LIG     1     -13.075   5.086  19.309  1.00  0.00      LIG  
ATOM   6594 H31  LIG     1     -11.540   5.578  26.165  1.00  0.00      LIG  
ATOM   6595 H32  LIG     1     -14.941   8.146  25.541  1.00  0.00      LIG  
ATOM   6596 H33  LIG     1     -16.399   8.988  25.222  1.00  0.00      LIG  
ATOM   6597 H34  LIG     1     -14.895  12.414  25.813  1.00  0.00      LIG  
ATOM   6598 H35  LIG     1     -15.780   8.021  21.896  1.00  0.00      LIG  
ATOM   6599 H36  LIG     1     -16.917   8.184  23.236  1.00  0.00      LIG  
ATOM   6600 H37  LIG     1     -15.580   7.033  23.353  1.00  0.00      LIG  
ATOM   6601 H38  LIG     1     -14.182   8.965  27.624  1.00  0.00      LIG  
ATOM   6602 H39  LIG     1     -15.886   9.349  27.663  1.00  0.00      LIG  
ATOM   6603 H40  LIG     1     -17.441  13.504  27.375  1.00  0.00      LIG  
ATOM   6604 H41  LIG     1     -18.342  13.505  25.849  1.00  0.00      LIG  
ATOM   6605 H42  LIG     1     -16.635  13.978  25.869  1.00  0.00      LIG  
ATOM   6606 H43  LIG     1     -18.963  11.051  26.144  1.00  0.00      LIG  
ATOM   6607 H44  LIG     1     -18.109  11.030  27.694  1.00  0.00      LIG  
ATOM   6608 H45  LIG     1     -17.708   9.853  26.445  1.00  0.00      LIG  
ATOM   6609 H46  LIG     1     -13.365  10.346  24.727  1.00  0.00      LIG  
ATOM   6610 H47  LIG     1     -13.230  11.812  29.318  1.00  0.00      LIG  
TER
REMARK  Energy: 263.749
REMARK  SimpleFitness: 263.749
REMARK  FullFitness: -1400.3724
REMARK  InterFull: -30.3966
REMARK  IntraFull: 273.049
REMARK  solvFull: -1926.82
REMARK  surfFull: 283.795
REMARK  extraFull: 0.0
REMARK  deltaGcompsolvpol: -1926.82
REMARK  deltaGcompsolvnonpol: 283.795
REMARK  deltaGprotsolvpol: -1938.72
REMARK  deltaGprotsolvnonpol: 281.59
REMARK  deltaGligsolvpol: -12.9514
REMARK  deltaGligsolvnonpol: 16.175
REMARK  deltaGvdw: -30.3966
REMARK  deltaGelec: 0.0
REMARK  deltaG: -6.6661716
REMARK  Cluster: 2
REMARK  ClusterRank: 5
ATOM   6526 O    LIG     1     -11.141   5.376  25.107  1.00  0.00      LIG  
ATOM   6527 O1   LIG     1     -12.364   1.366  19.692  1.00  0.00      LIG  
ATOM   6528 O2   LIG     1     -16.593  11.627  24.733  1.00  0.00      LIG  
ATOM   6529 O3   LIG     1     -13.506  10.435  25.739  1.00  0.00      LIG  
ATOM   6530 O4   LIG     1     -13.495  11.111  28.627  1.00  0.00      LIG  
ATOM   6531 O5   LIG     1     -15.665  11.146  29.277  1.00  0.00      LIG  
ATOM   6532 C    LIG     1     -11.595   5.824  22.710  1.00  0.00      LIG  
ATOM   6533 C1   LIG     1     -11.030   4.465  22.224  1.00  0.00      LIG  
ATOM   6534 C2   LIG     1     -10.661   6.998  22.423  1.00  0.00      LIG  
ATOM   6535 C3   LIG     1     -11.391   8.351  22.566  1.00  0.00      LIG  
ATOM   6536 C4   LIG     1     -10.830   4.495  20.689  1.00  0.00      LIG  
ATOM   6537 C5   LIG     1      -9.926   6.846  21.093  1.00  0.00      LIG  
ATOM   6538 C6   LIG     1     -12.081   5.906  24.178  1.00  0.00      LIG  
ATOM   6539 C7   LIG     1     -10.645   5.914  20.143  1.00  0.00      LIG  
ATOM   6540 C8   LIG     1     -12.546   8.270  23.506  1.00  0.00      LIG  
ATOM   6541 C9   LIG     1     -11.867   3.702  19.853  1.00  0.00      LIG  
ATOM   6542 C10  LIG     1     -11.986   3.354  22.642  1.00  0.00      LIG  
ATOM   6543 C11  LIG     1     -12.380   7.331  24.642  1.00  0.00      LIG  
ATOM   6544 C12  LIG     1     -12.076   8.880  21.314  1.00  0.00      LIG  
ATOM   6545 C13  LIG     1      -9.669   4.093  22.838  1.00  0.00      LIG  
ATOM   6546 C14  LIG     1     -13.606   8.978  23.091  1.00  0.00      LIG  
ATOM   6547 C15  LIG     1     -13.293   9.635  21.798  1.00  0.00      LIG  
ATOM   6548 C16  LIG     1     -10.388   9.393  23.037  1.00  0.00      LIG  
ATOM   6549 C17  LIG     1     -11.757   2.083  21.856  1.00  0.00      LIG  
ATOM   6550 C18  LIG     1     -12.044   2.307  20.408  1.00  0.00      LIG  
ATOM   6551 C19  LIG     1     -15.022   9.142  23.593  1.00  0.00      LIG  
ATOM   6552 C20  LIG     1     -11.346   3.544  18.428  1.00  0.00      LIG  
ATOM   6553 C21  LIG     1     -13.248   4.349  19.739  1.00  0.00      LIG  
ATOM   6554 C22  LIG     1     -15.360   9.075  25.090  1.00  0.00      LIG  
ATOM   6555 C23  LIG     1     -14.892  10.227  25.998  1.00  0.00      LIG  
ATOM   6556 C24  LIG     1     -15.608  11.556  25.789  1.00  0.00      LIG  
ATOM   6557 C25  LIG     1     -15.871   8.085  22.912  1.00  0.00      LIG  
ATOM   6558 C26  LIG     1     -17.047  11.862  26.082  1.00  0.00      LIG  
ATOM   6559 C27  LIG     1     -15.014   9.712  27.444  1.00  0.00      LIG  
ATOM   6560 C28  LIG     1     -17.409  13.283  26.337  1.00  0.00      LIG  
ATOM   6561 C29  LIG     1     -18.077  10.876  26.524  1.00  0.00      LIG  
ATOM   6562 C30  LIG     1     -14.791  10.736  28.531  1.00  0.00      LIG  
ATOM   6563 H    LIG     1     -12.496   5.996  22.113  1.00  0.00      LIG  
ATOM   6564 H1   LIG     1      -9.888   6.982  23.197  1.00  0.00      LIG  
ATOM   6565 H2   LIG     1      -9.874   3.996  20.503  1.00  0.00      LIG  
ATOM   6566 H3   LIG     1      -8.932   6.434  21.282  1.00  0.00      LIG  
ATOM   6567 H4   LIG     1      -9.753   7.814  20.616  1.00  0.00      LIG  
ATOM   6568 H5   LIG     1     -12.993   5.312  24.280  1.00  0.00      LIG  
ATOM   6569 H6   LIG     1     -11.604   6.362  19.888  1.00  0.00      LIG  
ATOM   6570 H7   LIG     1     -10.074   5.870  19.212  1.00  0.00      LIG  
ATOM   6571 H8   LIG     1     -13.022   3.683  22.518  1.00  0.00      LIG  
ATOM   6572 H9   LIG     1     -11.859   3.132  23.705  1.00  0.00      LIG  
ATOM   6573 H10  LIG     1     -11.585   7.716  25.289  1.00  0.00      LIG  
ATOM   6574 H11  LIG     1     -13.266   7.299  25.266  1.00  0.00      LIG  
ATOM   6575 H12  LIG     1     -12.424   8.059  20.685  1.00  0.00      LIG  
ATOM   6576 H13  LIG     1     -11.420   9.515  20.712  1.00  0.00      LIG  
ATOM   6577 H14  LIG     1      -9.767   3.803  23.886  1.00  0.00      LIG  
ATOM   6578 H15  LIG     1      -9.228   3.235  22.324  1.00  0.00      LIG  
ATOM   6579 H16  LIG     1      -8.943   4.904  22.784  1.00  0.00      LIG  
ATOM   6580 H17  LIG     1     -14.109   9.547  21.076  1.00  0.00      LIG  
ATOM   6581 H18  LIG     1     -13.071  10.694  21.958  1.00  0.00      LIG  
ATOM   6582 H19  LIG     1      -9.926   9.097  23.984  1.00  0.00      LIG  
ATOM   6583 H20  LIG     1     -10.857  10.371  23.182  1.00  0.00      LIG  
ATOM   6584 H21  LIG     1      -9.591   9.513  22.298  1.00  0.00      LIG  
ATOM   6585 H22  LIG     1     -12.436   1.305  22.216  1.00  0.00      LIG  
ATOM   6586 H23  LIG     1     -10.731   1.722  21.955  1.00  0.00      LIG  
ATOM   6587 H24  LIG     1     -15.358  10.114  23.232  1.00  0.00      LIG  
ATOM   6588 H25  LIG     1     -10.364   3.061  18.418  1.00  0.00      LIG  
ATOM   6589 H26  LIG     1     -11.255   4.509  17.924  1.00  0.00      LIG  
ATOM   6590 H27  LIG     1     -12.021   2.938  17.818  1.00  0.00      LIG  
ATOM   6591 H28  LIG     1     -13.962   3.671  19.262  1.00  0.00      LIG  
ATOM   6592 H29  LIG     1     -13.655   4.615  20.717  1.00  0.00      LIG  
ATOM   6593 H30  LIG     1     -13.212   5.257  19.131  1.00  0.00      LIG  
ATOM   6594 H31  LIG     1     -11.509   5.523  25.995  1.00  0.00      LIG  
ATOM   6595 H32  LIG     1     -14.983   8.137  25.494  1.00  0.00      LIG  
ATOM   6596 H33  LIG     1     -16.443   8.984  25.174  1.00  0.00      LIG  
ATOM   6597 H34  LIG     1     -14.930  12.393  25.902  1.00  0.00      LIG  
ATOM   6598 H35  LIG     1     -15.779   8.133  21.823  1.00  0.00      LIG  
ATOM   6599 H36  LIG     1     -16.926   8.226  23.160  1.00  0.00      LIG  
ATOM   6600 H37  LIG     1     -15.582   7.079  23.232  1.00  0.00      LIG  
ATOM   6601 H38  LIG     1     -14.321   8.887  27.625  1.00  0.00      LIG  
ATOM   6602 H39  LIG     1     -16.017   9.313  27.612  1.00  0.00      LIG  
ATOM   6603 H40  LIG     1     -17.531  13.452  27.410  1.00  0.00      LIG  
ATOM   6604 H41  LIG     1     -18.352  13.526  25.840  1.00  0.00      LIG  
ATOM   6605 H42  LIG     1     -16.640  13.969  25.966  1.00  0.00      LIG  
ATOM   6606 H43  LIG     1     -19.002  11.029  25.962  1.00  0.00      LIG  
ATOM   6607 H44  LIG     1     -18.299  11.022  27.585  1.00  0.00      LIG  
ATOM   6608 H45  LIG     1     -17.774   9.840  26.387  1.00  0.00      LIG  
ATOM   6609 H46  LIG     1     -13.387  10.358  24.776  1.00  0.00      LIG  
ATOM   6610 H47  LIG     1     -13.384  11.753  29.359  1.00  0.00      LIG  
TER
REMARK  Energy: 263.749
REMARK  SimpleFitness: 263.749
REMARK  FullFitness: -1400.3724
REMARK  InterFull: -30.3966
REMARK  IntraFull: 273.049
REMARK  solvFull: -1926.82
REMARK  surfFull: 283.795
REMARK  extraFull: 0.0
REMARK  deltaGcompsolvpol: -1926.82
REMARK  deltaGcompsolvnonpol: 283.795
REMARK  deltaGprotsolvpol: -1938.72
REMARK  deltaGprotsolvnonpol: 281.59
REMARK  deltaGligsolvpol: -12.9514
REMARK  deltaGligsolvnonpol: 16.175
REMARK  deltaGvdw: -30.3966
REMARK  deltaGelec: 0.0
REMARK  deltaG: -6.6661716
REMARK  Cluster: 2
REMARK  ClusterRank: 6
ATOM   6526 O    LIG     1     -11.141   5.376  25.107  1.00  0.00      LIG  
ATOM   6527 O1   LIG     1     -12.364   1.366  19.692  1.00  0.00      LIG  
ATOM   6528 O2   LIG     1     -16.593  11.627  24.733  1.00  0.00      LIG  
ATOM   6529 O3   LIG     1     -13.506  10.435  25.739  1.00  0.00      LIG  
ATOM   6530 O4   LIG     1     -13.495  11.111  28.627  1.00  0.00      LIG  
ATOM   6531 O5   LIG     1     -15.665  11.146  29.277  1.00  0.00      LIG  
ATOM   6532 C    LIG     1     -11.595   5.824  22.710  1.00  0.00      LIG  
ATOM   6533 C1   LIG     1     -11.030   4.465  22.224  1.00  0.00      LIG  
ATOM   6534 C2   LIG     1     -10.661   6.998  22.423  1.00  0.00      LIG  
ATOM   6535 C3   LIG     1     -11.391   8.351  22.566  1.00  0.00      LIG  
ATOM   6536 C4   LIG     1     -10.830   4.495  20.689  1.00  0.00      LIG  
ATOM   6537 C5   LIG     1      -9.926   6.846  21.093  1.00  0.00      LIG  
ATOM   6538 C6   LIG     1     -12.081   5.906  24.178  1.00  0.00      LIG  
ATOM   6539 C7   LIG     1     -10.645   5.914  20.143  1.00  0.00      LIG  
ATOM   6540 C8   LIG     1     -12.546   8.270  23.506  1.00  0.00      LIG  
ATOM   6541 C9   LIG     1     -11.867   3.702  19.853  1.00  0.00      LIG  
ATOM   6542 C10  LIG     1     -11.986   3.354  22.642  1.00  0.00      LIG  
ATOM   6543 C11  LIG     1     -12.380   7.331  24.642  1.00  0.00      LIG  
ATOM   6544 C12  LIG     1     -12.076   8.880  21.314  1.00  0.00      LIG  
ATOM   6545 C13  LIG     1      -9.669   4.093  22.838  1.00  0.00      LIG  
ATOM   6546 C14  LIG     1     -13.606   8.978  23.091  1.00  0.00      LIG  
ATOM   6547 C15  LIG     1     -13.293   9.635  21.798  1.00  0.00      LIG  
ATOM   6548 C16  LIG     1     -10.388   9.393  23.037  1.00  0.00      LIG  
ATOM   6549 C17  LIG     1     -11.757   2.083  21.856  1.00  0.00      LIG  
ATOM   6550 C18  LIG     1     -12.044   2.307  20.408  1.00  0.00      LIG  
ATOM   6551 C19  LIG     1     -15.022   9.142  23.593  1.00  0.00      LIG  
ATOM   6552 C20  LIG     1     -11.346   3.544  18.428  1.00  0.00      LIG  
ATOM   6553 C21  LIG     1     -13.248   4.349  19.739  1.00  0.00      LIG  
ATOM   6554 C22  LIG     1     -15.360   9.075  25.090  1.00  0.00      LIG  
ATOM   6555 C23  LIG     1     -14.892  10.227  25.998  1.00  0.00      LIG  
ATOM   6556 C24  LIG     1     -15.608  11.556  25.789  1.00  0.00      LIG  
ATOM   6557 C25  LIG     1     -15.871   8.085  22.912  1.00  0.00      LIG  
ATOM   6558 C26  LIG     1     -17.047  11.862  26.082  1.00  0.00      LIG  
ATOM   6559 C27  LIG     1     -15.014   9.712  27.444  1.00  0.00      LIG  
ATOM   6560 C28  LIG     1     -17.409  13.283  26.337  1.00  0.00      LIG  
ATOM   6561 C29  LIG     1     -18.077  10.876  26.524  1.00  0.00      LIG  
ATOM   6562 C30  LIG     1     -14.791  10.736  28.531  1.00  0.00      LIG  
ATOM   6563 H    LIG     1     -12.496   5.996  22.113  1.00  0.00      LIG  
ATOM   6564 H1   LIG     1      -9.888   6.982  23.197  1.00  0.00      LIG  
ATOM   6565 H2   LIG     1      -9.874   3.996  20.503  1.00  0.00      LIG  
ATOM   6566 H3   LIG     1      -8.932   6.434  21.282  1.00  0.00      LIG  
ATOM   6567 H4   LIG     1      -9.753   7.814  20.616  1.00  0.00      LIG  
ATOM   6568 H5   LIG     1     -12.993   5.312  24.280  1.00  0.00      LIG  
ATOM   6569 H6   LIG     1     -11.604   6.362  19.888  1.00  0.00      LIG  
ATOM   6570 H7   LIG     1     -10.074   5.870  19.212  1.00  0.00      LIG  
ATOM   6571 H8   LIG     1     -13.022   3.683  22.518  1.00  0.00      LIG  
ATOM   6572 H9   LIG     1     -11.859   3.132  23.705  1.00  0.00      LIG  
ATOM   6573 H10  LIG     1     -11.585   7.716  25.289  1.00  0.00      LIG  
ATOM   6574 H11  LIG     1     -13.266   7.299  25.266  1.00  0.00      LIG  
ATOM   6575 H12  LIG     1     -12.424   8.059  20.685  1.00  0.00      LIG  
ATOM   6576 H13  LIG     1     -11.420   9.515  20.712  1.00  0.00      LIG  
ATOM   6577 H14  LIG     1      -9.767   3.803  23.886  1.00  0.00      LIG  
ATOM   6578 H15  LIG     1      -9.228   3.235  22.324  1.00  0.00      LIG  
ATOM   6579 H16  LIG     1      -8.943   4.904  22.784  1.00  0.00      LIG  
ATOM   6580 H17  LIG     1     -14.109   9.547  21.076  1.00  0.00      LIG  
ATOM   6581 H18  LIG     1     -13.071  10.694  21.958  1.00  0.00      LIG  
ATOM   6582 H19  LIG     1      -9.926   9.097  23.984  1.00  0.00      LIG  
ATOM   6583 H20  LIG     1     -10.857  10.371  23.182  1.00  0.00      LIG  
ATOM   6584 H21  LIG     1      -9.591   9.513  22.298  1.00  0.00      LIG  
ATOM   6585 H22  LIG     1     -12.436   1.305  22.216  1.00  0.00      LIG  
ATOM   6586 H23  LIG     1     -10.731   1.722  21.955  1.00  0.00      LIG  
ATOM   6587 H24  LIG     1     -15.358  10.114  23.232  1.00  0.00      LIG  
ATOM   6588 H25  LIG     1     -10.364   3.061  18.418  1.00  0.00      LIG  
ATOM   6589 H26  LIG     1     -11.255   4.509  17.924  1.00  0.00      LIG  
ATOM   6590 H27  LIG     1     -12.021   2.938  17.818  1.00  0.00      LIG  
ATOM   6591 H28  LIG     1     -13.962   3.671  19.262  1.00  0.00      LIG  
ATOM   6592 H29  LIG     1     -13.655   4.615  20.717  1.00  0.00      LIG  
ATOM   6593 H30  LIG     1     -13.212   5.257  19.131  1.00  0.00      LIG  
ATOM   6594 H31  LIG     1     -11.509   5.523  25.995  1.00  0.00      LIG  
ATOM   6595 H32  LIG     1     -14.983   8.137  25.494  1.00  0.00      LIG  
ATOM   6596 H33  LIG     1     -16.443   8.984  25.174  1.00  0.00      LIG  
ATOM   6597 H34  LIG     1     -14.930  12.393  25.902  1.00  0.00      LIG  
ATOM   6598 H35  LIG     1     -15.779   8.133  21.823  1.00  0.00      LIG  
ATOM   6599 H36  LIG     1     -16.926   8.226  23.160  1.00  0.00      LIG  
ATOM   6600 H37  LIG     1     -15.582   7.079  23.232  1.00  0.00      LIG  
ATOM   6601 H38  LIG     1     -14.321   8.887  27.625  1.00  0.00      LIG  
ATOM   6602 H39  LIG     1     -16.017   9.313  27.612  1.00  0.00      LIG  
ATOM   6603 H40  LIG     1     -17.531  13.452  27.410  1.00  0.00      LIG  
ATOM   6604 H41  LIG     1     -18.352  13.526  25.840  1.00  0.00      LIG  
ATOM   6605 H42  LIG     1     -16.640  13.969  25.966  1.00  0.00      LIG  
ATOM   6606 H43  LIG     1     -19.002  11.029  25.962  1.00  0.00      LIG  
ATOM   6607 H44  LIG     1     -18.299  11.022  27.585  1.00  0.00      LIG  
ATOM   6608 H45  LIG     1     -17.774   9.840  26.387  1.00  0.00      LIG  
ATOM   6609 H46  LIG     1     -13.387  10.358  24.776  1.00  0.00      LIG  
ATOM   6610 H47  LIG     1     -13.384  11.753  29.359  1.00  0.00      LIG  
TER
REMARK  Energy: 263.749
REMARK  SimpleFitness: 263.749
REMARK  FullFitness: -1400.3724
REMARK  InterFull: -30.3966
REMARK  IntraFull: 273.049
REMARK  solvFull: -1926.82
REMARK  surfFull: 283.795
REMARK  extraFull: 0.0
REMARK  deltaGcompsolvpol: -1926.82
REMARK  deltaGcompsolvnonpol: 283.795
REMARK  deltaGprotsolvpol: -1938.72
REMARK  deltaGprotsolvnonpol: 281.59
REMARK  deltaGligsolvpol: -12.9514
REMARK  deltaGligsolvnonpol: 16.175
REMARK  deltaGvdw: -30.3966
REMARK  deltaGelec: 0.0
REMARK  deltaG: -6.6661716
REMARK  Cluster: 2
REMARK  ClusterRank: 7
ATOM   6526 O    LIG     1     -11.141   5.376  25.107  1.00  0.00      LIG  
ATOM   6527 O1   LIG     1     -12.364   1.366  19.692  1.00  0.00      LIG  
ATOM   6528 O2   LIG     1     -16.593  11.627  24.733  1.00  0.00      LIG  
ATOM   6529 O3   LIG     1     -13.506  10.435  25.739  1.00  0.00      LIG  
ATOM   6530 O4   LIG     1     -13.495  11.111  28.627  1.00  0.00      LIG  
ATOM   6531 O5   LIG     1     -15.665  11.146  29.277  1.00  0.00      LIG  
ATOM   6532 C    LIG     1     -11.595   5.824  22.710  1.00  0.00      LIG  
ATOM   6533 C1   LIG     1     -11.030   4.465  22.224  1.00  0.00      LIG  
ATOM   6534 C2   LIG     1     -10.661   6.998  22.423  1.00  0.00      LIG  
ATOM   6535 C3   LIG     1     -11.391   8.351  22.566  1.00  0.00      LIG  
ATOM   6536 C4   LIG     1     -10.830   4.495  20.689  1.00  0.00      LIG  
ATOM   6537 C5   LIG     1      -9.926   6.846  21.093  1.00  0.00      LIG  
ATOM   6538 C6   LIG     1     -12.081   5.906  24.178  1.00  0.00      LIG  
ATOM   6539 C7   LIG     1     -10.645   5.914  20.143  1.00  0.00      LIG  
ATOM   6540 C8   LIG     1     -12.546   8.270  23.506  1.00  0.00      LIG  
ATOM   6541 C9   LIG     1     -11.867   3.702  19.853  1.00  0.00      LIG  
ATOM   6542 C10  LIG     1     -11.986   3.354  22.642  1.00  0.00      LIG  
ATOM   6543 C11  LIG     1     -12.380   7.331  24.642  1.00  0.00      LIG  
ATOM   6544 C12  LIG     1     -12.076   8.880  21.314  1.00  0.00      LIG  
ATOM   6545 C13  LIG     1      -9.669   4.093  22.838  1.00  0.00      LIG  
ATOM   6546 C14  LIG     1     -13.606   8.978  23.091  1.00  0.00      LIG  
ATOM   6547 C15  LIG     1     -13.293   9.635  21.798  1.00  0.00      LIG  
ATOM   6548 C16  LIG     1     -10.388   9.393  23.037  1.00  0.00      LIG  
ATOM   6549 C17  LIG     1     -11.757   2.083  21.856  1.00  0.00      LIG  
ATOM   6550 C18  LIG     1     -12.044   2.307  20.408  1.00  0.00      LIG  
ATOM   6551 C19  LIG     1     -15.022   9.142  23.593  1.00  0.00      LIG  
ATOM   6552 C20  LIG     1     -11.346   3.544  18.428  1.00  0.00      LIG  
ATOM   6553 C21  LIG     1     -13.248   4.349  19.739  1.00  0.00      LIG  
ATOM   6554 C22  LIG     1     -15.360   9.075  25.090  1.00  0.00      LIG  
ATOM   6555 C23  LIG     1     -14.892  10.227  25.998  1.00  0.00      LIG  
ATOM   6556 C24  LIG     1     -15.608  11.556  25.789  1.00  0.00      LIG  
ATOM   6557 C25  LIG     1     -15.871   8.085  22.912  1.00  0.00      LIG  
ATOM   6558 C26  LIG     1     -17.047  11.862  26.082  1.00  0.00      LIG  
ATOM   6559 C27  LIG     1     -15.014   9.712  27.444  1.00  0.00      LIG  
ATOM   6560 C28  LIG     1     -17.409  13.283  26.337  1.00  0.00      LIG  
ATOM   6561 C29  LIG     1     -18.077  10.876  26.524  1.00  0.00      LIG  
ATOM   6562 C30  LIG     1     -14.791  10.736  28.531  1.00  0.00      LIG  
ATOM   6563 H    LIG     1     -12.496   5.996  22.113  1.00  0.00      LIG  
ATOM   6564 H1   LIG     1      -9.888   6.982  23.197  1.00  0.00      LIG  
ATOM   6565 H2   LIG     1      -9.874   3.996  20.503  1.00  0.00      LIG  
ATOM   6566 H3   LIG     1      -8.932   6.434  21.282  1.00  0.00      LIG  
ATOM   6567 H4   LIG     1      -9.753   7.814  20.616  1.00  0.00      LIG  
ATOM   6568 H5   LIG     1     -12.993   5.312  24.280  1.00  0.00      LIG  
ATOM   6569 H6   LIG     1     -11.604   6.362  19.888  1.00  0.00      LIG  
ATOM   6570 H7   LIG     1     -10.074   5.870  19.212  1.00  0.00      LIG  
ATOM   6571 H8   LIG     1     -13.022   3.683  22.518  1.00  0.00      LIG  
ATOM   6572 H9   LIG     1     -11.859   3.132  23.705  1.00  0.00      LIG  
ATOM   6573 H10  LIG     1     -11.585   7.716  25.289  1.00  0.00      LIG  
ATOM   6574 H11  LIG     1     -13.266   7.299  25.266  1.00  0.00      LIG  
ATOM   6575 H12  LIG     1     -12.424   8.059  20.685  1.00  0.00      LIG  
ATOM   6576 H13  LIG     1     -11.420   9.515  20.712  1.00  0.00      LIG  
ATOM   6577 H14  LIG     1      -9.767   3.803  23.886  1.00  0.00      LIG  
ATOM   6578 H15  LIG     1      -9.228   3.235  22.324  1.00  0.00      LIG  
ATOM   6579 H16  LIG     1      -8.943   4.904  22.784  1.00  0.00      LIG  
ATOM   6580 H17  LIG     1     -14.109   9.547  21.076  1.00  0.00      LIG  
ATOM   6581 H18  LIG     1     -13.071  10.694  21.958  1.00  0.00      LIG  
ATOM   6582 H19  LIG     1      -9.926   9.097  23.984  1.00  0.00      LIG  
ATOM   6583 H20  LIG     1     -10.857  10.371  23.182  1.00  0.00      LIG  
ATOM   6584 H21  LIG     1      -9.591   9.513  22.298  1.00  0.00      LIG  
ATOM   6585 H22  LIG     1     -12.436   1.305  22.216  1.00  0.00      LIG  
ATOM   6586 H23  LIG     1     -10.731   1.722  21.955  1.00  0.00      LIG  
ATOM   6587 H24  LIG     1     -15.358  10.114  23.232  1.00  0.00      LIG  
ATOM   6588 H25  LIG     1     -10.364   3.061  18.418  1.00  0.00      LIG  
ATOM   6589 H26  LIG     1     -11.255   4.509  17.924  1.00  0.00      LIG  
ATOM   6590 H27  LIG     1     -12.021   2.938  17.818  1.00  0.00      LIG  
ATOM   6591 H28  LIG     1     -13.962   3.671  19.262  1.00  0.00      LIG  
ATOM   6592 H29  LIG     1     -13.655   4.615  20.717  1.00  0.00      LIG  
ATOM   6593 H30  LIG     1     -13.212   5.257  19.131  1.00  0.00      LIG  
ATOM   6594 H31  LIG     1     -11.509   5.523  25.995  1.00  0.00      LIG  
ATOM   6595 H32  LIG     1     -14.983   8.137  25.494  1.00  0.00      LIG  
ATOM   6596 H33  LIG     1     -16.443   8.984  25.174  1.00  0.00      LIG  
ATOM   6597 H34  LIG     1     -14.930  12.393  25.902  1.00  0.00      LIG  
ATOM   6598 H35  LIG     1     -15.779   8.133  21.823  1.00  0.00      LIG  
ATOM   6599 H36  LIG     1     -16.926   8.226  23.160  1.00  0.00      LIG  
ATOM   6600 H37  LIG     1     -15.582   7.079  23.232  1.00  0.00      LIG  
ATOM   6601 H38  LIG     1     -14.321   8.887  27.625  1.00  0.00      LIG  
ATOM   6602 H39  LIG     1     -16.017   9.313  27.612  1.00  0.00      LIG  
ATOM   6603 H40  LIG     1     -17.531  13.452  27.410  1.00  0.00      LIG  
ATOM   6604 H41  LIG     1     -18.352  13.526  25.840  1.00  0.00      LIG  
ATOM   6605 H42  LIG     1     -16.640  13.969  25.966  1.00  0.00      LIG  
ATOM   6606 H43  LIG     1     -19.002  11.029  25.962  1.00  0.00      LIG  
ATOM   6607 H44  LIG     1     -18.299  11.022  27.585  1.00  0.00      LIG  
ATOM   6608 H45  LIG     1     -17.774   9.840  26.387  1.00  0.00      LIG  
ATOM   6609 H46  LIG     1     -13.387  10.358  24.776  1.00  0.00      LIG  
ATOM   6610 H47  LIG     1     -13.384  11.753  29.359  1.00  0.00      LIG  
TER
REMARK  Energy: 267.225
REMARK  SimpleFitness: 267.225
REMARK  FullFitness: -1401.2522
REMARK  InterFull: -27.9311
REMARK  IntraFull: 273.771
REMARK  solvFull: -1930.1
REMARK  surfFull: 283.008
REMARK  extraFull: 0.0
REMARK  deltaGcompsolvpol: -1930.1
REMARK  deltaGcompsolvnonpol: 283.008
REMARK  deltaGprotsolvpol: -1938.72
REMARK  deltaGprotsolvnonpol: 281.59
REMARK  deltaGligsolvpol: -13.179
REMARK  deltaGligsolvnonpol: 16.2048
REMARK  deltaGvdw: -27.9311
REMARK  deltaGelec: 0.0
REMARK  deltaG: -6.6970153
REMARK  Cluster: 3
REMARK  ClusterRank: 0
ATOM   6526 O    LIG     1     -12.202  -0.629  24.495  1.00  0.00      LIG  
ATOM   6527 O1   LIG     1     -13.534  -5.842  20.155  1.00  0.00      LIG  
ATOM   6528 O2   LIG     1     -11.831   5.205  18.860  1.00  0.00      LIG  
ATOM   6529 O3   LIG     1     -11.501   4.594  21.916  1.00  0.00      LIG  
ATOM   6530 O4   LIG     1     -15.580   6.360  21.862  1.00  0.00      LIG  
ATOM   6531 O5   LIG     1     -14.183   8.096  21.446  1.00  0.00      LIG  
ATOM   6532 C    LIG     1     -11.636  -1.277  22.180  1.00  0.00      LIG  
ATOM   6533 C1   LIG     1     -11.663  -2.805  22.402  1.00  0.00      LIG  
ATOM   6534 C2   LIG     1     -10.224  -0.694  22.142  1.00  0.00      LIG  
ATOM   6535 C3   LIG     1     -10.232   0.713  21.509  1.00  0.00      LIG  
ATOM   6536 C4   LIG     1     -10.939  -3.512  21.231  1.00  0.00      LIG  
ATOM   6537 C5   LIG     1      -9.202  -1.644  21.521  1.00  0.00      LIG  
ATOM   6538 C6   LIG     1     -12.504  -0.407  23.122  1.00  0.00      LIG  
ATOM   6539 C7   LIG     1      -9.835  -2.659  20.593  1.00  0.00      LIG  
ATOM   6540 C8   LIG     1     -11.566   1.369  21.636  1.00  0.00      LIG  
ATOM   6541 C9   LIG     1     -11.857  -4.133  20.146  1.00  0.00      LIG  
ATOM   6542 C10  LIG     1     -13.111  -3.269  22.517  1.00  0.00      LIG  
ATOM   6543 C11  LIG     1     -12.347   1.095  22.874  1.00  0.00      LIG  
ATOM   6544 C12  LIG     1     -10.020   0.772  19.999  1.00  0.00      LIG  
ATOM   6545 C13  LIG     1     -10.987  -3.264  23.703  1.00  0.00      LIG  
ATOM   6546 C14  LIG     1     -11.919   2.026  20.527  1.00  0.00      LIG  
ATOM   6547 C15  LIG     1     -10.852   1.933  19.505  1.00  0.00      LIG  
ATOM   6548 C16  LIG     1      -9.155   1.557  22.175  1.00  0.00      LIG  
ATOM   6549 C17  LIG     1     -13.247  -4.745  22.223  1.00  0.00      LIG  
ATOM   6550 C18  LIG     1     -12.931  -4.986  20.784  1.00  0.00      LIG  
ATOM   6551 C19  LIG     1     -13.187   2.741  20.158  1.00  0.00      LIG  
ATOM   6552 C20  LIG     1     -11.024  -5.047  19.255  1.00  0.00      LIG  
ATOM   6553 C21  LIG     1     -12.555  -3.134  19.222  1.00  0.00      LIG  
ATOM   6554 C22  LIG     1     -13.624   3.908  21.055  1.00  0.00      LIG  
ATOM   6555 C23  LIG     1     -12.663   5.101  21.272  1.00  0.00      LIG  
ATOM   6556 C24  LIG     1     -12.164   5.909  20.078  1.00  0.00      LIG  
ATOM   6557 C25  LIG     1     -14.343   1.764  20.039  1.00  0.00      LIG  
ATOM   6558 C26  LIG     1     -12.861   6.222  18.793  1.00  0.00      LIG  
ATOM   6559 C27  LIG     1     -13.273   6.040  22.326  1.00  0.00      LIG  
ATOM   6560 C28  LIG     1     -12.437   7.450  18.066  1.00  0.00      LIG  
ATOM   6561 C29  LIG     1     -14.202   5.696  18.399  1.00  0.00      LIG  
ATOM   6562 C30  LIG     1     -14.367   6.954  21.837  1.00  0.00      LIG  
ATOM   6563 H    LIG     1     -12.062  -1.130  21.184  1.00  0.00      LIG  
ATOM   6564 H1   LIG     1      -9.907  -0.560  23.180  1.00  0.00      LIG  
ATOM   6565 H2   LIG     1     -10.413  -4.361  21.680  1.00  0.00      LIG  
ATOM   6566 H3   LIG     1      -8.699  -2.193  22.321  1.00  0.00      LIG  
ATOM   6567 H4   LIG     1      -8.409  -1.099  21.004  1.00  0.00      LIG  
ATOM   6568 H5   LIG     1     -13.556  -0.664  22.986  1.00  0.00      LIG  
ATOM   6569 H6   LIG     1     -10.205  -2.127  19.720  1.00  0.00      LIG  
ATOM   6570 H7   LIG     1      -9.047  -3.320  20.222  1.00  0.00      LIG  
ATOM   6571 H8   LIG     1     -13.745  -2.697  21.833  1.00  0.00      LIG  
ATOM   6572 H9   LIG     1     -13.487  -3.073  23.525  1.00  0.00      LIG  
ATOM   6573 H10  LIG     1     -11.848   1.594  23.712  1.00  0.00      LIG  
ATOM   6574 H11  LIG     1     -13.341   1.543  22.817  1.00  0.00      LIG  
ATOM   6575 H12  LIG     1     -10.402  -0.129  19.515  1.00  0.00      LIG  
ATOM   6576 H13  LIG     1      -8.967   0.884  19.724  1.00  0.00      LIG  
ATOM   6577 H14  LIG     1     -11.588  -3.007  24.577  1.00  0.00      LIG  
ATOM   6578 H15  LIG     1     -10.864  -4.350  23.720  1.00  0.00      LIG  
ATOM   6579 H16  LIG     1      -9.997  -2.830  23.845  1.00  0.00      LIG  
ATOM   6580 H17  LIG     1     -11.253   1.731  18.510  1.00  0.00      LIG  
ATOM   6581 H18  LIG     1     -10.271   2.860  19.478  1.00  0.00      LIG  
ATOM   6582 H19  LIG     1      -9.316   1.621  23.255  1.00  0.00      LIG  
ATOM   6583 H20  LIG     1      -9.137   2.576  21.777  1.00  0.00      LIG  
ATOM   6584 H21  LIG     1      -8.169   1.117  22.007  1.00  0.00      LIG  
ATOM   6585 H22  LIG     1     -14.279  -5.062  22.398  1.00  0.00      LIG  
ATOM   6586 H23  LIG     1     -12.584  -5.358  22.838  1.00  0.00      LIG  
ATOM   6587 H24  LIG     1     -13.032   3.128  19.153  1.00  0.00      LIG  
ATOM   6588 H25  LIG     1     -10.465  -5.771  19.855  1.00  0.00      LIG  
ATOM   6589 H26  LIG     1     -10.311  -4.475  18.655  1.00  0.00      LIG  
ATOM   6590 H27  LIG     1     -11.646  -5.610  18.553  1.00  0.00      LIG  
ATOM   6591 H28  LIG     1     -13.239  -3.644  18.536  1.00  0.00      LIG  
ATOM   6592 H29  LIG     1     -13.146  -2.404  19.779  1.00  0.00      LIG  
ATOM   6593 H30  LIG     1     -11.838  -2.589  18.606  1.00  0.00      LIG  
ATOM   6594 H31  LIG     1     -12.650   0.076  24.993  1.00  0.00      LIG  
ATOM   6595 H32  LIG     1     -13.857   3.489  22.038  1.00  0.00      LIG  
ATOM   6596 H33  LIG     1     -14.575   4.279  20.672  1.00  0.00      LIG  
ATOM   6597 H34  LIG     1     -11.457   6.655  20.420  1.00  0.00      LIG  
ATOM   6598 H35  LIG     1     -14.092   0.934  19.370  1.00  0.00      LIG  
ATOM   6599 H36  LIG     1     -15.221   2.273  19.633  1.00  0.00      LIG  
ATOM   6600 H37  LIG     1     -14.617   1.350  21.012  1.00  0.00      LIG  
ATOM   6601 H38  LIG     1     -12.499   6.698  22.735  1.00  0.00      LIG  
ATOM   6602 H39  LIG     1     -13.638   5.475  23.189  1.00  0.00      LIG  
ATOM   6603 H40  LIG     1     -13.126   8.270  18.284  1.00  0.00      LIG  
ATOM   6604 H41  LIG     1     -12.443   7.272  16.987  1.00  0.00      LIG  
ATOM   6605 H42  LIG     1     -11.430   7.764  18.356  1.00  0.00      LIG  
ATOM   6606 H43  LIG     1     -14.183   4.623  18.198  1.00  0.00      LIG  
ATOM   6607 H44  LIG     1     -14.547   6.192  17.489  1.00  0.00      LIG  
ATOM   6608 H45  LIG     1     -14.937   5.889  19.183  1.00  0.00      LIG  
ATOM   6609 H46  LIG     1     -11.273   3.771  21.448  1.00  0.00      LIG  
ATOM   6610 H47  LIG     1     -16.275   6.966  21.518  1.00  0.00      LIG  
TER
REMARK  Energy: 267.225
REMARK  SimpleFitness: 267.225
REMARK  FullFitness: -1401.2522
REMARK  InterFull: -27.9311
REMARK  IntraFull: 273.771
REMARK  solvFull: -1930.1
REMARK  surfFull: 283.008
REMARK  extraFull: 0.0
REMARK  deltaGcompsolvpol: -1930.1
REMARK  deltaGcompsolvnonpol: 283.008
REMARK  deltaGprotsolvpol: -1938.72
REMARK  deltaGprotsolvnonpol: 281.59
REMARK  deltaGligsolvpol: -13.179
REMARK  deltaGligsolvnonpol: 16.2048
REMARK  deltaGvdw: -27.9311
REMARK  deltaGelec: 0.0
REMARK  deltaG: -6.6970153
REMARK  Cluster: 3
REMARK  ClusterRank: 1
ATOM   6526 O    LIG     1     -12.202  -0.629  24.495  1.00  0.00      LIG  
ATOM   6527 O1   LIG     1     -13.534  -5.842  20.155  1.00  0.00      LIG  
ATOM   6528 O2   LIG     1     -11.831   5.205  18.860  1.00  0.00      LIG  
ATOM   6529 O3   LIG     1     -11.501   4.594  21.916  1.00  0.00      LIG  
ATOM   6530 O4   LIG     1     -15.580   6.360  21.862  1.00  0.00      LIG  
ATOM   6531 O5   LIG     1     -14.183   8.096  21.446  1.00  0.00      LIG  
ATOM   6532 C    LIG     1     -11.636  -1.277  22.180  1.00  0.00      LIG  
ATOM   6533 C1   LIG     1     -11.663  -2.805  22.402  1.00  0.00      LIG  
ATOM   6534 C2   LIG     1     -10.224  -0.694  22.142  1.00  0.00      LIG  
ATOM   6535 C3   LIG     1     -10.232   0.713  21.509  1.00  0.00      LIG  
ATOM   6536 C4   LIG     1     -10.939  -3.512  21.231  1.00  0.00      LIG  
ATOM   6537 C5   LIG     1      -9.202  -1.644  21.521  1.00  0.00      LIG  
ATOM   6538 C6   LIG     1     -12.504  -0.407  23.122  1.00  0.00      LIG  
ATOM   6539 C7   LIG     1      -9.835  -2.659  20.593  1.00  0.00      LIG  
ATOM   6540 C8   LIG     1     -11.566   1.369  21.636  1.00  0.00      LIG  
ATOM   6541 C9   LIG     1     -11.857  -4.133  20.146  1.00  0.00      LIG  
ATOM   6542 C10  LIG     1     -13.111  -3.269  22.517  1.00  0.00      LIG  
ATOM   6543 C11  LIG     1     -12.347   1.095  22.874  1.00  0.00      LIG  
ATOM   6544 C12  LIG     1     -10.020   0.772  19.999  1.00  0.00      LIG  
ATOM   6545 C13  LIG     1     -10.987  -3.264  23.703  1.00  0.00      LIG  
ATOM   6546 C14  LIG     1     -11.919   2.026  20.527  1.00  0.00      LIG  
ATOM   6547 C15  LIG     1     -10.852   1.933  19.505  1.00  0.00      LIG  
ATOM   6548 C16  LIG     1      -9.155   1.557  22.175  1.00  0.00      LIG  
ATOM   6549 C17  LIG     1     -13.247  -4.745  22.223  1.00  0.00      LIG  
ATOM   6550 C18  LIG     1     -12.931  -4.986  20.784  1.00  0.00      LIG  
ATOM   6551 C19  LIG     1     -13.187   2.741  20.158  1.00  0.00      LIG  
ATOM   6552 C20  LIG     1     -11.024  -5.047  19.255  1.00  0.00      LIG  
ATOM   6553 C21  LIG     1     -12.555  -3.134  19.222  1.00  0.00      LIG  
ATOM   6554 C22  LIG     1     -13.624   3.908  21.055  1.00  0.00      LIG  
ATOM   6555 C23  LIG     1     -12.663   5.101  21.272  1.00  0.00      LIG  
ATOM   6556 C24  LIG     1     -12.164   5.909  20.078  1.00  0.00      LIG  
ATOM   6557 C25  LIG     1     -14.343   1.764  20.039  1.00  0.00      LIG  
ATOM   6558 C26  LIG     1     -12.861   6.222  18.793  1.00  0.00      LIG  
ATOM   6559 C27  LIG     1     -13.273   6.040  22.326  1.00  0.00      LIG  
ATOM   6560 C28  LIG     1     -12.437   7.450  18.066  1.00  0.00      LIG  
ATOM   6561 C29  LIG     1     -14.202   5.696  18.399  1.00  0.00      LIG  
ATOM   6562 C30  LIG     1     -14.367   6.954  21.837  1.00  0.00      LIG  
ATOM   6563 H    LIG     1     -12.062  -1.130  21.184  1.00  0.00      LIG  
ATOM   6564 H1   LIG     1      -9.907  -0.560  23.180  1.00  0.00      LIG  
ATOM   6565 H2   LIG     1     -10.413  -4.361  21.680  1.00  0.00      LIG  
ATOM   6566 H3   LIG     1      -8.699  -2.193  22.321  1.00  0.00      LIG  
ATOM   6567 H4   LIG     1      -8.409  -1.099  21.004  1.00  0.00      LIG  
ATOM   6568 H5   LIG     1     -13.556  -0.664  22.986  1.00  0.00      LIG  
ATOM   6569 H6   LIG     1     -10.205  -2.127  19.720  1.00  0.00      LIG  
ATOM   6570 H7   LIG     1      -9.047  -3.320  20.222  1.00  0.00      LIG  
ATOM   6571 H8   LIG     1     -13.745  -2.697  21.833  1.00  0.00      LIG  
ATOM   6572 H9   LIG     1     -13.487  -3.073  23.525  1.00  0.00      LIG  
ATOM   6573 H10  LIG     1     -11.848   1.594  23.712  1.00  0.00      LIG  
ATOM   6574 H11  LIG     1     -13.341   1.543  22.817  1.00  0.00      LIG  
ATOM   6575 H12  LIG     1     -10.402  -0.129  19.515  1.00  0.00      LIG  
ATOM   6576 H13  LIG     1      -8.967   0.884  19.724  1.00  0.00      LIG  
ATOM   6577 H14  LIG     1     -11.588  -3.007  24.577  1.00  0.00      LIG  
ATOM   6578 H15  LIG     1     -10.864  -4.350  23.720  1.00  0.00      LIG  
ATOM   6579 H16  LIG     1      -9.997  -2.830  23.845  1.00  0.00      LIG  
ATOM   6580 H17  LIG     1     -11.253   1.731  18.510  1.00  0.00      LIG  
ATOM   6581 H18  LIG     1     -10.271   2.860  19.478  1.00  0.00      LIG  
ATOM   6582 H19  LIG     1      -9.316   1.621  23.255  1.00  0.00      LIG  
ATOM   6583 H20  LIG     1      -9.137   2.576  21.777  1.00  0.00      LIG  
ATOM   6584 H21  LIG     1      -8.169   1.117  22.007  1.00  0.00      LIG  
ATOM   6585 H22  LIG     1     -14.279  -5.062  22.398  1.00  0.00      LIG  
ATOM   6586 H23  LIG     1     -12.584  -5.358  22.838  1.00  0.00      LIG  
ATOM   6587 H24  LIG     1     -13.032   3.128  19.153  1.00  0.00      LIG  
ATOM   6588 H25  LIG     1     -10.465  -5.771  19.855  1.00  0.00      LIG  
ATOM   6589 H26  LIG     1     -10.311  -4.475  18.655  1.00  0.00      LIG  
ATOM   6590 H27  LIG     1     -11.646  -5.610  18.553  1.00  0.00      LIG  
ATOM   6591 H28  LIG     1     -13.239  -3.644  18.536  1.00  0.00      LIG  
ATOM   6592 H29  LIG     1     -13.146  -2.404  19.779  1.00  0.00      LIG  
ATOM   6593 H30  LIG     1     -11.838  -2.589  18.606  1.00  0.00      LIG  
ATOM   6594 H31  LIG     1     -12.650   0.076  24.993  1.00  0.00      LIG  
ATOM   6595 H32  LIG     1     -13.857   3.489  22.038  1.00  0.00      LIG  
ATOM   6596 H33  LIG     1     -14.575   4.279  20.672  1.00  0.00      LIG  
ATOM   6597 H34  LIG     1     -11.457   6.655  20.420  1.00  0.00      LIG  
ATOM   6598 H35  LIG     1     -14.092   0.934  19.370  1.00  0.00      LIG  
ATOM   6599 H36  LIG     1     -15.221   2.273  19.633  1.00  0.00      LIG  
ATOM   6600 H37  LIG     1     -14.617   1.350  21.012  1.00  0.00      LIG  
ATOM   6601 H38  LIG     1     -12.499   6.698  22.735  1.00  0.00      LIG  
ATOM   6602 H39  LIG     1     -13.638   5.475  23.189  1.00  0.00      LIG  
ATOM   6603 H40  LIG     1     -13.126   8.270  18.284  1.00  0.00      LIG  
ATOM   6604 H41  LIG     1     -12.443   7.272  16.987  1.00  0.00      LIG  
ATOM   6605 H42  LIG     1     -11.430   7.764  18.356  1.00  0.00      LIG  
ATOM   6606 H43  LIG     1     -14.183   4.623  18.198  1.00  0.00      LIG  
ATOM   6607 H44  LIG     1     -14.547   6.192  17.489  1.00  0.00      LIG  
ATOM   6608 H45  LIG     1     -14.937   5.889  19.183  1.00  0.00      LIG  
ATOM   6609 H46  LIG     1     -11.273   3.771  21.448  1.00  0.00      LIG  
ATOM   6610 H47  LIG     1     -16.275   6.966  21.518  1.00  0.00      LIG  
TER
REMARK  Energy: 267.225
REMARK  SimpleFitness: 267.225
REMARK  FullFitness: -1401.2522
REMARK  InterFull: -27.9311
REMARK  IntraFull: 273.771
REMARK  solvFull: -1930.1
REMARK  surfFull: 283.008
REMARK  extraFull: 0.0
REMARK  deltaGcompsolvpol: -1930.1
REMARK  deltaGcompsolvnonpol: 283.008
REMARK  deltaGprotsolvpol: -1938.72
REMARK  deltaGprotsolvnonpol: 281.59
REMARK  deltaGligsolvpol: -13.179
REMARK  deltaGligsolvnonpol: 16.2048
REMARK  deltaGvdw: -27.9311
REMARK  deltaGelec: 0.0
REMARK  deltaG: -6.6970153
REMARK  Cluster: 3
REMARK  ClusterRank: 2
ATOM   6526 O    LIG     1     -12.202  -0.629  24.495  1.00  0.00      LIG  
ATOM   6527 O1   LIG     1     -13.534  -5.842  20.155  1.00  0.00      LIG  
ATOM   6528 O2   LIG     1     -11.831   5.205  18.860  1.00  0.00      LIG  
ATOM   6529 O3   LIG     1     -11.501   4.594  21.916  1.00  0.00      LIG  
ATOM   6530 O4   LIG     1     -15.580   6.360  21.862  1.00  0.00      LIG  
ATOM   6531 O5   LIG     1     -14.183   8.096  21.446  1.00  0.00      LIG  
ATOM   6532 C    LIG     1     -11.636  -1.277  22.180  1.00  0.00      LIG  
ATOM   6533 C1   LIG     1     -11.663  -2.805  22.402  1.00  0.00      LIG  
ATOM   6534 C2   LIG     1     -10.224  -0.694  22.142  1.00  0.00      LIG  
ATOM   6535 C3   LIG     1     -10.232   0.713  21.509  1.00  0.00      LIG  
ATOM   6536 C4   LIG     1     -10.939  -3.512  21.231  1.00  0.00      LIG  
ATOM   6537 C5   LIG     1      -9.202  -1.644  21.521  1.00  0.00      LIG  
ATOM   6538 C6   LIG     1     -12.504  -0.407  23.122  1.00  0.00      LIG  
ATOM   6539 C7   LIG     1      -9.835  -2.659  20.593  1.00  0.00      LIG  
ATOM   6540 C8   LIG     1     -11.566   1.369  21.636  1.00  0.00      LIG  
ATOM   6541 C9   LIG     1     -11.857  -4.133  20.146  1.00  0.00      LIG  
ATOM   6542 C10  LIG     1     -13.111  -3.269  22.517  1.00  0.00      LIG  
ATOM   6543 C11  LIG     1     -12.347   1.095  22.874  1.00  0.00      LIG  
ATOM   6544 C12  LIG     1     -10.020   0.772  19.999  1.00  0.00      LIG  
ATOM   6545 C13  LIG     1     -10.987  -3.264  23.703  1.00  0.00      LIG  
ATOM   6546 C14  LIG     1     -11.919   2.026  20.527  1.00  0.00      LIG  
ATOM   6547 C15  LIG     1     -10.852   1.933  19.505  1.00  0.00      LIG  
ATOM   6548 C16  LIG     1      -9.155   1.557  22.175  1.00  0.00      LIG  
ATOM   6549 C17  LIG     1     -13.247  -4.745  22.223  1.00  0.00      LIG  
ATOM   6550 C18  LIG     1     -12.931  -4.986  20.784  1.00  0.00      LIG  
ATOM   6551 C19  LIG     1     -13.187   2.741  20.158  1.00  0.00      LIG  
ATOM   6552 C20  LIG     1     -11.024  -5.047  19.255  1.00  0.00      LIG  
ATOM   6553 C21  LIG     1     -12.555  -3.134  19.222  1.00  0.00      LIG  
ATOM   6554 C22  LIG     1     -13.624   3.908  21.055  1.00  0.00      LIG  
ATOM   6555 C23  LIG     1     -12.663   5.101  21.272  1.00  0.00      LIG  
ATOM   6556 C24  LIG     1     -12.164   5.909  20.078  1.00  0.00      LIG  
ATOM   6557 C25  LIG     1     -14.343   1.764  20.039  1.00  0.00      LIG  
ATOM   6558 C26  LIG     1     -12.861   6.222  18.793  1.00  0.00      LIG  
ATOM   6559 C27  LIG     1     -13.273   6.040  22.326  1.00  0.00      LIG  
ATOM   6560 C28  LIG     1     -12.437   7.450  18.066  1.00  0.00      LIG  
ATOM   6561 C29  LIG     1     -14.202   5.696  18.399  1.00  0.00      LIG  
ATOM   6562 C30  LIG     1     -14.367   6.954  21.837  1.00  0.00      LIG  
ATOM   6563 H    LIG     1     -12.062  -1.130  21.184  1.00  0.00      LIG  
ATOM   6564 H1   LIG     1      -9.907  -0.560  23.180  1.00  0.00      LIG  
ATOM   6565 H2   LIG     1     -10.413  -4.361  21.680  1.00  0.00      LIG  
ATOM   6566 H3   LIG     1      -8.699  -2.193  22.321  1.00  0.00      LIG  
ATOM   6567 H4   LIG     1      -8.409  -1.099  21.004  1.00  0.00      LIG  
ATOM   6568 H5   LIG     1     -13.556  -0.664  22.986  1.00  0.00      LIG  
ATOM   6569 H6   LIG     1     -10.205  -2.127  19.720  1.00  0.00      LIG  
ATOM   6570 H7   LIG     1      -9.047  -3.320  20.222  1.00  0.00      LIG  
ATOM   6571 H8   LIG     1     -13.745  -2.697  21.833  1.00  0.00      LIG  
ATOM   6572 H9   LIG     1     -13.487  -3.073  23.525  1.00  0.00      LIG  
ATOM   6573 H10  LIG     1     -11.848   1.594  23.712  1.00  0.00      LIG  
ATOM   6574 H11  LIG     1     -13.341   1.543  22.817  1.00  0.00      LIG  
ATOM   6575 H12  LIG     1     -10.402  -0.129  19.515  1.00  0.00      LIG  
ATOM   6576 H13  LIG     1      -8.967   0.884  19.724  1.00  0.00      LIG  
ATOM   6577 H14  LIG     1     -11.588  -3.007  24.577  1.00  0.00      LIG  
ATOM   6578 H15  LIG     1     -10.864  -4.350  23.720  1.00  0.00      LIG  
ATOM   6579 H16  LIG     1      -9.997  -2.830  23.845  1.00  0.00      LIG  
ATOM   6580 H17  LIG     1     -11.253   1.731  18.510  1.00  0.00      LIG  
ATOM   6581 H18  LIG     1     -10.271   2.860  19.478  1.00  0.00      LIG  
ATOM   6582 H19  LIG     1      -9.316   1.621  23.255  1.00  0.00      LIG  
ATOM   6583 H20  LIG     1      -9.137   2.576  21.777  1.00  0.00      LIG  
ATOM   6584 H21  LIG     1      -8.169   1.117  22.007  1.00  0.00      LIG  
ATOM   6585 H22  LIG     1     -14.279  -5.062  22.398  1.00  0.00      LIG  
ATOM   6586 H23  LIG     1     -12.584  -5.358  22.838  1.00  0.00      LIG  
ATOM   6587 H24  LIG     1     -13.032   3.128  19.153  1.00  0.00      LIG  
ATOM   6588 H25  LIG     1     -10.465  -5.771  19.855  1.00  0.00      LIG  
ATOM   6589 H26  LIG     1     -10.311  -4.475  18.655  1.00  0.00      LIG  
ATOM   6590 H27  LIG     1     -11.646  -5.610  18.553  1.00  0.00      LIG  
ATOM   6591 H28  LIG     1     -13.239  -3.644  18.536  1.00  0.00      LIG  
ATOM   6592 H29  LIG     1     -13.146  -2.404  19.779  1.00  0.00      LIG  
ATOM   6593 H30  LIG     1     -11.838  -2.589  18.606  1.00  0.00      LIG  
ATOM   6594 H31  LIG     1     -12.650   0.076  24.993  1.00  0.00      LIG  
ATOM   6595 H32  LIG     1     -13.857   3.489  22.038  1.00  0.00      LIG  
ATOM   6596 H33  LIG     1     -14.575   4.279  20.672  1.00  0.00      LIG  
ATOM   6597 H34  LIG     1     -11.457   6.655  20.420  1.00  0.00      LIG  
ATOM   6598 H35  LIG     1     -14.092   0.934  19.370  1.00  0.00      LIG  
ATOM   6599 H36  LIG     1     -15.221   2.273  19.633  1.00  0.00      LIG  
ATOM   6600 H37  LIG     1     -14.617   1.350  21.012  1.00  0.00      LIG  
ATOM   6601 H38  LIG     1     -12.499   6.698  22.735  1.00  0.00      LIG  
ATOM   6602 H39  LIG     1     -13.638   5.475  23.189  1.00  0.00      LIG  
ATOM   6603 H40  LIG     1     -13.126   8.270  18.284  1.00  0.00      LIG  
ATOM   6604 H41  LIG     1     -12.443   7.272  16.987  1.00  0.00      LIG  
ATOM   6605 H42  LIG     1     -11.430   7.764  18.356  1.00  0.00      LIG  
ATOM   6606 H43  LIG     1     -14.183   4.623  18.198  1.00  0.00      LIG  
ATOM   6607 H44  LIG     1     -14.547   6.192  17.489  1.00  0.00      LIG  
ATOM   6608 H45  LIG     1     -14.937   5.889  19.183  1.00  0.00      LIG  
ATOM   6609 H46  LIG     1     -11.273   3.771  21.448  1.00  0.00      LIG  
ATOM   6610 H47  LIG     1     -16.275   6.966  21.518  1.00  0.00      LIG  
TER
REMARK  Energy: 267.225
REMARK  SimpleFitness: 267.225
REMARK  FullFitness: -1401.2522
REMARK  InterFull: -27.9311
REMARK  IntraFull: 273.771
REMARK  solvFull: -1930.1
REMARK  surfFull: 283.008
REMARK  extraFull: 0.0
REMARK  deltaGcompsolvpol: -1930.1
REMARK  deltaGcompsolvnonpol: 283.008
REMARK  deltaGprotsolvpol: -1938.72
REMARK  deltaGprotsolvnonpol: 281.59
REMARK  deltaGligsolvpol: -13.179
REMARK  deltaGligsolvnonpol: 16.2048
REMARK  deltaGvdw: -27.9311
REMARK  deltaGelec: 0.0
REMARK  deltaG: -6.6970153
REMARK  Cluster: 3
REMARK  ClusterRank: 3
ATOM   6526 O    LIG     1     -12.202  -0.629  24.495  1.00  0.00      LIG  
ATOM   6527 O1   LIG     1     -13.534  -5.842  20.155  1.00  0.00      LIG  
ATOM   6528 O2   LIG     1     -11.831   5.205  18.860  1.00  0.00      LIG  
ATOM   6529 O3   LIG     1     -11.501   4.594  21.916  1.00  0.00      LIG  
ATOM   6530 O4   LIG     1     -15.580   6.360  21.862  1.00  0.00      LIG  
ATOM   6531 O5   LIG     1     -14.183   8.096  21.446  1.00  0.00      LIG  
ATOM   6532 C    LIG     1     -11.636  -1.277  22.180  1.00  0.00      LIG  
ATOM   6533 C1   LIG     1     -11.663  -2.805  22.402  1.00  0.00      LIG  
ATOM   6534 C2   LIG     1     -10.224  -0.694  22.142  1.00  0.00      LIG  
ATOM   6535 C3   LIG     1     -10.232   0.713  21.509  1.00  0.00      LIG  
ATOM   6536 C4   LIG     1     -10.939  -3.512  21.231  1.00  0.00      LIG  
ATOM   6537 C5   LIG     1      -9.202  -1.644  21.521  1.00  0.00      LIG  
ATOM   6538 C6   LIG     1     -12.504  -0.407  23.122  1.00  0.00      LIG  
ATOM   6539 C7   LIG     1      -9.835  -2.659  20.593  1.00  0.00      LIG  
ATOM   6540 C8   LIG     1     -11.566   1.369  21.636  1.00  0.00      LIG  
ATOM   6541 C9   LIG     1     -11.857  -4.133  20.146  1.00  0.00      LIG  
ATOM   6542 C10  LIG     1     -13.111  -3.269  22.517  1.00  0.00      LIG  
ATOM   6543 C11  LIG     1     -12.347   1.095  22.874  1.00  0.00      LIG  
ATOM   6544 C12  LIG     1     -10.020   0.772  19.999  1.00  0.00      LIG  
ATOM   6545 C13  LIG     1     -10.987  -3.264  23.703  1.00  0.00      LIG  
ATOM   6546 C14  LIG     1     -11.919   2.026  20.527  1.00  0.00      LIG  
ATOM   6547 C15  LIG     1     -10.852   1.933  19.505  1.00  0.00      LIG  
ATOM   6548 C16  LIG     1      -9.155   1.557  22.175  1.00  0.00      LIG  
ATOM   6549 C17  LIG     1     -13.247  -4.745  22.223  1.00  0.00      LIG  
ATOM   6550 C18  LIG     1     -12.931  -4.986  20.784  1.00  0.00      LIG  
ATOM   6551 C19  LIG     1     -13.187   2.741  20.158  1.00  0.00      LIG  
ATOM   6552 C20  LIG     1     -11.024  -5.047  19.255  1.00  0.00      LIG  
ATOM   6553 C21  LIG     1     -12.555  -3.134  19.222  1.00  0.00      LIG  
ATOM   6554 C22  LIG     1     -13.624   3.908  21.055  1.00  0.00      LIG  
ATOM   6555 C23  LIG     1     -12.663   5.101  21.272  1.00  0.00      LIG  
ATOM   6556 C24  LIG     1     -12.164   5.909  20.078  1.00  0.00      LIG  
ATOM   6557 C25  LIG     1     -14.343   1.764  20.039  1.00  0.00      LIG  
ATOM   6558 C26  LIG     1     -12.861   6.222  18.793  1.00  0.00      LIG  
ATOM   6559 C27  LIG     1     -13.273   6.040  22.326  1.00  0.00      LIG  
ATOM   6560 C28  LIG     1     -12.437   7.450  18.066  1.00  0.00      LIG  
ATOM   6561 C29  LIG     1     -14.202   5.696  18.399  1.00  0.00      LIG  
ATOM   6562 C30  LIG     1     -14.367   6.954  21.837  1.00  0.00      LIG  
ATOM   6563 H    LIG     1     -12.062  -1.130  21.184  1.00  0.00      LIG  
ATOM   6564 H1   LIG     1      -9.907  -0.560  23.180  1.00  0.00      LIG  
ATOM   6565 H2   LIG     1     -10.413  -4.361  21.680  1.00  0.00      LIG  
ATOM   6566 H3   LIG     1      -8.699  -2.193  22.321  1.00  0.00      LIG  
ATOM   6567 H4   LIG     1      -8.409  -1.099  21.004  1.00  0.00      LIG  
ATOM   6568 H5   LIG     1     -13.556  -0.664  22.986  1.00  0.00      LIG  
ATOM   6569 H6   LIG     1     -10.205  -2.127  19.720  1.00  0.00      LIG  
ATOM   6570 H7   LIG     1      -9.047  -3.320  20.222  1.00  0.00      LIG  
ATOM   6571 H8   LIG     1     -13.745  -2.697  21.833  1.00  0.00      LIG  
ATOM   6572 H9   LIG     1     -13.487  -3.073  23.525  1.00  0.00      LIG  
ATOM   6573 H10  LIG     1     -11.848   1.594  23.712  1.00  0.00      LIG  
ATOM   6574 H11  LIG     1     -13.341   1.543  22.817  1.00  0.00      LIG  
ATOM   6575 H12  LIG     1     -10.402  -0.129  19.515  1.00  0.00      LIG  
ATOM   6576 H13  LIG     1      -8.967   0.884  19.724  1.00  0.00      LIG  
ATOM   6577 H14  LIG     1     -11.588  -3.007  24.577  1.00  0.00      LIG  
ATOM   6578 H15  LIG     1     -10.864  -4.350  23.720  1.00  0.00      LIG  
ATOM   6579 H16  LIG     1      -9.997  -2.830  23.845  1.00  0.00      LIG  
ATOM   6580 H17  LIG     1     -11.253   1.731  18.510  1.00  0.00      LIG  
ATOM   6581 H18  LIG     1     -10.271   2.860  19.478  1.00  0.00      LIG  
ATOM   6582 H19  LIG     1      -9.316   1.621  23.255  1.00  0.00      LIG  
ATOM   6583 H20  LIG     1      -9.137   2.576  21.777  1.00  0.00      LIG  
ATOM   6584 H21  LIG     1      -8.169   1.117  22.007  1.00  0.00      LIG  
ATOM   6585 H22  LIG     1     -14.279  -5.062  22.398  1.00  0.00      LIG  
ATOM   6586 H23  LIG     1     -12.584  -5.358  22.838  1.00  0.00      LIG  
ATOM   6587 H24  LIG     1     -13.032   3.128  19.153  1.00  0.00      LIG  
ATOM   6588 H25  LIG     1     -10.465  -5.771  19.855  1.00  0.00      LIG  
ATOM   6589 H26  LIG     1     -10.311  -4.475  18.655  1.00  0.00      LIG  
ATOM   6590 H27  LIG     1     -11.646  -5.610  18.553  1.00  0.00      LIG  
ATOM   6591 H28  LIG     1     -13.239  -3.644  18.536  1.00  0.00      LIG  
ATOM   6592 H29  LIG     1     -13.146  -2.404  19.779  1.00  0.00      LIG  
ATOM   6593 H30  LIG     1     -11.838  -2.589  18.606  1.00  0.00      LIG  
ATOM   6594 H31  LIG     1     -12.650   0.076  24.993  1.00  0.00      LIG  
ATOM   6595 H32  LIG     1     -13.857   3.489  22.038  1.00  0.00      LIG  
ATOM   6596 H33  LIG     1     -14.575   4.279  20.672  1.00  0.00      LIG  
ATOM   6597 H34  LIG     1     -11.457   6.655  20.420  1.00  0.00      LIG  
ATOM   6598 H35  LIG     1     -14.092   0.934  19.370  1.00  0.00      LIG  
ATOM   6599 H36  LIG     1     -15.221   2.273  19.633  1.00  0.00      LIG  
ATOM   6600 H37  LIG     1     -14.617   1.350  21.012  1.00  0.00      LIG  
ATOM   6601 H38  LIG     1     -12.499   6.698  22.735  1.00  0.00      LIG  
ATOM   6602 H39  LIG     1     -13.638   5.475  23.189  1.00  0.00      LIG  
ATOM   6603 H40  LIG     1     -13.126   8.270  18.284  1.00  0.00      LIG  
ATOM   6604 H41  LIG     1     -12.443   7.272  16.987  1.00  0.00      LIG  
ATOM   6605 H42  LIG     1     -11.430   7.764  18.356  1.00  0.00      LIG  
ATOM   6606 H43  LIG     1     -14.183   4.623  18.198  1.00  0.00      LIG  
ATOM   6607 H44  LIG     1     -14.547   6.192  17.489  1.00  0.00      LIG  
ATOM   6608 H45  LIG     1     -14.937   5.889  19.183  1.00  0.00      LIG  
ATOM   6609 H46  LIG     1     -11.273   3.771  21.448  1.00  0.00      LIG  
ATOM   6610 H47  LIG     1     -16.275   6.966  21.518  1.00  0.00      LIG  
TER
REMARK  Energy: 267.474
REMARK  SimpleFitness: 267.474
REMARK  FullFitness: -1401.2368
REMARK  InterFull: -27.7568
REMARK  IntraFull: 273.437
REMARK  solvFull: -1929.99
REMARK  surfFull: 283.073
REMARK  extraFull: 0.0
REMARK  deltaGcompsolvpol: -1929.99
REMARK  deltaGcompsolvnonpol: 283.073
REMARK  deltaGprotsolvpol: -1938.72
REMARK  deltaGprotsolvnonpol: 281.59
REMARK  deltaGligsolvpol: -13.1441
REMARK  deltaGligsolvnonpol: 16.1654
REMARK  deltaGvdw: -27.7568
REMARK  deltaGelec: 0.0
REMARK  deltaG: -6.6660542
REMARK  Cluster: 3
REMARK  ClusterRank: 4
ATOM   6526 O    LIG     1     -12.052  -0.399  24.595  1.00  0.00      LIG  
ATOM   6527 O1   LIG     1     -13.393  -6.046  20.738  1.00  0.00      LIG  
ATOM   6528 O2   LIG     1     -11.839   5.239  18.780  1.00  0.00      LIG  
ATOM   6529 O3   LIG     1     -11.474   4.629  21.828  1.00  0.00      LIG  
ATOM   6530 O4   LIG     1     -15.575   6.322  21.793  1.00  0.00      LIG  
ATOM   6531 O5   LIG     1     -14.224   8.110  21.452  1.00  0.00      LIG  
ATOM   6532 C    LIG     1     -11.599  -1.206  22.307  1.00  0.00      LIG  
ATOM   6533 C1   LIG     1     -11.606  -2.720  22.625  1.00  0.00      LIG  
ATOM   6534 C2   LIG     1     -10.190  -0.625  22.196  1.00  0.00      LIG  
ATOM   6535 C3   LIG     1     -10.214   0.757  21.509  1.00  0.00      LIG  
ATOM   6536 C4   LIG     1     -10.908  -3.497  21.481  1.00  0.00      LIG  
ATOM   6537 C5   LIG     1      -9.193  -1.603  21.582  1.00  0.00      LIG  
ATOM   6538 C6   LIG     1     -12.439  -0.289  23.228  1.00  0.00      LIG  
ATOM   6539 C7   LIG     1      -9.871  -2.654  20.730  1.00  0.00      LIG  
ATOM   6540 C8   LIG     1     -11.550   1.410  21.612  1.00  0.00      LIG  
ATOM   6541 C9   LIG     1     -11.847  -4.236  20.492  1.00  0.00      LIG  
ATOM   6542 C10  LIG     1     -13.047  -3.185  22.811  1.00  0.00      LIG  
ATOM   6543 C11  LIG     1     -12.335   1.194  22.860  1.00  0.00      LIG  
ATOM   6544 C12  LIG     1     -10.000   0.760  19.999  1.00  0.00      LIG  
ATOM   6545 C13  LIG     1     -10.889  -3.088  23.933  1.00  0.00      LIG  
ATOM   6546 C14  LIG     1     -11.897   2.033  20.480  1.00  0.00      LIG  
ATOM   6547 C15  LIG     1     -10.834   1.899  19.459  1.00  0.00      LIG  
ATOM   6548 C16  LIG     1      -9.150   1.638  22.146  1.00  0.00      LIG  
ATOM   6549 C17  LIG     1     -13.180  -4.682  22.651  1.00  0.00      LIG  
ATOM   6550 C18  LIG     1     -12.862  -5.069  21.244  1.00  0.00      LIG  
ATOM   6551 C19  LIG     1     -13.156   2.751  20.092  1.00  0.00      LIG  
ATOM   6552 C20  LIG     1     -11.027  -5.200  19.643  1.00  0.00      LIG  
ATOM   6553 C21  LIG     1     -12.607  -3.340  19.512  1.00  0.00      LIG  
ATOM   6554 C22  LIG     1     -13.601   3.922  20.981  1.00  0.00      LIG  
ATOM   6555 C23  LIG     1     -12.649   5.123  21.194  1.00  0.00      LIG  
ATOM   6556 C24  LIG     1     -12.170   5.941  20.000  1.00  0.00      LIG  
ATOM   6557 C25  LIG     1     -14.307   1.768  19.971  1.00  0.00      LIG  
ATOM   6558 C26  LIG     1     -12.877   6.248  18.719  1.00  0.00      LIG  
ATOM   6559 C27  LIG     1     -13.261   6.049  22.258  1.00  0.00      LIG  
ATOM   6560 C28  LIG     1     -12.465   7.481  17.993  1.00  0.00      LIG  
ATOM   6561 C29  LIG     1     -14.217   5.715  18.335  1.00  0.00      LIG  
ATOM   6562 C30  LIG     1     -14.376   6.947  21.787  1.00  0.00      LIG  
ATOM   6563 H    LIG     1     -12.059  -1.121  21.319  1.00  0.00      LIG  
ATOM   6564 H1   LIG     1      -9.837  -0.449  23.217  1.00  0.00      LIG  
ATOM   6565 H2   LIG     1     -10.328  -4.285  21.971  1.00  0.00      LIG  
ATOM   6566 H3   LIG     1      -8.659  -2.117  22.385  1.00  0.00      LIG  
ATOM   6567 H4   LIG     1      -8.419  -1.086  21.009  1.00  0.00      LIG  
ATOM   6568 H5   LIG     1     -13.491  -0.576  23.176  1.00  0.00      LIG  
ATOM   6569 H6   LIG     1     -10.319  -2.156  19.872  1.00  0.00      LIG  
ATOM   6570 H7   LIG     1      -9.099  -3.313  20.323  1.00  0.00      LIG  
ATOM   6571 H8   LIG     1     -13.700  -2.679  22.095  1.00  0.00      LIG  
ATOM   6572 H9   LIG     1     -13.403  -2.905  23.806  1.00  0.00      LIG  
ATOM   6573 H10  LIG     1     -11.870   1.778  23.661  1.00  0.00      LIG  
ATOM   6574 H11  LIG     1     -13.347   1.589  22.755  1.00  0.00      LIG  
ATOM   6575 H12  LIG     1     -10.377  -0.158  19.546  1.00  0.00      LIG  
ATOM   6576 H13  LIG     1      -8.948   0.864  19.721  1.00  0.00      LIG  
ATOM   6577 H14  LIG     1     -11.468  -2.779  24.805  1.00  0.00      LIG  
ATOM   6578 H15  LIG     1     -10.752  -4.169  24.017  1.00  0.00      LIG  
ATOM   6579 H16  LIG     1      -9.900  -2.635  24.017  1.00  0.00      LIG  
ATOM   6580 H17  LIG     1     -11.239   1.652  18.476  1.00  0.00      LIG  
ATOM   6581 H18  LIG     1     -10.256   2.824  19.389  1.00  0.00      LIG  
ATOM   6582 H19  LIG     1      -9.319   1.742  23.222  1.00  0.00      LIG  
ATOM   6583 H20  LIG     1      -9.141   2.641  21.709  1.00  0.00      LIG  
ATOM   6584 H21  LIG     1      -8.159   1.201  22.001  1.00  0.00      LIG  
ATOM   6585 H22  LIG     1     -14.212  -4.981  22.854  1.00  0.00      LIG  
ATOM   6586 H23  LIG     1     -12.518  -5.230  23.325  1.00  0.00      LIG  
ATOM   6587 H24  LIG     1     -12.992   3.134  19.086  1.00  0.00      LIG  
ATOM   6588 H25  LIG     1     -10.460  -5.892  20.273  1.00  0.00      LIG  
ATOM   6589 H26  LIG     1     -10.322  -4.666  19.000  1.00  0.00      LIG  
ATOM   6590 H27  LIG     1     -11.663  -5.796  18.982  1.00  0.00      LIG  
ATOM   6591 H28  LIG     1     -13.338  -3.919  18.938  1.00  0.00      LIG  
ATOM   6592 H29  LIG     1     -13.155  -2.546  20.024  1.00  0.00      LIG  
ATOM   6593 H30  LIG     1     -11.931  -2.877  18.790  1.00  0.00      LIG  
ATOM   6594 H31  LIG     1     -12.490   0.330  25.066  1.00  0.00      LIG  
ATOM   6595 H32  LIG     1     -13.834   3.510  21.966  1.00  0.00      LIG  
ATOM   6596 H33  LIG     1     -14.553   4.284  20.593  1.00  0.00      LIG  
ATOM   6597 H34  LIG     1     -11.470   6.696  20.335  1.00  0.00      LIG  
ATOM   6598 H35  LIG     1     -14.049   0.936  19.308  1.00  0.00      LIG  
ATOM   6599 H36  LIG     1     -15.187   2.269  19.559  1.00  0.00      LIG  
ATOM   6600 H37  LIG     1     -14.584   1.356  20.945  1.00  0.00      LIG  
ATOM   6601 H38  LIG     1     -12.495   6.719  22.661  1.00  0.00      LIG  
ATOM   6602 H39  LIG     1     -13.608   5.473  23.122  1.00  0.00      LIG  
ATOM   6603 H40  LIG     1     -13.133   8.307  18.250  1.00  0.00      LIG  
ATOM   6604 H41  LIG     1     -12.518   7.318  16.913  1.00  0.00      LIG  
ATOM   6605 H42  LIG     1     -11.443   7.776  18.244  1.00  0.00      LIG  
ATOM   6606 H43  LIG     1     -14.196   4.640  18.146  1.00  0.00      LIG  
ATOM   6607 H44  LIG     1     -14.564   6.200  17.419  1.00  0.00      LIG  
ATOM   6608 H45  LIG     1     -14.950   5.915  19.119  1.00  0.00      LIG  
ATOM   6609 H46  LIG     1     -11.203   3.844  21.321  1.00  0.00      LIG  
ATOM   6610 H47  LIG     1     -16.286   6.926  21.479  1.00  0.00      LIG  
TER
REMARK  Energy: 268.455
REMARK  SimpleFitness: 268.455
REMARK  FullFitness: -1400.2522
REMARK  InterFull: -22.5561
REMARK  IntraFull: 273.081
REMARK  solvFull: -1933.78
REMARK  surfFull: 283.003
REMARK  extraFull: 0.0
REMARK  deltaGcompsolvpol: -1933.78
REMARK  deltaGcompsolvnonpol: 283.003
REMARK  deltaGprotsolvpol: -1938.72
REMARK  deltaGprotsolvnonpol: 281.59
REMARK  deltaGligsolvpol: -12.6135
REMARK  deltaGligsolvnonpol: 16.1692
REMARK  deltaGvdw: -22.5561
REMARK  deltaGelec: 0.0
REMARK  deltaG: -6.445474
REMARK  Cluster: 3
REMARK  ClusterRank: 5
ATOM   6526 O    LIG     1     -12.223  -0.722  24.635  1.00  0.00      LIG  
ATOM   6527 O1   LIG     1     -13.666  -6.016  20.359  1.00  0.00      LIG  
ATOM   6528 O2   LIG     1     -11.706   5.354  19.098  1.00  0.00      LIG  
ATOM   6529 O3   LIG     1     -11.233   4.456  21.921  1.00  0.00      LIG  
ATOM   6530 O4   LIG     1     -14.988   6.397  23.778  1.00  0.00      LIG  
ATOM   6531 O5   LIG     1     -14.888   6.755  21.551  1.00  0.00      LIG  
ATOM   6532 C    LIG     1     -11.672  -1.439  22.336  1.00  0.00      LIG  
ATOM   6533 C1   LIG     1     -11.777  -2.962  22.576  1.00  0.00      LIG  
ATOM   6534 C2   LIG     1     -10.236  -0.919  22.320  1.00  0.00      LIG  
ATOM   6535 C3   LIG     1     -10.170   0.475  21.660  1.00  0.00      LIG  
ATOM   6536 C4   LIG     1     -11.052  -3.722  21.439  1.00  0.00      LIG  
ATOM   6537 C5   LIG     1      -9.245  -1.925  21.743  1.00  0.00      LIG  
ATOM   6538 C6   LIG     1     -12.512  -0.519  23.255  1.00  0.00      LIG  
ATOM   6539 C7   LIG     1      -9.901  -2.924  20.813  1.00  0.00      LIG  
ATOM   6540 C8   LIG     1     -11.471   1.198  21.756  1.00  0.00      LIG  
ATOM   6541 C9   LIG     1     -11.967  -4.329  20.343  1.00  0.00      LIG  
ATOM   6542 C10  LIG     1     -13.250  -3.351  22.648  1.00  0.00      LIG  
ATOM   6543 C11  LIG     1     -12.297   0.971  22.976  1.00  0.00      LIG  
ATOM   6544 C12  LIG     1      -9.935   0.496  20.153  1.00  0.00      LIG  
ATOM   6545 C13  LIG     1     -11.168  -3.433  23.905  1.00  0.00      LIG  
ATOM   6546 C14  LIG     1     -11.763   1.868  20.636  1.00  0.00      LIG  
ATOM   6547 C15  LIG     1     -10.696   1.692  19.624  1.00  0.00      LIG  
ATOM   6548 C16  LIG     1      -9.067   1.283  22.326  1.00  0.00      LIG  
ATOM   6549 C17  LIG     1     -13.457  -4.824  22.384  1.00  0.00      LIG  
ATOM   6550 C18  LIG     1     -13.087  -5.130  20.970  1.00  0.00      LIG  
ATOM   6551 C19  LIG     1     -12.969   2.672  20.243  1.00  0.00      LIG  
ATOM   6552 C20  LIG     1     -11.152  -5.295  19.490  1.00  0.00      LIG  
ATOM   6553 C21  LIG     1     -12.597  -3.323  19.378  1.00  0.00      LIG  
ATOM   6554 C22  LIG     1     -13.430   3.782  21.199  1.00  0.00      LIG  
ATOM   6555 C23  LIG     1     -12.482   4.971  21.470  1.00  0.00      LIG  
ATOM   6556 C24  LIG     1     -12.152   5.943  20.344  1.00  0.00      LIG  
ATOM   6557 C25  LIG     1     -14.143   1.744  19.985  1.00  0.00      LIG  
ATOM   6558 C26  LIG     1     -12.848   6.242  19.050  1.00  0.00      LIG  
ATOM   6559 C27  LIG     1     -13.004   5.734  22.696  1.00  0.00      LIG  
ATOM   6560 C28  LIG     1     -12.543   7.550  18.409  1.00  0.00      LIG  
ATOM   6561 C29  LIG     1     -14.100   5.590  18.559  1.00  0.00      LIG  
ATOM   6562 C30  LIG     1     -14.405   6.272  22.564  1.00  0.00      LIG  
ATOM   6563 H    LIG     1     -12.074  -1.285  21.331  1.00  0.00      LIG  
ATOM   6564 H1   LIG     1      -9.936  -0.777  23.363  1.00  0.00      LIG  
ATOM   6565 H2   LIG     1     -10.570  -4.579  21.918  1.00  0.00      LIG  
ATOM   6566 H3   LIG     1      -8.790  -2.482  22.565  1.00  0.00      LIG  
ATOM   6567 H4   LIG     1      -8.416  -1.424  21.238  1.00  0.00      LIG  
ATOM   6568 H5   LIG     1     -13.573  -0.738  23.120  1.00  0.00      LIG  
ATOM   6569 H6   LIG     1     -10.233  -2.389  19.926  1.00  0.00      LIG  
ATOM   6570 H7   LIG     1      -9.133  -3.621  20.468  1.00  0.00      LIG  
ATOM   6571 H8   LIG     1     -13.828  -2.764  21.927  1.00  0.00      LIG  
ATOM   6572 H9   LIG     1     -13.654  -3.108  23.634  1.00  0.00      LIG  
ATOM   6573 H10  LIG     1     -11.815   1.476  23.819  1.00  0.00      LIG  
ATOM   6574 H11  LIG     1     -13.279   1.436  22.877  1.00  0.00      LIG  
ATOM   6575 H12  LIG     1     -10.356  -0.391  19.677  1.00  0.00      LIG  
ATOM   6576 H13  LIG     1      -8.874   0.546  19.891  1.00  0.00      LIG  
ATOM   6577 H14  LIG     1     -11.787  -3.138  24.754  1.00  0.00      LIG  
ATOM   6578 H15  LIG     1     -11.093  -4.522  23.940  1.00  0.00      LIG  
ATOM   6579 H16  LIG     1     -10.166  -3.038  24.075  1.00  0.00      LIG  
ATOM   6580 H17  LIG     1     -11.102   1.485  18.632  1.00  0.00      LIG  
ATOM   6581 H18  LIG     1     -10.064   2.584  19.577  1.00  0.00      LIG  
ATOM   6582 H19  LIG     1      -9.244   1.378  23.401  1.00  0.00      LIG  
ATOM   6583 H20  LIG     1      -8.995   2.291  21.905  1.00  0.00      LIG  
ATOM   6584 H21  LIG     1      -8.099   0.794  22.184  1.00  0.00      LIG  
ATOM   6585 H22  LIG     1     -14.513  -5.076  22.514  1.00  0.00      LIG  
ATOM   6586 H23  LIG     1     -12.860  -5.453  23.051  1.00  0.00      LIG  
ATOM   6587 H24  LIG     1     -12.728   3.132  19.286  1.00  0.00      LIG  
ATOM   6588 H25  LIG     1     -10.687  -6.070  20.106  1.00  0.00      LIG  
ATOM   6589 H26  LIG     1     -10.364  -4.777  18.938  1.00  0.00      LIG  
ATOM   6590 H27  LIG     1     -11.777  -5.795  18.744  1.00  0.00      LIG  
ATOM   6591 H28  LIG     1     -13.314  -3.814  18.714  1.00  0.00      LIG  
ATOM   6592 H29  LIG     1     -13.136  -2.533  19.905  1.00  0.00      LIG  
ATOM   6593 H30  LIG     1     -11.842  -2.855  18.742  1.00  0.00      LIG  
ATOM   6594 H31  LIG     1     -12.655   0.004  25.116  1.00  0.00      LIG  
ATOM   6595 H32  LIG     1     -13.656   3.320  22.161  1.00  0.00      LIG  
ATOM   6596 H33  LIG     1     -14.386   4.163  20.837  1.00  0.00      LIG  
ATOM   6597 H34  LIG     1     -11.546   6.748  20.739  1.00  0.00      LIG  
ATOM   6598 H35  LIG     1     -13.881   0.966  19.261  1.00  0.00      LIG  
ATOM   6599 H36  LIG     1     -14.989   2.309  19.584  1.00  0.00      LIG  
ATOM   6600 H37  LIG     1     -14.473   1.257  20.907  1.00  0.00      LIG  
ATOM   6601 H38  LIG     1     -12.346   6.574  22.940  1.00  0.00      LIG  
ATOM   6602 H39  LIG     1     -12.980   5.060  23.561  1.00  0.00      LIG  
ATOM   6603 H40  LIG     1     -13.298   8.290  18.685  1.00  0.00      LIG  
ATOM   6604 H41  LIG     1     -12.542   7.447  17.321  1.00  0.00      LIG  
ATOM   6605 H42  LIG     1     -11.565   7.934  18.718  1.00  0.00      LIG  
ATOM   6606 H43  LIG     1     -13.950   4.537  18.314  1.00  0.00      LIG  
ATOM   6607 H44  LIG     1     -14.446   6.085  17.648  1.00  0.00      LIG  
ATOM   6608 H45  LIG     1     -14.898   5.666  19.299  1.00  0.00      LIG  
ATOM   6609 H46  LIG     1     -10.960   3.795  21.262  1.00  0.00      LIG  
ATOM   6610 H47  LIG     1     -15.858   6.839  23.684  1.00  0.00      LIG  
TER
REMARK  Energy: 268.455
REMARK  SimpleFitness: 268.455
REMARK  FullFitness: -1400.2522
REMARK  InterFull: -22.5561
REMARK  IntraFull: 273.081
REMARK  solvFull: -1933.78
REMARK  surfFull: 283.003
REMARK  extraFull: 0.0
REMARK  deltaGcompsolvpol: -1933.78
REMARK  deltaGcompsolvnonpol: 283.003
REMARK  deltaGprotsolvpol: -1938.72
REMARK  deltaGprotsolvnonpol: 281.59
REMARK  deltaGligsolvpol: -12.6135
REMARK  deltaGligsolvnonpol: 16.1692
REMARK  deltaGvdw: -22.5561
REMARK  deltaGelec: 0.0
REMARK  deltaG: -6.445474
REMARK  Cluster: 3
REMARK  ClusterRank: 6
ATOM   6526 O    LIG     1     -12.223  -0.722  24.635  1.00  0.00      LIG  
ATOM   6527 O1   LIG     1     -13.666  -6.016  20.359  1.00  0.00      LIG  
ATOM   6528 O2   LIG     1     -11.706   5.354  19.098  1.00  0.00      LIG  
ATOM   6529 O3   LIG     1     -11.233   4.456  21.921  1.00  0.00      LIG  
ATOM   6530 O4   LIG     1     -14.988   6.397  23.778  1.00  0.00      LIG  
ATOM   6531 O5   LIG     1     -14.888   6.755  21.551  1.00  0.00      LIG  
ATOM   6532 C    LIG     1     -11.672  -1.439  22.336  1.00  0.00      LIG  
ATOM   6533 C1   LIG     1     -11.777  -2.962  22.576  1.00  0.00      LIG  
ATOM   6534 C2   LIG     1     -10.236  -0.919  22.320  1.00  0.00      LIG  
ATOM   6535 C3   LIG     1     -10.170   0.475  21.660  1.00  0.00      LIG  
ATOM   6536 C4   LIG     1     -11.052  -3.722  21.439  1.00  0.00      LIG  
ATOM   6537 C5   LIG     1      -9.245  -1.925  21.743  1.00  0.00      LIG  
ATOM   6538 C6   LIG     1     -12.512  -0.519  23.255  1.00  0.00      LIG  
ATOM   6539 C7   LIG     1      -9.901  -2.924  20.813  1.00  0.00      LIG  
ATOM   6540 C8   LIG     1     -11.471   1.198  21.756  1.00  0.00      LIG  
ATOM   6541 C9   LIG     1     -11.967  -4.329  20.343  1.00  0.00      LIG  
ATOM   6542 C10  LIG     1     -13.250  -3.351  22.648  1.00  0.00      LIG  
ATOM   6543 C11  LIG     1     -12.297   0.971  22.976  1.00  0.00      LIG  
ATOM   6544 C12  LIG     1      -9.935   0.496  20.153  1.00  0.00      LIG  
ATOM   6545 C13  LIG     1     -11.168  -3.433  23.905  1.00  0.00      LIG  
ATOM   6546 C14  LIG     1     -11.763   1.868  20.636  1.00  0.00      LIG  
ATOM   6547 C15  LIG     1     -10.696   1.692  19.624  1.00  0.00      LIG  
ATOM   6548 C16  LIG     1      -9.067   1.283  22.326  1.00  0.00      LIG  
ATOM   6549 C17  LIG     1     -13.457  -4.824  22.384  1.00  0.00      LIG  
ATOM   6550 C18  LIG     1     -13.087  -5.130  20.970  1.00  0.00      LIG  
ATOM   6551 C19  LIG     1     -12.969   2.672  20.243  1.00  0.00      LIG  
ATOM   6552 C20  LIG     1     -11.152  -5.295  19.490  1.00  0.00      LIG  
ATOM   6553 C21  LIG     1     -12.597  -3.323  19.378  1.00  0.00      LIG  
ATOM   6554 C22  LIG     1     -13.430   3.782  21.199  1.00  0.00      LIG  
ATOM   6555 C23  LIG     1     -12.482   4.971  21.470  1.00  0.00      LIG  
ATOM   6556 C24  LIG     1     -12.152   5.943  20.344  1.00  0.00      LIG  
ATOM   6557 C25  LIG     1     -14.143   1.744  19.985  1.00  0.00      LIG  
ATOM   6558 C26  LIG     1     -12.848   6.242  19.050  1.00  0.00      LIG  
ATOM   6559 C27  LIG     1     -13.004   5.734  22.696  1.00  0.00      LIG  
ATOM   6560 C28  LIG     1     -12.543   7.550  18.409  1.00  0.00      LIG  
ATOM   6561 C29  LIG     1     -14.100   5.590  18.559  1.00  0.00      LIG  
ATOM   6562 C30  LIG     1     -14.405   6.272  22.564  1.00  0.00      LIG  
ATOM   6563 H    LIG     1     -12.074  -1.285  21.331  1.00  0.00      LIG  
ATOM   6564 H1   LIG     1      -9.936  -0.777  23.363  1.00  0.00      LIG  
ATOM   6565 H2   LIG     1     -10.570  -4.579  21.918  1.00  0.00      LIG  
ATOM   6566 H3   LIG     1      -8.790  -2.482  22.565  1.00  0.00      LIG  
ATOM   6567 H4   LIG     1      -8.416  -1.424  21.238  1.00  0.00      LIG  
ATOM   6568 H5   LIG     1     -13.573  -0.738  23.120  1.00  0.00      LIG  
ATOM   6569 H6   LIG     1     -10.233  -2.389  19.926  1.00  0.00      LIG  
ATOM   6570 H7   LIG     1      -9.133  -3.621  20.468  1.00  0.00      LIG  
ATOM   6571 H8   LIG     1     -13.828  -2.764  21.927  1.00  0.00      LIG  
ATOM   6572 H9   LIG     1     -13.654  -3.108  23.634  1.00  0.00      LIG  
ATOM   6573 H10  LIG     1     -11.815   1.476  23.819  1.00  0.00      LIG  
ATOM   6574 H11  LIG     1     -13.279   1.436  22.877  1.00  0.00      LIG  
ATOM   6575 H12  LIG     1     -10.356  -0.391  19.677  1.00  0.00      LIG  
ATOM   6576 H13  LIG     1      -8.874   0.546  19.891  1.00  0.00      LIG  
ATOM   6577 H14  LIG     1     -11.787  -3.138  24.754  1.00  0.00      LIG  
ATOM   6578 H15  LIG     1     -11.093  -4.522  23.940  1.00  0.00      LIG  
ATOM   6579 H16  LIG     1     -10.166  -3.038  24.075  1.00  0.00      LIG  
ATOM   6580 H17  LIG     1     -11.102   1.485  18.632  1.00  0.00      LIG  
ATOM   6581 H18  LIG     1     -10.064   2.584  19.577  1.00  0.00      LIG  
ATOM   6582 H19  LIG     1      -9.244   1.378  23.401  1.00  0.00      LIG  
ATOM   6583 H20  LIG     1      -8.995   2.291  21.905  1.00  0.00      LIG  
ATOM   6584 H21  LIG     1      -8.099   0.794  22.184  1.00  0.00      LIG  
ATOM   6585 H22  LIG     1     -14.513  -5.076  22.514  1.00  0.00      LIG  
ATOM   6586 H23  LIG     1     -12.860  -5.453  23.051  1.00  0.00      LIG  
ATOM   6587 H24  LIG     1     -12.728   3.132  19.286  1.00  0.00      LIG  
ATOM   6588 H25  LIG     1     -10.687  -6.070  20.106  1.00  0.00      LIG  
ATOM   6589 H26  LIG     1     -10.364  -4.777  18.938  1.00  0.00      LIG  
ATOM   6590 H27  LIG     1     -11.777  -5.795  18.744  1.00  0.00      LIG  
ATOM   6591 H28  LIG     1     -13.314  -3.814  18.714  1.00  0.00      LIG  
ATOM   6592 H29  LIG     1     -13.136  -2.533  19.905  1.00  0.00      LIG  
ATOM   6593 H30  LIG     1     -11.842  -2.855  18.742  1.00  0.00      LIG  
ATOM   6594 H31  LIG     1     -12.655   0.004  25.116  1.00  0.00      LIG  
ATOM   6595 H32  LIG     1     -13.656   3.320  22.161  1.00  0.00      LIG  
ATOM   6596 H33  LIG     1     -14.386   4.163  20.837  1.00  0.00      LIG  
ATOM   6597 H34  LIG     1     -11.546   6.748  20.739  1.00  0.00      LIG  
ATOM   6598 H35  LIG     1     -13.881   0.966  19.261  1.00  0.00      LIG  
ATOM   6599 H36  LIG     1     -14.989   2.309  19.584  1.00  0.00      LIG  
ATOM   6600 H37  LIG     1     -14.473   1.257  20.907  1.00  0.00      LIG  
ATOM   6601 H38  LIG     1     -12.346   6.574  22.940  1.00  0.00      LIG  
ATOM   6602 H39  LIG     1     -12.980   5.060  23.561  1.00  0.00      LIG  
ATOM   6603 H40  LIG     1     -13.298   8.290  18.685  1.00  0.00      LIG  
ATOM   6604 H41  LIG     1     -12.542   7.447  17.321  1.00  0.00      LIG  
ATOM   6605 H42  LIG     1     -11.565   7.934  18.718  1.00  0.00      LIG  
ATOM   6606 H43  LIG     1     -13.950   4.537  18.314  1.00  0.00      LIG  
ATOM   6607 H44  LIG     1     -14.446   6.085  17.648  1.00  0.00      LIG  
ATOM   6608 H45  LIG     1     -14.898   5.666  19.299  1.00  0.00      LIG  
ATOM   6609 H46  LIG     1     -10.960   3.795  21.262  1.00  0.00      LIG  
ATOM   6610 H47  LIG     1     -15.858   6.839  23.684  1.00  0.00      LIG  
TER
REMARK  Energy: 268.455
REMARK  SimpleFitness: 268.455
REMARK  FullFitness: -1400.2522
REMARK  InterFull: -22.5561
REMARK  IntraFull: 273.081
REMARK  solvFull: -1933.78
REMARK  surfFull: 283.003
REMARK  extraFull: 0.0
REMARK  deltaGcompsolvpol: -1933.78
REMARK  deltaGcompsolvnonpol: 283.003
REMARK  deltaGprotsolvpol: -1938.72
REMARK  deltaGprotsolvnonpol: 281.59
REMARK  deltaGligsolvpol: -12.6135
REMARK  deltaGligsolvnonpol: 16.1692
REMARK  deltaGvdw: -22.5561
REMARK  deltaGelec: 0.0
REMARK  deltaG: -6.445474
REMARK  Cluster: 3
REMARK  ClusterRank: 7
ATOM   6526 O    LIG     1     -12.223  -0.722  24.635  1.00  0.00      LIG  
ATOM   6527 O1   LIG     1     -13.666  -6.016  20.359  1.00  0.00      LIG  
ATOM   6528 O2   LIG     1     -11.706   5.354  19.098  1.00  0.00      LIG  
ATOM   6529 O3   LIG     1     -11.233   4.456  21.921  1.00  0.00      LIG  
ATOM   6530 O4   LIG     1     -14.988   6.397  23.778  1.00  0.00      LIG  
ATOM   6531 O5   LIG     1     -14.888   6.755  21.551  1.00  0.00      LIG  
ATOM   6532 C    LIG     1     -11.672  -1.439  22.336  1.00  0.00      LIG  
ATOM   6533 C1   LIG     1     -11.777  -2.962  22.576  1.00  0.00      LIG  
ATOM   6534 C2   LIG     1     -10.236  -0.919  22.320  1.00  0.00      LIG  
ATOM   6535 C3   LIG     1     -10.170   0.475  21.660  1.00  0.00      LIG  
ATOM   6536 C4   LIG     1     -11.052  -3.722  21.439  1.00  0.00      LIG  
ATOM   6537 C5   LIG     1      -9.245  -1.925  21.743  1.00  0.00      LIG  
ATOM   6538 C6   LIG     1     -12.512  -0.519  23.255  1.00  0.00      LIG  
ATOM   6539 C7   LIG     1      -9.901  -2.924  20.813  1.00  0.00      LIG  
ATOM   6540 C8   LIG     1     -11.471   1.198  21.756  1.00  0.00      LIG  
ATOM   6541 C9   LIG     1     -11.967  -4.329  20.343  1.00  0.00      LIG  
ATOM   6542 C10  LIG     1     -13.250  -3.351  22.648  1.00  0.00      LIG  
ATOM   6543 C11  LIG     1     -12.297   0.971  22.976  1.00  0.00      LIG  
ATOM   6544 C12  LIG     1      -9.935   0.496  20.153  1.00  0.00      LIG  
ATOM   6545 C13  LIG     1     -11.168  -3.433  23.905  1.00  0.00      LIG  
ATOM   6546 C14  LIG     1     -11.763   1.868  20.636  1.00  0.00      LIG  
ATOM   6547 C15  LIG     1     -10.696   1.692  19.624  1.00  0.00      LIG  
ATOM   6548 C16  LIG     1      -9.067   1.283  22.326  1.00  0.00      LIG  
ATOM   6549 C17  LIG     1     -13.457  -4.824  22.384  1.00  0.00      LIG  
ATOM   6550 C18  LIG     1     -13.087  -5.130  20.970  1.00  0.00      LIG  
ATOM   6551 C19  LIG     1     -12.969   2.672  20.243  1.00  0.00      LIG  
ATOM   6552 C20  LIG     1     -11.152  -5.295  19.490  1.00  0.00      LIG  
ATOM   6553 C21  LIG     1     -12.597  -3.323  19.378  1.00  0.00      LIG  
ATOM   6554 C22  LIG     1     -13.430   3.782  21.199  1.00  0.00      LIG  
ATOM   6555 C23  LIG     1     -12.482   4.971  21.470  1.00  0.00      LIG  
ATOM   6556 C24  LIG     1     -12.152   5.943  20.344  1.00  0.00      LIG  
ATOM   6557 C25  LIG     1     -14.143   1.744  19.985  1.00  0.00      LIG  
ATOM   6558 C26  LIG     1     -12.848   6.242  19.050  1.00  0.00      LIG  
ATOM   6559 C27  LIG     1     -13.004   5.734  22.696  1.00  0.00      LIG  
ATOM   6560 C28  LIG     1     -12.543   7.550  18.409  1.00  0.00      LIG  
ATOM   6561 C29  LIG     1     -14.100   5.590  18.559  1.00  0.00      LIG  
ATOM   6562 C30  LIG     1     -14.405   6.272  22.564  1.00  0.00      LIG  
ATOM   6563 H    LIG     1     -12.074  -1.285  21.331  1.00  0.00      LIG  
ATOM   6564 H1   LIG     1      -9.936  -0.777  23.363  1.00  0.00      LIG  
ATOM   6565 H2   LIG     1     -10.570  -4.579  21.918  1.00  0.00      LIG  
ATOM   6566 H3   LIG     1      -8.790  -2.482  22.565  1.00  0.00      LIG  
ATOM   6567 H4   LIG     1      -8.416  -1.424  21.238  1.00  0.00      LIG  
ATOM   6568 H5   LIG     1     -13.573  -0.738  23.120  1.00  0.00      LIG  
ATOM   6569 H6   LIG     1     -10.233  -2.389  19.926  1.00  0.00      LIG  
ATOM   6570 H7   LIG     1      -9.133  -3.621  20.468  1.00  0.00      LIG  
ATOM   6571 H8   LIG     1     -13.828  -2.764  21.927  1.00  0.00      LIG  
ATOM   6572 H9   LIG     1     -13.654  -3.108  23.634  1.00  0.00      LIG  
ATOM   6573 H10  LIG     1     -11.815   1.476  23.819  1.00  0.00      LIG  
ATOM   6574 H11  LIG     1     -13.279   1.436  22.877  1.00  0.00      LIG  
ATOM   6575 H12  LIG     1     -10.356  -0.391  19.677  1.00  0.00      LIG  
ATOM   6576 H13  LIG     1      -8.874   0.546  19.891  1.00  0.00      LIG  
ATOM   6577 H14  LIG     1     -11.787  -3.138  24.754  1.00  0.00      LIG  
ATOM   6578 H15  LIG     1     -11.093  -4.522  23.940  1.00  0.00      LIG  
ATOM   6579 H16  LIG     1     -10.166  -3.038  24.075  1.00  0.00      LIG  
ATOM   6580 H17  LIG     1     -11.102   1.485  18.632  1.00  0.00      LIG  
ATOM   6581 H18  LIG     1     -10.064   2.584  19.577  1.00  0.00      LIG  
ATOM   6582 H19  LIG     1      -9.244   1.378  23.401  1.00  0.00      LIG  
ATOM   6583 H20  LIG     1      -8.995   2.291  21.905  1.00  0.00      LIG  
ATOM   6584 H21  LIG     1      -8.099   0.794  22.184  1.00  0.00      LIG  
ATOM   6585 H22  LIG     1     -14.513  -5.076  22.514  1.00  0.00      LIG  
ATOM   6586 H23  LIG     1     -12.860  -5.453  23.051  1.00  0.00      LIG  
ATOM   6587 H24  LIG     1     -12.728   3.132  19.286  1.00  0.00      LIG  
ATOM   6588 H25  LIG     1     -10.687  -6.070  20.106  1.00  0.00      LIG  
ATOM   6589 H26  LIG     1     -10.364  -4.777  18.938  1.00  0.00      LIG  
ATOM   6590 H27  LIG     1     -11.777  -5.795  18.744  1.00  0.00      LIG  
ATOM   6591 H28  LIG     1     -13.314  -3.814  18.714  1.00  0.00      LIG  
ATOM   6592 H29  LIG     1     -13.136  -2.533  19.905  1.00  0.00      LIG  
ATOM   6593 H30  LIG     1     -11.842  -2.855  18.742  1.00  0.00      LIG  
ATOM   6594 H31  LIG     1     -12.655   0.004  25.116  1.00  0.00      LIG  
ATOM   6595 H32  LIG     1     -13.656   3.320  22.161  1.00  0.00      LIG  
ATOM   6596 H33  LIG     1     -14.386   4.163  20.837  1.00  0.00      LIG  
ATOM   6597 H34  LIG     1     -11.546   6.748  20.739  1.00  0.00      LIG  
ATOM   6598 H35  LIG     1     -13.881   0.966  19.261  1.00  0.00      LIG  
ATOM   6599 H36  LIG     1     -14.989   2.309  19.584  1.00  0.00      LIG  
ATOM   6600 H37  LIG     1     -14.473   1.257  20.907  1.00  0.00      LIG  
ATOM   6601 H38  LIG     1     -12.346   6.574  22.940  1.00  0.00      LIG  
ATOM   6602 H39  LIG     1     -12.980   5.060  23.561  1.00  0.00      LIG  
ATOM   6603 H40  LIG     1     -13.298   8.290  18.685  1.00  0.00      LIG  
ATOM   6604 H41  LIG     1     -12.542   7.447  17.321  1.00  0.00      LIG  
ATOM   6605 H42  LIG     1     -11.565   7.934  18.718  1.00  0.00      LIG  
ATOM   6606 H43  LIG     1     -13.950   4.537  18.314  1.00  0.00      LIG  
ATOM   6607 H44  LIG     1     -14.446   6.085  17.648  1.00  0.00      LIG  
ATOM   6608 H45  LIG     1     -14.898   5.666  19.299  1.00  0.00      LIG  
ATOM   6609 H46  LIG     1     -10.960   3.795  21.262  1.00  0.00      LIG  
ATOM   6610 H47  LIG     1     -15.858   6.839  23.684  1.00  0.00      LIG  
TER
REMARK  Energy: 263.814
REMARK  SimpleFitness: 263.814
REMARK  FullFitness: -1400.8221
REMARK  InterFull: -30.6182
REMARK  IntraFull: 272.997
REMARK  solvFull: -1927.7
REMARK  surfFull: 284.499
REMARK  extraFull: 0.0
REMARK  deltaGcompsolvpol: -1927.7
REMARK  deltaGcompsolvnonpol: 284.499
REMARK  deltaGprotsolvpol: -1938.72
REMARK  deltaGprotsolvnonpol: 281.59
REMARK  deltaGligsolvpol: -13.5517
REMARK  deltaGligsolvnonpol: 15.7892
REMARK  deltaGvdw: -30.6182
REMARK  deltaGelec: 0.0
REMARK  deltaG: -6.60116
REMARK  Cluster: 4
REMARK  ClusterRank: 0
ATOM   6526 O    LIG     1     -14.109  -5.034  23.572  1.00  0.00      LIG  
ATOM   6527 O1   LIG     1      -9.653  -2.409  28.459  1.00  0.00      LIG  
ATOM   6528 O2   LIG     1      -5.321  -5.659  18.902  1.00  0.00      LIG  
ATOM   6529 O3   LIG     1      -7.925  -6.526  18.986  1.00  0.00      LIG  
ATOM   6530 O4   LIG     1      -6.829  -4.634  22.880  1.00  0.00      LIG  
ATOM   6531 O5   LIG     1      -9.047  -5.065  23.027  1.00  0.00      LIG  
ATOM   6532 C    LIG     1     -12.269  -3.415  23.786  1.00  0.00      LIG  
ATOM   6533 C1   LIG     1     -12.345  -3.088  25.295  1.00  0.00      LIG  
ATOM   6534 C2   LIG     1     -13.025  -2.395  22.927  1.00  0.00      LIG  
ATOM   6535 C3   LIG     1     -12.709  -2.574  21.426  1.00  0.00      LIG  
ATOM   6536 C4   LIG     1     -11.683  -1.713  25.559  1.00  0.00      LIG  
ATOM   6537 C5   LIG     1     -12.876  -0.970  23.452  1.00  0.00      LIG  
ATOM   6538 C6   LIG     1     -12.714  -4.829  23.359  1.00  0.00      LIG  
ATOM   6539 C7   LIG     1     -11.643  -0.825  24.311  1.00  0.00      LIG  
ATOM   6540 C8   LIG     1     -12.042  -3.875  21.127  1.00  0.00      LIG  
ATOM   6541 C9   LIG     1     -10.297  -1.753  26.250  1.00  0.00      LIG  
ATOM   6542 C10  LIG     1     -11.668  -4.199  26.092  1.00  0.00      LIG  
ATOM   6543 C11  LIG     1     -12.431  -5.104  21.882  1.00  0.00      LIG  
ATOM   6544 C12  LIG     1     -11.711  -1.588  20.826  1.00  0.00      LIG  
ATOM   6545 C13  LIG     1     -13.780  -3.032  25.833  1.00  0.00      LIG  
ATOM   6546 C14  LIG     1     -11.065  -3.747  20.225  1.00  0.00      LIG  
ATOM   6547 C15  LIG     1     -10.962  -2.343  19.752  1.00  0.00      LIG  
ATOM   6548 C16  LIG     1     -14.007  -2.468  20.637  1.00  0.00      LIG  
ATOM   6549 C17  LIG     1     -11.325  -3.765  27.499  1.00  0.00      LIG  
ATOM   6550 C18  LIG     1     -10.348  -2.634  27.479  1.00  0.00      LIG  
ATOM   6551 C19  LIG     1     -10.156  -4.821  19.699  1.00  0.00      LIG  
ATOM   6552 C20  LIG     1      -9.922  -0.352  26.723  1.00  0.00      LIG  
ATOM   6553 C21  LIG     1      -9.137  -2.215  25.366  1.00  0.00      LIG  
ATOM   6554 C22  LIG     1      -8.696  -4.357  19.728  1.00  0.00      LIG  
ATOM   6555 C23  LIG     1      -7.654  -5.472  19.912  1.00  0.00      LIG  
ATOM   6556 C24  LIG     1      -6.260  -4.893  19.704  1.00  0.00      LIG  
ATOM   6557 C25  LIG     1     -10.593  -5.145  18.283  1.00  0.00      LIG  
ATOM   6558 C26  LIG     1      -5.707  -4.348  18.426  1.00  0.00      LIG  
ATOM   6559 C27  LIG     1      -7.753  -6.144  21.294  1.00  0.00      LIG  
ATOM   6560 C28  LIG     1      -4.619  -3.339  18.520  1.00  0.00      LIG  
ATOM   6561 C29  LIG     1      -6.434  -4.362  17.122  1.00  0.00      LIG  
ATOM   6562 C30  LIG     1      -7.976  -5.217  22.461  1.00  0.00      LIG  
ATOM   6563 H    LIG     1     -11.207  -3.352  23.531  1.00  0.00      LIG  
ATOM   6564 H1   LIG     1     -14.091  -2.616  23.026  1.00  0.00      LIG  
ATOM   6565 H2   LIG     1     -12.348  -1.194  26.256  1.00  0.00      LIG  
ATOM   6566 H3   LIG     1     -13.742  -0.730  24.075  1.00  0.00      LIG  
ATOM   6567 H4   LIG     1     -12.886  -0.224  22.654  1.00  0.00      LIG  
ATOM   6568 H5   LIG     1     -12.195  -5.594  23.942  1.00  0.00      LIG  
ATOM   6569 H6   LIG     1     -10.770  -1.042  23.693  1.00  0.00      LIG  
ATOM   6570 H7   LIG     1     -11.559   0.222  24.611  1.00  0.00      LIG  
ATOM   6571 H8   LIG     1     -10.762  -4.533  25.578  1.00  0.00      LIG  
ATOM   6572 H9   LIG     1     -12.326  -5.071  26.149  1.00  0.00      LIG  
ATOM   6573 H10  LIG     1     -13.294  -5.561  21.386  1.00  0.00      LIG  
ATOM   6574 H11  LIG     1     -11.622  -5.837  21.837  1.00  0.00      LIG  
ATOM   6575 H12  LIG     1     -10.980  -1.268  21.573  1.00  0.00      LIG  
ATOM   6576 H13  LIG     1     -12.196  -0.693  20.424  1.00  0.00      LIG  
ATOM   6577 H14  LIG     1     -14.233  -4.025  25.858  1.00  0.00      LIG  
ATOM   6578 H15  LIG     1     -13.798  -2.649  26.856  1.00  0.00      LIG  
ATOM   6579 H16  LIG     1     -14.430  -2.385  25.243  1.00  0.00      LIG  
ATOM   6580 H17  LIG     1      -9.935  -1.977  19.685  1.00  0.00      LIG  
ATOM   6581 H18  LIG     1     -11.445  -2.233  18.776  1.00  0.00      LIG  
ATOM   6582 H19  LIG     1     -14.736  -3.209  20.979  1.00  0.00      LIG  
ATOM   6583 H20  LIG     1     -13.847  -2.623  19.566  1.00  0.00      LIG  
ATOM   6584 H21  LIG     1     -14.448  -1.477  20.768  1.00  0.00      LIG  
ATOM   6585 H22  LIG     1     -10.862  -4.598  28.034  1.00  0.00      LIG  
ATOM   6586 H23  LIG     1     -12.210  -3.447  28.053  1.00  0.00      LIG  
ATOM   6587 H24  LIG     1     -10.262  -5.726  20.299  1.00  0.00      LIG  
ATOM   6588 H25  LIG     1     -10.705   0.072  27.356  1.00  0.00      LIG  
ATOM   6589 H26  LIG     1      -9.764   0.323  25.879  1.00  0.00      LIG  
ATOM   6590 H27  LIG     1      -8.991  -0.355  27.298  1.00  0.00      LIG  
ATOM   6591 H28  LIG     1      -8.231  -2.381  25.957  1.00  0.00      LIG  
ATOM   6592 H29  LIG     1      -9.363  -3.149  24.851  1.00  0.00      LIG  
ATOM   6593 H30  LIG     1      -8.896  -1.466  24.609  1.00  0.00      LIG  
ATOM   6594 H31  LIG     1     -14.348  -5.838  23.081  1.00  0.00      LIG  
ATOM   6595 H32  LIG     1      -8.529  -3.602  20.503  1.00  0.00      LIG  
ATOM   6596 H33  LIG     1      -8.508  -3.842  18.782  1.00  0.00      LIG  
ATOM   6597 H34  LIG     1      -5.887  -4.423  20.602  1.00  0.00      LIG  
ATOM   6598 H35  LIG     1     -11.659  -5.380  18.249  1.00  0.00      LIG  
ATOM   6599 H36  LIG     1     -10.057  -6.009  17.889  1.00  0.00      LIG  
ATOM   6600 H37  LIG     1     -10.402  -4.305  17.613  1.00  0.00      LIG  
ATOM   6601 H38  LIG     1      -6.868  -6.757  21.495  1.00  0.00      LIG  
ATOM   6602 H39  LIG     1      -8.589  -6.850  21.317  1.00  0.00      LIG  
ATOM   6603 H40  LIG     1      -5.038  -2.332  18.440  1.00  0.00      LIG  
ATOM   6604 H41  LIG     1      -3.902  -3.481  17.707  1.00  0.00      LIG  
ATOM   6605 H42  LIG     1      -4.082  -3.413  19.470  1.00  0.00      LIG  
ATOM   6606 H43  LIG     1      -5.728  -4.510  16.301  1.00  0.00      LIG  
ATOM   6607 H44  LIG     1      -6.941  -3.405  16.968  1.00  0.00      LIG  
ATOM   6608 H45  LIG     1      -7.185  -5.151  17.065  1.00  0.00      LIG  
ATOM   6609 H46  LIG     1      -8.827  -6.832  19.184  1.00  0.00      LIG  
ATOM   6610 H47  LIG     1      -7.001  -4.090  23.677  1.00  0.00      LIG  
TER
REMARK  Energy: 263.814
REMARK  SimpleFitness: 263.814
REMARK  FullFitness: -1400.8221
REMARK  InterFull: -30.6182
REMARK  IntraFull: 272.997
REMARK  solvFull: -1927.7
REMARK  surfFull: 284.499
REMARK  extraFull: 0.0
REMARK  deltaGcompsolvpol: -1927.7
REMARK  deltaGcompsolvnonpol: 284.499
REMARK  deltaGprotsolvpol: -1938.72
REMARK  deltaGprotsolvnonpol: 281.59
REMARK  deltaGligsolvpol: -13.5517
REMARK  deltaGligsolvnonpol: 15.7892
REMARK  deltaGvdw: -30.6182
REMARK  deltaGelec: 0.0
REMARK  deltaG: -6.60116
REMARK  Cluster: 4
REMARK  ClusterRank: 1
ATOM   6526 O    LIG     1     -14.109  -5.034  23.572  1.00  0.00      LIG  
ATOM   6527 O1   LIG     1      -9.653  -2.409  28.459  1.00  0.00      LIG  
ATOM   6528 O2   LIG     1      -5.321  -5.659  18.902  1.00  0.00      LIG  
ATOM   6529 O3   LIG     1      -7.925  -6.526  18.986  1.00  0.00      LIG  
ATOM   6530 O4   LIG     1      -6.829  -4.634  22.880  1.00  0.00      LIG  
ATOM   6531 O5   LIG     1      -9.047  -5.065  23.027  1.00  0.00      LIG  
ATOM   6532 C    LIG     1     -12.269  -3.415  23.786  1.00  0.00      LIG  
ATOM   6533 C1   LIG     1     -12.345  -3.088  25.295  1.00  0.00      LIG  
ATOM   6534 C2   LIG     1     -13.025  -2.395  22.927  1.00  0.00      LIG  
ATOM   6535 C3   LIG     1     -12.709  -2.574  21.426  1.00  0.00      LIG  
ATOM   6536 C4   LIG     1     -11.683  -1.713  25.559  1.00  0.00      LIG  
ATOM   6537 C5   LIG     1     -12.876  -0.970  23.452  1.00  0.00      LIG  
ATOM   6538 C6   LIG     1     -12.714  -4.829  23.359  1.00  0.00      LIG  
ATOM   6539 C7   LIG     1     -11.643  -0.825  24.311  1.00  0.00      LIG  
ATOM   6540 C8   LIG     1     -12.042  -3.875  21.127  1.00  0.00      LIG  
ATOM   6541 C9   LIG     1     -10.297  -1.753  26.250  1.00  0.00      LIG  
ATOM   6542 C10  LIG     1     -11.668  -4.199  26.092  1.00  0.00      LIG  
ATOM   6543 C11  LIG     1     -12.431  -5.104  21.882  1.00  0.00      LIG  
ATOM   6544 C12  LIG     1     -11.711  -1.588  20.826  1.00  0.00      LIG  
ATOM   6545 C13  LIG     1     -13.780  -3.032  25.833  1.00  0.00      LIG  
ATOM   6546 C14  LIG     1     -11.065  -3.747  20.225  1.00  0.00      LIG  
ATOM   6547 C15  LIG     1     -10.962  -2.343  19.752  1.00  0.00      LIG  
ATOM   6548 C16  LIG     1     -14.007  -2.468  20.637  1.00  0.00      LIG  
ATOM   6549 C17  LIG     1     -11.325  -3.765  27.499  1.00  0.00      LIG  
ATOM   6550 C18  LIG     1     -10.348  -2.634  27.479  1.00  0.00      LIG  
ATOM   6551 C19  LIG     1     -10.156  -4.821  19.699  1.00  0.00      LIG  
ATOM   6552 C20  LIG     1      -9.922  -0.352  26.723  1.00  0.00      LIG  
ATOM   6553 C21  LIG     1      -9.137  -2.215  25.366  1.00  0.00      LIG  
ATOM   6554 C22  LIG     1      -8.696  -4.357  19.728  1.00  0.00      LIG  
ATOM   6555 C23  LIG     1      -7.654  -5.472  19.912  1.00  0.00      LIG  
ATOM   6556 C24  LIG     1      -6.260  -4.893  19.704  1.00  0.00      LIG  
ATOM   6557 C25  LIG     1     -10.593  -5.145  18.283  1.00  0.00      LIG  
ATOM   6558 C26  LIG     1      -5.707  -4.348  18.426  1.00  0.00      LIG  
ATOM   6559 C27  LIG     1      -7.753  -6.144  21.294  1.00  0.00      LIG  
ATOM   6560 C28  LIG     1      -4.619  -3.339  18.520  1.00  0.00      LIG  
ATOM   6561 C29  LIG     1      -6.434  -4.362  17.122  1.00  0.00      LIG  
ATOM   6562 C30  LIG     1      -7.976  -5.217  22.461  1.00  0.00      LIG  
ATOM   6563 H    LIG     1     -11.207  -3.352  23.531  1.00  0.00      LIG  
ATOM   6564 H1   LIG     1     -14.091  -2.616  23.026  1.00  0.00      LIG  
ATOM   6565 H2   LIG     1     -12.348  -1.194  26.256  1.00  0.00      LIG  
ATOM   6566 H3   LIG     1     -13.742  -0.730  24.075  1.00  0.00      LIG  
ATOM   6567 H4   LIG     1     -12.886  -0.224  22.654  1.00  0.00      LIG  
ATOM   6568 H5   LIG     1     -12.195  -5.594  23.942  1.00  0.00      LIG  
ATOM   6569 H6   LIG     1     -10.770  -1.042  23.693  1.00  0.00      LIG  
ATOM   6570 H7   LIG     1     -11.559   0.222  24.611  1.00  0.00      LIG  
ATOM   6571 H8   LIG     1     -10.762  -4.533  25.578  1.00  0.00      LIG  
ATOM   6572 H9   LIG     1     -12.326  -5.071  26.149  1.00  0.00      LIG  
ATOM   6573 H10  LIG     1     -13.294  -5.561  21.386  1.00  0.00      LIG  
ATOM   6574 H11  LIG     1     -11.622  -5.837  21.837  1.00  0.00      LIG  
ATOM   6575 H12  LIG     1     -10.980  -1.268  21.573  1.00  0.00      LIG  
ATOM   6576 H13  LIG     1     -12.196  -0.693  20.424  1.00  0.00      LIG  
ATOM   6577 H14  LIG     1     -14.233  -4.025  25.858  1.00  0.00      LIG  
ATOM   6578 H15  LIG     1     -13.798  -2.649  26.856  1.00  0.00      LIG  
ATOM   6579 H16  LIG     1     -14.430  -2.385  25.243  1.00  0.00      LIG  
ATOM   6580 H17  LIG     1      -9.935  -1.977  19.685  1.00  0.00      LIG  
ATOM   6581 H18  LIG     1     -11.445  -2.233  18.776  1.00  0.00      LIG  
ATOM   6582 H19  LIG     1     -14.736  -3.209  20.979  1.00  0.00      LIG  
ATOM   6583 H20  LIG     1     -13.847  -2.623  19.566  1.00  0.00      LIG  
ATOM   6584 H21  LIG     1     -14.448  -1.477  20.768  1.00  0.00      LIG  
ATOM   6585 H22  LIG     1     -10.862  -4.598  28.034  1.00  0.00      LIG  
ATOM   6586 H23  LIG     1     -12.210  -3.447  28.053  1.00  0.00      LIG  
ATOM   6587 H24  LIG     1     -10.262  -5.726  20.299  1.00  0.00      LIG  
ATOM   6588 H25  LIG     1     -10.705   0.072  27.356  1.00  0.00      LIG  
ATOM   6589 H26  LIG     1      -9.764   0.323  25.879  1.00  0.00      LIG  
ATOM   6590 H27  LIG     1      -8.991  -0.355  27.298  1.00  0.00      LIG  
ATOM   6591 H28  LIG     1      -8.231  -2.381  25.957  1.00  0.00      LIG  
ATOM   6592 H29  LIG     1      -9.363  -3.149  24.851  1.00  0.00      LIG  
ATOM   6593 H30  LIG     1      -8.896  -1.466  24.609  1.00  0.00      LIG  
ATOM   6594 H31  LIG     1     -14.348  -5.838  23.081  1.00  0.00      LIG  
ATOM   6595 H32  LIG     1      -8.529  -3.602  20.503  1.00  0.00      LIG  
ATOM   6596 H33  LIG     1      -8.508  -3.842  18.782  1.00  0.00      LIG  
ATOM   6597 H34  LIG     1      -5.887  -4.423  20.602  1.00  0.00      LIG  
ATOM   6598 H35  LIG     1     -11.659  -5.380  18.249  1.00  0.00      LIG  
ATOM   6599 H36  LIG     1     -10.057  -6.009  17.889  1.00  0.00      LIG  
ATOM   6600 H37  LIG     1     -10.402  -4.305  17.613  1.00  0.00      LIG  
ATOM   6601 H38  LIG     1      -6.868  -6.757  21.495  1.00  0.00      LIG  
ATOM   6602 H39  LIG     1      -8.589  -6.850  21.317  1.00  0.00      LIG  
ATOM   6603 H40  LIG     1      -5.038  -2.332  18.440  1.00  0.00      LIG  
ATOM   6604 H41  LIG     1      -3.902  -3.481  17.707  1.00  0.00      LIG  
ATOM   6605 H42  LIG     1      -4.082  -3.413  19.470  1.00  0.00      LIG  
ATOM   6606 H43  LIG     1      -5.728  -4.510  16.301  1.00  0.00      LIG  
ATOM   6607 H44  LIG     1      -6.941  -3.405  16.968  1.00  0.00      LIG  
ATOM   6608 H45  LIG     1      -7.185  -5.151  17.065  1.00  0.00      LIG  
ATOM   6609 H46  LIG     1      -8.827  -6.832  19.184  1.00  0.00      LIG  
ATOM   6610 H47  LIG     1      -7.001  -4.090  23.677  1.00  0.00      LIG  
TER
REMARK  Energy: 263.814
REMARK  SimpleFitness: 263.814
REMARK  FullFitness: -1400.8221
REMARK  InterFull: -30.6182
REMARK  IntraFull: 272.997
REMARK  solvFull: -1927.7
REMARK  surfFull: 284.499
REMARK  extraFull: 0.0
REMARK  deltaGcompsolvpol: -1927.7
REMARK  deltaGcompsolvnonpol: 284.499
REMARK  deltaGprotsolvpol: -1938.72
REMARK  deltaGprotsolvnonpol: 281.59
REMARK  deltaGligsolvpol: -13.5517
REMARK  deltaGligsolvnonpol: 15.7892
REMARK  deltaGvdw: -30.6182
REMARK  deltaGelec: 0.0
REMARK  deltaG: -6.60116
REMARK  Cluster: 4
REMARK  ClusterRank: 2
ATOM   6526 O    LIG     1     -14.109  -5.034  23.572  1.00  0.00      LIG  
ATOM   6527 O1   LIG     1      -9.653  -2.409  28.459  1.00  0.00      LIG  
ATOM   6528 O2   LIG     1      -5.321  -5.659  18.902  1.00  0.00      LIG  
ATOM   6529 O3   LIG     1      -7.925  -6.526  18.986  1.00  0.00      LIG  
ATOM   6530 O4   LIG     1      -6.829  -4.634  22.880  1.00  0.00      LIG  
ATOM   6531 O5   LIG     1      -9.047  -5.065  23.027  1.00  0.00      LIG  
ATOM   6532 C    LIG     1     -12.269  -3.415  23.786  1.00  0.00      LIG  
ATOM   6533 C1   LIG     1     -12.345  -3.088  25.295  1.00  0.00      LIG  
ATOM   6534 C2   LIG     1     -13.025  -2.395  22.927  1.00  0.00      LIG  
ATOM   6535 C3   LIG     1     -12.709  -2.574  21.426  1.00  0.00      LIG  
ATOM   6536 C4   LIG     1     -11.683  -1.713  25.559  1.00  0.00      LIG  
ATOM   6537 C5   LIG     1     -12.876  -0.970  23.452  1.00  0.00      LIG  
ATOM   6538 C6   LIG     1     -12.714  -4.829  23.359  1.00  0.00      LIG  
ATOM   6539 C7   LIG     1     -11.643  -0.825  24.311  1.00  0.00      LIG  
ATOM   6540 C8   LIG     1     -12.042  -3.875  21.127  1.00  0.00      LIG  
ATOM   6541 C9   LIG     1     -10.297  -1.753  26.250  1.00  0.00      LIG  
ATOM   6542 C10  LIG     1     -11.668  -4.199  26.092  1.00  0.00      LIG  
ATOM   6543 C11  LIG     1     -12.431  -5.104  21.882  1.00  0.00      LIG  
ATOM   6544 C12  LIG     1     -11.711  -1.588  20.826  1.00  0.00      LIG  
ATOM   6545 C13  LIG     1     -13.780  -3.032  25.833  1.00  0.00      LIG  
ATOM   6546 C14  LIG     1     -11.065  -3.747  20.225  1.00  0.00      LIG  
ATOM   6547 C15  LIG     1     -10.962  -2.343  19.752  1.00  0.00      LIG  
ATOM   6548 C16  LIG     1     -14.007  -2.468  20.637  1.00  0.00      LIG  
ATOM   6549 C17  LIG     1     -11.325  -3.765  27.499  1.00  0.00      LIG  
ATOM   6550 C18  LIG     1     -10.348  -2.634  27.479  1.00  0.00      LIG  
ATOM   6551 C19  LIG     1     -10.156  -4.821  19.699  1.00  0.00      LIG  
ATOM   6552 C20  LIG     1      -9.922  -0.352  26.723  1.00  0.00      LIG  
ATOM   6553 C21  LIG     1      -9.137  -2.215  25.366  1.00  0.00      LIG  
ATOM   6554 C22  LIG     1      -8.696  -4.357  19.728  1.00  0.00      LIG  
ATOM   6555 C23  LIG     1      -7.654  -5.472  19.912  1.00  0.00      LIG  
ATOM   6556 C24  LIG     1      -6.260  -4.893  19.704  1.00  0.00      LIG  
ATOM   6557 C25  LIG     1     -10.593  -5.145  18.283  1.00  0.00      LIG  
ATOM   6558 C26  LIG     1      -5.707  -4.348  18.426  1.00  0.00      LIG  
ATOM   6559 C27  LIG     1      -7.753  -6.144  21.294  1.00  0.00      LIG  
ATOM   6560 C28  LIG     1      -4.619  -3.339  18.520  1.00  0.00      LIG  
ATOM   6561 C29  LIG     1      -6.434  -4.362  17.122  1.00  0.00      LIG  
ATOM   6562 C30  LIG     1      -7.976  -5.217  22.461  1.00  0.00      LIG  
ATOM   6563 H    LIG     1     -11.207  -3.352  23.531  1.00  0.00      LIG  
ATOM   6564 H1   LIG     1     -14.091  -2.616  23.026  1.00  0.00      LIG  
ATOM   6565 H2   LIG     1     -12.348  -1.194  26.256  1.00  0.00      LIG  
ATOM   6566 H3   LIG     1     -13.742  -0.730  24.075  1.00  0.00      LIG  
ATOM   6567 H4   LIG     1     -12.886  -0.224  22.654  1.00  0.00      LIG  
ATOM   6568 H5   LIG     1     -12.195  -5.594  23.942  1.00  0.00      LIG  
ATOM   6569 H6   LIG     1     -10.770  -1.042  23.693  1.00  0.00      LIG  
ATOM   6570 H7   LIG     1     -11.559   0.222  24.611  1.00  0.00      LIG  
ATOM   6571 H8   LIG     1     -10.762  -4.533  25.578  1.00  0.00      LIG  
ATOM   6572 H9   LIG     1     -12.326  -5.071  26.149  1.00  0.00      LIG  
ATOM   6573 H10  LIG     1     -13.294  -5.561  21.386  1.00  0.00      LIG  
ATOM   6574 H11  LIG     1     -11.622  -5.837  21.837  1.00  0.00      LIG  
ATOM   6575 H12  LIG     1     -10.980  -1.268  21.573  1.00  0.00      LIG  
ATOM   6576 H13  LIG     1     -12.196  -0.693  20.424  1.00  0.00      LIG  
ATOM   6577 H14  LIG     1     -14.233  -4.025  25.858  1.00  0.00      LIG  
ATOM   6578 H15  LIG     1     -13.798  -2.649  26.856  1.00  0.00      LIG  
ATOM   6579 H16  LIG     1     -14.430  -2.385  25.243  1.00  0.00      LIG  
ATOM   6580 H17  LIG     1      -9.935  -1.977  19.685  1.00  0.00      LIG  
ATOM   6581 H18  LIG     1     -11.445  -2.233  18.776  1.00  0.00      LIG  
ATOM   6582 H19  LIG     1     -14.736  -3.209  20.979  1.00  0.00      LIG  
ATOM   6583 H20  LIG     1     -13.847  -2.623  19.566  1.00  0.00      LIG  
ATOM   6584 H21  LIG     1     -14.448  -1.477  20.768  1.00  0.00      LIG  
ATOM   6585 H22  LIG     1     -10.862  -4.598  28.034  1.00  0.00      LIG  
ATOM   6586 H23  LIG     1     -12.210  -3.447  28.053  1.00  0.00      LIG  
ATOM   6587 H24  LIG     1     -10.262  -5.726  20.299  1.00  0.00      LIG  
ATOM   6588 H25  LIG     1     -10.705   0.072  27.356  1.00  0.00      LIG  
ATOM   6589 H26  LIG     1      -9.764   0.323  25.879  1.00  0.00      LIG  
ATOM   6590 H27  LIG     1      -8.991  -0.355  27.298  1.00  0.00      LIG  
ATOM   6591 H28  LIG     1      -8.231  -2.381  25.957  1.00  0.00      LIG  
ATOM   6592 H29  LIG     1      -9.363  -3.149  24.851  1.00  0.00      LIG  
ATOM   6593 H30  LIG     1      -8.896  -1.466  24.609  1.00  0.00      LIG  
ATOM   6594 H31  LIG     1     -14.348  -5.838  23.081  1.00  0.00      LIG  
ATOM   6595 H32  LIG     1      -8.529  -3.602  20.503  1.00  0.00      LIG  
ATOM   6596 H33  LIG     1      -8.508  -3.842  18.782  1.00  0.00      LIG  
ATOM   6597 H34  LIG     1      -5.887  -4.423  20.602  1.00  0.00      LIG  
ATOM   6598 H35  LIG     1     -11.659  -5.380  18.249  1.00  0.00      LIG  
ATOM   6599 H36  LIG     1     -10.057  -6.009  17.889  1.00  0.00      LIG  
ATOM   6600 H37  LIG     1     -10.402  -4.305  17.613  1.00  0.00      LIG  
ATOM   6601 H38  LIG     1      -6.868  -6.757  21.495  1.00  0.00      LIG  
ATOM   6602 H39  LIG     1      -8.589  -6.850  21.317  1.00  0.00      LIG  
ATOM   6603 H40  LIG     1      -5.038  -2.332  18.440  1.00  0.00      LIG  
ATOM   6604 H41  LIG     1      -3.902  -3.481  17.707  1.00  0.00      LIG  
ATOM   6605 H42  LIG     1      -4.082  -3.413  19.470  1.00  0.00      LIG  
ATOM   6606 H43  LIG     1      -5.728  -4.510  16.301  1.00  0.00      LIG  
ATOM   6607 H44  LIG     1      -6.941  -3.405  16.968  1.00  0.00      LIG  
ATOM   6608 H45  LIG     1      -7.185  -5.151  17.065  1.00  0.00      LIG  
ATOM   6609 H46  LIG     1      -8.827  -6.832  19.184  1.00  0.00      LIG  
ATOM   6610 H47  LIG     1      -7.001  -4.090  23.677  1.00  0.00      LIG  
TER
REMARK  Energy: 264.063
REMARK  SimpleFitness: 264.063
REMARK  FullFitness: -1400.6459
REMARK  InterFull: -30.6729
REMARK  IntraFull: 273.095
REMARK  solvFull: -1927.61
REMARK  surfFull: 284.542
REMARK  extraFull: 0.0
REMARK  deltaGcompsolvpol: -1927.61
REMARK  deltaGcompsolvnonpol: 284.542
REMARK  deltaGprotsolvpol: -1938.72
REMARK  deltaGprotsolvnonpol: 281.59
REMARK  deltaGligsolvpol: -13.6955
REMARK  deltaGligsolvnonpol: 15.795
REMARK  deltaGvdw: -30.6729
REMARK  deltaGelec: 0.0
REMARK  deltaG: -6.5885086
REMARK  Cluster: 4
REMARK  ClusterRank: 3
ATOM   6526 O    LIG     1     -14.158  -4.960  23.545  1.00  0.00      LIG  
ATOM   6527 O1   LIG     1      -9.653  -2.589  28.523  1.00  0.00      LIG  
ATOM   6528 O2   LIG     1      -5.334  -5.694  18.858  1.00  0.00      LIG  
ATOM   6529 O3   LIG     1      -7.963  -6.520  18.939  1.00  0.00      LIG  
ATOM   6530 O4   LIG     1      -6.752  -4.778  22.872  1.00  0.00      LIG  
ATOM   6531 O5   LIG     1      -8.995  -5.061  22.998  1.00  0.00      LIG  
ATOM   6532 C    LIG     1     -12.269  -3.411  23.811  1.00  0.00      LIG  
ATOM   6533 C1   LIG     1     -12.342  -3.116  25.327  1.00  0.00      LIG  
ATOM   6534 C2   LIG     1     -12.988  -2.349  22.971  1.00  0.00      LIG  
ATOM   6535 C3   LIG     1     -12.658  -2.503  21.470  1.00  0.00      LIG  
ATOM   6536 C4   LIG     1     -11.641  -1.767  25.624  1.00  0.00      LIG  
ATOM   6537 C5   LIG     1     -12.802  -0.940  23.530  1.00  0.00      LIG  
ATOM   6538 C6   LIG     1     -12.755  -4.800  23.349  1.00  0.00      LIG  
ATOM   6539 C7   LIG     1     -11.567  -0.854  24.395  1.00  0.00      LIG  
ATOM   6540 C8   LIG     1     -12.029  -3.817  21.147  1.00  0.00      LIG  
ATOM   6541 C9   LIG     1     -10.262  -1.864  26.325  1.00  0.00      LIG  
ATOM   6542 C10  LIG     1     -11.704  -4.264  26.102  1.00  0.00      LIG  
ATOM   6543 C11  LIG     1     -12.464  -5.050  21.868  1.00  0.00      LIG  
ATOM   6544 C12  LIG     1     -11.621  -1.536  20.905  1.00  0.00      LIG  
ATOM   6545 C13  LIG     1     -13.778  -3.028  25.860  1.00  0.00      LIG  
ATOM   6546 C14  LIG     1     -11.038  -3.697  20.257  1.00  0.00      LIG  
ATOM   6547 C15  LIG     1     -10.889  -2.287  19.817  1.00  0.00      LIG  
ATOM   6548 C16  LIG     1     -13.942  -2.333  20.670  1.00  0.00      LIG  
ATOM   6549 C17  LIG     1     -11.358  -3.871  27.521  1.00  0.00      LIG  
ATOM   6550 C18  LIG     1     -10.346  -2.771  27.533  1.00  0.00      LIG  
ATOM   6551 C19  LIG     1     -10.157  -4.785  19.711  1.00  0.00      LIG  
ATOM   6552 C20  LIG     1      -9.849  -0.487  26.835  1.00  0.00      LIG  
ATOM   6553 C21  LIG     1      -9.110  -2.339  25.439  1.00  0.00      LIG  
ATOM   6554 C22  LIG     1      -8.686  -4.354  19.739  1.00  0.00      LIG  
ATOM   6555 C23  LIG     1      -7.663  -5.492  19.885  1.00  0.00      LIG  
ATOM   6556 C24  LIG     1      -6.259  -4.932  19.679  1.00  0.00      LIG  
ATOM   6557 C25  LIG     1     -10.606  -5.071  18.290  1.00  0.00      LIG  
ATOM   6558 C26  LIG     1      -5.703  -4.366  18.412  1.00  0.00      LIG  
ATOM   6559 C27  LIG     1      -7.761  -6.193  21.252  1.00  0.00      LIG  
ATOM   6560 C28  LIG     1      -4.599  -3.375  18.521  1.00  0.00      LIG  
ATOM   6561 C29  LIG     1      -6.436  -4.341  17.112  1.00  0.00      LIG  
ATOM   6562 C30  LIG     1      -7.929  -5.288  22.445  1.00  0.00      LIG  
ATOM   6563 H    LIG     1     -11.204  -3.378  23.565  1.00  0.00      LIG  
ATOM   6564 H1   LIG     1     -14.060  -2.540  23.055  1.00  0.00      LIG  
ATOM   6565 H2   LIG     1     -12.297  -1.243  26.325  1.00  0.00      LIG  
ATOM   6566 H3   LIG     1     -13.664  -0.689  24.153  1.00  0.00      LIG  
ATOM   6567 H4   LIG     1     -12.785  -0.179  22.747  1.00  0.00      LIG  
ATOM   6568 H5   LIG     1     -12.270  -5.595  23.919  1.00  0.00      LIG  
ATOM   6569 H6   LIG     1     -10.699  -1.088  23.777  1.00  0.00      LIG  
ATOM   6570 H7   LIG     1     -11.451   0.184  24.718  1.00  0.00      LIG  
ATOM   6571 H8   LIG     1     -10.806  -4.614  25.585  1.00  0.00      LIG  
ATOM   6572 H9   LIG     1     -12.390  -5.116  26.137  1.00  0.00      LIG  
ATOM   6573 H10  LIG     1     -13.335  -5.470  21.355  1.00  0.00      LIG  
ATOM   6574 H11  LIG     1     -11.676  -5.805  21.814  1.00  0.00      LIG  
ATOM   6575 H12  LIG     1     -10.885  -1.264  21.666  1.00  0.00      LIG  
ATOM   6576 H13  LIG     1     -12.069  -0.613  20.526  1.00  0.00      LIG  
ATOM   6577 H14  LIG     1     -14.262  -4.006  25.859  1.00  0.00      LIG  
ATOM   6578 H15  LIG     1     -13.790  -2.671  26.892  1.00  0.00      LIG  
ATOM   6579 H16  LIG     1     -14.405  -2.347  25.285  1.00  0.00      LIG  
ATOM   6580 H17  LIG     1      -9.851  -1.950  19.765  1.00  0.00      LIG  
ATOM   6581 H18  LIG     1     -11.364  -2.141  18.843  1.00  0.00      LIG  
ATOM   6582 H19  LIG     1     -14.695  -3.065  20.975  1.00  0.00      LIG  
ATOM   6583 H20  LIG     1     -13.771  -2.455  19.596  1.00  0.00      LIG  
ATOM   6584 H21  LIG     1     -14.356  -1.334  20.830  1.00  0.00      LIG  
ATOM   6585 H22  LIG     1     -10.923  -4.729  28.038  1.00  0.00      LIG  
ATOM   6586 H23  LIG     1     -12.238  -3.540  28.078  1.00  0.00      LIG  
ATOM   6587 H24  LIG     1     -10.280  -5.695  20.299  1.00  0.00      LIG  
ATOM   6588 H25  LIG     1     -10.616  -0.062  27.488  1.00  0.00      LIG  
ATOM   6589 H26  LIG     1      -9.680   0.210  26.010  1.00  0.00      LIG  
ATOM   6590 H27  LIG     1      -8.915  -0.532  27.403  1.00  0.00      LIG  
ATOM   6591 H28  LIG     1      -8.208  -2.520  26.032  1.00  0.00      LIG  
ATOM   6592 H29  LIG     1      -9.347  -3.269  24.920  1.00  0.00      LIG  
ATOM   6593 H30  LIG     1      -8.854  -1.590  24.686  1.00  0.00      LIG  
ATOM   6594 H31  LIG     1     -14.414  -5.770  23.071  1.00  0.00      LIG  
ATOM   6595 H32  LIG     1      -8.497  -3.627  20.534  1.00  0.00      LIG  
ATOM   6596 H33  LIG     1      -8.496  -3.814  18.808  1.00  0.00      LIG  
ATOM   6597 H34  LIG     1      -5.873  -4.491  20.586  1.00  0.00      LIG  
ATOM   6598 H35  LIG     1     -11.681  -5.256  18.253  1.00  0.00      LIG  
ATOM   6599 H36  LIG     1     -10.108  -5.953  17.884  1.00  0.00      LIG  
ATOM   6600 H37  LIG     1     -10.376  -4.230  17.633  1.00  0.00      LIG  
ATOM   6601 H38  LIG     1      -6.891  -6.837  21.417  1.00  0.00      LIG  
ATOM   6602 H39  LIG     1      -8.616  -6.875  21.273  1.00  0.00      LIG  
ATOM   6603 H40  LIG     1      -5.001  -2.361  18.465  1.00  0.00      LIG  
ATOM   6604 H41  LIG     1      -3.889  -3.505  17.700  1.00  0.00      LIG  
ATOM   6605 H42  LIG     1      -4.057  -3.475  19.466  1.00  0.00      LIG  
ATOM   6606 H43  LIG     1      -7.189  -5.127  17.036  1.00  0.00      LIG  
ATOM   6607 H44  LIG     1      -5.734  -4.467  16.284  1.00  0.00      LIG  
ATOM   6608 H45  LIG     1      -6.940  -3.379  16.986  1.00  0.00      LIG  
ATOM   6609 H46  LIG     1      -8.866  -6.824  19.138  1.00  0.00      LIG  
ATOM   6610 H47  LIG     1      -6.902  -4.213  23.659  1.00  0.00      LIG  
TER
REMARK  Energy: 264.659
REMARK  SimpleFitness: 264.659
REMARK  FullFitness: -1398.4393
REMARK  InterFull: -27.3674
REMARK  IntraFull: 272.481
REMARK  solvFull: -1928.1
REMARK  surfFull: 284.547
REMARK  extraFull: 0.0
REMARK  deltaGcompsolvpol: -1928.1
REMARK  deltaGcompsolvnonpol: 284.547
REMARK  deltaGprotsolvpol: -1938.72
REMARK  deltaGprotsolvnonpol: 281.59
REMARK  deltaGligsolvpol: -12.9409
REMARK  deltaGligsolvnonpol: 15.7905
REMARK  deltaGvdw: -27.3674
REMARK  deltaGelec: 0.0
REMARK  deltaG: -6.351078
REMARK  Cluster: 4
REMARK  ClusterRank: 4
ATOM   6526 O    LIG     1     -14.042  -5.051  23.689  1.00  0.00      LIG  
ATOM   6527 O1   LIG     1      -9.515  -2.266  28.429  1.00  0.00      LIG  
ATOM   6528 O2   LIG     1      -5.322  -5.528  18.857  1.00  0.00      LIG  
ATOM   6529 O3   LIG     1      -7.921  -6.436  18.933  1.00  0.00      LIG  
ATOM   6530 O4   LIG     1      -6.798  -4.610  22.852  1.00  0.00      LIG  
ATOM   6531 O5   LIG     1      -9.018  -5.034  23.002  1.00  0.00      LIG  
ATOM   6532 C    LIG     1     -12.231  -3.395  23.834  1.00  0.00      LIG  
ATOM   6533 C1   LIG     1     -12.268  -3.052  25.342  1.00  0.00      LIG  
ATOM   6534 C2   LIG     1     -13.036  -2.406  22.983  1.00  0.00      LIG  
ATOM   6535 C3   LIG     1     -12.747  -2.594  21.476  1.00  0.00      LIG  
ATOM   6536 C4   LIG     1     -11.642  -1.654  25.571  1.00  0.00      LIG  
ATOM   6537 C5   LIG     1     -12.911  -0.970  23.486  1.00  0.00      LIG  
ATOM   6538 C6   LIG     1     -12.656  -4.824  23.435  1.00  0.00      LIG  
ATOM   6539 C7   LIG     1     -11.658  -0.785  24.309  1.00  0.00      LIG  
ATOM   6540 C8   LIG     1     -12.058  -3.882  21.176  1.00  0.00      LIG  
ATOM   6541 C9   LIG     1     -10.242  -1.641  26.237  1.00  0.00      LIG  
ATOM   6542 C10  LIG     1     -11.527  -4.132  26.124  1.00  0.00      LIG  
ATOM   6543 C11  LIG     1     -12.408  -5.110  21.952  1.00  0.00      LIG  
ATOM   6544 C12  LIG     1     -11.783  -1.592  20.846  1.00  0.00      LIG  
ATOM   6545 C13  LIG     1     -13.686  -3.029  25.927  1.00  0.00      LIG  
ATOM   6546 C14  LIG     1     -11.101  -3.739  20.254  1.00  0.00      LIG  
ATOM   6547 C15  LIG     1     -11.039  -2.340  19.763  1.00  0.00      LIG  
ATOM   6548 C16  LIG     1     -14.062  -2.524  20.714  1.00  0.00      LIG  
ATOM   6549 C17  LIG     1     -11.162  -3.683  27.520  1.00  0.00      LIG  
ATOM   6550 C18  LIG     1     -10.229  -2.517  27.471  1.00  0.00      LIG  
ATOM   6551 C19  LIG     1     -10.177  -4.792  19.711  1.00  0.00      LIG  
ATOM   6552 C20  LIG     1      -9.918  -0.225  26.704  1.00  0.00      LIG  
ATOM   6553 C21  LIG     1      -9.083  -2.058  25.332  1.00  0.00      LIG  
ATOM   6554 C22  LIG     1      -8.724  -4.300  19.728  1.00  0.00      LIG  
ATOM   6555 C23  LIG     1      -7.658  -5.397  19.877  1.00  0.00      LIG  
ATOM   6556 C24  LIG     1      -6.278  -4.786  19.661  1.00  0.00      LIG  
ATOM   6557 C25  LIG     1     -10.625  -5.109  18.296  1.00  0.00      LIG  
ATOM   6558 C26  LIG     1      -5.745  -4.229  18.379  1.00  0.00      LIG  
ATOM   6559 C27  LIG     1      -7.729  -6.094  21.249  1.00  0.00      LIG  
ATOM   6560 C28  LIG     1      -4.688  -3.184  18.465  1.00  0.00      LIG  
ATOM   6561 C29  LIG     1      -6.474  -4.272  17.075  1.00  0.00      LIG  
ATOM   6562 C30  LIG     1      -7.948  -5.186  22.433  1.00  0.00      LIG  
ATOM   6563 H    LIG     1     -11.178  -3.312  23.548  1.00  0.00      LIG  
ATOM   6564 H1   LIG     1     -14.092  -2.653  23.112  1.00  0.00      LIG  
ATOM   6565 H2   LIG     1     -12.308  -1.144  26.273  1.00  0.00      LIG  
ATOM   6566 H3   LIG     1     -13.768  -0.742  24.125  1.00  0.00      LIG  
ATOM   6567 H4   LIG     1     -12.960  -0.239  22.677  1.00  0.00      LIG  
ATOM   6568 H5   LIG     1     -12.108  -5.571  24.014  1.00  0.00      LIG  
ATOM   6569 H6   LIG     1     -10.800  -0.997  23.670  1.00  0.00      LIG  
ATOM   6570 H7   LIG     1     -11.588   0.270  24.586  1.00  0.00      LIG  
ATOM   6571 H8   LIG     1     -10.623  -4.430  25.586  1.00  0.00      LIG  
ATOM   6572 H9   LIG     1     -12.147  -5.030  26.200  1.00  0.00      LIG  
ATOM   6573 H10  LIG     1     -13.279  -5.584  21.487  1.00  0.00      LIG  
ATOM   6574 H11  LIG     1     -11.590  -5.832  21.888  1.00  0.00      LIG  
ATOM   6575 H12  LIG     1     -11.041  -1.250  21.572  1.00  0.00      LIG  
ATOM   6576 H13  LIG     1     -12.294  -0.712  20.447  1.00  0.00      LIG  
ATOM   6577 H14  LIG     1     -14.111  -4.034  25.977  1.00  0.00      LIG  
ATOM   6578 H15  LIG     1     -13.684  -2.628  26.944  1.00  0.00      LIG  
ATOM   6579 H16  LIG     1     -14.370  -2.407  25.348  1.00  0.00      LIG  
ATOM   6580 H17  LIG     1     -10.021  -1.953  19.672  1.00  0.00      LIG  
ATOM   6581 H18  LIG     1     -11.544  -2.252  18.797  1.00  0.00      LIG  
ATOM   6582 H19  LIG     1     -14.766  -3.281  21.075  1.00  0.00      LIG  
ATOM   6583 H20  LIG     1     -13.919  -2.684  19.640  1.00  0.00      LIG  
ATOM   6584 H21  LIG     1     -14.521  -1.541  20.846  1.00  0.00      LIG  
ATOM   6585 H22  LIG     1     -10.653  -4.496  28.044  1.00  0.00      LIG  
ATOM   6586 H23  LIG     1     -12.044  -3.396  28.097  1.00  0.00      LIG  
ATOM   6587 H24  LIG     1     -10.267  -5.701  20.307  1.00  0.00      LIG  
ATOM   6588 H25  LIG     1     -10.697   0.158  27.368  1.00  0.00      LIG  
ATOM   6589 H26  LIG     1      -9.823   0.460  25.859  1.00  0.00      LIG  
ATOM   6590 H27  LIG     1      -8.967  -0.186  27.244  1.00  0.00      LIG  
ATOM   6591 H28  LIG     1      -8.159  -2.176  25.906  1.00  0.00      LIG  
ATOM   6592 H29  LIG     1      -9.276  -3.006  24.827  1.00  0.00      LIG  
ATOM   6593 H30  LIG     1      -8.889  -1.303  24.566  1.00  0.00      LIG  
ATOM   6594 H31  LIG     1     -14.268  -5.893  23.259  1.00  0.00      LIG  
ATOM   6595 H32  LIG     1      -8.564  -3.563  20.521  1.00  0.00      LIG  
ATOM   6596 H33  LIG     1      -8.553  -3.751  18.798  1.00  0.00      LIG  
ATOM   6597 H34  LIG     1      -5.910  -4.314  20.561  1.00  0.00      LIG  
ATOM   6598 H35  LIG     1     -11.692  -5.341  18.272  1.00  0.00      LIG  
ATOM   6599 H36  LIG     1     -10.097  -5.972  17.889  1.00  0.00      LIG  
ATOM   6600 H37  LIG     1     -10.437  -4.265  17.631  1.00  0.00      LIG  
ATOM   6601 H38  LIG     1      -6.832  -6.694  21.428  1.00  0.00      LIG  
ATOM   6602 H39  LIG     1      -8.553  -6.814  21.275  1.00  0.00      LIG  
ATOM   6603 H40  LIG     1      -5.141  -2.191  18.397  1.00  0.00      LIG  
ATOM   6604 H41  LIG     1      -3.978  -3.297  17.641  1.00  0.00      LIG  
ATOM   6605 H42  LIG     1      -4.135  -3.247  19.407  1.00  0.00      LIG  
ATOM   6606 H43  LIG     1      -5.760  -4.366  16.253  1.00  0.00      LIG  
ATOM   6607 H44  LIG     1      -7.036  -3.345  16.933  1.00  0.00      LIG  
ATOM   6608 H45  LIG     1      -7.175  -5.105  17.007  1.00  0.00      LIG  
ATOM   6609 H46  LIG     1      -8.601  -6.084  18.332  1.00  0.00      LIG  
ATOM   6610 H47  LIG     1      -6.962  -4.070  23.653  1.00  0.00      LIG  
TER
REMARK  Energy: 264.659
REMARK  SimpleFitness: 264.659
REMARK  FullFitness: -1398.4393
REMARK  InterFull: -27.3674
REMARK  IntraFull: 272.481
REMARK  solvFull: -1928.1
REMARK  surfFull: 284.547
REMARK  extraFull: 0.0
REMARK  deltaGcompsolvpol: -1928.1
REMARK  deltaGcompsolvnonpol: 284.547
REMARK  deltaGprotsolvpol: -1938.72
REMARK  deltaGprotsolvnonpol: 281.59
REMARK  deltaGligsolvpol: -12.9409
REMARK  deltaGligsolvnonpol: 15.7905
REMARK  deltaGvdw: -27.3674
REMARK  deltaGelec: 0.0
REMARK  deltaG: -6.351078
REMARK  Cluster: 4
REMARK  ClusterRank: 5
ATOM   6526 O    LIG     1     -14.042  -5.051  23.689  1.00  0.00      LIG  
ATOM   6527 O1   LIG     1      -9.515  -2.266  28.429  1.00  0.00      LIG  
ATOM   6528 O2   LIG     1      -5.322  -5.528  18.857  1.00  0.00      LIG  
ATOM   6529 O3   LIG     1      -7.921  -6.436  18.933  1.00  0.00      LIG  
ATOM   6530 O4   LIG     1      -6.798  -4.610  22.852  1.00  0.00      LIG  
ATOM   6531 O5   LIG     1      -9.018  -5.034  23.002  1.00  0.00      LIG  
ATOM   6532 C    LIG     1     -12.231  -3.395  23.834  1.00  0.00      LIG  
ATOM   6533 C1   LIG     1     -12.268  -3.052  25.342  1.00  0.00      LIG  
ATOM   6534 C2   LIG     1     -13.036  -2.406  22.983  1.00  0.00      LIG  
ATOM   6535 C3   LIG     1     -12.747  -2.594  21.476  1.00  0.00      LIG  
ATOM   6536 C4   LIG     1     -11.642  -1.654  25.571  1.00  0.00      LIG  
ATOM   6537 C5   LIG     1     -12.911  -0.970  23.486  1.00  0.00      LIG  
ATOM   6538 C6   LIG     1     -12.656  -4.824  23.435  1.00  0.00      LIG  
ATOM   6539 C7   LIG     1     -11.658  -0.785  24.309  1.00  0.00      LIG  
ATOM   6540 C8   LIG     1     -12.058  -3.882  21.176  1.00  0.00      LIG  
ATOM   6541 C9   LIG     1     -10.242  -1.641  26.237  1.00  0.00      LIG  
ATOM   6542 C10  LIG     1     -11.527  -4.132  26.124  1.00  0.00      LIG  
ATOM   6543 C11  LIG     1     -12.408  -5.110  21.952  1.00  0.00      LIG  
ATOM   6544 C12  LIG     1     -11.783  -1.592  20.846  1.00  0.00      LIG  
ATOM   6545 C13  LIG     1     -13.686  -3.029  25.927  1.00  0.00      LIG  
ATOM   6546 C14  LIG     1     -11.101  -3.739  20.254  1.00  0.00      LIG  
ATOM   6547 C15  LIG     1     -11.039  -2.340  19.763  1.00  0.00      LIG  
ATOM   6548 C16  LIG     1     -14.062  -2.524  20.714  1.00  0.00      LIG  
ATOM   6549 C17  LIG     1     -11.162  -3.683  27.520  1.00  0.00      LIG  
ATOM   6550 C18  LIG     1     -10.229  -2.517  27.471  1.00  0.00      LIG  
ATOM   6551 C19  LIG     1     -10.177  -4.792  19.711  1.00  0.00      LIG  
ATOM   6552 C20  LIG     1      -9.918  -0.225  26.704  1.00  0.00      LIG  
ATOM   6553 C21  LIG     1      -9.083  -2.058  25.332  1.00  0.00      LIG  
ATOM   6554 C22  LIG     1      -8.724  -4.300  19.728  1.00  0.00      LIG  
ATOM   6555 C23  LIG     1      -7.658  -5.397  19.877  1.00  0.00      LIG  
ATOM   6556 C24  LIG     1      -6.278  -4.786  19.661  1.00  0.00      LIG  
ATOM   6557 C25  LIG     1     -10.625  -5.109  18.296  1.00  0.00      LIG  
ATOM   6558 C26  LIG     1      -5.745  -4.229  18.379  1.00  0.00      LIG  
ATOM   6559 C27  LIG     1      -7.729  -6.094  21.249  1.00  0.00      LIG  
ATOM   6560 C28  LIG     1      -4.688  -3.184  18.465  1.00  0.00      LIG  
ATOM   6561 C29  LIG     1      -6.474  -4.272  17.075  1.00  0.00      LIG  
ATOM   6562 C30  LIG     1      -7.948  -5.186  22.433  1.00  0.00      LIG  
ATOM   6563 H    LIG     1     -11.178  -3.312  23.548  1.00  0.00      LIG  
ATOM   6564 H1   LIG     1     -14.092  -2.653  23.112  1.00  0.00      LIG  
ATOM   6565 H2   LIG     1     -12.308  -1.144  26.273  1.00  0.00      LIG  
ATOM   6566 H3   LIG     1     -13.768  -0.742  24.125  1.00  0.00      LIG  
ATOM   6567 H4   LIG     1     -12.960  -0.239  22.677  1.00  0.00      LIG  
ATOM   6568 H5   LIG     1     -12.108  -5.571  24.014  1.00  0.00      LIG  
ATOM   6569 H6   LIG     1     -10.800  -0.997  23.670  1.00  0.00      LIG  
ATOM   6570 H7   LIG     1     -11.588   0.270  24.586  1.00  0.00      LIG  
ATOM   6571 H8   LIG     1     -10.623  -4.430  25.586  1.00  0.00      LIG  
ATOM   6572 H9   LIG     1     -12.147  -5.030  26.200  1.00  0.00      LIG  
ATOM   6573 H10  LIG     1     -13.279  -5.584  21.487  1.00  0.00      LIG  
ATOM   6574 H11  LIG     1     -11.590  -5.832  21.888  1.00  0.00      LIG  
ATOM   6575 H12  LIG     1     -11.041  -1.250  21.572  1.00  0.00      LIG  
ATOM   6576 H13  LIG     1     -12.294  -0.712  20.447  1.00  0.00      LIG  
ATOM   6577 H14  LIG     1     -14.111  -4.034  25.977  1.00  0.00      LIG  
ATOM   6578 H15  LIG     1     -13.684  -2.628  26.944  1.00  0.00      LIG  
ATOM   6579 H16  LIG     1     -14.370  -2.407  25.348  1.00  0.00      LIG  
ATOM   6580 H17  LIG     1     -10.021  -1.953  19.672  1.00  0.00      LIG  
ATOM   6581 H18  LIG     1     -11.544  -2.252  18.797  1.00  0.00      LIG  
ATOM   6582 H19  LIG     1     -14.766  -3.281  21.075  1.00  0.00      LIG  
ATOM   6583 H20  LIG     1     -13.919  -2.684  19.640  1.00  0.00      LIG  
ATOM   6584 H21  LIG     1     -14.521  -1.541  20.846  1.00  0.00      LIG  
ATOM   6585 H22  LIG     1     -10.653  -4.496  28.044  1.00  0.00      LIG  
ATOM   6586 H23  LIG     1     -12.044  -3.396  28.097  1.00  0.00      LIG  
ATOM   6587 H24  LIG     1     -10.267  -5.701  20.307  1.00  0.00      LIG  
ATOM   6588 H25  LIG     1     -10.697   0.158  27.368  1.00  0.00      LIG  
ATOM   6589 H26  LIG     1      -9.823   0.460  25.859  1.00  0.00      LIG  
ATOM   6590 H27  LIG     1      -8.967  -0.186  27.244  1.00  0.00      LIG  
ATOM   6591 H28  LIG     1      -8.159  -2.176  25.906  1.00  0.00      LIG  
ATOM   6592 H29  LIG     1      -9.276  -3.006  24.827  1.00  0.00      LIG  
ATOM   6593 H30  LIG     1      -8.889  -1.303  24.566  1.00  0.00      LIG  
ATOM   6594 H31  LIG     1     -14.268  -5.893  23.259  1.00  0.00      LIG  
ATOM   6595 H32  LIG     1      -8.564  -3.563  20.521  1.00  0.00      LIG  
ATOM   6596 H33  LIG     1      -8.553  -3.751  18.798  1.00  0.00      LIG  
ATOM   6597 H34  LIG     1      -5.910  -4.314  20.561  1.00  0.00      LIG  
ATOM   6598 H35  LIG     1     -11.692  -5.341  18.272  1.00  0.00      LIG  
ATOM   6599 H36  LIG     1     -10.097  -5.972  17.889  1.00  0.00      LIG  
ATOM   6600 H37  LIG     1     -10.437  -4.265  17.631  1.00  0.00      LIG  
ATOM   6601 H38  LIG     1      -6.832  -6.694  21.428  1.00  0.00      LIG  
ATOM   6602 H39  LIG     1      -8.553  -6.814  21.275  1.00  0.00      LIG  
ATOM   6603 H40  LIG     1      -5.141  -2.191  18.397  1.00  0.00      LIG  
ATOM   6604 H41  LIG     1      -3.978  -3.297  17.641  1.00  0.00      LIG  
ATOM   6605 H42  LIG     1      -4.135  -3.247  19.407  1.00  0.00      LIG  
ATOM   6606 H43  LIG     1      -5.760  -4.366  16.253  1.00  0.00      LIG  
ATOM   6607 H44  LIG     1      -7.036  -3.345  16.933  1.00  0.00      LIG  
ATOM   6608 H45  LIG     1      -7.175  -5.105  17.007  1.00  0.00      LIG  
ATOM   6609 H46  LIG     1      -8.601  -6.084  18.332  1.00  0.00      LIG  
ATOM   6610 H47  LIG     1      -6.962  -4.070  23.653  1.00  0.00      LIG  
TER
REMARK  Energy: 264.659
REMARK  SimpleFitness: 264.659
REMARK  FullFitness: -1398.4393
REMARK  InterFull: -27.3674
REMARK  IntraFull: 272.481
REMARK  solvFull: -1928.1
REMARK  surfFull: 284.547
REMARK  extraFull: 0.0
REMARK  deltaGcompsolvpol: -1928.1
REMARK  deltaGcompsolvnonpol: 284.547
REMARK  deltaGprotsolvpol: -1938.72
REMARK  deltaGprotsolvnonpol: 281.59
REMARK  deltaGligsolvpol: -12.9409
REMARK  deltaGligsolvnonpol: 15.7905
REMARK  deltaGvdw: -27.3674
REMARK  deltaGelec: 0.0
REMARK  deltaG: -6.351078
REMARK  Cluster: 4
REMARK  ClusterRank: 6
ATOM   6526 O    LIG     1     -14.042  -5.051  23.689  1.00  0.00      LIG  
ATOM   6527 O1   LIG     1      -9.515  -2.266  28.429  1.00  0.00      LIG  
ATOM   6528 O2   LIG     1      -5.322  -5.528  18.857  1.00  0.00      LIG  
ATOM   6529 O3   LIG     1      -7.921  -6.436  18.933  1.00  0.00      LIG  
ATOM   6530 O4   LIG     1      -6.798  -4.610  22.852  1.00  0.00      LIG  
ATOM   6531 O5   LIG     1      -9.018  -5.034  23.002  1.00  0.00      LIG  
ATOM   6532 C    LIG     1     -12.231  -3.395  23.834  1.00  0.00      LIG  
ATOM   6533 C1   LIG     1     -12.268  -3.052  25.342  1.00  0.00      LIG  
ATOM   6534 C2   LIG     1     -13.036  -2.406  22.983  1.00  0.00      LIG  
ATOM   6535 C3   LIG     1     -12.747  -2.594  21.476  1.00  0.00      LIG  
ATOM   6536 C4   LIG     1     -11.642  -1.654  25.571  1.00  0.00      LIG  
ATOM   6537 C5   LIG     1     -12.911  -0.970  23.486  1.00  0.00      LIG  
ATOM   6538 C6   LIG     1     -12.656  -4.824  23.435  1.00  0.00      LIG  
ATOM   6539 C7   LIG     1     -11.658  -0.785  24.309  1.00  0.00      LIG  
ATOM   6540 C8   LIG     1     -12.058  -3.882  21.176  1.00  0.00      LIG  
ATOM   6541 C9   LIG     1     -10.242  -1.641  26.237  1.00  0.00      LIG  
ATOM   6542 C10  LIG     1     -11.527  -4.132  26.124  1.00  0.00      LIG  
ATOM   6543 C11  LIG     1     -12.408  -5.110  21.952  1.00  0.00      LIG  
ATOM   6544 C12  LIG     1     -11.783  -1.592  20.846  1.00  0.00      LIG  
ATOM   6545 C13  LIG     1     -13.686  -3.029  25.927  1.00  0.00      LIG  
ATOM   6546 C14  LIG     1     -11.101  -3.739  20.254  1.00  0.00      LIG  
ATOM   6547 C15  LIG     1     -11.039  -2.340  19.763  1.00  0.00      LIG  
ATOM   6548 C16  LIG     1     -14.062  -2.524  20.714  1.00  0.00      LIG  
ATOM   6549 C17  LIG     1     -11.162  -3.683  27.520  1.00  0.00      LIG  
ATOM   6550 C18  LIG     1     -10.229  -2.517  27.471  1.00  0.00      LIG  
ATOM   6551 C19  LIG     1     -10.177  -4.792  19.711  1.00  0.00      LIG  
ATOM   6552 C20  LIG     1      -9.918  -0.225  26.704  1.00  0.00      LIG  
ATOM   6553 C21  LIG     1      -9.083  -2.058  25.332  1.00  0.00      LIG  
ATOM   6554 C22  LIG     1      -8.724  -4.300  19.728  1.00  0.00      LIG  
ATOM   6555 C23  LIG     1      -7.658  -5.397  19.877  1.00  0.00      LIG  
ATOM   6556 C24  LIG     1      -6.278  -4.786  19.661  1.00  0.00      LIG  
ATOM   6557 C25  LIG     1     -10.625  -5.109  18.296  1.00  0.00      LIG  
ATOM   6558 C26  LIG     1      -5.745  -4.229  18.379  1.00  0.00      LIG  
ATOM   6559 C27  LIG     1      -7.729  -6.094  21.249  1.00  0.00      LIG  
ATOM   6560 C28  LIG     1      -4.688  -3.184  18.465  1.00  0.00      LIG  
ATOM   6561 C29  LIG     1      -6.474  -4.272  17.075  1.00  0.00      LIG  
ATOM   6562 C30  LIG     1      -7.948  -5.186  22.433  1.00  0.00      LIG  
ATOM   6563 H    LIG     1     -11.178  -3.312  23.548  1.00  0.00      LIG  
ATOM   6564 H1   LIG     1     -14.092  -2.653  23.112  1.00  0.00      LIG  
ATOM   6565 H2   LIG     1     -12.308  -1.144  26.273  1.00  0.00      LIG  
ATOM   6566 H3   LIG     1     -13.768  -0.742  24.125  1.00  0.00      LIG  
ATOM   6567 H4   LIG     1     -12.960  -0.239  22.677  1.00  0.00      LIG  
ATOM   6568 H5   LIG     1     -12.108  -5.571  24.014  1.00  0.00      LIG  
ATOM   6569 H6   LIG     1     -10.800  -0.997  23.670  1.00  0.00      LIG  
ATOM   6570 H7   LIG     1     -11.588   0.270  24.586  1.00  0.00      LIG  
ATOM   6571 H8   LIG     1     -10.623  -4.430  25.586  1.00  0.00      LIG  
ATOM   6572 H9   LIG     1     -12.147  -5.030  26.200  1.00  0.00      LIG  
ATOM   6573 H10  LIG     1     -13.279  -5.584  21.487  1.00  0.00      LIG  
ATOM   6574 H11  LIG     1     -11.590  -5.832  21.888  1.00  0.00      LIG  
ATOM   6575 H12  LIG     1     -11.041  -1.250  21.572  1.00  0.00      LIG  
ATOM   6576 H13  LIG     1     -12.294  -0.712  20.447  1.00  0.00      LIG  
ATOM   6577 H14  LIG     1     -14.111  -4.034  25.977  1.00  0.00      LIG  
ATOM   6578 H15  LIG     1     -13.684  -2.628  26.944  1.00  0.00      LIG  
ATOM   6579 H16  LIG     1     -14.370  -2.407  25.348  1.00  0.00      LIG  
ATOM   6580 H17  LIG     1     -10.021  -1.953  19.672  1.00  0.00      LIG  
ATOM   6581 H18  LIG     1     -11.544  -2.252  18.797  1.00  0.00      LIG  
ATOM   6582 H19  LIG     1     -14.766  -3.281  21.075  1.00  0.00      LIG  
ATOM   6583 H20  LIG     1     -13.919  -2.684  19.640  1.00  0.00      LIG  
ATOM   6584 H21  LIG     1     -14.521  -1.541  20.846  1.00  0.00      LIG  
ATOM   6585 H22  LIG     1     -10.653  -4.496  28.044  1.00  0.00      LIG  
ATOM   6586 H23  LIG     1     -12.044  -3.396  28.097  1.00  0.00      LIG  
ATOM   6587 H24  LIG     1     -10.267  -5.701  20.307  1.00  0.00      LIG  
ATOM   6588 H25  LIG     1     -10.697   0.158  27.368  1.00  0.00      LIG  
ATOM   6589 H26  LIG     1      -9.823   0.460  25.859  1.00  0.00      LIG  
ATOM   6590 H27  LIG     1      -8.967  -0.186  27.244  1.00  0.00      LIG  
ATOM   6591 H28  LIG     1      -8.159  -2.176  25.906  1.00  0.00      LIG  
ATOM   6592 H29  LIG     1      -9.276  -3.006  24.827  1.00  0.00      LIG  
ATOM   6593 H30  LIG     1      -8.889  -1.303  24.566  1.00  0.00      LIG  
ATOM   6594 H31  LIG     1     -14.268  -5.893  23.259  1.00  0.00      LIG  
ATOM   6595 H32  LIG     1      -8.564  -3.563  20.521  1.00  0.00      LIG  
ATOM   6596 H33  LIG     1      -8.553  -3.751  18.798  1.00  0.00      LIG  
ATOM   6597 H34  LIG     1      -5.910  -4.314  20.561  1.00  0.00      LIG  
ATOM   6598 H35  LIG     1     -11.692  -5.341  18.272  1.00  0.00      LIG  
ATOM   6599 H36  LIG     1     -10.097  -5.972  17.889  1.00  0.00      LIG  
ATOM   6600 H37  LIG     1     -10.437  -4.265  17.631  1.00  0.00      LIG  
ATOM   6601 H38  LIG     1      -6.832  -6.694  21.428  1.00  0.00      LIG  
ATOM   6602 H39  LIG     1      -8.553  -6.814  21.275  1.00  0.00      LIG  
ATOM   6603 H40  LIG     1      -5.141  -2.191  18.397  1.00  0.00      LIG  
ATOM   6604 H41  LIG     1      -3.978  -3.297  17.641  1.00  0.00      LIG  
ATOM   6605 H42  LIG     1      -4.135  -3.247  19.407  1.00  0.00      LIG  
ATOM   6606 H43  LIG     1      -5.760  -4.366  16.253  1.00  0.00      LIG  
ATOM   6607 H44  LIG     1      -7.036  -3.345  16.933  1.00  0.00      LIG  
ATOM   6608 H45  LIG     1      -7.175  -5.105  17.007  1.00  0.00      LIG  
ATOM   6609 H46  LIG     1      -8.601  -6.084  18.332  1.00  0.00      LIG  
ATOM   6610 H47  LIG     1      -6.962  -4.070  23.653  1.00  0.00      LIG  
TER
REMARK  Energy: 264.659
REMARK  SimpleFitness: 264.659
REMARK  FullFitness: -1398.4393
REMARK  InterFull: -27.3674
REMARK  IntraFull: 272.481
REMARK  solvFull: -1928.1
REMARK  surfFull: 284.547
REMARK  extraFull: 0.0
REMARK  deltaGcompsolvpol: -1928.1
REMARK  deltaGcompsolvnonpol: 284.547
REMARK  deltaGprotsolvpol: -1938.72
REMARK  deltaGprotsolvnonpol: 281.59
REMARK  deltaGligsolvpol: -12.9409
REMARK  deltaGligsolvnonpol: 15.7905
REMARK  deltaGvdw: -27.3674
REMARK  deltaGelec: 0.0
REMARK  deltaG: -6.351078
REMARK  Cluster: 4
REMARK  ClusterRank: 7
ATOM   6526 O    LIG     1     -14.042  -5.051  23.689  1.00  0.00      LIG  
ATOM   6527 O1   LIG     1      -9.515  -2.266  28.429  1.00  0.00      LIG  
ATOM   6528 O2   LIG     1      -5.322  -5.528  18.857  1.00  0.00      LIG  
ATOM   6529 O3   LIG     1      -7.921  -6.436  18.933  1.00  0.00      LIG  
ATOM   6530 O4   LIG     1      -6.798  -4.610  22.852  1.00  0.00      LIG  
ATOM   6531 O5   LIG     1      -9.018  -5.034  23.002  1.00  0.00      LIG  
ATOM   6532 C    LIG     1     -12.231  -3.395  23.834  1.00  0.00      LIG  
ATOM   6533 C1   LIG     1     -12.268  -3.052  25.342  1.00  0.00      LIG  
ATOM   6534 C2   LIG     1     -13.036  -2.406  22.983  1.00  0.00      LIG  
ATOM   6535 C3   LIG     1     -12.747  -2.594  21.476  1.00  0.00      LIG  
ATOM   6536 C4   LIG     1     -11.642  -1.654  25.571  1.00  0.00      LIG  
ATOM   6537 C5   LIG     1     -12.911  -0.970  23.486  1.00  0.00      LIG  
ATOM   6538 C6   LIG     1     -12.656  -4.824  23.435  1.00  0.00      LIG  
ATOM   6539 C7   LIG     1     -11.658  -0.785  24.309  1.00  0.00      LIG  
ATOM   6540 C8   LIG     1     -12.058  -3.882  21.176  1.00  0.00      LIG  
ATOM   6541 C9   LIG     1     -10.242  -1.641  26.237  1.00  0.00      LIG  
ATOM   6542 C10  LIG     1     -11.527  -4.132  26.124  1.00  0.00      LIG  
ATOM   6543 C11  LIG     1     -12.408  -5.110  21.952  1.00  0.00      LIG  
ATOM   6544 C12  LIG     1     -11.783  -1.592  20.846  1.00  0.00      LIG  
ATOM   6545 C13  LIG     1     -13.686  -3.029  25.927  1.00  0.00      LIG  
ATOM   6546 C14  LIG     1     -11.101  -3.739  20.254  1.00  0.00      LIG  
ATOM   6547 C15  LIG     1     -11.039  -2.340  19.763  1.00  0.00      LIG  
ATOM   6548 C16  LIG     1     -14.062  -2.524  20.714  1.00  0.00      LIG  
ATOM   6549 C17  LIG     1     -11.162  -3.683  27.520  1.00  0.00      LIG  
ATOM   6550 C18  LIG     1     -10.229  -2.517  27.471  1.00  0.00      LIG  
ATOM   6551 C19  LIG     1     -10.177  -4.792  19.711  1.00  0.00      LIG  
ATOM   6552 C20  LIG     1      -9.918  -0.225  26.704  1.00  0.00      LIG  
ATOM   6553 C21  LIG     1      -9.083  -2.058  25.332  1.00  0.00      LIG  
ATOM   6554 C22  LIG     1      -8.724  -4.300  19.728  1.00  0.00      LIG  
ATOM   6555 C23  LIG     1      -7.658  -5.397  19.877  1.00  0.00      LIG  
ATOM   6556 C24  LIG     1      -6.278  -4.786  19.661  1.00  0.00      LIG  
ATOM   6557 C25  LIG     1     -10.625  -5.109  18.296  1.00  0.00      LIG  
ATOM   6558 C26  LIG     1      -5.745  -4.229  18.379  1.00  0.00      LIG  
ATOM   6559 C27  LIG     1      -7.729  -6.094  21.249  1.00  0.00      LIG  
ATOM   6560 C28  LIG     1      -4.688  -3.184  18.465  1.00  0.00      LIG  
ATOM   6561 C29  LIG     1      -6.474  -4.272  17.075  1.00  0.00      LIG  
ATOM   6562 C30  LIG     1      -7.948  -5.186  22.433  1.00  0.00      LIG  
ATOM   6563 H    LIG     1     -11.178  -3.312  23.548  1.00  0.00      LIG  
ATOM   6564 H1   LIG     1     -14.092  -2.653  23.112  1.00  0.00      LIG  
ATOM   6565 H2   LIG     1     -12.308  -1.144  26.273  1.00  0.00      LIG  
ATOM   6566 H3   LIG     1     -13.768  -0.742  24.125  1.00  0.00      LIG  
ATOM   6567 H4   LIG     1     -12.960  -0.239  22.677  1.00  0.00      LIG  
ATOM   6568 H5   LIG     1     -12.108  -5.571  24.014  1.00  0.00      LIG  
ATOM   6569 H6   LIG     1     -10.800  -0.997  23.670  1.00  0.00      LIG  
ATOM   6570 H7   LIG     1     -11.588   0.270  24.586  1.00  0.00      LIG  
ATOM   6571 H8   LIG     1     -10.623  -4.430  25.586  1.00  0.00      LIG  
ATOM   6572 H9   LIG     1     -12.147  -5.030  26.200  1.00  0.00      LIG  
ATOM   6573 H10  LIG     1     -13.279  -5.584  21.487  1.00  0.00      LIG  
ATOM   6574 H11  LIG     1     -11.590  -5.832  21.888  1.00  0.00      LIG  
ATOM   6575 H12  LIG     1     -11.041  -1.250  21.572  1.00  0.00      LIG  
ATOM   6576 H13  LIG     1     -12.294  -0.712  20.447  1.00  0.00      LIG  
ATOM   6577 H14  LIG     1     -14.111  -4.034  25.977  1.00  0.00      LIG  
ATOM   6578 H15  LIG     1     -13.684  -2.628  26.944  1.00  0.00      LIG  
ATOM   6579 H16  LIG     1     -14.370  -2.407  25.348  1.00  0.00      LIG  
ATOM   6580 H17  LIG     1     -10.021  -1.953  19.672  1.00  0.00      LIG  
ATOM   6581 H18  LIG     1     -11.544  -2.252  18.797  1.00  0.00      LIG  
ATOM   6582 H19  LIG     1     -14.766  -3.281  21.075  1.00  0.00      LIG  
ATOM   6583 H20  LIG     1     -13.919  -2.684  19.640  1.00  0.00      LIG  
ATOM   6584 H21  LIG     1     -14.521  -1.541  20.846  1.00  0.00      LIG  
ATOM   6585 H22  LIG     1     -10.653  -4.496  28.044  1.00  0.00      LIG  
ATOM   6586 H23  LIG     1     -12.044  -3.396  28.097  1.00  0.00      LIG  
ATOM   6587 H24  LIG     1     -10.267  -5.701  20.307  1.00  0.00      LIG  
ATOM   6588 H25  LIG     1     -10.697   0.158  27.368  1.00  0.00      LIG  
ATOM   6589 H26  LIG     1      -9.823   0.460  25.859  1.00  0.00      LIG  
ATOM   6590 H27  LIG     1      -8.967  -0.186  27.244  1.00  0.00      LIG  
ATOM   6591 H28  LIG     1      -8.159  -2.176  25.906  1.00  0.00      LIG  
ATOM   6592 H29  LIG     1      -9.276  -3.006  24.827  1.00  0.00      LIG  
ATOM   6593 H30  LIG     1      -8.889  -1.303  24.566  1.00  0.00      LIG  
ATOM   6594 H31  LIG     1     -14.268  -5.893  23.259  1.00  0.00      LIG  
ATOM   6595 H32  LIG     1      -8.564  -3.563  20.521  1.00  0.00      LIG  
ATOM   6596 H33  LIG     1      -8.553  -3.751  18.798  1.00  0.00      LIG  
ATOM   6597 H34  LIG     1      -5.910  -4.314  20.561  1.00  0.00      LIG  
ATOM   6598 H35  LIG     1     -11.692  -5.341  18.272  1.00  0.00      LIG  
ATOM   6599 H36  LIG     1     -10.097  -5.972  17.889  1.00  0.00      LIG  
ATOM   6600 H37  LIG     1     -10.437  -4.265  17.631  1.00  0.00      LIG  
ATOM   6601 H38  LIG     1      -6.832  -6.694  21.428  1.00  0.00      LIG  
ATOM   6602 H39  LIG     1      -8.553  -6.814  21.275  1.00  0.00      LIG  
ATOM   6603 H40  LIG     1      -5.141  -2.191  18.397  1.00  0.00      LIG  
ATOM   6604 H41  LIG     1      -3.978  -3.297  17.641  1.00  0.00      LIG  
ATOM   6605 H42  LIG     1      -4.135  -3.247  19.407  1.00  0.00      LIG  
ATOM   6606 H43  LIG     1      -5.760  -4.366  16.253  1.00  0.00      LIG  
ATOM   6607 H44  LIG     1      -7.036  -3.345  16.933  1.00  0.00      LIG  
ATOM   6608 H45  LIG     1      -7.175  -5.105  17.007  1.00  0.00      LIG  
ATOM   6609 H46  LIG     1      -8.601  -6.084  18.332  1.00  0.00      LIG  
ATOM   6610 H47  LIG     1      -6.962  -4.070  23.653  1.00  0.00      LIG  
TER
REMARK  Energy: 269.221
REMARK  SimpleFitness: 269.221
REMARK  FullFitness: -1400.5142
REMARK  InterFull: -20.3693
REMARK  IntraFull: 271.644
REMARK  solvFull: -1935.86
REMARK  surfFull: 284.071
REMARK  extraFull: 0.0
REMARK  deltaGcompsolvpol: -1935.86
REMARK  deltaGcompsolvnonpol: 284.071
REMARK  deltaGprotsolvpol: -1938.72
REMARK  deltaGprotsolvnonpol: 281.59
REMARK  deltaGligsolvpol: -13.5303
REMARK  deltaGligsolvnonpol: 16.3051
REMARK  deltaGvdw: -20.3693
REMARK  deltaGelec: 0.0
REMARK  deltaG: -6.2216086
REMARK  Cluster: 5
REMARK  ClusterRank: 0
ATOM   6526 O    LIG     1     -10.680  -6.692  21.523  1.00  0.00      LIG  
ATOM   6527 O1   LIG     1     -10.426  -3.230  27.645  1.00  0.00      LIG  
ATOM   6528 O2   LIG     1     -11.046   0.823  22.591  1.00  0.00      LIG  
ATOM   6529 O3   LIG     1     -10.045   0.501  19.976  1.00  0.00      LIG  
ATOM   6530 O4   LIG     1      -8.363  -2.814  21.965  1.00  0.00      LIG  
ATOM   6531 O5   LIG     1      -8.425  -0.559  22.012  1.00  0.00      LIG  
ATOM   6532 C    LIG     1     -12.006  -5.062  22.832  1.00  0.00      LIG  
ATOM   6533 C1   LIG     1     -11.530  -5.474  24.240  1.00  0.00      LIG  
ATOM   6534 C2   LIG     1     -13.383  -5.596  22.465  1.00  0.00      LIG  
ATOM   6535 C3   LIG     1     -13.989  -4.716  21.361  1.00  0.00      LIG  
ATOM   6536 C4   LIG     1     -12.544  -5.001  25.313  1.00  0.00      LIG  
ATOM   6537 C5   LIG     1     -14.311  -5.813  23.649  1.00  0.00      LIG  
ATOM   6538 C6   LIG     1     -11.071  -5.327  21.619  1.00  0.00      LIG  
ATOM   6539 C7   LIG     1     -13.989  -4.916  24.818  1.00  0.00      LIG  
ATOM   6540 C8   LIG     1     -12.939  -4.141  20.482  1.00  0.00      LIG  
ATOM   6541 C9   LIG     1     -12.167  -3.713  26.085  1.00  0.00      LIG  
ATOM   6542 C10  LIG     1     -10.156  -4.855  24.474  1.00  0.00      LIG  
ATOM   6543 C11  LIG     1     -11.717  -4.964  20.268  1.00  0.00      LIG  
ATOM   6544 C12  LIG     1     -14.699  -3.445  21.805  1.00  0.00      LIG  
ATOM   6545 C13  LIG     1     -11.346  -6.987  24.420  1.00  0.00      LIG  
ATOM   6546 C14  LIG     1     -13.229  -2.901  20.076  1.00  0.00      LIG  
ATOM   6547 C15  LIG     1     -14.507  -2.447  20.679  1.00  0.00      LIG  
ATOM   6548 C16  LIG     1     -14.943  -5.559  20.528  1.00  0.00      LIG  
ATOM   6549 C17  LIG     1      -9.822  -4.761  25.946  1.00  0.00      LIG  
ATOM   6550 C18  LIG     1     -10.766  -3.828  26.634  1.00  0.00      LIG  
ATOM   6551 C19  LIG     1     -12.539  -2.109  19.004  1.00  0.00      LIG  
ATOM   6552 C20  LIG     1     -13.094  -3.565  27.285  1.00  0.00      LIG  
ATOM   6553 C21  LIG     1     -12.264  -2.404  25.297  1.00  0.00      LIG  
ATOM   6554 C22  LIG     1     -11.953  -0.733  19.323  1.00  0.00      LIG  
ATOM   6555 C23  LIG     1     -10.913  -0.540  20.443  1.00  0.00      LIG  
ATOM   6556 C24  LIG     1     -11.652  -0.158  21.711  1.00  0.00      LIG  
ATOM   6557 C25  LIG     1     -13.596  -1.842  17.947  1.00  0.00      LIG  
ATOM   6558 C26  LIG     1     -12.302   1.163  21.955  1.00  0.00      LIG  
ATOM   6559 C27  LIG     1     -10.051  -1.790  20.667  1.00  0.00      LIG  
ATOM   6560 C28  LIG     1     -13.454   1.195  22.881  1.00  0.00      LIG  
ATOM   6561 C29  LIG     1     -12.213   2.337  21.033  1.00  0.00      LIG  
ATOM   6562 C30  LIG     1      -8.909  -1.620  21.646  1.00  0.00      LIG  
ATOM   6563 H    LIG     1     -12.092  -3.974  22.892  1.00  0.00      LIG  
ATOM   6564 H1   LIG     1     -13.240  -6.591  22.031  1.00  0.00      LIG  
ATOM   6565 H2   LIG     1     -12.560  -5.794  26.068  1.00  0.00      LIG  
ATOM   6566 H3   LIG     1     -14.221  -6.850  23.983  1.00  0.00      LIG  
ATOM   6567 H4   LIG     1     -15.355  -5.685  23.355  1.00  0.00      LIG  
ATOM   6568 H5   LIG     1     -10.155  -4.745  21.735  1.00  0.00      LIG  
ATOM   6569 H6   LIG     1     -14.257  -3.896  24.551  1.00  0.00      LIG  
ATOM   6570 H7   LIG     1     -14.658  -5.186  25.640  1.00  0.00      LIG  
ATOM   6571 H8   LIG     1     -10.117  -3.856  24.031  1.00  0.00      LIG  
ATOM   6572 H9   LIG     1      -9.389  -5.448  23.967  1.00  0.00      LIG  
ATOM   6573 H10  LIG     1     -11.992  -5.856  19.697  1.00  0.00      LIG  
ATOM   6574 H11  LIG     1     -10.982  -4.434  19.656  1.00  0.00      LIG  
ATOM   6575 H12  LIG     1     -14.222  -3.036  22.699  1.00  0.00      LIG  
ATOM   6576 H13  LIG     1     -15.756  -3.612  22.028  1.00  0.00      LIG  
ATOM   6577 H14  LIG     1     -10.459  -7.348  23.896  1.00  0.00      LIG  
ATOM   6578 H15  LIG     1     -11.211  -7.248  25.472  1.00  0.00      LIG  
ATOM   6579 H16  LIG     1     -12.199  -7.559  24.051  1.00  0.00      LIG  
ATOM   6580 H17  LIG     1     -14.440  -1.426  21.062  1.00  0.00      LIG  
ATOM   6581 H18  LIG     1     -15.331  -2.511  19.961  1.00  0.00      LIG  
ATOM   6582 H19  LIG     1     -14.446  -6.455  20.146  1.00  0.00      LIG  
ATOM   6583 H20  LIG     1     -15.320  -5.004  19.665  1.00  0.00      LIG  
ATOM   6584 H21  LIG     1     -15.804  -5.879  21.122  1.00  0.00      LIG  
ATOM   6585 H22  LIG     1      -8.814  -4.359  26.067  1.00  0.00      LIG  
ATOM   6586 H23  LIG     1      -9.870  -5.737  26.433  1.00  0.00      LIG  
ATOM   6587 H24  LIG     1     -11.755  -2.719  18.547  1.00  0.00      LIG  
ATOM   6588 H25  LIG     1     -13.026  -4.432  27.945  1.00  0.00      LIG  
ATOM   6589 H26  LIG     1     -14.138  -3.447  26.990  1.00  0.00      LIG  
ATOM   6590 H27  LIG     1     -12.839  -2.686  27.877  1.00  0.00      LIG  
ATOM   6591 H28  LIG     1     -11.889  -1.563  25.888  1.00  0.00      LIG  
ATOM   6592 H29  LIG     1     -11.676  -2.436  24.379  1.00  0.00      LIG  
ATOM   6593 H30  LIG     1     -13.296  -2.167  25.030  1.00  0.00      LIG  
ATOM   6594 H31  LIG     1     -11.484  -7.191  21.298  1.00  0.00      LIG  
ATOM   6595 H32  LIG     1     -12.782  -0.035  19.473  1.00  0.00      LIG  
ATOM   6596 H33  LIG     1     -11.501  -0.405  18.385  1.00  0.00      LIG  
ATOM   6597 H34  LIG     1     -12.113  -1.025  22.168  1.00  0.00      LIG  
ATOM   6598 H35  LIG     1     -14.132  -2.749  17.673  1.00  0.00      LIG  
ATOM   6599 H36  LIG     1     -13.143  -1.440  17.042  1.00  0.00      LIG  
ATOM   6600 H37  LIG     1     -14.329  -1.105  18.286  1.00  0.00      LIG  
ATOM   6601 H38  LIG     1      -9.614  -2.119  19.720  1.00  0.00      LIG  
ATOM   6602 H39  LIG     1     -10.680  -2.580  21.075  1.00  0.00      LIG  
ATOM   6603 H40  LIG     1     -14.389   1.189  22.315  1.00  0.00      LIG  
ATOM   6604 H41  LIG     1     -13.408   2.114  23.466  1.00  0.00      LIG  
ATOM   6605 H42  LIG     1     -13.456   0.343  23.567  1.00  0.00      LIG  
ATOM   6606 H43  LIG     1     -12.620   3.226  21.520  1.00  0.00      LIG  
ATOM   6607 H44  LIG     1     -12.794   2.153  20.125  1.00  0.00      LIG  
ATOM   6608 H45  LIG     1     -11.185   2.568  20.745  1.00  0.00      LIG  
ATOM   6609 H46  LIG     1      -9.425   0.679  20.707  1.00  0.00      LIG  
ATOM   6610 H47  LIG     1      -7.591  -2.674  22.552  1.00  0.00      LIG  
TER
REMARK  Energy: 269.221
REMARK  SimpleFitness: 269.221
REMARK  FullFitness: -1400.5142
REMARK  InterFull: -20.3693
REMARK  IntraFull: 271.644
REMARK  solvFull: -1935.86
REMARK  surfFull: 284.071
REMARK  extraFull: 0.0
REMARK  deltaGcompsolvpol: -1935.86
REMARK  deltaGcompsolvnonpol: 284.071
REMARK  deltaGprotsolvpol: -1938.72
REMARK  deltaGprotsolvnonpol: 281.59
REMARK  deltaGligsolvpol: -13.5303
REMARK  deltaGligsolvnonpol: 16.3051
REMARK  deltaGvdw: -20.3693
REMARK  deltaGelec: 0.0
REMARK  deltaG: -6.2216086
REMARK  Cluster: 5
REMARK  ClusterRank: 1
ATOM   6526 O    LIG     1     -10.680  -6.692  21.523  1.00  0.00      LIG  
ATOM   6527 O1   LIG     1     -10.426  -3.230  27.645  1.00  0.00      LIG  
ATOM   6528 O2   LIG     1     -11.046   0.823  22.591  1.00  0.00      LIG  
ATOM   6529 O3   LIG     1     -10.045   0.501  19.976  1.00  0.00      LIG  
ATOM   6530 O4   LIG     1      -8.363  -2.814  21.965  1.00  0.00      LIG  
ATOM   6531 O5   LIG     1      -8.425  -0.559  22.012  1.00  0.00      LIG  
ATOM   6532 C    LIG     1     -12.006  -5.062  22.832  1.00  0.00      LIG  
ATOM   6533 C1   LIG     1     -11.530  -5.474  24.240  1.00  0.00      LIG  
ATOM   6534 C2   LIG     1     -13.383  -5.596  22.465  1.00  0.00      LIG  
ATOM   6535 C3   LIG     1     -13.989  -4.716  21.361  1.00  0.00      LIG  
ATOM   6536 C4   LIG     1     -12.544  -5.001  25.313  1.00  0.00      LIG  
ATOM   6537 C5   LIG     1     -14.311  -5.813  23.649  1.00  0.00      LIG  
ATOM   6538 C6   LIG     1     -11.071  -5.327  21.619  1.00  0.00      LIG  
ATOM   6539 C7   LIG     1     -13.989  -4.916  24.818  1.00  0.00      LIG  
ATOM   6540 C8   LIG     1     -12.939  -4.141  20.482  1.00  0.00      LIG  
ATOM   6541 C9   LIG     1     -12.167  -3.713  26.085  1.00  0.00      LIG  
ATOM   6542 C10  LIG     1     -10.156  -4.855  24.474  1.00  0.00      LIG  
ATOM   6543 C11  LIG     1     -11.717  -4.964  20.268  1.00  0.00      LIG  
ATOM   6544 C12  LIG     1     -14.699  -3.445  21.805  1.00  0.00      LIG  
ATOM   6545 C13  LIG     1     -11.346  -6.987  24.420  1.00  0.00      LIG  
ATOM   6546 C14  LIG     1     -13.229  -2.901  20.076  1.00  0.00      LIG  
ATOM   6547 C15  LIG     1     -14.507  -2.447  20.679  1.00  0.00      LIG  
ATOM   6548 C16  LIG     1     -14.943  -5.559  20.528  1.00  0.00      LIG  
ATOM   6549 C17  LIG     1      -9.822  -4.761  25.946  1.00  0.00      LIG  
ATOM   6550 C18  LIG     1     -10.766  -3.828  26.634  1.00  0.00      LIG  
ATOM   6551 C19  LIG     1     -12.539  -2.109  19.004  1.00  0.00      LIG  
ATOM   6552 C20  LIG     1     -13.094  -3.565  27.285  1.00  0.00      LIG  
ATOM   6553 C21  LIG     1     -12.264  -2.404  25.297  1.00  0.00      LIG  
ATOM   6554 C22  LIG     1     -11.953  -0.733  19.323  1.00  0.00      LIG  
ATOM   6555 C23  LIG     1     -10.913  -0.540  20.443  1.00  0.00      LIG  
ATOM   6556 C24  LIG     1     -11.652  -0.158  21.711  1.00  0.00      LIG  
ATOM   6557 C25  LIG     1     -13.596  -1.842  17.947  1.00  0.00      LIG  
ATOM   6558 C26  LIG     1     -12.302   1.163  21.955  1.00  0.00      LIG  
ATOM   6559 C27  LIG     1     -10.051  -1.790  20.667  1.00  0.00      LIG  
ATOM   6560 C28  LIG     1     -13.454   1.195  22.881  1.00  0.00      LIG  
ATOM   6561 C29  LIG     1     -12.213   2.337  21.033  1.00  0.00      LIG  
ATOM   6562 C30  LIG     1      -8.909  -1.620  21.646  1.00  0.00      LIG  
ATOM   6563 H    LIG     1     -12.092  -3.974  22.892  1.00  0.00      LIG  
ATOM   6564 H1   LIG     1     -13.240  -6.591  22.031  1.00  0.00      LIG  
ATOM   6565 H2   LIG     1     -12.560  -5.794  26.068  1.00  0.00      LIG  
ATOM   6566 H3   LIG     1     -14.221  -6.850  23.983  1.00  0.00      LIG  
ATOM   6567 H4   LIG     1     -15.355  -5.685  23.355  1.00  0.00      LIG  
ATOM   6568 H5   LIG     1     -10.155  -4.745  21.735  1.00  0.00      LIG  
ATOM   6569 H6   LIG     1     -14.257  -3.896  24.551  1.00  0.00      LIG  
ATOM   6570 H7   LIG     1     -14.658  -5.186  25.640  1.00  0.00      LIG  
ATOM   6571 H8   LIG     1     -10.117  -3.856  24.031  1.00  0.00      LIG  
ATOM   6572 H9   LIG     1      -9.389  -5.448  23.967  1.00  0.00      LIG  
ATOM   6573 H10  LIG     1     -11.992  -5.856  19.697  1.00  0.00      LIG  
ATOM   6574 H11  LIG     1     -10.982  -4.434  19.656  1.00  0.00      LIG  
ATOM   6575 H12  LIG     1     -14.222  -3.036  22.699  1.00  0.00      LIG  
ATOM   6576 H13  LIG     1     -15.756  -3.612  22.028  1.00  0.00      LIG  
ATOM   6577 H14  LIG     1     -10.459  -7.348  23.896  1.00  0.00      LIG  
ATOM   6578 H15  LIG     1     -11.211  -7.248  25.472  1.00  0.00      LIG  
ATOM   6579 H16  LIG     1     -12.199  -7.559  24.051  1.00  0.00      LIG  
ATOM   6580 H17  LIG     1     -14.440  -1.426  21.062  1.00  0.00      LIG  
ATOM   6581 H18  LIG     1     -15.331  -2.511  19.961  1.00  0.00      LIG  
ATOM   6582 H19  LIG     1     -14.446  -6.455  20.146  1.00  0.00      LIG  
ATOM   6583 H20  LIG     1     -15.320  -5.004  19.665  1.00  0.00      LIG  
ATOM   6584 H21  LIG     1     -15.804  -5.879  21.122  1.00  0.00      LIG  
ATOM   6585 H22  LIG     1      -8.814  -4.359  26.067  1.00  0.00      LIG  
ATOM   6586 H23  LIG     1      -9.870  -5.737  26.433  1.00  0.00      LIG  
ATOM   6587 H24  LIG     1     -11.755  -2.719  18.547  1.00  0.00      LIG  
ATOM   6588 H25  LIG     1     -13.026  -4.432  27.945  1.00  0.00      LIG  
ATOM   6589 H26  LIG     1     -14.138  -3.447  26.990  1.00  0.00      LIG  
ATOM   6590 H27  LIG     1     -12.839  -2.686  27.877  1.00  0.00      LIG  
ATOM   6591 H28  LIG     1     -11.889  -1.563  25.888  1.00  0.00      LIG  
ATOM   6592 H29  LIG     1     -11.676  -2.436  24.379  1.00  0.00      LIG  
ATOM   6593 H30  LIG     1     -13.296  -2.167  25.030  1.00  0.00      LIG  
ATOM   6594 H31  LIG     1     -11.484  -7.191  21.298  1.00  0.00      LIG  
ATOM   6595 H32  LIG     1     -12.782  -0.035  19.473  1.00  0.00      LIG  
ATOM   6596 H33  LIG     1     -11.501  -0.405  18.385  1.00  0.00      LIG  
ATOM   6597 H34  LIG     1     -12.113  -1.025  22.168  1.00  0.00      LIG  
ATOM   6598 H35  LIG     1     -14.132  -2.749  17.673  1.00  0.00      LIG  
ATOM   6599 H36  LIG     1     -13.143  -1.440  17.042  1.00  0.00      LIG  
ATOM   6600 H37  LIG     1     -14.329  -1.105  18.286  1.00  0.00      LIG  
ATOM   6601 H38  LIG     1      -9.614  -2.119  19.720  1.00  0.00      LIG  
ATOM   6602 H39  LIG     1     -10.680  -2.580  21.075  1.00  0.00      LIG  
ATOM   6603 H40  LIG     1     -14.389   1.189  22.315  1.00  0.00      LIG  
ATOM   6604 H41  LIG     1     -13.408   2.114  23.466  1.00  0.00      LIG  
ATOM   6605 H42  LIG     1     -13.456   0.343  23.567  1.00  0.00      LIG  
ATOM   6606 H43  LIG     1     -12.620   3.226  21.520  1.00  0.00      LIG  
ATOM   6607 H44  LIG     1     -12.794   2.153  20.125  1.00  0.00      LIG  
ATOM   6608 H45  LIG     1     -11.185   2.568  20.745  1.00  0.00      LIG  
ATOM   6609 H46  LIG     1      -9.425   0.679  20.707  1.00  0.00      LIG  
ATOM   6610 H47  LIG     1      -7.591  -2.674  22.552  1.00  0.00      LIG  
TER
REMARK  Energy: 269.221
REMARK  SimpleFitness: 269.221
REMARK  FullFitness: -1400.5142
REMARK  InterFull: -20.3693
REMARK  IntraFull: 271.644
REMARK  solvFull: -1935.86
REMARK  surfFull: 284.071
REMARK  extraFull: 0.0
REMARK  deltaGcompsolvpol: -1935.86
REMARK  deltaGcompsolvnonpol: 284.071
REMARK  deltaGprotsolvpol: -1938.72
REMARK  deltaGprotsolvnonpol: 281.59
REMARK  deltaGligsolvpol: -13.5303
REMARK  deltaGligsolvnonpol: 16.3051
REMARK  deltaGvdw: -20.3693
REMARK  deltaGelec: 0.0
REMARK  deltaG: -6.2216086
REMARK  Cluster: 5
REMARK  ClusterRank: 2
ATOM   6526 O    LIG     1     -10.680  -6.692  21.523  1.00  0.00      LIG  
ATOM   6527 O1   LIG     1     -10.426  -3.230  27.645  1.00  0.00      LIG  
ATOM   6528 O2   LIG     1     -11.046   0.823  22.591  1.00  0.00      LIG  
ATOM   6529 O3   LIG     1     -10.045   0.501  19.976  1.00  0.00      LIG  
ATOM   6530 O4   LIG     1      -8.363  -2.814  21.965  1.00  0.00      LIG  
ATOM   6531 O5   LIG     1      -8.425  -0.559  22.012  1.00  0.00      LIG  
ATOM   6532 C    LIG     1     -12.006  -5.062  22.832  1.00  0.00      LIG  
ATOM   6533 C1   LIG     1     -11.530  -5.474  24.240  1.00  0.00      LIG  
ATOM   6534 C2   LIG     1     -13.383  -5.596  22.465  1.00  0.00      LIG  
ATOM   6535 C3   LIG     1     -13.989  -4.716  21.361  1.00  0.00      LIG  
ATOM   6536 C4   LIG     1     -12.544  -5.001  25.313  1.00  0.00      LIG  
ATOM   6537 C5   LIG     1     -14.311  -5.813  23.649  1.00  0.00      LIG  
ATOM   6538 C6   LIG     1     -11.071  -5.327  21.619  1.00  0.00      LIG  
ATOM   6539 C7   LIG     1     -13.989  -4.916  24.818  1.00  0.00      LIG  
ATOM   6540 C8   LIG     1     -12.939  -4.141  20.482  1.00  0.00      LIG  
ATOM   6541 C9   LIG     1     -12.167  -3.713  26.085  1.00  0.00      LIG  
ATOM   6542 C10  LIG     1     -10.156  -4.855  24.474  1.00  0.00      LIG  
ATOM   6543 C11  LIG     1     -11.717  -4.964  20.268  1.00  0.00      LIG  
ATOM   6544 C12  LIG     1     -14.699  -3.445  21.805  1.00  0.00      LIG  
ATOM   6545 C13  LIG     1     -11.346  -6.987  24.420  1.00  0.00      LIG  
ATOM   6546 C14  LIG     1     -13.229  -2.901  20.076  1.00  0.00      LIG  
ATOM   6547 C15  LIG     1     -14.507  -2.447  20.679  1.00  0.00      LIG  
ATOM   6548 C16  LIG     1     -14.943  -5.559  20.528  1.00  0.00      LIG  
ATOM   6549 C17  LIG     1      -9.822  -4.761  25.946  1.00  0.00      LIG  
ATOM   6550 C18  LIG     1     -10.766  -3.828  26.634  1.00  0.00      LIG  
ATOM   6551 C19  LIG     1     -12.539  -2.109  19.004  1.00  0.00      LIG  
ATOM   6552 C20  LIG     1     -13.094  -3.565  27.285  1.00  0.00      LIG  
ATOM   6553 C21  LIG     1     -12.264  -2.404  25.297  1.00  0.00      LIG  
ATOM   6554 C22  LIG     1     -11.953  -0.733  19.323  1.00  0.00      LIG  
ATOM   6555 C23  LIG     1     -10.913  -0.540  20.443  1.00  0.00      LIG  
ATOM   6556 C24  LIG     1     -11.652  -0.158  21.711  1.00  0.00      LIG  
ATOM   6557 C25  LIG     1     -13.596  -1.842  17.947  1.00  0.00      LIG  
ATOM   6558 C26  LIG     1     -12.302   1.163  21.955  1.00  0.00      LIG  
ATOM   6559 C27  LIG     1     -10.051  -1.790  20.667  1.00  0.00      LIG  
ATOM   6560 C28  LIG     1     -13.454   1.195  22.881  1.00  0.00      LIG  
ATOM   6561 C29  LIG     1     -12.213   2.337  21.033  1.00  0.00      LIG  
ATOM   6562 C30  LIG     1      -8.909  -1.620  21.646  1.00  0.00      LIG  
ATOM   6563 H    LIG     1     -12.092  -3.974  22.892  1.00  0.00      LIG  
ATOM   6564 H1   LIG     1     -13.240  -6.591  22.031  1.00  0.00      LIG  
ATOM   6565 H2   LIG     1     -12.560  -5.794  26.068  1.00  0.00      LIG  
ATOM   6566 H3   LIG     1     -14.221  -6.850  23.983  1.00  0.00      LIG  
ATOM   6567 H4   LIG     1     -15.355  -5.685  23.355  1.00  0.00      LIG  
ATOM   6568 H5   LIG     1     -10.155  -4.745  21.735  1.00  0.00      LIG  
ATOM   6569 H6   LIG     1     -14.257  -3.896  24.551  1.00  0.00      LIG  
ATOM   6570 H7   LIG     1     -14.658  -5.186  25.640  1.00  0.00      LIG  
ATOM   6571 H8   LIG     1     -10.117  -3.856  24.031  1.00  0.00      LIG  
ATOM   6572 H9   LIG     1      -9.389  -5.448  23.967  1.00  0.00      LIG  
ATOM   6573 H10  LIG     1     -11.992  -5.856  19.697  1.00  0.00      LIG  
ATOM   6574 H11  LIG     1     -10.982  -4.434  19.656  1.00  0.00      LIG  
ATOM   6575 H12  LIG     1     -14.222  -3.036  22.699  1.00  0.00      LIG  
ATOM   6576 H13  LIG     1     -15.756  -3.612  22.028  1.00  0.00      LIG  
ATOM   6577 H14  LIG     1     -10.459  -7.348  23.896  1.00  0.00      LIG  
ATOM   6578 H15  LIG     1     -11.211  -7.248  25.472  1.00  0.00      LIG  
ATOM   6579 H16  LIG     1     -12.199  -7.559  24.051  1.00  0.00      LIG  
ATOM   6580 H17  LIG     1     -14.440  -1.426  21.062  1.00  0.00      LIG  
ATOM   6581 H18  LIG     1     -15.331  -2.511  19.961  1.00  0.00      LIG  
ATOM   6582 H19  LIG     1     -14.446  -6.455  20.146  1.00  0.00      LIG  
ATOM   6583 H20  LIG     1     -15.320  -5.004  19.665  1.00  0.00      LIG  
ATOM   6584 H21  LIG     1     -15.804  -5.879  21.122  1.00  0.00      LIG  
ATOM   6585 H22  LIG     1      -8.814  -4.359  26.067  1.00  0.00      LIG  
ATOM   6586 H23  LIG     1      -9.870  -5.737  26.433  1.00  0.00      LIG  
ATOM   6587 H24  LIG     1     -11.755  -2.719  18.547  1.00  0.00      LIG  
ATOM   6588 H25  LIG     1     -13.026  -4.432  27.945  1.00  0.00      LIG  
ATOM   6589 H26  LIG     1     -14.138  -3.447  26.990  1.00  0.00      LIG  
ATOM   6590 H27  LIG     1     -12.839  -2.686  27.877  1.00  0.00      LIG  
ATOM   6591 H28  LIG     1     -11.889  -1.563  25.888  1.00  0.00      LIG  
ATOM   6592 H29  LIG     1     -11.676  -2.436  24.379  1.00  0.00      LIG  
ATOM   6593 H30  LIG     1     -13.296  -2.167  25.030  1.00  0.00      LIG  
ATOM   6594 H31  LIG     1     -11.484  -7.191  21.298  1.00  0.00      LIG  
ATOM   6595 H32  LIG     1     -12.782  -0.035  19.473  1.00  0.00      LIG  
ATOM   6596 H33  LIG     1     -11.501  -0.405  18.385  1.00  0.00      LIG  
ATOM   6597 H34  LIG     1     -12.113  -1.025  22.168  1.00  0.00      LIG  
ATOM   6598 H35  LIG     1     -14.132  -2.749  17.673  1.00  0.00      LIG  
ATOM   6599 H36  LIG     1     -13.143  -1.440  17.042  1.00  0.00      LIG  
ATOM   6600 H37  LIG     1     -14.329  -1.105  18.286  1.00  0.00      LIG  
ATOM   6601 H38  LIG     1      -9.614  -2.119  19.720  1.00  0.00      LIG  
ATOM   6602 H39  LIG     1     -10.680  -2.580  21.075  1.00  0.00      LIG  
ATOM   6603 H40  LIG     1     -14.389   1.189  22.315  1.00  0.00      LIG  
ATOM   6604 H41  LIG     1     -13.408   2.114  23.466  1.00  0.00      LIG  
ATOM   6605 H42  LIG     1     -13.456   0.343  23.567  1.00  0.00      LIG  
ATOM   6606 H43  LIG     1     -12.620   3.226  21.520  1.00  0.00      LIG  
ATOM   6607 H44  LIG     1     -12.794   2.153  20.125  1.00  0.00      LIG  
ATOM   6608 H45  LIG     1     -11.185   2.568  20.745  1.00  0.00      LIG  
ATOM   6609 H46  LIG     1      -9.425   0.679  20.707  1.00  0.00      LIG  
ATOM   6610 H47  LIG     1      -7.591  -2.674  22.552  1.00  0.00      LIG  
TER
REMARK  Energy: 269.221
REMARK  SimpleFitness: 269.221
REMARK  FullFitness: -1400.5142
REMARK  InterFull: -20.3693
REMARK  IntraFull: 271.644
REMARK  solvFull: -1935.86
REMARK  surfFull: 284.071
REMARK  extraFull: 0.0
REMARK  deltaGcompsolvpol: -1935.86
REMARK  deltaGcompsolvnonpol: 284.071
REMARK  deltaGprotsolvpol: -1938.72
REMARK  deltaGprotsolvnonpol: 281.59
REMARK  deltaGligsolvpol: -13.5303
REMARK  deltaGligsolvnonpol: 16.3051
REMARK  deltaGvdw: -20.3693
REMARK  deltaGelec: 0.0
REMARK  deltaG: -6.2216086
REMARK  Cluster: 5
REMARK  ClusterRank: 3
ATOM   6526 O    LIG     1     -10.680  -6.692  21.523  1.00  0.00      LIG  
ATOM   6527 O1   LIG     1     -10.426  -3.230  27.645  1.00  0.00      LIG  
ATOM   6528 O2   LIG     1     -11.046   0.823  22.591  1.00  0.00      LIG  
ATOM   6529 O3   LIG     1     -10.045   0.501  19.976  1.00  0.00      LIG  
ATOM   6530 O4   LIG     1      -8.363  -2.814  21.965  1.00  0.00      LIG  
ATOM   6531 O5   LIG     1      -8.425  -0.559  22.012  1.00  0.00      LIG  
ATOM   6532 C    LIG     1     -12.006  -5.062  22.832  1.00  0.00      LIG  
ATOM   6533 C1   LIG     1     -11.530  -5.474  24.240  1.00  0.00      LIG  
ATOM   6534 C2   LIG     1     -13.383  -5.596  22.465  1.00  0.00      LIG  
ATOM   6535 C3   LIG     1     -13.989  -4.716  21.361  1.00  0.00      LIG  
ATOM   6536 C4   LIG     1     -12.544  -5.001  25.313  1.00  0.00      LIG  
ATOM   6537 C5   LIG     1     -14.311  -5.813  23.649  1.00  0.00      LIG  
ATOM   6538 C6   LIG     1     -11.071  -5.327  21.619  1.00  0.00      LIG  
ATOM   6539 C7   LIG     1     -13.989  -4.916  24.818  1.00  0.00      LIG  
ATOM   6540 C8   LIG     1     -12.939  -4.141  20.482  1.00  0.00      LIG  
ATOM   6541 C9   LIG     1     -12.167  -3.713  26.085  1.00  0.00      LIG  
ATOM   6542 C10  LIG     1     -10.156  -4.855  24.474  1.00  0.00      LIG  
ATOM   6543 C11  LIG     1     -11.717  -4.964  20.268  1.00  0.00      LIG  
ATOM   6544 C12  LIG     1     -14.699  -3.445  21.805  1.00  0.00      LIG  
ATOM   6545 C13  LIG     1     -11.346  -6.987  24.420  1.00  0.00      LIG  
ATOM   6546 C14  LIG     1     -13.229  -2.901  20.076  1.00  0.00      LIG  
ATOM   6547 C15  LIG     1     -14.507  -2.447  20.679  1.00  0.00      LIG  
ATOM   6548 C16  LIG     1     -14.943  -5.559  20.528  1.00  0.00      LIG  
ATOM   6549 C17  LIG     1      -9.822  -4.761  25.946  1.00  0.00      LIG  
ATOM   6550 C18  LIG     1     -10.766  -3.828  26.634  1.00  0.00      LIG  
ATOM   6551 C19  LIG     1     -12.539  -2.109  19.004  1.00  0.00      LIG  
ATOM   6552 C20  LIG     1     -13.094  -3.565  27.285  1.00  0.00      LIG  
ATOM   6553 C21  LIG     1     -12.264  -2.404  25.297  1.00  0.00      LIG  
ATOM   6554 C22  LIG     1     -11.953  -0.733  19.323  1.00  0.00      LIG  
ATOM   6555 C23  LIG     1     -10.913  -0.540  20.443  1.00  0.00      LIG  
ATOM   6556 C24  LIG     1     -11.652  -0.158  21.711  1.00  0.00      LIG  
ATOM   6557 C25  LIG     1     -13.596  -1.842  17.947  1.00  0.00      LIG  
ATOM   6558 C26  LIG     1     -12.302   1.163  21.955  1.00  0.00      LIG  
ATOM   6559 C27  LIG     1     -10.051  -1.790  20.667  1.00  0.00      LIG  
ATOM   6560 C28  LIG     1     -13.454   1.195  22.881  1.00  0.00      LIG  
ATOM   6561 C29  LIG     1     -12.213   2.337  21.033  1.00  0.00      LIG  
ATOM   6562 C30  LIG     1      -8.909  -1.620  21.646  1.00  0.00      LIG  
ATOM   6563 H    LIG     1     -12.092  -3.974  22.892  1.00  0.00      LIG  
ATOM   6564 H1   LIG     1     -13.240  -6.591  22.031  1.00  0.00      LIG  
ATOM   6565 H2   LIG     1     -12.560  -5.794  26.068  1.00  0.00      LIG  
ATOM   6566 H3   LIG     1     -14.221  -6.850  23.983  1.00  0.00      LIG  
ATOM   6567 H4   LIG     1     -15.355  -5.685  23.355  1.00  0.00      LIG  
ATOM   6568 H5   LIG     1     -10.155  -4.745  21.735  1.00  0.00      LIG  
ATOM   6569 H6   LIG     1     -14.257  -3.896  24.551  1.00  0.00      LIG  
ATOM   6570 H7   LIG     1     -14.658  -5.186  25.640  1.00  0.00      LIG  
ATOM   6571 H8   LIG     1     -10.117  -3.856  24.031  1.00  0.00      LIG  
ATOM   6572 H9   LIG     1      -9.389  -5.448  23.967  1.00  0.00      LIG  
ATOM   6573 H10  LIG     1     -11.992  -5.856  19.697  1.00  0.00      LIG  
ATOM   6574 H11  LIG     1     -10.982  -4.434  19.656  1.00  0.00      LIG  
ATOM   6575 H12  LIG     1     -14.222  -3.036  22.699  1.00  0.00      LIG  
ATOM   6576 H13  LIG     1     -15.756  -3.612  22.028  1.00  0.00      LIG  
ATOM   6577 H14  LIG     1     -10.459  -7.348  23.896  1.00  0.00      LIG  
ATOM   6578 H15  LIG     1     -11.211  -7.248  25.472  1.00  0.00      LIG  
ATOM   6579 H16  LIG     1     -12.199  -7.559  24.051  1.00  0.00      LIG  
ATOM   6580 H17  LIG     1     -14.440  -1.426  21.062  1.00  0.00      LIG  
ATOM   6581 H18  LIG     1     -15.331  -2.511  19.961  1.00  0.00      LIG  
ATOM   6582 H19  LIG     1     -14.446  -6.455  20.146  1.00  0.00      LIG  
ATOM   6583 H20  LIG     1     -15.320  -5.004  19.665  1.00  0.00      LIG  
ATOM   6584 H21  LIG     1     -15.804  -5.879  21.122  1.00  0.00      LIG  
ATOM   6585 H22  LIG     1      -8.814  -4.359  26.067  1.00  0.00      LIG  
ATOM   6586 H23  LIG     1      -9.870  -5.737  26.433  1.00  0.00      LIG  
ATOM   6587 H24  LIG     1     -11.755  -2.719  18.547  1.00  0.00      LIG  
ATOM   6588 H25  LIG     1     -13.026  -4.432  27.945  1.00  0.00      LIG  
ATOM   6589 H26  LIG     1     -14.138  -3.447  26.990  1.00  0.00      LIG  
ATOM   6590 H27  LIG     1     -12.839  -2.686  27.877  1.00  0.00      LIG  
ATOM   6591 H28  LIG     1     -11.889  -1.563  25.888  1.00  0.00      LIG  
ATOM   6592 H29  LIG     1     -11.676  -2.436  24.379  1.00  0.00      LIG  
ATOM   6593 H30  LIG     1     -13.296  -2.167  25.030  1.00  0.00      LIG  
ATOM   6594 H31  LIG     1     -11.484  -7.191  21.298  1.00  0.00      LIG  
ATOM   6595 H32  LIG     1     -12.782  -0.035  19.473  1.00  0.00      LIG  
ATOM   6596 H33  LIG     1     -11.501  -0.405  18.385  1.00  0.00      LIG  
ATOM   6597 H34  LIG     1     -12.113  -1.025  22.168  1.00  0.00      LIG  
ATOM   6598 H35  LIG     1     -14.132  -2.749  17.673  1.00  0.00      LIG  
ATOM   6599 H36  LIG     1     -13.143  -1.440  17.042  1.00  0.00      LIG  
ATOM   6600 H37  LIG     1     -14.329  -1.105  18.286  1.00  0.00      LIG  
ATOM   6601 H38  LIG     1      -9.614  -2.119  19.720  1.00  0.00      LIG  
ATOM   6602 H39  LIG     1     -10.680  -2.580  21.075  1.00  0.00      LIG  
ATOM   6603 H40  LIG     1     -14.389   1.189  22.315  1.00  0.00      LIG  
ATOM   6604 H41  LIG     1     -13.408   2.114  23.466  1.00  0.00      LIG  
ATOM   6605 H42  LIG     1     -13.456   0.343  23.567  1.00  0.00      LIG  
ATOM   6606 H43  LIG     1     -12.620   3.226  21.520  1.00  0.00      LIG  
ATOM   6607 H44  LIG     1     -12.794   2.153  20.125  1.00  0.00      LIG  
ATOM   6608 H45  LIG     1     -11.185   2.568  20.745  1.00  0.00      LIG  
ATOM   6609 H46  LIG     1      -9.425   0.679  20.707  1.00  0.00      LIG  
ATOM   6610 H47  LIG     1      -7.591  -2.674  22.552  1.00  0.00      LIG  
TER
REMARK  Energy: 270.29
REMARK  SimpleFitness: 270.29
REMARK  FullFitness: -1399.9111
REMARK  InterFull: -16.4761
REMARK  IntraFull: 271.971
REMARK  solvFull: -1939.47
REMARK  surfFull: 284.064
REMARK  extraFull: 0.0
REMARK  deltaGcompsolvpol: -1939.47
REMARK  deltaGcompsolvnonpol: 284.064
REMARK  deltaGprotsolvpol: -1938.72
REMARK  deltaGprotsolvnonpol: 281.59
REMARK  deltaGligsolvpol: -13.5936
REMARK  deltaGligsolvnonpol: 16.2837
REMARK  deltaGvdw: -16.4761
REMARK  deltaGelec: 0.0
REMARK  deltaG: -6.069009
REMARK  Cluster: 5
REMARK  ClusterRank: 4
ATOM   6526 O    LIG     1     -10.683  -6.717  21.527  1.00  0.00      LIG  
ATOM   6527 O1   LIG     1     -10.416  -3.273  27.645  1.00  0.00      LIG  
ATOM   6528 O2   LIG     1     -11.016   0.821  22.662  1.00  0.00      LIG  
ATOM   6529 O3   LIG     1      -9.997   0.477  20.055  1.00  0.00      LIG  
ATOM   6530 O4   LIG     1      -8.351  -2.858  22.018  1.00  0.00      LIG  
ATOM   6531 O5   LIG     1      -8.436  -0.607  22.137  1.00  0.00      LIG  
ATOM   6532 C    LIG     1     -12.021  -5.107  22.845  1.00  0.00      LIG  
ATOM   6533 C1   LIG     1     -11.536  -5.521  24.248  1.00  0.00      LIG  
ATOM   6534 C2   LIG     1     -13.393  -5.647  22.467  1.00  0.00      LIG  
ATOM   6535 C3   LIG     1     -13.993  -4.753  21.367  1.00  0.00      LIG  
ATOM   6536 C4   LIG     1     -12.558  -5.081  25.326  1.00  0.00      LIG  
ATOM   6537 C5   LIG     1     -14.320  -5.887  23.649  1.00  0.00      LIG  
ATOM   6538 C6   LIG     1     -11.084  -5.356  21.632  1.00  0.00      LIG  
ATOM   6539 C7   LIG     1     -14.007  -5.010  24.835  1.00  0.00      LIG  
ATOM   6540 C8   LIG     1     -12.937  -4.161  20.505  1.00  0.00      LIG  
ATOM   6541 C9   LIG     1     -12.193  -3.815  26.140  1.00  0.00      LIG  
ATOM   6542 C10  LIG     1     -10.179  -4.870  24.482  1.00  0.00      LIG  
ATOM   6543 C11  LIG     1     -11.724  -4.987  20.282  1.00  0.00      LIG  
ATOM   6544 C12  LIG     1     -14.711  -3.491  21.820  1.00  0.00      LIG  
ATOM   6545 C13  LIG     1     -11.318  -7.029  24.411  1.00  0.00      LIG  
ATOM   6546 C14  LIG     1     -13.214  -2.912  20.114  1.00  0.00      LIG  
ATOM   6547 C15  LIG     1     -14.485  -2.460  20.729  1.00  0.00      LIG  
ATOM   6548 C16  LIG     1     -14.926  -5.588  20.504  1.00  0.00      LIG  
ATOM   6549 C17  LIG     1      -9.823  -4.807  25.948  1.00  0.00      LIG  
ATOM   6550 C18  LIG     1     -10.780  -3.911  26.666  1.00  0.00      LIG  
ATOM   6551 C19  LIG     1     -12.507  -2.107  19.058  1.00  0.00      LIG  
ATOM   6552 C20  LIG     1     -13.123  -3.735  27.343  1.00  0.00      LIG  
ATOM   6553 C21  LIG     1     -12.327  -2.485  25.399  1.00  0.00      LIG  
ATOM   6554 C22  LIG     1     -11.927  -0.732  19.392  1.00  0.00      LIG  
ATOM   6555 C23  LIG     1     -10.886  -0.550  20.516  1.00  0.00      LIG  
ATOM   6556 C24  LIG     1     -11.626  -0.155  21.779  1.00  0.00      LIG  
ATOM   6557 C25  LIG     1     -13.538  -1.829  17.978  1.00  0.00      LIG  
ATOM   6558 C26  LIG     1     -12.262   1.175  22.014  1.00  0.00      LIG  
ATOM   6559 C27  LIG     1     -10.045  -1.813  20.750  1.00  0.00      LIG  
ATOM   6560 C28  LIG     1     -13.427   1.218  22.922  1.00  0.00      LIG  
ATOM   6561 C29  LIG     1     -12.149   2.347  21.093  1.00  0.00      LIG  
ATOM   6562 C30  LIG     1      -8.907  -1.658  21.738  1.00  0.00      LIG  
ATOM   6563 H    LIG     1     -12.122  -4.021  22.919  1.00  0.00      LIG  
ATOM   6564 H1   LIG     1     -13.245  -6.636  22.022  1.00  0.00      LIG  
ATOM   6565 H2   LIG     1     -12.561  -5.888  26.063  1.00  0.00      LIG  
ATOM   6566 H3   LIG     1     -14.218  -6.929  23.964  1.00  0.00      LIG  
ATOM   6567 H4   LIG     1     -15.367  -5.766  23.363  1.00  0.00      LIG  
ATOM   6568 H5   LIG     1     -10.174  -4.769  21.756  1.00  0.00      LIG  
ATOM   6569 H6   LIG     1     -14.297  -3.993  24.582  1.00  0.00      LIG  
ATOM   6570 H7   LIG     1     -14.674  -5.303  25.650  1.00  0.00      LIG  
ATOM   6571 H8   LIG     1     -10.173  -3.860  24.065  1.00  0.00      LIG  
ATOM   6572 H9   LIG     1      -9.401  -5.420  23.947  1.00  0.00      LIG  
ATOM   6573 H10  LIG     1     -12.002  -5.876  19.707  1.00  0.00      LIG  
ATOM   6574 H11  LIG     1     -10.988  -4.455  19.673  1.00  0.00      LIG  
ATOM   6575 H12  LIG     1     -14.261  -3.104  22.738  1.00  0.00      LIG  
ATOM   6576 H13  LIG     1     -15.775  -3.658  22.007  1.00  0.00      LIG  
ATOM   6577 H14  LIG     1     -10.408  -7.352  23.900  1.00  0.00      LIG  
ATOM   6578 H15  LIG     1     -11.198  -7.299  25.464  1.00  0.00      LIG  
ATOM   6579 H16  LIG     1     -12.151  -7.611  24.012  1.00  0.00      LIG  
ATOM   6580 H17  LIG     1     -14.394  -1.457  21.153  1.00  0.00      LIG  
ATOM   6581 H18  LIG     1     -15.308  -2.474  20.008  1.00  0.00      LIG  
ATOM   6582 H19  LIG     1     -14.404  -6.467  20.113  1.00  0.00      LIG  
ATOM   6583 H20  LIG     1     -15.301  -5.017  19.648  1.00  0.00      LIG  
ATOM   6584 H21  LIG     1     -15.789  -5.932  21.080  1.00  0.00      LIG  
ATOM   6585 H22  LIG     1      -8.823  -4.381  26.057  1.00  0.00      LIG  
ATOM   6586 H23  LIG     1      -9.835  -5.793  26.417  1.00  0.00      LIG  
ATOM   6587 H24  LIG     1     -11.711  -2.709  18.610  1.00  0.00      LIG  
ATOM   6588 H25  LIG     1     -13.158  -4.696  27.862  1.00  0.00      LIG  
ATOM   6589 H26  LIG     1     -14.139  -3.473  27.039  1.00  0.00      LIG  
ATOM   6590 H27  LIG     1     -12.806  -2.978  28.064  1.00  0.00      LIG  
ATOM   6591 H28  LIG     1     -11.951  -1.660  26.013  1.00  0.00      LIG  
ATOM   6592 H29  LIG     1     -11.763  -2.482  24.465  1.00  0.00      LIG  
ATOM   6593 H30  LIG     1     -13.370  -2.258  25.167  1.00  0.00      LIG  
ATOM   6594 H31  LIG     1     -10.306  -6.826  20.638  1.00  0.00      LIG  
ATOM   6595 H32  LIG     1     -12.760  -0.041  19.553  1.00  0.00      LIG  
ATOM   6596 H33  LIG     1     -11.481  -0.388  18.454  1.00  0.00      LIG  
ATOM   6597 H34  LIG     1     -12.100  -1.013  22.239  1.00  0.00      LIG  
ATOM   6598 H35  LIG     1     -14.046  -2.739  17.658  1.00  0.00      LIG  
ATOM   6599 H36  LIG     1     -13.059  -1.397  17.102  1.00  0.00      LIG  
ATOM   6600 H37  LIG     1     -14.291  -1.109  18.315  1.00  0.00      LIG  
ATOM   6601 H38  LIG     1      -9.604  -2.147  19.807  1.00  0.00      LIG  
ATOM   6602 H39  LIG     1     -10.688  -2.593  21.154  1.00  0.00      LIG  
ATOM   6603 H40  LIG     1     -14.351   1.137  22.344  1.00  0.00      LIG  
ATOM   6604 H41  LIG     1     -13.428   2.175  23.444  1.00  0.00      LIG  
ATOM   6605 H42  LIG     1     -13.404   0.412  23.662  1.00  0.00      LIG  
ATOM   6606 H43  LIG     1     -12.549   3.242  21.578  1.00  0.00      LIG  
ATOM   6607 H44  LIG     1     -12.725   2.175  20.181  1.00  0.00      LIG  
ATOM   6608 H45  LIG     1     -11.113   2.563  20.821  1.00  0.00      LIG  
ATOM   6609 H46  LIG     1      -9.400   0.668  20.802  1.00  0.00      LIG  
ATOM   6610 H47  LIG     1      -7.576  -2.725  22.604  1.00  0.00      LIG  
TER
REMARK  Energy: 269.836
REMARK  SimpleFitness: 269.836
REMARK  FullFitness: -1399.698
REMARK  InterFull: -20.1209
REMARK  IntraFull: 272.222
REMARK  solvFull: -1935.75
REMARK  surfFull: 283.951
REMARK  extraFull: 0.0
REMARK  deltaGcompsolvpol: -1935.75
REMARK  deltaGcompsolvnonpol: 283.951
REMARK  deltaGprotsolvpol: -1938.72
REMARK  deltaGprotsolvnonpol: 281.59
REMARK  deltaGligsolvpol: -13.5771
REMARK  deltaGligsolvnonpol: 16.3001
REMARK  deltaGvdw: -20.1209
REMARK  deltaGelec: 0.0
REMARK  deltaG: -6.1993957
REMARK  Cluster: 5
REMARK  ClusterRank: 5
ATOM   6526 O    LIG     1     -10.721  -6.689  21.587  1.00  0.00      LIG  
ATOM   6527 O1   LIG     1     -10.555  -3.147  27.681  1.00  0.00      LIG  
ATOM   6528 O2   LIG     1     -11.141   0.908  22.551  1.00  0.00      LIG  
ATOM   6529 O3   LIG     1     -10.061   0.500  19.989  1.00  0.00      LIG  
ATOM   6530 O4   LIG     1      -8.412  -2.779  22.034  1.00  0.00      LIG  
ATOM   6531 O5   LIG     1      -8.537  -0.525  22.124  1.00  0.00      LIG  
ATOM   6532 C    LIG     1     -12.059  -5.045  22.864  1.00  0.00      LIG  
ATOM   6533 C1   LIG     1     -11.596  -5.434  24.283  1.00  0.00      LIG  
ATOM   6534 C2   LIG     1     -13.429  -5.590  22.484  1.00  0.00      LIG  
ATOM   6535 C3   LIG     1     -14.022  -4.720  21.365  1.00  0.00      LIG  
ATOM   6536 C4   LIG     1     -12.629  -4.959  25.336  1.00  0.00      LIG  
ATOM   6537 C5   LIG     1     -14.372  -5.801  23.657  1.00  0.00      LIG  
ATOM   6538 C6   LIG     1     -11.111  -5.323  21.665  1.00  0.00      LIG  
ATOM   6539 C7   LIG     1     -14.070  -4.895  24.821  1.00  0.00      LIG  
ATOM   6540 C8   LIG     1     -12.962  -4.147  20.497  1.00  0.00      LIG  
ATOM   6541 C9   LIG     1     -12.271  -3.661  26.102  1.00  0.00      LIG  
ATOM   6542 C10  LIG     1     -10.231  -4.799  24.528  1.00  0.00      LIG  
ATOM   6543 C11  LIG     1     -11.740  -4.974  20.302  1.00  0.00      LIG  
ATOM   6544 C12  LIG     1     -14.746  -3.450  21.788  1.00  0.00      LIG  
ATOM   6545 C13  LIG     1     -11.402  -6.941  24.484  1.00  0.00      LIG  
ATOM   6546 C14  LIG     1     -13.246  -2.911  20.079  1.00  0.00      LIG  
ATOM   6547 C15  LIG     1     -14.530  -2.453  20.666  1.00  0.00      LIG  
ATOM   6548 C16  LIG     1     -14.959  -5.573  20.525  1.00  0.00      LIG  
ATOM   6549 C17  LIG     1      -9.910  -4.684  26.002  1.00  0.00      LIG  
ATOM   6550 C18  LIG     1     -10.874  -3.757  26.671  1.00  0.00      LIG  
ATOM   6551 C19  LIG     1     -12.542  -2.122  19.010  1.00  0.00      LIG  
ATOM   6552 C20  LIG     1     -13.212  -3.509  27.290  1.00  0.00      LIG  
ATOM   6553 C21  LIG     1     -12.369  -2.362  25.298  1.00  0.00      LIG  
ATOM   6554 C22  LIG     1     -11.963  -0.741  19.314  1.00  0.00      LIG  
ATOM   6555 C23  LIG     1     -10.951  -0.525  20.455  1.00  0.00      LIG  
ATOM   6556 C24  LIG     1     -11.724  -0.104  21.690  1.00  0.00      LIG  
ATOM   6557 C25  LIG     1     -13.583  -1.866  17.935  1.00  0.00      LIG  
ATOM   6558 C26  LIG     1     -12.380   1.225  21.871  1.00  0.00      LIG  
ATOM   6559 C27  LIG     1     -10.106  -1.775  20.731  1.00  0.00      LIG  
ATOM   6560 C28  LIG     1     -13.562   1.289  22.757  1.00  0.00      LIG  
ATOM   6561 C29  LIG     1     -12.268   2.369  20.914  1.00  0.00      LIG  
ATOM   6562 C30  LIG     1      -8.980  -1.592  21.727  1.00  0.00      LIG  
ATOM   6563 H    LIG     1     -12.153  -3.957  22.911  1.00  0.00      LIG  
ATOM   6564 H1   LIG     1     -13.277  -6.586  22.058  1.00  0.00      LIG  
ATOM   6565 H2   LIG     1     -12.645  -5.743  26.100  1.00  0.00      LIG  
ATOM   6566 H3   LIG     1     -14.280  -6.834  24.002  1.00  0.00      LIG  
ATOM   6567 H4   LIG     1     -15.414  -5.681  23.350  1.00  0.00      LIG  
ATOM   6568 H5   LIG     1     -10.194  -4.742  21.784  1.00  0.00      LIG  
ATOM   6569 H6   LIG     1     -14.345  -3.882  24.537  1.00  0.00      LIG  
ATOM   6570 H7   LIG     1     -14.750  -5.159  25.636  1.00  0.00      LIG  
ATOM   6571 H8   LIG     1     -10.195  -3.806  24.070  1.00  0.00      LIG  
ATOM   6572 H9   LIG     1      -9.453  -5.389  24.038  1.00  0.00      LIG  
ATOM   6573 H10  LIG     1     -12.011  -5.871  19.738  1.00  0.00      LIG  
ATOM   6574 H11  LIG     1     -11.001  -4.450  19.691  1.00  0.00      LIG  
ATOM   6575 H12  LIG     1     -14.296  -3.031  22.692  1.00  0.00      LIG  
ATOM   6576 H13  LIG     1     -15.807  -3.620  21.986  1.00  0.00      LIG  
ATOM   6577 H14  LIG     1     -10.513  -7.299  23.961  1.00  0.00      LIG  
ATOM   6578 H15  LIG     1     -11.258  -7.180  25.541  1.00  0.00      LIG  
ATOM   6579 H16  LIG     1     -12.255  -7.521  24.130  1.00  0.00      LIG  
ATOM   6580 H17  LIG     1     -14.460  -1.433  21.052  1.00  0.00      LIG  
ATOM   6581 H18  LIG     1     -15.344  -2.512  19.937  1.00  0.00      LIG  
ATOM   6582 H19  LIG     1     -14.454  -6.473  20.162  1.00  0.00      LIG  
ATOM   6583 H20  LIG     1     -15.328  -5.025  19.653  1.00  0.00      LIG  
ATOM   6584 H21  LIG     1     -15.827  -5.885  21.111  1.00  0.00      LIG  
ATOM   6585 H22  LIG     1      -8.908  -4.267  26.124  1.00  0.00      LIG  
ATOM   6586 H23  LIG     1      -9.949  -5.654  26.502  1.00  0.00      LIG  
ATOM   6587 H24  LIG     1     -11.749  -2.734  18.571  1.00  0.00      LIG  
ATOM   6588 H25  LIG     1     -13.104  -4.341  27.991  1.00  0.00      LIG  
ATOM   6589 H26  LIG     1     -14.259  -3.452  26.987  1.00  0.00      LIG  
ATOM   6590 H27  LIG     1     -13.005  -2.590  27.838  1.00  0.00      LIG  
ATOM   6591 H28  LIG     1     -12.004  -1.512  25.885  1.00  0.00      LIG  
ATOM   6592 H29  LIG     1     -11.774  -2.402  24.384  1.00  0.00      LIG  
ATOM   6593 H30  LIG     1     -13.401  -2.136  25.021  1.00  0.00      LIG  
ATOM   6594 H31  LIG     1     -11.537  -7.204  21.461  1.00  0.00      LIG  
ATOM   6595 H32  LIG     1     -12.797  -0.042  19.429  1.00  0.00      LIG  
ATOM   6596 H33  LIG     1     -11.486  -0.434  18.380  1.00  0.00      LIG  
ATOM   6597 H34  LIG     1     -12.198  -0.952  22.167  1.00  0.00      LIG  
ATOM   6598 H35  LIG     1     -14.097  -2.782  17.651  1.00  0.00      LIG  
ATOM   6599 H36  LIG     1     -13.120  -1.449  17.042  1.00  0.00      LIG  
ATOM   6600 H37  LIG     1     -14.334  -1.142  18.266  1.00  0.00      LIG  
ATOM   6601 H38  LIG     1      -9.650  -2.126  19.801  1.00  0.00      LIG  
ATOM   6602 H39  LIG     1     -10.749  -2.552  21.142  1.00  0.00      LIG  
ATOM   6603 H40  LIG     1     -14.476   1.209  22.164  1.00  0.00      LIG  
ATOM   6604 H41  LIG     1     -13.568   2.253  23.267  1.00  0.00      LIG  
ATOM   6605 H42  LIG     1     -13.558   0.494  23.509  1.00  0.00      LIG  
ATOM   6606 H43  LIG     1     -12.668   3.278  21.372  1.00  0.00      LIG  
ATOM   6607 H44  LIG     1     -12.846   2.164  20.009  1.00  0.00      LIG  
ATOM   6608 H45  LIG     1     -11.234   2.574  20.629  1.00  0.00      LIG  
ATOM   6609 H46  LIG     1      -9.475   0.703  20.741  1.00  0.00      LIG  
ATOM   6610 H47  LIG     1      -7.644  -2.634  22.627  1.00  0.00      LIG  
TER
REMARK  Energy: 269.836
REMARK  SimpleFitness: 269.836
REMARK  FullFitness: -1399.698
REMARK  InterFull: -20.1209
REMARK  IntraFull: 272.222
REMARK  solvFull: -1935.75
REMARK  surfFull: 283.951
REMARK  extraFull: 0.0
REMARK  deltaGcompsolvpol: -1935.75
REMARK  deltaGcompsolvnonpol: 283.951
REMARK  deltaGprotsolvpol: -1938.72
REMARK  deltaGprotsolvnonpol: 281.59
REMARK  deltaGligsolvpol: -13.5771
REMARK  deltaGligsolvnonpol: 16.3001
REMARK  deltaGvdw: -20.1209
REMARK  deltaGelec: 0.0
REMARK  deltaG: -6.1993957
REMARK  Cluster: 5
REMARK  ClusterRank: 6
ATOM   6526 O    LIG     1     -10.721  -6.689  21.587  1.00  0.00      LIG  
ATOM   6527 O1   LIG     1     -10.555  -3.147  27.681  1.00  0.00      LIG  
ATOM   6528 O2   LIG     1     -11.141   0.908  22.551  1.00  0.00      LIG  
ATOM   6529 O3   LIG     1     -10.061   0.500  19.989  1.00  0.00      LIG  
ATOM   6530 O4   LIG     1      -8.412  -2.779  22.034  1.00  0.00      LIG  
ATOM   6531 O5   LIG     1      -8.537  -0.525  22.124  1.00  0.00      LIG  
ATOM   6532 C    LIG     1     -12.059  -5.045  22.864  1.00  0.00      LIG  
ATOM   6533 C1   LIG     1     -11.596  -5.434  24.283  1.00  0.00      LIG  
ATOM   6534 C2   LIG     1     -13.429  -5.590  22.484  1.00  0.00      LIG  
ATOM   6535 C3   LIG     1     -14.022  -4.720  21.365  1.00  0.00      LIG  
ATOM   6536 C4   LIG     1     -12.629  -4.959  25.336  1.00  0.00      LIG  
ATOM   6537 C5   LIG     1     -14.372  -5.801  23.657  1.00  0.00      LIG  
ATOM   6538 C6   LIG     1     -11.111  -5.323  21.665  1.00  0.00      LIG  
ATOM   6539 C7   LIG     1     -14.070  -4.895  24.821  1.00  0.00      LIG  
ATOM   6540 C8   LIG     1     -12.962  -4.147  20.497  1.00  0.00      LIG  
ATOM   6541 C9   LIG     1     -12.271  -3.661  26.102  1.00  0.00      LIG  
ATOM   6542 C10  LIG     1     -10.231  -4.799  24.528  1.00  0.00      LIG  
ATOM   6543 C11  LIG     1     -11.740  -4.974  20.302  1.00  0.00      LIG  
ATOM   6544 C12  LIG     1     -14.746  -3.450  21.788  1.00  0.00      LIG  
ATOM   6545 C13  LIG     1     -11.402  -6.941  24.484  1.00  0.00      LIG  
ATOM   6546 C14  LIG     1     -13.246  -2.911  20.079  1.00  0.00      LIG  
ATOM   6547 C15  LIG     1     -14.530  -2.453  20.666  1.00  0.00      LIG  
ATOM   6548 C16  LIG     1     -14.959  -5.573  20.525  1.00  0.00      LIG  
ATOM   6549 C17  LIG     1      -9.910  -4.684  26.002  1.00  0.00      LIG  
ATOM   6550 C18  LIG     1     -10.874  -3.757  26.671  1.00  0.00      LIG  
ATOM   6551 C19  LIG     1     -12.542  -2.122  19.010  1.00  0.00      LIG  
ATOM   6552 C20  LIG     1     -13.212  -3.509  27.290  1.00  0.00      LIG  
ATOM   6553 C21  LIG     1     -12.369  -2.362  25.298  1.00  0.00      LIG  
ATOM   6554 C22  LIG     1     -11.963  -0.741  19.314  1.00  0.00      LIG  
ATOM   6555 C23  LIG     1     -10.951  -0.525  20.455  1.00  0.00      LIG  
ATOM   6556 C24  LIG     1     -11.724  -0.104  21.690  1.00  0.00      LIG  
ATOM   6557 C25  LIG     1     -13.583  -1.866  17.935  1.00  0.00      LIG  
ATOM   6558 C26  LIG     1     -12.380   1.225  21.871  1.00  0.00      LIG  
ATOM   6559 C27  LIG     1     -10.106  -1.775  20.731  1.00  0.00      LIG  
ATOM   6560 C28  LIG     1     -13.562   1.289  22.757  1.00  0.00      LIG  
ATOM   6561 C29  LIG     1     -12.268   2.369  20.914  1.00  0.00      LIG  
ATOM   6562 C30  LIG     1      -8.980  -1.592  21.727  1.00  0.00      LIG  
ATOM   6563 H    LIG     1     -12.153  -3.957  22.911  1.00  0.00      LIG  
ATOM   6564 H1   LIG     1     -13.277  -6.586  22.058  1.00  0.00      LIG  
ATOM   6565 H2   LIG     1     -12.645  -5.743  26.100  1.00  0.00      LIG  
ATOM   6566 H3   LIG     1     -14.280  -6.834  24.002  1.00  0.00      LIG  
ATOM   6567 H4   LIG     1     -15.414  -5.681  23.350  1.00  0.00      LIG  
ATOM   6568 H5   LIG     1     -10.194  -4.742  21.784  1.00  0.00      LIG  
ATOM   6569 H6   LIG     1     -14.345  -3.882  24.537  1.00  0.00      LIG  
ATOM   6570 H7   LIG     1     -14.750  -5.159  25.636  1.00  0.00      LIG  
ATOM   6571 H8   LIG     1     -10.195  -3.806  24.070  1.00  0.00      LIG  
ATOM   6572 H9   LIG     1      -9.453  -5.389  24.038  1.00  0.00      LIG  
ATOM   6573 H10  LIG     1     -12.011  -5.871  19.738  1.00  0.00      LIG  
ATOM   6574 H11  LIG     1     -11.001  -4.450  19.691  1.00  0.00      LIG  
ATOM   6575 H12  LIG     1     -14.296  -3.031  22.692  1.00  0.00      LIG  
ATOM   6576 H13  LIG     1     -15.807  -3.620  21.986  1.00  0.00      LIG  
ATOM   6577 H14  LIG     1     -10.513  -7.299  23.961  1.00  0.00      LIG  
ATOM   6578 H15  LIG     1     -11.258  -7.180  25.541  1.00  0.00      LIG  
ATOM   6579 H16  LIG     1     -12.255  -7.521  24.130  1.00  0.00      LIG  
ATOM   6580 H17  LIG     1     -14.460  -1.433  21.052  1.00  0.00      LIG  
ATOM   6581 H18  LIG     1     -15.344  -2.512  19.937  1.00  0.00      LIG  
ATOM   6582 H19  LIG     1     -14.454  -6.473  20.162  1.00  0.00      LIG  
ATOM   6583 H20  LIG     1     -15.328  -5.025  19.653  1.00  0.00      LIG  
ATOM   6584 H21  LIG     1     -15.827  -5.885  21.111  1.00  0.00      LIG  
ATOM   6585 H22  LIG     1      -8.908  -4.267  26.124  1.00  0.00      LIG  
ATOM   6586 H23  LIG     1      -9.949  -5.654  26.502  1.00  0.00      LIG  
ATOM   6587 H24  LIG     1     -11.749  -2.734  18.571  1.00  0.00      LIG  
ATOM   6588 H25  LIG     1     -13.104  -4.341  27.991  1.00  0.00      LIG  
ATOM   6589 H26  LIG     1     -14.259  -3.452  26.987  1.00  0.00      LIG  
ATOM   6590 H27  LIG     1     -13.005  -2.590  27.838  1.00  0.00      LIG  
ATOM   6591 H28  LIG     1     -12.004  -1.512  25.885  1.00  0.00      LIG  
ATOM   6592 H29  LIG     1     -11.774  -2.402  24.384  1.00  0.00      LIG  
ATOM   6593 H30  LIG     1     -13.401  -2.136  25.021  1.00  0.00      LIG  
ATOM   6594 H31  LIG     1     -11.537  -7.204  21.461  1.00  0.00      LIG  
ATOM   6595 H32  LIG     1     -12.797  -0.042  19.429  1.00  0.00      LIG  
ATOM   6596 H33  LIG     1     -11.486  -0.434  18.380  1.00  0.00      LIG  
ATOM   6597 H34  LIG     1     -12.198  -0.952  22.167  1.00  0.00      LIG  
ATOM   6598 H35  LIG     1     -14.097  -2.782  17.651  1.00  0.00      LIG  
ATOM   6599 H36  LIG     1     -13.120  -1.449  17.042  1.00  0.00      LIG  
ATOM   6600 H37  LIG     1     -14.334  -1.142  18.266  1.00  0.00      LIG  
ATOM   6601 H38  LIG     1      -9.650  -2.126  19.801  1.00  0.00      LIG  
ATOM   6602 H39  LIG     1     -10.749  -2.552  21.142  1.00  0.00      LIG  
ATOM   6603 H40  LIG     1     -14.476   1.209  22.164  1.00  0.00      LIG  
ATOM   6604 H41  LIG     1     -13.568   2.253  23.267  1.00  0.00      LIG  
ATOM   6605 H42  LIG     1     -13.558   0.494  23.509  1.00  0.00      LIG  
ATOM   6606 H43  LIG     1     -12.668   3.278  21.372  1.00  0.00      LIG  
ATOM   6607 H44  LIG     1     -12.846   2.164  20.009  1.00  0.00      LIG  
ATOM   6608 H45  LIG     1     -11.234   2.574  20.629  1.00  0.00      LIG  
ATOM   6609 H46  LIG     1      -9.475   0.703  20.741  1.00  0.00      LIG  
ATOM   6610 H47  LIG     1      -7.644  -2.634  22.627  1.00  0.00      LIG  
TER
REMARK  Energy: 269.836
REMARK  SimpleFitness: 269.836
REMARK  FullFitness: -1399.698
REMARK  InterFull: -20.1209
REMARK  IntraFull: 272.222
REMARK  solvFull: -1935.75
REMARK  surfFull: 283.951
REMARK  extraFull: 0.0
REMARK  deltaGcompsolvpol: -1935.75
REMARK  deltaGcompsolvnonpol: 283.951
REMARK  deltaGprotsolvpol: -1938.72
REMARK  deltaGprotsolvnonpol: 281.59
REMARK  deltaGligsolvpol: -13.5771
REMARK  deltaGligsolvnonpol: 16.3001
REMARK  deltaGvdw: -20.1209
REMARK  deltaGelec: 0.0
REMARK  deltaG: -6.1993957
REMARK  Cluster: 5
REMARK  ClusterRank: 7
ATOM   6526 O    LIG     1     -10.721  -6.689  21.587  1.00  0.00      LIG  
ATOM   6527 O1   LIG     1     -10.555  -3.147  27.681  1.00  0.00      LIG  
ATOM   6528 O2   LIG     1     -11.141   0.908  22.551  1.00  0.00      LIG  
ATOM   6529 O3   LIG     1     -10.061   0.500  19.989  1.00  0.00      LIG  
ATOM   6530 O4   LIG     1      -8.412  -2.779  22.034  1.00  0.00      LIG  
ATOM   6531 O5   LIG     1      -8.537  -0.525  22.124  1.00  0.00      LIG  
ATOM   6532 C    LIG     1     -12.059  -5.045  22.864  1.00  0.00      LIG  
ATOM   6533 C1   LIG     1     -11.596  -5.434  24.283  1.00  0.00      LIG  
ATOM   6534 C2   LIG     1     -13.429  -5.590  22.484  1.00  0.00      LIG  
ATOM   6535 C3   LIG     1     -14.022  -4.720  21.365  1.00  0.00      LIG  
ATOM   6536 C4   LIG     1     -12.629  -4.959  25.336  1.00  0.00      LIG  
ATOM   6537 C5   LIG     1     -14.372  -5.801  23.657  1.00  0.00      LIG  
ATOM   6538 C6   LIG     1     -11.111  -5.323  21.665  1.00  0.00      LIG  
ATOM   6539 C7   LIG     1     -14.070  -4.895  24.821  1.00  0.00      LIG  
ATOM   6540 C8   LIG     1     -12.962  -4.147  20.497  1.00  0.00      LIG  
ATOM   6541 C9   LIG     1     -12.271  -3.661  26.102  1.00  0.00      LIG  
ATOM   6542 C10  LIG     1     -10.231  -4.799  24.528  1.00  0.00      LIG  
ATOM   6543 C11  LIG     1     -11.740  -4.974  20.302  1.00  0.00      LIG  
ATOM   6544 C12  LIG     1     -14.746  -3.450  21.788  1.00  0.00      LIG  
ATOM   6545 C13  LIG     1     -11.402  -6.941  24.484  1.00  0.00      LIG  
ATOM   6546 C14  LIG     1     -13.246  -2.911  20.079  1.00  0.00      LIG  
ATOM   6547 C15  LIG     1     -14.530  -2.453  20.666  1.00  0.00      LIG  
ATOM   6548 C16  LIG     1     -14.959  -5.573  20.525  1.00  0.00      LIG  
ATOM   6549 C17  LIG     1      -9.910  -4.684  26.002  1.00  0.00      LIG  
ATOM   6550 C18  LIG     1     -10.874  -3.757  26.671  1.00  0.00      LIG  
ATOM   6551 C19  LIG     1     -12.542  -2.122  19.010  1.00  0.00      LIG  
ATOM   6552 C20  LIG     1     -13.212  -3.509  27.290  1.00  0.00      LIG  
ATOM   6553 C21  LIG     1     -12.369  -2.362  25.298  1.00  0.00      LIG  
ATOM   6554 C22  LIG     1     -11.963  -0.741  19.314  1.00  0.00      LIG  
ATOM   6555 C23  LIG     1     -10.951  -0.525  20.455  1.00  0.00      LIG  
ATOM   6556 C24  LIG     1     -11.724  -0.104  21.690  1.00  0.00      LIG  
ATOM   6557 C25  LIG     1     -13.583  -1.866  17.935  1.00  0.00      LIG  
ATOM   6558 C26  LIG     1     -12.380   1.225  21.871  1.00  0.00      LIG  
ATOM   6559 C27  LIG     1     -10.106  -1.775  20.731  1.00  0.00      LIG  
ATOM   6560 C28  LIG     1     -13.562   1.289  22.757  1.00  0.00      LIG  
ATOM   6561 C29  LIG     1     -12.268   2.369  20.914  1.00  0.00      LIG  
ATOM   6562 C30  LIG     1      -8.980  -1.592  21.727  1.00  0.00      LIG  
ATOM   6563 H    LIG     1     -12.153  -3.957  22.911  1.00  0.00      LIG  
ATOM   6564 H1   LIG     1     -13.277  -6.586  22.058  1.00  0.00      LIG  
ATOM   6565 H2   LIG     1     -12.645  -5.743  26.100  1.00  0.00      LIG  
ATOM   6566 H3   LIG     1     -14.280  -6.834  24.002  1.00  0.00      LIG  
ATOM   6567 H4   LIG     1     -15.414  -5.681  23.350  1.00  0.00      LIG  
ATOM   6568 H5   LIG     1     -10.194  -4.742  21.784  1.00  0.00      LIG  
ATOM   6569 H6   LIG     1     -14.345  -3.882  24.537  1.00  0.00      LIG  
ATOM   6570 H7   LIG     1     -14.750  -5.159  25.636  1.00  0.00      LIG  
ATOM   6571 H8   LIG     1     -10.195  -3.806  24.070  1.00  0.00      LIG  
ATOM   6572 H9   LIG     1      -9.453  -5.389  24.038  1.00  0.00      LIG  
ATOM   6573 H10  LIG     1     -12.011  -5.871  19.738  1.00  0.00      LIG  
ATOM   6574 H11  LIG     1     -11.001  -4.450  19.691  1.00  0.00      LIG  
ATOM   6575 H12  LIG     1     -14.296  -3.031  22.692  1.00  0.00      LIG  
ATOM   6576 H13  LIG     1     -15.807  -3.620  21.986  1.00  0.00      LIG  
ATOM   6577 H14  LIG     1     -10.513  -7.299  23.961  1.00  0.00      LIG  
ATOM   6578 H15  LIG     1     -11.258  -7.180  25.541  1.00  0.00      LIG  
ATOM   6579 H16  LIG     1     -12.255  -7.521  24.130  1.00  0.00      LIG  
ATOM   6580 H17  LIG     1     -14.460  -1.433  21.052  1.00  0.00      LIG  
ATOM   6581 H18  LIG     1     -15.344  -2.512  19.937  1.00  0.00      LIG  
ATOM   6582 H19  LIG     1     -14.454  -6.473  20.162  1.00  0.00      LIG  
ATOM   6583 H20  LIG     1     -15.328  -5.025  19.653  1.00  0.00      LIG  
ATOM   6584 H21  LIG     1     -15.827  -5.885  21.111  1.00  0.00      LIG  
ATOM   6585 H22  LIG     1      -8.908  -4.267  26.124  1.00  0.00      LIG  
ATOM   6586 H23  LIG     1      -9.949  -5.654  26.502  1.00  0.00      LIG  
ATOM   6587 H24  LIG     1     -11.749  -2.734  18.571  1.00  0.00      LIG  
ATOM   6588 H25  LIG     1     -13.104  -4.341  27.991  1.00  0.00      LIG  
ATOM   6589 H26  LIG     1     -14.259  -3.452  26.987  1.00  0.00      LIG  
ATOM   6590 H27  LIG     1     -13.005  -2.590  27.838  1.00  0.00      LIG  
ATOM   6591 H28  LIG     1     -12.004  -1.512  25.885  1.00  0.00      LIG  
ATOM   6592 H29  LIG     1     -11.774  -2.402  24.384  1.00  0.00      LIG  
ATOM   6593 H30  LIG     1     -13.401  -2.136  25.021  1.00  0.00      LIG  
ATOM   6594 H31  LIG     1     -11.537  -7.204  21.461  1.00  0.00      LIG  
ATOM   6595 H32  LIG     1     -12.797  -0.042  19.429  1.00  0.00      LIG  
ATOM   6596 H33  LIG     1     -11.486  -0.434  18.380  1.00  0.00      LIG  
ATOM   6597 H34  LIG     1     -12.198  -0.952  22.167  1.00  0.00      LIG  
ATOM   6598 H35  LIG     1     -14.097  -2.782  17.651  1.00  0.00      LIG  
ATOM   6599 H36  LIG     1     -13.120  -1.449  17.042  1.00  0.00      LIG  
ATOM   6600 H37  LIG     1     -14.334  -1.142  18.266  1.00  0.00      LIG  
ATOM   6601 H38  LIG     1      -9.650  -2.126  19.801  1.00  0.00      LIG  
ATOM   6602 H39  LIG     1     -10.749  -2.552  21.142  1.00  0.00      LIG  
ATOM   6603 H40  LIG     1     -14.476   1.209  22.164  1.00  0.00      LIG  
ATOM   6604 H41  LIG     1     -13.568   2.253  23.267  1.00  0.00      LIG  
ATOM   6605 H42  LIG     1     -13.558   0.494  23.509  1.00  0.00      LIG  
ATOM   6606 H43  LIG     1     -12.668   3.278  21.372  1.00  0.00      LIG  
ATOM   6607 H44  LIG     1     -12.846   2.164  20.009  1.00  0.00      LIG  
ATOM   6608 H45  LIG     1     -11.234   2.574  20.629  1.00  0.00      LIG  
ATOM   6609 H46  LIG     1      -9.475   0.703  20.741  1.00  0.00      LIG  
ATOM   6610 H47  LIG     1      -7.644  -2.634  22.627  1.00  0.00      LIG  
TER
REMARK  Energy: 266.98
REMARK  SimpleFitness: 266.98
REMARK  FullFitness: -1400.0951
REMARK  InterFull: -24.705
REMARK  IntraFull: 273.332
REMARK  solvFull: -1932.77
REMARK  surfFull: 284.048
REMARK  extraFull: 0.0
REMARK  deltaGcompsolvpol: -1932.77
REMARK  deltaGcompsolvnonpol: 284.048
REMARK  deltaGprotsolvpol: -1938.72
REMARK  deltaGprotsolvnonpol: 281.59
REMARK  deltaGligsolvpol: -14.4025
REMARK  deltaGligsolvnonpol: 16.1815
REMARK  deltaGvdw: -24.705
REMARK  deltaGelec: 0.0
REMARK  deltaG: -6.379765
REMARK  Cluster: 6
REMARK  ClusterRank: 0
ATOM   6526 O    LIG     1     -13.252   1.739  20.886  1.00  0.00      LIG  
ATOM   6527 O1   LIG     1      -9.934   2.618  26.811  1.00  0.00      LIG  
ATOM   6528 O2   LIG     1     -13.268  -5.017  25.616  1.00  0.00      LIG  
ATOM   6529 O3   LIG     1     -15.054  -6.389  23.939  1.00  0.00      LIG  
ATOM   6530 O4   LIG     1     -17.438  -5.381  25.580  1.00  0.00      LIG  
ATOM   6531 O5   LIG     1     -15.989  -3.901  26.489  1.00  0.00      LIG  
ATOM   6532 C    LIG     1     -11.728   0.307  22.209  1.00  0.00      LIG  
ATOM   6533 C1   LIG     1     -11.002   1.496  22.892  1.00  0.00      LIG  
ATOM   6534 C2   LIG     1     -10.859  -0.327  21.123  1.00  0.00      LIG  
ATOM   6535 C3   LIG     1     -11.423  -1.676  20.649  1.00  0.00      LIG  
ATOM   6536 C4   LIG     1      -9.724   0.981  23.601  1.00  0.00      LIG  
ATOM   6537 C5   LIG     1      -9.385  -0.398  21.508  1.00  0.00      LIG  
ATOM   6538 C6   LIG     1     -13.158   0.549  21.661  1.00  0.00      LIG  
ATOM   6539 C7   LIG     1      -9.209  -0.333  23.006  1.00  0.00      LIG  
ATOM   6540 C8   LIG     1     -12.868  -1.818  20.921  1.00  0.00      LIG  
ATOM   6541 C9   LIG     1      -9.791   0.906  25.147  1.00  0.00      LIG  
ATOM   6542 C10  LIG     1     -11.938   2.189  23.876  1.00  0.00      LIG  
ATOM   6543 C11  LIG     1     -13.680  -0.587  20.772  1.00  0.00      LIG  
ATOM   6544 C12  LIG     1     -10.882  -2.941  21.293  1.00  0.00      LIG  
ATOM   6545 C13  LIG     1     -10.563   2.602  21.914  1.00  0.00      LIG  
ATOM   6546 C14  LIG     1     -13.216  -3.075  21.224  1.00  0.00      LIG  
ATOM   6547 C15  LIG     1     -12.012  -3.944  21.191  1.00  0.00      LIG  
ATOM   6548 C16  LIG     1     -11.180  -1.774  19.161  1.00  0.00      LIG  
ATOM   6549 C17  LIG     1     -11.174   3.059  24.851  1.00  0.00      LIG  
ATOM   6550 C18  LIG     1     -10.296   2.214  25.716  1.00  0.00      LIG  
ATOM   6551 C19  LIG     1     -14.609  -3.612  21.400  1.00  0.00      LIG  
ATOM   6552 C20  LIG     1      -8.386   0.702  25.702  1.00  0.00      LIG  
ATOM   6553 C21  LIG     1     -10.640  -0.233  25.710  1.00  0.00      LIG  
ATOM   6554 C22  LIG     1     -14.724  -4.978  22.095  1.00  0.00      LIG  
ATOM   6555 C23  LIG     1     -14.811  -5.011  23.631  1.00  0.00      LIG  
ATOM   6556 C24  LIG     1     -13.553  -4.477  24.299  1.00  0.00      LIG  
ATOM   6557 C25  LIG     1     -15.215  -3.775  20.017  1.00  0.00      LIG  
ATOM   6558 C26  LIG     1     -12.275  -5.204  24.582  1.00  0.00      LIG  
ATOM   6559 C27  LIG     1     -16.034  -4.192  24.076  1.00  0.00      LIG  
ATOM   6560 C28  LIG     1     -11.041  -4.407  24.819  1.00  0.00      LIG  
ATOM   6561 C29  LIG     1     -12.044  -6.627  24.195  1.00  0.00      LIG  
ATOM   6562 C30  LIG     1     -16.487  -4.421  25.502  1.00  0.00      LIG  
ATOM   6563 H    LIG     1     -11.864  -0.450  22.988  1.00  0.00      LIG  
ATOM   6564 H1   LIG     1     -10.912   0.340  20.257  1.00  0.00      LIG  
ATOM   6565 H2   LIG     1      -8.943   1.714  23.379  1.00  0.00      LIG  
ATOM   6566 H3   LIG     1      -8.859   0.452  21.067  1.00  0.00      LIG  
ATOM   6567 H4   LIG     1      -8.894  -1.283  21.099  1.00  0.00      LIG  
ATOM   6568 H5   LIG     1     -13.839   0.673  22.507  1.00  0.00      LIG  
ATOM   6569 H6   LIG     1      -9.713  -1.194  23.448  1.00  0.00      LIG  
ATOM   6570 H7   LIG     1      -8.145  -0.446  23.230  1.00  0.00      LIG  
ATOM   6571 H8   LIG     1     -12.530   1.448  24.419  1.00  0.00      LIG  
ATOM   6572 H9   LIG     1     -12.652   2.815  23.334  1.00  0.00      LIG  
ATOM   6573 H10  LIG     1     -13.656  -0.297  19.717  1.00  0.00      LIG  
ATOM   6574 H11  LIG     1     -14.730  -0.780  20.986  1.00  0.00      LIG  
ATOM   6575 H12  LIG     1     -10.662  -2.769  22.349  1.00  0.00      LIG  
ATOM   6576 H13  LIG     1      -9.972  -3.307  20.809  1.00  0.00      LIG  
ATOM   6577 H14  LIG     1     -11.414   3.190  21.569  1.00  0.00      LIG  
ATOM   6578 H15  LIG     1      -9.876   3.302  22.394  1.00  0.00      LIG  
ATOM   6579 H16  LIG     1     -10.050   2.218  21.033  1.00  0.00      LIG  
ATOM   6580 H17  LIG     1     -11.965  -4.646  22.021  1.00  0.00      LIG  
ATOM   6581 H18  LIG     1     -11.974  -4.502  20.252  1.00  0.00      LIG  
ATOM   6582 H19  LIG     1     -11.635  -0.938  18.621  1.00  0.00      LIG  
ATOM   6583 H20  LIG     1     -11.566  -2.703  18.731  1.00  0.00      LIG  
ATOM   6584 H21  LIG     1     -10.105  -1.743  18.989  1.00  0.00      LIG  
ATOM   6585 H22  LIG     1     -11.875   3.589  25.497  1.00  0.00      LIG  
ATOM   6586 H23  LIG     1     -10.550   3.799  24.345  1.00  0.00      LIG  
ATOM   6587 H24  LIG     1     -15.208  -2.873  21.931  1.00  0.00      LIG  
ATOM   6588 H25  LIG     1      -7.708   1.485  25.349  1.00  0.00      LIG  
ATOM   6589 H26  LIG     1      -7.976  -0.265  25.403  1.00  0.00      LIG  
ATOM   6590 H27  LIG     1      -8.378   0.719  26.796  1.00  0.00      LIG  
ATOM   6591 H28  LIG     1     -10.753  -0.139  26.794  1.00  0.00      LIG  
ATOM   6592 H29  LIG     1     -11.644  -0.250  25.279  1.00  0.00      LIG  
ATOM   6593 H30  LIG     1     -10.176  -1.203  25.517  1.00  0.00      LIG  
ATOM   6594 H31  LIG     1     -14.149   1.760  20.513  1.00  0.00      LIG  
ATOM   6595 H32  LIG     1     -13.934  -5.654  21.757  1.00  0.00      LIG  
ATOM   6596 H33  LIG     1     -15.640  -5.447  21.721  1.00  0.00      LIG  
ATOM   6597 H34  LIG     1     -13.485  -3.403  24.183  1.00  0.00      LIG  
ATOM   6598 H35  LIG     1     -15.178  -2.846  19.441  1.00  0.00      LIG  
ATOM   6599 H36  LIG     1     -16.264  -4.067  20.103  1.00  0.00      LIG  
ATOM   6600 H37  LIG     1     -14.695  -4.551  19.447  1.00  0.00      LIG  
ATOM   6601 H38  LIG     1     -16.880  -4.408  23.418  1.00  0.00      LIG  
ATOM   6602 H39  LIG     1     -15.839  -3.120  23.984  1.00  0.00      LIG  
ATOM   6603 H40  LIG     1     -10.385  -4.464  23.947  1.00  0.00      LIG  
ATOM   6604 H41  LIG     1     -10.496  -4.800  25.681  1.00  0.00      LIG  
ATOM   6605 H42  LIG     1     -11.271  -3.354  25.007  1.00  0.00      LIG  
ATOM   6606 H43  LIG     1     -11.065  -6.959  24.549  1.00  0.00      LIG  
ATOM   6607 H44  LIG     1     -12.064  -6.730  23.107  1.00  0.00      LIG  
ATOM   6608 H45  LIG     1     -12.794  -7.298  24.622  1.00  0.00      LIG  
ATOM   6609 H46  LIG     1     -14.853  -6.488  24.885  1.00  0.00      LIG  
ATOM   6610 H47  LIG     1     -17.670  -5.537  26.520  1.00  0.00      LIG  
TER
REMARK  Energy: 266.98
REMARK  SimpleFitness: 266.98
REMARK  FullFitness: -1400.0951
REMARK  InterFull: -24.705
REMARK  IntraFull: 273.332
REMARK  solvFull: -1932.77
REMARK  surfFull: 284.048
REMARK  extraFull: 0.0
REMARK  deltaGcompsolvpol: -1932.77
REMARK  deltaGcompsolvnonpol: 284.048
REMARK  deltaGprotsolvpol: -1938.72
REMARK  deltaGprotsolvnonpol: 281.59
REMARK  deltaGligsolvpol: -14.4025
REMARK  deltaGligsolvnonpol: 16.1815
REMARK  deltaGvdw: -24.705
REMARK  deltaGelec: 0.0
REMARK  deltaG: -6.379765
REMARK  Cluster: 6
REMARK  ClusterRank: 1
ATOM   6526 O    LIG     1     -13.252   1.739  20.886  1.00  0.00      LIG  
ATOM   6527 O1   LIG     1      -9.934   2.618  26.811  1.00  0.00      LIG  
ATOM   6528 O2   LIG     1     -13.268  -5.017  25.616  1.00  0.00      LIG  
ATOM   6529 O3   LIG     1     -15.054  -6.389  23.939  1.00  0.00      LIG  
ATOM   6530 O4   LIG     1     -17.438  -5.381  25.580  1.00  0.00      LIG  
ATOM   6531 O5   LIG     1     -15.989  -3.901  26.489  1.00  0.00      LIG  
ATOM   6532 C    LIG     1     -11.728   0.307  22.209  1.00  0.00      LIG  
ATOM   6533 C1   LIG     1     -11.002   1.496  22.892  1.00  0.00      LIG  
ATOM   6534 C2   LIG     1     -10.859  -0.327  21.123  1.00  0.00      LIG  
ATOM   6535 C3   LIG     1     -11.423  -1.676  20.649  1.00  0.00      LIG  
ATOM   6536 C4   LIG     1      -9.724   0.981  23.601  1.00  0.00      LIG  
ATOM   6537 C5   LIG     1      -9.385  -0.398  21.508  1.00  0.00      LIG  
ATOM   6538 C6   LIG     1     -13.158   0.549  21.661  1.00  0.00      LIG  
ATOM   6539 C7   LIG     1      -9.209  -0.333  23.006  1.00  0.00      LIG  
ATOM   6540 C8   LIG     1     -12.868  -1.818  20.921  1.00  0.00      LIG  
ATOM   6541 C9   LIG     1      -9.791   0.906  25.147  1.00  0.00      LIG  
ATOM   6542 C10  LIG     1     -11.938   2.189  23.876  1.00  0.00      LIG  
ATOM   6543 C11  LIG     1     -13.680  -0.587  20.772  1.00  0.00      LIG  
ATOM   6544 C12  LIG     1     -10.882  -2.941  21.293  1.00  0.00      LIG  
ATOM   6545 C13  LIG     1     -10.563   2.602  21.914  1.00  0.00      LIG  
ATOM   6546 C14  LIG     1     -13.216  -3.075  21.224  1.00  0.00      LIG  
ATOM   6547 C15  LIG     1     -12.012  -3.944  21.191  1.00  0.00      LIG  
ATOM   6548 C16  LIG     1     -11.180  -1.774  19.161  1.00  0.00      LIG  
ATOM   6549 C17  LIG     1     -11.174   3.059  24.851  1.00  0.00      LIG  
ATOM   6550 C18  LIG     1     -10.296   2.214  25.716  1.00  0.00      LIG  
ATOM   6551 C19  LIG     1     -14.609  -3.612  21.400  1.00  0.00      LIG  
ATOM   6552 C20  LIG     1      -8.386   0.702  25.702  1.00  0.00      LIG  
ATOM   6553 C21  LIG     1     -10.640  -0.233  25.710  1.00  0.00      LIG  
ATOM   6554 C22  LIG     1     -14.724  -4.978  22.095  1.00  0.00      LIG  
ATOM   6555 C23  LIG     1     -14.811  -5.011  23.631  1.00  0.00      LIG  
ATOM   6556 C24  LIG     1     -13.553  -4.477  24.299  1.00  0.00      LIG  
ATOM   6557 C25  LIG     1     -15.215  -3.775  20.017  1.00  0.00      LIG  
ATOM   6558 C26  LIG     1     -12.275  -5.204  24.582  1.00  0.00      LIG  
ATOM   6559 C27  LIG     1     -16.034  -4.192  24.076  1.00  0.00      LIG  
ATOM   6560 C28  LIG     1     -11.041  -4.407  24.819  1.00  0.00      LIG  
ATOM   6561 C29  LIG     1     -12.044  -6.627  24.195  1.00  0.00      LIG  
ATOM   6562 C30  LIG     1     -16.487  -4.421  25.502  1.00  0.00      LIG  
ATOM   6563 H    LIG     1     -11.864  -0.450  22.988  1.00  0.00      LIG  
ATOM   6564 H1   LIG     1     -10.912   0.340  20.257  1.00  0.00      LIG  
ATOM   6565 H2   LIG     1      -8.943   1.714  23.379  1.00  0.00      LIG  
ATOM   6566 H3   LIG     1      -8.859   0.452  21.067  1.00  0.00      LIG  
ATOM   6567 H4   LIG     1      -8.894  -1.283  21.099  1.00  0.00      LIG  
ATOM   6568 H5   LIG     1     -13.839   0.673  22.507  1.00  0.00      LIG  
ATOM   6569 H6   LIG     1      -9.713  -1.194  23.448  1.00  0.00      LIG  
ATOM   6570 H7   LIG     1      -8.145  -0.446  23.230  1.00  0.00      LIG  
ATOM   6571 H8   LIG     1     -12.530   1.448  24.419  1.00  0.00      LIG  
ATOM   6572 H9   LIG     1     -12.652   2.815  23.334  1.00  0.00      LIG  
ATOM   6573 H10  LIG     1     -13.656  -0.297  19.717  1.00  0.00      LIG  
ATOM   6574 H11  LIG     1     -14.730  -0.780  20.986  1.00  0.00      LIG  
ATOM   6575 H12  LIG     1     -10.662  -2.769  22.349  1.00  0.00      LIG  
ATOM   6576 H13  LIG     1      -9.972  -3.307  20.809  1.00  0.00      LIG  
ATOM   6577 H14  LIG     1     -11.414   3.190  21.569  1.00  0.00      LIG  
ATOM   6578 H15  LIG     1      -9.876   3.302  22.394  1.00  0.00      LIG  
ATOM   6579 H16  LIG     1     -10.050   2.218  21.033  1.00  0.00      LIG  
ATOM   6580 H17  LIG     1     -11.965  -4.646  22.021  1.00  0.00      LIG  
ATOM   6581 H18  LIG     1     -11.974  -4.502  20.252  1.00  0.00      LIG  
ATOM   6582 H19  LIG     1     -11.635  -0.938  18.621  1.00  0.00      LIG  
ATOM   6583 H20  LIG     1     -11.566  -2.703  18.731  1.00  0.00      LIG  
ATOM   6584 H21  LIG     1     -10.105  -1.743  18.989  1.00  0.00      LIG  
ATOM   6585 H22  LIG     1     -11.875   3.589  25.497  1.00  0.00      LIG  
ATOM   6586 H23  LIG     1     -10.550   3.799  24.345  1.00  0.00      LIG  
ATOM   6587 H24  LIG     1     -15.208  -2.873  21.931  1.00  0.00      LIG  
ATOM   6588 H25  LIG     1      -7.708   1.485  25.349  1.00  0.00      LIG  
ATOM   6589 H26  LIG     1      -7.976  -0.265  25.403  1.00  0.00      LIG  
ATOM   6590 H27  LIG     1      -8.378   0.719  26.796  1.00  0.00      LIG  
ATOM   6591 H28  LIG     1     -10.753  -0.139  26.794  1.00  0.00      LIG  
ATOM   6592 H29  LIG     1     -11.644  -0.250  25.279  1.00  0.00      LIG  
ATOM   6593 H30  LIG     1     -10.176  -1.203  25.517  1.00  0.00      LIG  
ATOM   6594 H31  LIG     1     -14.149   1.760  20.513  1.00  0.00      LIG  
ATOM   6595 H32  LIG     1     -13.934  -5.654  21.757  1.00  0.00      LIG  
ATOM   6596 H33  LIG     1     -15.640  -5.447  21.721  1.00  0.00      LIG  
ATOM   6597 H34  LIG     1     -13.485  -3.403  24.183  1.00  0.00      LIG  
ATOM   6598 H35  LIG     1     -15.178  -2.846  19.441  1.00  0.00      LIG  
ATOM   6599 H36  LIG     1     -16.264  -4.067  20.103  1.00  0.00      LIG  
ATOM   6600 H37  LIG     1     -14.695  -4.551  19.447  1.00  0.00      LIG  
ATOM   6601 H38  LIG     1     -16.880  -4.408  23.418  1.00  0.00      LIG  
ATOM   6602 H39  LIG     1     -15.839  -3.120  23.984  1.00  0.00      LIG  
ATOM   6603 H40  LIG     1     -10.385  -4.464  23.947  1.00  0.00      LIG  
ATOM   6604 H41  LIG     1     -10.496  -4.800  25.681  1.00  0.00      LIG  
ATOM   6605 H42  LIG     1     -11.271  -3.354  25.007  1.00  0.00      LIG  
ATOM   6606 H43  LIG     1     -11.065  -6.959  24.549  1.00  0.00      LIG  
ATOM   6607 H44  LIG     1     -12.064  -6.730  23.107  1.00  0.00      LIG  
ATOM   6608 H45  LIG     1     -12.794  -7.298  24.622  1.00  0.00      LIG  
ATOM   6609 H46  LIG     1     -14.853  -6.488  24.885  1.00  0.00      LIG  
ATOM   6610 H47  LIG     1     -17.670  -5.537  26.520  1.00  0.00      LIG  
TER
REMARK  Energy: 266.98
REMARK  SimpleFitness: 266.98
REMARK  FullFitness: -1400.0951
REMARK  InterFull: -24.705
REMARK  IntraFull: 273.332
REMARK  solvFull: -1932.77
REMARK  surfFull: 284.048
REMARK  extraFull: 0.0
REMARK  deltaGcompsolvpol: -1932.77
REMARK  deltaGcompsolvnonpol: 284.048
REMARK  deltaGprotsolvpol: -1938.72
REMARK  deltaGprotsolvnonpol: 281.59
REMARK  deltaGligsolvpol: -14.4025
REMARK  deltaGligsolvnonpol: 16.1815
REMARK  deltaGvdw: -24.705
REMARK  deltaGelec: 0.0
REMARK  deltaG: -6.379765
REMARK  Cluster: 6
REMARK  ClusterRank: 2
ATOM   6526 O    LIG     1     -13.252   1.739  20.886  1.00  0.00      LIG  
ATOM   6527 O1   LIG     1      -9.934   2.618  26.811  1.00  0.00      LIG  
ATOM   6528 O2   LIG     1     -13.268  -5.017  25.616  1.00  0.00      LIG  
ATOM   6529 O3   LIG     1     -15.054  -6.389  23.939  1.00  0.00      LIG  
ATOM   6530 O4   LIG     1     -17.438  -5.381  25.580  1.00  0.00      LIG  
ATOM   6531 O5   LIG     1     -15.989  -3.901  26.489  1.00  0.00      LIG  
ATOM   6532 C    LIG     1     -11.728   0.307  22.209  1.00  0.00      LIG  
ATOM   6533 C1   LIG     1     -11.002   1.496  22.892  1.00  0.00      LIG  
ATOM   6534 C2   LIG     1     -10.859  -0.327  21.123  1.00  0.00      LIG  
ATOM   6535 C3   LIG     1     -11.423  -1.676  20.649  1.00  0.00      LIG  
ATOM   6536 C4   LIG     1      -9.724   0.981  23.601  1.00  0.00      LIG  
ATOM   6537 C5   LIG     1      -9.385  -0.398  21.508  1.00  0.00      LIG  
ATOM   6538 C6   LIG     1     -13.158   0.549  21.661  1.00  0.00      LIG  
ATOM   6539 C7   LIG     1      -9.209  -0.333  23.006  1.00  0.00      LIG  
ATOM   6540 C8   LIG     1     -12.868  -1.818  20.921  1.00  0.00      LIG  
ATOM   6541 C9   LIG     1      -9.791   0.906  25.147  1.00  0.00      LIG  
ATOM   6542 C10  LIG     1     -11.938   2.189  23.876  1.00  0.00      LIG  
ATOM   6543 C11  LIG     1     -13.680  -0.587  20.772  1.00  0.00      LIG  
ATOM   6544 C12  LIG     1     -10.882  -2.941  21.293  1.00  0.00      LIG  
ATOM   6545 C13  LIG     1     -10.563   2.602  21.914  1.00  0.00      LIG  
ATOM   6546 C14  LIG     1     -13.216  -3.075  21.224  1.00  0.00      LIG  
ATOM   6547 C15  LIG     1     -12.012  -3.944  21.191  1.00  0.00      LIG  
ATOM   6548 C16  LIG     1     -11.180  -1.774  19.161  1.00  0.00      LIG  
ATOM   6549 C17  LIG     1     -11.174   3.059  24.851  1.00  0.00      LIG  
ATOM   6550 C18  LIG     1     -10.296   2.214  25.716  1.00  0.00      LIG  
ATOM   6551 C19  LIG     1     -14.609  -3.612  21.400  1.00  0.00      LIG  
ATOM   6552 C20  LIG     1      -8.386   0.702  25.702  1.00  0.00      LIG  
ATOM   6553 C21  LIG     1     -10.640  -0.233  25.710  1.00  0.00      LIG  
ATOM   6554 C22  LIG     1     -14.724  -4.978  22.095  1.00  0.00      LIG  
ATOM   6555 C23  LIG     1     -14.811  -5.011  23.631  1.00  0.00      LIG  
ATOM   6556 C24  LIG     1     -13.553  -4.477  24.299  1.00  0.00      LIG  
ATOM   6557 C25  LIG     1     -15.215  -3.775  20.017  1.00  0.00      LIG  
ATOM   6558 C26  LIG     1     -12.275  -5.204  24.582  1.00  0.00      LIG  
ATOM   6559 C27  LIG     1     -16.034  -4.192  24.076  1.00  0.00      LIG  
ATOM   6560 C28  LIG     1     -11.041  -4.407  24.819  1.00  0.00      LIG  
ATOM   6561 C29  LIG     1     -12.044  -6.627  24.195  1.00  0.00      LIG  
ATOM   6562 C30  LIG     1     -16.487  -4.421  25.502  1.00  0.00      LIG  
ATOM   6563 H    LIG     1     -11.864  -0.450  22.988  1.00  0.00      LIG  
ATOM   6564 H1   LIG     1     -10.912   0.340  20.257  1.00  0.00      LIG  
ATOM   6565 H2   LIG     1      -8.943   1.714  23.379  1.00  0.00      LIG  
ATOM   6566 H3   LIG     1      -8.859   0.452  21.067  1.00  0.00      LIG  
ATOM   6567 H4   LIG     1      -8.894  -1.283  21.099  1.00  0.00      LIG  
ATOM   6568 H5   LIG     1     -13.839   0.673  22.507  1.00  0.00      LIG  
ATOM   6569 H6   LIG     1      -9.713  -1.194  23.448  1.00  0.00      LIG  
ATOM   6570 H7   LIG     1      -8.145  -0.446  23.230  1.00  0.00      LIG  
ATOM   6571 H8   LIG     1     -12.530   1.448  24.419  1.00  0.00      LIG  
ATOM   6572 H9   LIG     1     -12.652   2.815  23.334  1.00  0.00      LIG  
ATOM   6573 H10  LIG     1     -13.656  -0.297  19.717  1.00  0.00      LIG  
ATOM   6574 H11  LIG     1     -14.730  -0.780  20.986  1.00  0.00      LIG  
ATOM   6575 H12  LIG     1     -10.662  -2.769  22.349  1.00  0.00      LIG  
ATOM   6576 H13  LIG     1      -9.972  -3.307  20.809  1.00  0.00      LIG  
ATOM   6577 H14  LIG     1     -11.414   3.190  21.569  1.00  0.00      LIG  
ATOM   6578 H15  LIG     1      -9.876   3.302  22.394  1.00  0.00      LIG  
ATOM   6579 H16  LIG     1     -10.050   2.218  21.033  1.00  0.00      LIG  
ATOM   6580 H17  LIG     1     -11.965  -4.646  22.021  1.00  0.00      LIG  
ATOM   6581 H18  LIG     1     -11.974  -4.502  20.252  1.00  0.00      LIG  
ATOM   6582 H19  LIG     1     -11.635  -0.938  18.621  1.00  0.00      LIG  
ATOM   6583 H20  LIG     1     -11.566  -2.703  18.731  1.00  0.00      LIG  
ATOM   6584 H21  LIG     1     -10.105  -1.743  18.989  1.00  0.00      LIG  
ATOM   6585 H22  LIG     1     -11.875   3.589  25.497  1.00  0.00      LIG  
ATOM   6586 H23  LIG     1     -10.550   3.799  24.345  1.00  0.00      LIG  
ATOM   6587 H24  LIG     1     -15.208  -2.873  21.931  1.00  0.00      LIG  
ATOM   6588 H25  LIG     1      -7.708   1.485  25.349  1.00  0.00      LIG  
ATOM   6589 H26  LIG     1      -7.976  -0.265  25.403  1.00  0.00      LIG  
ATOM   6590 H27  LIG     1      -8.378   0.719  26.796  1.00  0.00      LIG  
ATOM   6591 H28  LIG     1     -10.753  -0.139  26.794  1.00  0.00      LIG  
ATOM   6592 H29  LIG     1     -11.644  -0.250  25.279  1.00  0.00      LIG  
ATOM   6593 H30  LIG     1     -10.176  -1.203  25.517  1.00  0.00      LIG  
ATOM   6594 H31  LIG     1     -14.149   1.760  20.513  1.00  0.00      LIG  
ATOM   6595 H32  LIG     1     -13.934  -5.654  21.757  1.00  0.00      LIG  
ATOM   6596 H33  LIG     1     -15.640  -5.447  21.721  1.00  0.00      LIG  
ATOM   6597 H34  LIG     1     -13.485  -3.403  24.183  1.00  0.00      LIG  
ATOM   6598 H35  LIG     1     -15.178  -2.846  19.441  1.00  0.00      LIG  
ATOM   6599 H36  LIG     1     -16.264  -4.067  20.103  1.00  0.00      LIG  
ATOM   6600 H37  LIG     1     -14.695  -4.551  19.447  1.00  0.00      LIG  
ATOM   6601 H38  LIG     1     -16.880  -4.408  23.418  1.00  0.00      LIG  
ATOM   6602 H39  LIG     1     -15.839  -3.120  23.984  1.00  0.00      LIG  
ATOM   6603 H40  LIG     1     -10.385  -4.464  23.947  1.00  0.00      LIG  
ATOM   6604 H41  LIG     1     -10.496  -4.800  25.681  1.00  0.00      LIG  
ATOM   6605 H42  LIG     1     -11.271  -3.354  25.007  1.00  0.00      LIG  
ATOM   6606 H43  LIG     1     -11.065  -6.959  24.549  1.00  0.00      LIG  
ATOM   6607 H44  LIG     1     -12.064  -6.730  23.107  1.00  0.00      LIG  
ATOM   6608 H45  LIG     1     -12.794  -7.298  24.622  1.00  0.00      LIG  
ATOM   6609 H46  LIG     1     -14.853  -6.488  24.885  1.00  0.00      LIG  
ATOM   6610 H47  LIG     1     -17.670  -5.537  26.520  1.00  0.00      LIG  
TER
REMARK  Energy: 266.98
REMARK  SimpleFitness: 266.98
REMARK  FullFitness: -1400.0951
REMARK  InterFull: -24.705
REMARK  IntraFull: 273.332
REMARK  solvFull: -1932.77
REMARK  surfFull: 284.048
REMARK  extraFull: 0.0
REMARK  deltaGcompsolvpol: -1932.77
REMARK  deltaGcompsolvnonpol: 284.048
REMARK  deltaGprotsolvpol: -1938.72
REMARK  deltaGprotsolvnonpol: 281.59
REMARK  deltaGligsolvpol: -14.4025
REMARK  deltaGligsolvnonpol: 16.1815
REMARK  deltaGvdw: -24.705
REMARK  deltaGelec: 0.0
REMARK  deltaG: -6.379765
REMARK  Cluster: 6
REMARK  ClusterRank: 3
ATOM   6526 O    LIG     1     -13.252   1.739  20.886  1.00  0.00      LIG  
ATOM   6527 O1   LIG     1      -9.934   2.618  26.811  1.00  0.00      LIG  
ATOM   6528 O2   LIG     1     -13.268  -5.017  25.616  1.00  0.00      LIG  
ATOM   6529 O3   LIG     1     -15.054  -6.389  23.939  1.00  0.00      LIG  
ATOM   6530 O4   LIG     1     -17.438  -5.381  25.580  1.00  0.00      LIG  
ATOM   6531 O5   LIG     1     -15.989  -3.901  26.489  1.00  0.00      LIG  
ATOM   6532 C    LIG     1     -11.728   0.307  22.209  1.00  0.00      LIG  
ATOM   6533 C1   LIG     1     -11.002   1.496  22.892  1.00  0.00      LIG  
ATOM   6534 C2   LIG     1     -10.859  -0.327  21.123  1.00  0.00      LIG  
ATOM   6535 C3   LIG     1     -11.423  -1.676  20.649  1.00  0.00      LIG  
ATOM   6536 C4   LIG     1      -9.724   0.981  23.601  1.00  0.00      LIG  
ATOM   6537 C5   LIG     1      -9.385  -0.398  21.508  1.00  0.00      LIG  
ATOM   6538 C6   LIG     1     -13.158   0.549  21.661  1.00  0.00      LIG  
ATOM   6539 C7   LIG     1      -9.209  -0.333  23.006  1.00  0.00      LIG  
ATOM   6540 C8   LIG     1     -12.868  -1.818  20.921  1.00  0.00      LIG  
ATOM   6541 C9   LIG     1      -9.791   0.906  25.147  1.00  0.00      LIG  
ATOM   6542 C10  LIG     1     -11.938   2.189  23.876  1.00  0.00      LIG  
ATOM   6543 C11  LIG     1     -13.680  -0.587  20.772  1.00  0.00      LIG  
ATOM   6544 C12  LIG     1     -10.882  -2.941  21.293  1.00  0.00      LIG  
ATOM   6545 C13  LIG     1     -10.563   2.602  21.914  1.00  0.00      LIG  
ATOM   6546 C14  LIG     1     -13.216  -3.075  21.224  1.00  0.00      LIG  
ATOM   6547 C15  LIG     1     -12.012  -3.944  21.191  1.00  0.00      LIG  
ATOM   6548 C16  LIG     1     -11.180  -1.774  19.161  1.00  0.00      LIG  
ATOM   6549 C17  LIG     1     -11.174   3.059  24.851  1.00  0.00      LIG  
ATOM   6550 C18  LIG     1     -10.296   2.214  25.716  1.00  0.00      LIG  
ATOM   6551 C19  LIG     1     -14.609  -3.612  21.400  1.00  0.00      LIG  
ATOM   6552 C20  LIG     1      -8.386   0.702  25.702  1.00  0.00      LIG  
ATOM   6553 C21  LIG     1     -10.640  -0.233  25.710  1.00  0.00      LIG  
ATOM   6554 C22  LIG     1     -14.724  -4.978  22.095  1.00  0.00      LIG  
ATOM   6555 C23  LIG     1     -14.811  -5.011  23.631  1.00  0.00      LIG  
ATOM   6556 C24  LIG     1     -13.553  -4.477  24.299  1.00  0.00      LIG  
ATOM   6557 C25  LIG     1     -15.215  -3.775  20.017  1.00  0.00      LIG  
ATOM   6558 C26  LIG     1     -12.275  -5.204  24.582  1.00  0.00      LIG  
ATOM   6559 C27  LIG     1     -16.034  -4.192  24.076  1.00  0.00      LIG  
ATOM   6560 C28  LIG     1     -11.041  -4.407  24.819  1.00  0.00      LIG  
ATOM   6561 C29  LIG     1     -12.044  -6.627  24.195  1.00  0.00      LIG  
ATOM   6562 C30  LIG     1     -16.487  -4.421  25.502  1.00  0.00      LIG  
ATOM   6563 H    LIG     1     -11.864  -0.450  22.988  1.00  0.00      LIG  
ATOM   6564 H1   LIG     1     -10.912   0.340  20.257  1.00  0.00      LIG  
ATOM   6565 H2   LIG     1      -8.943   1.714  23.379  1.00  0.00      LIG  
ATOM   6566 H3   LIG     1      -8.859   0.452  21.067  1.00  0.00      LIG  
ATOM   6567 H4   LIG     1      -8.894  -1.283  21.099  1.00  0.00      LIG  
ATOM   6568 H5   LIG     1     -13.839   0.673  22.507  1.00  0.00      LIG  
ATOM   6569 H6   LIG     1      -9.713  -1.194  23.448  1.00  0.00      LIG  
ATOM   6570 H7   LIG     1      -8.145  -0.446  23.230  1.00  0.00      LIG  
ATOM   6571 H8   LIG     1     -12.530   1.448  24.419  1.00  0.00      LIG  
ATOM   6572 H9   LIG     1     -12.652   2.815  23.334  1.00  0.00      LIG  
ATOM   6573 H10  LIG     1     -13.656  -0.297  19.717  1.00  0.00      LIG  
ATOM   6574 H11  LIG     1     -14.730  -0.780  20.986  1.00  0.00      LIG  
ATOM   6575 H12  LIG     1     -10.662  -2.769  22.349  1.00  0.00      LIG  
ATOM   6576 H13  LIG     1      -9.972  -3.307  20.809  1.00  0.00      LIG  
ATOM   6577 H14  LIG     1     -11.414   3.190  21.569  1.00  0.00      LIG  
ATOM   6578 H15  LIG     1      -9.876   3.302  22.394  1.00  0.00      LIG  
ATOM   6579 H16  LIG     1     -10.050   2.218  21.033  1.00  0.00      LIG  
ATOM   6580 H17  LIG     1     -11.965  -4.646  22.021  1.00  0.00      LIG  
ATOM   6581 H18  LIG     1     -11.974  -4.502  20.252  1.00  0.00      LIG  
ATOM   6582 H19  LIG     1     -11.635  -0.938  18.621  1.00  0.00      LIG  
ATOM   6583 H20  LIG     1     -11.566  -2.703  18.731  1.00  0.00      LIG  
ATOM   6584 H21  LIG     1     -10.105  -1.743  18.989  1.00  0.00      LIG  
ATOM   6585 H22  LIG     1     -11.875   3.589  25.497  1.00  0.00      LIG  
ATOM   6586 H23  LIG     1     -10.550   3.799  24.345  1.00  0.00      LIG  
ATOM   6587 H24  LIG     1     -15.208  -2.873  21.931  1.00  0.00      LIG  
ATOM   6588 H25  LIG     1      -7.708   1.485  25.349  1.00  0.00      LIG  
ATOM   6589 H26  LIG     1      -7.976  -0.265  25.403  1.00  0.00      LIG  
ATOM   6590 H27  LIG     1      -8.378   0.719  26.796  1.00  0.00      LIG  
ATOM   6591 H28  LIG     1     -10.753  -0.139  26.794  1.00  0.00      LIG  
ATOM   6592 H29  LIG     1     -11.644  -0.250  25.279  1.00  0.00      LIG  
ATOM   6593 H30  LIG     1     -10.176  -1.203  25.517  1.00  0.00      LIG  
ATOM   6594 H31  LIG     1     -14.149   1.760  20.513  1.00  0.00      LIG  
ATOM   6595 H32  LIG     1     -13.934  -5.654  21.757  1.00  0.00      LIG  
ATOM   6596 H33  LIG     1     -15.640  -5.447  21.721  1.00  0.00      LIG  
ATOM   6597 H34  LIG     1     -13.485  -3.403  24.183  1.00  0.00      LIG  
ATOM   6598 H35  LIG     1     -15.178  -2.846  19.441  1.00  0.00      LIG  
ATOM   6599 H36  LIG     1     -16.264  -4.067  20.103  1.00  0.00      LIG  
ATOM   6600 H37  LIG     1     -14.695  -4.551  19.447  1.00  0.00      LIG  
ATOM   6601 H38  LIG     1     -16.880  -4.408  23.418  1.00  0.00      LIG  
ATOM   6602 H39  LIG     1     -15.839  -3.120  23.984  1.00  0.00      LIG  
ATOM   6603 H40  LIG     1     -10.385  -4.464  23.947  1.00  0.00      LIG  
ATOM   6604 H41  LIG     1     -10.496  -4.800  25.681  1.00  0.00      LIG  
ATOM   6605 H42  LIG     1     -11.271  -3.354  25.007  1.00  0.00      LIG  
ATOM   6606 H43  LIG     1     -11.065  -6.959  24.549  1.00  0.00      LIG  
ATOM   6607 H44  LIG     1     -12.064  -6.730  23.107  1.00  0.00      LIG  
ATOM   6608 H45  LIG     1     -12.794  -7.298  24.622  1.00  0.00      LIG  
ATOM   6609 H46  LIG     1     -14.853  -6.488  24.885  1.00  0.00      LIG  
ATOM   6610 H47  LIG     1     -17.670  -5.537  26.520  1.00  0.00      LIG  
TER
REMARK  Energy: 270.103
REMARK  SimpleFitness: 270.103
REMARK  FullFitness: -1396.0441
REMARK  InterFull: -22.5731
REMARK  IntraFull: 275.416
REMARK  solvFull: -1932.88
REMARK  surfFull: 283.993
REMARK  extraFull: 0.0
REMARK  deltaGcompsolvpol: -1932.88
REMARK  deltaGcompsolvnonpol: 283.993
REMARK  deltaGprotsolvpol: -1938.72
REMARK  deltaGprotsolvnonpol: 281.59
REMARK  deltaGligsolvpol: -13.9796
REMARK  deltaGligsolvnonpol: 16.1881
REMARK  deltaGvdw: -22.5731
REMARK  deltaGelec: 0.0
REMARK  deltaG: -6.216527
REMARK  Cluster: 6
REMARK  ClusterRank: 4
ATOM   6526 O    LIG     1     -13.217   1.625  20.559  1.00  0.00      LIG  
ATOM   6527 O1   LIG     1     -10.153   3.015  26.562  1.00  0.00      LIG  
ATOM   6528 O2   LIG     1     -13.425  -5.867  25.531  1.00  0.00      LIG  
ATOM   6529 O3   LIG     1     -15.427  -6.669  23.700  1.00  0.00      LIG  
ATOM   6530 O4   LIG     1     -16.982  -3.692  26.278  1.00  0.00      LIG  
ATOM   6531 O5   LIG     1     -16.419  -5.864  26.147  1.00  0.00      LIG  
ATOM   6532 C    LIG     1     -11.811   0.310  22.110  1.00  0.00      LIG  
ATOM   6533 C1   LIG     1     -11.113   1.543  22.743  1.00  0.00      LIG  
ATOM   6534 C2   LIG     1     -10.901  -0.417  21.120  1.00  0.00      LIG  
ATOM   6535 C3   LIG     1     -11.460  -1.799  20.733  1.00  0.00      LIG  
ATOM   6536 C4   LIG     1      -9.870   1.085  23.544  1.00  0.00      LIG  
ATOM   6537 C5   LIG     1      -9.449  -0.463  21.585  1.00  0.00      LIG  
ATOM   6538 C6   LIG     1     -13.203   0.528  21.467  1.00  0.00      LIG  
ATOM   6539 C7   LIG     1      -9.342  -0.276  23.081  1.00  0.00      LIG  
ATOM   6540 C8   LIG     1     -12.922  -1.911  20.949  1.00  0.00      LIG  
ATOM   6541 C9   LIG     1     -10.004   1.142  25.085  1.00  0.00      LIG  
ATOM   6542 C10  LIG     1     -12.103   2.292  23.627  1.00  0.00      LIG  
ATOM   6543 C11  LIG     1     -13.720  -0.685  20.686  1.00  0.00      LIG  
ATOM   6544 C12  LIG     1     -10.969  -3.001  21.521  1.00  0.00      LIG  
ATOM   6545 C13  LIG     1     -10.623   2.580  21.718  1.00  0.00      LIG  
ATOM   6546 C14  LIG     1     -13.298  -3.138  21.339  1.00  0.00      LIG  
ATOM   6547 C15  LIG     1     -12.097  -4.005  21.431  1.00  0.00      LIG  
ATOM   6548 C16  LIG     1     -11.140  -2.040  19.271  1.00  0.00      LIG  
ATOM   6549 C17  LIG     1     -11.413   3.242  24.580  1.00  0.00      LIG  
ATOM   6550 C18  LIG     1     -10.520   2.496  25.518  1.00  0.00      LIG  
ATOM   6551 C19  LIG     1     -14.703  -3.654  21.532  1.00  0.00      LIG  
ATOM   6552 C20  LIG     1      -8.627   0.985  25.720  1.00  0.00      LIG  
ATOM   6553 C21  LIG     1     -10.880   0.052  25.702  1.00  0.00      LIG  
ATOM   6554 C22  LIG     1     -14.855  -5.085  22.081  1.00  0.00      LIG  
ATOM   6555 C23  LIG     1     -14.957  -5.318  23.604  1.00  0.00      LIG  
ATOM   6556 C24  LIG     1     -13.623  -5.108  24.308  1.00  0.00      LIG  
ATOM   6557 C25  LIG     1     -15.389  -3.665  20.173  1.00  0.00      LIG  
ATOM   6558 C26  LIG     1     -12.488  -6.075  24.450  1.00  0.00      LIG  
ATOM   6559 C27  LIG     1     -16.020  -4.396  24.230  1.00  0.00      LIG  
ATOM   6560 C28  LIG     1     -11.132  -5.538  24.748  1.00  0.00      LIG  
ATOM   6561 C29  LIG     1     -12.506  -7.447  23.865  1.00  0.00      LIG  
ATOM   6562 C30  LIG     1     -16.412  -4.745  25.658  1.00  0.00      LIG  
ATOM   6563 H    LIG     1     -11.999  -0.384  22.935  1.00  0.00      LIG  
ATOM   6564 H1   LIG     1     -10.902   0.177  20.202  1.00  0.00      LIG  
ATOM   6565 H2   LIG     1      -9.074   1.795  23.299  1.00  0.00      LIG  
ATOM   6566 H3   LIG     1      -8.897   0.348  21.105  1.00  0.00      LIG  
ATOM   6567 H4   LIG     1      -8.946  -1.380  21.273  1.00  0.00      LIG  
ATOM   6568 H5   LIG     1     -13.922   0.765  22.255  1.00  0.00      LIG  
ATOM   6569 H6   LIG     1      -9.871  -1.095  23.569  1.00  0.00      LIG  
ATOM   6570 H7   LIG     1      -8.290  -0.374  23.361  1.00  0.00      LIG  
ATOM   6571 H8   LIG     1     -12.711   1.581  24.193  1.00  0.00      LIG  
ATOM   6572 H9   LIG     1     -12.797   2.866  23.008  1.00  0.00      LIG  
ATOM   6573 H10  LIG     1     -13.694  -0.498  19.608  1.00  0.00      LIG  
ATOM   6574 H11  LIG     1     -14.772  -0.846  20.921  1.00  0.00      LIG  
ATOM   6575 H12  LIG     1     -10.816  -2.742  22.572  1.00  0.00      LIG  
ATOM   6576 H13  LIG     1     -10.034  -3.411  21.129  1.00  0.00      LIG  
ATOM   6577 H14  LIG     1     -11.454   3.139  21.284  1.00  0.00      LIG  
ATOM   6578 H15  LIG     1      -9.966   3.317  22.186  1.00  0.00      LIG  
ATOM   6579 H16  LIG     1     -10.059   2.134  20.898  1.00  0.00      LIG  
ATOM   6580 H17  LIG     1     -12.095  -4.645  22.307  1.00  0.00      LIG  
ATOM   6581 H18  LIG     1     -12.011  -4.630  20.538  1.00  0.00      LIG  
ATOM   6582 H19  LIG     1     -11.501  -1.218  18.646  1.00  0.00      LIG  
ATOM   6583 H20  LIG     1     -11.583  -2.965  18.890  1.00  0.00      LIG  
ATOM   6584 H21  LIG     1     -10.058  -2.113  19.146  1.00  0.00      LIG  
ATOM   6585 H22  LIG     1     -12.162   3.768  25.177  1.00  0.00      LIG  
ATOM   6586 H23  LIG     1     -10.812   3.984  24.048  1.00  0.00      LIG  
ATOM   6587 H24  LIG     1     -15.244  -2.952  22.166  1.00  0.00      LIG  
ATOM   6588 H25  LIG     1      -7.936   1.750  25.353  1.00  0.00      LIG  
ATOM   6589 H26  LIG     1      -8.197   0.004  25.505  1.00  0.00      LIG  
ATOM   6590 H27  LIG     1      -8.677   1.070  26.810  1.00  0.00      LIG  
ATOM   6591 H28  LIG     1     -11.084   0.261  26.756  1.00  0.00      LIG  
ATOM   6592 H29  LIG     1     -11.843  -0.036  25.196  1.00  0.00      LIG  
ATOM   6593 H30  LIG     1     -10.387  -0.922  25.654  1.00  0.00      LIG  
ATOM   6594 H31  LIG     1     -14.108   1.653  20.170  1.00  0.00      LIG  
ATOM   6595 H32  LIG     1     -14.084  -5.742  21.666  1.00  0.00      LIG  
ATOM   6596 H33  LIG     1     -15.781  -5.478  21.649  1.00  0.00      LIG  
ATOM   6597 H34  LIG     1     -13.367  -4.057  24.331  1.00  0.00      LIG  
ATOM   6598 H35  LIG     1     -15.401  -2.676  19.709  1.00  0.00      LIG  
ATOM   6599 H36  LIG     1     -16.429  -3.983  20.281  1.00  0.00      LIG  
ATOM   6600 H37  LIG     1     -14.893  -4.359  19.487  1.00  0.00      LIG  
ATOM   6601 H38  LIG     1     -16.937  -4.433  23.638  1.00  0.00      LIG  
ATOM   6602 H39  LIG     1     -15.650  -3.366  24.228  1.00  0.00      LIG  
ATOM   6603 H40  LIG     1     -10.547  -5.461  23.828  1.00  0.00      LIG  
ATOM   6604 H41  LIG     1     -10.603  -6.206  25.433  1.00  0.00      LIG  
ATOM   6605 H42  LIG     1     -11.183  -4.544  25.204  1.00  0.00      LIG  
ATOM   6606 H43  LIG     1     -11.633  -8.008  24.207  1.00  0.00      LIG  
ATOM   6607 H44  LIG     1     -12.472  -7.392  22.774  1.00  0.00      LIG  
ATOM   6608 H45  LIG     1     -13.393  -8.012  24.160  1.00  0.00      LIG  
ATOM   6609 H46  LIG     1     -15.550  -6.842  24.651  1.00  0.00      LIG  
ATOM   6610 H47  LIG     1     -17.345  -3.975  27.143  1.00  0.00      LIG  
TER
REMARK  Energy: 270.103
REMARK  SimpleFitness: 270.103
REMARK  FullFitness: -1396.0441
REMARK  InterFull: -22.5731
REMARK  IntraFull: 275.416
REMARK  solvFull: -1932.88
REMARK  surfFull: 283.993
REMARK  extraFull: 0.0
REMARK  deltaGcompsolvpol: -1932.88
REMARK  deltaGcompsolvnonpol: 283.993
REMARK  deltaGprotsolvpol: -1938.72
REMARK  deltaGprotsolvnonpol: 281.59
REMARK  deltaGligsolvpol: -13.9796
REMARK  deltaGligsolvnonpol: 16.1881
REMARK  deltaGvdw: -22.5731
REMARK  deltaGelec: 0.0
REMARK  deltaG: -6.216527
REMARK  Cluster: 6
REMARK  ClusterRank: 5
ATOM   6526 O    LIG     1     -13.217   1.625  20.559  1.00  0.00      LIG  
ATOM   6527 O1   LIG     1     -10.153   3.015  26.562  1.00  0.00      LIG  
ATOM   6528 O2   LIG     1     -13.425  -5.867  25.531  1.00  0.00      LIG  
ATOM   6529 O3   LIG     1     -15.427  -6.669  23.700  1.00  0.00      LIG  
ATOM   6530 O4   LIG     1     -16.982  -3.692  26.278  1.00  0.00      LIG  
ATOM   6531 O5   LIG     1     -16.419  -5.864  26.147  1.00  0.00      LIG  
ATOM   6532 C    LIG     1     -11.811   0.310  22.110  1.00  0.00      LIG  
ATOM   6533 C1   LIG     1     -11.113   1.543  22.743  1.00  0.00      LIG  
ATOM   6534 C2   LIG     1     -10.901  -0.417  21.120  1.00  0.00      LIG  
ATOM   6535 C3   LIG     1     -11.460  -1.799  20.733  1.00  0.00      LIG  
ATOM   6536 C4   LIG     1      -9.870   1.085  23.544  1.00  0.00      LIG  
ATOM   6537 C5   LIG     1      -9.449  -0.463  21.585  1.00  0.00      LIG  
ATOM   6538 C6   LIG     1     -13.203   0.528  21.467  1.00  0.00      LIG  
ATOM   6539 C7   LIG     1      -9.342  -0.276  23.081  1.00  0.00      LIG  
ATOM   6540 C8   LIG     1     -12.922  -1.911  20.949  1.00  0.00      LIG  
ATOM   6541 C9   LIG     1     -10.004   1.142  25.085  1.00  0.00      LIG  
ATOM   6542 C10  LIG     1     -12.103   2.292  23.627  1.00  0.00      LIG  
ATOM   6543 C11  LIG     1     -13.720  -0.685  20.686  1.00  0.00      LIG  
ATOM   6544 C12  LIG     1     -10.969  -3.001  21.521  1.00  0.00      LIG  
ATOM   6545 C13  LIG     1     -10.623   2.580  21.718  1.00  0.00      LIG  
ATOM   6546 C14  LIG     1     -13.298  -3.138  21.339  1.00  0.00      LIG  
ATOM   6547 C15  LIG     1     -12.097  -4.005  21.431  1.00  0.00      LIG  
ATOM   6548 C16  LIG     1     -11.140  -2.040  19.271  1.00  0.00      LIG  
ATOM   6549 C17  LIG     1     -11.413   3.242  24.580  1.00  0.00      LIG  
ATOM   6550 C18  LIG     1     -10.520   2.496  25.518  1.00  0.00      LIG  
ATOM   6551 C19  LIG     1     -14.703  -3.654  21.532  1.00  0.00      LIG  
ATOM   6552 C20  LIG     1      -8.627   0.985  25.720  1.00  0.00      LIG  
ATOM   6553 C21  LIG     1     -10.880   0.052  25.702  1.00  0.00      LIG  
ATOM   6554 C22  LIG     1     -14.855  -5.085  22.081  1.00  0.00      LIG  
ATOM   6555 C23  LIG     1     -14.957  -5.318  23.604  1.00  0.00      LIG  
ATOM   6556 C24  LIG     1     -13.623  -5.108  24.308  1.00  0.00      LIG  
ATOM   6557 C25  LIG     1     -15.389  -3.665  20.173  1.00  0.00      LIG  
ATOM   6558 C26  LIG     1     -12.488  -6.075  24.450  1.00  0.00      LIG  
ATOM   6559 C27  LIG     1     -16.020  -4.396  24.230  1.00  0.00      LIG  
ATOM   6560 C28  LIG     1     -11.132  -5.538  24.748  1.00  0.00      LIG  
ATOM   6561 C29  LIG     1     -12.506  -7.447  23.865  1.00  0.00      LIG  
ATOM   6562 C30  LIG     1     -16.412  -4.745  25.658  1.00  0.00      LIG  
ATOM   6563 H    LIG     1     -11.999  -0.384  22.935  1.00  0.00      LIG  
ATOM   6564 H1   LIG     1     -10.902   0.177  20.202  1.00  0.00      LIG  
ATOM   6565 H2   LIG     1      -9.074   1.795  23.299  1.00  0.00      LIG  
ATOM   6566 H3   LIG     1      -8.897   0.348  21.105  1.00  0.00      LIG  
ATOM   6567 H4   LIG     1      -8.946  -1.380  21.273  1.00  0.00      LIG  
ATOM   6568 H5   LIG     1     -13.922   0.765  22.255  1.00  0.00      LIG  
ATOM   6569 H6   LIG     1      -9.871  -1.095  23.569  1.00  0.00      LIG  
ATOM   6570 H7   LIG     1      -8.290  -0.374  23.361  1.00  0.00      LIG  
ATOM   6571 H8   LIG     1     -12.711   1.581  24.193  1.00  0.00      LIG  
ATOM   6572 H9   LIG     1     -12.797   2.866  23.008  1.00  0.00      LIG  
ATOM   6573 H10  LIG     1     -13.694  -0.498  19.608  1.00  0.00      LIG  
ATOM   6574 H11  LIG     1     -14.772  -0.846  20.921  1.00  0.00      LIG  
ATOM   6575 H12  LIG     1     -10.816  -2.742  22.572  1.00  0.00      LIG  
ATOM   6576 H13  LIG     1     -10.034  -3.411  21.129  1.00  0.00      LIG  
ATOM   6577 H14  LIG     1     -11.454   3.139  21.284  1.00  0.00      LIG  
ATOM   6578 H15  LIG     1      -9.966   3.317  22.186  1.00  0.00      LIG  
ATOM   6579 H16  LIG     1     -10.059   2.134  20.898  1.00  0.00      LIG  
ATOM   6580 H17  LIG     1     -12.095  -4.645  22.307  1.00  0.00      LIG  
ATOM   6581 H18  LIG     1     -12.011  -4.630  20.538  1.00  0.00      LIG  
ATOM   6582 H19  LIG     1     -11.501  -1.218  18.646  1.00  0.00      LIG  
ATOM   6583 H20  LIG     1     -11.583  -2.965  18.890  1.00  0.00      LIG  
ATOM   6584 H21  LIG     1     -10.058  -2.113  19.146  1.00  0.00      LIG  
ATOM   6585 H22  LIG     1     -12.162   3.768  25.177  1.00  0.00      LIG  
ATOM   6586 H23  LIG     1     -10.812   3.984  24.048  1.00  0.00      LIG  
ATOM   6587 H24  LIG     1     -15.244  -2.952  22.166  1.00  0.00      LIG  
ATOM   6588 H25  LIG     1      -7.936   1.750  25.353  1.00  0.00      LIG  
ATOM   6589 H26  LIG     1      -8.197   0.004  25.505  1.00  0.00      LIG  
ATOM   6590 H27  LIG     1      -8.677   1.070  26.810  1.00  0.00      LIG  
ATOM   6591 H28  LIG     1     -11.084   0.261  26.756  1.00  0.00      LIG  
ATOM   6592 H29  LIG     1     -11.843  -0.036  25.196  1.00  0.00      LIG  
ATOM   6593 H30  LIG     1     -10.387  -0.922  25.654  1.00  0.00      LIG  
ATOM   6594 H31  LIG     1     -14.108   1.653  20.170  1.00  0.00      LIG  
ATOM   6595 H32  LIG     1     -14.084  -5.742  21.666  1.00  0.00      LIG  
ATOM   6596 H33  LIG     1     -15.781  -5.478  21.649  1.00  0.00      LIG  
ATOM   6597 H34  LIG     1     -13.367  -4.057  24.331  1.00  0.00      LIG  
ATOM   6598 H35  LIG     1     -15.401  -2.676  19.709  1.00  0.00      LIG  
ATOM   6599 H36  LIG     1     -16.429  -3.983  20.281  1.00  0.00      LIG  
ATOM   6600 H37  LIG     1     -14.893  -4.359  19.487  1.00  0.00      LIG  
ATOM   6601 H38  LIG     1     -16.937  -4.433  23.638  1.00  0.00      LIG  
ATOM   6602 H39  LIG     1     -15.650  -3.366  24.228  1.00  0.00      LIG  
ATOM   6603 H40  LIG     1     -10.547  -5.461  23.828  1.00  0.00      LIG  
ATOM   6604 H41  LIG     1     -10.603  -6.206  25.433  1.00  0.00      LIG  
ATOM   6605 H42  LIG     1     -11.183  -4.544  25.204  1.00  0.00      LIG  
ATOM   6606 H43  LIG     1     -11.633  -8.008  24.207  1.00  0.00      LIG  
ATOM   6607 H44  LIG     1     -12.472  -7.392  22.774  1.00  0.00      LIG  
ATOM   6608 H45  LIG     1     -13.393  -8.012  24.160  1.00  0.00      LIG  
ATOM   6609 H46  LIG     1     -15.550  -6.842  24.651  1.00  0.00      LIG  
ATOM   6610 H47  LIG     1     -17.345  -3.975  27.143  1.00  0.00      LIG  
TER
REMARK  Energy: 270.773
REMARK  SimpleFitness: 270.773
REMARK  FullFitness: -1395.418
REMARK  InterFull: -20.433
REMARK  IntraFull: 274.354
REMARK  solvFull: -1933.3
REMARK  surfFull: 283.961
REMARK  extraFull: 0.0
REMARK  deltaGcompsolvpol: -1933.3
REMARK  deltaGcompsolvnonpol: 283.961
REMARK  deltaGprotsolvpol: -1938.72
REMARK  deltaGprotsolvnonpol: 281.59
REMARK  deltaGligsolvpol: -13.9146
REMARK  deltaGligsolvnonpol: 16.1814
REMARK  deltaGvdw: -20.433
REMARK  deltaGelec: 0.0
REMARK  deltaG: -6.046153
REMARK  Cluster: 6
REMARK  ClusterRank: 6
ATOM   6526 O    LIG     1     -13.381   1.839  20.713  1.00  0.00      LIG  
ATOM   6527 O1   LIG     1     -10.133   2.802  26.680  1.00  0.00      LIG  
ATOM   6528 O2   LIG     1     -13.207  -5.624  25.259  1.00  0.00      LIG  
ATOM   6529 O3   LIG     1     -15.150  -6.585  23.481  1.00  0.00      LIG  
ATOM   6530 O4   LIG     1     -16.851  -3.659  26.036  1.00  0.00      LIG  
ATOM   6531 O5   LIG     1     -16.164  -5.799  25.948  1.00  0.00      LIG  
ATOM   6532 C    LIG     1     -11.855   0.451  22.082  1.00  0.00      LIG  
ATOM   6533 C1   LIG     1     -11.152   1.658  22.756  1.00  0.00      LIG  
ATOM   6534 C2   LIG     1     -10.970  -0.178  21.009  1.00  0.00      LIG  
ATOM   6535 C3   LIG     1     -11.506  -1.540  20.547  1.00  0.00      LIG  
ATOM   6536 C4   LIG     1      -9.878   1.168  23.487  1.00  0.00      LIG  
ATOM   6537 C5   LIG     1      -9.496  -0.217  21.398  1.00  0.00      LIG  
ATOM   6538 C6   LIG     1     -13.283   0.670  21.518  1.00  0.00      LIG  
ATOM   6539 C7   LIG     1      -9.320  -0.130  22.894  1.00  0.00      LIG  
ATOM   6540 C8   LIG     1     -12.952  -1.708  20.803  1.00  0.00      LIG  
ATOM   6541 C9   LIG     1      -9.980   1.080  25.030  1.00  0.00      LIG  
ATOM   6542 C10  LIG     1     -12.106   2.352  23.720  1.00  0.00      LIG  
ATOM   6543 C11  LIG     1     -13.791  -0.493  20.655  1.00  0.00      LIG  
ATOM   6544 C12  LIG     1     -10.945  -2.788  21.208  1.00  0.00      LIG  
ATOM   6545 C13  LIG     1     -10.719   2.760  21.773  1.00  0.00      LIG  
ATOM   6546 C14  LIG     1     -13.276  -2.974  21.103  1.00  0.00      LIG  
ATOM   6547 C15  LIG     1     -12.051  -3.814  21.080  1.00  0.00      LIG  
ATOM   6548 C16  LIG     1     -11.247  -1.635  19.063  1.00  0.00      LIG  
ATOM   6549 C17  LIG     1     -11.366   3.226  24.710  1.00  0.00      LIG  
ATOM   6550 C18  LIG     1     -10.492   2.389  25.589  1.00  0.00      LIG  
ATOM   6551 C19  LIG     1     -14.661  -3.536  21.288  1.00  0.00      LIG  
ATOM   6552 C20  LIG     1      -8.588   0.871  25.616  1.00  0.00      LIG  
ATOM   6553 C21  LIG     1     -10.842  -0.061  25.571  1.00  0.00      LIG  
ATOM   6554 C22  LIG     1     -14.747  -4.974  21.830  1.00  0.00      LIG  
ATOM   6555 C23  LIG     1     -14.790  -5.204  23.355  1.00  0.00      LIG  
ATOM   6556 C24  LIG     1     -13.469  -4.881  24.039  1.00  0.00      LIG  
ATOM   6557 C25  LIG     1     -15.351  -3.552  19.932  1.00  0.00      LIG  
ATOM   6558 C26  LIG     1     -12.258  -5.749  24.178  1.00  0.00      LIG  
ATOM   6559 C27  LIG     1     -15.910  -4.361  23.985  1.00  0.00      LIG  
ATOM   6560 C28  LIG     1     -10.954  -5.115  24.503  1.00  0.00      LIG  
ATOM   6561 C29  LIG     1     -12.163  -7.110  23.575  1.00  0.00      LIG  
ATOM   6562 C30  LIG     1     -16.238  -4.695  25.430  1.00  0.00      LIG  
ATOM   6563 H    LIG     1     -11.983  -0.304  22.864  1.00  0.00      LIG  
ATOM   6564 H1   LIG     1     -11.032   0.477  20.136  1.00  0.00      LIG  
ATOM   6565 H2   LIG     1      -9.109   1.921  23.290  1.00  0.00      LIG  
ATOM   6566 H3   LIG     1      -8.985   0.637  20.946  1.00  0.00      LIG  
ATOM   6567 H4   LIG     1      -8.986  -1.097  20.999  1.00  0.00      LIG  
ATOM   6568 H5   LIG     1     -13.972   0.810  22.355  1.00  0.00      LIG  
ATOM   6569 H6   LIG     1      -9.794  -1.004  23.341  1.00  0.00      LIG  
ATOM   6570 H7   LIG     1      -8.254  -0.205  23.119  1.00  0.00      LIG  
ATOM   6571 H8   LIG     1     -12.706   1.611  24.253  1.00  0.00      LIG  
ATOM   6572 H9   LIG     1     -12.809   2.976  23.161  1.00  0.00      LIG  
ATOM   6573 H10  LIG     1     -13.795  -0.219  19.594  1.00  0.00      LIG  
ATOM   6574 H11  LIG     1     -14.833  -0.703  20.891  1.00  0.00      LIG  
ATOM   6575 H12  LIG     1     -10.751  -2.610  22.270  1.00  0.00      LIG  
ATOM   6576 H13  LIG     1     -10.018  -3.135  20.742  1.00  0.00      LIG  
ATOM   6577 H14  LIG     1     -11.578   3.321  21.401  1.00  0.00      LIG  
ATOM   6578 H15  LIG     1     -10.062   3.485  22.259  1.00  0.00      LIG  
ATOM   6579 H16  LIG     1     -10.177   2.379  20.907  1.00  0.00      LIG  
ATOM   6580 H17  LIG     1     -11.997  -4.526  21.899  1.00  0.00      LIG  
ATOM   6581 H18  LIG     1     -11.983  -4.360  20.135  1.00  0.00      LIG  
ATOM   6582 H19  LIG     1     -11.767  -0.847  18.511  1.00  0.00      LIG  
ATOM   6583 H20  LIG     1     -11.549  -2.599  18.642  1.00  0.00      LIG  
ATOM   6584 H21  LIG     1     -10.177  -1.511  18.897  1.00  0.00      LIG  
ATOM   6585 H22  LIG     1     -12.086   3.745  25.346  1.00  0.00      LIG  
ATOM   6586 H23  LIG     1     -10.741   3.974  24.215  1.00  0.00      LIG  
ATOM   6587 H24  LIG     1     -15.224  -2.860  21.931  1.00  0.00      LIG  
ATOM   6588 H25  LIG     1      -7.903   1.659  25.287  1.00  0.00      LIG  
ATOM   6589 H26  LIG     1      -8.172  -0.093  25.315  1.00  0.00      LIG  
ATOM   6590 H27  LIG     1      -8.608   0.876  26.710  1.00  0.00      LIG  
ATOM   6591 H28  LIG     1     -10.936   0.005  26.660  1.00  0.00      LIG  
ATOM   6592 H29  LIG     1     -11.853  -0.047  25.159  1.00  0.00      LIG  
ATOM   6593 H30  LIG     1     -10.398  -1.033  25.343  1.00  0.00      LIG  
ATOM   6594 H31  LIG     1     -14.257   1.813  20.290  1.00  0.00      LIG  
ATOM   6595 H32  LIG     1     -13.966  -5.602  21.389  1.00  0.00      LIG  
ATOM   6596 H33  LIG     1     -15.673  -5.397  21.428  1.00  0.00      LIG  
ATOM   6597 H34  LIG     1     -13.304  -3.811  24.064  1.00  0.00      LIG  
ATOM   6598 H35  LIG     1     -15.392  -2.557  19.479  1.00  0.00      LIG  
ATOM   6599 H36  LIG     1     -16.380  -3.903  20.038  1.00  0.00      LIG  
ATOM   6600 H37  LIG     1     -14.836  -4.223  19.237  1.00  0.00      LIG  
ATOM   6601 H38  LIG     1     -16.833  -4.491  23.416  1.00  0.00      LIG  
ATOM   6602 H39  LIG     1     -15.625  -3.305  23.947  1.00  0.00      LIG  
ATOM   6603 H40  LIG     1     -10.350  -5.009  23.598  1.00  0.00      LIG  
ATOM   6604 H41  LIG     1     -10.406  -5.739  25.213  1.00  0.00      LIG  
ATOM   6605 H42  LIG     1     -11.089  -4.124  24.947  1.00  0.00      LIG  
ATOM   6606 H43  LIG     1     -11.236  -7.594  23.892  1.00  0.00      LIG  
ATOM   6607 H44  LIG     1     -12.154  -7.036  22.484  1.00  0.00      LIG  
ATOM   6608 H45  LIG     1     -12.991  -7.757  23.876  1.00  0.00      LIG  
ATOM   6609 H46  LIG     1     -15.138  -6.773  24.437  1.00  0.00      LIG  
ATOM   6610 H47  LIG     1     -17.183  -3.932  26.916  1.00  0.00      LIG  
TER
REMARK  Energy: 270.773
REMARK  SimpleFitness: 270.773
REMARK  FullFitness: -1395.418
REMARK  InterFull: -20.433
REMARK  IntraFull: 274.354
REMARK  solvFull: -1933.3
REMARK  surfFull: 283.961
REMARK  extraFull: 0.0
REMARK  deltaGcompsolvpol: -1933.3
REMARK  deltaGcompsolvnonpol: 283.961
REMARK  deltaGprotsolvpol: -1938.72
REMARK  deltaGprotsolvnonpol: 281.59
REMARK  deltaGligsolvpol: -13.9146
REMARK  deltaGligsolvnonpol: 16.1814
REMARK  deltaGvdw: -20.433
REMARK  deltaGelec: 0.0
REMARK  deltaG: -6.046153
REMARK  Cluster: 6
REMARK  ClusterRank: 7
ATOM   6526 O    LIG     1     -13.381   1.839  20.713  1.00  0.00      LIG  
ATOM   6527 O1   LIG     1     -10.133   2.802  26.680  1.00  0.00      LIG  
ATOM   6528 O2   LIG     1     -13.207  -5.624  25.259  1.00  0.00      LIG  
ATOM   6529 O3   LIG     1     -15.150  -6.585  23.481  1.00  0.00      LIG  
ATOM   6530 O4   LIG     1     -16.851  -3.659  26.036  1.00  0.00      LIG  
ATOM   6531 O5   LIG     1     -16.164  -5.799  25.948  1.00  0.00      LIG  
ATOM   6532 C    LIG     1     -11.855   0.451  22.082  1.00  0.00      LIG  
ATOM   6533 C1   LIG     1     -11.152   1.658  22.756  1.00  0.00      LIG  
ATOM   6534 C2   LIG     1     -10.970  -0.178  21.009  1.00  0.00      LIG  
ATOM   6535 C3   LIG     1     -11.506  -1.540  20.547  1.00  0.00      LIG  
ATOM   6536 C4   LIG     1      -9.878   1.168  23.487  1.00  0.00      LIG  
ATOM   6537 C5   LIG     1      -9.496  -0.217  21.398  1.00  0.00      LIG  
ATOM   6538 C6   LIG     1     -13.283   0.670  21.518  1.00  0.00      LIG  
ATOM   6539 C7   LIG     1      -9.320  -0.130  22.894  1.00  0.00      LIG  
ATOM   6540 C8   LIG     1     -12.952  -1.708  20.803  1.00  0.00      LIG  
ATOM   6541 C9   LIG     1      -9.980   1.080  25.030  1.00  0.00      LIG  
ATOM   6542 C10  LIG     1     -12.106   2.352  23.720  1.00  0.00      LIG  
ATOM   6543 C11  LIG     1     -13.791  -0.493  20.655  1.00  0.00      LIG  
ATOM   6544 C12  LIG     1     -10.945  -2.788  21.208  1.00  0.00      LIG  
ATOM   6545 C13  LIG     1     -10.719   2.760  21.773  1.00  0.00      LIG  
ATOM   6546 C14  LIG     1     -13.276  -2.974  21.103  1.00  0.00      LIG  
ATOM   6547 C15  LIG     1     -12.051  -3.814  21.080  1.00  0.00      LIG  
ATOM   6548 C16  LIG     1     -11.247  -1.635  19.063  1.00  0.00      LIG  
ATOM   6549 C17  LIG     1     -11.366   3.226  24.710  1.00  0.00      LIG  
ATOM   6550 C18  LIG     1     -10.492   2.389  25.589  1.00  0.00      LIG  
ATOM   6551 C19  LIG     1     -14.661  -3.536  21.288  1.00  0.00      LIG  
ATOM   6552 C20  LIG     1      -8.588   0.871  25.616  1.00  0.00      LIG  
ATOM   6553 C21  LIG     1     -10.842  -0.061  25.571  1.00  0.00      LIG  
ATOM   6554 C22  LIG     1     -14.747  -4.974  21.830  1.00  0.00      LIG  
ATOM   6555 C23  LIG     1     -14.790  -5.204  23.355  1.00  0.00      LIG  
ATOM   6556 C24  LIG     1     -13.469  -4.881  24.039  1.00  0.00      LIG  
ATOM   6557 C25  LIG     1     -15.351  -3.552  19.932  1.00  0.00      LIG  
ATOM   6558 C26  LIG     1     -12.258  -5.749  24.178  1.00  0.00      LIG  
ATOM   6559 C27  LIG     1     -15.910  -4.361  23.985  1.00  0.00      LIG  
ATOM   6560 C28  LIG     1     -10.954  -5.115  24.503  1.00  0.00      LIG  
ATOM   6561 C29  LIG     1     -12.163  -7.110  23.575  1.00  0.00      LIG  
ATOM   6562 C30  LIG     1     -16.238  -4.695  25.430  1.00  0.00      LIG  
ATOM   6563 H    LIG     1     -11.983  -0.304  22.864  1.00  0.00      LIG  
ATOM   6564 H1   LIG     1     -11.032   0.477  20.136  1.00  0.00      LIG  
ATOM   6565 H2   LIG     1      -9.109   1.921  23.290  1.00  0.00      LIG  
ATOM   6566 H3   LIG     1      -8.985   0.637  20.946  1.00  0.00      LIG  
ATOM   6567 H4   LIG     1      -8.986  -1.097  20.999  1.00  0.00      LIG  
ATOM   6568 H5   LIG     1     -13.972   0.810  22.355  1.00  0.00      LIG  
ATOM   6569 H6   LIG     1      -9.794  -1.004  23.341  1.00  0.00      LIG  
ATOM   6570 H7   LIG     1      -8.254  -0.205  23.119  1.00  0.00      LIG  
ATOM   6571 H8   LIG     1     -12.706   1.611  24.253  1.00  0.00      LIG  
ATOM   6572 H9   LIG     1     -12.809   2.976  23.161  1.00  0.00      LIG  
ATOM   6573 H10  LIG     1     -13.795  -0.219  19.594  1.00  0.00      LIG  
ATOM   6574 H11  LIG     1     -14.833  -0.703  20.891  1.00  0.00      LIG  
ATOM   6575 H12  LIG     1     -10.751  -2.610  22.270  1.00  0.00      LIG  
ATOM   6576 H13  LIG     1     -10.018  -3.135  20.742  1.00  0.00      LIG
[truncated: 1,440,752 more chars]
