# Supplementary material for: Exploring the mechanism of Alisma orientale for the treatment of pregnancy induced hypertension and potential hepato-nephrotoxicity by using network pharmacology, network toxicology, molecular docking and molecular dynamics simulation
Source: Front Pharmacol. 2022 Nov 15;13:1027112. doi: 10.3389/fphar.2022.1027112 (PMC9705790; doi:10.3389/fphar.2022.1027112)
Supplement: Supplementary file 2 [file DataSheet3.zip › AKT1/AKTBIG/complex.psf]

PSF CMAP CHEQ

       2 !NTITLE
* PYCHARMM PSF                                                                  
*  DATE:    10/ 4/22     16:27:51      CREATED BY USER: root                    

    6610 !NATOM
       1 1S   143  SER  N      56  -0.300000       14.0070           0   0.00000     -0.301140E-02
       2 1S   143  SER  HT1     2   0.330000       1.00800           0   0.00000     -0.301140E-02
       3 1S   143  SER  HT2     2   0.330000       1.00800           0   0.00000     -0.301140E-02
       4 1S   143  SER  HT3     2   0.330000       1.00800           0   0.00000     -0.301140E-02
       5 1S   143  SER  CA     22   0.210000       12.0110           0   0.00000     -0.301140E-02
       6 1S   143  SER  HA      6   0.100000       1.00800           0   0.00000     -0.301140E-02
       7 1S   143  SER  CB     23   0.500000E-01   12.0110           0   0.00000     -0.301140E-02
       8 1S   143  SER  HB1     3   0.900000E-01   1.00800           0   0.00000     -0.301140E-02
       9 1S   143  SER  HB2     3   0.900000E-01   1.00800           0   0.00000     -0.301140E-02
      10 1S   143  SER  OG     73  -0.660000       15.9990           0   0.00000     -0.301140E-02
      11 1S   143  SER  HG1     1   0.430000       1.00800           0   0.00000     -0.301140E-02
      12 1S   143  SER  C      20   0.510000       12.0110           0   0.00000     -0.301140E-02
      13 1S   143  SER  O      70  -0.510000       15.9990           0   0.00000     -0.301140E-02
      14 1S   144  ARG  N      54  -0.470000       14.0070           0   0.00000     -0.301140E-02
      15 1S   144  ARG  HN      1   0.310000       1.00800           0   0.00000     -0.301140E-02
      16 1S   144  ARG  CA     22   0.700000E-01   12.0110           0   0.00000     -0.301140E-02
      17 1S   144  ARG  HA      6   0.900000E-01   1.00800           0   0.00000     -0.301140E-02
      18 1S   144  ARG  CB     23  -0.180000       12.0110           0   0.00000     -0.301140E-02
      19 1S   144  ARG  HB1     3   0.900000E-01   1.00800           0   0.00000     -0.301140E-02
      20 1S   144  ARG  HB2     3   0.900000E-01   1.00800           0   0.00000     -0.301140E-02
      21 1S   144  ARG  CG     23  -0.180000       12.0110           0   0.00000     -0.301140E-02
      22 1S   144  ARG  HG1     3   0.900000E-01   1.00800           0   0.00000     -0.301140E-02
      23 1S   144  ARG  HG2     3   0.900000E-01   1.00800           0   0.00000     -0.301140E-02
      24 1S   144  ARG  CD     23   0.200000       12.0110           0   0.00000     -0.301140E-02
      25 1S   144  ARG  HD1     3   0.900000E-01   1.00800           0   0.00000     -0.301140E-02
      26 1S   144  ARG  HD2     3   0.900000E-01   1.00800           0   0.00000     -0.301140E-02
      27 1S   144  ARG  NE     57  -0.700000       14.0070           0   0.00000     -0.301140E-02
      28 1S   144  ARG  HE      2   0.440000       1.00800           0   0.00000     -0.301140E-02
      29 1S   144  ARG  CZ     20   0.640000       12.0110           0   0.00000     -0.301140E-02
      30 1S   144  ARG  NH1    57  -0.800000       14.0070           0   0.00000     -0.301140E-02
      31 1S   144  ARG  HH11    2   0.460000       1.00800           0   0.00000     -0.301140E-02
      32 1S   144  ARG  HH12    2   0.460000       1.00800           0   0.00000     -0.301140E-02
      33 1S   144  ARG  NH2    57  -0.800000       14.0070           0   0.00000     -0.301140E-02
      34 1S   144  ARG  HH21    2   0.460000       1.00800           0   0.00000     -0.301140E-02
      35 1S   144  ARG  HH22    2   0.460000       1.00800           0   0.00000     -0.301140E-02
      36 1S   144  ARG  C      20   0.510000       12.0110           0   0.00000     -0.301140E-02
      37 1S   144  ARG  O      70  -0.510000       15.9990           0   0.00000     -0.301140E-02
      38 1S   145  VAL  N      54  -0.470000       14.0070           0   0.00000     -0.301140E-02
      39 1S   145  VAL  HN      1   0.310000       1.00800           0   0.00000     -0.301140E-02
      40 1S   145  VAL  CA     22   0.700000E-01   12.0110           0   0.00000     -0.301140E-02
      41 1S   145  VAL  HA      6   0.900000E-01   1.00800           0   0.00000     -0.301140E-02
      42 1S   145  VAL  CB     22  -0.900000E-01   12.0110           0   0.00000     -0.301140E-02
      43 1S   145  VAL  HB      3   0.900000E-01   1.00800           0   0.00000     -0.301140E-02
      44 1S   145  VAL  CG1    24  -0.270000       12.0110           0   0.00000     -0.301140E-02
      45 1S   145  VAL  HG11    3   0.900000E-01   1.00800           0   0.00000     -0.301140E-02
      46 1S   145  VAL  HG12    3   0.900000E-01   1.00800           0   0.00000     -0.301140E-02
      47 1S   145  VAL  HG13    3   0.900000E-01   1.00800           0   0.00000     -0.301140E-02
      48 1S   145  VAL  CG2    24  -0.270000       12.0110           0   0.00000     -0.301140E-02
      49 1S   145  VAL  HG21    3   0.900000E-01   1.00800           0   0.00000     -0.301140E-02
      50 1S   145  VAL  HG22    3   0.900000E-01   1.00800           0   0.00000     -0.301140E-02
      51 1S   145  VAL  HG23    3   0.900000E-01   1.00800           0   0.00000     -0.301140E-02
      52 1S   145  VAL  C      20   0.510000       12.0110           0   0.00000     -0.301140E-02
      53 1S   145  VAL  O      70  -0.510000       15.9990           0   0.00000     -0.301140E-02
      54 1S   146  THR  N      54  -0.470000       14.0070           0   0.00000     -0.301140E-02
      55 1S   146  THR  HN      1   0.310000       1.00800           0   0.00000     -0.301140E-02
      56 1S   146  THR  CA     22   0.700000E-01   12.0110           0   0.00000     -0.301140E-02
      57 1S   146  THR  HA      6   0.900000E-01   1.00800           0   0.00000     -0.301140E-02
      58 1S   146  THR  CB     22   0.140000       12.0110           0   0.00000     -0.301140E-02
      59 1S   146  THR  HB      3   0.900000E-01   1.00800           0   0.00000     -0.301140E-02
      60 1S   146  THR  OG1    73  -0.660000       15.9990           0   0.00000     -0.301140E-02
      61 1S   146  THR  HG1     1   0.430000       1.00800           0   0.00000     -0.301140E-02
      62 1S   146  THR  CG2    24  -0.270000       12.0110           0   0.00000     -0.301140E-02
      63 1S   146  THR  HG21    3   0.900000E-01   1.00800           0   0.00000     -0.301140E-02
      64 1S   146  THR  HG22    3   0.900000E-01   1.00800           0   0.00000     -0.301140E-02
      65 1S   146  THR  HG23    3   0.900000E-01   1.00800           0   0.00000     -0.301140E-02
      66 1S   146  THR  C      20   0.510000       12.0110           0   0.00000     -0.301140E-02
      67 1S   146  THR  O      70  -0.510000       15.9990           0   0.00000     -0.301140E-02
      68 1S   147  MET  N      54  -0.470000       14.0070           0   0.00000     -0.301140E-02
      69 1S   147  MET  HN      1   0.310000       1.00800           0   0.00000     -0.301140E-02
      70 1S   147  MET  CA     22   0.700000E-01   12.0110           0   0.00000     -0.301140E-02
      71 1S   147  MET  HA      6   0.900000E-01   1.00800           0   0.00000     -0.301140E-02
      72 1S   147  MET  CB     23  -0.180000       12.0110           0   0.00000     -0.301140E-02
      73 1S   147  MET  HB1     3   0.900000E-01   1.00800           0   0.00000     -0.301140E-02
      74 1S   147  MET  HB2     3   0.900000E-01   1.00800           0   0.00000     -0.301140E-02
      75 1S   147  MET  CG     23  -0.140000       12.0110           0   0.00000     -0.301140E-02
      76 1S   147  MET  HG1     3   0.900000E-01   1.00800           0   0.00000     -0.301140E-02
      77 1S   147  MET  HG2     3   0.900000E-01   1.00800           0   0.00000     -0.301140E-02
      78 1S   147  MET  SD     81  -0.900000E-01   32.0600           0   0.00000     -0.301140E-02
      79 1S   147  MET  CE     24  -0.220000       12.0110           0   0.00000     -0.301140E-02
      80 1S   147  MET  HE1     3   0.900000E-01   1.00800           0   0.00000     -0.301140E-02
      81 1S   147  MET  HE2     3   0.900000E-01   1.00800           0   0.00000     -0.301140E-02
      82 1S   147  MET  HE3     3   0.900000E-01   1.00800           0   0.00000     -0.301140E-02
      83 1S   147  MET  C      20   0.510000       12.0110           0   0.00000     -0.301140E-02
      84 1S   147  MET  O      70  -0.510000       15.9990           0   0.00000     -0.301140E-02
      85 1S   148  ASN  N      54  -0.470000       14.0070           0   0.00000     -0.301140E-02
      86 1S   148  ASN  HN      1   0.310000       1.00800           0   0.00000     -0.301140E-02
      87 1S   148  ASN  CA     22   0.700000E-01   12.0110           0   0.00000     -0.301140E-02
      88 1S   148  ASN  HA      6   0.900000E-01   1.00800           0   0.00000     -0.301140E-02
      89 1S   148  ASN  CB     23  -0.180000       12.0110           0   0.00000     -0.301140E-02
      90 1S   148  ASN  HB1     3   0.900000E-01   1.00800           0   0.00000     -0.301140E-02
      91 1S   148  ASN  HB2     3   0.900000E-01   1.00800           0   0.00000     -0.301140E-02
      92 1S   148  ASN  CG     32   0.550000       12.0110           0   0.00000     -0.301140E-02
      93 1S   148  ASN  OD1    70  -0.550000       15.9990           0   0.00000     -0.301140E-02
      94 1S   148  ASN  ND2    55  -0.620000       14.0070           0   0.00000     -0.301140E-02
      95 1S   148  ASN  HD21    1   0.320000       1.00800           0   0.00000     -0.301140E-02
      96 1S   148  ASN  HD22    1   0.300000       1.00800           0   0.00000     -0.301140E-02
      97 1S   148  ASN  C      20   0.510000       12.0110           0   0.00000     -0.301140E-02
      98 1S   148  ASN  O      70  -0.510000       15.9990           0   0.00000     -0.301140E-02
      99 1S   149  GLU  N      54  -0.470000       14.0070           0   0.00000     -0.301140E-02
     100 1S   149  GLU  HN      1   0.310000       1.00800           0   0.00000     -0.301140E-02
     101 1S   149  GLU  CA     22   0.700000E-01   12.0110           0   0.00000     -0.301140E-02
     102 1S   149  GLU  HA      6   0.900000E-01   1.00800           0   0.00000     -0.301140E-02
     103 1S   149  GLU  CB     23  -0.180000       12.0110           0   0.00000     -0.301140E-02
     104 1S   149  GLU  HB1     3   0.900000E-01   1.00800           0   0.00000     -0.301140E-02
     105 1S   149  GLU  HB2     3   0.900000E-01   1.00800           0   0.00000     -0.301140E-02
     106 1S   149  GLU  CG     23  -0.280000       12.0110           0   0.00000     -0.301140E-02
     107 1S   149  GLU  HG1     3   0.900000E-01   1.00800           0   0.00000     -0.301140E-02
     108 1S   149  GLU  HG2     3   0.900000E-01   1.00800           0   0.00000     -0.301140E-02
     109 1S   149  GLU  CD     32   0.620000       12.0110           0   0.00000     -0.301140E-02
     110 1S   149  GLU  OE1    72  -0.760000       15.9990           0   0.00000     -0.301140E-02
     111 1S   149  GLU  OE2    72  -0.760000       15.9990           0   0.00000     -0.301140E-02
     112 1S   149  GLU  C      20   0.510000       12.0110           0   0.00000     -0.301140E-02
     113 1S   149  GLU  O      70  -0.510000       15.9990           0   0.00000     -0.301140E-02
     114 1S   150  PHE  N      54  -0.470000       14.0070           0   0.00000     -0.301140E-02
     115 1S   150  PHE  HN      1   0.310000       1.00800           0   0.00000     -0.301140E-02
     116 1S   150  PHE  CA     22   0.700000E-01   12.0110           0   0.00000     -0.301140E-02
     117 1S   150  PHE  HA      6   0.900000E-01   1.00800           0   0.00000     -0.301140E-02
     118 1S   150  PHE  CB     23  -0.180000       12.0110           0   0.00000     -0.301140E-02
     119 1S   150  PHE  HB1     3   0.900000E-01   1.00800           0   0.00000     -0.301140E-02
     120 1S   150  PHE  HB2     3   0.900000E-01   1.00800           0   0.00000     -0.301140E-02
     121 1S   150  PHE  CG     21    0.00000       12.0110           0   0.00000     -0.301140E-02
     122 1S   150  PHE  CD1    21  -0.115000       12.0110           0   0.00000     -0.301140E-02
     123 1S   150  PHE  HD1     5   0.115000       1.00800           0   0.00000     -0.301140E-02
     124 1S   150  PHE  CE1    21  -0.115000       12.0110           0   0.00000     -0.301140E-02
     125 1S   150  PHE  HE1     5   0.115000       1.00800           0   0.00000     -0.301140E-02
     126 1S   150  PHE  CZ     21  -0.115000       12.0110           0   0.00000     -0.301140E-02
     127 1S   150  PHE  HZ      5   0.115000       1.00800           0   0.00000     -0.301140E-02
     128 1S   150  PHE  CD2    21  -0.115000       12.0110           0   0.00000     -0.301140E-02
     129 1S   150  PHE  HD2     5   0.115000       1.00800           0   0.00000     -0.301140E-02
     130 1S   150  PHE  CE2    21  -0.115000       12.0110           0   0.00000     -0.301140E-02
     131 1S   150  PHE  HE2     5   0.115000       1.00800           0   0.00000     -0.301140E-02
     132 1S   150  PHE  C      20   0.510000       12.0110           0   0.00000     -0.301140E-02
     133 1S   150  PHE  O      70  -0.510000       15.9990           0   0.00000     -0.301140E-02
     134 1S   151  GLU  N      54  -0.470000       14.0070           0   0.00000     -0.301140E-02
     135 1S   151  GLU  HN      1   0.310000       1.00800           0   0.00000     -0.301140E-02
     136 1S   151  GLU  CA     22   0.700000E-01   12.0110           0   0.00000     -0.301140E-02
     137 1S   151  GLU  HA      6   0.900000E-01   1.00800           0   0.00000     -0.301140E-02
     138 1S   151  GLU  CB     23  -0.180000       12.0110           0   0.00000     -0.301140E-02
     139 1S   151  GLU  HB1     3   0.900000E-01   1.00800           0   0.00000     -0.301140E-02
     140 1S   151  GLU  HB2     3   0.900000E-01   1.00800           0   0.00000     -0.301140E-02
     141 1S   151  GLU  CG     23  -0.280000       12.0110           0   0.00000     -0.301140E-02
     142 1S   151  GLU  HG1     3   0.900000E-01   1.00800           0   0.00000     -0.301140E-02
     143 1S   151  GLU  HG2     3   0.900000E-01   1.00800           0   0.00000     -0.301140E-02
     144 1S   151  GLU  CD     32   0.620000       12.0110           0   0.00000     -0.301140E-02
     145 1S   151  GLU  OE1    72  -0.760000       15.9990           0   0.00000     -0.301140E-02
     146 1S   151  GLU  OE2    72  -0.760000       15.9990           0   0.00000     -0.301140E-02
     147 1S   151  GLU  C      20   0.510000       12.0110           0   0.00000     -0.301140E-02
     148 1S   151  GLU  O      70  -0.510000       15.9990           0   0.00000     -0.301140E-02
     149 1S   152  TYR  N      54  -0.470000       14.0070           0   0.00000     -0.301140E-02
     150 1S   152  TYR  HN      1   0.310000       1.00800           0   0.00000     -0.301140E-02
     151 1S   152  TYR  CA     22   0.700000E-01   12.0110           0   0.00000     -0.301140E-02
     152 1S   152  TYR  HA      6   0.900000E-01   1.00800           0   0.00000     -0.301140E-02
     153 1S   152  TYR  CB     23  -0.180000       12.0110           0   0.00000     -0.301140E-02
     154 1S   152  TYR  HB1     3   0.900000E-01   1.00800           0   0.00000     -0.301140E-02
     155 1S   152  TYR  HB2     3   0.900000E-01   1.00800           0   0.00000     -0.301140E-02
     156 1S   152  TYR  CG     21    0.00000       12.0110           0   0.00000     -0.301140E-02
     157 1S   152  TYR  CD1    21  -0.115000       12.0110           0   0.00000     -0.301140E-02
     158 1S   152  TYR  HD1     5   0.115000       1.00800           0   0.00000     -0.301140E-02
     159 1S   152  TYR  CE1    21  -0.115000       12.0110           0   0.00000     -0.301140E-02
     160 1S   152  TYR  HE1     5   0.115000       1.00800           0   0.00000     -0.301140E-02
     161 1S   152  TYR  CZ     21   0.110000       12.0110           0   0.00000     -0.301140E-02
     162 1S   152  TYR  OH     73  -0.540000       15.9990           0   0.00000     -0.301140E-02
     163 1S   152  TYR  HH      1   0.430000       1.00800           0   0.00000     -0.301140E-02
     164 1S   152  TYR  CD2    21  -0.115000       12.0110           0   0.00000     -0.301140E-02
     165 1S   152  TYR  HD2     5   0.115000       1.00800           0   0.00000     -0.301140E-02
     166 1S   152  TYR  CE2    21  -0.115000       12.0110           0   0.00000     -0.301140E-02
     167 1S   152  TYR  HE2     5   0.115000       1.00800           0   0.00000     -0.301140E-02
     168 1S   152  TYR  C      20   0.510000       12.0110           0   0.00000     -0.301140E-02
     169 1S   152  TYR  O      70  -0.510000       15.9990           0   0.00000     -0.301140E-02
     170 1S   153  LEU  N      54  -0.470000       14.0070           0   0.00000     -0.301140E-02
     171 1S   153  LEU  HN      1   0.310000       1.00800           0   0.00000     -0.301140E-02
     172 1S   153  LEU  CA     22   0.700000E-01   12.0110           0   0.00000     -0.301140E-02
     173 1S   153  LEU  HA      6   0.900000E-01   1.00800           0   0.00000     -0.301140E-02
     174 1S   153  LEU  CB     23  -0.180000       12.0110           0   0.00000     -0.301140E-02
     175 1S   153  LEU  HB1     3   0.900000E-01   1.00800           0   0.00000     -0.301140E-02
     176 1S   153  LEU  HB2     3   0.900000E-01   1.00800           0   0.00000     -0.301140E-02
     177 1S   153  LEU  CG     22  -0.900000E-01   12.0110           0   0.00000     -0.301140E-02
     178 1S   153  LEU  HG      3   0.900000E-01   1.00800           0   0.00000     -0.301140E-02
     179 1S   153  LEU  CD1    24  -0.270000       12.0110           0   0.00000     -0.301140E-02
     180 1S   153  LEU  HD11    3   0.900000E-01   1.00800           0   0.00000     -0.301140E-02
     181 1S   153  LEU  HD12    3   0.900000E-01   1.00800           0   0.00000     -0.301140E-02
     182 1S   153  LEU  HD13    3   0.900000E-01   1.00800           0   0.00000     -0.301140E-02
     183 1S   153  LEU  CD2    24  -0.270000       12.0110           0   0.00000     -0.301140E-02
     184 1S   153  LEU  HD21    3   0.900000E-01   1.00800           0   0.00000     -0.301140E-02
     185 1S   153  LEU  HD22    3   0.900000E-01   1.00800           0   0.00000     -0.301140E-02
     186 1S   153  LEU  HD23    3   0.900000E-01   1.00800           0   0.00000     -0.301140E-02
     187 1S   153  LEU  C      20   0.510000       12.0110           0   0.00000     -0.301140E-02
     188 1S   153  LEU  O      70  -0.510000       15.9990           0   0.00000     -0.301140E-02
     189 1S   154  LYS  N      54  -0.470000       14.0070           0   0.00000     -0.301140E-02
     190 1S   154  LYS  HN      1   0.310000       1.00800           0   0.00000     -0.301140E-02
     191 1S   154  LYS  CA     22   0.700000E-01   12.0110           0   0.00000     -0.301140E-02
     192 1S   154  LYS  HA      6   0.900000E-01   1.00800           0   0.00000     -0.301140E-02
     193 1S   154  LYS  CB     23  -0.180000       12.0110           0   0.00000     -0.301140E-02
     194 1S   154  LYS  HB1     3   0.900000E-01   1.00800           0   0.00000     -0.301140E-02
     195 1S   154  LYS  HB2     3   0.900000E-01   1.00800           0   0.00000     -0.301140E-02
     196 1S   154  LYS  CG     23  -0.180000       12.0110           0   0.00000     -0.301140E-02
     197 1S   154  LYS  HG1     3   0.900000E-01   1.00800           0   0.00000     -0.301140E-02
     198 1S   154  LYS  HG2     3   0.900000E-01   1.00800           0   0.00000     -0.301140E-02
     199 1S   154  LYS  CD     23  -0.180000       12.0110           0   0.00000     -0.301140E-02
     200 1S   154  LYS  HD1     3   0.900000E-01   1.00800           0   0.00000     -0.301140E-02
     201 1S   154  LYS  HD2     3   0.900000E-01   1.00800           0   0.00000     -0.301140E-02
     202 1S   154  LYS  CE     23   0.210000       12.0110           0   0.00000     -0.301140E-02
     203 1S   154  LYS  HE1     3   0.500000E-01   1.00800           0   0.00000     -0.301140E-02
     204 1S   154  LYS  HE2     3   0.500000E-01   1.00800           0   0.00000     -0.301140E-02
     205 1S   154  LYS  NZ     56  -0.300000       14.0070           0   0.00000     -0.301140E-02
     206 1S   154  LYS  HZ1     2   0.330000       1.00800           0   0.00000     -0.301140E-02
     207 1S   154  LYS  HZ2     2   0.330000       1.00800           0   0.00000     -0.301140E-02
     208 1S   154  LYS  HZ3     2   0.330000       1.00800           0   0.00000     -0.301140E-02
     209 1S   154  LYS  C      20   0.510000       12.0110           0   0.00000     -0.301140E-02
     210 1S   154  LYS  O      70  -0.510000       15.9990           0   0.00000     -0.301140E-02
     211 1S   155  LEU  N      54  -0.470000       14.0070           0   0.00000     -0.301140E-02
     212 1S   155  LEU  HN      1   0.310000       1.00800           0   0.00000     -0.301140E-02
     213 1S   155  LEU  CA     22   0.700000E-01   12.0110           0   0.00000     -0.301140E-02
     214 1S   155  LEU  HA      6   0.900000E-01   1.00800           0   0.00000     -0.301140E-02
     215 1S   155  LEU  CB     23  -0.180000       12.0110           0   0.00000     -0.301140E-02
     216 1S   155  LEU  HB1     3   0.900000E-01   1.00800           0   0.00000     -0.301140E-02
     217 1S   155  LEU  HB2     3   0.900000E-01   1.00800           0   0.00000     -0.301140E-02
     218 1S   155  LEU  CG     22  -0.900000E-01   12.0110           0   0.00000     -0.301140E-02
     219 1S   155  LEU  HG      3   0.900000E-01   1.00800           0   0.00000     -0.301140E-02
     220 1S   155  LEU  CD1    24  -0.270000       12.0110           0   0.00000     -0.301140E-02
     221 1S   155  LEU  HD11    3   0.900000E-01   1.00800           0   0.00000     -0.301140E-02
     222 1S   155  LEU  HD12    3   0.900000E-01   1.00800           0   0.00000     -0.301140E-02
     223 1S   155  LEU  HD13    3   0.900000E-01   1.00800           0   0.00000     -0.301140E-02
     224 1S   155  LEU  CD2    24  -0.270000       12.0110           0   0.00000     -0.301140E-02
     225 1S   155  LEU  HD21    3   0.900000E-01   1.00800           0   0.00000     -0.301140E-02
     226 1S   155  LEU  HD22    3   0.900000E-01   1.00800           0   0.00000     -0.301140E-02
     227 1S   155  LEU  HD23    3   0.900000E-01   1.00800           0   0.00000     -0.301140E-02
     228 1S   155  LEU  C      20   0.510000       12.0110           0   0.00000     -0.301140E-02
     229 1S   155  LEU  O      70  -0.510000       15.9990           0   0.00000     -0.301140E-02
     230 1S   156  LEU  N      54  -0.470000       14.0070           0   0.00000     -0.301140E-02
     231 1S   156  LEU  HN      1   0.310000       1.00800           0   0.00000     -0.301140E-02
     232 1S   156  LEU  CA     22   0.700000E-01   12.0110           0   0.00000     -0.301140E-02
     233 1S   156  LEU  HA      6   0.900000E-01   1.00800           0   0.00000     -0.301140E-02
     234 1S   156  LEU  CB     23  -0.180000       12.0110           0   0.00000     -0.301140E-02
     235 1S   156  LEU  HB1     3   0.900000E-01   1.00800           0   0.00000     -0.301140E-02
     236 1S   156  LEU  HB2     3   0.900000E-01   1.00800           0   0.00000     -0.301140E-02
     237 1S   156  LEU  CG     22  -0.900000E-01   12.0110           0   0.00000     -0.301140E-02
     238 1S   156  LEU  HG      3   0.900000E-01   1.00800           0   0.00000     -0.301140E-02
     239 1S   156  LEU  CD1    24  -0.270000       12.0110           0   0.00000     -0.301140E-02
     240 1S   156  LEU  HD11    3   0.900000E-01   1.00800           0   0.00000     -0.301140E-02
     241 1S   156  LEU  HD12    3   0.900000E-01   1.00800           0   0.00000     -0.301140E-02
     242 1S   156  LEU  HD13    3   0.900000E-01   1.00800           0   0.00000     -0.301140E-02
     243 1S   156  LEU  CD2    24  -0.270000       12.0110           0   0.00000     -0.301140E-02
     244 1S   156  LEU  HD21    3   0.900000E-01   1.00800           0   0.00000     -0.301140E-02
     245 1S   156  LEU  HD22    3   0.900000E-01   1.00800           0   0.00000     -0.301140E-02
     246 1S   156  LEU  HD23    3   0.900000E-01   1.00800           0   0.00000     -0.301140E-02
     247 1S   156  LEU  C      20   0.510000       12.0110           0   0.00000     -0.301140E-02
     248 1S   156  LEU  O      70  -0.510000       15.9990           0   0.00000     -0.301140E-02
     249 1S   157  GLY  N      54  -0.470000       14.0070           0   0.00000     -0.301140E-02
     250 1S   157  GLY  HN      1   0.310000       1.00800           0   0.00000     -0.301140E-02
     251 1S   157  GLY  CA     23  -0.200000E-01   12.0110           0   0.00000     -0.301140E-02
     252 1S   157  GLY  HA1     6   0.900000E-01   1.00800           0   0.00000     -0.301140E-02
     253 1S   157  GLY  HA2     6   0.900000E-01   1.00800           0   0.00000     -0.301140E-02
     254 1S   157  GLY  C      20   0.510000       12.0110           0   0.00000     -0.301140E-02
     255 1S   157  GLY  O      70  -0.510000       15.9990           0   0.00000     -0.301140E-02
     256 1S   158  LYS  N      54  -0.470000       14.0070           0   0.00000     -0.301140E-02
     257 1S   158  LYS  HN      1   0.310000       1.00800           0   0.00000     -0.301140E-02
     258 1S   158  LYS  CA     22   0.700000E-01   12.0110           0   0.00000     -0.301140E-02
     259 1S   158  LYS  HA      6   0.900000E-01   1.00800           0   0.00000     -0.301140E-02
     260 1S   158  LYS  CB     23  -0.180000       12.0110           0   0.00000     -0.301140E-02
     261 1S   158  LYS  HB1     3   0.900000E-01   1.00800           0   0.00000     -0.301140E-02
     262 1S   158  LYS  HB2     3   0.900000E-01   1.00800           0   0.00000     -0.301140E-02
     263 1S   158  LYS  CG     23  -0.180000       12.0110           0   0.00000     -0.301140E-02
     264 1S   158  LYS  HG1     3   0.900000E-01   1.00800           0   0.00000     -0.301140E-02
     265 1S   158  LYS  HG2     3   0.900000E-01   1.00800           0   0.00000     -0.301140E-02
     266 1S   158  LYS  CD     23  -0.180000       12.0110           0   0.00000     -0.301140E-02
     267 1S   158  LYS  HD1     3   0.900000E-01   1.00800           0   0.00000     -0.301140E-02
     268 1S   158  LYS  HD2     3   0.900000E-01   1.00800           0   0.00000     -0.301140E-02
     269 1S   158  LYS  CE     23   0.210000       12.0110           0   0.00000     -0.301140E-02
     270 1S   158  LYS  HE1     3   0.500000E-01   1.00800           0   0.00000     -0.301140E-02
     271 1S   158  LYS  HE2     3   0.500000E-01   1.00800           0   0.00000     -0.301140E-02
     272 1S   158  LYS  NZ     56  -0.300000       14.0070           0   0.00000     -0.301140E-02
     273 1S   158  LYS  HZ1     2   0.330000       1.00800           0   0.00000     -0.301140E-02
     274 1S   158  LYS  HZ2     2   0.330000       1.00800           0   0.00000     -0.301140E-02
     275 1S   158  LYS  HZ3     2   0.330000       1.00800           0   0.00000     -0.301140E-02
     276 1S   158  LYS  C      20   0.510000       12.0110           0   0.00000     -0.301140E-02
     277 1S   158  LYS  O      70  -0.510000       15.9990           0   0.00000     -0.301140E-02
     278 1S   159  GLY  N      54  -0.470000       14.0070           0   0.00000     -0.301140E-02
     279 1S   159  GLY  HN      1   0.310000       1.00800           0   0.00000     -0.301140E-02
     280 1S   159  GLY  CA     23  -0.200000E-01   12.0110           0   0.00000     -0.301140E-02
     281 1S   159  GLY  HA1     6   0.900000E-01   1.00800           0   0.00000     -0.301140E-02
     282 1S   159  GLY  HA2     6   0.900000E-01   1.00800           0   0.00000     -0.301140E-02
     283 1S   159  GLY  C      20   0.510000       12.0110           0   0.00000     -0.301140E-02
     284 1S   159  GLY  O      70  -0.510000       15.9990           0   0.00000     -0.301140E-02
     285 1S   160  THR  N      54  -0.470000       14.0070           0   0.00000     -0.301140E-02
     286 1S   160  THR  HN      1   0.310000       1.00800           0   0.00000     -0.301140E-02
     287 1S   160  THR  CA     22   0.700000E-01   12.0110           0   0.00000     -0.301140E-02
     288 1S   160  THR  HA      6   0.900000E-01   1.00800           0   0.00000     -0.301140E-02
     289 1S   160  THR  CB     22   0.140000       12.0110           0   0.00000     -0.301140E-02
     290 1S   160  THR  HB      3   0.900000E-01   1.00800           0   0.00000     -0.301140E-02
     291 1S   160  THR  OG1    73  -0.660000       15.9990           0   0.00000     -0.301140E-02
     292 1S   160  THR  HG1     1   0.430000       1.00800           0   0.00000     -0.301140E-02
     293 1S   160  THR  CG2    24  -0.270000       12.0110           0   0.00000     -0.301140E-02
     294 1S   160  THR  HG21    3   0.900000E-01   1.00800           0   0.00000     -0.301140E-02
     295 1S   160  THR  HG22    3   0.900000E-01   1.00800           0   0.00000     -0.301140E-02
     296 1S   160  THR  HG23    3   0.900000E-01   1.00800           0   0.00000     -0.301140E-02
     297 1S   160  THR  C      20   0.510000       12.0110           0   0.00000     -0.301140E-02
     298 1S   160  THR  O      70  -0.510000       15.9990           0   0.00000     -0.301140E-02
     299 1S   161  PHE  N      54  -0.470000       14.0070           0   0.00000     -0.301140E-02
     300 1S   161  PHE  HN      1   0.310000       1.00800           0   0.00000     -0.301140E-02
     301 1S   161  PHE  CA     22   0.700000E-01   12.0110           0   0.00000     -0.301140E-02
     302 1S   161  PHE  HA      6   0.900000E-01   1.00800           0   0.00000     -0.301140E-02
     303 1S   161  PHE  CB     23  -0.180000       12.0110           0   0.00000     -0.301140E-02
     304 1S   161  PHE  HB1     3   0.900000E-01   1.00800           0   0.00000     -0.301140E-02
     305 1S   161  PHE  HB2     3   0.900000E-01   1.00800           0   0.00000     -0.301140E-02
     306 1S   161  PHE  CG     21    0.00000       12.0110           0   0.00000     -0.301140E-02
     307 1S   161  PHE  CD1    21  -0.115000       12.0110           0   0.00000     -0.301140E-02
     308 1S   161  PHE  HD1     5   0.115000       1.00800           0   0.00000     -0.301140E-02
     309 1S   161  PHE  CE1    21  -0.115000       12.0110           0   0.00000     -0.301140E-02
     310 1S   161  PHE  HE1     5   0.115000       1.00800           0   0.00000     -0.301140E-02
     311 1S   161  PHE  CZ     21  -0.115000       12.0110           0   0.00000     -0.301140E-02
     312 1S   161  PHE  HZ      5   0.115000       1.00800           0   0.00000     -0.301140E-02
     313 1S   161  PHE  CD2    21  -0.115000       12.0110           0   0.00000     -0.301140E-02
     314 1S   161  PHE  HD2     5   0.115000       1.00800           0   0.00000     -0.301140E-02
     315 1S   161  PHE  CE2    21  -0.115000       12.0110           0   0.00000     -0.301140E-02
     316 1S   161  PHE  HE2     5   0.115000       1.00800           0   0.00000     -0.301140E-02
     317 1S   161  PHE  C      20   0.510000       12.0110           0   0.00000     -0.301140E-02
     318 1S   161  PHE  O      70  -0.510000       15.9990           0   0.00000     -0.301140E-02
     319 1S   162  GLY  N      54  -0.470000       14.0070           0   0.00000     -0.301140E-02
     320 1S   162  GLY  HN      1   0.310000       1.00800           0   0.00000     -0.301140E-02
     321 1S   162  GLY  CA     23  -0.200000E-01   12.0110           0   0.00000     -0.301140E-02
     322 1S   162  GLY  HA1     6   0.900000E-01   1.00800           0   0.00000     -0.301140E-02
     323 1S   162  GLY  HA2     6   0.900000E-01   1.00800           0   0.00000     -0.301140E-02
     324 1S   162  GLY  C      20   0.510000       12.0110           0   0.00000     -0.301140E-02
     325 1S   162  GLY  O      70  -0.510000       15.9990           0   0.00000     -0.301140E-02
     326 1S   163  LYS  N      54  -0.470000       14.0070           0   0.00000     -0.301140E-02
     327 1S   163  LYS  HN      1   0.310000       1.00800           0   0.00000     -0.301140E-02
     328 1S   163  LYS  CA     22   0.700000E-01   12.0110           0   0.00000     -0.301140E-02
     329 1S   163  LYS  HA      6   0.900000E-01   1.00800           0   0.00000     -0.301140E-02
     330 1S   163  LYS  CB     23  -0.180000       12.0110           0   0.00000     -0.301140E-02
     331 1S   163  LYS  HB1     3   0.900000E-01   1.00800           0   0.00000     -0.301140E-02
     332 1S   163  LYS  HB2     3   0.900000E-01   1.00800           0   0.00000     -0.301140E-02
     333 1S   163  LYS  CG     23  -0.180000       12.0110           0   0.00000     -0.301140E-02
     334 1S   163  LYS  HG1     3   0.900000E-01   1.00800           0   0.00000     -0.301140E-02
     335 1S   163  LYS  HG2     3   0.900000E-01   1.00800           0   0.00000     -0.301140E-02
     336 1S   163  LYS  CD     23  -0.180000       12.0110           0   0.00000     -0.301140E-02
     337 1S   163  LYS  HD1     3   0.900000E-01   1.00800           0   0.00000     -0.301140E-02
     338 1S   163  LYS  HD2     3   0.900000E-01   1.00800           0   0.00000     -0.301140E-02
     339 1S   163  LYS  CE     23   0.210000       12.0110           0   0.00000     -0.301140E-02
     340 1S   163  LYS  HE1     3   0.500000E-01   1.00800           0   0.00000     -0.301140E-02
     341 1S   163  LYS  HE2     3   0.500000E-01   1.00800           0   0.00000     -0.301140E-02
     342 1S   163  LYS  NZ     56  -0.300000       14.0070           0   0.00000     -0.301140E-02
     343 1S   163  LYS  HZ1     2   0.330000       1.00800           0   0.00000     -0.301140E-02
     344 1S   163  LYS  HZ2     2   0.330000       1.00800           0   0.00000     -0.301140E-02
     345 1S   163  LYS  HZ3     2   0.330000       1.00800           0   0.00000     -0.301140E-02
     346 1S   163  LYS  C      20   0.510000       12.0110           0   0.00000     -0.301140E-02
     347 1S   163  LYS  O      70  -0.510000       15.9990           0   0.00000     -0.301140E-02
     348 1S   164  VAL  N      54  -0.470000       14.0070           0   0.00000     -0.301140E-02
     349 1S   164  VAL  HN      1   0.310000       1.00800           0   0.00000     -0.301140E-02
     350 1S   164  VAL  CA     22   0.700000E-01   12.0110           0   0.00000     -0.301140E-02
     351 1S   164  VAL  HA      6   0.900000E-01   1.00800           0   0.00000     -0.301140E-02
     352 1S   164  VAL  CB     22  -0.900000E-01   12.0110           0   0.00000     -0.301140E-02
     353 1S   164  VAL  HB      3   0.900000E-01   1.00800           0   0.00000     -0.301140E-02
     354 1S   164  VAL  CG1    24  -0.270000       12.0110           0   0.00000     -0.301140E-02
     355 1S   164  VAL  HG11    3   0.900000E-01   1.00800           0   0.00000     -0.301140E-02
     356 1S   164  VAL  HG12    3   0.900000E-01   1.00800           0   0.00000     -0.301140E-02
     357 1S   164  VAL  HG13    3   0.900000E-01   1.00800           0   0.00000     -0.301140E-02
     358 1S   164  VAL  CG2    24  -0.270000       12.0110           0   0.00000     -0.301140E-02
     359 1S   164  VAL  HG21    3   0.900000E-01   1.00800           0   0.00000     -0.301140E-02
     360 1S   164  VAL  HG22    3   0.900000E-01   1.00800           0   0.00000     -0.301140E-02
     361 1S   164  VAL  HG23    3   0.900000E-01   1.00800           0   0.00000     -0.301140E-02
     362 1S   164  VAL  C      20   0.510000       12.0110           0   0.00000     -0.301140E-02
     363 1S   164  VAL  O      70  -0.510000       15.9990           0   0.00000     -0.301140E-02
     364 1S   165  ILE  N      54  -0.470000       14.0070           0   0.00000     -0.301140E-02
     365 1S   165  ILE  HN      1   0.310000       1.00800           0   0.00000     -0.301140E-02
     366 1S   165  ILE  CA     22   0.700000E-01   12.0110           0   0.00000     -0.301140E-02
     367 1S   165  ILE  HA      6   0.900000E-01   1.00800           0   0.00000     -0.301140E-02
     368 1S   165  ILE  CB     22  -0.900000E-01   12.0110           0   0.00000     -0.301140E-02
     369 1S   165  ILE  HB      3   0.900000E-01   1.00800           0   0.00000     -0.301140E-02
     370 1S   165  ILE  CG2    24  -0.270000       12.0110           0   0.00000     -0.301140E-02
     371 1S   165  ILE  HG21    3   0.900000E-01   1.00800           0   0.00000     -0.301140E-02
     372 1S   165  ILE  HG22    3   0.900000E-01   1.00800           0   0.00000     -0.301140E-02
     373 1S   165  ILE  HG23    3   0.900000E-01   1.00800           0   0.00000     -0.301140E-02
     374 1S   165  ILE  CG1    23  -0.180000       12.0110           0   0.00000     -0.301140E-02
     375 1S   165  ILE  HG11    3   0.900000E-01   1.00800           0   0.00000     -0.301140E-02
     376 1S   165  ILE  HG12    3   0.900000E-01   1.00800           0   0.00000     -0.301140E-02
     377 1S   165  ILE  CD     24  -0.270000       12.0110           0   0.00000     -0.301140E-02
     378 1S   165  ILE  HD1     3   0.900000E-01   1.00800           0   0.00000     -0.301140E-02
     379 1S   165  ILE  HD2     3   0.900000E-01   1.00800           0   0.00000     -0.301140E-02
     380 1S   165  ILE  HD3     3   0.900000E-01   1.00800           0   0.00000     -0.301140E-02
     381 1S   165  ILE  C      20   0.510000       12.0110           0   0.00000     -0.301140E-02
     382 1S   165  ILE  O      70  -0.510000       15.9990           0   0.00000     -0.301140E-02
     383 1S   166  LEU  N      54  -0.470000       14.0070           0   0.00000     -0.301140E-02
     384 1S   166  LEU  HN      1   0.310000       1.00800           0   0.00000     -0.301140E-02
     385 1S   166  LEU  CA     22   0.700000E-01   12.0110           0   0.00000     -0.301140E-02
     386 1S   166  LEU  HA      6   0.900000E-01   1.00800           0   0.00000     -0.301140E-02
     387 1S   166  LEU  CB     23  -0.180000       12.0110           0   0.00000     -0.301140E-02
     388 1S   166  LEU  HB1     3   0.900000E-01   1.00800           0   0.00000     -0.301140E-02
     389 1S   166  LEU  HB2     3   0.900000E-01   1.00800           0   0.00000     -0.301140E-02
     390 1S   166  LEU  CG     22  -0.900000E-01   12.0110           0   0.00000     -0.301140E-02
     391 1S   166  LEU  HG      3   0.900000E-01   1.00800           0   0.00000     -0.301140E-02
     392 1S   166  LEU  CD1    24  -0.270000       12.0110           0   0.00000     -0.301140E-02
     393 1S   166  LEU  HD11    3   0.900000E-01   1.00800           0   0.00000     -0.301140E-02
     394 1S   166  LEU  HD12    3   0.900000E-01   1.00800           0   0.00000     -0.301140E-02
     395 1S   166  LEU  HD13    3   0.900000E-01   1.00800           0   0.00000     -0.301140E-02
     396 1S   166  LEU  CD2    24  -0.270000       12.0110           0   0.00000     -0.301140E-02
     397 1S   166  LEU  HD21    3   0.900000E-01   1.00800           0   0.00000     -0.301140E-02
     398 1S   166  LEU  HD22    3   0.900000E-01   1.00800           0   0.00000     -0.301140E-02
     399 1S   166  LEU  HD23    3   0.900000E-01   1.00800           0   0.00000     -0.301140E-02
     400 1S   166  LEU  C      20   0.510000       12.0110           0   0.00000     -0.301140E-02
     401 1S   166  LEU  O      70  -0.510000       15.9990           0   0.00000     -0.301140E-02
     402 1S   167  VAL  N      54  -0.470000       14.0070           0   0.00000     -0.301140E-02
     403 1S   167  VAL  HN      1   0.310000       1.00800           0   0.00000     -0.301140E-02
     404 1S   167  VAL  CA     22   0.700000E-01   12.0110           0   0.00000     -0.301140E-02
     405 1S   167  VAL  HA      6   0.900000E-01   1.00800           0   0.00000     -0.301140E-02
     406 1S   167  VAL  CB     22  -0.900000E-01   12.0110           0   0.00000     -0.301140E-02
     407 1S   167  VAL  HB      3   0.900000E-01   1.00800           0   0.00000     -0.301140E-02
     408 1S   167  VAL  CG1    24  -0.270000       12.0110           0   0.00000     -0.301140E-02
     409 1S   167  VAL  HG11    3   0.900000E-01   1.00800           0   0.00000     -0.301140E-02
     410 1S   167  VAL  HG12    3   0.900000E-01   1.00800           0   0.00000     -0.301140E-02
     411 1S   167  VAL  HG13    3   0.900000E-01   1.00800           0   0.00000     -0.301140E-02
     412 1S   167  VAL  CG2    24  -0.270000       12.0110           0   0.00000     -0.301140E-02
     413 1S   167  VAL  HG21    3   0.900000E-01   1.00800           0   0.00000     -0.301140E-02
     414 1S   167  VAL  HG22    3   0.900000E-01   1.00800           0   0.00000     -0.301140E-02
     415 1S   167  VAL  HG23    3   0.900000E-01   1.00800           0   0.00000     -0.301140E-02
     416 1S   167  VAL  C      20   0.510000       12.0110           0   0.00000     -0.301140E-02
     417 1S   167  VAL  O      70  -0.510000       15.9990           0   0.00000     -0.301140E-02
     418 1S   168  LYS  N      54  -0.470000       14.0070           0   0.00000     -0.301140E-02
     419 1S   168  LYS  HN      1   0.310000       1.00800           0   0.00000     -0.301140E-02
     420 1S   168  LYS  CA     22   0.700000E-01   12.0110           0   0.00000     -0.301140E-02
     421 1S   168  LYS  HA      6   0.900000E-01   1.00800           0   0.00000     -0.301140E-02
     422 1S   168  LYS  CB     23  -0.180000       12.0110           0   0.00000     -0.301140E-02
     423 1S   168  LYS  HB1     3   0.900000E-01   1.00800           0   0.00000     -0.301140E-02
     424 1S   168  LYS  HB2     3   0.900000E-01   1.00800           0   0.00000     -0.301140E-02
     425 1S   168  LYS  CG     23  -0.180000       12.0110           0   0.00000     -0.301140E-02
     426 1S   168  LYS  HG1     3   0.900000E-01   1.00800           0   0.00000     -0.301140E-02
     427 1S   168  LYS  HG2     3   0.900000E-01   1.00800           0   0.00000     -0.301140E-02
     428 1S   168  LYS  CD     23  -0.180000       12.0110           0   0.00000     -0.301140E-02
     429 1S   168  LYS  HD1     3   0.900000E-01   1.00800           0   0.00000     -0.301140E-02
     430 1S   168  LYS  HD2     3   0.900000E-01   1.00800           0   0.00000     -0.301140E-02
     431 1S   168  LYS  CE     23   0.210000       12.0110           0   0.00000     -0.301140E-02
     432 1S   168  LYS  HE1     3   0.500000E-01   1.00800           0   0.00000     -0.301140E-02
     433 1S   168  LYS  HE2     3   0.500000E-01   1.00800           0   0.00000     -0.301140E-02
     434 1S   168  LYS  NZ     56  -0.300000       14.0070           0   0.00000     -0.301140E-02
     435 1S   168  LYS  HZ1     2   0.330000       1.00800           0   0.00000     -0.301140E-02
     436 1S   168  LYS  HZ2     2   0.330000       1.00800           0   0.00000     -0.301140E-02
     437 1S   168  LYS  HZ3     2   0.330000       1.00800           0   0.00000     -0.301140E-02
     438 1S   168  LYS  C      20   0.510000       12.0110           0   0.00000     -0.301140E-02
     439 1S   168  LYS  O      70  -0.510000       15.9990           0   0.00000     -0.301140E-02
     440 1S   169  GLU  N      54  -0.470000       14.0070           0   0.00000     -0.301140E-02
     441 1S   169  GLU  HN      1   0.310000       1.00800           0   0.00000     -0.301140E-02
     442 1S   169  GLU  CA     22   0.700000E-01   12.0110           0   0.00000     -0.301140E-02
     443 1S   169  GLU  HA      6   0.900000E-01   1.00800           0   0.00000     -0.301140E-02
     444 1S   169  GLU  CB     23  -0.180000       12.0110           0   0.00000     -0.301140E-02
     445 1S   169  GLU  HB1     3   0.900000E-01   1.00800           0   0.00000     -0.301140E-02
     446 1S   169  GLU  HB2     3   0.900000E-01   1.00800           0   0.00000     -0.301140E-02
     447 1S   169  GLU  CG     23  -0.280000       12.0110           0   0.00000     -0.301140E-02
     448 1S   169  GLU  HG1     3   0.900000E-01   1.00800           0   0.00000     -0.301140E-02
     449 1S   169  GLU  HG2     3   0.900000E-01   1.00800           0   0.00000     -0.301140E-02
     450 1S   169  GLU  CD     32   0.620000       12.0110           0   0.00000     -0.301140E-02
     451 1S   169  GLU  OE1    72  -0.760000       15.9990           0   0.00000     -0.301140E-02
     452 1S   169  GLU  OE2    72  -0.760000       15.9990           0   0.00000     -0.301140E-02
     453 1S   169  GLU  C      20   0.510000       12.0110           0   0.00000     -0.301140E-02
     454 1S   169  GLU  O      70  -0.510000       15.9990           0   0.00000     -0.301140E-02
     455 1S   170  LYS  N      54  -0.470000       14.0070           0   0.00000     -0.301140E-02
     456 1S   170  LYS  HN      1   0.310000       1.00800           0   0.00000     -0.301140E-02
     457 1S   170  LYS  CA     22   0.700000E-01   12.0110           0   0.00000     -0.301140E-02
     458 1S   170  LYS  HA      6   0.900000E-01   1.00800           0   0.00000     -0.301140E-02
     459 1S   170  LYS  CB     23  -0.180000       12.0110           0   0.00000     -0.301140E-02
     460 1S   170  LYS  HB1     3   0.900000E-01   1.00800           0   0.00000     -0.301140E-02
     461 1S   170  LYS  HB2     3   0.900000E-01   1.00800           0   0.00000     -0.301140E-02
     462 1S   170  LYS  CG     23  -0.180000       12.0110           0   0.00000     -0.301140E-02
     463 1S   170  LYS  HG1     3   0.900000E-01   1.00800           0   0.00000     -0.301140E-02
     464 1S   170  LYS  HG2     3   0.900000E-01   1.00800           0   0.00000     -0.301140E-02
     465 1S   170  LYS  CD     23  -0.180000       12.0110           0   0.00000     -0.301140E-02
     466 1S   170  LYS  HD1     3   0.900000E-01   1.00800           0   0.00000     -0.301140E-02
     467 1S   170  LYS  HD2     3   0.900000E-01   1.00800           0   0.00000     -0.301140E-02
     468 1S   170  LYS  CE     23   0.210000       12.0110           0   0.00000     -0.301140E-02
     469 1S   170  LYS  HE1     3   0.500000E-01   1.00800           0   0.00000     -0.301140E-02
     470 1S   170  LYS  HE2     3   0.500000E-01   1.00800           0   0.00000     -0.301140E-02
     471 1S   170  LYS  NZ     56  -0.300000       14.0070           0   0.00000     -0.301140E-02
     472 1S   170  LYS  HZ1     2   0.330000       1.00800           0   0.00000     -0.301140E-02
     473 1S   170  LYS  HZ2     2   0.330000       1.00800           0   0.00000     -0.301140E-02
     474 1S   170  LYS  HZ3     2   0.330000       1.00800           0   0.00000     -0.301140E-02
     475 1S   170  LYS  C      20   0.510000       12.0110           0   0.00000     -0.301140E-02
     476 1S   170  LYS  O      70  -0.510000       15.9990           0   0.00000     -0.301140E-02
     477 1S   171  ALA  N      54  -0.470000       14.0070           0   0.00000     -0.301140E-02
     478 1S   171  ALA  HN      1   0.310000       1.00800           0   0.00000     -0.301140E-02
     479 1S   171  ALA  CA     22   0.700000E-01   12.0110           0   0.00000     -0.301140E-02
     480 1S   171  ALA  HA      6   0.900000E-01   1.00800           0   0.00000     -0.301140E-02
     481 1S   171  ALA  CB     24  -0.270000       12.0110           0   0.00000     -0.301140E-02
     482 1S   171  ALA  HB1     3   0.900000E-01   1.00800           0   0.00000     -0.301140E-02
     483 1S   171  ALA  HB2     3   0.900000E-01   1.00800           0   0.00000     -0.301140E-02
     484 1S   171  ALA  HB3     3   0.900000E-01   1.00800           0   0.00000     -0.301140E-02
     485 1S   171  ALA  C      20   0.510000       12.0110           0   0.00000     -0.301140E-02
     486 1S   171  ALA  O      70  -0.510000       15.9990           0   0.00000     -0.301140E-02
     487 1S   172  THR  N      54  -0.470000       14.0070           0   0.00000     -0.301140E-02
     488 1S   172  THR  HN      1   0.310000       1.00800           0   0.00000     -0.301140E-02
     489 1S   172  THR  CA     22   0.700000E-01   12.0110           0   0.00000     -0.301140E-02
     490 1S   172  THR  HA      6   0.900000E-01   1.00800           0   0.00000     -0.301140E-02
     491 1S   172  THR  CB     22   0.140000       12.0110           0   0.00000     -0.301140E-02
     492 1S   172  THR  HB      3   0.900000E-01   1.00800           0   0.00000     -0.301140E-02
     493 1S   172  THR  OG1    73  -0.660000       15.9990           0   0.00000     -0.301140E-02
     494 1S   172  THR  HG1     1   0.430000       1.00800           0   0.00000     -0.301140E-02
     495 1S   172  THR  CG2    24  -0.270000       12.0110           0   0.00000     -0.301140E-02
     496 1S   172  THR  HG21    3   0.900000E-01   1.00800           0   0.00000     -0.301140E-02
     497 1S   172  THR  HG22    3   0.900000E-01   1.00800           0   0.00000     -0.301140E-02
     498 1S   172  THR  HG23    3   0.900000E-01   1.00800           0   0.00000     -0.301140E-02
     499 1S   172  THR  C      20   0.510000       12.0110           0   0.00000     -0.301140E-02
     500 1S   172  THR  O      70  -0.510000       15.9990           0   0.00000     -0.301140E-02
     501 1S   173  GLY  N      54  -0.470000       14.0070           0   0.00000     -0.301140E-02
     502 1S   173  GLY  HN      1   0.310000       1.00800           0   0.00000     -0.301140E-02
     503 1S   173  GLY  CA     23  -0.200000E-01   12.0110           0   0.00000     -0.301140E-02
     504 1S   173  GLY  HA1     6   0.900000E-01   1.00800           0   0.00000     -0.301140E-02
     505 1S   173  GLY  HA2     6   0.900000E-01   1.00800           0   0.00000     -0.301140E-02
     506 1S   173  GLY  C      20   0.510000       12.0110           0   0.00000     -0.301140E-02
     507 1S   173  GLY  O      70  -0.510000       15.9990           0   0.00000     -0.301140E-02
     508 1S   174  ARG  N      54  -0.470000       14.0070           0   0.00000     -0.301140E-02
     509 1S   174  ARG  HN      1   0.310000       1.00800           0   0.00000     -0.301140E-02
     510 1S   174  ARG  CA     22   0.700000E-01   12.0110           0   0.00000     -0.301140E-02
     511 1S   174  ARG  HA      6   0.900000E-01   1.00800           0   0.00000     -0.301140E-02
     512 1S   174  ARG  CB     23  -0.180000       12.0110           0   0.00000     -0.301140E-02
     513 1S   174  ARG  HB1     3   0.900000E-01   1.00800           0   0.00000     -0.301140E-02
     514 1S   174  ARG  HB2     3   0.900000E-01   1.00800           0   0.00000     -0.301140E-02
     515 1S   174  ARG  CG     23  -0.180000       12.0110           0   0.00000     -0.301140E-02
     516 1S   174  ARG  HG1     3   0.900000E-01   1.00800           0   0.00000     -0.301140E-02
     517 1S   174  ARG  HG2     3   0.900000E-01   1.00800           0   0.00000     -0.301140E-02
     518 1S   174  ARG  CD     23   0.200000       12.0110           0   0.00000     -0.301140E-02
     519 1S   174  ARG  HD1     3   0.900000E-01   1.00800           0   0.00000     -0.301140E-02
     520 1S   174  ARG  HD2     3   0.900000E-01   1.00800           0   0.00000     -0.301140E-02
     521 1S   174  ARG  NE     57  -0.700000       14.0070           0   0.00000     -0.301140E-02
     522 1S   174  ARG  HE      2   0.440000       1.00800           0   0.00000     -0.301140E-02
     523 1S   174  ARG  CZ     20   0.640000       12.0110           0   0.00000     -0.301140E-02
     524 1S   174  ARG  NH1    57  -0.800000       14.0070           0   0.00000     -0.301140E-02
     525 1S   174  ARG  HH11    2   0.460000       1.00800           0   0.00000     -0.301140E-02
     526 1S   174  ARG  HH12    2   0.460000       1.00800           0   0.00000     -0.301140E-02
     527 1S   174  ARG  NH2    57  -0.800000       14.0070           0   0.00000     -0.301140E-02
     528 1S   174  ARG  HH21    2   0.460000       1.00800           0   0.00000     -0.301140E-02
     529 1S   174  ARG  HH22    2   0.460000       1.00800           0   0.00000     -0.301140E-02
     530 1S   174  ARG  C      20   0.510000       12.0110           0   0.00000     -0.301140E-02
     531 1S   174  ARG  O      70  -0.510000       15.9990           0   0.00000     -0.301140E-02
     532 1S   175  TYR  N      54  -0.470000       14.0070           0   0.00000     -0.301140E-02
     533 1S   175  TYR  HN      1   0.310000       1.00800           0   0.00000     -0.301140E-02
     534 1S   175  TYR  CA     22   0.700000E-01   12.0110           0   0.00000     -0.301140E-02
     535 1S   175  TYR  HA      6   0.900000E-01   1.00800           0   0.00000     -0.301140E-02
     536 1S   175  TYR  CB     23  -0.180000       12.0110           0   0.00000     -0.301140E-02
     537 1S   175  TYR  HB1     3   0.900000E-01   1.00800           0   0.00000     -0.301140E-02
     538 1S   175  TYR  HB2     3   0.900000E-01   1.00800           0   0.00000     -0.301140E-02
     539 1S   175  TYR  CG     21    0.00000       12.0110           0   0.00000     -0.301140E-02
     540 1S   175  TYR  CD1    21  -0.115000       12.0110           0   0.00000     -0.301140E-02
     541 1S   175  TYR  HD1     5   0.115000       1.00800           0   0.00000     -0.301140E-02
     542 1S   175  TYR  CE1    21  -0.115000       12.0110           0   0.00000     -0.301140E-02
     543 1S   175  TYR  HE1     5   0.115000       1.00800           0   0.00000     -0.301140E-02
     544 1S   175  TYR  CZ     21   0.110000       12.0110           0   0.00000     -0.301140E-02
     545 1S   175  TYR  OH     73  -0.540000       15.9990           0   0.00000     -0.301140E-02
     546 1S   175  TYR  HH      1   0.430000       1.00800           0   0.00000     -0.301140E-02
     547 1S   175  TYR  CD2    21  -0.115000       12.0110           0   0.00000     -0.301140E-02
     548 1S   175  TYR  HD2     5   0.115000       1.00800           0   0.00000     -0.301140E-02
     549 1S   175  TYR  CE2    21  -0.115000       12.0110           0   0.00000     -0.301140E-02
     550 1S   175  TYR  HE2     5   0.115000       1.00800           0   0.00000     -0.301140E-02
     551 1S   175  TYR  C      20   0.510000       12.0110           0   0.00000     -0.301140E-02
     552 1S   175  TYR  O      70  -0.510000       15.9990           0   0.00000     -0.301140E-02
     553 1S   176  TYR  N      54  -0.470000       14.0070           0   0.00000     -0.301140E-02
     554 1S   176  TYR  HN      1   0.310000       1.00800           0   0.00000     -0.301140E-02
     555 1S   176  TYR  CA     22   0.700000E-01   12.0110           0   0.00000     -0.301140E-02
     556 1S   176  TYR  HA      6   0.900000E-01   1.00800           0   0.00000     -0.301140E-02
     557 1S   176  TYR  CB     23  -0.180000       12.0110           0   0.00000     -0.301140E-02
     558 1S   176  TYR  HB1     3   0.900000E-01   1.00800           0   0.00000     -0.301140E-02
     559 1S   176  TYR  HB2     3   0.900000E-01   1.00800           0   0.00000     -0.301140E-02
     560 1S   176  TYR  CG     21    0.00000       12.0110           0   0.00000     -0.301140E-02
     561 1S   176  TYR  CD1    21  -0.115000       12.0110           0   0.00000     -0.301140E-02
     562 1S   176  TYR  HD1     5   0.115000       1.00800           0   0.00000     -0.301140E-02
     563 1S   176  TYR  CE1    21  -0.115000       12.0110           0   0.00000     -0.301140E-02
     564 1S   176  TYR  HE1     5   0.115000       1.00800           0   0.00000     -0.301140E-02
     565 1S   176  TYR  CZ     21   0.110000       12.0110           0   0.00000     -0.301140E-02
     566 1S   176  TYR  OH     73  -0.540000       15.9990           0   0.00000     -0.301140E-02
     567 1S   176  TYR  HH      1   0.430000       1.00800           0   0.00000     -0.301140E-02
     568 1S   176  TYR  CD2    21  -0.115000       12.0110           0   0.00000     -0.301140E-02
     569 1S   176  TYR  HD2     5   0.115000       1.00800           0   0.00000     -0.301140E-02
     570 1S   176  TYR  CE2    21  -0.115000       12.0110           0   0.00000     -0.301140E-02
     571 1S   176  TYR  HE2     5   0.115000       1.00800           0   0.00000     -0.301140E-02
     572 1S   176  TYR  C      20   0.510000       12.0110           0   0.00000     -0.301140E-02
     573 1S   176  TYR  O      70  -0.510000       15.9990           0   0.00000     -0.301140E-02
     574 1S   177  ALA  N      54  -0.470000       14.0070           0   0.00000     -0.301140E-02
     575 1S   177  ALA  HN      1   0.310000       1.00800           0   0.00000     -0.301140E-02
     576 1S   177  ALA  CA     22   0.700000E-01   12.0110           0   0.00000     -0.301140E-02
     577 1S   177  ALA  HA      6   0.900000E-01   1.00800           0   0.00000     -0.301140E-02
     578 1S   177  ALA  CB     24  -0.270000       12.0110           0   0.00000     -0.301140E-02
     579 1S   177  ALA  HB1     3   0.900000E-01   1.00800           0   0.00000     -0.301140E-02
     580 1S   177  ALA  HB2     3   0.900000E-01   1.00800           0   0.00000     -0.301140E-02
     581 1S   177  ALA  HB3     3   0.900000E-01   1.00800           0   0.00000     -0.301140E-02
     582 1S   177  ALA  C      20   0.510000       12.0110           0   0.00000     -0.301140E-02
     583 1S   177  ALA  O      70  -0.510000       15.9990           0   0.00000     -0.301140E-02
     584 1S   178  MET  N      54  -0.470000       14.0070           0   0.00000     -0.301140E-02
     585 1S   178  MET  HN      1   0.310000       1.00800           0   0.00000     -0.301140E-02
     586 1S   178  MET  CA     22   0.700000E-01   12.0110           0   0.00000     -0.301140E-02
     587 1S   178  MET  HA      6   0.900000E-01   1.00800           0   0.00000     -0.301140E-02
     588 1S   178  MET  CB     23  -0.180000       12.0110           0   0.00000     -0.301140E-02
     589 1S   178  MET  HB1     3   0.900000E-01   1.00800           0   0.00000     -0.301140E-02
     590 1S   178  MET  HB2     3   0.900000E-01   1.00800           0   0.00000     -0.301140E-02
     591 1S   178  MET  CG     23  -0.140000       12.0110           0   0.00000     -0.301140E-02
     592 1S   178  MET  HG1     3   0.900000E-01   1.00800           0   0.00000     -0.301140E-02
     593 1S   178  MET  HG2     3   0.900000E-01   1.00800           0   0.00000     -0.301140E-02
     594 1S   178  MET  SD     81  -0.900000E-01   32.0600           0   0.00000     -0.301140E-02
     595 1S   178  MET  CE     24  -0.220000       12.0110           0   0.00000     -0.301140E-02
     596 1S   178  MET  HE1     3   0.900000E-01   1.00800           0   0.00000     -0.301140E-02
     597 1S   178  MET  HE2     3   0.900000E-01   1.00800           0   0.00000     -0.301140E-02
     598 1S   178  MET  HE3     3   0.900000E-01   1.00800           0   0.00000     -0.301140E-02
     599 1S   178  MET  C      20   0.510000       12.0110           0   0.00000     -0.301140E-02
     600 1S   178  MET  O      70  -0.510000       15.9990           0   0.00000     -0.301140E-02
     601 1S   179  LYS  N      54  -0.470000       14.0070           0   0.00000     -0.301140E-02
     602 1S   179  LYS  HN      1   0.310000       1.00800           0   0.00000     -0.301140E-02
     603 1S   179  LYS  CA     22   0.700000E-01   12.0110           0   0.00000     -0.301140E-02
     604 1S   179  LYS  HA      6   0.900000E-01   1.00800           0   0.00000     -0.301140E-02
     605 1S   179  LYS  CB     23  -0.180000       12.0110           0   0.00000     -0.301140E-02
     606 1S   179  LYS  HB1     3   0.900000E-01   1.00800           0   0.00000     -0.301140E-02
     607 1S   179  LYS  HB2     3   0.900000E-01   1.00800           0   0.00000     -0.301140E-02
     608 1S   179  LYS  CG     23  -0.180000       12.0110           0   0.00000     -0.301140E-02
     609 1S   179  LYS  HG1     3   0.900000E-01   1.00800           0   0.00000     -0.301140E-02
     610 1S   179  LYS  HG2     3   0.900000E-01   1.00800           0   0.00000     -0.301140E-02
     611 1S   179  LYS  CD     23  -0.180000       12.0110           0   0.00000     -0.301140E-02
     612 1S   179  LYS  HD1     3   0.900000E-01   1.00800           0   0.00000     -0.301140E-02
     613 1S   179  LYS  HD2     3   0.900000E-01   1.00800           0   0.00000     -0.301140E-02
     614 1S   179  LYS  CE     23   0.210000       12.0110           0   0.00000     -0.301140E-02
     615 1S   179  LYS  HE1     3   0.500000E-01   1.00800           0   0.00000     -0.301140E-02
     616 1S   179  LYS  HE2     3   0.500000E-01   1.00800           0   0.00000     -0.301140E-02
     617 1S   179  LYS  NZ     56  -0.300000       14.0070           0   0.00000     -0.301140E-02
     618 1S   179  LYS  HZ1     2   0.330000       1.00800           0   0.00000     -0.301140E-02
     619 1S   179  LYS  HZ2     2   0.330000       1.00800           0   0.00000     -0.301140E-02
     620 1S   179  LYS  HZ3     2   0.330000       1.00800           0   0.00000     -0.301140E-02
     621 1S   179  LYS  C      20   0.510000       12.0110           0   0.00000     -0.301140E-02
     622 1S   179  LYS  O      70  -0.510000       15.9990           0   0.00000     -0.301140E-02
     623 1S   180  ILE  N      54  -0.470000       14.0070           0   0.00000     -0.301140E-02
     624 1S   180  ILE  HN      1   0.310000       1.00800           0   0.00000     -0.301140E-02
     625 1S   180  ILE  CA     22   0.700000E-01   12.0110           0   0.00000     -0.301140E-02
     626 1S   180  ILE  HA      6   0.900000E-01   1.00800           0   0.00000     -0.301140E-02
     627 1S   180  ILE  CB     22  -0.900000E-01   12.0110           0   0.00000     -0.301140E-02
     628 1S   180  ILE  HB      3   0.900000E-01   1.00800           0   0.00000     -0.301140E-02
     629 1S   180  ILE  CG2    24  -0.270000       12.0110           0   0.00000     -0.301140E-02
     630 1S   180  ILE  HG21    3   0.900000E-01   1.00800           0   0.00000     -0.301140E-02
     631 1S   180  ILE  HG22    3   0.900000E-01   1.00800           0   0.00000     -0.301140E-02
     632 1S   180  ILE  HG23    3   0.900000E-01   1.00800           0   0.00000     -0.301140E-02
     633 1S   180  ILE  CG1    23  -0.180000       12.0110           0   0.00000     -0.301140E-02
     634 1S   180  ILE  HG11    3   0.900000E-01   1.00800           0   0.00000     -0.301140E-02
     635 1S   180  ILE  HG12    3   0.900000E-01   1.00800           0   0.00000     -0.301140E-02
     636 1S   180  ILE  CD     24  -0.270000       12.0110           0   0.00000     -0.301140E-02
     637 1S   180  ILE  HD1     3   0.900000E-01   1.00800           0   0.00000     -0.301140E-02
     638 1S   180  ILE  HD2     3   0.900000E-01   1.00800           0   0.00000     -0.301140E-02
     639 1S   180  ILE  HD3     3   0.900000E-01   1.00800           0   0.00000     -0.301140E-02
     640 1S   180  ILE  C      20   0.510000       12.0110           0   0.00000     -0.301140E-02
     641 1S   180  ILE  O      70  -0.510000       15.9990           0   0.00000     -0.301140E-02
     642 1S   181  LEU  N      54  -0.470000       14.0070           0   0.00000     -0.301140E-02
     643 1S   181  LEU  HN      1   0.310000       1.00800           0   0.00000     -0.301140E-02
     644 1S   181  LEU  CA     22   0.700000E-01   12.0110           0   0.00000     -0.301140E-02
     645 1S   181  LEU  HA      6   0.900000E-01   1.00800           0   0.00000     -0.301140E-02
     646 1S   181  LEU  CB     23  -0.180000       12.0110           0   0.00000     -0.301140E-02
     647 1S   181  LEU  HB1     3   0.900000E-01   1.00800           0   0.00000     -0.301140E-02
     648 1S   181  LEU  HB2     3   0.900000E-01   1.00800           0   0.00000     -0.301140E-02
     649 1S   181  LEU  CG     22  -0.900000E-01   12.0110           0   0.00000     -0.301140E-02
     650 1S   181  LEU  HG      3   0.900000E-01   1.00800           0   0.00000     -0.301140E-02
     651 1S   181  LEU  CD1    24  -0.270000       12.0110           0   0.00000     -0.301140E-02
     652 1S   181  LEU  HD11    3   0.900000E-01   1.00800           0   0.00000     -0.301140E-02
     653 1S   181  LEU  HD12    3   0.900000E-01   1.00800           0   0.00000     -0.301140E-02
     654 1S   181  LEU  HD13    3   0.900000E-01   1.00800           0   0.00000     -0.301140E-02
     655 1S   181  LEU  CD2    24  -0.270000       12.0110           0   0.00000     -0.301140E-02
     656 1S   181  LEU  HD21    3   0.900000E-01   1.00800           0   0.00000     -0.301140E-02
     657 1S   181  LEU  HD22    3   0.900000E-01   1.00800           0   0.00000     -0.301140E-02
     658 1S   181  LEU  HD23    3   0.900000E-01   1.00800           0   0.00000     -0.301140E-02
     659 1S   181  LEU  C      20   0.510000       12.0110           0   0.00000     -0.301140E-02
     660 1S   181  LEU  O      70  -0.510000       15.9990           0   0.00000     -0.301140E-02
     661 1S   182  LYS  N      54  -0.470000       14.0070           0   0.00000     -0.301140E-02
     662 1S   182  LYS  HN      1   0.310000       1.00800           0   0.00000     -0.301140E-02
     663 1S   182  LYS  CA     22   0.700000E-01   12.0110           0   0.00000     -0.301140E-02
     664 1S   182  LYS  HA      6   0.900000E-01   1.00800           0   0.00000     -0.301140E-02
     665 1S   182  LYS  CB     23  -0.180000       12.0110           0   0.00000     -0.301140E-02
     666 1S   182  LYS  HB1     3   0.900000E-01   1.00800           0   0.00000     -0.301140E-02
     667 1S   182  LYS  HB2     3   0.900000E-01   1.00800           0   0.00000     -0.301140E-02
     668 1S   182  LYS  CG     23  -0.180000       12.0110           0   0.00000     -0.301140E-02
     669 1S   182  LYS  HG1     3   0.900000E-01   1.00800           0   0.00000     -0.301140E-02
     670 1S   182  LYS  HG2     3   0.900000E-01   1.00800           0   0.00000     -0.301140E-02
     671 1S   182  LYS  CD     23  -0.180000       12.0110           0   0.00000     -0.301140E-02
     672 1S   182  LYS  HD1     3   0.900000E-01   1.00800           0   0.00000     -0.301140E-02
     673 1S   182  LYS  HD2     3   0.900000E-01   1.00800           0   0.00000     -0.301140E-02
     674 1S   182  LYS  CE     23   0.210000       12.0110           0   0.00000     -0.301140E-02
     675 1S   182  LYS  HE1     3   0.500000E-01   1.00800           0   0.00000     -0.301140E-02
     676 1S   182  LYS  HE2     3   0.500000E-01   1.00800           0   0.00000     -0.301140E-02
     677 1S   182  LYS  NZ     56  -0.300000       14.0070           0   0.00000     -0.301140E-02
     678 1S   182  LYS  HZ1     2   0.330000       1.00800           0   0.00000     -0.301140E-02
     679 1S   182  LYS  HZ2     2   0.330000       1.00800           0   0.00000     -0.301140E-02
     680 1S   182  LYS  HZ3     2   0.330000       1.00800           0   0.00000     -0.301140E-02
     681 1S   182  LYS  C      20   0.510000       12.0110           0   0.00000     -0.301140E-02
     682 1S   182  LYS  O      70  -0.510000       15.9990           0   0.00000     -0.301140E-02
     683 1S   183  LYS  N      54  -0.470000       14.0070           0   0.00000     -0.301140E-02
     684 1S   183  LYS  HN      1   0.310000       1.00800           0   0.00000     -0.301140E-02
     685 1S   183  LYS  CA     22   0.700000E-01   12.0110           0   0.00000     -0.301140E-02
     686 1S   183  LYS  HA      6   0.900000E-01   1.00800           0   0.00000     -0.301140E-02
     687 1S   183  LYS  CB     23  -0.180000       12.0110           0   0.00000     -0.301140E-02
     688 1S   183  LYS  HB1     3   0.900000E-01   1.00800           0   0.00000     -0.301140E-02
     689 1S   183  LYS  HB2     3   0.900000E-01   1.00800           0   0.00000     -0.301140E-02
     690 1S   183  LYS  CG     23  -0.180000       12.0110           0   0.00000     -0.301140E-02
     691 1S   183  LYS  HG1     3   0.900000E-01   1.00800           0   0.00000     -0.301140E-02
     692 1S   183  LYS  HG2     3   0.900000E-01   1.00800           0   0.00000     -0.301140E-02
     693 1S   183  LYS  CD     23  -0.180000       12.0110           0   0.00000     -0.301140E-02
     694 1S   183  LYS  HD1     3   0.900000E-01   1.00800           0   0.00000     -0.301140E-02
     695 1S   183  LYS  HD2     3   0.900000E-01   1.00800           0   0.00000     -0.301140E-02
     696 1S   183  LYS  CE     23   0.210000       12.0110           0   0.00000     -0.301140E-02
     697 1S   183  LYS  HE1     3   0.500000E-01   1.00800           0   0.00000     -0.301140E-02
     698 1S   183  LYS  HE2     3   0.500000E-01   1.00800           0   0.00000     -0.301140E-02
     699 1S   183  LYS  NZ     56  -0.300000       14.0070           0   0.00000     -0.301140E-02
     700 1S   183  LYS  HZ1     2   0.330000       1.00800           0   0.00000     -0.301140E-02
     701 1S   183  LYS  HZ2     2   0.330000       1.00800           0   0.00000     -0.301140E-02
     702 1S   183  LYS  HZ3     2   0.330000       1.00800           0   0.00000     -0.301140E-02
     703 1S   183  LYS  C      20   0.510000       12.0110           0   0.00000     -0.301140E-02
     704 1S   183  LYS  O      70  -0.510000       15.9990           0   0.00000     -0.301140E-02
     705 1S   184  GLU  N      54  -0.470000       14.0070           0   0.00000     -0.301140E-02
     706 1S   184  GLU  HN      1   0.310000       1.00800           0   0.00000     -0.301140E-02
     707 1S   184  GLU  CA     22   0.700000E-01   12.0110           0   0.00000     -0.301140E-02
     708 1S   184  GLU  HA      6   0.900000E-01   1.00800           0   0.00000     -0.301140E-02
     709 1S   184  GLU  CB     23  -0.180000       12.0110           0   0.00000     -0.301140E-02
     710 1S   184  GLU  HB1     3   0.900000E-01   1.00800           0   0.00000     -0.301140E-02
     711 1S   184  GLU  HB2     3   0.900000E-01   1.00800           0   0.00000     -0.301140E-02
     712 1S   184  GLU  CG     23  -0.280000       12.0110           0   0.00000     -0.301140E-02
     713 1S   184  GLU  HG1     3   0.900000E-01   1.00800           0   0.00000     -0.301140E-02
     714 1S   184  GLU  HG2     3   0.900000E-01   1.00800           0   0.00000     -0.301140E-02
     715 1S   184  GLU  CD     32   0.620000       12.0110           0   0.00000     -0.301140E-02
     716 1S   184  GLU  OE1    72  -0.760000       15.9990           0   0.00000     -0.301140E-02
     717 1S   184  GLU  OE2    72  -0.760000       15.9990           0   0.00000     -0.301140E-02
     718 1S   184  GLU  C      20   0.510000       12.0110           0   0.00000     -0.301140E-02
     719 1S   184  GLU  O      70  -0.510000       15.9990           0   0.00000     -0.301140E-02
     720 1S   185  VAL  N      54  -0.470000       14.0070           0   0.00000     -0.301140E-02
     721 1S   185  VAL  HN      1   0.310000       1.00800           0   0.00000     -0.301140E-02
     722 1S   185  VAL  CA     22   0.700000E-01   12.0110           0   0.00000     -0.301140E-02
     723 1S   185  VAL  HA      6   0.900000E-01   1.00800           0   0.00000     -0.301140E-02
     724 1S   185  VAL  CB     22  -0.900000E-01   12.0110           0   0.00000     -0.301140E-02
     725 1S   185  VAL  HB      3   0.900000E-01   1.00800           0   0.00000     -0.301140E-02
     726 1S   185  VAL  CG1    24  -0.270000       12.0110           0   0.00000     -0.301140E-02
     727 1S   185  VAL  HG11    3   0.900000E-01   1.00800           0   0.00000     -0.301140E-02
     728 1S   185  VAL  HG12    3   0.900000E-01   1.00800           0   0.00000     -0.301140E-02
     729 1S   185  VAL  HG13    3   0.900000E-01   1.00800           0   0.00000     -0.301140E-02
     730 1S   185  VAL  CG2    24  -0.270000       12.0110           0   0.00000     -0.301140E-02
     731 1S   185  VAL  HG21    3   0.900000E-01   1.00800           0   0.00000     -0.301140E-02
     732 1S   185  VAL  HG22    3   0.900000E-01   1.00800           0   0.00000     -0.301140E-02
     733 1S   185  VAL  HG23    3   0.900000E-01   1.00800           0   0.00000     -0.301140E-02
     734 1S   185  VAL  C      20   0.510000       12.0110           0   0.00000     -0.301140E-02
     735 1S   185  VAL  O      70  -0.510000       15.9990           0   0.00000     -0.301140E-02
     736 1S   186  ILE  N      54  -0.470000       14.0070           0   0.00000     -0.301140E-02
     737 1S   186  ILE  HN      1   0.310000       1.00800           0   0.00000     -0.301140E-02
     738 1S   186  ILE  CA     22   0.700000E-01   12.0110           0   0.00000     -0.301140E-02
     739 1S   186  ILE  HA      6   0.900000E-01   1.00800           0   0.00000     -0.301140E-02
     740 1S   186  ILE  CB     22  -0.900000E-01   12.0110           0   0.00000     -0.301140E-02
     741 1S   186  ILE  HB      3   0.900000E-01   1.00800           0   0.00000     -0.301140E-02
     742 1S   186  ILE  CG2    24  -0.270000       12.0110           0   0.00000     -0.301140E-02
     743 1S   186  ILE  HG21    3   0.900000E-01   1.00800           0   0.00000     -0.301140E-02
     744 1S   186  ILE  HG22    3   0.900000E-01   1.00800           0   0.00000     -0.301140E-02
     745 1S   186  ILE  HG23    3   0.900000E-01   1.00800           0   0.00000     -0.301140E-02
     746 1S   186  ILE  CG1    23  -0.180000       12.0110           0   0.00000     -0.301140E-02
     747 1S   186  ILE  HG11    3   0.900000E-01   1.00800           0   0.00000     -0.301140E-02
     748 1S   186  ILE  HG12    3   0.900000E-01   1.00800           0   0.00000     -0.301140E-02
     749 1S   186  ILE  CD     24  -0.270000       12.0110           0   0.00000     -0.301140E-02
     750 1S   186  ILE  HD1     3   0.900000E-01   1.00800           0   0.00000     -0.301140E-02
     751 1S   186  ILE  HD2     3   0.900000E-01   1.00800           0   0.00000     -0.301140E-02
     752 1S   186  ILE  HD3     3   0.900000E-01   1.00800           0   0.00000     -0.301140E-02
     753 1S   186  ILE  C      20   0.510000       12.0110           0   0.00000     -0.301140E-02
     754 1S   186  ILE  O      70  -0.510000       15.9990           0   0.00000     -0.301140E-02
     755 1S   187  VAL  N      54  -0.470000       14.0070           0   0.00000     -0.301140E-02
     756 1S   187  VAL  HN      1   0.310000       1.00800           0   0.00000     -0.301140E-02
     757 1S   187  VAL  CA     22   0.700000E-01   12.0110           0   0.00000     -0.301140E-02
     758 1S   187  VAL  HA      6   0.900000E-01   1.00800           0   0.00000     -0.301140E-02
     759 1S   187  VAL  CB     22  -0.900000E-01   12.0110           0   0.00000     -0.301140E-02
     760 1S   187  VAL  HB      3   0.900000E-01   1.00800           0   0.00000     -0.301140E-02
     761 1S   187  VAL  CG1    24  -0.270000       12.0110           0   0.00000     -0.301140E-02
     762 1S   187  VAL  HG11    3   0.900000E-01   1.00800           0   0.00000     -0.301140E-02
     763 1S   187  VAL  HG12    3   0.900000E-01   1.00800           0   0.00000     -0.301140E-02
     764 1S   187  VAL  HG13    3   0.900000E-01   1.00800           0   0.00000     -0.301140E-02
     765 1S   187  VAL  CG2    24  -0.270000       12.0110           0   0.00000     -0.301140E-02
     766 1S   187  VAL  HG21    3   0.900000E-01   1.00800           0   0.00000     -0.301140E-02
     767 1S   187  VAL  HG22    3   0.900000E-01   1.00800           0   0.00000     -0.301140E-02
     768 1S   187  VAL  HG23    3   0.900000E-01   1.00800           0   0.00000     -0.301140E-02
     769 1S   187  VAL  C      20   0.510000       12.0110           0   0.00000     -0.301140E-02
     770 1S   187  VAL  O      70  -0.510000       15.9990           0   0.00000     -0.301140E-02
     771 1S   188  ALA  N      54  -0.470000       14.0070           0   0.00000     -0.301140E-02
     772 1S   188  ALA  HN      1   0.310000       1.00800           0   0.00000     -0.301140E-02
     773 1S   188  ALA  CA     22   0.700000E-01   12.0110           0   0.00000     -0.301140E-02
     774 1S   188  ALA  HA      6   0.900000E-01   1.00800           0   0.00000     -0.301140E-02
     775 1S   188  ALA  CB     24  -0.270000       12.0110           0   0.00000     -0.301140E-02
     776 1S   188  ALA  HB1     3   0.900000E-01   1.00800           0   0.00000     -0.301140E-02
     777 1S   188  ALA  HB2     3   0.900000E-01   1.00800           0   0.00000     -0.301140E-02
     778 1S   188  ALA  HB3     3   0.900000E-01   1.00800           0   0.00000     -0.301140E-02
     779 1S   188  ALA  C      20   0.510000       12.0110           0   0.00000     -0.301140E-02
     780 1S   188  ALA  O      70  -0.510000       15.9990           0   0.00000     -0.301140E-02
     781 1S   189  LYS  N      54  -0.470000       14.0070           0   0.00000     -0.301140E-02
     782 1S   189  LYS  HN      1   0.310000       1.00800           0   0.00000     -0.301140E-02
     783 1S   189  LYS  CA     22   0.700000E-01   12.0110           0   0.00000     -0.301140E-02
     784 1S   189  LYS  HA      6   0.900000E-01   1.00800           0   0.00000     -0.301140E-02
     785 1S   189  LYS  CB     23  -0.180000       12.0110           0   0.00000     -0.301140E-02
     786 1S   189  LYS  HB1     3   0.900000E-01   1.00800           0   0.00000     -0.301140E-02
     787 1S   189  LYS  HB2     3   0.900000E-01   1.00800           0   0.00000     -0.301140E-02
     788 1S   189  LYS  CG     23  -0.180000       12.0110           0   0.00000     -0.301140E-02
     789 1S   189  LYS  HG1     3   0.900000E-01   1.00800           0   0.00000     -0.301140E-02
     790 1S   189  LYS  HG2     3   0.900000E-01   1.00800           0   0.00000     -0.301140E-02
     791 1S   189  LYS  CD     23  -0.180000       12.0110           0   0.00000     -0.301140E-02
     792 1S   189  LYS  HD1     3   0.900000E-01   1.00800           0   0.00000     -0.301140E-02
     793 1S   189  LYS  HD2     3   0.900000E-01   1.00800           0   0.00000     -0.301140E-02
     794 1S   189  LYS  CE     23   0.210000       12.0110           0   0.00000     -0.301140E-02
     795 1S   189  LYS  HE1     3   0.500000E-01   1.00800           0   0.00000     -0.301140E-02
     796 1S   189  LYS  HE2     3   0.500000E-01   1.00800           0   0.00000     -0.301140E-02
     797 1S   189  LYS  NZ     56  -0.300000       14.0070           0   0.00000     -0.301140E-02
     798 1S   189  LYS  HZ1     2   0.330000       1.00800           0   0.00000     -0.301140E-02
     799 1S   189  LYS  HZ2     2   0.330000       1.00800           0   0.00000     -0.301140E-02
     800 1S   189  LYS  HZ3     2   0.330000       1.00800           0   0.00000     -0.301140E-02
     801 1S   189  LYS  C      20   0.510000       12.0110           0   0.00000     -0.301140E-02
     802 1S   189  LYS  O      70  -0.510000       15.9990           0   0.00000     -0.301140E-02
     803 1S   190  ASP  N      54  -0.470000       14.0070           0   0.00000     -0.301140E-02
     804 1S   190  ASP  HN      1   0.310000       1.00800           0   0.00000     -0.301140E-02
     805 1S   190  ASP  CA     22   0.700000E-01   12.0110           0   0.00000     -0.301140E-02
     806 1S   190  ASP  HA      6   0.900000E-01   1.00800           0   0.00000     -0.301140E-02
     807 1S   190  ASP  CB     23  -0.280000       12.0110           0   0.00000     -0.301140E-02
     808 1S   190  ASP  HB1     3   0.900000E-01   1.00800           0   0.00000     -0.301140E-02
     809 1S   190  ASP  HB2     3   0.900000E-01   1.00800           0   0.00000     -0.301140E-02
     810 1S   190  ASP  CG     32   0.620000       12.0110           0   0.00000     -0.301140E-02
     811 1S   190  ASP  OD1    72  -0.760000       15.9990           0   0.00000     -0.301140E-02
     812 1S   190  ASP  OD2    72  -0.760000       15.9990           0   0.00000     -0.301140E-02
     813 1S   190  ASP  C      20   0.510000       12.0110           0   0.00000     -0.301140E-02
     814 1S   190  ASP  O      70  -0.510000       15.9990           0   0.00000     -0.301140E-02
     815 1S   191  GLU  N      54  -0.470000       14.0070           0   0.00000     -0.301140E-02
     816 1S   191  GLU  HN      1   0.310000       1.00800           0   0.00000     -0.301140E-02
     817 1S   191  GLU  CA     22   0.700000E-01   12.0110           0   0.00000     -0.301140E-02
     818 1S   191  GLU  HA      6   0.900000E-01   1.00800           0   0.00000     -0.301140E-02
     819 1S   191  GLU  CB     23  -0.180000       12.0110           0   0.00000     -0.301140E-02
     820 1S   191  GLU  HB1     3   0.900000E-01   1.00800           0   0.00000     -0.301140E-02
     821 1S   191  GLU  HB2     3   0.900000E-01   1.00800           0   0.00000     -0.301140E-02
     822 1S   191  GLU  CG     23  -0.280000       12.0110           0   0.00000     -0.301140E-02
     823 1S   191  GLU  HG1     3   0.900000E-01   1.00800           0   0.00000     -0.301140E-02
     824 1S   191  GLU  HG2     3   0.900000E-01   1.00800           0   0.00000     -0.301140E-02
     825 1S   191  GLU  CD     32   0.620000       12.0110           0   0.00000     -0.301140E-02
     826 1S   191  GLU  OE1    72  -0.760000       15.9990           0   0.00000     -0.301140E-02
     827 1S   191  GLU  OE2    72  -0.760000       15.9990           0   0.00000     -0.301140E-02
     828 1S   191  GLU  C      20   0.510000       12.0110           0   0.00000     -0.301140E-02
     829 1S   191  GLU  O      70  -0.510000       15.9990           0   0.00000     -0.301140E-02
     830 1S   192  VAL  N      54  -0.470000       14.0070           0   0.00000     -0.301140E-02
     831 1S   192  VAL  HN      1   0.310000       1.00800           0   0.00000     -0.301140E-02
     832 1S   192  VAL  CA     22   0.700000E-01   12.0110           0   0.00000     -0.301140E-02
     833 1S   192  VAL  HA      6   0.900000E-01   1.00800           0   0.00000     -0.301140E-02
     834 1S   192  VAL  CB     22  -0.900000E-01   12.0110           0   0.00000     -0.301140E-02
     835 1S   192  VAL  HB      3   0.900000E-01   1.00800           0   0.00000     -0.301140E-02
     836 1S   192  VAL  CG1    24  -0.270000       12.0110           0   0.00000     -0.301140E-02
     837 1S   192  VAL  HG11    3   0.900000E-01   1.00800           0   0.00000     -0.301140E-02
     838 1S   192  VAL  HG12    3   0.900000E-01   1.00800           0   0.00000     -0.301140E-02
     839 1S   192  VAL  HG13    3   0.900000E-01   1.00800           0   0.00000     -0.301140E-02
     840 1S   192  VAL  CG2    24  -0.270000       12.0110           0   0.00000     -0.301140E-02
     841 1S   192  VAL  HG21    3   0.900000E-01   1.00800           0   0.00000     -0.301140E-02
     842 1S   192  VAL  HG22    3   0.900000E-01   1.00800           0   0.00000     -0.301140E-02
     843 1S   192  VAL  HG23    3   0.900000E-01   1.00800           0   0.00000     -0.301140E-02
     844 1S   192  VAL  C      20   0.510000       12.0110           0   0.00000     -0.301140E-02
     845 1S   192  VAL  O      70  -0.510000       15.9990           0   0.00000     -0.301140E-02
     846 1S   193  ALA  N      54  -0.470000       14.0070           0   0.00000     -0.301140E-02
     847 1S   193  ALA  HN      1   0.310000       1.00800           0   0.00000     -0.301140E-02
     848 1S   193  ALA  CA     22   0.700000E-01   12.0110           0   0.00000     -0.301140E-02
     849 1S   193  ALA  HA      6   0.900000E-01   1.00800           0   0.00000     -0.301140E-02
     850 1S   193  ALA  CB     24  -0.270000       12.0110           0   0.00000     -0.301140E-02
     851 1S   193  ALA  HB1     3   0.900000E-01   1.00800           0   0.00000     -0.301140E-02
     852 1S   193  ALA  HB2     3   0.900000E-01   1.00800           0   0.00000     -0.301140E-02
     853 1S   193  ALA  HB3     3   0.900000E-01   1.00800           0   0.00000     -0.301140E-02
     854 1S   193  ALA  C      20   0.510000       12.0110           0   0.00000     -0.301140E-02
     855 1S   193  ALA  O      70  -0.510000       15.9990           0   0.00000     -0.301140E-02
     856 1S   194  HSD  N      54  -0.470000       14.0070           0   0.00000     -0.301140E-02
     857 1S   194  HSD  HN      1   0.310000       1.00800           0   0.00000     -0.301140E-02
     858 1S   194  HSD  CA     22   0.700000E-01   12.0110           0   0.00000     -0.301140E-02
     859 1S   194  HSD  HA      6   0.900000E-01   1.00800           0   0.00000     -0.301140E-02
     860 1S   194  HSD  CB     23  -0.900000E-01   12.0110           0   0.00000     -0.301140E-02
     861 1S   194  HSD  HB1     3   0.900000E-01   1.00800           0   0.00000     -0.301140E-02
     862 1S   194  HSD  HB2     3   0.900000E-01   1.00800           0   0.00000     -0.301140E-02
     863 1S   194  HSD  ND1    51  -0.360000       14.0070           0   0.00000     -0.301140E-02
     864 1S   194  HSD  HD1     1   0.320000       1.00800           0   0.00000     -0.301140E-02
     865 1S   194  HSD  CG     25  -0.500000E-01   12.0110           0   0.00000     -0.301140E-02
     866 1S   194  HSD  CE1    26   0.250000       12.0110           0   0.00000     -0.301140E-02
     867 1S   194  HSD  HE1     7   0.130000       1.00800           0   0.00000     -0.301140E-02
     868 1S   194  HSD  NE2    52  -0.700000       14.0070           0   0.00000     -0.301140E-02
     869 1S   194  HSD  CD2    25   0.220000       12.0110           0   0.00000     -0.301140E-02
     870 1S   194  HSD  HD2     9   0.100000       1.00800           0   0.00000     -0.301140E-02
     871 1S   194  HSD  C      20   0.510000       12.0110           0   0.00000     -0.301140E-02
     872 1S   194  HSD  O      70  -0.510000       15.9990           0   0.00000     -0.301140E-02
     873 1S   195  THR  N      54  -0.470000       14.0070           0   0.00000     -0.301140E-02
     874 1S   195  THR  HN      1   0.310000       1.00800           0   0.00000     -0.301140E-02
     875 1S   195  THR  CA     22   0.700000E-01   12.0110           0   0.00000     -0.301140E-02
     876 1S   195  THR  HA      6   0.900000E-01   1.00800           0   0.00000     -0.301140E-02
     877 1S   195  THR  CB     22   0.140000       12.0110           0   0.00000     -0.301140E-02
     878 1S   195  THR  HB      3   0.900000E-01   1.00800           0   0.00000     -0.301140E-02
     879 1S   195  THR  OG1    73  -0.660000       15.9990           0   0.00000     -0.301140E-02
     880 1S   195  THR  HG1     1   0.430000       1.00800           0   0.00000     -0.301140E-02
     881 1S   195  THR  CG2    24  -0.270000       12.0110           0   0.00000     -0.301140E-02
     882 1S   195  THR  HG21    3   0.900000E-01   1.00800           0   0.00000     -0.301140E-02
     883 1S   195  THR  HG22    3   0.900000E-01   1.00800           0   0.00000     -0.301140E-02
     884 1S   195  THR  HG23    3   0.900000E-01   1.00800           0   0.00000     -0.301140E-02
     885 1S   195  THR  C      20   0.510000       12.0110           0   0.00000     -0.301140E-02
     886 1S   195  THR  O      70  -0.510000       15.9990           0   0.00000     -0.301140E-02
     887 1S   196  LEU  N      54  -0.470000       14.0070           0   0.00000     -0.301140E-02
     888 1S   196  LEU  HN      1   0.310000       1.00800           0   0.00000     -0.301140E-02
     889 1S   196  LEU  CA     22   0.700000E-01   12.0110           0   0.00000     -0.301140E-02
     890 1S   196  LEU  HA      6   0.900000E-01   1.00800           0   0.00000     -0.301140E-02
     891 1S   196  LEU  CB     23  -0.180000       12.0110           0   0.00000     -0.301140E-02
     892 1S   196  LEU  HB1     3   0.900000E-01   1.00800           0   0.00000     -0.301140E-02
     893 1S   196  LEU  HB2     3   0.900000E-01   1.00800           0   0.00000     -0.301140E-02
     894 1S   196  LEU  CG     22  -0.900000E-01   12.0110           0   0.00000     -0.301140E-02
     895 1S   196  LEU  HG      3   0.900000E-01   1.00800           0   0.00000     -0.301140E-02
     896 1S   196  LEU  CD1    24  -0.270000       12.0110           0   0.00000     -0.301140E-02
     897 1S   196  LEU  HD11    3   0.900000E-01   1.00800           0   0.00000     -0.301140E-02
     898 1S   196  LEU  HD12    3   0.900000E-01   1.00800           0   0.00000     -0.301140E-02
     899 1S   196  LEU  HD13    3   0.900000E-01   1.00800           0   0.00000     -0.301140E-02
     900 1S   196  LEU  CD2    24  -0.270000       12.0110           0   0.00000     -0.301140E-02
     901 1S   196  LEU  HD21    3   0.900000E-01   1.00800           0   0.00000     -0.301140E-02
     902 1S   196  LEU  HD22    3   0.900000E-01   1.00800           0   0.00000     -0.301140E-02
     903 1S   196  LEU  HD23    3   0.900000E-01   1.00800           0   0.00000     -0.301140E-02
     904 1S   196  LEU  C      20   0.510000       12.0110           0   0.00000     -0.301140E-02
     905 1S   196  LEU  O      70  -0.510000       15.9990           0   0.00000     -0.301140E-02
     906 1S   197  THR  N      54  -0.470000       14.0070           0   0.00000     -0.301140E-02
     907 1S   197  THR  HN      1   0.310000       1.00800           0   0.00000     -0.301140E-02
     908 1S   197  THR  CA     22   0.700000E-01   12.0110           0   0.00000     -0.301140E-02
     909 1S   197  THR  HA      6   0.900000E-01   1.00800           0   0.00000     -0.301140E-02
     910 1S   197  THR  CB     22   0.140000       12.0110           0   0.00000     -0.301140E-02
     911 1S   197  THR  HB      3   0.900000E-01   1.00800           0   0.00000     -0.301140E-02
     912 1S   197  THR  OG1    73  -0.660000       15.9990           0   0.00000     -0.301140E-02
     913 1S   197  THR  HG1     1   0.430000       1.00800           0   0.00000     -0.301140E-02
     914 1S   197  THR  CG2    24  -0.270000       12.0110           0   0.00000     -0.301140E-02
     915 1S   197  THR  HG21    3   0.900000E-01   1.00800           0   0.00000     -0.301140E-02
     916 1S   197  THR  HG22    3   0.900000E-01   1.00800           0   0.00000     -0.301140E-02
     917 1S   197  THR  HG23    3   0.900000E-01   1.00800           0   0.00000     -0.301140E-02
     918 1S   197  THR  C      20   0.510000       12.0110           0   0.00000     -0.301140E-02
     919 1S   197  THR  O      70  -0.510000       15.9990           0   0.00000     -0.301140E-02
     920 1S   198  GLU  N      54  -0.470000       14.0070           0   0.00000     -0.301140E-02
     921 1S   198  GLU  HN      1   0.310000       1.00800           0   0.00000     -0.301140E-02
     922 1S   198  GLU  CA     22   0.700000E-01   12.0110           0   0.00000     -0.301140E-02
     923 1S   198  GLU  HA      6   0.900000E-01   1.00800           0   0.00000     -0.301140E-02
     924 1S   198  GLU  CB     23  -0.180000       12.0110           0   0.00000     -0.301140E-02
     925 1S   198  GLU  HB1     3   0.900000E-01   1.00800           0   0.00000     -0.301140E-02
     926 1S   198  GLU  HB2     3   0.900000E-01   1.00800           0   0.00000     -0.301140E-02
     927 1S   198  GLU  CG     23  -0.280000       12.0110           0   0.00000     -0.301140E-02
     928 1S   198  GLU  HG1     3   0.900000E-01   1.00800           0   0.00000     -0.301140E-02
     929 1S   198  GLU  HG2     3   0.900000E-01   1.00800           0   0.00000     -0.301140E-02
     930 1S   198  GLU  CD     32   0.620000       12.0110           0   0.00000     -0.301140E-02
     931 1S   198  GLU  OE1    72  -0.760000       15.9990           0   0.00000     -0.301140E-02
     932 1S   198  GLU  OE2    72  -0.760000       15.9990           0   0.00000     -0.301140E-02
     933 1S   198  GLU  C      20   0.510000       12.0110           0   0.00000     -0.301140E-02
     934 1S   198  GLU  O      70  -0.510000       15.9990           0   0.00000     -0.301140E-02
     935 1S   199  ASN  N      54  -0.470000       14.0070           0   0.00000     -0.301140E-02
     936 1S   199  ASN  HN      1   0.310000       1.00800           0   0.00000     -0.301140E-02
     937 1S   199  ASN  CA     22   0.700000E-01   12.0110           0   0.00000     -0.301140E-02
     938 1S   199  ASN  HA      6   0.900000E-01   1.00800           0   0.00000     -0.301140E-02
     939 1S   199  ASN  CB     23  -0.180000       12.0110           0   0.00000     -0.301140E-02
     940 1S   199  ASN  HB1     3   0.900000E-01   1.00800           0   0.00000     -0.301140E-02
     941 1S   199  ASN  HB2     3   0.900000E-01   1.00800           0   0.00000     -0.301140E-02
     942 1S   199  ASN  CG     32   0.550000       12.0110           0   0.00000     -0.301140E-02
     943 1S   199  ASN  OD1    70  -0.550000       15.9990           0   0.00000     -0.301140E-02
     944 1S   199  ASN  ND2    55  -0.620000       14.0070           0   0.00000     -0.301140E-02
     945 1S   199  ASN  HD21    1   0.320000       1.00800           0   0.00000     -0.301140E-02
     946 1S   199  ASN  HD22    1   0.300000       1.00800           0   0.00000     -0.301140E-02
     947 1S   199  ASN  C      20   0.510000       12.0110           0   0.00000     -0.301140E-02
     948 1S   199  ASN  O      70  -0.510000       15.9990           0   0.00000     -0.301140E-02
     949 1S   200  ARG  N      54  -0.470000       14.0070           0   0.00000     -0.301140E-02
     950 1S   200  ARG  HN      1   0.310000       1.00800           0   0.00000     -0.301140E-02
     951 1S   200  ARG  CA     22   0.700000E-01   12.0110           0   0.00000     -0.301140E-02
     952 1S   200  ARG  HA      6   0.900000E-01   1.00800           0   0.00000     -0.301140E-02
     953 1S   200  ARG  CB     23  -0.180000       12.0110           0   0.00000     -0.301140E-02
     954 1S   200  ARG  HB1     3   0.900000E-01   1.00800           0   0.00000     -0.301140E-02
     955 1S   200  ARG  HB2     3   0.900000E-01   1.00800           0   0.00000     -0.301140E-02
     956 1S   200  ARG  CG     23  -0.180000       12.0110           0   0.00000     -0.301140E-02
     957 1S   200  ARG  HG1     3   0.900000E-01   1.00800           0   0.00000     -0.301140E-02
     958 1S   200  ARG  HG2     3   0.900000E-01   1.00800           0   0.00000     -0.301140E-02
     959 1S   200  ARG  CD     23   0.200000       12.0110           0   0.00000     -0.301140E-02
     960 1S   200  ARG  HD1     3   0.900000E-01   1.00800           0   0.00000     -0.301140E-02
     961 1S   200  ARG  HD2     3   0.900000E-01   1.00800           0   0.00000     -0.301140E-02
     962 1S   200  ARG  NE     57  -0.700000       14.0070           0   0.00000     -0.301140E-02
     963 1S   200  ARG  HE      2   0.440000       1.00800           0   0.00000     -0.301140E-02
     964 1S   200  ARG  CZ     20   0.640000       12.0110           0   0.00000     -0.301140E-02
     965 1S   200  ARG  NH1    57  -0.800000       14.0070           0   0.00000     -0.301140E-02
     966 1S   200  ARG  HH11    2   0.460000       1.00800           0   0.00000     -0.301140E-02
     967 1S   200  ARG  HH12    2   0.460000       1.00800           0   0.00000     -0.301140E-02
     968 1S   200  ARG  NH2    57  -0.800000       14.0070           0   0.00000     -0.301140E-02
     969 1S   200  ARG  HH21    2   0.460000       1.00800           0   0.00000     -0.301140E-02
     970 1S   200  ARG  HH22    2   0.460000       1.00800           0   0.00000     -0.301140E-02
     971 1S   200  ARG  C      20   0.510000       12.0110           0   0.00000     -0.301140E-02
     972 1S   200  ARG  O      70  -0.510000       15.9990           0   0.00000     -0.301140E-02
     973 1S   201  VAL  N      54  -0.470000       14.0070           0   0.00000     -0.301140E-02
     974 1S   201  VAL  HN      1   0.310000       1.00800           0   0.00000     -0.301140E-02
     975 1S   201  VAL  CA     22   0.700000E-01   12.0110           0   0.00000     -0.301140E-02
     976 1S   201  VAL  HA      6   0.900000E-01   1.00800           0   0.00000     -0.301140E-02
     977 1S   201  VAL  CB     22  -0.900000E-01   12.0110           0   0.00000     -0.301140E-02
     978 1S   201  VAL  HB      3   0.900000E-01   1.00800           0   0.00000     -0.301140E-02
     979 1S   201  VAL  CG1    24  -0.270000       12.0110           0   0.00000     -0.301140E-02
     980 1S   201  VAL  HG11    3   0.900000E-01   1.00800           0   0.00000     -0.301140E-02
     981 1S   201  VAL  HG12    3   0.900000E-01   1.00800           0   0.00000     -0.301140E-02
     982 1S   201  VAL  HG13    3   0.900000E-01   1.00800           0   0.00000     -0.301140E-02
     983 1S   201  VAL  CG2    24  -0.270000       12.0110           0   0.00000     -0.301140E-02
     984 1S   201  VAL  HG21    3   0.900000E-01   1.00800           0   0.00000     -0.301140E-02
     985 1S   201  VAL  HG22    3   0.900000E-01   1.00800           0   0.00000     -0.301140E-02
     986 1S   201  VAL  HG23    3   0.900000E-01   1.00800           0   0.00000     -0.301140E-02
     987 1S   201  VAL  C      20   0.510000       12.0110           0   0.00000     -0.301140E-02
     988 1S   201  VAL  O      70  -0.510000       15.9990           0   0.00000     -0.301140E-02
     989 1S   202  LEU  N      54  -0.470000       14.0070           0   0.00000     -0.301140E-02
     990 1S   202  LEU  HN      1   0.310000       1.00800           0   0.00000     -0.301140E-02
     991 1S   202  LEU  CA     22   0.700000E-01   12.0110           0   0.00000     -0.301140E-02
     992 1S   202  LEU  HA      6   0.900000E-01   1.00800           0   0.00000     -0.301140E-02
     993 1S   202  LEU  CB     23  -0.180000       12.0110           0   0.00000     -0.301140E-02
     994 1S   202  LEU  HB1     3   0.900000E-01   1.00800           0   0.00000     -0.301140E-02
     995 1S   202  LEU  HB2     3   0.900000E-01   1.00800           0   0.00000     -0.301140E-02
     996 1S   202  LEU  CG     22  -0.900000E-01   12.0110           0   0.00000     -0.301140E-02
     997 1S   202  LEU  HG      3   0.900000E-01   1.00800           0   0.00000     -0.301140E-02
     998 1S   202  LEU  CD1    24  -0.270000       12.0110           0   0.00000     -0.301140E-02
     999 1S   202  LEU  HD11    3   0.900000E-01   1.00800           0   0.00000     -0.301140E-02
    1000 1S   202  LEU  HD12    3   0.900000E-01   1.00800           0   0.00000     -0.301140E-02
    1001 1S   202  LEU  HD13    3   0.900000E-01   1.00800           0   0.00000     -0.301140E-02
    1002 1S   202  LEU  CD2    24  -0.270000       12.0110           0   0.00000     -0.301140E-02
    1003 1S   202  LEU  HD21    3   0.900000E-01   1.00800           0   0.00000     -0.301140E-02
    1004 1S   202  LEU  HD22    3   0.900000E-01   1.00800           0   0.00000     -0.301140E-02
    1005 1S   202  LEU  HD23    3   0.900000E-01   1.00800           0   0.00000     -0.301140E-02
    1006 1S   202  LEU  C      20   0.510000       12.0110           0   0.00000     -0.301140E-02
    1007 1S   202  LEU  O      70  -0.510000       15.9990           0   0.00000     -0.301140E-02
    1008 1S   203  GLN  N      54  -0.470000       14.0070           0   0.00000     -0.301140E-02
    1009 1S   203  GLN  HN      1   0.310000       1.00800           0   0.00000     -0.301140E-02
    1010 1S   203  GLN  CA     22   0.700000E-01   12.0110           0   0.00000     -0.301140E-02
    1011 1S   203  GLN  HA      6   0.900000E-01   1.00800           0   0.00000     -0.301140E-02
    1012 1S   203  GLN  CB     23  -0.180000       12.0110           0   0.00000     -0.301140E-02
    1013 1S   203  GLN  HB1     3   0.900000E-01   1.00800           0   0.00000     -0.301140E-02
    1014 1S   203  GLN  HB2     3   0.900000E-01   1.00800           0   0.00000     -0.301140E-02
    1015 1S   203  GLN  CG     23  -0.180000       12.0110           0   0.00000     -0.301140E-02
    1016 1S   203  GLN  HG1     3   0.900000E-01   1.00800           0   0.00000     -0.301140E-02
    1017 1S   203  GLN  HG2     3   0.900000E-01   1.00800           0   0.00000     -0.301140E-02
    1018 1S   203  GLN  CD     32   0.550000       12.0110           0   0.00000     -0.301140E-02
    1019 1S   203  GLN  OE1    70  -0.550000       15.9990           0   0.00000     -0.301140E-02
    1020 1S   203  GLN  NE2    55  -0.620000       14.0070           0   0.00000     -0.301140E-02
    1021 1S   203  GLN  HE21    1   0.320000       1.00800           0   0.00000     -0.301140E-02
    1022 1S   203  GLN  HE22    1   0.300000       1.00800           0   0.00000     -0.301140E-02
    1023 1S   203  GLN  C      20   0.510000       12.0110           0   0.00000     -0.301140E-02
    1024 1S   203  GLN  O      70  -0.510000       15.9990           0   0.00000     -0.301140E-02
    1025 1S   204  ASN  N      54  -0.470000       14.0070           0   0.00000     -0.301140E-02
    1026 1S   204  ASN  HN      1   0.310000       1.00800           0   0.00000     -0.301140E-02
    1027 1S   204  ASN  CA     22   0.700000E-01   12.0110           0   0.00000     -0.301140E-02
    1028 1S   204  ASN  HA      6   0.900000E-01   1.00800           0   0.00000     -0.301140E-02
    1029 1S   204  ASN  CB     23  -0.180000       12.0110           0   0.00000     -0.301140E-02
    1030 1S   204  ASN  HB1     3   0.900000E-01   1.00800           0   0.00000     -0.301140E-02
    1031 1S   204  ASN  HB2     3   0.900000E-01   1.00800           0   0.00000     -0.301140E-02
    1032 1S   204  ASN  CG     32   0.550000       12.0110           0   0.00000     -0.301140E-02
    1033 1S   204  ASN  OD1    70  -0.550000       15.9990           0   0.00000     -0.301140E-02
    1034 1S   204  ASN  ND2    55  -0.620000       14.0070           0   0.00000     -0.301140E-02
    1035 1S   204  ASN  HD21    1   0.320000       1.00800           0   0.00000     -0.301140E-02
    1036 1S   204  ASN  HD22    1   0.300000       1.00800           0   0.00000     -0.301140E-02
    1037 1S   204  ASN  C      20   0.510000       12.0110           0   0.00000     -0.301140E-02
    1038 1S   204  ASN  O      70  -0.510000       15.9990           0   0.00000     -0.301140E-02
    1039 1S   205  SER  N      54  -0.470000       14.0070           0   0.00000     -0.301140E-02
    1040 1S   205  SER  HN      1   0.310000       1.00800           0   0.00000     -0.301140E-02
    1041 1S   205  SER  CA     22   0.700000E-01   12.0110           0   0.00000     -0.301140E-02
    1042 1S   205  SER  HA      6   0.900000E-01   1.00800           0   0.00000     -0.301140E-02
    1043 1S   205  SER  CB     23   0.500000E-01   12.0110           0   0.00000     -0.301140E-02
    1044 1S   205  SER  HB1     3   0.900000E-01   1.00800           0   0.00000     -0.301140E-02
    1045 1S   205  SER  HB2     3   0.900000E-01   1.00800           0   0.00000     -0.301140E-02
    1046 1S   205  SER  OG     73  -0.660000       15.9990           0   0.00000     -0.301140E-02
    1047 1S   205  SER  HG1     1   0.430000       1.00800           0   0.00000     -0.301140E-02
    1048 1S   205  SER  C      20   0.510000       12.0110           0   0.00000     -0.301140E-02
    1049 1S   205  SER  O      70  -0.510000       15.9990           0   0.00000     -0.301140E-02
    1050 1S   206  ARG  N      54  -0.470000       14.0070           0   0.00000     -0.301140E-02
    1051 1S   206  ARG  HN      1   0.310000       1.00800           0   0.00000     -0.301140E-02
    1052 1S   206  ARG  CA     22   0.700000E-01   12.0110           0   0.00000     -0.301140E-02
    1053 1S   206  ARG  HA      6   0.900000E-01   1.00800           0   0.00000     -0.301140E-02
    1054 1S   206  ARG  CB     23  -0.180000       12.0110           0   0.00000     -0.301140E-02
    1055 1S   206  ARG  HB1     3   0.900000E-01   1.00800           0   0.00000     -0.301140E-02
    1056 1S   206  ARG  HB2     3   0.900000E-01   1.00800           0   0.00000     -0.301140E-02
    1057 1S   206  ARG  CG     23  -0.180000       12.0110           0   0.00000     -0.301140E-02
    1058 1S   206  ARG  HG1     3   0.900000E-01   1.00800           0   0.00000     -0.301140E-02
    1059 1S   206  ARG  HG2     3   0.900000E-01   1.00800           0   0.00000     -0.301140E-02
    1060 1S   206  ARG  CD     23   0.200000       12.0110           0   0.00000     -0.301140E-02
    1061 1S   206  ARG  HD1     3   0.900000E-01   1.00800           0   0.00000     -0.301140E-02
    1062 1S   206  ARG  HD2     3   0.900000E-01   1.00800           0   0.00000     -0.301140E-02
    1063 1S   206  ARG  NE     57  -0.700000       14.0070           0   0.00000     -0.301140E-02
    1064 1S   206  ARG  HE      2   0.440000       1.00800           0   0.00000     -0.301140E-02
    1065 1S   206  ARG  CZ     20   0.640000       12.0110           0   0.00000     -0.301140E-02
    1066 1S   206  ARG  NH1    57  -0.800000       14.0070           0   0.00000     -0.301140E-02
    1067 1S   206  ARG  HH11    2   0.460000       1.00800           0   0.00000     -0.301140E-02
    1068 1S   206  ARG  HH12    2   0.460000       1.00800           0   0.00000     -0.301140E-02
    1069 1S   206  ARG  NH2    57  -0.800000       14.0070           0   0.00000     -0.301140E-02
    1070 1S   206  ARG  HH21    2   0.460000       1.00800           0   0.00000     -0.301140E-02
    1071 1S   206  ARG  HH22    2   0.460000       1.00800           0   0.00000     -0.301140E-02
    1072 1S   206  ARG  C      20   0.510000       12.0110           0   0.00000     -0.301140E-02
    1073 1S   206  ARG  O      70  -0.510000       15.9990           0   0.00000     -0.301140E-02
    1074 1S   207  HSE  N      54  -0.470000       14.0070           0   0.00000     -0.301140E-02
    1075 1S   207  HSE  HN      1   0.310000       1.00800           0   0.00000     -0.301140E-02
    1076 1S   207  HSE  CA     22   0.700000E-01   12.0110           0   0.00000     -0.301140E-02
    1077 1S   207  HSE  HA      6   0.900000E-01   1.00800           0   0.00000     -0.301140E-02
    1078 1S   207  HSE  CB     23  -0.800000E-01   12.0110           0   0.00000     -0.301140E-02
    1079 1S   207  HSE  HB1     3   0.900000E-01   1.00800           0   0.00000     -0.301140E-02
    1080 1S   207  HSE  HB2     3   0.900000E-01   1.00800           0   0.00000     -0.301140E-02
    1081 1S   207  HSE  ND1    52  -0.700000       14.0070           0   0.00000     -0.301140E-02
    1082 1S   207  HSE  CG     25   0.220000       12.0110           0   0.00000     -0.301140E-02
    1083 1S   207  HSE  CE1    26   0.250000       12.0110           0   0.00000     -0.301140E-02
    1084 1S   207  HSE  HE1     7   0.130000       1.00800           0   0.00000     -0.301140E-02
    1085 1S   207  HSE  NE2    51  -0.360000       14.0070           0   0.00000     -0.301140E-02
    1086 1S   207  HSE  HE2     1   0.320000       1.00800           0   0.00000     -0.301140E-02
    1087 1S   207  HSE  CD2    25  -0.500000E-01   12.0110           0   0.00000     -0.301140E-02
    1088 1S   207  HSE  HD2     9   0.900000E-01   1.00800           0   0.00000     -0.301140E-02
    1089 1S   207  HSE  C      20   0.510000       12.0110           0   0.00000     -0.301140E-02
    1090 1S   207  HSE  O      70  -0.510000       15.9990           0   0.00000     -0.301140E-02
    1091 1S   208  PRO  N      50  -0.290000       14.0070           0   0.00000     -0.301140E-02
    1092 1S   208  PRO  CD     31    0.00000       12.0110           0   0.00000     -0.301140E-02
    1093 1S   208  PRO  HD1     3   0.900000E-01   1.00800           0   0.00000     -0.301140E-02
    1094 1S   208  PRO  HD2     3   0.900000E-01   1.00800           0   0.00000     -0.301140E-02
    1095 1S   208  PRO  CA     29   0.200000E-01   12.0110           0   0.00000     -0.301140E-02
    1096 1S   208  PRO  HA      6   0.900000E-01   1.00800           0   0.00000     -0.301140E-02
    1097 1S   208  PRO  CB     30  -0.180000       12.0110           0   0.00000     -0.301140E-02
    1098 1S   208  PRO  HB1     3   0.900000E-01   1.00800           0   0.00000     -0.301140E-02
    1099 1S   208  PRO  HB2     3   0.900000E-01   1.00800           0   0.00000     -0.301140E-02
    1100 1S   208  PRO  CG     30  -0.180000       12.0110           0   0.00000     -0.301140E-02
    1101 1S   208  PRO  HG1     3   0.900000E-01   1.00800           0   0.00000     -0.301140E-02
    1102 1S   208  PRO  HG2     3   0.900000E-01   1.00800           0   0.00000     -0.301140E-02
    1103 1S   208  PRO  C      20   0.510000       12.0110           0   0.00000     -0.301140E-02
    1104 1S   208  PRO  O      70  -0.510000       15.9990           0   0.00000     -0.301140E-02
    1105 1S   209  PHE  N      54  -0.470000       14.0070           0   0.00000     -0.301140E-02
    1106 1S   209  PHE  HN      1   0.310000       1.00800           0   0.00000     -0.301140E-02
    1107 1S   209  PHE  CA     22   0.700000E-01   12.0110           0   0.00000     -0.301140E-02
    1108 1S   209  PHE  HA      6   0.900000E-01   1.00800           0   0.00000     -0.301140E-02
    1109 1S   209  PHE  CB     23  -0.180000       12.0110           0   0.00000     -0.301140E-02
    1110 1S   209  PHE  HB1     3   0.900000E-01   1.00800           0   0.00000     -0.301140E-02
    1111 1S   209  PHE  HB2     3   0.900000E-01   1.00800           0   0.00000     -0.301140E-02
    1112 1S   209  PHE  CG     21    0.00000       12.0110           0   0.00000     -0.301140E-02
    1113 1S   209  PHE  CD1    21  -0.115000       12.0110           0   0.00000     -0.301140E-02
    1114 1S   209  PHE  HD1     5   0.115000       1.00800           0   0.00000     -0.301140E-02
    1115 1S   209  PHE  CE1    21  -0.115000       12.0110           0   0.00000     -0.301140E-02
    1116 1S   209  PHE  HE1     5   0.115000       1.00800           0   0.00000     -0.301140E-02
    1117 1S   209  PHE  CZ     21  -0.115000       12.0110           0   0.00000     -0.301140E-02
    1118 1S   209  PHE  HZ      5   0.115000       1.00800           0   0.00000     -0.301140E-02
    1119 1S   209  PHE  CD2    21  -0.115000       12.0110           0   0.00000     -0.301140E-02
    1120 1S   209  PHE  HD2     5   0.115000       1.00800           0   0.00000     -0.301140E-02
    1121 1S   209  PHE  CE2    21  -0.115000       12.0110           0   0.00000     -0.301140E-02
    1122 1S   209  PHE  HE2     5   0.115000       1.00800           0   0.00000     -0.301140E-02
    1123 1S   209  PHE  C      20   0.510000       12.0110           0   0.00000     -0.301140E-02
    1124 1S   209  PHE  O      70  -0.510000       15.9990           0   0.00000     -0.301140E-02
    1125 1S   210  LEU  N      54  -0.470000       14.0070           0   0.00000     -0.301140E-02
    1126 1S   210  LEU  HN      1   0.310000       1.00800           0   0.00000     -0.301140E-02
    1127 1S   210  LEU  CA     22   0.700000E-01   12.0110           0   0.00000     -0.301140E-02
    1128 1S   210  LEU  HA      6   0.900000E-01   1.00800           0   0.00000     -0.301140E-02
    1129 1S   210  LEU  CB     23  -0.180000       12.0110           0   0.00000     -0.301140E-02
    1130 1S   210  LEU  HB1     3   0.900000E-01   1.00800           0   0.00000     -0.301140E-02
    1131 1S   210  LEU  HB2     3   0.900000E-01   1.00800           0   0.00000     -0.301140E-02
    1132 1S   210  LEU  CG     22  -0.900000E-01   12.0110           0   0.00000     -0.301140E-02
    1133 1S   210  LEU  HG      3   0.900000E-01   1.00800           0   0.00000     -0.301140E-02
    1134 1S   210  LEU  CD1    24  -0.270000       12.0110           0   0.00000     -0.301140E-02
    1135 1S   210  LEU  HD11    3   0.900000E-01   1.00800           0   0.00000     -0.301140E-02
    1136 1S   210  LEU  HD12    3   0.900000E-01   1.00800           0   0.00000     -0.301140E-02
    1137 1S   210  LEU  HD13    3   0.900000E-01   1.00800           0   0.00000     -0.301140E-02
    1138 1S   210  LEU  CD2    24  -0.270000       12.0110           0   0.00000     -0.301140E-02
    1139 1S   210  LEU  HD21    3   0.900000E-01   1.00800           0   0.00000     -0.301140E-02
    1140 1S   210  LEU  HD22    3   0.900000E-01   1.00800           0   0.00000     -0.301140E-02
    1141 1S   210  LEU  HD23    3   0.900000E-01   1.00800           0   0.00000     -0.301140E-02
    1142 1S   210  LEU  C      20   0.510000       12.0110           0   0.00000     -0.301140E-02
    1143 1S   210  LEU  O      70  -0.510000       15.9990           0   0.00000     -0.301140E-02
    1144 1S   211  THR  N      54  -0.470000       14.0070           0   0.00000     -0.301140E-02
    1145 1S   211  THR  HN      1   0.310000       1.00800           0   0.00000     -0.301140E-02
    1146 1S   211  THR  CA     22   0.700000E-01   12.0110           0   0.00000     -0.301140E-02
    1147 1S   211  THR  HA      6   0.900000E-01   1.00800           0   0.00000     -0.301140E-02
    1148 1S   211  THR  CB     22   0.140000       12.0110           0   0.00000     -0.301140E-02
    1149 1S   211  THR  HB      3   0.900000E-01   1.00800           0   0.00000     -0.301140E-02
    1150 1S   211  THR  OG1    73  -0.660000       15.9990           0   0.00000     -0.301140E-02
    1151 1S   211  THR  HG1     1   0.430000       1.00800           0   0.00000     -0.301140E-02
    1152 1S   211  THR  CG2    24  -0.270000       12.0110           0   0.00000     -0.301140E-02
    1153 1S   211  THR  HG21    3   0.900000E-01   1.00800           0   0.00000     -0.301140E-02
    1154 1S   211  THR  HG22    3   0.900000E-01   1.00800           0   0.00000     -0.301140E-02
    1155 1S   211  THR  HG23    3   0.900000E-01   1.00800           0   0.00000     -0.301140E-02
    1156 1S   211  THR  C      20   0.510000       12.0110           0   0.00000     -0.301140E-02
    1157 1S   211  THR  O      70  -0.510000       15.9990           0   0.00000     -0.301140E-02
    1158 1S   212  ALA  N      54  -0.470000       14.0070           0   0.00000     -0.301140E-02
    1159 1S   212  ALA  HN      1   0.310000       1.00800           0   0.00000     -0.301140E-02
    1160 1S   212  ALA  CA     22   0.700000E-01   12.0110           0   0.00000     -0.301140E-02
    1161 1S   212  ALA  HA      6   0.900000E-01   1.00800           0   0.00000     -0.301140E-02
    1162 1S   212  ALA  CB     24  -0.270000       12.0110           0   0.00000     -0.301140E-02
    1163 1S   212  ALA  HB1     3   0.900000E-01   1.00800           0   0.00000     -0.301140E-02
    1164 1S   212  ALA  HB2     3   0.900000E-01   1.00800           0   0.00000     -0.301140E-02
    1165 1S   212  ALA  HB3     3   0.900000E-01   1.00800           0   0.00000     -0.301140E-02
    1166 1S   212  ALA  C      20   0.510000       12.0110           0   0.00000     -0.301140E-02
    1167 1S   212  ALA  O      70  -0.510000       15.9990           0   0.00000     -0.301140E-02
    1168 1S   213  LEU  N      54  -0.470000       14.0070           0   0.00000     -0.301140E-02
    1169 1S   213  LEU  HN      1   0.310000       1.00800           0   0.00000     -0.301140E-02
    1170 1S   213  LEU  CA     22   0.700000E-01   12.0110           0   0.00000     -0.301140E-02
    1171 1S   213  LEU  HA      6   0.900000E-01   1.00800           0   0.00000     -0.301140E-02
    1172 1S   213  LEU  CB     23  -0.180000       12.0110           0   0.00000     -0.301140E-02
    1173 1S   213  LEU  HB1     3   0.900000E-01   1.00800           0   0.00000     -0.301140E-02
    1174 1S   213  LEU  HB2     3   0.900000E-01   1.00800           0   0.00000     -0.301140E-02
    1175 1S   213  LEU  CG     22  -0.900000E-01   12.0110           0   0.00000     -0.301140E-02
    1176 1S   213  LEU  HG      3   0.900000E-01   1.00800           0   0.00000     -0.301140E-02
    1177 1S   213  LEU  CD1    24  -0.270000       12.0110           0   0.00000     -0.301140E-02
    1178 1S   213  LEU  HD11    3   0.900000E-01   1.00800           0   0.00000     -0.301140E-02
    1179 1S   213  LEU  HD12    3   0.900000E-01   1.00800           0   0.00000     -0.301140E-02
    1180 1S   213  LEU  HD13    3   0.900000E-01   1.00800           0   0.00000     -0.301140E-02
    1181 1S   213  LEU  CD2    24  -0.270000       12.0110           0   0.00000     -0.301140E-02
    1182 1S   213  LEU  HD21    3   0.900000E-01   1.00800           0   0.00000     -0.301140E-02
    1183 1S   213  LEU  HD22    3   0.900000E-01   1.00800           0   0.00000     -0.301140E-02
    1184 1S   213  LEU  HD23    3   0.900000E-01   1.00800           0   0.00000     -0.301140E-02
    1185 1S   213  LEU  C      20   0.510000       12.0110           0   0.00000     -0.301140E-02
    1186 1S   213  LEU  O      70  -0.510000       15.9990           0   0.00000     -0.301140E-02
    1187 1S   214  LYS  N      54  -0.470000       14.0070           0   0.00000     -0.301140E-02
    1188 1S   214  LYS  HN      1   0.310000       1.00800           0   0.00000     -0.301140E-02
    1189 1S   214  LYS  CA     22   0.700000E-01   12.0110           0   0.00000     -0.301140E-02
    1190 1S   214  LYS  HA      6   0.900000E-01   1.00800           0   0.00000     -0.301140E-02
    1191 1S   214  LYS  CB     23  -0.180000       12.0110           0   0.00000     -0.301140E-02
    1192 1S   214  LYS  HB1     3   0.900000E-01   1.00800           0   0.00000     -0.301140E-02
    1193 1S   214  LYS  HB2     3   0.900000E-01   1.00800           0   0.00000     -0.301140E-02
    1194 1S   214  LYS  CG     23  -0.180000       12.0110           0   0.00000     -0.301140E-02
    1195 1S   214  LYS  HG1     3   0.900000E-01   1.00800           0   0.00000     -0.301140E-02
    1196 1S   214  LYS  HG2     3   0.900000E-01   1.00800           0   0.00000     -0.301140E-02
    1197 1S   214  LYS  CD     23  -0.180000       12.0110           0   0.00000     -0.301140E-02
    1198 1S   214  LYS  HD1     3   0.900000E-01   1.00800           0   0.00000     -0.301140E-02
    1199 1S   214  LYS  HD2     3   0.900000E-01   1.00800           0   0.00000     -0.301140E-02
    1200 1S   214  LYS  CE     23   0.210000       12.0110           0   0.00000     -0.301140E-02
    1201 1S   214  LYS  HE1     3   0.500000E-01   1.00800           0   0.00000     -0.301140E-02
    1202 1S   214  LYS  HE2     3   0.500000E-01   1.00800           0   0.00000     -0.301140E-02
    1203 1S   214  LYS  NZ     56  -0.300000       14.0070           0   0.00000     -0.301140E-02
    1204 1S   214  LYS  HZ1     2   0.330000       1.00800           0   0.00000     -0.301140E-02
    1205 1S   214  LYS  HZ2     2   0.330000       1.00800           0   0.00000     -0.301140E-02
    1206 1S   214  LYS  HZ3     2   0.330000       1.00800           0   0.00000     -0.301140E-02
    1207 1S   214  LYS  C      20   0.510000       12.0110           0   0.00000     -0.301140E-02
    1208 1S   214  LYS  O      70  -0.510000       15.9990           0   0.00000     -0.301140E-02
    1209 1S   215  TYR  N      54  -0.470000       14.0070           0   0.00000     -0.301140E-02
    1210 1S   215  TYR  HN      1   0.310000       1.00800           0   0.00000     -0.301140E-02
    1211 1S   215  TYR  CA     22   0.700000E-01   12.0110           0   0.00000     -0.301140E-02
    1212 1S   215  TYR  HA      6   0.900000E-01   1.00800           0   0.00000     -0.301140E-02
    1213 1S   215  TYR  CB     23  -0.180000       12.0110           0   0.00000     -0.301140E-02
    1214 1S   215  TYR  HB1     3   0.900000E-01   1.00800           0   0.00000     -0.301140E-02
    1215 1S   215  TYR  HB2     3   0.900000E-01   1.00800           0   0.00000     -0.301140E-02
    1216 1S   215  TYR  CG     21    0.00000       12.0110           0   0.00000     -0.301140E-02
    1217 1S   215  TYR  CD1    21  -0.115000       12.0110           0   0.00000     -0.301140E-02
    1218 1S   215  TYR  HD1     5   0.115000       1.00800           0   0.00000     -0.301140E-02
    1219 1S   215  TYR  CE1    21  -0.115000       12.0110           0   0.00000     -0.301140E-02
    1220 1S   215  TYR  HE1     5   0.115000       1.00800           0   0.00000     -0.301140E-02
    1221 1S   215  TYR  CZ     21   0.110000       12.0110           0   0.00000     -0.301140E-02
    1222 1S   215  TYR  OH     73  -0.540000       15.9990           0   0.00000     -0.301140E-02
    1223 1S   215  TYR  HH      1   0.430000       1.00800           0   0.00000     -0.301140E-02
    1224 1S   215  TYR  CD2    21  -0.115000       12.0110           0   0.00000     -0.301140E-02
    1225 1S   215  TYR  HD2     5   0.115000       1.00800           0   0.00000     -0.301140E-02
    1226 1S   215  TYR  CE2    21  -0.115000       12.0110           0   0.00000     -0.301140E-02
    1227 1S   215  TYR  HE2     5   0.115000       1.00800           0   0.00000     -0.301140E-02
    1228 1S   215  TYR  C      20   0.510000       12.0110           0   0.00000     -0.301140E-02
    1229 1S   215  TYR  O      70  -0.510000       15.9990           0   0.00000     -0.301140E-02
    1230 1S   216  SER  N      54  -0.470000       14.0070           0   0.00000     -0.301140E-02
    1231 1S   216  SER  HN      1   0.310000       1.00800           0   0.00000     -0.301140E-02
    1232 1S   216  SER  CA     22   0.700000E-01   12.0110           0   0.00000     -0.301140E-02
    1233 1S   216  SER  HA      6   0.900000E-01   1.00800           0   0.00000     -0.301140E-02
    1234 1S   216  SER  CB     23   0.500000E-01   12.0110           0   0.00000     -0.301140E-02
    1235 1S   216  SER  HB1     3   0.900000E-01   1.00800           0   0.00000     -0.301140E-02
    1236 1S   216  SER  HB2     3   0.900000E-01   1.00800           0   0.00000     -0.301140E-02
    1237 1S   216  SER  OG     73  -0.660000       15.9990           0   0.00000     -0.301140E-02
    1238 1S   216  SER  HG1     1   0.430000       1.00800           0   0.00000     -0.301140E-02
    1239 1S   216  SER  C      20   0.510000       12.0110           0   0.00000     -0.301140E-02
    1240 1S   216  SER  O      70  -0.510000       15.9990           0   0.00000     -0.301140E-02
    1241 1S   217  PHE  N      54  -0.470000       14.0070           0   0.00000     -0.301140E-02
    1242 1S   217  PHE  HN      1   0.310000       1.00800           0   0.00000     -0.301140E-02
    1243 1S   217  PHE  CA     22   0.700000E-01   12.0110           0   0.00000     -0.301140E-02
    1244 1S   217  PHE  HA      6   0.900000E-01   1.00800           0   0.00000     -0.301140E-02
    1245 1S   217  PHE  CB     23  -0.180000       12.0110           0   0.00000     -0.301140E-02
    1246 1S   217  PHE  HB1     3   0.900000E-01   1.00800           0   0.00000     -0.301140E-02
    1247 1S   217  PHE  HB2     3   0.900000E-01   1.00800           0   0.00000     -0.301140E-02
    1248 1S   217  PHE  CG     21    0.00000       12.0110           0   0.00000     -0.301140E-02
    1249 1S   217  PHE  CD1    21  -0.115000       12.0110           0   0.00000     -0.301140E-02
    1250 1S   217  PHE  HD1     5   0.115000       1.00800           0   0.00000     -0.301140E-02
    1251 1S   217  PHE  CE1    21  -0.115000       12.0110           0   0.00000     -0.301140E-02
    1252 1S   217  PHE  HE1     5   0.115000       1.00800           0   0.00000     -0.301140E-02
    1253 1S   217  PHE  CZ     21  -0.115000       12.0110           0   0.00000     -0.301140E-02
    1254 1S   217  PHE  HZ      5   0.115000       1.00800           0   0.00000     -0.301140E-02
    1255 1S   217  PHE  CD2    21  -0.115000       12.0110           0   0.00000     -0.301140E-02
    1256 1S   217  PHE  HD2     5   0.115000       1.00800           0   0.00000     -0.301140E-02
    1257 1S   217  PHE  CE2    21  -0.115000       12.0110           0   0.00000     -0.301140E-02
    1258 1S   217  PHE  HE2     5   0.115000       1.00800           0   0.00000     -0.301140E-02
    1259 1S   217  PHE  C      20   0.510000       12.0110           0   0.00000     -0.301140E-02
    1260 1S   217  PHE  O      70  -0.510000       15.9990           0   0.00000     -0.301140E-02
    1261 1S   218  GLN  N      54  -0.470000       14.0070           0   0.00000     -0.301140E-02
    1262 1S   218  GLN  HN      1   0.310000       1.00800           0   0.00000     -0.301140E-02
    1263 1S   218  GLN  CA     22   0.700000E-01   12.0110           0   0.00000     -0.301140E-02
    1264 1S   218  GLN  HA      6   0.900000E-01   1.00800           0   0.00000     -0.301140E-02
    1265 1S   218  GLN  CB     23  -0.180000       12.0110           0   0.00000     -0.301140E-02
    1266 1S   218  GLN  HB1     3   0.900000E-01   1.00800           0   0.00000     -0.301140E-02
    1267 1S   218  GLN  HB2     3   0.900000E-01   1.00800           0   0.00000     -0.301140E-02
    1268 1S   218  GLN  CG     23  -0.180000       12.0110           0   0.00000     -0.301140E-02
    1269 1S   218  GLN  HG1     3   0.900000E-01   1.00800           0   0.00000     -0.301140E-02
    1270 1S   218  GLN  HG2     3   0.900000E-01   1.00800           0   0.00000     -0.301140E-02
    1271 1S   218  GLN  CD     32   0.550000       12.0110           0   0.00000     -0.301140E-02
    1272 1S   218  GLN  OE1    70  -0.550000       15.9990           0   0.00000     -0.301140E-02
    1273 1S   218  GLN  NE2    55  -0.620000       14.0070           0   0.00000     -0.301140E-02
    1274 1S   218  GLN  HE21    1   0.320000       1.00800           0   0.00000     -0.301140E-02
    1275 1S   218  GLN  HE22    1   0.300000       1.00800           0   0.00000     -0.301140E-02
    1276 1S   218  GLN  C      20   0.510000       12.0110           0   0.00000     -0.301140E-02
    1277 1S   218  GLN  O      70  -0.510000       15.9990           0   0.00000     -0.301140E-02
    1278 1S   219  THR  N      54  -0.470000       14.0070           0   0.00000     -0.301140E-02
    1279 1S   219  THR  HN      1   0.310000       1.00800           0   0.00000     -0.301140E-02
    1280 1S   219  THR  CA     22   0.700000E-01   12.0110           0   0.00000     -0.301140E-02
    1281 1S   219  THR  HA      6   0.900000E-01   1.00800           0   0.00000     -0.301140E-02
    1282 1S   219  THR  CB     22   0.140000       12.0110           0   0.00000     -0.301140E-02
    1283 1S   219  THR  HB      3   0.900000E-01   1.00800           0   0.00000     -0.301140E-02
    1284 1S   219  THR  OG1    73  -0.660000       15.9990           0   0.00000     -0.301140E-02
    1285 1S   219  THR  HG1     1   0.430000       1.00800           0   0.00000     -0.301140E-02
    1286 1S   219  THR  CG2    24  -0.270000       12.0110           0   0.00000     -0.301140E-02
    1287 1S   219  THR  HG21    3   0.900000E-01   1.00800           0   0.00000     -0.301140E-02
    1288 1S   219  THR  HG22    3   0.900000E-01   1.00800           0   0.00000     -0.301140E-02
    1289 1S   219  THR  HG23    3   0.900000E-01   1.00800           0   0.00000     -0.301140E-02
    1290 1S   219  THR  C      20   0.510000       12.0110           0   0.00000     -0.301140E-02
    1291 1S   219  THR  O      70  -0.510000       15.9990           0   0.00000     -0.301140E-02
    1292 1S   220  HSD  N      54  -0.470000       14.0070           0   0.00000     -0.301140E-02
    1293 1S   220  HSD  HN      1   0.310000       1.00800           0   0.00000     -0.301140E-02
    1294 1S   220  HSD  CA     22   0.700000E-01   12.0110           0   0.00000     -0.301140E-02
    1295 1S   220  HSD  HA      6   0.900000E-01   1.00800           0   0.00000     -0.301140E-02
    1296 1S   220  HSD  CB     23  -0.900000E-01   12.0110           0   0.00000     -0.301140E-02
    1297 1S   220  HSD  HB1     3   0.900000E-01   1.00800           0   0.00000     -0.301140E-02
    1298 1S   220  HSD  HB2     3   0.900000E-01   1.00800           0   0.00000     -0.301140E-02
    1299 1S   220  HSD  ND1    51  -0.360000       14.0070           0   0.00000     -0.301140E-02
    1300 1S   220  HSD  HD1     1   0.320000       1.00800           0   0.00000     -0.301140E-02
    1301 1S   220  HSD  CG     25  -0.500000E-01   12.0110           0   0.00000     -0.301140E-02
    1302 1S   220  HSD  CE1    26   0.250000       12.0110           0   0.00000     -0.301140E-02
    1303 1S   220  HSD  HE1     7   0.130000       1.00800           0   0.00000     -0.301140E-02
    1304 1S   220  HSD  NE2    52  -0.700000       14.0070           0   0.00000     -0.301140E-02
    1305 1S   220  HSD  CD2    25   0.220000       12.0110           0   0.00000     -0.301140E-02
    1306 1S   220  HSD  HD2     9   0.100000       1.00800           0   0.00000     -0.301140E-02
    1307 1S   220  HSD  C      20   0.510000       12.0110           0   0.00000     -0.301140E-02
    1308 1S   220  HSD  O      70  -0.510000       15.9990           0   0.00000     -0.301140E-02
    1309 1S   221  ASP  N      54  -0.470000       14.0070           0   0.00000     -0.301140E-02
    1310 1S   221  ASP  HN      1   0.310000       1.00800           0   0.00000     -0.301140E-02
    1311 1S   221  ASP  CA     22   0.700000E-01   12.0110           0   0.00000     -0.301140E-02
    1312 1S   221  ASP  HA      6   0.900000E-01   1.00800           0   0.00000     -0.301140E-02
    1313 1S   221  ASP  CB     23  -0.280000       12.0110           0   0.00000     -0.301140E-02
    1314 1S   221  ASP  HB1     3   0.900000E-01   1.00800           0   0.00000     -0.301140E-02
    1315 1S   221  ASP  HB2     3   0.900000E-01   1.00800           0   0.00000     -0.301140E-02
    1316 1S   221  ASP  CG     32   0.620000       12.0110           0   0.00000     -0.301140E-02
    1317 1S   221  ASP  OD1    72  -0.760000       15.9990           0   0.00000     -0.301140E-02
    1318 1S   221  ASP  OD2    72  -0.760000       15.9990           0   0.00000     -0.301140E-02
    1319 1S   221  ASP  C      20   0.510000       12.0110           0   0.00000     -0.301140E-02
    1320 1S   221  ASP  O      70  -0.510000       15.9990           0   0.00000     -0.301140E-02
    1321 1S   222  ARG  N      54  -0.470000       14.0070           0   0.00000     -0.301140E-02
    1322 1S   222  ARG  HN      1   0.310000       1.00800           0   0.00000     -0.301140E-02
    1323 1S   222  ARG  CA     22   0.700000E-01   12.0110           0   0.00000     -0.301140E-02
    1324 1S   222  ARG  HA      6   0.900000E-01   1.00800           0   0.00000     -0.301140E-02
    1325 1S   222  ARG  CB     23  -0.180000       12.0110           0   0.00000     -0.301140E-02
    1326 1S   222  ARG  HB1     3   0.900000E-01   1.00800           0   0.00000     -0.301140E-02
    1327 1S   222  ARG  HB2     3   0.900000E-01   1.00800           0   0.00000     -0.301140E-02
    1328 1S   222  ARG  CG     23  -0.180000       12.0110           0   0.00000     -0.301140E-02
    1329 1S   222  ARG  HG1     3   0.900000E-01   1.00800           0   0.00000     -0.301140E-02
    1330 1S   222  ARG  HG2     3   0.900000E-01   1.00800           0   0.00000     -0.301140E-02
    1331 1S   222  ARG  CD     23   0.200000       12.0110           0   0.00000     -0.301140E-02
    1332 1S   222  ARG  HD1     3   0.900000E-01   1.00800           0   0.00000     -0.301140E-02
    1333 1S   222  ARG  HD2     3   0.900000E-01   1.00800           0   0.00000     -0.301140E-02
    1334 1S   222  ARG  NE     57  -0.700000       14.0070           0   0.00000     -0.301140E-02
    1335 1S   222  ARG  HE      2   0.440000       1.00800           0   0.00000     -0.301140E-02
    1336 1S   222  ARG  CZ     20   0.640000       12.0110           0   0.00000     -0.301140E-02
    1337 1S   222  ARG  NH1    57  -0.800000       14.0070           0   0.00000     -0.301140E-02
    1338 1S   222  ARG  HH11    2   0.460000       1.00800           0   0.00000     -0.301140E-02
    1339 1S   222  ARG  HH12    2   0.460000       1.00800           0   0.00000     -0.301140E-02
    1340 1S   222  ARG  NH2    57  -0.800000       14.0070           0   0.00000     -0.301140E-02
    1341 1S   222  ARG  HH21    2   0.460000       1.00800           0   0.00000     -0.301140E-02
    1342 1S   222  ARG  HH22    2   0.460000       1.00800           0   0.00000     -0.301140E-02
    1343 1S   222  ARG  C      20   0.510000       12.0110           0   0.00000     -0.301140E-02
    1344 1S   222  ARG  O      70  -0.510000       15.9990           0   0.00000     -0.301140E-02
    1345 1S   223  LEU  N      54  -0.470000       14.0070           0   0.00000     -0.301140E-02
    1346 1S   223  LEU  HN      1   0.310000       1.00800           0   0.00000     -0.301140E-02
    1347 1S   223  LEU  CA     22   0.700000E-01   12.0110           0   0.00000     -0.301140E-02
    1348 1S   223  LEU  HA      6   0.900000E-01   1.00800           0   0.00000     -0.301140E-02
    1349 1S   223  LEU  CB     23  -0.180000       12.0110           0   0.00000     -0.301140E-02
    1350 1S   223  LEU  HB1     3   0.900000E-01   1.00800           0   0.00000     -0.301140E-02
    1351 1S   223  LEU  HB2     3   0.900000E-01   1.00800           0   0.00000     -0.301140E-02
    1352 1S   223  LEU  CG     22  -0.900000E-01   12.0110           0   0.00000     -0.301140E-02
    1353 1S   223  LEU  HG      3   0.900000E-01   1.00800           0   0.00000     -0.301140E-02
    1354 1S   223  LEU  CD1    24  -0.270000       12.0110           0   0.00000     -0.301140E-02
    1355 1S   223  LEU  HD11    3   0.900000E-01   1.00800           0   0.00000     -0.301140E-02
    1356 1S   223  LEU  HD12    3   0.900000E-01   1.00800           0   0.00000     -0.301140E-02
    1357 1S   223  LEU  HD13    3   0.900000E-01   1.00800           0   0.00000     -0.301140E-02
    1358 1S   223  LEU  CD2    24  -0.270000       12.0110           0   0.00000     -0.301140E-02
    1359 1S   223  LEU  HD21    3   0.900000E-01   1.00800           0   0.00000     -0.301140E-02
    1360 1S   223  LEU  HD22    3   0.900000E-01   1.00800           0   0.00000     -0.301140E-02
    1361 1S   223  LEU  HD23    3   0.900000E-01   1.00800           0   0.00000     -0.301140E-02
    1362 1S   223  LEU  C      20   0.510000       12.0110           0   0.00000     -0.301140E-02
    1363 1S   223  LEU  O      70  -0.510000       15.9990           0   0.00000     -0.301140E-02
    1364 1S   224  CYS  N      54  -0.470000       14.0070           0   0.00000     -0.301140E-02
    1365 1S   224  CYS  HN      1   0.310000       1.00800           0   0.00000     -0.301140E-02
    1366 1S   224  CYS  CA     22   0.700000E-01   12.0110           0   0.00000     -0.301140E-02
    1367 1S   224  CYS  HA      6   0.900000E-01   1.00800           0   0.00000     -0.301140E-02
    1368 1S   224  CYS  CB     23  -0.110000       12.0110           0   0.00000     -0.301140E-02
    1369 1S   224  CYS  HB1     3   0.900000E-01   1.00800           0   0.00000     -0.301140E-02
    1370 1S   224  CYS  HB2     3   0.900000E-01   1.00800           0   0.00000     -0.301140E-02
    1371 1S   224  CYS  SG     81  -0.230000       32.0600           0   0.00000     -0.301140E-02
    1372 1S   224  CYS  HG1    10   0.160000       1.00800           0   0.00000     -0.301140E-02
    1373 1S   224  CYS  C      20   0.510000       12.0110           0   0.00000     -0.301140E-02
    1374 1S   224  CYS  O      70  -0.510000       15.9990           0   0.00000     -0.301140E-02
    1375 1S   225  PHE  N      54  -0.470000       14.0070           0   0.00000     -0.301140E-02
    1376 1S   225  PHE  HN      1   0.310000       1.00800           0   0.00000     -0.301140E-02
    1377 1S   225  PHE  CA     22   0.700000E-01   12.0110           0   0.00000     -0.301140E-02
    1378 1S   225  PHE  HA      6   0.900000E-01   1.00800           0   0.00000     -0.301140E-02
    1379 1S   225  PHE  CB     23  -0.180000       12.0110           0   0.00000     -0.301140E-02
    1380 1S   225  PHE  HB1     3   0.900000E-01   1.00800           0   0.00000     -0.301140E-02
    1381 1S   225  PHE  HB2     3   0.900000E-01   1.00800           0   0.00000     -0.301140E-02
    1382 1S   225  PHE  CG     21    0.00000       12.0110           0   0.00000     -0.301140E-02
    1383 1S   225  PHE  CD1    21  -0.115000       12.0110           0   0.00000     -0.301140E-02
    1384 1S   225  PHE  HD1     5   0.115000       1.00800           0   0.00000     -0.301140E-02
    1385 1S   225  PHE  CE1    21  -0.115000       12.0110           0   0.00000     -0.301140E-02
    1386 1S   225  PHE  HE1     5   0.115000       1.00800           0   0.00000     -0.301140E-02
    1387 1S   225  PHE  CZ     21  -0.115000       12.0110           0   0.00000     -0.301140E-02
    1388 1S   225  PHE  HZ      5   0.115000       1.00800           0   0.00000     -0.301140E-02
    1389 1S   225  PHE  CD2    21  -0.115000       12.0110           0   0.00000     -0.301140E-02
    1390 1S   225  PHE  HD2     5   0.115000       1.00800           0   0.00000     -0.301140E-02
    1391 1S   225  PHE  CE2    21  -0.115000       12.0110           0   0.00000     -0.301140E-02
    1392 1S   225  PHE  HE2     5   0.115000       1.00800           0   0.00000     -0.301140E-02
    1393 1S   225  PHE  C      20   0.510000       12.0110           0   0.00000     -0.301140E-02
    1394 1S   225  PHE  O      70  -0.510000       15.9990           0   0.00000     -0.301140E-02
    1395 1S   226  VAL  N      54  -0.470000       14.0070           0   0.00000     -0.301140E-02
    1396 1S   226  VAL  HN      1   0.310000       1.00800           0   0.00000     -0.301140E-02
    1397 1S   226  VAL  CA     22   0.700000E-01   12.0110           0   0.00000     -0.301140E-02
    1398 1S   226  VAL  HA      6   0.900000E-01   1.00800           0   0.00000     -0.301140E-02
    1399 1S   226  VAL  CB     22  -0.900000E-01   12.0110           0   0.00000     -0.301140E-02
    1400 1S   226  VAL  HB      3   0.900000E-01   1.00800           0   0.00000     -0.301140E-02
    1401 1S   226  VAL  CG1    24  -0.270000       12.0110           0   0.00000     -0.301140E-02
    1402 1S   226  VAL  HG11    3   0.900000E-01   1.00800           0   0.00000     -0.301140E-02
    1403 1S   226  VAL  HG12    3   0.900000E-01   1.00800           0   0.00000     -0.301140E-02
    1404 1S   226  VAL  HG13    3   0.900000E-01   1.00800           0   0.00000     -0.301140E-02
    1405 1S   226  VAL  CG2    24  -0.270000       12.0110           0   0.00000     -0.301140E-02
    1406 1S   226  VAL  HG21    3   0.900000E-01   1.00800           0   0.00000     -0.301140E-02
    1407 1S   226  VAL  HG22    3   0.900000E-01   1.00800           0   0.00000     -0.301140E-02
    1408 1S   226  VAL  HG23    3   0.900000E-01   1.00800           0   0.00000     -0.301140E-02
    1409 1S   226  VAL  C      20   0.510000       12.0110           0   0.00000     -0.301140E-02
    1410 1S   226  VAL  O      70  -0.510000       15.9990           0   0.00000     -0.301140E-02
    1411 1S   227  MET  N      54  -0.470000       14.0070           0   0.00000     -0.301140E-02
    1412 1S   227  MET  HN      1   0.310000       1.00800           0   0.00000     -0.301140E-02
    1413 1S   227  MET  CA     22   0.700000E-01   12.0110           0   0.00000     -0.301140E-02
    1414 1S   227  MET  HA      6   0.900000E-01   1.00800           0   0.00000     -0.301140E-02
    1415 1S   227  MET  CB     23  -0.180000       12.0110           0   0.00000     -0.301140E-02
    1416 1S   227  MET  HB1     3   0.900000E-01   1.00800           0   0.00000     -0.301140E-02
    1417 1S   227  MET  HB2     3   0.900000E-01   1.00800           0   0.00000     -0.301140E-02
    1418 1S   227  MET  CG     23  -0.140000       12.0110           0   0.00000     -0.301140E-02
    1419 1S   227  MET  HG1     3   0.900000E-01   1.00800           0   0.00000     -0.301140E-02
    1420 1S   227  MET  HG2     3   0.900000E-01   1.00800           0   0.00000     -0.301140E-02
    1421 1S   227  MET  SD     81  -0.900000E-01   32.0600           0   0.00000     -0.301140E-02
    1422 1S   227  MET  CE     24  -0.220000       12.0110           0   0.00000     -0.301140E-02
    1423 1S   227  MET  HE1     3   0.900000E-01   1.00800           0   0.00000     -0.301140E-02
    1424 1S   227  MET  HE2     3   0.900000E-01   1.00800           0   0.00000     -0.301140E-02
    1425 1S   227  MET  HE3     3   0.900000E-01   1.00800           0   0.00000     -0.301140E-02
    1426 1S   227  MET  C      20   0.510000       12.0110           0   0.00000     -0.301140E-02
    1427 1S   227  MET  O      70  -0.510000       15.9990           0   0.00000     -0.301140E-02
    1428 1S   228  GLU  N      54  -0.470000       14.0070           0   0.00000     -0.301140E-02
    1429 1S   228  GLU  HN      1   0.310000       1.00800           0   0.00000     -0.301140E-02
    1430 1S   228  GLU  CA     22   0.700000E-01   12.0110           0   0.00000     -0.301140E-02
    1431 1S   228  GLU  HA      6   0.900000E-01   1.00800           0   0.00000     -0.301140E-02
    1432 1S   228  GLU  CB     23  -0.180000       12.0110           0   0.00000     -0.301140E-02
    1433 1S   228  GLU  HB1     3   0.900000E-01   1.00800           0   0.00000     -0.301140E-02
    1434 1S   228  GLU  HB2     3   0.900000E-01   1.00800           0   0.00000     -0.301140E-02
    1435 1S   228  GLU  CG     23  -0.280000       12.0110           0   0.00000     -0.301140E-02
    1436 1S   228  GLU  HG1     3   0.900000E-01   1.00800           0   0.00000     -0.301140E-02
    1437 1S   228  GLU  HG2     3   0.900000E-01   1.00800           0   0.00000     -0.301140E-02
    1438 1S   228  GLU  CD     32   0.620000       12.0110           0   0.00000     -0.301140E-02
    1439 1S   228  GLU  OE1    72  -0.760000       15.9990           0   0.00000     -0.301140E-02
    1440 1S   228  GLU  OE2    72  -0.760000       15.9990           0   0.00000     -0.301140E-02
    1441 1S   228  GLU  C      20   0.510000       12.0110           0   0.00000     -0.301140E-02
    1442 1S   228  GLU  O      70  -0.510000       15.9990           0   0.00000     -0.301140E-02
    1443 1S   229  TYR  N      54  -0.470000       14.0070           0   0.00000     -0.301140E-02
    1444 1S   229  TYR  HN      1   0.310000       1.00800           0   0.00000     -0.301140E-02
    1445 1S   229  TYR  CA     22   0.700000E-01   12.0110           0   0.00000     -0.301140E-02
    1446 1S   229  TYR  HA      6   0.900000E-01   1.00800           0   0.00000     -0.301140E-02
    1447 1S   229  TYR  CB     23  -0.180000       12.0110           0   0.00000     -0.301140E-02
    1448 1S   229  TYR  HB1     3   0.900000E-01   1.00800           0   0.00000     -0.301140E-02
    1449 1S   229  TYR  HB2     3   0.900000E-01   1.00800           0   0.00000     -0.301140E-02
    1450 1S   229  TYR  CG     21    0.00000       12.0110           0   0.00000     -0.301140E-02
    1451 1S   229  TYR  CD1    21  -0.115000       12.0110           0   0.00000     -0.301140E-02
    1452 1S   229  TYR  HD1     5   0.115000       1.00800           0   0.00000     -0.301140E-02
    1453 1S   229  TYR  CE1    21  -0.115000       12.0110           0   0.00000     -0.301140E-02
    1454 1S   229  TYR  HE1     5   0.115000       1.00800           0   0.00000     -0.301140E-02
    1455 1S   229  TYR  CZ     21   0.110000       12.0110           0   0.00000     -0.301140E-02
    1456 1S   229  TYR  OH     73  -0.540000       15.9990           0   0.00000     -0.301140E-02
    1457 1S   229  TYR  HH      1   0.430000       1.00800           0   0.00000     -0.301140E-02
    1458 1S   229  TYR  CD2    21  -0.115000       12.0110           0   0.00000     -0.301140E-02
    1459 1S   229  TYR  HD2     5   0.115000       1.00800           0   0.00000     -0.301140E-02
    1460 1S   229  TYR  CE2    21  -0.115000       12.0110           0   0.00000     -0.301140E-02
    1461 1S   229  TYR  HE2     5   0.115000       1.00800           0   0.00000     -0.301140E-02
    1462 1S   229  TYR  C      20   0.510000       12.0110           0   0.00000     -0.301140E-02
    1463 1S   229  TYR  O      70  -0.510000       15.9990           0   0.00000     -0.301140E-02
    1464 1S   230  ALA  N      54  -0.470000       14.0070           0   0.00000     -0.301140E-02
    1465 1S   230  ALA  HN      1   0.310000       1.00800           0   0.00000     -0.301140E-02
    1466 1S   230  ALA  CA     22   0.700000E-01   12.0110           0   0.00000     -0.301140E-02
    1467 1S   230  ALA  HA      6   0.900000E-01   1.00800           0   0.00000     -0.301140E-02
    1468 1S   230  ALA  CB     24  -0.270000       12.0110           0   0.00000     -0.301140E-02
    1469 1S   230  ALA  HB1     3   0.900000E-01   1.00800           0   0.00000     -0.301140E-02
    1470 1S   230  ALA  HB2     3   0.900000E-01   1.00800           0   0.00000     -0.301140E-02
    1471 1S   230  ALA  HB3     3   0.900000E-01   1.00800           0   0.00000     -0.301140E-02
    1472 1S   230  ALA  C      20   0.510000       12.0110           0   0.00000     -0.301140E-02
    1473 1S   230  ALA  O      70  -0.510000       15.9990           0   0.00000     -0.301140E-02
    1474 1S   231  ASN  N      54  -0.470000       14.0070           0   0.00000     -0.301140E-02
    1475 1S   231  ASN  HN      1   0.310000       1.00800           0   0.00000     -0.301140E-02
    1476 1S   231  ASN  CA     22   0.700000E-01   12.0110           0   0.00000     -0.301140E-02
    1477 1S   231  ASN  HA      6   0.900000E-01   1.00800           0   0.00000     -0.301140E-02
    1478 1S   231  ASN  CB     23  -0.180000       12.0110           0   0.00000     -0.301140E-02
    1479 1S   231  ASN  HB1     3   0.900000E-01   1.00800           0   0.00000     -0.301140E-02
    1480 1S   231  ASN  HB2     3   0.900000E-01   1.00800           0   0.00000     -0.301140E-02
    1481 1S   231  ASN  CG     32   0.550000       12.0110           0   0.00000     -0.301140E-02
    1482 1S   231  ASN  OD1    70  -0.550000       15.9990           0   0.00000     -0.301140E-02
    1483 1S   231  ASN  ND2    55  -0.620000       14.0070           0   0.00000     -0.301140E-02
    1484 1S   231  ASN  HD21    1   0.320000       1.00800           0   0.00000     -0.301140E-02
    1485 1S   231  ASN  HD22    1   0.300000       1.00800           0   0.00000     -0.301140E-02
    1486 1S   231  ASN  C      20   0.510000       12.0110           0   0.00000     -0.301140E-02
    1487 1S   231  ASN  O      70  -0.510000       15.9990           0   0.00000     -0.301140E-02
    1488 1S   232  GLY  N      54  -0.470000       14.0070           0   0.00000     -0.301140E-02
    1489 1S   232  GLY  HN      1   0.310000       1.00800           0   0.00000     -0.301140E-02
    1490 1S   232  GLY  CA     23  -0.200000E-01   12.0110           0   0.00000     -0.301140E-02
    1491 1S   232  GLY  HA1     6   0.900000E-01   1.00800           0   0.00000     -0.301140E-02
    1492 1S   232  GLY  HA2     6   0.900000E-01   1.00800           0   0.00000     -0.301140E-02
    1493 1S   232  GLY  C      20   0.510000       12.0110           0   0.00000     -0.301140E-02
    1494 1S   232  GLY  O      70  -0.510000       15.9990           0   0.00000     -0.301140E-02
    1495 1S   233  GLY  N      54  -0.470000       14.0070           0   0.00000     -0.301140E-02
    1496 1S   233  GLY  HN      1   0.310000       1.00800           0   0.00000     -0.301140E-02
    1497 1S   233  GLY  CA     23  -0.200000E-01   12.0110           0   0.00000     -0.301140E-02
    1498 1S   233  GLY  HA1     6   0.900000E-01   1.00800           0   0.00000     -0.301140E-02
    1499 1S   233  GLY  HA2     6   0.900000E-01   1.00800           0   0.00000     -0.301140E-02
    1500 1S   233  GLY  C      20   0.510000       12.0110           0   0.00000     -0.301140E-02
    1501 1S   233  GLY  O      70  -0.510000       15.9990           0   0.00000     -0.301140E-02
    1502 1S   234  GLU  N      54  -0.470000       14.0070           0   0.00000     -0.301140E-02
    1503 1S   234  GLU  HN      1   0.310000       1.00800           0   0.00000     -0.301140E-02
    1504 1S   234  GLU  CA     22   0.700000E-01   12.0110           0   0.00000     -0.301140E-02
    1505 1S   234  GLU  HA      6   0.900000E-01   1.00800           0   0.00000     -0.301140E-02
    1506 1S   234  GLU  CB     23  -0.180000       12.0110           0   0.00000     -0.301140E-02
    1507 1S   234  GLU  HB1     3   0.900000E-01   1.00800           0   0.00000     -0.301140E-02
    1508 1S   234  GLU  HB2     3   0.900000E-01   1.00800           0   0.00000     -0.301140E-02
    1509 1S   234  GLU  CG     23  -0.280000       12.0110           0   0.00000     -0.301140E-02
    1510 1S   234  GLU  HG1     3   0.900000E-01   1.00800           0   0.00000     -0.301140E-02
    1511 1S   234  GLU  HG2     3   0.900000E-01   1.00800           0   0.00000     -0.301140E-02
    1512 1S   234  GLU  CD     32   0.620000       12.0110           0   0.00000     -0.301140E-02
    1513 1S   234  GLU  OE1    72  -0.760000       15.9990           0   0.00000     -0.301140E-02
    1514 1S   234  GLU  OE2    72  -0.760000       15.9990           0   0.00000     -0.301140E-02
    1515 1S   234  GLU  C      20   0.510000       12.0110           0   0.00000     -0.301140E-02
    1516 1S   234  GLU  O      70  -0.510000       15.9990           0   0.00000     -0.301140E-02
    1517 1S   235  LEU  N      54  -0.470000       14.0070           0   0.00000     -0.301140E-02
    1518 1S   235  LEU  HN      1   0.310000       1.00800           0   0.00000     -0.301140E-02
    1519 1S   235  LEU  CA     22   0.700000E-01   12.0110           0   0.00000     -0.301140E-02
    1520 1S   235  LEU  HA      6   0.900000E-01   1.00800           0   0.00000     -0.301140E-02
    1521 1S   235  LEU  CB     23  -0.180000       12.0110           0   0.00000     -0.301140E-02
    1522 1S   235  LEU  HB1     3   0.900000E-01   1.00800           0   0.00000     -0.301140E-02
    1523 1S   235  LEU  HB2     3   0.900000E-01   1.00800           0   0.00000     -0.301140E-02
    1524 1S   235  LEU  CG     22  -0.900000E-01   12.0110           0   0.00000     -0.301140E-02
    1525 1S   235  LEU  HG      3   0.900000E-01   1.00800           0   0.00000     -0.301140E-02
    1526 1S   235  LEU  CD1    24  -0.270000       12.0110           0   0.00000     -0.301140E-02
    1527 1S   235  LEU  HD11    3   0.900000E-01   1.00800           0   0.00000     -0.301140E-02
    1528 1S   235  LEU  HD12    3   0.900000E-01   1.00800           0   0.00000     -0.301140E-02
    1529 1S   235  LEU  HD13    3   0.900000E-01   1.00800           0   0.00000     -0.301140E-02
    1530 1S   235  LEU  CD2    24  -0.270000       12.0110           0   0.00000     -0.301140E-02
    1531 1S   235  LEU  HD21    3   0.900000E-01   1.00800           0   0.00000     -0.301140E-02
    1532 1S   235  LEU  HD22    3   0.900000E-01   1.00800           0   0.00000     -0.301140E-02
    1533 1S   235  LEU  HD23    3   0.900000E-01   1.00800           0   0.00000     -0.301140E-02
    1534 1S   235  LEU  C      20   0.510000       12.0110           0   0.00000     -0.301140E-02
    1535 1S   235  LEU  O      70  -0.510000       15.9990           0   0.00000     -0.301140E-02
    1536 1S   236  PHE  N      54  -0.470000       14.0070           0   0.00000     -0.301140E-02
    1537 1S   236  PHE  HN      1   0.310000       1.00800           0   0.00000     -0.301140E-02
    1538 1S   236  PHE  CA     22   0.700000E-01   12.0110           0   0.00000     -0.301140E-02
    1539 1S   236  PHE  HA      6   0.900000E-01   1.00800           0   0.00000     -0.301140E-02
    1540 1S   236  PHE  CB     23  -0.180000       12.0110           0   0.00000     -0.301140E-02
    1541 1S   236  PHE  HB1     3   0.900000E-01   1.00800           0   0.00000     -0.301140E-02
    1542 1S   236  PHE  HB2     3   0.900000E-01   1.00800           0   0.00000     -0.301140E-02
    1543 1S   236  PHE  CG     21    0.00000       12.0110           0   0.00000     -0.301140E-02
    1544 1S   236  PHE  CD1    21  -0.115000       12.0110           0   0.00000     -0.301140E-02
    1545 1S   236  PHE  HD1     5   0.115000       1.00800           0   0.00000     -0.301140E-02
    1546 1S   236  PHE  CE1    21  -0.115000       12.0110           0   0.00000     -0.301140E-02
    1547 1S   236  PHE  HE1     5   0.115000       1.00800           0   0.00000     -0.301140E-02
    1548 1S   236  PHE  CZ     21  -0.115000       12.0110           0   0.00000     -0.301140E-02
    1549 1S   236  PHE  HZ      5   0.115000       1.00800           0   0.00000     -0.301140E-02
    1550 1S   236  PHE  CD2    21  -0.115000       12.0110           0   0.00000     -0.301140E-02
    1551 1S   236  PHE  HD2     5   0.115000       1.00800           0   0.00000     -0.301140E-02
    1552 1S   236  PHE  CE2    21  -0.115000       12.0110           0   0.00000     -0.301140E-02
    1553 1S   236  PHE  HE2     5   0.115000       1.00800           0   0.00000     -0.301140E-02
    1554 1S   236  PHE  C      20   0.510000       12.0110           0   0.00000     -0.301140E-02
    1555 1S   236  PHE  O      70  -0.510000       15.9990           0   0.00000     -0.301140E-02
    1556 1S   237  PHE  N      54  -0.470000       14.0070           0   0.00000     -0.301140E-02
    1557 1S   237  PHE  HN      1   0.310000       1.00800           0   0.00000     -0.301140E-02
    1558 1S   237  PHE  CA     22   0.700000E-01   12.0110           0   0.00000     -0.301140E-02
    1559 1S   237  PHE  HA      6   0.900000E-01   1.00800           0   0.00000     -0.301140E-02
    1560 1S   237  PHE  CB     23  -0.180000       12.0110           0   0.00000     -0.301140E-02
    1561 1S   237  PHE  HB1     3   0.900000E-01   1.00800           0   0.00000     -0.301140E-02
    1562 1S   237  PHE  HB2     3   0.900000E-01   1.00800           0   0.00000     -0.301140E-02
    1563 1S   237  PHE  CG     21    0.00000       12.0110           0   0.00000     -0.301140E-02
    1564 1S   237  PHE  CD1    21  -0.115000       12.0110           0   0.00000     -0.301140E-02
    1565 1S   237  PHE  HD1     5   0.115000       1.00800           0   0.00000     -0.301140E-02
    1566 1S   237  PHE  CE1    21  -0.115000       12.0110           0   0.00000     -0.301140E-02
    1567 1S   237  PHE  HE1     5   0.115000       1.00800           0   0.00000     -0.301140E-02
    1568 1S   237  PHE  CZ     21  -0.115000       12.0110           0   0.00000     -0.301140E-02
    1569 1S   237  PHE  HZ      5   0.115000       1.00800           0   0.00000     -0.301140E-02
    1570 1S   237  PHE  CD2    21  -0.115000       12.0110           0   0.00000     -0.301140E-02
    1571 1S   237  PHE  HD2     5   0.115000       1.00800           0   0.00000     -0.301140E-02
    1572 1S   237  PHE  CE2    21  -0.115000       12.0110           0   0.00000     -0.301140E-02
    1573 1S   237  PHE  HE2     5   0.115000       1.00800           0   0.00000     -0.301140E-02
    1574 1S   237  PHE  C      20   0.510000       12.0110           0   0.00000     -0.301140E-02
    1575 1S   237  PHE  O      70  -0.510000       15.9990           0   0.00000     -0.301140E-02
    1576 1S   238  HSE  N      54  -0.470000       14.0070           0   0.00000     -0.301140E-02
    1577 1S   238  HSE  HN      1   0.310000       1.00800           0   0.00000     -0.301140E-02
    1578 1S   238  HSE  CA     22   0.700000E-01   12.0110           0   0.00000     -0.301140E-02
    1579 1S   238  HSE  HA      6   0.900000E-01   1.00800           0   0.00000     -0.301140E-02
    1580 1S   238  HSE  CB     23  -0.800000E-01   12.0110           0   0.00000     -0.301140E-02
    1581 1S   238  HSE  HB1     3   0.900000E-01   1.00800           0   0.00000     -0.301140E-02
    1582 1S   238  HSE  HB2     3   0.900000E-01   1.00800           0   0.00000     -0.301140E-02
    1583 1S   238  HSE  ND1    52  -0.700000       14.0070           0   0.00000     -0.301140E-02
    1584 1S   238  HSE  CG     25   0.220000       12.0110           0   0.00000     -0.301140E-02
    1585 1S   238  HSE  CE1    26   0.250000       12.0110           0   0.00000     -0.301140E-02
    1586 1S   238  HSE  HE1     7   0.130000       1.00800           0   0.00000     -0.301140E-02
    1587 1S   238  HSE  NE2    51  -0.360000       14.0070           0   0.00000     -0.301140E-02
    1588 1S   238  HSE  HE2     1   0.320000       1.00800           0   0.00000     -0.301140E-02
    1589 1S   238  HSE  CD2    25  -0.500000E-01   12.0110           0   0.00000     -0.301140E-02
    1590 1S   238  HSE  HD2     9   0.900000E-01   1.00800           0   0.00000     -0.301140E-02
    1591 1S   238  HSE  C      20   0.510000       12.0110           0   0.00000     -0.301140E-02
    1592 1S   238  HSE  O      70  -0.510000       15.9990           0   0.00000     -0.301140E-02
    1593 1S   239  LEU  N      54  -0.470000       14.0070           0   0.00000     -0.301140E-02
    1594 1S   239  LEU  HN      1   0.310000       1.00800           0   0.00000     -0.301140E-02
    1595 1S   239  LEU  CA     22   0.700000E-01   12.0110           0   0.00000     -0.301140E-02
    1596 1S   239  LEU  HA      6   0.900000E-01   1.00800           0   0.00000     -0.301140E-02
    1597 1S   239  LEU  CB     23  -0.180000       12.0110           0   0.00000     -0.301140E-02
    1598 1S   239  LEU  HB1     3   0.900000E-01   1.00800           0   0.00000     -0.301140E-02
    1599 1S   239  LEU  HB2     3   0.900000E-01   1.00800           0   0.00000     -0.301140E-02
    1600 1S   239  LEU  CG     22  -0.900000E-01   12.0110           0   0.00000     -0.301140E-02
    1601 1S   239  LEU  HG      3   0.900000E-01   1.00800           0   0.00000     -0.301140E-02
    1602 1S   239  LEU  CD1    24  -0.270000       12.0110           0   0.00000     -0.301140E-02
    1603 1S   239  LEU  HD11    3   0.900000E-01   1.00800           0   0.00000     -0.301140E-02
    1604 1S   239  LEU  HD12    3   0.900000E-01   1.00800           0   0.00000     -0.301140E-02
    1605 1S   239  LEU  HD13    3   0.900000E-01   1.00800           0   0.00000     -0.301140E-02
    1606 1S   239  LEU  CD2    24  -0.270000       12.0110           0   0.00000     -0.301140E-02
    1607 1S   239  LEU  HD21    3   0.900000E-01   1.00800           0   0.00000     -0.301140E-02
    1608 1S   239  LEU  HD22    3   0.900000E-01   1.00800           0   0.00000     -0.301140E-02
    1609 1S   239  LEU  HD23    3   0.900000E-01   1.00800           0   0.00000     -0.301140E-02
    1610 1S   239  LEU  C      20   0.510000       12.0110           0   0.00000     -0.301140E-02
    1611 1S   239  LEU  O      70  -0.510000       15.9990           0   0.00000     -0.301140E-02
    1612 1S   240  SER  N      54  -0.470000       14.0070           0   0.00000     -0.301140E-02
    1613 1S   240  SER  HN      1   0.310000       1.00800           0   0.00000     -0.301140E-02
    1614 1S   240  SER  CA     22   0.700000E-01   12.0110           0   0.00000     -0.301140E-02
    1615 1S   240  SER  HA      6   0.900000E-01   1.00800           0   0.00000     -0.301140E-02
    1616 1S   240  SER  CB     23   0.500000E-01   12.0110           0   0.00000     -0.301140E-02
    1617 1S   240  SER  HB1     3   0.900000E-01   1.00800           0   0.00000     -0.301140E-02
    1618 1S   240  SER  HB2     3   0.900000E-01   1.00800           0   0.00000     -0.301140E-02
    1619 1S   240  SER  OG     73  -0.660000       15.9990           0   0.00000     -0.301140E-02
    1620 1S   240  SER  HG1     1   0.430000       1.00800           0   0.00000     -0.301140E-02
    1621 1S   240  SER  C      20   0.510000       12.0110           0   0.00000     -0.301140E-02
    1622 1S   240  SER  O      70  -0.510000       15.9990           0   0.00000     -0.301140E-02
    1623 1S   241  ARG  N      54  -0.470000       14.0070           0   0.00000     -0.301140E-02
    1624 1S   241  ARG  HN      1   0.310000       1.00800           0   0.00000     -0.301140E-02
    1625 1S   241  ARG  CA     22   0.700000E-01   12.0110           0   0.00000     -0.301140E-02
    1626 1S   241  ARG  HA      6   0.900000E-01   1.00800           0   0.00000     -0.301140E-02
    1627 1S   241  ARG  CB     23  -0.180000       12.0110           0   0.00000     -0.301140E-02
    1628 1S   241  ARG  HB1     3   0.900000E-01   1.00800           0   0.00000     -0.301140E-02
    1629 1S   241  ARG  HB2     3   0.900000E-01   1.00800           0   0.00000     -0.301140E-02
    1630 1S   241  ARG  CG     23  -0.180000       12.0110           0   0.00000     -0.301140E-02
    1631 1S   241  ARG  HG1     3   0.900000E-01   1.00800           0   0.00000     -0.301140E-02
    1632 1S   241  ARG  HG2     3   0.900000E-01   1.00800           0   0.00000     -0.301140E-02
    1633 1S   241  ARG  CD     23   0.200000       12.0110           0   0.00000     -0.301140E-02
    1634 1S   241  ARG  HD1     3   0.900000E-01   1.00800           0   0.00000     -0.301140E-02
    1635 1S   241  ARG  HD2     3   0.900000E-01   1.00800           0   0.00000     -0.301140E-02
    1636 1S   241  ARG  NE     57  -0.700000       14.0070           0   0.00000     -0.301140E-02
    1637 1S   241  ARG  HE      2   0.440000       1.00800           0   0.00000     -0.301140E-02
    1638 1S   241  ARG  CZ     20   0.640000       12.0110           0   0.00000     -0.301140E-02
    1639 1S   241  ARG  NH1    57  -0.800000       14.0070           0   0.00000     -0.301140E-02
    1640 1S   241  ARG  HH11    2   0.460000       1.00800           0   0.00000     -0.301140E-02
    1641 1S   241  ARG  HH12    2   0.460000       1.00800           0   0.00000     -0.301140E-02
    1642 1S   241  ARG  NH2    57  -0.800000       14.0070           0   0.00000     -0.301140E-02
    1643 1S   241  ARG  HH21    2   0.460000       1.00800           0   0.00000     -0.301140E-02
    1644 1S   241  ARG  HH22    2   0.460000       1.00800           0   0.00000     -0.301140E-02
    1645 1S   241  ARG  C      20   0.510000       12.0110           0   0.00000     -0.301140E-02
    1646 1S   241  ARG  O      70  -0.510000       15.9990           0   0.00000     -0.301140E-02
    1647 1S   242  GLU  N      54  -0.470000       14.0070           0   0.00000     -0.301140E-02
    1648 1S   242  GLU  HN      1   0.310000       1.00800           0   0.00000     -0.301140E-02
    1649 1S   242  GLU  CA     22   0.700000E-01   12.0110           0   0.00000     -0.301140E-02
    1650 1S   242  GLU  HA      6   0.900000E-01   1.00800           0   0.00000     -0.301140E-02
    1651 1S   242  GLU  CB     23  -0.180000       12.0110           0   0.00000     -0.301140E-02
    1652 1S   242  GLU  HB1     3   0.900000E-01   1.00800           0   0.00000     -0.301140E-02
    1653 1S   242  GLU  HB2     3   0.900000E-01   1.00800           0   0.00000     -0.301140E-02
    1654 1S   242  GLU  CG     23  -0.280000       12.0110           0   0.00000     -0.301140E-02
    1655 1S   242  GLU  HG1     3   0.900000E-01   1.00800           0   0.00000     -0.301140E-02
    1656 1S   242  GLU  HG2     3   0.900000E-01   1.00800           0   0.00000     -0.301140E-02
    1657 1S   242  GLU  CD     32   0.620000       12.0110           0   0.00000     -0.301140E-02
    1658 1S   242  GLU  OE1    72  -0.760000       15.9990           0   0.00000     -0.301140E-02
    1659 1S   242  GLU  OE2    72  -0.760000       15.9990           0   0.00000     -0.301140E-02
    1660 1S   242  GLU  C      20   0.510000       12.0110           0   0.00000     -0.301140E-02
    1661 1S   242  GLU  O      70  -0.510000       15.9990           0   0.00000     -0.301140E-02
    1662 1S   243  ARG  N      54  -0.470000       14.0070           0   0.00000     -0.301140E-02
    1663 1S   243  ARG  HN      1   0.310000       1.00800           0   0.00000     -0.301140E-02
    1664 1S   243  ARG  CA     22   0.700000E-01   12.0110           0   0.00000     -0.301140E-02
    1665 1S   243  ARG  HA      6   0.900000E-01   1.00800           0   0.00000     -0.301140E-02
    1666 1S   243  ARG  CB     23  -0.180000       12.0110           0   0.00000     -0.301140E-02
    1667 1S   243  ARG  HB1     3   0.900000E-01   1.00800           0   0.00000     -0.301140E-02
    1668 1S   243  ARG  HB2     3   0.900000E-01   1.00800           0   0.00000     -0.301140E-02
    1669 1S   243  ARG  CG     23  -0.180000       12.0110           0   0.00000     -0.301140E-02
    1670 1S   243  ARG  HG1     3   0.900000E-01   1.00800           0   0.00000     -0.301140E-02
    1671 1S   243  ARG  HG2     3   0.900000E-01   1.00800           0   0.00000     -0.301140E-02
    1672 1S   243  ARG  CD     23   0.200000       12.0110           0   0.00000     -0.301140E-02
    1673 1S   243  ARG  HD1     3   0.900000E-01   1.00800           0   0.00000     -0.301140E-02
    1674 1S   243  ARG  HD2     3   0.900000E-01   1.00800           0   0.00000     -0.301140E-02
    1675 1S   243  ARG  NE     57  -0.700000       14.0070           0   0.00000     -0.301140E-02
    1676 1S   243  ARG  HE      2   0.440000       1.00800           0   0.00000     -0.301140E-02
    1677 1S   243  ARG  CZ     20   0.640000       12.0110           0   0.00000     -0.301140E-02
    1678 1S   243  ARG  NH1    57  -0.800000       14.0070           0   0.00000     -0.301140E-02
    1679 1S   243  ARG  HH11    2   0.460000       1.00800           0   0.00000     -0.301140E-02
    1680 1S   243  ARG  HH12    2   0.460000       1.00800           0   0.00000     -0.301140E-02
    1681 1S   243  ARG  NH2    57  -0.800000       14.0070           0   0.00000     -0.301140E-02
    1682 1S   243  ARG  HH21    2   0.460000       1.00800           0   0.00000     -0.301140E-02
    1683 1S   243  ARG  HH22    2   0.460000       1.00800           0   0.00000     -0.301140E-02
    1684 1S   243  ARG  C      20   0.510000       12.0110           0   0.00000     -0.301140E-02
    1685 1S   243  ARG  O      70  -0.510000       15.9990           0   0.00000     -0.301140E-02
    1686 1S   244  VAL  N      54  -0.470000       14.0070           0   0.00000     -0.301140E-02
    1687 1S   244  VAL  HN      1   0.310000       1.00800           0   0.00000     -0.301140E-02
    1688 1S   244  VAL  CA     22   0.700000E-01   12.0110           0   0.00000     -0.301140E-02
    1689 1S   244  VAL  HA      6   0.900000E-01   1.00800           0   0.00000     -0.301140E-02
    1690 1S   244  VAL  CB     22  -0.900000E-01   12.0110           0   0.00000     -0.301140E-02
    1691 1S   244  VAL  HB      3   0.900000E-01   1.00800           0   0.00000     -0.301140E-02
    1692 1S   244  VAL  CG1    24  -0.270000       12.0110           0   0.00000     -0.301140E-02
    1693 1S   244  VAL  HG11    3   0.900000E-01   1.00800           0   0.00000     -0.301140E-02
    1694 1S   244  VAL  HG12    3   0.900000E-01   1.00800           0   0.00000     -0.301140E-02
    1695 1S   244  VAL  HG13    3   0.900000E-01   1.00800           0   0.00000     -0.301140E-02
    1696 1S   244  VAL  CG2    24  -0.270000       12.0110           0   0.00000     -0.301140E-02
    1697 1S   244  VAL  HG21    3   0.900000E-01   1.00800           0   0.00000     -0.301140E-02
    1698 1S   244  VAL  HG22    3   0.900000E-01   1.00800           0   0.00000     -0.301140E-02
    1699 1S   244  VAL  HG23    3   0.900000E-01   1.00800           0   0.00000     -0.301140E-02
    1700 1S   244  VAL  C      20   0.510000       12.0110           0   0.00000     -0.301140E-02
    1701 1S   244  VAL  O      70  -0.510000       15.9990           0   0.00000     -0.301140E-02
    1702 1S   245  PHE  N      54  -0.470000       14.0070           0   0.00000     -0.301140E-02
    1703 1S   245  PHE  HN      1   0.310000       1.00800           0   0.00000     -0.301140E-02
    1704 1S   245  PHE  CA     22   0.700000E-01   12.0110           0   0.00000     -0.301140E-02
    1705 1S   245  PHE  HA      6   0.900000E-01   1.00800           0   0.00000     -0.301140E-02
    1706 1S   245  PHE  CB     23  -0.180000       12.0110           0   0.00000     -0.301140E-02
    1707 1S   245  PHE  HB1     3   0.900000E-01   1.00800           0   0.00000     -0.301140E-02
    1708 1S   245  PHE  HB2     3   0.900000E-01   1.00800           0   0.00000     -0.301140E-02
    1709 1S   245  PHE  CG     21    0.00000       12.0110           0   0.00000     -0.301140E-02
    1710 1S   245  PHE  CD1    21  -0.115000       12.0110           0   0.00000     -0.301140E-02
    1711 1S   245  PHE  HD1     5   0.115000       1.00800           0   0.00000     -0.301140E-02
    1712 1S   245  PHE  CE1    21  -0.115000       12.0110           0   0.00000     -0.301140E-02
    1713 1S   245  PHE  HE1     5   0.115000       1.00800           0   0.00000     -0.301140E-02
    1714 1S   245  PHE  CZ     21  -0.115000       12.0110           0   0.00000     -0.301140E-02
    1715 1S   245  PHE  HZ      5   0.115000       1.00800           0   0.00000     -0.301140E-02
    1716 1S   245  PHE  CD2    21  -0.115000       12.0110           0   0.00000     -0.301140E-02
    1717 1S   245  PHE  HD2     5   0.115000       1.00800           0   0.00000     -0.301140E-02
    1718 1S   245  PHE  CE2    21  -0.115000       12.0110           0   0.00000     -0.301140E-02
    1719 1S   245  PHE  HE2     5   0.115000       1.00800           0   0.00000     -0.301140E-02
    1720 1S   245  PHE  C      20   0.510000       12.0110           0   0.00000     -0.301140E-02
    1721 1S   245  PHE  O      70  -0.510000       15.9990           0   0.00000     -0.301140E-02
    1722 1S   246  SER  N      54  -0.470000       14.0070           0   0.00000     -0.301140E-02
    1723 1S   246  SER  HN      1   0.310000       1.00800           0   0.00000     -0.301140E-02
    1724 1S   246  SER  CA     22   0.700000E-01   12.0110           0   0.00000     -0.301140E-02
    1725 1S   246  SER  HA      6   0.900000E-01   1.00800           0   0.00000     -0.301140E-02
    1726 1S   246  SER  CB     23   0.500000E-01   12.0110           0   0.00000     -0.301140E-02
    1727 1S   246  SER  HB1     3   0.900000E-01   1.00800           0   0.00000     -0.301140E-02
    1728 1S   246  SER  HB2     3   0.900000E-01   1.00800           0   0.00000     -0.301140E-02
    1729 1S   246  SER  OG     73  -0.660000       15.9990           0   0.00000     -0.301140E-02
    1730 1S   246  SER  HG1     1   0.430000       1.00800           0   0.00000     -0.301140E-02
    1731 1S   246  SER  C      20   0.510000       12.0110           0   0.00000     -0.301140E-02
    1732 1S   246  SER  O      70  -0.510000       15.9990           0   0.00000     -0.301140E-02
    1733 1S   247  GLU  N      54  -0.470000       14.0070           0   0.00000     -0.301140E-02
    1734 1S   247  GLU  HN      1   0.310000       1.00800           0   0.00000     -0.301140E-02
    1735 1S   247  GLU  CA     22   0.700000E-01   12.0110           0   0.00000     -0.301140E-02
    1736 1S   247  GLU  HA      6   0.900000E-01   1.00800           0   0.00000     -0.301140E-02
    1737 1S   247  GLU  CB     23  -0.180000       12.0110           0   0.00000     -0.301140E-02
    1738 1S   247  GLU  HB1     3   0.900000E-01   1.00800           0   0.00000     -0.301140E-02
    1739 1S   247  GLU  HB2     3   0.900000E-01   1.00800           0   0.00000     -0.301140E-02
    1740 1S   247  GLU  CG     23  -0.280000       12.0110           0   0.00000     -0.301140E-02
    1741 1S   247  GLU  HG1     3   0.900000E-01   1.00800           0   0.00000     -0.301140E-02
    1742 1S   247  GLU  HG2     3   0.900000E-01   1.00800           0   0.00000     -0.301140E-02
    1743 1S   247  GLU  CD     32   0.620000       12.0110           0   0.00000     -0.301140E-02
    1744 1S   247  GLU  OE1    72  -0.760000       15.9990           0   0.00000     -0.301140E-02
    1745 1S   247  GLU  OE2    72  -0.760000       15.9990           0   0.00000     -0.301140E-02
    1746 1S   247  GLU  C      20   0.510000       12.0110           0   0.00000     -0.301140E-02
    1747 1S   247  GLU  O      70  -0.510000       15.9990           0   0.00000     -0.301140E-02
    1748 1S   248  ASP  N      54  -0.470000       14.0070           0   0.00000     -0.301140E-02
    1749 1S   248  ASP  HN      1   0.310000       1.00800           0   0.00000     -0.301140E-02
    1750 1S   248  ASP  CA     22   0.700000E-01   12.0110           0   0.00000     -0.301140E-02
    1751 1S   248  ASP  HA      6   0.900000E-01   1.00800           0   0.00000     -0.301140E-02
    1752 1S   248  ASP  CB     23  -0.280000       12.0110           0   0.00000     -0.301140E-02
    1753 1S   248  ASP  HB1     3   0.900000E-01   1.00800           0   0.00000     -0.301140E-02
    1754 1S   248  ASP  HB2     3   0.900000E-01   1.00800           0   0.00000     -0.301140E-02
    1755 1S   248  ASP  CG     32   0.620000       12.0110           0   0.00000     -0.301140E-02
    1756 1S   248  ASP  OD1    72  -0.760000       15.9990           0   0.00000     -0.301140E-02
    1757 1S   248  ASP  OD2    72  -0.760000       15.9990           0   0.00000     -0.301140E-02
    1758 1S   248  ASP  C      20   0.510000       12.0110           0   0.00000     -0.301140E-02
    1759 1S   248  ASP  O      70  -0.510000       15.9990           0   0.00000     -0.301140E-02
    1760 1S   249  ARG  N      54  -0.470000       14.0070           0   0.00000     -0.301140E-02
    1761 1S   249  ARG  HN      1   0.310000       1.00800           0   0.00000     -0.301140E-02
    1762 1S   249  ARG  CA     22   0.700000E-01   12.0110           0   0.00000     -0.301140E-02
    1763 1S   249  ARG  HA      6   0.900000E-01   1.00800           0   0.00000     -0.301140E-02
    1764 1S   249  ARG  CB     23  -0.180000       12.0110           0   0.00000     -0.301140E-02
    1765 1S   249  ARG  HB1     3   0.900000E-01   1.00800           0   0.00000     -0.301140E-02
    1766 1S   249  ARG  HB2     3   0.900000E-01   1.00800           0   0.00000     -0.301140E-02
    1767 1S   249  ARG  CG     23  -0.180000       12.0110           0   0.00000     -0.301140E-02
    1768 1S   249  ARG  HG1     3   0.900000E-01   1.00800           0   0.00000     -0.301140E-02
    1769 1S   249  ARG  HG2     3   0.900000E-01   1.00800           0   0.00000     -0.301140E-02
    1770 1S   249  ARG  CD     23   0.200000       12.0110           0   0.00000     -0.301140E-02
    1771 1S   249  ARG  HD1     3   0.900000E-01   1.00800           0   0.00000     -0.301140E-02
    1772 1S   249  ARG  HD2     3   0.900000E-01   1.00800           0   0.00000     -0.301140E-02
    1773 1S   249  ARG  NE     57  -0.700000       14.0070           0   0.00000     -0.301140E-02
    1774 1S   249  ARG  HE      2   0.440000       1.00800           0   0.00000     -0.301140E-02
    1775 1S   249  ARG  CZ     20   0.640000       12.0110           0   0.00000     -0.301140E-02
    1776 1S   249  ARG  NH1    57  -0.800000       14.0070           0   0.00000     -0.301140E-02
    1777 1S   249  ARG  HH11    2   0.460000       1.00800           0   0.00000     -0.301140E-02
    1778 1S   249  ARG  HH12    2   0.460000       1.00800           0   0.00000     -0.301140E-02
    1779 1S   249  ARG  NH2    57  -0.800000       14.0070           0   0.00000     -0.301140E-02
    1780 1S   249  ARG  HH21    2   0.460000       1.00800           0   0.00000     -0.301140E-02
    1781 1S   249  ARG  HH22    2   0.460000       1.00800           0   0.00000     -0.301140E-02
    1782 1S   249  ARG  C      20   0.510000       12.0110           0   0.00000     -0.301140E-02
    1783 1S   249  ARG  O      70  -0.510000       15.9990           0   0.00000     -0.301140E-02
    1784 1S   250  ALA  N      54  -0.470000       14.0070           0   0.00000     -0.301140E-02
    1785 1S   250  ALA  HN      1   0.310000       1.00800           0   0.00000     -0.301140E-02
    1786 1S   250  ALA  CA     22   0.700000E-01   12.0110           0   0.00000     -0.301140E-02
    1787 1S   250  ALA  HA      6   0.900000E-01   1.00800           0   0.00000     -0.301140E-02
    1788 1S   250  ALA  CB     24  -0.270000       12.0110           0   0.00000     -0.301140E-02
    1789 1S   250  ALA  HB1     3   0.900000E-01   1.00800           0   0.00000     -0.301140E-02
    1790 1S   250  ALA  HB2     3   0.900000E-01   1.00800           0   0.00000     -0.301140E-02
    1791 1S   250  ALA  HB3     3   0.900000E-01   1.00800           0   0.00000     -0.301140E-02
    1792 1S   250  ALA  C      20   0.510000       12.0110           0   0.00000     -0.301140E-02
    1793 1S   250  ALA  O      70  -0.510000       15.9990           0   0.00000     -0.301140E-02
    1794 1S   251  ARG  N      54  -0.470000       14.0070           0   0.00000     -0.301140E-02
    1795 1S   251  ARG  HN      1   0.310000       1.00800           0   0.00000     -0.301140E-02
    1796 1S   251  ARG  CA     22   0.700000E-01   12.0110           0   0.00000     -0.301140E-02
    1797 1S   251  ARG  HA      6   0.900000E-01   1.00800           0   0.00000     -0.301140E-02
    1798 1S   251  ARG  CB     23  -0.180000       12.0110           0   0.00000     -0.301140E-02
    1799 1S   251  ARG  HB1     3   0.900000E-01   1.00800           0   0.00000     -0.301140E-02
    1800 1S   251  ARG  HB2     3   0.900000E-01   1.00800           0   0.00000     -0.301140E-02
    1801 1S   251  ARG  CG     23  -0.180000       12.0110           0   0.00000     -0.301140E-02
    1802 1S   251  ARG  HG1     3   0.900000E-01   1.00800           0   0.00000     -0.301140E-02
    1803 1S   251  ARG  HG2     3   0.900000E-01   1.00800           0   0.00000     -0.301140E-02
    1804 1S   251  ARG  CD     23   0.200000       12.0110           0   0.00000     -0.301140E-02
    1805 1S   251  ARG  HD1     3   0.900000E-01   1.00800           0   0.00000     -0.301140E-02
    1806 1S   251  ARG  HD2     3   0.900000E-01   1.00800           0   0.00000     -0.301140E-02
    1807 1S   251  ARG  NE     57  -0.700000       14.0070           0   0.00000     -0.301140E-02
    1808 1S   251  ARG  HE      2   0.440000       1.00800           0   0.00000     -0.301140E-02
    1809 1S   251  ARG  CZ     20   0.640000       12.0110           0   0.00000     -0.301140E-02
    1810 1S   251  ARG  NH1    57  -0.800000       14.0070           0   0.00000     -0.301140E-02
    1811 1S   251  ARG  HH11    2   0.460000       1.00800           0   0.00000     -0.301140E-02
    1812 1S   251  ARG  HH12    2   0.460000       1.00800           0   0.00000     -0.301140E-02
    1813 1S   251  ARG  NH2    57  -0.800000       14.0070           0   0.00000     -0.301140E-02
    1814 1S   251  ARG  HH21    2   0.460000       1.00800           0   0.00000     -0.301140E-02
    1815 1S   251  ARG  HH22    2   0.460000       1.00800           0   0.00000     -0.301140E-02
    1816 1S   251  ARG  C      20   0.510000       12.0110           0   0.00000     -0.301140E-02
    1817 1S   251  ARG  O      70  -0.510000       15.9990           0   0.00000     -0.301140E-02
    1818 1S   252  PHE  N      54  -0.470000       14.0070           0   0.00000     -0.301140E-02
    1819 1S   252  PHE  HN      1   0.310000       1.00800           0   0.00000     -0.301140E-02
    1820 1S   252  PHE  CA     22   0.700000E-01   12.0110           0   0.00000     -0.301140E-02
    1821 1S   252  PHE  HA      6   0.900000E-01   1.00800           0   0.00000     -0.301140E-02
    1822 1S   252  PHE  CB     23  -0.180000       12.0110           0   0.00000     -0.301140E-02
    1823 1S   252  PHE  HB1     3   0.900000E-01   1.00800           0   0.00000     -0.301140E-02
    1824 1S   252  PHE  HB2     3   0.900000E-01   1.00800           0   0.00000     -0.301140E-02
    1825 1S   252  PHE  CG     21    0.00000       12.0110           0   0.00000     -0.301140E-02
    1826 1S   252  PHE  CD1    21  -0.115000       12.0110           0   0.00000     -0.301140E-02
    1827 1S   252  PHE  HD1     5   0.115000       1.00800           0   0.00000     -0.301140E-02
    1828 1S   252  PHE  CE1    21  -0.115000       12.0110           0   0.00000     -0.301140E-02
    1829 1S   252  PHE  HE1     5   0.115000       1.00800           0   0.00000     -0.301140E-02
    1830 1S   252  PHE  CZ     21  -0.115000       12.0110           0   0.00000     -0.301140E-02
    1831 1S   252  PHE  HZ      5   0.115000       1.00800           0   0.00000     -0.301140E-02
    1832 1S   252  PHE  CD2    21  -0.115000       12.0110           0   0.00000     -0.301140E-02
    1833 1S   252  PHE  HD2     5   0.115000       1.00800           0   0.00000     -0.301140E-02
    1834 1S   252  PHE  CE2    21  -0.115000       12.0110           0   0.00000     -0.301140E-02
    1835 1S   252  PHE  HE2     5   0.115000       1.00800           0   0.00000     -0.301140E-02
    1836 1S   252  PHE  C      20   0.510000       12.0110           0   0.00000     -0.301140E-02
    1837 1S   252  PHE  O      70  -0.510000       15.9990           0   0.00000     -0.301140E-02
    1838 1S   253  TYR  N      54  -0.470000       14.0070           0   0.00000     -0.301140E-02
    1839 1S   253  TYR  HN      1   0.310000       1.00800           0   0.00000     -0.301140E-02
    1840 1S   253  TYR  CA     22   0.700000E-01   12.0110           0   0.00000     -0.301140E-02
    1841 1S   253  TYR  HA      6   0.900000E-01   1.00800           0   0.00000     -0.301140E-02
    1842 1S   253  TYR  CB     23  -0.180000       12.0110           0   0.00000     -0.301140E-02
    1843 1S   253  TYR  HB1     3   0.900000E-01   1.00800           0   0.00000     -0.301140E-02
    1844 1S   253  TYR  HB2     3   0.900000E-01   1.00800           0   0.00000     -0.301140E-02
    1845 1S   253  TYR  CG     21    0.00000       12.0110           0   0.00000     -0.301140E-02
    1846 1S   253  TYR  CD1    21  -0.115000       12.0110           0   0.00000     -0.301140E-02
    1847 1S   253  TYR  HD1     5   0.115000       1.00800           0   0.00000     -0.301140E-02
    1848 1S   253  TYR  CE1    21  -0.115000       12.0110           0   0.00000     -0.301140E-02
    1849 1S   253  TYR  HE1     5   0.115000       1.00800           0   0.00000     -0.301140E-02
    1850 1S   253  TYR  CZ     21   0.110000       12.0110           0   0.00000     -0.301140E-02
    1851 1S   253  TYR  OH     73  -0.540000       15.9990           0   0.00000     -0.301140E-02
    1852 1S   253  TYR  HH      1   0.430000       1.00800           0   0.00000     -0.301140E-02
    1853 1S   253  TYR  CD2    21  -0.115000       12.0110           0   0.00000     -0.301140E-02
    1854 1S   253  TYR  HD2     5   0.115000       1.00800           0   0.00000     -0.301140E-02
    1855 1S   253  TYR  CE2    21  -0.115000       12.0110           0   0.00000     -0.301140E-02
    1856 1S   253  TYR  HE2     5   0.115000       1.00800           0   0.00000     -0.301140E-02
    1857 1S   253  TYR  C      20   0.510000       12.0110           0   0.00000     -0.301140E-02
    1858 1S   253  TYR  O      70  -0.510000       15.9990           0   0.00000     -0.301140E-02
    1859 1S   254  GLY  N      54  -0.470000       14.0070           0   0.00000     -0.301140E-02
    1860 1S   254  GLY  HN      1   0.310000       1.00800           0   0.00000     -0.301140E-02
    1861 1S   254  GLY  CA     23  -0.200000E-01   12.0110           0   0.00000     -0.301140E-02
    1862 1S   254  GLY  HA1     6   0.900000E-01   1.00800           0   0.00000     -0.301140E-02
    1863 1S   254  GLY  HA2     6   0.900000E-01   1.00800           0   0.00000     -0.301140E-02
    1864 1S   254  GLY  C      20   0.510000       12.0110           0   0.00000     -0.301140E-02
    1865 1S   254  GLY  O      70  -0.510000       15.9990           0   0.00000     -0.301140E-02
    1866 1S   255  ALA  N      54  -0.470000       14.0070           0   0.00000     -0.301140E-02
    1867 1S   255  ALA  HN      1   0.310000       1.00800           0   0.00000     -0.301140E-02
    1868 1S   255  ALA  CA     22   0.700000E-01   12.0110           0   0.00000     -0.301140E-02
    1869 1S   255  ALA  HA      6   0.900000E-01   1.00800           0   0.00000     -0.301140E-02
    1870 1S   255  ALA  CB     24  -0.270000       12.0110           0   0.00000     -0.301140E-02
    1871 1S   255  ALA  HB1     3   0.900000E-01   1.00800           0   0.00000     -0.301140E-02
    1872 1S   255  ALA  HB2     3   0.900000E-01   1.00800           0   0.00000     -0.301140E-02
    1873 1S   255  ALA  HB3     3   0.900000E-01   1.00800           0   0.00000     -0.301140E-02
    1874 1S   255  ALA  C      20   0.510000       12.0110           0   0.00000     -0.301140E-02
    1875 1S   255  ALA  O      70  -0.510000       15.9990           0   0.00000     -0.301140E-02
    1876 1S   256  GLU  N      54  -0.470000       14.0070           0   0.00000     -0.301140E-02
    1877 1S   256  GLU  HN      1   0.310000       1.00800           0   0.00000     -0.301140E-02
    1878 1S   256  GLU  CA     22   0.700000E-01   12.0110           0   0.00000     -0.301140E-02
    1879 1S   256  GLU  HA      6   0.900000E-01   1.00800           0   0.00000     -0.301140E-02
    1880 1S   256  GLU  CB     23  -0.180000       12.0110           0   0.00000     -0.301140E-02
    1881 1S   256  GLU  HB1     3   0.900000E-01   1.00800           0   0.00000     -0.301140E-02
    1882 1S   256  GLU  HB2     3   0.900000E-01   1.00800           0   0.00000     -0.301140E-02
    1883 1S   256  GLU  CG     23  -0.280000       12.0110           0   0.00000     -0.301140E-02
    1884 1S   256  GLU  HG1     3   0.900000E-01   1.00800           0   0.00000     -0.301140E-02
    1885 1S   256  GLU  HG2     3   0.900000E-01   1.00800           0   0.00000     -0.301140E-02
    1886 1S   256  GLU  CD     32   0.620000       12.0110           0   0.00000     -0.301140E-02
    1887 1S   256  GLU  OE1    72  -0.760000       15.9990           0   0.00000     -0.301140E-02
    1888 1S   256  GLU  OE2    72  -0.760000       15.9990           0   0.00000     -0.301140E-02
    1889 1S   256  GLU  C      20   0.510000       12.0110           0   0.00000     -0.301140E-02
    1890 1S   256  GLU  O      70  -0.510000       15.9990           0   0.00000     -0.301140E-02
    1891 1S   257  ILE  N      54  -0.470000       14.0070           0   0.00000     -0.301140E-02
    1892 1S   257  ILE  HN      1   0.310000       1.00800           0   0.00000     -0.301140E-02
    1893 1S   257  ILE  CA     22   0.700000E-01   12.0110           0   0.00000     -0.301140E-02
    1894 1S   257  ILE  HA      6   0.900000E-01   1.00800           0   0.00000     -0.301140E-02
    1895 1S   257  ILE  CB     22  -0.900000E-01   12.0110           0   0.00000     -0.301140E-02
    1896 1S   257  ILE  HB      3   0.900000E-01   1.00800           0   0.00000     -0.301140E-02
    1897 1S   257  ILE  CG2    24  -0.270000       12.0110           0   0.00000     -0.301140E-02
    1898 1S   257  ILE  HG21    3   0.900000E-01   1.00800           0   0.00000     -0.301140E-02
    1899 1S   257  ILE  HG22    3   0.900000E-01   1.00800           0   0.00000     -0.301140E-02
    1900 1S   257  ILE  HG23    3   0.900000E-01   1.00800           0   0.00000     -0.301140E-02
    1901 1S   257  ILE  CG1    23  -0.180000       12.0110           0   0.00000     -0.301140E-02
    1902 1S   257  ILE  HG11    3   0.900000E-01   1.00800           0   0.00000     -0.301140E-02
    1903 1S   257  ILE  HG12    3   0.900000E-01   1.00800           0   0.00000     -0.301140E-02
    1904 1S   257  ILE  CD     24  -0.270000       12.0110           0   0.00000     -0.301140E-02
    1905 1S   257  ILE  HD1     3   0.900000E-01   1.00800           0   0.00000     -0.301140E-02
    1906 1S   257  ILE  HD2     3   0.900000E-01   1.00800           0   0.00000     -0.301140E-02
    1907 1S   257  ILE  HD3     3   0.900000E-01   1.00800           0   0.00000     -0.301140E-02
    1908 1S   257  ILE  C      20   0.510000       12.0110           0   0.00000     -0.301140E-02
    1909 1S   257  ILE  O      70  -0.510000       15.9990           0   0.00000     -0.301140E-02
    1910 1S   258  VAL  N      54  -0.470000       14.0070           0   0.00000     -0.301140E-02
    1911 1S   258  VAL  HN      1   0.310000       1.00800           0   0.00000     -0.301140E-02
    1912 1S   258  VAL  CA     22   0.700000E-01   12.0110           0   0.00000     -0.301140E-02
    1913 1S   258  VAL  HA      6   0.900000E-01   1.00800           0   0.00000     -0.301140E-02
    1914 1S   258  VAL  CB     22  -0.900000E-01   12.0110           0   0.00000     -0.301140E-02
    1915 1S   258  VAL  HB      3   0.900000E-01   1.00800           0   0.00000     -0.301140E-02
    1916 1S   258  VAL  CG1    24  -0.270000       12.0110           0   0.00000     -0.301140E-02
    1917 1S   258  VAL  HG11    3   0.900000E-01   1.00800           0   0.00000     -0.301140E-02
    1918 1S   258  VAL  HG12    3   0.900000E-01   1.00800           0   0.00000     -0.301140E-02
    1919 1S   258  VAL  HG13    3   0.900000E-01   1.00800           0   0.00000     -0.301140E-02
    1920 1S   258  VAL  CG2    24  -0.270000       12.0110           0   0.00000     -0.301140E-02
    1921 1S   258  VAL  HG21    3   0.900000E-01   1.00800           0   0.00000     -0.301140E-02
    1922 1S   258  VAL  HG22    3   0.900000E-01   1.00800           0   0.00000     -0.301140E-02
    1923 1S   258  VAL  HG23    3   0.900000E-01   1.00800           0   0.00000     -0.301140E-02
    1924 1S   258  VAL  C      20   0.510000       12.0110           0   0.00000     -0.301140E-02
    1925 1S   258  VAL  O      70  -0.510000       15.9990           0   0.00000     -0.301140E-02
    1926 1S   259  SER  N      54  -0.470000       14.0070           0   0.00000     -0.301140E-02
    1927 1S   259  SER  HN      1   0.310000       1.00800           0   0.00000     -0.301140E-02
    1928 1S   259  SER  CA     22   0.700000E-01   12.0110           0   0.00000     -0.301140E-02
    1929 1S   259  SER  HA      6   0.900000E-01   1.00800           0   0.00000     -0.301140E-02
    1930 1S   259  SER  CB     23   0.500000E-01   12.0110           0   0.00000     -0.301140E-02
    1931 1S   259  SER  HB1     3   0.900000E-01   1.00800           0   0.00000     -0.301140E-02
    1932 1S   259  SER  HB2     3   0.900000E-01   1.00800           0   0.00000     -0.301140E-02
    1933 1S   259  SER  OG     73  -0.660000       15.9990           0   0.00000     -0.301140E-02
    1934 1S   259  SER  HG1     1   0.430000       1.00800           0   0.00000     -0.301140E-02
    1935 1S   259  SER  C      20   0.510000       12.0110           0   0.00000     -0.301140E-02
    1936 1S   259  SER  O      70  -0.510000       15.9990           0   0.00000     -0.301140E-02
    1937 1S   260  ALA  N      54  -0.470000       14.0070           0   0.00000     -0.301140E-02
    1938 1S   260  ALA  HN      1   0.310000       1.00800           0   0.00000     -0.301140E-02
    1939 1S   260  ALA  CA     22   0.700000E-01   12.0110           0   0.00000     -0.301140E-02
    1940 1S   260  ALA  HA      6   0.900000E-01   1.00800           0   0.00000     -0.301140E-02
    1941 1S   260  ALA  CB     24  -0.270000       12.0110           0   0.00000     -0.301140E-02
    1942 1S   260  ALA  HB1     3   0.900000E-01   1.00800           0   0.00000     -0.301140E-02
    1943 1S   260  ALA  HB2     3   0.900000E-01   1.00800           0   0.00000     -0.301140E-02
    1944 1S   260  ALA  HB3     3   0.900000E-01   1.00800           0   0.00000     -0.301140E-02
    1945 1S   260  ALA  C      20   0.510000       12.0110           0   0.00000     -0.301140E-02
    1946 1S   260  ALA  O      70  -0.510000       15.9990           0   0.00000     -0.301140E-02
    1947 1S   261  LEU  N      54  -0.470000       14.0070           0   0.00000     -0.301140E-02
    1948 1S   261  LEU  HN      1   0.310000       1.00800           0   0.00000     -0.301140E-02
    1949 1S   261  LEU  CA     22   0.700000E-01   12.0110           0   0.00000     -0.301140E-02
    1950 1S   261  LEU  HA      6   0.900000E-01   1.00800           0   0.00000     -0.301140E-02
    1951 1S   261  LEU  CB     23  -0.180000       12.0110           0   0.00000     -0.301140E-02
    1952 1S   261  LEU  HB1     3   0.900000E-01   1.00800           0   0.00000     -0.301140E-02
    1953 1S   261  LEU  HB2     3   0.900000E-01   1.00800           0   0.00000     -0.301140E-02
    1954 1S   261  LEU  CG     22  -0.900000E-01   12.0110           0   0.00000     -0.301140E-02
    1955 1S   261  LEU  HG      3   0.900000E-01   1.00800           0   0.00000     -0.301140E-02
    1956 1S   261  LEU  CD1    24  -0.270000       12.0110           0   0.00000     -0.301140E-02
    1957 1S   261  LEU  HD11    3   0.900000E-01   1.00800           0   0.00000     -0.301140E-02
    1958 1S   261  LEU  HD12    3   0.900000E-01   1.00800           0   0.00000     -0.301140E-02
    1959 1S   261  LEU  HD13    3   0.900000E-01   1.00800           0   0.00000     -0.301140E-02
    1960 1S   261  LEU  CD2    24  -0.270000       12.0110           0   0.00000     -0.301140E-02
    1961 1S   261  LEU  HD21    3   0.900000E-01   1.00800           0   0.00000     -0.301140E-02
    1962 1S   261  LEU  HD22    3   0.900000E-01   1.00800           0   0.00000     -0.301140E-02
    1963 1S   261  LEU  HD23    3   0.900000E-01   1.00800           0   0.00000     -0.301140E-02
    1964 1S   261  LEU  C      20   0.510000       12.0110           0   0.00000     -0.301140E-02
    1965 1S   261  LEU  O      70  -0.510000       15.9990           0   0.00000     -0.301140E-02
    1966 1S   262  ASP  N      54  -0.470000       14.0070           0   0.00000     -0.301140E-02
    1967 1S   262  ASP  HN      1   0.310000       1.00800           0   0.00000     -0.301140E-02
    1968 1S   262  ASP  CA     22   0.700000E-01   12.0110           0   0.00000     -0.301140E-02
    1969 1S   262  ASP  HA      6   0.900000E-01   1.00800           0   0.00000     -0.301140E-02
    1970 1S   262  ASP  CB     23  -0.280000       12.0110           0   0.00000     -0.301140E-02
    1971 1S   262  ASP  HB1     3   0.900000E-01   1.00800           0   0.00000     -0.301140E-02
    1972 1S   262  ASP  HB2     3   0.900000E-01   1.00800           0   0.00000     -0.301140E-02
    1973 1S   262  ASP  CG     32   0.620000       12.0110           0   0.00000     -0.301140E-02
    1974 1S   262  ASP  OD1    72  -0.760000       15.9990           0   0.00000     -0.301140E-02
    1975 1S   262  ASP  OD2    72  -0.760000       15.9990           0   0.00000     -0.301140E-02
    1976 1S   262  ASP  C      20   0.510000       12.0110           0   0.00000     -0.301140E-02
    1977 1S   262  ASP  O      70  -0.510000       15.9990           0   0.00000     -0.301140E-02
    1978 1S   263  TYR  N      54  -0.470000       14.0070           0   0.00000     -0.301140E-02
    1979 1S   263  TYR  HN      1   0.310000       1.00800           0   0.00000     -0.301140E-02
    1980 1S   263  TYR  CA     22   0.700000E-01   12.0110           0   0.00000     -0.301140E-02
    1981 1S   263  TYR  HA      6   0.900000E-01   1.00800           0   0.00000     -0.301140E-02
    1982 1S   263  TYR  CB     23  -0.180000       12.0110           0   0.00000     -0.301140E-02
    1983 1S   263  TYR  HB1     3   0.900000E-01   1.00800           0   0.00000     -0.301140E-02
    1984 1S   263  TYR  HB2     3   0.900000E-01   1.00800           0   0.00000     -0.301140E-02
    1985 1S   263  TYR  CG     21    0.00000       12.0110           0   0.00000     -0.301140E-02
    1986 1S   263  TYR  CD1    21  -0.115000       12.0110           0   0.00000     -0.301140E-02
    1987 1S   263  TYR  HD1     5   0.115000       1.00800           0   0.00000     -0.301140E-02
    1988 1S   263  TYR  CE1    21  -0.115000       12.0110           0   0.00000     -0.301140E-02
    1989 1S   263  TYR  HE1     5   0.115000       1.00800           0   0.00000     -0.301140E-02
    1990 1S   263  TYR  CZ     21   0.110000       12.0110           0   0.00000     -0.301140E-02
    1991 1S   263  TYR  OH     73  -0.540000       15.9990           0   0.00000     -0.301140E-02
    1992 1S   263  TYR  HH      1   0.430000       1.00800           0   0.00000     -0.301140E-02
    1993 1S   263  TYR  CD2    21  -0.115000       12.0110           0   0.00000     -0.301140E-02
    1994 1S   263  TYR  HD2     5   0.115000       1.00800           0   0.00000     -0.301140E-02
    1995 1S   263  TYR  CE2    21  -0.115000       12.0110           0   0.00000     -0.301140E-02
    1996 1S   263  TYR  HE2     5   0.115000       1.00800           0   0.00000     -0.301140E-02
    1997 1S   263  TYR  C      20   0.510000       12.0110           0   0.00000     -0.301140E-02
    1998 1S   263  TYR  O      70  -0.510000       15.9990           0   0.00000     -0.301140E-02
    1999 1S   264  LEU  N      54  -0.470000       14.0070           0   0.00000     -0.301140E-02
    2000 1S   264  LEU  HN      1   0.310000       1.00800           0   0.00000     -0.301140E-02
    2001 1S   264  LEU  CA     22   0.700000E-01   12.0110           0   0.00000     -0.301140E-02
    2002 1S   264  LEU  HA      6   0.900000E-01   1.00800           0   0.00000     -0.301140E-02
    2003 1S   264  LEU  CB     23  -0.180000       12.0110           0   0.00000     -0.301140E-02
    2004 1S   264  LEU  HB1     3   0.900000E-01   1.00800           0   0.00000     -0.301140E-02
    2005 1S   264  LEU  HB2     3   0.900000E-01   1.00800           0   0.00000     -0.301140E-02
    2006 1S   264  LEU  CG     22  -0.900000E-01   12.0110           0   0.00000     -0.301140E-02
    2007 1S   264  LEU  HG      3   0.900000E-01   1.00800           0   0.00000     -0.301140E-02
    2008 1S   264  LEU  CD1    24  -0.270000       12.0110           0   0.00000     -0.301140E-02
    2009 1S   264  LEU  HD11    3   0.900000E-01   1.00800           0   0.00000     -0.301140E-02
    2010 1S   264  LEU  HD12    3   0.900000E-01   1.00800           0   0.00000     -0.301140E-02
    2011 1S   264  LEU  HD13    3   0.900000E-01   1.00800           0   0.00000     -0.301140E-02
    2012 1S   264  LEU  CD2    24  -0.270000       12.0110           0   0.00000     -0.301140E-02
    2013 1S   264  LEU  HD21    3   0.900000E-01   1.00800           0   0.00000     -0.301140E-02
    2014 1S   264  LEU  HD22    3   0.900000E-01   1.00800           0   0.00000     -0.301140E-02
    2015 1S   264  LEU  HD23    3   0.900000E-01   1.00800           0   0.00000     -0.301140E-02
    2016 1S   264  LEU  C      20   0.510000       12.0110           0   0.00000     -0.301140E-02
    2017 1S   264  LEU  O      70  -0.510000       15.9990           0   0.00000     -0.301140E-02
    2018 1S   265  HSP  N      54  -0.470000       14.0070           0   0.00000     -0.301140E-02
    2019 1S   265  HSP  HN      1   0.310000       1.00800           0   0.00000     -0.301140E-02
    2020 1S   265  HSP  CA     22   0.700000E-01   12.0110           0   0.00000     -0.301140E-02
    2021 1S   265  HSP  HA      6   0.900000E-01   1.00800           0   0.00000     -0.301140E-02
    2022 1S   265  HSP  CB     23  -0.500000E-01   12.0110           0   0.00000     -0.301140E-02
    2023 1S   265  HSP  HB1     3   0.900000E-01   1.00800           0   0.00000     -0.301140E-02
    2024 1S   265  HSP  HB2     3   0.900000E-01   1.00800           0   0.00000     -0.301140E-02
    2025 1S   265  HSP  CD2    25   0.190000       12.0110           0   0.00000     -0.301140E-02
    2026 1S   265  HSP  HD2     7   0.130000       1.00800           0   0.00000     -0.301140E-02
    2027 1S   265  HSP  CG     25   0.190000       12.0110           0   0.00000     -0.301140E-02
    2028 1S   265  HSP  NE2    53  -0.510000       14.0070           0   0.00000     -0.301140E-02
    2029 1S   265  HSP  HE2     1   0.440000       1.00800           0   0.00000     -0.301140E-02
    2030 1S   265  HSP  ND1    53  -0.510000       14.0070           0   0.00000     -0.301140E-02
    2031 1S   265  HSP  HD1     1   0.440000       1.00800           0   0.00000     -0.301140E-02
    2032 1S   265  HSP  CE1    26   0.320000       12.0110           0   0.00000     -0.301140E-02
    2033 1S   265  HSP  HE1     8   0.180000       1.00800           0   0.00000     -0.301140E-02
    2034 1S   265  HSP  C      20   0.510000       12.0110           0   0.00000     -0.301140E-02
    2035 1S   265  HSP  O      70  -0.510000       15.9990           0   0.00000     -0.301140E-02
    2036 1S   266  SER  N      54  -0.470000       14.0070           0   0.00000     -0.301140E-02
    2037 1S   266  SER  HN      1   0.310000       1.00800           0   0.00000     -0.301140E-02
    2038 1S   266  SER  CA     22   0.700000E-01   12.0110           0   0.00000     -0.301140E-02
    2039 1S   266  SER  HA      6   0.900000E-01   1.00800           0   0.00000     -0.301140E-02
    2040 1S   266  SER  CB     23   0.500000E-01   12.0110           0   0.00000     -0.301140E-02
    2041 1S   266  SER  HB1     3   0.900000E-01   1.00800           0   0.00000     -0.301140E-02
    2042 1S   266  SER  HB2     3   0.900000E-01   1.00800           0   0.00000     -0.301140E-02
    2043 1S   266  SER  OG     73  -0.660000       15.9990           0   0.00000     -0.301140E-02
    2044 1S   266  SER  HG1     1   0.430000       1.00800           0   0.00000     -0.301140E-02
    2045 1S   266  SER  C      20   0.510000       12.0110           0   0.00000     -0.301140E-02
    2046 1S   266  SER  O      70  -0.510000       15.9990           0   0.00000     -0.301140E-02
    2047 1S   267  GLU  N      54  -0.470000       14.0070           0   0.00000     -0.301140E-02
    2048 1S   267  GLU  HN      1   0.310000       1.00800           0   0.00000     -0.301140E-02
    2049 1S   267  GLU  CA     22   0.700000E-01   12.0110           0   0.00000     -0.301140E-02
    2050 1S   267  GLU  HA      6   0.900000E-01   1.00800           0   0.00000     -0.301140E-02
    2051 1S   267  GLU  CB     23  -0.180000       12.0110           0   0.00000     -0.301140E-02
    2052 1S   267  GLU  HB1     3   0.900000E-01   1.00800           0   0.00000     -0.301140E-02
    2053 1S   267  GLU  HB2     3   0.900000E-01   1.00800           0   0.00000     -0.301140E-02
    2054 1S   267  GLU  CG     23  -0.280000       12.0110           0   0.00000     -0.301140E-02
    2055 1S   267  GLU  HG1     3   0.900000E-01   1.00800           0   0.00000     -0.301140E-02
    2056 1S   267  GLU  HG2     3   0.900000E-01   1.00800           0   0.00000     -0.301140E-02
    2057 1S   267  GLU  CD     32   0.620000       12.0110           0   0.00000     -0.301140E-02
    2058 1S   267  GLU  OE1    72  -0.760000       15.9990           0   0.00000     -0.301140E-02
    2059 1S   267  GLU  OE2    72  -0.760000       15.9990           0   0.00000     -0.301140E-02
    2060 1S   267  GLU  C      20   0.510000       12.0110           0   0.00000     -0.301140E-02
    2061 1S   267  GLU  O      70  -0.510000       15.9990           0   0.00000     -0.301140E-02
    2062 1S   268  LYS  N      54  -0.470000       14.0070           0   0.00000     -0.301140E-02
    2063 1S   268  LYS  HN      1   0.310000       1.00800           0   0.00000     -0.301140E-02
    2064 1S   268  LYS  CA     22   0.700000E-01   12.0110           0   0.00000     -0.301140E-02
    2065 1S   268  LYS  HA      6   0.900000E-01   1.00800           0   0.00000     -0.301140E-02
    2066 1S   268  LYS  CB     23  -0.180000       12.0110           0   0.00000     -0.301140E-02
    2067 1S   268  LYS  HB1     3   0.900000E-01   1.00800           0   0.00000     -0.301140E-02
    2068 1S   268  LYS  HB2     3   0.900000E-01   1.00800           0   0.00000     -0.301140E-02
    2069 1S   268  LYS  CG     23  -0.180000       12.0110           0   0.00000     -0.301140E-02
    2070 1S   268  LYS  HG1     3   0.900000E-01   1.00800           0   0.00000     -0.301140E-02
    2071 1S   268  LYS  HG2     3   0.900000E-01   1.00800           0   0.00000     -0.301140E-02
    2072 1S   268  LYS  CD     23  -0.180000       12.0110           0   0.00000     -0.301140E-02
    2073 1S   268  LYS  HD1     3   0.900000E-01   1.00800           0   0.00000     -0.301140E-02
    2074 1S   268  LYS  HD2     3   0.900000E-01   1.00800           0   0.00000     -0.301140E-02
    2075 1S   268  LYS  CE     23   0.210000       12.0110           0   0.00000     -0.301140E-02
    2076 1S   268  LYS  HE1     3   0.500000E-01   1.00800           0   0.00000     -0.301140E-02
    2077 1S   268  LYS  HE2     3   0.500000E-01   1.00800           0   0.00000     -0.301140E-02
    2078 1S   268  LYS  NZ     56  -0.300000       14.0070           0   0.00000     -0.301140E-02
    2079 1S   268  LYS  HZ1     2   0.330000       1.00800           0   0.00000     -0.301140E-02
    2080 1S   268  LYS  HZ2     2   0.330000       1.00800           0   0.00000     -0.301140E-02
    2081 1S   268  LYS  HZ3     2   0.330000       1.00800           0   0.00000     -0.301140E-02
    2082 1S   268  LYS  C      20   0.510000       12.0110           0   0.00000     -0.301140E-02
    2083 1S   268  LYS  O      70  -0.510000       15.9990           0   0.00000     -0.301140E-02
    2084 1S   269  ASN  N      54  -0.470000       14.0070           0   0.00000     -0.301140E-02
    2085 1S   269  ASN  HN      1   0.310000       1.00800           0   0.00000     -0.301140E-02
    2086 1S   269  ASN  CA     22   0.700000E-01   12.0110           0   0.00000     -0.301140E-02
    2087 1S   269  ASN  HA      6   0.900000E-01   1.00800           0   0.00000     -0.301140E-02
    2088 1S   269  ASN  CB     23  -0.180000       12.0110           0   0.00000     -0.301140E-02
    2089 1S   269  ASN  HB1     3   0.900000E-01   1.00800           0   0.00000     -0.301140E-02
    2090 1S   269  ASN  HB2     3   0.900000E-01   1.00800           0   0.00000     -0.301140E-02
    2091 1S   269  ASN  CG     32   0.550000       12.0110           0   0.00000     -0.301140E-02
    2092 1S   269  ASN  OD1    70  -0.550000       15.9990           0   0.00000     -0.301140E-02
    2093 1S   269  ASN  ND2    55  -0.620000       14.0070           0   0.00000     -0.301140E-02
    2094 1S   269  ASN  HD21    1   0.320000       1.00800           0   0.00000     -0.301140E-02
    2095 1S   269  ASN  HD22    1   0.300000       1.00800           0   0.00000     -0.301140E-02
    2096 1S   269  ASN  C      20   0.510000       12.0110           0   0.00000     -0.301140E-02
    2097 1S   269  ASN  O      70  -0.510000       15.9990           0   0.00000     -0.301140E-02
    2098 1S   270  VAL  N      54  -0.470000       14.0070           0   0.00000     -0.301140E-02
    2099 1S   270  VAL  HN      1   0.310000       1.00800           0   0.00000     -0.301140E-02
    2100 1S   270  VAL  CA     22   0.700000E-01   12.0110           0   0.00000     -0.301140E-02
    2101 1S   270  VAL  HA      6   0.900000E-01   1.00800           0   0.00000     -0.301140E-02
    2102 1S   270  VAL  CB     22  -0.900000E-01   12.0110           0   0.00000     -0.301140E-02
    2103 1S   270  VAL  HB      3   0.900000E-01   1.00800           0   0.00000     -0.301140E-02
    2104 1S   270  VAL  CG1    24  -0.270000       12.0110           0   0.00000     -0.301140E-02
    2105 1S   270  VAL  HG11    3   0.900000E-01   1.00800           0   0.00000     -0.301140E-02
    2106 1S   270  VAL  HG12    3   0.900000E-01   1.00800           0   0.00000     -0.301140E-02
    2107 1S   270  VAL  HG13    3   0.900000E-01   1.00800           0   0.00000     -0.301140E-02
    2108 1S   270  VAL  CG2    24  -0.270000       12.0110           0   0.00000     -0.301140E-02
    2109 1S   270  VAL  HG21    3   0.900000E-01   1.00800           0   0.00000     -0.301140E-02
    2110 1S   270  VAL  HG22    3   0.900000E-01   1.00800           0   0.00000     -0.301140E-02
    2111 1S   270  VAL  HG23    3   0.900000E-01   1.00800           0   0.00000     -0.301140E-02
    2112 1S   270  VAL  C      20   0.510000       12.0110           0   0.00000     -0.301140E-02
    2113 1S   270  VAL  O      70  -0.510000       15.9990           0   0.00000     -0.301140E-02
    2114 1S   271  VAL  N      54  -0.470000       14.0070           0   0.00000     -0.301140E-02
    2115 1S   271  VAL  HN      1   0.310000       1.00800           0   0.00000     -0.301140E-02
    2116 1S   271  VAL  CA     22   0.700000E-01   12.0110           0   0.00000     -0.301140E-02
    2117 1S   271  VAL  HA      6   0.900000E-01   1.00800           0   0.00000     -0.301140E-02
    2118 1S   271  VAL  CB     22  -0.900000E-01   12.0110           0   0.00000     -0.301140E-02
    2119 1S   271  VAL  HB      3   0.900000E-01   1.00800           0   0.00000     -0.301140E-02
    2120 1S   271  VAL  CG1    24  -0.270000       12.0110           0   0.00000     -0.301140E-02
    2121 1S   271  VAL  HG11    3   0.900000E-01   1.00800           0   0.00000     -0.301140E-02
    2122 1S   271  VAL  HG12    3   0.900000E-01   1.00800           0   0.00000     -0.301140E-02
    2123 1S   271  VAL  HG13    3   0.900000E-01   1.00800           0   0.00000     -0.301140E-02
    2124 1S   271  VAL  CG2    24  -0.270000       12.0110           0   0.00000     -0.301140E-02
    2125 1S   271  VAL  HG21    3   0.900000E-01   1.00800           0   0.00000     -0.301140E-02
    2126 1S   271  VAL  HG22    3   0.900000E-01   1.00800           0   0.00000     -0.301140E-02
    2127 1S   271  VAL  HG23    3   0.900000E-01   1.00800           0   0.00000     -0.301140E-02
    2128 1S   271  VAL  C      20   0.510000       12.0110           0   0.00000     -0.301140E-02
    2129 1S   271  VAL  O      70  -0.510000       15.9990           0   0.00000     -0.301140E-02
    2130 1S   272  TYR  N      54  -0.470000       14.0070           0   0.00000     -0.301140E-02
    2131 1S   272  TYR  HN      1   0.310000       1.00800           0   0.00000     -0.301140E-02
    2132 1S   272  TYR  CA     22   0.700000E-01   12.0110           0   0.00000     -0.301140E-02
    2133 1S   272  TYR  HA      6   0.900000E-01   1.00800           0   0.00000     -0.301140E-02
    2134 1S   272  TYR  CB     23  -0.180000       12.0110           0   0.00000     -0.301140E-02
    2135 1S   272  TYR  HB1     3   0.900000E-01   1.00800           0   0.00000     -0.301140E-02
    2136 1S   272  TYR  HB2     3   0.900000E-01   1.00800           0   0.00000     -0.301140E-02
    2137 1S   272  TYR  CG     21    0.00000       12.0110           0   0.00000     -0.301140E-02
    2138 1S   272  TYR  CD1    21  -0.115000       12.0110           0   0.00000     -0.301140E-02
    2139 1S   272  TYR  HD1     5   0.115000       1.00800           0   0.00000     -0.301140E-02
    2140 1S   272  TYR  CE1    21  -0.115000       12.0110           0   0.00000     -0.301140E-02
    2141 1S   272  TYR  HE1     5   0.115000       1.00800           0   0.00000     -0.301140E-02
    2142 1S   272  TYR  CZ     21   0.110000       12.0110           0   0.00000     -0.301140E-02
    2143 1S   272  TYR  OH     73  -0.540000       15.9990           0   0.00000     -0.301140E-02
    2144 1S   272  TYR  HH      1   0.430000       1.00800           0   0.00000     -0.301140E-02
    2145 1S   272  TYR  CD2    21  -0.115000       12.0110           0   0.00000     -0.301140E-02
    2146 1S   272  TYR  HD2     5   0.115000       1.00800           0   0.00000     -0.301140E-02
    2147 1S   272  TYR  CE2    21  -0.115000       12.0110           0   0.00000     -0.301140E-02
    2148 1S   272  TYR  HE2     5   0.115000       1.00800           0   0.00000     -0.301140E-02
    2149 1S   272  TYR  C      20   0.510000       12.0110           0   0.00000     -0.301140E-02
    2150 1S   272  TYR  O      70  -0.510000       15.9990           0   0.00000     -0.301140E-02
    2151 1S   273  ARG  N      54  -0.470000       14.0070           0   0.00000     -0.301140E-02
    2152 1S   273  ARG  HN      1   0.310000       1.00800           0   0.00000     -0.301140E-02
    2153 1S   273  ARG  CA     22   0.700000E-01   12.0110           0   0.00000     -0.301140E-02
    2154 1S   273  ARG  HA      6   0.900000E-01   1.00800           0   0.00000     -0.301140E-02
    2155 1S   273  ARG  CB     23  -0.180000       12.0110           0   0.00000     -0.301140E-02
    2156 1S   273  ARG  HB1     3   0.900000E-01   1.00800           0   0.00000     -0.301140E-02
    2157 1S   273  ARG  HB2     3   0.900000E-01   1.00800           0   0.00000     -0.301140E-02
    2158 1S   273  ARG  CG     23  -0.180000       12.0110           0   0.00000     -0.301140E-02
    2159 1S   273  ARG  HG1     3   0.900000E-01   1.00800           0   0.00000     -0.301140E-02
    2160 1S   273  ARG  HG2     3   0.900000E-01   1.00800           0   0.00000     -0.301140E-02
    2161 1S   273  ARG  CD     23   0.200000       12.0110           0   0.00000     -0.301140E-02
    2162 1S   273  ARG  HD1     3   0.900000E-01   1.00800           0   0.00000     -0.301140E-02
    2163 1S   273  ARG  HD2     3   0.900000E-01   1.00800           0   0.00000     -0.301140E-02
    2164 1S   273  ARG  NE     57  -0.700000       14.0070           0   0.00000     -0.301140E-02
    2165 1S   273  ARG  HE      2   0.440000       1.00800           0   0.00000     -0.301140E-02
    2166 1S   273  ARG  CZ     20   0.640000       12.0110           0   0.00000     -0.301140E-02
    2167 1S   273  ARG  NH1    57  -0.800000       14.0070           0   0.00000     -0.301140E-02
    2168 1S   273  ARG  HH11    2   0.460000       1.00800           0   0.00000     -0.301140E-02
    2169 1S   273  ARG  HH12    2   0.460000       1.00800           0   0.00000     -0.301140E-02
    2170 1S   273  ARG  NH2    57  -0.800000       14.0070           0   0.00000     -0.301140E-02
    2171 1S   273  ARG  HH21    2   0.460000       1.00800           0   0.00000     -0.301140E-02
    2172 1S   273  ARG  HH22    2   0.460000       1.00800           0   0.00000     -0.301140E-02
    2173 1S   273  ARG  C      20   0.510000       12.0110           0   0.00000     -0.301140E-02
    2174 1S   273  ARG  O      70  -0.510000       15.9990           0   0.00000     -0.301140E-02
    2175 1S   274  ASP  N      54  -0.470000       14.0070           0   0.00000     -0.301140E-02
    2176 1S   274  ASP  HN      1   0.310000       1.00800           0   0.00000     -0.301140E-02
    2177 1S   274  ASP  CA     22   0.700000E-01   12.0110           0   0.00000     -0.301140E-02
    2178 1S   274  ASP  HA      6   0.900000E-01   1.00800           0   0.00000     -0.301140E-02
    2179 1S   274  ASP  CB     23  -0.280000       12.0110           0   0.00000     -0.301140E-02
    2180 1S   274  ASP  HB1     3   0.900000E-01   1.00800           0   0.00000     -0.301140E-02
    2181 1S   274  ASP  HB2     3   0.900000E-01   1.00800           0   0.00000     -0.301140E-02
    2182 1S   274  ASP  CG     32   0.620000       12.0110           0   0.00000     -0.301140E-02
    2183 1S   274  ASP  OD1    72  -0.760000       15.9990           0   0.00000     -0.301140E-02
    2184 1S   274  ASP  OD2    72  -0.760000       15.9990           0   0.00000     -0.301140E-02
    2185 1S   274  ASP  C      20   0.510000       12.0110           0   0.00000     -0.301140E-02
    2186 1S   274  ASP  O      70  -0.510000       15.9990           0   0.00000     -0.301140E-02
    2187 1S   275  LEU  N      54  -0.470000       14.0070           0   0.00000     -0.301140E-02
    2188 1S   275  LEU  HN      1   0.310000       1.00800           0   0.00000     -0.301140E-02
    2189 1S   275  LEU  CA     22   0.700000E-01   12.0110           0   0.00000     -0.301140E-02
    2190 1S   275  LEU  HA      6   0.900000E-01   1.00800           0   0.00000     -0.301140E-02
    2191 1S   275  LEU  CB     23  -0.180000       12.0110           0   0.00000     -0.301140E-02
    2192 1S   275  LEU  HB1     3   0.900000E-01   1.00800           0   0.00000     -0.301140E-02
    2193 1S   275  LEU  HB2     3   0.900000E-01   1.00800           0   0.00000     -0.301140E-02
    2194 1S   275  LEU  CG     22  -0.900000E-01   12.0110           0   0.00000     -0.301140E-02
    2195 1S   275  LEU  HG      3   0.900000E-01   1.00800           0   0.00000     -0.301140E-02
    2196 1S   275  LEU  CD1    24  -0.270000       12.0110           0   0.00000     -0.301140E-02
    2197 1S   275  LEU  HD11    3   0.900000E-01   1.00800           0   0.00000     -0.301140E-02
    2198 1S   275  LEU  HD12    3   0.900000E-01   1.00800           0   0.00000     -0.301140E-02
    2199 1S   275  LEU  HD13    3   0.900000E-01   1.00800           0   0.00000     -0.301140E-02
    2200 1S   275  LEU  CD2    24  -0.270000       12.0110           0   0.00000     -0.301140E-02
    2201 1S   275  LEU  HD21    3   0.900000E-01   1.00800           0   0.00000     -0.301140E-02
    2202 1S   275  LEU  HD22    3   0.900000E-01   1.00800           0   0.00000     -0.301140E-02
    2203 1S   275  LEU  HD23    3   0.900000E-01   1.00800           0   0.00000     -0.301140E-02
    2204 1S   275  LEU  C      20   0.510000       12.0110           0   0.00000     -0.301140E-02
    2205 1S   275  LEU  O      70  -0.510000       15.9990           0   0.00000     -0.301140E-02
    2206 1S   276  LYS  N      54  -0.470000       14.0070           0   0.00000     -0.301140E-02
    2207 1S   276  LYS  HN      1   0.310000       1.00800           0   0.00000     -0.301140E-02
    2208 1S   276  LYS  CA     22   0.700000E-01   12.0110           0   0.00000     -0.301140E-02
    2209 1S   276  LYS  HA      6   0.900000E-01   1.00800           0   0.00000     -0.301140E-02
    2210 1S   276  LYS  CB     23  -0.180000       12.0110           0   0.00000     -0.301140E-02
    2211 1S   276  LYS  HB1     3   0.900000E-01   1.00800           0   0.00000     -0.301140E-02
    2212 1S   276  LYS  HB2     3   0.900000E-01   1.00800           0   0.00000     -0.301140E-02
    2213 1S   276  LYS  CG     23  -0.180000       12.0110           0   0.00000     -0.301140E-02
    2214 1S   276  LYS  HG1     3   0.900000E-01   1.00800           0   0.00000     -0.301140E-02
    2215 1S   276  LYS  HG2     3   0.900000E-01   1.00800           0   0.00000     -0.301140E-02
    2216 1S   276  LYS  CD     23  -0.180000       12.0110           0   0.00000     -0.301140E-02
    2217 1S   276  LYS  HD1     3   0.900000E-01   1.00800           0   0.00000     -0.301140E-02
    2218 1S   276  LYS  HD2     3   0.900000E-01   1.00800           0   0.00000     -0.301140E-02
    2219 1S   276  LYS  CE     23   0.210000       12.0110           0   0.00000     -0.301140E-02
    2220 1S   276  LYS  HE1     3   0.500000E-01   1.00800           0   0.00000     -0.301140E-02
    2221 1S   276  LYS  HE2     3   0.500000E-01   1.00800           0   0.00000     -0.301140E-02
    2222 1S   276  LYS  NZ     56  -0.300000       14.0070           0   0.00000     -0.301140E-02
    2223 1S   276  LYS  HZ1     2   0.330000       1.00800           0   0.00000     -0.301140E-02
    2224 1S   276  LYS  HZ2     2   0.330000       1.00800           0   0.00000     -0.301140E-02
    2225 1S   276  LYS  HZ3     2   0.330000       1.00800           0   0.00000     -0.301140E-02
    2226 1S   276  LYS  C      20   0.510000       12.0110           0   0.00000     -0.301140E-02
    2227 1S   276  LYS  O      70  -0.510000       15.9990           0   0.00000     -0.301140E-02
    2228 1S   277  LEU  N      54  -0.470000       14.0070           0   0.00000     -0.301140E-02
    2229 1S   277  LEU  HN      1   0.310000       1.00800           0   0.00000     -0.301140E-02
    2230 1S   277  LEU  CA     22   0.700000E-01   12.0110           0   0.00000     -0.301140E-02
    2231 1S   277  LEU  HA      6   0.900000E-01   1.00800           0   0.00000     -0.301140E-02
    2232 1S   277  LEU  CB     23  -0.180000       12.0110           0   0.00000     -0.301140E-02
    2233 1S   277  LEU  HB1     3   0.900000E-01   1.00800           0   0.00000     -0.301140E-02
    2234 1S   277  LEU  HB2     3   0.900000E-01   1.00800           0   0.00000     -0.301140E-02
    2235 1S   277  LEU  CG     22  -0.900000E-01   12.0110           0   0.00000     -0.301140E-02
    2236 1S   277  LEU  HG      3   0.900000E-01   1.00800           0   0.00000     -0.301140E-02
    2237 1S   277  LEU  CD1    24  -0.270000       12.0110           0   0.00000     -0.301140E-02
    2238 1S   277  LEU  HD11    3   0.900000E-01   1.00800           0   0.00000     -0.301140E-02
    2239 1S   277  LEU  HD12    3   0.900000E-01   1.00800           0   0.00000     -0.301140E-02
    2240 1S   277  LEU  HD13    3   0.900000E-01   1.00800           0   0.00000     -0.301140E-02
    2241 1S   277  LEU  CD2    24  -0.270000       12.0110           0   0.00000     -0.301140E-02
    2242 1S   277  LEU  HD21    3   0.900000E-01   1.00800           0   0.00000     -0.301140E-02
    2243 1S   277  LEU  HD22    3   0.900000E-01   1.00800           0   0.00000     -0.301140E-02
    2244 1S   277  LEU  HD23    3   0.900000E-01   1.00800           0   0.00000     -0.301140E-02
    2245 1S   277  LEU  C      20   0.510000       12.0110           0   0.00000     -0.301140E-02
    2246 1S   277  LEU  O      70  -0.510000       15.9990           0   0.00000     -0.301140E-02
    2247 1S   278  GLU  N      54  -0.470000       14.0070           0   0.00000     -0.301140E-02
    2248 1S   278  GLU  HN      1   0.310000       1.00800           0   0.00000     -0.301140E-02
    2249 1S   278  GLU  CA     22   0.700000E-01   12.0110           0   0.00000     -0.301140E-02
    2250 1S   278  GLU  HA      6   0.900000E-01   1.00800           0   0.00000     -0.301140E-02
    2251 1S   278  GLU  CB     23  -0.180000       12.0110           0   0.00000     -0.301140E-02
    2252 1S   278  GLU  HB1     3   0.900000E-01   1.00800           0   0.00000     -0.301140E-02
    2253 1S   278  GLU  HB2     3   0.900000E-01   1.00800           0   0.00000     -0.301140E-02
    2254 1S   278  GLU  CG     23  -0.280000       12.0110           0   0.00000     -0.301140E-02
    2255 1S   278  GLU  HG1     3   0.900000E-01   1.00800           0   0.00000     -0.301140E-02
    2256 1S   278  GLU  HG2     3   0.900000E-01   1.00800           0   0.00000     -0.301140E-02
    2257 1S   278  GLU  CD     32   0.620000       12.0110           0   0.00000     -0.301140E-02
    2258 1S   278  GLU  OE1    72  -0.760000       15.9990           0   0.00000     -0.301140E-02
    2259 1S   278  GLU  OE2    72  -0.760000       15.9990           0   0.00000     -0.301140E-02
    2260 1S   278  GLU  C      20   0.510000       12.0110           0   0.00000     -0.301140E-02
    2261 1S   278  GLU  O      70  -0.510000       15.9990           0   0.00000     -0.301140E-02
    2262 1S   279  ASN  N      54  -0.470000       14.0070           0   0.00000     -0.301140E-02
    2263 1S   279  ASN  HN      1   0.310000       1.00800           0   0.00000     -0.301140E-02
    2264 1S   279  ASN  CA     22   0.700000E-01   12.0110           0   0.00000     -0.301140E-02
    2265 1S   279  ASN  HA      6   0.900000E-01   1.00800           0   0.00000     -0.301140E-02
    2266 1S   279  ASN  CB     23  -0.180000       12.0110           0   0.00000     -0.301140E-02
    2267 1S   279  ASN  HB1     3   0.900000E-01   1.00800           0   0.00000     -0.301140E-02
    2268 1S   279  ASN  HB2     3   0.900000E-01   1.00800           0   0.00000     -0.301140E-02
    2269 1S   279  ASN  CG     32   0.550000       12.0110           0   0.00000     -0.301140E-02
    2270 1S   279  ASN  OD1    70  -0.550000       15.9990           0   0.00000     -0.301140E-02
    2271 1S   279  ASN  ND2    55  -0.620000       14.0070           0   0.00000     -0.301140E-02
    2272 1S   279  ASN  HD21    1   0.320000       1.00800           0   0.00000     -0.301140E-02
    2273 1S   279  ASN  HD22    1   0.300000       1.00800           0   0.00000     -0.301140E-02
    2274 1S   279  ASN  C      20   0.510000       12.0110           0   0.00000     -0.301140E-02
    2275 1S   279  ASN  O      70  -0.510000       15.9990           0   0.00000     -0.301140E-02
    2276 1S   280  LEU  N      54  -0.470000       14.0070           0   0.00000     -0.301140E-02
    2277 1S   280  LEU  HN      1   0.310000       1.00800           0   0.00000     -0.301140E-02
    2278 1S   280  LEU  CA     22   0.700000E-01   12.0110           0   0.00000     -0.301140E-02
    2279 1S   280  LEU  HA      6   0.900000E-01   1.00800           0   0.00000     -0.301140E-02
    2280 1S   280  LEU  CB     23  -0.180000       12.0110           0   0.00000     -0.301140E-02
    2281 1S   280  LEU  HB1     3   0.900000E-01   1.00800           0   0.00000     -0.301140E-02
    2282 1S   280  LEU  HB2     3   0.900000E-01   1.00800           0   0.00000     -0.301140E-02
    2283 1S   280  LEU  CG     22  -0.900000E-01   12.0110           0   0.00000     -0.301140E-02
    2284 1S   280  LEU  HG      3   0.900000E-01   1.00800           0   0.00000     -0.301140E-02
    2285 1S   280  LEU  CD1    24  -0.270000       12.0110           0   0.00000     -0.301140E-02
    2286 1S   280  LEU  HD11    3   0.900000E-01   1.00800           0   0.00000     -0.301140E-02
    2287 1S   280  LEU  HD12    3   0.900000E-01   1.00800           0   0.00000     -0.301140E-02
    2288 1S   280  LEU  HD13    3   0.900000E-01   1.00800           0   0.00000     -0.301140E-02
    2289 1S   280  LEU  CD2    24  -0.270000       12.0110           0   0.00000     -0.301140E-02
    2290 1S   280  LEU  HD21    3   0.900000E-01   1.00800           0   0.00000     -0.301140E-02
    2291 1S   280  LEU  HD22    3   0.900000E-01   1.00800           0   0.00000     -0.301140E-02
    2292 1S   280  LEU  HD23    3   0.900000E-01   1.00800           0   0.00000     -0.301140E-02
    2293 1S   280  LEU  C      20   0.510000       12.0110           0   0.00000     -0.301140E-02
    2294 1S   280  LEU  O      70  -0.510000       15.9990           0   0.00000     -0.301140E-02
    2295 1S   281  MET  N      54  -0.470000       14.0070           0   0.00000     -0.301140E-02
    2296 1S   281  MET  HN      1   0.310000       1.00800           0   0.00000     -0.301140E-02
    2297 1S   281  MET  CA     22   0.700000E-01   12.0110           0   0.00000     -0.301140E-02
    2298 1S   281  MET  HA      6   0.900000E-01   1.00800           0   0.00000     -0.301140E-02
    2299 1S   281  MET  CB     23  -0.180000       12.0110           0   0.00000     -0.301140E-02
    2300 1S   281  MET  HB1     3   0.900000E-01   1.00800           0   0.00000     -0.301140E-02
    2301 1S   281  MET  HB2     3   0.900000E-01   1.00800           0   0.00000     -0.301140E-02
    2302 1S   281  MET  CG     23  -0.140000       12.0110           0   0.00000     -0.301140E-02
    2303 1S   281  MET  HG1     3   0.900000E-01   1.00800           0   0.00000     -0.301140E-02
    2304 1S   281  MET  HG2     3   0.900000E-01   1.00800           0   0.00000     -0.301140E-02
    2305 1S   281  MET  SD     81  -0.900000E-01   32.0600           0   0.00000     -0.301140E-02
    2306 1S   281  MET  CE     24  -0.220000       12.0110           0   0.00000     -0.301140E-02
    2307 1S   281  MET  HE1     3   0.900000E-01   1.00800           0   0.00000     -0.301140E-02
    2308 1S   281  MET  HE2     3   0.900000E-01   1.00800           0   0.00000     -0.301140E-02
    2309 1S   281  MET  HE3     3   0.900000E-01   1.00800           0   0.00000     -0.301140E-02
    2310 1S   281  MET  C      20   0.510000       12.0110           0   0.00000     -0.301140E-02
    2311 1S   281  MET  O      70  -0.510000       15.9990           0   0.00000     -0.301140E-02
    2312 1S   282  LEU  N      54  -0.470000       14.0070           0   0.00000     -0.301140E-02
    2313 1S   282  LEU  HN      1   0.310000       1.00800           0   0.00000     -0.301140E-02
    2314 1S   282  LEU  CA     22   0.700000E-01   12.0110           0   0.00000     -0.301140E-02
    2315 1S   282  LEU  HA      6   0.900000E-01   1.00800           0   0.00000     -0.301140E-02
    2316 1S   282  LEU  CB     23  -0.180000       12.0110           0   0.00000     -0.301140E-02
    2317 1S   282  LEU  HB1     3   0.900000E-01   1.00800           0   0.00000     -0.301140E-02
    2318 1S   282  LEU  HB2     3   0.900000E-01   1.00800           0   0.00000     -0.301140E-02
    2319 1S   282  LEU  CG     22  -0.900000E-01   12.0110           0   0.00000     -0.301140E-02
    2320 1S   282  LEU  HG      3   0.900000E-01   1.00800           0   0.00000     -0.301140E-02
    2321 1S   282  LEU  CD1    24  -0.270000       12.0110           0   0.00000     -0.301140E-02
    2322 1S   282  LEU  HD11    3   0.900000E-01   1.00800           0   0.00000     -0.301140E-02
    2323 1S   282  LEU  HD12    3   0.900000E-01   1.00800           0   0.00000     -0.301140E-02
    2324 1S   282  LEU  HD13    3   0.900000E-01   1.00800           0   0.00000     -0.301140E-02
    2325 1S   282  LEU  CD2    24  -0.270000       12.0110           0   0.00000     -0.301140E-02
    2326 1S   282  LEU  HD21    3   0.900000E-01   1.00800           0   0.00000     -0.301140E-02
    2327 1S   282  LEU  HD22    3   0.900000E-01   1.00800           0   0.00000     -0.301140E-02
    2328 1S   282  LEU  HD23    3   0.900000E-01   1.00800           0   0.00000     -0.301140E-02
    2329 1S   282  LEU  C      20   0.510000       12.0110           0   0.00000     -0.301140E-02
    2330 1S   282  LEU  O      70  -0.510000       15.9990           0   0.00000     -0.301140E-02
    2331 1S   283  ASP  N      54  -0.470000       14.0070           0   0.00000     -0.301140E-02
    2332 1S   283  ASP  HN      1   0.310000       1.00800           0   0.00000     -0.301140E-02
    2333 1S   283  ASP  CA     22   0.700000E-01   12.0110           0   0.00000     -0.301140E-02
    2334 1S   283  ASP  HA      6   0.900000E-01   1.00800           0   0.00000     -0.301140E-02
    2335 1S   283  ASP  CB     23  -0.280000       12.0110           0   0.00000     -0.301140E-02
    2336 1S   283  ASP  HB1     3   0.900000E-01   1.00800           0   0.00000     -0.301140E-02
    2337 1S   283  ASP  HB2     3   0.900000E-01   1.00800           0   0.00000     -0.301140E-02
    2338 1S   283  ASP  CG     32   0.620000       12.0110           0   0.00000     -0.301140E-02
    2339 1S   283  ASP  OD1    72  -0.760000       15.9990           0   0.00000     -0.301140E-02
    2340 1S   283  ASP  OD2    72  -0.760000       15.9990           0   0.00000     -0.301140E-02
    2341 1S   283  ASP  C      20   0.510000       12.0110           0   0.00000     -0.301140E-02
    2342 1S   283  ASP  O      70  -0.510000       15.9990           0   0.00000     -0.301140E-02
    2343 1S   284  LYS  N      54  -0.470000       14.0070           0   0.00000     -0.301140E-02
    2344 1S   284  LYS  HN      1   0.310000       1.00800           0   0.00000     -0.301140E-02
    2345 1S   284  LYS  CA     22   0.700000E-01   12.0110           0   0.00000     -0.301140E-02
    2346 1S   284  LYS  HA      6   0.900000E-01   1.00800           0   0.00000     -0.301140E-02
    2347 1S   284  LYS  CB     23  -0.180000       12.0110           0   0.00000     -0.301140E-02
    2348 1S   284  LYS  HB1     3   0.900000E-01   1.00800           0   0.00000     -0.301140E-02
    2349 1S   284  LYS  HB2     3   0.900000E-01   1.00800           0   0.00000     -0.301140E-02
    2350 1S   284  LYS  CG     23  -0.180000       12.0110           0   0.00000     -0.301140E-02
    2351 1S   284  LYS  HG1     3   0.900000E-01   1.00800           0   0.00000     -0.301140E-02
    2352 1S   284  LYS  HG2     3   0.900000E-01   1.00800           0   0.00000     -0.301140E-02
    2353 1S   284  LYS  CD     23  -0.180000       12.0110           0   0.00000     -0.301140E-02
    2354 1S   284  LYS  HD1     3   0.900000E-01   1.00800           0   0.00000     -0.301140E-02
    2355 1S   284  LYS  HD2     3   0.900000E-01   1.00800           0   0.00000     -0.301140E-02
    2356 1S   284  LYS  CE     23   0.210000       12.0110           0   0.00000     -0.301140E-02
    2357 1S   284  LYS  HE1     3   0.500000E-01   1.00800           0   0.00000     -0.301140E-02
    2358 1S   284  LYS  HE2     3   0.500000E-01   1.00800           0   0.00000     -0.301140E-02
    2359 1S   284  LYS  NZ     56  -0.300000       14.0070           0   0.00000     -0.301140E-02
    2360 1S   284  LYS  HZ1     2   0.330000       1.00800           0   0.00000     -0.301140E-02
    2361 1S   284  LYS  HZ2     2   0.330000       1.00800           0   0.00000     -0.301140E-02
    2362 1S   284  LYS  HZ3     2   0.330000       1.00800           0   0.00000     -0.301140E-02
    2363 1S   284  LYS  C      20   0.510000       12.0110           0   0.00000     -0.301140E-02
    2364 1S   284  LYS  O      70  -0.510000       15.9990           0   0.00000     -0.301140E-02
    2365 1S   285  ASP  N      54  -0.470000       14.0070           0   0.00000     -0.301140E-02
    2366 1S   285  ASP  HN      1   0.310000       1.00800           0   0.00000     -0.301140E-02
    2367 1S   285  ASP  CA     22   0.700000E-01   12.0110           0   0.00000     -0.301140E-02
    2368 1S   285  ASP  HA      6   0.900000E-01   1.00800           0   0.00000     -0.301140E-02
    2369 1S   285  ASP  CB     23  -0.280000       12.0110           0   0.00000     -0.301140E-02
    2370 1S   285  ASP  HB1     3   0.900000E-01   1.00800           0   0.00000     -0.301140E-02
    2371 1S   285  ASP  HB2     3   0.900000E-01   1.00800           0   0.00000     -0.301140E-02
    2372 1S   285  ASP  CG     32   0.620000       12.0110           0   0.00000     -0.301140E-02
    2373 1S   285  ASP  OD1    72  -0.760000       15.9990           0   0.00000     -0.301140E-02
    2374 1S   285  ASP  OD2    72  -0.760000       15.9990           0   0.00000     -0.301140E-02
    2375 1S   285  ASP  C      20   0.510000       12.0110           0   0.00000     -0.301140E-02
    2376 1S   285  ASP  O      70  -0.510000       15.9990           0   0.00000     -0.301140E-02
    2377 1S   286  GLY  N      54  -0.470000       14.0070           0   0.00000     -0.301140E-02
    2378 1S   286  GLY  HN      1   0.310000       1.00800           0   0.00000     -0.301140E-02
    2379 1S   286  GLY  CA     23  -0.200000E-01   12.0110           0   0.00000     -0.301140E-02
    2380 1S   286  GLY  HA1     6   0.900000E-01   1.00800           0   0.00000     -0.301140E-02
    2381 1S   286  GLY  HA2     6   0.900000E-01   1.00800           0   0.00000     -0.301140E-02
    2382 1S   286  GLY  C      20   0.510000       12.0110           0   0.00000     -0.301140E-02
    2383 1S   286  GLY  O      70  -0.510000       15.9990           0   0.00000     -0.301140E-02
    2384 1S   287  HSD  N      54  -0.470000       14.0070           0   0.00000     -0.301140E-02
    2385 1S   287  HSD  HN      1   0.310000       1.00800           0   0.00000     -0.301140E-02
    2386 1S   287  HSD  CA     22   0.700000E-01   12.0110           0   0.00000     -0.301140E-02
    2387 1S   287  HSD  HA      6   0.900000E-01   1.00800           0   0.00000     -0.301140E-02
    2388 1S   287  HSD  CB     23  -0.900000E-01   12.0110           0   0.00000     -0.301140E-02
    2389 1S   287  HSD  HB1     3   0.900000E-01   1.00800           0   0.00000     -0.301140E-02
    2390 1S   287  HSD  HB2     3   0.900000E-01   1.00800           0   0.00000     -0.301140E-02
    2391 1S   287  HSD  ND1    51  -0.360000       14.0070           0   0.00000     -0.301140E-02
    2392 1S   287  HSD  HD1     1   0.320000       1.00800           0   0.00000     -0.301140E-02
    2393 1S   287  HSD  CG     25  -0.500000E-01   12.0110           0   0.00000     -0.301140E-02
    2394 1S   287  HSD  CE1    26   0.250000       12.0110           0   0.00000     -0.301140E-02
    2395 1S   287  HSD  HE1     7   0.130000       1.00800           0   0.00000     -0.301140E-02
    2396 1S   287  HSD  NE2    52  -0.700000       14.0070           0   0.00000     -0.301140E-02
    2397 1S   287  HSD  CD2    25   0.220000       12.0110           0   0.00000     -0.301140E-02
    2398 1S   287  HSD  HD2     9   0.100000       1.00800           0   0.00000     -0.301140E-02
    2399 1S   287  HSD  C      20   0.510000       12.0110           0   0.00000     -0.301140E-02
    2400 1S   287  HSD  O      70  -0.510000       15.9990           0   0.00000     -0.301140E-02
    2401 1S   288  ILE  N      54  -0.470000       14.0070           0   0.00000     -0.301140E-02
    2402 1S   288  ILE  HN      1   0.310000       1.00800           0   0.00000     -0.301140E-02
    2403 1S   288  ILE  CA     22   0.700000E-01   12.0110           0   0.00000     -0.301140E-02
    2404 1S   288  ILE  HA      6   0.900000E-01   1.00800           0   0.00000     -0.301140E-02
    2405 1S   288  ILE  CB     22  -0.900000E-01   12.0110           0   0.00000     -0.301140E-02
    2406 1S   288  ILE  HB      3   0.900000E-01   1.00800           0   0.00000     -0.301140E-02
    2407 1S   288  ILE  CG2    24  -0.270000       12.0110           0   0.00000     -0.301140E-02
    2408 1S   288  ILE  HG21    3   0.900000E-01   1.00800           0   0.00000     -0.301140E-02
    2409 1S   288  ILE  HG22    3   0.900000E-01   1.00800           0   0.00000     -0.301140E-02
    2410 1S   288  ILE  HG23    3   0.900000E-01   1.00800           0   0.00000     -0.301140E-02
    2411 1S   288  ILE  CG1    23  -0.180000       12.0110           0   0.00000     -0.301140E-02
    2412 1S   288  ILE  HG11    3   0.900000E-01   1.00800           0   0.00000     -0.301140E-02
    2413 1S   288  ILE  HG12    3   0.900000E-01   1.00800           0   0.00000     -0.301140E-02
    2414 1S   288  ILE  CD     24  -0.270000       12.0110           0   0.00000     -0.301140E-02
    2415 1S   288  ILE  HD1     3   0.900000E-01   1.00800           0   0.00000     -0.301140E-02
    2416 1S   288  ILE  HD2     3   0.900000E-01   1.00800           0   0.00000     -0.301140E-02
    2417 1S   288  ILE  HD3     3   0.900000E-01   1.00800           0   0.00000     -0.301140E-02
    2418 1S   288  ILE  C      20   0.510000       12.0110           0   0.00000     -0.301140E-02
    2419 1S   288  ILE  O      70  -0.510000       15.9990           0   0.00000     -0.301140E-02
    2420 1S   289  LYS  N      54  -0.470000       14.0070           0   0.00000     -0.301140E-02
    2421 1S   289  LYS  HN      1   0.310000       1.00800           0   0.00000     -0.301140E-02
    2422 1S   289  LYS  CA     22   0.700000E-01   12.0110           0   0.00000     -0.301140E-02
    2423 1S   289  LYS  HA      6   0.900000E-01   1.00800           0   0.00000     -0.301140E-02
    2424 1S   289  LYS  CB     23  -0.180000       12.0110           0   0.00000     -0.301140E-02
    2425 1S   289  LYS  HB1     3   0.900000E-01   1.00800           0   0.00000     -0.301140E-02
    2426 1S   289  LYS  HB2     3   0.900000E-01   1.00800           0   0.00000     -0.301140E-02
    2427 1S   289  LYS  CG     23  -0.180000       12.0110           0   0.00000     -0.301140E-02
    2428 1S   289  LYS  HG1     3   0.900000E-01   1.00800           0   0.00000     -0.301140E-02
    2429 1S   289  LYS  HG2     3   0.900000E-01   1.00800           0   0.00000     -0.301140E-02
    2430 1S   289  LYS  CD     23  -0.180000       12.0110           0   0.00000     -0.301140E-02
    2431 1S   289  LYS  HD1     3   0.900000E-01   1.00800           0   0.00000     -0.301140E-02
    2432 1S   289  LYS  HD2     3   0.900000E-01   1.00800           0   0.00000     -0.301140E-02
    2433 1S   289  LYS  CE     23   0.210000       12.0110           0   0.00000     -0.301140E-02
    2434 1S   289  LYS  HE1     3   0.500000E-01   1.00800           0   0.00000     -0.301140E-02
    2435 1S   289  LYS  HE2     3   0.500000E-01   1.00800           0   0.00000     -0.301140E-02
    2436 1S   289  LYS  NZ     56  -0.300000       14.0070           0   0.00000     -0.301140E-02
    2437 1S   289  LYS  HZ1     2   0.330000       1.00800           0   0.00000     -0.301140E-02
    2438 1S   289  LYS  HZ2     2   0.330000       1.00800           0   0.00000     -0.301140E-02
    2439 1S   289  LYS  HZ3     2   0.330000       1.00800           0   0.00000     -0.301140E-02
    2440 1S   289  LYS  C      20   0.510000       12.0110           0   0.00000     -0.301140E-02
    2441 1S   289  LYS  O      70  -0.510000       15.9990           0   0.00000     -0.301140E-02
    2442 1S   290  ILE  N      54  -0.470000       14.0070           0   0.00000     -0.301140E-02
    2443 1S   290  ILE  HN      1   0.310000       1.00800           0   0.00000     -0.301140E-02
    2444 1S   290  ILE  CA     22   0.700000E-01   12.0110           0   0.00000     -0.301140E-02
    2445 1S   290  ILE  HA      6   0.900000E-01   1.00800           0   0.00000     -0.301140E-02
    2446 1S   290  ILE  CB     22  -0.900000E-01   12.0110           0   0.00000     -0.301140E-02
    2447 1S   290  ILE  HB      3   0.900000E-01   1.00800           0   0.00000     -0.301140E-02
    2448 1S   290  ILE  CG2    24  -0.270000       12.0110           0   0.00000     -0.301140E-02
    2449 1S   290  ILE  HG21    3   0.900000E-01   1.00800           0   0.00000     -0.301140E-02
    2450 1S   290  ILE  HG22    3   0.900000E-01   1.00800           0   0.00000     -0.301140E-02
    2451 1S   290  ILE  HG23    3   0.900000E-01   1.00800           0   0.00000     -0.301140E-02
    2452 1S   290  ILE  CG1    23  -0.180000       12.0110           0   0.00000     -0.301140E-02
    2453 1S   290  ILE  HG11    3   0.900000E-01   1.00800           0   0.00000     -0.301140E-02
    2454 1S   290  ILE  HG12    3   0.900000E-01   1.00800           0   0.00000     -0.301140E-02
    2455 1S   290  ILE  CD     24  -0.270000       12.0110           0   0.00000     -0.301140E-02
    2456 1S   290  ILE  HD1     3   0.900000E-01   1.00800           0   0.00000     -0.301140E-02
    2457 1S   290  ILE  HD2     3   0.900000E-01   1.00800           0   0.00000     -0.301140E-02
    2458 1S   290  ILE  HD3     3   0.900000E-01   1.00800           0   0.00000     -0.301140E-02
    2459 1S   290  ILE  C      20   0.510000       12.0110           0   0.00000     -0.301140E-02
    2460 1S   290  ILE  O      70  -0.510000       15.9990           0   0.00000     -0.301140E-02
    2461 1S   291  THR  N      54  -0.470000       14.0070           0   0.00000     -0.301140E-02
    2462 1S   291  THR  HN      1   0.310000       1.00800           0   0.00000     -0.301140E-02
    2463 1S   291  THR  CA     22   0.700000E-01   12.0110           0   0.00000     -0.301140E-02
    2464 1S   291  THR  HA      6   0.900000E-01   1.00800           0   0.00000     -0.301140E-02
    2465 1S   291  THR  CB     22   0.140000       12.0110           0   0.00000     -0.301140E-02
    2466 1S   291  THR  HB      3   0.900000E-01   1.00800           0   0.00000     -0.301140E-02
    2467 1S   291  THR  OG1    73  -0.660000       15.9990           0   0.00000     -0.301140E-02
    2468 1S   291  THR  HG1     1   0.430000       1.00800           0   0.00000     -0.301140E-02
    2469 1S   291  THR  CG2    24  -0.270000       12.0110           0   0.00000     -0.301140E-02
    2470 1S   291  THR  HG21    3   0.900000E-01   1.00800           0   0.00000     -0.301140E-02
    2471 1S   291  THR  HG22    3   0.900000E-01   1.00800           0   0.00000     -0.301140E-02
    2472 1S   291  THR  HG23    3   0.900000E-01   1.00800           0   0.00000     -0.301140E-02
    2473 1S   291  THR  C      20   0.510000       12.0110           0   0.00000     -0.301140E-02
    2474 1S   291  THR  O      70  -0.510000       15.9990           0   0.00000     -0.301140E-02
    2475 1S   292  ASP  N      54  -0.470000       14.0070           0   0.00000     -0.301140E-02
    2476 1S   292  ASP  HN      1   0.310000       1.00800           0   0.00000     -0.301140E-02
    2477 1S   292  ASP  CA     22   0.700000E-01   12.0110           0   0.00000     -0.301140E-02
    2478 1S   292  ASP  HA      6   0.900000E-01   1.00800           0   0.00000     -0.301140E-02
    2479 1S   292  ASP  CB     23  -0.280000       12.0110           0   0.00000     -0.301140E-02
    2480 1S   292  ASP  HB1     3   0.900000E-01   1.00800           0   0.00000     -0.301140E-02
    2481 1S   292  ASP  HB2     3   0.900000E-01   1.00800           0   0.00000     -0.301140E-02
    2482 1S   292  ASP  CG     32   0.620000       12.0110           0   0.00000     -0.301140E-02
    2483 1S   292  ASP  OD1    72  -0.760000       15.9990           0   0.00000     -0.301140E-02
    2484 1S   292  ASP  OD2    72  -0.760000       15.9990           0   0.00000     -0.301140E-02
    2485 1S   292  ASP  C      20   0.510000       12.0110           0   0.00000     -0.301140E-02
    2486 1S   292  ASP  O      70  -0.510000       15.9990           0   0.00000     -0.301140E-02
    2487 1S   293  PHE  N      54  -0.470000       14.0070           0   0.00000     -0.301140E-02
    2488 1S   293  PHE  HN      1   0.310000       1.00800           0   0.00000     -0.301140E-02
    2489 1S   293  PHE  CA     22   0.700000E-01   12.0110           0   0.00000     -0.301140E-02
    2490 1S   293  PHE  HA      6   0.900000E-01   1.00800           0   0.00000     -0.301140E-02
    2491 1S   293  PHE  CB     23  -0.180000       12.0110           0   0.00000     -0.301140E-02
    2492 1S   293  PHE  HB1     3   0.900000E-01   1.00800           0   0.00000     -0.301140E-02
    2493 1S   293  PHE  HB2     3   0.900000E-01   1.00800           0   0.00000     -0.301140E-02
    2494 1S   293  PHE  CG     21    0.00000       12.0110           0   0.00000     -0.301140E-02
    2495 1S   293  PHE  CD1    21  -0.115000       12.0110           0   0.00000     -0.301140E-02
    2496 1S   293  PHE  HD1     5   0.115000       1.00800           0   0.00000     -0.301140E-02
    2497 1S   293  PHE  CE1    21  -0.115000       12.0110           0   0.00000     -0.301140E-02
    2498 1S   293  PHE  HE1     5   0.115000       1.00800           0   0.00000     -0.301140E-02
    2499 1S   293  PHE  CZ     21  -0.115000       12.0110           0   0.00000     -0.301140E-02
    2500 1S   293  PHE  HZ      5   0.115000       1.00800           0   0.00000     -0.301140E-02
    2501 1S   293  PHE  CD2    21  -0.115000       12.0110           0   0.00000     -0.301140E-02
    2502 1S   293  PHE  HD2     5   0.115000       1.00800           0   0.00000     -0.301140E-02
    2503 1S   293  PHE  CE2    21  -0.115000       12.0110           0   0.00000     -0.301140E-02
    2504 1S   293  PHE  HE2     5   0.115000       1.00800           0   0.00000     -0.301140E-02
    2505 1S   293  PHE  C      20   0.510000       12.0110           0   0.00000     -0.301140E-02
    2506 1S   293  PHE  O      70  -0.510000       15.9990           0   0.00000     -0.301140E-02
    2507 1S   294  GLY  N      54  -0.470000       14.0070           0   0.00000     -0.301140E-02
    2508 1S   294  GLY  HN      1   0.310000       1.00800           0   0.00000     -0.301140E-02
    2509 1S   294  GLY  CA     23  -0.200000E-01   12.0110           0   0.00000     -0.301140E-02
    2510 1S   294  GLY  HA1     6   0.900000E-01   1.00800           0   0.00000     -0.301140E-02
    2511 1S   294  GLY  HA2     6   0.900000E-01   1.00800           0   0.00000     -0.301140E-02
    2512 1S   294  GLY  C      20   0.510000       12.0110           0   0.00000     -0.301140E-02
    2513 1S   294  GLY  O      70  -0.510000       15.9990           0   0.00000     -0.301140E-02
    2514 1S   295  LEU  N      54  -0.470000       14.0070           0   0.00000     -0.301140E-02
    2515 1S   295  LEU  HN      1   0.310000       1.00800           0   0.00000     -0.301140E-02
    2516 1S   295  LEU  CA     22   0.700000E-01   12.0110           0   0.00000     -0.301140E-02
    2517 1S   295  LEU  HA      6   0.900000E-01   1.00800           0   0.00000     -0.301140E-02
    2518 1S   295  LEU  CB     23  -0.180000       12.0110           0   0.00000     -0.301140E-02
    2519 1S   295  LEU  HB1     3   0.900000E-01   1.00800           0   0.00000     -0.301140E-02
    2520 1S   295  LEU  HB2     3   0.900000E-01   1.00800           0   0.00000     -0.301140E-02
    2521 1S   295  LEU  CG     22  -0.900000E-01   12.0110           0   0.00000     -0.301140E-02
    2522 1S   295  LEU  HG      3   0.900000E-01   1.00800           0   0.00000     -0.301140E-02
    2523 1S   295  LEU  CD1    24  -0.270000       12.0110           0   0.00000     -0.301140E-02
    2524 1S   295  LEU  HD11    3   0.900000E-01   1.00800           0   0.00000     -0.301140E-02
    2525 1S   295  LEU  HD12    3   0.900000E-01   1.00800           0   0.00000     -0.301140E-02
    2526 1S   295  LEU  HD13    3   0.900000E-01   1.00800           0   0.00000     -0.301140E-02
    2527 1S   295  LEU  CD2    24  -0.270000       12.0110           0   0.00000     -0.301140E-02
    2528 1S   295  LEU  HD21    3   0.900000E-01   1.00800           0   0.00000     -0.301140E-02
    2529 1S   295  LEU  HD22    3   0.900000E-01   1.00800           0   0.00000     -0.301140E-02
    2530 1S   295  LEU  HD23    3   0.900000E-01   1.00800           0   0.00000     -0.301140E-02
    2531 1S   295  LEU  C      20   0.510000       12.0110           0   0.00000     -0.301140E-02
    2532 1S   295  LEU  O      70  -0.510000       15.9990           0   0.00000     -0.301140E-02
    2533 1S   296  CYS  N      54  -0.470000       14.0070           0   0.00000     -0.301140E-02
    2534 1S   296  CYS  HN      1   0.310000       1.00800           0   0.00000     -0.301140E-02
    2535 1S   296  CYS  CA     22   0.700000E-01   12.0110           0   0.00000     -0.301140E-02
    2536 1S   296  CYS  HA      6   0.900000E-01   1.00800           0   0.00000     -0.301140E-02
    2537 1S   296  CYS  CB     23  -0.110000       12.0110           0   0.00000     -0.301140E-02
    2538 1S   296  CYS  HB1     3   0.900000E-01   1.00800           0   0.00000     -0.301140E-02
    2539 1S   296  CYS  HB2     3   0.900000E-01   1.00800           0   0.00000     -0.301140E-02
    2540 1S   296  CYS  SG     81  -0.230000       32.0600           0   0.00000     -0.301140E-02
    2541 1S   296  CYS  HG1    10   0.160000       1.00800           0   0.00000     -0.301140E-02
    2542 1S   296  CYS  C      20   0.510000       12.0110           0   0.00000     -0.301140E-02
    2543 1S   296  CYS  O      70  -0.510000       15.9990           0   0.00000     -0.301140E-02
    2544 1S   297  LYS  N      54  -0.470000       14.0070           0   0.00000     -0.301140E-02
    2545 1S   297  LYS  HN      1   0.310000       1.00800           0   0.00000     -0.301140E-02
    2546 1S   297  LYS  CA     22   0.700000E-01   12.0110           0   0.00000     -0.301140E-02
    2547 1S   297  LYS  HA      6   0.900000E-01   1.00800           0   0.00000     -0.301140E-02
    2548 1S   297  LYS  CB     23  -0.180000       12.0110           0   0.00000     -0.301140E-02
    2549 1S   297  LYS  HB1     3   0.900000E-01   1.00800           0   0.00000     -0.301140E-02
    2550 1S   297  LYS  HB2     3   0.900000E-01   1.00800           0   0.00000     -0.301140E-02
    2551 1S   297  LYS  CG     23  -0.180000       12.0110           0   0.00000     -0.301140E-02
    2552 1S   297  LYS  HG1     3   0.900000E-01   1.00800           0   0.00000     -0.301140E-02
    2553 1S   297  LYS  HG2     3   0.900000E-01   1.00800           0   0.00000     -0.301140E-02
    2554 1S   297  LYS  CD     23  -0.180000       12.0110           0   0.00000     -0.301140E-02
    2555 1S   297  LYS  HD1     3   0.900000E-01   1.00800           0   0.00000     -0.301140E-02
    2556 1S   297  LYS  HD2     3   0.900000E-01   1.00800           0   0.00000     -0.301140E-02
    2557 1S   297  LYS  CE     23   0.210000       12.0110           0   0.00000     -0.301140E-02
    2558 1S   297  LYS  HE1     3   0.500000E-01   1.00800           0   0.00000     -0.301140E-02
    2559 1S   297  LYS  HE2     3   0.500000E-01   1.00800           0   0.00000     -0.301140E-02
    2560 1S   297  LYS  NZ     56  -0.300000       14.0070           0   0.00000     -0.301140E-02
    2561 1S   297  LYS  HZ1     2   0.330000       1.00800           0   0.00000     -0.301140E-02
    2562 1S   297  LYS  HZ2     2   0.330000       1.00800           0   0.00000     -0.301140E-02
    2563 1S   297  LYS  HZ3     2   0.330000       1.00800           0   0.00000     -0.301140E-02
    2564 1S   297  LYS  C      20   0.510000       12.0110           0   0.00000     -0.301140E-02
    2565 1S   297  LYS  O      70  -0.510000       15.9990           0   0.00000     -0.301140E-02
    2566 1S   298  GLU  N      54  -0.470000       14.0070           0   0.00000     -0.301140E-02
    2567 1S   298  GLU  HN      1   0.310000       1.00800           0   0.00000     -0.301140E-02
    2568 1S   298  GLU  CA     22   0.700000E-01   12.0110           0   0.00000     -0.301140E-02
    2569 1S   298  GLU  HA      6   0.900000E-01   1.00800           0   0.00000     -0.301140E-02
    2570 1S   298  GLU  CB     23  -0.180000       12.0110           0   0.00000     -0.301140E-02
    2571 1S   298  GLU  HB1     3   0.900000E-01   1.00800           0   0.00000     -0.301140E-02
    2572 1S   298  GLU  HB2     3   0.900000E-01   1.00800           0   0.00000     -0.301140E-02
    2573 1S   298  GLU  CG     23  -0.280000       12.0110           0   0.00000     -0.301140E-02
    2574 1S   298  GLU  HG1     3   0.900000E-01   1.00800           0   0.00000     -0.301140E-02
    2575 1S   298  GLU  HG2     3   0.900000E-01   1.00800           0   0.00000     -0.301140E-02
    2576 1S   298  GLU  CD     32   0.620000       12.0110           0   0.00000     -0.301140E-02
    2577 1S   298  GLU  OE1    72  -0.760000       15.9990           0   0.00000     -0.301140E-02
    2578 1S   298  GLU  OE2    72  -0.760000       15.9990           0   0.00000     -0.301140E-02
    2579 1S   298  GLU  C      20   0.510000       12.0110           0   0.00000     -0.301140E-02
    2580 1S   298  GLU  O      70  -0.510000       15.9990           0   0.00000     -0.301140E-02
    2581 1S   299  GLY  N      54  -0.470000       14.0070           0   0.00000     -0.301140E-02
    2582 1S   299  GLY  HN      1   0.310000       1.00800           0   0.00000     -0.301140E-02
    2583 1S   299  GLY  CA     23  -0.200000E-01   12.0110           0   0.00000     -0.301140E-02
    2584 1S   299  GLY  HA1     6   0.900000E-01   1.00800           0   0.00000     -0.301140E-02
    2585 1S   299  GLY  HA2     6   0.900000E-01   1.00800           0   0.00000     -0.301140E-02
    2586 1S   299  GLY  C      20   0.510000       12.0110           0   0.00000     -0.301140E-02
    2587 1S   299  GLY  O      70  -0.510000       15.9990           0   0.00000     -0.301140E-02
    2588 1S   300  ILE  N      54  -0.470000       14.0070           0   0.00000     -0.301140E-02
    2589 1S   300  ILE  HN      1   0.310000       1.00800           0   0.00000     -0.301140E-02
    2590 1S   300  ILE  CA     22   0.700000E-01   12.0110           0   0.00000     -0.301140E-02
    2591 1S   300  ILE  HA      6   0.900000E-01   1.00800           0   0.00000     -0.301140E-02
    2592 1S   300  ILE  CB     22  -0.900000E-01   12.0110           0   0.00000     -0.301140E-02
    2593 1S   300  ILE  HB      3   0.900000E-01   1.00800           0   0.00000     -0.301140E-02
    2594 1S   300  ILE  CG2    24  -0.270000       12.0110           0   0.00000     -0.301140E-02
    2595 1S   300  ILE  HG21    3   0.900000E-01   1.00800           0   0.00000     -0.301140E-02
    2596 1S   300  ILE  HG22    3   0.900000E-01   1.00800           0   0.00000     -0.301140E-02
    2597 1S   300  ILE  HG23    3   0.900000E-01   1.00800           0   0.00000     -0.301140E-02
    2598 1S   300  ILE  CG1    23  -0.180000       12.0110           0   0.00000     -0.301140E-02
    2599 1S   300  ILE  HG11    3   0.900000E-01   1.00800           0   0.00000     -0.301140E-02
    2600 1S   300  ILE  HG12    3   0.900000E-01   1.00800           0   0.00000     -0.301140E-02
    2601 1S   300  ILE  CD     24  -0.270000       12.0110           0   0.00000     -0.301140E-02
    2602 1S   300  ILE  HD1     3   0.900000E-01   1.00800           0   0.00000     -0.301140E-02
    2603 1S   300  ILE  HD2     3   0.900000E-01   1.00800           0   0.00000     -0.301140E-02
    2604 1S   300  ILE  HD3     3   0.900000E-01   1.00800           0   0.00000     -0.301140E-02
    2605 1S   300  ILE  C      20   0.510000       12.0110           0   0.00000     -0.301140E-02
    2606 1S   300  ILE  O      70  -0.510000       15.9990           0   0.00000     -0.301140E-02
    2607 1S   301  LYS  N      54  -0.470000       14.0070           0   0.00000     -0.301140E-02
    2608 1S   301  LYS  HN      1   0.310000       1.00800           0   0.00000     -0.301140E-02
    2609 1S   301  LYS  CA     22   0.700000E-01   12.0110           0   0.00000     -0.301140E-02
    2610 1S   301  LYS  HA      6   0.900000E-01   1.00800           0   0.00000     -0.301140E-02
    2611 1S   301  LYS  CB     23  -0.180000       12.0110           0   0.00000     -0.301140E-02
    2612 1S   301  LYS  HB1     3   0.900000E-01   1.00800           0   0.00000     -0.301140E-02
    2613 1S   301  LYS  HB2     3   0.900000E-01   1.00800           0   0.00000     -0.301140E-02
    2614 1S   301  LYS  CG     23  -0.180000       12.0110           0   0.00000     -0.301140E-02
    2615 1S   301  LYS  HG1     3   0.900000E-01   1.00800           0   0.00000     -0.301140E-02
    2616 1S   301  LYS  HG2     3   0.900000E-01   1.00800           0   0.00000     -0.301140E-02
    2617 1S   301  LYS  CD     23  -0.180000       12.0110           0   0.00000     -0.301140E-02
    2618 1S   301  LYS  HD1     3   0.900000E-01   1.00800           0   0.00000     -0.301140E-02
    2619 1S   301  LYS  HD2     3   0.900000E-01   1.00800           0   0.00000     -0.301140E-02
    2620 1S   301  LYS  CE     23   0.210000       12.0110           0   0.00000     -0.301140E-02
    2621 1S   301  LYS  HE1     3   0.500000E-01   1.00800           0   0.00000     -0.301140E-02
    2622 1S   301  LYS  HE2     3   0.500000E-01   1.00800           0   0.00000     -0.301140E-02
    2623 1S   301  LYS  NZ     56  -0.300000       14.0070           0   0.00000     -0.301140E-02
    2624 1S   301  LYS  HZ1     2   0.330000       1.00800           0   0.00000     -0.301140E-02
    2625 1S   301  LYS  HZ2     2   0.330000       1.00800           0   0.00000     -0.301140E-02
    2626 1S   301  LYS  HZ3     2   0.330000       1.00800           0   0.00000     -0.301140E-02
    2627 1S   301  LYS  C      20   0.510000       12.0110           0   0.00000     -0.301140E-02
    2628 1S   301  LYS  O      70  -0.510000       15.9990           0   0.00000     -0.301140E-02
    2629 1S   302  ASP  N      54  -0.470000       14.0070           0   0.00000     -0.301140E-02
    2630 1S   302  ASP  HN      1   0.310000       1.00800           0   0.00000     -0.301140E-02
    2631 1S   302  ASP  CA     22   0.700000E-01   12.0110           0   0.00000     -0.301140E-02
    2632 1S   302  ASP  HA      6   0.900000E-01   1.00800           0   0.00000     -0.301140E-02
    2633 1S   302  ASP  CB     23  -0.280000       12.0110           0   0.00000     -0.301140E-02
    2634 1S   302  ASP  HB1     3   0.900000E-01   1.00800           0   0.00000     -0.301140E-02
    2635 1S   302  ASP  HB2     3   0.900000E-01   1.00800           0   0.00000     -0.301140E-02
    2636 1S   302  ASP  CG     32   0.620000       12.0110           0   0.00000     -0.301140E-02
    2637 1S   302  ASP  OD1    72  -0.760000       15.9990           0   0.00000     -0.301140E-02
    2638 1S   302  ASP  OD2    72  -0.760000       15.9990           0   0.00000     -0.301140E-02
    2639 1S   302  ASP  C      20   0.510000       12.0110           0   0.00000     -0.301140E-02
    2640 1S   302  ASP  O      70  -0.510000       15.9990           0   0.00000     -0.301140E-02
    2641 1S   303  GLY  N      54  -0.470000       14.0070           0   0.00000     -0.301140E-02
    2642 1S   303  GLY  HN      1   0.310000       1.00800           0   0.00000     -0.301140E-02
    2643 1S   303  GLY  CA     23  -0.200000E-01   12.0110           0   0.00000     -0.301140E-02
    2644 1S   303  GLY  HA1     6   0.900000E-01   1.00800           0   0.00000     -0.301140E-02
    2645 1S   303  GLY  HA2     6   0.900000E-01   1.00800           0   0.00000     -0.301140E-02
    2646 1S   303  GLY  C      20   0.510000       12.0110           0   0.00000     -0.301140E-02
    2647 1S   303  GLY  O      70  -0.510000       15.9990           0   0.00000     -0.301140E-02
    2648 1S   304  ALA  N      54  -0.470000       14.0070           0   0.00000     -0.301140E-02
    2649 1S   304  ALA  HN      1   0.310000       1.00800           0   0.00000     -0.301140E-02
    2650 1S   304  ALA  CA     22   0.700000E-01   12.0110           0   0.00000     -0.301140E-02
    2651 1S   304  ALA  HA      6   0.900000E-01   1.00800           0   0.00000     -0.301140E-02
    2652 1S   304  ALA  CB     24  -0.270000       12.0110           0   0.00000     -0.301140E-02
    2653 1S   304  ALA  HB1     3   0.900000E-01   1.00800           0   0.00000     -0.301140E-02
    2654 1S   304  ALA  HB2     3   0.900000E-01   1.00800           0   0.00000     -0.301140E-02
    2655 1S   304  ALA  HB3     3   0.900000E-01   1.00800           0   0.00000     -0.301140E-02
    2656 1S   304  ALA  C      20   0.510000       12.0110           0   0.00000     -0.301140E-02
    2657 1S   304  ALA  O      70  -0.510000       15.9990           0   0.00000     -0.301140E-02
    2658 1S   305  THR  N      54  -0.470000       14.0070           0   0.00000     -0.301140E-02
    2659 1S   305  THR  HN      1   0.310000       1.00800           0   0.00000     -0.301140E-02
    2660 1S   305  THR  CA     22   0.700000E-01   12.0110           0   0.00000     -0.301140E-02
    2661 1S   305  THR  HA      6   0.900000E-01   1.00800           0   0.00000     -0.301140E-02
    2662 1S   305  THR  CB     22   0.140000       12.0110           0   0.00000     -0.301140E-02
    2663 1S   305  THR  HB      3   0.900000E-01   1.00800           0   0.00000     -0.301140E-02
    2664 1S   305  THR  OG1    73  -0.660000       15.9990           0   0.00000     -0.301140E-02
    2665 1S   305  THR  HG1     1   0.430000       1.00800           0   0.00000     -0.301140E-02
    2666 1S   305  THR  CG2    24  -0.270000       12.0110           0   0.00000     -0.301140E-02
    2667 1S   305  THR  HG21    3   0.900000E-01   1.00800           0   0.00000     -0.301140E-02
    2668 1S   305  THR  HG22    3   0.900000E-01   1.00800           0   0.00000     -0.301140E-02
    2669 1S   305  THR  HG23    3   0.900000E-01   1.00800           0   0.00000     -0.301140E-02
    2670 1S   305  THR  C      20   0.510000       12.0110           0   0.00000     -0.301140E-02
    2671 1S   305  THR  O      70  -0.510000       15.9990           0   0.00000     -0.301140E-02
    2672 1S   306  MET  N      54  -0.470000       14.0070           0   0.00000     -0.301140E-02
    2673 1S   306  MET  HN      1   0.310000       1.00800           0   0.00000     -0.301140E-02
    2674 1S   306  MET  CA     22   0.700000E-01   12.0110           0   0.00000     -0.301140E-02
    2675 1S   306  MET  HA      6   0.900000E-01   1.00800           0   0.00000     -0.301140E-02
    2676 1S   306  MET  CB     23  -0.180000       12.0110           0   0.00000     -0.301140E-02
    2677 1S   306  MET  HB1     3   0.900000E-01   1.00800           0   0.00000     -0.301140E-02
    2678 1S   306  MET  HB2     3   0.900000E-01   1.00800           0   0.00000     -0.301140E-02
    2679 1S   306  MET  CG     23  -0.140000       12.0110           0   0.00000     -0.301140E-02
    2680 1S   306  MET  HG1     3   0.900000E-01   1.00800           0   0.00000     -0.301140E-02
    2681 1S   306  MET  HG2     3   0.900000E-01   1.00800           0   0.00000     -0.301140E-02
    2682 1S   306  MET  SD     81  -0.900000E-01   32.0600           0   0.00000     -0.301140E-02
    2683 1S   306  MET  CE     24  -0.220000       12.0110           0   0.00000     -0.301140E-02
    2684 1S   306  MET  HE1     3   0.900000E-01   1.00800           0   0.00000     -0.301140E-02
    2685 1S   306  MET  HE2     3   0.900000E-01   1.00800           0   0.00000     -0.301140E-02
    2686 1S   306  MET  HE3     3   0.900000E-01   1.00800           0   0.00000     -0.301140E-02
    2687 1S   306  MET  C      20   0.510000       12.0110           0   0.00000     -0.301140E-02
    2688 1S   306  MET  O      70  -0.510000       15.9990           0   0.00000     -0.301140E-02
    2689 1S   307  LYS  N      54  -0.470000       14.0070           0   0.00000     -0.301140E-02
    2690 1S   307  LYS  HN      1   0.310000       1.00800           0   0.00000     -0.301140E-02
    2691 1S   307  LYS  CA     22   0.700000E-01   12.0110           0   0.00000     -0.301140E-02
    2692 1S   307  LYS  HA      6   0.900000E-01   1.00800           0   0.00000     -0.301140E-02
    2693 1S   307  LYS  CB     23  -0.180000       12.0110           0   0.00000     -0.301140E-02
    2694 1S   307  LYS  HB1     3   0.900000E-01   1.00800           0   0.00000     -0.301140E-02
    2695 1S   307  LYS  HB2     3   0.900000E-01   1.00800           0   0.00000     -0.301140E-02
    2696 1S   307  LYS  CG     23  -0.180000       12.0110           0   0.00000     -0.301140E-02
    2697 1S   307  LYS  HG1     3   0.900000E-01   1.00800           0   0.00000     -0.301140E-02
    2698 1S   307  LYS  HG2     3   0.900000E-01   1.00800           0   0.00000     -0.301140E-02
    2699 1S   307  LYS  CD     23  -0.180000       12.0110           0   0.00000     -0.301140E-02
    2700 1S   307  LYS  HD1     3   0.900000E-01   1.00800           0   0.00000     -0.301140E-02
    2701 1S   307  LYS  HD2     3   0.900000E-01   1.00800           0   0.00000     -0.301140E-02
    2702 1S   307  LYS  CE     23   0.210000       12.0110           0   0.00000     -0.301140E-02
    2703 1S   307  LYS  HE1     3   0.500000E-01   1.00800           0   0.00000     -0.301140E-02
    2704 1S   307  LYS  HE2     3   0.500000E-01   1.00800           0   0.00000     -0.301140E-02
    2705 1S   307  LYS  NZ     56  -0.300000       14.0070           0   0.00000     -0.301140E-02
    2706 1S   307  LYS  HZ1     2   0.330000       1.00800           0   0.00000     -0.301140E-02
    2707 1S   307  LYS  HZ2     2   0.330000       1.00800           0   0.00000     -0.301140E-02
    2708 1S   307  LYS  HZ3     2   0.330000       1.00800           0   0.00000     -0.301140E-02
    2709 1S   307  LYS  C      32   0.340000       12.0110           0   0.00000     -0.301140E-02
    2710 1S   307  LYS  OT1    72  -0.670000       15.9990           0   0.00000       0.00000    
    2711 1S   307  LYS  OT2    72  -0.670000       15.9990           0   0.00000     -0.301140E-02
    2712 2S   309  PHE  N      56  -0.300000       14.0070           0   0.00000     -0.301140E-02
    2713 2S   309  PHE  HT1     2   0.330000       1.00800           0   0.00000     -0.301140E-02
    2714 2S   309  PHE  HT2     2   0.330000       1.00800           0   0.00000     -0.301140E-02
    2715 2S   309  PHE  HT3     2   0.330000       1.00800           0   0.00000     -0.301140E-02
    2716 2S   309  PHE  CA     22   0.210000       12.0110           0   0.00000     -0.301140E-02
    2717 2S   309  PHE  HA      6   0.100000       1.00800           0   0.00000     -0.301140E-02
    2718 2S   309  PHE  CB     23  -0.180000       12.0110           0   0.00000     -0.301140E-02
    2719 2S   309  PHE  HB1     3   0.900000E-01   1.00800           0   0.00000     -0.301140E-02
    2720 2S   309  PHE  HB2     3   0.900000E-01   1.00800           0   0.00000     -0.301140E-02
    2721 2S   309  PHE  CG     21    0.00000       12.0110           0   0.00000     -0.301140E-02
    2722 2S   309  PHE  CD1    21  -0.115000       12.0110           0   0.00000     -0.301140E-02
    2723 2S   309  PHE  HD1     5   0.115000       1.00800           0   0.00000     -0.301140E-02
    2724 2S   309  PHE  CE1    21  -0.115000       12.0110           0   0.00000     -0.301140E-02
    2725 2S   309  PHE  HE1     5   0.115000       1.00800           0   0.00000     -0.301140E-02
    2726 2S   309  PHE  CZ     21  -0.115000       12.0110           0   0.00000     -0.301140E-02
    2727 2S   309  PHE  HZ      5   0.115000       1.00800           0   0.00000     -0.301140E-02
    2728 2S   309  PHE  CD2    21  -0.115000       12.0110           0   0.00000     -0.301140E-02
    2729 2S   309  PHE  HD2     5   0.115000       1.00800           0   0.00000     -0.301140E-02
    2730 2S   309  PHE  CE2    21  -0.115000       12.0110           0   0.00000     -0.301140E-02
    2731 2S   309  PHE  HE2     5   0.115000       1.00800           0   0.00000     -0.301140E-02
    2732 2S   309  PHE  C      20   0.510000       12.0110           0   0.00000     -0.301140E-02
    2733 2S   309  PHE  O      70  -0.510000       15.9990           0   0.00000     -0.301140E-02
    2734 2S   310  CYS  N      54  -0.470000       14.0070           0   0.00000     -0.301140E-02
    2735 2S   310  CYS  HN      1   0.310000       1.00800           0   0.00000     -0.301140E-02
    2736 2S   310  CYS  CA     22   0.700000E-01   12.0110           0   0.00000     -0.301140E-02
    2737 2S   310  CYS  HA      6   0.900000E-01   1.00800           0   0.00000     -0.301140E-02
    2738 2S   310  CYS  CB     23  -0.110000       12.0110           0   0.00000     -0.301140E-02
    2739 2S   310  CYS  HB1     3   0.900000E-01   1.00800           0   0.00000     -0.301140E-02
    2740 2S   310  CYS  HB2     3   0.900000E-01   1.00800           0   0.00000     -0.301140E-02
    2741 2S   310  CYS  SG     81  -0.230000       32.0600           0   0.00000     -0.301140E-02
    2742 2S   310  CYS  HG1    10   0.160000       1.00800           0   0.00000     -0.301140E-02
    2743 2S   310  CYS  C      20   0.510000       12.0110           0   0.00000     -0.301140E-02
    2744 2S   310  CYS  O      70  -0.510000       15.9990           0   0.00000     -0.301140E-02
    2745 2S   311  GLY  N      54  -0.470000       14.0070           0   0.00000     -0.301140E-02
    2746 2S   311  GLY  HN      1   0.310000       1.00800           0   0.00000     -0.301140E-02
    2747 2S   311  GLY  CA     23  -0.200000E-01   12.0110           0   0.00000     -0.301140E-02
    2748 2S   311  GLY  HA1     6   0.900000E-01   1.00800           0   0.00000     -0.301140E-02
    2749 2S   311  GLY  HA2     6   0.900000E-01   1.00800           0   0.00000     -0.301140E-02
    2750 2S   311  GLY  C      20   0.510000       12.0110           0   0.00000     -0.301140E-02
    2751 2S   311  GLY  O      70  -0.510000       15.9990           0   0.00000     -0.301140E-02
    2752 2S   312  THR  N      54  -0.470000       14.0070           0   0.00000     -0.301140E-02
    2753 2S   312  THR  HN      1   0.310000       1.00800           0   0.00000     -0.301140E-02
    2754 2S   312  THR  CA     22   0.700000E-01   12.0110           0   0.00000     -0.301140E-02
    2755 2S   312  THR  HA      6   0.900000E-01   1.00800           0   0.00000     -0.301140E-02
    2756 2S   312  THR  CB     22   0.140000       12.0110           0   0.00000     -0.301140E-02
    2757 2S   312  THR  HB      3   0.900000E-01   1.00800           0   0.00000     -0.301140E-02
    2758 2S   312  THR  OG1    73  -0.660000       15.9990           0   0.00000     -0.301140E-02
    2759 2S   312  THR  HG1     1   0.430000       1.00800           0   0.00000     -0.301140E-02
    2760 2S   312  THR  CG2    24  -0.270000       12.0110           0   0.00000     -0.301140E-02
    2761 2S   312  THR  HG21    3   0.900000E-01   1.00800           0   0.00000     -0.301140E-02
    2762 2S   312  THR  HG22    3   0.900000E-01   1.00800           0   0.00000     -0.301140E-02
    2763 2S   312  THR  HG23    3   0.900000E-01   1.00800           0   0.00000     -0.301140E-02
    2764 2S   312  THR  C      20   0.510000       12.0110           0   0.00000     -0.301140E-02
    2765 2S   312  THR  O      70  -0.510000       15.9990           0   0.00000     -0.301140E-02
    2766 2S   313  PRO  N      50  -0.290000       14.0070           0   0.00000     -0.301140E-02
    2767 2S   313  PRO  CD     31    0.00000       12.0110           0   0.00000     -0.301140E-02
    2768 2S   313  PRO  HD1     3   0.900000E-01   1.00800           0   0.00000     -0.301140E-02
    2769 2S   313  PRO  HD2     3   0.900000E-01   1.00800           0   0.00000     -0.301140E-02
    2770 2S   313  PRO  CA     29   0.200000E-01   12.0110           0   0.00000     -0.301140E-02
    2771 2S   313  PRO  HA      6   0.900000E-01   1.00800           0   0.00000     -0.301140E-02
    2772 2S   313  PRO  CB     30  -0.180000       12.0110           0   0.00000     -0.301140E-02
    2773 2S   313  PRO  HB1     3   0.900000E-01   1.00800           0   0.00000     -0.301140E-02
    2774 2S   313  PRO  HB2     3   0.900000E-01   1.00800           0   0.00000     -0.301140E-02
    2775 2S   313  PRO  CG     30  -0.180000       12.0110           0   0.00000     -0.301140E-02
    2776 2S   313  PRO  HG1     3   0.900000E-01   1.00800           0   0.00000     -0.301140E-02
    2777 2S   313  PRO  HG2     3   0.900000E-01   1.00800           0   0.00000     -0.301140E-02
    2778 2S   313  PRO  C      20   0.510000       12.0110           0   0.00000     -0.301140E-02
    2779 2S   313  PRO  O      70  -0.510000       15.9990           0   0.00000     -0.301140E-02
    2780 2S   314  GLU  N      54  -0.470000       14.0070           0   0.00000     -0.301140E-02
    2781 2S   314  GLU  HN      1   0.310000       1.00800           0   0.00000     -0.301140E-02
    2782 2S   314  GLU  CA     22   0.700000E-01   12.0110           0   0.00000     -0.301140E-02
    2783 2S   314  GLU  HA      6   0.900000E-01   1.00800           0   0.00000     -0.301140E-02
    2784 2S   314  GLU  CB     23  -0.180000       12.0110           0   0.00000     -0.301140E-02
    2785 2S   314  GLU  HB1     3   0.900000E-01   1.00800           0   0.00000     -0.301140E-02
    2786 2S   314  GLU  HB2     3   0.900000E-01   1.00800           0   0.00000     -0.301140E-02
    2787 2S   314  GLU  CG     23  -0.280000       12.0110           0   0.00000     -0.301140E-02
    2788 2S   314  GLU  HG1     3   0.900000E-01   1.00800           0   0.00000     -0.301140E-02
    2789 2S   314  GLU  HG2     3   0.900000E-01   1.00800           0   0.00000     -0.301140E-02
    2790 2S   314  GLU  CD     32   0.620000       12.0110           0   0.00000     -0.301140E-02
    2791 2S   314  GLU  OE1    72  -0.760000       15.9990           0   0.00000     -0.301140E-02
    2792 2S   314  GLU  OE2    72  -0.760000       15.9990           0   0.00000     -0.301140E-02
    2793 2S   314  GLU  C      20   0.510000       12.0110           0   0.00000     -0.301140E-02
    2794 2S   314  GLU  O      70  -0.510000       15.9990           0   0.00000     -0.301140E-02
    2795 2S   315  TYR  N      54  -0.470000       14.0070           0   0.00000     -0.301140E-02
    2796 2S   315  TYR  HN      1   0.310000       1.00800           0   0.00000     -0.301140E-02
    2797 2S   315  TYR  CA     22   0.700000E-01   12.0110           0   0.00000     -0.301140E-02
    2798 2S   315  TYR  HA      6   0.900000E-01   1.00800           0   0.00000     -0.301140E-02
    2799 2S   315  TYR  CB     23  -0.180000       12.0110           0   0.00000     -0.301140E-02
    2800 2S   315  TYR  HB1     3   0.900000E-01   1.00800           0   0.00000     -0.301140E-02
    2801 2S   315  TYR  HB2     3   0.900000E-01   1.00800           0   0.00000     -0.301140E-02
    2802 2S   315  TYR  CG     21    0.00000       12.0110           0   0.00000     -0.301140E-02
    2803 2S   315  TYR  CD1    21  -0.115000       12.0110           0   0.00000     -0.301140E-02
    2804 2S   315  TYR  HD1     5   0.115000       1.00800           0   0.00000     -0.301140E-02
    2805 2S   315  TYR  CE1    21  -0.115000       12.0110           0   0.00000     -0.301140E-02
    2806 2S   315  TYR  HE1     5   0.115000       1.00800           0   0.00000     -0.301140E-02
    2807 2S   315  TYR  CZ     21   0.110000       12.0110           0   0.00000     -0.301140E-02
    2808 2S   315  TYR  OH     73  -0.540000       15.9990           0   0.00000     -0.301140E-02
    2809 2S   315  TYR  HH      1   0.430000       1.00800           0   0.00000     -0.301140E-02
    2810 2S   315  TYR  CD2    21  -0.115000       12.0110           0   0.00000     -0.301140E-02
    2811 2S   315  TYR  HD2     5   0.115000       1.00800           0   0.00000     -0.301140E-02
    2812 2S   315  TYR  CE2    21  -0.115000       12.0110           0   0.00000     -0.301140E-02
    2813 2S   315  TYR  HE2     5   0.115000       1.00800           0   0.00000     -0.301140E-02
    2814 2S   315  TYR  C      20   0.510000       12.0110           0   0.00000     -0.301140E-02
    2815 2S   315  TYR  O      70  -0.510000       15.9990           0   0.00000     -0.301140E-02
    2816 2S   316  LEU  N      54  -0.470000       14.0070           0   0.00000     -0.301140E-02
    2817 2S   316  LEU  HN      1   0.310000       1.00800           0   0.00000     -0.301140E-02
    2818 2S   316  LEU  CA     22   0.700000E-01   12.0110           0   0.00000     -0.301140E-02
    2819 2S   316  LEU  HA      6   0.900000E-01   1.00800           0   0.00000     -0.301140E-02
    2820 2S   316  LEU  CB     23  -0.180000       12.0110           0   0.00000     -0.301140E-02
    2821 2S   316  LEU  HB1     3   0.900000E-01   1.00800           0   0.00000     -0.301140E-02
    2822 2S   316  LEU  HB2     3   0.900000E-01   1.00800           0   0.00000     -0.301140E-02
    2823 2S   316  LEU  CG     22  -0.900000E-01   12.0110           0   0.00000     -0.301140E-02
    2824 2S   316  LEU  HG      3   0.900000E-01   1.00800           0   0.00000     -0.301140E-02
    2825 2S   316  LEU  CD1    24  -0.270000       12.0110           0   0.00000     -0.301140E-02
    2826 2S   316  LEU  HD11    3   0.900000E-01   1.00800           0   0.00000     -0.301140E-02
    2827 2S   316  LEU  HD12    3   0.900000E-01   1.00800           0   0.00000     -0.301140E-02
    2828 2S   316  LEU  HD13    3   0.900000E-01   1.00800           0   0.00000     -0.301140E-02
    2829 2S   316  LEU  CD2    24  -0.270000       12.0110           0   0.00000     -0.301140E-02
    2830 2S   316  LEU  HD21    3   0.900000E-01   1.00800           0   0.00000     -0.301140E-02
    2831 2S   316  LEU  HD22    3   0.900000E-01   1.00800           0   0.00000     -0.301140E-02
    2832 2S   316  LEU  HD23    3   0.900000E-01   1.00800           0   0.00000     -0.301140E-02
    2833 2S   316  LEU  C      20   0.510000       12.0110           0   0.00000     -0.301140E-02
    2834 2S   316  LEU  O      70  -0.510000       15.9990           0   0.00000     -0.301140E-02
    2835 2S   317  ALA  N      54  -0.470000       14.0070           0   0.00000     -0.301140E-02
    2836 2S   317  ALA  HN      1   0.310000       1.00800           0   0.00000     -0.301140E-02
    2837 2S   317  ALA  CA     22   0.700000E-01   12.0110           0   0.00000     -0.301140E-02
    2838 2S   317  ALA  HA      6   0.900000E-01   1.00800           0   0.00000     -0.301140E-02
    2839 2S   317  ALA  CB     24  -0.270000       12.0110           0   0.00000     -0.301140E-02
    2840 2S   317  ALA  HB1     3   0.900000E-01   1.00800           0   0.00000     -0.301140E-02
    2841 2S   317  ALA  HB2     3   0.900000E-01   1.00800           0   0.00000     -0.301140E-02
    2842 2S   317  ALA  HB3     3   0.900000E-01   1.00800           0   0.00000     -0.301140E-02
    2843 2S   317  ALA  C      20   0.510000       12.0110           0   0.00000     -0.301140E-02
    2844 2S   317  ALA  O      70  -0.510000       15.9990           0   0.00000     -0.301140E-02
    2845 2S   318  PRO  N      50  -0.290000       14.0070           0   0.00000     -0.301140E-02
    2846 2S   318  PRO  CD     31    0.00000       12.0110           0   0.00000     -0.301140E-02
    2847 2S   318  PRO  HD1     3   0.900000E-01   1.00800           0   0.00000     -0.301140E-02
    2848 2S   318  PRO  HD2     3   0.900000E-01   1.00800           0   0.00000     -0.301140E-02
    2849 2S   318  PRO  CA     29   0.200000E-01   12.0110           0   0.00000     -0.301140E-02
    2850 2S   318  PRO  HA      6   0.900000E-01   1.00800           0   0.00000     -0.301140E-02
    2851 2S   318  PRO  CB     30  -0.180000       12.0110           0   0.00000     -0.301140E-02
    2852 2S   318  PRO  HB1     3   0.900000E-01   1.00800           0   0.00000     -0.301140E-02
    2853 2S   318  PRO  HB2     3   0.900000E-01   1.00800           0   0.00000     -0.301140E-02
    2854 2S   318  PRO  CG     30  -0.180000       12.0110           0   0.00000     -0.301140E-02
    2855 2S   318  PRO  HG1     3   0.900000E-01   1.00800           0   0.00000     -0.301140E-02
    2856 2S   318  PRO  HG2     3   0.900000E-01   1.00800           0   0.00000     -0.301140E-02
    2857 2S   318  PRO  C      20   0.510000       12.0110           0   0.00000     -0.301140E-02
    2858 2S   318  PRO  O      70  -0.510000       15.9990           0   0.00000     -0.301140E-02
    2859 2S   319  GLU  N      54  -0.470000       14.0070           0   0.00000     -0.301140E-02
    2860 2S   319  GLU  HN      1   0.310000       1.00800           0   0.00000     -0.301140E-02
    2861 2S   319  GLU  CA     22   0.700000E-01   12.0110           0   0.00000     -0.301140E-02
    2862 2S   319  GLU  HA      6   0.900000E-01   1.00800           0   0.00000     -0.301140E-02
    2863 2S   319  GLU  CB     23  -0.180000       12.0110           0   0.00000     -0.301140E-02
    2864 2S   319  GLU  HB1     3   0.900000E-01   1.00800           0   0.00000     -0.301140E-02
    2865 2S   319  GLU  HB2     3   0.900000E-01   1.00800           0   0.00000     -0.301140E-02
    2866 2S   319  GLU  CG     23  -0.280000       12.0110           0   0.00000     -0.301140E-02
    2867 2S   319  GLU  HG1     3   0.900000E-01   1.00800           0   0.00000     -0.301140E-02
    2868 2S   319  GLU  HG2     3   0.900000E-01   1.00800           0   0.00000     -0.301140E-02
    2869 2S   319  GLU  CD     32   0.620000       12.0110           0   0.00000     -0.301140E-02
    2870 2S   319  GLU  OE1    72  -0.760000       15.9990           0   0.00000     -0.301140E-02
    2871 2S   319  GLU  OE2    72  -0.760000       15.9990           0   0.00000     -0.301140E-02
    2872 2S   319  GLU  C      20   0.510000       12.0110           0   0.00000     -0.301140E-02
    2873 2S   319  GLU  O      70  -0.510000       15.9990           0   0.00000     -0.301140E-02
    2874 2S   320  VAL  N      54  -0.470000       14.0070           0   0.00000     -0.301140E-02
    2875 2S   320  VAL  HN      1   0.310000       1.00800           0   0.00000     -0.301140E-02
    2876 2S   320  VAL  CA     22   0.700000E-01   12.0110           0   0.00000     -0.301140E-02
    2877 2S   320  VAL  HA      6   0.900000E-01   1.00800           0   0.00000     -0.301140E-02
    2878 2S   320  VAL  CB     22  -0.900000E-01   12.0110           0   0.00000     -0.301140E-02
    2879 2S   320  VAL  HB      3   0.900000E-01   1.00800           0   0.00000     -0.301140E-02
    2880 2S   320  VAL  CG1    24  -0.270000       12.0110           0   0.00000     -0.301140E-02
    2881 2S   320  VAL  HG11    3   0.900000E-01   1.00800           0   0.00000     -0.301140E-02
    2882 2S   320  VAL  HG12    3   0.900000E-01   1.00800           0   0.00000     -0.301140E-02
    2883 2S   320  VAL  HG13    3   0.900000E-01   1.00800           0   0.00000     -0.301140E-02
    2884 2S   320  VAL  CG2    24  -0.270000       12.0110           0   0.00000     -0.301140E-02
    2885 2S   320  VAL  HG21    3   0.900000E-01   1.00800           0   0.00000     -0.301140E-02
    2886 2S   320  VAL  HG22    3   0.900000E-01   1.00800           0   0.00000     -0.301140E-02
    2887 2S   320  VAL  HG23    3   0.900000E-01   1.00800           0   0.00000     -0.301140E-02
    2888 2S   320  VAL  C      20   0.510000       12.0110           0   0.00000     -0.301140E-02
    2889 2S   320  VAL  O      70  -0.510000       15.9990           0   0.00000     -0.301140E-02
    2890 2S   321  LEU  N      54  -0.470000       14.0070           0   0.00000     -0.301140E-02
    2891 2S   321  LEU  HN      1   0.310000       1.00800           0   0.00000     -0.301140E-02
    2892 2S   321  LEU  CA     22   0.700000E-01   12.0110           0   0.00000     -0.301140E-02
    2893 2S   321  LEU  HA      6   0.900000E-01   1.00800           0   0.00000     -0.301140E-02
    2894 2S   321  LEU  CB     23  -0.180000       12.0110           0   0.00000     -0.301140E-02
    2895 2S   321  LEU  HB1     3   0.900000E-01   1.00800           0   0.00000     -0.301140E-02
    2896 2S   321  LEU  HB2     3   0.900000E-01   1.00800           0   0.00000     -0.301140E-02
    2897 2S   321  LEU  CG     22  -0.900000E-01   12.0110           0   0.00000     -0.301140E-02
    2898 2S   321  LEU  HG      3   0.900000E-01   1.00800           0   0.00000     -0.301140E-02
    2899 2S   321  LEU  CD1    24  -0.270000       12.0110           0   0.00000     -0.301140E-02
    2900 2S   321  LEU  HD11    3   0.900000E-01   1.00800           0   0.00000     -0.301140E-02
    2901 2S   321  LEU  HD12    3   0.900000E-01   1.00800           0   0.00000     -0.301140E-02
    2902 2S   321  LEU  HD13    3   0.900000E-01   1.00800           0   0.00000     -0.301140E-02
    2903 2S   321  LEU  CD2    24  -0.270000       12.0110           0   0.00000     -0.301140E-02
    2904 2S   321  LEU  HD21    3   0.900000E-01   1.00800           0   0.00000     -0.301140E-02
    2905 2S   321  LEU  HD22    3   0.900000E-01   1.00800           0   0.00000     -0.301140E-02
    2906 2S   321  LEU  HD23    3   0.900000E-01   1.00800           0   0.00000     -0.301140E-02
    2907 2S   321  LEU  C      20   0.510000       12.0110           0   0.00000     -0.301140E-02
    2908 2S   321  LEU  O      70  -0.510000       15.9990           0   0.00000     -0.301140E-02
    2909 2S   322  GLU  N      54  -0.470000       14.0070           0   0.00000     -0.301140E-02
    2910 2S   322  GLU  HN      1   0.310000       1.00800           0   0.00000     -0.301140E-02
    2911 2S   322  GLU  CA     22   0.700000E-01   12.0110           0   0.00000     -0.301140E-02
    2912 2S   322  GLU  HA      6   0.900000E-01   1.00800           0   0.00000     -0.301140E-02
    2913 2S   322  GLU  CB     23  -0.180000       12.0110           0   0.00000     -0.301140E-02
    2914 2S   322  GLU  HB1     3   0.900000E-01   1.00800           0   0.00000     -0.301140E-02
    2915 2S   322  GLU  HB2     3   0.900000E-01   1.00800           0   0.00000     -0.301140E-02
    2916 2S   322  GLU  CG     23  -0.280000       12.0110           0   0.00000     -0.301140E-02
    2917 2S   322  GLU  HG1     3   0.900000E-01   1.00800           0   0.00000     -0.301140E-02
    2918 2S   322  GLU  HG2     3   0.900000E-01   1.00800           0   0.00000     -0.301140E-02
    2919 2S   322  GLU  CD     32   0.620000       12.0110           0   0.00000     -0.301140E-02
    2920 2S   322  GLU  OE1    72  -0.760000       15.9990           0   0.00000     -0.301140E-02
    2921 2S   322  GLU  OE2    72  -0.760000       15.9990           0   0.00000     -0.301140E-02
    2922 2S   322  GLU  C      20   0.510000       12.0110           0   0.00000     -0.301140E-02
    2923 2S   322  GLU  O      70  -0.510000       15.9990           0   0.00000     -0.301140E-02
    2924 2S   323  ASP  N      54  -0.470000       14.0070           0   0.00000     -0.301140E-02
    2925 2S   323  ASP  HN      1   0.310000       1.00800           0   0.00000     -0.301140E-02
    2926 2S   323  ASP  CA     22   0.700000E-01   12.0110           0   0.00000     -0.301140E-02
    2927 2S   323  ASP  HA      6   0.900000E-01   1.00800           0   0.00000     -0.301140E-02
    2928 2S   323  ASP  CB     23  -0.280000       12.0110           0   0.00000     -0.301140E-02
    2929 2S   323  ASP  HB1     3   0.900000E-01   1.00800           0   0.00000     -0.301140E-02
    2930 2S   323  ASP  HB2     3   0.900000E-01   1.00800           0   0.00000     -0.301140E-02
    2931 2S   323  ASP  CG     32   0.620000       12.0110           0   0.00000     -0.301140E-02
    2932 2S   323  ASP  OD1    72  -0.760000       15.9990           0   0.00000     -0.301140E-02
    2933 2S   323  ASP  OD2    72  -0.760000       15.9990           0   0.00000     -0.301140E-02
    2934 2S   323  ASP  C      20   0.510000       12.0110           0   0.00000     -0.301140E-02
    2935 2S   323  ASP  O      70  -0.510000       15.9990           0   0.00000     -0.301140E-02
    2936 2S   324  ASN  N      54  -0.470000       14.0070           0   0.00000     -0.301140E-02
    2937 2S   324  ASN  HN      1   0.310000       1.00800           0   0.00000     -0.301140E-02
    2938 2S   324  ASN  CA     22   0.700000E-01   12.0110           0   0.00000     -0.301140E-02
    2939 2S   324  ASN  HA      6   0.900000E-01   1.00800           0   0.00000     -0.301140E-02
    2940 2S   324  ASN  CB     23  -0.180000       12.0110           0   0.00000     -0.301140E-02
    2941 2S   324  ASN  HB1     3   0.900000E-01   1.00800           0   0.00000     -0.301140E-02
    2942 2S   324  ASN  HB2     3   0.900000E-01   1.00800           0   0.00000     -0.301140E-02
    2943 2S   324  ASN  CG     32   0.550000       12.0110           0   0.00000     -0.301140E-02
    2944 2S   324  ASN  OD1    70  -0.550000       15.9990           0   0.00000     -0.301140E-02
    2945 2S   324  ASN  ND2    55  -0.620000       14.0070           0   0.00000     -0.301140E-02
    2946 2S   324  ASN  HD21    1   0.320000       1.00800           0   0.00000     -0.301140E-02
    2947 2S   324  ASN  HD22    1   0.300000       1.00800           0   0.00000     -0.301140E-02
    2948 2S   324  ASN  C      20   0.510000       12.0110           0   0.00000     -0.301140E-02
    2949 2S   324  ASN  O      70  -0.510000       15.9990           0   0.00000     -0.301140E-02
    2950 2S   325  ASP  N      54  -0.470000       14.0070           0   0.00000     -0.301140E-02
    2951 2S   325  ASP  HN      1   0.310000       1.00800           0   0.00000     -0.301140E-02
    2952 2S   325  ASP  CA     22   0.700000E-01   12.0110           0   0.00000     -0.301140E-02
    2953 2S   325  ASP  HA      6   0.900000E-01   1.00800           0   0.00000     -0.301140E-02
    2954 2S   325  ASP  CB     23  -0.280000       12.0110           0   0.00000     -0.301140E-02
    2955 2S   325  ASP  HB1     3   0.900000E-01   1.00800           0   0.00000     -0.301140E-02
    2956 2S   325  ASP  HB2     3   0.900000E-01   1.00800           0   0.00000     -0.301140E-02
    2957 2S   325  ASP  CG     32   0.620000       12.0110           0   0.00000     -0.301140E-02
    2958 2S   325  ASP  OD1    72  -0.760000       15.9990           0   0.00000     -0.301140E-02
    2959 2S   325  ASP  OD2    72  -0.760000       15.9990           0   0.00000     -0.301140E-02
    2960 2S   325  ASP  C      20   0.510000       12.0110           0   0.00000     -0.301140E-02
    2961 2S   325  ASP  O      70  -0.510000       15.9990           0   0.00000     -0.301140E-02
    2962 2S   326  TYR  N      54  -0.470000       14.0070           0   0.00000     -0.301140E-02
    2963 2S   326  TYR  HN      1   0.310000       1.00800           0   0.00000     -0.301140E-02
    2964 2S   326  TYR  CA     22   0.700000E-01   12.0110           0   0.00000     -0.301140E-02
    2965 2S   326  TYR  HA      6   0.900000E-01   1.00800           0   0.00000     -0.301140E-02
    2966 2S   326  TYR  CB     23  -0.180000       12.0110           0   0.00000     -0.301140E-02
    2967 2S   326  TYR  HB1     3   0.900000E-01   1.00800           0   0.00000     -0.301140E-02
    2968 2S   326  TYR  HB2     3   0.900000E-01   1.00800           0   0.00000     -0.301140E-02
    2969 2S   326  TYR  CG     21    0.00000       12.0110           0   0.00000     -0.301140E-02
    2970 2S   326  TYR  CD1    21  -0.115000       12.0110           0   0.00000     -0.301140E-02
    2971 2S   326  TYR  HD1     5   0.115000       1.00800           0   0.00000     -0.301140E-02
    2972 2S   326  TYR  CE1    21  -0.115000       12.0110           0   0.00000     -0.301140E-02
    2973 2S   326  TYR  HE1     5   0.115000       1.00800           0   0.00000     -0.301140E-02
    2974 2S   326  TYR  CZ     21   0.110000       12.0110           0   0.00000     -0.301140E-02
    2975 2S   326  TYR  OH     73  -0.540000       15.9990           0   0.00000     -0.301140E-02
    2976 2S   326  TYR  HH      1   0.430000       1.00800           0   0.00000     -0.301140E-02
    2977 2S   326  TYR  CD2    21  -0.115000       12.0110           0   0.00000     -0.301140E-02
    2978 2S   326  TYR  HD2     5   0.115000       1.00800           0   0.00000     -0.301140E-02
    2979 2S   326  TYR  CE2    21  -0.115000       12.0110           0   0.00000     -0.301140E-02
    2980 2S   326  TYR  HE2     5   0.115000       1.00800           0   0.00000     -0.301140E-02
    2981 2S   326  TYR  C      20   0.510000       12.0110           0   0.00000     -0.301140E-02
    2982 2S   326  TYR  O      70  -0.510000       15.9990           0   0.00000     -0.301140E-02
    2983 2S   327  GLY  N      54  -0.470000       14.0070           0   0.00000     -0.301140E-02
    2984 2S   327  GLY  HN      1   0.310000       1.00800           0   0.00000     -0.301140E-02
    2985 2S   327  GLY  CA     23  -0.200000E-01   12.0110           0   0.00000     -0.301140E-02
    2986 2S   327  GLY  HA1     6   0.900000E-01   1.00800           0   0.00000     -0.301140E-02
    2987 2S   327  GLY  HA2     6   0.900000E-01   1.00800           0   0.00000     -0.301140E-02
    2988 2S   327  GLY  C      20   0.510000       12.0110           0   0.00000     -0.301140E-02
    2989 2S   327  GLY  O      70  -0.510000       15.9990           0   0.00000     -0.301140E-02
    2990 2S   328  ARG  N      54  -0.470000       14.0070           0   0.00000     -0.301140E-02
    2991 2S   328  ARG  HN      1   0.310000       1.00800           0   0.00000     -0.301140E-02
    2992 2S   328  ARG  CA     22   0.700000E-01   12.0110           0   0.00000     -0.301140E-02
    2993 2S   328  ARG  HA      6   0.900000E-01   1.00800           0   0.00000     -0.301140E-02
    2994 2S   328  ARG  CB     23  -0.180000       12.0110           0   0.00000     -0.301140E-02
    2995 2S   328  ARG  HB1     3   0.900000E-01   1.00800           0   0.00000     -0.301140E-02
    2996 2S   328  ARG  HB2     3   0.900000E-01   1.00800           0   0.00000     -0.301140E-02
    2997 2S   328  ARG  CG     23  -0.180000       12.0110           0   0.00000     -0.301140E-02
    2998 2S   328  ARG  HG1     3   0.900000E-01   1.00800           0   0.00000     -0.301140E-02
    2999 2S   328  ARG  HG2     3   0.900000E-01   1.00800           0   0.00000     -0.301140E-02
    3000 2S   328  ARG  CD     23   0.200000       12.0110           0   0.00000     -0.301140E-02
    3001 2S   328  ARG  HD1     3   0.900000E-01   1.00800           0   0.00000     -0.301140E-02
    3002 2S   328  ARG  HD2     3   0.900000E-01   1.00800           0   0.00000     -0.301140E-02
    3003 2S   328  ARG  NE     57  -0.700000       14.0070           0   0.00000     -0.301140E-02
    3004 2S   328  ARG  HE      2   0.440000       1.00800           0   0.00000     -0.301140E-02
    3005 2S   328  ARG  CZ     20   0.640000       12.0110           0   0.00000     -0.301140E-02
    3006 2S   328  ARG  NH1    57  -0.800000       14.0070           0   0.00000     -0.301140E-02
    3007 2S   328  ARG  HH11    2   0.460000       1.00800           0   0.00000     -0.301140E-02
    3008 2S   328  ARG  HH12    2   0.460000       1.00800           0   0.00000     -0.301140E-02
    3009 2S   328  ARG  NH2    57  -0.800000       14.0070           0   0.00000     -0.301140E-02
    3010 2S   328  ARG  HH21    2   0.460000       1.00800           0   0.00000     -0.301140E-02
    3011 2S   328  ARG  HH22    2   0.460000       1.00800           0   0.00000     -0.301140E-02
    3012 2S   328  ARG  C      20   0.510000       12.0110           0   0.00000     -0.301140E-02
    3013 2S   328  ARG  O      70  -0.510000       15.9990           0   0.00000     -0.301140E-02
    3014 2S   329  ALA  N      54  -0.470000       14.0070           0   0.00000     -0.301140E-02
    3015 2S   329  ALA  HN      1   0.310000       1.00800           0   0.00000     -0.301140E-02
    3016 2S   329  ALA  CA     22   0.700000E-01   12.0110           0   0.00000     -0.301140E-02
    3017 2S   329  ALA  HA      6   0.900000E-01   1.00800           0   0.00000     -0.301140E-02
    3018 2S   329  ALA  CB     24  -0.270000       12.0110           0   0.00000     -0.301140E-02
    3019 2S   329  ALA  HB1     3   0.900000E-01   1.00800           0   0.00000     -0.301140E-02
    3020 2S   329  ALA  HB2     3   0.900000E-01   1.00800           0   0.00000     -0.301140E-02
    3021 2S   329  ALA  HB3     3   0.900000E-01   1.00800           0   0.00000     -0.301140E-02
    3022 2S   329  ALA  C      20   0.510000       12.0110           0   0.00000     -0.301140E-02
    3023 2S   329  ALA  O      70  -0.510000       15.9990           0   0.00000     -0.301140E-02
    3024 2S   330  VAL  N      54  -0.470000       14.0070           0   0.00000     -0.301140E-02
    3025 2S   330  VAL  HN      1   0.310000       1.00800           0   0.00000     -0.301140E-02
    3026 2S   330  VAL  CA     22   0.700000E-01   12.0110           0   0.00000     -0.301140E-02
    3027 2S   330  VAL  HA      6   0.900000E-01   1.00800           0   0.00000     -0.301140E-02
    3028 2S   330  VAL  CB     22  -0.900000E-01   12.0110           0   0.00000     -0.301140E-02
    3029 2S   330  VAL  HB      3   0.900000E-01   1.00800           0   0.00000     -0.301140E-02
    3030 2S   330  VAL  CG1    24  -0.270000       12.0110           0   0.00000     -0.301140E-02
    3031 2S   330  VAL  HG11    3   0.900000E-01   1.00800           0   0.00000     -0.301140E-02
    3032 2S   330  VAL  HG12    3   0.900000E-01   1.00800           0   0.00000     -0.301140E-02
    3033 2S   330  VAL  HG13    3   0.900000E-01   1.00800           0   0.00000     -0.301140E-02
    3034 2S   330  VAL  CG2    24  -0.270000       12.0110           0   0.00000     -0.301140E-02
    3035 2S   330  VAL  HG21    3   0.900000E-01   1.00800           0   0.00000     -0.301140E-02
    3036 2S   330  VAL  HG22    3   0.900000E-01   1.00800           0   0.00000     -0.301140E-02
    3037 2S   330  VAL  HG23    3   0.900000E-01   1.00800           0   0.00000     -0.301140E-02
    3038 2S   330  VAL  C      20   0.510000       12.0110           0   0.00000     -0.301140E-02
    3039 2S   330  VAL  O      70  -0.510000       15.9990           0   0.00000     -0.301140E-02
    3040 2S   331  ASP  N      54  -0.470000       14.0070           0   0.00000     -0.301140E-02
    3041 2S   331  ASP  HN      1   0.310000       1.00800           0   0.00000     -0.301140E-02
    3042 2S   331  ASP  CA     22   0.700000E-01   12.0110           0   0.00000     -0.301140E-02
    3043 2S   331  ASP  HA      6   0.900000E-01   1.00800           0   0.00000     -0.301140E-02
    3044 2S   331  ASP  CB     23  -0.280000       12.0110           0   0.00000     -0.301140E-02
    3045 2S   331  ASP  HB1     3   0.900000E-01   1.00800           0   0.00000     -0.301140E-02
    3046 2S   331  ASP  HB2     3   0.900000E-01   1.00800           0   0.00000     -0.301140E-02
    3047 2S   331  ASP  CG     32   0.620000       12.0110           0   0.00000     -0.301140E-02
    3048 2S   331  ASP  OD1    72  -0.760000       15.9990           0   0.00000     -0.301140E-02
    3049 2S   331  ASP  OD2    72  -0.760000       15.9990           0   0.00000     -0.301140E-02
    3050 2S   331  ASP  C      20   0.510000       12.0110           0   0.00000     -0.301140E-02
    3051 2S   331  ASP  O      70  -0.510000       15.9990           0   0.00000     -0.301140E-02
    3052 2S   332  TRP  N      54  -0.470000       14.0070           0   0.00000     -0.301140E-02
    3053 2S   332  TRP  HN      1   0.310000       1.00800           0   0.00000     -0.301140E-02
    3054 2S   332  TRP  CA     22   0.700000E-01   12.0110           0   0.00000     -0.301140E-02
    3055 2S   332  TRP  HA      6   0.900000E-01   1.00800           0   0.00000     -0.301140E-02
    3056 2S   332  TRP  CB     23  -0.180000       12.0110           0   0.00000     -0.301140E-02
    3057 2S   332  TRP  HB1     3   0.900000E-01   1.00800           0   0.00000     -0.301140E-02
    3058 2S   332  TRP  HB2     3   0.900000E-01   1.00800           0   0.00000     -0.301140E-02
    3059 2S   332  TRP  CG     28  -0.300000E-01   12.0110           0   0.00000     -0.301140E-02
    3060 2S   332  TRP  CD1    21   0.350000E-01   12.0110           0   0.00000     -0.301140E-02
    3061 2S   332  TRP  HD1     5   0.115000       1.00800           0   0.00000     -0.301140E-02
    3062 2S   332  TRP  NE1    58  -0.610000       14.0070           0   0.00000     -0.301140E-02
    3063 2S   332  TRP  HE1     1   0.380000       1.00800           0   0.00000     -0.301140E-02
    3064 2S   332  TRP  CE2    27   0.130000       12.0110           0   0.00000     -0.301140E-02
    3065 2S   332  TRP  CD2    27  -0.200000E-01   12.0110           0   0.00000     -0.301140E-02
    3066 2S   332  TRP  CE3    21  -0.115000       12.0110           0   0.00000     -0.301140E-02
    3067 2S   332  TRP  HE3     5   0.115000       1.00800           0   0.00000     -0.301140E-02
    3068 2S   332  TRP  CZ3    21  -0.115000       12.0110           0   0.00000     -0.301140E-02
    3069 2S   332  TRP  HZ3     5   0.115000       1.00800           0   0.00000     -0.301140E-02
    3070 2S   332  TRP  CZ2    21  -0.115000       12.0110           0   0.00000     -0.301140E-02
    3071 2S   332  TRP  HZ2     5   0.115000       1.00800           0   0.00000     -0.301140E-02
    3072 2S   332  TRP  CH2    21  -0.115000       12.0110           0   0.00000     -0.301140E-02
    3073 2S   332  TRP  HH2     5   0.115000       1.00800           0   0.00000     -0.301140E-02
    3074 2S   332  TRP  C      20   0.510000       12.0110           0   0.00000     -0.301140E-02
    3075 2S   332  TRP  O      70  -0.510000       15.9990           0   0.00000     -0.301140E-02
    3076 2S   333  TRP  N      54  -0.470000       14.0070           0   0.00000     -0.301140E-02
    3077 2S   333  TRP  HN      1   0.310000       1.00800           0   0.00000     -0.301140E-02
    3078 2S   333  TRP  CA     22   0.700000E-01   12.0110           0   0.00000     -0.301140E-02
    3079 2S   333  TRP  HA      6   0.900000E-01   1.00800           0   0.00000     -0.301140E-02
    3080 2S   333  TRP  CB     23  -0.180000       12.0110           0   0.00000     -0.301140E-02
    3081 2S   333  TRP  HB1     3   0.900000E-01   1.00800           0   0.00000     -0.301140E-02
    3082 2S   333  TRP  HB2     3   0.900000E-01   1.00800           0   0.00000     -0.301140E-02
    3083 2S   333  TRP  CG     28  -0.300000E-01   12.0110           0   0.00000     -0.301140E-02
    3084 2S   333  TRP  CD1    21   0.350000E-01   12.0110           0   0.00000     -0.301140E-02
    3085 2S   333  TRP  HD1     5   0.115000       1.00800           0   0.00000     -0.301140E-02
    3086 2S   333  TRP  NE1    58  -0.610000       14.0070           0   0.00000     -0.301140E-02
    3087 2S   333  TRP  HE1     1   0.380000       1.00800           0   0.00000     -0.301140E-02
    3088 2S   333  TRP  CE2    27   0.130000       12.0110           0   0.00000     -0.301140E-02
    3089 2S   333  TRP  CD2    27  -0.200000E-01   12.0110           0   0.00000     -0.301140E-02
    3090 2S   333  TRP  CE3    21  -0.115000       12.0110           0   0.00000     -0.301140E-02
    3091 2S   333  TRP  HE3     5   0.115000       1.00800           0   0.00000     -0.301140E-02
    3092 2S   333  TRP  CZ3    21  -0.115000       12.0110           0   0.00000     -0.301140E-02
    3093 2S   333  TRP  HZ3     5   0.115000       1.00800           0   0.00000     -0.301140E-02
    3094 2S   333  TRP  CZ2    21  -0.115000       12.0110           0   0.00000     -0.301140E-02
    3095 2S   333  TRP  HZ2     5   0.115000       1.00800           0   0.00000     -0.301140E-02
    3096 2S   333  TRP  CH2    21  -0.115000       12.0110           0   0.00000     -0.301140E-02
    3097 2S   333  TRP  HH2     5   0.115000       1.00800           0   0.00000     -0.301140E-02
    3098 2S   333  TRP  C      20   0.510000       12.0110           0   0.00000     -0.301140E-02
    3099 2S   333  TRP  O      70  -0.510000       15.9990           0   0.00000     -0.301140E-02
    3100 2S   334  GLY  N      54  -0.470000       14.0070           0   0.00000     -0.301140E-02
    3101 2S   334  GLY  HN      1   0.310000       1.00800           0   0.00000     -0.301140E-02
    3102 2S   334  GLY  CA     23  -0.200000E-01   12.0110           0   0.00000     -0.301140E-02
    3103 2S   334  GLY  HA1     6   0.900000E-01   1.00800           0   0.00000     -0.301140E-02
    3104 2S   334  GLY  HA2     6   0.900000E-01   1.00800           0   0.00000     -0.301140E-02
    3105 2S   334  GLY  C      20   0.510000       12.0110           0   0.00000     -0.301140E-02
    3106 2S   334  GLY  O      70  -0.510000       15.9990           0   0.00000     -0.301140E-02
    3107 2S   335  LEU  N      54  -0.470000       14.0070           0   0.00000     -0.301140E-02
    3108 2S   335  LEU  HN      1   0.310000       1.00800           0   0.00000     -0.301140E-02
    3109 2S   335  LEU  CA     22   0.700000E-01   12.0110           0   0.00000     -0.301140E-02
    3110 2S   335  LEU  HA      6   0.900000E-01   1.00800           0   0.00000     -0.301140E-02
    3111 2S   335  LEU  CB     23  -0.180000       12.0110           0   0.00000     -0.301140E-02
    3112 2S   335  LEU  HB1     3   0.900000E-01   1.00800           0   0.00000     -0.301140E-02
    3113 2S   335  LEU  HB2     3   0.900000E-01   1.00800           0   0.00000     -0.301140E-02
    3114 2S   335  LEU  CG     22  -0.900000E-01   12.0110           0   0.00000     -0.301140E-02
    3115 2S   335  LEU  HG      3   0.900000E-01   1.00800           0   0.00000     -0.301140E-02
    3116 2S   335  LEU  CD1    24  -0.270000       12.0110           0   0.00000     -0.301140E-02
    3117 2S   335  LEU  HD11    3   0.900000E-01   1.00800           0   0.00000     -0.301140E-02
    3118 2S   335  LEU  HD12    3   0.900000E-01   1.00800           0   0.00000     -0.301140E-02
    3119 2S   335  LEU  HD13    3   0.900000E-01   1.00800           0   0.00000     -0.301140E-02
    3120 2S   335  LEU  CD2    24  -0.270000       12.0110           0   0.00000     -0.301140E-02
    3121 2S   335  LEU  HD21    3   0.900000E-01   1.00800           0   0.00000     -0.301140E-02
    3122 2S   335  LEU  HD22    3   0.900000E-01   1.00800           0   0.00000     -0.301140E-02
    3123 2S   335  LEU  HD23    3   0.900000E-01   1.00800           0   0.00000     -0.301140E-02
    3124 2S   335  LEU  C      20   0.510000       12.0110           0   0.00000     -0.301140E-02
    3125 2S   335  LEU  O      70  -0.510000       15.9990           0   0.00000     -0.301140E-02
    3126 2S   336  GLY  N      54  -0.470000       14.0070           0   0.00000     -0.301140E-02
    3127 2S   336  GLY  HN      1   0.310000       1.00800           0   0.00000     -0.301140E-02
    3128 2S   336  GLY  CA     23  -0.200000E-01   12.0110           0   0.00000     -0.301140E-02
    3129 2S   336  GLY  HA1     6   0.900000E-01   1.00800           0   0.00000     -0.301140E-02
    3130 2S   336  GLY  HA2     6   0.900000E-01   1.00800           0   0.00000     -0.301140E-02
    3131 2S   336  GLY  C      20   0.510000       12.0110           0   0.00000     -0.301140E-02
    3132 2S   336  GLY  O      70  -0.510000       15.9990           0   0.00000     -0.301140E-02
    3133 2S   337  VAL  N      54  -0.470000       14.0070           0   0.00000     -0.301140E-02
    3134 2S   337  VAL  HN      1   0.310000       1.00800           0   0.00000     -0.301140E-02
    3135 2S   337  VAL  CA     22   0.700000E-01   12.0110           0   0.00000     -0.301140E-02
    3136 2S   337  VAL  HA      6   0.900000E-01   1.00800           0   0.00000     -0.301140E-02
    3137 2S   337  VAL  CB     22  -0.900000E-01   12.0110           0   0.00000     -0.301140E-02
    3138 2S   337  VAL  HB      3   0.900000E-01   1.00800           0   0.00000     -0.301140E-02
    3139 2S   337  VAL  CG1    24  -0.270000       12.0110           0   0.00000     -0.301140E-02
    3140 2S   337  VAL  HG11    3   0.900000E-01   1.00800           0   0.00000     -0.301140E-02
    3141 2S   337  VAL  HG12    3   0.900000E-01   1.00800           0   0.00000     -0.301140E-02
    3142 2S   337  VAL  HG13    3   0.900000E-01   1.00800           0   0.00000     -0.301140E-02
    3143 2S   337  VAL  CG2    24  -0.270000       12.0110           0   0.00000     -0.301140E-02
    3144 2S   337  VAL  HG21    3   0.900000E-01   1.00800           0   0.00000     -0.301140E-02
    3145 2S   337  VAL  HG22    3   0.900000E-01   1.00800           0   0.00000     -0.301140E-02
    3146 2S   337  VAL  HG23    3   0.900000E-01   1.00800           0   0.00000     -0.301140E-02
    3147 2S   337  VAL  C      20   0.510000       12.0110           0   0.00000     -0.301140E-02
    3148 2S   337  VAL  O      70  -0.510000       15.9990           0   0.00000     -0.301140E-02
    3149 2S   338  VAL  N      54  -0.470000       14.0070           0   0.00000     -0.301140E-02
    3150 2S   338  VAL  HN      1   0.310000       1.00800           0   0.00000     -0.301140E-02
    3151 2S   338  VAL  CA     22   0.700000E-01   12.0110           0   0.00000     -0.301140E-02
    3152 2S   338  VAL  HA      6   0.900000E-01   1.00800           0   0.00000     -0.301140E-02
    3153 2S   338  VAL  CB     22  -0.900000E-01   12.0110           0   0.00000     -0.301140E-02
    3154 2S   338  VAL  HB      3   0.900000E-01   1.00800           0   0.00000     -0.301140E-02
    3155 2S   338  VAL  CG1    24  -0.270000       12.0110           0   0.00000     -0.301140E-02
    3156 2S   338  VAL  HG11    3   0.900000E-01   1.00800           0   0.00000     -0.301140E-02
    3157 2S   338  VAL  HG12    3   0.900000E-01   1.00800           0   0.00000     -0.301140E-02
    3158 2S   338  VAL  HG13    3   0.900000E-01   1.00800           0   0.00000     -0.301140E-02
    3159 2S   338  VAL  CG2    24  -0.270000       12.0110           0   0.00000     -0.301140E-02
    3160 2S   338  VAL  HG21    3   0.900000E-01   1.00800           0   0.00000     -0.301140E-02
    3161 2S   338  VAL  HG22    3   0.900000E-01   1.00800           0   0.00000     -0.301140E-02
    3162 2S   338  VAL  HG23    3   0.900000E-01   1.00800           0   0.00000     -0.301140E-02
    3163 2S   338  VAL  C      20   0.510000       12.0110           0   0.00000     -0.301140E-02
    3164 2S   338  VAL  O      70  -0.510000       15.9990           0   0.00000     -0.301140E-02
    3165 2S   339  MET  N      54  -0.470000       14.0070           0   0.00000     -0.301140E-02
    3166 2S   339  MET  HN      1   0.310000       1.00800           0   0.00000     -0.301140E-02
    3167 2S   339  MET  CA     22   0.700000E-01   12.0110           0   0.00000     -0.301140E-02
    3168 2S   339  MET  HA      6   0.900000E-01   1.00800           0   0.00000     -0.301140E-02
    3169 2S   339  MET  CB     23  -0.180000       12.0110           0   0.00000     -0.301140E-02
    3170 2S   339  MET  HB1     3   0.900000E-01   1.00800           0   0.00000     -0.301140E-02
    3171 2S   339  MET  HB2     3   0.900000E-01   1.00800           0   0.00000     -0.301140E-02
    3172 2S   339  MET  CG     23  -0.140000       12.0110           0   0.00000     -0.301140E-02
    3173 2S   339  MET  HG1     3   0.900000E-01   1.00800           0   0.00000     -0.301140E-02
    3174 2S   339  MET  HG2     3   0.900000E-01   1.00800           0   0.00000     -0.301140E-02
    3175 2S   339  MET  SD     81  -0.900000E-01   32.0600           0   0.00000     -0.301140E-02
    3176 2S   339  MET  CE     24  -0.220000       12.0110           0   0.00000     -0.301140E-02
    3177 2S   339  MET  HE1     3   0.900000E-01   1.00800           0   0.00000     -0.301140E-02
    3178 2S   339  MET  HE2     3   0.900000E-01   1.00800           0   0.00000     -0.301140E-02
    3179 2S   339  MET  HE3     3   0.900000E-01   1.00800           0   0.00000     -0.301140E-02
    3180 2S   339  MET  C      20   0.510000       12.0110           0   0.00000     -0.301140E-02
    3181 2S   339  MET  O      70  -0.510000       15.9990           0   0.00000     -0.301140E-02
    3182 2S   340  TYR  N      54  -0.470000       14.0070           0   0.00000     -0.301140E-02
    3183 2S   340  TYR  HN      1   0.310000       1.00800           0   0.00000     -0.301140E-02
    3184 2S   340  TYR  CA     22   0.700000E-01   12.0110           0   0.00000     -0.301140E-02
    3185 2S   340  TYR  HA      6   0.900000E-01   1.00800           0   0.00000     -0.301140E-02
    3186 2S   340  TYR  CB     23  -0.180000       12.0110           0   0.00000     -0.301140E-02
    3187 2S   340  TYR  HB1     3   0.900000E-01   1.00800           0   0.00000     -0.301140E-02
    3188 2S   340  TYR  HB2     3   0.900000E-01   1.00800           0   0.00000     -0.301140E-02
    3189 2S   340  TYR  CG     21    0.00000       12.0110           0   0.00000     -0.301140E-02
    3190 2S   340  TYR  CD1    21  -0.115000       12.0110           0   0.00000     -0.301140E-02
    3191 2S   340  TYR  HD1     5   0.115000       1.00800           0   0.00000     -0.301140E-02
    3192 2S   340  TYR  CE1    21  -0.115000       12.0110           0   0.00000     -0.301140E-02
    3193 2S   340  TYR  HE1     5   0.115000       1.00800           0   0.00000     -0.301140E-02
    3194 2S   340  TYR  CZ     21   0.110000       12.0110           0   0.00000     -0.301140E-02
    3195 2S   340  TYR  OH     73  -0.540000       15.9990           0   0.00000     -0.301140E-02
    3196 2S   340  TYR  HH      1   0.430000       1.00800           0   0.00000     -0.301140E-02
    3197 2S   340  TYR  CD2    21  -0.115000       12.0110           0   0.00000     -0.301140E-02
    3198 2S   340  TYR  HD2     5   0.115000       1.00800           0   0.00000     -0.301140E-02
    3199 2S   340  TYR  CE2    21  -0.115000       12.0110           0   0.00000     -0.301140E-02
    3200 2S   340  TYR  HE2     5   0.115000       1.00800           0   0.00000     -0.301140E-02
    3201 2S   340  TYR  C      20   0.510000       12.0110           0   0.00000     -0.301140E-02
    3202 2S   340  TYR  O      70  -0.510000       15.9990           0   0.00000     -0.301140E-02
    3203 2S   341  GLU  N      54  -0.470000       14.0070           0   0.00000     -0.301140E-02
    3204 2S   341  GLU  HN      1   0.310000       1.00800           0   0.00000     -0.301140E-02
    3205 2S   341  GLU  CA     22   0.700000E-01   12.0110           0   0.00000     -0.301140E-02
    3206 2S   341  GLU  HA      6   0.900000E-01   1.00800           0   0.00000     -0.301140E-02
    3207 2S   341  GLU  CB     23  -0.180000       12.0110           0   0.00000     -0.301140E-02
    3208 2S   341  GLU  HB1     3   0.900000E-01   1.00800           0   0.00000     -0.301140E-02
    3209 2S   341  GLU  HB2     3   0.900000E-01   1.00800           0   0.00000     -0.301140E-02
    3210 2S   341  GLU  CG     23  -0.280000       12.0110           0   0.00000     -0.301140E-02
    3211 2S   341  GLU  HG1     3   0.900000E-01   1.00800           0   0.00000     -0.301140E-02
    3212 2S   341  GLU  HG2     3   0.900000E-01   1.00800           0   0.00000     -0.301140E-02
    3213 2S   341  GLU  CD     32   0.620000       12.0110           0   0.00000     -0.301140E-02
    3214 2S   341  GLU  OE1    72  -0.760000       15.9990           0   0.00000     -0.301140E-02
    3215 2S   341  GLU  OE2    72  -0.760000       15.9990           0   0.00000     -0.301140E-02
    3216 2S   341  GLU  C      20   0.510000       12.0110           0   0.00000     -0.301140E-02
    3217 2S   341  GLU  O      70  -0.510000       15.9990           0   0.00000     -0.301140E-02
    3218 2S   342  MET  N      54  -0.470000       14.0070           0   0.00000     -0.301140E-02
    3219 2S   342  MET  HN      1   0.310000       1.00800           0   0.00000     -0.301140E-02
    3220 2S   342  MET  CA     22   0.700000E-01   12.0110           0   0.00000     -0.301140E-02
    3221 2S   342  MET  HA      6   0.900000E-01   1.00800           0   0.00000     -0.301140E-02
    3222 2S   342  MET  CB     23  -0.180000       12.0110           0   0.00000     -0.301140E-02
    3223 2S   342  MET  HB1     3   0.900000E-01   1.00800           0   0.00000     -0.301140E-02
    3224 2S   342  MET  HB2     3   0.900000E-01   1.00800           0   0.00000     -0.301140E-02
    3225 2S   342  MET  CG     23  -0.140000       12.0110           0   0.00000     -0.301140E-02
    3226 2S   342  MET  HG1     3   0.900000E-01   1.00800           0   0.00000     -0.301140E-02
    3227 2S   342  MET  HG2     3   0.900000E-01   1.00800           0   0.00000     -0.301140E-02
    3228 2S   342  MET  SD     81  -0.900000E-01   32.0600           0   0.00000     -0.301140E-02
    3229 2S   342  MET  CE     24  -0.220000       12.0110           0   0.00000     -0.301140E-02
    3230 2S   342  MET  HE1     3   0.900000E-01   1.00800           0   0.00000     -0.301140E-02
    3231 2S   342  MET  HE2     3   0.900000E-01   1.00800           0   0.00000     -0.301140E-02
    3232 2S   342  MET  HE3     3   0.900000E-01   1.00800           0   0.00000     -0.301140E-02
    3233 2S   342  MET  C      20   0.510000       12.0110           0   0.00000     -0.301140E-02
    3234 2S   342  MET  O      70  -0.510000       15.9990           0   0.00000     -0.301140E-02
    3235 2S   343  MET  N      54  -0.470000       14.0070           0   0.00000     -0.301140E-02
    3236 2S   343  MET  HN      1   0.310000       1.00800           0   0.00000     -0.301140E-02
    3237 2S   343  MET  CA     22   0.700000E-01   12.0110           0   0.00000     -0.301140E-02
    3238 2S   343  MET  HA      6   0.900000E-01   1.00800           0   0.00000     -0.301140E-02
    3239 2S   343  MET  CB     23  -0.180000       12.0110           0   0.00000     -0.301140E-02
    3240 2S   343  MET  HB1     3   0.900000E-01   1.00800           0   0.00000     -0.301140E-02
    3241 2S   343  MET  HB2     3   0.900000E-01   1.00800           0   0.00000     -0.301140E-02
    3242 2S   343  MET  CG     23  -0.140000       12.0110           0   0.00000     -0.301140E-02
    3243 2S   343  MET  HG1     3   0.900000E-01   1.00800           0   0.00000     -0.301140E-02
    3244 2S   343  MET  HG2     3   0.900000E-01   1.00800           0   0.00000     -0.301140E-02
    3245 2S   343  MET  SD     81  -0.900000E-01   32.0600           0   0.00000     -0.301140E-02
    3246 2S   343  MET  CE     24  -0.220000       12.0110           0   0.00000     -0.301140E-02
    3247 2S   343  MET  HE1     3   0.900000E-01   1.00800           0   0.00000     -0.301140E-02
    3248 2S   343  MET  HE2     3   0.900000E-01   1.00800           0   0.00000     -0.301140E-02
    3249 2S   343  MET  HE3     3   0.900000E-01   1.00800           0   0.00000     -0.301140E-02
    3250 2S   343  MET  C      20   0.510000       12.0110           0   0.00000     -0.301140E-02
    3251 2S   343  MET  O      70  -0.510000       15.9990           0   0.00000     -0.301140E-02
    3252 2S   344  CYS  N      54  -0.470000       14.0070           0   0.00000     -0.301140E-02
    3253 2S   344  CYS  HN      1   0.310000       1.00800           0   0.00000     -0.301140E-02
    3254 2S   344  CYS  CA     22   0.700000E-01   12.0110           0   0.00000     -0.301140E-02
    3255 2S   344  CYS  HA      6   0.900000E-01   1.00800           0   0.00000     -0.301140E-02
    3256 2S   344  CYS  CB     23  -0.110000       12.0110           0   0.00000     -0.301140E-02
    3257 2S   344  CYS  HB1     3   0.900000E-01   1.00800           0   0.00000     -0.301140E-02
    3258 2S   344  CYS  HB2     3   0.900000E-01   1.00800           0   0.00000     -0.301140E-02
    3259 2S   344  CYS  SG     81  -0.230000       32.0600           0   0.00000     -0.301140E-02
    3260 2S   344  CYS  HG1    10   0.160000       1.00800           0   0.00000     -0.301140E-02
    3261 2S   344  CYS  C      20   0.510000       12.0110           0   0.00000     -0.301140E-02
    3262 2S   344  CYS  O      70  -0.510000       15.9990           0   0.00000     -0.301140E-02
    3263 2S   345  GLY  N      54  -0.470000       14.0070           0   0.00000     -0.301140E-02
    3264 2S   345  GLY  HN      1   0.310000       1.00800           0   0.00000     -0.301140E-02
    3265 2S   345  GLY  CA     23  -0.200000E-01   12.0110           0   0.00000     -0.301140E-02
    3266 2S   345  GLY  HA1     6   0.900000E-01   1.00800           0   0.00000     -0.301140E-02
    3267 2S   345  GLY  HA2     6   0.900000E-01   1.00800           0   0.00000     -0.301140E-02
    3268 2S   345  GLY  C      20   0.510000       12.0110           0   0.00000     -0.301140E-02
    3269 2S   345  GLY  O      70  -0.510000       15.9990           0   0.00000     -0.301140E-02
    3270 2S   346  ARG  N      54  -0.470000       14.0070           0   0.00000     -0.301140E-02
    3271 2S   346  ARG  HN      1   0.310000       1.00800           0   0.00000     -0.301140E-02
    3272 2S   346  ARG  CA     22   0.700000E-01   12.0110           0   0.00000     -0.301140E-02
    3273 2S   346  ARG  HA      6   0.900000E-01   1.00800           0   0.00000     -0.301140E-02
    3274 2S   346  ARG  CB     23  -0.180000       12.0110           0   0.00000     -0.301140E-02
    3275 2S   346  ARG  HB1     3   0.900000E-01   1.00800           0   0.00000     -0.301140E-02
    3276 2S   346  ARG  HB2     3   0.900000E-01   1.00800           0   0.00000     -0.301140E-02
    3277 2S   346  ARG  CG     23  -0.180000       12.0110           0   0.00000     -0.301140E-02
    3278 2S   346  ARG  HG1     3   0.900000E-01   1.00800           0   0.00000     -0.301140E-02
    3279 2S   346  ARG  HG2     3   0.900000E-01   1.00800           0   0.00000     -0.301140E-02
    3280 2S   346  ARG  CD     23   0.200000       12.0110           0   0.00000     -0.301140E-02
    3281 2S   346  ARG  HD1     3   0.900000E-01   1.00800           0   0.00000     -0.301140E-02
    3282 2S   346  ARG  HD2     3   0.900000E-01   1.00800           0   0.00000     -0.301140E-02
    3283 2S   346  ARG  NE     57  -0.700000       14.0070           0   0.00000     -0.301140E-02
    3284 2S   346  ARG  HE      2   0.440000       1.00800           0   0.00000     -0.301140E-02
    3285 2S   346  ARG  CZ     20   0.640000       12.0110           0   0.00000     -0.301140E-02
    3286 2S   346  ARG  NH1    57  -0.800000       14.0070           0   0.00000     -0.301140E-02
    3287 2S   346  ARG  HH11    2   0.460000       1.00800           0   0.00000     -0.301140E-02
    3288 2S   346  ARG  HH12    2   0.460000       1.00800           0   0.00000     -0.301140E-02
    3289 2S   346  ARG  NH2    57  -0.800000       14.0070           0   0.00000     -0.301140E-02
    3290 2S   346  ARG  HH21    2   0.460000       1.00800           0   0.00000     -0.301140E-02
    3291 2S   346  ARG  HH22    2   0.460000       1.00800           0   0.00000     -0.301140E-02
    3292 2S   346  ARG  C      20   0.510000       12.0110           0   0.00000     -0.301140E-02
    3293 2S   346  ARG  O      70  -0.510000       15.9990           0   0.00000     -0.301140E-02
    3294 2S   347  LEU  N      54  -0.470000       14.0070           0   0.00000     -0.301140E-02
    3295 2S   347  LEU  HN      1   0.310000       1.00800           0   0.00000     -0.301140E-02
    3296 2S   347  LEU  CA     22   0.700000E-01   12.0110           0   0.00000     -0.301140E-02
    3297 2S   347  LEU  HA      6   0.900000E-01   1.00800           0   0.00000     -0.301140E-02
    3298 2S   347  LEU  CB     23  -0.180000       12.0110           0   0.00000     -0.301140E-02
    3299 2S   347  LEU  HB1     3   0.900000E-01   1.00800           0   0.00000     -0.301140E-02
    3300 2S   347  LEU  HB2     3   0.900000E-01   1.00800           0   0.00000     -0.301140E-02
    3301 2S   347  LEU  CG     22  -0.900000E-01   12.0110           0   0.00000     -0.301140E-02
    3302 2S   347  LEU  HG      3   0.900000E-01   1.00800           0   0.00000     -0.301140E-02
    3303 2S   347  LEU  CD1    24  -0.270000       12.0110           0   0.00000     -0.301140E-02
    3304 2S   347  LEU  HD11    3   0.900000E-01   1.00800           0   0.00000     -0.301140E-02
    3305 2S   347  LEU  HD12    3   0.900000E-01   1.00800           0   0.00000     -0.301140E-02
    3306 2S   347  LEU  HD13    3   0.900000E-01   1.00800           0   0.00000     -0.301140E-02
    3307 2S   347  LEU  CD2    24  -0.270000       12.0110           0   0.00000     -0.301140E-02
    3308 2S   347  LEU  HD21    3   0.900000E-01   1.00800           0   0.00000     -0.301140E-02
    3309 2S   347  LEU  HD22    3   0.900000E-01   1.00800           0   0.00000     -0.301140E-02
    3310 2S   347  LEU  HD23    3   0.900000E-01   1.00800           0   0.00000     -0.301140E-02
    3311 2S   347  LEU  C      20   0.510000       12.0110           0   0.00000     -0.301140E-02
    3312 2S   347  LEU  O      70  -0.510000       15.9990           0   0.00000     -0.301140E-02
    3313 2S   348  PRO  N      50  -0.290000       14.0070           0   0.00000     -0.301140E-02
    3314 2S   348  PRO  CD     31    0.00000       12.0110           0   0.00000     -0.301140E-02
    3315 2S   348  PRO  HD1     3   0.900000E-01   1.00800           0   0.00000     -0.301140E-02
    3316 2S   348  PRO  HD2     3   0.900000E-01   1.00800           0   0.00000     -0.301140E-02
    3317 2S   348  PRO  CA     29   0.200000E-01   12.0110           0   0.00000     -0.301140E-02
    3318 2S   348  PRO  HA      6   0.900000E-01   1.00800           0   0.00000     -0.301140E-02
    3319 2S   348  PRO  CB     30  -0.180000       12.0110           0   0.00000     -0.301140E-02
    3320 2S   348  PRO  HB1     3   0.900000E-01   1.00800           0   0.00000     -0.301140E-02
    3321 2S   348  PRO  HB2     3   0.900000E-01   1.00800           0   0.00000     -0.301140E-02
    3322 2S   348  PRO  CG     30  -0.180000       12.0110           0   0.00000     -0.301140E-02
    3323 2S   348  PRO  HG1     3   0.900000E-01   1.00800           0   0.00000     -0.301140E-02
    3324 2S   348  PRO  HG2     3   0.900000E-01   1.00800           0   0.00000     -0.301140E-02
    3325 2S   348  PRO  C      20   0.510000       12.0110           0   0.00000     -0.301140E-02
    3326 2S   348  PRO  O      70  -0.510000       15.9990           0   0.00000     -0.301140E-02
    3327 2S   349  PHE  N      54  -0.470000       14.0070           0   0.00000     -0.301140E-02
    3328 2S   349  PHE  HN      1   0.310000       1.00800           0   0.00000     -0.301140E-02
    3329 2S   349  PHE  CA     22   0.700000E-01   12.0110           0   0.00000     -0.301140E-02
    3330 2S   349  PHE  HA      6   0.900000E-01   1.00800           0   0.00000     -0.301140E-02
    3331 2S   349  PHE  CB     23  -0.180000       12.0110           0   0.00000     -0.301140E-02
    3332 2S   349  PHE  HB1     3   0.900000E-01   1.00800           0   0.00000     -0.301140E-02
    3333 2S   349  PHE  HB2     3   0.900000E-01   1.00800           0   0.00000     -0.301140E-02
    3334 2S   349  PHE  CG     21    0.00000       12.0110           0   0.00000     -0.301140E-02
    3335 2S   349  PHE  CD1    21  -0.115000       12.0110           0   0.00000     -0.301140E-02
    3336 2S   349  PHE  HD1     5   0.115000       1.00800           0   0.00000     -0.301140E-02
    3337 2S   349  PHE  CE1    21  -0.115000       12.0110           0   0.00000     -0.301140E-02
    3338 2S   349  PHE  HE1     5   0.115000       1.00800           0   0.00000     -0.301140E-02
    3339 2S   349  PHE  CZ     21  -0.115000       12.0110           0   0.00000     -0.301140E-02
    3340 2S   349  PHE  HZ      5   0.115000       1.00800           0   0.00000     -0.301140E-02
    3341 2S   349  PHE  CD2    21  -0.115000       12.0110           0   0.00000     -0.301140E-02
    3342 2S   349  PHE  HD2     5   0.115000       1.00800           0   0.00000     -0.301140E-02
    3343 2S   349  PHE  CE2    21  -0.115000       12.0110           0   0.00000     -0.301140E-02
    3344 2S   349  PHE  HE2     5   0.115000       1.00800           0   0.00000     -0.301140E-02
    3345 2S   349  PHE  C      20   0.510000       12.0110           0   0.00000     -0.301140E-02
    3346 2S   349  PHE  O      70  -0.510000       15.9990           0   0.00000     -0.301140E-02
    3347 2S   350  TYR  N      54  -0.470000       14.0070           0   0.00000     -0.301140E-02
    3348 2S   350  TYR  HN      1   0.310000       1.00800           0   0.00000     -0.301140E-02
    3349 2S   350  TYR  CA     22   0.700000E-01   12.0110           0   0.00000     -0.301140E-02
    3350 2S   350  TYR  HA      6   0.900000E-01   1.00800           0   0.00000     -0.301140E-02
    3351 2S   350  TYR  CB     23  -0.180000       12.0110           0   0.00000     -0.301140E-02
    3352 2S   350  TYR  HB1     3   0.900000E-01   1.00800           0   0.00000     -0.301140E-02
    3353 2S   350  TYR  HB2     3   0.900000E-01   1.00800           0   0.00000     -0.301140E-02
    3354 2S   350  TYR  CG     21    0.00000       12.0110           0   0.00000     -0.301140E-02
    3355 2S   350  TYR  CD1    21  -0.115000       12.0110           0   0.00000     -0.301140E-02
    3356 2S   350  TYR  HD1     5   0.115000       1.00800           0   0.00000     -0.301140E-02
    3357 2S   350  TYR  CE1    21  -0.115000       12.0110           0   0.00000     -0.301140E-02
    3358 2S   350  TYR  HE1     5   0.115000       1.00800           0   0.00000     -0.301140E-02
    3359 2S   350  TYR  CZ     21   0.110000       12.0110           0   0.00000     -0.301140E-02
    3360 2S   350  TYR  OH     73  -0.540000       15.9990           0   0.00000     -0.301140E-02
    3361 2S   350  TYR  HH      1   0.430000       1.00800           0   0.00000     -0.301140E-02
    3362 2S   350  TYR  CD2    21  -0.115000       12.0110           0   0.00000     -0.301140E-02
    3363 2S   350  TYR  HD2     5   0.115000       1.00800           0   0.00000     -0.301140E-02
    3364 2S   350  TYR  CE2    21  -0.115000       12.0110           0   0.00000     -0.301140E-02
    3365 2S   350  TYR  HE2     5   0.115000       1.00800           0   0.00000     -0.301140E-02
    3366 2S   350  TYR  C      20   0.510000       12.0110           0   0.00000     -0.301140E-02
    3367 2S   350  TYR  O      70  -0.510000       15.9990           0   0.00000     -0.301140E-02
    3368 2S   351  ASN  N      54  -0.470000       14.0070           0   0.00000     -0.301140E-02
    3369 2S   351  ASN  HN      1   0.310000       1.00800           0   0.00000     -0.301140E-02
    3370 2S   351  ASN  CA     22   0.700000E-01   12.0110           0   0.00000     -0.301140E-02
    3371 2S   351  ASN  HA      6   0.900000E-01   1.00800           0   0.00000     -0.301140E-02
    3372 2S   351  ASN  CB     23  -0.180000       12.0110           0   0.00000     -0.301140E-02
    3373 2S   351  ASN  HB1     3   0.900000E-01   1.00800           0   0.00000     -0.301140E-02
    3374 2S   351  ASN  HB2     3   0.900000E-01   1.00800           0   0.00000     -0.301140E-02
    3375 2S   351  ASN  CG     32   0.550000       12.0110           0   0.00000     -0.301140E-02
    3376 2S   351  ASN  OD1    70  -0.550000       15.9990           0   0.00000     -0.301140E-02
    3377 2S   351  ASN  ND2    55  -0.620000       14.0070           0   0.00000     -0.301140E-02
    3378 2S   351  ASN  HD21    1   0.320000       1.00800           0   0.00000     -0.301140E-02
    3379 2S   351  ASN  HD22    1   0.300000       1.00800           0   0.00000     -0.301140E-02
    3380 2S   351  ASN  C      20   0.510000       12.0110           0   0.00000     -0.301140E-02
    3381 2S   351  ASN  O      70  -0.510000       15.9990           0   0.00000     -0.301140E-02
    3382 2S   352  GLN  N      54  -0.470000       14.0070           0   0.00000     -0.301140E-02
    3383 2S   352  GLN  HN      1   0.310000       1.00800           0   0.00000     -0.301140E-02
    3384 2S   352  GLN  CA     22   0.700000E-01   12.0110           0   0.00000     -0.301140E-02
    3385 2S   352  GLN  HA      6   0.900000E-01   1.00800           0   0.00000     -0.301140E-02
    3386 2S   352  GLN  CB     23  -0.180000       12.0110           0   0.00000     -0.301140E-02
    3387 2S   352  GLN  HB1     3   0.900000E-01   1.00800           0   0.00000     -0.301140E-02
    3388 2S   352  GLN  HB2     3   0.900000E-01   1.00800           0   0.00000     -0.301140E-02
    3389 2S   352  GLN  CG     23  -0.180000       12.0110           0   0.00000     -0.301140E-02
    3390 2S   352  GLN  HG1     3   0.900000E-01   1.00800           0   0.00000     -0.301140E-02
    3391 2S   352  GLN  HG2     3   0.900000E-01   1.00800           0   0.00000     -0.301140E-02
    3392 2S   352  GLN  CD     32   0.550000       12.0110           0   0.00000     -0.301140E-02
    3393 2S   352  GLN  OE1    70  -0.550000       15.9990           0   0.00000     -0.301140E-02
    3394 2S   352  GLN  NE2    55  -0.620000       14.0070           0   0.00000     -0.301140E-02
    3395 2S   352  GLN  HE21    1   0.320000       1.00800           0   0.00000     -0.301140E-02
    3396 2S   352  GLN  HE22    1   0.300000       1.00800           0   0.00000     -0.301140E-02
    3397 2S   352  GLN  C      20   0.510000       12.0110           0   0.00000     -0.301140E-02
    3398 2S   352  GLN  O      70  -0.510000       15.9990           0   0.00000     -0.301140E-02
    3399 2S   353  ASP  N      54  -0.470000       14.0070           0   0.00000     -0.301140E-02
    3400 2S   353  ASP  HN      1   0.310000       1.00800           0   0.00000     -0.301140E-02
    3401 2S   353  ASP  CA     22   0.700000E-01   12.0110           0   0.00000     -0.301140E-02
    3402 2S   353  ASP  HA      6   0.900000E-01   1.00800           0   0.00000     -0.301140E-02
    3403 2S   353  ASP  CB     23  -0.280000       12.0110           0   0.00000     -0.301140E-02
    3404 2S   353  ASP  HB1     3   0.900000E-01   1.00800           0   0.00000     -0.301140E-02
    3405 2S   353  ASP  HB2     3   0.900000E-01   1.00800           0   0.00000     -0.301140E-02
    3406 2S   353  ASP  CG     32   0.620000       12.0110           0   0.00000     -0.301140E-02
    3407 2S   353  ASP  OD1    72  -0.760000       15.9990           0   0.00000     -0.301140E-02
    3408 2S   353  ASP  OD2    72  -0.760000       15.9990           0   0.00000     -0.301140E-02
    3409 2S   353  ASP  C      20   0.510000       12.0110           0   0.00000     -0.301140E-02
    3410 2S   353  ASP  O      70  -0.510000       15.9990           0   0.00000     -0.301140E-02
    3411 2S   354  HSD  N      54  -0.470000       14.0070           0   0.00000     -0.301140E-02
    3412 2S   354  HSD  HN      1   0.310000       1.00800           0   0.00000     -0.301140E-02
    3413 2S   354  HSD  CA     22   0.700000E-01   12.0110           0   0.00000     -0.301140E-02
    3414 2S   354  HSD  HA      6   0.900000E-01   1.00800           0   0.00000     -0.301140E-02
    3415 2S   354  HSD  CB     23  -0.900000E-01   12.0110           0   0.00000     -0.301140E-02
    3416 2S   354  HSD  HB1     3   0.900000E-01   1.00800           0   0.00000     -0.301140E-02
    3417 2S   354  HSD  HB2     3   0.900000E-01   1.00800           0   0.00000     -0.301140E-02
    3418 2S   354  HSD  ND1    51  -0.360000       14.0070           0   0.00000     -0.301140E-02
    3419 2S   354  HSD  HD1     1   0.320000       1.00800           0   0.00000     -0.301140E-02
    3420 2S   354  HSD  CG     25  -0.500000E-01   12.0110           0   0.00000     -0.301140E-02
    3421 2S   354  HSD  CE1    26   0.250000       12.0110           0   0.00000     -0.301140E-02
    3422 2S   354  HSD  HE1     7   0.130000       1.00800           0   0.00000     -0.301140E-02
    3423 2S   354  HSD  NE2    52  -0.700000       14.0070           0   0.00000     -0.301140E-02
    3424 2S   354  HSD  CD2    25   0.220000       12.0110           0   0.00000     -0.301140E-02
    3425 2S   354  HSD  HD2     9   0.100000       1.00800           0   0.00000     -0.301140E-02
    3426 2S   354  HSD  C      20   0.510000       12.0110           0   0.00000     -0.301140E-02
    3427 2S   354  HSD  O      70  -0.510000       15.9990           0   0.00000     -0.301140E-02
    3428 2S   355  GLU  N      54  -0.470000       14.0070           0   0.00000     -0.301140E-02
    3429 2S   355  GLU  HN      1   0.310000       1.00800           0   0.00000     -0.301140E-02
    3430 2S   355  GLU  CA     22   0.700000E-01   12.0110           0   0.00000     -0.301140E-02
    3431 2S   355  GLU  HA      6   0.900000E-01   1.00800           0   0.00000     -0.301140E-02
    3432 2S   355  GLU  CB     23  -0.180000       12.0110           0   0.00000     -0.301140E-02
    3433 2S   355  GLU  HB1     3   0.900000E-01   1.00800           0   0.00000     -0.301140E-02
    3434 2S   355  GLU  HB2     3   0.900000E-01   1.00800           0   0.00000     -0.301140E-02
    3435 2S   355  GLU  CG     23  -0.280000       12.0110           0   0.00000     -0.301140E-02
    3436 2S   355  GLU  HG1     3   0.900000E-01   1.00800           0   0.00000     -0.301140E-02
    3437 2S   355  GLU  HG2     3   0.900000E-01   1.00800           0   0.00000     -0.301140E-02
    3438 2S   355  GLU  CD     32   0.620000       12.0110           0   0.00000     -0.301140E-02
    3439 2S   355  GLU  OE1    72  -0.760000       15.9990           0   0.00000     -0.301140E-02
    3440 2S   355  GLU  OE2    72  -0.760000       15.9990           0   0.00000     -0.301140E-02
    3441 2S   355  GLU  C      20   0.510000       12.0110           0   0.00000     -0.301140E-02
    3442 2S   355  GLU  O      70  -0.510000       15.9990           0   0.00000     -0.301140E-02
    3443 2S   356  LYS  N      54  -0.470000       14.0070           0   0.00000     -0.301140E-02
    3444 2S   356  LYS  HN      1   0.310000       1.00800           0   0.00000     -0.301140E-02
    3445 2S   356  LYS  CA     22   0.700000E-01   12.0110           0   0.00000     -0.301140E-02
    3446 2S   356  LYS  HA      6   0.900000E-01   1.00800           0   0.00000     -0.301140E-02
    3447 2S   356  LYS  CB     23  -0.180000       12.0110           0   0.00000     -0.301140E-02
    3448 2S   356  LYS  HB1     3   0.900000E-01   1.00800           0   0.00000     -0.301140E-02
    3449 2S   356  LYS  HB2     3   0.900000E-01   1.00800           0   0.00000     -0.301140E-02
    3450 2S   356  LYS  CG     23  -0.180000       12.0110           0   0.00000     -0.301140E-02
    3451 2S   356  LYS  HG1     3   0.900000E-01   1.00800           0   0.00000     -0.301140E-02
    3452 2S   356  LYS  HG2     3   0.900000E-01   1.00800           0   0.00000     -0.301140E-02
    3453 2S   356  LYS  CD     23  -0.180000       12.0110           0   0.00000     -0.301140E-02
    3454 2S   356  LYS  HD1     3   0.900000E-01   1.00800           0   0.00000     -0.301140E-02
    3455 2S   356  LYS  HD2     3   0.900000E-01   1.00800           0   0.00000     -0.301140E-02
    3456 2S   356  LYS  CE     23   0.210000       12.0110           0   0.00000     -0.301140E-02
    3457 2S   356  LYS  HE1     3   0.500000E-01   1.00800           0   0.00000     -0.301140E-02
    3458 2S   356  LYS  HE2     3   0.500000E-01   1.00800           0   0.00000     -0.301140E-02
    3459 2S   356  LYS  NZ     56  -0.300000       14.0070           0   0.00000     -0.301140E-02
    3460 2S   356  LYS  HZ1     2   0.330000       1.00800           0   0.00000     -0.301140E-02
    3461 2S   356  LYS  HZ2     2   0.330000       1.00800           0   0.00000     -0.301140E-02
    3462 2S   356  LYS  HZ3     2   0.330000       1.00800           0   0.00000     -0.301140E-02
    3463 2S   356  LYS  C      20   0.510000       12.0110           0   0.00000     -0.301140E-02
    3464 2S   356  LYS  O      70  -0.510000       15.9990           0   0.00000     -0.301140E-02
    3465 2S   357  LEU  N      54  -0.470000       14.0070           0   0.00000     -0.301140E-02
    3466 2S   357  LEU  HN      1   0.310000       1.00800           0   0.00000     -0.301140E-02
    3467 2S   357  LEU  CA     22   0.700000E-01   12.0110           0   0.00000     -0.301140E-02
    3468 2S   357  LEU  HA      6   0.900000E-01   1.00800           0   0.00000     -0.301140E-02
    3469 2S   357  LEU  CB     23  -0.180000       12.0110           0   0.00000     -0.301140E-02
    3470 2S   357  LEU  HB1     3   0.900000E-01   1.00800           0   0.00000     -0.301140E-02
    3471 2S   357  LEU  HB2     3   0.900000E-01   1.00800           0   0.00000     -0.301140E-02
    3472 2S   357  LEU  CG     22  -0.900000E-01   12.0110           0   0.00000     -0.301140E-02
    3473 2S   357  LEU  HG      3   0.900000E-01   1.00800           0   0.00000     -0.301140E-02
    3474 2S   357  LEU  CD1    24  -0.270000       12.0110           0   0.00000     -0.301140E-02
    3475 2S   357  LEU  HD11    3   0.900000E-01   1.00800           0   0.00000     -0.301140E-02
    3476 2S   357  LEU  HD12    3   0.900000E-01   1.00800           0   0.00000     -0.301140E-02
    3477 2S   357  LEU  HD13    3   0.900000E-01   1.00800           0   0.00000     -0.301140E-02
    3478 2S   357  LEU  CD2    24  -0.270000       12.0110           0   0.00000     -0.301140E-02
    3479 2S   357  LEU  HD21    3   0.900000E-01   1.00800           0   0.00000     -0.301140E-02
    3480 2S   357  LEU  HD22    3   0.900000E-01   1.00800           0   0.00000     -0.301140E-02
    3481 2S   357  LEU  HD23    3   0.900000E-01   1.00800           0   0.00000     -0.301140E-02
    3482 2S   357  LEU  C      20   0.510000       12.0110           0   0.00000     -0.301140E-02
    3483 2S   357  LEU  O      70  -0.510000       15.9990           0   0.00000     -0.301140E-02
    3484 2S   358  PHE  N      54  -0.470000       14.0070           0   0.00000     -0.301140E-02
    3485 2S   358  PHE  HN      1   0.310000       1.00800           0   0.00000     -0.301140E-02
    3486 2S   358  PHE  CA     22   0.700000E-01   12.0110           0   0.00000     -0.301140E-02
    3487 2S   358  PHE  HA      6   0.900000E-01   1.00800           0   0.00000     -0.301140E-02
    3488 2S   358  PHE  CB     23  -0.180000       12.0110           0   0.00000     -0.301140E-02
    3489 2S   358  PHE  HB1     3   0.900000E-01   1.00800           0   0.00000     -0.301140E-02
    3490 2S   358  PHE  HB2     3   0.900000E-01   1.00800           0   0.00000     -0.301140E-02
    3491 2S   358  PHE  CG     21    0.00000       12.0110           0   0.00000     -0.301140E-02
    3492 2S   358  PHE  CD1    21  -0.115000       12.0110           0   0.00000     -0.301140E-02
    3493 2S   358  PHE  HD1     5   0.115000       1.00800           0   0.00000     -0.301140E-02
    3494 2S   358  PHE  CE1    21  -0.115000       12.0110           0   0.00000     -0.301140E-02
    3495 2S   358  PHE  HE1     5   0.115000       1.00800           0   0.00000     -0.301140E-02
    3496 2S   358  PHE  CZ     21  -0.115000       12.0110           0   0.00000     -0.301140E-02
    3497 2S   358  PHE  HZ      5   0.115000       1.00800           0   0.00000     -0.301140E-02
    3498 2S   358  PHE  CD2    21  -0.115000       12.0110           0   0.00000     -0.301140E-02
    3499 2S   358  PHE  HD2     5   0.115000       1.00800           0   0.00000     -0.301140E-02
    3500 2S   358  PHE  CE2    21  -0.115000       12.0110           0   0.00000     -0.301140E-02
    3501 2S   358  PHE  HE2     5   0.115000       1.00800           0   0.00000     -0.301140E-02
    3502 2S   358  PHE  C      20   0.510000       12.0110           0   0.00000     -0.301140E-02
    3503 2S   358  PHE  O      70  -0.510000       15.9990           0   0.00000     -0.301140E-02
    3504 2S   359  GLU  N      54  -0.470000       14.0070           0   0.00000     -0.301140E-02
    3505 2S   359  GLU  HN      1   0.310000       1.00800           0   0.00000     -0.301140E-02
    3506 2S   359  GLU  CA     22   0.700000E-01   12.0110           0   0.00000     -0.301140E-02
    3507 2S   359  GLU  HA      6   0.900000E-01   1.00800           0   0.00000     -0.301140E-02
    3508 2S   359  GLU  CB     23  -0.180000       12.0110           0   0.00000     -0.301140E-02
    3509 2S   359  GLU  HB1     3   0.900000E-01   1.00800           0   0.00000     -0.301140E-02
    3510 2S   359  GLU  HB2     3   0.900000E-01   1.00800           0   0.00000     -0.301140E-02
    3511 2S   359  GLU  CG     23  -0.280000       12.0110           0   0.00000     -0.301140E-02
    3512 2S   359  GLU  HG1     3   0.900000E-01   1.00800           0   0.00000     -0.301140E-02
    3513 2S   359  GLU  HG2     3   0.900000E-01   1.00800           0   0.00000     -0.301140E-02
    3514 2S   359  GLU  CD     32   0.620000       12.0110           0   0.00000     -0.301140E-02
    3515 2S   359  GLU  OE1    72  -0.760000       15.9990           0   0.00000     -0.301140E-02
    3516 2S   359  GLU  OE2    72  -0.760000       15.9990           0   0.00000     -0.301140E-02
    3517 2S   359  GLU  C      20   0.510000       12.0110           0   0.00000     -0.301140E-02
    3518 2S   359  GLU  O      70  -0.510000       15.9990           0   0.00000     -0.301140E-02
    3519 2S   360  LEU  N      54  -0.470000       14.0070           0   0.00000     -0.301140E-02
    3520 2S   360  LEU  HN      1   0.310000       1.00800           0   0.00000     -0.301140E-02
    3521 2S   360  LEU  CA     22   0.700000E-01   12.0110           0   0.00000     -0.301140E-02
    3522 2S   360  LEU  HA      6   0.900000E-01   1.00800           0   0.00000     -0.301140E-02
    3523 2S   360  LEU  CB     23  -0.180000       12.0110           0   0.00000     -0.301140E-02
    3524 2S   360  LEU  HB1     3   0.900000E-01   1.00800           0   0.00000     -0.301140E-02
    3525 2S   360  LEU  HB2     3   0.900000E-01   1.00800           0   0.00000     -0.301140E-02
    3526 2S   360  LEU  CG     22  -0.900000E-01   12.0110           0   0.00000     -0.301140E-02
    3527 2S   360  LEU  HG      3   0.900000E-01   1.00800           0   0.00000     -0.301140E-02
    3528 2S   360  LEU  CD1    24  -0.270000       12.0110           0   0.00000     -0.301140E-02
    3529 2S   360  LEU  HD11    3   0.900000E-01   1.00800           0   0.00000     -0.301140E-02
    3530 2S   360  LEU  HD12    3   0.900000E-01   1.00800           0   0.00000     -0.301140E-02
    3531 2S   360  LEU  HD13    3   0.900000E-01   1.00800           0   0.00000     -0.301140E-02
    3532 2S   360  LEU  CD2    24  -0.270000       12.0110           0   0.00000     -0.301140E-02
    3533 2S   360  LEU  HD21    3   0.900000E-01   1.00800           0   0.00000     -0.301140E-02
    3534 2S   360  LEU  HD22    3   0.900000E-01   1.00800           0   0.00000     -0.301140E-02
    3535 2S   360  LEU  HD23    3   0.900000E-01   1.00800           0   0.00000     -0.301140E-02
    3536 2S   360  LEU  C      20   0.510000       12.0110           0   0.00000     -0.301140E-02
    3537 2S   360  LEU  O      70  -0.510000       15.9990           0   0.00000     -0.301140E-02
    3538 2S   361  ILE  N      54  -0.470000       14.0070           0   0.00000     -0.301140E-02
    3539 2S   361  ILE  HN      1   0.310000       1.00800           0   0.00000     -0.301140E-02
    3540 2S   361  ILE  CA     22   0.700000E-01   12.0110           0   0.00000     -0.301140E-02
    3541 2S   361  ILE  HA      6   0.900000E-01   1.00800           0   0.00000     -0.301140E-02
    3542 2S   361  ILE  CB     22  -0.900000E-01   12.0110           0   0.00000     -0.301140E-02
    3543 2S   361  ILE  HB      3   0.900000E-01   1.00800           0   0.00000     -0.301140E-02
    3544 2S   361  ILE  CG2    24  -0.270000       12.0110           0   0.00000     -0.301140E-02
    3545 2S   361  ILE  HG21    3   0.900000E-01   1.00800           0   0.00000     -0.301140E-02
    3546 2S   361  ILE  HG22    3   0.900000E-01   1.00800           0   0.00000     -0.301140E-02
    3547 2S   361  ILE  HG23    3   0.900000E-01   1.00800           0   0.00000     -0.301140E-02
    3548 2S   361  ILE  CG1    23  -0.180000       12.0110           0   0.00000     -0.301140E-02
    3549 2S   361  ILE  HG11    3   0.900000E-01   1.00800           0   0.00000     -0.301140E-02
    3550 2S   361  ILE  HG12    3   0.900000E-01   1.00800           0   0.00000     -0.301140E-02
    3551 2S   361  ILE  CD     24  -0.270000       12.0110           0   0.00000     -0.301140E-02
    3552 2S   361  ILE  HD1     3   0.900000E-01   1.00800           0   0.00000     -0.301140E-02
    3553 2S   361  ILE  HD2     3   0.900000E-01   1.00800           0   0.00000     -0.301140E-02
    3554 2S   361  ILE  HD3     3   0.900000E-01   1.00800           0   0.00000     -0.301140E-02
    3555 2S   361  ILE  C      20   0.510000       12.0110           0   0.00000     -0.301140E-02
    3556 2S   361  ILE  O      70  -0.510000       15.9990           0   0.00000     -0.301140E-02
    3557 2S   362  LEU  N      54  -0.470000       14.0070           0   0.00000     -0.301140E-02
    3558 2S   362  LEU  HN      1   0.310000       1.00800           0   0.00000     -0.301140E-02
    3559 2S   362  LEU  CA     22   0.700000E-01   12.0110           0   0.00000     -0.301140E-02
    3560 2S   362  LEU  HA      6   0.900000E-01   1.00800           0   0.00000     -0.301140E-02
    3561 2S   362  LEU  CB     23  -0.180000       12.0110           0   0.00000     -0.301140E-02
    3562 2S   362  LEU  HB1     3   0.900000E-01   1.00800           0   0.00000     -0.301140E-02
    3563 2S   362  LEU  HB2     3   0.900000E-01   1.00800           0   0.00000     -0.301140E-02
    3564 2S   362  LEU  CG     22  -0.900000E-01   12.0110           0   0.00000     -0.301140E-02
    3565 2S   362  LEU  HG      3   0.900000E-01   1.00800           0   0.00000     -0.301140E-02
    3566 2S   362  LEU  CD1    24  -0.270000       12.0110           0   0.00000     -0.301140E-02
    3567 2S   362  LEU  HD11    3   0.900000E-01   1.00800           0   0.00000     -0.301140E-02
    3568 2S   362  LEU  HD12    3   0.900000E-01   1.00800           0   0.00000     -0.301140E-02
    3569 2S   362  LEU  HD13    3   0.900000E-01   1.00800           0   0.00000     -0.301140E-02
    3570 2S   362  LEU  CD2    24  -0.270000       12.0110           0   0.00000     -0.301140E-02
    3571 2S   362  LEU  HD21    3   0.900000E-01   1.00800           0   0.00000     -0.301140E-02
    3572 2S   362  LEU  HD22    3   0.900000E-01   1.00800           0   0.00000     -0.301140E-02
    3573 2S   362  LEU  HD23    3   0.900000E-01   1.00800           0   0.00000     -0.301140E-02
    3574 2S   362  LEU  C      20   0.510000       12.0110           0   0.00000     -0.301140E-02
    3575 2S   362  LEU  O      70  -0.510000       15.9990           0   0.00000     -0.301140E-02
    3576 2S   363  MET  N      54  -0.470000       14.0070           0   0.00000     -0.301140E-02
    3577 2S   363  MET  HN      1   0.310000       1.00800           0   0.00000     -0.301140E-02
    3578 2S   363  MET  CA     22   0.700000E-01   12.0110           0   0.00000     -0.301140E-02
    3579 2S   363  MET  HA      6   0.900000E-01   1.00800           0   0.00000     -0.301140E-02
    3580 2S   363  MET  CB     23  -0.180000       12.0110           0   0.00000     -0.301140E-02
    3581 2S   363  MET  HB1     3   0.900000E-01   1.00800           0   0.00000     -0.301140E-02
    3582 2S   363  MET  HB2     3   0.900000E-01   1.00800           0   0.00000     -0.301140E-02
    3583 2S   363  MET  CG     23  -0.140000       12.0110           0   0.00000     -0.301140E-02
    3584 2S   363  MET  HG1     3   0.900000E-01   1.00800           0   0.00000     -0.301140E-02
    3585 2S   363  MET  HG2     3   0.900000E-01   1.00800           0   0.00000     -0.301140E-02
    3586 2S   363  MET  SD     81  -0.900000E-01   32.0600           0   0.00000     -0.301140E-02
    3587 2S   363  MET  CE     24  -0.220000       12.0110           0   0.00000     -0.301140E-02
    3588 2S   363  MET  HE1     3   0.900000E-01   1.00800           0   0.00000     -0.301140E-02
    3589 2S   363  MET  HE2     3   0.900000E-01   1.00800           0   0.00000     -0.301140E-02
    3590 2S   363  MET  HE3     3   0.900000E-01   1.00800           0   0.00000     -0.301140E-02
    3591 2S   363  MET  C      20   0.510000       12.0110           0   0.00000     -0.301140E-02
    3592 2S   363  MET  O      70  -0.510000       15.9990           0   0.00000     -0.301140E-02
    3593 2S   364  GLU  N      54  -0.470000       14.0070           0   0.00000     -0.301140E-02
    3594 2S   364  GLU  HN      1   0.310000       1.00800           0   0.00000     -0.301140E-02
    3595 2S   364  GLU  CA     22   0.700000E-01   12.0110           0   0.00000     -0.301140E-02
    3596 2S   364  GLU  HA      6   0.900000E-01   1.00800           0   0.00000     -0.301140E-02
    3597 2S   364  GLU  CB     23  -0.180000       12.0110           0   0.00000     -0.301140E-02
    3598 2S   364  GLU  HB1     3   0.900000E-01   1.00800           0   0.00000     -0.301140E-02
    3599 2S   364  GLU  HB2     3   0.900000E-01   1.00800           0   0.00000     -0.301140E-02
    3600 2S   364  GLU  CG     23  -0.280000       12.0110           0   0.00000     -0.301140E-02
    3601 2S   364  GLU  HG1     3   0.900000E-01   1.00800           0   0.00000     -0.301140E-02
    3602 2S   364  GLU  HG2     3   0.900000E-01   1.00800           0   0.00000     -0.301140E-02
    3603 2S   364  GLU  CD     32   0.620000       12.0110           0   0.00000     -0.301140E-02
    3604 2S   364  GLU  OE1    72  -0.760000       15.9990           0   0.00000     -0.301140E-02
    3605 2S   364  GLU  OE2    72  -0.760000       15.9990           0   0.00000     -0.301140E-02
    3606 2S   364  GLU  C      20   0.510000       12.0110           0   0.00000     -0.301140E-02
    3607 2S   364  GLU  O      70  -0.510000       15.9990           0   0.00000     -0.301140E-02
    3608 2S   365  GLU  N      54  -0.470000       14.0070           0   0.00000     -0.301140E-02
    3609 2S   365  GLU  HN      1   0.310000       1.00800           0   0.00000     -0.301140E-02
    3610 2S   365  GLU  CA     22   0.700000E-01   12.0110           0   0.00000     -0.301140E-02
    3611 2S   365  GLU  HA      6   0.900000E-01   1.00800           0   0.00000     -0.301140E-02
    3612 2S   365  GLU  CB     23  -0.180000       12.0110           0   0.00000     -0.301140E-02
    3613 2S   365  GLU  HB1     3   0.900000E-01   1.00800           0   0.00000     -0.301140E-02
    3614 2S   365  GLU  HB2     3   0.900000E-01   1.00800           0   0.00000     -0.301140E-02
    3615 2S   365  GLU  CG     23  -0.280000       12.0110           0   0.00000     -0.301140E-02
    3616 2S   365  GLU  HG1     3   0.900000E-01   1.00800           0   0.00000     -0.301140E-02
    3617 2S   365  GLU  HG2     3   0.900000E-01   1.00800           0   0.00000     -0.301140E-02
    3618 2S   365  GLU  CD     32   0.620000       12.0110           0   0.00000     -0.301140E-02
    3619 2S   365  GLU  OE1    72  -0.760000       15.9990           0   0.00000     -0.301140E-02
    3620 2S   365  GLU  OE2    72  -0.760000       15.9990           0   0.00000     -0.301140E-02
    3621 2S   365  GLU  C      20   0.510000       12.0110           0   0.00000     -0.301140E-02
    3622 2S   365  GLU  O      70  -0.510000       15.9990           0   0.00000     -0.301140E-02
    3623 2S   366  ILE  N      54  -0.470000       14.0070           0   0.00000     -0.301140E-02
    3624 2S   366  ILE  HN      1   0.310000       1.00800           0   0.00000     -0.301140E-02
    3625 2S   366  ILE  CA     22   0.700000E-01   12.0110           0   0.00000     -0.301140E-02
    3626 2S   366  ILE  HA      6   0.900000E-01   1.00800           0   0.00000     -0.301140E-02
    3627 2S   366  ILE  CB     22  -0.900000E-01   12.0110           0   0.00000     -0.301140E-02
    3628 2S   366  ILE  HB      3   0.900000E-01   1.00800           0   0.00000     -0.301140E-02
    3629 2S   366  ILE  CG2    24  -0.270000       12.0110           0   0.00000     -0.301140E-02
    3630 2S   366  ILE  HG21    3   0.900000E-01   1.00800           0   0.00000     -0.301140E-02
    3631 2S   366  ILE  HG22    3   0.900000E-01   1.00800           0   0.00000     -0.301140E-02
    3632 2S   366  ILE  HG23    3   0.900000E-01   1.00800           0   0.00000     -0.301140E-02
    3633 2S   366  ILE  CG1    23  -0.180000       12.0110           0   0.00000     -0.301140E-02
    3634 2S   366  ILE  HG11    3   0.900000E-01   1.00800           0   0.00000     -0.301140E-02
    3635 2S   366  ILE  HG12    3   0.900000E-01   1.00800           0   0.00000     -0.301140E-02
    3636 2S   366  ILE  CD     24  -0.270000       12.0110           0   0.00000     -0.301140E-02
    3637 2S   366  ILE  HD1     3   0.900000E-01   1.00800           0   0.00000     -0.301140E-02
    3638 2S   366  ILE  HD2     3   0.900000E-01   1.00800           0   0.00000     -0.301140E-02
    3639 2S   366  ILE  HD3     3   0.900000E-01   1.00800           0   0.00000     -0.301140E-02
    3640 2S   366  ILE  C      20   0.510000       12.0110           0   0.00000     -0.301140E-02
    3641 2S   366  ILE  O      70  -0.510000       15.9990           0   0.00000     -0.301140E-02
    3642 2S   367  ARG  N      54  -0.470000       14.0070           0   0.00000     -0.301140E-02
    3643 2S   367  ARG  HN      1   0.310000       1.00800           0   0.00000     -0.301140E-02
    3644 2S   367  ARG  CA     22   0.700000E-01   12.0110           0   0.00000     -0.301140E-02
    3645 2S   367  ARG  HA      6   0.900000E-01   1.00800           0   0.00000     -0.301140E-02
    3646 2S   367  ARG  CB     23  -0.180000       12.0110           0   0.00000     -0.301140E-02
    3647 2S   367  ARG  HB1     3   0.900000E-01   1.00800           0   0.00000     -0.301140E-02
    3648 2S   367  ARG  HB2     3   0.900000E-01   1.00800           0   0.00000     -0.301140E-02
    3649 2S   367  ARG  CG     23  -0.180000       12.0110           0   0.00000     -0.301140E-02
    3650 2S   367  ARG  HG1     3   0.900000E-01   1.00800           0   0.00000     -0.301140E-02
    3651 2S   367  ARG  HG2     3   0.900000E-01   1.00800           0   0.00000     -0.301140E-02
    3652 2S   367  ARG  CD     23   0.200000       12.0110           0   0.00000     -0.301140E-02
    3653 2S   367  ARG  HD1     3   0.900000E-01   1.00800           0   0.00000     -0.301140E-02
    3654 2S   367  ARG  HD2     3   0.900000E-01   1.00800           0   0.00000     -0.301140E-02
    3655 2S   367  ARG  NE     57  -0.700000       14.0070           0   0.00000     -0.301140E-02
    3656 2S   367  ARG  HE      2   0.440000       1.00800           0   0.00000     -0.301140E-02
    3657 2S   367  ARG  CZ     20   0.640000       12.0110           0   0.00000     -0.301140E-02
    3658 2S   367  ARG  NH1    57  -0.800000       14.0070           0   0.00000     -0.301140E-02
    3659 2S   367  ARG  HH11    2   0.460000       1.00800           0   0.00000     -0.301140E-02
    3660 2S   367  ARG  HH12    2   0.460000       1.00800           0   0.00000     -0.301140E-02
    3661 2S   367  ARG  NH2    57  -0.800000       14.0070           0   0.00000     -0.301140E-02
    3662 2S   367  ARG  HH21    2   0.460000       1.00800           0   0.00000     -0.301140E-02
    3663 2S   367  ARG  HH22    2   0.460000       1.00800           0   0.00000     -0.301140E-02
    3664 2S   367  ARG  C      20   0.510000       12.0110           0   0.00000     -0.301140E-02
    3665 2S   367  ARG  O      70  -0.510000       15.9990           0   0.00000     -0.301140E-02
    3666 2S   368  PHE  N      54  -0.470000       14.0070           0   0.00000     -0.301140E-02
    3667 2S   368  PHE  HN      1   0.310000       1.00800           0   0.00000     -0.301140E-02
    3668 2S   368  PHE  CA     22   0.700000E-01   12.0110           0   0.00000     -0.301140E-02
    3669 2S   368  PHE  HA      6   0.900000E-01   1.00800           0   0.00000     -0.301140E-02
    3670 2S   368  PHE  CB     23  -0.180000       12.0110           0   0.00000     -0.301140E-02
    3671 2S   368  PHE  HB1     3   0.900000E-01   1.00800           0   0.00000     -0.301140E-02
    3672 2S   368  PHE  HB2     3   0.900000E-01   1.00800           0   0.00000     -0.301140E-02
    3673 2S   368  PHE  CG     21    0.00000       12.0110           0   0.00000     -0.301140E-02
    3674 2S   368  PHE  CD1    21  -0.115000       12.0110           0   0.00000     -0.301140E-02
    3675 2S   368  PHE  HD1     5   0.115000       1.00800           0   0.00000     -0.301140E-02
    3676 2S   368  PHE  CE1    21  -0.115000       12.0110           0   0.00000     -0.301140E-02
    3677 2S   368  PHE  HE1     5   0.115000       1.00800           0   0.00000     -0.301140E-02
    3678 2S   368  PHE  CZ     21  -0.115000       12.0110           0   0.00000     -0.301140E-02
    3679 2S   368  PHE  HZ      5   0.115000       1.00800           0   0.00000     -0.301140E-02
    3680 2S   368  PHE  CD2    21  -0.115000       12.0110           0   0.00000     -0.301140E-02
    3681 2S   368  PHE  HD2     5   0.115000       1.00800           0   0.00000     -0.301140E-02
    3682 2S   368  PHE  CE2    21  -0.115000       12.0110           0   0.00000     -0.301140E-02
    3683 2S   368  PHE  HE2     5   0.115000       1.00800           0   0.00000     -0.301140E-02
    3684 2S   368  PHE  C      20   0.510000       12.0110           0   0.00000     -0.301140E-02
    3685 2S   368  PHE  O      70  -0.510000       15.9990           0   0.00000     -0.301140E-02
    3686 2S   369  PRO  N      50  -0.290000       14.0070           0   0.00000     -0.301140E-02
    3687 2S   369  PRO  CD     31    0.00000       12.0110           0   0.00000     -0.301140E-02
    3688 2S   369  PRO  HD1     3   0.900000E-01   1.00800           0   0.00000     -0.301140E-02
    3689 2S   369  PRO  HD2     3   0.900000E-01   1.00800           0   0.00000     -0.301140E-02
    3690 2S   369  PRO  CA     29   0.200000E-01   12.0110           0   0.00000     -0.301140E-02
    3691 2S   369  PRO  HA      6   0.900000E-01   1.00800           0   0.00000     -0.301140E-02
    3692 2S   369  PRO  CB     30  -0.180000       12.0110           0   0.00000     -0.301140E-02
    3693 2S   369  PRO  HB1     3   0.900000E-01   1.00800           0   0.00000     -0.301140E-02
    3694 2S   369  PRO  HB2     3   0.900000E-01   1.00800           0   0.00000     -0.301140E-02
    3695 2S   369  PRO  CG     30  -0.180000       12.0110           0   0.00000     -0.301140E-02
    3696 2S   369  PRO  HG1     3   0.900000E-01   1.00800           0   0.00000     -0.301140E-02
    3697 2S   369  PRO  HG2     3   0.900000E-01   1.00800           0   0.00000     -0.301140E-02
    3698 2S   369  PRO  C      20   0.510000       12.0110           0   0.00000     -0.301140E-02
    3699 2S   369  PRO  O      70  -0.510000       15.9990           0   0.00000     -0.301140E-02
    3700 2S   370  ARG  N      54  -0.470000       14.0070           0   0.00000     -0.301140E-02
    3701 2S   370  ARG  HN      1   0.310000       1.00800           0   0.00000     -0.301140E-02
    3702 2S   370  ARG  CA     22   0.700000E-01   12.0110           0   0.00000     -0.301140E-02
    3703 2S   370  ARG  HA      6   0.900000E-01   1.00800           0   0.00000     -0.301140E-02
    3704 2S   370  ARG  CB     23  -0.180000       12.0110           0   0.00000     -0.301140E-02
    3705 2S   370  ARG  HB1     3   0.900000E-01   1.00800           0   0.00000     -0.301140E-02
    3706 2S   370  ARG  HB2     3   0.900000E-01   1.00800           0   0.00000     -0.301140E-02
    3707 2S   370  ARG  CG     23  -0.180000       12.0110           0   0.00000     -0.301140E-02
    3708 2S   370  ARG  HG1     3   0.900000E-01   1.00800           0   0.00000     -0.301140E-02
    3709 2S   370  ARG  HG2     3   0.900000E-01   1.00800           0   0.00000     -0.301140E-02
    3710 2S   370  ARG  CD     23   0.200000       12.0110           0   0.00000     -0.301140E-02
    3711 2S   370  ARG  HD1     3   0.900000E-01   1.00800           0   0.00000     -0.301140E-02
    3712 2S   370  ARG  HD2     3   0.900000E-01   1.00800           0   0.00000     -0.301140E-02
    3713 2S   370  ARG  NE     57  -0.700000       14.0070           0   0.00000     -0.301140E-02
    3714 2S   370  ARG  HE      2   0.440000       1.00800           0   0.00000     -0.301140E-02
    3715 2S   370  ARG  CZ     20   0.640000       12.0110           0   0.00000     -0.301140E-02
    3716 2S   370  ARG  NH1    57  -0.800000       14.0070           0   0.00000     -0.301140E-02
    3717 2S   370  ARG  HH11    2   0.460000       1.00800           0   0.00000     -0.301140E-02
    3718 2S   370  ARG  HH12    2   0.460000       1.00800           0   0.00000     -0.301140E-02
    3719 2S   370  ARG  NH2    57  -0.800000       14.0070           0   0.00000     -0.301140E-02
    3720 2S   370  ARG  HH21    2   0.460000       1.00800           0   0.00000     -0.301140E-02
    3721 2S   370  ARG  HH22    2   0.460000       1.00800           0   0.00000     -0.301140E-02
    3722 2S   370  ARG  C      20   0.510000       12.0110           0   0.00000     -0.301140E-02
    3723 2S   370  ARG  O      70  -0.510000       15.9990           0   0.00000     -0.301140E-02
    3724 2S   371  THR  N      54  -0.470000       14.0070           0   0.00000     -0.301140E-02
    3725 2S   371  THR  HN      1   0.310000       1.00800           0   0.00000     -0.301140E-02
    3726 2S   371  THR  CA     22   0.700000E-01   12.0110           0   0.00000     -0.301140E-02
    3727 2S   371  THR  HA      6   0.900000E-01   1.00800           0   0.00000     -0.301140E-02
    3728 2S   371  THR  CB     22   0.140000       12.0110           0   0.00000     -0.301140E-02
    3729 2S   371  THR  HB      3   0.900000E-01   1.00800           0   0.00000     -0.301140E-02
    3730 2S   371  THR  OG1    73  -0.660000       15.9990           0   0.00000     -0.301140E-02
    3731 2S   371  THR  HG1     1   0.430000       1.00800           0   0.00000     -0.301140E-02
    3732 2S   371  THR  CG2    24  -0.270000       12.0110           0   0.00000     -0.301140E-02
    3733 2S   371  THR  HG21    3   0.900000E-01   1.00800           0   0.00000     -0.301140E-02
    3734 2S   371  THR  HG22    3   0.900000E-01   1.00800           0   0.00000     -0.301140E-02
    3735 2S   371  THR  HG23    3   0.900000E-01   1.00800           0   0.00000     -0.301140E-02
    3736 2S   371  THR  C      20   0.510000       12.0110           0   0.00000     -0.301140E-02
    3737 2S   371  THR  O      70  -0.510000       15.9990           0   0.00000     -0.301140E-02
    3738 2S   372  LEU  N      54  -0.470000       14.0070           0   0.00000     -0.301140E-02
    3739 2S   372  LEU  HN      1   0.310000       1.00800           0   0.00000     -0.301140E-02
    3740 2S   372  LEU  CA     22   0.700000E-01   12.0110           0   0.00000     -0.301140E-02
    3741 2S   372  LEU  HA      6   0.900000E-01   1.00800           0   0.00000     -0.301140E-02
    3742 2S   372  LEU  CB     23  -0.180000       12.0110           0   0.00000     -0.301140E-02
    3743 2S   372  LEU  HB1     3   0.900000E-01   1.00800           0   0.00000     -0.301140E-02
    3744 2S   372  LEU  HB2     3   0.900000E-01   1.00800           0   0.00000     -0.301140E-02
    3745 2S   372  LEU  CG     22  -0.900000E-01   12.0110           0   0.00000     -0.301140E-02
    3746 2S   372  LEU  HG      3   0.900000E-01   1.00800           0   0.00000     -0.301140E-02
    3747 2S   372  LEU  CD1    24  -0.270000       12.0110           0   0.00000     -0.301140E-02
    3748 2S   372  LEU  HD11    3   0.900000E-01   1.00800           0   0.00000     -0.301140E-02
    3749 2S   372  LEU  HD12    3   0.900000E-01   1.00800           0   0.00000     -0.301140E-02
    3750 2S   372  LEU  HD13    3   0.900000E-01   1.00800           0   0.00000     -0.301140E-02
    3751 2S   372  LEU  CD2    24  -0.270000       12.0110           0   0.00000     -0.301140E-02
    3752 2S   372  LEU  HD21    3   0.900000E-01   1.00800           0   0.00000     -0.301140E-02
    3753 2S   372  LEU  HD22    3   0.900000E-01   1.00800           0   0.00000     -0.301140E-02
    3754 2S   372  LEU  HD23    3   0.900000E-01   1.00800           0   0.00000     -0.301140E-02
    3755 2S   372  LEU  C      20   0.510000       12.0110           0   0.00000     -0.301140E-02
    3756 2S   372  LEU  O      70  -0.510000       15.9990           0   0.00000     -0.301140E-02
    3757 2S   373  GLY  N      54  -0.470000       14.0070           0   0.00000     -0.301140E-02
    3758 2S   373  GLY  HN      1   0.310000       1.00800           0   0.00000     -0.301140E-02
    3759 2S   373  GLY  CA     23  -0.200000E-01   12.0110           0   0.00000     -0.301140E-02
    3760 2S   373  GLY  HA1     6   0.900000E-01   1.00800           0   0.00000     -0.301140E-02
    3761 2S   373  GLY  HA2     6   0.900000E-01   1.00800           0   0.00000     -0.301140E-02
    3762 2S   373  GLY  C      20   0.510000       12.0110           0   0.00000     -0.301140E-02
    3763 2S   373  GLY  O      70  -0.510000       15.9990           0   0.00000     -0.301140E-02
    3764 2S   374  PRO  N      50  -0.290000       14.0070           0   0.00000     -0.301140E-02
    3765 2S   374  PRO  CD     31    0.00000       12.0110           0   0.00000     -0.301140E-02
    3766 2S   374  PRO  HD1     3   0.900000E-01   1.00800           0   0.00000     -0.301140E-02
    3767 2S   374  PRO  HD2     3   0.900000E-01   1.00800           0   0.00000     -0.301140E-02
    3768 2S   374  PRO  CA     29   0.200000E-01   12.0110           0   0.00000     -0.301140E-02
    3769 2S   374  PRO  HA      6   0.900000E-01   1.00800           0   0.00000     -0.301140E-02
    3770 2S   374  PRO  CB     30  -0.180000       12.0110           0   0.00000     -0.301140E-02
    3771 2S   374  PRO  HB1     3   0.900000E-01   1.00800           0   0.00000     -0.301140E-02
    3772 2S   374  PRO  HB2     3   0.900000E-01   1.00800           0   0.00000     -0.301140E-02
    3773 2S   374  PRO  CG     30  -0.180000       12.0110           0   0.00000     -0.301140E-02
    3774 2S   374  PRO  HG1     3   0.900000E-01   1.00800           0   0.00000     -0.301140E-02
    3775 2S   374  PRO  HG2     3   0.900000E-01   1.00800           0   0.00000     -0.301140E-02
    3776 2S   374  PRO  C      20   0.510000       12.0110           0   0.00000     -0.301140E-02
    3777 2S   374  PRO  O      70  -0.510000       15.9990           0   0.00000     -0.301140E-02
    3778 2S   375  GLU  N      54  -0.470000       14.0070           0   0.00000     -0.301140E-02
    3779 2S   375  GLU  HN      1   0.310000       1.00800           0   0.00000     -0.301140E-02
    3780 2S   375  GLU  CA     22   0.700000E-01   12.0110           0   0.00000     -0.301140E-02
    3781 2S   375  GLU  HA      6   0.900000E-01   1.00800           0   0.00000     -0.301140E-02
    3782 2S   375  GLU  CB     23  -0.180000       12.0110           0   0.00000     -0.301140E-02
    3783 2S   375  GLU  HB1     3   0.900000E-01   1.00800           0   0.00000     -0.301140E-02
    3784 2S   375  GLU  HB2     3   0.900000E-01   1.00800           0   0.00000     -0.301140E-02
    3785 2S   375  GLU  CG     23  -0.280000       12.0110           0   0.00000     -0.301140E-02
    3786 2S   375  GLU  HG1     3   0.900000E-01   1.00800           0   0.00000     -0.301140E-02
    3787 2S   375  GLU  HG2     3   0.900000E-01   1.00800           0   0.00000     -0.301140E-02
    3788 2S   375  GLU  CD     32   0.620000       12.0110           0   0.00000     -0.301140E-02
    3789 2S   375  GLU  OE1    72  -0.760000       15.9990           0   0.00000     -0.301140E-02
    3790 2S   375  GLU  OE2    72  -0.760000       15.9990           0   0.00000     -0.301140E-02
    3791 2S   375  GLU  C      20   0.510000       12.0110           0   0.00000     -0.301140E-02
    3792 2S   375  GLU  O      70  -0.510000       15.9990           0   0.00000     -0.301140E-02
    3793 2S   376  ALA  N      54  -0.470000       14.0070           0   0.00000     -0.301140E-02
    3794 2S   376  ALA  HN      1   0.310000       1.00800           0   0.00000     -0.301140E-02
    3795 2S   376  ALA  CA     22   0.700000E-01   12.0110           0   0.00000     -0.301140E-02
    3796 2S   376  ALA  HA      6   0.900000E-01   1.00800           0   0.00000     -0.301140E-02
    3797 2S   376  ALA  CB     24  -0.270000       12.0110           0   0.00000     -0.301140E-02
    3798 2S   376  ALA  HB1     3   0.900000E-01   1.00800           0   0.00000     -0.301140E-02
    3799 2S   376  ALA  HB2     3   0.900000E-01   1.00800           0   0.00000     -0.301140E-02
    3800 2S   376  ALA  HB3     3   0.900000E-01   1.00800           0   0.00000     -0.301140E-02
    3801 2S   376  ALA  C      20   0.510000       12.0110           0   0.00000     -0.301140E-02
    3802 2S   376  ALA  O      70  -0.510000       15.9990           0   0.00000     -0.301140E-02
    3803 2S   377  LYS  N      54  -0.470000       14.0070           0   0.00000     -0.301140E-02
    3804 2S   377  LYS  HN      1   0.310000       1.00800           0   0.00000     -0.301140E-02
    3805 2S   377  LYS  CA     22   0.700000E-01   12.0110           0   0.00000     -0.301140E-02
    3806 2S   377  LYS  HA      6   0.900000E-01   1.00800           0   0.00000     -0.301140E-02
    3807 2S   377  LYS  CB     23  -0.180000       12.0110           0   0.00000     -0.301140E-02
    3808 2S   377  LYS  HB1     3   0.900000E-01   1.00800           0   0.00000     -0.301140E-02
    3809 2S   377  LYS  HB2     3   0.900000E-01   1.00800           0   0.00000     -0.301140E-02
    3810 2S   377  LYS  CG     23  -0.180000       12.0110           0   0.00000     -0.301140E-02
    3811 2S   377  LYS  HG1     3   0.900000E-01   1.00800           0   0.00000     -0.301140E-02
    3812 2S   377  LYS  HG2     3   0.900000E-01   1.00800           0   0.00000     -0.301140E-02
    3813 2S   377  LYS  CD     23  -0.180000       12.0110           0   0.00000     -0.301140E-02
    3814 2S   377  LYS  HD1     3   0.900000E-01   1.00800           0   0.00000     -0.301140E-02
    3815 2S   377  LYS  HD2     3   0.900000E-01   1.00800           0   0.00000     -0.301140E-02
    3816 2S   377  LYS  CE     23   0.210000       12.0110           0   0.00000     -0.301140E-02
    3817 2S   377  LYS  HE1     3   0.500000E-01   1.00800           0   0.00000     -0.301140E-02
    3818 2S   377  LYS  HE2     3   0.500000E-01   1.00800           0   0.00000     -0.301140E-02
    3819 2S   377  LYS  NZ     56  -0.300000       14.0070           0   0.00000     -0.301140E-02
    3820 2S   377  LYS  HZ1     2   0.330000       1.00800           0   0.00000     -0.301140E-02
    3821 2S   377  LYS  HZ2     2   0.330000       1.00800           0   0.00000     -0.301140E-02
    3822 2S   377  LYS  HZ3     2   0.330000       1.00800           0   0.00000     -0.301140E-02
    3823 2S   377  LYS  C      20   0.510000       12.0110           0   0.00000     -0.301140E-02
    3824 2S   377  LYS  O      70  -0.510000       15.9990           0   0.00000     -0.301140E-02
    3825 2S   378  SER  N      54  -0.470000       14.0070           0   0.00000     -0.301140E-02
    3826 2S   378  SER  HN      1   0.310000       1.00800           0   0.00000     -0.301140E-02
    3827 2S   378  SER  CA     22   0.700000E-01   12.0110           0   0.00000     -0.301140E-02
    3828 2S   378  SER  HA      6   0.900000E-01   1.00800           0   0.00000     -0.301140E-02
    3829 2S   378  SER  CB     23   0.500000E-01   12.0110           0   0.00000     -0.301140E-02
    3830 2S   378  SER  HB1     3   0.900000E-01   1.00800           0   0.00000     -0.301140E-02
    3831 2S   378  SER  HB2     3   0.900000E-01   1.00800           0   0.00000     -0.301140E-02
    3832 2S   378  SER  OG     73  -0.660000       15.9990           0   0.00000     -0.301140E-02
    3833 2S   378  SER  HG1     1   0.430000       1.00800           0   0.00000     -0.301140E-02
    3834 2S   378  SER  C      20   0.510000       12.0110           0   0.00000     -0.301140E-02
    3835 2S   378  SER  O      70  -0.510000       15.9990           0   0.00000     -0.301140E-02
    3836 2S   379  LEU  N      54  -0.470000       14.0070           0   0.00000     -0.301140E-02
    3837 2S   379  LEU  HN      1   0.310000       1.00800           0   0.00000     -0.301140E-02
    3838 2S   379  LEU  CA     22   0.700000E-01   12.0110           0   0.00000     -0.301140E-02
    3839 2S   379  LEU  HA      6   0.900000E-01   1.00800           0   0.00000     -0.301140E-02
    3840 2S   379  LEU  CB     23  -0.180000       12.0110           0   0.00000     -0.301140E-02
    3841 2S   379  LEU  HB1     3   0.900000E-01   1.00800           0   0.00000     -0.301140E-02
    3842 2S   379  LEU  HB2     3   0.900000E-01   1.00800           0   0.00000     -0.301140E-02
    3843 2S   379  LEU  CG     22  -0.900000E-01   12.0110           0   0.00000     -0.301140E-02
    3844 2S   379  LEU  HG      3   0.900000E-01   1.00800           0   0.00000     -0.301140E-02
    3845 2S   379  LEU  CD1    24  -0.270000       12.0110           0   0.00000     -0.301140E-02
    3846 2S   379  LEU  HD11    3   0.900000E-01   1.00800           0   0.00000     -0.301140E-02
    3847 2S   379  LEU  HD12    3   0.900000E-01   1.00800           0   0.00000     -0.301140E-02
    3848 2S   379  LEU  HD13    3   0.900000E-01   1.00800           0   0.00000     -0.301140E-02
    3849 2S   379  LEU  CD2    24  -0.270000       12.0110           0   0.00000     -0.301140E-02
    3850 2S   379  LEU  HD21    3   0.900000E-01   1.00800           0   0.00000     -0.301140E-02
    3851 2S   379  LEU  HD22    3   0.900000E-01   1.00800           0   0.00000     -0.301140E-02
    3852 2S   379  LEU  HD23    3   0.900000E-01   1.00800           0   0.00000     -0.301140E-02
    3853 2S   379  LEU  C      20   0.510000       12.0110           0   0.00000     -0.301140E-02
    3854 2S   379  LEU  O      70  -0.510000       15.9990           0   0.00000     -0.301140E-02
    3855 2S   380  LEU  N      54  -0.470000       14.0070           0   0.00000     -0.301140E-02
    3856 2S   380  LEU  HN      1   0.310000       1.00800           0   0.00000     -0.301140E-02
    3857 2S   380  LEU  CA     22   0.700000E-01   12.0110           0   0.00000     -0.301140E-02
    3858 2S   380  LEU  HA      6   0.900000E-01   1.00800           0   0.00000     -0.301140E-02
    3859 2S   380  LEU  CB     23  -0.180000       12.0110           0   0.00000     -0.301140E-02
    3860 2S   380  LEU  HB1     3   0.900000E-01   1.00800           0   0.00000     -0.301140E-02
    3861 2S   380  LEU  HB2     3   0.900000E-01   1.00800           0   0.00000     -0.301140E-02
    3862 2S   380  LEU  CG     22  -0.900000E-01   12.0110           0   0.00000     -0.301140E-02
    3863 2S   380  LEU  HG      3   0.900000E-01   1.00800           0   0.00000     -0.301140E-02
    3864 2S   380  LEU  CD1    24  -0.270000       12.0110           0   0.00000     -0.301140E-02
    3865 2S   380  LEU  HD11    3   0.900000E-01   1.00800           0   0.00000     -0.301140E-02
    3866 2S   380  LEU  HD12    3   0.900000E-01   1.00800           0   0.00000     -0.301140E-02
    3867 2S   380  LEU  HD13    3   0.900000E-01   1.00800           0   0.00000     -0.301140E-02
    3868 2S   380  LEU  CD2    24  -0.270000       12.0110           0   0.00000     -0.301140E-02
    3869 2S   380  LEU  HD21    3   0.900000E-01   1.00800           0   0.00000     -0.301140E-02
    3870 2S   380  LEU  HD22    3   0.900000E-01   1.00800           0   0.00000     -0.301140E-02
    3871 2S   380  LEU  HD23    3   0.900000E-01   1.00800           0   0.00000     -0.301140E-02
    3872 2S   380  LEU  C      20   0.510000       12.0110           0   0.00000     -0.301140E-02
    3873 2S   380  LEU  O      70  -0.510000       15.9990           0   0.00000     -0.301140E-02
    3874 2S   381  SER  N      54  -0.470000       14.0070           0   0.00000     -0.301140E-02
    3875 2S   381  SER  HN      1   0.310000       1.00800           0   0.00000     -0.301140E-02
    3876 2S   381  SER  CA     22   0.700000E-01   12.0110           0   0.00000     -0.301140E-02
    3877 2S   381  SER  HA      6   0.900000E-01   1.00800           0   0.00000     -0.301140E-02
    3878 2S   381  SER  CB     23   0.500000E-01   12.0110           0   0.00000     -0.301140E-02
    3879 2S   381  SER  HB1     3   0.900000E-01   1.00800           0   0.00000     -0.301140E-02
    3880 2S   381  SER  HB2     3   0.900000E-01   1.00800           0   0.00000     -0.301140E-02
    3881 2S   381  SER  OG     73  -0.660000       15.9990           0   0.00000     -0.301140E-02
    3882 2S   381  SER  HG1     1   0.430000       1.00800           0   0.00000     -0.301140E-02
    3883 2S   381  SER  C      20   0.510000       12.0110           0   0.00000     -0.301140E-02
    3884 2S   381  SER  O      70  -0.510000       15.9990           0   0.00000     -0.301140E-02
    3885 2S   382  GLY  N      54  -0.470000       14.0070           0   0.00000     -0.301140E-02
    3886 2S   382  GLY  HN      1   0.310000       1.00800           0   0.00000     -0.301140E-02
    3887 2S   382  GLY  CA     23  -0.200000E-01   12.0110           0   0.00000     -0.301140E-02
    3888 2S   382  GLY  HA1     6   0.900000E-01   1.00800           0   0.00000     -0.301140E-02
    3889 2S   382  GLY  HA2     6   0.900000E-01   1.00800           0   0.00000     -0.301140E-02
    3890 2S   382  GLY  C      20   0.510000       12.0110           0   0.00000     -0.301140E-02
    3891 2S   382  GLY  O      70  -0.510000       15.9990           0   0.00000     -0.301140E-02
    3892 2S   383  LEU  N      54  -0.470000       14.0070           0   0.00000     -0.301140E-02
    3893 2S   383  LEU  HN      1   0.310000       1.00800           0   0.00000     -0.301140E-02
    3894 2S   383  LEU  CA     22   0.700000E-01   12.0110           0   0.00000     -0.301140E-02
    3895 2S   383  LEU  HA      6   0.900000E-01   1.00800           0   0.00000     -0.301140E-02
    3896 2S   383  LEU  CB     23  -0.180000       12.0110           0   0.00000     -0.301140E-02
    3897 2S   383  LEU  HB1     3   0.900000E-01   1.00800           0   0.00000     -0.301140E-02
    3898 2S   383  LEU  HB2     3   0.900000E-01   1.00800           0   0.00000     -0.301140E-02
    3899 2S   383  LEU  CG     22  -0.900000E-01   12.0110           0   0.00000     -0.301140E-02
    3900 2S   383  LEU  HG      3   0.900000E-01   1.00800           0   0.00000     -0.301140E-02
    3901 2S   383  LEU  CD1    24  -0.270000       12.0110           0   0.00000     -0.301140E-02
    3902 2S   383  LEU  HD11    3   0.900000E-01   1.00800           0   0.00000     -0.301140E-02
    3903 2S   383  LEU  HD12    3   0.900000E-01   1.00800           0   0.00000     -0.301140E-02
    3904 2S   383  LEU  HD13    3   0.900000E-01   1.00800           0   0.00000     -0.301140E-02
    3905 2S   383  LEU  CD2    24  -0.270000       12.0110           0   0.00000     -0.301140E-02
    3906 2S   383  LEU  HD21    3   0.900000E-01   1.00800           0   0.00000     -0.301140E-02
    3907 2S   383  LEU  HD22    3   0.900000E-01   1.00800           0   0.00000     -0.301140E-02
    3908 2S   383  LEU  HD23    3   0.900000E-01   1.00800           0   0.00000     -0.301140E-02
    3909 2S   383  LEU  C      20   0.510000       12.0110           0   0.00000     -0.301140E-02
    3910 2S   383  LEU  O      70  -0.510000       15.9990           0   0.00000     -0.301140E-02
    3911 2S   384  LEU  N      54  -0.470000       14.0070           0   0.00000     -0.301140E-02
    3912 2S   384  LEU  HN      1   0.310000       1.00800           0   0.00000     -0.301140E-02
    3913 2S   384  LEU  CA     22   0.700000E-01   12.0110           0   0.00000     -0.301140E-02
    3914 2S   384  LEU  HA      6   0.900000E-01   1.00800           0   0.00000     -0.301140E-02
    3915 2S   384  LEU  CB     23  -0.180000       12.0110           0   0.00000     -0.301140E-02
    3916 2S   384  LEU  HB1     3   0.900000E-01   1.00800           0   0.00000     -0.301140E-02
    3917 2S   384  LEU  HB2     3   0.900000E-01   1.00800           0   0.00000     -0.301140E-02
    3918 2S   384  LEU  CG     22  -0.900000E-01   12.0110           0   0.00000     -0.301140E-02
    3919 2S   384  LEU  HG      3   0.900000E-01   1.00800           0   0.00000     -0.301140E-02
    3920 2S   384  LEU  CD1    24  -0.270000       12.0110           0   0.00000     -0.301140E-02
    3921 2S   384  LEU  HD11    3   0.900000E-01   1.00800           0   0.00000     -0.301140E-02
    3922 2S   384  LEU  HD12    3   0.900000E-01   1.00800           0   0.00000     -0.301140E-02
    3923 2S   384  LEU  HD13    3   0.900000E-01   1.00800           0   0.00000     -0.301140E-02
    3924 2S   384  LEU  CD2    24  -0.270000       12.0110           0   0.00000     -0.301140E-02
    3925 2S   384  LEU  HD21    3   0.900000E-01   1.00800           0   0.00000     -0.301140E-02
    3926 2S   384  LEU  HD22    3   0.900000E-01   1.00800           0   0.00000     -0.301140E-02
    3927 2S   384  LEU  HD23    3   0.900000E-01   1.00800           0   0.00000     -0.301140E-02
    3928 2S   384  LEU  C      20   0.510000       12.0110           0   0.00000     -0.301140E-02
    3929 2S   384  LEU  O      70  -0.510000       15.9990           0   0.00000     -0.301140E-02
    3930 2S   385  LYS  N      54  -0.470000       14.0070           0   0.00000     -0.301140E-02
    3931 2S   385  LYS  HN      1   0.310000       1.00800           0   0.00000     -0.301140E-02
    3932 2S   385  LYS  CA     22   0.700000E-01   12.0110           0   0.00000     -0.301140E-02
    3933 2S   385  LYS  HA      6   0.900000E-01   1.00800           0   0.00000     -0.301140E-02
    3934 2S   385  LYS  CB     23  -0.180000       12.0110           0   0.00000     -0.301140E-02
    3935 2S   385  LYS  HB1     3   0.900000E-01   1.00800           0   0.00000     -0.301140E-02
    3936 2S   385  LYS  HB2     3   0.900000E-01   1.00800           0   0.00000     -0.301140E-02
    3937 2S   385  LYS  CG     23  -0.180000       12.0110           0   0.00000     -0.301140E-02
    3938 2S   385  LYS  HG1     3   0.900000E-01   1.00800           0   0.00000     -0.301140E-02
    3939 2S   385  LYS  HG2     3   0.900000E-01   1.00800           0   0.00000     -0.301140E-02
    3940 2S   385  LYS  CD     23  -0.180000       12.0110           0   0.00000     -0.301140E-02
    3941 2S   385  LYS  HD1     3   0.900000E-01   1.00800           0   0.00000     -0.301140E-02
    3942 2S   385  LYS  HD2     3   0.900000E-01   1.00800           0   0.00000     -0.301140E-02
    3943 2S   385  LYS  CE     23   0.210000       12.0110           0   0.00000     -0.301140E-02
    3944 2S   385  LYS  HE1     3   0.500000E-01   1.00800           0   0.00000     -0.301140E-02
    3945 2S   385  LYS  HE2     3   0.500000E-01   1.00800           0   0.00000     -0.301140E-02
    3946 2S   385  LYS  NZ     56  -0.300000       14.0070           0   0.00000     -0.301140E-02
    3947 2S   385  LYS  HZ1     2   0.330000       1.00800           0   0.00000     -0.301140E-02
    3948 2S   385  LYS  HZ2     2   0.330000       1.00800           0   0.00000     -0.301140E-02
    3949 2S   385  LYS  HZ3     2   0.330000       1.00800           0   0.00000     -0.301140E-02
    3950 2S   385  LYS  C      20   0.510000       12.0110           0   0.00000     -0.301140E-02
    3951 2S   385  LYS  O      70  -0.510000       15.9990           0   0.00000     -0.301140E-02
    3952 2S   386  LYS  N      54  -0.470000       14.0070           0   0.00000     -0.301140E-02
    3953 2S   386  LYS  HN      1   0.310000       1.00800           0   0.00000     -0.301140E-02
    3954 2S   386  LYS  CA     22   0.700000E-01   12.0110           0   0.00000     -0.301140E-02
    3955 2S   386  LYS  HA      6   0.900000E-01   1.00800           0   0.00000     -0.301140E-02
    3956 2S   386  LYS  CB     23  -0.180000       12.0110           0   0.00000     -0.301140E-02
    3957 2S   386  LYS  HB1     3   0.900000E-01   1.00800           0   0.00000     -0.301140E-02
    3958 2S   386  LYS  HB2     3   0.900000E-01   1.00800           0   0.00000     -0.301140E-02
    3959 2S   386  LYS  CG     23  -0.180000       12.0110           0   0.00000     -0.301140E-02
    3960 2S   386  LYS  HG1     3   0.900000E-01   1.00800           0   0.00000     -0.301140E-02
    3961 2S   386  LYS  HG2     3   0.900000E-01   1.00800           0   0.00000     -0.301140E-02
    3962 2S   386  LYS  CD     23  -0.180000       12.0110           0   0.00000     -0.301140E-02
    3963 2S   386  LYS  HD1     3   0.900000E-01   1.00800           0   0.00000     -0.301140E-02
    3964 2S   386  LYS  HD2     3   0.900000E-01   1.00800           0   0.00000     -0.301140E-02
    3965 2S   386  LYS  CE     23   0.210000       12.0110           0   0.00000     -0.301140E-02
    3966 2S   386  LYS  HE1     3   0.500000E-01   1.00800           0   0.00000     -0.301140E-02
    3967 2S   386  LYS  HE2     3   0.500000E-01   1.00800           0   0.00000     -0.301140E-02
    3968 2S   386  LYS  NZ     56  -0.300000       14.0070           0   0.00000     -0.301140E-02
    3969 2S   386  LYS  HZ1     2   0.330000       1.00800           0   0.00000     -0.301140E-02
    3970 2S   386  LYS  HZ2     2   0.330000       1.00800           0   0.00000     -0.301140E-02
    3971 2S   386  LYS  HZ3     2   0.330000       1.00800           0   0.00000     -0.301140E-02
    3972 2S   386  LYS  C      20   0.510000       12.0110           0   0.00000     -0.301140E-02
    3973 2S   386  LYS  O      70  -0.510000       15.9990           0   0.00000     -0.301140E-02
    3974 2S   387  ASP  N      54  -0.470000       14.0070           0   0.00000     -0.301140E-02
    3975 2S   387  ASP  HN      1   0.310000       1.00800           0   0.00000     -0.301140E-02
    3976 2S   387  ASP  CA     22   0.700000E-01   12.0110           0   0.00000     -0.301140E-02
    3977 2S   387  ASP  HA      6   0.900000E-01   1.00800           0   0.00000     -0.301140E-02
    3978 2S   387  ASP  CB     23  -0.280000       12.0110           0   0.00000     -0.301140E-02
    3979 2S   387  ASP  HB1     3   0.900000E-01   1.00800           0   0.00000     -0.301140E-02
    3980 2S   387  ASP  HB2     3   0.900000E-01   1.00800           0   0.00000     -0.301140E-02
    3981 2S   387  ASP  CG     32   0.620000       12.0110           0   0.00000     -0.301140E-02
    3982 2S   387  ASP  OD1    72  -0.760000       15.9990           0   0.00000     -0.301140E-02
    3983 2S   387  ASP  OD2    72  -0.760000       15.9990           0   0.00000     -0.301140E-02
    3984 2S   387  ASP  C      20   0.510000       12.0110           0   0.00000     -0.301140E-02
    3985 2S   387  ASP  O      70  -0.510000       15.9990           0   0.00000     -0.301140E-02
    3986 2S   388  PRO  N      50  -0.290000       14.0070           0   0.00000     -0.301140E-02
    3987 2S   388  PRO  CD     31    0.00000       12.0110           0   0.00000     -0.301140E-02
    3988 2S   388  PRO  HD1     3   0.900000E-01   1.00800           0   0.00000     -0.301140E-02
    3989 2S   388  PRO  HD2     3   0.900000E-01   1.00800           0   0.00000     -0.301140E-02
    3990 2S   388  PRO  CA     29   0.200000E-01   12.0110           0   0.00000     -0.301140E-02
    3991 2S   388  PRO  HA      6   0.900000E-01   1.00800           0   0.00000     -0.301140E-02
    3992 2S   388  PRO  CB     30  -0.180000       12.0110           0   0.00000     -0.301140E-02
    3993 2S   388  PRO  HB1     3   0.900000E-01   1.00800           0   0.00000     -0.301140E-02
    3994 2S   388  PRO  HB2     3   0.900000E-01   1.00800           0   0.00000     -0.301140E-02
    3995 2S   388  PRO  CG     30  -0.180000       12.0110           0   0.00000     -0.301140E-02
    3996 2S   388  PRO  HG1     3   0.900000E-01   1.00800           0   0.00000     -0.301140E-02
    3997 2S   388  PRO  HG2     3   0.900000E-01   1.00800           0   0.00000     -0.301140E-02
    3998 2S   388  PRO  C      20   0.510000       12.0110           0   0.00000     -0.301140E-02
    3999 2S   388  PRO  O      70  -0.510000       15.9990           0   0.00000     -0.301140E-02
    4000 2S   389  LYS  N      54  -0.470000       14.0070           0   0.00000     -0.301140E-02
    4001 2S   389  LYS  HN      1   0.310000       1.00800           0   0.00000     -0.301140E-02
    4002 2S   389  LYS  CA     22   0.700000E-01   12.0110           0   0.00000     -0.301140E-02
    4003 2S   389  LYS  HA      6   0.900000E-01   1.00800           0   0.00000     -0.301140E-02
    4004 2S   389  LYS  CB     23  -0.180000       12.0110           0   0.00000     -0.301140E-02
    4005 2S   389  LYS  HB1     3   0.900000E-01   1.00800           0   0.00000     -0.301140E-02
    4006 2S   389  LYS  HB2     3   0.900000E-01   1.00800           0   0.00000     -0.301140E-02
    4007 2S   389  LYS  CG     23  -0.180000       12.0110           0   0.00000     -0.301140E-02
    4008 2S   389  LYS  HG1     3   0.900000E-01   1.00800           0   0.00000     -0.301140E-02
    4009 2S   389  LYS  HG2     3   0.900000E-01   1.00800           0   0.00000     -0.301140E-02
    4010 2S   389  LYS  CD     23  -0.180000       12.0110           0   0.00000     -0.301140E-02
    4011 2S   389  LYS  HD1     3   0.900000E-01   1.00800           0   0.00000     -0.301140E-02
    4012 2S   389  LYS  HD2     3   0.900000E-01   1.00800           0   0.00000     -0.301140E-02
    4013 2S   389  LYS  CE     23   0.210000       12.0110           0   0.00000     -0.301140E-02
    4014 2S   389  LYS  HE1     3   0.500000E-01   1.00800           0   0.00000     -0.301140E-02
    4015 2S   389  LYS  HE2     3   0.500000E-01   1.00800           0   0.00000     -0.301140E-02
    4016 2S   389  LYS  NZ     56  -0.300000       14.0070           0   0.00000     -0.301140E-02
    4017 2S   389  LYS  HZ1     2   0.330000       1.00800           0   0.00000     -0.301140E-02
    4018 2S   389  LYS  HZ2     2   0.330000       1.00800           0   0.00000     -0.301140E-02
    4019 2S   389  LYS  HZ3     2   0.330000       1.00800           0   0.00000     -0.301140E-02
    4020 2S   389  LYS  C      20   0.510000       12.0110           0   0.00000     -0.301140E-02
    4021 2S   389  LYS  O      70  -0.510000       15.9990           0   0.00000     -0.301140E-02
    4022 2S   390  GLN  N      54  -0.470000       14.0070           0   0.00000     -0.301140E-02
    4023 2S   390  GLN  HN      1   0.310000       1.00800           0   0.00000     -0.301140E-02
    4024 2S   390  GLN  CA     22   0.700000E-01   12.0110           0   0.00000     -0.301140E-02
    4025 2S   390  GLN  HA      6   0.900000E-01   1.00800           0   0.00000     -0.301140E-02
    4026 2S   390  GLN  CB     23  -0.180000       12.0110           0   0.00000     -0.301140E-02
    4027 2S   390  GLN  HB1     3   0.900000E-01   1.00800           0   0.00000     -0.301140E-02
    4028 2S   390  GLN  HB2     3   0.900000E-01   1.00800           0   0.00000     -0.301140E-02
    4029 2S   390  GLN  CG     23  -0.180000       12.0110           0   0.00000     -0.301140E-02
    4030 2S   390  GLN  HG1     3   0.900000E-01   1.00800           0   0.00000     -0.301140E-02
    4031 2S   390  GLN  HG2     3   0.900000E-01   1.00800           0   0.00000     -0.301140E-02
    4032 2S   390  GLN  CD     32   0.550000       12.0110           0   0.00000     -0.301140E-02
    4033 2S   390  GLN  OE1    70  -0.550000       15.9990           0   0.00000     -0.301140E-02
    4034 2S   390  GLN  NE2    55  -0.620000       14.0070           0   0.00000     -0.301140E-02
    4035 2S   390  GLN  HE21    1   0.320000       1.00800           0   0.00000     -0.301140E-02
    4036 2S   390  GLN  HE22    1   0.300000       1.00800           0   0.00000     -0.301140E-02
    4037 2S   390  GLN  C      20   0.510000       12.0110           0   0.00000     -0.301140E-02
    4038 2S   390  GLN  O      70  -0.510000       15.9990           0   0.00000     -0.301140E-02
[truncated: 1,299,519 more chars]
