# Supplementary material for: Exploring the mechanism of Alisma orientale for the treatment of pregnancy induced hypertension and potential hepato-nephrotoxicity by using network pharmacology, network toxicology, molecular docking and molecular dynamics simulation
Source: Front Pharmacol. 2022 Nov 15;13:1027112. doi: 10.3389/fphar.2022.1027112 (PMC9705790; doi:10.3389/fphar.2022.1027112)
Supplement: Supplementary file 2 [file DataSheet3.zip › AKT1/AKTBIG/eadock3.err]

sib.fastconf.EADock3: running @ selenium/127.0.1.1 development version. /home/swissdock/swissdock/tmp//cache/eadock3/eadock3.jar MD5: 6b55cadf59de6f950f604b9d6d6562d2
sib.fastconf.EADock3: 5000 binding modes will be generated
sib.fastconf.EADock3: the 5000 with the most favorable SimpleFitness will be evaluated with FACTS.
sib.fastconf.EADock3: 250 binding modes will be retained
sib.fastconf.EADock3: minimize with 100 steps of SD then 250 steps of ABNR
sib.fastconf.EADock3: side chains closer than 0.0 A to any atom of the ligand will be optimized.
sib.fastconf.EADock3: Clustering radius is 2.0
sib.fastconf.EADock3: Maximum cluster size is 8
sib.fastconf.EADock3: clusters will have the exact size.
sib.fastconf.EADock3: Output file is clusters.zip
sib.fastconf.EADock3: Ligand selection is SEGID LIG
sib.fastconf.EADock3: temporary files will be kept.
sib.fastconf.EADock3: Translations allowed.
sib.fastconf.EADock3: solvation model is FACTS
sib.fastconf.EADock3: Centering rotations on the whole ligand.
sib.fastconf.EADock3: System  : 6610 atoms
sib.fastconf.EADock3: Ligand  : 85 atoms
sib.fastconf.EADock3: Receptor: 6525 atoms
sib.fastconf.EADock3:   Fixed part   : 6525 atoms
sib.fastconf.EADock3:   Flexible part: 0 atoms
sib.fastconf.EADock3: Blind docking
sib.fastconf.biodatastructures.molecules.FlexibleMoleculeBuilder: No RotateBond directive found.
sib.fastconf.biodatastructures.molecules.FlexibleMoleculeBuilder: Multiple keyword found in RotateBond directive.
sib.fastconf.biodatastructures.molecules.FlexibleMoleculeBuilder: Identify bonds.
sib.fastconf.biodatastructures.molecules.FlexibleMolecule: Total of 89 bonds found.
sib.fastconf.biodatastructures.molecules.FlexibleMolecule: Restricting dihedral rotations based on the number of atom on each side.
sib.fastconf.biodatastructures.molecules.FlexibleMolecule: 16 rotatable dihedral angles found.
sib.fastconf.biodatastructures.molecules.FlexibleMolecule: no user specified bond list.
sib.fastconf.biodatastructures.molecules.FlexibleMolecule: Filtering out dihedrals defined with an hydrogen.
sib.fastconf.biodatastructures.molecules.FlexibleMolecule: accepting bond 6540_6546_6551_6554
sib.fastconf.biodatastructures.molecules.FlexibleMolecule: accepting bond 6546_6551_6554_6555
sib.fastconf.biodatastructures.molecules.FlexibleMolecule: accepting bond 6551_6554_6555_6529
sib.fastconf.biodatastructures.molecules.FlexibleMolecule: accepting bond 6529_6555_6556_6528
sib.fastconf.biodatastructures.molecules.FlexibleMolecule: accepting bond 6529_6555_6559_6562
sib.fastconf.biodatastructures.molecules.FlexibleMolecule: accepting bond 6555_6559_6562_6530
sib.fastconf.biodatastructures.molecules.FlexibleMolecule: found # 55 core atoms : [ 6526 6527 6532 6533 6534 6535 6536 6537 6538 6539 6540 6541 6542 6543 6544 6545 6546 6547 6548 6549 6550 6551 6552 6553 6563 6564 6565 6566 6567 6568 6569 6570 6571 6572 6573 6574 6575 6576 6577 6578 6579 6580 6581 6582 6583 6584 6585 6586 6588 6589 6590 6591 6592 6593 6594 ]
sib.fastconf.biodatastructures.molecules.FlexibleMolecule: found rotatable bond # 0 between 6546 6551
sib.fastconf.biodatastructures.molecules.FlexibleMolecule: Group FIX (53): [ 6526 6538 6594 6532 6543 6568 6533 6534 6563 6540 6573 6574 6536 6542 6545 6535 6537 6564 6539 6541 6565 6549 6571 6572 6577 6578 6579 6544 6548 6566 6567 6547 6569 6570 6550 6552 6553 6585 6586 6575 6576 6582 6583 6584 6580 6581 6527 6588 6589 6590 6591 6592 6593 ] 
sib.fastconf.biodatastructures.molecules.FlexibleMolecule: Group ROTATABLE (30): [ 6528 6556 6558 6529 6555 6609 6530 6562 6610 6531 6554 6557 6587 6595 6596 6559 6597 6598 6599 6600 6560 6561 6601 6602 6603 6604 6605 6606 6607 6608 ] 
sib.fastconf.biodatastructures.molecules.FlexibleMolecule: Group ROTATABLE (Validation) (2): [ 6554 6557 ] 
sib.fastconf.biodatastructures.molecules.FlexibleMolecule: Group ROTATABLE (Non Validation) (24): [ 6528 6556 6558 6529 6555 6609 6530 6562 6610 6531 6595 6596 6559 6597 6560 6561 6601 6602 6603 6604 6605 6606 6607 6608 ] 
sib.fastconf.biodatastructures.molecules.FlexibleMolecule: found rotatable bond # 1 between 6551 6554
sib.fastconf.biodatastructures.molecules.FlexibleMolecule: Group FIX (59): [ 6526 6538 6594 6532 6543 6568 6533 6534 6563 6540 6573 6574 6536 6542 6545 6535 6537 6564 6546 6539 6541 6565 6549 6571 6572 6577 6578 6579 6544 6548 6566 6567 6547 6569 6570 6550 6552 6553 6585 6586 6575 6576 6582 6583 6584 6580 6581 6557 6587 6527 6588 6589 6590 6591 6592 6593 6598 6599 6600 ] 
sib.fastconf.biodatastructures.molecules.FlexibleMolecule: Group ROTATABLE (24): [ 6528 6556 6558 6529 6555 6609 6530 6562 6610 6531 6595 6596 6559 6597 6560 6561 6601 6602 6603 6604 6605 6606 6607 6608 ] 
sib.fastconf.biodatastructures.molecules.FlexibleMolecule: Group ROTATABLE (Validation) (1): [ 6555 ] 
sib.fastconf.biodatastructures.molecules.FlexibleMolecule: Group ROTATABLE (Non Validation) (21): [ 6528 6556 6558 6529 6609 6530 6562 6610 6531 6559 6597 6560 6561 6601 6602 6603 6604 6605 6606 6607 6608 ] 
sib.fastconf.biodatastructures.molecules.FlexibleMolecule: found rotatable bond # 2 between 6554 6555
sib.fastconf.biodatastructures.molecules.FlexibleMolecule: Group FIX (62): [ 6526 6538 6594 6532 6543 6568 6533 6534 6563 6540 6573 6574 6536 6542 6545 6535 6537 6564 6546 6539 6541 6565 6549 6571 6572 6577 6578 6579 6544 6548 6566 6567 6547 6551 6569 6570 6550 6552 6553 6585 6586 6575 6576 6582 6583 6584 6580 6581 6557 6587 6527 6588 6589 6590 6591 6592 6593 6595 6596 6598 6599 6600 ] 
sib.fastconf.biodatastructures.molecules.FlexibleMolecule: Group ROTATABLE (21): [ 6528 6556 6558 6529 6609 6530 6562 6610 6531 6559 6597 6560 6561 6601 6602 6603 6604 6605 6606 6607 6608 ] 
sib.fastconf.biodatastructures.molecules.FlexibleMolecule: Group ROTATABLE (Validation) (3): [ 6556 6529 6559 ] 
sib.fastconf.biodatastructures.molecules.FlexibleMolecule: Group ROTATABLE (Non Validation) (17): [ 6528 6558 6530 6562 6610 6531 6597 6560 6561 6601 6602 6603 6604 6605 6606 6607 6608 ] 
sib.fastconf.biodatastructures.molecules.FlexibleMolecule: found rotatable bond # 3 between 6555 6556
sib.fastconf.biodatastructures.molecules.FlexibleMolecule: Group FIX (72): [ 6526 6538 6594 6532 6543 6568 6533 6534 6563 6540 6573 6574 6536 6542 6545 6535 6537 6564 6546 6539 6541 6565 6549 6571 6572 6577 6578 6579 6544 6548 6566 6567 6547 6551 6569 6570 6550 6552 6553 6585 6586 6575 6576 6582 6583 6584 6580 6581 6554 6557 6587 6527 6588 6589 6590 6591 6592 6593 6595 6596 6598 6599 6600 6529 6559 6609 6562 6601 6602 6530 6531 6610 ] 
sib.fastconf.biodatastructures.molecules.FlexibleMolecule: Group ROTATABLE (11): [ 6528 6558 6597 6560 6561 6603 6604 6605 6606 6607 6608 ] 
sib.fastconf.biodatastructures.molecules.FlexibleMolecule: Group ROTATABLE (Validation) (4): [ 6528 6558 6560 6561 ] 
sib.fastconf.biodatastructures.molecules.FlexibleMolecule: Group ROTATABLE (Non Validation) (0): [ ] 
sib.fastconf.biodatastructures.molecules.FlexibleMolecule: found rotatable bond # 4 between 6555 6559
sib.fastconf.biodatastructures.molecules.FlexibleMolecule: Group FIX (77): [ 6526 6538 6594 6532 6543 6568 6533 6534 6563 6540 6573 6574 6536 6542 6545 6535 6537 6564 6546 6539 6541 6565 6549 6571 6572 6577 6578 6579 6544 6548 6566 6567 6547 6551 6569 6570 6550 6552 6553 6585 6586 6575 6576 6582 6583 6584 6580 6581 6554 6557 6587 6527 6588 6589 6590 6591 6592 6593 6595 6596 6598 6599 6600 6529 6556 6609 6528 6558 6597 6560 6561 6603 6604 6605 6606 6607 6608 ] 
sib.fastconf.biodatastructures.molecules.FlexibleMolecule: Group ROTATABLE (6): [ 6530 6562 6610 6531 6601 6602 ] 
sib.fastconf.biodatastructures.molecules.FlexibleMolecule: Group ROTATABLE (Validation) (1): [ 6562 ] 
sib.fastconf.biodatastructures.molecules.FlexibleMolecule: Group ROTATABLE (Non Validation) (3): [ 6530 6610 6531 ] 
sib.fastconf.biodatastructures.molecules.FlexibleMolecule: found rotatable bond # 5 between 6559 6562
sib.fastconf.biodatastructures.molecules.FlexibleMolecule: Group FIX (80): [ 6526 6538 6594 6532 6543 6568 6533 6534 6563 6540 6573 6574 6536 6542 6545 6535 6537 6564 6546 6539 6541 6565 6549 6571 6572 6577 6578 6579 6544 6548 6566 6567 6547 6551 6569 6570 6550 6552 6553 6585 6586 6575 6576 6582 6583 6584 6580 6581 6554 6557 6587 6527 6588 6589 6590 6591 6592 6593 6555 6595 6596 6598 6599 6600 6529 6556 6609 6528 6558 6597 6601 6602 6560 6561 6603 6604 6605 6606 6607 6608 ] 
sib.fastconf.biodatastructures.molecules.FlexibleMolecule: Group ROTATABLE (3): [ 6530 6610 6531 ] 
sib.fastconf.biodatastructures.molecules.FlexibleMolecule: Group ROTATABLE (Validation) (2): [ 6530 6531 ] 
sib.fastconf.biodatastructures.molecules.FlexibleMolecule: Group ROTATABLE (Non Validation) (0): [ ] 
sib.fastconf.biodatastructures.molecules.FlexibleMolecule: Bond 6546 6551 has no putative parent, best bet is root node
sib.fastconf.biodatastructures.molecules.FlexibleMolecule: Bond 6555 6559 has no parent, best bet is 6554 6555
sib.fastconf.biodatastructures.molecules.FlexibleMoleculeRotatable bond tree initialized 7 elements
sib.fastconf.biodatastructures.molecules.FlexibleMolecule: Detecting chiral carbons
sib.fastconf.biodatastructures.molecules.FlexibleMolecule: Atom 6532 C    [ 5.571 -1.389 0.727 ] is chiral
sib.fastconf.biodatastructures.molecules.FlexibleMolecule: Atom 6534 C2   [ 6.197 -2.44 1.641 ] is chiral
sib.fastconf.biodatastructures.molecules.FlexibleMolecule: Atom 6535 C3   [ 7.661 -2.103 1.976 ] is chiral
sib.fastconf.biodatastructures.molecules.FlexibleMolecule: Atom 6538 C6   [ 5.578 -0.015 1.449 ] is chiral
sib.fastconf.biodatastructures.molecules.FlexibleMolecule: Atom 6551 C19  [ 9.927 0.901 1.421 ] is chiral
sib.fastconf.FastconfBuilder: Initialize non bonded list.
sib.fastconf.biodatastructures.scoring.moleculargrids.grids.InsideMolecularGrid: Calculating inside grid [393][406][479]
sib.fastconf.biodatastructures.scoring.moleculargrids.grids.InsideMolecularGrid: Inside grid calculated in 990 ms
sib.fastconf.biodatastructures.scoring.moleculargrids.grids.InsideMolecularGrid: Smoothing inside grid.
sib.fastconf.biodatastructures.scoring.moleculargrids.grids.InsideMolecularGrid: Inside grid smoothed in 950 ms
sib.fastconf.biodatastructures.scoring.EvaluatorBuilder: generation of the electrostatic grid took 10 ms.
sib.fastconf.FastconfBuilder: Initial energy: 116.518456
sib.fastconf.EADock3: EADock3 starting
sib.fastconf.EADock3: Box volume 417439.78 ?
sib.fastconf.EADock3: Xmin: -61.672 Xmax: 6.819 Xsize: 68.491
sib.fastconf.EADock3: Ymin: -35.212 Ymax: 35.938 Ysize: 71.150
sib.fastconf.EADock3: Zmin: -27.667 Zmax: 57.993 Zsize: 85.661
sib.fastconf.EADock3: Calculating pocket bias.
sib.fastconf.EADock3: 1 cavities identified.
sib.fastconf.EADock3: 25 magic points identified.
sib.fastconf.EADock3: 25 pocket points were identified in 1780 ms
sib.fastconf.EADock3: Calculating surface bias.
sib.fastconf.EADock3: 10248 surface points were identified in 5220 ms
sib.fastconf.EADock3: 0.0 % done
sib.fastconf.EADock3: 0.1 % done
sib.fastconf.EADock3: 0.2 % done
sib.fastconf.EADock3: 0.3 % done
sib.fastconf.EADock3: 0.4 % done
sib.fastconf.EADock3: 0.5 % done
sib.fastconf.EADock3: 0.6 % done
sib.fastconf.EADock3: 0.7 % done
sib.fastconf.EADock3: 0.8 % done
sib.fastconf.EADock3: 0.9 % done
sib.fastconf.EADock3: only 43/500001 BM accepted, exiting DSS.
sib.fastconf.EADock3: The generation of 43 conformations took 1521690 s
sib.fastconf.EADock3: The DSS engine failed 495001 times to find a suitable BMs within the allowed time limit of 500 ms
sib.fastconf.EADock3: Minimizing binding mode 0, energy is 511.87717, rmsd is 27.923304
sib.fastconf.EADock3: Minimizing binding mode 1, energy is 541.3575, rmsd is 33.722748
sib.fastconf.EADock3: Minimizing binding mode 2, energy is 838.0298, rmsd is 29.365177
sib.fastconf.EADock3: Minimizing binding mode 3, energy is 926.3056, rmsd is 30.599642
sib.fastconf.EADock3: Minimizing binding mode 4, energy is 926.4501, rmsd is 28.975986
sib.fastconf.EADock3: Minimizing binding mode 5, energy is 971.6991, rmsd is 25.131678
sib.fastconf.EADock3: Minimizing binding mode 6, energy is 981.6823, rmsd is 29.211155
sib.fastconf.EADock3: Minimizing binding mode 7, energy is 1002.05133, rmsd is 31.80826
sib.fastconf.EADock3: Minimizing binding mode 8, energy is 1027.8058, rmsd is 31.874224
sib.fastconf.EADock3: Minimizing binding mode 9, energy is 1034.3458, rmsd is 30.674805
sib.fastconf.EADock3: Minimizing binding mode 10, energy is 1036.3308, rmsd is 29.810194
sib.fastconf.EADock3: Minimizing binding mode 11, energy is 1046.4857, rmsd is 59.780823
sib.fastconf.EADock3: Minimizing binding mode 12, energy is 1088.5765, rmsd is 33.242966
sib.fastconf.EADock3: Minimizing binding mode 13, energy is 1275.1569, rmsd is 31.390923
sib.fastconf.EADock3: Minimizing binding mode 14, energy is 1300.3677, rmsd is 32.03291
sib.fastconf.EADock3: Minimizing binding mode 15, energy is 1346.6927, rmsd is 30.508453
sib.fastconf.EADock3: Minimizing binding mode 16, energy is 1354.125, rmsd is 31.835272
sib.fastconf.EADock3: Minimizing binding mode 17, energy is 1357.0358, rmsd is 29.030182
sib.fastconf.EADock3: Minimizing binding mode 18, energy is 1373.2415, rmsd is 30.437569
sib.fastconf.EADock3: Minimizing binding mode 19, energy is 1389.4812, rmsd is 29.318226
sib.fastconf.EADock3: Minimizing binding mode 20, energy is 1408.2993, rmsd is 29.243374
sib.fastconf.EADock3: Minimizing binding mode 21, energy is 1420.7511, rmsd is 31.993439
sib.fastconf.EADock3: Minimizing binding mode 22, energy is 1480.9049, rmsd is 31.49674
sib.fastconf.EADock3: Minimizing binding mode 23, energy is 1494.4927, rmsd is 33.51131
sib.fastconf.EADock3: Minimizing binding mode 24, energy is 1514.9128, rmsd is 31.120346
sib.fastconf.EADock3: Minimizing binding mode 25, energy is 1973.3973, rmsd is 29.971176
sib.fastconf.EADock3: Minimizing binding mode 26, energy is 1976.7784, rmsd is 28.4263
sib.fastconf.EADock3: Minimizing binding mode 27, energy is 2081.4177, rmsd is 27.07577
sib.fastconf.EADock3: Minimizing binding mode 28, energy is 2085.3345, rmsd is 30.595732
sib.fastconf.EADock3: Minimizing binding mode 29, energy is 2204.3076, rmsd is 30.49216
sib.fastconf.EADock3: Minimizing binding mode 30, energy is 2306.4116, rmsd is 30.917953
sib.fastconf.EADock3: Minimizing binding mode 31, energy is 2546.457, rmsd is 30.117352
sib.fastconf.EADock3: Minimizing binding mode 32, energy is 2680.5476, rmsd is 30.908209
sib.fastconf.EADock3: Minimizing binding mode 33, energy is 2858.2385, rmsd is 34.652916
sib.fastconf.EADock3: Minimizing binding mode 34, energy is 2913.075, rmsd is 33.431206
sib.fastconf.EADock3: Minimizing binding mode 35, energy is 3282.8557, rmsd is 28.216293
sib.fastconf.EADock3: Minimizing binding mode 36, energy is 3300.6865, rmsd is 33.42931
sib.fastconf.EADock3: Minimizing binding mode 37, energy is 3380.935, rmsd is 14.448964
sib.fastconf.EADock3: Minimizing binding mode 38, energy is 3394.975, rmsd is 30.462317
sib.fastconf.EADock3: Minimizing binding mode 39, energy is 3461.0908, rmsd is 58.421707
sib.fastconf.EADock3: Minimizing binding mode 40, energy is 3482.868, rmsd is 28.446331
sib.fastconf.EADock3: Minimizing binding mode 41, energy is 3775.0244, rmsd is 29.45429
sib.fastconf.EADock3: Minimizing binding mode 42, energy is 3807.937, rmsd is 31.584486
sib.fastconf.EADock3: Filter out binding modes with an energy above 3.4028235E38 (3.4028235E38 above the most favorable binding mode, which has an energy of 259.084)
sib.wrappers.md.charmm.ExtendedCharmmWrapper: CHARMM timers: CPU time: 18.67 seconds
sib.wrappers.md.charmm.ExtendedCharmmWrapper: CHARMM timers: Elapsed time: 1563.98 seconds.
sib.fastconf.EADock3: Starting clustering
sib.fastconf.EADock3: Clustering iteration 0 took 0 ms and merged 1 clusters.
sib.fastconf.EADock3: Clustering iteration 1 took 0 ms and merged 0 clusters.
sib.fastconf.EADock3: Clustering took 0 ms.
sib.fastconf.EADock3: 43 elements were gathered in 42 clusters.
sib.fastconf.EADock3: Evaluating cluster 0/42
sib.fastconf.EADock3: Evaluating binding mode 0/1 with FACTS
sib.fastconf.EADock3: Evaluating cluster 1/42
sib.fastconf.EADock3: Evaluating binding mode 0/1 with FACTS
sib.fastconf.EADock3: Evaluating cluster 2/42
sib.fastconf.EADock3: Evaluating binding mode 0/1 with FACTS
sib.fastconf.EADock3: Evaluating cluster 3/42
sib.fastconf.EADock3: Evaluating binding mode 0/1 with FACTS
sib.fastconf.EADock3: Evaluating cluster 4/42
sib.fastconf.EADock3: Evaluating binding mode 0/1 with FACTS
sib.fastconf.EADock3: Evaluating cluster 5/42
sib.fastconf.EADock3: Evaluating binding mode 0/1 with FACTS
sib.fastconf.EADock3: Evaluating cluster 6/42
sib.fastconf.EADock3: Evaluating binding mode 0/1 with FACTS
sib.fastconf.EADock3: Evaluating cluster 7/42
sib.fastconf.EADock3: Evaluating binding mode 0/1 with FACTS
sib.fastconf.EADock3: Evaluating cluster 8/42
sib.fastconf.EADock3: Evaluating binding mode 0/1 with FACTS
sib.fastconf.EADock3: Evaluating cluster 9/42
sib.fastconf.EADock3: Evaluating binding mode 0/1 with FACTS
sib.fastconf.EADock3: Evaluating cluster 10/42
sib.fastconf.EADock3: Evaluating binding mode 0/1 with FACTS
sib.fastconf.EADock3: Evaluating cluster 11/42
sib.fastconf.EADock3: Evaluating binding mode 0/1 with FACTS
sib.fastconf.EADock3: Evaluating cluster 12/42
sib.fastconf.EADock3: Evaluating binding mode 0/1 with FACTS
sib.fastconf.EADock3: Evaluating cluster 13/42
sib.fastconf.EADock3: Evaluating binding mode 0/2 with FACTS
sib.fastconf.EADock3: Evaluating binding mode 1/2 with FACTS
sib.fastconf.EADock3: Evaluating cluster 14/42
sib.fastconf.EADock3: Evaluating binding mode 0/1 with FACTS
sib.fastconf.EADock3: Evaluating cluster 15/42
sib.fastconf.EADock3: Evaluating binding mode 0/1 with FACTS
sib.fastconf.EADock3: Evaluating cluster 16/42
sib.fastconf.EADock3: Evaluating binding mode 0/1 with FACTS
sib.fastconf.EADock3: Evaluating cluster 17/42
sib.fastconf.EADock3: Evaluating binding mode 0/1 with FACTS
sib.fastconf.EADock3: Evaluating cluster 18/42
sib.fastconf.EADock3: Evaluating binding mode 0/1 with FACTS
sib.fastconf.EADock3: Evaluating cluster 19/42
sib.fastconf.EADock3: Evaluating binding mode 0/1 with FACTS
sib.fastconf.EADock3: Evaluating cluster 20/42
sib.fastconf.EADock3: Evaluating binding mode 0/1 with FACTS
sib.fastconf.EADock3: Evaluating cluster 21/42
sib.fastconf.EADock3: Evaluating binding mode 0/1 with FACTS
sib.fastconf.EADock3: Evaluating cluster 22/42
sib.fastconf.EADock3: Evaluating binding mode 0/1 with FACTS
sib.fastconf.EADock3: Evaluating cluster 23/42
sib.fastconf.EADock3: Evaluating binding mode 0/1 with FACTS
sib.fastconf.EADock3: Evaluating cluster 24/42
sib.fastconf.EADock3: Evaluating binding mode 0/1 with FACTS
sib.fastconf.EADock3: Evaluating cluster 25/42
sib.fastconf.EADock3: Evaluating binding mode 0/1 with FACTS
sib.fastconf.EADock3: Evaluating cluster 26/42
sib.fastconf.EADock3: Evaluating binding mode 0/1 with FACTS
sib.fastconf.EADock3: Evaluating cluster 27/42
sib.fastconf.EADock3: Evaluating binding mode 0/1 with FACTS
sib.fastconf.EADock3: Evaluating cluster 28/42
sib.fastconf.EADock3: Evaluating binding mode 0/1 with FACTS
sib.fastconf.EADock3: Evaluating cluster 29/42
sib.fastconf.EADock3: Evaluating binding mode 0/1 with FACTS
sib.fastconf.EADock3: Evaluating cluster 30/42
sib.fastconf.EADock3: Evaluating binding mode 0/1 with FACTS
sib.fastconf.EADock3: Evaluating cluster 31/42
sib.fastconf.EADock3: Evaluating binding mode 0/1 with FACTS
sib.fastconf.EADock3: Evaluating cluster 32/42
sib.fastconf.EADock3: Evaluating binding mode 0/1 with FACTS
sib.fastconf.EADock3: Evaluating cluster 33/42
sib.fastconf.EADock3: Evaluating binding mode 0/1 with FACTS
sib.fastconf.EADock3: Evaluating cluster 34/42
sib.fastconf.EADock3: Evaluating binding mode 0/1 with FACTS
sib.fastconf.EADock3: Evaluating cluster 35/42
sib.fastconf.EADock3: Evaluating binding mode 0/1 with FACTS
sib.fastconf.EADock3: Evaluating cluster 36/42
sib.fastconf.EADock3: Evaluating binding mode 0/1 with FACTS
sib.fastconf.EADock3: Evaluating cluster 37/42
sib.fastconf.EADock3: Evaluating binding mode 0/1 with FACTS
sib.fastconf.EADock3: Evaluating cluster 38/42
sib.fastconf.EADock3: Evaluating binding mode 0/1 with FACTS
sib.fastconf.EADock3: Evaluating cluster 39/42
sib.fastconf.EADock3: Evaluating binding mode 0/1 with FACTS
sib.fastconf.EADock3: Evaluating cluster 40/42
sib.fastconf.EADock3: Evaluating binding mode 0/1 with FACTS
sib.fastconf.EADock3: Evaluating cluster 41/42
sib.fastconf.EADock3: Evaluating binding mode 0/1 with FACTS
sib.wrappers.md.charmm.ExtendedCharmmWrapper: CHARMM timers: CPU time: 12.98 seconds
sib.wrappers.md.charmm.ExtendedCharmmWrapper: CHARMM timers: Elapsed time: 13.1454 seconds.
sib.fastconf.EADock3: Starting cluster expansion.
sib.fastconf.EADock3: System  : 6610 atoms
sib.fastconf.EADock3: Ligand  : 85 atoms
sib.fastconf.EADock3: Receptor: 6525 atoms
sib.fastconf.EADock3:   Fixed part   : 6525 atoms
sib.fastconf.EADock3:   Flexible part: 0 atoms
sib.fastconf.EADock3: Expanding cluster 0/32
sib.fastconf.EADock3: Expanding cluster 1/32
sib.fastconf.EADock3: Expanding cluster 2/32
sib.fastconf.EADock3: Expanding cluster 3/32
sib.fastconf.EADock3: Expanding cluster 4/32
sib.fastconf.EADock3: Expanding cluster 5/32
sib.fastconf.EADock3: Expanding cluster 6/32
sib.fastconf.EADock3: Expanding cluster 7/32
sib.fastconf.EADock3: Expanding cluster 8/32
sib.fastconf.EADock3: Expanding cluster 9/32
sib.fastconf.EADock3: Expanding cluster 10/32
sib.fastconf.EADock3: Expanding cluster 11/32
sib.fastconf.EADock3: Expanding cluster 12/32
sib.fastconf.EADock3: Expanding cluster 13/32
sib.fastconf.EADock3: Expanding cluster 14/32
sib.fastconf.EADock3: Expanding cluster 15/32
sib.fastconf.EADock3: Expanding cluster 16/32
sib.fastconf.EADock3: Expanding cluster 17/32
sib.fastconf.EADock3: Expanding cluster 18/32
sib.fastconf.EADock3: Expanding cluster 19/32
sib.fastconf.EADock3: Expanding cluster 20/32
sib.fastconf.EADock3: Expanding cluster 21/32
sib.fastconf.EADock3: Expanding cluster 22/32
sib.fastconf.EADock3: Expanding cluster 23/32
sib.fastconf.EADock3: Expanding cluster 24/32
sib.fastconf.EADock3: Expanding cluster 25/32
sib.fastconf.EADock3: Expanding cluster 26/32
sib.fastconf.EADock3: Expanding cluster 27/32
sib.fastconf.EADock3: Expanding cluster 28/32
sib.fastconf.EADock3: Expanding cluster 29/32
sib.fastconf.EADock3: Expanding cluster 30/32
sib.fastconf.EADock3: Expanding cluster 31/32
sib.wrappers.md.charmm.ExtendedCharmmWrapper: CHARMM timers: CPU time: 126.44 seconds
sib.wrappers.md.charmm.ExtendedCharmmWrapper: CHARMM timers: Elapsed time: 127.061 seconds.
sib.fastconf.EADock3: Starting clustering
sib.fastconf.EADock3: Clustering iteration 0 took 20 ms and merged 224 clusters.
sib.fastconf.EADock3: Clustering iteration 1 took 0 ms and merged 0 clusters.
sib.fastconf.EADock3: Clustering took 20 ms.
sib.fastconf.EADock3: 256 elements were gathered in 32 clusters.
sib.fastconf.EADock3: clusters expanded, 256 binding modes generated
sib.fastconf.EADock3: Evaluating cluster 0/32
sib.fastconf.EADock3: Evaluating binding mode 0/8 with FACTS
sib.fastconf.EADock3: Evaluating binding mode 1/8 with FACTS
sib.fastconf.EADock3: Evaluating binding mode 2/8 with FACTS
sib.fastconf.EADock3: Evaluating binding mode 3/8 with FACTS
sib.fastconf.EADock3: Evaluating binding mode 4/8 with FACTS
sib.fastconf.EADock3: Evaluating binding mode 5/8 with FACTS
sib.fastconf.EADock3: Evaluating binding mode 6/8 with FACTS
sib.fastconf.EADock3: Evaluating binding mode 7/8 with FACTS
sib.fastconf.EADock3: Evaluating cluster 1/32
sib.fastconf.EADock3: Evaluating binding mode 0/8 with FACTS
sib.fastconf.EADock3: Evaluating binding mode 1/8 with FACTS
sib.fastconf.EADock3: Evaluating binding mode 2/8 with FACTS
sib.fastconf.EADock3: Evaluating binding mode 3/8 with FACTS
sib.fastconf.EADock3: Evaluating binding mode 4/8 with FACTS
sib.fastconf.EADock3: Evaluating binding mode 5/8 with FACTS
sib.fastconf.EADock3: Evaluating binding mode 6/8 with FACTS
sib.fastconf.EADock3: Evaluating binding mode 7/8 with FACTS
sib.fastconf.EADock3: Evaluating cluster 2/32
sib.fastconf.EADock3: Evaluating binding mode 0/8 with FACTS
sib.fastconf.EADock3: Evaluating binding mode 1/8 with FACTS
sib.fastconf.EADock3: Evaluating binding mode 2/8 with FACTS
sib.fastconf.EADock3: Evaluating binding mode 3/8 with FACTS
sib.fastconf.EADock3: Evaluating binding mode 4/8 with FACTS
sib.fastconf.EADock3: Evaluating binding mode 5/8 with FACTS
sib.fastconf.EADock3: Evaluating binding mode 6/8 with FACTS
sib.fastconf.EADock3: Evaluating binding mode 7/8 with FACTS
sib.fastconf.EADock3: Evaluating cluster 3/32
sib.fastconf.EADock3: Evaluating binding mode 0/8 with FACTS
sib.fastconf.EADock3: Evaluating binding mode 1/8 with FACTS
sib.fastconf.EADock3: Evaluating binding mode 2/8 with FACTS
sib.fastconf.EADock3: Evaluating binding mode 3/8 with FACTS
sib.fastconf.EADock3: Evaluating binding mode 4/8 with FACTS
sib.fastconf.EADock3: Evaluating binding mode 5/8 with FACTS
sib.fastconf.EADock3: Evaluating binding mode 6/8 with FACTS
sib.fastconf.EADock3: Evaluating binding mode 7/8 with FACTS
sib.fastconf.EADock3: Evaluating cluster 4/32
sib.fastconf.EADock3: Evaluating binding mode 0/8 with FACTS
sib.fastconf.EADock3: Evaluating binding mode 1/8 with FACTS
sib.fastconf.EADock3: Evaluating binding mode 2/8 with FACTS
sib.fastconf.EADock3: Evaluating binding mode 3/8 with FACTS
sib.fastconf.EADock3: Evaluating binding mode 4/8 with FACTS
sib.fastconf.EADock3: Evaluating binding mode 5/8 with FACTS
sib.fastconf.EADock3: Evaluating binding mode 6/8 with FACTS
sib.fastconf.EADock3: Evaluating binding mode 7/8 with FACTS
sib.fastconf.EADock3: Evaluating cluster 5/32
sib.fastconf.EADock3: Evaluating binding mode 0/8 with FACTS
sib.fastconf.EADock3: Evaluating binding mode 1/8 with FACTS
sib.fastconf.EADock3: Evaluating binding mode 2/8 with FACTS
sib.fastconf.EADock3: Evaluating binding mode 3/8 with FACTS
sib.fastconf.EADock3: Evaluating binding mode 4/8 with FACTS
sib.fastconf.EADock3: Evaluating binding mode 5/8 with FACTS
sib.fastconf.EADock3: Evaluating binding mode 6/8 with FACTS
sib.fastconf.EADock3: Evaluating binding mode 7/8 with FACTS
sib.fastconf.EADock3: Evaluating cluster 6/32
sib.fastconf.EADock3: Evaluating binding mode 0/8 with FACTS
sib.fastconf.EADock3: Evaluating binding mode 1/8 with FACTS
sib.fastconf.EADock3: Evaluating binding mode 2/8 with FACTS
sib.fastconf.EADock3: Evaluating binding mode 3/8 with FACTS
sib.fastconf.EADock3: Evaluating binding mode 4/8 with FACTS
sib.fastconf.EADock3: Evaluating binding mode 5/8 with FACTS
sib.fastconf.EADock3: Evaluating binding mode 6/8 with FACTS
sib.fastconf.EADock3: Evaluating binding mode 7/8 with FACTS
sib.fastconf.EADock3: Evaluating cluster 7/32
sib.fastconf.EADock3: Evaluating binding mode 0/8 with FACTS
sib.fastconf.EADock3: Evaluating binding mode 1/8 with FACTS
sib.fastconf.EADock3: Evaluating binding mode 2/8 with FACTS
sib.fastconf.EADock3: Evaluating binding mode 3/8 with FACTS
sib.fastconf.EADock3: Evaluating binding mode 4/8 with FACTS
sib.fastconf.EADock3: Evaluating binding mode 5/8 with FACTS
sib.fastconf.EADock3: Evaluating binding mode 6/8 with FACTS
sib.fastconf.EADock3: Evaluating binding mode 7/8 with FACTS
sib.fastconf.EADock3: Evaluating cluster 8/32
sib.fastconf.EADock3: Evaluating binding mode 0/8 with FACTS
sib.fastconf.EADock3: Evaluating binding mode 1/8 with FACTS
sib.fastconf.EADock3: Evaluating binding mode 2/8 with FACTS
sib.fastconf.EADock3: Evaluating binding mode 3/8 with FACTS
sib.fastconf.EADock3: Evaluating binding mode 4/8 with FACTS
sib.fastconf.EADock3: Evaluating binding mode 5/8 with FACTS
sib.fastconf.EADock3: Evaluating binding mode 6/8 with FACTS
sib.fastconf.EADock3: Evaluating binding mode 7/8 with FACTS
sib.fastconf.EADock3: Evaluating cluster 9/32
sib.fastconf.EADock3: Evaluating binding mode 0/8 with FACTS
sib.fastconf.EADock3: Evaluating binding mode 1/8 with FACTS
sib.fastconf.EADock3: Evaluating binding mode 2/8 with FACTS
sib.fastconf.EADock3: Evaluating binding mode 3/8 with FACTS
sib.fastconf.EADock3: Evaluating binding mode 4/8 with FACTS
sib.fastconf.EADock3: Evaluating binding mode 5/8 with FACTS
sib.fastconf.EADock3: Evaluating binding mode 6/8 with FACTS
sib.fastconf.EADock3: Evaluating binding mode 7/8 with FACTS
sib.fastconf.EADock3: Evaluating cluster 10/32
sib.fastconf.EADock3: Evaluating binding mode 0/8 with FACTS
sib.fastconf.EADock3: Evaluating binding mode 1/8 with FACTS
sib.fastconf.EADock3: Evaluating binding mode 2/8 with FACTS
sib.fastconf.EADock3: Evaluating binding mode 3/8 with FACTS
sib.fastconf.EADock3: Evaluating binding mode 4/8 with FACTS
sib.fastconf.EADock3: Evaluating binding mode 5/8 with FACTS
sib.fastconf.EADock3: Evaluating binding mode 6/8 with FACTS
sib.fastconf.EADock3: Evaluating binding mode 7/8 with FACTS
sib.fastconf.EADock3: Evaluating cluster 11/32
sib.fastconf.EADock3: Evaluating binding mode 0/8 with FACTS
sib.fastconf.EADock3: Evaluating binding mode 1/8 with FACTS
sib.fastconf.EADock3: Evaluating binding mode 2/8 with FACTS
sib.fastconf.EADock3: Evaluating binding mode 3/8 with FACTS
sib.fastconf.EADock3: Evaluating binding mode 4/8 with FACTS
sib.fastconf.EADock3: Evaluating binding mode 5/8 with FACTS
sib.fastconf.EADock3: Evaluating binding mode 6/8 with FACTS
sib.fastconf.EADock3: Evaluating binding mode 7/8 with FACTS
sib.fastconf.EADock3: Evaluating cluster 12/32
sib.fastconf.EADock3: Evaluating binding mode 0/8 with FACTS
sib.fastconf.EADock3: Evaluating binding mode 1/8 with FACTS
sib.fastconf.EADock3: Evaluating binding mode 2/8 with FACTS
sib.fastconf.EADock3: Evaluating binding mode 3/8 with FACTS
sib.fastconf.EADock3: Evaluating binding mode 4/8 with FACTS
sib.fastconf.EADock3: Evaluating binding mode 5/8 with FACTS
sib.fastconf.EADock3: Evaluating binding mode 6/8 with FACTS
sib.fastconf.EADock3: Evaluating binding mode 7/8 with FACTS
sib.fastconf.EADock3: Evaluating cluster 13/32
sib.fastconf.EADock3: Evaluating binding mode 0/8 with FACTS
sib.fastconf.EADock3: Evaluating binding mode 1/8 with FACTS
sib.fastconf.EADock3: Evaluating binding mode 2/8 with FACTS
sib.fastconf.EADock3: Evaluating binding mode 3/8 with FACTS
sib.fastconf.EADock3: Evaluating binding mode 4/8 with FACTS
sib.fastconf.EADock3: Evaluating binding mode 5/8 with FACTS
sib.fastconf.EADock3: Evaluating binding mode 6/8 with FACTS
sib.fastconf.EADock3: Evaluating binding mode 7/8 with FACTS
sib.fastconf.EADock3: Evaluating cluster 14/32
sib.fastconf.EADock3: Evaluating binding mode 0/8 with FACTS
sib.fastconf.EADock3: Evaluating binding mode 1/8 with FACTS
sib.fastconf.EADock3: Evaluating binding mode 2/8 with FACTS
sib.fastconf.EADock3: Evaluating binding mode 3/8 with FACTS
sib.fastconf.EADock3: Evaluating binding mode 4/8 with FACTS
sib.fastconf.EADock3: Evaluating binding mode 5/8 with FACTS
sib.fastconf.EADock3: Evaluating binding mode 6/8 with FACTS
sib.fastconf.EADock3: Evaluating binding mode 7/8 with FACTS
sib.fastconf.EADock3: Evaluating cluster 15/32
sib.fastconf.EADock3: Evaluating binding mode 0/8 with FACTS
sib.fastconf.EADock3: Evaluating binding mode 1/8 with FACTS
sib.fastconf.EADock3: Evaluating binding mode 2/8 with FACTS
sib.fastconf.EADock3: Evaluating binding mode 3/8 with FACTS
sib.fastconf.EADock3: Evaluating binding mode 4/8 with FACTS
sib.fastconf.EADock3: Evaluating binding mode 5/8 with FACTS
sib.fastconf.EADock3: Evaluating binding mode 6/8 with FACTS
sib.fastconf.EADock3: Evaluating binding mode 7/8 with FACTS
sib.fastconf.EADock3: Evaluating cluster 16/32
sib.fastconf.EADock3: Evaluating binding mode 0/8 with FACTS
sib.fastconf.EADock3: Evaluating binding mode 1/8 with FACTS
sib.fastconf.EADock3: Evaluating binding mode 2/8 with FACTS
sib.fastconf.EADock3: Evaluating binding mode 3/8 with FACTS
sib.fastconf.EADock3: Evaluating binding mode 4/8 with FACTS
sib.fastconf.EADock3: Evaluating binding mode 5/8 with FACTS
sib.fastconf.EADock3: Evaluating binding mode 6/8 with FACTS
sib.fastconf.EADock3: Evaluating binding mode 7/8 with FACTS
sib.fastconf.EADock3: Evaluating cluster 17/32
sib.fastconf.EADock3: Evaluating binding mode 0/8 with FACTS
sib.fastconf.EADock3: Evaluating binding mode 1/8 with FACTS
sib.fastconf.EADock3: Evaluating binding mode 2/8 with FACTS
sib.fastconf.EADock3: Evaluating binding mode 3/8 with FACTS
sib.fastconf.EADock3: Evaluating binding mode 4/8 with FACTS
sib.fastconf.EADock3: Evaluating binding mode 5/8 with FACTS
sib.fastconf.EADock3: Evaluating binding mode 6/8 with FACTS
sib.fastconf.EADock3: Evaluating binding mode 7/8 with FACTS
sib.fastconf.EADock3: Evaluating cluster 18/32
sib.fastconf.EADock3: Evaluating binding mode 0/8 with FACTS
sib.fastconf.EADock3: Evaluating binding mode 1/8 with FACTS
sib.fastconf.EADock3: Evaluating binding mode 2/8 with FACTS
sib.fastconf.EADock3: Evaluating binding mode 3/8 with FACTS
sib.fastconf.EADock3: Evaluating binding mode 4/8 with FACTS
sib.fastconf.EADock3: Evaluating binding mode 5/8 with FACTS
sib.fastconf.EADock3: Evaluating binding mode 6/8 with FACTS
sib.fastconf.EADock3: Evaluating binding mode 7/8 with FACTS
sib.fastconf.EADock3: Evaluating cluster 19/32
sib.fastconf.EADock3: Evaluating binding mode 0/8 with FACTS
sib.fastconf.EADock3: Evaluating binding mode 1/8 with FACTS
sib.fastconf.EADock3: Evaluating binding mode 2/8 with FACTS
sib.fastconf.EADock3: Evaluating binding mode 3/8 with FACTS
sib.fastconf.EADock3: Evaluating binding mode 4/8 with FACTS
sib.fastconf.EADock3: Evaluating binding mode 5/8 with FACTS
sib.fastconf.EADock3: Evaluating binding mode 6/8 with FACTS
sib.fastconf.EADock3: Evaluating binding mode 7/8 with FACTS
sib.fastconf.EADock3: Evaluating cluster 20/32
sib.fastconf.EADock3: Evaluating binding mode 0/8 with FACTS
sib.fastconf.EADock3: Evaluating binding mode 1/8 with FACTS
sib.fastconf.EADock3: Evaluating binding mode 2/8 with FACTS
sib.fastconf.EADock3: Evaluating binding mode 3/8 with FACTS
sib.fastconf.EADock3: Evaluating binding mode 4/8 with FACTS
sib.fastconf.EADock3: Evaluating binding mode 5/8 with FACTS
sib.fastconf.EADock3: Evaluating binding mode 6/8 with FACTS
sib.fastconf.EADock3: Evaluating binding mode 7/8 with FACTS
sib.fastconf.EADock3: Evaluating cluster 21/32
sib.fastconf.EADock3: Evaluating binding mode 0/8 with FACTS
sib.fastconf.EADock3: Evaluating binding mode 1/8 with FACTS
sib.fastconf.EADock3: Evaluating binding mode 2/8 with FACTS
sib.fastconf.EADock3: Evaluating binding mode 3/8 with FACTS
sib.fastconf.EADock3: Evaluating binding mode 4/8 with FACTS
sib.fastconf.EADock3: Evaluating binding mode 5/8 with FACTS
sib.fastconf.EADock3: Evaluating binding mode 6/8 with FACTS
sib.fastconf.EADock3: Evaluating binding mode 7/8 with FACTS
sib.fastconf.EADock3: Evaluating cluster 22/32
sib.fastconf.EADock3: Evaluating binding mode 0/8 with FACTS
sib.fastconf.EADock3: Evaluating binding mode 1/8 with FACTS
sib.fastconf.EADock3: Evaluating binding mode 2/8 with FACTS
sib.fastconf.EADock3: Evaluating binding mode 3/8 with FACTS
sib.fastconf.EADock3: Evaluating binding mode 4/8 with FACTS
sib.fastconf.EADock3: Evaluating binding mode 5/8 with FACTS
sib.fastconf.EADock3: Evaluating binding mode 6/8 with FACTS
sib.fastconf.EADock3: Evaluating binding mode 7/8 with FACTS
sib.fastconf.EADock3: Evaluating cluster 23/32
sib.fastconf.EADock3: Evaluating binding mode 0/8 with FACTS
sib.fastconf.EADock3: Evaluating binding mode 1/8 with FACTS
sib.fastconf.EADock3: Evaluating binding mode 2/8 with FACTS
sib.fastconf.EADock3: Evaluating binding mode 3/8 with FACTS
sib.fastconf.EADock3: Evaluating binding mode 4/8 with FACTS
sib.fastconf.EADock3: Evaluating binding mode 5/8 with FACTS
sib.fastconf.EADock3: Evaluating binding mode 6/8 with FACTS
sib.fastconf.EADock3: Evaluating binding mode 7/8 with FACTS
sib.fastconf.EADock3: Evaluating cluster 24/32
sib.fastconf.EADock3: Evaluating binding mode 0/8 with FACTS
sib.fastconf.EADock3: Evaluating binding mode 1/8 with FACTS
sib.fastconf.EADock3: Evaluating binding mode 2/8 with FACTS
sib.fastconf.EADock3: Evaluating binding mode 3/8 with FACTS
sib.fastconf.EADock3: Evaluating binding mode 4/8 with FACTS
sib.fastconf.EADock3: Evaluating binding mode 5/8 with FACTS
sib.fastconf.EADock3: Evaluating binding mode 6/8 with FACTS
sib.fastconf.EADock3: Evaluating binding mode 7/8 with FACTS
sib.fastconf.EADock3: Evaluating cluster 25/32
sib.fastconf.EADock3: Evaluating binding mode 0/8 with FACTS
sib.fastconf.EADock3: Evaluating binding mode 1/8 with FACTS
sib.fastconf.EADock3: Evaluating binding mode 2/8 with FACTS
sib.fastconf.EADock3: Evaluating binding mode 3/8 with FACTS
sib.fastconf.EADock3: Evaluating binding mode 4/8 with FACTS
sib.fastconf.EADock3: Evaluating binding mode 5/8 with FACTS
sib.fastconf.EADock3: Evaluating binding mode 6/8 with FACTS
sib.fastconf.EADock3: Evaluating binding mode 7/8 with FACTS
sib.fastconf.EADock3: Evaluating cluster 26/32
sib.fastconf.EADock3: Evaluating binding mode 0/8 with FACTS
sib.fastconf.EADock3: Evaluating binding mode 1/8 with FACTS
sib.fastconf.EADock3: Evaluating binding mode 2/8 with FACTS
sib.fastconf.EADock3: Evaluating binding mode 3/8 with FACTS
sib.fastconf.EADock3: Evaluating binding mode 4/8 with FACTS
sib.fastconf.EADock3: Evaluating binding mode 5/8 with FACTS
sib.fastconf.EADock3: Evaluating binding mode 6/8 with FACTS
sib.fastconf.EADock3: Evaluating binding mode 7/8 with FACTS
sib.fastconf.EADock3: Evaluating cluster 27/32
sib.fastconf.EADock3: Evaluating binding mode 0/8 with FACTS
sib.fastconf.EADock3: Evaluating binding mode 1/8 with FACTS
sib.fastconf.EADock3: Evaluating binding mode 2/8 with FACTS
sib.fastconf.EADock3: Evaluating binding mode 3/8 with FACTS
sib.fastconf.EADock3: Evaluating binding mode 4/8 with FACTS
sib.fastconf.EADock3: Evaluating binding mode 5/8 with FACTS
sib.fastconf.EADock3: Evaluating binding mode 6/8 with FACTS
sib.fastconf.EADock3: Evaluating binding mode 7/8 with FACTS
sib.fastconf.EADock3: Evaluating cluster 28/32
sib.fastconf.EADock3: Evaluating binding mode 0/8 with FACTS
sib.fastconf.EADock3: Evaluating binding mode 1/8 with FACTS
sib.fastconf.EADock3: Evaluating binding mode 2/8 with FACTS
sib.fastconf.EADock3: Evaluating binding mode 3/8 with FACTS
sib.fastconf.EADock3: Evaluating binding mode 4/8 with FACTS
sib.fastconf.EADock3: Evaluating binding mode 5/8 with FACTS
sib.fastconf.EADock3: Evaluating binding mode 6/8 with FACTS
sib.fastconf.EADock3: Evaluating binding mode 7/8 with FACTS
sib.fastconf.EADock3: Evaluating cluster 29/32
sib.fastconf.EADock3: Evaluating binding mode 0/8 with FACTS
sib.fastconf.EADock3: Evaluating binding mode 1/8 with FACTS
sib.fastconf.EADock3: Evaluating binding mode 2/8 with FACTS
sib.fastconf.EADock3: Evaluating binding mode 3/8 with FACTS
sib.fastconf.EADock3: Evaluating binding mode 4/8 with FACTS
sib.fastconf.EADock3: Evaluating binding mode 5/8 with FACTS
sib.fastconf.EADock3: Evaluating binding mode 6/8 with FACTS
sib.fastconf.EADock3: Evaluating binding mode 7/8 with FACTS
sib.fastconf.EADock3: Evaluating cluster 30/32
sib.fastconf.EADock3: Evaluating binding mode 0/8 with FACTS
sib.fastconf.EADock3: Evaluating binding mode 1/8 with FACTS
sib.fastconf.EADock3: Evaluating binding mode 2/8 with FACTS
sib.fastconf.EADock3: Evaluating binding mode 3/8 with FACTS
sib.fastconf.EADock3: Evaluating binding mode 4/8 with FACTS
sib.fastconf.EADock3: Evaluating binding mode 5/8 with FACTS
sib.fastconf.EADock3: Evaluating binding mode 6/8 with FACTS
sib.fastconf.EADock3: Evaluating binding mode 7/8 with FACTS
sib.fastconf.EADock3: Evaluating cluster 31/32
sib.fastconf.EADock3: Evaluating binding mode 0/8 with FACTS
sib.fastconf.EADock3: Evaluating binding mode 1/8 with FACTS
sib.fastconf.EADock3: Evaluating binding mode 2/8 with FACTS
sib.fastconf.EADock3: Evaluating binding mode 3/8 with FACTS
sib.fastconf.EADock3: Evaluating binding mode 4/8 with FACTS
sib.fastconf.EADock3: Evaluating binding mode 5/8 with FACTS
sib.fastconf.EADock3: Evaluating binding mode 6/8 with FACTS
sib.fastconf.EADock3: Evaluating binding mode 7/8 with FACTS
sib.wrappers.md.charmm.ExtendedCharmmWrapper: CHARMM timers: CPU time: 28.4 seconds
sib.wrappers.md.charmm.ExtendedCharmmWrapper: CHARMM timers: Elapsed time: 28.8466 seconds.
sib.fastconf.EADock3: EADock3Cluster 0 : 8 elements, SimpleFitness: 255.30188, FullFitness: -1409.939 , RMSD: 30.519295 , elements: [ 254.718 -1409.939 30.519295 ] [ 254.718 -1409.939 30.519295 ] [ 254.718 -1409.939 30.519295 ] [ 255.566 -1409.7495 30.735464 ] [ 255.566 -1409.7495 30.735464 ] [ 255.566 -1409.7495 30.735464 ] [ 255.566 -1409.7495 30.735464 ] [ 255.997 -1409.1631 30.766972 ] 
sib.fastconf.EADock3: EADock3Cluster 1 : 8 elements, SimpleFitness: 267.46448, FullFitness: -1403.4343 , RMSD: 30.158026 , elements: [ 266.911 -1403.4343 30.158026 ] [ 266.911 -1403.4343 30.158026 ] [ 267.079 -1403.1906 30.18077 ] [ 267.079 -1403.1906 30.18077 ] [ 267.934 -1402.2222 30.01047 ] [ 267.934 -1402.2222 30.01047 ] [ 267.934 -1402.2222 30.01047 ] [ 267.934 -1402.2222 30.01047 ] 
sib.fastconf.EADock3: EADock3Cluster 2 : 8 elements, SimpleFitness: 263.88626, FullFitness: -1401.9744 , RMSD: 32.979404 , elements: [ 263.849 -1401.9744 32.979404 ] [ 263.849 -1401.9744 32.979404 ] [ 263.849 -1401.9744 32.979404 ] [ 264.148 -1400.5027 33.18702 ] [ 264.148 -1400.5027 33.18702 ] [ 263.749 -1400.3724 33.171288 ] [ 263.749 -1400.3724 33.171288 ] [ 263.749 -1400.3724 33.171288 ] 
sib.fastconf.EADock3: EADock3Cluster 3 : 8 elements, SimpleFitness: 267.71738, FullFitness: -1401.2522 , RMSD: 29.490814 , elements: [ 267.225 -1401.2522 29.490814 ] [ 267.225 -1401.2522 29.490814 ] [ 267.225 -1401.2522 29.490814 ] [ 267.225 -1401.2522 29.490814 ] [ 267.474 -1401.2368 29.54337 ] [ 268.455 -1400.2522 29.63355 ] [ 268.455 -1400.2522 29.63355 ] [ 268.455 -1400.2522 29.63355 ] 
sib.fastconf.EADock3: EADock3Cluster 4 : 8 elements, SimpleFitness: 264.2676, FullFitness: -1400.8221 , RMSD: 29.512074 , elements: [ 263.814 -1400.8221 29.512074 ] [ 263.814 -1400.8221 29.512074 ] [ 263.814 -1400.8221 29.512074 ] [ 264.063 -1400.6459 29.51891 ] [ 264.659 -1398.4393 29.502436 ] [ 264.659 -1398.4393 29.502436 ] [ 264.659 -1398.4393 29.502436 ] [ 264.659 -1398.4393 29.502436 ] 
sib.fastconf.EADock3: EADock3Cluster 5 : 8 elements, SimpleFitness: 269.58524, FullFitness: -1400.5142 , RMSD: 30.421425 , elements: [ 269.221 -1400.5142 30.421425 ] [ 269.221 -1400.5142 30.421425 ] [ 269.221 -1400.5142 30.421425 ] [ 269.221 -1400.5142 30.421425 ] [ 270.29 -1399.9111 30.445593 ] [ 269.836 -1399.698 30.46583 ] [ 269.836 -1399.698 30.46583 ] [ 269.836 -1399.698 30.46583 ] 
sib.fastconf.EADock3: EADock3Cluster 6 : 8 elements, SimpleFitness: 268.709, FullFitness: -1400.0951 , RMSD: 31.801489 , elements: [ 266.98 -1400.0951 31.801489 ] [ 266.98 -1400.0951 31.801489 ] [ 266.98 -1400.0951 31.801489 ] [ 266.98 -1400.0951 31.801489 ] [ 270.103 -1396.0441 31.88279 ] [ 270.103 -1396.0441 31.88279 ] [ 270.773 -1395.418 31.723166 ] [ 270.773 -1395.418 31.723166 ] 
sib.fastconf.EADock3: EADock3Cluster 7 : 8 elements, SimpleFitness: 270.57547, FullFitness: -1399.263 , RMSD: 31.400076 , elements: [ 270.596 -1399.263 31.400076 ] [ 270.596 -1399.263 31.400076 ] [ 270.596 -1399.263 31.400076 ] [ 270.596 -1399.263 31.400076 ] [ 270.451 -1399.2336 31.426601 ] [ 270.451 -1399.2336 31.426601 ] [ 270.659 -1399.0562 31.411442 ] [ 270.659 -1399.0562 31.411442 ] 
sib.fastconf.EADock3: EADock3Cluster 8 : 8 elements, SimpleFitness: 270.23938, FullFitness: -1399.2478 , RMSD: 32.76488 , elements: [ 266.925 -1399.2478 32.76488 ] [ 266.925 -1399.2478 32.76488 ] [ 266.925 -1399.2478 32.76488 ] [ 271.608 -1397.2031 32.857777 ] [ 271.608 -1397.2031 32.857777 ] [ 271.608 -1397.2031 32.857777 ] [ 273.158 -1395.5735 32.86671 ] [ 273.158 -1395.5735 32.86671 ] 
sib.fastconf.EADock3: EADock3Cluster 9 : 8 elements, SimpleFitness: 271.956, FullFitness: -1398.1426 , RMSD: 32.88333 , elements: [ 271.898 -1398.1426 32.88333 ] [ 271.898 -1398.1426 32.88333 ] [ 271.898 -1398.1426 32.88333 ] [ 271.516 -1396.98 32.71614 ] [ 271.516 -1396.98 32.71614 ] [ 271.516 -1396.98 32.71614 ] [ 272.703 -1394.9641 32.616837 ] [ 272.703 -1394.9641 32.616837 ] 
sib.fastconf.EADock3: EADock3Cluster 10 : 8 elements, SimpleFitness: 271.88052, FullFitness: -1398.0007 , RMSD: 28.78838 , elements: [ 267.742 -1398.0007 28.78838 ] [ 271.846 -1394.738 28.736633 ] [ 271.846 -1394.738 28.736633 ] [ 271.846 -1394.738 28.736633 ] [ 272.941 -1392.7109 28.865149 ] [ 272.941 -1392.7109 28.865149 ] [ 272.941 -1392.7109 28.865149 ] [ 272.941 -1392.7109 28.865149 ] 
sib.fastconf.EADock3: EADock3Cluster 11 : 8 elements, SimpleFitness: 266.88925, FullFitness: -1397.3917 , RMSD: 32.41749 , elements: [ 266.907 -1397.3917 32.41749 ] [ 266.907 -1397.3917 32.41749 ] [ 266.78 -1397.3398 32.407368 ] [ 266.78 -1397.3398 32.407368 ] [ 266.78 -1397.3398 32.407368 ] [ 266.78 -1397.3398 32.407368 ] [ 267.09 -1397.1548 32.42109 ] [ 267.09 -1397.1548 32.42109 ] 
sib.fastconf.EADock3: EADock3Cluster 12 : 8 elements, SimpleFitness: 269.63226, FullFitness: -1394.6759 , RMSD: 27.977793 , elements: [ 269.651 -1394.6759 27.977793 ] [ 269.651 -1394.6759 27.977793 ] [ 269.622 -1394.6694 28.079338 ] [ 269.622 -1394.6694 28.079338 ] [ 269.622 -1394.6694 28.079338 ] [ 269.63 -1394.6139 28.035734 ] [ 269.63 -1394.6139 28.035734 ] [ 269.63 -1394.6139 28.035734 ] 
sib.fastconf.EADock3: EADock3Cluster 13 : 8 elements, SimpleFitness: 273.463, FullFitness: -1394.5117 , RMSD: 31.551353 , elements: [ 273.396 -1394.5117 31.551353 ] [ 273.396 -1394.5117 31.551353 ] [ 273.396 -1394.5117 31.551353 ] [ 273.412 -1394.4822 31.539867 ] [ 273.412 -1394.4822 31.539867 ] [ 273.412 -1394.4822 31.539867 ] [ 273.64 -1394.389 31.530325 ] [ 273.64 -1394.389 31.530325 ] 
sib.fastconf.EADock3: EADock3Cluster 14 : 8 elements, SimpleFitness: 267.73212, FullFitness: -1393.9696 , RMSD: 32.642197 , elements: [ 268.27 -1393.9696 32.642197 ] [ 267.565 -1392.6384 32.808945 ] [ 267.565 -1392.6384 32.808945 ] [ 267.565 -1392.6384 32.808945 ] [ 267.723 -1392.5631 32.8015 ] [ 267.723 -1392.5631 32.8015 ] [ 267.723 -1392.5631 32.8015 ] [ 267.723 -1392.5631 32.8015 ] 
sib.fastconf.EADock3: EADock3Cluster 15 : 8 elements, SimpleFitness: 278.22488, FullFitness: -1393.6322 , RMSD: 36.188103 , elements: [ 277.925 -1393.6322 36.188103 ] [ 277.925 -1393.6322 36.188103 ] [ 277.925 -1393.6322 36.188103 ] [ 277.925 -1393.6322 36.188103 ] [ 278.545 -1392.9413 36.31853 ] [ 278.518 -1392.4612 36.271088 ] [ 278.518 -1392.4612 36.271088 ] [ 278.518 -1392.4612 36.271088 ] 
sib.fastconf.EADock3: EADock3Cluster 16 : 8 elements, SimpleFitness: 274.08823, FullFitness: -1392.967 , RMSD: 30.277916 , elements: [ 273.715 -1392.967 30.277916 ] [ 273.715 -1392.967 30.277916 ] [ 273.715 -1392.967 30.277916 ] [ 273.339 -1390.5079 30.354717 ] [ 273.339 -1390.5079 30.354717 ] [ 274.961 -1389.8889 30.038467 ] [ 274.961 -1389.8889 30.038467 ] [ 274.961 -1389.8889 30.038467 ] 
sib.fastconf.EADock3: EADock3Cluster 17 : 8 elements, SimpleFitness: 310.68564, FullFitness: -1392.0198 , RMSD: 30.806818 , elements: [ 271.567 -1392.0198 30.806818 ] [ 281.438 -1382.6062 30.588457 ] [ 282.337 -1381.4236 30.607704 ] [ 283.833 -1379.8362 30.556988 ] [ 340.951 -1321.7671 30.685007 ] [ 340.951 -1321.7671 30.685007 ] [ 342.204 -1320.71 30.781382 ] [ 342.204 -1320.71 30.781382 ] 
sib.fastconf.EADock3: EADock3Cluster 18 : 8 elements, SimpleFitness: 274.33475, FullFitness: -1390.0759 , RMSD: 31.31525 , elements: [ 274.28 -1390.0759 31.31525 ] [ 274.28 -1390.0759 31.31525 ] [ 274.28 -1390.0759 31.31525 ] [ 274.28 -1390.0759 31.31525 ] [ 274.169 -1390.0669 31.479008 ] [ 274.169 -1390.0669 31.479008 ] [ 274.169 -1390.0669 31.479008 ] [ 275.051 -1389.2372 31.299967 ] 
sib.fastconf.EADock3: EADock3Cluster 19 : 8 elements, SimpleFitness: 272.1143, FullFitness: -1389.734 , RMSD: 60.79774 , elements: [ 271.876 -1389.734 60.79774 ] [ 271.876 -1389.734 60.79774 ] [ 271.876 -1389.734 60.79774 ] [ 272.226 -1388.8325 60.779606 ] [ 272.226 -1388.8325 60.779606 ] [ 272.278 -1388.805 60.788235 ] [ 272.278 -1388.805 60.788235 ] [ 272.278 -1388.805 60.788235 ] 
sib.fastconf.EADock3: EADock3Cluster 20 : 8 elements, SimpleFitness: 278.939, FullFitness: -1389.3602 , RMSD: 30.218126 , elements: [ 277.421 -1389.3602 30.218126 ] [ 277.421 -1389.3602 30.218126 ] [ 279.081 -1387.583 30.204618 ] [ 279.081 -1387.583 30.204618 ] [ 279.081 -1387.583 30.204618 ] [ 279.809 -1385.8403 30.17188 ] [ 279.809 -1385.8403 30.17188 ] [ 279.809 -1385.8403 30.17188 ] 
sib.fastconf.EADock3: EADock3Cluster 21 : 8 elements, SimpleFitness: 278.16574, FullFitness: -1388.3308 , RMSD: 29.887716 , elements: [ 277.358 -1388.3308 29.887716 ] [ 277.358 -1388.3308 29.887716 ] [ 278.246 -1387.4436 29.910618 ] [ 278.246 -1387.4436 29.910618 ] [ 278.246 -1387.4436 29.910618 ] [ 278.246 -1387.4436 29.910618 ] [ 278.813 -1386.7097 29.918606 ] [ 278.813 -1386.7097 29.918606 ] 
sib.fastconf.EADock3: EADock3Cluster 22 : 8 elements, SimpleFitness: 283.0749, FullFitness: -1387.1426 , RMSD: 27.2786 , elements: [ 283.157 -1387.1426 27.2786 ] [ 283.157 -1387.1426 27.2786 ] [ 283.157 -1387.1426 27.2786 ] [ 283.121 -1387.0994 27.264137 ] [ 283.121 -1387.0994 27.264137 ] [ 282.962 -1386.9973 27.223055 ] [ 282.962 -1386.9973 27.223055 ] [ 282.962 -1386.9973 27.223055 ] 
sib.fastconf.EADock3: EADock3Cluster 23 : 8 elements, SimpleFitness: 275.31924, FullFitness: -1386.8081 , RMSD: 30.865122 , elements: [ 275.222 -1386.8081 30.865122 ] [ 275.222 -1386.8081 30.865122 ] [ 275.222 -1386.8081 30.865122 ] [ 275.32 -1386.7102 30.87325 ] [ 275.32 -1386.7102 30.87325 ] [ 275.32 -1386.7102 30.87325 ] [ 275.464 -1386.4531 30.91204 ] [ 275.464 -1386.4531 30.91204 ] 
sib.fastconf.EADock3: EADock3Cluster 24 : 8 elements, SimpleFitness: 275.03098, FullFitness: -1383.8035 , RMSD: 12.947005 , elements: [ 274.964 -1383.8035 12.947005 ] [ 275.08 -1383.0974 13.028025 ] [ 275.08 -1383.0974 13.028025 ] [ 275.08 -1383.0974 13.028025 ] [ 275.08 -1383.0974 13.028025 ] [ 274.988 -1382.8708 12.975068 ] [ 274.988 -1382.8708 12.975068 ] [ 274.988 -1382.8708 12.975068 ] 
sib.fastconf.EADock3: EADock3Cluster 25 : 8 elements, SimpleFitness: 280.86163, FullFitness: -1381.8905 , RMSD: 25.37209 , elements: [ 280.698 -1381.8905 25.37209 ] [ 280.698 -1381.8905 25.37209 ] [ 280.698 -1381.8905 25.37209 ] [ 280.561 -1381.5366 25.364166 ] [ 280.561 -1381.5366 25.364166 ] [ 280.561 -1381.5366 25.364166 ] [ 281.558 -1381.5145 25.48192 ] [ 281.558 -1381.5145 25.48192 ] 
sib.fastconf.EADock3: EADock3Cluster 26 : 8 elements, SimpleFitness: 291.34775, FullFitness: -1377.16 , RMSD: 29.704216 , elements: [ 290.691 -1377.16 29.704216 ] [ 290.691 -1377.16 29.704216 ] [ 290.691 -1377.16 29.704216 ] [ 290.293 -1376.7784 29.833246 ] [ 290.293 -1376.7784 29.833246 ] [ 290.293 -1376.7784 29.833246 ] [ 293.915 -1372.1776 29.705376 ] [ 293.915 -1372.1776 29.705376 ] 
sib.fastconf.EADock3: EADock3Cluster 27 : 8 elements, SimpleFitness: 289.1835, FullFitness: -1376.729 , RMSD: 30.624792 , elements: [ 287.41 -1376.729 30.624792 ] [ 287.41 -1376.729 30.624792 ] [ 287.41 -1376.729 30.624792 ] [ 287.592 -1376.5304 30.629007 ] [ 287.592 -1376.5304 30.629007 ] [ 287.592 -1376.5304 30.629007 ] [ 294.231 -1370.6887 30.427137 ] [ 294.231 -1370.6887 30.427137 ] 
sib.fastconf.EADock3: EADock3Cluster 28 : 8 elements, SimpleFitness: 297.08176, FullFitness: -1371.6621 , RMSD: 29.26147 , elements: [ 295.551 -1371.6621 29.26147 ] [ 295.551 -1371.6621 29.26147 ] [ 295.551 -1371.6621 29.26147 ] [ 295.551 -1371.6621 29.26147 ] [ 298.243 -1368.8159 29.30531 ] [ 298.243 -1368.8159 29.30531 ] [ 298.982 -1367.5171 29.398664 ] [ 298.982 -1367.5171 29.398664 ] 
sib.fastconf.EADock3: EADock3Cluster 29 : 8 elements, SimpleFitness: 320.94336, FullFitness: -1335.4713 , RMSD: 29.316616 , elements: [ 319.888 -1335.4713 29.316616 ] [ 320.63 -1334.9224 29.369917 ] [ 320.63 -1334.9224 29.369917 ] [ 320.63 -1334.9224 29.369917 ] [ 320.63 -1334.9224 29.369917 ] [ 321.713 -1333.322 29.411894 ] [ 321.713 -1333.322 29.411894 ] [ 321.713 -1333.322 29.411894 ] 
sib.fastconf.EADock3: EADock3Cluster 30 : 8 elements, SimpleFitness: 322.48453, FullFitness: -1332.439 , RMSD: 29.2211 , elements: [ 322.485 -1332.439 29.2211 ] [ 322.485 -1332.439 29.2211 ] [ 322.485 -1332.439 29.2211 ] [ 322.483 -1332.4185 29.228075 ] [ 322.483 -1332.4185 29.228075 ] [ 322.483 -1332.4185 29.228075 ] [ 322.486 -1332.3896 29.221346 ] [ 322.486 -1332.3896 29.221346 ] 
sib.fastconf.EADock3: EADock3Cluster 31 : 8 elements, SimpleFitness: 346.19815, FullFitness: -1318.4402 , RMSD: 31.047499 , elements: [ 346.143 -1318.4402 31.047499 ] [ 346.143 -1318.4402 31.047499 ] [ 346.208 -1318.3872 31.057178 ] [ 346.208 -1318.3872 31.057178 ] [ 346.208 -1318.3872 31.057178 ] [ 346.208 -1318.3872 31.057178 ] [ 346.208 -1318.3872 31.057178 ] [ 346.259 -1318.3077 31.009386 ] 
sib.wrappers.md.charmm.ExtendedCharmmWrapper: CHARMM timers: CPU time: 2.04 seconds
sib.wrappers.md.charmm.ExtendedCharmmWrapper: CHARMM timers: Elapsed time: 2.05722 seconds.
sib.wrappers.md.charmm.ExtendedCharmmWrapper: CHARMM timers: CPU time: 17.15 seconds
sib.wrappers.md.charmm.ExtendedCharmmWrapper: CHARMM timers: Elapsed time: 17.2746 seconds.
sib.fastconf.EADock3$Flusher: Closing java.util.zip.ZipOutputStream@b962534
sib.fastconf.EADock3$Flusher: Closing java.util.zip.ZipOutputStream@144fee0f
