# Supplementary material for: Exploring the mechanism of Alisma orientale for the treatment of pregnancy induced hypertension and potential hepato-nephrotoxicity by using network pharmacology, network toxicology, molecular docking and molecular dynamics simulation
Source: Front Pharmacol. 2022 Nov 15;13:1027112. doi: 10.3389/fphar.2022.1027112 (PMC9705790; doi:10.3389/fphar.2022.1027112)
Supplement: Supplementary file 2 [file DataSheet3.zip › AKT1/AKTBIG/ligand.par]

* ---- 
* Built parameters for tmpIDp7Wx.mol2 
*    by user swissdock     Tue Oct  4 16:16:52 CEST 2022 
* ---- 
*

BONDS
CR   OR    363.214     1.4180 
OR   HOR   560.905     0.9720 
O=C  C=O   931.963     1.2220 
OR   CR3R  327.878     1.4330 
OR   C=O   417.476     1.3550 
OR   HOCO  532.766     0.9810 
CR   CR    306.432     1.5080 
CR   HCMM  342.991     1.0930 
CR   C=C   326.655     1.4820 
C=C  C=C   684.039     1.3330 
CR   C=O   301.539     1.4920 
CR   CR3R  308.447     1.4820 
CR3R CR3R  285.634     1.4990 
CR3R HCMM  373.577     1.0820 

ANGLES
CR   OR   HOR    57.069    106.5030 
CR3R OR   CR3R   86.359    109.5000 
C=O  OR   HOCO   41.956    111.9480 
CR   CR   CR     61.243    109.6080 
CR   CR   HCMM   45.770    110.5490 
CR   CR   C=C    52.967    109.4450 
HCMM CR   HCMM   37.134    108.8360 
OR   CR   CR     71.390    108.1330 
OR   CR   HCMM   56.205    108.5770 
CR   C=C  CR     54.118    118.0430 
CR   C=C  C=C    48.361    122.1410 
CR   CR   C=O    55.917    107.5170 
C=C  CR   HCMM   45.482    110.2920 
C=O  CR   HCMM   46.778    108.3850 
O=C  C=O  CR     67.504    124.4100 
CR   C=O  CR     82.832    118.0160 
OR   CR   CR3R   92.620    108.9130 
CR   CR   CR3R   72.038    110.1250 
OR   CR3R CR     84.848    113.5450 
OR   CR3R CR3R   80.889    115.9420 
OR   CR3R HCMM   49.153    117.8360 
CR   CR3R CR3R   62.682    118.2460 
CR   CR3R HCMM   43.467    111.7880 
CR3R CR3R HCMM   41.956    117.8750 
CR   CR3R CR     64.985    116.4830 
CR3R CR   HCMM   44.475    110.3800 
OR   C=O  O=C    83.120    124.4250 
OR   C=O  CR     75.060    109.7160 

DIHEDRALS
OR   CR   CR   CR      -0.344  1     0.00 
OR   CR   CR   CR       0.879  2   180.00 
OR   CR   CR   CR       0.238  3     0.00 
OR   CR   CR   HCMM    -0.327  1     0.00 
OR   CR   CR   HCMM     0.536  2   180.00 
OR   CR   CR   HCMM     0.140  3     0.00 
OR   CR   CR   C=C      0.150  3     0.00 
O=C  C=O  CR   CR       0.412  1     0.00 
O=C  C=O  CR   CR       0.070  2   180.00 
O=C  C=O  CR   CR       0.163  3     0.00 
O=C  C=O  CR   HCMM     0.330  1     0.00 
O=C  C=O  CR   HCMM    -0.704  2   180.00 
O=C  C=O  CR   HCMM     0.154  3     0.00 
OR   CR3R CR   OR       0.118  3     0.00 
OR   CR3R CR   CR       0.118  3     0.00 
OR   CR3R CR3R CR       0.118  3     0.00 
OR   CR3R CR3R HCMM     0.118  3     0.00 
OR   CR3R CR   HCMM     0.118  3     0.00 
OR   CR   CR3R CR3R     0.118  3     0.00 
OR   CR   CR3R HCMM     0.118  3     0.00 
OR   CR   CR   C=O     -0.340  1     0.00 
OR   CR   CR   C=O     -0.015  2   180.00 
OR   C=O  CR   CR      -0.059  1     0.00 
OR   C=O  CR   CR      -0.167  2   180.00 
OR   C=O  CR   CR       0.101  3     0.00 
OR   C=O  CR   HCMM    -0.312  2   180.00 
OR   C=O  CR   HCMM     0.165  3     0.00 
O=C  C=O  OR   HOCO     0.831  1     0.00 
O=C  C=O  OR   HOCO     3.076  2   180.00 
O=C  C=O  OR   HOCO    -0.029  3     0.00 
CR   CR   CR   CR       0.051  1     0.00 
CR   CR   CR   CR       0.341  2   180.00 
CR   CR   CR   CR       0.166  3     0.00 
CR   CR   CR   HCMM     0.320  1     0.00 
CR   CR   CR   HCMM    -0.315  2   180.00 
CR   CR   CR   HCMM     0.132  3     0.00 
CR   CR   CR   C=C     -0.147  1     0.00 
CR   CR   CR   C=C      0.219  2   180.00 
CR   CR   CR   C=C      0.292  3     0.00 
CR   CR   OR   HOR      0.135  2   180.00 
CR   CR   OR   HOR      0.118  3     0.00 
CR   CR   CR   C=O      0.033  1     0.00 
CR   CR   CR   C=O     -0.078  2   180.00 
CR   CR   CR   C=O      0.071  3     0.00 
CR   CR   C=C  CR       0.209  1     0.00 
CR   CR   C=C  CR       0.148  2   180.00 
CR   CR   C=C  CR       0.141  3     0.00 
CR   CR   C=C  C=C     -0.247  1     0.00 
CR   CR   C=C  C=C      0.137  2   180.00 
CR   CR   C=C  C=C     -0.315  3     0.00 
CR   C=C  CR   HCMM    -0.092  2   180.00 
CR   C=C  CR   HCMM     0.110  3     0.00 
CR   C=C  C=C  CR      -0.202  1     0.00 
CR   C=C  C=C  CR       6.000  2   180.00 
CR   CR   C=O  CR       0.051  1     0.00 
CR   CR   C=O  CR       0.088  2   180.00 
CR   CR   C=O  CR       0.273  3     0.00 
C=C  CR   CR   HCMM     0.161  1     0.00 
C=C  CR   CR   HCMM    -0.205  2   180.00 
C=C  CR   CR   HCMM     0.072  3     0.00 
C=C  C=C  CR   HCMM     0.251  1     0.00 
C=C  C=C  CR   HCMM    -0.205  2   180.00 
C=C  C=C  CR   HCMM    -0.268  3     0.00 
CR   C=O  CR   HCMM    -0.036  1     0.00 
CR   C=O  CR   HCMM     0.043  2   180.00 
CR   C=O  CR   HCMM     0.266  3     0.00 
C=O  CR   CR   HCMM    -0.128  1     0.00 
C=O  CR   CR   HCMM     0.029  2   180.00 
CR   CR   CR   CR3R     0.150  3     0.00 
CR   CR   CR3R CR3R     0.118  3     0.00 
CR   CR   CR3R HCMM     0.118  3     0.00 
CR   CR3R OR   CR3R     0.108  3     0.00 
CR   CR3R CR3R CR       0.118  3     0.00 
CR3R CR   OR   HOR      0.100  3     0.00 
CR3R CR   CR   HCMM     0.150  3     0.00 
CR3R CR   CR   C=O      0.150  3     0.00 
CR3R CR3R CR   HCMM     0.118  3     0.00 
CR3R OR   CR3R HCMM     0.108  3     0.00 
CR   C=O  OR   HOCO    -0.583  1     0.00 
CR   C=O  OR   HOCO     2.539  2   180.00 
CR   C=O  OR   HOCO    -0.273  3     0.00 
CR   CR3R CR3R HCMM     0.118  3     0.00 
CR   CR3R CR   HCMM     0.118  3     0.00 
HCMM CR   CR   HCMM     0.142  1     0.00 
HCMM CR   CR   HCMM    -0.693  2   180.00 
HCMM CR   CR   HCMM     0.157  3     0.00 
HCMM CR   OR   HOR      0.298  1     0.00 
HCMM CR   OR   HOR     -0.138  2   180.00 
HCMM CR   OR   HOR      0.173  3     0.00 

IMPROPER
CR   CR   OR   CR       0.000  0     0.00 
CR   CR   OR   HCMM     0.000  0     0.00 
CR   CR   CR   CR       0.000  0     0.00 
CR   CR   CR   HCMM     0.000  0     0.00 
CR   C=C  CR   CR       0.000  0     0.00 
C=C  CR   CR   C=C      2.159  0     0.00 
CR   C=O  CR   CR       0.000  0     0.00 
C=O  CR   CR   O=C     10.507  0     0.00 
C=C  CR   C=C  CR       2.159  0     0.00 
CR   CR   C=C  HCMM     0.000  0     0.00 
CR   CR3R CR   CR       0.000  0     0.00 
CR   CR3R CR   OR       0.000  0     0.00 
CR3R CR3R CR   OR       0.000  0     0.00 
CR3R OR   CR   HCMM     0.000  0     0.00 
CR3R OR   CR3R CR       0.000  0     0.00 
CR   C=O  CR   HCMM     0.000  0     0.00 
C=O  OR   CR   O=C     10.147  0     0.00 
CR   C=C  CR   HCMM     0.000  0     0.00 
CR   HCMM CR   HCMM     0.000  0     0.00 
CR   HCMM CR3R HCMM     0.000  0     0.00 

NONBONDED nbxmod  5 atom cdiel shift vatom vdistance vswitch - 
cutnb 14.0 ctofnb 12.0 ctonnb 10.0 eps 1.0 e14fac 1.0 wmin 1.5 
OR      0.000000  -0.152100     1.770000    
O=C     0.000000  -0.120000     1.700000   0.000000  -0.120000     1.400000    
CR      0.000000  -0.055000     2.175000   0.000000  -0.010000     1.900000    
C=C     0.000000  -0.068000     2.090000    
C=O     0.000000  -0.110000     2.000000    
CR3R    0.000000  -0.141000     1.870000    
HCMM    0.000000  -0.022000     1.320000    
HOR     0.000000  -0.046000     0.224500    
HOCO    0.000000  -0.046000     0.224500    
