# Supplementary material for: Exploring the mechanism of Alisma orientale for the treatment of pregnancy induced hypertension and potential hepato-nephrotoxicity by using network pharmacology, network toxicology, molecular docking and molecular dynamics simulation
Source: Front Pharmacol. 2022 Nov 15;13:1027112. doi: 10.3389/fphar.2022.1027112 (PMC9705790; doi:10.3389/fphar.2022.1027112)
Supplement: Supplementary file 2 [file DataSheet3.zip › AKT1/AKTBIG/ligand.rtf]

* ---- 
* Built RTF for tmpIDp7Wx.mol2 
*    by user swissdock     Tue Oct  4 16:16:52 CEST 2022 
* ---- 
*
   22    0

MASS   201 OR    15.999400
MASS   202 O=C   15.999400
MASS   203 CR    12.011000
MASS   204 C=C   12.011000
MASS   205 C=O   12.011000
MASS   206 CR3R  12.011000
MASS   207 HCMM   1.007940
MASS   208 HOR    1.007940
MASS   209 HOCO   1.007940

AUTOGENERATE ANGLES DIHE
DEFA FIRS NONE LAST NONE

RESI LIG   0.000 
GROUP
ATOM O    OR   -0.6800
ATOM O1   O=C  -0.5700
ATOM O2   OR   -0.2960
ATOM O3   OR   -0.6800
ATOM O4   OR   -0.6500
ATOM O5   O=C  -0.5700
ATOM C    CR    0.0000
ATOM C1   CR    0.0000
ATOM C2   CR    0.0000
ATOM C3   CR    0.1382
ATOM C4   CR    0.0000
ATOM C5   CR    0.0000
ATOM C6   CR    0.2800
ATOM C7   CR    0.0000
ATOM C8   C=C  -0.2764
ATOM C9   CR    0.0610
ATOM C10  CR    0.0000
ATOM C11  CR    0.1382
ATOM C12  CR    0.0000
ATOM C13  CR    0.0000
ATOM C14  C=C  -0.2764
ATOM C15  CR    0.1382
ATOM C16  CR    0.0000
ATOM C17  CR    0.0610
ATOM C18  C=O   0.4480
ATOM C19  CR    0.1382
ATOM C20  CR    0.0000
ATOM C21  CR    0.0000
ATOM C22  CR    0.0000
ATOM C23  CR    0.3750
ATOM C24  CR3R -0.0470
ATOM C25  CR    0.0000
ATOM C26  CR3R -0.0420
ATOM C27  CR    0.0610
ATOM C28  CR    0.0950
ATOM C29  CR    0.0950
ATOM C30  C=O   0.6590
ATOM H    HCMM  0.0000
ATOM H1   HCMM  0.0000
ATOM H2   HCMM  0.0000
ATOM H3   HCMM  0.0000
ATOM H4   HCMM  0.0000
ATOM H5   HCMM  0.0000
ATOM H6   HCMM  0.0000
ATOM H7   HCMM  0.0000
ATOM H8   HCMM  0.0000
ATOM H9   HCMM  0.0000
ATOM H10  HCMM  0.0000
ATOM H11  HCMM  0.0000
ATOM H12  HCMM  0.0000
ATOM H13  HCMM  0.0000
ATOM H14  HCMM  0.0000
ATOM H15  HCMM  0.0000
ATOM H16  HCMM  0.0000
ATOM H17  HCMM  0.0000
ATOM H18  HCMM  0.0000
ATOM H19  HCMM  0.0000
ATOM H20  HCMM  0.0000
ATOM H21  HCMM  0.0000
ATOM H22  HCMM  0.0000
ATOM H23  HCMM  0.0000
ATOM H24  HCMM  0.0000
ATOM H25  HCMM  0.0000
ATOM H26  HCMM  0.0000
ATOM H27  HCMM  0.0000
ATOM H28  HCMM  0.0000
ATOM H29  HCMM  0.0000
ATOM H30  HCMM  0.0000
ATOM H31  HOR   0.4000
ATOM H32  HCMM  0.0000
ATOM H33  HCMM  0.0000
ATOM H34  HCMM  0.1000
ATOM H35  HCMM  0.0000
ATOM H36  HCMM  0.0000
ATOM H37  HCMM  0.0000
ATOM H38  HCMM  0.0000
ATOM H39  HCMM  0.0000
ATOM H40  HCMM  0.0000
ATOM H41  HCMM  0.0000
ATOM H42  HCMM  0.0000
ATOM H43  HCMM  0.0000
ATOM H44  HCMM  0.0000
ATOM H45  HCMM  0.0000
ATOM H46  HOR   0.4000
ATOM H47  HOCO  0.5000
BOND C6   O   
BOND O    H31 
BOND O1   C18 
BOND O2   C24 
BOND O2   C26 
BOND C23  O3  
BOND O3   H46 
BOND O4   C30 
BOND O4   H47 
BOND O5   C30 
BOND C    C1  
BOND C    C2  
BOND C    C6  
BOND C    H   
BOND C1   C4  
BOND C1   C10 
BOND C1   C13 
BOND C2   C3  
BOND C2   C5  
BOND C2   H1  
BOND C3   C8  
BOND C3   C12 
BOND C3   C16 
BOND C4   C7  
BOND C4   C9  
BOND C4   H2  
BOND C5   C7  
BOND C5   H3  
BOND C5   H4  
BOND C6   C11 
BOND C6   H5  
BOND C7   H6  
BOND C7   H7  
BOND C8   C11 
BOND C8   C14 
BOND C9   C18 
BOND C9   C20 
BOND C9   C21 
BOND C10  C17 
BOND C10  H8  
BOND C10  H9  
BOND C11  H10 
BOND C11  H11 
BOND C12  C15 
BOND C12  H12 
BOND C12  H13 
BOND C13  H14 
BOND C13  H15 
BOND C13  H16 
BOND C14  C15 
BOND C14  C19 
BOND C15  H17 
BOND C15  H18 
BOND C16  H19 
BOND C16  H20 
BOND C16  H21 
BOND C17  C18 
BOND C17  H22 
BOND C17  H23 
BOND C19  C22 
BOND C19  C25 
BOND C19  H24 
BOND C20  H25 
BOND C20  H26 
BOND C20  H27 
BOND C21  H28 
BOND C21  H29 
BOND C21  H30 
BOND C22  C23 
BOND C22  H32 
BOND C22  H33 
BOND C23  C24 
BOND C23  C27 
BOND C24  C26 
BOND C24  H34 
BOND C25  H35 
BOND C25  H36 
BOND C25  H37 
BOND C26  C28 
BOND C26  C29 
BOND C27  C30 
BOND C27  H38 
BOND C27  H39 
BOND C28  H40 
BOND C28  H41 
BOND C28  H42 
BOND C29  H43 
BOND C29  H44 
BOND C29  H45 
IMPH C6   C11  O    C    
IMPH C6   C    O    H5   
IMPH C    C2   C6   C1   
IMPH C    C1   C6   H    
IMPH C2   C3   C    C5   
IMPH C2   C3   C    H1   
IMPH C1   C4   C    C10  
IMPH C1   C4   C    C13  
IMPH C4   C9   C1   C7   
IMPH C4   C7   C1   H2   
IMPH C3   C8   C2   C12  
IMPH C3   C8   C2   C16  
IMPH C8   C11  C3   C14  
IMPH C12  C15  C3   H12  
IMPH C12  C15  C3   H13  
IMPH C10  C17  C1   H8   
IMPH C10  C17  C1   H9   
IMPH C9   C18  C4   C20  
IMPH C9   C18  C4   C21  
IMPH C18  C17  C9   O1   
IMPH C14  C15  C8   C19  
IMPH C19  C22  C14  C25  
IMPH C19  C22  C14  H24  
IMPH C22  C23  C19  H32  
IMPH C22  C23  C19  H33  
IMPH C23  C24  C22  C27  
IMPH C23  C24  C22  O3   
IMPH C24  C26  C23  O2   
IMPH C24  O2   C23  H34  
IMPH C26  O2   C24  C28  
IMPH C26  O2   C24  C29  
IMPH C27  C30  C23  H38  
IMPH C27  C30  C23  H39  
IMPH C30  O4   C27  O5   
IMPH C5   C7   C2   H3   
IMPH C5   C7   C2   H4   
IMPH C7   C5   C4   H6   
IMPH C7   C5   C4   H7   
IMPH C11  C8   C6   H10  
IMPH C11  C8   C6   H11  
IMPH C13  H14  C1   H15  
IMPH C13  H14  C1   H16  
IMPH C15  C14  C12  H17  
IMPH C15  C14  C12  H18  
IMPH C16  H19  C3   H20  
IMPH C16  H19  C3   H21  
IMPH C17  C18  C10  H22  
IMPH C17  C18  C10  H23  
IMPH C20  H25  C9   H26  
IMPH C20  H25  C9   H27  
IMPH C21  H28  C9   H29  
IMPH C21  H28  C9   H30  
IMPH C25  H35  C19  H36  
IMPH C25  H35  C19  H37  
IMPH C28  H40  C26  H41  
IMPH C28  H40  C26  H42  
IMPH C29  H43  C26  H44  
IMPH C29  H43  C26  H45  
IC O    C6    C    C1    1.00   120.00    0.00  119.12  1.04  
IC O    C6    C    C2    1.00   120.00    0.00  120.00  1.00  
IC O    C6    C    H     1.00   120.00    0.00   60.00  0.85  
IC O    C6    C11  C8    1.00   120.00    0.00  120.00  1.00  
IC O    C6    C11  H10   1.00   120.00    0.00  160.03  0.62  
IC O    C6    C11  H11   1.00   120.00    0.00   79.97  0.62  
IC O1   C18   C9   C4    1.00   120.19    0.00  119.52  1.08  
IC O1   C18   C9   C20   1.00   120.19    0.00   90.22  1.00  
IC O1   C18   C9   C21   1.00   120.19    0.00  150.22  1.00  
IC O1   C18   C17  C10   1.00   120.22    0.00  119.54  1.09  
IC O1   C18   C17  H22   1.00   120.22    0.00  160.35  0.62  
IC O1   C18   C17  H23   1.00   120.22    0.00   80.10  0.62  
IC O2   C24   C23  O3    1.00   150.03    0.00   89.98  1.00  
IC O2   C24   C23  C22   1.00   150.03    0.00  179.96  1.00  
IC O2   C24   C23  C27   1.00   150.03    0.00   89.95  1.00  
IC O2   C24   C26  C28   1.00    59.98    0.00  150.05  1.00  
IC O2   C24   C26  C29   1.00    59.98    0.00   90.01  1.00  
IC O2   C26   C24  C23   1.00    60.03    0.00  150.00  1.00  
IC O2   C26   C24  H34   1.00    60.03    0.00  135.05  0.62  
IC O2   C26   C28  H40   1.00    90.02    0.00   89.94  0.62  
IC O2   C26   C28  H41   1.00    90.02    0.00  179.91  0.62  
IC O2   C26   C28  H42   1.00    90.02    0.00   90.00  0.62  
IC O2   C26   C29  H43   1.00   150.04    0.00   90.02  0.62  
IC O2   C26   C29  H44   1.00   150.04    0.00  179.98  0.62  
IC O2   C26   C29  H45   1.00   150.04    0.00   89.98  0.62  
IC O3   C23   C22  C19   1.00    90.05    0.00  119.96  1.00  
IC O3   C23   C22  H32   1.00    90.05    0.00  160.08  0.62  
IC O3   C23   C22  H33   1.00    90.05    0.00   80.10  0.62  
IC O3   C23   C24  C26   1.00    89.98    0.00  150.00  1.00  
IC O3   C23   C24  H34   1.00    89.98    0.00   74.96  0.62  
IC O3   C23   C27  C30   1.00   179.93    0.00  119.94  1.00  
IC O3   C23   C27  H38   1.00   179.93    0.00  160.09  0.62  
IC O3   C23   C27  H39   1.00   179.93    0.00   80.02  0.62  
IC O4   C30   C27  C23   1.00   120.01    0.00  119.94  1.00  
IC O4   C30   C27  H38   1.00   120.01    0.00   79.97  0.62  
IC O4   C30   C27  H39   1.00   120.01    0.00  160.04  0.62  
IC O5   C30   O4   H47   1.00   119.95    0.00  119.94  0.62  
IC O5   C30   C27  C23   1.00   120.04    0.00  119.94  1.00  
IC O5   C30   C27  H38   1.00   120.04    0.00   79.97  0.62  
IC O5   C30   C27  H39   1.00   120.04    0.00  160.04  0.62  
IC C    C1    C4   C7    1.04   119.56    0.00  119.57  1.04  
IC C    C1    C4   C9    1.04   119.56    0.00  120.91  1.08  
IC C    C1    C4   H2    1.04   119.56    0.00  179.37  0.62  
IC C    C1    C10  C17   1.04   119.51    0.00  119.52  1.09  
IC C    C1    C10  H8    1.04   119.51    0.00   80.16  0.62  
IC C    C1    C10  H9    1.04   119.51    0.00  160.34  0.62  
IC C    C1    C13  H14   1.04    60.42    0.00   90.09  0.62  
IC C    C1    C13  H15   1.04    60.42    0.00  179.91  0.62  
IC C    C1    C13  H16   1.04    60.42    0.00   90.00  0.62  
IC C    C2    C3   C8    1.00   120.00    0.00  120.00  1.00  
IC C    C2    C3   C12   1.00   120.00    0.00  132.18  0.99  
IC C    C2    C3   C16   1.00   120.00    0.00   60.00  1.00  
IC C    C2    C5   C7    1.00   120.88    0.00  119.57  1.04  
IC C    C2    C5   H3    1.00   120.88    0.00  160.31  0.62  
IC C    C2    C5   H4    1.00   120.88    0.00   80.19  0.62  
IC C    C6    O    H31   1.00   120.00    0.00  120.00  0.62  
IC C    C6    C11  C8    1.00   120.00    0.00  120.00  1.00  
IC C    C6    C11  H10   1.00   120.00    0.00  160.03  0.62  
IC C    C6    C11  H11   1.00   120.00    0.00   79.97  0.62  
IC C1   C     C2   C3    1.04   120.88    0.00  120.00  1.00  
IC C1   C     C2   C5    1.04   120.88    0.00  120.88  1.04  
IC C1   C     C2   H1    1.04   120.88    0.00  179.55  0.85  
IC C1   C     C6   C11   1.04   119.12    0.00  120.00  1.00  
IC C1   C     C6   H5    1.04   119.12 10313.24    0.00  0.62  
IC C1   C4    C7   C5    1.04   119.57    0.00  119.53  1.04  
IC C1   C4    C7   H6    1.04   119.57    0.00   80.18  0.62  
IC C1   C4    C7   H7    1.04   119.57    0.00  160.30  0.62  
IC C1   C4    C9   C18   1.04   120.91    0.00  119.52  1.09  
IC C1   C4    C9   C20   1.04   120.91    0.00  150.26  1.00  
IC C1   C4    C9   C21   1.04   120.91    0.00   90.26  1.00  
IC C1   C10   C17  C18   1.09   119.52    0.00  119.54  1.09  
IC C1   C10   C17  H22   1.09   119.52    0.00   80.11  0.62  
IC C1   C10   C17  H23   1.09   119.52    0.00  160.36  0.62  
IC C2   C     C1   C4    1.00   120.88    0.00  119.56  1.04  
IC C2   C     C1   C10   1.00   120.88    0.00  119.51  1.09  
IC C2   C     C1   C13   1.00   120.88    0.00   60.42  1.00  
IC C2   C     C6   C11   1.00   120.00    0.00  120.00  1.00  
IC C2   C     C6   H5    1.00   120.00 10313.24    0.00  0.62  
IC C2   C3    C8   C11   1.00   120.00    0.00  120.00  1.00  
IC C2   C3    C8   C14   1.00   120.00    0.00  107.87  0.99  
IC C2   C3    C12  C15   1.00   132.18    0.00  108.18  0.99  
IC C2   C3    C12  H12   1.00   132.18    0.00   83.94  0.62  
IC C2   C3    C12  H13   1.00   132.18    0.00  167.86  0.62  
IC C2   C3    C16  H19   1.00    60.00    0.00   90.00  0.62  
IC C2   C3    C16  H20   1.00    60.00 10313.24    0.00  0.62  
IC C2   C3    C16  H21   1.00    60.00    0.00   90.00  0.62  
IC C2   C5    C7   C4    1.04   119.57    0.00  119.53  1.04  
IC C2   C5    C7   H6    1.04   119.57    0.00  160.28  0.62  
IC C2   C5    C7   H7    1.04   119.57    0.00   80.16  0.62  
IC C3   C2    C    C6    1.00   120.00    0.00  120.00  1.00  
IC C3   C2    C    H     1.00   120.00    0.00   60.00  0.85  
IC C3   C2    C5   C7    1.00   119.12    0.00  119.57  1.04  
IC C3   C2    C5   H3    1.00   119.12    0.00  160.31  0.62  
IC C3   C2    C5   H4    1.00   119.12    0.00   80.19  0.62  
IC C3   C8    C11  C6    1.00   120.00    0.00  120.00  1.00  
IC C3   C8    C11  H10   1.00   120.00    0.00   79.97  0.62  
IC C3   C8    C11  H11   1.00   120.00    0.00  160.03  0.62  
IC C3   C8    C14  C15   1.00   107.87    0.00  108.09  0.99  
IC C3   C8    C14  C19   1.00   107.87    0.00  125.98  1.00  
IC C3   C12   C15  C14   0.99   108.18    0.00  108.05  0.99  
IC C3   C12   C15  H17   0.99   108.18    0.00   84.07  0.62  
IC C3   C12   C15  H18   0.99   108.18    0.00  167.99  0.62  
IC C4   C1    C    C6    1.04   119.56    0.00  119.12  1.00  
IC C4   C1    C    H     1.04   119.56    0.00  179.12  0.85  
IC C4   C1    C10  C17   1.04   120.92    0.00  119.52  1.09  
IC C4   C1    C10  H8    1.04   120.92    0.00   80.16  0.62  
IC C4   C1    C10  H9    1.04   120.92    0.00  160.34  0.62  
IC C4   C1    C13  H14   1.04   179.98    0.00   90.09  0.62  
IC C4   C1    C13  H15   1.04   179.98    0.00  179.91  0.62  
IC C4   C1    C13  H16   1.04   179.98    0.00   90.00  0.62  
IC C4   C7    C5   H3    1.04   119.53    0.00   80.11  0.62  
IC C4   C7    C5   H4    1.04   119.53    0.00  160.24  0.62  
IC C4   C9    C18  C17   1.08   119.52    0.00  119.59  1.09  
IC C4   C9    C20  H25   1.08   150.26    0.00   90.00  0.62  
IC C4   C9    C20  H26   1.08   150.26    0.00  180.00  0.62  
IC C4   C9    C20  H27   1.08   150.26    0.00   90.00  0.62  
IC C4   C9    C21  H28   1.08    90.26    0.00   90.00  0.62  
IC C4   C9    C21  H29   1.08    90.26    0.00  180.00  0.62  
IC C4   C9    C21  H30   1.08    90.26    0.00   90.00  0.62  
IC C5   C2    C    C6    1.04   120.88    0.00  120.00  1.00  
IC C5   C2    C    H     1.04   120.88    0.00   60.00  0.85  
IC C5   C2    C3   C8    1.04   119.12    0.00  120.00  1.00  
IC C5   C2    C3   C12   1.04   119.12    0.00  132.18  0.99  
IC C5   C2    C3   C16   1.04   119.12    0.00   60.00  1.00  
IC C5   C7    C4   C9    1.04   119.53    0.00  119.52  1.08  
IC C5   C7    C4   H2    1.04   119.53    0.00   59.80  0.62  
IC C6   C     C1   C10   1.00   119.12    0.00  119.51  1.09  
IC C6   C     C1   C13   1.00   119.12    0.00   60.42  1.00  
IC C6   C     C2   H1    1.00   120.00    0.00  179.55  0.85  
IC C6   C11   C8   C14   1.00   120.00    0.00  132.13  0.99  
IC C7   C4    C1   C10   1.04   119.57    0.00  120.92  1.09  
IC C7   C4    C1   C13   1.04   119.57    0.00  179.98  1.00  
IC C7   C4    C9   C18   1.04   119.52    0.00  119.52  1.09  
IC C7   C4    C9   C20   1.04   119.52    0.00  150.26  1.00  
IC C7   C4    C9   C21   1.04   119.52    0.00   90.26  1.00  
IC C7   C5    C2   H1    1.04   119.57    0.00   59.57  0.85  
IC C8   C3    C2   H1    1.00   120.00    0.00   59.55  0.85  
IC C8   C3    C12  C15   1.00   107.81    0.00  108.18  0.99  
IC C8   C3    C12  H12   1.00   107.81    0.00   83.94  0.62  
IC C8   C3    C12  H13   1.00   107.81    0.00  167.86  0.62  
IC C8   C3    C16  H19   1.00     0.00 10313.24   90.00  0.62  
IC C8   C3    C16  H20   1.00     0.00 10313.24    0.00  0.62  
IC C8   C3    C16  H21   1.00     0.00 10313.24   90.00  0.62  
IC C8   C11   C6   H5    1.00   120.00    0.00   60.00  0.62  
IC C8   C14   C15  C12   0.99   108.09    0.00  108.05  0.99  
IC C8   C14   C15  H17   0.99   108.09    0.00  167.88  0.62  
IC C8   C14   C15  H18   0.99   108.09    0.00   83.97  0.62  
IC C8   C14   C19  C22   0.99   125.98    0.00  119.99  1.00  
IC C8   C14   C19  C25   0.99   125.98    0.00  119.97  1.00  
IC C8   C14   C19  H24   0.99   125.98    0.00   59.98  0.62  
IC C9   C4    C1   C10   1.08   120.91    0.00  120.92  1.09  
IC C9   C4    C1   C13   1.08   120.91    0.00  179.98  1.00  
IC C9   C4    C7   H6    1.08   119.52    0.00   80.18  0.62  
IC C9   C4    C7   H7    1.08   119.52    0.00  160.30  0.62  
IC C9   C18   C17  C10   1.09   119.59    0.00  119.54  1.09  
IC C9   C18   C17  H22   1.09   119.59    0.00  160.35  0.62  
IC C9   C18   C17  H23   1.09   119.59    0.00   80.10  0.62  
IC C10  C1    C    H     1.09   119.51    0.00  179.12  0.85  
IC C10  C1    C4   H2    1.09   120.92    0.00  179.37  0.62  
IC C10  C1    C13  H14   1.09    59.10    0.00   90.09  0.62  
IC C10  C1    C13  H15   1.09    59.10    0.00  179.91  0.62  
IC C10  C1    C13  H16   1.09    59.10    0.00   90.00  0.62  
IC C11  C6    O    H31   1.00   120.00    0.00  120.00  0.62  
IC C11  C6    C    H     1.00   120.00    0.00   60.00  0.85  
IC C11  C8    C3   C12   1.00   120.00    0.00  107.81  0.99  
IC C11  C8    C3   C16   1.00   120.00 10313.24    0.00  1.00  
IC C11  C8    C14  C15   1.00   132.13    0.00  108.09  0.99  
IC C11  C8    C14  C19   1.00   132.13    0.00  125.98  1.00  
IC C12  C3    C2   H1    0.99   132.18    0.00   59.55  0.85  
IC C12  C3    C8   C14   0.99   107.81    0.00  107.87  0.99  
IC C12  C3    C16  H19   0.99    72.19    0.00   90.00  0.62  
IC C12  C3    C16  H20   0.99    72.19 10313.24    0.00  0.62  
IC C12  C3    C16  H21   0.99    72.19    0.00   90.00  0.62  
IC C12  C15   C14  C19   0.99   108.05    0.00  125.93  1.00  
IC C13  C1    C    H     1.00    60.42    0.00  179.12  0.85  
IC C13  C1    C4   H2    1.00   179.98    0.00  179.37  0.62  
IC C13  C1    C10  C17   1.00    59.10    0.00  119.52  1.09  
IC C13  C1    C10  H8    1.00    59.10    0.00   80.16  0.62  
IC C13  C1    C10  H9    1.00    59.10    0.00  160.34  0.62  
IC C14  C8    C3   C16   0.99   107.87 10313.24    0.00  1.00  
IC C14  C8    C11  H10   0.99   132.13    0.00   79.97  0.62  
IC C14  C8    C11  H11   0.99   132.13    0.00  160.03  0.62  
IC C14  C15   C12  H12   0.99   108.05    0.00  167.88  0.62  
IC C14  C15   C12  H13   0.99   108.05    0.00   83.96  0.62  
IC C14  C19   C22  C23   1.00   119.99    0.00  119.96  1.00  
IC C14  C19   C22  H32   1.00   119.99    0.00   79.96  0.62  
IC C14  C19   C22  H33   1.00   119.99    0.00  159.95  0.62  
IC C14  C19   C25  H35   1.00   119.97    0.00   89.94  0.62  
IC C14  C19   C25  H36   1.00   119.97    0.00  179.99  0.62  
IC C14  C19   C25  H37   1.00   119.97    0.00   89.99  0.62  
IC C15  C12   C3   C16   0.99   108.18    0.00   72.19  1.00  
IC C15  C14   C19  C22   0.99   125.93    0.00  119.99  1.00  
IC C15  C14   C19  C25   0.99   125.93    0.00  119.97  1.00  
IC C15  C14   C19  H24   0.99   125.93    0.00   59.98  0.62  
IC C16  C3    C2   H1    1.00    60.00    0.00   59.55  0.85  
IC C16  C3    C12  H12   1.00    72.19    0.00   83.94  0.62  
IC C16  C3    C12  H13   1.00    72.19    0.00  167.86  0.62  
IC C17  C18   C9   C20   1.09   119.59    0.00   90.22  1.00  
IC C17  C18   C9   C21   1.09   119.59    0.00  150.22  1.00  
IC C18  C9    C4   H2    1.09   119.52    0.00   59.72  0.62  
IC C18  C9    C20  H25   1.09    90.22    0.00   90.00  0.62  
IC C18  C9    C20  H26   1.09    90.22    0.00  180.00  0.62  
IC C18  C9    C20  H27   1.09    90.22    0.00   90.00  0.62  
IC C18  C9    C21  H28   1.09   150.22    0.00   90.00  0.62  
IC C18  C9    C21  H29   1.09   150.22    0.00  180.00  0.62  
IC C18  C9    C21  H30   1.09   150.22    0.00   90.00  0.62  
IC C18  C17   C10  H8    1.09   119.54    0.00  160.32  0.62  
IC C18  C17   C10  H9    1.09   119.54    0.00   80.14  0.62  
IC C19  C14   C15  H17   1.00   125.93    0.00  167.88  0.62  
IC C19  C14   C15  H18   1.00   125.93    0.00   83.97  0.62  
IC C19  C22   C23  C24   1.00   119.96    0.00  179.96  1.00  
IC C19  C22   C23  C27   1.00   119.96    0.00   90.02  1.00  
IC C20  C9    C4   H2    1.00   150.26    0.00   59.72  0.62  
IC C20  C9    C21  H28   1.00    60.00    0.00   90.00  0.62  
IC C20  C9    C21  H29   1.00    60.00    0.00  180.00  0.62  
IC C20  C9    C21  H30   1.00    60.00    0.00   90.00  0.62  
IC C21  C9    C4   H2    1.00    90.26    0.00   59.72  0.62  
IC C21  C9    C20  H25   1.00    60.00    0.00   90.00  0.62  
IC C21  C9    C20  H26   1.00    60.00    0.00  180.00  0.62  
IC C21  C9    C20  H27   1.00    60.00    0.00   90.00  0.62  
IC C22  C19   C25  H35   1.00   120.04    0.00   89.94  0.62  
IC C22  C19   C25  H36   1.00   120.04    0.00  179.99  0.62  
IC C22  C19   C25  H37   1.00   120.04    0.00   89.99  0.62  
IC C22  C23   O3   H46   1.00    90.05    0.00  120.03  0.62  
IC C22  C23   C24  C26   1.00   179.96    0.00  150.00  1.00  
IC C22  C23   C24  H34   1.00   179.96    0.00   74.96  0.62  
IC C22  C23   C27  C30   1.00    90.02    0.00  119.94  1.00  
IC C22  C23   C27  H38   1.00    90.02    0.00  160.09  0.62  
IC C22  C23   C27  H39   1.00    90.02    0.00   80.02  0.62  
IC C23  C22   C19  C25   1.00   119.96    0.00  120.04  1.00  
IC C23  C22   C19  H24   1.00   119.96    0.00  179.98  0.62  
IC C23  C24   O2   C26   1.00   150.03    0.00   59.99  1.00  
IC C23  C24   C26  C28   1.00   150.00    0.00  150.05  1.00  
IC C23  C24   C26  C29   1.00   150.00    0.00   90.01  1.00  
IC C24  O2    C26  C28   1.00    59.99    0.00   90.02  1.00  
IC C24  O2    C26  C29   1.00    59.99    0.00  150.04  1.00  
IC C24  C23   O3   H46   1.00    89.98    0.00  120.03  0.62  
IC C24  C23   C22  H32   1.00   179.96    0.00  160.08  0.62  
IC C24  C23   C22  H33   1.00   179.96    0.00   80.10  0.62  
IC C24  C23   C27  C30   1.00    89.95    0.00  119.94  1.00  
IC C24  C23   C27  H38   1.00    89.95    0.00  160.09  0.62  
IC C24  C23   C27  H39   1.00    89.95    0.00   80.02  0.62  
IC C24  C26   C28  H40   1.00   150.05    0.00   89.94  0.62  
IC C24  C26   C28  H41   1.00   150.05    0.00  179.91  0.62  
IC C24  C26   C28  H42   1.00   150.05    0.00   90.00  0.62  
IC C24  C26   C29  H43   1.00    90.01    0.00   90.02  0.62  
IC C24  C26   C29  H44   1.00    90.01    0.00  179.98  0.62  
IC C24  C26   C29  H45   1.00    90.01    0.00   89.98  0.62  
IC C25  C19   C22  H32   1.00   120.04    0.00   79.96  0.62  
IC C25  C19   C22  H33   1.00   120.04    0.00  159.95  0.62  
IC C26  O2    C24  H34   1.00    59.99    0.00   75.07  0.62  
IC C26  C24   C23  C27   1.00   150.00    0.00   89.95  1.00  
IC C27  C23   O3   H46   1.00   179.93    0.00  120.03  0.62  
IC C27  C23   C22  H32   1.00    90.02    0.00  160.08  0.62  
IC C27  C23   C22  H33   1.00    90.02    0.00   80.10  0.62  
IC C27  C23   C24  H34   1.00    89.95    0.00   74.96  0.62  
IC C27  C30   O4   H47   1.00   120.01    0.00  119.94  0.62  
IC C28  C26   C24  H34   1.00   150.05    0.00  135.05  0.62  
IC C28  C26   C29  H43   1.00   119.94    0.00   90.02  0.62  
IC C28  C26   C29  H44   1.00   119.94    0.00  179.98  0.62  
IC C28  C26   C29  H45   1.00   119.94    0.00   89.98  0.62  
IC C29  C26   C24  H34   1.00    90.01    0.00  135.05  0.62  
IC C29  C26   C28  H40   1.00   119.94    0.00   89.94  0.62  
IC C29  C26   C28  H41   1.00   119.94    0.00  179.91  0.62  
IC C29  C26   C28  H42   1.00   119.94    0.00   90.00  0.62  
IC H    C     C2   H1    0.85    60.00    0.00  179.55  0.85  
IC H    C     C6   H5    0.85    60.00 10313.24    0.00  0.62  
IC H1   C2    C5   H3    0.85    59.57    0.00  160.31  0.62  
IC H1   C2    C5   H4    0.85    59.57    0.00   80.19  0.62  
IC H2   C4    C7   H6    0.62    59.80    0.00   80.18  0.62  
IC H2   C4    C7   H7    0.62    59.80    0.00  160.30  0.62  
IC H3   C5    C7   H6    0.62    80.11    0.00  160.28  0.62  
IC H3   C5    C7   H7    0.62    80.11    0.00   80.16  0.62  
IC H4   C5    C7   H6    0.62   160.24    0.00  160.28  0.62  
IC H4   C5    C7   H7    0.62   160.24    0.00   80.16  0.62  
IC H5   C6    O    H31   0.62    60.00    0.00  120.00  0.62  
IC H5   C6    C11  H10   0.62    60.00    0.00  160.03  0.62  
IC H5   C6    C11  H11   0.62    60.00    0.00   79.97  0.62  
IC H8   C10   C17  H22   0.62   160.32    0.00   80.11  0.62  
IC H8   C10   C17  H23   0.62   160.32    0.00  160.36  0.62  
IC H9   C10   C17  H22   0.62    80.14    0.00   80.11  0.62  
IC H9   C10   C17  H23   0.62    80.14    0.00  160.36  0.62  
IC H12  C12   C15  H17   0.62   167.88    0.00   84.07  0.62  
IC H12  C12   C15  H18   0.62   167.88    0.00  167.99  0.62  
IC H13  C12   C15  H17   0.62    83.96    0.00   84.07  0.62  
IC H13  C12   C15  H18   0.62    83.96    0.00  167.99  0.62  
IC H24  C19   C22  H32   0.62   179.98    0.00   79.96  0.62  
IC H24  C19   C22  H33   0.62   179.98    0.00  159.95  0.62  
IC H24  C19   C25  H35   0.62    59.99    0.00   89.94  0.62  
IC H24  C19   C25  H36   0.62    59.99    0.00  179.99  0.62  
IC H24  C19   C25  H37   0.62    59.99    0.00   89.99  0.62  
IC C11  O    *C6   C     0.00     0.00  120.00    0.00  0.00  
IC C    O    *C6   H5    0.00     0.00 -120.00    0.00  0.00  
IC C2   C6   *C    C1    0.00     0.00  120.00    0.00  0.00  
IC C1   C6   *C    H     0.00     0.00 -120.00    0.00  0.00  
IC C3   C    *C2   C5    0.00     0.00  120.00    0.00  0.00  
IC C3   C    *C2   H1    0.00     0.00 -120.00    0.00  0.00  
IC C4   C    *C1   C10   0.00     0.00  120.00    0.00  0.00  
IC C4   C    *C1   C13   0.00     0.00 -120.00    0.00  0.00  
IC C9   C1   *C4   C7    0.00     0.00  120.00    0.00  0.00  
IC C7   C1   *C4   H2    0.00     0.00 -120.00    0.00  0.00  
IC C8   C2   *C3   C12   0.00     0.00  120.00    0.00  0.00  
IC C8   C2   *C3   C16   0.00     0.00 -120.00    0.00  0.00  
IC C11  C3   *C8   C14   0.00     0.00  180.00    0.00  0.00  
IC C15  C3   *C12  H12   0.00     0.00  120.00    0.00  0.00  
IC C15  C3   *C12  H13   0.00     0.00 -120.00    0.00  0.00  
IC C17  C1   *C10  H8    0.00     0.00  120.00    0.00  0.00  
IC C17  C1   *C10  H9    0.00     0.00 -120.00    0.00  0.00  
IC C18  C4   *C9   C20   0.00     0.00  120.00    0.00  0.00  
IC C18  C4   *C9   C21   0.00     0.00 -120.00    0.00  0.00  
IC C17  C9   *C18  O1    0.00     0.00  180.00    0.00  0.00  
IC C15  C8   *C14  C19   0.00     0.00  180.00    0.00  0.00  
IC C22  C14  *C19  C25   0.00     0.00  120.00    0.00  0.00  
IC C22  C14  *C19  H24   0.00     0.00 -120.00    0.00  0.00  
IC C23  C19  *C22  H32   0.00     0.00  120.00    0.00  0.00  
IC C23  C19  *C22  H33   0.00     0.00 -120.00    0.00  0.00  
IC C24  C22  *C23  C27   0.00     0.00  120.00    0.00  0.00  
IC C24  C22  *C23  O3    0.00     0.00 -120.00    0.00  0.00  
IC C26  C23  *C24  O2    0.00     0.00  120.00    0.00  0.00  
IC O2   C23  *C24  H34   0.00     0.00 -120.00    0.00  0.00  
IC O2   C24  *C26  C28   0.00     0.00  120.00    0.00  0.00  
IC O2   C24  *C26  C29   0.00     0.00 -120.00    0.00  0.00  
IC C30  C23  *C27  H38   0.00     0.00  120.00    0.00  0.00  
IC C30  C23  *C27  H39   0.00     0.00 -120.00    0.00  0.00  
IC O4   C27  *C30  O5    0.00     0.00  180.00    0.00  0.00  
IC C7   C2   *C5   H3    0.00     0.00  120.00    0.00  0.00  
IC C7   C2   *C5   H4    0.00     0.00 -120.00    0.00  0.00  
IC C5   C4   *C7   H6    0.00     0.00  120.00    0.00  0.00  
IC C5   C4   *C7   H7    0.00     0.00 -120.00    0.00  0.00  
IC C8   C6   *C11  H10   0.00     0.00  120.00    0.00  0.00  
IC C8   C6   *C11  H11   0.00     0.00 -120.00    0.00  0.00  
IC H14  C1   *C13  H15   0.00     0.00  120.00    0.00  0.00  
IC H14  C1   *C13  H16   0.00     0.00 -120.00    0.00  0.00  
IC C14  C12  *C15  H17   0.00     0.00  120.00    0.00  0.00  
IC C14  C12  *C15  H18   0.00     0.00 -120.00    0.00  0.00  
IC H19  C3   *C16  H20   0.00     0.00  120.00    0.00  0.00  
IC H19  C3   *C16  H21   0.00     0.00 -120.00    0.00  0.00  
IC C18  C10  *C17  H22   0.00     0.00  120.00    0.00  0.00  
IC C18  C10  *C17  H23   0.00     0.00 -120.00    0.00  0.00  
IC H25  C9   *C20  H26   0.00     0.00  120.00    0.00  0.00  
IC H25  C9   *C20  H27   0.00     0.00 -120.00    0.00  0.00  
IC H28  C9   *C21  H29   0.00     0.00  120.00    0.00  0.00  
IC H28  C9   *C21  H30   0.00     0.00 -120.00    0.00  0.00  
IC H35  C19  *C25  H36   0.00     0.00  120.00    0.00  0.00  
IC H35  C19  *C25  H37   0.00     0.00 -120.00    0.00  0.00  
IC H40  C26  *C28  H41   0.00     0.00  120.00    0.00  0.00  
IC H40  C26  *C28  H42   0.00     0.00 -120.00    0.00  0.00  
IC H43  C26  *C29  H44   0.00     0.00  120.00    0.00  0.00  
IC H43  C26  *C29  H45   0.00     0.00 -120.00    0.00  0.00  

END
