# Supplementary material for: Exploring the mechanism of Alisma orientale for the treatment of pregnancy induced hypertension and potential hepato-nephrotoxicity by using network pharmacology, network toxicology, molecular docking and molecular dynamics simulation
Source: Front Pharmacol. 2022 Nov 15;13:1027112. doi: 10.3389/fphar.2022.1027112 (PMC9705790; doi:10.3389/fphar.2022.1027112)
Supplement: Supplementary file 2 [file DataSheet3.zip › AKT1/AKTBIG/open.chimerax]

<?xml version="1.0"?>
<ChimeraPuppet type="std_webdata">
<web_files>
    <file name="target.pdb" format="text" loc="http://www.swissdock.ch/files/tmp/swissdockd_W43vPj_VVOF3GKWZ614GCCL3QL8/target.pdb" />
</web_files>
<commands>
   <py_cmd>
import urllib
import tempfile
from chimera import runCommand
tmpDirectory = tempfile.mkdtemp()
urllib.urlretrieve ("http://www.swissdock.ch/files/tmp/swissdockd_W43vPj_VVOF3GKWZ614GCCL3QL8/clusters.dock4.pdb", "%s/clusters.dock4.pdb"%tmpDirectory)
runCommand("viewdock %s/clusters.dock4.pdb \"Dock 4, 5 or 6\""%tmpDirectory)
</py_cmd>
  <mid_cmd>color byatom #0</mid_cmd>
   <mid_cmd>ribbon #0</mid_cmd>
   <mid_cmd>repr stick :LIG</mid_cmd>
   <mid_cmd>~disp element.H</mid_cmd>
   <mid_cmd>hbonds intramodel false lineWidth 5 color green</mid_cmd>
</commands>
</ChimeraPuppet>
