# Supplementary material for: Exploring the mechanism of Alisma orientale for the treatment of pregnancy induced hypertension and potential hepato-nephrotoxicity by using network pharmacology, network toxicology, molecular docking and molecular dynamics simulation
Source: Front Pharmacol. 2022 Nov 15;13:1027112. doi: 10.3389/fphar.2022.1027112 (PMC9705790; doi:10.3389/fphar.2022.1027112)
Supplement: Supplementary file 2 [file DataSheet3.zip › AKT1/AKTBM/clusters.dock4.csv]

Cluster ClusterRank deltaG deltaGelec deltaGvdw deltaGligsolvnonpol deltaGligsolvpol deltaGprotsolvnonpol deltaGprotsolvpol deltaGcompsolvnonpol deltaGcompsolvpol extraFull surfFull solvFull IntraFull InterFull FullFitness SimpleFitness Energy
0 0 -5.7865677 0.0 -18.4596 15.8105 -8.32117 281.59 -1938.72 287.41 -1932.42 0.0 287.41 -1932.42 285.277 -18.4596 -1378.1926 271.301 271.301
0 1 -5.7865677 0.0 -18.4596 15.8105 -8.32117 281.59 -1938.72 287.41 -1932.42 0.0 287.41 -1932.42 285.277 -18.4596 -1378.1926 271.301 271.301
0 2 -5.7865677 0.0 -18.4596 15.8105 -8.32117 281.59 -1938.72 287.41 -1932.42 0.0 287.41 -1932.42 285.277 -18.4596 -1378.1926 271.301 271.301
0 3 -5.7865677 0.0 -18.4596 15.8105 -8.32117 281.59 -1938.72 287.41 -1932.42 0.0 287.41 -1932.42 285.277 -18.4596 -1378.1926 271.301 271.301
0 4 -5.8809967 0.0 -19.3043 15.7298 -8.12047 281.59 -1938.72 287.118 -1932.13 0.0 287.118 -1932.13 287.484 -19.3043 -1376.8323 272.923 272.923
0 5 -5.8809967 0.0 -19.3043 15.7298 -8.12047 281.59 -1938.72 287.118 -1932.13 0.0 287.118 -1932.13 287.484 -19.3043 -1376.8323 272.923 272.923
0 6 -5.8809967 0.0 -19.3043 15.7298 -8.12047 281.59 -1938.72 287.118 -1932.13 0.0 287.118 -1932.13 287.484 -19.3043 -1376.8323 272.923 272.923
0 7 -5.8949485 0.0 -19.333 15.6996 -7.87834 281.59 -1938.72 286.951 -1931.86 0.0 286.951 -1931.86 288.227 -19.333 -1376.0151 273.86 273.86
1 0 -6.357181 0.0 -18.9847 15.7125 -10.0766 281.59 -1938.72 283.212 -1936.35 0.0 283.212 -1936.35 294.288 -18.9847 -1377.8346 270.085 270.085
1 1 -6.3476834 0.0 -18.9539 15.6729 -10.0257 281.59 -1938.72 283.165 -1936.18 0.0 283.165 -1936.18 295.215 -18.9539 -1376.7539 270.918 270.918
1 2 -6.3476834 0.0 -18.9539 15.6729 -10.0257 281.59 -1938.72 283.165 -1936.18 0.0 283.165 -1936.18 295.215 -18.9539 -1376.7539 270.918 270.918
1 3 -6.116102 0.0 -16.6165 15.765 -10.0445 281.59 -1938.72 284.093 -1937.32 0.0 284.093 -1937.32 293.938 -16.6165 -1375.9055 272.636 272.636
1 4 -6.1690445 0.0 -17.161 15.7027 -10.5432 281.59 -1938.72 282.949 -1936.17 0.0 282.949 -1936.17 297.163 -17.161 -1373.2191 274.525 274.525
1 5 -6.1314664 0.0 -16.98 15.6536 -10.0293 281.59 -1938.72 283.882 -1936.84 0.0 283.882 -1936.84 297.788 -16.98 -1372.15 275.956 275.956
1 6 -6.1314664 0.0 -16.98 15.6536 -10.0293 281.59 -1938.72 283.882 -1936.84 0.0 283.882 -1936.84 297.788 -16.98 -1372.15 275.956 275.956
1 7 -6.0941715 0.0 -16.4608 15.6551 -10.0891 281.59 -1938.72 283.901 -1937.12 0.0 283.901 -1937.12 297.703 -16.4608 -1371.9768 276.24 276.24
2 0 -6.0062585 0.0 -15.9208 15.7951 -10.4248 281.59 -1938.72 286.141 -1940.1 0.0 286.141 -1940.1 295.835 -15.9208 -1374.0448 277.424 277.424
2 1 -6.0062585 0.0 -15.9208 15.7951 -10.4248 281.59 -1938.72 286.141 -1940.1 0.0 286.141 -1940.1 295.835 -15.9208 -1374.0448 277.424 277.424
2 2 -5.88698 0.0 -13.3318 15.7757 -10.5991 281.59 -1938.72 286.104 -1942.3 0.0 286.104 -1942.3 295.774 -13.3318 -1373.7539 277.448 277.448
2 3 -5.88698 0.0 -13.3318 15.7757 -10.5991 281.59 -1938.72 286.104 -1942.3 0.0 286.104 -1942.3 295.774 -13.3318 -1373.7539 277.448 277.448
2 4 -5.88698 0.0 -13.3318 15.7757 -10.5991 281.59 -1938.72 286.104 -1942.3 0.0 286.104 -1942.3 295.774 -13.3318 -1373.7539 277.448 277.448
2 5 -5.8827386 0.0 -13.2024 15.7726 -10.6093 281.59 -1938.72 286.055 -1942.37 0.0 286.055 -1942.37 296.354 -13.2024 -1373.1633 278.083 278.083
2 6 -5.8827386 0.0 -13.2024 15.7726 -10.6093 281.59 -1938.72 286.055 -1942.37 0.0 286.055 -1942.37 296.354 -13.2024 -1373.1633 278.083 278.083
2 7 -5.8827386 0.0 -13.2024 15.7726 -10.6093 281.59 -1938.72 286.055 -1942.37 0.0 286.055 -1942.37 296.354 -13.2024 -1373.1633 278.083 278.083
3 0 -6.5737777 0.0 -26.4596 15.8554 -10.7175 281.59 -1938.72 282.976 -1928.39 0.0 282.976 -1928.39 299.711 -26.4596 -1372.1626 273.007 273.007
3 1 -6.5737777 0.0 -26.4596 15.8554 -10.7175 281.59 -1938.72 282.976 -1928.39 0.0 282.976 -1928.39 299.711 -26.4596 -1372.1626 273.007 273.007
3 2 -6.5737777 0.0 -26.4596 15.8554 -10.7175 281.59 -1938.72 282.976 -1928.39 0.0 282.976 -1928.39 299.711 -26.4596 -1372.1626 273.007 273.007
3 3 -6.5737777 0.0 -26.4596 15.8554 -10.7175 281.59 -1938.72 282.976 -1928.39 0.0 282.976 -1928.39 299.711 -26.4596 -1372.1626 273.007 273.007
3 4 -6.5284643 0.0 -25.9142 15.8538 -10.7222 281.59 -1938.72 283.099 -1928.69 0.0 283.099 -1928.69 299.43 -25.9142 -1372.0751 273.184 273.184
3 5 -6.5284643 0.0 -25.9142 15.8538 -10.7222 281.59 -1938.72 283.099 -1928.69 0.0 283.099 -1928.69 299.43 -25.9142 -1372.0751 273.184 273.184
3 6 -6.5284643 0.0 -25.9142 15.8538 -10.7222 281.59 -1938.72 283.099 -1928.69 0.0 283.099 -1928.69 299.43 -25.9142 -1372.0751 273.184 273.184
3 7 -6.3109074 0.0 -23.4072 15.7825 -10.722 281.59 -1938.72 283.901 -1930.36 0.0 283.901 -1930.36 299.799 -23.4072 -1370.0671 275.556 275.556
4 0 -5.8393173 0.0 -14.5345 15.8324 -10.158 281.59 -1938.72 286.477 -1939.71 0.0 286.477 -1939.71 298.578 -14.5345 -1369.1895 280.972 280.972
4 1 -5.8393173 0.0 -14.5345 15.8324 -10.158 281.59 -1938.72 286.477 -1939.71 0.0 286.477 -1939.71 298.578 -14.5345 -1369.1895 280.972 280.972
4 2 -5.812187 0.0 -13.9519 15.8588 -10.1548 281.59 -1938.72 286.449 -1940.08 0.0 286.449 -1940.08 298.874 -13.9519 -1368.7089 281.412 281.412
4 3 -5.812187 0.0 -13.9519 15.8588 -10.1548 281.59 -1938.72 286.449 -1940.08 0.0 286.449 -1940.08 298.874 -13.9519 -1368.7089 281.412 281.412
4 4 -5.812187 0.0 -13.9519 15.8588 -10.1548 281.59 -1938.72 286.449 -1940.08 0.0 286.449 -1940.08 298.874 -13.9519 -1368.7089 281.412 281.412
4 5 -5.7616096 0.0 -13.2801 15.9758 -10.1136 281.59 -1938.72 286.572 -1940.26 0.0 286.572 -1940.26 300.4 -13.2801 -1366.5681 283.537 283.537
4 6 -5.7616096 0.0 -13.2801 15.9758 -10.1136 281.59 -1938.72 286.572 -1940.26 0.0 286.572 -1940.26 300.4 -13.2801 -1366.5681 283.537 283.537
4 7 -5.7616096 0.0 -13.2801 15.9758 -10.1136 281.59 -1938.72 286.572 -1940.26 0.0 286.572 -1940.26 300.4 -13.2801 -1366.5681 283.537 283.537
5 0 -5.9390783 0.0 -18.2285 15.9956 -8.39927 281.59 -1938.72 285.766 -1932.52 0.0 285.766 -1932.52 295.997 -18.2285 -1368.9855 277.383 277.383
5 1 -5.9390783 0.0 -18.2285 15.9956 -8.39927 281.59 -1938.72 285.766 -1932.52 0.0 285.766 -1932.52 295.997 -18.2285 -1368.9855 277.383 277.383
5 2 -5.9390783 0.0 -18.2285 15.9956 -8.39927 281.59 -1938.72 285.766 -1932.52 0.0 285.766 -1932.52 295.997 -18.2285 -1368.9855 277.383 277.383
5 3 -5.9390783 0.0 -18.2285 15.9956 -8.39927 281.59 -1938.72 285.766 -1932.52 0.0 285.766 -1932.52 295.997 -18.2285 -1368.9855 277.383 277.383
5 4 -5.893781 0.0 -17.8734 16.0123 -8.43754 281.59 -1938.72 285.817 -1932.42 0.0 285.817 -1932.42 295.739 -17.8734 -1368.7374 277.623 277.623
5 5 -5.893781 0.0 -17.8734 16.0123 -8.43754 281.59 -1938.72 285.817 -1932.42 0.0 285.817 -1932.42 295.739 -17.8734 -1368.7374 277.623 277.623
5 6 -5.9369097 0.0 -18.2223 15.992 -8.3987 281.59 -1938.72 285.773 -1932.51 0.0 285.773 -1932.51 296.434 -18.2223 -1368.5254 277.74 277.74
5 7 -5.9369097 0.0 -18.2223 15.992 -8.3987 281.59 -1938.72 285.773 -1932.51 0.0 285.773 -1932.51 296.434 -18.2223 -1368.5254 277.74 277.74
6 0 -6.6732564 0.0 -27.3355 15.5702 -9.40785 281.59 -1938.72 281.221 -1925.08 0.0 281.221 -1925.08 302.888 -27.3355 -1368.3064 278.12 278.12
6 1 -6.6732564 0.0 -27.3355 15.5702 -9.40785 281.59 -1938.72 281.221 -1925.08 0.0 281.221 -1925.08 302.888 -27.3355 -1368.3064 278.12 278.12
6 2 -6.6732564 0.0 -27.3355 15.5702 -9.40785 281.59 -1938.72 281.221 -1925.08 0.0 281.221 -1925.08 302.888 -27.3355 -1368.3064 278.12 278.12
6 3 -6.6732564 0.0 -27.3355 15.5702 -9.40785 281.59 -1938.72 281.221 -1925.08 0.0 281.221 -1925.08 302.888 -27.3355 -1368.3064 278.12 278.12
6 4 -6.6802297 0.0 -27.3964 15.5766 -9.40594 281.59 -1938.72 281.19 -1925.04 0.0 281.19 -1925.04 303.03 -27.3964 -1368.2166 278.203 278.203
6 5 -6.6802297 0.0 -27.3964 15.5766 -9.40594 281.59 -1938.72 281.19 -1925.04 0.0 281.19 -1925.04 303.03 -27.3964 -1368.2166 278.203 278.203
6 6 -6.667374 0.0 -27.1426 15.6107 -9.39693 281.59 -1938.72 281.002 -1924.87 0.0 281.002 -1924.87 303.267 -27.1426 -1367.7437 278.649 278.649
6 7 -6.667374 0.0 -27.1426 15.6107 -9.39693 281.59 -1938.72 281.002 -1924.87 0.0 281.002 -1924.87 303.267 -27.1426 -1367.7437 278.649 278.649
7 0 -6.401547 0.0 -24.8293 15.457 -10.4855 281.59 -1938.72 283.552 -1929.37 0.0 283.552 -1929.37 303.917 -24.8293 -1366.7302 282.721 282.721
7 1 -6.401547 0.0 -24.8293 15.457 -10.4855 281.59 -1938.72 283.552 -1929.37 0.0 283.552 -1929.37 303.917 -24.8293 -1366.7302 282.721 282.721
7 2 -6.3921304 0.0 -24.7605 15.4613 -10.4702 281.59 -1938.72 283.694 -1929.52 0.0 283.694 -1929.52 303.956 -24.7605 -1366.6305 283.001 283.001
7 3 -6.3921304 0.0 -24.7605 15.4613 -10.4702 281.59 -1938.72 283.694 -1929.52 0.0 283.694 -1929.52 303.956 -24.7605 -1366.6305 283.001 283.001
7 4 -6.42647 0.0 -25.2111 15.441 -10.4748 281.59 -1938.72 283.506 -1929.13 0.0 283.506 -1929.13 304.352 -25.2111 -1366.4832 283.036 283.036
7 5 -6.42647 0.0 -25.2111 15.441 -10.4748 281.59 -1938.72 283.506 -1929.13 0.0 283.506 -1929.13 304.352 -25.2111 -1366.4832 283.036 283.036
7 6 -6.42647 0.0 -25.2111 15.441 -10.4748 281.59 -1938.72 283.506 -1929.13 0.0 283.506 -1929.13 304.352 -25.2111 -1366.4832 283.036 283.036
7 7 -6.42647 0.0 -25.2111 15.441 -10.4748 281.59 -1938.72 283.506 -1929.13 0.0 283.506 -1929.13 304.352 -25.2111 -1366.4832 283.036 283.036
8 0 -6.064895 0.0 -28.5343 15.8831 -10.6698 281.59 -1938.72 286.911 -1922.86 0.0 286.911 -1922.86 298.588 -28.5343 -1365.8953 275.611 275.611
8 1 -6.064895 0.0 -28.5343 15.8831 -10.6698 281.59 -1938.72 286.911 -1922.86 0.0 286.911 -1922.86 298.588 -28.5343 -1365.8953 275.611 275.611
8 2 -6.0757136 0.0 -28.7438 15.9382 -10.7082 281.59 -1938.72 286.81 -1922.51 0.0 286.81 -1922.51 299.958 -28.7438 -1364.4858 275.963 275.963
8 3 -6.0757136 0.0 -28.7438 15.9382 -10.7082 281.59 -1938.72 286.81 -1922.51 0.0 286.81 -1922.51 299.958 -28.7438 -1364.4858 275.963 275.963
8 4 -6.0757136 0.0 -28.7438 15.9382 -10.7082 281.59 -1938.72 286.81 -1922.51 0.0 286.81 -1922.51 299.958 -28.7438 -1364.4858 275.963 275.963
8 5 -5.80868 0.0 -26.3617 15.8365 -10.77 281.59 -1938.72 286.792 -1922.02 0.0 286.792 -1922.02 303.462 -26.3617 -1358.1277 280.769 280.769
8 6 -5.80868 0.0 -26.3617 15.8365 -10.77 281.59 -1938.72 286.792 -1922.02 0.0 286.792 -1922.02 303.462 -26.3617 -1358.1277 280.769 280.769
8 7 -5.80868 0.0 -26.3617 15.8365 -10.77 281.59 -1938.72 286.792 -1922.02 0.0 286.792 -1922.02 303.462 -26.3617 -1358.1277 280.769 280.769
9 0 -6.0564466 0.0 -21.1904 15.5998 -9.20721 281.59 -1938.72 283.237 -1927.37 0.0 283.237 -1927.37 299.565 -21.1904 -1365.7583 280.62 280.62
9 1 -6.0564466 0.0 -21.1904 15.5998 -9.20721 281.59 -1938.72 283.237 -1927.37 0.0 283.237 -1927.37 299.565 -21.1904 -1365.7583 280.62 280.62
9 2 -6.0564466 0.0 -21.1904 15.5998 -9.20721 281.59 -1938.72 283.237 -1927.37 0.0 283.237 -1927.37 299.565 -21.1904 -1365.7583 280.62 280.62
9 3 -6.116206 0.0 -21.0842 15.7563 -9.261 281.59 -1938.72 283.216 -1928.29 0.0 283.216 -1928.29 300.521 -21.0842 -1365.6372 281.34 281.34
9 4 -6.116206 0.0 -21.0842 15.7563 -9.261 281.59 -1938.72 283.216 -1928.29 0.0 283.216 -1928.29 300.521 -21.0842 -1365.6372 281.34 281.34
9 5 -6.0747795 0.0 -20.519 15.7516 -9.28215 281.59 -1938.72 283.135 -1928.39 0.0 283.135 -1928.39 300.749 -20.519 -1365.025 281.717 281.717
9 6 -6.0747795 0.0 -20.519 15.7516 -9.28215 281.59 -1938.72 283.135 -1928.39 0.0 283.135 -1928.39 300.749 -20.519 -1365.025 281.717 281.717
9 7 -6.0747795 0.0 -20.519 15.7516 -9.28215 281.59 -1938.72 283.135 -1928.39 0.0 283.135 -1928.39 300.749 -20.519 -1365.025 281.717 281.717
10 0 -6.582994 0.0 -28.3069 15.6836 -8.61541 281.59 -1938.72 285.17 -1927.24 0.0 285.17 -1927.24 304.632 -28.3069 -1365.7449 280.449 280.449
10 1 -6.582994 0.0 -28.3069 15.6836 -8.61541 281.59 -1938.72 285.17 -1927.24 0.0 285.17 -1927.24 304.632 -28.3069 -1365.7449 280.449 280.449
10 2 -6.582994 0.0 -28.3069 15.6836 -8.61541 281.59 -1938.72 285.17 -1927.24 0.0 285.17 -1927.24 304.632 -28.3069 -1365.7449 280.449 280.449
10 3 -6.582994 0.0 -28.3069 15.6836 -8.61541 281.59 -1938.72 285.17 -1927.24 0.0 285.17 -1927.24 304.632 -28.3069 -1365.7449 280.449 280.449
10 4 -6.355635 0.0 -24.3975 15.6678 -8.68639 281.59 -1938.72 285.763 -1930.58 0.0 285.763 -1930.58 303.833 -24.3975 -1365.3813 282.941 282.941
10 5 -6.355635 0.0 -24.3975 15.6678 -8.68639 281.59 -1938.72 285.763 -1930.58 0.0 285.763 -1930.58 303.833 -24.3975 -1365.3813 282.941 282.941
10 6 -6.463562 0.0 -26.2221 15.6685 -8.65478 281.59 -1938.72 285.491 -1929.07 0.0 285.491 -1929.07 304.507 -26.2221 -1365.2941 281.979 281.979
10 7 -6.463562 0.0 -26.2221 15.6685 -8.65478 281.59 -1938.72 285.491 -1929.07 0.0 285.491 -1929.07 304.507 -26.2221 -1365.2941 281.979 281.979
11 0 -6.5361533 0.0 -24.3351 15.8642 -11.278 281.59 -1938.72 283.302 -1932.11 0.0 283.302 -1932.11 310.123 -24.3351 -1363.0201 285.063 285.063
11 1 -6.5361533 0.0 -24.3351 15.8642 -11.278 281.59 -1938.72 283.302 -1932.11 0.0 283.302 -1932.11 310.123 -24.3351 -1363.0201 285.063 285.063
11 2 -6.5361533 0.0 -24.3351 15.8642 -11.278 281.59 -1938.72 283.302 -1932.11 0.0 283.302 -1932.11 310.123 -24.3351 -1363.0201 285.063 285.063
11 3 -6.4886074 0.0 -24.0445 15.8673 -11.2676 281.59 -1938.72 283.388 -1931.9 0.0 283.388 -1931.9 309.577 -24.0445 -1362.9795 284.813 284.813
11 4 -6.4886074 0.0 -24.0445 15.8673 -11.2676 281.59 -1938.72 283.388 -1931.9 0.0 283.388 -1931.9 309.577 -24.0445 -1362.9795 284.813 284.813
11 5 -6.4886074 0.0 -24.0445 15.8673 -11.2676 281.59 -1938.72 283.388 -1931.9 0.0 283.388 -1931.9 309.577 -24.0445 -1362.9795 284.813 284.813
11 6 -6.4131694 0.0 -23.5685 15.8737 -11.2696 281.59 -1938.72 283.501 -1931.57 0.0 283.501 -1931.57 309.072 -23.5685 -1362.5654 284.907 284.907
11 7 -6.4131694 0.0 -23.5685 15.8737 -11.2696 281.59 -1938.72 283.501 -1931.57 0.0 283.501 -1931.57 309.072 -23.5685 -1362.5654 284.907 284.907
12 0 -6.2156014 0.0 -23.2121 15.9468 -9.88031 281.59 -1938.72 283.669 -1927.65 0.0 283.669 -1927.65 305.35 -23.2121 -1361.843 283.231 283.231
12 1 -6.2156014 0.0 -23.2121 15.9468 -9.88031 281.59 -1938.72 283.669 -1927.65 0.0 283.669 -1927.65 305.35 -23.2121 -1361.843 283.231 283.231
12 2 -6.2156014 0.0 -23.2121 15.9468 -9.88031 281.59 -1938.72 283.669 -1927.65 0.0 283.669 -1927.65 305.35 -23.2121 -1361.843 283.231 283.231
12 3 -6.2156014 0.0 -23.2121 15.9468 -9.88031 281.59 -1938.72 283.669 -1927.65 0.0 283.669 -1927.65 305.35 -23.2121 -1361.843 283.231 283.231
12 4 -6.295112 0.0 -23.9565 15.9428 -9.91824 281.59 -1938.72 283.622 -1927.77 0.0 283.622 -1927.77 306.721 -23.9565 -1361.3835 283.657 283.657
12 5 -6.295112 0.0 -23.9565 15.9428 -9.91824 281.59 -1938.72 283.622 -1927.77 0.0 283.622 -1927.77 306.721 -23.9565 -1361.3835 283.657 283.657
12 6 -6.295112 0.0 -23.9565 15.9428 -9.91824 281.59 -1938.72 283.622 -1927.77 0.0 283.622 -1927.77 306.721 -23.9565 -1361.3835 283.657 283.657
12 7 -6.097427 0.0 -22.188 15.8092 -9.80284 281.59 -1938.72 283.729 -1927.53 0.0 283.729 -1927.53 312.299 -22.188 -1353.69 289.268 289.268
13 0 -6.4735847 0.0 -24.9002 15.9243 -11.2513 281.59 -1938.72 284.056 -1931.26 0.0 284.056 -1931.26 310.452 -24.9002 -1361.6522 282.088 282.088
13 1 -6.4735847 0.0 -24.9002 15.9243 -11.2513 281.59 -1938.72 284.056 -1931.26 0.0 284.056 -1931.26 310.452 -24.9002 -1361.6522 282.088 282.088
13 2 -6.301511 0.0 -22.5117 15.8616 -11.2154 281.59 -1938.72 284.385 -1932.71 0.0 284.385 -1932.71 309.209 -22.5117 -1361.6277 283.049 283.049
13 3 -6.301511 0.0 -22.5117 15.8616 -11.2154 281.59 -1938.72 284.385 -1932.71 0.0 284.385 -1932.71 309.209 -22.5117 -1361.6277 283.049 283.049
13 4 -6.476728 0.0 -24.6763 15.8684 -11.3347 281.59 -1938.72 284.006 -1931.75 0.0 284.006 -1931.75 313.038 -24.6763 -1359.3823 284.677 284.677
13 5 -6.476728 0.0 -24.6763 15.8684 -11.3347 281.59 -1938.72 284.006 -1931.75 0.0 284.006 -1931.75 313.038 -24.6763 -1359.3823 284.677 284.677
13 6 -6.476728 0.0 -24.6763 15.8684 -11.3347 281.59 -1938.72 284.006 -1931.75 0.0 284.006 -1931.75 313.038 -24.6763 -1359.3823 284.677 284.677
13 7 -6.476728 0.0 -24.6763 15.8684 -11.3347 281.59 -1938.72 284.006 -1931.75 0.0 284.006 -1931.75 313.038 -24.6763 -1359.3823 284.677 284.677
14 0 -5.850208 0.0 -19.8479 15.799 -10.9626 281.59 -1938.72 284.872 -1930.05 0.0 284.872 -1930.05 303.379 -19.8479 -1361.647 281.149 281.149
14 1 -5.850208 0.0 -19.8479 15.799 -10.9626 281.59 -1938.72 284.872 -1930.05 0.0 284.872 -1930.05 303.379 -19.8479 -1361.647 281.149 281.149
14 2 -5.951349 0.0 -21.347 15.7996 -10.9946 281.59 -1938.72 284.816 -1929.33 0.0 284.816 -1929.33 305.377 -21.347 -1360.4839 281.603 281.603
14 3 -5.951349 0.0 -21.347 15.7996 -10.9946 281.59 -1938.72 284.816 -1929.33 0.0 284.816 -1929.33 305.377 -21.347 -1360.4839 281.603 281.603
14 4 -5.951349 0.0 -21.347 15.7996 -10.9946 281.59 -1938.72 284.816 -1929.33 0.0 284.816 -1929.33 305.377 -21.347 -1360.4839 281.603 281.603
14 5 -5.926689 0.0 -21.1932 15.8569 -10.9863 281.59 -1938.72 284.688 -1928.87 0.0 284.688 -1928.87 306.401 -21.1932 -1358.9742 282.107 282.107
14 6 -5.926689 0.0 -21.1932 15.8569 -10.9863 281.59 -1938.72 284.688 -1928.87 0.0 284.688 -1928.87 306.401 -21.1932 -1358.9742 282.107 282.107
14 7 -5.926689 0.0 -21.1932 15.8569 -10.9863 281.59 -1938.72 284.688 -1928.87 0.0 284.688 -1928.87 306.401 -21.1932 -1358.9742 282.107 282.107
15 0 -5.500752 0.0 -19.7863 15.5845 -8.35108 281.59 -1938.72 287.534 -1926.27 0.0 287.534 -1926.27 299.126 -19.7863 -1359.3962 282.259 282.259
15 1 -5.500752 0.0 -19.7863 15.5845 -8.35108 281.59 -1938.72 287.534 -1926.27 0.0 287.534 -1926.27 299.126 -19.7863 -1359.3962 282.259 282.259
15 2 -5.500752 0.0 -19.7863 15.5845 -8.35108 281.59 -1938.72 287.534 -1926.27 0.0 287.534 -1926.27 299.126 -19.7863 -1359.3962 282.259 282.259
15 3 -5.500752 0.0 -19.7863 15.5845 -8.35108 281.59 -1938.72 287.534 -1926.27 0.0 287.534 -1926.27 299.126 -19.7863 -1359.3962 282.259 282.259
15 4 -5.501272 0.0 -19.9152 15.5893 -8.30437 281.59 -1938.72 287.466 -1925.92 0.0 287.466 -1925.92 299.256 -19.9152 -1359.1133 282.097 282.097
15 5 -5.501272 0.0 -19.9152 15.5893 -8.30437 281.59 -1938.72 287.466 -1925.92 0.0 287.466 -1925.92 299.256 -19.9152 -1359.1133 282.097 282.097
15 6 -5.5033975 0.0 -20.0186 15.5756 -8.26212 281.59 -1938.72 287.36 -1925.61 0.0 287.36 -1925.61 299.583 -20.0186 -1358.6857 282.378 282.378
15 7 -5.5033975 0.0 -20.0186 15.5756 -8.26212 281.59 -1938.72 287.36 -1925.61 0.0 287.36 -1925.61 299.583 -20.0186 -1358.6857 282.378 282.378
16 0 -5.1139555 0.0 -4.34315 16.027 -11.6341 281.59 -1938.72 287.204 -1945.91 0.0 287.204 -1945.91 304.205 -4.34315 -1358.8442 290.614 290.614
16 1 -5.1139555 0.0 -4.34315 16.027 -11.6341 281.59 -1938.72 287.204 -1945.91 0.0 287.204 -1945.91 304.205 -4.34315 -1358.8442 290.614 290.614
16 2 -5.1139555 0.0 -4.34315 16.027 -11.6341 281.59 -1938.72 287.204 -1945.91 0.0 287.204 -1945.91 304.205 -4.34315 -1358.8442 290.614 290.614
16 3 -5.113794 0.0 -4.35574 16.0349 -11.6241 281.59 -1938.72 287.168 -1945.81 0.0 287.168 -1945.81 304.154 -4.35574 -1358.8439 290.499 290.499
16 4 -5.180393 0.0 -6.59556 16.0373 -10.5322 281.59 -1938.72 287.53 -1942.9 0.0 287.53 -1942.9 303.223 -6.59556 -1358.7426 290.565 290.565
16 5 -5.180393 0.0 -6.59556 16.0373 -10.5322 281.59 -1938.72 287.53 -1942.9 0.0 287.53 -1942.9 303.223 -6.59556 -1358.7426 290.565 290.565
16 6 -5.180393 0.0 -6.59556 16.0373 -10.5322 281.59 -1938.72 287.53 -1942.9 0.0 287.53 -1942.9 303.223 -6.59556 -1358.7426 290.565 290.565
16 7 -5.180393 0.0 -6.59556 16.0373 -10.5322 281.59 -1938.72 287.53 -1942.9 0.0 287.53 -1942.9 303.223 -6.59556 -1358.7426 290.565 290.565
17 0 -5.974343 0.0 -19.875 16.103 -10.3115 281.59 -1938.72 285.606 -1932.05 0.0 285.606 -1932.05 307.536 -19.875 -1358.7831 285.942 285.942
17 1 -5.974343 0.0 -19.875 16.103 -10.3115 281.59 -1938.72 285.606 -1932.05 0.0 285.606 -1932.05 307.536 -19.875 -1358.7831 285.942 285.942
17 2 -5.974343 0.0 -19.875 16.103 -10.3115 281.59 -1938.72 285.606 -1932.05 0.0 285.606 -1932.05 307.536 -19.875 -1358.7831 285.942 285.942
17 3 -5.9718904 0.0 -19.716 16.0954 -10.3271 281.59 -1938.72 285.604 -1932.28 0.0 285.604 -1932.28 307.632 -19.716 -1358.76 286.008 286.008
17 4 -5.9718904 0.0 -19.716 16.0954 -10.3271 281.59 -1938.72 285.604 -1932.28 0.0 285.604 -1932.28 307.632 -19.716 -1358.76 286.008 286.008
17 5 -5.9718904 0.0 -19.716 16.0954 -10.3271 281.59 -1938.72 285.604 -1932.28 0.0 285.604 -1932.28 307.632 -19.716 -1358.76 286.008 286.008
17 6 -5.9647756 0.0 -19.7633 16.0737 -10.3701 281.59 -1938.72 285.567 -1932.11 0.0 285.567 -1932.11 307.953 -19.7633 -1358.3533 286.256 286.256
17 7 -5.9647756 0.0 -19.7633 16.0737 -10.3701 281.59 -1938.72 285.567 -1932.11 0.0 285.567 -1932.11 307.953 -19.7633 -1358.3533 286.256 286.256
18 0 -5.845586 0.0 -19.5198 15.6556 -10.9276 281.59 -1938.72 286.995 -1933.95 0.0 286.995 -1933.95 307.797 -19.5198 -1358.6777 291.176 291.176
18 1 -5.845586 0.0 -19.5198 15.6556 -10.9276 281.59 -1938.72 286.995 -1933.95 0.0 286.995 -1933.95 307.797 -19.5198 -1358.6777 291.176 291.176
18 2 -5.845586 0.0 -19.5198 15.6556 -10.9276 281.59 -1938.72 286.995 -1933.95 0.0 286.995 -1933.95 307.797 -19.5198 -1358.6777 291.176 291.176
18 3 -6.0600486 0.0 -22.2503 15.6493 -10.9019 281.59 -1938.72 286.259 -1932.08 0.0 286.259 -1932.08 309.68 -22.2503 -1358.3912 290.382 290.382
18 4 -6.061854 0.0 -22.1885 15.6454 -10.8874 281.59 -1938.72 286.326 -1932.3 0.0 286.326 -1932.3 309.934 -22.1885 -1358.2285 290.576 290.576
18 5 -6.061854 0.0 -22.1885 15.6454 -10.8874 281.59 -1938.72 286.326 -1932.3 0.0 286.326 -1932.3 309.934 -22.1885 -1358.2285 290.576 290.576
18 6 -6.061854 0.0 -22.1885 15.6454 -10.8874 281.59 -1938.72 286.326 -1932.3 0.0 286.326 -1932.3 309.934 -22.1885 -1358.2285 290.576 290.576
18 7 -6.061854 0.0 -22.1885 15.6454 -10.8874 281.59 -1938.72 286.326 -1932.3 0.0 286.326 -1932.3 309.934 -22.1885 -1358.2285 290.576 290.576
19 0 -6.2509117 0.0 -23.5519 15.6383 -10.1763 281.59 -1938.72 283.472 -1928.17 0.0 283.472 -1928.17 310.826 -23.5519 -1357.4241 289.082 289.082
19 1 -6.2509117 0.0 -23.5519 15.6383 -10.1763 281.59 -1938.72 283.472 -1928.17 0.0 283.472 -1928.17 310.826 -23.5519 -1357.4241 289.082 289.082
19 2 -6.6822143 0.0 -28.5323 15.6176 -10.1906 281.59 -1938.72 282.841 -1926.59 0.0 282.841 -1926.59 315.471 -28.5323 -1356.8103 289.439 289.439
19 3 -6.6822143 0.0 -28.5323 15.6176 -10.1906 281.59 -1938.72 282.841 -1926.59 0.0 282.841 -1926.59 315.471 -28.5323 -1356.8103 289.439 289.439
19 4 -6.6822143 0.0 -28.5323 15.6176 -10.1906 281.59 -1938.72 282.841 -1926.59 0.0 282.841 -1926.59 315.471 -28.5323 -1356.8103 289.439 289.439
19 5 -6.20836 0.0 -21.1823 15.6493 -9.99053 281.59 -1938.72 283.333 -1930.72 0.0 283.333 -1930.72 311.851 -21.1823 -1356.7183 290.383 290.383
19 6 -6.20836 0.0 -21.1823 15.6493 -9.99053 281.59 -1938.72 283.333 -1930.72 0.0 283.333 -1930.72 311.851 -21.1823 -1356.7183 290.383 290.383
19 7 -6.20836 0.0 -21.1823 15.6493 -9.99053 281.59 -1938.72 283.333 -1930.72 0.0 283.333 -1930.72 311.851 -21.1823 -1356.7183 290.383 290.383
20 0 -4.9953804 0.0 -8.62249 15.6566 -9.40337 281.59 -1938.72 288.964 -1938.42 0.0 288.964 -1938.42 301.501 -8.62249 -1356.5775 290.857 290.857
20 1 -4.9953804 0.0 -8.62249 15.6566 -9.40337 281.59 -1938.72 288.964 -1938.42 0.0 288.964 -1938.42 301.501 -8.62249 -1356.5775 290.857 290.857
20 2 -4.9661 0.0 -8.07956 15.6811 -9.44653 281.59 -1938.72 288.973 -1938.8 0.0 288.973 -1938.8 302.503 -8.07956 -1355.4036 291.81 291.81
20 3 -4.9661 0.0 -8.07956 15.6811 -9.44653 281.59 -1938.72 288.973 -1938.8 0.0 288.973 -1938.8 302.503 -8.07956 -1355.4036 291.81 291.81
20 4 -4.9661 0.0 -8.07956 15.6811 -9.44653 281.59 -1938.72 288.973 -1938.8 0.0 288.973 -1938.8 302.503 -8.07956 -1355.4036 291.81 291.81
20 5 -4.954215 0.0 -7.94401 15.7149 -9.83058 281.59 -1938.72 288.619 -1938.6 0.0 288.619 -1938.6 304.411 -7.94401 -1353.5139 293.363 293.363
20 6 -4.954215 0.0 -7.94401 15.7149 -9.83058 281.59 -1938.72 288.619 -1938.6 0.0 288.619 -1938.6 304.411 -7.94401 -1353.5139 293.363 293.363
20 7 -4.954215 0.0 -7.94401 15.7149 -9.83058 281.59 -1938.72 288.619 -1938.6 0.0 288.619 -1938.6 304.411 -7.94401 -1353.5139 293.363 293.363
21 0 -5.866177 0.0 -19.5042 15.9045 -10.6032 281.59 -1938.72 283.643 -1928.42 0.0 283.643 -1928.42 308.507 -19.5042 -1355.7742 287.887 287.887
21 1 -5.866177 0.0 -19.5042 15.9045 -10.6032 281.59 -1938.72 283.643 -1928.42 0.0 283.643 -1928.42 308.507 -19.5042 -1355.7742 287.887 287.887
21 2 -6.0079913 0.0 -21.2694 15.9293 -10.7795 281.59 -1938.72 283.354 -1927.7 0.0 283.354 -1927.7 311.441 -21.2694 -1354.1743 288.979 288.979
21 3 -6.0079913 0.0 -21.2694 15.9293 -10.7795 281.59 -1938.72 283.354 -1927.7 0.0 283.354 -1927.7 311.441 -21.2694 -1354.1743 288.979 288.979
21 4 -6.0079913 0.0 -21.2694 15.9293 -10.7795 281.59 -1938.72 283.354 -1927.7 0.0 283.354 -1927.7 311.441 -21.2694 -1354.1743 288.979 288.979
21 5 -6.0079913 0.0 -21.2694 15.9293 -10.7795 281.59 -1938.72 283.354 -1927.7 0.0 283.354 -1927.7 311.441 -21.2694 -1354.1743 288.979 288.979
21 6 -5.9987803 0.0 -21.1618 15.9207 -10.7819 281.59 -1938.72 283.366 -1927.75 0.0 283.366 -1927.75 311.373 -21.1618 -1354.1729 288.982 288.982
21 7 -5.9987803 0.0 -21.1618 15.9207 -10.7819 281.59 -1938.72 283.366 -1927.75 0.0 283.366 -1927.75 311.373 -21.1618 -1354.1729 288.982 288.982
22 0 -5.3214493 0.0 -15.3651 16.0973 -9.82583 281.59 -1938.72 286.967 -1929.98 0.0 286.967 -1929.98 304.458 -15.3651 -1353.92 292.029 292.029
22 1 -5.3214493 0.0 -15.3651 16.0973 -9.82583 281.59 -1938.72 286.967 -1929.98 0.0 286.967 -1929.98 304.458 -15.3651 -1353.92 292.029 292.029
22 2 -5.31304 0.0 -15.7102 16.1226 -9.82793 281.59 -1938.72 286.778 -1928.98 0.0 286.778 -1928.98 304.792 -15.7102 -1353.1201 292.554 292.554
22 3 -5.31304 0.0 -15.7102 16.1226 -9.82793 281.59 -1938.72 286.778 -1928.98 0.0 286.778 -1928.98 304.792 -15.7102 -1353.1201 292.554 292.554
22 4 -5.31304 0.0 -15.7102 16.1226 -9.82793 281.59 -1938.72 286.778 -1928.98 0.0 286.778 -1928.98 304.792 -15.7102 -1353.1201 292.554 292.554
22 5 -5.31304 0.0 -15.7102 16.1226 -9.82793 281.59 -1938.72 286.778 -1928.98 0.0 286.778 -1928.98 304.792 -15.7102 -1353.1201 292.554 292.554
22 6 -5.2797794 0.0 -15.1259 16.1313 -9.81743 281.59 -1938.72 286.729 -1929.24 0.0 286.729 -1929.24 305.311 -15.1259 -1352.3259 293.234 293.234
22 7 -5.2797794 0.0 -15.1259 16.1313 -9.81743 281.59 -1938.72 286.729 -1929.24 0.0 286.729 -1929.24 305.311 -15.1259 -1352.3259 293.234 293.234
23 0 -5.5566854 0.0 -16.7215 15.9635 -10.0978 281.59 -1938.72 286.905 -1932.11 0.0 286.905 -1932.11 309.319 -16.7215 -1352.6074 291.609 291.609
23 1 -5.5566854 0.0 -16.7215 15.9635 -10.0978 281.59 -1938.72 286.905 -1932.11 0.0 286.905 -1932.11 309.319 -16.7215 -1352.6074 291.609 291.609
23 2 -5.5566854 0.0 -16.7215 15.9635 -10.0978 281.59 -1938.72 286.905 -1932.11 0.0 286.905 -1932.11 309.319 -16.7215 -1352.6074 291.609 291.609
23 3 -5.675903 0.0 -18.5865 15.9205 -10.0734 281.59 -1938.72 286.758 -1930.99 0.0 286.758 -1930.99 312.566 -18.5865 -1350.2524 293.696 293.696
23 4 -5.6928844 0.0 -18.7765 15.9181 -10.1121 281.59 -1938.72 286.754 -1931.01 0.0 286.754 -1931.01 312.821 -18.7765 -1350.2114 293.811 293.811
23 5 -5.6928844 0.0 -18.7765 15.9181 -10.1121 281.59 -1938.72 286.754 -1931.01 0.0 286.754 -1931.01 312.821 -18.7765 -1350.2114 293.811 293.811
23 6 -5.6928844 0.0 -18.7765 15.9181 -10.1121 281.59 -1938.72 286.754 -1931.01 0.0 286.754 -1931.01 312.821 -18.7765 -1350.2114 293.811 293.811
23 7 -5.6928844 0.0 -18.7765 15.9181 -10.1121 281.59 -1938.72 286.754 -1931.01 0.0 286.754 -1931.01 312.821 -18.7765 -1350.2114 293.811 293.811
24 0 -5.610068 0.0 -12.4768 15.8198 -10.9982 281.59 -1938.72 285.452 -1938.42 0.0 285.452 -1938.42 314.365 -12.4768 -1351.0798 296.381 296.381
24 1 -5.610068 0.0 -12.4768 15.8198 -10.9982 281.59 -1938.72 285.452 -1938.42 0.0 285.452 -1938.42 314.365 -12.4768 -1351.0798 296.381 296.381
24 2 -5.610068 0.0 -12.4768 15.8198 -10.9982 281.59 -1938.72 285.452 -1938.42 0.0 285.452 -1938.42 314.365 -12.4768 -1351.0798 296.381 296.381
24 3 -5.610068 0.0 -12.4768 15.8198 -10.9982 281.59 -1938.72 285.452 -1938.42 0.0 285.452 -1938.42 314.365 -12.4768 -1351.0798 296.381 296.381
24 4 -5.5627484 0.0 -12.7103 15.7967 -10.986 281.59 -1938.72 285.627 -1937.58 0.0 285.627 -1937.58 314.343 -12.7103 -1350.3203 296.593 296.593
24 5 -5.5627484 0.0 -12.7103 15.7967 -10.986 281.59 -1938.72 285.627 -1937.58 0.0 285.627 -1937.58 314.343 -12.7103 -1350.3203 296.593 296.593
24 6 -5.5564723 0.0 -12.6236 15.7963 -10.9903 281.59 -1938.72 285.39 -1937.25 0.0 285.39 -1937.25 314.903 -12.6236 -1349.5806 297.114 297.114
24 7 -5.5564723 0.0 -12.6236 15.7963 -10.9903 281.59 -1938.72 285.39 -1937.25 0.0 285.39 -1937.25 314.903 -12.6236 -1349.5806 297.114 297.114
25 0 -5.57687 0.0 -18.5509 15.6892 -10.6968 281.59 -1938.72 282.949 -1924.52 0.0 282.949 -1924.52 313.67 -18.5509 -1346.4519 299.437 299.437
25 1 -5.5566835 0.0 -18.1174 15.7406 -10.701 281.59 -1938.72 282.48 -1924.06 0.0 282.48 -1924.06 313.452 -18.1174 -1346.2455 299.539 299.539
25 2 -5.5566835 0.0 -18.1174 15.7406 -10.701 281.59 -1938.72 282.48 -1924.06 0.0 282.48 -1924.06 313.452 -18.1174 -1346.2455 299.539 299.539
25 3 -5.5566835 0.0 -18.1174 15.7406 -10.701 281.59 -1938.72 282.48 -1924.06 0.0 282.48 -1924.06 313.452 -18.1174 -1346.2455 299.539 299.539
25 4 -5.3989825 0.0 -13.7191 15.7005 -10.7174 281.59 -1938.72 282.648 -1928.62 0.0 282.648 -1928.62 313.583 -13.7191 -1346.1082 300.269 300.269
25 5 -5.3989825 0.0 -13.7191 15.7005 -10.7174 281.59 -1938.72 282.648 -1928.62 0.0 282.648 -1928.62 313.583 -13.7191 -1346.1082 300.269 300.269
25 6 -5.3989825 0.0 -13.7191 15.7005 -10.7174 281.59 -1938.72 282.648 -1928.62 0.0 282.648 -1928.62 313.583 -13.7191 -1346.1082 300.269 300.269
25 7 -5.3989825 0.0 -13.7191 15.7005 -10.7174 281.59 -1938.72 282.648 -1928.62 0.0 282.648 -1928.62 313.583 -13.7191 -1346.1082 300.269 300.269
26 0 -5.764564 0.0 -17.2795 16.0369 -12.1623 281.59 -1938.72 283.557 -1931.42 0.0 283.557 -1931.42 320.726 -17.2795 -1344.4165 299.76 299.76
26 1 -5.764564 0.0 -17.2795 16.0369 -12.1623 281.59 -1938.72 283.557 -1931.42 0.0 283.557 -1931.42 320.726 -17.2795 -1344.4165 299.76 299.76
26 2 -5.764564 0.0 -17.2795 16.0369 -12.1623 281.59 -1938.72 283.557 -1931.42 0.0 283.557 -1931.42 320.726 -17.2795 -1344.4165 299.76 299.76
26 3 -5.764564 0.0 -17.2795 16.0369 -12.1623 281.59 -1938.72 283.557 -1931.42 0.0 283.557 -1931.42 320.726 -17.2795 -1344.4165 299.76 299.76
26 4 -5.537736 0.0 -15.022 16.0112 -12.1117 281.59 -1938.72 283.963 -1931.82 0.0 283.963 -1931.82 319.332 -15.022 -1343.547 299.838 299.838
26 5 -5.2533593 0.0 -12.4707 15.9696 -12.2805 281.59 -1938.72 283.95 -1931.33 0.0 283.95 -1931.33 318.483 -12.4707 -1341.3677 302.327 302.327
26 6 -5.2533593 0.0 -12.4707 15.9696 -12.2805 281.59 -1938.72 283.95 -1931.33 0.0 283.95 -1931.33 318.483 -12.4707 -1341.3677 302.327 302.327
26 7 -5.2533593 0.0 -12.4707 15.9696 -12.2805 281.59 -1938.72 283.95 -1931.33 0.0 283.95 -1931.33 318.483 -12.4707 -1341.3677 302.327 302.327
27 0 -5.5277696 0.0 -14.3855 15.8019 -11.3269 281.59 -1938.72 287.806 -1938.12 0.0 287.806 -1938.12 322.817 -14.3855 -1341.8824 306.193 306.193
27 1 -5.5277696 0.0 -14.3855 15.8019 -11.3269 281.59 -1938.72 287.806 -1938.12 0.0 287.806 -1938.12 322.817 -14.3855 -1341.8824 306.193 306.193
27 2 -5.5277696 0.0 -14.3855 15.8019 -11.3269 281.59 -1938.72 287.806 -1938.12 0.0 287.806 -1938.12 322.817 -14.3855 -1341.8824 306.193 306.193
27 3 -5.4584875 0.0 -13.5256 15.7974 -10.5528 281.59 -1938.72 288.136 -1938.06 0.0 288.136 -1938.06 321.716 -13.5256 -1341.7336 306.631 306.631
27 4 -5.4584875 0.0 -13.5256 15.7974 -10.5528 281.59 -1938.72 288.136 -1938.06 0.0 288.136 -1938.06 321.716 -13.5256 -1341.7336 306.631 306.631
27 5 -5.4584875 0.0 -13.5256 15.7974 -10.5528 281.59 -1938.72 288.136 -1938.06 0.0 288.136 -1938.06 321.716 -13.5256 -1341.7336 306.631 306.631
27 6 -5.5817847 0.0 -15.5654 15.7792 -10.2031 281.59 -1938.72 287.696 -1935.92 0.0 287.696 -1935.92 322.166 -15.5654 -1341.6234 306.206 306.206
27 7 -5.5817847 0.0 -15.5654 15.7792 -10.2031 281.59 -1938.72 287.696 -1935.92 0.0 287.696 -1935.92 322.166 -15.5654 -1341.6234 306.206 306.206
28 0 -5.042976 0.0 -15.8094 15.6071 -9.37515 281.59 -1938.72 287.491 -1925.86 0.0 287.491 -1925.86 315.667 -15.8094 -1338.5115 302.351 302.351
28 1 -5.042976 0.0 -15.8094 15.6071 -9.37515 281.59 -1938.72 287.491 -1925.86 0.0 287.491 -1925.86 315.667 -15.8094 -1338.5115 302.351 302.351
28 2 -4.947405 0.0 -14.2363 15.5578 -9.38501 281.59 -1938.72 287.403 -1926.68 0.0 287.403 -1926.68 316.518 -14.2363 -1336.9954 303.73 303.73
28 3 -4.947405 0.0 -14.2363 15.5578 -9.38501 281.59 -1938.72 287.403 -1926.68 0.0 287.403 -1926.68 316.518 -14.2363 -1336.9954 303.73 303.73
28 4 -4.947405 0.0 -14.2363 15.5578 -9.38501 281.59 -1938.72 287.403 -1926.68 0.0 287.403 -1926.68 316.518 -14.2363 -1336.9954 303.73 303.73
28 5 -4.947405 0.0 -14.2363 15.5578 -9.38501 281.59 -1938.72 287.403 -1926.68 0.0 287.403 -1926.68 316.518 -14.2363 -1336.9954 303.73 303.73
28 6 -4.947405 0.0 -14.2363 15.5578 -9.38501 281.59 -1938.72 287.403 -1926.68 0.0 287.403 -1926.68 316.518 -14.2363 -1336.9954 303.73 303.73
28 7 -4.9299483 0.0 -14.8159 15.5445 -9.29818 281.59 -1938.72 287.162 -1925.06 0.0 287.162 -1925.06 317.701 -14.8159 -1335.013 304.956 304.956
29 0 -5.165709 0.0 -16.1317 16.0279 -9.61068 281.59 -1938.72 282.741 -1919.61 0.0 282.741 -1919.61 316.292 -16.1317 -1336.7087 299.83 299.83
29 1 -5.165709 0.0 -16.1317 16.0279 -9.61068 281.59 -1938.72 282.741 -1919.61 0.0 282.741 -1919.61 316.292 -16.1317 -1336.7087 299.83 299.83
29 2 -5.165709 0.0 -16.1317 16.0279 -9.61068 281.59 -1938.72 282.741 -1919.61 0.0 282.741 -1919.61 316.292 -16.1317 -1336.7087 299.83 299.83
29 3 -5.251303 0.0 -16.9991 15.9932 -9.65322 281.59 -1938.72 282.829 -1919.9 0.0 282.829 -1919.9 317.723 -16.9991 -1336.3472 300.576 300.576
29 4 -5.251303 0.0 -16.9991 15.9932 -9.65322 281.59 -1938.72 282.829 -1919.9 0.0 282.829 -1919.9 317.723 -16.9991 -1336.3472 300.576 300.576
29 5 -5.191291 0.0 -17.0908 16.0334 -9.64116 281.59 -1938.72 282.775 -1918.62 0.0 282.775 -1918.62 319.98 -17.0908 -1332.9557 303.878 303.878
29 6 -5.191291 0.0 -17.0908 16.0334 -9.64116 281.59 -1938.72 282.775 -1918.62 0.0 282.775 -1918.62 319.98 -17.0908 -1332.9557 303.878 303.878
29 7 -5.191291 0.0 -17.0908 16.0334 -9.64116 281.59 -1938.72 282.775 -1918.62 0.0 282.775 -1918.62 319.98 -17.0908 -1332.9557 303.878 303.878
30 0 -4.9057584 0.0 -13.7435 15.9246 -11.0316 281.59 -1938.72 283.372 -1921.61 0.0 283.372 -1921.61 317.345 -13.7435 -1334.6365 306.555 306.555
30 1 -4.8802233 0.0 -13.5394 15.9365 -10.9855 281.59 -1938.72 283.072 -1920.98 0.0 283.072 -1920.98 317.497 -13.5394 -1333.9503 307.086 307.086
30 2 -4.8802233 0.0 -13.5394 15.9365 -10.9855 281.59 -1938.72 283.072 -1920.98 0.0 283.072 -1920.98 317.497 -13.5394 -1333.9503 307.086 307.086
30 3 -4.8802233 0.0 -13.5394 15.9365 -10.9855 281.59 -1938.72 283.072 -1920.98 0.0 283.072 -1920.98 317.497 -13.5394 -1333.9503 307.086 307.086
30 4 -4.8802233 0.0 -13.5394 15.9365 -10.9855 281.59 -1938.72 283.072 -1920.98 0.0 283.072 -1920.98 317.497 -13.5394 -1333.9503 307.086 307.086
30 5 -4.8802233 0.0 -13.5394 15.9365 -10.9855 281.59 -1938.72 283.072 -1920.98 0.0 283.072 -1920.98 317.497 -13.5394 -1333.9503 307.086 307.086
30 6 -4.863343 0.0 -13.3377 15.9366 -10.9676 281.59 -1938.72 283.041 -1920.95 0.0 283.041 -1920.95 317.613 -13.3377 -1333.6337 307.452 307.452
30 7 -4.863343 0.0 -13.3377 15.9366 -10.9676 281.59 -1938.72 283.041 -1920.95 0.0 283.041 -1920.95 317.613 -13.3377 -1333.6337 307.452 307.452
31 0 -4.3613906 0.0 -5.32201 15.7697 -10.2436 281.59 -1938.72 282.496 -1923.83 0.0 282.496 -1923.83 315.644 -5.32201 -1331.012 304.681 304.681
31 1 -4.3613906 0.0 -5.32201 15.7697 -10.2436 281.59 -1938.72 282.496 -1923.83 0.0 282.496 -1923.83 315.644 -5.32201 -1331.012 304.681 304.681
31 2 -4.321135 0.0 -5.18204 15.7523 -10.1993 281.59 -1938.72 282.45 -1923.3 0.0 282.45 -1923.3 317.522 -5.18204 -1328.51 306.95 306.95
31 3 -4.321135 0.0 -5.18204 15.7523 -10.1993 281.59 -1938.72 282.45 -1923.3 0.0 282.45 -1923.3 317.522 -5.18204 -1328.51 306.95 306.95
31 4 -4.3366427 0.0 -5.44129 15.7375 -10.1488 281.59 -1938.72 282.395 -1923.04 0.0 282.395 -1923.04 317.782 -5.44129 -1328.3043 307.472 307.472
31 5 -4.3366427 0.0 -5.44129 15.7375 -10.1488 281.59 -1938.72 282.395 -1923.04 0.0 282.395 -1923.04 317.782 -5.44129 -1328.3043 307.472 307.472
31 6 -4.3366427 0.0 -5.44129 15.7375 -10.1488 281.59 -1938.72 282.395 -1923.04 0.0 282.395 -1923.04 317.782 -5.44129 -1328.3043 307.472 307.472
31 7 -4.3366427 0.0 -5.44129 15.7375 -10.1488 281.59 -1938.72 282.395 -1923.04 0.0 282.395 -1923.04 317.782 -5.44129 -1328.3043 307.472 307.472
