# Supplementary material for: Exploring the mechanism of Alisma orientale for the treatment of pregnancy induced hypertension and potential hepato-nephrotoxicity by using network pharmacology, network toxicology, molecular docking and molecular dynamics simulation
Source: Front Pharmacol. 2022 Nov 15;13:1027112. doi: 10.3389/fphar.2022.1027112 (PMC9705790; doi:10.3389/fphar.2022.1027112)
Supplement: Supplementary file 2 [file DataSheet3.zip › AKT1/AKTBM/clusters.dock4.pdb]

REMARK  Energy: 271.301
REMARK  SimpleFitness: 271.301
REMARK  FullFitness: -1378.1926
REMARK  InterFull: -18.4596
REMARK  IntraFull: 285.277
REMARK  solvFull: -1932.42
REMARK  surfFull: 287.41
REMARK  extraFull: 0.0
REMARK  deltaGcompsolvpol: -1932.42
REMARK  deltaGcompsolvnonpol: 287.41
REMARK  deltaGprotsolvpol: -1938.72
REMARK  deltaGprotsolvnonpol: 281.59
REMARK  deltaGligsolvpol: -8.32117
REMARK  deltaGligsolvnonpol: 15.8105
REMARK  deltaGvdw: -18.4596
REMARK  deltaGelec: 0.0
REMARK  deltaG: -5.7865677
REMARK  Cluster: 0
REMARK  ClusterRank: 0
ATOM   6526 C    LIG     1      -4.584   1.353  17.266  1.00  0.00      LIG  
ATOM   6527 C1   LIG     1      -3.382   2.025  17.856  1.00  0.00      LIG  
ATOM   6528 C2   LIG     1      -3.404   2.355  19.333  1.00  0.00      LIG  
ATOM   6529 C3   LIG     1      -4.819   2.815  19.742  1.00  0.00      LIG  
ATOM   6530 C4   LIG     1      -6.026   1.999  19.249  1.00  0.00      LIG  
ATOM   6531 C5   LIG     1      -5.890   1.973  17.729  1.00  0.00      LIG  
ATOM   6532 C6   LIG     1      -5.018   3.156  21.201  1.00  0.00      LIG  
ATOM   6533 C7   LIG     1      -6.120   4.194  21.331  1.00  0.00      LIG  
ATOM   6534 C8   LIG     1      -7.305   4.045  20.354  1.00  0.00      LIG  
ATOM   6535 C9   LIG     1      -7.374   2.604  19.775  1.00  0.00      LIG  
ATOM   6536 C10  LIG     1      -8.647   4.372  21.083  1.00  0.00      LIG  
ATOM   6537 C11  LIG     1      -9.765   4.229  20.116  1.00  0.00      LIG  
ATOM   6538 C12  LIG     1      -9.903   2.916  19.437  1.00  0.00      LIG  
ATOM   6539 C13  LIG     1      -8.586   2.463  18.823  1.00  0.00      LIG  
ATOM   6540 C14  LIG     1     -10.467   5.348  19.930  1.00  0.00      LIG  
ATOM   6541 C15  LIG     1      -9.929   6.455  20.762  1.00  0.00      LIG  
ATOM   6542 C16  LIG     1      -8.790   5.825  21.547  1.00  0.00      LIG  
ATOM   6543 O    LIG     1      -8.808   1.109  18.441  1.00  0.00      LIG  
ATOM   6544 C17  LIG     1      -2.790   1.214  20.134  1.00  0.00      LIG  
ATOM   6545 C18  LIG     1      -2.452   3.535  19.499  1.00  0.00      LIG  
ATOM   6546 C19  LIG     1      -7.105   5.085  19.223  1.00  0.00      LIG  
ATOM   6547 C20  LIG     1      -6.007   0.558  19.775  1.00  0.00      LIG  
ATOM   6548 H    LIG     1      -7.613   1.958  20.621  1.00  0.00      LIG  
ATOM   6549 C21  LIG     1     -11.620   5.567  18.985  1.00  0.00      LIG  
ATOM   6550 C22  LIG     1     -12.889   5.974  19.719  1.00  0.00      LIG  
ATOM   6551 C23  LIG     1     -13.415   4.877  20.648  1.00  0.00      LIG  
ATOM   6552 O1   LIG     1     -14.421   5.450  21.496  1.00  0.00      LIG  
ATOM   6553 C24  LIG     1     -14.076   3.784  19.863  1.00  0.00      LIG  
ATOM   6554 C25  LIG     1      -8.950   3.495  22.304  1.00  0.00      LIG  
ATOM   6555 O2   LIG     1      -2.330   2.025  17.235  1.00  0.00      LIG  
ATOM   6556 H1   LIG     1      -4.865   3.769  19.226  1.00  0.00      LIG  
ATOM   6557 C26  LIG     1     -11.277   6.645  17.973  1.00  0.00      LIG  
ATOM   6558 C27  LIG     1     -13.934   6.058  22.617  1.00  0.00      LIG  
ATOM   6559 O3   LIG     1     -12.758   6.098  22.953  1.00  0.00      LIG  
ATOM   6560 C28  LIG     1     -15.053   6.580  23.456  1.00  0.00      LIG  
ATOM   6561 C29  LIG     1     -14.285   2.426  20.431  1.00  0.00      LIG  
ATOM   6562 O4   LIG     1     -13.231   2.675  19.476  1.00  0.00      LIG  
ATOM   6563 C30  LIG     1     -13.796   2.075  21.796  1.00  0.00      LIG  
ATOM   6564 C31  LIG     1     -15.398   1.596  19.898  1.00  0.00      LIG  
ATOM   6565 H2   LIG     1      -4.533   0.289  17.506  1.00  0.00      LIG  
ATOM   6566 H3   LIG     1      -4.515   1.455  16.181  1.00  0.00      LIG  
ATOM   6567 H4   LIG     1      -6.693   1.399  17.267  1.00  0.00      LIG  
ATOM   6568 H5   LIG     1      -5.962   2.995  17.347  1.00  0.00      LIG  
ATOM   6569 H6   LIG     1      -4.111   3.571  21.644  1.00  0.00      LIG  
ATOM   6570 H7   LIG     1      -5.271   2.266  21.782  1.00  0.00      LIG  
ATOM   6571 H8   LIG     1      -5.670   5.178  21.179  1.00  0.00      LIG  
ATOM   6572 H9   LIG     1      -6.438   4.190  22.372  1.00  0.00      LIG  
ATOM   6573 H10  LIG     1     -10.663   2.943  18.652  1.00  0.00      LIG  
ATOM   6574 H11  LIG     1     -10.259   2.174  20.160  1.00  0.00      LIG  
ATOM   6575 H12  LIG     1      -8.405   3.038  17.911  1.00  0.00      LIG  
ATOM   6576 H13  LIG     1     -10.688   6.854  21.439  1.00  0.00      LIG  
ATOM   6577 H14  LIG     1      -9.551   7.268  20.137  1.00  0.00      LIG  
ATOM   6578 H15  LIG     1      -7.872   6.406  21.436  1.00  0.00      LIG  
ATOM   6579 H16  LIG     1      -9.039   5.857  22.612  1.00  0.00      LIG  
ATOM   6580 H17  LIG     1      -9.550   1.123  17.815  1.00  0.00      LIG  
ATOM   6581 H18  LIG     1      -2.871   1.393  21.209  1.00  0.00      LIG  
ATOM   6582 H19  LIG     1      -1.726   1.122  19.897  1.00  0.00      LIG  
ATOM   6583 H20  LIG     1      -3.236   0.247  19.902  1.00  0.00      LIG  
ATOM   6584 H21  LIG     1      -2.787   4.396  18.912  1.00  0.00      LIG  
ATOM   6585 H22  LIG     1      -1.440   3.283  19.170  1.00  0.00      LIG  
ATOM   6586 H23  LIG     1      -2.379   3.842  20.544  1.00  0.00      LIG  
ATOM   6587 H24  LIG     1      -6.836   6.062  19.629  1.00  0.00      LIG  
ATOM   6588 H25  LIG     1      -7.986   5.225  18.596  1.00  0.00      LIG  
ATOM   6589 H26  LIG     1      -6.310   4.814  18.534  1.00  0.00      LIG  
ATOM   6590 H27  LIG     1      -6.015   0.532  20.866  1.00  0.00      LIG  
ATOM   6591 H28  LIG     1      -5.148  -0.020  19.447  1.00  0.00      LIG  
ATOM   6592 H29  LIG     1      -6.882   0.005  19.434  1.00  0.00      LIG  
ATOM   6593 H30  LIG     1     -11.829   4.653  18.424  1.00  0.00      LIG  
ATOM   6594 H31  LIG     1     -13.660   6.232  18.987  1.00  0.00      LIG  
ATOM   6595 H32  LIG     1     -12.710   6.896  20.282  1.00  0.00      LIG  
ATOM   6596 H33  LIG     1     -12.598   4.460  21.244  1.00  0.00      LIG  
ATOM   6597 H34  LIG     1     -14.797   4.156  19.146  1.00  0.00      LIG  
ATOM   6598 H35  LIG     1      -8.267   3.709  23.128  1.00  0.00      LIG  
ATOM   6599 H36  LIG     1      -8.891   2.425  22.091  1.00  0.00      LIG  
ATOM   6600 H37  LIG     1      -9.959   3.688  22.679  1.00  0.00      LIG  
ATOM   6601 H38  LIG     1     -10.352   6.405  17.440  1.00  0.00      LIG  
ATOM   6602 H39  LIG     1     -11.158   7.620  18.455  1.00  0.00      LIG  
ATOM   6603 H40  LIG     1     -12.080   6.735  17.237  1.00  0.00      LIG  
ATOM   6604 H41  LIG     1     -15.793   7.083  22.826  1.00  0.00      LIG  
ATOM   6605 H42  LIG     1     -14.647   7.311  24.158  1.00  0.00      LIG  
ATOM   6606 H43  LIG     1     -15.514   5.755  24.005  1.00  0.00      LIG  
ATOM   6607 H44  LIG     1     -12.763   2.396  21.960  1.00  0.00      LIG  
ATOM   6608 H45  LIG     1     -13.840   0.993  21.947  1.00  0.00      LIG  
ATOM   6609 H46  LIG     1     -14.429   2.551  22.548  1.00  0.00      LIG  
ATOM   6610 H47  LIG     1     -15.743   1.965  18.927  1.00  0.00      LIG  
ATOM   6611 H48  LIG     1     -16.243   1.616  20.590  1.00  0.00      LIG  
ATOM   6612 H49  LIG     1     -15.077   0.558  19.777  1.00  0.00      LIG  
TER
REMARK  Energy: 271.301
REMARK  SimpleFitness: 271.301
REMARK  FullFitness: -1378.1926
REMARK  InterFull: -18.4596
REMARK  IntraFull: 285.277
REMARK  solvFull: -1932.42
REMARK  surfFull: 287.41
REMARK  extraFull: 0.0
REMARK  deltaGcompsolvpol: -1932.42
REMARK  deltaGcompsolvnonpol: 287.41
REMARK  deltaGprotsolvpol: -1938.72
REMARK  deltaGprotsolvnonpol: 281.59
REMARK  deltaGligsolvpol: -8.32117
REMARK  deltaGligsolvnonpol: 15.8105
REMARK  deltaGvdw: -18.4596
REMARK  deltaGelec: 0.0
REMARK  deltaG: -5.7865677
REMARK  Cluster: 0
REMARK  ClusterRank: 1
ATOM   6526 C    LIG     1      -4.584   1.353  17.266  1.00  0.00      LIG  
ATOM   6527 C1   LIG     1      -3.382   2.025  17.856  1.00  0.00      LIG  
ATOM   6528 C2   LIG     1      -3.404   2.355  19.333  1.00  0.00      LIG  
ATOM   6529 C3   LIG     1      -4.819   2.815  19.742  1.00  0.00      LIG  
ATOM   6530 C4   LIG     1      -6.026   1.999  19.249  1.00  0.00      LIG  
ATOM   6531 C5   LIG     1      -5.890   1.973  17.729  1.00  0.00      LIG  
ATOM   6532 C6   LIG     1      -5.018   3.156  21.201  1.00  0.00      LIG  
ATOM   6533 C7   LIG     1      -6.120   4.194  21.331  1.00  0.00      LIG  
ATOM   6534 C8   LIG     1      -7.305   4.045  20.354  1.00  0.00      LIG  
ATOM   6535 C9   LIG     1      -7.374   2.604  19.775  1.00  0.00      LIG  
ATOM   6536 C10  LIG     1      -8.647   4.372  21.083  1.00  0.00      LIG  
ATOM   6537 C11  LIG     1      -9.765   4.229  20.116  1.00  0.00      LIG  
ATOM   6538 C12  LIG     1      -9.903   2.916  19.437  1.00  0.00      LIG  
ATOM   6539 C13  LIG     1      -8.586   2.463  18.823  1.00  0.00      LIG  
ATOM   6540 C14  LIG     1     -10.467   5.348  19.930  1.00  0.00      LIG  
ATOM   6541 C15  LIG     1      -9.929   6.455  20.762  1.00  0.00      LIG  
ATOM   6542 C16  LIG     1      -8.790   5.825  21.547  1.00  0.00      LIG  
ATOM   6543 O    LIG     1      -8.808   1.109  18.441  1.00  0.00      LIG  
ATOM   6544 C17  LIG     1      -2.790   1.214  20.134  1.00  0.00      LIG  
ATOM   6545 C18  LIG     1      -2.452   3.535  19.499  1.00  0.00      LIG  
ATOM   6546 C19  LIG     1      -7.105   5.085  19.223  1.00  0.00      LIG  
ATOM   6547 C20  LIG     1      -6.007   0.558  19.775  1.00  0.00      LIG  
ATOM   6548 H    LIG     1      -7.613   1.958  20.621  1.00  0.00      LIG  
ATOM   6549 C21  LIG     1     -11.620   5.567  18.985  1.00  0.00      LIG  
ATOM   6550 C22  LIG     1     -12.889   5.974  19.719  1.00  0.00      LIG  
ATOM   6551 C23  LIG     1     -13.415   4.877  20.648  1.00  0.00      LIG  
ATOM   6552 O1   LIG     1     -14.421   5.450  21.496  1.00  0.00      LIG  
ATOM   6553 C24  LIG     1     -14.076   3.784  19.863  1.00  0.00      LIG  
ATOM   6554 C25  LIG     1      -8.950   3.495  22.304  1.00  0.00      LIG  
ATOM   6555 O2   LIG     1      -2.330   2.025  17.235  1.00  0.00      LIG  
ATOM   6556 H1   LIG     1      -4.865   3.769  19.226  1.00  0.00      LIG  
ATOM   6557 C26  LIG     1     -11.277   6.645  17.973  1.00  0.00      LIG  
ATOM   6558 C27  LIG     1     -13.934   6.058  22.617  1.00  0.00      LIG  
ATOM   6559 O3   LIG     1     -12.758   6.098  22.953  1.00  0.00      LIG  
ATOM   6560 C28  LIG     1     -15.053   6.580  23.456  1.00  0.00      LIG  
ATOM   6561 C29  LIG     1     -14.285   2.426  20.431  1.00  0.00      LIG  
ATOM   6562 O4   LIG     1     -13.231   2.675  19.476  1.00  0.00      LIG  
ATOM   6563 C30  LIG     1     -13.796   2.075  21.796  1.00  0.00      LIG  
ATOM   6564 C31  LIG     1     -15.398   1.596  19.898  1.00  0.00      LIG  
ATOM   6565 H2   LIG     1      -4.533   0.289  17.506  1.00  0.00      LIG  
ATOM   6566 H3   LIG     1      -4.515   1.455  16.181  1.00  0.00      LIG  
ATOM   6567 H4   LIG     1      -6.693   1.399  17.267  1.00  0.00      LIG  
ATOM   6568 H5   LIG     1      -5.962   2.995  17.347  1.00  0.00      LIG  
ATOM   6569 H6   LIG     1      -4.111   3.571  21.644  1.00  0.00      LIG  
ATOM   6570 H7   LIG     1      -5.271   2.266  21.782  1.00  0.00      LIG  
ATOM   6571 H8   LIG     1      -5.670   5.178  21.179  1.00  0.00      LIG  
ATOM   6572 H9   LIG     1      -6.438   4.190  22.372  1.00  0.00      LIG  
ATOM   6573 H10  LIG     1     -10.663   2.943  18.652  1.00  0.00      LIG  
ATOM   6574 H11  LIG     1     -10.259   2.174  20.160  1.00  0.00      LIG  
ATOM   6575 H12  LIG     1      -8.405   3.038  17.911  1.00  0.00      LIG  
ATOM   6576 H13  LIG     1     -10.688   6.854  21.439  1.00  0.00      LIG  
ATOM   6577 H14  LIG     1      -9.551   7.268  20.137  1.00  0.00      LIG  
ATOM   6578 H15  LIG     1      -7.872   6.406  21.436  1.00  0.00      LIG  
ATOM   6579 H16  LIG     1      -9.039   5.857  22.612  1.00  0.00      LIG  
ATOM   6580 H17  LIG     1      -9.550   1.123  17.815  1.00  0.00      LIG  
ATOM   6581 H18  LIG     1      -2.871   1.393  21.209  1.00  0.00      LIG  
ATOM   6582 H19  LIG     1      -1.726   1.122  19.897  1.00  0.00      LIG  
ATOM   6583 H20  LIG     1      -3.236   0.247  19.902  1.00  0.00      LIG  
ATOM   6584 H21  LIG     1      -2.787   4.396  18.912  1.00  0.00      LIG  
ATOM   6585 H22  LIG     1      -1.440   3.283  19.170  1.00  0.00      LIG  
ATOM   6586 H23  LIG     1      -2.379   3.842  20.544  1.00  0.00      LIG  
ATOM   6587 H24  LIG     1      -6.836   6.062  19.629  1.00  0.00      LIG  
ATOM   6588 H25  LIG     1      -7.986   5.225  18.596  1.00  0.00      LIG  
ATOM   6589 H26  LIG     1      -6.310   4.814  18.534  1.00  0.00      LIG  
ATOM   6590 H27  LIG     1      -6.015   0.532  20.866  1.00  0.00      LIG  
ATOM   6591 H28  LIG     1      -5.148  -0.020  19.447  1.00  0.00      LIG  
ATOM   6592 H29  LIG     1      -6.882   0.005  19.434  1.00  0.00      LIG  
ATOM   6593 H30  LIG     1     -11.829   4.653  18.424  1.00  0.00      LIG  
ATOM   6594 H31  LIG     1     -13.660   6.232  18.987  1.00  0.00      LIG  
ATOM   6595 H32  LIG     1     -12.710   6.896  20.282  1.00  0.00      LIG  
ATOM   6596 H33  LIG     1     -12.598   4.460  21.244  1.00  0.00      LIG  
ATOM   6597 H34  LIG     1     -14.797   4.156  19.146  1.00  0.00      LIG  
ATOM   6598 H35  LIG     1      -8.267   3.709  23.128  1.00  0.00      LIG  
ATOM   6599 H36  LIG     1      -8.891   2.425  22.091  1.00  0.00      LIG  
ATOM   6600 H37  LIG     1      -9.959   3.688  22.679  1.00  0.00      LIG  
ATOM   6601 H38  LIG     1     -10.352   6.405  17.440  1.00  0.00      LIG  
ATOM   6602 H39  LIG     1     -11.158   7.620  18.455  1.00  0.00      LIG  
ATOM   6603 H40  LIG     1     -12.080   6.735  17.237  1.00  0.00      LIG  
ATOM   6604 H41  LIG     1     -15.793   7.083  22.826  1.00  0.00      LIG  
ATOM   6605 H42  LIG     1     -14.647   7.311  24.158  1.00  0.00      LIG  
ATOM   6606 H43  LIG     1     -15.514   5.755  24.005  1.00  0.00      LIG  
ATOM   6607 H44  LIG     1     -12.763   2.396  21.960  1.00  0.00      LIG  
ATOM   6608 H45  LIG     1     -13.840   0.993  21.947  1.00  0.00      LIG  
ATOM   6609 H46  LIG     1     -14.429   2.551  22.548  1.00  0.00      LIG  
ATOM   6610 H47  LIG     1     -15.743   1.965  18.927  1.00  0.00      LIG  
ATOM   6611 H48  LIG     1     -16.243   1.616  20.590  1.00  0.00      LIG  
ATOM   6612 H49  LIG     1     -15.077   0.558  19.777  1.00  0.00      LIG  
TER
REMARK  Energy: 271.301
REMARK  SimpleFitness: 271.301
REMARK  FullFitness: -1378.1926
REMARK  InterFull: -18.4596
REMARK  IntraFull: 285.277
REMARK  solvFull: -1932.42
REMARK  surfFull: 287.41
REMARK  extraFull: 0.0
REMARK  deltaGcompsolvpol: -1932.42
REMARK  deltaGcompsolvnonpol: 287.41
REMARK  deltaGprotsolvpol: -1938.72
REMARK  deltaGprotsolvnonpol: 281.59
REMARK  deltaGligsolvpol: -8.32117
REMARK  deltaGligsolvnonpol: 15.8105
REMARK  deltaGvdw: -18.4596
REMARK  deltaGelec: 0.0
REMARK  deltaG: -5.7865677
REMARK  Cluster: 0
REMARK  ClusterRank: 2
ATOM   6526 C    LIG     1      -4.584   1.353  17.266  1.00  0.00      LIG  
ATOM   6527 C1   LIG     1      -3.382   2.025  17.856  1.00  0.00      LIG  
ATOM   6528 C2   LIG     1      -3.404   2.355  19.333  1.00  0.00      LIG  
ATOM   6529 C3   LIG     1      -4.819   2.815  19.742  1.00  0.00      LIG  
ATOM   6530 C4   LIG     1      -6.026   1.999  19.249  1.00  0.00      LIG  
ATOM   6531 C5   LIG     1      -5.890   1.973  17.729  1.00  0.00      LIG  
ATOM   6532 C6   LIG     1      -5.018   3.156  21.201  1.00  0.00      LIG  
ATOM   6533 C7   LIG     1      -6.120   4.194  21.331  1.00  0.00      LIG  
ATOM   6534 C8   LIG     1      -7.305   4.045  20.354  1.00  0.00      LIG  
ATOM   6535 C9   LIG     1      -7.374   2.604  19.775  1.00  0.00      LIG  
ATOM   6536 C10  LIG     1      -8.647   4.372  21.083  1.00  0.00      LIG  
ATOM   6537 C11  LIG     1      -9.765   4.229  20.116  1.00  0.00      LIG  
ATOM   6538 C12  LIG     1      -9.903   2.916  19.437  1.00  0.00      LIG  
ATOM   6539 C13  LIG     1      -8.586   2.463  18.823  1.00  0.00      LIG  
ATOM   6540 C14  LIG     1     -10.467   5.348  19.930  1.00  0.00      LIG  
ATOM   6541 C15  LIG     1      -9.929   6.455  20.762  1.00  0.00      LIG  
ATOM   6542 C16  LIG     1      -8.790   5.825  21.547  1.00  0.00      LIG  
ATOM   6543 O    LIG     1      -8.808   1.109  18.441  1.00  0.00      LIG  
ATOM   6544 C17  LIG     1      -2.790   1.214  20.134  1.00  0.00      LIG  
ATOM   6545 C18  LIG     1      -2.452   3.535  19.499  1.00  0.00      LIG  
ATOM   6546 C19  LIG     1      -7.105   5.085  19.223  1.00  0.00      LIG  
ATOM   6547 C20  LIG     1      -6.007   0.558  19.775  1.00  0.00      LIG  
ATOM   6548 H    LIG     1      -7.613   1.958  20.621  1.00  0.00      LIG  
ATOM   6549 C21  LIG     1     -11.620   5.567  18.985  1.00  0.00      LIG  
ATOM   6550 C22  LIG     1     -12.889   5.974  19.719  1.00  0.00      LIG  
ATOM   6551 C23  LIG     1     -13.415   4.877  20.648  1.00  0.00      LIG  
ATOM   6552 O1   LIG     1     -14.421   5.450  21.496  1.00  0.00      LIG  
ATOM   6553 C24  LIG     1     -14.076   3.784  19.863  1.00  0.00      LIG  
ATOM   6554 C25  LIG     1      -8.950   3.495  22.304  1.00  0.00      LIG  
ATOM   6555 O2   LIG     1      -2.330   2.025  17.235  1.00  0.00      LIG  
ATOM   6556 H1   LIG     1      -4.865   3.769  19.226  1.00  0.00      LIG  
ATOM   6557 C26  LIG     1     -11.277   6.645  17.973  1.00  0.00      LIG  
ATOM   6558 C27  LIG     1     -13.934   6.058  22.617  1.00  0.00      LIG  
ATOM   6559 O3   LIG     1     -12.758   6.098  22.953  1.00  0.00      LIG  
ATOM   6560 C28  LIG     1     -15.053   6.580  23.456  1.00  0.00      LIG  
ATOM   6561 C29  LIG     1     -14.285   2.426  20.431  1.00  0.00      LIG  
ATOM   6562 O4   LIG     1     -13.231   2.675  19.476  1.00  0.00      LIG  
ATOM   6563 C30  LIG     1     -13.796   2.075  21.796  1.00  0.00      LIG  
ATOM   6564 C31  LIG     1     -15.398   1.596  19.898  1.00  0.00      LIG  
ATOM   6565 H2   LIG     1      -4.533   0.289  17.506  1.00  0.00      LIG  
ATOM   6566 H3   LIG     1      -4.515   1.455  16.181  1.00  0.00      LIG  
ATOM   6567 H4   LIG     1      -6.693   1.399  17.267  1.00  0.00      LIG  
ATOM   6568 H5   LIG     1      -5.962   2.995  17.347  1.00  0.00      LIG  
ATOM   6569 H6   LIG     1      -4.111   3.571  21.644  1.00  0.00      LIG  
ATOM   6570 H7   LIG     1      -5.271   2.266  21.782  1.00  0.00      LIG  
ATOM   6571 H8   LIG     1      -5.670   5.178  21.179  1.00  0.00      LIG  
ATOM   6572 H9   LIG     1      -6.438   4.190  22.372  1.00  0.00      LIG  
ATOM   6573 H10  LIG     1     -10.663   2.943  18.652  1.00  0.00      LIG  
ATOM   6574 H11  LIG     1     -10.259   2.174  20.160  1.00  0.00      LIG  
ATOM   6575 H12  LIG     1      -8.405   3.038  17.911  1.00  0.00      LIG  
ATOM   6576 H13  LIG     1     -10.688   6.854  21.439  1.00  0.00      LIG  
ATOM   6577 H14  LIG     1      -9.551   7.268  20.137  1.00  0.00      LIG  
ATOM   6578 H15  LIG     1      -7.872   6.406  21.436  1.00  0.00      LIG  
ATOM   6579 H16  LIG     1      -9.039   5.857  22.612  1.00  0.00      LIG  
ATOM   6580 H17  LIG     1      -9.550   1.123  17.815  1.00  0.00      LIG  
ATOM   6581 H18  LIG     1      -2.871   1.393  21.209  1.00  0.00      LIG  
ATOM   6582 H19  LIG     1      -1.726   1.122  19.897  1.00  0.00      LIG  
ATOM   6583 H20  LIG     1      -3.236   0.247  19.902  1.00  0.00      LIG  
ATOM   6584 H21  LIG     1      -2.787   4.396  18.912  1.00  0.00      LIG  
ATOM   6585 H22  LIG     1      -1.440   3.283  19.170  1.00  0.00      LIG  
ATOM   6586 H23  LIG     1      -2.379   3.842  20.544  1.00  0.00      LIG  
ATOM   6587 H24  LIG     1      -6.836   6.062  19.629  1.00  0.00      LIG  
ATOM   6588 H25  LIG     1      -7.986   5.225  18.596  1.00  0.00      LIG  
ATOM   6589 H26  LIG     1      -6.310   4.814  18.534  1.00  0.00      LIG  
ATOM   6590 H27  LIG     1      -6.015   0.532  20.866  1.00  0.00      LIG  
ATOM   6591 H28  LIG     1      -5.148  -0.020  19.447  1.00  0.00      LIG  
ATOM   6592 H29  LIG     1      -6.882   0.005  19.434  1.00  0.00      LIG  
ATOM   6593 H30  LIG     1     -11.829   4.653  18.424  1.00  0.00      LIG  
ATOM   6594 H31  LIG     1     -13.660   6.232  18.987  1.00  0.00      LIG  
ATOM   6595 H32  LIG     1     -12.710   6.896  20.282  1.00  0.00      LIG  
ATOM   6596 H33  LIG     1     -12.598   4.460  21.244  1.00  0.00      LIG  
ATOM   6597 H34  LIG     1     -14.797   4.156  19.146  1.00  0.00      LIG  
ATOM   6598 H35  LIG     1      -8.267   3.709  23.128  1.00  0.00      LIG  
ATOM   6599 H36  LIG     1      -8.891   2.425  22.091  1.00  0.00      LIG  
ATOM   6600 H37  LIG     1      -9.959   3.688  22.679  1.00  0.00      LIG  
ATOM   6601 H38  LIG     1     -10.352   6.405  17.440  1.00  0.00      LIG  
ATOM   6602 H39  LIG     1     -11.158   7.620  18.455  1.00  0.00      LIG  
ATOM   6603 H40  LIG     1     -12.080   6.735  17.237  1.00  0.00      LIG  
ATOM   6604 H41  LIG     1     -15.793   7.083  22.826  1.00  0.00      LIG  
ATOM   6605 H42  LIG     1     -14.647   7.311  24.158  1.00  0.00      LIG  
ATOM   6606 H43  LIG     1     -15.514   5.755  24.005  1.00  0.00      LIG  
ATOM   6607 H44  LIG     1     -12.763   2.396  21.960  1.00  0.00      LIG  
ATOM   6608 H45  LIG     1     -13.840   0.993  21.947  1.00  0.00      LIG  
ATOM   6609 H46  LIG     1     -14.429   2.551  22.548  1.00  0.00      LIG  
ATOM   6610 H47  LIG     1     -15.743   1.965  18.927  1.00  0.00      LIG  
ATOM   6611 H48  LIG     1     -16.243   1.616  20.590  1.00  0.00      LIG  
ATOM   6612 H49  LIG     1     -15.077   0.558  19.777  1.00  0.00      LIG  
TER
REMARK  Energy: 271.301
REMARK  SimpleFitness: 271.301
REMARK  FullFitness: -1378.1926
REMARK  InterFull: -18.4596
REMARK  IntraFull: 285.277
REMARK  solvFull: -1932.42
REMARK  surfFull: 287.41
REMARK  extraFull: 0.0
REMARK  deltaGcompsolvpol: -1932.42
REMARK  deltaGcompsolvnonpol: 287.41
REMARK  deltaGprotsolvpol: -1938.72
REMARK  deltaGprotsolvnonpol: 281.59
REMARK  deltaGligsolvpol: -8.32117
REMARK  deltaGligsolvnonpol: 15.8105
REMARK  deltaGvdw: -18.4596
REMARK  deltaGelec: 0.0
REMARK  deltaG: -5.7865677
REMARK  Cluster: 0
REMARK  ClusterRank: 3
ATOM   6526 C    LIG     1      -4.584   1.353  17.266  1.00  0.00      LIG  
ATOM   6527 C1   LIG     1      -3.382   2.025  17.856  1.00  0.00      LIG  
ATOM   6528 C2   LIG     1      -3.404   2.355  19.333  1.00  0.00      LIG  
ATOM   6529 C3   LIG     1      -4.819   2.815  19.742  1.00  0.00      LIG  
ATOM   6530 C4   LIG     1      -6.026   1.999  19.249  1.00  0.00      LIG  
ATOM   6531 C5   LIG     1      -5.890   1.973  17.729  1.00  0.00      LIG  
ATOM   6532 C6   LIG     1      -5.018   3.156  21.201  1.00  0.00      LIG  
ATOM   6533 C7   LIG     1      -6.120   4.194  21.331  1.00  0.00      LIG  
ATOM   6534 C8   LIG     1      -7.305   4.045  20.354  1.00  0.00      LIG  
ATOM   6535 C9   LIG     1      -7.374   2.604  19.775  1.00  0.00      LIG  
ATOM   6536 C10  LIG     1      -8.647   4.372  21.083  1.00  0.00      LIG  
ATOM   6537 C11  LIG     1      -9.765   4.229  20.116  1.00  0.00      LIG  
ATOM   6538 C12  LIG     1      -9.903   2.916  19.437  1.00  0.00      LIG  
ATOM   6539 C13  LIG     1      -8.586   2.463  18.823  1.00  0.00      LIG  
ATOM   6540 C14  LIG     1     -10.467   5.348  19.930  1.00  0.00      LIG  
ATOM   6541 C15  LIG     1      -9.929   6.455  20.762  1.00  0.00      LIG  
ATOM   6542 C16  LIG     1      -8.790   5.825  21.547  1.00  0.00      LIG  
ATOM   6543 O    LIG     1      -8.808   1.109  18.441  1.00  0.00      LIG  
ATOM   6544 C17  LIG     1      -2.790   1.214  20.134  1.00  0.00      LIG  
ATOM   6545 C18  LIG     1      -2.452   3.535  19.499  1.00  0.00      LIG  
ATOM   6546 C19  LIG     1      -7.105   5.085  19.223  1.00  0.00      LIG  
ATOM   6547 C20  LIG     1      -6.007   0.558  19.775  1.00  0.00      LIG  
ATOM   6548 H    LIG     1      -7.613   1.958  20.621  1.00  0.00      LIG  
ATOM   6549 C21  LIG     1     -11.620   5.567  18.985  1.00  0.00      LIG  
ATOM   6550 C22  LIG     1     -12.889   5.974  19.719  1.00  0.00      LIG  
ATOM   6551 C23  LIG     1     -13.415   4.877  20.648  1.00  0.00      LIG  
ATOM   6552 O1   LIG     1     -14.421   5.450  21.496  1.00  0.00      LIG  
ATOM   6553 C24  LIG     1     -14.076   3.784  19.863  1.00  0.00      LIG  
ATOM   6554 C25  LIG     1      -8.950   3.495  22.304  1.00  0.00      LIG  
ATOM   6555 O2   LIG     1      -2.330   2.025  17.235  1.00  0.00      LIG  
ATOM   6556 H1   LIG     1      -4.865   3.769  19.226  1.00  0.00      LIG  
ATOM   6557 C26  LIG     1     -11.277   6.645  17.973  1.00  0.00      LIG  
ATOM   6558 C27  LIG     1     -13.934   6.058  22.617  1.00  0.00      LIG  
ATOM   6559 O3   LIG     1     -12.758   6.098  22.953  1.00  0.00      LIG  
ATOM   6560 C28  LIG     1     -15.053   6.580  23.456  1.00  0.00      LIG  
ATOM   6561 C29  LIG     1     -14.285   2.426  20.431  1.00  0.00      LIG  
ATOM   6562 O4   LIG     1     -13.231   2.675  19.476  1.00  0.00      LIG  
ATOM   6563 C30  LIG     1     -13.796   2.075  21.796  1.00  0.00      LIG  
ATOM   6564 C31  LIG     1     -15.398   1.596  19.898  1.00  0.00      LIG  
ATOM   6565 H2   LIG     1      -4.533   0.289  17.506  1.00  0.00      LIG  
ATOM   6566 H3   LIG     1      -4.515   1.455  16.181  1.00  0.00      LIG  
ATOM   6567 H4   LIG     1      -6.693   1.399  17.267  1.00  0.00      LIG  
ATOM   6568 H5   LIG     1      -5.962   2.995  17.347  1.00  0.00      LIG  
ATOM   6569 H6   LIG     1      -4.111   3.571  21.644  1.00  0.00      LIG  
ATOM   6570 H7   LIG     1      -5.271   2.266  21.782  1.00  0.00      LIG  
ATOM   6571 H8   LIG     1      -5.670   5.178  21.179  1.00  0.00      LIG  
ATOM   6572 H9   LIG     1      -6.438   4.190  22.372  1.00  0.00      LIG  
ATOM   6573 H10  LIG     1     -10.663   2.943  18.652  1.00  0.00      LIG  
ATOM   6574 H11  LIG     1     -10.259   2.174  20.160  1.00  0.00      LIG  
ATOM   6575 H12  LIG     1      -8.405   3.038  17.911  1.00  0.00      LIG  
ATOM   6576 H13  LIG     1     -10.688   6.854  21.439  1.00  0.00      LIG  
ATOM   6577 H14  LIG     1      -9.551   7.268  20.137  1.00  0.00      LIG  
ATOM   6578 H15  LIG     1      -7.872   6.406  21.436  1.00  0.00      LIG  
ATOM   6579 H16  LIG     1      -9.039   5.857  22.612  1.00  0.00      LIG  
ATOM   6580 H17  LIG     1      -9.550   1.123  17.815  1.00  0.00      LIG  
ATOM   6581 H18  LIG     1      -2.871   1.393  21.209  1.00  0.00      LIG  
ATOM   6582 H19  LIG     1      -1.726   1.122  19.897  1.00  0.00      LIG  
ATOM   6583 H20  LIG     1      -3.236   0.247  19.902  1.00  0.00      LIG  
ATOM   6584 H21  LIG     1      -2.787   4.396  18.912  1.00  0.00      LIG  
ATOM   6585 H22  LIG     1      -1.440   3.283  19.170  1.00  0.00      LIG  
ATOM   6586 H23  LIG     1      -2.379   3.842  20.544  1.00  0.00      LIG  
ATOM   6587 H24  LIG     1      -6.836   6.062  19.629  1.00  0.00      LIG  
ATOM   6588 H25  LIG     1      -7.986   5.225  18.596  1.00  0.00      LIG  
ATOM   6589 H26  LIG     1      -6.310   4.814  18.534  1.00  0.00      LIG  
ATOM   6590 H27  LIG     1      -6.015   0.532  20.866  1.00  0.00      LIG  
ATOM   6591 H28  LIG     1      -5.148  -0.020  19.447  1.00  0.00      LIG  
ATOM   6592 H29  LIG     1      -6.882   0.005  19.434  1.00  0.00      LIG  
ATOM   6593 H30  LIG     1     -11.829   4.653  18.424  1.00  0.00      LIG  
ATOM   6594 H31  LIG     1     -13.660   6.232  18.987  1.00  0.00      LIG  
ATOM   6595 H32  LIG     1     -12.710   6.896  20.282  1.00  0.00      LIG  
ATOM   6596 H33  LIG     1     -12.598   4.460  21.244  1.00  0.00      LIG  
ATOM   6597 H34  LIG     1     -14.797   4.156  19.146  1.00  0.00      LIG  
ATOM   6598 H35  LIG     1      -8.267   3.709  23.128  1.00  0.00      LIG  
ATOM   6599 H36  LIG     1      -8.891   2.425  22.091  1.00  0.00      LIG  
ATOM   6600 H37  LIG     1      -9.959   3.688  22.679  1.00  0.00      LIG  
ATOM   6601 H38  LIG     1     -10.352   6.405  17.440  1.00  0.00      LIG  
ATOM   6602 H39  LIG     1     -11.158   7.620  18.455  1.00  0.00      LIG  
ATOM   6603 H40  LIG     1     -12.080   6.735  17.237  1.00  0.00      LIG  
ATOM   6604 H41  LIG     1     -15.793   7.083  22.826  1.00  0.00      LIG  
ATOM   6605 H42  LIG     1     -14.647   7.311  24.158  1.00  0.00      LIG  
ATOM   6606 H43  LIG     1     -15.514   5.755  24.005  1.00  0.00      LIG  
ATOM   6607 H44  LIG     1     -12.763   2.396  21.960  1.00  0.00      LIG  
ATOM   6608 H45  LIG     1     -13.840   0.993  21.947  1.00  0.00      LIG  
ATOM   6609 H46  LIG     1     -14.429   2.551  22.548  1.00  0.00      LIG  
ATOM   6610 H47  LIG     1     -15.743   1.965  18.927  1.00  0.00      LIG  
ATOM   6611 H48  LIG     1     -16.243   1.616  20.590  1.00  0.00      LIG  
ATOM   6612 H49  LIG     1     -15.077   0.558  19.777  1.00  0.00      LIG  
TER
REMARK  Energy: 272.923
REMARK  SimpleFitness: 272.923
REMARK  FullFitness: -1376.8323
REMARK  InterFull: -19.3043
REMARK  IntraFull: 287.484
REMARK  solvFull: -1932.13
REMARK  surfFull: 287.118
REMARK  extraFull: 0.0
REMARK  deltaGcompsolvpol: -1932.13
REMARK  deltaGcompsolvnonpol: 287.118
REMARK  deltaGprotsolvpol: -1938.72
REMARK  deltaGprotsolvnonpol: 281.59
REMARK  deltaGligsolvpol: -8.12047
REMARK  deltaGligsolvnonpol: 15.7298
REMARK  deltaGvdw: -19.3043
REMARK  deltaGelec: 0.0
REMARK  deltaG: -5.8809967
REMARK  Cluster: 0
REMARK  ClusterRank: 4
ATOM   6526 C    LIG     1      -4.844   0.770  17.631  1.00  0.00      LIG  
ATOM   6527 C1   LIG     1      -3.640   1.604  17.914  1.00  0.00      LIG  
ATOM   6528 C2   LIG     1      -3.563   2.275  19.265  1.00  0.00      LIG  
ATOM   6529 C3   LIG     1      -4.951   2.851  19.640  1.00  0.00      LIG  
ATOM   6530 C4   LIG     1      -6.196   1.952  19.448  1.00  0.00      LIG  
ATOM   6531 C5   LIG     1      -6.126   1.502  17.983  1.00  0.00      LIG  
ATOM   6532 C6   LIG     1      -4.983   3.564  20.979  1.00  0.00      LIG  
ATOM   6533 C7   LIG     1      -6.288   4.280  21.289  1.00  0.00      LIG  
ATOM   6534 C8   LIG     1      -7.421   4.157  20.260  1.00  0.00      LIG  
ATOM   6535 C9   LIG     1      -7.539   2.671  19.849  1.00  0.00      LIG  
ATOM   6536 C10  LIG     1      -8.754   4.646  20.912  1.00  0.00      LIG  
ATOM   6537 C11  LIG     1      -9.871   4.431  19.963  1.00  0.00      LIG  
ATOM   6538 C12  LIG     1     -10.046   3.063  19.416  1.00  0.00      LIG  
ATOM   6539 C13  LIG     1      -8.744   2.456  18.906  1.00  0.00      LIG  
ATOM   6540 C14  LIG     1     -10.598   5.527  19.738  1.00  0.00      LIG  
ATOM   6541 C15  LIG     1     -10.063   6.687  20.496  1.00  0.00      LIG  
ATOM   6542 C16  LIG     1      -8.817   6.153  21.179  1.00  0.00      LIG  
ATOM   6543 O    LIG     1      -9.038   1.068  18.755  1.00  0.00      LIG  
ATOM   6544 C17  LIG     1      -2.928   1.322  20.272  1.00  0.00      LIG  
ATOM   6545 C18  LIG     1      -2.574   3.427  19.109  1.00  0.00      LIG  
ATOM   6546 C19  LIG     1      -7.132   5.055  19.034  1.00  0.00      LIG  
ATOM   6547 C20  LIG     1      -6.173   0.715  20.351  1.00  0.00      LIG  
ATOM   6548 H    LIG     1      -7.835   2.160  20.767  1.00  0.00      LIG  
ATOM   6549 C21  LIG     1     -11.815   5.664  18.865  1.00  0.00      LIG  
ATOM   6550 C22  LIG     1     -13.062   5.995  19.672  1.00  0.00      LIG  
ATOM   6551 C23  LIG     1     -13.496   4.853  20.594  1.00  0.00      LIG  
ATOM   6552 O1   LIG     1     -14.478   5.365  21.508  1.00  0.00      LIG  
ATOM   6553 C24  LIG     1     -14.152   3.761  19.801  1.00  0.00      LIG  
ATOM   6554 C25  LIG     1      -9.134   3.967  22.234  1.00  0.00      LIG  
ATOM   6555 O2   LIG     1      -2.646   1.487  17.210  1.00  0.00      LIG  
ATOM   6556 H1   LIG     1      -5.045   3.640  18.899  1.00  0.00      LIG  
ATOM   6557 C26  LIG     1     -11.604   6.757  17.835  1.00  0.00      LIG  
ATOM   6558 C27  LIG     1     -13.958   5.952  22.628  1.00  0.00      LIG  
ATOM   6559 O3   LIG     1     -12.770   6.029  22.907  1.00  0.00      LIG  
ATOM   6560 C28  LIG     1     -15.057   6.422  23.527  1.00  0.00      LIG  
ATOM   6561 C29  LIG     1     -14.351   2.388  20.342  1.00  0.00      LIG  
ATOM   6562 O4   LIG     1     -13.287   2.668  19.406  1.00  0.00      LIG  
ATOM   6563 C30  LIG     1     -13.878   2.011  21.704  1.00  0.00      LIG  
ATOM   6564 C31  LIG     1     -15.431   1.541  19.773  1.00  0.00      LIG  
ATOM   6565 H2   LIG     1      -4.750  -0.175  18.170  1.00  0.00      LIG  
ATOM   6566 H3   LIG     1      -4.846   0.542  16.562  1.00  0.00      LIG  
ATOM   6567 H4   LIG     1      -6.935   0.819  17.730  1.00  0.00      LIG  
ATOM   6568 H5   LIG     1      -6.226   2.378  17.335  1.00  0.00      LIG  
ATOM   6569 H6   LIG     1      -4.186   4.308  21.039  1.00  0.00      LIG  
ATOM   6570 H7   LIG     1      -4.781   2.851  21.782  1.00  0.00      LIG  
ATOM   6571 H8   LIG     1      -6.078   5.336  21.478  1.00  0.00      LIG  
ATOM   6572 H9   LIG     1      -6.597   3.871  22.250  1.00  0.00      LIG  
ATOM   6573 H10  LIG     1     -10.777   3.046  18.605  1.00  0.00      LIG  
ATOM   6574 H11  LIG     1     -10.469   2.432  20.204  1.00  0.00      LIG  
ATOM   6575 H12  LIG     1      -8.520   2.871  17.921  1.00  0.00      LIG  
ATOM   6576 H13  LIG     1     -10.789   7.040  21.232  1.00  0.00      LIG  
ATOM   6577 H14  LIG     1      -9.800   7.515  19.832  1.00  0.00      LIG  
ATOM   6578 H15  LIG     1      -7.940   6.695  20.820  1.00  0.00      LIG  
ATOM   6579 H16  LIG     1      -8.868   6.359  22.252  1.00  0.00      LIG  
ATOM   6580 H17  LIG     1      -9.866   1.016  18.248  1.00  0.00      LIG  
ATOM   6581 H18  LIG     1      -2.930   1.748  21.278  1.00  0.00      LIG  
ATOM   6582 H19  LIG     1      -1.885   1.131  20.002  1.00  0.00      LIG  
ATOM   6583 H20  LIG     1      -3.420   0.350  20.301  1.00  0.00      LIG  
ATOM   6584 H21  LIG     1      -2.944   4.175  18.400  1.00  0.00      LIG  
ATOM   6585 H22  LIG     1      -1.601   3.082  18.746  1.00  0.00      LIG  
ATOM   6586 H23  LIG     1      -2.389   3.922  20.064  1.00  0.00      LIG  
ATOM   6587 H24  LIG     1      -6.482   5.888  19.315  1.00  0.00      LIG  
ATOM   6588 H25  LIG     1      -8.028   5.482  18.584  1.00  0.00      LIG  
ATOM   6589 H26  LIG     1      -6.647   4.511  18.224  1.00  0.00      LIG  
ATOM   6590 H27  LIG     1      -6.073   1.000  21.402  1.00  0.00      LIG  
ATOM   6591 H28  LIG     1      -5.373   0.015  20.122  1.00  0.00      LIG  
ATOM   6592 H29  LIG     1      -7.106   0.155  20.255  1.00  0.00      LIG  
ATOM   6593 H30  LIG     1     -11.994   4.735  18.320  1.00  0.00      LIG  
ATOM   6594 H31  LIG     1     -13.877   6.232  18.982  1.00  0.00      LIG  
ATOM   6595 H32  LIG     1     -12.903   6.911  20.250  1.00  0.00      LIG  
ATOM   6596 H33  LIG     1     -12.635   4.447  21.133  1.00  0.00      LIG  
ATOM   6597 H34  LIG     1     -14.861   4.137  19.076  1.00  0.00      LIG  
ATOM   6598 H35  LIG     1      -8.437   4.235  23.032  1.00  0.00      LIG  
ATOM   6599 H36  LIG     1      -9.162   2.877  22.159  1.00  0.00      LIG  
ATOM   6600 H37  LIG     1     -10.123   4.294  22.571  1.00  0.00      LIG  
ATOM   6601 H38  LIG     1     -10.692   6.584  17.255  1.00  0.00      LIG  
ATOM   6602 H39  LIG     1     -11.533   7.741  18.307  1.00  0.00      LIG  
ATOM   6603 H40  LIG     1     -12.449   6.784  17.143  1.00  0.00      LIG  
ATOM   6604 H41  LIG     1     -15.779   7.019  22.961  1.00  0.00      LIG  
ATOM   6605 H42  LIG     1     -14.623   7.054  24.307  1.00  0.00      LIG  
ATOM   6606 H43  LIG     1     -15.547   5.561  23.990  1.00  0.00      LIG  
ATOM   6607 H44  LIG     1     -12.917   2.469  21.956  1.00  0.00      LIG  
ATOM   6608 H45  LIG     1     -13.760   0.926  21.770  1.00  0.00      LIG  
ATOM   6609 H46  LIG     1     -14.616   2.318  22.450  1.00  0.00      LIG  
ATOM   6610 H47  LIG     1     -15.711   1.865  18.766  1.00  0.00      LIG  
ATOM   6611 H48  LIG     1     -16.319   1.588  20.409  1.00  0.00      LIG  
ATOM   6612 H49  LIG     1     -15.103   0.499  19.719  1.00  0.00      LIG  
TER
REMARK  Energy: 272.923
REMARK  SimpleFitness: 272.923
REMARK  FullFitness: -1376.8323
REMARK  InterFull: -19.3043
REMARK  IntraFull: 287.484
REMARK  solvFull: -1932.13
REMARK  surfFull: 287.118
REMARK  extraFull: 0.0
REMARK  deltaGcompsolvpol: -1932.13
REMARK  deltaGcompsolvnonpol: 287.118
REMARK  deltaGprotsolvpol: -1938.72
REMARK  deltaGprotsolvnonpol: 281.59
REMARK  deltaGligsolvpol: -8.12047
REMARK  deltaGligsolvnonpol: 15.7298
REMARK  deltaGvdw: -19.3043
REMARK  deltaGelec: 0.0
REMARK  deltaG: -5.8809967
REMARK  Cluster: 0
REMARK  ClusterRank: 5
ATOM   6526 C    LIG     1      -4.844   0.770  17.631  1.00  0.00      LIG  
ATOM   6527 C1   LIG     1      -3.640   1.604  17.914  1.00  0.00      LIG  
ATOM   6528 C2   LIG     1      -3.563   2.275  19.265  1.00  0.00      LIG  
ATOM   6529 C3   LIG     1      -4.951   2.851  19.640  1.00  0.00      LIG  
ATOM   6530 C4   LIG     1      -6.196   1.952  19.448  1.00  0.00      LIG  
ATOM   6531 C5   LIG     1      -6.126   1.502  17.983  1.00  0.00      LIG  
ATOM   6532 C6   LIG     1      -4.983   3.564  20.979  1.00  0.00      LIG  
ATOM   6533 C7   LIG     1      -6.288   4.280  21.289  1.00  0.00      LIG  
ATOM   6534 C8   LIG     1      -7.421   4.157  20.260  1.00  0.00      LIG  
ATOM   6535 C9   LIG     1      -7.539   2.671  19.849  1.00  0.00      LIG  
ATOM   6536 C10  LIG     1      -8.754   4.646  20.912  1.00  0.00      LIG  
ATOM   6537 C11  LIG     1      -9.871   4.431  19.963  1.00  0.00      LIG  
ATOM   6538 C12  LIG     1     -10.046   3.063  19.416  1.00  0.00      LIG  
ATOM   6539 C13  LIG     1      -8.744   2.456  18.906  1.00  0.00      LIG  
ATOM   6540 C14  LIG     1     -10.598   5.527  19.738  1.00  0.00      LIG  
ATOM   6541 C15  LIG     1     -10.063   6.687  20.496  1.00  0.00      LIG  
ATOM   6542 C16  LIG     1      -8.817   6.153  21.179  1.00  0.00      LIG  
ATOM   6543 O    LIG     1      -9.038   1.068  18.755  1.00  0.00      LIG  
ATOM   6544 C17  LIG     1      -2.928   1.322  20.272  1.00  0.00      LIG  
ATOM   6545 C18  LIG     1      -2.574   3.427  19.109  1.00  0.00      LIG  
ATOM   6546 C19  LIG     1      -7.132   5.055  19.034  1.00  0.00      LIG  
ATOM   6547 C20  LIG     1      -6.173   0.715  20.351  1.00  0.00      LIG  
ATOM   6548 H    LIG     1      -7.835   2.160  20.767  1.00  0.00      LIG  
ATOM   6549 C21  LIG     1     -11.815   5.664  18.865  1.00  0.00      LIG  
ATOM   6550 C22  LIG     1     -13.062   5.995  19.672  1.00  0.00      LIG  
ATOM   6551 C23  LIG     1     -13.496   4.853  20.594  1.00  0.00      LIG  
ATOM   6552 O1   LIG     1     -14.478   5.365  21.508  1.00  0.00      LIG  
ATOM   6553 C24  LIG     1     -14.152   3.761  19.801  1.00  0.00      LIG  
ATOM   6554 C25  LIG     1      -9.134   3.967  22.234  1.00  0.00      LIG  
ATOM   6555 O2   LIG     1      -2.646   1.487  17.210  1.00  0.00      LIG  
ATOM   6556 H1   LIG     1      -5.045   3.640  18.899  1.00  0.00      LIG  
ATOM   6557 C26  LIG     1     -11.604   6.757  17.835  1.00  0.00      LIG  
ATOM   6558 C27  LIG     1     -13.958   5.952  22.628  1.00  0.00      LIG  
ATOM   6559 O3   LIG     1     -12.770   6.029  22.907  1.00  0.00      LIG  
ATOM   6560 C28  LIG     1     -15.057   6.422  23.527  1.00  0.00      LIG  
ATOM   6561 C29  LIG     1     -14.351   2.388  20.342  1.00  0.00      LIG  
ATOM   6562 O4   LIG     1     -13.287   2.668  19.406  1.00  0.00      LIG  
ATOM   6563 C30  LIG     1     -13.878   2.011  21.704  1.00  0.00      LIG  
ATOM   6564 C31  LIG     1     -15.431   1.541  19.773  1.00  0.00      LIG  
ATOM   6565 H2   LIG     1      -4.750  -0.175  18.170  1.00  0.00      LIG  
ATOM   6566 H3   LIG     1      -4.846   0.542  16.562  1.00  0.00      LIG  
ATOM   6567 H4   LIG     1      -6.935   0.819  17.730  1.00  0.00      LIG  
ATOM   6568 H5   LIG     1      -6.226   2.378  17.335  1.00  0.00      LIG  
ATOM   6569 H6   LIG     1      -4.186   4.308  21.039  1.00  0.00      LIG  
ATOM   6570 H7   LIG     1      -4.781   2.851  21.782  1.00  0.00      LIG  
ATOM   6571 H8   LIG     1      -6.078   5.336  21.478  1.00  0.00      LIG  
ATOM   6572 H9   LIG     1      -6.597   3.871  22.250  1.00  0.00      LIG  
ATOM   6573 H10  LIG     1     -10.777   3.046  18.605  1.00  0.00      LIG  
ATOM   6574 H11  LIG     1     -10.469   2.432  20.204  1.00  0.00      LIG  
ATOM   6575 H12  LIG     1      -8.520   2.871  17.921  1.00  0.00      LIG  
ATOM   6576 H13  LIG     1     -10.789   7.040  21.232  1.00  0.00      LIG  
ATOM   6577 H14  LIG     1      -9.800   7.515  19.832  1.00  0.00      LIG  
ATOM   6578 H15  LIG     1      -7.940   6.695  20.820  1.00  0.00      LIG  
ATOM   6579 H16  LIG     1      -8.868   6.359  22.252  1.00  0.00      LIG  
ATOM   6580 H17  LIG     1      -9.866   1.016  18.248  1.00  0.00      LIG  
ATOM   6581 H18  LIG     1      -2.930   1.748  21.278  1.00  0.00      LIG  
ATOM   6582 H19  LIG     1      -1.885   1.131  20.002  1.00  0.00      LIG  
ATOM   6583 H20  LIG     1      -3.420   0.350  20.301  1.00  0.00      LIG  
ATOM   6584 H21  LIG     1      -2.944   4.175  18.400  1.00  0.00      LIG  
ATOM   6585 H22  LIG     1      -1.601   3.082  18.746  1.00  0.00      LIG  
ATOM   6586 H23  LIG     1      -2.389   3.922  20.064  1.00  0.00      LIG  
ATOM   6587 H24  LIG     1      -6.482   5.888  19.315  1.00  0.00      LIG  
ATOM   6588 H25  LIG     1      -8.028   5.482  18.584  1.00  0.00      LIG  
ATOM   6589 H26  LIG     1      -6.647   4.511  18.224  1.00  0.00      LIG  
ATOM   6590 H27  LIG     1      -6.073   1.000  21.402  1.00  0.00      LIG  
ATOM   6591 H28  LIG     1      -5.373   0.015  20.122  1.00  0.00      LIG  
ATOM   6592 H29  LIG     1      -7.106   0.155  20.255  1.00  0.00      LIG  
ATOM   6593 H30  LIG     1     -11.994   4.735  18.320  1.00  0.00      LIG  
ATOM   6594 H31  LIG     1     -13.877   6.232  18.982  1.00  0.00      LIG  
ATOM   6595 H32  LIG     1     -12.903   6.911  20.250  1.00  0.00      LIG  
ATOM   6596 H33  LIG     1     -12.635   4.447  21.133  1.00  0.00      LIG  
ATOM   6597 H34  LIG     1     -14.861   4.137  19.076  1.00  0.00      LIG  
ATOM   6598 H35  LIG     1      -8.437   4.235  23.032  1.00  0.00      LIG  
ATOM   6599 H36  LIG     1      -9.162   2.877  22.159  1.00  0.00      LIG  
ATOM   6600 H37  LIG     1     -10.123   4.294  22.571  1.00  0.00      LIG  
ATOM   6601 H38  LIG     1     -10.692   6.584  17.255  1.00  0.00      LIG  
ATOM   6602 H39  LIG     1     -11.533   7.741  18.307  1.00  0.00      LIG  
ATOM   6603 H40  LIG     1     -12.449   6.784  17.143  1.00  0.00      LIG  
ATOM   6604 H41  LIG     1     -15.779   7.019  22.961  1.00  0.00      LIG  
ATOM   6605 H42  LIG     1     -14.623   7.054  24.307  1.00  0.00      LIG  
ATOM   6606 H43  LIG     1     -15.547   5.561  23.990  1.00  0.00      LIG  
ATOM   6607 H44  LIG     1     -12.917   2.469  21.956  1.00  0.00      LIG  
ATOM   6608 H45  LIG     1     -13.760   0.926  21.770  1.00  0.00      LIG  
ATOM   6609 H46  LIG     1     -14.616   2.318  22.450  1.00  0.00      LIG  
ATOM   6610 H47  LIG     1     -15.711   1.865  18.766  1.00  0.00      LIG  
ATOM   6611 H48  LIG     1     -16.319   1.588  20.409  1.00  0.00      LIG  
ATOM   6612 H49  LIG     1     -15.103   0.499  19.719  1.00  0.00      LIG  
TER
REMARK  Energy: 272.923
REMARK  SimpleFitness: 272.923
REMARK  FullFitness: -1376.8323
REMARK  InterFull: -19.3043
REMARK  IntraFull: 287.484
REMARK  solvFull: -1932.13
REMARK  surfFull: 287.118
REMARK  extraFull: 0.0
REMARK  deltaGcompsolvpol: -1932.13
REMARK  deltaGcompsolvnonpol: 287.118
REMARK  deltaGprotsolvpol: -1938.72
REMARK  deltaGprotsolvnonpol: 281.59
REMARK  deltaGligsolvpol: -8.12047
REMARK  deltaGligsolvnonpol: 15.7298
REMARK  deltaGvdw: -19.3043
REMARK  deltaGelec: 0.0
REMARK  deltaG: -5.8809967
REMARK  Cluster: 0
REMARK  ClusterRank: 6
ATOM   6526 C    LIG     1      -4.844   0.770  17.631  1.00  0.00      LIG  
ATOM   6527 C1   LIG     1      -3.640   1.604  17.914  1.00  0.00      LIG  
ATOM   6528 C2   LIG     1      -3.563   2.275  19.265  1.00  0.00      LIG  
ATOM   6529 C3   LIG     1      -4.951   2.851  19.640  1.00  0.00      LIG  
ATOM   6530 C4   LIG     1      -6.196   1.952  19.448  1.00  0.00      LIG  
ATOM   6531 C5   LIG     1      -6.126   1.502  17.983  1.00  0.00      LIG  
ATOM   6532 C6   LIG     1      -4.983   3.564  20.979  1.00  0.00      LIG  
ATOM   6533 C7   LIG     1      -6.288   4.280  21.289  1.00  0.00      LIG  
ATOM   6534 C8   LIG     1      -7.421   4.157  20.260  1.00  0.00      LIG  
ATOM   6535 C9   LIG     1      -7.539   2.671  19.849  1.00  0.00      LIG  
ATOM   6536 C10  LIG     1      -8.754   4.646  20.912  1.00  0.00      LIG  
ATOM   6537 C11  LIG     1      -9.871   4.431  19.963  1.00  0.00      LIG  
ATOM   6538 C12  LIG     1     -10.046   3.063  19.416  1.00  0.00      LIG  
ATOM   6539 C13  LIG     1      -8.744   2.456  18.906  1.00  0.00      LIG  
ATOM   6540 C14  LIG     1     -10.598   5.527  19.738  1.00  0.00      LIG  
ATOM   6541 C15  LIG     1     -10.063   6.687  20.496  1.00  0.00      LIG  
ATOM   6542 C16  LIG     1      -8.817   6.153  21.179  1.00  0.00      LIG  
ATOM   6543 O    LIG     1      -9.038   1.068  18.755  1.00  0.00      LIG  
ATOM   6544 C17  LIG     1      -2.928   1.322  20.272  1.00  0.00      LIG  
ATOM   6545 C18  LIG     1      -2.574   3.427  19.109  1.00  0.00      LIG  
ATOM   6546 C19  LIG     1      -7.132   5.055  19.034  1.00  0.00      LIG  
ATOM   6547 C20  LIG     1      -6.173   0.715  20.351  1.00  0.00      LIG  
ATOM   6548 H    LIG     1      -7.835   2.160  20.767  1.00  0.00      LIG  
ATOM   6549 C21  LIG     1     -11.815   5.664  18.865  1.00  0.00      LIG  
ATOM   6550 C22  LIG     1     -13.062   5.995  19.672  1.00  0.00      LIG  
ATOM   6551 C23  LIG     1     -13.496   4.853  20.594  1.00  0.00      LIG  
ATOM   6552 O1   LIG     1     -14.478   5.365  21.508  1.00  0.00      LIG  
ATOM   6553 C24  LIG     1     -14.152   3.761  19.801  1.00  0.00      LIG  
ATOM   6554 C25  LIG     1      -9.134   3.967  22.234  1.00  0.00      LIG  
ATOM   6555 O2   LIG     1      -2.646   1.487  17.210  1.00  0.00      LIG  
ATOM   6556 H1   LIG     1      -5.045   3.640  18.899  1.00  0.00      LIG  
ATOM   6557 C26  LIG     1     -11.604   6.757  17.835  1.00  0.00      LIG  
ATOM   6558 C27  LIG     1     -13.958   5.952  22.628  1.00  0.00      LIG  
ATOM   6559 O3   LIG     1     -12.770   6.029  22.907  1.00  0.00      LIG  
ATOM   6560 C28  LIG     1     -15.057   6.422  23.527  1.00  0.00      LIG  
ATOM   6561 C29  LIG     1     -14.351   2.388  20.342  1.00  0.00      LIG  
ATOM   6562 O4   LIG     1     -13.287   2.668  19.406  1.00  0.00      LIG  
ATOM   6563 C30  LIG     1     -13.878   2.011  21.704  1.00  0.00      LIG  
ATOM   6564 C31  LIG     1     -15.431   1.541  19.773  1.00  0.00      LIG  
ATOM   6565 H2   LIG     1      -4.750  -0.175  18.170  1.00  0.00      LIG  
ATOM   6566 H3   LIG     1      -4.846   0.542  16.562  1.00  0.00      LIG  
ATOM   6567 H4   LIG     1      -6.935   0.819  17.730  1.00  0.00      LIG  
ATOM   6568 H5   LIG     1      -6.226   2.378  17.335  1.00  0.00      LIG  
ATOM   6569 H6   LIG     1      -4.186   4.308  21.039  1.00  0.00      LIG  
ATOM   6570 H7   LIG     1      -4.781   2.851  21.782  1.00  0.00      LIG  
ATOM   6571 H8   LIG     1      -6.078   5.336  21.478  1.00  0.00      LIG  
ATOM   6572 H9   LIG     1      -6.597   3.871  22.250  1.00  0.00      LIG  
ATOM   6573 H10  LIG     1     -10.777   3.046  18.605  1.00  0.00      LIG  
ATOM   6574 H11  LIG     1     -10.469   2.432  20.204  1.00  0.00      LIG  
ATOM   6575 H12  LIG     1      -8.520   2.871  17.921  1.00  0.00      LIG  
ATOM   6576 H13  LIG     1     -10.789   7.040  21.232  1.00  0.00      LIG  
ATOM   6577 H14  LIG     1      -9.800   7.515  19.832  1.00  0.00      LIG  
ATOM   6578 H15  LIG     1      -7.940   6.695  20.820  1.00  0.00      LIG  
ATOM   6579 H16  LIG     1      -8.868   6.359  22.252  1.00  0.00      LIG  
ATOM   6580 H17  LIG     1      -9.866   1.016  18.248  1.00  0.00      LIG  
ATOM   6581 H18  LIG     1      -2.930   1.748  21.278  1.00  0.00      LIG  
ATOM   6582 H19  LIG     1      -1.885   1.131  20.002  1.00  0.00      LIG  
ATOM   6583 H20  LIG     1      -3.420   0.350  20.301  1.00  0.00      LIG  
ATOM   6584 H21  LIG     1      -2.944   4.175  18.400  1.00  0.00      LIG  
ATOM   6585 H22  LIG     1      -1.601   3.082  18.746  1.00  0.00      LIG  
ATOM   6586 H23  LIG     1      -2.389   3.922  20.064  1.00  0.00      LIG  
ATOM   6587 H24  LIG     1      -6.482   5.888  19.315  1.00  0.00      LIG  
ATOM   6588 H25  LIG     1      -8.028   5.482  18.584  1.00  0.00      LIG  
ATOM   6589 H26  LIG     1      -6.647   4.511  18.224  1.00  0.00      LIG  
ATOM   6590 H27  LIG     1      -6.073   1.000  21.402  1.00  0.00      LIG  
ATOM   6591 H28  LIG     1      -5.373   0.015  20.122  1.00  0.00      LIG  
ATOM   6592 H29  LIG     1      -7.106   0.155  20.255  1.00  0.00      LIG  
ATOM   6593 H30  LIG     1     -11.994   4.735  18.320  1.00  0.00      LIG  
ATOM   6594 H31  LIG     1     -13.877   6.232  18.982  1.00  0.00      LIG  
ATOM   6595 H32  LIG     1     -12.903   6.911  20.250  1.00  0.00      LIG  
ATOM   6596 H33  LIG     1     -12.635   4.447  21.133  1.00  0.00      LIG  
ATOM   6597 H34  LIG     1     -14.861   4.137  19.076  1.00  0.00      LIG  
ATOM   6598 H35  LIG     1      -8.437   4.235  23.032  1.00  0.00      LIG  
ATOM   6599 H36  LIG     1      -9.162   2.877  22.159  1.00  0.00      LIG  
ATOM   6600 H37  LIG     1     -10.123   4.294  22.571  1.00  0.00      LIG  
ATOM   6601 H38  LIG     1     -10.692   6.584  17.255  1.00  0.00      LIG  
ATOM   6602 H39  LIG     1     -11.533   7.741  18.307  1.00  0.00      LIG  
ATOM   6603 H40  LIG     1     -12.449   6.784  17.143  1.00  0.00      LIG  
ATOM   6604 H41  LIG     1     -15.779   7.019  22.961  1.00  0.00      LIG  
ATOM   6605 H42  LIG     1     -14.623   7.054  24.307  1.00  0.00      LIG  
ATOM   6606 H43  LIG     1     -15.547   5.561  23.990  1.00  0.00      LIG  
ATOM   6607 H44  LIG     1     -12.917   2.469  21.956  1.00  0.00      LIG  
ATOM   6608 H45  LIG     1     -13.760   0.926  21.770  1.00  0.00      LIG  
ATOM   6609 H46  LIG     1     -14.616   2.318  22.450  1.00  0.00      LIG  
ATOM   6610 H47  LIG     1     -15.711   1.865  18.766  1.00  0.00      LIG  
ATOM   6611 H48  LIG     1     -16.319   1.588  20.409  1.00  0.00      LIG  
ATOM   6612 H49  LIG     1     -15.103   0.499  19.719  1.00  0.00      LIG  
TER
REMARK  Energy: 273.86
REMARK  SimpleFitness: 273.86
REMARK  FullFitness: -1376.0151
REMARK  InterFull: -19.333
REMARK  IntraFull: 288.227
REMARK  solvFull: -1931.86
REMARK  surfFull: 286.951
REMARK  extraFull: 0.0
REMARK  deltaGcompsolvpol: -1931.86
REMARK  deltaGcompsolvnonpol: 286.951
REMARK  deltaGprotsolvpol: -1938.72
REMARK  deltaGprotsolvnonpol: 281.59
REMARK  deltaGligsolvpol: -7.87834
REMARK  deltaGligsolvnonpol: 15.6996
REMARK  deltaGvdw: -19.333
REMARK  deltaGelec: 0.0
REMARK  deltaG: -5.8949485
REMARK  Cluster: 0
REMARK  ClusterRank: 7
ATOM   6526 C    LIG     1      -5.022   0.361  18.309  1.00  0.00      LIG  
ATOM   6527 C1   LIG     1      -3.834   1.262  18.302  1.00  0.00      LIG  
ATOM   6528 C2   LIG     1      -3.730   2.265  19.423  1.00  0.00      LIG  
ATOM   6529 C3   LIG     1      -5.119   2.903  19.677  1.00  0.00      LIG  
ATOM   6530 C4   LIG     1      -6.361   1.983  19.769  1.00  0.00      LIG  
ATOM   6531 C5   LIG     1      -6.315   1.135  18.493  1.00  0.00      LIG  
ATOM   6532 C6   LIG     1      -5.084   3.987  20.745  1.00  0.00      LIG  
ATOM   6533 C7   LIG     1      -6.433   4.537  21.153  1.00  0.00      LIG  
ATOM   6534 C8   LIG     1      -7.571   4.306  20.164  1.00  0.00      LIG  
ATOM   6535 C9   LIG     1      -7.711   2.778  19.981  1.00  0.00      LIG  
ATOM   6536 C10  LIG     1      -8.881   4.896  20.762  1.00  0.00      LIG  
ATOM   6537 C11  LIG     1     -10.006   4.591  19.849  1.00  0.00      LIG  
ATOM   6538 C12  LIG     1     -10.198   3.173  19.447  1.00  0.00      LIG  
ATOM   6539 C13  LIG     1      -8.907   2.450  19.058  1.00  0.00      LIG  
ATOM   6540 C14  LIG     1     -10.740   5.664  19.546  1.00  0.00      LIG  
ATOM   6541 C15  LIG     1     -10.187   6.889  20.181  1.00  0.00      LIG  
ATOM   6542 C16  LIG     1      -8.910   6.423  20.853  1.00  0.00      LIG  
ATOM   6543 O    LIG     1      -9.250   1.068  19.127  1.00  0.00      LIG  
ATOM   6544 C17  LIG     1      -3.043   1.610  20.618  1.00  0.00      LIG  
ATOM   6545 C18  LIG     1      -2.769   3.351  18.946  1.00  0.00      LIG  
ATOM   6546 C19  LIG     1      -7.280   5.015  18.821  1.00  0.00      LIG  
ATOM   6547 C20  LIG     1      -6.303   1.037  20.971  1.00  0.00      LIG  
ATOM   6548 H    LIG     1      -8.049   2.414  20.951  1.00  0.00      LIG  
ATOM   6549 C21  LIG     1     -11.999   5.721  18.724  1.00  0.00      LIG  
ATOM   6550 C22  LIG     1     -13.218   5.998  19.595  1.00  0.00      LIG  
ATOM   6551 C23  LIG     1     -13.551   4.835  20.532  1.00  0.00      LIG  
ATOM   6552 O1   LIG     1     -14.453   5.308  21.543  1.00  0.00      LIG  
ATOM   6553 C24  LIG     1     -14.250   3.749  19.770  1.00  0.00      LIG  
ATOM   6554 C25  LIG     1      -9.257   4.388  22.159  1.00  0.00      LIG  
ATOM   6555 O2   LIG     1      -2.859   0.970  17.623  1.00  0.00      LIG  
ATOM   6556 H1   LIG     1      -5.265   3.441  18.743  1.00  0.00      LIG  
ATOM   6557 C26  LIG     1     -11.905   6.812  17.673  1.00  0.00      LIG  
ATOM   6558 C27  LIG     1     -13.836   5.897  22.613  1.00  0.00      LIG  
ATOM   6559 O3   LIG     1     -12.630   6.024  22.762  1.00  0.00      LIG  
ATOM   6560 C28  LIG     1     -14.847   6.344  23.619  1.00  0.00      LIG  
ATOM   6561 C29  LIG     1     -14.408   2.367  20.301  1.00  0.00      LIG  
ATOM   6562 O4   LIG     1     -13.410   2.668  19.302  1.00  0.00      LIG  
ATOM   6563 C30  LIG     1     -13.842   1.965  21.619  1.00  0.00      LIG  
ATOM   6564 C31  LIG     1     -15.520   1.524  19.791  1.00  0.00      LIG  
ATOM   6565 H2   LIG     1      -4.882  -0.391  19.088  1.00  0.00      LIG  
ATOM   6566 H3   LIG     1      -5.050  -0.158  17.348  1.00  0.00      LIG  
ATOM   6567 H4   LIG     1      -7.106   0.387  18.489  1.00  0.00      LIG  
ATOM   6568 H5   LIG     1      -6.470   1.783  17.626  1.00  0.00      LIG  
ATOM   6569 H6   LIG     1      -4.487   4.826  20.384  1.00  0.00      LIG  
ATOM   6570 H7   LIG     1      -4.587   3.626  21.648  1.00  0.00      LIG  
ATOM   6571 H8   LIG     1      -6.323   5.603  21.368  1.00  0.00      LIG  
ATOM   6572 H9   LIG     1      -6.676   4.057  22.102  1.00  0.00      LIG  
ATOM   6573 H10  LIG     1     -10.904   3.089  18.617  1.00  0.00      LIG  
ATOM   6574 H11  LIG     1     -10.672   2.654  20.286  1.00  0.00      LIG  
ATOM   6575 H12  LIG     1      -8.652   2.690  18.024  1.00  0.00      LIG  
ATOM   6576 H13  LIG     1     -10.884   7.299  20.917  1.00  0.00      LIG  
ATOM   6577 H14  LIG     1      -9.958   7.664  19.443  1.00  0.00      LIG  
ATOM   6578 H15  LIG     1      -8.050   6.902  20.381  1.00  0.00      LIG  
ATOM   6579 H16  LIG     1      -8.898   6.755  21.895  1.00  0.00      LIG  
ATOM   6580 H17  LIG     1     -10.103   0.973  18.671  1.00  0.00      LIG  
ATOM   6581 H18  LIG     1      -2.986   2.289  21.472  1.00  0.00      LIG  
ATOM   6582 H19  LIG     1      -2.017   1.335  20.358  1.00  0.00      LIG  
ATOM   6583 H20  LIG     1      -3.533   0.690  20.937  1.00  0.00      LIG  
ATOM   6584 H21  LIG     1      -3.181   3.895  18.090  1.00  0.00      LIG  
ATOM   6585 H22  LIG     1      -1.804   2.937  18.640  1.00  0.00      LIG  
ATOM   6586 H23  LIG     1      -2.559   4.071  19.740  1.00  0.00      LIG  
ATOM   6587 H24  LIG     1      -6.568   5.832  18.965  1.00  0.00      LIG  
ATOM   6588 H25  LIG     1      -8.165   5.444  18.350  1.00  0.00      LIG  
ATOM   6589 H26  LIG     1      -6.868   4.334  18.076  1.00  0.00      LIG  
ATOM   6590 H27  LIG     1      -6.216   1.599  21.904  1.00  0.00      LIG  
ATOM   6591 H28  LIG     1      -5.480   0.328  20.934  1.00  0.00      LIG  
ATOM   6592 H29  LIG     1      -7.218   0.441  21.023  1.00  0.00      LIG  
ATOM   6593 H30  LIG     1     -12.150   4.774  18.202  1.00  0.00      LIG  
ATOM   6594 H31  LIG     1     -14.078   6.203  18.950  1.00  0.00      LIG  
ATOM   6595 H32  LIG     1     -13.063   6.919  20.166  1.00  0.00      LIG  
ATOM   6596 H33  LIG     1     -12.640   4.432  20.986  1.00  0.00      LIG  
ATOM   6597 H34  LIG     1     -15.000   4.131  19.092  1.00  0.00      LIG  
ATOM   6598 H35  LIG     1      -8.527   4.707  22.906  1.00  0.00      LIG  
ATOM   6599 H36  LIG     1      -9.341   3.300  22.211  1.00  0.00      LIG  
ATOM   6600 H37  LIG     1     -10.223   4.794  22.476  1.00  0.00      LIG  
ATOM   6601 H38  LIG     1     -11.019   6.681  17.045  1.00  0.00      LIG  
ATOM   6602 H39  LIG     1     -11.865   7.805  18.129  1.00  0.00      LIG  
ATOM   6603 H40  LIG     1     -12.787   6.786  17.028  1.00  0.00      LIG  
ATOM   6604 H41  LIG     1     -15.561   7.028  23.152  1.00  0.00      LIG  
ATOM   6605 H42  LIG     1     -14.327   6.874  24.421  1.00  0.00      LIG  
ATOM   6606 H43  LIG     1     -15.359   5.475  24.039  1.00  0.00      LIG  
ATOM   6607 H44  LIG     1     -12.897   2.468  21.840  1.00  0.00      LIG  
ATOM   6608 H45  LIG     1     -13.658   0.888  21.630  1.00  0.00      LIG  
ATOM   6609 H46  LIG     1     -14.554   2.198  22.415  1.00  0.00      LIG  
ATOM   6610 H47  LIG     1     -15.914   1.908  18.845  1.00  0.00      LIG  
ATOM   6611 H48  LIG     1     -16.336   1.503  20.518  1.00  0.00      LIG  
ATOM   6612 H49  LIG     1     -15.177   0.499  19.630  1.00  0.00      LIG  
TER
REMARK  Energy: 270.085
REMARK  SimpleFitness: 270.085
REMARK  FullFitness: -1377.8346
REMARK  InterFull: -18.9847
REMARK  IntraFull: 294.288
REMARK  solvFull: -1936.35
REMARK  surfFull: 283.212
REMARK  extraFull: 0.0
REMARK  deltaGcompsolvpol: -1936.35
REMARK  deltaGcompsolvnonpol: 283.212
REMARK  deltaGprotsolvpol: -1938.72
REMARK  deltaGprotsolvnonpol: 281.59
REMARK  deltaGligsolvpol: -10.0766
REMARK  deltaGligsolvnonpol: 15.7125
REMARK  deltaGvdw: -18.9847
REMARK  deltaGelec: 0.0
REMARK  deltaG: -6.357181
REMARK  Cluster: 1
REMARK  ClusterRank: 0
ATOM   6526 C    LIG     1     -14.422  -9.085  21.851  1.00  0.00      LIG  
ATOM   6527 C1   LIG     1     -13.106  -9.768  21.621  1.00  0.00      LIG  
ATOM   6528 C2   LIG     1     -11.851  -9.103  22.151  1.00  0.00      LIG  
ATOM   6529 C3   LIG     1     -11.969  -7.575  21.980  1.00  0.00      LIG  
ATOM   6530 C4   LIG     1     -13.278  -6.888  22.404  1.00  0.00      LIG  
ATOM   6531 C5   LIG     1     -14.373  -7.586  21.599  1.00  0.00      LIG  
ATOM   6532 C6   LIG     1     -10.797  -6.758  22.475  1.00  0.00      LIG  
ATOM   6533 C7   LIG     1     -10.684  -5.524  21.603  1.00  0.00      LIG  
ATOM   6534 C8   LIG     1     -12.019  -4.822  21.294  1.00  0.00      LIG  
ATOM   6535 C9   LIG     1     -13.183  -5.336  22.195  1.00  0.00      LIG  
ATOM   6536 C10  LIG     1     -11.853  -3.283  21.482  1.00  0.00      LIG  
ATOM   6537 C11  LIG     1     -13.140  -2.621  21.161  1.00  0.00      LIG  
ATOM   6538 C12  LIG     1     -14.353  -3.095  21.881  1.00  0.00      LIG  
ATOM   6539 C13  LIG     1     -14.504  -4.611  21.831  1.00  0.00      LIG  
ATOM   6540 C14  LIG     1     -13.050  -1.724  20.175  1.00  0.00      LIG  
ATOM   6541 C15  LIG     1     -11.669  -1.659  19.633  1.00  0.00      LIG  
ATOM   6542 C16  LIG     1     -10.877  -2.620  20.504  1.00  0.00      LIG  
ATOM   6543 O    LIG     1     -15.558  -4.907  22.744  1.00  0.00      LIG  
ATOM   6544 C17  LIG     1     -11.534  -9.606  23.554  1.00  0.00      LIG  
ATOM   6545 C18  LIG     1     -10.709  -9.600  21.267  1.00  0.00      LIG  
ATOM   6546 C19  LIG     1     -12.338  -5.103  19.810  1.00  0.00      LIG  
ATOM   6547 C20  LIG     1     -13.580  -7.065  23.900  1.00  0.00      LIG  
ATOM   6548 H    LIG     1     -12.951  -4.978  23.198  1.00  0.00      LIG  
ATOM   6549 C21  LIG     1     -14.175  -0.938  19.561  1.00  0.00      LIG  
ATOM   6550 C22  LIG     1     -13.883   0.547  19.364  1.00  0.00      LIG  
ATOM   6551 C23  LIG     1     -13.842   1.316  20.682  1.00  0.00      LIG  
ATOM   6552 O1   LIG     1     -12.542   1.145  21.281  1.00  0.00      LIG  
ATOM   6553 C24  LIG     1     -14.190   2.770  20.430  1.00  0.00      LIG  
ATOM   6554 C25  LIG     1     -11.424  -2.857  22.891  1.00  0.00      LIG  
ATOM   6555 O2   LIG     1     -13.091 -10.945  21.293  1.00  0.00      LIG  
ATOM   6556 H1   LIG     1     -11.929  -7.491  20.895  1.00  0.00      LIG  
ATOM   6557 C26  LIG     1     -14.519  -1.545  18.216  1.00  0.00      LIG  
ATOM   6558 C27  LIG     1     -12.526   1.007  22.639  1.00  0.00      LIG  
ATOM   6559 O3   LIG     1     -13.508   0.962  23.363  1.00  0.00      LIG  
ATOM   6560 C28  LIG     1     -11.119   1.059  23.141  1.00  0.00      LIG  
ATOM   6561 C29  LIG     1     -13.308   3.787  19.787  1.00  0.00      LIG  
ATOM   6562 O4   LIG     1     -13.506   3.775  21.221  1.00  0.00      LIG  
ATOM   6563 C30  LIG     1     -11.909   3.498  19.359  1.00  0.00      LIG  
ATOM   6564 C31  LIG     1     -13.945   4.947  19.109  1.00  0.00      LIG  
ATOM   6565 H2   LIG     1     -14.752  -9.311  22.867  1.00  0.00      LIG  
ATOM   6566 H3   LIG     1     -15.145  -9.532  21.164  1.00  0.00      LIG  
ATOM   6567 H4   LIG     1     -15.359  -7.187  21.841  1.00  0.00      LIG  
ATOM   6568 H5   LIG     1     -14.207  -7.405  20.534  1.00  0.00      LIG  
ATOM   6569 H6   LIG     1      -9.857  -7.309  22.414  1.00  0.00      LIG  
ATOM   6570 H7   LIG     1     -10.922  -6.472  23.521  1.00  0.00      LIG  
ATOM   6571 H8   LIG     1     -10.227  -5.830  20.658  1.00  0.00      LIG  
ATOM   6572 H9   LIG     1      -9.953  -4.856  22.059  1.00  0.00      LIG  
ATOM   6573 H10  LIG     1     -15.263  -2.644  21.480  1.00  0.00      LIG  
ATOM   6574 H11  LIG     1     -14.294  -2.763  22.922  1.00  0.00      LIG  
ATOM   6575 H12  LIG     1     -14.846  -4.910  20.837  1.00  0.00      LIG  
ATOM   6576 H13  LIG     1     -11.251  -0.651  19.698  1.00  0.00      LIG  
ATOM   6577 H14  LIG     1     -11.647  -1.983  18.589  1.00  0.00      LIG  
ATOM   6578 H15  LIG     1     -10.322  -3.331  19.887  1.00  0.00      LIG  
ATOM   6579 H16  LIG     1     -10.120  -2.055  21.053  1.00  0.00      LIG  
ATOM   6580 H17  LIG     1     -15.242  -4.639  23.623  1.00  0.00      LIG  
ATOM   6581 H18  LIG     1     -10.695  -9.061  23.992  1.00  0.00      LIG  
ATOM   6582 H19  LIG     1     -11.256 -10.664  23.519  1.00  0.00      LIG  
ATOM   6583 H20  LIG     1     -12.386  -9.540  24.231  1.00  0.00      LIG  
ATOM   6584 H21  LIG     1     -10.848  -9.291  20.227  1.00  0.00      LIG  
ATOM   6585 H22  LIG     1     -10.633 -10.692  21.279  1.00  0.00      LIG  
ATOM   6586 H23  LIG     1      -9.746  -9.215  21.609  1.00  0.00      LIG  
ATOM   6587 H24  LIG     1     -11.487  -4.886  19.161  1.00  0.00      LIG  
ATOM   6588 H25  LIG     1     -13.185  -4.528  19.432  1.00  0.00      LIG  
ATOM   6589 H26  LIG     1     -12.590  -6.146  19.640  1.00  0.00      LIG  
ATOM   6590 H27  LIG     1     -12.771  -6.668  24.518  1.00  0.00      LIG  
ATOM   6591 H28  LIG     1     -13.737  -8.098  24.198  1.00  0.00      LIG  
ATOM   6592 H29  LIG     1     -14.489  -6.537  24.185  1.00  0.00      LIG  
ATOM   6593 H30  LIG     1     -15.067  -1.008  20.188  1.00  0.00      LIG  
ATOM   6594 H31  LIG     1     -14.677   0.957  18.731  1.00  0.00      LIG  
ATOM   6595 H32  LIG     1     -12.946   0.685  18.818  1.00  0.00      LIG  
ATOM   6596 H33  LIG     1     -14.631   0.899  21.317  1.00  0.00      LIG  
ATOM   6597 H34  LIG     1     -15.256   2.887  20.284  1.00  0.00      LIG  
ATOM   6598 H35  LIG     1     -10.403  -3.177  23.111  1.00  0.00      LIG  
ATOM   6599 H36  LIG     1     -12.078  -3.246  23.675  1.00  0.00      LIG  
ATOM   6600 H37  LIG     1     -11.435  -1.768  22.982  1.00  0.00      LIG  
ATOM   6601 H38  LIG     1     -14.761  -2.607  18.317  1.00  0.00      LIG  
ATOM   6602 H39  LIG     1     -13.690  -1.446  17.509  1.00  0.00      LIG  
ATOM   6603 H40  LIG     1     -15.388  -1.040  17.788  1.00  0.00      LIG  
ATOM   6604 H41  LIG     1     -11.108   0.718  24.179  1.00  0.00      LIG  
ATOM   6605 H42  LIG     1     -10.741   2.083  23.084  1.00  0.00      LIG  
ATOM   6606 H43  LIG     1     -10.488   0.387  22.552  1.00  0.00      LIG  
ATOM   6607 H44  LIG     1     -11.912   2.866  18.466  1.00  0.00      LIG  
ATOM   6608 H45  LIG     1     -11.331   3.001  20.142  1.00  0.00      LIG  
ATOM   6609 H46  LIG     1     -11.397   4.433  19.115  1.00  0.00      LIG  
ATOM   6610 H47  LIG     1     -14.952   5.135  19.489  1.00  0.00      LIG  
ATOM   6611 H48  LIG     1     -14.014   4.763  18.035  1.00  0.00      LIG  
ATOM   6612 H49  LIG     1     -13.350   5.851  19.261  1.00  0.00      LIG  
TER
REMARK  Energy: 270.918
REMARK  SimpleFitness: 270.918
REMARK  FullFitness: -1376.7539
REMARK  InterFull: -18.9539
REMARK  IntraFull: 295.215
REMARK  solvFull: -1936.18
REMARK  surfFull: 283.165
REMARK  extraFull: 0.0
REMARK  deltaGcompsolvpol: -1936.18
REMARK  deltaGcompsolvnonpol: 283.165
REMARK  deltaGprotsolvpol: -1938.72
REMARK  deltaGprotsolvnonpol: 281.59
REMARK  deltaGligsolvpol: -10.0257
REMARK  deltaGligsolvnonpol: 15.6729
REMARK  deltaGvdw: -18.9539
REMARK  deltaGelec: 0.0
REMARK  deltaG: -6.3476834
REMARK  Cluster: 1
REMARK  ClusterRank: 1
ATOM   6526 C    LIG     1     -14.398  -9.051  21.830  1.00  0.00      LIG  
ATOM   6527 C1   LIG     1     -13.081  -9.717  21.577  1.00  0.00      LIG  
ATOM   6528 C2   LIG     1     -11.837  -9.064  22.139  1.00  0.00      LIG  
ATOM   6529 C3   LIG     1     -11.950  -7.532  21.975  1.00  0.00      LIG  
ATOM   6530 C4   LIG     1     -13.268  -6.847  22.378  1.00  0.00      LIG  
ATOM   6531 C5   LIG     1     -14.355  -7.555  21.572  1.00  0.00      LIG  
ATOM   6532 C6   LIG     1     -10.792  -6.715  22.504  1.00  0.00      LIG  
ATOM   6533 C7   LIG     1     -10.666  -5.449  21.677  1.00  0.00      LIG  
ATOM   6534 C8   LIG     1     -11.997  -4.770  21.294  1.00  0.00      LIG  
ATOM   6535 C9   LIG     1     -13.183  -5.295  22.159  1.00  0.00      LIG  
ATOM   6536 C10  LIG     1     -11.873  -3.222  21.462  1.00  0.00      LIG  
ATOM   6537 C11  LIG     1     -13.165  -2.585  21.103  1.00  0.00      LIG  
ATOM   6538 C12  LIG     1     -14.384  -3.077  21.793  1.00  0.00      LIG  
ATOM   6539 C13  LIG     1     -14.502  -4.593  21.752  1.00  0.00      LIG  
ATOM   6540 C14  LIG     1     -13.072  -1.675  20.131  1.00  0.00      LIG  
ATOM   6541 C15  LIG     1     -11.680  -1.574  19.626  1.00  0.00      LIG  
ATOM   6542 C16  LIG     1     -10.891  -2.537  20.501  1.00  0.00      LIG  
ATOM   6543 O    LIG     1     -15.569  -4.889  22.650  1.00  0.00      LIG  
ATOM   6544 C17  LIG     1     -11.558  -9.589  23.542  1.00  0.00      LIG  
ATOM   6545 C18  LIG     1     -10.678  -9.560  21.279  1.00  0.00      LIG  
ATOM   6546 C19  LIG     1     -12.244  -5.071  19.801  1.00  0.00      LIG  
ATOM   6547 C20  LIG     1     -13.584  -7.007  23.871  1.00  0.00      LIG  
ATOM   6548 H    LIG     1     -12.985  -4.924  23.165  1.00  0.00      LIG  
ATOM   6549 C21  LIG     1     -14.203  -0.906  19.506  1.00  0.00      LIG  
ATOM   6550 C22  LIG     1     -13.929   0.580  19.294  1.00  0.00      LIG  
ATOM   6551 C23  LIG     1     -13.899   1.370  20.601  1.00  0.00      LIG  
ATOM   6552 O1   LIG     1     -12.609   1.213  21.227  1.00  0.00      LIG  
ATOM   6553 C24  LIG     1     -14.246   2.818  20.327  1.00  0.00      LIG  
ATOM   6554 C25  LIG     1     -11.485  -2.774  22.878  1.00  0.00      LIG  
ATOM   6555 O2   LIG     1     -13.055 -10.880  21.196  1.00  0.00      LIG  
ATOM   6556 H1   LIG     1     -11.883  -7.441  20.892  1.00  0.00      LIG  
ATOM   6557 C26  LIG     1     -14.546  -1.538  18.172  1.00  0.00      LIG  
ATOM   6558 C27  LIG     1     -12.625   1.030  22.580  1.00  0.00      LIG  
ATOM   6559 O3   LIG     1     -13.623   0.918  23.276  1.00  0.00      LIG  
ATOM   6560 C28  LIG     1     -11.240   1.148  23.128  1.00  0.00      LIG  
ATOM   6561 C29  LIG     1     -13.333   3.879  19.807  1.00  0.00      LIG  
ATOM   6562 O4   LIG     1     -13.678   3.814  21.215  1.00  0.00      LIG  
ATOM   6563 C30  LIG     1     -11.884   3.646  19.530  1.00  0.00      LIG  
ATOM   6564 C31  LIG     1     -13.933   5.042  19.094  1.00  0.00      LIG  
ATOM   6565 H2   LIG     1     -14.708  -9.278  22.852  1.00  0.00      LIG  
ATOM   6566 H3   LIG     1     -15.130  -9.501  21.157  1.00  0.00      LIG  
ATOM   6567 H4   LIG     1     -15.344  -7.165  21.812  1.00  0.00      LIG  
ATOM   6568 H5   LIG     1     -14.190  -7.375  20.508  1.00  0.00      LIG  
ATOM   6569 H6   LIG     1      -9.846  -7.253  22.441  1.00  0.00      LIG  
ATOM   6570 H7   LIG     1     -10.931  -6.462  23.556  1.00  0.00      LIG  
ATOM   6571 H8   LIG     1     -10.133  -5.711  20.759  1.00  0.00      LIG  
ATOM   6572 H9   LIG     1      -9.991  -4.777  22.206  1.00  0.00      LIG  
ATOM   6573 H10  LIG     1     -15.293  -2.649  21.363  1.00  0.00      LIG  
ATOM   6574 H11  LIG     1     -14.360  -2.733  22.831  1.00  0.00      LIG  
ATOM   6575 H12  LIG     1     -14.815  -4.910  20.754  1.00  0.00      LIG  
ATOM   6576 H13  LIG     1     -11.288  -0.559  19.726  1.00  0.00      LIG  
ATOM   6577 H14  LIG     1     -11.621  -1.869  18.575  1.00  0.00      LIG  
ATOM   6578 H15  LIG     1     -10.319  -3.235  19.885  1.00  0.00      LIG  
ATOM   6579 H16  LIG     1     -10.147  -1.966  21.064  1.00  0.00      LIG  
ATOM   6580 H17  LIG     1     -15.270  -4.609  23.532  1.00  0.00      LIG  
ATOM   6581 H18  LIG     1     -10.708  -9.078  23.999  1.00  0.00      LIG  
ATOM   6582 H19  LIG     1     -11.316 -10.655  23.501  1.00  0.00      LIG  
ATOM   6583 H20  LIG     1     -12.417  -9.506  24.207  1.00  0.00      LIG  
ATOM   6584 H21  LIG     1     -10.818  -9.291  20.228  1.00  0.00      LIG  
ATOM   6585 H22  LIG     1     -10.577 -10.648  21.332  1.00  0.00      LIG  
ATOM   6586 H23  LIG     1      -9.727  -9.140  21.613  1.00  0.00      LIG  
ATOM   6587 H24  LIG     1     -11.334  -4.934  19.213  1.00  0.00      LIG  
ATOM   6588 H25  LIG     1     -13.016  -4.446  19.352  1.00  0.00      LIG  
ATOM   6589 H26  LIG     1     -12.564  -6.097  19.642  1.00  0.00      LIG  
ATOM   6590 H27  LIG     1     -12.802  -6.572  24.496  1.00  0.00      LIG  
ATOM   6591 H28  LIG     1     -13.713  -8.038  24.185  1.00  0.00      LIG  
ATOM   6592 H29  LIG     1     -14.515  -6.505  24.131  1.00  0.00      LIG  
ATOM   6593 H30  LIG     1     -15.094  -0.979  20.134  1.00  0.00      LIG  
ATOM   6594 H31  LIG     1     -14.733   0.970  18.663  1.00  0.00      LIG  
ATOM   6595 H32  LIG     1     -12.998   0.727  18.741  1.00  0.00      LIG  
ATOM   6596 H33  LIG     1     -14.703   0.970  21.227  1.00  0.00      LIG  
ATOM   6597 H34  LIG     1     -15.291   2.917  20.072  1.00  0.00      LIG  
ATOM   6598 H35  LIG     1     -10.449  -3.036  23.106  1.00  0.00      LIG  
ATOM   6599 H36  LIG     1     -12.119  -3.209  23.653  1.00  0.00      LIG  
ATOM   6600 H37  LIG     1     -11.560  -1.689  22.980  1.00  0.00      LIG  
ATOM   6601 H38  LIG     1     -14.785  -2.600  18.287  1.00  0.00      LIG  
ATOM   6602 H39  LIG     1     -13.720  -1.447  17.461  1.00  0.00      LIG  
ATOM   6603 H40  LIG     1     -15.420  -1.045  17.739  1.00  0.00      LIG  
ATOM   6604 H41  LIG     1     -11.242   0.790  24.161  1.00  0.00      LIG  
ATOM   6605 H42  LIG     1     -10.924   2.193  23.104  1.00  0.00      LIG  
ATOM   6606 H43  LIG     1     -10.553   0.525  22.550  1.00  0.00      LIG  
ATOM   6607 H44  LIG     1     -11.759   2.910  18.729  1.00  0.00      LIG  
ATOM   6608 H45  LIG     1     -11.344   3.292  20.418  1.00  0.00      LIG  
ATOM   6609 H46  LIG     1     -11.414   4.581  19.210  1.00  0.00      LIG  
ATOM   6610 H47  LIG     1     -14.979   5.197  19.391  1.00  0.00      LIG  
ATOM   6611 H48  LIG     1     -13.899   4.874  18.008  1.00  0.00      LIG  
ATOM   6612 H49  LIG     1     -13.368   5.955  19.328  1.00  0.00      LIG  
TER
REMARK  Energy: 270.918
REMARK  SimpleFitness: 270.918
REMARK  FullFitness: -1376.7539
REMARK  InterFull: -18.9539
REMARK  IntraFull: 295.215
REMARK  solvFull: -1936.18
REMARK  surfFull: 283.165
REMARK  extraFull: 0.0
REMARK  deltaGcompsolvpol: -1936.18
REMARK  deltaGcompsolvnonpol: 283.165
REMARK  deltaGprotsolvpol: -1938.72
REMARK  deltaGprotsolvnonpol: 281.59
REMARK  deltaGligsolvpol: -10.0257
REMARK  deltaGligsolvnonpol: 15.6729
REMARK  deltaGvdw: -18.9539
REMARK  deltaGelec: 0.0
REMARK  deltaG: -6.3476834
REMARK  Cluster: 1
REMARK  ClusterRank: 2
ATOM   6526 C    LIG     1     -14.398  -9.051  21.830  1.00  0.00      LIG  
ATOM   6527 C1   LIG     1     -13.081  -9.717  21.577  1.00  0.00      LIG  
ATOM   6528 C2   LIG     1     -11.837  -9.064  22.139  1.00  0.00      LIG  
ATOM   6529 C3   LIG     1     -11.950  -7.532  21.975  1.00  0.00      LIG  
ATOM   6530 C4   LIG     1     -13.268  -6.847  22.378  1.00  0.00      LIG  
ATOM   6531 C5   LIG     1     -14.355  -7.555  21.572  1.00  0.00      LIG  
ATOM   6532 C6   LIG     1     -10.792  -6.715  22.504  1.00  0.00      LIG  
ATOM   6533 C7   LIG     1     -10.666  -5.449  21.677  1.00  0.00      LIG  
ATOM   6534 C8   LIG     1     -11.997  -4.770  21.294  1.00  0.00      LIG  
ATOM   6535 C9   LIG     1     -13.183  -5.295  22.159  1.00  0.00      LIG  
ATOM   6536 C10  LIG     1     -11.873  -3.222  21.462  1.00  0.00      LIG  
ATOM   6537 C11  LIG     1     -13.165  -2.585  21.103  1.00  0.00      LIG  
ATOM   6538 C12  LIG     1     -14.384  -3.077  21.793  1.00  0.00      LIG  
ATOM   6539 C13  LIG     1     -14.502  -4.593  21.752  1.00  0.00      LIG  
ATOM   6540 C14  LIG     1     -13.072  -1.675  20.131  1.00  0.00      LIG  
ATOM   6541 C15  LIG     1     -11.680  -1.574  19.626  1.00  0.00      LIG  
ATOM   6542 C16  LIG     1     -10.891  -2.537  20.501  1.00  0.00      LIG  
ATOM   6543 O    LIG     1     -15.569  -4.889  22.650  1.00  0.00      LIG  
ATOM   6544 C17  LIG     1     -11.558  -9.589  23.542  1.00  0.00      LIG  
ATOM   6545 C18  LIG     1     -10.678  -9.560  21.279  1.00  0.00      LIG  
ATOM   6546 C19  LIG     1     -12.244  -5.071  19.801  1.00  0.00      LIG  
ATOM   6547 C20  LIG     1     -13.584  -7.007  23.871  1.00  0.00      LIG  
ATOM   6548 H    LIG     1     -12.985  -4.924  23.165  1.00  0.00      LIG  
ATOM   6549 C21  LIG     1     -14.203  -0.906  19.506  1.00  0.00      LIG  
ATOM   6550 C22  LIG     1     -13.929   0.580  19.294  1.00  0.00      LIG  
ATOM   6551 C23  LIG     1     -13.899   1.370  20.601  1.00  0.00      LIG  
ATOM   6552 O1   LIG     1     -12.609   1.213  21.227  1.00  0.00      LIG  
ATOM   6553 C24  LIG     1     -14.246   2.818  20.327  1.00  0.00      LIG  
ATOM   6554 C25  LIG     1     -11.485  -2.774  22.878  1.00  0.00      LIG  
ATOM   6555 O2   LIG     1     -13.055 -10.880  21.196  1.00  0.00      LIG  
ATOM   6556 H1   LIG     1     -11.883  -7.441  20.892  1.00  0.00      LIG  
ATOM   6557 C26  LIG     1     -14.546  -1.538  18.172  1.00  0.00      LIG  
ATOM   6558 C27  LIG     1     -12.625   1.030  22.580  1.00  0.00      LIG  
ATOM   6559 O3   LIG     1     -13.623   0.918  23.276  1.00  0.00      LIG  
ATOM   6560 C28  LIG     1     -11.240   1.148  23.128  1.00  0.00      LIG  
ATOM   6561 C29  LIG     1     -13.333   3.879  19.807  1.00  0.00      LIG  
ATOM   6562 O4   LIG     1     -13.678   3.814  21.215  1.00  0.00      LIG  
ATOM   6563 C30  LIG     1     -11.884   3.646  19.530  1.00  0.00      LIG  
ATOM   6564 C31  LIG     1     -13.933   5.042  19.094  1.00  0.00      LIG  
ATOM   6565 H2   LIG     1     -14.708  -9.278  22.852  1.00  0.00      LIG  
ATOM   6566 H3   LIG     1     -15.130  -9.501  21.157  1.00  0.00      LIG  
ATOM   6567 H4   LIG     1     -15.344  -7.165  21.812  1.00  0.00      LIG  
ATOM   6568 H5   LIG     1     -14.190  -7.375  20.508  1.00  0.00      LIG  
ATOM   6569 H6   LIG     1      -9.846  -7.253  22.441  1.00  0.00      LIG  
ATOM   6570 H7   LIG     1     -10.931  -6.462  23.556  1.00  0.00      LIG  
ATOM   6571 H8   LIG     1     -10.133  -5.711  20.759  1.00  0.00      LIG  
ATOM   6572 H9   LIG     1      -9.991  -4.777  22.206  1.00  0.00      LIG  
ATOM   6573 H10  LIG     1     -15.293  -2.649  21.363  1.00  0.00      LIG  
ATOM   6574 H11  LIG     1     -14.360  -2.733  22.831  1.00  0.00      LIG  
ATOM   6575 H12  LIG     1     -14.815  -4.910  20.754  1.00  0.00      LIG  
ATOM   6576 H13  LIG     1     -11.288  -0.559  19.726  1.00  0.00      LIG  
ATOM   6577 H14  LIG     1     -11.621  -1.869  18.575  1.00  0.00      LIG  
ATOM   6578 H15  LIG     1     -10.319  -3.235  19.885  1.00  0.00      LIG  
ATOM   6579 H16  LIG     1     -10.147  -1.966  21.064  1.00  0.00      LIG  
ATOM   6580 H17  LIG     1     -15.270  -4.609  23.532  1.00  0.00      LIG  
ATOM   6581 H18  LIG     1     -10.708  -9.078  23.999  1.00  0.00      LIG  
ATOM   6582 H19  LIG     1     -11.316 -10.655  23.501  1.00  0.00      LIG  
ATOM   6583 H20  LIG     1     -12.417  -9.506  24.207  1.00  0.00      LIG  
ATOM   6584 H21  LIG     1     -10.818  -9.291  20.228  1.00  0.00      LIG  
ATOM   6585 H22  LIG     1     -10.577 -10.648  21.332  1.00  0.00      LIG  
ATOM   6586 H23  LIG     1      -9.727  -9.140  21.613  1.00  0.00      LIG  
ATOM   6587 H24  LIG     1     -11.334  -4.934  19.213  1.00  0.00      LIG  
ATOM   6588 H25  LIG     1     -13.016  -4.446  19.352  1.00  0.00      LIG  
ATOM   6589 H26  LIG     1     -12.564  -6.097  19.642  1.00  0.00      LIG  
ATOM   6590 H27  LIG     1     -12.802  -6.572  24.496  1.00  0.00      LIG  
ATOM   6591 H28  LIG     1     -13.713  -8.038  24.185  1.00  0.00      LIG  
ATOM   6592 H29  LIG     1     -14.515  -6.505  24.131  1.00  0.00      LIG  
ATOM   6593 H30  LIG     1     -15.094  -0.979  20.134  1.00  0.00      LIG  
ATOM   6594 H31  LIG     1     -14.733   0.970  18.663  1.00  0.00      LIG  
ATOM   6595 H32  LIG     1     -12.998   0.727  18.741  1.00  0.00      LIG  
ATOM   6596 H33  LIG     1     -14.703   0.970  21.227  1.00  0.00      LIG  
ATOM   6597 H34  LIG     1     -15.291   2.917  20.072  1.00  0.00      LIG  
ATOM   6598 H35  LIG     1     -10.449  -3.036  23.106  1.00  0.00      LIG  
ATOM   6599 H36  LIG     1     -12.119  -3.209  23.653  1.00  0.00      LIG  
ATOM   6600 H37  LIG     1     -11.560  -1.689  22.980  1.00  0.00      LIG  
ATOM   6601 H38  LIG     1     -14.785  -2.600  18.287  1.00  0.00      LIG  
ATOM   6602 H39  LIG     1     -13.720  -1.447  17.461  1.00  0.00      LIG  
ATOM   6603 H40  LIG     1     -15.420  -1.045  17.739  1.00  0.00      LIG  
ATOM   6604 H41  LIG     1     -11.242   0.790  24.161  1.00  0.00      LIG  
ATOM   6605 H42  LIG     1     -10.924   2.193  23.104  1.00  0.00      LIG  
ATOM   6606 H43  LIG     1     -10.553   0.525  22.550  1.00  0.00      LIG  
ATOM   6607 H44  LIG     1     -11.759   2.910  18.729  1.00  0.00      LIG  
ATOM   6608 H45  LIG     1     -11.344   3.292  20.418  1.00  0.00      LIG  
ATOM   6609 H46  LIG     1     -11.414   4.581  19.210  1.00  0.00      LIG  
ATOM   6610 H47  LIG     1     -14.979   5.197  19.391  1.00  0.00      LIG  
ATOM   6611 H48  LIG     1     -13.899   4.874  18.008  1.00  0.00      LIG  
ATOM   6612 H49  LIG     1     -13.368   5.955  19.328  1.00  0.00      LIG  
TER
REMARK  Energy: 272.636
REMARK  SimpleFitness: 272.636
REMARK  FullFitness: -1375.9055
REMARK  InterFull: -16.6165
REMARK  IntraFull: 293.938
REMARK  solvFull: -1937.32
REMARK  surfFull: 284.093
REMARK  extraFull: 0.0
REMARK  deltaGcompsolvpol: -1937.32
REMARK  deltaGcompsolvnonpol: 284.093
REMARK  deltaGprotsolvpol: -1938.72
REMARK  deltaGprotsolvnonpol: 281.59
REMARK  deltaGligsolvpol: -10.0445
REMARK  deltaGligsolvnonpol: 15.765
REMARK  deltaGvdw: -16.6165
REMARK  deltaGelec: 0.0
REMARK  deltaG: -6.116102
REMARK  Cluster: 1
REMARK  ClusterRank: 3
ATOM   6526 C    LIG     1     -12.977  -8.814  21.966  1.00  0.00      LIG  
ATOM   6527 C1   LIG     1     -11.765  -9.435  21.330  1.00  0.00      LIG  
ATOM   6528 C2   LIG     1     -10.438  -8.707  21.416  1.00  0.00      LIG  
ATOM   6529 C3   LIG     1     -10.667  -7.183  21.379  1.00  0.00      LIG  
ATOM   6530 C4   LIG     1     -11.786  -6.592  22.252  1.00  0.00      LIG  
ATOM   6531 C5   LIG     1     -13.056  -7.304  21.793  1.00  0.00      LIG  
ATOM   6532 C6   LIG     1      -9.429  -6.328  21.522  1.00  0.00      LIG  
ATOM   6533 C7   LIG     1      -9.651  -5.049  20.743  1.00  0.00      LIG  
ATOM   6534 C8   LIG     1     -11.035  -4.402  20.941  1.00  0.00      LIG  
ATOM   6535 C9   LIG     1     -11.819  -5.028  22.133  1.00  0.00      LIG  
ATOM   6536 C10  LIG     1     -10.865  -2.872  21.196  1.00  0.00      LIG  
ATOM   6537 C11  LIG     1     -12.211  -2.264  21.335  1.00  0.00      LIG  
ATOM   6538 C12  LIG     1     -13.112  -2.833  22.375  1.00  0.00      LIG  
ATOM   6539 C13  LIG     1     -13.208  -4.353  22.276  1.00  0.00      LIG  
ATOM   6540 C14  LIG     1     -12.472  -1.333  20.415  1.00  0.00      LIG  
ATOM   6541 C15  LIG     1     -11.314  -1.133  19.510  1.00  0.00      LIG  
ATOM   6542 C16  LIG     1     -10.260  -2.097  20.024  1.00  0.00      LIG  
ATOM   6543 O    LIG     1     -13.884  -4.760  23.461  1.00  0.00      LIG  
ATOM   6544 C17  LIG     1      -9.612  -9.239  22.582  1.00  0.00      LIG  
ATOM   6545 C18  LIG     1      -9.666  -9.103  20.159  1.00  0.00      LIG  
ATOM   6546 C19  LIG     1     -11.812  -4.614  19.620  1.00  0.00      LIG  
ATOM   6547 C20  LIG     1     -11.574  -6.871  23.747  1.00  0.00      LIG  
ATOM   6548 H    LIG     1     -11.280  -4.718  23.029  1.00  0.00      LIG  
ATOM   6549 C21  LIG     1     -13.775  -0.619  20.177  1.00  0.00      LIG  
ATOM   6550 C22  LIG     1     -13.663   0.902  20.168  1.00  0.00      LIG  
ATOM   6551 C23  LIG     1     -13.434   1.473  21.566  1.00  0.00      LIG  
ATOM   6552 O1   LIG     1     -12.032   1.384  21.895  1.00  0.00      LIG  
ATOM   6553 C24  LIG     1     -13.980   2.887  21.643  1.00  0.00      LIG  
ATOM   6554 C25  LIG     1     -10.025  -2.520  22.429  1.00  0.00      LIG  
ATOM   6555 O2   LIG     1     -11.800 -10.612  21.004  1.00  0.00      LIG  
ATOM   6556 H1   LIG     1     -10.990  -7.045  20.347  1.00  0.00      LIG  
ATOM   6557 C26  LIG     1     -14.367  -1.068  18.855  1.00  0.00      LIG  
ATOM   6558 C27  LIG     1     -11.758   1.129  23.211  1.00  0.00      LIG  
ATOM   6559 O3   LIG     1     -12.588   0.943  24.088  1.00  0.00      LIG  
ATOM   6560 C28  LIG     1     -10.294   1.289  23.469  1.00  0.00      LIG  
ATOM   6561 C29  LIG     1     -13.429   4.075  20.927  1.00  0.00      LIG  
ATOM   6562 O4   LIG     1     -13.189   3.885  22.341  1.00  0.00      LIG  
ATOM   6563 C30  LIG     1     -12.195   4.026  20.090  1.00  0.00      LIG  
ATOM   6564 C31  LIG     1     -14.353   5.201  20.628  1.00  0.00      LIG  
ATOM   6565 H2   LIG     1     -12.987  -9.093  23.022  1.00  0.00      LIG  
ATOM   6566 H3   LIG     1     -13.857  -9.265  21.499  1.00  0.00      LIG  
ATOM   6567 H4   LIG     1     -13.927  -6.961  22.353  1.00  0.00      LIG  
ATOM   6568 H5   LIG     1     -13.240  -7.068  20.742  1.00  0.00      LIG  
ATOM   6569 H6   LIG     1      -8.541  -6.824  21.125  1.00  0.00      LIG  
ATOM   6570 H7   LIG     1      -9.216  -6.102  22.569  1.00  0.00      LIG  
ATOM   6571 H8   LIG     1      -9.528  -5.285  19.683  1.00  0.00      LIG  
ATOM   6572 H9   LIG     1      -8.831  -4.367  20.971  1.00  0.00      LIG  
ATOM   6573 H10  LIG     1     -14.117  -2.409  22.321  1.00  0.00      LIG  
ATOM   6574 H11  LIG     1     -12.734  -2.549  23.361  1.00  0.00      LIG  
ATOM   6575 H12  LIG     1     -13.851  -4.622  21.432  1.00  0.00      LIG  
ATOM   6576 H13  LIG     1     -10.948  -0.104  19.551  1.00  0.00      LIG  
ATOM   6577 H14  LIG     1     -11.573  -1.374  18.476  1.00  0.00      LIG  
ATOM   6578 H15  LIG     1      -9.903  -2.743  19.220  1.00  0.00      LIG  
ATOM   6579 H16  LIG     1      -9.386  -1.526  20.353  1.00  0.00      LIG  
ATOM   6580 H17  LIG     1     -13.302  -4.525  24.204  1.00  0.00      LIG  
ATOM   6581 H18  LIG     1      -8.680  -8.680  22.699  1.00  0.00      LIG  
ATOM   6582 H19  LIG     1      -9.344 -10.285  22.405  1.00  0.00      LIG  
ATOM   6583 H20  LIG     1     -10.151  -9.218  23.529  1.00  0.00      LIG  
ATOM   6584 H21  LIG     1     -10.187  -8.781  19.252  1.00  0.00      LIG  
ATOM   6585 H22  LIG     1      -9.530 -10.187  20.093  1.00  0.00      LIG  
ATOM   6586 H23  LIG     1      -8.668  -8.660  20.150  1.00  0.00      LIG  
ATOM   6587 H24  LIG     1     -11.229  -4.289  18.755  1.00  0.00      LIG  
ATOM   6588 H25  LIG     1     -12.762  -4.078  19.586  1.00  0.00      LIG  
ATOM   6589 H26  LIG     1     -12.052  -5.662  19.448  1.00  0.00      LIG  
ATOM   6590 H27  LIG     1     -10.625  -6.458  24.097  1.00  0.00      LIG  
ATOM   6591 H28  LIG     1     -11.580  -7.927  24.003  1.00  0.00      LIG  
ATOM   6592 H29  LIG     1     -12.362  -6.417  24.349  1.00  0.00      LIG  
ATOM   6593 H30  LIG     1     -14.491  -0.889  20.954  1.00  0.00      LIG  
ATOM   6594 H31  LIG     1     -14.603   1.296  19.769  1.00  0.00      LIG  
ATOM   6595 H32  LIG     1     -12.873   1.224  19.483  1.00  0.00      LIG  
ATOM   6596 H33  LIG     1     -14.031   0.863  22.251  1.00  0.00      LIG  
ATOM   6597 H34  LIG     1     -15.047   2.877  21.823  1.00  0.00      LIG  
ATOM   6598 H35  LIG     1      -8.995  -2.867  22.331  1.00  0.00      LIG  
ATOM   6599 H36  LIG     1     -10.429  -2.929  23.358  1.00  0.00      LIG  
ATOM   6600 H37  LIG     1      -9.975  -1.436  22.559  1.00  0.00      LIG  
ATOM   6601 H38  LIG     1     -14.471  -2.157  18.818  1.00  0.00      LIG  
ATOM   6602 H39  LIG     1     -13.745  -0.754  18.012  1.00  0.00      LIG  
ATOM   6603 H40  LIG     1     -15.358  -0.628  18.718  1.00  0.00      LIG  
ATOM   6604 H41  LIG     1     -10.054   0.818  24.426  1.00  0.00      LIG  
ATOM   6605 H42  LIG     1     -10.044   2.353  23.507  1.00  0.00      LIG  
ATOM   6606 H43  LIG     1      -9.717   0.789  22.686  1.00  0.00      LIG  
ATOM   6607 H44  LIG     1     -12.436   3.663  19.088  1.00  0.00      LIG  
ATOM   6608 H45  LIG     1     -11.771   5.029  19.996  1.00  0.00      LIG  
ATOM   6609 H46  LIG     1     -11.426   3.380  20.518  1.00  0.00      LIG  
ATOM   6610 H47  LIG     1     -15.215   5.205  21.302  1.00  0.00      LIG  
ATOM   6611 H48  LIG     1     -14.720   5.122  19.602  1.00  0.00      LIG  
ATOM   6612 H49  LIG     1     -13.831   6.156  20.735  1.00  0.00      LIG  
TER
REMARK  Energy: 274.525
REMARK  SimpleFitness: 274.525
REMARK  FullFitness: -1373.2191
REMARK  InterFull: -17.161
REMARK  IntraFull: 297.163
REMARK  solvFull: -1936.17
REMARK  surfFull: 282.949
REMARK  extraFull: 0.0
REMARK  deltaGcompsolvpol: -1936.17
REMARK  deltaGcompsolvnonpol: 282.949
REMARK  deltaGprotsolvpol: -1938.72
REMARK  deltaGprotsolvnonpol: 281.59
REMARK  deltaGligsolvpol: -10.5432
REMARK  deltaGligsolvnonpol: 15.7027
REMARK  deltaGvdw: -17.161
REMARK  deltaGelec: 0.0
REMARK  deltaG: -6.1690445
REMARK  Cluster: 1
REMARK  ClusterRank: 4
ATOM   6526 C    LIG     1     -14.326  -8.972  21.792  1.00  0.00      LIG  
ATOM   6527 C1   LIG     1     -12.989  -9.622  21.596  1.00  0.00      LIG  
ATOM   6528 C2   LIG     1     -11.759  -8.914  22.128  1.00  0.00      LIG  
ATOM   6529 C3   LIG     1     -11.914  -7.394  21.928  1.00  0.00      LIG  
ATOM   6530 C4   LIG     1     -13.247  -6.735  22.322  1.00  0.00      LIG  
ATOM   6531 C5   LIG     1     -14.314  -7.476  21.518  1.00  0.00      LIG  
ATOM   6532 C6   LIG     1     -10.774  -6.539  22.435  1.00  0.00      LIG  
ATOM   6533 C7   LIG     1     -10.675  -5.310  21.556  1.00  0.00      LIG  
ATOM   6534 C8   LIG     1     -12.022  -4.653  21.200  1.00  0.00      LIG  
ATOM   6535 C9   LIG     1     -13.191  -5.185  22.084  1.00  0.00      LIG  
ATOM   6536 C10  LIG     1     -11.910  -3.105  21.362  1.00  0.00      LIG  
ATOM   6537 C11  LIG     1     -13.209  -2.490  20.995  1.00  0.00      LIG  
ATOM   6538 C12  LIG     1     -14.425  -2.993  21.687  1.00  0.00      LIG  
ATOM   6539 C13  LIG     1     -14.524  -4.512  21.671  1.00  0.00      LIG  
ATOM   6540 C14  LIG     1     -13.126  -1.611  19.995  1.00  0.00      LIG  
ATOM   6541 C15  LIG     1     -11.729  -1.488  19.508  1.00  0.00      LIG  
ATOM   6542 C16  LIG     1     -10.932  -2.430  20.395  1.00  0.00      LIG  
ATOM   6543 O    LIG     1     -15.588  -4.818  22.569  1.00  0.00      LIG  
ATOM   6544 C17  LIG     1     -11.445  -9.382  23.545  1.00  0.00      LIG  
ATOM   6545 C18  LIG     1     -10.595  -9.397  21.266  1.00  0.00      LIG  
ATOM   6546 C19  LIG     1     -12.293  -4.973  19.715  1.00  0.00      LIG  
ATOM   6547 C20  LIG     1     -13.567  -6.892  23.817  1.00  0.00      LIG  
ATOM   6548 H    LIG     1     -12.995  -4.798  23.085  1.00  0.00      LIG  
ATOM   6549 C21  LIG     1     -14.270  -0.909  19.313  1.00  0.00      LIG  
ATOM   6550 C22  LIG     1     -14.012   0.552  18.945  1.00  0.00      LIG  
ATOM   6551 C23  LIG     1     -14.262   1.481  20.116  1.00  0.00      LIG  
ATOM   6552 O1   LIG     1     -13.210   1.275  21.079  1.00  0.00      LIG  
ATOM   6553 C24  LIG     1     -14.388   2.914  19.633  1.00  0.00      LIG  
ATOM   6554 C25  LIG     1     -11.533  -2.637  22.772  1.00  0.00      LIG  
ATOM   6555 O2   LIG     1     -12.937 -10.802  21.281  1.00  0.00      LIG  
ATOM   6556 H1   LIG     1     -11.857  -7.324  20.843  1.00  0.00      LIG  
ATOM   6557 C26  LIG     1     -14.610  -1.675  18.053  1.00  0.00      LIG  
ATOM   6558 C27  LIG     1     -13.624   1.370  22.372  1.00  0.00      LIG  
ATOM   6559 O3   LIG     1     -14.768   1.638  22.701  1.00  0.00      LIG  
ATOM   6560 C28  LIG     1     -12.463   1.321  23.313  1.00  0.00      LIG  
ATOM   6561 C29  LIG     1     -13.337   3.977  19.567  1.00  0.00      LIG  
ATOM   6562 O4   LIG     1     -14.280   3.926  20.663  1.00  0.00      LIG  
ATOM   6563 C30  LIG     1     -11.916   3.746  19.958  1.00  0.00      LIG  
ATOM   6564 C31  LIG     1     -13.563   5.161  18.697  1.00  0.00      LIG  
ATOM   6565 H2   LIG     1     -14.668  -9.191  22.806  1.00  0.00      LIG  
ATOM   6566 H3   LIG     1     -15.025  -9.447  21.100  1.00  0.00      LIG  
ATOM   6567 H4   LIG     1     -15.313  -7.103  21.746  1.00  0.00      LIG  
ATOM   6568 H5   LIG     1     -14.144  -7.304  20.453  1.00  0.00      LIG  
ATOM   6569 H6   LIG     1      -9.819  -7.065  22.398  1.00  0.00      LIG  
ATOM   6570 H7   LIG     1     -10.924  -6.247  23.476  1.00  0.00      LIG  
ATOM   6571 H8   LIG     1     -10.181  -5.611  20.628  1.00  0.00      LIG  
ATOM   6572 H9   LIG     1      -9.979  -4.616  22.025  1.00  0.00      LIG  
ATOM   6573 H10  LIG     1     -15.339  -2.580  21.254  1.00  0.00      LIG  
ATOM   6574 H11  LIG     1     -14.405  -2.640  22.723  1.00  0.00      LIG  
ATOM   6575 H12  LIG     1     -14.832  -4.847  20.677  1.00  0.00      LIG  
ATOM   6576 H13  LIG     1     -11.359  -0.465  19.607  1.00  0.00      LIG  
ATOM   6577 H14  LIG     1     -11.654  -1.791  18.460  1.00  0.00      LIG  
ATOM   6578 H15  LIG     1     -10.358  -3.134  19.789  1.00  0.00      LIG  
ATOM   6579 H16  LIG     1     -10.189  -1.849  20.949  1.00  0.00      LIG  
ATOM   6580 H17  LIG     1     -15.289  -4.540  23.451  1.00  0.00      LIG  
ATOM   6581 H18  LIG     1     -10.630  -8.803  23.985  1.00  0.00      LIG  
ATOM   6582 H19  LIG     1     -11.133 -10.431  23.533  1.00  0.00      LIG  
ATOM   6583 H20  LIG     1     -12.308  -9.330  24.209  1.00  0.00      LIG  
ATOM   6584 H21  LIG     1     -10.738  -9.122  20.216  1.00  0.00      LIG  
ATOM   6585 H22  LIG     1     -10.483 -10.484  21.310  1.00  0.00      LIG  
ATOM   6586 H23  LIG     1      -9.648  -8.970  21.601  1.00  0.00      LIG  
ATOM   6587 H24  LIG     1     -11.414  -4.784  19.094  1.00  0.00      LIG  
ATOM   6588 H25  LIG     1     -13.117  -4.397  19.291  1.00  0.00      LIG  
ATOM   6589 H26  LIG     1     -12.554  -6.017  19.565  1.00  0.00      LIG  
ATOM   6590 H27  LIG     1     -12.778  -6.463  24.439  1.00  0.00      LIG  
ATOM   6591 H28  LIG     1     -13.703  -7.924  24.130  1.00  0.00      LIG  
ATOM   6592 H29  LIG     1     -14.493  -6.380  24.076  1.00  0.00      LIG  
ATOM   6593 H30  LIG     1     -15.154  -0.933  19.955  1.00  0.00      LIG  
ATOM   6594 H31  LIG     1     -14.683   0.827  18.126  1.00  0.00      LIG  
ATOM   6595 H32  LIG     1     -12.993   0.695  18.583  1.00  0.00      LIG  
ATOM   6596 H33  LIG     1     -15.239   1.186  20.514  1.00  0.00      LIG  
ATOM   6597 H34  LIG     1     -15.212   3.002  18.938  1.00  0.00      LIG  
ATOM   6598 H35  LIG     1     -10.531  -2.965  23.053  1.00  0.00      LIG  
ATOM   6599 H36  LIG     1     -12.229  -2.986  23.539  1.00  0.00      LIG  
ATOM   6600 H37  LIG     1     -11.527  -1.545  22.824  1.00  0.00      LIG  
ATOM   6601 H38  LIG     1     -14.817  -2.725  18.277  1.00  0.00      LIG  
ATOM   6602 H39  LIG     1     -13.793  -1.630  17.326  1.00  0.00      LIG  
ATOM   6603 H40  LIG     1     -15.503  -1.250  17.586  1.00  0.00      LIG  
ATOM   6604 H41  LIG     1     -12.818   0.974  24.287  1.00  0.00      LIG  
ATOM   6605 H42  LIG     1     -12.028   2.320  23.405  1.00  0.00      LIG  
ATOM   6606 H43  LIG     1     -11.711   0.616  22.950  1.00  0.00      LIG  
ATOM   6607 H44  LIG     1     -11.465   2.990  19.309  1.00  0.00      LIG  
ATOM   6608 H45  LIG     1     -11.824   3.416  20.996  1.00  0.00      LIG  
ATOM   6609 H46  LIG     1     -11.343   4.671  19.855  1.00  0.00      LIG  
ATOM   6610 H47  LIG     1     -14.541   5.123  18.208  1.00  0.00      LIG  
ATOM   6611 H48  LIG     1     -12.790   5.209  17.927  1.00  0.00      LIG  
ATOM   6612 H49  LIG     1     -13.507   6.081  19.286  1.00  0.00      LIG  
TER
REMARK  Energy: 275.956
REMARK  SimpleFitness: 275.956
REMARK  FullFitness: -1372.15
REMARK  InterFull: -16.98
REMARK  IntraFull: 297.788
REMARK  solvFull: -1936.84
REMARK  surfFull: 283.882
REMARK  extraFull: 0.0
REMARK  deltaGcompsolvpol: -1936.84
REMARK  deltaGcompsolvnonpol: 283.882
REMARK  deltaGprotsolvpol: -1938.72
REMARK  deltaGprotsolvnonpol: 281.59
REMARK  deltaGligsolvpol: -10.0293
REMARK  deltaGligsolvnonpol: 15.6536
REMARK  deltaGvdw: -16.98
REMARK  deltaGelec: 0.0
REMARK  deltaG: -6.1314664
REMARK  Cluster: 1
REMARK  ClusterRank: 5
ATOM   6526 C    LIG     1     -12.797  -8.936  22.112  1.00  0.00      LIG  
ATOM   6527 C1   LIG     1     -11.707  -9.489  21.253  1.00  0.00      LIG  
ATOM   6528 C2   LIG     1     -10.392  -8.747  21.236  1.00  0.00      LIG  
ATOM   6529 C3   LIG     1     -10.664  -7.221  21.201  1.00  0.00      LIG  
ATOM   6530 C4   LIG     1     -11.690  -6.626  22.199  1.00  0.00      LIG  
ATOM   6531 C5   LIG     1     -12.968  -7.435  21.946  1.00  0.00      LIG  
ATOM   6532 C6   LIG     1      -9.396  -6.396  21.052  1.00  0.00      LIG  
ATOM   6533 C7   LIG     1      -9.585  -4.899  21.152  1.00  0.00      LIG  
ATOM   6534 C8   LIG     1     -11.012  -4.376  20.980  1.00  0.00      LIG  
ATOM   6535 C9   LIG     1     -11.872  -5.063  22.064  1.00  0.00      LIG  
ATOM   6536 C10  LIG     1     -11.003  -2.832  21.198  1.00  0.00      LIG  
ATOM   6537 C11  LIG     1     -12.397  -2.327  21.200  1.00  0.00      LIG  
ATOM   6538 C12  LIG     1     -13.356  -2.969  22.136  1.00  0.00      LIG  
ATOM   6539 C13  LIG     1     -13.313  -4.496  22.075  1.00  0.00      LIG  
ATOM   6540 C14  LIG     1     -12.612  -1.352  20.312  1.00  0.00      LIG  
ATOM   6541 C15  LIG     1     -11.387  -1.065  19.524  1.00  0.00      LIG  
ATOM   6542 C16  LIG     1     -10.350  -2.033  20.066  1.00  0.00      LIG  
ATOM   6543 O    LIG     1     -14.020  -4.908  23.243  1.00  0.00      LIG  
ATOM   6544 C17  LIG     1      -9.509  -9.264  22.369  1.00  0.00      LIG  
ATOM   6545 C18  LIG     1      -9.679  -9.156  19.949  1.00  0.00      LIG  
ATOM   6546 C19  LIG     1     -11.545  -4.669  19.561  1.00  0.00      LIG  
ATOM   6547 C20  LIG     1     -11.272  -6.815  23.659  1.00  0.00      LIG  
ATOM   6548 H    LIG     1     -11.461  -4.693  23.003  1.00  0.00      LIG  
ATOM   6549 C21  LIG     1     -13.902  -0.631  20.039  1.00  0.00      LIG  
ATOM   6550 C22  LIG     1     -13.793   0.892  20.068  1.00  0.00      LIG  
ATOM   6551 C23  LIG     1     -13.537   1.445  21.471  1.00  0.00      LIG  
ATOM   6552 O1   LIG     1     -12.124   1.381  21.762  1.00  0.00      LIG  
ATOM   6553 C24  LIG     1     -14.102   2.852  21.592  1.00  0.00      LIG  
ATOM   6554 C25  LIG     1     -10.324  -2.365  22.489  1.00  0.00      LIG  
ATOM   6555 O2   LIG     1     -11.777 -10.645  20.859  1.00  0.00      LIG  
ATOM   6556 H1   LIG     1     -11.152  -7.127  20.233  1.00  0.00      LIG  
ATOM   6557 C26  LIG     1     -14.437  -1.054  18.683  1.00  0.00      LIG  
ATOM   6558 C27  LIG     1     -11.809   1.172  23.077  1.00  0.00      LIG  
ATOM   6559 O3   LIG     1     -12.614   0.985  23.978  1.00  0.00      LIG  
ATOM   6560 C28  LIG     1     -10.351   1.423  23.303  1.00  0.00      LIG  
ATOM   6561 C29  LIG     1     -13.593   4.062  20.881  1.00  0.00      LIG  
ATOM   6562 O4   LIG     1     -13.294   3.846  22.278  1.00  0.00      LIG  
ATOM   6563 C30  LIG     1     -12.398   4.040  19.987  1.00  0.00      LIG  
ATOM   6564 C31  LIG     1     -14.520   5.203  20.658  1.00  0.00      LIG  
ATOM   6565 H2   LIG     1     -12.589  -9.206  23.149  1.00  0.00      LIG  
ATOM   6566 H3   LIG     1     -13.727  -9.430  21.819  1.00  0.00      LIG  
ATOM   6567 H4   LIG     1     -13.760  -7.153  22.638  1.00  0.00      LIG  
ATOM   6568 H5   LIG     1     -13.328  -7.223  20.935  1.00  0.00      LIG  
ATOM   6569 H6   LIG     1      -8.946  -6.599  20.078  1.00  0.00      LIG  
ATOM   6570 H7   LIG     1      -8.654  -6.692  21.797  1.00  0.00      LIG  
ATOM   6571 H8   LIG     1      -8.912  -4.411  20.442  1.00  0.00      LIG  
ATOM   6572 H9   LIG     1      -9.217  -4.637  22.146  1.00  0.00      LIG  
ATOM   6573 H10  LIG     1     -14.382  -2.638  21.956  1.00  0.00      LIG  
ATOM   6574 H11  LIG     1     -13.119  -2.631  23.151  1.00  0.00      LIG  
ATOM   6575 H12  LIG     1     -13.867  -4.845  21.198  1.00  0.00      LIG  
ATOM   6576 H13  LIG     1     -11.056  -0.033  19.661  1.00  0.00      LIG  
ATOM   6577 H14  LIG     1     -11.554  -1.242  18.458  1.00  0.00      LIG  
ATOM   6578 H15  LIG     1      -9.959  -2.660  19.262  1.00  0.00      LIG  
ATOM   6579 H16  LIG     1      -9.491  -1.468  20.438  1.00  0.00      LIG  
ATOM   6580 H17  LIG     1     -13.513  -4.577  24.004  1.00  0.00      LIG  
ATOM   6581 H18  LIG     1      -8.582  -8.692  22.449  1.00  0.00      LIG  
ATOM   6582 H19  LIG     1      -9.231 -10.305  22.182  1.00  0.00      LIG  
ATOM   6583 H20  LIG     1     -10.009  -9.253  23.337  1.00  0.00      LIG  
ATOM   6584 H21  LIG     1     -10.226  -8.812  19.067  1.00  0.00      LIG  
ATOM   6585 H22  LIG     1      -9.574 -10.243  19.870  1.00  0.00      LIG  
ATOM   6586 H23  LIG     1      -8.668  -8.743  19.907  1.00  0.00      LIG  
ATOM   6587 H24  LIG     1     -10.722  -4.720  18.843  1.00  0.00      LIG  
ATOM   6588 H25  LIG     1     -12.246  -3.914  19.200  1.00  0.00      LIG  
ATOM   6589 H26  LIG     1     -12.098  -5.606  19.507  1.00  0.00      LIG  
ATOM   6590 H27  LIG     1     -10.278  -6.394  23.833  1.00  0.00      LIG  
ATOM   6591 H28  LIG     1     -11.255  -7.853  23.982  1.00  0.00      LIG  
ATOM   6592 H29  LIG     1     -11.972  -6.303  24.323  1.00  0.00      LIG  
ATOM   6593 H30  LIG     1     -14.650  -0.916  20.781  1.00  0.00      LIG  
ATOM   6594 H31  LIG     1     -14.739   1.293  19.693  1.00  0.00      LIG  
ATOM   6595 H32  LIG     1     -13.017   1.228  19.373  1.00  0.00      LIG  
ATOM   6596 H33  LIG     1     -14.097   0.809  22.163  1.00  0.00      LIG  
ATOM   6597 H34  LIG     1     -15.160   2.824  21.819  1.00  0.00      LIG  
ATOM   6598 H35  LIG     1      -9.248  -2.548  22.462  1.00  0.00      LIG  
ATOM   6599 H36  LIG     1     -10.730  -2.845  23.383  1.00  0.00      LIG  
ATOM   6600 H37  LIG     1     -10.447  -1.289  22.623  1.00  0.00      LIG  
ATOM   6601 H38  LIG     1     -14.553  -2.141  18.625  1.00  0.00      LIG  
ATOM   6602 H39  LIG     1     -13.770  -0.738  17.877  1.00  0.00      LIG  
ATOM   6603 H40  LIG     1     -15.414  -0.598  18.505  1.00  0.00      LIG  
ATOM   6604 H41  LIG     1     -10.046   0.906  24.216  1.00  0.00      LIG  
ATOM   6605 H42  LIG     1     -10.176   2.497  23.404  1.00  0.00      LIG  
ATOM   6606 H43  LIG     1      -9.766   1.021  22.470  1.00  0.00      LIG  
ATOM   6607 H44  LIG     1     -12.686   3.704  18.987  1.00  0.00      LIG  
ATOM   6608 H45  LIG     1     -11.981   5.046  19.900  1.00  0.00      LIG  
ATOM   6609 H46  LIG     1     -11.609   3.382  20.358  1.00  0.00      LIG  
ATOM   6610 H47  LIG     1     -15.371   5.171  21.345  1.00  0.00      LIG  
ATOM   6611 H48  LIG     1     -14.901   5.181  19.633  1.00  0.00      LIG  
ATOM   6612 H49  LIG     1     -13.996   6.151  20.807  1.00  0.00      LIG  
TER
REMARK  Energy: 275.956
REMARK  SimpleFitness: 275.956
REMARK  FullFitness: -1372.15
REMARK  InterFull: -16.98
REMARK  IntraFull: 297.788
REMARK  solvFull: -1936.84
REMARK  surfFull: 283.882
REMARK  extraFull: 0.0
REMARK  deltaGcompsolvpol: -1936.84
REMARK  deltaGcompsolvnonpol: 283.882
REMARK  deltaGprotsolvpol: -1938.72
REMARK  deltaGprotsolvnonpol: 281.59
REMARK  deltaGligsolvpol: -10.0293
REMARK  deltaGligsolvnonpol: 15.6536
REMARK  deltaGvdw: -16.98
REMARK  deltaGelec: 0.0
REMARK  deltaG: -6.1314664
REMARK  Cluster: 1
REMARK  ClusterRank: 6
ATOM   6526 C    LIG     1     -12.797  -8.936  22.112  1.00  0.00      LIG  
ATOM   6527 C1   LIG     1     -11.707  -9.489  21.253  1.00  0.00      LIG  
ATOM   6528 C2   LIG     1     -10.392  -8.747  21.236  1.00  0.00      LIG  
ATOM   6529 C3   LIG     1     -10.664  -7.221  21.201  1.00  0.00      LIG  
ATOM   6530 C4   LIG     1     -11.690  -6.626  22.199  1.00  0.00      LIG  
ATOM   6531 C5   LIG     1     -12.968  -7.435  21.946  1.00  0.00      LIG  
ATOM   6532 C6   LIG     1      -9.396  -6.396  21.052  1.00  0.00      LIG  
ATOM   6533 C7   LIG     1      -9.585  -4.899  21.152  1.00  0.00      LIG  
ATOM   6534 C8   LIG     1     -11.012  -4.376  20.980  1.00  0.00      LIG  
ATOM   6535 C9   LIG     1     -11.872  -5.063  22.064  1.00  0.00      LIG  
ATOM   6536 C10  LIG     1     -11.003  -2.832  21.198  1.00  0.00      LIG  
ATOM   6537 C11  LIG     1     -12.397  -2.327  21.200  1.00  0.00      LIG  
ATOM   6538 C12  LIG     1     -13.356  -2.969  22.136  1.00  0.00      LIG  
ATOM   6539 C13  LIG     1     -13.313  -4.496  22.075  1.00  0.00      LIG  
ATOM   6540 C14  LIG     1     -12.612  -1.352  20.312  1.00  0.00      LIG  
ATOM   6541 C15  LIG     1     -11.387  -1.065  19.524  1.00  0.00      LIG  
ATOM   6542 C16  LIG     1     -10.350  -2.033  20.066  1.00  0.00      LIG  
ATOM   6543 O    LIG     1     -14.020  -4.908  23.243  1.00  0.00      LIG  
ATOM   6544 C17  LIG     1      -9.509  -9.264  22.369  1.00  0.00      LIG  
ATOM   6545 C18  LIG     1      -9.679  -9.156  19.949  1.00  0.00      LIG  
ATOM   6546 C19  LIG     1     -11.545  -4.669  19.561  1.00  0.00      LIG  
ATOM   6547 C20  LIG     1     -11.272  -6.815  23.659  1.00  0.00      LIG  
ATOM   6548 H    LIG     1     -11.461  -4.693  23.003  1.00  0.00      LIG  
ATOM   6549 C21  LIG     1     -13.902  -0.631  20.039  1.00  0.00      LIG  
ATOM   6550 C22  LIG     1     -13.793   0.892  20.068  1.00  0.00      LIG  
ATOM   6551 C23  LIG     1     -13.537   1.445  21.471  1.00  0.00      LIG  
ATOM   6552 O1   LIG     1     -12.124   1.381  21.762  1.00  0.00      LIG  
ATOM   6553 C24  LIG     1     -14.102   2.852  21.592  1.00  0.00      LIG  
ATOM   6554 C25  LIG     1     -10.324  -2.365  22.489  1.00  0.00      LIG  
ATOM   6555 O2   LIG     1     -11.777 -10.645  20.859  1.00  0.00      LIG  
ATOM   6556 H1   LIG     1     -11.152  -7.127  20.233  1.00  0.00      LIG  
ATOM   6557 C26  LIG     1     -14.437  -1.054  18.683  1.00  0.00      LIG  
ATOM   6558 C27  LIG     1     -11.809   1.172  23.077  1.00  0.00      LIG  
ATOM   6559 O3   LIG     1     -12.614   0.985  23.978  1.00  0.00      LIG  
ATOM   6560 C28  LIG     1     -10.351   1.423  23.303  1.00  0.00      LIG  
ATOM   6561 C29  LIG     1     -13.593   4.062  20.881  1.00  0.00      LIG  
ATOM   6562 O4   LIG     1     -13.294   3.846  22.278  1.00  0.00      LIG  
ATOM   6563 C30  LIG     1     -12.398   4.040  19.987  1.00  0.00      LIG  
ATOM   6564 C31  LIG     1     -14.520   5.203  20.658  1.00  0.00      LIG  
ATOM   6565 H2   LIG     1     -12.589  -9.206  23.149  1.00  0.00      LIG  
ATOM   6566 H3   LIG     1     -13.727  -9.430  21.819  1.00  0.00      LIG  
ATOM   6567 H4   LIG     1     -13.760  -7.153  22.638  1.00  0.00      LIG  
ATOM   6568 H5   LIG     1     -13.328  -7.223  20.935  1.00  0.00      LIG  
ATOM   6569 H6   LIG     1      -8.946  -6.599  20.078  1.00  0.00      LIG  
ATOM   6570 H7   LIG     1      -8.654  -6.692  21.797  1.00  0.00      LIG  
ATOM   6571 H8   LIG     1      -8.912  -4.411  20.442  1.00  0.00      LIG  
ATOM   6572 H9   LIG     1      -9.217  -4.637  22.146  1.00  0.00      LIG  
ATOM   6573 H10  LIG     1     -14.382  -2.638  21.956  1.00  0.00      LIG  
ATOM   6574 H11  LIG     1     -13.119  -2.631  23.151  1.00  0.00      LIG  
ATOM   6575 H12  LIG     1     -13.867  -4.845  21.198  1.00  0.00      LIG  
ATOM   6576 H13  LIG     1     -11.056  -0.033  19.661  1.00  0.00      LIG  
ATOM   6577 H14  LIG     1     -11.554  -1.242  18.458  1.00  0.00      LIG  
ATOM   6578 H15  LIG     1      -9.959  -2.660  19.262  1.00  0.00      LIG  
ATOM   6579 H16  LIG     1      -9.491  -1.468  20.438  1.00  0.00      LIG  
ATOM   6580 H17  LIG     1     -13.513  -4.577  24.004  1.00  0.00      LIG  
ATOM   6581 H18  LIG     1      -8.582  -8.692  22.449  1.00  0.00      LIG  
ATOM   6582 H19  LIG     1      -9.231 -10.305  22.182  1.00  0.00      LIG  
ATOM   6583 H20  LIG     1     -10.009  -9.253  23.337  1.00  0.00      LIG  
ATOM   6584 H21  LIG     1     -10.226  -8.812  19.067  1.00  0.00      LIG  
ATOM   6585 H22  LIG     1      -9.574 -10.243  19.870  1.00  0.00      LIG  
ATOM   6586 H23  LIG     1      -8.668  -8.743  19.907  1.00  0.00      LIG  
ATOM   6587 H24  LIG     1     -10.722  -4.720  18.843  1.00  0.00      LIG  
ATOM   6588 H25  LIG     1     -12.246  -3.914  19.200  1.00  0.00      LIG  
ATOM   6589 H26  LIG     1     -12.098  -5.606  19.507  1.00  0.00      LIG  
ATOM   6590 H27  LIG     1     -10.278  -6.394  23.833  1.00  0.00      LIG  
ATOM   6591 H28  LIG     1     -11.255  -7.853  23.982  1.00  0.00      LIG  
ATOM   6592 H29  LIG     1     -11.972  -6.303  24.323  1.00  0.00      LIG  
ATOM   6593 H30  LIG     1     -14.650  -0.916  20.781  1.00  0.00      LIG  
ATOM   6594 H31  LIG     1     -14.739   1.293  19.693  1.00  0.00      LIG  
ATOM   6595 H32  LIG     1     -13.017   1.228  19.373  1.00  0.00      LIG  
ATOM   6596 H33  LIG     1     -14.097   0.809  22.163  1.00  0.00      LIG  
ATOM   6597 H34  LIG     1     -15.160   2.824  21.819  1.00  0.00      LIG  
ATOM   6598 H35  LIG     1      -9.248  -2.548  22.462  1.00  0.00      LIG  
ATOM   6599 H36  LIG     1     -10.730  -2.845  23.383  1.00  0.00      LIG  
ATOM   6600 H37  LIG     1     -10.447  -1.289  22.623  1.00  0.00      LIG  
ATOM   6601 H38  LIG     1     -14.553  -2.141  18.625  1.00  0.00      LIG  
ATOM   6602 H39  LIG     1     -13.770  -0.738  17.877  1.00  0.00      LIG  
ATOM   6603 H40  LIG     1     -15.414  -0.598  18.505  1.00  0.00      LIG  
ATOM   6604 H41  LIG     1     -10.046   0.906  24.216  1.00  0.00      LIG  
ATOM   6605 H42  LIG     1     -10.176   2.497  23.404  1.00  0.00      LIG  
ATOM   6606 H43  LIG     1      -9.766   1.021  22.470  1.00  0.00      LIG  
ATOM   6607 H44  LIG     1     -12.686   3.704  18.987  1.00  0.00      LIG  
ATOM   6608 H45  LIG     1     -11.981   5.046  19.900  1.00  0.00      LIG  
ATOM   6609 H46  LIG     1     -11.609   3.382  20.358  1.00  0.00      LIG  
ATOM   6610 H47  LIG     1     -15.371   5.171  21.345  1.00  0.00      LIG  
ATOM   6611 H48  LIG     1     -14.901   5.181  19.633  1.00  0.00      LIG  
ATOM   6612 H49  LIG     1     -13.996   6.151  20.807  1.00  0.00      LIG  
TER
REMARK  Energy: 276.24
REMARK  SimpleFitness: 276.24
REMARK  FullFitness: -1371.9768
REMARK  InterFull: -16.4608
REMARK  IntraFull: 297.703
REMARK  solvFull: -1937.12
REMARK  surfFull: 283.901
REMARK  extraFull: 0.0
REMARK  deltaGcompsolvpol: -1937.12
REMARK  deltaGcompsolvnonpol: 283.901
REMARK  deltaGprotsolvpol: -1938.72
REMARK  deltaGprotsolvnonpol: 281.59
REMARK  deltaGligsolvpol: -10.0891
REMARK  deltaGligsolvnonpol: 15.6551
REMARK  deltaGvdw: -16.4608
REMARK  deltaGelec: 0.0
REMARK  deltaG: -6.0941715
REMARK  Cluster: 1
REMARK  ClusterRank: 7
ATOM   6526 C    LIG     1     -12.769  -8.838  22.088  1.00  0.00      LIG  
ATOM   6527 C1   LIG     1     -11.689  -9.399  21.219  1.00  0.00      LIG  
ATOM   6528 C2   LIG     1     -10.372  -8.661  21.187  1.00  0.00      LIG  
ATOM   6529 C3   LIG     1     -10.634  -7.133  21.161  1.00  0.00      LIG  
ATOM   6530 C4   LIG     1     -11.647  -6.537  22.172  1.00  0.00      LIG  
ATOM   6531 C5   LIG     1     -12.930  -7.337  21.917  1.00  0.00      LIG  
ATOM   6532 C6   LIG     1      -9.367  -6.310  20.998  1.00  0.00      LIG  
ATOM   6533 C7   LIG     1      -9.554  -4.809  21.077  1.00  0.00      LIG  
ATOM   6534 C8   LIG     1     -10.986  -4.284  20.950  1.00  0.00      LIG  
ATOM   6535 C9   LIG     1     -11.823  -4.973  22.051  1.00  0.00      LIG  
ATOM   6536 C10  LIG     1     -10.973  -2.739  21.172  1.00  0.00      LIG  
ATOM   6537 C11  LIG     1     -12.365  -2.232  21.206  1.00  0.00      LIG  
ATOM   6538 C12  LIG     1     -13.303  -2.876  22.162  1.00  0.00      LIG  
ATOM   6539 C13  LIG     1     -13.262  -4.402  22.094  1.00  0.00      LIG  
ATOM   6540 C14  LIG     1     -12.597  -1.252  20.329  1.00  0.00      LIG  
ATOM   6541 C15  LIG     1     -11.389  -0.963  19.517  1.00  0.00      LIG  
ATOM   6542 C16  LIG     1     -10.344  -1.938  20.029  1.00  0.00      LIG  
ATOM   6543 O    LIG     1     -13.950  -4.819  23.271  1.00  0.00      LIG  
ATOM   6544 C17  LIG     1      -9.480  -9.192  22.306  1.00  0.00      LIG  
ATOM   6545 C18  LIG     1      -9.677  -9.070  19.890  1.00  0.00      LIG  
ATOM   6546 C19  LIG     1     -11.557  -4.572  19.544  1.00  0.00      LIG  
ATOM   6547 C20  LIG     1     -11.216  -6.738  23.628  1.00  0.00      LIG  
ATOM   6548 H    LIG     1     -11.387  -4.609  22.982  1.00  0.00      LIG  
ATOM   6549 C21  LIG     1     -13.888  -0.518  20.094  1.00  0.00      LIG  
ATOM   6550 C22  LIG     1     -13.759   1.003  20.146  1.00  0.00      LIG  
ATOM   6551 C23  LIG     1     -13.472   1.527  21.555  1.00  0.00      LIG  
ATOM   6552 O1   LIG     1     -12.048   1.506  21.790  1.00  0.00      LIG  
ATOM   6553 C24  LIG     1     -14.089   2.906  21.721  1.00  0.00      LIG  
ATOM   6554 C25  LIG     1     -10.267  -2.275  22.451  1.00  0.00      LIG  
ATOM   6555 O2   LIG     1     -11.773 -10.551  20.819  1.00  0.00      LIG  
ATOM   6556 H1   LIG     1     -11.131  -7.032  20.198  1.00  0.00      LIG  
ATOM   6557 C26  LIG     1     -14.462  -0.905  18.744  1.00  0.00      LIG  
ATOM   6558 C27  LIG     1     -11.669   1.304  23.088  1.00  0.00      LIG  
ATOM   6559 O3   LIG     1     -12.428   1.100  24.024  1.00  0.00      LIG  
ATOM   6560 C28  LIG     1     -10.200   1.555  23.236  1.00  0.00      LIG  
ATOM   6561 C29  LIG     1     -13.629   4.154  21.040  1.00  0.00      LIG  
ATOM   6562 O4   LIG     1     -13.325   3.915  22.434  1.00  0.00      LIG  
ATOM   6563 C30  LIG     1     -12.429   4.209  20.156  1.00  0.00      LIG  
ATOM   6564 C31  LIG     1     -14.609   5.254  20.836  1.00  0.00      LIG  
ATOM   6565 H2   LIG     1     -12.554  -9.107  23.124  1.00  0.00      LIG  
ATOM   6566 H3   LIG     1     -13.705  -9.325  21.803  1.00  0.00      LIG  
ATOM   6567 H4   LIG     1     -13.726  -7.049  22.601  1.00  0.00      LIG  
ATOM   6568 H5   LIG     1     -13.281  -7.126  20.902  1.00  0.00      LIG  
ATOM   6569 H6   LIG     1      -8.920  -6.525  20.025  1.00  0.00      LIG  
ATOM   6570 H7   LIG     1      -8.622  -6.599  21.743  1.00  0.00      LIG  
ATOM   6571 H8   LIG     1      -8.912  -4.337  20.329  1.00  0.00      LIG  
ATOM   6572 H9   LIG     1      -9.143  -4.528  22.048  1.00  0.00      LIG  
ATOM   6573 H10  LIG     1     -14.332  -2.544  22.004  1.00  0.00      LIG  
ATOM   6574 H11  LIG     1     -13.044  -2.544  23.172  1.00  0.00      LIG  
ATOM   6575 H12  LIG     1     -13.832  -4.745  21.225  1.00  0.00      LIG  
ATOM   6576 H13  LIG     1     -11.051   0.068  19.655  1.00  0.00      LIG  
ATOM   6577 H14  LIG     1     -11.578  -1.132  18.454  1.00  0.00      LIG  
ATOM   6578 H15  LIG     1      -9.977  -2.564  19.214  1.00  0.00      LIG  
ATOM   6579 H16  LIG     1      -9.473  -1.379  20.382  1.00  0.00      LIG  
ATOM   6580 H17  LIG     1     -13.425  -4.504  24.026  1.00  0.00      LIG  
ATOM   6581 H18  LIG     1      -8.544  -8.634  22.373  1.00  0.00      LIG  
ATOM   6582 H19  LIG     1      -9.223 -10.239  22.115  1.00  0.00      LIG  
ATOM   6583 H20  LIG     1      -9.966  -9.173  23.282  1.00  0.00      LIG  
ATOM   6584 H21  LIG     1     -10.230  -8.714  19.016  1.00  0.00      LIG  
ATOM   6585 H22  LIG     1      -9.581 -10.156  19.802  1.00  0.00      LIG  
ATOM   6586 H23  LIG     1      -8.664  -8.664  19.838  1.00  0.00      LIG  
ATOM   6587 H24  LIG     1     -10.756  -4.609  18.802  1.00  0.00      LIG  
ATOM   6588 H25  LIG     1     -12.278  -3.824  19.211  1.00  0.00      LIG  
ATOM   6589 H26  LIG     1     -12.100  -5.515  19.499  1.00  0.00      LIG  
ATOM   6590 H27  LIG     1     -10.217  -6.326  23.795  1.00  0.00      LIG  
ATOM   6591 H28  LIG     1     -11.204  -7.778  23.946  1.00  0.00      LIG  
ATOM   6592 H29  LIG     1     -11.906  -6.223  24.301  1.00  0.00      LIG  
ATOM   6593 H30  LIG     1     -14.620  -0.809  20.848  1.00  0.00      LIG  
ATOM   6594 H31  LIG     1     -14.709   1.416  19.791  1.00  0.00      LIG  
ATOM   6595 H32  LIG     1     -12.992   1.344  19.443  1.00  0.00      LIG  
ATOM   6596 H33  LIG     1     -13.981   0.854  22.255  1.00  0.00      LIG  
ATOM   6597 H34  LIG     1     -15.148   2.830  21.936  1.00  0.00      LIG  
ATOM   6598 H35  LIG     1      -9.191  -2.453  22.399  1.00  0.00      LIG  
ATOM   6599 H36  LIG     1     -10.649  -2.763  23.351  1.00  0.00      LIG  
ATOM   6600 H37  LIG     1     -10.394  -1.199  22.594  1.00  0.00      LIG  
ATOM   6601 H38  LIG     1     -14.595  -1.988  18.664  1.00  0.00      LIG  
ATOM   6602 H39  LIG     1     -13.814  -0.578  17.928  1.00  0.00      LIG  
ATOM   6603 H40  LIG     1     -15.438  -0.433  18.602  1.00  0.00      LIG  
ATOM   6604 H41  LIG     1      -9.865   1.114  24.179  1.00  0.00      LIG  
ATOM   6605 H42  LIG     1     -10.009   2.632  23.233  1.00  0.00      LIG  
ATOM   6606 H43  LIG     1      -9.650   1.077  22.419  1.00  0.00      LIG  
ATOM   6607 H44  LIG     1     -12.694   3.890  19.144  1.00  0.00      LIG  
ATOM   6608 H45  LIG     1     -12.055   5.235  20.105  1.00  0.00      LIG  
ATOM   6609 H46  LIG     1     -11.612   3.580  20.517  1.00  0.00      LIG  
ATOM   6610 H47  LIG     1     -15.481   5.145  21.488  1.00  0.00      LIG  
ATOM   6611 H48  LIG     1     -14.951   5.259  19.798  1.00  0.00      LIG  
ATOM   6612 H49  LIG     1     -14.142   6.220  21.045  1.00  0.00      LIG  
TER
REMARK  Energy: 277.424
REMARK  SimpleFitness: 277.424
REMARK  FullFitness: -1374.0448
REMARK  InterFull: -15.9208
REMARK  IntraFull: 295.835
REMARK  solvFull: -1940.1
REMARK  surfFull: 286.141
REMARK  extraFull: 0.0
REMARK  deltaGcompsolvpol: -1940.1
REMARK  deltaGcompsolvnonpol: 286.141
REMARK  deltaGprotsolvpol: -1938.72
REMARK  deltaGprotsolvnonpol: 281.59
REMARK  deltaGligsolvpol: -10.4248
REMARK  deltaGligsolvnonpol: 15.7951
REMARK  deltaGvdw: -15.9208
REMARK  deltaGelec: 0.0
REMARK  deltaG: -6.0062585
REMARK  Cluster: 2
REMARK  ClusterRank: 0
ATOM   6526 C    LIG     1      -9.040   4.864  22.313  1.00  0.00      LIG  
ATOM   6527 C1   LIG     1      -7.602   4.675  21.923  1.00  0.00      LIG  
ATOM   6528 C2   LIG     1      -7.268   3.642  20.866  1.00  0.00      LIG  
ATOM   6529 C3   LIG     1      -8.199   2.425  21.034  1.00  0.00      LIG  
ATOM   6530 C4   LIG     1      -9.705   2.676  21.213  1.00  0.00      LIG  
ATOM   6531 C5   LIG     1      -9.806   3.557  22.456  1.00  0.00      LIG  
ATOM   6532 C6   LIG     1      -7.999   1.298  20.047  1.00  0.00      LIG  
ATOM   6533 C7   LIG     1      -8.322   0.010  20.773  1.00  0.00      LIG  
ATOM   6534 C8   LIG     1      -9.631   0.046  21.585  1.00  0.00      LIG  
ATOM   6535 C9   LIG     1     -10.484   1.317  21.292  1.00  0.00      LIG  
ATOM   6536 C10  LIG     1     -10.476  -1.218  21.257  1.00  0.00      LIG  
ATOM   6537 C11  LIG     1     -11.739  -1.191  22.036  1.00  0.00      LIG  
ATOM   6538 C12  LIG     1     -12.588   0.028  21.943  1.00  0.00      LIG  
ATOM   6539 C13  LIG     1     -11.773   1.301  22.155  1.00  0.00      LIG  
ATOM   6540 C14  LIG     1     -11.936  -2.294  22.760  1.00  0.00      LIG  
ATOM   6541 C15  LIG     1     -10.791  -3.231  22.629  1.00  0.00      LIG  
ATOM   6542 C16  LIG     1      -9.834  -2.542  21.676  1.00  0.00      LIG  
ATOM   6543 O    LIG     1     -12.658   2.370  21.835  1.00  0.00      LIG  
ATOM   6544 C17  LIG     1      -7.229   4.283  19.482  1.00  0.00      LIG  
ATOM   6545 C18  LIG     1      -5.837   3.195  21.154  1.00  0.00      LIG  
ATOM   6546 C19  LIG     1      -9.230   0.008  23.076  1.00  0.00      LIG  
ATOM   6547 C20  LIG     1     -10.325   3.418  20.019  1.00  0.00      LIG  
ATOM   6548 H    LIG     1     -10.847   1.197  20.271  1.00  0.00      LIG  
ATOM   6549 C21  LIG     1     -13.124  -2.620  23.627  1.00  0.00      LIG  
ATOM   6550 C22  LIG     1     -13.689  -4.023  23.400  1.00  0.00      LIG  
ATOM   6551 C23  LIG     1     -14.580  -4.183  22.163  1.00  0.00      LIG  
ATOM   6552 O1   LIG     1     -13.985  -3.577  20.994  1.00  0.00      LIG  
ATOM   6553 C24  LIG     1     -14.924  -5.653  21.986  1.00  0.00      LIG  
ATOM   6554 C25  LIG     1     -10.842  -1.367  19.776  1.00  0.00      LIG  
ATOM   6555 O2   LIG     1      -6.780   5.521  22.244  1.00  0.00      LIG  
ATOM   6556 H1   LIG     1      -7.853   2.028  21.989  1.00  0.00      LIG  
ATOM   6557 C26  LIG     1     -12.714  -2.505  25.084  1.00  0.00      LIG  
ATOM   6558 C27  LIG     1     -14.885  -3.139  20.060  1.00  0.00      LIG  
ATOM   6559 O3   LIG     1     -16.098  -3.244  20.146  1.00  0.00      LIG  
ATOM   6560 C28  LIG     1     -14.195  -2.452  18.927  1.00  0.00      LIG  
ATOM   6561 C29  LIG     1     -13.961  -6.720  21.580  1.00  0.00      LIG  
ATOM   6562 O4   LIG     1     -14.932  -6.203  20.642  1.00  0.00      LIG  
ATOM   6563 C30  LIG     1     -12.545  -6.441  21.204  1.00  0.00      LIG  
ATOM   6564 C31  LIG     1     -14.235  -8.114  22.018  1.00  0.00      LIG  
ATOM   6565 H2   LIG     1      -9.508   5.523  21.578  1.00  0.00      LIG  
ATOM   6566 H3   LIG     1      -9.051   5.383  23.275  1.00  0.00      LIG  
ATOM   6567 H4   LIG     1     -10.843   3.811  22.679  1.00  0.00      LIG  
ATOM   6568 H5   LIG     1      -9.417   3.010  23.319  1.00  0.00      LIG  
ATOM   6569 H6   LIG     1      -6.972   1.241  19.685  1.00  0.00      LIG  
ATOM   6570 H7   LIG     1      -8.635   1.411  19.166  1.00  0.00      LIG  
ATOM   6571 H8   LIG     1      -7.493  -0.195  21.456  1.00  0.00      LIG  
ATOM   6572 H9   LIG     1      -8.290  -0.806  20.051  1.00  0.00      LIG  
ATOM   6573 H10  LIG     1     -13.410   0.006  22.665  1.00  0.00      LIG  
ATOM   6574 H11  LIG     1     -13.066   0.055  20.959  1.00  0.00      LIG  
ATOM   6575 H12  LIG     1     -11.523   1.405  23.214  1.00  0.00      LIG  
ATOM   6576 H13  LIG     1     -11.104  -4.189  22.213  1.00  0.00      LIG  
ATOM   6577 H14  LIG     1     -10.312  -3.405  23.596  1.00  0.00      LIG  
ATOM   6578 H15  LIG     1      -8.852  -2.431  22.138  1.00  0.00      LIG  
ATOM   6579 H16  LIG     1      -9.674  -3.183  20.803  1.00  0.00      LIG  
ATOM   6580 H17  LIG     1     -13.450   2.252  22.388  1.00  0.00      LIG  
ATOM   6581 H18  LIG     1      -7.140   3.530  18.696  1.00  0.00      LIG  
ATOM   6582 H19  LIG     1      -6.363   4.947  19.402  1.00  0.00      LIG  
ATOM   6583 H20  LIG     1      -8.104   4.900  19.278  1.00  0.00      LIG  
ATOM   6584 H21  LIG     1      -5.760   2.720  22.137  1.00  0.00      LIG  
ATOM   6585 H22  LIG     1      -5.139   4.037  21.137  1.00  0.00      LIG  
ATOM   6586 H23  LIG     1      -5.485   2.482  20.405  1.00  0.00      LIG  
ATOM   6587 H24  LIG     1      -8.484  -0.766  23.272  1.00  0.00      LIG  
ATOM   6588 H25  LIG     1     -10.073  -0.181  23.744  1.00  0.00      LIG  
ATOM   6589 H26  LIG     1      -8.783   0.947  23.400  1.00  0.00      LIG  
ATOM   6590 H27  LIG     1     -10.162   2.874  19.086  1.00  0.00      LIG  
ATOM   6591 H28  LIG     1      -9.936   4.424  19.879  1.00  0.00      LIG  
ATOM   6592 H29  LIG     1     -11.402   3.534  20.137  1.00  0.00      LIG  
ATOM   6593 H30  LIG     1     -13.929  -1.903  23.451  1.00  0.00      LIG  
ATOM   6594 H31  LIG     1     -14.288  -4.303  24.271  1.00  0.00      LIG  
ATOM   6595 H32  LIG     1     -12.876  -4.751  23.380  1.00  0.00      LIG  
ATOM   6596 H33  LIG     1     -15.506  -3.652  22.408  1.00  0.00      LIG  
ATOM   6597 H34  LIG     1     -15.726  -5.944  22.652  1.00  0.00      LIG  
ATOM   6598 H35  LIG     1      -9.955  -1.459  19.150  1.00  0.00      LIG  
ATOM   6599 H36  LIG     1     -11.437  -0.536  19.393  1.00  0.00      LIG  
ATOM   6600 H37  LIG     1     -11.423  -2.280  19.617  1.00  0.00      LIG  
ATOM   6601 H38  LIG     1     -12.308  -1.513  25.304  1.00  0.00      LIG  
ATOM   6602 H39  LIG     1     -11.957  -3.251  25.342  1.00  0.00      LIG  
ATOM   6603 H40  LIG     1     -13.579  -2.669  25.732  1.00  0.00      LIG  
ATOM   6604 H41  LIG     1     -13.399  -3.090  18.533  1.00  0.00      LIG  
ATOM   6605 H42  LIG     1     -13.794  -1.494  19.269  1.00  0.00      LIG  
ATOM   6606 H43  LIG     1     -14.924  -2.274  18.132  1.00  0.00      LIG  
ATOM   6607 H44  LIG     1     -11.939  -6.305  22.102  1.00  0.00      LIG  
ATOM   6608 H45  LIG     1     -12.446  -5.551  20.578  1.00  0.00      LIG  
ATOM   6609 H46  LIG     1     -12.128  -7.286  20.652  1.00  0.00      LIG  
ATOM   6610 H47  LIG     1     -15.299  -8.271  22.221  1.00  0.00      LIG  
ATOM   6611 H48  LIG     1     -13.674  -8.337  22.929  1.00  0.00      LIG  
ATOM   6612 H49  LIG     1     -13.926  -8.819  21.241  1.00  0.00      LIG  
TER
REMARK  Energy: 277.424
REMARK  SimpleFitness: 277.424
REMARK  FullFitness: -1374.0448
REMARK  InterFull: -15.9208
REMARK  IntraFull: 295.835
REMARK  solvFull: -1940.1
REMARK  surfFull: 286.141
REMARK  extraFull: 0.0
REMARK  deltaGcompsolvpol: -1940.1
REMARK  deltaGcompsolvnonpol: 286.141
REMARK  deltaGprotsolvpol: -1938.72
REMARK  deltaGprotsolvnonpol: 281.59
REMARK  deltaGligsolvpol: -10.4248
REMARK  deltaGligsolvnonpol: 15.7951
REMARK  deltaGvdw: -15.9208
REMARK  deltaGelec: 0.0
REMARK  deltaG: -6.0062585
REMARK  Cluster: 2
REMARK  ClusterRank: 1
ATOM   6526 C    LIG     1      -9.040   4.864  22.313  1.00  0.00      LIG  
ATOM   6527 C1   LIG     1      -7.602   4.675  21.923  1.00  0.00      LIG  
ATOM   6528 C2   LIG     1      -7.268   3.642  20.866  1.00  0.00      LIG  
ATOM   6529 C3   LIG     1      -8.199   2.425  21.034  1.00  0.00      LIG  
ATOM   6530 C4   LIG     1      -9.705   2.676  21.213  1.00  0.00      LIG  
ATOM   6531 C5   LIG     1      -9.806   3.557  22.456  1.00  0.00      LIG  
ATOM   6532 C6   LIG     1      -7.999   1.298  20.047  1.00  0.00      LIG  
ATOM   6533 C7   LIG     1      -8.322   0.010  20.773  1.00  0.00      LIG  
ATOM   6534 C8   LIG     1      -9.631   0.046  21.585  1.00  0.00      LIG  
ATOM   6535 C9   LIG     1     -10.484   1.317  21.292  1.00  0.00      LIG  
ATOM   6536 C10  LIG     1     -10.476  -1.218  21.257  1.00  0.00      LIG  
ATOM   6537 C11  LIG     1     -11.739  -1.191  22.036  1.00  0.00      LIG  
ATOM   6538 C12  LIG     1     -12.588   0.028  21.943  1.00  0.00      LIG  
ATOM   6539 C13  LIG     1     -11.773   1.301  22.155  1.00  0.00      LIG  
ATOM   6540 C14  LIG     1     -11.936  -2.294  22.760  1.00  0.00      LIG  
ATOM   6541 C15  LIG     1     -10.791  -3.231  22.629  1.00  0.00      LIG  
ATOM   6542 C16  LIG     1      -9.834  -2.542  21.676  1.00  0.00      LIG  
ATOM   6543 O    LIG     1     -12.658   2.370  21.835  1.00  0.00      LIG  
ATOM   6544 C17  LIG     1      -7.229   4.283  19.482  1.00  0.00      LIG  
ATOM   6545 C18  LIG     1      -5.837   3.195  21.154  1.00  0.00      LIG  
ATOM   6546 C19  LIG     1      -9.230   0.008  23.076  1.00  0.00      LIG  
ATOM   6547 C20  LIG     1     -10.325   3.418  20.019  1.00  0.00      LIG  
ATOM   6548 H    LIG     1     -10.847   1.197  20.271  1.00  0.00      LIG  
ATOM   6549 C21  LIG     1     -13.124  -2.620  23.627  1.00  0.00      LIG  
ATOM   6550 C22  LIG     1     -13.689  -4.023  23.400  1.00  0.00      LIG  
ATOM   6551 C23  LIG     1     -14.580  -4.183  22.163  1.00  0.00      LIG  
ATOM   6552 O1   LIG     1     -13.985  -3.577  20.994  1.00  0.00      LIG  
ATOM   6553 C24  LIG     1     -14.924  -5.653  21.986  1.00  0.00      LIG  
ATOM   6554 C25  LIG     1     -10.842  -1.367  19.776  1.00  0.00      LIG  
ATOM   6555 O2   LIG     1      -6.780   5.521  22.244  1.00  0.00      LIG  
ATOM   6556 H1   LIG     1      -7.853   2.028  21.989  1.00  0.00      LIG  
ATOM   6557 C26  LIG     1     -12.714  -2.505  25.084  1.00  0.00      LIG  
ATOM   6558 C27  LIG     1     -14.885  -3.139  20.060  1.00  0.00      LIG  
ATOM   6559 O3   LIG     1     -16.098  -3.244  20.146  1.00  0.00      LIG  
ATOM   6560 C28  LIG     1     -14.195  -2.452  18.927  1.00  0.00      LIG  
ATOM   6561 C29  LIG     1     -13.961  -6.720  21.580  1.00  0.00      LIG  
ATOM   6562 O4   LIG     1     -14.932  -6.203  20.642  1.00  0.00      LIG  
ATOM   6563 C30  LIG     1     -12.545  -6.441  21.204  1.00  0.00      LIG  
ATOM   6564 C31  LIG     1     -14.235  -8.114  22.018  1.00  0.00      LIG  
ATOM   6565 H2   LIG     1      -9.508   5.523  21.578  1.00  0.00      LIG  
ATOM   6566 H3   LIG     1      -9.051   5.383  23.275  1.00  0.00      LIG  
ATOM   6567 H4   LIG     1     -10.843   3.811  22.679  1.00  0.00      LIG  
ATOM   6568 H5   LIG     1      -9.417   3.010  23.319  1.00  0.00      LIG  
ATOM   6569 H6   LIG     1      -6.972   1.241  19.685  1.00  0.00      LIG  
ATOM   6570 H7   LIG     1      -8.635   1.411  19.166  1.00  0.00      LIG  
ATOM   6571 H8   LIG     1      -7.493  -0.195  21.456  1.00  0.00      LIG  
ATOM   6572 H9   LIG     1      -8.290  -0.806  20.051  1.00  0.00      LIG  
ATOM   6573 H10  LIG     1     -13.410   0.006  22.665  1.00  0.00      LIG  
ATOM   6574 H11  LIG     1     -13.066   0.055  20.959  1.00  0.00      LIG  
ATOM   6575 H12  LIG     1     -11.523   1.405  23.214  1.00  0.00      LIG  
ATOM   6576 H13  LIG     1     -11.104  -4.189  22.213  1.00  0.00      LIG  
ATOM   6577 H14  LIG     1     -10.312  -3.405  23.596  1.00  0.00      LIG  
ATOM   6578 H15  LIG     1      -8.852  -2.431  22.138  1.00  0.00      LIG  
ATOM   6579 H16  LIG     1      -9.674  -3.183  20.803  1.00  0.00      LIG  
ATOM   6580 H17  LIG     1     -13.450   2.252  22.388  1.00  0.00      LIG  
ATOM   6581 H18  LIG     1      -7.140   3.530  18.696  1.00  0.00      LIG  
ATOM   6582 H19  LIG     1      -6.363   4.947  19.402  1.00  0.00      LIG  
ATOM   6583 H20  LIG     1      -8.104   4.900  19.278  1.00  0.00      LIG  
ATOM   6584 H21  LIG     1      -5.760   2.720  22.137  1.00  0.00      LIG  
ATOM   6585 H22  LIG     1      -5.139   4.037  21.137  1.00  0.00      LIG  
ATOM   6586 H23  LIG     1      -5.485   2.482  20.405  1.00  0.00      LIG  
ATOM   6587 H24  LIG     1      -8.484  -0.766  23.272  1.00  0.00      LIG  
ATOM   6588 H25  LIG     1     -10.073  -0.181  23.744  1.00  0.00      LIG  
ATOM   6589 H26  LIG     1      -8.783   0.947  23.400  1.00  0.00      LIG  
ATOM   6590 H27  LIG     1     -10.162   2.874  19.086  1.00  0.00      LIG  
ATOM   6591 H28  LIG     1      -9.936   4.424  19.879  1.00  0.00      LIG  
ATOM   6592 H29  LIG     1     -11.402   3.534  20.137  1.00  0.00      LIG  
ATOM   6593 H30  LIG     1     -13.929  -1.903  23.451  1.00  0.00      LIG  
ATOM   6594 H31  LIG     1     -14.288  -4.303  24.271  1.00  0.00      LIG  
ATOM   6595 H32  LIG     1     -12.876  -4.751  23.380  1.00  0.00      LIG  
ATOM   6596 H33  LIG     1     -15.506  -3.652  22.408  1.00  0.00      LIG  
ATOM   6597 H34  LIG     1     -15.726  -5.944  22.652  1.00  0.00      LIG  
ATOM   6598 H35  LIG     1      -9.955  -1.459  19.150  1.00  0.00      LIG  
ATOM   6599 H36  LIG     1     -11.437  -0.536  19.393  1.00  0.00      LIG  
ATOM   6600 H37  LIG     1     -11.423  -2.280  19.617  1.00  0.00      LIG  
ATOM   6601 H38  LIG     1     -12.308  -1.513  25.304  1.00  0.00      LIG  
ATOM   6602 H39  LIG     1     -11.957  -3.251  25.342  1.00  0.00      LIG  
ATOM   6603 H40  LIG     1     -13.579  -2.669  25.732  1.00  0.00      LIG  
ATOM   6604 H41  LIG     1     -13.399  -3.090  18.533  1.00  0.00      LIG  
ATOM   6605 H42  LIG     1     -13.794  -1.494  19.269  1.00  0.00      LIG  
ATOM   6606 H43  LIG     1     -14.924  -2.274  18.132  1.00  0.00      LIG  
ATOM   6607 H44  LIG     1     -11.939  -6.305  22.102  1.00  0.00      LIG  
ATOM   6608 H45  LIG     1     -12.446  -5.551  20.578  1.00  0.00      LIG  
ATOM   6609 H46  LIG     1     -12.128  -7.286  20.652  1.00  0.00      LIG  
ATOM   6610 H47  LIG     1     -15.299  -8.271  22.221  1.00  0.00      LIG  
ATOM   6611 H48  LIG     1     -13.674  -8.337  22.929  1.00  0.00      LIG  
ATOM   6612 H49  LIG     1     -13.926  -8.819  21.241  1.00  0.00      LIG  
TER
REMARK  Energy: 277.448
REMARK  SimpleFitness: 277.448
REMARK  FullFitness: -1373.7539
REMARK  InterFull: -13.3318
REMARK  IntraFull: 295.774
REMARK  solvFull: -1942.3
REMARK  surfFull: 286.104
REMARK  extraFull: 0.0
REMARK  deltaGcompsolvpol: -1942.3
REMARK  deltaGcompsolvnonpol: 286.104
REMARK  deltaGprotsolvpol: -1938.72
REMARK  deltaGprotsolvnonpol: 281.59
REMARK  deltaGligsolvpol: -10.5991
REMARK  deltaGligsolvnonpol: 15.7757
REMARK  deltaGvdw: -13.3318
REMARK  deltaGelec: 0.0
REMARK  deltaG: -5.88698
REMARK  Cluster: 2
REMARK  ClusterRank: 2
ATOM   6526 C    LIG     1      -9.221   5.100  21.987  1.00  0.00      LIG  
ATOM   6527 C1   LIG     1      -7.774   4.940  21.623  1.00  0.00      LIG  
ATOM   6528 C2   LIG     1      -7.392   3.865  20.625  1.00  0.00      LIG  
ATOM   6529 C3   LIG     1      -8.289   2.629  20.833  1.00  0.00      LIG  
ATOM   6530 C4   LIG     1      -9.803   2.840  20.987  1.00  0.00      LIG  
ATOM   6531 C5   LIG     1      -9.944   3.776  22.187  1.00  0.00      LIG  
ATOM   6532 C6   LIG     1      -8.046   1.471  19.893  1.00  0.00      LIG  
ATOM   6533 C7   LIG     1      -8.343   0.201  20.660  1.00  0.00      LIG  
ATOM   6534 C8   LIG     1      -9.654   0.231  21.469  1.00  0.00      LIG  
ATOM   6535 C9   LIG     1     -10.542   1.462  21.121  1.00  0.00      LIG  
ATOM   6536 C10  LIG     1     -10.461  -1.070  21.194  1.00  0.00      LIG  
ATOM   6537 C11  LIG     1     -11.725  -1.055  21.971  1.00  0.00      LIG  
ATOM   6538 C12  LIG     1     -12.606   0.138  21.842  1.00  0.00      LIG  
ATOM   6539 C13  LIG     1     -11.830   1.446  21.984  1.00  0.00      LIG  
ATOM   6540 C14  LIG     1     -11.898  -2.146  22.721  1.00  0.00      LIG  
ATOM   6541 C15  LIG     1     -10.738  -3.065  22.600  1.00  0.00      LIG  
ATOM   6542 C16  LIG     1      -9.778  -2.357  21.663  1.00  0.00      LIG  
ATOM   6543 O    LIG     1     -12.747   2.466  21.604  1.00  0.00      LIG  
ATOM   6544 C17  LIG     1      -7.341   4.439  19.213  1.00  0.00      LIG  
ATOM   6545 C18  LIG     1      -5.956   3.473  20.962  1.00  0.00      LIG  
ATOM   6546 C19  LIG     1      -9.257   0.268  22.961  1.00  0.00      LIG  
ATOM   6547 C20  LIG     1     -10.432   3.509  19.755  1.00  0.00      LIG  
ATOM   6548 H    LIG     1     -10.901   1.289  20.105  1.00  0.00      LIG  
ATOM   6549 C21  LIG     1     -13.076  -2.473  23.602  1.00  0.00      LIG  
ATOM   6550 C22  LIG     1     -13.606  -3.898  23.436  1.00  0.00      LIG  
ATOM   6551 C23  LIG     1     -14.531  -4.101  22.233  1.00  0.00      LIG  
ATOM   6552 O1   LIG     1     -13.934  -3.577  21.028  1.00  0.00      LIG  
ATOM   6553 C24  LIG     1     -14.924  -5.566  22.145  1.00  0.00      LIG  
ATOM   6554 C25  LIG     1     -10.822  -1.288  19.721  1.00  0.00      LIG  
ATOM   6555 O2   LIG     1      -6.985   5.831  21.906  1.00  0.00      LIG  
ATOM   6556 H1   LIG     1      -7.941   2.281  21.807  1.00  0.00      LIG  
ATOM   6557 C26  LIG     1     -12.669  -2.287  25.052  1.00  0.00      LIG  
ATOM   6558 C27  LIG     1     -14.831  -3.133  20.094  1.00  0.00      LIG  
ATOM   6559 O3   LIG     1     -16.046  -3.180  20.205  1.00  0.00      LIG  
ATOM   6560 C28  LIG     1     -14.131  -2.492  18.943  1.00  0.00      LIG  
ATOM   6561 C29  LIG     1     -14.024  -6.678  21.718  1.00  0.00      LIG  
ATOM   6562 O4   LIG     1     -15.043  -6.165  20.828  1.00  0.00      LIG  
ATOM   6563 C30  LIG     1     -12.628  -6.452  21.244  1.00  0.00      LIG  
ATOM   6564 C31  LIG     1     -14.311  -8.046  22.228  1.00  0.00      LIG  
ATOM   6565 H2   LIG     1      -9.701   5.706  21.216  1.00  0.00      LIG  
ATOM   6566 H3   LIG     1      -9.261   5.665  22.922  1.00  0.00      LIG  
ATOM   6567 H4   LIG     1     -10.991   4.005  22.389  1.00  0.00      LIG  
ATOM   6568 H5   LIG     1      -9.545   3.283  23.077  1.00  0.00      LIG  
ATOM   6569 H6   LIG     1      -7.013   1.430  19.545  1.00  0.00      LIG  
ATOM   6570 H7   LIG     1      -8.674   1.536  19.001  1.00  0.00      LIG  
ATOM   6571 H8   LIG     1      -7.512   0.035  21.350  1.00  0.00      LIG  
ATOM   6572 H9   LIG     1      -8.292  -0.636  19.964  1.00  0.00      LIG  
ATOM   6573 H10  LIG     1     -13.416   0.123  22.576  1.00  0.00      LIG  
ATOM   6574 H11  LIG     1     -13.097   0.107  20.865  1.00  0.00      LIG  
ATOM   6575 H12  LIG     1     -11.585   1.613  23.036  1.00  0.00      LIG  
ATOM   6576 H13  LIG     1     -11.038  -4.025  22.174  1.00  0.00      LIG  
ATOM   6577 H14  LIG     1     -10.269  -3.241  23.572  1.00  0.00      LIG  
ATOM   6578 H15  LIG     1      -8.820  -2.193  22.158  1.00  0.00      LIG  
ATOM   6579 H16  LIG     1      -9.555  -3.007  20.812  1.00  0.00      LIG  
ATOM   6580 H17  LIG     1     -12.953   2.318  20.665  1.00  0.00      LIG  
ATOM   6581 H18  LIG     1      -7.196   3.654  18.467  1.00  0.00      LIG  
ATOM   6582 H19  LIG     1      -6.502   5.135  19.122  1.00  0.00      LIG  
ATOM   6583 H20  LIG     1      -8.236   5.006  18.954  1.00  0.00      LIG  
ATOM   6584 H21  LIG     1      -5.886   3.055  21.971  1.00  0.00      LIG  
ATOM   6585 H22  LIG     1      -5.279   4.332  20.912  1.00  0.00      LIG  
ATOM   6586 H23  LIG     1      -5.572   2.730  20.260  1.00  0.00      LIG  
ATOM   6587 H24  LIG     1      -8.473  -0.460  23.183  1.00  0.00      LIG  
ATOM   6588 H25  LIG     1     -10.091   0.058  23.633  1.00  0.00      LIG  
ATOM   6589 H26  LIG     1      -8.860   1.239  23.253  1.00  0.00      LIG  
ATOM   6590 H27  LIG     1     -10.261   2.918  18.852  1.00  0.00      LIG  
ATOM   6591 H28  LIG     1     -10.059   4.511  19.562  1.00  0.00      LIG  
ATOM   6592 H29  LIG     1     -11.511   3.612  19.870  1.00  0.00      LIG  
ATOM   6593 H30  LIG     1     -13.901  -1.788  23.398  1.00  0.00      LIG  
ATOM   6594 H31  LIG     1     -14.170  -4.174  24.332  1.00  0.00      LIG  
ATOM   6595 H32  LIG     1     -12.775  -4.604  23.399  1.00  0.00      LIG  
ATOM   6596 H33  LIG     1     -15.436  -3.529  22.468  1.00  0.00      LIG  
ATOM   6597 H34  LIG     1     -15.681  -5.809  22.879  1.00  0.00      LIG  
ATOM   6598 H35  LIG     1      -9.933  -1.355  19.097  1.00  0.00      LIG  
ATOM   6599 H36  LIG     1     -11.459  -0.500  19.311  1.00  0.00      LIG  
ATOM   6600 H37  LIG     1     -11.357  -2.233  19.594  1.00  0.00      LIG  
ATOM   6601 H38  LIG     1     -12.305  -1.271  25.231  1.00  0.00      LIG  
ATOM   6602 H39  LIG     1     -11.881  -2.990  25.337  1.00  0.00      LIG  
ATOM   6603 H40  LIG     1     -13.526  -2.462  25.708  1.00  0.00      LIG  
ATOM   6604 H41  LIG     1     -13.341  -3.152  18.572  1.00  0.00      LIG  
ATOM   6605 H42  LIG     1     -13.721  -1.529  19.256  1.00  0.00      LIG  
ATOM   6606 H43  LIG     1     -14.855  -2.330  18.140  1.00  0.00      LIG  
ATOM   6607 H44  LIG     1     -11.987  -6.171  22.083  1.00  0.00      LIG  
ATOM   6608 H45  LIG     1     -12.572  -5.670  20.482  1.00  0.00      LIG  
ATOM   6609 H46  LIG     1     -12.223  -7.369  20.811  1.00  0.00      LIG  
ATOM   6610 H47  LIG     1     -15.382  -8.202  22.385  1.00  0.00      LIG  
ATOM   6611 H48  LIG     1     -13.799  -8.206  23.180  1.00  0.00      LIG  
ATOM   6612 H49  LIG     1     -13.959  -8.796  21.515  1.00  0.00      LIG  
TER
REMARK  Energy: 277.448
REMARK  SimpleFitness: 277.448
REMARK  FullFitness: -1373.7539
REMARK  InterFull: -13.3318
REMARK  IntraFull: 295.774
REMARK  solvFull: -1942.3
REMARK  surfFull: 286.104
REMARK  extraFull: 0.0
REMARK  deltaGcompsolvpol: -1942.3
REMARK  deltaGcompsolvnonpol: 286.104
REMARK  deltaGprotsolvpol: -1938.72
REMARK  deltaGprotsolvnonpol: 281.59
REMARK  deltaGligsolvpol: -10.5991
REMARK  deltaGligsolvnonpol: 15.7757
REMARK  deltaGvdw: -13.3318
REMARK  deltaGelec: 0.0
REMARK  deltaG: -5.88698
REMARK  Cluster: 2
REMARK  ClusterRank: 3
ATOM   6526 C    LIG     1      -9.221   5.100  21.987  1.00  0.00      LIG  
ATOM   6527 C1   LIG     1      -7.774   4.940  21.623  1.00  0.00      LIG  
ATOM   6528 C2   LIG     1      -7.392   3.865  20.625  1.00  0.00      LIG  
ATOM   6529 C3   LIG     1      -8.289   2.629  20.833  1.00  0.00      LIG  
ATOM   6530 C4   LIG     1      -9.803   2.840  20.987  1.00  0.00      LIG  
ATOM   6531 C5   LIG     1      -9.944   3.776  22.187  1.00  0.00      LIG  
ATOM   6532 C6   LIG     1      -8.046   1.471  19.893  1.00  0.00      LIG  
ATOM   6533 C7   LIG     1      -8.343   0.201  20.660  1.00  0.00      LIG  
ATOM   6534 C8   LIG     1      -9.654   0.231  21.469  1.00  0.00      LIG  
ATOM   6535 C9   LIG     1     -10.542   1.462  21.121  1.00  0.00      LIG  
ATOM   6536 C10  LIG     1     -10.461  -1.070  21.194  1.00  0.00      LIG  
ATOM   6537 C11  LIG     1     -11.725  -1.055  21.971  1.00  0.00      LIG  
ATOM   6538 C12  LIG     1     -12.606   0.138  21.842  1.00  0.00      LIG  
ATOM   6539 C13  LIG     1     -11.830   1.446  21.984  1.00  0.00      LIG  
ATOM   6540 C14  LIG     1     -11.898  -2.146  22.721  1.00  0.00      LIG  
ATOM   6541 C15  LIG     1     -10.738  -3.065  22.600  1.00  0.00      LIG  
ATOM   6542 C16  LIG     1      -9.778  -2.357  21.663  1.00  0.00      LIG  
ATOM   6543 O    LIG     1     -12.747   2.466  21.604  1.00  0.00      LIG  
ATOM   6544 C17  LIG     1      -7.341   4.439  19.213  1.00  0.00      LIG  
ATOM   6545 C18  LIG     1      -5.956   3.473  20.962  1.00  0.00      LIG  
ATOM   6546 C19  LIG     1      -9.257   0.268  22.961  1.00  0.00      LIG  
ATOM   6547 C20  LIG     1     -10.432   3.509  19.755  1.00  0.00      LIG  
ATOM   6548 H    LIG     1     -10.901   1.289  20.105  1.00  0.00      LIG  
ATOM   6549 C21  LIG     1     -13.076  -2.473  23.602  1.00  0.00      LIG  
ATOM   6550 C22  LIG     1     -13.606  -3.898  23.436  1.00  0.00      LIG  
ATOM   6551 C23  LIG     1     -14.531  -4.101  22.233  1.00  0.00      LIG  
ATOM   6552 O1   LIG     1     -13.934  -3.577  21.028  1.00  0.00      LIG  
ATOM   6553 C24  LIG     1     -14.924  -5.566  22.145  1.00  0.00      LIG  
ATOM   6554 C25  LIG     1     -10.822  -1.288  19.721  1.00  0.00      LIG  
ATOM   6555 O2   LIG     1      -6.985   5.831  21.906  1.00  0.00      LIG  
ATOM   6556 H1   LIG     1      -7.941   2.281  21.807  1.00  0.00      LIG  
ATOM   6557 C26  LIG     1     -12.669  -2.287  25.052  1.00  0.00      LIG  
ATOM   6558 C27  LIG     1     -14.831  -3.133  20.094  1.00  0.00      LIG  
ATOM   6559 O3   LIG     1     -16.046  -3.180  20.205  1.00  0.00      LIG  
ATOM   6560 C28  LIG     1     -14.131  -2.492  18.943  1.00  0.00      LIG  
ATOM   6561 C29  LIG     1     -14.024  -6.678  21.718  1.00  0.00      LIG  
ATOM   6562 O4   LIG     1     -15.043  -6.165  20.828  1.00  0.00      LIG  
ATOM   6563 C30  LIG     1     -12.628  -6.452  21.244  1.00  0.00      LIG  
ATOM   6564 C31  LIG     1     -14.311  -8.046  22.228  1.00  0.00      LIG  
ATOM   6565 H2   LIG     1      -9.701   5.706  21.216  1.00  0.00      LIG  
ATOM   6566 H3   LIG     1      -9.261   5.665  22.922  1.00  0.00      LIG  
ATOM   6567 H4   LIG     1     -10.991   4.005  22.389  1.00  0.00      LIG  
ATOM   6568 H5   LIG     1      -9.545   3.283  23.077  1.00  0.00      LIG  
ATOM   6569 H6   LIG     1      -7.013   1.430  19.545  1.00  0.00      LIG  
ATOM   6570 H7   LIG     1      -8.674   1.536  19.001  1.00  0.00      LIG  
ATOM   6571 H8   LIG     1      -7.512   0.035  21.350  1.00  0.00      LIG  
ATOM   6572 H9   LIG     1      -8.292  -0.636  19.964  1.00  0.00      LIG  
ATOM   6573 H10  LIG     1     -13.416   0.123  22.576  1.00  0.00      LIG  
ATOM   6574 H11  LIG     1     -13.097   0.107  20.865  1.00  0.00      LIG  
ATOM   6575 H12  LIG     1     -11.585   1.613  23.036  1.00  0.00      LIG  
ATOM   6576 H13  LIG     1     -11.038  -4.025  22.174  1.00  0.00      LIG  
ATOM   6577 H14  LIG     1     -10.269  -3.241  23.572  1.00  0.00      LIG  
ATOM   6578 H15  LIG     1      -8.820  -2.193  22.158  1.00  0.00      LIG  
ATOM   6579 H16  LIG     1      -9.555  -3.007  20.812  1.00  0.00      LIG  
ATOM   6580 H17  LIG     1     -12.953   2.318  20.665  1.00  0.00      LIG  
ATOM   6581 H18  LIG     1      -7.196   3.654  18.467  1.00  0.00      LIG  
ATOM   6582 H19  LIG     1      -6.502   5.135  19.122  1.00  0.00      LIG  
ATOM   6583 H20  LIG     1      -8.236   5.006  18.954  1.00  0.00      LIG  
ATOM   6584 H21  LIG     1      -5.886   3.055  21.971  1.00  0.00      LIG  
ATOM   6585 H22  LIG     1      -5.279   4.332  20.912  1.00  0.00      LIG  
ATOM   6586 H23  LIG     1      -5.572   2.730  20.260  1.00  0.00      LIG  
ATOM   6587 H24  LIG     1      -8.473  -0.460  23.183  1.00  0.00      LIG  
ATOM   6588 H25  LIG     1     -10.091   0.058  23.633  1.00  0.00      LIG  
ATOM   6589 H26  LIG     1      -8.860   1.239  23.253  1.00  0.00      LIG  
ATOM   6590 H27  LIG     1     -10.261   2.918  18.852  1.00  0.00      LIG  
ATOM   6591 H28  LIG     1     -10.059   4.511  19.562  1.00  0.00      LIG  
ATOM   6592 H29  LIG     1     -11.511   3.612  19.870  1.00  0.00      LIG  
ATOM   6593 H30  LIG     1     -13.901  -1.788  23.398  1.00  0.00      LIG  
ATOM   6594 H31  LIG     1     -14.170  -4.174  24.332  1.00  0.00      LIG  
ATOM   6595 H32  LIG     1     -12.775  -4.604  23.399  1.00  0.00      LIG  
ATOM   6596 H33  LIG     1     -15.436  -3.529  22.468  1.00  0.00      LIG  
ATOM   6597 H34  LIG     1     -15.681  -5.809  22.879  1.00  0.00      LIG  
ATOM   6598 H35  LIG     1      -9.933  -1.355  19.097  1.00  0.00      LIG  
ATOM   6599 H36  LIG     1     -11.459  -0.500  19.311  1.00  0.00      LIG  
ATOM   6600 H37  LIG     1     -11.357  -2.233  19.594  1.00  0.00      LIG  
ATOM   6601 H38  LIG     1     -12.305  -1.271  25.231  1.00  0.00      LIG  
ATOM   6602 H39  LIG     1     -11.881  -2.990  25.337  1.00  0.00      LIG  
ATOM   6603 H40  LIG     1     -13.526  -2.462  25.708  1.00  0.00      LIG  
ATOM   6604 H41  LIG     1     -13.341  -3.152  18.572  1.00  0.00      LIG  
ATOM   6605 H42  LIG     1     -13.721  -1.529  19.256  1.00  0.00      LIG  
ATOM   6606 H43  LIG     1     -14.855  -2.330  18.140  1.00  0.00      LIG  
ATOM   6607 H44  LIG     1     -11.987  -6.171  22.083  1.00  0.00      LIG  
ATOM   6608 H45  LIG     1     -12.572  -5.670  20.482  1.00  0.00      LIG  
ATOM   6609 H46  LIG     1     -12.223  -7.369  20.811  1.00  0.00      LIG  
ATOM   6610 H47  LIG     1     -15.382  -8.202  22.385  1.00  0.00      LIG  
ATOM   6611 H48  LIG     1     -13.799  -8.206  23.180  1.00  0.00      LIG  
ATOM   6612 H49  LIG     1     -13.959  -8.796  21.515  1.00  0.00      LIG  
TER
REMARK  Energy: 277.448
REMARK  SimpleFitness: 277.448
REMARK  FullFitness: -1373.7539
REMARK  InterFull: -13.3318
REMARK  IntraFull: 295.774
REMARK  solvFull: -1942.3
REMARK  surfFull: 286.104
REMARK  extraFull: 0.0
REMARK  deltaGcompsolvpol: -1942.3
REMARK  deltaGcompsolvnonpol: 286.104
REMARK  deltaGprotsolvpol: -1938.72
REMARK  deltaGprotsolvnonpol: 281.59
REMARK  deltaGligsolvpol: -10.5991
REMARK  deltaGligsolvnonpol: 15.7757
REMARK  deltaGvdw: -13.3318
REMARK  deltaGelec: 0.0
REMARK  deltaG: -5.88698
REMARK  Cluster: 2
REMARK  ClusterRank: 4
ATOM   6526 C    LIG     1      -9.221   5.100  21.987  1.00  0.00      LIG  
ATOM   6527 C1   LIG     1      -7.774   4.940  21.623  1.00  0.00      LIG  
ATOM   6528 C2   LIG     1      -7.392   3.865  20.625  1.00  0.00      LIG  
ATOM   6529 C3   LIG     1      -8.289   2.629  20.833  1.00  0.00      LIG  
ATOM   6530 C4   LIG     1      -9.803   2.840  20.987  1.00  0.00      LIG  
ATOM   6531 C5   LIG     1      -9.944   3.776  22.187  1.00  0.00      LIG  
ATOM   6532 C6   LIG     1      -8.046   1.471  19.893  1.00  0.00      LIG  
ATOM   6533 C7   LIG     1      -8.343   0.201  20.660  1.00  0.00      LIG  
ATOM   6534 C8   LIG     1      -9.654   0.231  21.469  1.00  0.00      LIG  
ATOM   6535 C9   LIG     1     -10.542   1.462  21.121  1.00  0.00      LIG  
ATOM   6536 C10  LIG     1     -10.461  -1.070  21.194  1.00  0.00      LIG  
ATOM   6537 C11  LIG     1     -11.725  -1.055  21.971  1.00  0.00      LIG  
ATOM   6538 C12  LIG     1     -12.606   0.138  21.842  1.00  0.00      LIG  
ATOM   6539 C13  LIG     1     -11.830   1.446  21.984  1.00  0.00      LIG  
ATOM   6540 C14  LIG     1     -11.898  -2.146  22.721  1.00  0.00      LIG  
ATOM   6541 C15  LIG     1     -10.738  -3.065  22.600  1.00  0.00      LIG  
ATOM   6542 C16  LIG     1      -9.778  -2.357  21.663  1.00  0.00      LIG  
ATOM   6543 O    LIG     1     -12.747   2.466  21.604  1.00  0.00      LIG  
ATOM   6544 C17  LIG     1      -7.341   4.439  19.213  1.00  0.00      LIG  
ATOM   6545 C18  LIG     1      -5.956   3.473  20.962  1.00  0.00      LIG  
ATOM   6546 C19  LIG     1      -9.257   0.268  22.961  1.00  0.00      LIG  
ATOM   6547 C20  LIG     1     -10.432   3.509  19.755  1.00  0.00      LIG  
ATOM   6548 H    LIG     1     -10.901   1.289  20.105  1.00  0.00      LIG  
ATOM   6549 C21  LIG     1     -13.076  -2.473  23.602  1.00  0.00      LIG  
ATOM   6550 C22  LIG     1     -13.606  -3.898  23.436  1.00  0.00      LIG  
ATOM   6551 C23  LIG     1     -14.531  -4.101  22.233  1.00  0.00      LIG  
ATOM   6552 O1   LIG     1     -13.934  -3.577  21.028  1.00  0.00      LIG  
ATOM   6553 C24  LIG     1     -14.924  -5.566  22.145  1.00  0.00      LIG  
ATOM   6554 C25  LIG     1     -10.822  -1.288  19.721  1.00  0.00      LIG  
ATOM   6555 O2   LIG     1      -6.985   5.831  21.906  1.00  0.00      LIG  
ATOM   6556 H1   LIG     1      -7.941   2.281  21.807  1.00  0.00      LIG  
ATOM   6557 C26  LIG     1     -12.669  -2.287  25.052  1.00  0.00      LIG  
ATOM   6558 C27  LIG     1     -14.831  -3.133  20.094  1.00  0.00      LIG  
ATOM   6559 O3   LIG     1     -16.046  -3.180  20.205  1.00  0.00      LIG  
ATOM   6560 C28  LIG     1     -14.131  -2.492  18.943  1.00  0.00      LIG  
ATOM   6561 C29  LIG     1     -14.024  -6.678  21.718  1.00  0.00      LIG  
ATOM   6562 O4   LIG     1     -15.043  -6.165  20.828  1.00  0.00      LIG  
ATOM   6563 C30  LIG     1     -12.628  -6.452  21.244  1.00  0.00      LIG  
ATOM   6564 C31  LIG     1     -14.311  -8.046  22.228  1.00  0.00      LIG  
ATOM   6565 H2   LIG     1      -9.701   5.706  21.216  1.00  0.00      LIG  
ATOM   6566 H3   LIG     1      -9.261   5.665  22.922  1.00  0.00      LIG  
ATOM   6567 H4   LIG     1     -10.991   4.005  22.389  1.00  0.00      LIG  
ATOM   6568 H5   LIG     1      -9.545   3.283  23.077  1.00  0.00      LIG  
ATOM   6569 H6   LIG     1      -7.013   1.430  19.545  1.00  0.00      LIG  
ATOM   6570 H7   LIG     1      -8.674   1.536  19.001  1.00  0.00      LIG  
ATOM   6571 H8   LIG     1      -7.512   0.035  21.350  1.00  0.00      LIG  
ATOM   6572 H9   LIG     1      -8.292  -0.636  19.964  1.00  0.00      LIG  
ATOM   6573 H10  LIG     1     -13.416   0.123  22.576  1.00  0.00      LIG  
ATOM   6574 H11  LIG     1     -13.097   0.107  20.865  1.00  0.00      LIG  
ATOM   6575 H12  LIG     1     -11.585   1.613  23.036  1.00  0.00      LIG  
ATOM   6576 H13  LIG     1     -11.038  -4.025  22.174  1.00  0.00      LIG  
ATOM   6577 H14  LIG     1     -10.269  -3.241  23.572  1.00  0.00      LIG  
ATOM   6578 H15  LIG     1      -8.820  -2.193  22.158  1.00  0.00      LIG  
ATOM   6579 H16  LIG     1      -9.555  -3.007  20.812  1.00  0.00      LIG  
ATOM   6580 H17  LIG     1     -12.953   2.318  20.665  1.00  0.00      LIG  
ATOM   6581 H18  LIG     1      -7.196   3.654  18.467  1.00  0.00      LIG  
ATOM   6582 H19  LIG     1      -6.502   5.135  19.122  1.00  0.00      LIG  
ATOM   6583 H20  LIG     1      -8.236   5.006  18.954  1.00  0.00      LIG  
ATOM   6584 H21  LIG     1      -5.886   3.055  21.971  1.00  0.00      LIG  
ATOM   6585 H22  LIG     1      -5.279   4.332  20.912  1.00  0.00      LIG  
ATOM   6586 H23  LIG     1      -5.572   2.730  20.260  1.00  0.00      LIG  
ATOM   6587 H24  LIG     1      -8.473  -0.460  23.183  1.00  0.00      LIG  
ATOM   6588 H25  LIG     1     -10.091   0.058  23.633  1.00  0.00      LIG  
ATOM   6589 H26  LIG     1      -8.860   1.239  23.253  1.00  0.00      LIG  
ATOM   6590 H27  LIG     1     -10.261   2.918  18.852  1.00  0.00      LIG  
ATOM   6591 H28  LIG     1     -10.059   4.511  19.562  1.00  0.00      LIG  
ATOM   6592 H29  LIG     1     -11.511   3.612  19.870  1.00  0.00      LIG  
ATOM   6593 H30  LIG     1     -13.901  -1.788  23.398  1.00  0.00      LIG  
ATOM   6594 H31  LIG     1     -14.170  -4.174  24.332  1.00  0.00      LIG  
ATOM   6595 H32  LIG     1     -12.775  -4.604  23.399  1.00  0.00      LIG  
ATOM   6596 H33  LIG     1     -15.436  -3.529  22.468  1.00  0.00      LIG  
ATOM   6597 H34  LIG     1     -15.681  -5.809  22.879  1.00  0.00      LIG  
ATOM   6598 H35  LIG     1      -9.933  -1.355  19.097  1.00  0.00      LIG  
ATOM   6599 H36  LIG     1     -11.459  -0.500  19.311  1.00  0.00      LIG  
ATOM   6600 H37  LIG     1     -11.357  -2.233  19.594  1.00  0.00      LIG  
ATOM   6601 H38  LIG     1     -12.305  -1.271  25.231  1.00  0.00      LIG  
ATOM   6602 H39  LIG     1     -11.881  -2.990  25.337  1.00  0.00      LIG  
ATOM   6603 H40  LIG     1     -13.526  -2.462  25.708  1.00  0.00      LIG  
ATOM   6604 H41  LIG     1     -13.341  -3.152  18.572  1.00  0.00      LIG  
ATOM   6605 H42  LIG     1     -13.721  -1.529  19.256  1.00  0.00      LIG  
ATOM   6606 H43  LIG     1     -14.855  -2.330  18.140  1.00  0.00      LIG  
ATOM   6607 H44  LIG     1     -11.987  -6.171  22.083  1.00  0.00      LIG  
ATOM   6608 H45  LIG     1     -12.572  -5.670  20.482  1.00  0.00      LIG  
ATOM   6609 H46  LIG     1     -12.223  -7.369  20.811  1.00  0.00      LIG  
ATOM   6610 H47  LIG     1     -15.382  -8.202  22.385  1.00  0.00      LIG  
ATOM   6611 H48  LIG     1     -13.799  -8.206  23.180  1.00  0.00      LIG  
ATOM   6612 H49  LIG     1     -13.959  -8.796  21.515  1.00  0.00      LIG  
TER
REMARK  Energy: 278.083
REMARK  SimpleFitness: 278.083
REMARK  FullFitness: -1373.1633
REMARK  InterFull: -13.2024
REMARK  IntraFull: 296.354
REMARK  solvFull: -1942.37
REMARK  surfFull: 286.055
REMARK  extraFull: 0.0
REMARK  deltaGcompsolvpol: -1942.37
REMARK  deltaGcompsolvnonpol: 286.055
REMARK  deltaGprotsolvpol: -1938.72
REMARK  deltaGprotsolvnonpol: 281.59
REMARK  deltaGligsolvpol: -10.6093
REMARK  deltaGligsolvnonpol: 15.7726
REMARK  deltaGvdw: -13.2024
REMARK  deltaGelec: 0.0
REMARK  deltaG: -5.8827386
REMARK  Cluster: 2
REMARK  ClusterRank: 5
ATOM   6526 C    LIG     1      -9.112   5.023  22.094  1.00  0.00      LIG  
ATOM   6527 C1   LIG     1      -7.685   4.836  21.665  1.00  0.00      LIG  
ATOM   6528 C2   LIG     1      -7.379   3.801  20.600  1.00  0.00      LIG  
ATOM   6529 C3   LIG     1      -8.304   2.584  20.795  1.00  0.00      LIG  
ATOM   6530 C4   LIG     1      -9.805   2.832  21.021  1.00  0.00      LIG  
ATOM   6531 C5   LIG     1      -9.869   3.714  22.266  1.00  0.00      LIG  
ATOM   6532 C6   LIG     1      -8.133   1.459  19.800  1.00  0.00      LIG  
ATOM   6533 C7   LIG     1      -8.434   0.170  20.532  1.00  0.00      LIG  
ATOM   6534 C8   LIG     1      -9.716   0.205  21.387  1.00  0.00      LIG  
ATOM   6535 C9   LIG     1     -10.581   1.472  21.123  1.00  0.00      LIG  
ATOM   6536 C10  LIG     1     -10.568  -1.059  21.084  1.00  0.00      LIG  
ATOM   6537 C11  LIG     1     -11.796  -1.044  21.914  1.00  0.00      LIG  
ATOM   6538 C12  LIG     1     -12.656   0.171  21.858  1.00  0.00      LIG  
ATOM   6539 C13  LIG     1     -11.843   1.453  22.026  1.00  0.00      LIG  
ATOM   6540 C14  LIG     1     -11.951  -2.150  22.645  1.00  0.00      LIG  
ATOM   6541 C15  LIG     1     -10.806  -3.077  22.462  1.00  0.00      LIG  
ATOM   6542 C16  LIG     1      -9.900  -2.382  21.465  1.00  0.00      LIG  
ATOM   6543 O    LIG     1     -12.743   2.513  21.720  1.00  0.00      LIG  
ATOM   6544 C17  LIG     1      -7.375   4.439  19.215  1.00  0.00      LIG  
ATOM   6545 C18  LIG     1      -5.940   3.356  20.850  1.00  0.00      LIG  
ATOM   6546 C19  LIG     1      -9.268   0.166  22.865  1.00  0.00      LIG  
ATOM   6547 C20  LIG     1     -10.464   3.574  19.848  1.00  0.00      LIG  
ATOM   6548 H    LIG     1     -10.976   1.352  20.114  1.00  0.00      LIG  
ATOM   6549 C21  LIG     1     -13.097  -2.486  23.563  1.00  0.00      LIG  
ATOM   6550 C22  LIG     1     -13.621  -3.915  23.404  1.00  0.00      LIG  
ATOM   6551 C23  LIG     1     -14.548  -4.139  22.206  1.00  0.00      LIG  
ATOM   6552 O1   LIG     1     -13.997  -3.569  20.997  1.00  0.00      LIG  
ATOM   6553 C24  LIG     1     -14.876  -5.620  22.104  1.00  0.00      LIG  
ATOM   6554 C25  LIG     1     -10.998  -1.194  19.619  1.00  0.00      LIG  
ATOM   6555 O2   LIG     1      -6.854   5.682  21.964  1.00  0.00      LIG  
ATOM   6556 H1   LIG     1      -7.928   2.186  21.738  1.00  0.00      LIG  
ATOM   6557 C26  LIG     1     -12.643  -2.302  24.999  1.00  0.00      LIG  
ATOM   6558 C27  LIG     1     -14.930  -3.185  20.072  1.00  0.00      LIG  
ATOM   6559 O3   LIG     1     -16.137  -3.321  20.191  1.00  0.00      LIG  
ATOM   6560 C28  LIG     1     -14.293  -2.484  18.920  1.00  0.00      LIG  
ATOM   6561 C29  LIG     1     -13.925  -6.689  21.678  1.00  0.00      LIG  
ATOM   6562 O4   LIG     1     -14.960  -6.217  20.784  1.00  0.00      LIG  
ATOM   6563 C30  LIG     1     -12.540  -6.406  21.202  1.00  0.00      LIG  
ATOM   6564 C31  LIG     1     -14.153  -8.075  22.167  1.00  0.00      LIG  
ATOM   6565 H2   LIG     1      -9.602   5.677  21.370  1.00  0.00      LIG  
ATOM   6566 H3   LIG     1      -9.097   5.547  23.053  1.00  0.00      LIG  
ATOM   6567 H4   LIG     1     -10.900   3.963  22.522  1.00  0.00      LIG  
ATOM   6568 H5   LIG     1      -9.449   3.169  23.115  1.00  0.00      LIG  
ATOM   6569 H6   LIG     1      -7.116   1.403  19.410  1.00  0.00      LIG  
ATOM   6570 H7   LIG     1      -8.795   1.576  18.938  1.00  0.00      LIG  
ATOM   6571 H8   LIG     1      -7.585  -0.042  21.187  1.00  0.00      LIG  
ATOM   6572 H9   LIG     1      -8.430  -0.643  19.806  1.00  0.00      LIG  
ATOM   6573 H10  LIG     1     -13.444   0.145  22.616  1.00  0.00      LIG  
ATOM   6574 H11  LIG     1     -13.180   0.190  20.898  1.00  0.00      LIG  
ATOM   6575 H12  LIG     1     -11.562   1.569  23.075  1.00  0.00      LIG  
ATOM   6576 H13  LIG     1     -11.131  -4.038  22.059  1.00  0.00      LIG  
ATOM   6577 H14  LIG     1     -10.282  -3.245  23.407  1.00  0.00      LIG  
ATOM   6578 H15  LIG     1      -8.898  -2.266  21.880  1.00  0.00      LIG  
ATOM   6579 H16  LIG     1      -9.780  -3.019  20.583  1.00  0.00      LIG  
ATOM   6580 H17  LIG     1     -12.980   2.412  20.783  1.00  0.00      LIG  
ATOM   6581 H18  LIG     1      -7.287   3.684  18.429  1.00  0.00      LIG  
ATOM   6582 H19  LIG     1      -6.522   5.116  19.117  1.00  0.00      LIG  
ATOM   6583 H20  LIG     1      -8.264   5.041  19.023  1.00  0.00      LIG  
ATOM   6584 H21  LIG     1      -5.834   2.887  21.833  1.00  0.00      LIG  
ATOM   6585 H22  LIG     1      -5.243   4.199  20.808  1.00  0.00      LIG  
ATOM   6586 H23  LIG     1      -5.609   2.640  20.095  1.00  0.00      LIG  
ATOM   6587 H24  LIG     1      -8.521  -0.612  23.038  1.00  0.00      LIG  
ATOM   6588 H25  LIG     1     -10.090  -0.016  23.560  1.00  0.00      LIG  
ATOM   6589 H26  LIG     1      -8.805   1.102  23.174  1.00  0.00      LIG  
ATOM   6590 H27  LIG     1     -10.351   3.020  18.914  1.00  0.00      LIG  
ATOM   6591 H28  LIG     1     -10.066   4.572  19.682  1.00  0.00      LIG  
ATOM   6592 H29  LIG     1     -11.532   3.710  20.014  1.00  0.00      LIG  
ATOM   6593 H30  LIG     1     -13.930  -1.803  23.391  1.00  0.00      LIG  
ATOM   6594 H31  LIG     1     -14.180  -4.182  24.306  1.00  0.00      LIG  
ATOM   6595 H32  LIG     1     -12.786  -4.618  23.375  1.00  0.00      LIG  
ATOM   6596 H33  LIG     1     -15.475  -3.613  22.459  1.00  0.00      LIG  
ATOM   6597 H34  LIG     1     -15.628  -5.899  22.830  1.00  0.00      LIG  
ATOM   6598 H35  LIG     1     -10.142  -1.219  18.948  1.00  0.00      LIG  
ATOM   6599 H36  LIG     1     -11.655  -0.388  19.285  1.00  0.00      LIG  
ATOM   6600 H37  LIG     1     -11.537  -2.133  19.466  1.00  0.00      LIG  
ATOM   6601 H38  LIG     1     -12.273  -1.287  25.172  1.00  0.00      LIG  
ATOM   6602 H39  LIG     1     -11.846  -3.005  25.257  1.00  0.00      LIG  
ATOM   6603 H40  LIG     1     -13.475  -2.477  25.685  1.00  0.00      LIG  
ATOM   6604 H41  LIG     1     -13.482  -3.096  18.515  1.00  0.00      LIG  
ATOM   6605 H42  LIG     1     -13.926  -1.507  19.243  1.00  0.00      LIG  
ATOM   6606 H43  LIG     1     -15.046  -2.345  18.140  1.00  0.00      LIG  
ATOM   6607 H44  LIG     1     -11.887  -6.197  22.052  1.00  0.00      LIG  
ATOM   6608 H45  LIG     1     -12.497  -5.558  20.514  1.00  0.00      LIG  
ATOM   6609 H46  LIG     1     -12.133  -7.278  20.685  1.00  0.00      LIG  
ATOM   6610 H47  LIG     1     -15.163  -8.198  22.569  1.00  0.00      LIG  
ATOM   6611 H48  LIG     1     -13.434  -8.319  22.953  1.00  0.00      LIG  
ATOM   6612 H49  LIG     1     -14.023  -8.790  21.349  1.00  0.00      LIG  
TER
REMARK  Energy: 278.083
REMARK  SimpleFitness: 278.083
REMARK  FullFitness: -1373.1633
REMARK  InterFull: -13.2024
REMARK  IntraFull: 296.354
REMARK  solvFull: -1942.37
REMARK  surfFull: 286.055
REMARK  extraFull: 0.0
REMARK  deltaGcompsolvpol: -1942.37
REMARK  deltaGcompsolvnonpol: 286.055
REMARK  deltaGprotsolvpol: -1938.72
REMARK  deltaGprotsolvnonpol: 281.59
REMARK  deltaGligsolvpol: -10.6093
REMARK  deltaGligsolvnonpol: 15.7726
REMARK  deltaGvdw: -13.2024
REMARK  deltaGelec: 0.0
REMARK  deltaG: -5.8827386
REMARK  Cluster: 2
REMARK  ClusterRank: 6
ATOM   6526 C    LIG     1      -9.112   5.023  22.094  1.00  0.00      LIG  
ATOM   6527 C1   LIG     1      -7.685   4.836  21.665  1.00  0.00      LIG  
ATOM   6528 C2   LIG     1      -7.379   3.801  20.600  1.00  0.00      LIG  
ATOM   6529 C3   LIG     1      -8.304   2.584  20.795  1.00  0.00      LIG  
ATOM   6530 C4   LIG     1      -9.805   2.832  21.021  1.00  0.00      LIG  
ATOM   6531 C5   LIG     1      -9.869   3.714  22.266  1.00  0.00      LIG  
ATOM   6532 C6   LIG     1      -8.133   1.459  19.800  1.00  0.00      LIG  
ATOM   6533 C7   LIG     1      -8.434   0.170  20.532  1.00  0.00      LIG  
ATOM   6534 C8   LIG     1      -9.716   0.205  21.387  1.00  0.00      LIG  
ATOM   6535 C9   LIG     1     -10.581   1.472  21.123  1.00  0.00      LIG  
ATOM   6536 C10  LIG     1     -10.568  -1.059  21.084  1.00  0.00      LIG  
ATOM   6537 C11  LIG     1     -11.796  -1.044  21.914  1.00  0.00      LIG  
ATOM   6538 C12  LIG     1     -12.656   0.171  21.858  1.00  0.00      LIG  
ATOM   6539 C13  LIG     1     -11.843   1.453  22.026  1.00  0.00      LIG  
ATOM   6540 C14  LIG     1     -11.951  -2.150  22.645  1.00  0.00      LIG  
ATOM   6541 C15  LIG     1     -10.806  -3.077  22.462  1.00  0.00      LIG  
ATOM   6542 C16  LIG     1      -9.900  -2.382  21.465  1.00  0.00      LIG  
ATOM   6543 O    LIG     1     -12.743   2.513  21.720  1.00  0.00      LIG  
ATOM   6544 C17  LIG     1      -7.375   4.439  19.215  1.00  0.00      LIG  
ATOM   6545 C18  LIG     1      -5.940   3.356  20.850  1.00  0.00      LIG  
ATOM   6546 C19  LIG     1      -9.268   0.166  22.865  1.00  0.00      LIG  
ATOM   6547 C20  LIG     1     -10.464   3.574  19.848  1.00  0.00      LIG  
ATOM   6548 H    LIG     1     -10.976   1.352  20.114  1.00  0.00      LIG  
ATOM   6549 C21  LIG     1     -13.097  -2.486  23.563  1.00  0.00      LIG  
ATOM   6550 C22  LIG     1     -13.621  -3.915  23.404  1.00  0.00      LIG  
ATOM   6551 C23  LIG     1     -14.548  -4.139  22.206  1.00  0.00      LIG  
ATOM   6552 O1   LIG     1     -13.997  -3.569  20.997  1.00  0.00      LIG  
ATOM   6553 C24  LIG     1     -14.876  -5.620  22.104  1.00  0.00      LIG  
ATOM   6554 C25  LIG     1     -10.998  -1.194  19.619  1.00  0.00      LIG  
ATOM   6555 O2   LIG     1      -6.854   5.682  21.964  1.00  0.00      LIG  
ATOM   6556 H1   LIG     1      -7.928   2.186  21.738  1.00  0.00      LIG  
ATOM   6557 C26  LIG     1     -12.643  -2.302  24.999  1.00  0.00      LIG  
ATOM   6558 C27  LIG     1     -14.930  -3.185  20.072  1.00  0.00      LIG  
ATOM   6559 O3   LIG     1     -16.137  -3.321  20.191  1.00  0.00      LIG  
ATOM   6560 C28  LIG     1     -14.293  -2.484  18.920  1.00  0.00      LIG  
ATOM   6561 C29  LIG     1     -13.925  -6.689  21.678  1.00  0.00      LIG  
ATOM   6562 O4   LIG     1     -14.960  -6.217  20.784  1.00  0.00      LIG  
ATOM   6563 C30  LIG     1     -12.540  -6.406  21.202  1.00  0.00      LIG  
ATOM   6564 C31  LIG     1     -14.153  -8.075  22.167  1.00  0.00      LIG  
ATOM   6565 H2   LIG     1      -9.602   5.677  21.370  1.00  0.00      LIG  
ATOM   6566 H3   LIG     1      -9.097   5.547  23.053  1.00  0.00      LIG  
ATOM   6567 H4   LIG     1     -10.900   3.963  22.522  1.00  0.00      LIG  
ATOM   6568 H5   LIG     1      -9.449   3.169  23.115  1.00  0.00      LIG  
ATOM   6569 H6   LIG     1      -7.116   1.403  19.410  1.00  0.00      LIG  
ATOM   6570 H7   LIG     1      -8.795   1.576  18.938  1.00  0.00      LIG  
ATOM   6571 H8   LIG     1      -7.585  -0.042  21.187  1.00  0.00      LIG  
ATOM   6572 H9   LIG     1      -8.430  -0.643  19.806  1.00  0.00      LIG  
ATOM   6573 H10  LIG     1     -13.444   0.145  22.616  1.00  0.00      LIG  
ATOM   6574 H11  LIG     1     -13.180   0.190  20.898  1.00  0.00      LIG  
ATOM   6575 H12  LIG     1     -11.562   1.569  23.075  1.00  0.00      LIG  
ATOM   6576 H13  LIG     1     -11.131  -4.038  22.059  1.00  0.00      LIG  
ATOM   6577 H14  LIG     1     -10.282  -3.245  23.407  1.00  0.00      LIG  
ATOM   6578 H15  LIG     1      -8.898  -2.266  21.880  1.00  0.00      LIG  
ATOM   6579 H16  LIG     1      -9.780  -3.019  20.583  1.00  0.00      LIG  
ATOM   6580 H17  LIG     1     -12.980   2.412  20.783  1.00  0.00      LIG  
ATOM   6581 H18  LIG     1      -7.287   3.684  18.429  1.00  0.00      LIG  
ATOM   6582 H19  LIG     1      -6.522   5.116  19.117  1.00  0.00      LIG  
ATOM   6583 H20  LIG     1      -8.264   5.041  19.023  1.00  0.00      LIG  
ATOM   6584 H21  LIG     1      -5.834   2.887  21.833  1.00  0.00      LIG  
ATOM   6585 H22  LIG     1      -5.243   4.199  20.808  1.00  0.00      LIG  
ATOM   6586 H23  LIG     1      -5.609   2.640  20.095  1.00  0.00      LIG  
ATOM   6587 H24  LIG     1      -8.521  -0.612  23.038  1.00  0.00      LIG  
ATOM   6588 H25  LIG     1     -10.090  -0.016  23.560  1.00  0.00      LIG  
ATOM   6589 H26  LIG     1      -8.805   1.102  23.174  1.00  0.00      LIG  
ATOM   6590 H27  LIG     1     -10.351   3.020  18.914  1.00  0.00      LIG  
ATOM   6591 H28  LIG     1     -10.066   4.572  19.682  1.00  0.00      LIG  
ATOM   6592 H29  LIG     1     -11.532   3.710  20.014  1.00  0.00      LIG  
ATOM   6593 H30  LIG     1     -13.930  -1.803  23.391  1.00  0.00      LIG  
ATOM   6594 H31  LIG     1     -14.180  -4.182  24.306  1.00  0.00      LIG  
ATOM   6595 H32  LIG     1     -12.786  -4.618  23.375  1.00  0.00      LIG  
ATOM   6596 H33  LIG     1     -15.475  -3.613  22.459  1.00  0.00      LIG  
ATOM   6597 H34  LIG     1     -15.628  -5.899  22.830  1.00  0.00      LIG  
ATOM   6598 H35  LIG     1     -10.142  -1.219  18.948  1.00  0.00      LIG  
ATOM   6599 H36  LIG     1     -11.655  -0.388  19.285  1.00  0.00      LIG  
ATOM   6600 H37  LIG     1     -11.537  -2.133  19.466  1.00  0.00      LIG  
ATOM   6601 H38  LIG     1     -12.273  -1.287  25.172  1.00  0.00      LIG  
ATOM   6602 H39  LIG     1     -11.846  -3.005  25.257  1.00  0.00      LIG  
ATOM   6603 H40  LIG     1     -13.475  -2.477  25.685  1.00  0.00      LIG  
ATOM   6604 H41  LIG     1     -13.482  -3.096  18.515  1.00  0.00      LIG  
ATOM   6605 H42  LIG     1     -13.926  -1.507  19.243  1.00  0.00      LIG  
ATOM   6606 H43  LIG     1     -15.046  -2.345  18.140  1.00  0.00      LIG  
ATOM   6607 H44  LIG     1     -11.887  -6.197  22.052  1.00  0.00      LIG  
ATOM   6608 H45  LIG     1     -12.497  -5.558  20.514  1.00  0.00      LIG  
ATOM   6609 H46  LIG     1     -12.133  -7.278  20.685  1.00  0.00      LIG  
ATOM   6610 H47  LIG     1     -15.163  -8.198  22.569  1.00  0.00      LIG  
ATOM   6611 H48  LIG     1     -13.434  -8.319  22.953  1.00  0.00      LIG  
ATOM   6612 H49  LIG     1     -14.023  -8.790  21.349  1.00  0.00      LIG  
TER
REMARK  Energy: 278.083
REMARK  SimpleFitness: 278.083
REMARK  FullFitness: -1373.1633
REMARK  InterFull: -13.2024
REMARK  IntraFull: 296.354
REMARK  solvFull: -1942.37
REMARK  surfFull: 286.055
REMARK  extraFull: 0.0
REMARK  deltaGcompsolvpol: -1942.37
REMARK  deltaGcompsolvnonpol: 286.055
REMARK  deltaGprotsolvpol: -1938.72
REMARK  deltaGprotsolvnonpol: 281.59
REMARK  deltaGligsolvpol: -10.6093
REMARK  deltaGligsolvnonpol: 15.7726
REMARK  deltaGvdw: -13.2024
REMARK  deltaGelec: 0.0
REMARK  deltaG: -5.8827386
REMARK  Cluster: 2
REMARK  ClusterRank: 7
ATOM   6526 C    LIG     1      -9.112   5.023  22.094  1.00  0.00      LIG  
ATOM   6527 C1   LIG     1      -7.685   4.836  21.665  1.00  0.00      LIG  
ATOM   6528 C2   LIG     1      -7.379   3.801  20.600  1.00  0.00      LIG  
ATOM   6529 C3   LIG     1      -8.304   2.584  20.795  1.00  0.00      LIG  
ATOM   6530 C4   LIG     1      -9.805   2.832  21.021  1.00  0.00      LIG  
ATOM   6531 C5   LIG     1      -9.869   3.714  22.266  1.00  0.00      LIG  
ATOM   6532 C6   LIG     1      -8.133   1.459  19.800  1.00  0.00      LIG  
ATOM   6533 C7   LIG     1      -8.434   0.170  20.532  1.00  0.00      LIG  
ATOM   6534 C8   LIG     1      -9.716   0.205  21.387  1.00  0.00      LIG  
ATOM   6535 C9   LIG     1     -10.581   1.472  21.123  1.00  0.00      LIG  
ATOM   6536 C10  LIG     1     -10.568  -1.059  21.084  1.00  0.00      LIG  
ATOM   6537 C11  LIG     1     -11.796  -1.044  21.914  1.00  0.00      LIG  
ATOM   6538 C12  LIG     1     -12.656   0.171  21.858  1.00  0.00      LIG  
ATOM   6539 C13  LIG     1     -11.843   1.453  22.026  1.00  0.00      LIG  
ATOM   6540 C14  LIG     1     -11.951  -2.150  22.645  1.00  0.00      LIG  
ATOM   6541 C15  LIG     1     -10.806  -3.077  22.462  1.00  0.00      LIG  
ATOM   6542 C16  LIG     1      -9.900  -2.382  21.465  1.00  0.00      LIG  
ATOM   6543 O    LIG     1     -12.743   2.513  21.720  1.00  0.00      LIG  
ATOM   6544 C17  LIG     1      -7.375   4.439  19.215  1.00  0.00      LIG  
ATOM   6545 C18  LIG     1      -5.940   3.356  20.850  1.00  0.00      LIG  
ATOM   6546 C19  LIG     1      -9.268   0.166  22.865  1.00  0.00      LIG  
ATOM   6547 C20  LIG     1     -10.464   3.574  19.848  1.00  0.00      LIG  
ATOM   6548 H    LIG     1     -10.976   1.352  20.114  1.00  0.00      LIG  
ATOM   6549 C21  LIG     1     -13.097  -2.486  23.563  1.00  0.00      LIG  
ATOM   6550 C22  LIG     1     -13.621  -3.915  23.404  1.00  0.00      LIG  
ATOM   6551 C23  LIG     1     -14.548  -4.139  22.206  1.00  0.00      LIG  
ATOM   6552 O1   LIG     1     -13.997  -3.569  20.997  1.00  0.00      LIG  
ATOM   6553 C24  LIG     1     -14.876  -5.620  22.104  1.00  0.00      LIG  
ATOM   6554 C25  LIG     1     -10.998  -1.194  19.619  1.00  0.00      LIG  
ATOM   6555 O2   LIG     1      -6.854   5.682  21.964  1.00  0.00      LIG  
ATOM   6556 H1   LIG     1      -7.928   2.186  21.738  1.00  0.00      LIG  
ATOM   6557 C26  LIG     1     -12.643  -2.302  24.999  1.00  0.00      LIG  
ATOM   6558 C27  LIG     1     -14.930  -3.185  20.072  1.00  0.00      LIG  
ATOM   6559 O3   LIG     1     -16.137  -3.321  20.191  1.00  0.00      LIG  
ATOM   6560 C28  LIG     1     -14.293  -2.484  18.920  1.00  0.00      LIG  
ATOM   6561 C29  LIG     1     -13.925  -6.689  21.678  1.00  0.00      LIG  
ATOM   6562 O4   LIG     1     -14.960  -6.217  20.784  1.00  0.00      LIG  
ATOM   6563 C30  LIG     1     -12.540  -6.406  21.202  1.00  0.00      LIG  
ATOM   6564 C31  LIG     1     -14.153  -8.075  22.167  1.00  0.00      LIG  
ATOM   6565 H2   LIG     1      -9.602   5.677  21.370  1.00  0.00      LIG  
ATOM   6566 H3   LIG     1      -9.097   5.547  23.053  1.00  0.00      LIG  
ATOM   6567 H4   LIG     1     -10.900   3.963  22.522  1.00  0.00      LIG  
ATOM   6568 H5   LIG     1      -9.449   3.169  23.115  1.00  0.00      LIG  
ATOM   6569 H6   LIG     1      -7.116   1.403  19.410  1.00  0.00      LIG  
ATOM   6570 H7   LIG     1      -8.795   1.576  18.938  1.00  0.00      LIG  
ATOM   6571 H8   LIG     1      -7.585  -0.042  21.187  1.00  0.00      LIG  
ATOM   6572 H9   LIG     1      -8.430  -0.643  19.806  1.00  0.00      LIG  
ATOM   6573 H10  LIG     1     -13.444   0.145  22.616  1.00  0.00      LIG  
ATOM   6574 H11  LIG     1     -13.180   0.190  20.898  1.00  0.00      LIG  
ATOM   6575 H12  LIG     1     -11.562   1.569  23.075  1.00  0.00      LIG  
ATOM   6576 H13  LIG     1     -11.131  -4.038  22.059  1.00  0.00      LIG  
ATOM   6577 H14  LIG     1     -10.282  -3.245  23.407  1.00  0.00      LIG  
ATOM   6578 H15  LIG     1      -8.898  -2.266  21.880  1.00  0.00      LIG  
ATOM   6579 H16  LIG     1      -9.780  -3.019  20.583  1.00  0.00      LIG  
ATOM   6580 H17  LIG     1     -12.980   2.412  20.783  1.00  0.00      LIG  
ATOM   6581 H18  LIG     1      -7.287   3.684  18.429  1.00  0.00      LIG  
ATOM   6582 H19  LIG     1      -6.522   5.116  19.117  1.00  0.00      LIG  
ATOM   6583 H20  LIG     1      -8.264   5.041  19.023  1.00  0.00      LIG  
ATOM   6584 H21  LIG     1      -5.834   2.887  21.833  1.00  0.00      LIG  
ATOM   6585 H22  LIG     1      -5.243   4.199  20.808  1.00  0.00      LIG  
ATOM   6586 H23  LIG     1      -5.609   2.640  20.095  1.00  0.00      LIG  
ATOM   6587 H24  LIG     1      -8.521  -0.612  23.038  1.00  0.00      LIG  
ATOM   6588 H25  LIG     1     -10.090  -0.016  23.560  1.00  0.00      LIG  
ATOM   6589 H26  LIG     1      -8.805   1.102  23.174  1.00  0.00      LIG  
ATOM   6590 H27  LIG     1     -10.351   3.020  18.914  1.00  0.00      LIG  
ATOM   6591 H28  LIG     1     -10.066   4.572  19.682  1.00  0.00      LIG  
ATOM   6592 H29  LIG     1     -11.532   3.710  20.014  1.00  0.00      LIG  
ATOM   6593 H30  LIG     1     -13.930  -1.803  23.391  1.00  0.00      LIG  
ATOM   6594 H31  LIG     1     -14.180  -4.182  24.306  1.00  0.00      LIG  
ATOM   6595 H32  LIG     1     -12.786  -4.618  23.375  1.00  0.00      LIG  
ATOM   6596 H33  LIG     1     -15.475  -3.613  22.459  1.00  0.00      LIG  
ATOM   6597 H34  LIG     1     -15.628  -5.899  22.830  1.00  0.00      LIG  
ATOM   6598 H35  LIG     1     -10.142  -1.219  18.948  1.00  0.00      LIG  
ATOM   6599 H36  LIG     1     -11.655  -0.388  19.285  1.00  0.00      LIG  
ATOM   6600 H37  LIG     1     -11.537  -2.133  19.466  1.00  0.00      LIG  
ATOM   6601 H38  LIG     1     -12.273  -1.287  25.172  1.00  0.00      LIG  
ATOM   6602 H39  LIG     1     -11.846  -3.005  25.257  1.00  0.00      LIG  
ATOM   6603 H40  LIG     1     -13.475  -2.477  25.685  1.00  0.00      LIG  
ATOM   6604 H41  LIG     1     -13.482  -3.096  18.515  1.00  0.00      LIG  
ATOM   6605 H42  LIG     1     -13.926  -1.507  19.243  1.00  0.00      LIG  
ATOM   6606 H43  LIG     1     -15.046  -2.345  18.140  1.00  0.00      LIG  
ATOM   6607 H44  LIG     1     -11.887  -6.197  22.052  1.00  0.00      LIG  
ATOM   6608 H45  LIG     1     -12.497  -5.558  20.514  1.00  0.00      LIG  
ATOM   6609 H46  LIG     1     -12.133  -7.278  20.685  1.00  0.00      LIG  
ATOM   6610 H47  LIG     1     -15.163  -8.198  22.569  1.00  0.00      LIG  
ATOM   6611 H48  LIG     1     -13.434  -8.319  22.953  1.00  0.00      LIG  
ATOM   6612 H49  LIG     1     -14.023  -8.790  21.349  1.00  0.00      LIG  
TER
REMARK  Energy: 273.007
REMARK  SimpleFitness: 273.007
REMARK  FullFitness: -1372.1626
REMARK  InterFull: -26.4596
REMARK  IntraFull: 299.711
REMARK  solvFull: -1928.39
REMARK  surfFull: 282.976
REMARK  extraFull: 0.0
REMARK  deltaGcompsolvpol: -1928.39
REMARK  deltaGcompsolvnonpol: 282.976
REMARK  deltaGprotsolvpol: -1938.72
REMARK  deltaGprotsolvnonpol: 281.59
REMARK  deltaGligsolvpol: -10.7175
REMARK  deltaGligsolvnonpol: 15.8554
REMARK  deltaGvdw: -26.4596
REMARK  deltaGelec: 0.0
REMARK  deltaG: -6.5737777
REMARK  Cluster: 3
REMARK  ClusterRank: 0
ATOM   6526 C    LIG     1     -12.795  -5.521  25.394  1.00  0.00      LIG  
ATOM   6527 C1   LIG     1     -13.228  -6.814  24.769  1.00  0.00      LIG  
ATOM   6528 C2   LIG     1     -12.784  -7.114  23.352  1.00  0.00      LIG  
ATOM   6529 C3   LIG     1     -12.792  -5.816  22.520  1.00  0.00      LIG  
ATOM   6530 C4   LIG     1     -12.186  -4.543  23.136  1.00  0.00      LIG  
ATOM   6531 C5   LIG     1     -12.939  -4.339  24.451  1.00  0.00      LIG  
ATOM   6532 C6   LIG     1     -12.313  -5.946  21.093  1.00  0.00      LIG  
ATOM   6533 C7   LIG     1     -13.028  -4.915  20.243  1.00  0.00      LIG  
ATOM   6534 C8   LIG     1     -13.208  -3.531  20.899  1.00  0.00      LIG  
ATOM   6535 C9   LIG     1     -12.269  -3.344  22.127  1.00  0.00      LIG  
ATOM   6536 C10  LIG     1     -12.918  -2.410  19.854  1.00  0.00      LIG  
ATOM   6537 C11  LIG     1     -13.070  -1.082  20.497  1.00  0.00      LIG  
ATOM   6538 C12  LIG     1     -12.297  -0.818  21.737  1.00  0.00      LIG  
ATOM   6539 C13  LIG     1     -12.460  -1.940  22.754  1.00  0.00      LIG  
ATOM   6540 C14  LIG     1     -13.904  -0.267  19.847  1.00  0.00      LIG  
ATOM   6541 C15  LIG     1     -14.485  -0.933  18.657  1.00  0.00      LIG  
ATOM   6542 C16  LIG     1     -13.910  -2.339  18.688  1.00  0.00      LIG  
ATOM   6543 O    LIG     1     -11.482  -1.666  23.753  1.00  0.00      LIG  
ATOM   6544 C17  LIG     1     -11.482  -7.908  23.359  1.00  0.00      LIG  
ATOM   6545 C18  LIG     1     -13.839  -8.057  22.776  1.00  0.00      LIG  
ATOM   6546 C19  LIG     1     -14.686  -3.421  21.332  1.00  0.00      LIG  
ATOM   6547 C20  LIG     1     -10.689  -4.692  23.446  1.00  0.00      LIG  
ATOM   6548 H    LIG     1     -11.262  -3.315  21.712  1.00  0.00      LIG  
ATOM   6549 C21  LIG     1     -14.232   1.158  20.189  1.00  0.00      LIG  
ATOM   6550 C22  LIG     1     -13.568   2.119  19.207  1.00  0.00      LIG  
ATOM   6551 C23  LIG     1     -12.918   3.315  19.900  1.00  0.00      LIG  
ATOM   6552 O1   LIG     1     -12.241   4.098  18.899  1.00  0.00      LIG  
ATOM   6553 C24  LIG     1     -13.961   4.203  20.510  1.00  0.00      LIG  
ATOM   6554 C25  LIG     1     -11.518  -2.462  19.232  1.00  0.00      LIG  
ATOM   6555 O2   LIG     1     -13.688  -7.697  25.478  1.00  0.00      LIG  
ATOM   6556 H1   LIG     1     -13.862  -5.630  22.446  1.00  0.00      LIG  
ATOM   6557 C26  LIG     1     -15.732   1.375  20.168  1.00  0.00      LIG  
ATOM   6558 C27  LIG     1     -11.004   3.736  18.414  1.00  0.00      LIG  
ATOM   6559 O3   LIG     1     -10.516   4.282  17.436  1.00  0.00      LIG  
ATOM   6560 C28  LIG     1     -10.215   2.752  19.234  1.00  0.00      LIG  
ATOM   6561 C29  LIG     1     -13.641   5.250  21.515  1.00  0.00      LIG  
ATOM   6562 O4   LIG     1     -14.208   3.986  21.921  1.00  0.00      LIG  
ATOM   6563 C30  LIG     1     -12.246   5.473  21.989  1.00  0.00      LIG  
ATOM   6564 C31  LIG     1     -14.575   6.399  21.663  1.00  0.00      LIG  
ATOM   6565 H2   LIG     1     -11.769  -5.634  25.748  1.00  0.00      LIG  
ATOM   6566 H3   LIG     1     -13.427  -5.352  26.270  1.00  0.00      LIG  
ATOM   6567 H4   LIG     1     -12.579  -3.460  24.985  1.00  0.00      LIG  
ATOM   6568 H5   LIG     1     -13.999  -4.174  24.240  1.00  0.00      LIG  
ATOM   6569 H6   LIG     1     -12.521  -6.935  20.684  1.00  0.00      LIG  
ATOM   6570 H7   LIG     1     -11.233  -5.808  21.020  1.00  0.00      LIG  
ATOM   6571 H8   LIG     1     -14.014  -5.318  19.997  1.00  0.00      LIG  
ATOM   6572 H9   LIG     1     -12.508  -4.864  19.288  1.00  0.00      LIG  
ATOM   6573 H10  LIG     1     -12.584   0.127  22.206  1.00  0.00      LIG  
ATOM   6574 H11  LIG     1     -11.241  -0.701  21.475  1.00  0.00      LIG  
ATOM   6575 H12  LIG     1     -13.441  -1.863  23.228  1.00  0.00      LIG  
ATOM   6576 H13  LIG     1     -14.191  -0.415  17.743  1.00  0.00      LIG  
ATOM   6577 H14  LIG     1     -15.576  -0.970  18.706  1.00  0.00      LIG  
ATOM   6578 H15  LIG     1     -14.714  -3.073  18.754  1.00  0.00      LIG  
ATOM   6579 H16  LIG     1     -13.409  -2.543  17.738  1.00  0.00      LIG  
ATOM   6580 H17  LIG     1     -10.614  -1.761  23.325  1.00  0.00      LIG  
ATOM   6581 H18  LIG     1     -11.116  -8.083  22.345  1.00  0.00      LIG  
ATOM   6582 H19  LIG     1     -11.640  -8.885  23.823  1.00  0.00      LIG  
ATOM   6583 H20  LIG     1     -10.693  -7.424  23.935  1.00  0.00      LIG  
ATOM   6584 H21  LIG     1     -14.827  -7.588  22.763  1.00  0.00      LIG  
ATOM   6585 H22  LIG     1     -13.918  -8.979  23.361  1.00  0.00      LIG  
ATOM   6586 H23  LIG     1     -13.593  -8.354  21.754  1.00  0.00      LIG  
ATOM   6587 H24  LIG     1     -15.358  -3.854  20.587  1.00  0.00      LIG  
ATOM   6588 H25  LIG     1     -15.006  -2.393  21.484  1.00  0.00      LIG  
ATOM   6589 H26  LIG     1     -14.884  -3.939  22.269  1.00  0.00      LIG  
ATOM   6590 H27  LIG     1     -10.112  -4.890  22.540  1.00  0.00      LIG  
ATOM   6591 H28  LIG     1     -10.459  -5.484  24.153  1.00  0.00      LIG  
ATOM   6592 H29  LIG     1     -10.288  -3.779  23.886  1.00  0.00      LIG  
ATOM   6593 H30  LIG     1     -13.878   1.386  21.197  1.00  0.00      LIG  
ATOM   6594 H31  LIG     1     -14.301   2.473  18.477  1.00  0.00      LIG  
ATOM   6595 H32  LIG     1     -12.799   1.609  18.622  1.00  0.00      LIG  
ATOM   6596 H33  LIG     1     -12.238   2.973  20.685  1.00  0.00      LIG  
ATOM   6597 H34  LIG     1     -14.804   4.373  19.853  1.00  0.00      LIG  
ATOM   6598 H35  LIG     1     -11.394  -3.336  18.590  1.00  0.00      LIG  
ATOM   6599 H36  LIG     1     -10.717  -2.478  19.973  1.00  0.00      LIG  
ATOM   6600 H37  LIG     1     -11.348  -1.586  18.598  1.00  0.00      LIG  
ATOM   6601 H38  LIG     1     -16.269   0.588  20.702  1.00  0.00      LIG  
ATOM   6602 H39  LIG     1     -16.108   1.408  19.142  1.00  0.00      LIG  
ATOM   6603 H40  LIG     1     -15.981   2.327  20.639  1.00  0.00      LIG  
ATOM   6604 H41  LIG     1      -9.233   2.638  18.769  1.00  0.00      LIG  
ATOM   6605 H42  LIG     1     -10.700   1.773  19.242  1.00  0.00      LIG  
ATOM   6606 H43  LIG     1     -10.073   3.137  20.248  1.00  0.00      LIG  
ATOM   6607 H44  LIG     1     -11.698   6.085  21.268  1.00  0.00      LIG  
ATOM   6608 H45  LIG     1     -11.701   4.535  22.129  1.00  0.00      LIG  
ATOM   6609 H46  LIG     1     -12.260   6.000  22.946  1.00  0.00      LIG  
ATOM   6610 H47  LIG     1     -14.613   6.726  22.706  1.00  0.00      LIG  
ATOM   6611 H48  LIG     1     -15.588   6.131  21.351  1.00  0.00      LIG  
ATOM   6612 H49  LIG     1     -14.235   7.238  21.051  1.00  0.00      LIG  
TER
REMARK  Energy: 273.007
REMARK  SimpleFitness: 273.007
REMARK  FullFitness: -1372.1626
REMARK  InterFull: -26.4596
REMARK  IntraFull: 299.711
REMARK  solvFull: -1928.39
REMARK  surfFull: 282.976
REMARK  extraFull: 0.0
REMARK  deltaGcompsolvpol: -1928.39
REMARK  deltaGcompsolvnonpol: 282.976
REMARK  deltaGprotsolvpol: -1938.72
REMARK  deltaGprotsolvnonpol: 281.59
REMARK  deltaGligsolvpol: -10.7175
REMARK  deltaGligsolvnonpol: 15.8554
REMARK  deltaGvdw: -26.4596
REMARK  deltaGelec: 0.0
REMARK  deltaG: -6.5737777
REMARK  Cluster: 3
REMARK  ClusterRank: 1
ATOM   6526 C    LIG     1     -12.795  -5.521  25.394  1.00  0.00      LIG  
ATOM   6527 C1   LIG     1     -13.228  -6.814  24.769  1.00  0.00      LIG  
ATOM   6528 C2   LIG     1     -12.784  -7.114  23.352  1.00  0.00      LIG  
ATOM   6529 C3   LIG     1     -12.792  -5.816  22.520  1.00  0.00      LIG  
ATOM   6530 C4   LIG     1     -12.186  -4.543  23.136  1.00  0.00      LIG  
ATOM   6531 C5   LIG     1     -12.939  -4.339  24.451  1.00  0.00      LIG  
ATOM   6532 C6   LIG     1     -12.313  -5.946  21.093  1.00  0.00      LIG  
ATOM   6533 C7   LIG     1     -13.028  -4.915  20.243  1.00  0.00      LIG  
ATOM   6534 C8   LIG     1     -13.208  -3.531  20.899  1.00  0.00      LIG  
ATOM   6535 C9   LIG     1     -12.269  -3.344  22.127  1.00  0.00      LIG  
ATOM   6536 C10  LIG     1     -12.918  -2.410  19.854  1.00  0.00      LIG  
ATOM   6537 C11  LIG     1     -13.070  -1.082  20.497  1.00  0.00      LIG  
ATOM   6538 C12  LIG     1     -12.297  -0.818  21.737  1.00  0.00      LIG  
ATOM   6539 C13  LIG     1     -12.460  -1.940  22.754  1.00  0.00      LIG  
ATOM   6540 C14  LIG     1     -13.904  -0.267  19.847  1.00  0.00      LIG  
ATOM   6541 C15  LIG     1     -14.485  -0.933  18.657  1.00  0.00      LIG  
ATOM   6542 C16  LIG     1     -13.910  -2.339  18.688  1.00  0.00      LIG  
ATOM   6543 O    LIG     1     -11.482  -1.666  23.753  1.00  0.00      LIG  
ATOM   6544 C17  LIG     1     -11.482  -7.908  23.359  1.00  0.00      LIG  
ATOM   6545 C18  LIG     1     -13.839  -8.057  22.776  1.00  0.00      LIG  
ATOM   6546 C19  LIG     1     -14.686  -3.421  21.332  1.00  0.00      LIG  
ATOM   6547 C20  LIG     1     -10.689  -4.692  23.446  1.00  0.00      LIG  
ATOM   6548 H    LIG     1     -11.262  -3.315  21.712  1.00  0.00      LIG  
ATOM   6549 C21  LIG     1     -14.232   1.158  20.189  1.00  0.00      LIG  
ATOM   6550 C22  LIG     1     -13.568   2.119  19.207  1.00  0.00      LIG  
ATOM   6551 C23  LIG     1     -12.918   3.315  19.900  1.00  0.00      LIG  
ATOM   6552 O1   LIG     1     -12.241   4.098  18.899  1.00  0.00      LIG  
ATOM   6553 C24  LIG     1     -13.961   4.203  20.510  1.00  0.00      LIG  
ATOM   6554 C25  LIG     1     -11.518  -2.462  19.232  1.00  0.00      LIG  
ATOM   6555 O2   LIG     1     -13.688  -7.697  25.478  1.00  0.00      LIG  
ATOM   6556 H1   LIG     1     -13.862  -5.630  22.446  1.00  0.00      LIG  
ATOM   6557 C26  LIG     1     -15.732   1.375  20.168  1.00  0.00      LIG  
ATOM   6558 C27  LIG     1     -11.004   3.736  18.414  1.00  0.00      LIG  
ATOM   6559 O3   LIG     1     -10.516   4.282  17.436  1.00  0.00      LIG  
ATOM   6560 C28  LIG     1     -10.215   2.752  19.234  1.00  0.00      LIG  
ATOM   6561 C29  LIG     1     -13.641   5.250  21.515  1.00  0.00      LIG  
ATOM   6562 O4   LIG     1     -14.208   3.986  21.921  1.00  0.00      LIG  
ATOM   6563 C30  LIG     1     -12.246   5.473  21.989  1.00  0.00      LIG  
ATOM   6564 C31  LIG     1     -14.575   6.399  21.663  1.00  0.00      LIG  
ATOM   6565 H2   LIG     1     -11.769  -5.634  25.748  1.00  0.00      LIG  
ATOM   6566 H3   LIG     1     -13.427  -5.352  26.270  1.00  0.00      LIG  
ATOM   6567 H4   LIG     1     -12.579  -3.460  24.985  1.00  0.00      LIG  
ATOM   6568 H5   LIG     1     -13.999  -4.174  24.240  1.00  0.00      LIG  
ATOM   6569 H6   LIG     1     -12.521  -6.935  20.684  1.00  0.00      LIG  
ATOM   6570 H7   LIG     1     -11.233  -5.808  21.020  1.00  0.00      LIG  
ATOM   6571 H8   LIG     1     -14.014  -5.318  19.997  1.00  0.00      LIG  
ATOM   6572 H9   LIG     1     -12.508  -4.864  19.288  1.00  0.00      LIG  
ATOM   6573 H10  LIG     1     -12.584   0.127  22.206  1.00  0.00      LIG  
ATOM   6574 H11  LIG     1     -11.241  -0.701  21.475  1.00  0.00      LIG  
ATOM   6575 H12  LIG     1     -13.441  -1.863  23.228  1.00  0.00      LIG  
ATOM   6576 H13  LIG     1     -14.191  -0.415  17.743  1.00  0.00      LIG  
ATOM   6577 H14  LIG     1     -15.576  -0.970  18.706  1.00  0.00      LIG  
ATOM   6578 H15  LIG     1     -14.714  -3.073  18.754  1.00  0.00      LIG  
ATOM   6579 H16  LIG     1     -13.409  -2.543  17.738  1.00  0.00      LIG  
ATOM   6580 H17  LIG     1     -10.614  -1.761  23.325  1.00  0.00      LIG  
ATOM   6581 H18  LIG     1     -11.116  -8.083  22.345  1.00  0.00      LIG  
ATOM   6582 H19  LIG     1     -11.640  -8.885  23.823  1.00  0.00      LIG  
ATOM   6583 H20  LIG     1     -10.693  -7.424  23.935  1.00  0.00      LIG  
ATOM   6584 H21  LIG     1     -14.827  -7.588  22.763  1.00  0.00      LIG  
ATOM   6585 H22  LIG     1     -13.918  -8.979  23.361  1.00  0.00      LIG  
ATOM   6586 H23  LIG     1     -13.593  -8.354  21.754  1.00  0.00      LIG  
ATOM   6587 H24  LIG     1     -15.358  -3.854  20.587  1.00  0.00      LIG  
ATOM   6588 H25  LIG     1     -15.006  -2.393  21.484  1.00  0.00      LIG  
ATOM   6589 H26  LIG     1     -14.884  -3.939  22.269  1.00  0.00      LIG  
ATOM   6590 H27  LIG     1     -10.112  -4.890  22.540  1.00  0.00      LIG  
ATOM   6591 H28  LIG     1     -10.459  -5.484  24.153  1.00  0.00      LIG  
ATOM   6592 H29  LIG     1     -10.288  -3.779  23.886  1.00  0.00      LIG  
ATOM   6593 H30  LIG     1     -13.878   1.386  21.197  1.00  0.00      LIG  
ATOM   6594 H31  LIG     1     -14.301   2.473  18.477  1.00  0.00      LIG  
ATOM   6595 H32  LIG     1     -12.799   1.609  18.622  1.00  0.00      LIG  
ATOM   6596 H33  LIG     1     -12.238   2.973  20.685  1.00  0.00      LIG  
ATOM   6597 H34  LIG     1     -14.804   4.373  19.853  1.00  0.00      LIG  
ATOM   6598 H35  LIG     1     -11.394  -3.336  18.590  1.00  0.00      LIG  
ATOM   6599 H36  LIG     1     -10.717  -2.478  19.973  1.00  0.00      LIG  
ATOM   6600 H37  LIG     1     -11.348  -1.586  18.598  1.00  0.00      LIG  
ATOM   6601 H38  LIG     1     -16.269   0.588  20.702  1.00  0.00      LIG  
ATOM   6602 H39  LIG     1     -16.108   1.408  19.142  1.00  0.00      LIG  
ATOM   6603 H40  LIG     1     -15.981   2.327  20.639  1.00  0.00      LIG  
ATOM   6604 H41  LIG     1      -9.233   2.638  18.769  1.00  0.00      LIG  
ATOM   6605 H42  LIG     1     -10.700   1.773  19.242  1.00  0.00      LIG  
ATOM   6606 H43  LIG     1     -10.073   3.137  20.248  1.00  0.00      LIG  
ATOM   6607 H44  LIG     1     -11.698   6.085  21.268  1.00  0.00      LIG  
ATOM   6608 H45  LIG     1     -11.701   4.535  22.129  1.00  0.00      LIG  
ATOM   6609 H46  LIG     1     -12.260   6.000  22.946  1.00  0.00      LIG  
ATOM   6610 H47  LIG     1     -14.613   6.726  22.706  1.00  0.00      LIG  
ATOM   6611 H48  LIG     1     -15.588   6.131  21.351  1.00  0.00      LIG  
ATOM   6612 H49  LIG     1     -14.235   7.238  21.051  1.00  0.00      LIG  
TER
REMARK  Energy: 273.007
REMARK  SimpleFitness: 273.007
REMARK  FullFitness: -1372.1626
REMARK  InterFull: -26.4596
REMARK  IntraFull: 299.711
REMARK  solvFull: -1928.39
REMARK  surfFull: 282.976
REMARK  extraFull: 0.0
REMARK  deltaGcompsolvpol: -1928.39
REMARK  deltaGcompsolvnonpol: 282.976
REMARK  deltaGprotsolvpol: -1938.72
REMARK  deltaGprotsolvnonpol: 281.59
REMARK  deltaGligsolvpol: -10.7175
REMARK  deltaGligsolvnonpol: 15.8554
REMARK  deltaGvdw: -26.4596
REMARK  deltaGelec: 0.0
REMARK  deltaG: -6.5737777
REMARK  Cluster: 3
REMARK  ClusterRank: 2
ATOM   6526 C    LIG     1     -12.795  -5.521  25.394  1.00  0.00      LIG  
ATOM   6527 C1   LIG     1     -13.228  -6.814  24.769  1.00  0.00      LIG  
ATOM   6528 C2   LIG     1     -12.784  -7.114  23.352  1.00  0.00      LIG  
ATOM   6529 C3   LIG     1     -12.792  -5.816  22.520  1.00  0.00      LIG  
ATOM   6530 C4   LIG     1     -12.186  -4.543  23.136  1.00  0.00      LIG  
ATOM   6531 C5   LIG     1     -12.939  -4.339  24.451  1.00  0.00      LIG  
ATOM   6532 C6   LIG     1     -12.313  -5.946  21.093  1.00  0.00      LIG  
ATOM   6533 C7   LIG     1     -13.028  -4.915  20.243  1.00  0.00      LIG  
ATOM   6534 C8   LIG     1     -13.208  -3.531  20.899  1.00  0.00      LIG  
ATOM   6535 C9   LIG     1     -12.269  -3.344  22.127  1.00  0.00      LIG  
ATOM   6536 C10  LIG     1     -12.918  -2.410  19.854  1.00  0.00      LIG  
ATOM   6537 C11  LIG     1     -13.070  -1.082  20.497  1.00  0.00      LIG  
ATOM   6538 C12  LIG     1     -12.297  -0.818  21.737  1.00  0.00      LIG  
ATOM   6539 C13  LIG     1     -12.460  -1.940  22.754  1.00  0.00      LIG  
ATOM   6540 C14  LIG     1     -13.904  -0.267  19.847  1.00  0.00      LIG  
ATOM   6541 C15  LIG     1     -14.485  -0.933  18.657  1.00  0.00      LIG  
ATOM   6542 C16  LIG     1     -13.910  -2.339  18.688  1.00  0.00      LIG  
ATOM   6543 O    LIG     1     -11.482  -1.666  23.753  1.00  0.00      LIG  
ATOM   6544 C17  LIG     1     -11.482  -7.908  23.359  1.00  0.00      LIG  
ATOM   6545 C18  LIG     1     -13.839  -8.057  22.776  1.00  0.00      LIG  
ATOM   6546 C19  LIG     1     -14.686  -3.421  21.332  1.00  0.00      LIG  
ATOM   6547 C20  LIG     1     -10.689  -4.692  23.446  1.00  0.00      LIG  
ATOM   6548 H    LIG     1     -11.262  -3.315  21.712  1.00  0.00      LIG  
ATOM   6549 C21  LIG     1     -14.232   1.158  20.189  1.00  0.00      LIG  
ATOM   6550 C22  LIG     1     -13.568   2.119  19.207  1.00  0.00      LIG  
ATOM   6551 C23  LIG     1     -12.918   3.315  19.900  1.00  0.00      LIG  
ATOM   6552 O1   LIG     1     -12.241   4.098  18.899  1.00  0.00      LIG  
ATOM   6553 C24  LIG     1     -13.961   4.203  20.510  1.00  0.00      LIG  
ATOM   6554 C25  LIG     1     -11.518  -2.462  19.232  1.00  0.00      LIG  
ATOM   6555 O2   LIG     1     -13.688  -7.697  25.478  1.00  0.00      LIG  
ATOM   6556 H1   LIG     1     -13.862  -5.630  22.446  1.00  0.00      LIG  
ATOM   6557 C26  LIG     1     -15.732   1.375  20.168  1.00  0.00      LIG  
ATOM   6558 C27  LIG     1     -11.004   3.736  18.414  1.00  0.00      LIG  
ATOM   6559 O3   LIG     1     -10.516   4.282  17.436  1.00  0.00      LIG  
ATOM   6560 C28  LIG     1     -10.215   2.752  19.234  1.00  0.00      LIG  
ATOM   6561 C29  LIG     1     -13.641   5.250  21.515  1.00  0.00      LIG  
ATOM   6562 O4   LIG     1     -14.208   3.986  21.921  1.00  0.00      LIG  
ATOM   6563 C30  LIG     1     -12.246   5.473  21.989  1.00  0.00      LIG  
ATOM   6564 C31  LIG     1     -14.575   6.399  21.663  1.00  0.00      LIG  
ATOM   6565 H2   LIG     1     -11.769  -5.634  25.748  1.00  0.00      LIG  
ATOM   6566 H3   LIG     1     -13.427  -5.352  26.270  1.00  0.00      LIG  
ATOM   6567 H4   LIG     1     -12.579  -3.460  24.985  1.00  0.00      LIG  
ATOM   6568 H5   LIG     1     -13.999  -4.174  24.240  1.00  0.00      LIG  
ATOM   6569 H6   LIG     1     -12.521  -6.935  20.684  1.00  0.00      LIG  
ATOM   6570 H7   LIG     1     -11.233  -5.808  21.020  1.00  0.00      LIG  
ATOM   6571 H8   LIG     1     -14.014  -5.318  19.997  1.00  0.00      LIG  
ATOM   6572 H9   LIG     1     -12.508  -4.864  19.288  1.00  0.00      LIG  
ATOM   6573 H10  LIG     1     -12.584   0.127  22.206  1.00  0.00      LIG  
ATOM   6574 H11  LIG     1     -11.241  -0.701  21.475  1.00  0.00      LIG  
ATOM   6575 H12  LIG     1     -13.441  -1.863  23.228  1.00  0.00      LIG  
ATOM   6576 H13  LIG     1     -14.191  -0.415  17.743  1.00  0.00      LIG  
ATOM   6577 H14  LIG     1     -15.576  -0.970  18.706  1.00  0.00      LIG  
ATOM   6578 H15  LIG     1     -14.714  -3.073  18.754  1.00  0.00      LIG  
ATOM   6579 H16  LIG     1     -13.409  -2.543  17.738  1.00  0.00      LIG  
ATOM   6580 H17  LIG     1     -10.614  -1.761  23.325  1.00  0.00      LIG  
ATOM   6581 H18  LIG     1     -11.116  -8.083  22.345  1.00  0.00      LIG  
ATOM   6582 H19  LIG     1     -11.640  -8.885  23.823  1.00  0.00      LIG  
ATOM   6583 H20  LIG     1     -10.693  -7.424  23.935  1.00  0.00      LIG  
ATOM   6584 H21  LIG     1     -14.827  -7.588  22.763  1.00  0.00      LIG  
ATOM   6585 H22  LIG     1     -13.918  -8.979  23.361  1.00  0.00      LIG  
ATOM   6586 H23  LIG     1     -13.593  -8.354  21.754  1.00  0.00      LIG  
ATOM   6587 H24  LIG     1     -15.358  -3.854  20.587  1.00  0.00      LIG  
ATOM   6588 H25  LIG     1     -15.006  -2.393  21.484  1.00  0.00      LIG  
ATOM   6589 H26  LIG     1     -14.884  -3.939  22.269  1.00  0.00      LIG  
ATOM   6590 H27  LIG     1     -10.112  -4.890  22.540  1.00  0.00      LIG  
ATOM   6591 H28  LIG     1     -10.459  -5.484  24.153  1.00  0.00      LIG  
ATOM   6592 H29  LIG     1     -10.288  -3.779  23.886  1.00  0.00      LIG  
ATOM   6593 H30  LIG     1     -13.878   1.386  21.197  1.00  0.00      LIG  
ATOM   6594 H31  LIG     1     -14.301   2.473  18.477  1.00  0.00      LIG  
ATOM   6595 H32  LIG     1     -12.799   1.609  18.622  1.00  0.00      LIG  
ATOM   6596 H33  LIG     1     -12.238   2.973  20.685  1.00  0.00      LIG  
ATOM   6597 H34  LIG     1     -14.804   4.373  19.853  1.00  0.00      LIG  
ATOM   6598 H35  LIG     1     -11.394  -3.336  18.590  1.00  0.00      LIG  
ATOM   6599 H36  LIG     1     -10.717  -2.478  19.973  1.00  0.00      LIG  
ATOM   6600 H37  LIG     1     -11.348  -1.586  18.598  1.00  0.00      LIG  
ATOM   6601 H38  LIG     1     -16.269   0.588  20.702  1.00  0.00      LIG  
ATOM   6602 H39  LIG     1     -16.108   1.408  19.142  1.00  0.00      LIG  
ATOM   6603 H40  LIG     1     -15.981   2.327  20.639  1.00  0.00      LIG  
ATOM   6604 H41  LIG     1      -9.233   2.638  18.769  1.00  0.00      LIG  
ATOM   6605 H42  LIG     1     -10.700   1.773  19.242  1.00  0.00      LIG  
ATOM   6606 H43  LIG     1     -10.073   3.137  20.248  1.00  0.00      LIG  
ATOM   6607 H44  LIG     1     -11.698   6.085  21.268  1.00  0.00      LIG  
ATOM   6608 H45  LIG     1     -11.701   4.535  22.129  1.00  0.00      LIG  
ATOM   6609 H46  LIG     1     -12.260   6.000  22.946  1.00  0.00      LIG  
ATOM   6610 H47  LIG     1     -14.613   6.726  22.706  1.00  0.00      LIG  
ATOM   6611 H48  LIG     1     -15.588   6.131  21.351  1.00  0.00      LIG  
ATOM   6612 H49  LIG     1     -14.235   7.238  21.051  1.00  0.00      LIG  
TER
REMARK  Energy: 273.007
REMARK  SimpleFitness: 273.007
REMARK  FullFitness: -1372.1626
REMARK  InterFull: -26.4596
REMARK  IntraFull: 299.711
REMARK  solvFull: -1928.39
REMARK  surfFull: 282.976
REMARK  extraFull: 0.0
REMARK  deltaGcompsolvpol: -1928.39
REMARK  deltaGcompsolvnonpol: 282.976
REMARK  deltaGprotsolvpol: -1938.72
REMARK  deltaGprotsolvnonpol: 281.59
REMARK  deltaGligsolvpol: -10.7175
REMARK  deltaGligsolvnonpol: 15.8554
REMARK  deltaGvdw: -26.4596
REMARK  deltaGelec: 0.0
REMARK  deltaG: -6.5737777
REMARK  Cluster: 3
REMARK  ClusterRank: 3
ATOM   6526 C    LIG     1     -12.795  -5.521  25.394  1.00  0.00      LIG  
ATOM   6527 C1   LIG     1     -13.228  -6.814  24.769  1.00  0.00      LIG  
ATOM   6528 C2   LIG     1     -12.784  -7.114  23.352  1.00  0.00      LIG  
ATOM   6529 C3   LIG     1     -12.792  -5.816  22.520  1.00  0.00      LIG  
ATOM   6530 C4   LIG     1     -12.186  -4.543  23.136  1.00  0.00      LIG  
ATOM   6531 C5   LIG     1     -12.939  -4.339  24.451  1.00  0.00      LIG  
ATOM   6532 C6   LIG     1     -12.313  -5.946  21.093  1.00  0.00      LIG  
ATOM   6533 C7   LIG     1     -13.028  -4.915  20.243  1.00  0.00      LIG  
ATOM   6534 C8   LIG     1     -13.208  -3.531  20.899  1.00  0.00      LIG  
ATOM   6535 C9   LIG     1     -12.269  -3.344  22.127  1.00  0.00      LIG  
ATOM   6536 C10  LIG     1     -12.918  -2.410  19.854  1.00  0.00      LIG  
ATOM   6537 C11  LIG     1     -13.070  -1.082  20.497  1.00  0.00      LIG  
ATOM   6538 C12  LIG     1     -12.297  -0.818  21.737  1.00  0.00      LIG  
ATOM   6539 C13  LIG     1     -12.460  -1.940  22.754  1.00  0.00      LIG  
ATOM   6540 C14  LIG     1     -13.904  -0.267  19.847  1.00  0.00      LIG  
ATOM   6541 C15  LIG     1     -14.485  -0.933  18.657  1.00  0.00      LIG  
ATOM   6542 C16  LIG     1     -13.910  -2.339  18.688  1.00  0.00      LIG  
ATOM   6543 O    LIG     1     -11.482  -1.666  23.753  1.00  0.00      LIG  
ATOM   6544 C17  LIG     1     -11.482  -7.908  23.359  1.00  0.00      LIG  
ATOM   6545 C18  LIG     1     -13.839  -8.057  22.776  1.00  0.00      LIG  
ATOM   6546 C19  LIG     1     -14.686  -3.421  21.332  1.00  0.00      LIG  
ATOM   6547 C20  LIG     1     -10.689  -4.692  23.446  1.00  0.00      LIG  
ATOM   6548 H    LIG     1     -11.262  -3.315  21.712  1.00  0.00      LIG  
ATOM   6549 C21  LIG     1     -14.232   1.158  20.189  1.00  0.00      LIG  
ATOM   6550 C22  LIG     1     -13.568   2.119  19.207  1.00  0.00      LIG  
ATOM   6551 C23  LIG     1     -12.918   3.315  19.900  1.00  0.00      LIG  
ATOM   6552 O1   LIG     1     -12.241   4.098  18.899  1.00  0.00      LIG  
ATOM   6553 C24  LIG     1     -13.961   4.203  20.510  1.00  0.00      LIG  
ATOM   6554 C25  LIG     1     -11.518  -2.462  19.232  1.00  0.00      LIG  
ATOM   6555 O2   LIG     1     -13.688  -7.697  25.478  1.00  0.00      LIG  
ATOM   6556 H1   LIG     1     -13.862  -5.630  22.446  1.00  0.00      LIG  
ATOM   6557 C26  LIG     1     -15.732   1.375  20.168  1.00  0.00      LIG  
ATOM   6558 C27  LIG     1     -11.004   3.736  18.414  1.00  0.00      LIG  
ATOM   6559 O3   LIG     1     -10.516   4.282  17.436  1.00  0.00      LIG  
ATOM   6560 C28  LIG     1     -10.215   2.752  19.234  1.00  0.00      LIG  
ATOM   6561 C29  LIG     1     -13.641   5.250  21.515  1.00  0.00      LIG  
ATOM   6562 O4   LIG     1     -14.208   3.986  21.921  1.00  0.00      LIG  
ATOM   6563 C30  LIG     1     -12.246   5.473  21.989  1.00  0.00      LIG  
ATOM   6564 C31  LIG     1     -14.575   6.399  21.663  1.00  0.00      LIG  
ATOM   6565 H2   LIG     1     -11.769  -5.634  25.748  1.00  0.00      LIG  
ATOM   6566 H3   LIG     1     -13.427  -5.352  26.270  1.00  0.00      LIG  
ATOM   6567 H4   LIG     1     -12.579  -3.460  24.985  1.00  0.00      LIG  
ATOM   6568 H5   LIG     1     -13.999  -4.174  24.240  1.00  0.00      LIG  
ATOM   6569 H6   LIG     1     -12.521  -6.935  20.684  1.00  0.00      LIG  
ATOM   6570 H7   LIG     1     -11.233  -5.808  21.020  1.00  0.00      LIG  
ATOM   6571 H8   LIG     1     -14.014  -5.318  19.997  1.00  0.00      LIG  
ATOM   6572 H9   LIG     1     -12.508  -4.864  19.288  1.00  0.00      LIG  
ATOM   6573 H10  LIG     1     -12.584   0.127  22.206  1.00  0.00      LIG  
ATOM   6574 H11  LIG     1     -11.241  -0.701  21.475  1.00  0.00      LIG  
ATOM   6575 H12  LIG     1     -13.441  -1.863  23.228  1.00  0.00      LIG  
ATOM   6576 H13  LIG     1     -14.191  -0.415  17.743  1.00  0.00      LIG  
ATOM   6577 H14  LIG     1     -15.576  -0.970  18.706  1.00  0.00      LIG  
ATOM   6578 H15  LIG     1     -14.714  -3.073  18.754  1.00  0.00      LIG  
ATOM   6579 H16  LIG     1     -13.409  -2.543  17.738  1.00  0.00      LIG  
ATOM   6580 H17  LIG     1     -10.614  -1.761  23.325  1.00  0.00      LIG  
ATOM   6581 H18  LIG     1     -11.116  -8.083  22.345  1.00  0.00      LIG  
ATOM   6582 H19  LIG     1     -11.640  -8.885  23.823  1.00  0.00      LIG  
ATOM   6583 H20  LIG     1     -10.693  -7.424  23.935  1.00  0.00      LIG  
ATOM   6584 H21  LIG     1     -14.827  -7.588  22.763  1.00  0.00      LIG  
ATOM   6585 H22  LIG     1     -13.918  -8.979  23.361  1.00  0.00      LIG  
ATOM   6586 H23  LIG     1     -13.593  -8.354  21.754  1.00  0.00      LIG  
ATOM   6587 H24  LIG     1     -15.358  -3.854  20.587  1.00  0.00      LIG  
ATOM   6588 H25  LIG     1     -15.006  -2.393  21.484  1.00  0.00      LIG  
ATOM   6589 H26  LIG     1     -14.884  -3.939  22.269  1.00  0.00      LIG  
ATOM   6590 H27  LIG     1     -10.112  -4.890  22.540  1.00  0.00      LIG  
ATOM   6591 H28  LIG     1     -10.459  -5.484  24.153  1.00  0.00      LIG  
ATOM   6592 H29  LIG     1     -10.288  -3.779  23.886  1.00  0.00      LIG  
ATOM   6593 H30  LIG     1     -13.878   1.386  21.197  1.00  0.00      LIG  
ATOM   6594 H31  LIG     1     -14.301   2.473  18.477  1.00  0.00      LIG  
ATOM   6595 H32  LIG     1     -12.799   1.609  18.622  1.00  0.00      LIG  
ATOM   6596 H33  LIG     1     -12.238   2.973  20.685  1.00  0.00      LIG  
ATOM   6597 H34  LIG     1     -14.804   4.373  19.853  1.00  0.00      LIG  
ATOM   6598 H35  LIG     1     -11.394  -3.336  18.590  1.00  0.00      LIG  
ATOM   6599 H36  LIG     1     -10.717  -2.478  19.973  1.00  0.00      LIG  
ATOM   6600 H37  LIG     1     -11.348  -1.586  18.598  1.00  0.00      LIG  
ATOM   6601 H38  LIG     1     -16.269   0.588  20.702  1.00  0.00      LIG  
ATOM   6602 H39  LIG     1     -16.108   1.408  19.142  1.00  0.00      LIG  
ATOM   6603 H40  LIG     1     -15.981   2.327  20.639  1.00  0.00      LIG  
ATOM   6604 H41  LIG     1      -9.233   2.638  18.769  1.00  0.00      LIG  
ATOM   6605 H42  LIG     1     -10.700   1.773  19.242  1.00  0.00      LIG  
ATOM   6606 H43  LIG     1     -10.073   3.137  20.248  1.00  0.00      LIG  
ATOM   6607 H44  LIG     1     -11.698   6.085  21.268  1.00  0.00      LIG  
ATOM   6608 H45  LIG     1     -11.701   4.535  22.129  1.00  0.00      LIG  
ATOM   6609 H46  LIG     1     -12.260   6.000  22.946  1.00  0.00      LIG  
ATOM   6610 H47  LIG     1     -14.613   6.726  22.706  1.00  0.00      LIG  
ATOM   6611 H48  LIG     1     -15.588   6.131  21.351  1.00  0.00      LIG  
ATOM   6612 H49  LIG     1     -14.235   7.238  21.051  1.00  0.00      LIG  
TER
REMARK  Energy: 273.184
REMARK  SimpleFitness: 273.184
REMARK  FullFitness: -1372.0751
REMARK  InterFull: -25.9142
REMARK  IntraFull: 299.43
REMARK  solvFull: -1928.69
REMARK  surfFull: 283.099
REMARK  extraFull: 0.0
REMARK  deltaGcompsolvpol: -1928.69
REMARK  deltaGcompsolvnonpol: 283.099
REMARK  deltaGprotsolvpol: -1938.72
REMARK  deltaGprotsolvnonpol: 281.59
REMARK  deltaGligsolvpol: -10.7222
REMARK  deltaGligsolvnonpol: 15.8538
REMARK  deltaGvdw: -25.9142
REMARK  deltaGelec: 0.0
REMARK  deltaG: -6.5284643
REMARK  Cluster: 3
REMARK  ClusterRank: 4
ATOM   6526 C    LIG     1     -12.653  -5.522  25.400  1.00  0.00      LIG  
ATOM   6527 C1   LIG     1     -13.072  -6.828  24.793  1.00  0.00      LIG  
ATOM   6528 C2   LIG     1     -12.676  -7.117  23.359  1.00  0.00      LIG  
ATOM   6529 C3   LIG     1     -12.722  -5.819  22.527  1.00  0.00      LIG  
ATOM   6530 C4   LIG     1     -12.104  -4.545  23.124  1.00  0.00      LIG  
ATOM   6531 C5   LIG     1     -12.831  -4.347  24.454  1.00  0.00      LIG  
ATOM   6532 C6   LIG     1     -12.295  -5.947  21.083  1.00  0.00      LIG  
ATOM   6533 C7   LIG     1     -13.052  -4.923  20.264  1.00  0.00      LIG  
ATOM   6534 C8   LIG     1     -13.190  -3.534  20.917  1.00  0.00      LIG  
ATOM   6535 C9   LIG     1     -12.214  -3.349  22.116  1.00  0.00      LIG  
ATOM   6536 C10  LIG     1     -12.919  -2.422  19.860  1.00  0.00      LIG  
ATOM   6537 C11  LIG     1     -13.050  -1.086  20.492  1.00  0.00      LIG  
ATOM   6538 C12  LIG     1     -12.248  -0.822  21.717  1.00  0.00      LIG  
ATOM   6539 C13  LIG     1     -12.392  -1.942  22.743  1.00  0.00      LIG  
ATOM   6540 C14  LIG     1     -13.894  -0.275  19.851  1.00  0.00      LIG  
ATOM   6541 C15  LIG     1     -14.503  -0.954  18.681  1.00  0.00      LIG  
ATOM   6542 C16  LIG     1     -13.933  -2.361  18.715  1.00  0.00      LIG  
ATOM   6543 O    LIG     1     -11.405  -1.663  23.731  1.00  0.00      LIG  
ATOM   6544 C17  LIG     1     -11.368  -7.898  23.315  1.00  0.00      LIG  
ATOM   6545 C18  LIG     1     -13.742  -8.067  22.817  1.00  0.00      LIG  
ATOM   6546 C19  LIG     1     -14.653  -3.407  21.393  1.00  0.00      LIG  
ATOM   6547 C20  LIG     1     -10.599  -4.688  23.398  1.00  0.00      LIG  
ATOM   6548 H    LIG     1     -11.217  -3.322  21.673  1.00  0.00      LIG  
ATOM   6549 C21  LIG     1     -14.227   1.152  20.189  1.00  0.00      LIG  
ATOM   6550 C22  LIG     1     -13.588   2.124  19.199  1.00  0.00      LIG  
ATOM   6551 C23  LIG     1     -12.915   3.306  19.893  1.00  0.00      LIG  
ATOM   6552 O1   LIG     1     -12.238   4.086  18.889  1.00  0.00      LIG  
ATOM   6553 C24  LIG     1     -13.946   4.196  20.511  1.00  0.00      LIG  
ATOM   6554 C25  LIG     1     -11.536  -2.481  19.202  1.00  0.00      LIG  
ATOM   6555 O2   LIG     1     -13.471  -7.724  25.523  1.00  0.00      LIG  
ATOM   6556 H1   LIG     1     -13.795  -5.638  22.491  1.00  0.00      LIG  
ATOM   6557 C26  LIG     1     -15.729   1.362  20.181  1.00  0.00      LIG  
ATOM   6558 C27  LIG     1     -10.998   3.724  18.413  1.00  0.00      LIG  
ATOM   6559 O3   LIG     1     -10.503   4.270  17.439  1.00  0.00      LIG  
ATOM   6560 C28  LIG     1     -10.213   2.747  19.243  1.00  0.00      LIG  
ATOM   6561 C29  LIG     1     -13.618   5.244  21.510  1.00  0.00      LIG  
ATOM   6562 O4   LIG     1     -14.184   3.982  21.923  1.00  0.00      LIG  
ATOM   6563 C30  LIG     1     -12.223   5.462  21.985  1.00  0.00      LIG  
ATOM   6564 C31  LIG     1     -14.545   6.397  21.652  1.00  0.00      LIG  
ATOM   6565 H2   LIG     1     -11.620  -5.615  25.742  1.00  0.00      LIG  
ATOM   6566 H3   LIG     1     -13.278  -5.358  26.282  1.00  0.00      LIG  
ATOM   6567 H4   LIG     1     -12.470  -3.462  24.978  1.00  0.00      LIG  
ATOM   6568 H5   LIG     1     -13.898  -4.195  24.267  1.00  0.00      LIG  
ATOM   6569 H6   LIG     1     -12.521  -6.934  20.679  1.00  0.00      LIG  
ATOM   6570 H7   LIG     1     -11.218  -5.804  20.969  1.00  0.00      LIG  
ATOM   6571 H8   LIG     1     -14.052  -5.325  20.079  1.00  0.00      LIG  
ATOM   6572 H9   LIG     1     -12.589  -4.880  19.279  1.00  0.00      LIG  
ATOM   6573 H10  LIG     1     -12.520   0.126  22.188  1.00  0.00      LIG  
ATOM   6574 H11  LIG     1     -11.197  -0.713  21.434  1.00  0.00      LIG  
ATOM   6575 H12  LIG     1     -13.366  -1.865  23.235  1.00  0.00      LIG  
ATOM   6576 H13  LIG     1     -14.227  -0.449  17.754  1.00  0.00      LIG  
ATOM   6577 H14  LIG     1     -15.593  -0.990  18.753  1.00  0.00      LIG  
ATOM   6578 H15  LIG     1     -14.739  -3.090  18.804  1.00  0.00      LIG  
ATOM   6579 H16  LIG     1     -13.450  -2.581  17.760  1.00  0.00      LIG  
ATOM   6580 H17  LIG     1     -10.539  -1.762  23.298  1.00  0.00      LIG  
ATOM   6581 H18  LIG     1     -11.036  -8.062  22.286  1.00  0.00      LIG  
ATOM   6582 H19  LIG     1     -11.501  -8.879  23.780  1.00  0.00      LIG  
ATOM   6583 H20  LIG     1     -10.564  -7.406  23.863  1.00  0.00      LIG  
ATOM   6584 H21  LIG     1     -14.734  -7.606  22.838  1.00  0.00      LIG  
ATOM   6585 H22  LIG     1     -13.795  -8.990  23.402  1.00  0.00      LIG  
ATOM   6586 H23  LIG     1     -13.529  -8.360  21.787  1.00  0.00      LIG  
ATOM   6587 H24  LIG     1     -15.351  -3.785  20.643  1.00  0.00      LIG  
ATOM   6588 H25  LIG     1     -14.940  -2.378  21.602  1.00  0.00      LIG  
ATOM   6589 H26  LIG     1     -14.842  -3.968  22.307  1.00  0.00      LIG  
ATOM   6590 H27  LIG     1     -10.047  -4.920  22.484  1.00  0.00      LIG  
ATOM   6591 H28  LIG     1     -10.355  -5.460  24.124  1.00  0.00      LIG  
ATOM   6592 H29  LIG     1     -10.182  -3.763  23.797  1.00  0.00      LIG  
ATOM   6593 H30  LIG     1     -13.867   1.379  21.194  1.00  0.00      LIG  
ATOM   6594 H31  LIG     1     -14.342   2.495  18.497  1.00  0.00      LIG  
ATOM   6595 H32  LIG     1     -12.842   1.621  18.580  1.00  0.00      LIG  
ATOM   6596 H33  LIG     1     -12.237   2.955  20.676  1.00  0.00      LIG  
ATOM   6597 H34  LIG     1     -14.794   4.367  19.861  1.00  0.00      LIG  
ATOM   6598 H35  LIG     1     -11.422  -3.379  18.592  1.00  0.00      LIG  
ATOM   6599 H36  LIG     1     -10.715  -2.455  19.922  1.00  0.00      LIG  
ATOM   6600 H37  LIG     1     -11.393  -1.630  18.529  1.00  0.00      LIG  
ATOM   6601 H38  LIG     1     -16.259   0.574  20.719  1.00  0.00      LIG  
ATOM   6602 H39  LIG     1     -16.112   1.393  19.159  1.00  0.00      LIG  
ATOM   6603 H40  LIG     1     -15.979   2.314  20.653  1.00  0.00      LIG  
ATOM   6604 H41  LIG     1      -9.229   2.621  18.783  1.00  0.00      LIG  
ATOM   6605 H42  LIG     1     -10.705   1.771  19.262  1.00  0.00      LIG  
ATOM   6606 H43  LIG     1     -10.070   3.145  20.252  1.00  0.00      LIG  
ATOM   6607 H44  LIG     1     -11.676   6.083  21.271  1.00  0.00      LIG  
ATOM   6608 H45  LIG     1     -11.676   4.525  22.116  1.00  0.00      LIG  
ATOM   6609 H46  LIG     1     -12.233   5.975  22.949  1.00  0.00      LIG  
ATOM   6610 H47  LIG     1     -14.584   6.721  22.695  1.00  0.00      LIG  
ATOM   6611 H48  LIG     1     -15.559   6.140  21.330  1.00  0.00      LIG  
ATOM   6612 H49  LIG     1     -14.194   7.234  21.042  1.00  0.00      LIG  
TER
REMARK  Energy: 273.184
REMARK  SimpleFitness: 273.184
REMARK  FullFitness: -1372.0751
REMARK  InterFull: -25.9142
REMARK  IntraFull: 299.43
REMARK  solvFull: -1928.69
REMARK  surfFull: 283.099
REMARK  extraFull: 0.0
REMARK  deltaGcompsolvpol: -1928.69
REMARK  deltaGcompsolvnonpol: 283.099
REMARK  deltaGprotsolvpol: -1938.72
REMARK  deltaGprotsolvnonpol: 281.59
REMARK  deltaGligsolvpol: -10.7222
REMARK  deltaGligsolvnonpol: 15.8538
REMARK  deltaGvdw: -25.9142
REMARK  deltaGelec: 0.0
REMARK  deltaG: -6.5284643
REMARK  Cluster: 3
REMARK  ClusterRank: 5
ATOM   6526 C    LIG     1     -12.653  -5.522  25.400  1.00  0.00      LIG  
ATOM   6527 C1   LIG     1     -13.072  -6.828  24.793  1.00  0.00      LIG  
ATOM   6528 C2   LIG     1     -12.676  -7.117  23.359  1.00  0.00      LIG  
ATOM   6529 C3   LIG     1     -12.722  -5.819  22.527  1.00  0.00      LIG  
ATOM   6530 C4   LIG     1     -12.104  -4.545  23.124  1.00  0.00      LIG  
ATOM   6531 C5   LIG     1     -12.831  -4.347  24.454  1.00  0.00      LIG  
ATOM   6532 C6   LIG     1     -12.295  -5.947  21.083  1.00  0.00      LIG  
ATOM   6533 C7   LIG     1     -13.052  -4.923  20.264  1.00  0.00      LIG  
ATOM   6534 C8   LIG     1     -13.190  -3.534  20.917  1.00  0.00      LIG  
ATOM   6535 C9   LIG     1     -12.214  -3.349  22.116  1.00  0.00      LIG  
ATOM   6536 C10  LIG     1     -12.919  -2.422  19.860  1.00  0.00      LIG  
ATOM   6537 C11  LIG     1     -13.050  -1.086  20.492  1.00  0.00      LIG  
ATOM   6538 C12  LIG     1     -12.248  -0.822  21.717  1.00  0.00      LIG  
ATOM   6539 C13  LIG     1     -12.392  -1.942  22.743  1.00  0.00      LIG  
ATOM   6540 C14  LIG     1     -13.894  -0.275  19.851  1.00  0.00      LIG  
ATOM   6541 C15  LIG     1     -14.503  -0.954  18.681  1.00  0.00      LIG  
ATOM   6542 C16  LIG     1     -13.933  -2.361  18.715  1.00  0.00      LIG  
ATOM   6543 O    LIG     1     -11.405  -1.663  23.731  1.00  0.00      LIG  
ATOM   6544 C17  LIG     1     -11.368  -7.898  23.315  1.00  0.00      LIG  
ATOM   6545 C18  LIG     1     -13.742  -8.067  22.817  1.00  0.00      LIG  
ATOM   6546 C19  LIG     1     -14.653  -3.407  21.393  1.00  0.00      LIG  
ATOM   6547 C20  LIG     1     -10.599  -4.688  23.398  1.00  0.00      LIG  
ATOM   6548 H    LIG     1     -11.217  -3.322  21.673  1.00  0.00      LIG  
ATOM   6549 C21  LIG     1     -14.227   1.152  20.189  1.00  0.00      LIG  
ATOM   6550 C22  LIG     1     -13.588   2.124  19.199  1.00  0.00      LIG  
ATOM   6551 C23  LIG     1     -12.915   3.306  19.893  1.00  0.00      LIG  
ATOM   6552 O1   LIG     1     -12.238   4.086  18.889  1.00  0.00      LIG  
ATOM   6553 C24  LIG     1     -13.946   4.196  20.511  1.00  0.00      LIG  
ATOM   6554 C25  LIG     1     -11.536  -2.481  19.202  1.00  0.00      LIG  
ATOM   6555 O2   LIG     1     -13.471  -7.724  25.523  1.00  0.00      LIG  
ATOM   6556 H1   LIG     1     -13.795  -5.638  22.491  1.00  0.00      LIG  
ATOM   6557 C26  LIG     1     -15.729   1.362  20.181  1.00  0.00      LIG  
ATOM   6558 C27  LIG     1     -10.998   3.724  18.413  1.00  0.00      LIG  
ATOM   6559 O3   LIG     1     -10.503   4.270  17.439  1.00  0.00      LIG  
ATOM   6560 C28  LIG     1     -10.213   2.747  19.243  1.00  0.00      LIG  
ATOM   6561 C29  LIG     1     -13.618   5.244  21.510  1.00  0.00      LIG  
ATOM   6562 O4   LIG     1     -14.184   3.982  21.923  1.00  0.00      LIG  
ATOM   6563 C30  LIG     1     -12.223   5.462  21.985  1.00  0.00      LIG  
ATOM   6564 C31  LIG     1     -14.545   6.397  21.652  1.00  0.00      LIG  
ATOM   6565 H2   LIG     1     -11.620  -5.615  25.742  1.00  0.00      LIG  
ATOM   6566 H3   LIG     1     -13.278  -5.358  26.282  1.00  0.00      LIG  
ATOM   6567 H4   LIG     1     -12.470  -3.462  24.978  1.00  0.00      LIG  
ATOM   6568 H5   LIG     1     -13.898  -4.195  24.267  1.00  0.00      LIG  
ATOM   6569 H6   LIG     1     -12.521  -6.934  20.679  1.00  0.00      LIG  
ATOM   6570 H7   LIG     1     -11.218  -5.804  20.969  1.00  0.00      LIG  
ATOM   6571 H8   LIG     1     -14.052  -5.325  20.079  1.00  0.00      LIG  
ATOM   6572 H9   LIG     1     -12.589  -4.880  19.279  1.00  0.00      LIG  
ATOM   6573 H10  LIG     1     -12.520   0.126  22.188  1.00  0.00      LIG  
ATOM   6574 H11  LIG     1     -11.197  -0.713  21.434  1.00  0.00      LIG  
ATOM   6575 H12  LIG     1     -13.366  -1.865  23.235  1.00  0.00      LIG  
ATOM   6576 H13  LIG     1     -14.227  -0.449  17.754  1.00  0.00      LIG  
ATOM   6577 H14  LIG     1     -15.593  -0.990  18.753  1.00  0.00      LIG  
ATOM   6578 H15  LIG     1     -14.739  -3.090  18.804  1.00  0.00      LIG  
ATOM   6579 H16  LIG     1     -13.450  -2.581  17.760  1.00  0.00      LIG  
ATOM   6580 H17  LIG     1     -10.539  -1.762  23.298  1.00  0.00      LIG  
ATOM   6581 H18  LIG     1     -11.036  -8.062  22.286  1.00  0.00      LIG  
ATOM   6582 H19  LIG     1     -11.501  -8.879  23.780  1.00  0.00      LIG  
ATOM   6583 H20  LIG     1     -10.564  -7.406  23.863  1.00  0.00      LIG  
ATOM   6584 H21  LIG     1     -14.734  -7.606  22.838  1.00  0.00      LIG  
ATOM   6585 H22  LIG     1     -13.795  -8.990  23.402  1.00  0.00      LIG  
ATOM   6586 H23  LIG     1     -13.529  -8.360  21.787  1.00  0.00      LIG  
ATOM   6587 H24  LIG     1     -15.351  -3.785  20.643  1.00  0.00      LIG  
ATOM   6588 H25  LIG     1     -14.940  -2.378  21.602  1.00  0.00      LIG  
ATOM   6589 H26  LIG     1     -14.842  -3.968  22.307  1.00  0.00      LIG  
ATOM   6590 H27  LIG     1     -10.047  -4.920  22.484  1.00  0.00      LIG  
ATOM   6591 H28  LIG     1     -10.355  -5.460  24.124  1.00  0.00      LIG  
ATOM   6592 H29  LIG     1     -10.182  -3.763  23.797  1.00  0.00      LIG  
ATOM   6593 H30  LIG     1     -13.867   1.379  21.194  1.00  0.00      LIG  
ATOM   6594 H31  LIG     1     -14.342   2.495  18.497  1.00  0.00      LIG  
ATOM   6595 H32  LIG     1     -12.842   1.621  18.580  1.00  0.00      LIG  
ATOM   6596 H33  LIG     1     -12.237   2.955  20.676  1.00  0.00      LIG  
ATOM   6597 H34  LIG     1     -14.794   4.367  19.861  1.00  0.00      LIG  
ATOM   6598 H35  LIG     1     -11.422  -3.379  18.592  1.00  0.00      LIG  
ATOM   6599 H36  LIG     1     -10.715  -2.455  19.922  1.00  0.00      LIG  
ATOM   6600 H37  LIG     1     -11.393  -1.630  18.529  1.00  0.00      LIG  
ATOM   6601 H38  LIG     1     -16.259   0.574  20.719  1.00  0.00      LIG  
ATOM   6602 H39  LIG     1     -16.112   1.393  19.159  1.00  0.00      LIG  
ATOM   6603 H40  LIG     1     -15.979   2.314  20.653  1.00  0.00      LIG  
ATOM   6604 H41  LIG     1      -9.229   2.621  18.783  1.00  0.00      LIG  
ATOM   6605 H42  LIG     1     -10.705   1.771  19.262  1.00  0.00      LIG  
ATOM   6606 H43  LIG     1     -10.070   3.145  20.252  1.00  0.00      LIG  
ATOM   6607 H44  LIG     1     -11.676   6.083  21.271  1.00  0.00      LIG  
ATOM   6608 H45  LIG     1     -11.676   4.525  22.116  1.00  0.00      LIG  
ATOM   6609 H46  LIG     1     -12.233   5.975  22.949  1.00  0.00      LIG  
ATOM   6610 H47  LIG     1     -14.584   6.721  22.695  1.00  0.00      LIG  
ATOM   6611 H48  LIG     1     -15.559   6.140  21.330  1.00  0.00      LIG  
ATOM   6612 H49  LIG     1     -14.194   7.234  21.042  1.00  0.00      LIG  
TER
REMARK  Energy: 273.184
REMARK  SimpleFitness: 273.184
REMARK  FullFitness: -1372.0751
REMARK  InterFull: -25.9142
REMARK  IntraFull: 299.43
REMARK  solvFull: -1928.69
REMARK  surfFull: 283.099
REMARK  extraFull: 0.0
REMARK  deltaGcompsolvpol: -1928.69
REMARK  deltaGcompsolvnonpol: 283.099
REMARK  deltaGprotsolvpol: -1938.72
REMARK  deltaGprotsolvnonpol: 281.59
REMARK  deltaGligsolvpol: -10.7222
REMARK  deltaGligsolvnonpol: 15.8538
REMARK  deltaGvdw: -25.9142
REMARK  deltaGelec: 0.0
REMARK  deltaG: -6.5284643
REMARK  Cluster: 3
REMARK  ClusterRank: 6
ATOM   6526 C    LIG     1     -12.653  -5.522  25.400  1.00  0.00      LIG  
ATOM   6527 C1   LIG     1     -13.072  -6.828  24.793  1.00  0.00      LIG  
ATOM   6528 C2   LIG     1     -12.676  -7.117  23.359  1.00  0.00      LIG  
ATOM   6529 C3   LIG     1     -12.722  -5.819  22.527  1.00  0.00      LIG  
ATOM   6530 C4   LIG     1     -12.104  -4.545  23.124  1.00  0.00      LIG  
ATOM   6531 C5   LIG     1     -12.831  -4.347  24.454  1.00  0.00      LIG  
ATOM   6532 C6   LIG     1     -12.295  -5.947  21.083  1.00  0.00      LIG  
ATOM   6533 C7   LIG     1     -13.052  -4.923  20.264  1.00  0.00      LIG  
ATOM   6534 C8   LIG     1     -13.190  -3.534  20.917  1.00  0.00      LIG  
ATOM   6535 C9   LIG     1     -12.214  -3.349  22.116  1.00  0.00      LIG  
ATOM   6536 C10  LIG     1     -12.919  -2.422  19.860  1.00  0.00      LIG  
ATOM   6537 C11  LIG     1     -13.050  -1.086  20.492  1.00  0.00      LIG  
ATOM   6538 C12  LIG     1     -12.248  -0.822  21.717  1.00  0.00      LIG  
ATOM   6539 C13  LIG     1     -12.392  -1.942  22.743  1.00  0.00      LIG  
ATOM   6540 C14  LIG     1     -13.894  -0.275  19.851  1.00  0.00      LIG  
ATOM   6541 C15  LIG     1     -14.503  -0.954  18.681  1.00  0.00      LIG  
ATOM   6542 C16  LIG     1     -13.933  -2.361  18.715  1.00  0.00      LIG  
ATOM   6543 O    LIG     1     -11.405  -1.663  23.731  1.00  0.00      LIG  
ATOM   6544 C17  LIG     1     -11.368  -7.898  23.315  1.00  0.00      LIG  
ATOM   6545 C18  LIG     1     -13.742  -8.067  22.817  1.00  0.00      LIG  
ATOM   6546 C19  LIG     1     -14.653  -3.407  21.393  1.00  0.00      LIG  
ATOM   6547 C20  LIG     1     -10.599  -4.688  23.398  1.00  0.00      LIG  
ATOM   6548 H    LIG     1     -11.217  -3.322  21.673  1.00  0.00      LIG  
ATOM   6549 C21  LIG     1     -14.227   1.152  20.189  1.00  0.00      LIG  
ATOM   6550 C22  LIG     1     -13.588   2.124  19.199  1.00  0.00      LIG  
ATOM   6551 C23  LIG     1     -12.915   3.306  19.893  1.00  0.00      LIG  
ATOM   6552 O1   LIG     1     -12.238   4.086  18.889  1.00  0.00      LIG  
ATOM   6553 C24  LIG     1     -13.946   4.196  20.511  1.00  0.00      LIG  
ATOM   6554 C25  LIG     1     -11.536  -2.481  19.202  1.00  0.00      LIG  
ATOM   6555 O2   LIG     1     -13.471  -7.724  25.523  1.00  0.00      LIG  
ATOM   6556 H1   LIG     1     -13.795  -5.638  22.491  1.00  0.00      LIG  
ATOM   6557 C26  LIG     1     -15.729   1.362  20.181  1.00  0.00      LIG  
ATOM   6558 C27  LIG     1     -10.998   3.724  18.413  1.00  0.00      LIG  
ATOM   6559 O3   LIG     1     -10.503   4.270  17.439  1.00  0.00      LIG  
ATOM   6560 C28  LIG     1     -10.213   2.747  19.243  1.00  0.00      LIG  
ATOM   6561 C29  LIG     1     -13.618   5.244  21.510  1.00  0.00      LIG  
ATOM   6562 O4   LIG     1     -14.184   3.982  21.923  1.00  0.00      LIG  
ATOM   6563 C30  LIG     1     -12.223   5.462  21.985  1.00  0.00      LIG  
ATOM   6564 C31  LIG     1     -14.545   6.397  21.652  1.00  0.00      LIG  
ATOM   6565 H2   LIG     1     -11.620  -5.615  25.742  1.00  0.00      LIG  
ATOM   6566 H3   LIG     1     -13.278  -5.358  26.282  1.00  0.00      LIG  
ATOM   6567 H4   LIG     1     -12.470  -3.462  24.978  1.00  0.00      LIG  
ATOM   6568 H5   LIG     1     -13.898  -4.195  24.267  1.00  0.00      LIG  
ATOM   6569 H6   LIG     1     -12.521  -6.934  20.679  1.00  0.00      LIG  
ATOM   6570 H7   LIG     1     -11.218  -5.804  20.969  1.00  0.00      LIG  
ATOM   6571 H8   LIG     1     -14.052  -5.325  20.079  1.00  0.00      LIG  
ATOM   6572 H9   LIG     1     -12.589  -4.880  19.279  1.00  0.00      LIG  
ATOM   6573 H10  LIG     1     -12.520   0.126  22.188  1.00  0.00      LIG  
ATOM   6574 H11  LIG     1     -11.197  -0.713  21.434  1.00  0.00      LIG  
ATOM   6575 H12  LIG     1     -13.366  -1.865  23.235  1.00  0.00      LIG  
ATOM   6576 H13  LIG     1     -14.227  -0.449  17.754  1.00  0.00      LIG  
ATOM   6577 H14  LIG     1     -15.593  -0.990  18.753  1.00  0.00      LIG  
ATOM   6578 H15  LIG     1     -14.739  -3.090  18.804  1.00  0.00      LIG  
ATOM   6579 H16  LIG     1     -13.450  -2.581  17.760  1.00  0.00      LIG  
ATOM   6580 H17  LIG     1     -10.539  -1.762  23.298  1.00  0.00      LIG  
ATOM   6581 H18  LIG     1     -11.036  -8.062  22.286  1.00  0.00      LIG  
ATOM   6582 H19  LIG     1     -11.501  -8.879  23.780  1.00  0.00      LIG  
ATOM   6583 H20  LIG     1     -10.564  -7.406  23.863  1.00  0.00      LIG  
ATOM   6584 H21  LIG     1     -14.734  -7.606  22.838  1.00  0.00      LIG  
ATOM   6585 H22  LIG     1     -13.795  -8.990  23.402  1.00  0.00      LIG  
ATOM   6586 H23  LIG     1     -13.529  -8.360  21.787  1.00  0.00      LIG  
ATOM   6587 H24  LIG     1     -15.351  -3.785  20.643  1.00  0.00      LIG  
ATOM   6588 H25  LIG     1     -14.940  -2.378  21.602  1.00  0.00      LIG  
ATOM   6589 H26  LIG     1     -14.842  -3.968  22.307  1.00  0.00      LIG  
ATOM   6590 H27  LIG     1     -10.047  -4.920  22.484  1.00  0.00      LIG  
ATOM   6591 H28  LIG     1     -10.355  -5.460  24.124  1.00  0.00      LIG  
ATOM   6592 H29  LIG     1     -10.182  -3.763  23.797  1.00  0.00      LIG  
ATOM   6593 H30  LIG     1     -13.867   1.379  21.194  1.00  0.00      LIG  
ATOM   6594 H31  LIG     1     -14.342   2.495  18.497  1.00  0.00      LIG  
ATOM   6595 H32  LIG     1     -12.842   1.621  18.580  1.00  0.00      LIG  
ATOM   6596 H33  LIG     1     -12.237   2.955  20.676  1.00  0.00      LIG  
ATOM   6597 H34  LIG     1     -14.794   4.367  19.861  1.00  0.00      LIG  
ATOM   6598 H35  LIG     1     -11.422  -3.379  18.592  1.00  0.00      LIG  
ATOM   6599 H36  LIG     1     -10.715  -2.455  19.922  1.00  0.00      LIG  
ATOM   6600 H37  LIG     1     -11.393  -1.630  18.529  1.00  0.00      LIG  
ATOM   6601 H38  LIG     1     -16.259   0.574  20.719  1.00  0.00      LIG  
ATOM   6602 H39  LIG     1     -16.112   1.393  19.159  1.00  0.00      LIG  
ATOM   6603 H40  LIG     1     -15.979   2.314  20.653  1.00  0.00      LIG  
ATOM   6604 H41  LIG     1      -9.229   2.621  18.783  1.00  0.00      LIG  
ATOM   6605 H42  LIG     1     -10.705   1.771  19.262  1.00  0.00      LIG  
ATOM   6606 H43  LIG     1     -10.070   3.145  20.252  1.00  0.00      LIG  
ATOM   6607 H44  LIG     1     -11.676   6.083  21.271  1.00  0.00      LIG  
ATOM   6608 H45  LIG     1     -11.676   4.525  22.116  1.00  0.00      LIG  
ATOM   6609 H46  LIG     1     -12.233   5.975  22.949  1.00  0.00      LIG  
ATOM   6610 H47  LIG     1     -14.584   6.721  22.695  1.00  0.00      LIG  
ATOM   6611 H48  LIG     1     -15.559   6.140  21.330  1.00  0.00      LIG  
ATOM   6612 H49  LIG     1     -14.194   7.234  21.042  1.00  0.00      LIG  
TER
REMARK  Energy: 275.556
REMARK  SimpleFitness: 275.556
REMARK  FullFitness: -1370.0671
REMARK  InterFull: -23.4072
REMARK  IntraFull: 299.799
REMARK  solvFull: -1930.36
REMARK  surfFull: 283.901
REMARK  extraFull: 0.0
REMARK  deltaGcompsolvpol: -1930.36
REMARK  deltaGcompsolvnonpol: 283.901
REMARK  deltaGprotsolvpol: -1938.72
REMARK  deltaGprotsolvnonpol: 281.59
REMARK  deltaGligsolvpol: -10.722
REMARK  deltaGligsolvnonpol: 15.7825
REMARK  deltaGvdw: -23.4072
REMARK  deltaGelec: 0.0
REMARK  deltaG: -6.3109074
REMARK  Cluster: 3
REMARK  ClusterRank: 7
ATOM   6526 C    LIG     1     -11.410  -5.415  25.168  1.00  0.00      LIG  
ATOM   6527 C1   LIG     1     -11.856  -6.745  24.637  1.00  0.00      LIG  
ATOM   6528 C2   LIG     1     -11.792  -6.992  23.143  1.00  0.00      LIG  
ATOM   6529 C3   LIG     1     -12.105  -5.691  22.375  1.00  0.00      LIG  
ATOM   6530 C4   LIG     1     -11.442  -4.389  22.850  1.00  0.00      LIG  
ATOM   6531 C5   LIG     1     -11.873  -4.251  24.309  1.00  0.00      LIG  
ATOM   6532 C6   LIG     1     -12.006  -5.777  20.868  1.00  0.00      LIG  
ATOM   6533 C7   LIG     1     -12.985  -4.793  20.264  1.00  0.00      LIG  
ATOM   6534 C8   LIG     1     -13.036  -3.417  20.954  1.00  0.00      LIG  
ATOM   6535 C9   LIG     1     -11.837  -3.189  21.920  1.00  0.00      LIG  
ATOM   6536 C10  LIG     1     -13.042  -2.287  19.880  1.00  0.00      LIG  
ATOM   6537 C11  LIG     1     -13.082  -0.953  20.529  1.00  0.00      LIG  
ATOM   6538 C12  LIG     1     -12.081  -0.663  21.590  1.00  0.00      LIG  
ATOM   6539 C13  LIG     1     -11.954  -1.800  22.600  1.00  0.00      LIG  
ATOM   6540 C14  LIG     1     -13.995  -0.138  19.997  1.00  0.00      LIG  
ATOM   6541 C15  LIG     1     -14.761  -0.819  18.923  1.00  0.00      LIG  
ATOM   6542 C16  LIG     1     -14.268  -2.255  18.961  1.00  0.00      LIG  
ATOM   6543 O    LIG     1     -10.798  -1.480  23.368  1.00  0.00      LIG  
ATOM   6544 C17  LIG     1     -10.491  -7.699  22.781  1.00  0.00      LIG  
ATOM   6545 C18  LIG     1     -12.903  -7.994  22.844  1.00  0.00      LIG  
ATOM   6546 C19  LIG     1     -14.361  -3.366  21.740  1.00  0.00      LIG  
ATOM   6547 C20  LIG     1      -9.909  -4.455  22.774  1.00  0.00      LIG  
ATOM   6548 H    LIG     1     -10.961  -3.097  21.279  1.00  0.00      LIG  
ATOM   6549 C21  LIG     1     -14.221   1.313  20.325  1.00  0.00      LIG  
ATOM   6550 C22  LIG     1     -13.597   2.218  19.264  1.00  0.00      LIG  
ATOM   6551 C23  LIG     1     -12.857   3.410  19.874  1.00  0.00      LIG  
ATOM   6552 O1   LIG     1     -12.193   4.116  18.809  1.00  0.00      LIG  
ATOM   6553 C24  LIG     1     -13.823   4.371  20.497  1.00  0.00      LIG  
ATOM   6554 C25  LIG     1     -11.818  -2.293  18.959  1.00  0.00      LIG  
ATOM   6555 O2   LIG     1     -11.994  -7.679  25.414  1.00  0.00      LIG  
ATOM   6556 H1   LIG     1     -13.167  -5.575  22.583  1.00  0.00      LIG  
ATOM   6557 C26  LIG     1     -15.706   1.613  20.421  1.00  0.00      LIG  
ATOM   6558 C27  LIG     1     -10.958   3.728  18.338  1.00  0.00      LIG  
ATOM   6559 O3   LIG     1     -10.448   4.266  17.368  1.00  0.00      LIG  
ATOM   6560 C28  LIG     1     -10.206   2.711  19.154  1.00  0.00      LIG  
ATOM   6561 C29  LIG     1     -13.402   5.476  21.399  1.00  0.00      LIG  
ATOM   6562 O4   LIG     1     -13.958   4.255  21.935  1.00  0.00      LIG  
ATOM   6563 C30  LIG     1     -11.970   5.698  21.749  1.00  0.00      LIG  
ATOM   6564 C31  LIG     1     -14.301   6.653  21.537  1.00  0.00      LIG  
ATOM   6565 H2   LIG     1     -10.323  -5.431  25.274  1.00  0.00      LIG  
ATOM   6566 H3   LIG     1     -11.833  -5.304  26.170  1.00  0.00      LIG  
ATOM   6567 H4   LIG     1     -11.475  -3.344  24.763  1.00  0.00      LIG  
ATOM   6568 H5   LIG     1     -12.964  -4.184  24.358  1.00  0.00      LIG  
ATOM   6569 H6   LIG     1     -12.254  -6.774  20.503  1.00  0.00      LIG  
ATOM   6570 H7   LIG     1     -10.995  -5.562  20.517  1.00  0.00      LIG  
ATOM   6571 H8   LIG     1     -13.977  -5.248  20.313  1.00  0.00      LIG  
ATOM   6572 H9   LIG     1     -12.770  -4.722  19.199  1.00  0.00      LIG  
ATOM   6573 H10  LIG     1     -12.315   0.263  22.124  1.00  0.00      LIG  
ATOM   6574 H11  LIG     1     -11.111  -0.488  21.115  1.00  0.00      LIG  
ATOM   6575 H12  LIG     1     -12.808  -1.777  23.282  1.00  0.00      LIG  
ATOM   6576 H13  LIG     1     -14.552  -0.362  17.952  1.00  0.00      LIG  
ATOM   6577 H14  LIG     1     -15.839  -0.790  19.102  1.00  0.00      LIG  
ATOM   6578 H15  LIG     1     -15.079  -2.905  19.292  1.00  0.00      LIG  
ATOM   6579 H16  LIG     1     -14.014  -2.590  17.952  1.00  0.00      LIG  
ATOM   6580 H17  LIG     1     -10.040  -1.537  22.763  1.00  0.00      LIG  
ATOM   6581 H18  LIG     1     -10.394  -7.833  21.701  1.00  0.00      LIG  
ATOM   6582 H19  LIG     1     -10.466  -8.694  23.236  1.00  0.00      LIG  
ATOM   6583 H20  LIG     1      -9.607  -7.175  23.146  1.00  0.00      LIG  
ATOM   6584 H21  LIG     1     -13.884  -7.589  23.114  1.00  0.00      LIG  
ATOM   6585 H22  LIG     1     -12.766  -8.926  23.400  1.00  0.00      LIG  
ATOM   6586 H23  LIG     1     -12.928  -8.256  21.784  1.00  0.00      LIG  
ATOM   6587 H24  LIG     1     -15.197  -3.742  21.146  1.00  0.00      LIG  
ATOM   6588 H25  LIG     1     -14.617  -2.357  22.053  1.00  0.00      LIG  
ATOM   6589 H26  LIG     1     -14.331  -3.972  22.645  1.00  0.00      LIG  
ATOM   6590 H27  LIG     1      -9.572  -4.675  21.758  1.00  0.00      LIG  
ATOM   6591 H28  LIG     1      -9.465  -5.204  23.426  1.00  0.00      LIG  
ATOM   6592 H29  LIG     1      -9.459  -3.503  23.057  1.00  0.00      LIG  
ATOM   6593 H30  LIG     1     -13.773   1.539  21.295  1.00  0.00      LIG  
ATOM   6594 H31  LIG     1     -14.371   2.579  18.579  1.00  0.00      LIG  
ATOM   6595 H32  LIG     1     -12.894   1.663  18.637  1.00  0.00      LIG  
ATOM   6596 H33  LIG     1     -12.158   3.066  20.641  1.00  0.00      LIG  
ATOM   6597 H34  LIG     1     -14.712   4.524  19.899  1.00  0.00      LIG  
ATOM   6598 H35  LIG     1     -11.768  -3.207  18.366  1.00  0.00      LIG  
ATOM   6599 H36  LIG     1     -10.870  -2.195  19.493  1.00  0.00      LIG  
ATOM   6600 H37  LIG     1     -11.864  -1.463  18.247  1.00  0.00      LIG  
ATOM   6601 H38  LIG     1     -16.233   0.890  21.044  1.00  0.00      LIG  
ATOM   6602 H39  LIG     1     -16.173   1.610  19.433  1.00  0.00      LIG  
ATOM   6603 H40  LIG     1     -15.863   2.600  20.858  1.00  0.00      LIG  
ATOM   6604 H41  LIG     1      -9.239   2.539  18.675  1.00  0.00      LIG  
ATOM   6605 H42  LIG     1     -10.743   1.760  19.177  1.00  0.00      LIG  
ATOM   6606 H43  LIG     1     -10.027   3.093  20.164  1.00  0.00      LIG  
ATOM   6607 H44  LIG     1     -11.482   6.288  20.968  1.00  0.00      LIG  
ATOM   6608 H45  LIG     1     -11.421   4.760  21.867  1.00  0.00      LIG  
ATOM   6609 H46  LIG     1     -11.897   6.251  22.690  1.00  0.00      LIG  
ATOM   6610 H47  LIG     1     -14.330   6.987  22.578  1.00  0.00      LIG  
ATOM   6611 H48  LIG     1     -15.323   6.418  21.223  1.00  0.00      LIG  
ATOM   6612 H49  LIG     1     -13.934   7.478  20.919  1.00  0.00      LIG  
TER
REMARK  Energy: 280.972
REMARK  SimpleFitness: 280.972
REMARK  FullFitness: -1369.1895
REMARK  InterFull: -14.5345
REMARK  IntraFull: 298.578
REMARK  solvFull: -1939.71
REMARK  surfFull: 286.477
REMARK  extraFull: 0.0
REMARK  deltaGcompsolvpol: -1939.71
REMARK  deltaGcompsolvnonpol: 286.477
REMARK  deltaGprotsolvpol: -1938.72
REMARK  deltaGprotsolvnonpol: 281.59
REMARK  deltaGligsolvpol: -10.158
REMARK  deltaGligsolvnonpol: 15.8324
REMARK  deltaGvdw: -14.5345
REMARK  deltaGelec: 0.0
REMARK  deltaG: -5.8393173
REMARK  Cluster: 4
REMARK  ClusterRank: 0
ATOM   6526 C    LIG     1      -4.821   1.243  20.602  1.00  0.00      LIG  
ATOM   6527 C1   LIG     1      -4.339  -0.024  21.249  1.00  0.00      LIG  
ATOM   6528 C2   LIG     1      -5.102  -1.309  20.992  1.00  0.00      LIG  
ATOM   6529 C3   LIG     1      -6.611  -1.003  20.897  1.00  0.00      LIG  
ATOM   6530 C4   LIG     1      -7.054   0.177  20.017  1.00  0.00      LIG  
ATOM   6531 C5   LIG     1      -6.335   1.390  20.610  1.00  0.00      LIG  
ATOM   6532 C6   LIG     1      -7.517  -2.186  20.630  1.00  0.00      LIG  
ATOM   6533 C7   LIG     1      -8.845  -1.913  21.307  1.00  0.00      LIG  
ATOM   6534 C8   LIG     1      -9.405  -0.495  21.079  1.00  0.00      LIG  
ATOM   6535 C9   LIG     1      -8.618   0.278  19.975  1.00  0.00      LIG  
ATOM   6536 C10  LIG     1     -10.917  -0.566  20.687  1.00  0.00      LIG  
ATOM   6537 C11  LIG     1     -11.453   0.784  20.370  1.00  0.00      LIG  
ATOM   6538 C12  LIG     1     -10.681   1.642  19.434  1.00  0.00      LIG  
ATOM   6539 C13  LIG     1      -9.208   1.699  19.800  1.00  0.00      LIG  
ATOM   6540 C14  LIG     1     -12.669   1.001  20.874  1.00  0.00      LIG  
ATOM   6541 C15  LIG     1     -13.108  -0.157  21.693  1.00  0.00      LIG  
ATOM   6542 C16  LIG     1     -11.878  -1.046  21.780  1.00  0.00      LIG  
ATOM   6543 O    LIG     1      -8.600   2.429  18.740  1.00  0.00      LIG  
ATOM   6544 C17  LIG     1      -4.487  -2.068  19.819  1.00  0.00      LIG  
ATOM   6545 C18  LIG     1      -4.865  -2.185  22.221  1.00  0.00      LIG  
ATOM   6546 C19  LIG     1      -9.280   0.242  22.423  1.00  0.00      LIG  
ATOM   6547 C20  LIG     1      -6.632   0.006  18.549  1.00  0.00      LIG  
ATOM   6548 H    LIG     1      -8.867  -0.228  19.041  1.00  0.00      LIG  
ATOM   6549 C21  LIG     1     -13.599   2.138  20.535  1.00  0.00      LIG  
ATOM   6550 C22  LIG     1     -14.212   2.857  21.732  1.00  0.00      LIG  
ATOM   6551 C23  LIG     1     -13.288   3.925  22.325  1.00  0.00      LIG  
ATOM   6552 O1   LIG     1     -14.083   4.801  23.149  1.00  0.00      LIG  
ATOM   6553 C24  LIG     1     -12.258   3.293  23.212  1.00  0.00      LIG  
ATOM   6554 C25  LIG     1     -11.209  -1.441  19.461  1.00  0.00      LIG  
ATOM   6555 O2   LIG     1      -3.213  -0.059  21.727  1.00  0.00      LIG  
ATOM   6556 H1   LIG     1      -6.837  -0.706  21.922  1.00  0.00      LIG  
ATOM   6557 C26  LIG     1     -14.730   1.606  19.674  1.00  0.00      LIG  
ATOM   6558 C27  LIG     1     -14.664   5.947  22.659  1.00  0.00      LIG  
ATOM   6559 O3   LIG     1     -15.289   6.708  23.383  1.00  0.00      LIG  
ATOM   6560 C28  LIG     1     -14.446   6.255  21.206  1.00  0.00      LIG  
ATOM   6561 C29  LIG     1     -11.192   4.064  23.910  1.00  0.00      LIG  
ATOM   6562 O4   LIG     1     -10.905   3.338  22.698  1.00  0.00      LIG  
ATOM   6563 C30  LIG     1     -11.056   5.540  23.760  1.00  0.00      LIG  
ATOM   6564 C31  LIG     1     -10.594   3.470  25.138  1.00  0.00      LIG  
ATOM   6565 H2   LIG     1      -4.424   1.284  19.585  1.00  0.00      LIG  
ATOM   6566 H3   LIG     1      -4.388   2.078  21.159  1.00  0.00      LIG  
ATOM   6567 H4   LIG     1      -6.570   2.302  20.062  1.00  0.00      LIG  
ATOM   6568 H5   LIG     1      -6.670   1.542  21.639  1.00  0.00      LIG  
ATOM   6569 H6   LIG     1      -7.109  -3.115  21.033  1.00  0.00      LIG  
ATOM   6570 H7   LIG     1      -7.662  -2.348  19.559  1.00  0.00      LIG  
ATOM   6571 H8   LIG     1      -8.697  -2.063  22.380  1.00  0.00      LIG  
ATOM   6572 H9   LIG     1      -9.544  -2.696  21.018  1.00  0.00      LIG  
ATOM   6573 H10  LIG     1     -11.079   2.660  19.392  1.00  0.00      LIG  
ATOM   6574 H11  LIG     1     -10.784   1.241  18.423  1.00  0.00      LIG  
ATOM   6575 H12  LIG     1      -9.071   2.288  20.711  1.00  0.00      LIG  
ATOM   6576 H13  LIG     1     -13.930  -0.688  21.205  1.00  0.00      LIG  
ATOM   6577 H14  LIG     1     -13.427   0.152  22.692  1.00  0.00      LIG  
ATOM   6578 H15  LIG     1     -11.470  -0.983  22.789  1.00  0.00      LIG  
ATOM   6579 H16  LIG     1     -12.156  -2.093  21.632  1.00  0.00      LIG  
ATOM   6580 H17  LIG     1      -9.147   3.220  18.600  1.00  0.00      LIG  
ATOM   6581 H18  LIG     1      -5.106  -2.919  19.526  1.00  0.00      LIG  
ATOM   6582 H19  LIG     1      -3.503  -2.456  20.098  1.00  0.00      LIG  
ATOM   6583 H20  LIG     1      -4.325  -1.437  18.944  1.00  0.00      LIG  
ATOM   6584 H21  LIG     1      -5.261  -1.715  23.126  1.00  0.00      LIG  
ATOM   6585 H22  LIG     1      -3.798  -2.370  22.383  1.00  0.00      LIG  
ATOM   6586 H23  LIG     1      -5.339  -3.162  22.111  1.00  0.00      LIG  
ATOM   6587 H24  LIG     1      -9.580  -0.395  23.258  1.00  0.00      LIG  
ATOM   6588 H25  LIG     1      -9.898   1.135  22.463  1.00  0.00      LIG  
ATOM   6589 H26  LIG     1      -8.257   0.550  22.629  1.00  0.00      LIG  
ATOM   6590 H27  LIG     1      -6.998  -0.937  18.138  1.00  0.00      LIG  
ATOM   6591 H28  LIG     1      -5.556   0.030  18.396  1.00  0.00      LIG  
ATOM   6592 H29  LIG     1      -7.034   0.803  17.923  1.00  0.00      LIG  
ATOM   6593 H30  LIG     1     -13.074   2.888  19.939  1.00  0.00      LIG  
ATOM   6594 H31  LIG     1     -14.531   2.146  22.501  1.00  0.00      LIG  
ATOM   6595 H32  LIG     1     -15.132   3.342  21.396  1.00  0.00      LIG  
ATOM   6596 H33  LIG     1     -12.770   4.464  21.529  1.00  0.00      LIG  
ATOM   6597 H34  LIG     1     -12.606   2.382  23.679  1.00  0.00      LIG  
ATOM   6598 H35  LIG     1     -10.662  -1.104  18.583  1.00  0.00      LIG  
ATOM   6599 H36  LIG     1     -12.272  -1.421  19.197  1.00  0.00      LIG  
ATOM   6600 H37  LIG     1     -10.960  -2.490  19.632  1.00  0.00      LIG  
ATOM   6601 H38  LIG     1     -15.362   0.909  20.233  1.00  0.00      LIG  
ATOM   6602 H39  LIG     1     -15.362   2.431  19.334  1.00  0.00      LIG  
ATOM   6603 H40  LIG     1     -14.346   1.094  18.786  1.00  0.00      LIG  
ATOM   6604 H41  LIG     1     -14.981   7.181  20.986  1.00  0.00      LIG  
ATOM   6605 H42  LIG     1     -14.857   5.463  20.574  1.00  0.00      LIG  
ATOM   6606 H43  LIG     1     -13.384   6.416  21.000  1.00  0.00      LIG  
ATOM   6607 H44  LIG     1     -10.032   5.848  23.984  1.00  0.00      LIG  
ATOM   6608 H45  LIG     1     -11.728   6.050  24.456  1.00  0.00      LIG  
ATOM   6609 H46  LIG     1     -11.292   5.870  22.744  1.00  0.00      LIG  
ATOM   6610 H47  LIG     1     -10.720   2.383  25.161  1.00  0.00      LIG  
ATOM   6611 H48  LIG     1     -11.075   3.888  26.026  1.00  0.00      LIG  
ATOM   6612 H49  LIG     1      -9.526   3.697  25.189  1.00  0.00      LIG  
TER
REMARK  Energy: 280.972
REMARK  SimpleFitness: 280.972
REMARK  FullFitness: -1369.1895
REMARK  InterFull: -14.5345
REMARK  IntraFull: 298.578
REMARK  solvFull: -1939.71
REMARK  surfFull: 286.477
REMARK  extraFull: 0.0
REMARK  deltaGcompsolvpol: -1939.71
REMARK  deltaGcompsolvnonpol: 286.477
REMARK  deltaGprotsolvpol: -1938.72
REMARK  deltaGprotsolvnonpol: 281.59
REMARK  deltaGligsolvpol: -10.158
REMARK  deltaGligsolvnonpol: 15.8324
REMARK  deltaGvdw: -14.5345
REMARK  deltaGelec: 0.0
REMARK  deltaG: -5.8393173
REMARK  Cluster: 4
REMARK  ClusterRank: 1
ATOM   6526 C    LIG     1      -4.821   1.243  20.602  1.00  0.00      LIG  
ATOM   6527 C1   LIG     1      -4.339  -0.024  21.249  1.00  0.00      LIG  
ATOM   6528 C2   LIG     1      -5.102  -1.309  20.992  1.00  0.00      LIG  
ATOM   6529 C3   LIG     1      -6.611  -1.003  20.897  1.00  0.00      LIG  
ATOM   6530 C4   LIG     1      -7.054   0.177  20.017  1.00  0.00      LIG  
ATOM   6531 C5   LIG     1      -6.335   1.390  20.610  1.00  0.00      LIG  
ATOM   6532 C6   LIG     1      -7.517  -2.186  20.630  1.00  0.00      LIG  
ATOM   6533 C7   LIG     1      -8.845  -1.913  21.307  1.00  0.00      LIG  
ATOM   6534 C8   LIG     1      -9.405  -0.495  21.079  1.00  0.00      LIG  
ATOM   6535 C9   LIG     1      -8.618   0.278  19.975  1.00  0.00      LIG  
ATOM   6536 C10  LIG     1     -10.917  -0.566  20.687  1.00  0.00      LIG  
ATOM   6537 C11  LIG     1     -11.453   0.784  20.370  1.00  0.00      LIG  
ATOM   6538 C12  LIG     1     -10.681   1.642  19.434  1.00  0.00      LIG  
ATOM   6539 C13  LIG     1      -9.208   1.699  19.800  1.00  0.00      LIG  
ATOM   6540 C14  LIG     1     -12.669   1.001  20.874  1.00  0.00      LIG  
ATOM   6541 C15  LIG     1     -13.108  -0.157  21.693  1.00  0.00      LIG  
ATOM   6542 C16  LIG     1     -11.878  -1.046  21.780  1.00  0.00      LIG  
ATOM   6543 O    LIG     1      -8.600   2.429  18.740  1.00  0.00      LIG  
ATOM   6544 C17  LIG     1      -4.487  -2.068  19.819  1.00  0.00      LIG  
ATOM   6545 C18  LIG     1      -4.865  -2.185  22.221  1.00  0.00      LIG  
ATOM   6546 C19  LIG     1      -9.280   0.242  22.423  1.00  0.00      LIG  
ATOM   6547 C20  LIG     1      -6.632   0.006  18.549  1.00  0.00      LIG  
ATOM   6548 H    LIG     1      -8.867  -0.228  19.041  1.00  0.00      LIG  
ATOM   6549 C21  LIG     1     -13.599   2.138  20.535  1.00  0.00      LIG  
ATOM   6550 C22  LIG     1     -14.212   2.857  21.732  1.00  0.00      LIG  
ATOM   6551 C23  LIG     1     -13.288   3.925  22.325  1.00  0.00      LIG  
ATOM   6552 O1   LIG     1     -14.083   4.801  23.149  1.00  0.00      LIG  
ATOM   6553 C24  LIG     1     -12.258   3.293  23.212  1.00  0.00      LIG  
ATOM   6554 C25  LIG     1     -11.209  -1.441  19.461  1.00  0.00      LIG  
ATOM   6555 O2   LIG     1      -3.213  -0.059  21.727  1.00  0.00      LIG  
ATOM   6556 H1   LIG     1      -6.837  -0.706  21.922  1.00  0.00      LIG  
ATOM   6557 C26  LIG     1     -14.730   1.606  19.674  1.00  0.00      LIG  
ATOM   6558 C27  LIG     1     -14.664   5.947  22.659  1.00  0.00      LIG  
ATOM   6559 O3   LIG     1     -15.289   6.708  23.383  1.00  0.00      LIG  
ATOM   6560 C28  LIG     1     -14.446   6.255  21.206  1.00  0.00      LIG  
ATOM   6561 C29  LIG     1     -11.192   4.064  23.910  1.00  0.00      LIG  
ATOM   6562 O4   LIG     1     -10.905   3.338  22.698  1.00  0.00      LIG  
ATOM   6563 C30  LIG     1     -11.056   5.540  23.760  1.00  0.00      LIG  
ATOM   6564 C31  LIG     1     -10.594   3.470  25.138  1.00  0.00      LIG  
ATOM   6565 H2   LIG     1      -4.424   1.284  19.585  1.00  0.00      LIG  
ATOM   6566 H3   LIG     1      -4.388   2.078  21.159  1.00  0.00      LIG  
ATOM   6567 H4   LIG     1      -6.570   2.302  20.062  1.00  0.00      LIG  
ATOM   6568 H5   LIG     1      -6.670   1.542  21.639  1.00  0.00      LIG  
ATOM   6569 H6   LIG     1      -7.109  -3.115  21.033  1.00  0.00      LIG  
ATOM   6570 H7   LIG     1      -7.662  -2.348  19.559  1.00  0.00      LIG  
ATOM   6571 H8   LIG     1      -8.697  -2.063  22.380  1.00  0.00      LIG  
ATOM   6572 H9   LIG     1      -9.544  -2.696  21.018  1.00  0.00      LIG  
ATOM   6573 H10  LIG     1     -11.079   2.660  19.392  1.00  0.00      LIG  
ATOM   6574 H11  LIG     1     -10.784   1.241  18.423  1.00  0.00      LIG  
ATOM   6575 H12  LIG     1      -9.071   2.288  20.711  1.00  0.00      LIG  
ATOM   6576 H13  LIG     1     -13.930  -0.688  21.205  1.00  0.00      LIG  
ATOM   6577 H14  LIG     1     -13.427   0.152  22.692  1.00  0.00      LIG  
ATOM   6578 H15  LIG     1     -11.470  -0.983  22.789  1.00  0.00      LIG  
ATOM   6579 H16  LIG     1     -12.156  -2.093  21.632  1.00  0.00      LIG  
ATOM   6580 H17  LIG     1      -9.147   3.220  18.600  1.00  0.00      LIG  
ATOM   6581 H18  LIG     1      -5.106  -2.919  19.526  1.00  0.00      LIG  
ATOM   6582 H19  LIG     1      -3.503  -2.456  20.098  1.00  0.00      LIG  
ATOM   6583 H20  LIG     1      -4.325  -1.437  18.944  1.00  0.00      LIG  
ATOM   6584 H21  LIG     1      -5.261  -1.715  23.126  1.00  0.00      LIG  
ATOM   6585 H22  LIG     1      -3.798  -2.370  22.383  1.00  0.00      LIG  
ATOM   6586 H23  LIG     1      -5.339  -3.162  22.111  1.00  0.00      LIG  
ATOM   6587 H24  LIG     1      -9.580  -0.395  23.258  1.00  0.00      LIG  
ATOM   6588 H25  LIG     1      -9.898   1.135  22.463  1.00  0.00      LIG  
ATOM   6589 H26  LIG     1      -8.257   0.550  22.629  1.00  0.00      LIG  
ATOM   6590 H27  LIG     1      -6.998  -0.937  18.138  1.00  0.00      LIG  
ATOM   6591 H28  LIG     1      -5.556   0.030  18.396  1.00  0.00      LIG  
ATOM   6592 H29  LIG     1      -7.034   0.803  17.923  1.00  0.00      LIG  
ATOM   6593 H30  LIG     1     -13.074   2.888  19.939  1.00  0.00      LIG  
ATOM   6594 H31  LIG     1     -14.531   2.146  22.501  1.00  0.00      LIG  
ATOM   6595 H32  LIG     1     -15.132   3.342  21.396  1.00  0.00      LIG  
ATOM   6596 H33  LIG     1     -12.770   4.464  21.529  1.00  0.00      LIG  
ATOM   6597 H34  LIG     1     -12.606   2.382  23.679  1.00  0.00      LIG  
ATOM   6598 H35  LIG     1     -10.662  -1.104  18.583  1.00  0.00      LIG  
ATOM   6599 H36  LIG     1     -12.272  -1.421  19.197  1.00  0.00      LIG  
ATOM   6600 H37  LIG     1     -10.960  -2.490  19.632  1.00  0.00      LIG  
ATOM   6601 H38  LIG     1     -15.362   0.909  20.233  1.00  0.00      LIG  
ATOM   6602 H39  LIG     1     -15.362   2.431  19.334  1.00  0.00      LIG  
ATOM   6603 H40  LIG     1     -14.346   1.094  18.786  1.00  0.00      LIG  
ATOM   6604 H41  LIG     1     -14.981   7.181  20.986  1.00  0.00      LIG  
ATOM   6605 H42  LIG     1     -14.857   5.463  20.574  1.00  0.00      LIG  
ATOM   6606 H43  LIG     1     -13.384   6.416  21.000  1.00  0.00      LIG  
ATOM   6607 H44  LIG     1     -10.032   5.848  23.984  1.00  0.00      LIG  
ATOM   6608 H45  LIG     1     -11.728   6.050  24.456  1.00  0.00      LIG  
ATOM   6609 H46  LIG     1     -11.292   5.870  22.744  1.00  0.00      LIG  
ATOM   6610 H47  LIG     1     -10.720   2.383  25.161  1.00  0.00      LIG  
ATOM   6611 H48  LIG     1     -11.075   3.888  26.026  1.00  0.00      LIG  
ATOM   6612 H49  LIG     1      -9.526   3.697  25.189  1.00  0.00      LIG  
TER
REMARK  Energy: 281.412
REMARK  SimpleFitness: 281.412
REMARK  FullFitness: -1368.7089
REMARK  InterFull: -13.9519
REMARK  IntraFull: 298.874
REMARK  solvFull: -1940.08
REMARK  surfFull: 286.449
REMARK  extraFull: 0.0
REMARK  deltaGcompsolvpol: -1940.08
REMARK  deltaGcompsolvnonpol: 286.449
REMARK  deltaGprotsolvpol: -1938.72
REMARK  deltaGprotsolvnonpol: 281.59
REMARK  deltaGligsolvpol: -10.1548
REMARK  deltaGligsolvnonpol: 15.8588
REMARK  deltaGvdw: -13.9519
REMARK  deltaGelec: 0.0
REMARK  deltaG: -5.812187
REMARK  Cluster: 4
REMARK  ClusterRank: 2
ATOM   6526 C    LIG     1      -4.838   1.220  20.628  1.00  0.00      LIG  
ATOM   6527 C1   LIG     1      -4.355  -0.051  21.269  1.00  0.00      LIG  
ATOM   6528 C2   LIG     1      -5.130  -1.332  21.030  1.00  0.00      LIG  
ATOM   6529 C3   LIG     1      -6.636  -1.016  20.931  1.00  0.00      LIG  
ATOM   6530 C4   LIG     1      -7.074   0.163  20.049  1.00  0.00      LIG  
ATOM   6531 C5   LIG     1      -6.351   1.376  20.632  1.00  0.00      LIG  
ATOM   6532 C6   LIG     1      -7.539  -2.198  20.655  1.00  0.00      LIG  
ATOM   6533 C7   LIG     1      -8.870  -1.931  21.324  1.00  0.00      LIG  
ATOM   6534 C8   LIG     1      -9.426  -0.510  21.102  1.00  0.00      LIG  
ATOM   6535 C9   LIG     1      -8.639   0.269  20.005  1.00  0.00      LIG  
ATOM   6536 C10  LIG     1     -10.933  -0.579  20.702  1.00  0.00      LIG  
ATOM   6537 C11  LIG     1     -11.477   0.776  20.419  1.00  0.00      LIG  
ATOM   6538 C12  LIG     1     -10.709   1.662  19.507  1.00  0.00      LIG  
ATOM   6539 C13  LIG     1      -9.226   1.694  19.845  1.00  0.00      LIG  
ATOM   6540 C14  LIG     1     -12.697   0.970  20.925  1.00  0.00      LIG  
ATOM   6541 C15  LIG     1     -13.130  -0.221  21.703  1.00  0.00      LIG  
ATOM   6542 C16  LIG     1     -11.889  -1.095  21.778  1.00  0.00      LIG  
ATOM   6543 O    LIG     1      -8.626   2.419  18.777  1.00  0.00      LIG  
ATOM   6544 C17  LIG     1      -4.523  -2.125  19.875  1.00  0.00      LIG  
ATOM   6545 C18  LIG     1      -4.900  -2.190  22.271  1.00  0.00      LIG  
ATOM   6546 C19  LIG     1      -9.307   0.223  22.451  1.00  0.00      LIG  
ATOM   6547 C20  LIG     1      -6.648  -0.004  18.583  1.00  0.00      LIG  
ATOM   6548 H    LIG     1      -8.883  -0.228  19.065  1.00  0.00      LIG  
ATOM   6549 C21  LIG     1     -13.642   2.098  20.590  1.00  0.00      LIG  
ATOM   6550 C22  LIG     1     -14.220   2.857  21.778  1.00  0.00      LIG  
ATOM   6551 C23  LIG     1     -13.283   3.934  22.334  1.00  0.00      LIG  
ATOM   6552 O1   LIG     1     -14.084   4.867  23.089  1.00  0.00      LIG  
ATOM   6553 C24  LIG     1     -12.292   3.330  23.281  1.00  0.00      LIG  
ATOM   6554 C25  LIG     1     -11.216  -1.423  19.453  1.00  0.00      LIG  
ATOM   6555 O2   LIG     1      -3.226  -0.090  21.732  1.00  0.00      LIG  
ATOM   6556 H1   LIG     1      -6.863  -0.718  21.956  1.00  0.00      LIG  
ATOM   6557 C26  LIG     1     -14.810   1.536  19.799  1.00  0.00      LIG  
ATOM   6558 C27  LIG     1     -14.652   5.981  22.513  1.00  0.00      LIG  
ATOM   6559 O3   LIG     1     -15.366   6.742  23.152  1.00  0.00      LIG  
ATOM   6560 C28  LIG     1     -14.257   6.293  21.101  1.00  0.00      LIG  
ATOM   6561 C29  LIG     1     -11.221   4.118  23.952  1.00  0.00      LIG  
ATOM   6562 O4   LIG     1     -10.928   3.302  22.801  1.00  0.00      LIG  
ATOM   6563 C30  LIG     1     -11.030   5.575  23.698  1.00  0.00      LIG  
ATOM   6564 C31  LIG     1     -10.667   3.593  25.230  1.00  0.00      LIG  
ATOM   6565 H2   LIG     1      -4.439   1.262  19.613  1.00  0.00      LIG  
ATOM   6566 H3   LIG     1      -4.402   2.052  21.187  1.00  0.00      LIG  
ATOM   6567 H4   LIG     1      -6.576   2.280  20.066  1.00  0.00      LIG  
ATOM   6568 H5   LIG     1      -6.692   1.547  21.656  1.00  0.00      LIG  
ATOM   6569 H6   LIG     1      -7.132  -3.128  21.054  1.00  0.00      LIG  
ATOM   6570 H7   LIG     1      -7.677  -2.356  19.583  1.00  0.00      LIG  
ATOM   6571 H8   LIG     1      -8.729  -2.090  22.397  1.00  0.00      LIG  
ATOM   6572 H9   LIG     1      -9.568  -2.712  21.023  1.00  0.00      LIG  
ATOM   6573 H10  LIG     1     -11.098   2.684  19.518  1.00  0.00      LIG  
ATOM   6574 H11  LIG     1     -10.837   1.307  18.482  1.00  0.00      LIG  
ATOM   6575 H12  LIG     1      -9.066   2.280  20.754  1.00  0.00      LIG  
ATOM   6576 H13  LIG     1     -13.930  -0.754  21.184  1.00  0.00      LIG  
ATOM   6577 H14  LIG     1     -13.472   0.048  22.706  1.00  0.00      LIG  
ATOM   6578 H15  LIG     1     -11.485  -1.042  22.788  1.00  0.00      LIG  
ATOM   6579 H16  LIG     1     -12.146  -2.146  21.613  1.00  0.00      LIG  
ATOM   6580 H17  LIG     1      -9.131   3.244  18.683  1.00  0.00      LIG  
ATOM   6581 H18  LIG     1      -5.119  -3.012  19.646  1.00  0.00      LIG  
ATOM   6582 H19  LIG     1      -3.519  -2.467  20.143  1.00  0.00      LIG  
ATOM   6583 H20  LIG     1      -4.410  -1.535  18.965  1.00  0.00      LIG  
ATOM   6584 H21  LIG     1      -5.281  -1.698  23.171  1.00  0.00      LIG  
ATOM   6585 H22  LIG     1      -3.836  -2.393  22.429  1.00  0.00      LIG  
ATOM   6586 H23  LIG     1      -5.393  -3.160  22.180  1.00  0.00      LIG  
ATOM   6587 H24  LIG     1      -9.597  -0.421  23.284  1.00  0.00      LIG  
ATOM   6588 H25  LIG     1      -9.940   1.105  22.499  1.00  0.00      LIG  
ATOM   6589 H26  LIG     1      -8.291   0.554  22.655  1.00  0.00      LIG  
ATOM   6590 H27  LIG     1      -7.043  -0.930  18.158  1.00  0.00      LIG  
ATOM   6591 H28  LIG     1      -5.571  -0.015  18.439  1.00  0.00      LIG  
ATOM   6592 H29  LIG     1      -7.018   0.814  17.965  1.00  0.00      LIG  
ATOM   6593 H30  LIG     1     -13.145   2.827  19.947  1.00  0.00      LIG  
ATOM   6594 H31  LIG     1     -14.524   2.165  22.569  1.00  0.00      LIG  
ATOM   6595 H32  LIG     1     -15.147   3.336  21.449  1.00  0.00      LIG  
ATOM   6596 H33  LIG     1     -12.732   4.417  21.523  1.00  0.00      LIG  
ATOM   6597 H34  LIG     1     -12.678   2.462  23.802  1.00  0.00      LIG  
ATOM   6598 H35  LIG     1     -10.679  -1.055  18.580  1.00  0.00      LIG  
ATOM   6599 H36  LIG     1     -12.279  -1.412  19.193  1.00  0.00      LIG  
ATOM   6600 H37  LIG     1     -10.950  -2.471  19.594  1.00  0.00      LIG  
ATOM   6601 H38  LIG     1     -14.470   0.936  18.950  1.00  0.00      LIG  
ATOM   6602 H39  LIG     1     -15.452   0.913  20.429  1.00  0.00      LIG  
ATOM   6603 H40  LIG     1     -15.424   2.352  19.410  1.00  0.00      LIG  
ATOM   6604 H41  LIG     1     -14.765   7.214  20.814  1.00  0.00      LIG  
ATOM   6605 H42  LIG     1     -14.577   5.497  20.425  1.00  0.00      LIG  
ATOM   6606 H43  LIG     1     -13.179   6.468  21.036  1.00  0.00      LIG  
ATOM   6607 H44  LIG     1     -10.003   5.868  23.933  1.00  0.00      LIG  
ATOM   6608 H45  LIG     1     -11.706   6.158  24.329  1.00  0.00      LIG  
ATOM   6609 H46  LIG     1     -11.222   5.835  22.653  1.00  0.00      LIG  
ATOM   6610 H47  LIG     1     -10.807   2.510  25.314  1.00  0.00      LIG  
ATOM   6611 H48  LIG     1     -11.168   4.065  26.079  1.00  0.00      LIG  
ATOM   6612 H49  LIG     1      -9.597   3.805  25.300  1.00  0.00      LIG  
TER
REMARK  Energy: 281.412
REMARK  SimpleFitness: 281.412
REMARK  FullFitness: -1368.7089
REMARK  InterFull: -13.9519
REMARK  IntraFull: 298.874
REMARK  solvFull: -1940.08
REMARK  surfFull: 286.449
REMARK  extraFull: 0.0
REMARK  deltaGcompsolvpol: -1940.08
REMARK  deltaGcompsolvnonpol: 286.449
REMARK  deltaGprotsolvpol: -1938.72
REMARK  deltaGprotsolvnonpol: 281.59
REMARK  deltaGligsolvpol: -10.1548
REMARK  deltaGligsolvnonpol: 15.8588
REMARK  deltaGvdw: -13.9519
REMARK  deltaGelec: 0.0
REMARK  deltaG: -5.812187
REMARK  Cluster: 4
REMARK  ClusterRank: 3
ATOM   6526 C    LIG     1      -4.838   1.220  20.628  1.00  0.00      LIG  
ATOM   6527 C1   LIG     1      -4.355  -0.051  21.269  1.00  0.00      LIG  
ATOM   6528 C2   LIG     1      -5.130  -1.332  21.030  1.00  0.00      LIG  
ATOM   6529 C3   LIG     1      -6.636  -1.016  20.931  1.00  0.00      LIG  
ATOM   6530 C4   LIG     1      -7.074   0.163  20.049  1.00  0.00      LIG  
ATOM   6531 C5   LIG     1      -6.351   1.376  20.632  1.00  0.00      LIG  
ATOM   6532 C6   LIG     1      -7.539  -2.198  20.655  1.00  0.00      LIG  
ATOM   6533 C7   LIG     1      -8.870  -1.931  21.324  1.00  0.00      LIG  
ATOM   6534 C8   LIG     1      -9.426  -0.510  21.102  1.00  0.00      LIG  
ATOM   6535 C9   LIG     1      -8.639   0.269  20.005  1.00  0.00      LIG  
ATOM   6536 C10  LIG     1     -10.933  -0.579  20.702  1.00  0.00      LIG  
ATOM   6537 C11  LIG     1     -11.477   0.776  20.419  1.00  0.00      LIG  
ATOM   6538 C12  LIG     1     -10.709   1.662  19.507  1.00  0.00      LIG  
ATOM   6539 C13  LIG     1      -9.226   1.694  19.845  1.00  0.00      LIG  
ATOM   6540 C14  LIG     1     -12.697   0.970  20.925  1.00  0.00      LIG  
ATOM   6541 C15  LIG     1     -13.130  -0.221  21.703  1.00  0.00      LIG  
ATOM   6542 C16  LIG     1     -11.889  -1.095  21.778  1.00  0.00      LIG  
ATOM   6543 O    LIG     1      -8.626   2.419  18.777  1.00  0.00      LIG  
ATOM   6544 C17  LIG     1      -4.523  -2.125  19.875  1.00  0.00      LIG  
ATOM   6545 C18  LIG     1      -4.900  -2.190  22.271  1.00  0.00      LIG  
ATOM   6546 C19  LIG     1      -9.307   0.223  22.451  1.00  0.00      LIG  
ATOM   6547 C20  LIG     1      -6.648  -0.004  18.583  1.00  0.00      LIG  
ATOM   6548 H    LIG     1      -8.883  -0.228  19.065  1.00  0.00      LIG  
ATOM   6549 C21  LIG     1     -13.642   2.098  20.590  1.00  0.00      LIG  
ATOM   6550 C22  LIG     1     -14.220   2.857  21.778  1.00  0.00      LIG  
ATOM   6551 C23  LIG     1     -13.283   3.934  22.334  1.00  0.00      LIG  
ATOM   6552 O1   LIG     1     -14.084   4.867  23.089  1.00  0.00      LIG  
ATOM   6553 C24  LIG     1     -12.292   3.330  23.281  1.00  0.00      LIG  
ATOM   6554 C25  LIG     1     -11.216  -1.423  19.453  1.00  0.00      LIG  
ATOM   6555 O2   LIG     1      -3.226  -0.090  21.732  1.00  0.00      LIG  
ATOM   6556 H1   LIG     1      -6.863  -0.718  21.956  1.00  0.00      LIG  
ATOM   6557 C26  LIG     1     -14.810   1.536  19.799  1.00  0.00      LIG  
ATOM   6558 C27  LIG     1     -14.652   5.981  22.513  1.00  0.00      LIG  
ATOM   6559 O3   LIG     1     -15.366   6.742  23.152  1.00  0.00      LIG  
ATOM   6560 C28  LIG     1     -14.257   6.293  21.101  1.00  0.00      LIG  
ATOM   6561 C29  LIG     1     -11.221   4.118  23.952  1.00  0.00      LIG  
ATOM   6562 O4   LIG     1     -10.928   3.302  22.801  1.00  0.00      LIG  
ATOM   6563 C30  LIG     1     -11.030   5.575  23.698  1.00  0.00      LIG  
ATOM   6564 C31  LIG     1     -10.667   3.593  25.230  1.00  0.00      LIG  
ATOM   6565 H2   LIG     1      -4.439   1.262  19.613  1.00  0.00      LIG  
ATOM   6566 H3   LIG     1      -4.402   2.052  21.187  1.00  0.00      LIG  
ATOM   6567 H4   LIG     1      -6.576   2.280  20.066  1.00  0.00      LIG  
ATOM   6568 H5   LIG     1      -6.692   1.547  21.656  1.00  0.00      LIG  
ATOM   6569 H6   LIG     1      -7.132  -3.128  21.054  1.00  0.00      LIG  
ATOM   6570 H7   LIG     1      -7.677  -2.356  19.583  1.00  0.00      LIG  
ATOM   6571 H8   LIG     1      -8.729  -2.090  22.397  1.00  0.00      LIG  
ATOM   6572 H9   LIG     1      -9.568  -2.712  21.023  1.00  0.00      LIG  
ATOM   6573 H10  LIG     1     -11.098   2.684  19.518  1.00  0.00      LIG  
ATOM   6574 H11  LIG     1     -10.837   1.307  18.482  1.00  0.00      LIG  
ATOM   6575 H12  LIG     1      -9.066   2.280  20.754  1.00  0.00      LIG  
ATOM   6576 H13  LIG     1     -13.930  -0.754  21.184  1.00  0.00      LIG  
ATOM   6577 H14  LIG     1     -13.472   0.048  22.706  1.00  0.00      LIG  
ATOM   6578 H15  LIG     1     -11.485  -1.042  22.788  1.00  0.00      LIG  
ATOM   6579 H16  LIG     1     -12.146  -2.146  21.613  1.00  0.00      LIG  
ATOM   6580 H17  LIG     1      -9.131   3.244  18.683  1.00  0.00      LIG  
ATOM   6581 H18  LIG     1      -5.119  -3.012  19.646  1.00  0.00      LIG  
ATOM   6582 H19  LIG     1      -3.519  -2.467  20.143  1.00  0.00      LIG  
ATOM   6583 H20  LIG     1      -4.410  -1.535  18.965  1.00  0.00      LIG  
ATOM   6584 H21  LIG     1      -5.281  -1.698  23.171  1.00  0.00      LIG  
ATOM   6585 H22  LIG     1      -3.836  -2.393  22.429  1.00  0.00      LIG  
ATOM   6586 H23  LIG     1      -5.393  -3.160  22.180  1.00  0.00      LIG  
ATOM   6587 H24  LIG     1      -9.597  -0.421  23.284  1.00  0.00      LIG  
ATOM   6588 H25  LIG     1      -9.940   1.105  22.499  1.00  0.00      LIG  
ATOM   6589 H26  LIG     1      -8.291   0.554  22.655  1.00  0.00      LIG  
ATOM   6590 H27  LIG     1      -7.043  -0.930  18.158  1.00  0.00      LIG  
ATOM   6591 H28  LIG     1      -5.571  -0.015  18.439  1.00  0.00      LIG  
ATOM   6592 H29  LIG     1      -7.018   0.814  17.965  1.00  0.00      LIG  
ATOM   6593 H30  LIG     1     -13.145   2.827  19.947  1.00  0.00      LIG  
ATOM   6594 H31  LIG     1     -14.524   2.165  22.569  1.00  0.00      LIG  
ATOM   6595 H32  LIG     1     -15.147   3.336  21.449  1.00  0.00      LIG  
ATOM   6596 H33  LIG     1     -12.732   4.417  21.523  1.00  0.00      LIG  
ATOM   6597 H34  LIG     1     -12.678   2.462  23.802  1.00  0.00      LIG  
ATOM   6598 H35  LIG     1     -10.679  -1.055  18.580  1.00  0.00      LIG  
ATOM   6599 H36  LIG     1     -12.279  -1.412  19.193  1.00  0.00      LIG  
ATOM   6600 H37  LIG     1     -10.950  -2.471  19.594  1.00  0.00      LIG  
ATOM   6601 H38  LIG     1     -14.470   0.936  18.950  1.00  0.00      LIG  
ATOM   6602 H39  LIG     1     -15.452   0.913  20.429  1.00  0.00      LIG  
ATOM   6603 H40  LIG     1     -15.424   2.352  19.410  1.00  0.00      LIG  
ATOM   6604 H41  LIG     1     -14.765   7.214  20.814  1.00  0.00      LIG  
ATOM   6605 H42  LIG     1     -14.577   5.497  20.425  1.00  0.00      LIG  
ATOM   6606 H43  LIG     1     -13.179   6.468  21.036  1.00  0.00      LIG  
ATOM   6607 H44  LIG     1     -10.003   5.868  23.933  1.00  0.00      LIG  
ATOM   6608 H45  LIG     1     -11.706   6.158  24.329  1.00  0.00      LIG  
ATOM   6609 H46  LIG     1     -11.222   5.835  22.653  1.00  0.00      LIG  
ATOM   6610 H47  LIG     1     -10.807   2.510  25.314  1.00  0.00      LIG  
ATOM   6611 H48  LIG     1     -11.168   4.065  26.079  1.00  0.00      LIG  
ATOM   6612 H49  LIG     1      -9.597   3.805  25.300  1.00  0.00      LIG  
TER
REMARK  Energy: 281.412
REMARK  SimpleFitness: 281.412
REMARK  FullFitness: -1368.7089
REMARK  InterFull: -13.9519
REMARK  IntraFull: 298.874
REMARK  solvFull: -1940.08
REMARK  surfFull: 286.449
REMARK  extraFull: 0.0
REMARK  deltaGcompsolvpol: -1940.08
REMARK  deltaGcompsolvnonpol: 286.449
REMARK  deltaGprotsolvpol: -1938.72
REMARK  deltaGprotsolvnonpol: 281.59
REMARK  deltaGligsolvpol: -10.1548
REMARK  deltaGligsolvnonpol: 15.8588
REMARK  deltaGvdw: -13.9519
REMARK  deltaGelec: 0.0
REMARK  deltaG: -5.812187
REMARK  Cluster: 4
REMARK  ClusterRank: 4
ATOM   6526 C    LIG     1      -4.838   1.220  20.628  1.00  0.00      LIG  
ATOM   6527 C1   LIG     1      -4.355  -0.051  21.269  1.00  0.00      LIG  
ATOM   6528 C2   LIG     1      -5.130  -1.332  21.030  1.00  0.00      LIG  
ATOM   6529 C3   LIG     1      -6.636  -1.016  20.931  1.00  0.00      LIG  
ATOM   6530 C4   LIG     1      -7.074   0.163  20.049  1.00  0.00      LIG  
ATOM   6531 C5   LIG     1      -6.351   1.376  20.632  1.00  0.00      LIG  
ATOM   6532 C6   LIG     1      -7.539  -2.198  20.655  1.00  0.00      LIG  
ATOM   6533 C7   LIG     1      -8.870  -1.931  21.324  1.00  0.00      LIG  
ATOM   6534 C8   LIG     1      -9.426  -0.510  21.102  1.00  0.00      LIG  
ATOM   6535 C9   LIG     1      -8.639   0.269  20.005  1.00  0.00      LIG  
ATOM   6536 C10  LIG     1     -10.933  -0.579  20.702  1.00  0.00      LIG  
ATOM   6537 C11  LIG     1     -11.477   0.776  20.419  1.00  0.00      LIG  
ATOM   6538 C12  LIG     1     -10.709   1.662  19.507  1.00  0.00      LIG  
ATOM   6539 C13  LIG     1      -9.226   1.694  19.845  1.00  0.00      LIG  
ATOM   6540 C14  LIG     1     -12.697   0.970  20.925  1.00  0.00      LIG  
ATOM   6541 C15  LIG     1     -13.130  -0.221  21.703  1.00  0.00      LIG  
ATOM   6542 C16  LIG     1     -11.889  -1.095  21.778  1.00  0.00      LIG  
ATOM   6543 O    LIG     1      -8.626   2.419  18.777  1.00  0.00      LIG  
ATOM   6544 C17  LIG     1      -4.523  -2.125  19.875  1.00  0.00      LIG  
ATOM   6545 C18  LIG     1      -4.900  -2.190  22.271  1.00  0.00      LIG  
ATOM   6546 C19  LIG     1      -9.307   0.223  22.451  1.00  0.00      LIG  
ATOM   6547 C20  LIG     1      -6.648  -0.004  18.583  1.00  0.00      LIG  
ATOM   6548 H    LIG     1      -8.883  -0.228  19.065  1.00  0.00      LIG  
ATOM   6549 C21  LIG     1     -13.642   2.098  20.590  1.00  0.00      LIG  
ATOM   6550 C22  LIG     1     -14.220   2.857  21.778  1.00  0.00      LIG  
ATOM   6551 C23  LIG     1     -13.283   3.934  22.334  1.00  0.00      LIG  
ATOM   6552 O1   LIG     1     -14.084   4.867  23.089  1.00  0.00      LIG  
ATOM   6553 C24  LIG     1     -12.292   3.330  23.281  1.00  0.00      LIG  
ATOM   6554 C25  LIG     1     -11.216  -1.423  19.453  1.00  0.00      LIG  
ATOM   6555 O2   LIG     1      -3.226  -0.090  21.732  1.00  0.00      LIG  
ATOM   6556 H1   LIG     1      -6.863  -0.718  21.956  1.00  0.00      LIG  
ATOM   6557 C26  LIG     1     -14.810   1.536  19.799  1.00  0.00      LIG  
ATOM   6558 C27  LIG     1     -14.652   5.981  22.513  1.00  0.00      LIG  
ATOM   6559 O3   LIG     1     -15.366   6.742  23.152  1.00  0.00      LIG  
ATOM   6560 C28  LIG     1     -14.257   6.293  21.101  1.00  0.00      LIG  
ATOM   6561 C29  LIG     1     -11.221   4.118  23.952  1.00  0.00      LIG  
ATOM   6562 O4   LIG     1     -10.928   3.302  22.801  1.00  0.00      LIG  
ATOM   6563 C30  LIG     1     -11.030   5.575  23.698  1.00  0.00      LIG  
ATOM   6564 C31  LIG     1     -10.667   3.593  25.230  1.00  0.00      LIG  
ATOM   6565 H2   LIG     1      -4.439   1.262  19.613  1.00  0.00      LIG  
ATOM   6566 H3   LIG     1      -4.402   2.052  21.187  1.00  0.00      LIG  
ATOM   6567 H4   LIG     1      -6.576   2.280  20.066  1.00  0.00      LIG  
ATOM   6568 H5   LIG     1      -6.692   1.547  21.656  1.00  0.00      LIG  
ATOM   6569 H6   LIG     1      -7.132  -3.128  21.054  1.00  0.00      LIG  
ATOM   6570 H7   LIG     1      -7.677  -2.356  19.583  1.00  0.00      LIG  
ATOM   6571 H8   LIG     1      -8.729  -2.090  22.397  1.00  0.00      LIG  
ATOM   6572 H9   LIG     1      -9.568  -2.712  21.023  1.00  0.00      LIG  
ATOM   6573 H10  LIG     1     -11.098   2.684  19.518  1.00  0.00      LIG  
ATOM   6574 H11  LIG     1     -10.837   1.307  18.482  1.00  0.00      LIG  
ATOM   6575 H12  LIG     1      -9.066   2.280  20.754  1.00  0.00      LIG  
ATOM   6576 H13  LIG     1     -13.930  -0.754  21.184  1.00  0.00      LIG  
ATOM   6577 H14  LIG     1     -13.472   0.048  22.706  1.00  0.00      LIG  
ATOM   6578 H15  LIG     1     -11.485  -1.042  22.788  1.00  0.00      LIG  
ATOM   6579 H16  LIG     1     -12.146  -2.146  21.613  1.00  0.00      LIG  
ATOM   6580 H17  LIG     1      -9.131   3.244  18.683  1.00  0.00      LIG  
ATOM   6581 H18  LIG     1      -5.119  -3.012  19.646  1.00  0.00      LIG  
ATOM   6582 H19  LIG     1      -3.519  -2.467  20.143  1.00  0.00      LIG  
ATOM   6583 H20  LIG     1      -4.410  -1.535  18.965  1.00  0.00      LIG  
ATOM   6584 H21  LIG     1      -5.281  -1.698  23.171  1.00  0.00      LIG  
ATOM   6585 H22  LIG     1      -3.836  -2.393  22.429  1.00  0.00      LIG  
ATOM   6586 H23  LIG     1      -5.393  -3.160  22.180  1.00  0.00      LIG  
ATOM   6587 H24  LIG     1      -9.597  -0.421  23.284  1.00  0.00      LIG  
ATOM   6588 H25  LIG     1      -9.940   1.105  22.499  1.00  0.00      LIG  
ATOM   6589 H26  LIG     1      -8.291   0.554  22.655  1.00  0.00      LIG  
ATOM   6590 H27  LIG     1      -7.043  -0.930  18.158  1.00  0.00      LIG  
ATOM   6591 H28  LIG     1      -5.571  -0.015  18.439  1.00  0.00      LIG  
ATOM   6592 H29  LIG     1      -7.018   0.814  17.965  1.00  0.00      LIG  
ATOM   6593 H30  LIG     1     -13.145   2.827  19.947  1.00  0.00      LIG  
ATOM   6594 H31  LIG     1     -14.524   2.165  22.569  1.00  0.00      LIG  
ATOM   6595 H32  LIG     1     -15.147   3.336  21.449  1.00  0.00      LIG  
ATOM   6596 H33  LIG     1     -12.732   4.417  21.523  1.00  0.00      LIG  
ATOM   6597 H34  LIG     1     -12.678   2.462  23.802  1.00  0.00      LIG  
ATOM   6598 H35  LIG     1     -10.679  -1.055  18.580  1.00  0.00      LIG  
ATOM   6599 H36  LIG     1     -12.279  -1.412  19.193  1.00  0.00      LIG  
ATOM   6600 H37  LIG     1     -10.950  -2.471  19.594  1.00  0.00      LIG  
ATOM   6601 H38  LIG     1     -14.470   0.936  18.950  1.00  0.00      LIG  
ATOM   6602 H39  LIG     1     -15.452   0.913  20.429  1.00  0.00      LIG  
ATOM   6603 H40  LIG     1     -15.424   2.352  19.410  1.00  0.00      LIG  
ATOM   6604 H41  LIG     1     -14.765   7.214  20.814  1.00  0.00      LIG  
ATOM   6605 H42  LIG     1     -14.577   5.497  20.425  1.00  0.00      LIG  
ATOM   6606 H43  LIG     1     -13.179   6.468  21.036  1.00  0.00      LIG  
ATOM   6607 H44  LIG     1     -10.003   5.868  23.933  1.00  0.00      LIG  
ATOM   6608 H45  LIG     1     -11.706   6.158  24.329  1.00  0.00      LIG  
ATOM   6609 H46  LIG     1     -11.222   5.835  22.653  1.00  0.00      LIG  
ATOM   6610 H47  LIG     1     -10.807   2.510  25.314  1.00  0.00      LIG  
ATOM   6611 H48  LIG     1     -11.168   4.065  26.079  1.00  0.00      LIG  
ATOM   6612 H49  LIG     1      -9.597   3.805  25.300  1.00  0.00      LIG  
TER
REMARK  Energy: 283.537
REMARK  SimpleFitness: 283.537
REMARK  FullFitness: -1366.5681
REMARK  InterFull: -13.2801
REMARK  IntraFull: 300.4
REMARK  solvFull: -1940.26
REMARK  surfFull: 286.572
REMARK  extraFull: 0.0
REMARK  deltaGcompsolvpol: -1940.26
REMARK  deltaGcompsolvnonpol: 286.572
REMARK  deltaGprotsolvpol: -1938.72
REMARK  deltaGprotsolvnonpol: 281.59
REMARK  deltaGligsolvpol: -10.1136
REMARK  deltaGligsolvnonpol: 15.9758
REMARK  deltaGvdw: -13.2801
REMARK  deltaGelec: 0.0
REMARK  deltaG: -5.7616096
REMARK  Cluster: 4
REMARK  ClusterRank: 5
ATOM   6526 C    LIG     1      -4.968   1.590  20.959  1.00  0.00      LIG  
ATOM   6527 C1   LIG     1      -4.480   0.350  21.647  1.00  0.00      LIG  
ATOM   6528 C2   LIG     1      -5.161  -0.966  21.331  1.00  0.00      LIG  
ATOM   6529 C3   LIG     1      -6.672  -0.732  21.129  1.00  0.00      LIG  
ATOM   6530 C4   LIG     1      -7.118   0.442  20.242  1.00  0.00      LIG  
ATOM   6531 C5   LIG     1      -6.484   1.676  20.886  1.00  0.00      LIG  
ATOM   6532 C6   LIG     1      -7.490  -1.955  20.779  1.00  0.00      LIG  
ATOM   6533 C7   LIG     1      -8.877  -1.772  21.358  1.00  0.00      LIG  
ATOM   6534 C8   LIG     1      -9.482  -0.370  21.152  1.00  0.00      LIG  
ATOM   6535 C9   LIG     1      -8.682   0.476  20.116  1.00  0.00      LIG  
ATOM   6536 C10  LIG     1     -10.965  -0.494  20.684  1.00  0.00      LIG  
ATOM   6537 C11  LIG     1     -11.552   0.841  20.403  1.00  0.00      LIG  
ATOM   6538 C12  LIG     1     -10.787   1.782  19.544  1.00  0.00      LIG  
ATOM   6539 C13  LIG     1      -9.327   1.877  19.962  1.00  0.00      LIG  
ATOM   6540 C14  LIG     1     -12.794   0.971  20.870  1.00  0.00      LIG  
ATOM   6541 C15  LIG     1     -13.197  -0.232  21.642  1.00  0.00      LIG  
ATOM   6542 C16  LIG     1     -11.939  -1.078  21.710  1.00  0.00      LIG  
ATOM   6543 O    LIG     1      -8.708   2.656  18.943  1.00  0.00      LIG  
ATOM   6544 C17  LIG     1      -4.428  -1.685  20.204  1.00  0.00      LIG  
ATOM   6545 C18  LIG     1      -4.975  -1.837  22.571  1.00  0.00      LIG  
ATOM   6546 C19  LIG     1      -9.461   0.323  22.525  1.00  0.00      LIG  
ATOM   6547 C20  LIG     1      -6.613   0.318  18.797  1.00  0.00      LIG  
ATOM   6548 H    LIG     1      -8.860  -0.005  19.153  1.00  0.00      LIG  
ATOM   6549 C21  LIG     1     -13.774   2.061  20.533  1.00  0.00      LIG  
ATOM   6550 C22  LIG     1     -14.234   2.873  21.732  1.00  0.00      LIG  
ATOM   6551 C23  LIG     1     -13.223   3.961  22.112  1.00  0.00      LIG  
ATOM   6552 O1   LIG     1     -13.970   5.120  22.531  1.00  0.00      LIG  
ATOM   6553 C24  LIG     1     -12.361   3.537  23.263  1.00  0.00      LIG  
ATOM   6554 C25  LIG     1     -11.160  -1.312  19.402  1.00  0.00      LIG  
ATOM   6555 O2   LIG     1      -3.396   0.367  22.213  1.00  0.00      LIG  
ATOM   6556 H1   LIG     1      -6.978  -0.470  22.142  1.00  0.00      LIG  
ATOM   6557 C26  LIG     1     -14.999   1.464  19.863  1.00  0.00      LIG  
ATOM   6558 C27  LIG     1     -14.323   6.106  21.636  1.00  0.00      LIG  
ATOM   6559 O3   LIG     1     -14.962   7.088  21.985  1.00  0.00      LIG  
ATOM   6560 C28  LIG     1     -13.829   5.955  20.225  1.00  0.00      LIG  
ATOM   6561 C29  LIG     1     -11.320   4.416  23.870  1.00  0.00      LIG  
ATOM   6562 O4   LIG     1     -10.959   3.372  22.946  1.00  0.00      LIG  
ATOM   6563 C30  LIG     1     -11.014   5.779  23.348  1.00  0.00      LIG  
ATOM   6564 C31  LIG     1     -10.918   4.156  25.278  1.00  0.00      LIG  
ATOM   6565 H2   LIG     1      -4.516   1.634  19.967  1.00  0.00      LIG  
ATOM   6566 H3   LIG     1      -4.597   2.446  21.529  1.00  0.00      LIG  
ATOM   6567 H4   LIG     1      -6.725   2.584  20.335  1.00  0.00      LIG  
ATOM   6568 H5   LIG     1      -6.882   1.802  21.896  1.00  0.00      LIG  
ATOM   6569 H6   LIG     1      -7.063  -2.868  21.197  1.00  0.00      LIG  
ATOM   6570 H7   LIG     1      -7.546  -2.105  19.699  1.00  0.00      LIG  
ATOM   6571 H8   LIG     1      -8.809  -1.971  22.430  1.00  0.00      LIG  
ATOM   6572 H9   LIG     1      -9.512  -2.570  20.975  1.00  0.00      LIG  
ATOM   6573 H10  LIG     1     -11.227   2.784  19.554  1.00  0.00      LIG  
ATOM   6574 H11  LIG     1     -10.846   1.440  18.507  1.00  0.00      LIG  
ATOM   6575 H12  LIG     1      -9.244   2.445  20.893  1.00  0.00      LIG  
ATOM   6576 H13  LIG     1     -13.991  -0.782  21.130  1.00  0.00      LIG  
ATOM   6577 H14  LIG     1     -13.537   0.031  22.647  1.00  0.00      LIG  
ATOM   6578 H15  LIG     1     -11.566  -1.069  22.735  1.00  0.00      LIG  
ATOM   6579 H16  LIG     1     -12.170  -2.123  21.485  1.00  0.00      LIG  
ATOM   6580 H17  LIG     1      -9.253   3.454  18.838  1.00  0.00      LIG  
ATOM   6581 H18  LIG     1      -4.962  -2.585  19.890  1.00  0.00      LIG  
ATOM   6582 H19  LIG     1      -3.434  -1.994  20.543  1.00  0.00      LIG  
ATOM   6583 H20  LIG     1      -4.267  -1.051  19.332  1.00  0.00      LIG  
ATOM   6584 H21  LIG     1      -5.453  -1.387  23.447  1.00  0.00      LIG  
ATOM   6585 H22  LIG     1      -3.916  -1.978  22.810  1.00  0.00      LIG  
ATOM   6586 H23  LIG     1      -5.400  -2.832  22.427  1.00  0.00      LIG  
ATOM   6587 H24  LIG     1      -9.730  -0.366  23.329  1.00  0.00      LIG  
ATOM   6588 H25  LIG     1     -10.162   1.151  22.573  1.00  0.00      LIG  
ATOM   6589 H26  LIG     1      -8.480   0.725  22.774  1.00  0.00      LIG  
ATOM   6590 H27  LIG     1      -6.956  -0.610  18.335  1.00  0.00      LIG  
ATOM   6591 H28  LIG     1      -5.530   0.343  18.708  1.00  0.00      LIG  
ATOM   6592 H29  LIG     1      -6.981   1.139  18.181  1.00  0.00      LIG  
ATOM   6593 H30  LIG     1     -13.336   2.750  19.807  1.00  0.00      LIG  
ATOM   6594 H31  LIG     1     -14.461   2.220  22.581  1.00  0.00      LIG  
ATOM   6595 H32  LIG     1     -15.185   3.343  21.462  1.00  0.00      LIG  
ATOM   6596 H33  LIG     1     -12.554   4.169  21.274  1.00  0.00      LIG  
ATOM   6597 H34  LIG     1     -12.828   2.792  23.893  1.00  0.00      LIG  
ATOM   6598 H35  LIG     1     -10.601  -0.899  18.564  1.00  0.00      LIG  
ATOM   6599 H36  LIG     1     -12.212  -1.331  19.098  1.00  0.00      LIG  
ATOM   6600 H37  LIG     1     -10.861  -2.354  19.528  1.00  0.00      LIG  
ATOM   6601 H38  LIG     1     -15.580   0.860  20.566  1.00  0.00      LIG  
ATOM   6602 H39  LIG     1     -15.652   2.259  19.495  1.00  0.00      LIG  
ATOM   6603 H40  LIG     1     -14.721   0.838  19.009  1.00  0.00      LIG  
ATOM   6604 H41  LIG     1     -14.144   6.828  19.656  1.00  0.00      LIG  
ATOM   6605 H42  LIG     1     -14.267   5.067  19.759  1.00  0.00      LIG  
ATOM   6606 H43  LIG     1     -12.736   5.931  20.201  1.00  0.00      LIG  
ATOM   6607 H44  LIG     1      -9.980   6.043  23.584  1.00  0.00      LIG  
ATOM   6608 H45  LIG     1     -11.676   6.513  23.815  1.00  0.00      LIG  
ATOM   6609 H46  LIG     1     -11.143   5.841  22.263  1.00  0.00      LIG  
ATOM   6610 H47  LIG     1     -11.109   3.119  25.572  1.00  0.00      LIG  
ATOM   6611 H48  LIG     1     -11.478   4.809  25.953  1.00  0.00      LIG  
ATOM   6612 H49  LIG     1      -9.851   4.355  25.408  1.00  0.00      LIG  
TER
REMARK  Energy: 283.537
REMARK  SimpleFitness: 283.537
REMARK  FullFitness: -1366.5681
REMARK  InterFull: -13.2801
REMARK  IntraFull: 300.4
REMARK  solvFull: -1940.26
REMARK  surfFull: 286.572
REMARK  extraFull: 0.0
REMARK  deltaGcompsolvpol: -1940.26
REMARK  deltaGcompsolvnonpol: 286.572
REMARK  deltaGprotsolvpol: -1938.72
REMARK  deltaGprotsolvnonpol: 281.59
REMARK  deltaGligsolvpol: -10.1136
REMARK  deltaGligsolvnonpol: 15.9758
REMARK  deltaGvdw: -13.2801
REMARK  deltaGelec: 0.0
REMARK  deltaG: -5.7616096
REMARK  Cluster: 4
REMARK  ClusterRank: 6
ATOM   6526 C    LIG     1      -4.968   1.590  20.959  1.00  0.00      LIG  
ATOM   6527 C1   LIG     1      -4.480   0.350  21.647  1.00  0.00      LIG  
ATOM   6528 C2   LIG     1      -5.161  -0.966  21.331  1.00  0.00      LIG  
ATOM   6529 C3   LIG     1      -6.672  -0.732  21.129  1.00  0.00      LIG  
ATOM   6530 C4   LIG     1      -7.118   0.442  20.242  1.00  0.00      LIG  
ATOM   6531 C5   LIG     1      -6.484   1.676  20.886  1.00  0.00      LIG  
ATOM   6532 C6   LIG     1      -7.490  -1.955  20.779  1.00  0.00      LIG  
ATOM   6533 C7   LIG     1      -8.877  -1.772  21.358  1.00  0.00      LIG  
ATOM   6534 C8   LIG     1      -9.482  -0.370  21.152  1.00  0.00      LIG  
ATOM   6535 C9   LIG     1      -8.682   0.476  20.116  1.00  0.00      LIG  
ATOM   6536 C10  LIG     1     -10.965  -0.494  20.684  1.00  0.00      LIG  
ATOM   6537 C11  LIG     1     -11.552   0.841  20.403  1.00  0.00      LIG  
ATOM   6538 C12  LIG     1     -10.787   1.782  19.544  1.00  0.00      LIG  
ATOM   6539 C13  LIG     1      -9.327   1.877  19.962  1.00  0.00      LIG  
ATOM   6540 C14  LIG     1     -12.794   0.971  20.870  1.00  0.00      LIG  
ATOM   6541 C15  LIG     1     -13.197  -0.232  21.642  1.00  0.00      LIG  
ATOM   6542 C16  LIG     1     -11.939  -1.078  21.710  1.00  0.00      LIG  
ATOM   6543 O    LIG     1      -8.708   2.656  18.943  1.00  0.00      LIG  
ATOM   6544 C17  LIG     1      -4.428  -1.685  20.204  1.00  0.00      LIG  
ATOM   6545 C18  LIG     1      -4.975  -1.837  22.571  1.00  0.00      LIG  
ATOM   6546 C19  LIG     1      -9.461   0.323  22.525  1.00  0.00      LIG  
ATOM   6547 C20  LIG     1      -6.613   0.318  18.797  1.00  0.00      LIG  
ATOM   6548 H    LIG     1      -8.860  -0.005  19.153  1.00  0.00      LIG  
ATOM   6549 C21  LIG     1     -13.774   2.061  20.533  1.00  0.00      LIG  
ATOM   6550 C22  LIG     1     -14.234   2.873  21.732  1.00  0.00      LIG  
ATOM   6551 C23  LIG     1     -13.223   3.961  22.112  1.00  0.00      LIG  
ATOM   6552 O1   LIG     1     -13.970   5.120  22.531  1.00  0.00      LIG  
ATOM   6553 C24  LIG     1     -12.361   3.537  23.263  1.00  0.00      LIG  
ATOM   6554 C25  LIG     1     -11.160  -1.312  19.402  1.00  0.00      LIG  
ATOM   6555 O2   LIG     1      -3.396   0.367  22.213  1.00  0.00      LIG  
ATOM   6556 H1   LIG     1      -6.978  -0.470  22.142  1.00  0.00      LIG  
ATOM   6557 C26  LIG     1     -14.999   1.464  19.863  1.00  0.00      LIG  
ATOM   6558 C27  LIG     1     -14.323   6.106  21.636  1.00  0.00      LIG  
ATOM   6559 O3   LIG     1     -14.962   7.088  21.985  1.00  0.00      LIG  
ATOM   6560 C28  LIG     1     -13.829   5.955  20.225  1.00  0.00      LIG  
ATOM   6561 C29  LIG     1     -11.320   4.416  23.870  1.00  0.00      LIG  
ATOM   6562 O4   LIG     1     -10.959   3.372  22.946  1.00  0.00      LIG  
ATOM   6563 C30  LIG     1     -11.014   5.779  23.348  1.00  0.00      LIG  
ATOM   6564 C31  LIG     1     -10.918   4.156  25.278  1.00  0.00      LIG  
ATOM   6565 H2   LIG     1      -4.516   1.634  19.967  1.00  0.00      LIG  
ATOM   6566 H3   LIG     1      -4.597   2.446  21.529  1.00  0.00      LIG  
ATOM   6567 H4   LIG     1      -6.725   2.584  20.335  1.00  0.00      LIG  
ATOM   6568 H5   LIG     1      -6.882   1.802  21.896  1.00  0.00      LIG  
ATOM   6569 H6   LIG     1      -7.063  -2.868  21.197  1.00  0.00      LIG  
ATOM   6570 H7   LIG     1      -7.546  -2.105  19.699  1.00  0.00      LIG  
ATOM   6571 H8   LIG     1      -8.809  -1.971  22.430  1.00  0.00      LIG  
ATOM   6572 H9   LIG     1      -9.512  -2.570  20.975  1.00  0.00      LIG  
ATOM   6573 H10  LIG     1     -11.227   2.784  19.554  1.00  0.00      LIG  
ATOM   6574 H11  LIG     1     -10.846   1.440  18.507  1.00  0.00      LIG  
ATOM   6575 H12  LIG     1      -9.244   2.445  20.893  1.00  0.00      LIG  
ATOM   6576 H13  LIG     1     -13.991  -0.782  21.130  1.00  0.00      LIG  
ATOM   6577 H14  LIG     1     -13.537   0.031  22.647  1.00  0.00      LIG  
ATOM   6578 H15  LIG     1     -11.566  -1.069  22.735  1.00  0.00      LIG  
ATOM   6579 H16  LIG     1     -12.170  -2.123  21.485  1.00  0.00      LIG  
ATOM   6580 H17  LIG     1      -9.253   3.454  18.838  1.00  0.00      LIG  
ATOM   6581 H18  LIG     1      -4.962  -2.585  19.890  1.00  0.00      LIG  
ATOM   6582 H19  LIG     1      -3.434  -1.994  20.543  1.00  0.00      LIG  
ATOM   6583 H20  LIG     1      -4.267  -1.051  19.332  1.00  0.00      LIG  
ATOM   6584 H21  LIG     1      -5.453  -1.387  23.447  1.00  0.00      LIG  
ATOM   6585 H22  LIG     1      -3.916  -1.978  22.810  1.00  0.00      LIG  
ATOM   6586 H23  LIG     1      -5.400  -2.832  22.427  1.00  0.00      LIG  
ATOM   6587 H24  LIG     1      -9.730  -0.366  23.329  1.00  0.00      LIG  
ATOM   6588 H25  LIG     1     -10.162   1.151  22.573  1.00  0.00      LIG  
ATOM   6589 H26  LIG     1      -8.480   0.725  22.774  1.00  0.00      LIG  
ATOM   6590 H27  LIG     1      -6.956  -0.610  18.335  1.00  0.00      LIG  
ATOM   6591 H28  LIG     1      -5.530   0.343  18.708  1.00  0.00      LIG  
ATOM   6592 H29  LIG     1      -6.981   1.139  18.181  1.00  0.00      LIG  
ATOM   6593 H30  LIG     1     -13.336   2.750  19.807  1.00  0.00      LIG  
ATOM   6594 H31  LIG     1     -14.461   2.220  22.581  1.00  0.00      LIG  
ATOM   6595 H32  LIG     1     -15.185   3.343  21.462  1.00  0.00      LIG  
ATOM   6596 H33  LIG     1     -12.554   4.169  21.274  1.00  0.00      LIG  
ATOM   6597 H34  LIG     1     -12.828   2.792  23.893  1.00  0.00      LIG  
ATOM   6598 H35  LIG     1     -10.601  -0.899  18.564  1.00  0.00      LIG  
ATOM   6599 H36  LIG     1     -12.212  -1.331  19.098  1.00  0.00      LIG  
ATOM   6600 H37  LIG     1     -10.861  -2.354  19.528  1.00  0.00      LIG  
ATOM   6601 H38  LIG     1     -15.580   0.860  20.566  1.00  0.00      LIG  
ATOM   6602 H39  LIG     1     -15.652   2.259  19.495  1.00  0.00      LIG  
ATOM   6603 H40  LIG     1     -14.721   0.838  19.009  1.00  0.00      LIG  
ATOM   6604 H41  LIG     1     -14.144   6.828  19.656  1.00  0.00      LIG  
ATOM   6605 H42  LIG     1     -14.267   5.067  19.759  1.00  0.00      LIG  
ATOM   6606 H43  LIG     1     -12.736   5.931  20.201  1.00  0.00      LIG  
ATOM   6607 H44  LIG     1      -9.980   6.043  23.584  1.00  0.00      LIG  
ATOM   6608 H45  LIG     1     -11.676   6.513  23.815  1.00  0.00      LIG  
ATOM   6609 H46  LIG     1     -11.143   5.841  22.263  1.00  0.00      LIG  
ATOM   6610 H47  LIG     1     -11.109   3.119  25.572  1.00  0.00      LIG  
ATOM   6611 H48  LIG     1     -11.478   4.809  25.953  1.00  0.00      LIG  
ATOM   6612 H49  LIG     1      -9.851   4.355  25.408  1.00  0.00      LIG  
TER
REMARK  Energy: 283.537
REMARK  SimpleFitness: 283.537
REMARK  FullFitness: -1366.5681
REMARK  InterFull: -13.2801
REMARK  IntraFull: 300.4
REMARK  solvFull: -1940.26
REMARK  surfFull: 286.572
REMARK  extraFull: 0.0
REMARK  deltaGcompsolvpol: -1940.26
REMARK  deltaGcompsolvnonpol: 286.572
REMARK  deltaGprotsolvpol: -1938.72
REMARK  deltaGprotsolvnonpol: 281.59
REMARK  deltaGligsolvpol: -10.1136
REMARK  deltaGligsolvnonpol: 15.9758
REMARK  deltaGvdw: -13.2801
REMARK  deltaGelec: 0.0
REMARK  deltaG: -5.7616096
REMARK  Cluster: 4
REMARK  ClusterRank: 7
ATOM   6526 C    LIG     1      -4.968   1.590  20.959  1.00  0.00      LIG  
ATOM   6527 C1   LIG     1      -4.480   0.350  21.647  1.00  0.00      LIG  
ATOM   6528 C2   LIG     1      -5.161  -0.966  21.331  1.00  0.00      LIG  
ATOM   6529 C3   LIG     1      -6.672  -0.732  21.129  1.00  0.00      LIG  
ATOM   6530 C4   LIG     1      -7.118   0.442  20.242  1.00  0.00      LIG  
ATOM   6531 C5   LIG     1      -6.484   1.676  20.886  1.00  0.00      LIG  
ATOM   6532 C6   LIG     1      -7.490  -1.955  20.779  1.00  0.00      LIG  
ATOM   6533 C7   LIG     1      -8.877  -1.772  21.358  1.00  0.00      LIG  
ATOM   6534 C8   LIG     1      -9.482  -0.370  21.152  1.00  0.00      LIG  
ATOM   6535 C9   LIG     1      -8.682   0.476  20.116  1.00  0.00      LIG  
ATOM   6536 C10  LIG     1     -10.965  -0.494  20.684  1.00  0.00      LIG  
ATOM   6537 C11  LIG     1     -11.552   0.841  20.403  1.00  0.00      LIG  
ATOM   6538 C12  LIG     1     -10.787   1.782  19.544  1.00  0.00      LIG  
ATOM   6539 C13  LIG     1      -9.327   1.877  19.962  1.00  0.00      LIG  
ATOM   6540 C14  LIG     1     -12.794   0.971  20.870  1.00  0.00      LIG  
ATOM   6541 C15  LIG     1     -13.197  -0.232  21.642  1.00  0.00      LIG  
ATOM   6542 C16  LIG     1     -11.939  -1.078  21.710  1.00  0.00      LIG  
ATOM   6543 O    LIG     1      -8.708   2.656  18.943  1.00  0.00      LIG  
ATOM   6544 C17  LIG     1      -4.428  -1.685  20.204  1.00  0.00      LIG  
ATOM   6545 C18  LIG     1      -4.975  -1.837  22.571  1.00  0.00      LIG  
ATOM   6546 C19  LIG     1      -9.461   0.323  22.525  1.00  0.00      LIG  
ATOM   6547 C20  LIG     1      -6.613   0.318  18.797  1.00  0.00      LIG  
ATOM   6548 H    LIG     1      -8.860  -0.005  19.153  1.00  0.00      LIG  
ATOM   6549 C21  LIG     1     -13.774   2.061  20.533  1.00  0.00      LIG  
ATOM   6550 C22  LIG     1     -14.234   2.873  21.732  1.00  0.00      LIG  
ATOM   6551 C23  LIG     1     -13.223   3.961  22.112  1.00  0.00      LIG  
ATOM   6552 O1   LIG     1     -13.970   5.120  22.531  1.00  0.00      LIG  
ATOM   6553 C24  LIG     1     -12.361   3.537  23.263  1.00  0.00      LIG  
ATOM   6554 C25  LIG     1     -11.160  -1.312  19.402  1.00  0.00      LIG  
ATOM   6555 O2   LIG     1      -3.396   0.367  22.213  1.00  0.00      LIG  
ATOM   6556 H1   LIG     1      -6.978  -0.470  22.142  1.00  0.00      LIG  
ATOM   6557 C26  LIG     1     -14.999   1.464  19.863  1.00  0.00      LIG  
ATOM   6558 C27  LIG     1     -14.323   6.106  21.636  1.00  0.00      LIG  
ATOM   6559 O3   LIG     1     -14.962   7.088  21.985  1.00  0.00      LIG  
ATOM   6560 C28  LIG     1     -13.829   5.955  20.225  1.00  0.00      LIG  
ATOM   6561 C29  LIG     1     -11.320   4.416  23.870  1.00  0.00      LIG  
ATOM   6562 O4   LIG     1     -10.959   3.372  22.946  1.00  0.00      LIG  
ATOM   6563 C30  LIG     1     -11.014   5.779  23.348  1.00  0.00      LIG  
ATOM   6564 C31  LIG     1     -10.918   4.156  25.278  1.00  0.00      LIG  
ATOM   6565 H2   LIG     1      -4.516   1.634  19.967  1.00  0.00      LIG  
ATOM   6566 H3   LIG     1      -4.597   2.446  21.529  1.00  0.00      LIG  
ATOM   6567 H4   LIG     1      -6.725   2.584  20.335  1.00  0.00      LIG  
ATOM   6568 H5   LIG     1      -6.882   1.802  21.896  1.00  0.00      LIG  
ATOM   6569 H6   LIG     1      -7.063  -2.868  21.197  1.00  0.00      LIG  
ATOM   6570 H7   LIG     1      -7.546  -2.105  19.699  1.00  0.00      LIG  
ATOM   6571 H8   LIG     1      -8.809  -1.971  22.430  1.00  0.00      LIG  
ATOM   6572 H9   LIG     1      -9.512  -2.570  20.975  1.00  0.00      LIG  
ATOM   6573 H10  LIG     1     -11.227   2.784  19.554  1.00  0.00      LIG  
ATOM   6574 H11  LIG     1     -10.846   1.440  18.507  1.00  0.00      LIG  
ATOM   6575 H12  LIG     1      -9.244   2.445  20.893  1.00  0.00      LIG  
ATOM   6576 H13  LIG     1     -13.991  -0.782  21.130  1.00  0.00      LIG  
ATOM   6577 H14  LIG     1     -13.537   0.031  22.647  1.00  0.00      LIG  
ATOM   6578 H15  LIG     1     -11.566  -1.069  22.735  1.00  0.00      LIG  
ATOM   6579 H16  LIG     1     -12.170  -2.123  21.485  1.00  0.00      LIG  
ATOM   6580 H17  LIG     1      -9.253   3.454  18.838  1.00  0.00      LIG  
ATOM   6581 H18  LIG     1      -4.962  -2.585  19.890  1.00  0.00      LIG  
ATOM   6582 H19  LIG     1      -3.434  -1.994  20.543  1.00  0.00      LIG  
ATOM   6583 H20  LIG     1      -4.267  -1.051  19.332  1.00  0.00      LIG  
ATOM   6584 H21  LIG     1      -5.453  -1.387  23.447  1.00  0.00      LIG  
ATOM   6585 H22  LIG     1      -3.916  -1.978  22.810  1.00  0.00      LIG  
ATOM   6586 H23  LIG     1      -5.400  -2.832  22.427  1.00  0.00      LIG  
ATOM   6587 H24  LIG     1      -9.730  -0.366  23.329  1.00  0.00      LIG  
ATOM   6588 H25  LIG     1     -10.162   1.151  22.573  1.00  0.00      LIG  
ATOM   6589 H26  LIG     1      -8.480   0.725  22.774  1.00  0.00      LIG  
ATOM   6590 H27  LIG     1      -6.956  -0.610  18.335  1.00  0.00      LIG  
ATOM   6591 H28  LIG     1      -5.530   0.343  18.708  1.00  0.00      LIG  
ATOM   6592 H29  LIG     1      -6.981   1.139  18.181  1.00  0.00      LIG  
ATOM   6593 H30  LIG     1     -13.336   2.750  19.807  1.00  0.00      LIG  
ATOM   6594 H31  LIG     1     -14.461   2.220  22.581  1.00  0.00      LIG  
ATOM   6595 H32  LIG     1     -15.185   3.343  21.462  1.00  0.00      LIG  
ATOM   6596 H33  LIG     1     -12.554   4.169  21.274  1.00  0.00      LIG  
ATOM   6597 H34  LIG     1     -12.828   2.792  23.893  1.00  0.00      LIG  
ATOM   6598 H35  LIG     1     -10.601  -0.899  18.564  1.00  0.00      LIG  
ATOM   6599 H36  LIG     1     -12.212  -1.331  19.098  1.00  0.00      LIG  
ATOM   6600 H37  LIG     1     -10.861  -2.354  19.528  1.00  0.00      LIG  
ATOM   6601 H38  LIG     1     -15.580   0.860  20.566  1.00  0.00      LIG  
ATOM   6602 H39  LIG     1     -15.652   2.259  19.495  1.00  0.00      LIG  
ATOM   6603 H40  LIG     1     -14.721   0.838  19.009  1.00  0.00      LIG  
ATOM   6604 H41  LIG     1     -14.144   6.828  19.656  1.00  0.00      LIG  
ATOM   6605 H42  LIG     1     -14.267   5.067  19.759  1.00  0.00      LIG  
ATOM   6606 H43  LIG     1     -12.736   5.931  20.201  1.00  0.00      LIG  
ATOM   6607 H44  LIG     1      -9.980   6.043  23.584  1.00  0.00      LIG  
ATOM   6608 H45  LIG     1     -11.676   6.513  23.815  1.00  0.00      LIG  
ATOM   6609 H46  LIG     1     -11.143   5.841  22.263  1.00  0.00      LIG  
ATOM   6610 H47  LIG     1     -11.109   3.119  25.572  1.00  0.00      LIG  
ATOM   6611 H48  LIG     1     -11.478   4.809  25.953  1.00  0.00      LIG  
ATOM   6612 H49  LIG     1      -9.851   4.355  25.408  1.00  0.00      LIG  
TER
REMARK  Energy: 277.383
REMARK  SimpleFitness: 277.383
REMARK  FullFitness: -1368.9855
REMARK  InterFull: -18.2285
REMARK  IntraFull: 295.997
REMARK  solvFull: -1932.52
REMARK  surfFull: 285.766
REMARK  extraFull: 0.0
REMARK  deltaGcompsolvpol: -1932.52
REMARK  deltaGcompsolvnonpol: 285.766
REMARK  deltaGprotsolvpol: -1938.72
REMARK  deltaGprotsolvnonpol: 281.59
REMARK  deltaGligsolvpol: -8.39927
REMARK  deltaGligsolvnonpol: 15.9956
REMARK  deltaGvdw: -18.2285
REMARK  deltaGelec: 0.0
REMARK  deltaG: -5.9390783
REMARK  Cluster: 5
REMARK  ClusterRank: 0
ATOM   6526 C    LIG     1      -6.705   0.113  22.692  1.00  0.00      LIG  
ATOM   6527 C1   LIG     1      -6.396  -0.839  23.812  1.00  0.00      LIG  
ATOM   6528 C2   LIG     1      -6.786  -2.297  23.658  1.00  0.00      LIG  
ATOM   6529 C3   LIG     1      -8.110  -2.401  22.876  1.00  0.00      LIG  
ATOM   6530 C4   LIG     1      -8.264  -1.564  21.596  1.00  0.00      LIG  
ATOM   6531 C5   LIG     1      -8.067  -0.120  22.055  1.00  0.00      LIG  
ATOM   6532 C6   LIG     1      -8.617  -3.801  22.614  1.00  0.00      LIG  
ATOM   6533 C7   LIG     1     -10.130  -3.750  22.581  1.00  0.00      LIG  
ATOM   6534 C8   LIG     1     -10.718  -2.587  21.760  1.00  0.00      LIG  
ATOM   6535 C9   LIG     1      -9.634  -1.870  20.900  1.00  0.00      LIG  
ATOM   6536 C10  LIG     1     -11.851  -3.122  20.827  1.00  0.00      LIG  
ATOM   6537 C11  LIG     1     -12.419  -1.995  20.038  1.00  0.00      LIG  
ATOM   6538 C12  LIG     1     -11.425  -1.226  19.243  1.00  0.00      LIG  
ATOM   6539 C13  LIG     1     -10.282  -0.712  20.107  1.00  0.00      LIG  
ATOM   6540 C14  LIG     1     -13.750  -1.878  20.157  1.00  0.00      LIG  
ATOM   6541 C15  LIG     1     -14.282  -2.955  21.029  1.00  0.00      LIG  
ATOM   6542 C16  LIG     1     -13.066  -3.685  21.561  1.00  0.00      LIG  
ATOM   6543 O    LIG     1      -9.379  -0.080  19.207  1.00  0.00      LIG  
ATOM   6544 C17  LIG     1      -5.613  -3.110  23.118  1.00  0.00      LIG  
ATOM   6545 C18  LIG     1      -7.025  -2.812  25.074  1.00  0.00      LIG  
ATOM   6546 C19  LIG     1     -11.329  -1.590  22.770  1.00  0.00      LIG  
ATOM   6547 C20  LIG     1      -7.203  -1.904  20.537  1.00  0.00      LIG  
ATOM   6548 H    LIG     1      -9.352  -2.590  20.131  1.00  0.00      LIG  
ATOM   6549 C21  LIG     1     -14.774  -0.935  19.564  1.00  0.00      LIG  
ATOM   6550 C22  LIG     1     -14.336   0.453  19.105  1.00  0.00      LIG  
ATOM   6551 C23  LIG     1     -13.691   1.298  20.211  1.00  0.00      LIG  
ATOM   6552 O1   LIG     1     -12.464   1.899  19.738  1.00  0.00      LIG  
ATOM   6553 C24  LIG     1     -14.636   2.318  20.792  1.00  0.00      LIG  
ATOM   6554 C25  LIG     1     -11.408  -4.218  19.847  1.00  0.00      LIG  
ATOM   6555 O2   LIG     1      -5.610  -0.498  24.683  1.00  0.00      LIG  
ATOM   6556 H1   LIG     1      -8.814  -1.977  23.593  1.00  0.00      LIG  
ATOM   6557 C26  LIG     1     -15.407  -1.625  18.370  1.00  0.00      LIG  
ATOM   6558 C27  LIG     1     -12.529   2.876  18.780  1.00  0.00      LIG  
ATOM   6559 O3   LIG     1     -13.547   3.363  18.314  1.00  0.00      LIG  
ATOM   6560 C28  LIG     1     -11.151   3.363  18.466  1.00  0.00      LIG  
ATOM   6561 C29  LIG     1     -14.254   3.145  21.965  1.00  0.00      LIG  
ATOM   6562 O4   LIG     1     -15.164   2.028  22.105  1.00  0.00      LIG  
ATOM   6563 C30  LIG     1     -12.940   2.959  22.648  1.00  0.00      LIG  
ATOM   6564 C31  LIG     1     -14.881   4.486  22.107  1.00  0.00      LIG  
ATOM   6565 H2   LIG     1      -5.903   0.043  21.954  1.00  0.00      LIG  
ATOM   6566 H3   LIG     1      -6.682   1.123  23.108  1.00  0.00      LIG  
ATOM   6567 H4   LIG     1      -8.156   0.579  21.222  1.00  0.00      LIG  
ATOM   6568 H5   LIG     1      -8.846   0.140  22.776  1.00  0.00      LIG  
ATOM   6569 H6   LIG     1      -8.314  -4.501  23.394  1.00  0.00      LIG  
ATOM   6570 H7   LIG     1      -8.229  -4.199  21.673  1.00  0.00      LIG  
ATOM   6571 H8   LIG     1     -10.478  -3.657  23.613  1.00  0.00      LIG  
ATOM   6572 H9   LIG     1     -10.495  -4.724  22.253  1.00  0.00      LIG  
ATOM   6573 H10  LIG     1     -11.867  -0.400  18.693  1.00  0.00      LIG  
ATOM   6574 H11  LIG     1     -11.026  -1.880  18.468  1.00  0.00      LIG  
ATOM   6575 H12  LIG     1     -10.644   0.064  20.786  1.00  0.00      LIG  
ATOM   6576 H13  LIG     1     -14.919  -3.637  20.459  1.00  0.00      LIG  
ATOM   6577 H14  LIG     1     -14.866  -2.545  21.854  1.00  0.00      LIG  
ATOM   6578 H15  LIG     1     -13.013  -3.580  22.645  1.00  0.00      LIG  
ATOM   6579 H16  LIG     1     -13.172  -4.758  21.377  1.00  0.00      LIG  
ATOM   6580 H17  LIG     1      -9.893   0.584  18.718  1.00  0.00      LIG  
ATOM   6581 H18  LIG     1      -5.909  -4.138  22.897  1.00  0.00      LIG  
ATOM   6582 H19  LIG     1      -4.812  -3.153  23.862  1.00  0.00      LIG  
ATOM   6583 H20  LIG     1      -5.172  -2.673  22.222  1.00  0.00      LIG  
ATOM   6584 H21  LIG     1      -7.844  -2.271  25.559  1.00  0.00      LIG  
ATOM   6585 H22  LIG     1      -6.136  -2.696  25.701  1.00  0.00      LIG  
ATOM   6586 H23  LIG     1      -7.273  -3.875  25.074  1.00  0.00      LIG  
ATOM   6587 H24  LIG     1     -11.937  -2.099  23.521  1.00  0.00      LIG  
ATOM   6588 H25  LIG     1     -11.963  -0.836  22.301  1.00  0.00      LIG  
ATOM   6589 H26  LIG     1     -10.562  -1.047  23.321  1.00  0.00      LIG  
ATOM   6590 H27  LIG     1      -7.229  -2.964  20.277  1.00  0.00      LIG  
ATOM   6591 H28  LIG     1      -6.187  -1.670  20.842  1.00  0.00      LIG  
ATOM   6592 H29  LIG     1      -7.369  -1.345  19.616  1.00  0.00      LIG  
ATOM   6593 H30  LIG     1     -15.546  -0.781  20.321  1.00  0.00      LIG  
ATOM   6594 H31  LIG     1     -15.215   0.971  18.710  1.00  0.00      LIG  
ATOM   6595 H32  LIG     1     -13.668   0.339  18.253  1.00  0.00      LIG  
ATOM   6596 H33  LIG     1     -13.382   0.626  21.016  1.00  0.00      LIG  
ATOM   6597 H34  LIG     1     -15.300   2.750  20.056  1.00  0.00      LIG  
ATOM   6598 H35  LIG     1     -11.128  -5.135  20.369  1.00  0.00      LIG  
ATOM   6599 H36  LIG     1     -10.561  -3.921  19.224  1.00  0.00      LIG  
ATOM   6600 H37  LIG     1     -12.225  -4.485  19.169  1.00  0.00      LIG  
ATOM   6601 H38  LIG     1     -15.896  -2.560  18.657  1.00  0.00      LIG  
ATOM   6602 H39  LIG     1     -14.655  -1.853  17.607  1.00  0.00      LIG  
ATOM   6603 H40  LIG     1     -16.157  -0.980  17.910  1.00  0.00      LIG  
ATOM   6604 H41  LIG     1     -11.203   4.032  17.603  1.00  0.00      LIG  
ATOM   6605 H42  LIG     1     -10.509   2.516  18.207  1.00  0.00      LIG  
ATOM   6606 H43  LIG     1     -10.748   3.907  19.324  1.00  0.00      LIG  
ATOM   6607 H44  LIG     1     -12.144   3.426  22.062  1.00  0.00      LIG  
ATOM   6608 H45  LIG     1     -12.694   1.902  22.787  1.00  0.00      LIG  
ATOM   6609 H46  LIG     1     -12.954   3.434  23.632  1.00  0.00      LIG  
ATOM   6610 H47  LIG     1     -15.894   4.501  21.697  1.00  0.00      LIG  
ATOM   6611 H48  LIG     1     -14.285   5.235  21.579  1.00  0.00      LIG  
ATOM   6612 H49  LIG     1     -14.937   4.770  23.160  1.00  0.00      LIG  
TER
REMARK  Energy: 277.383
REMARK  SimpleFitness: 277.383
REMARK  FullFitness: -1368.9855
REMARK  InterFull: -18.2285
REMARK  IntraFull: 295.997
REMARK  solvFull: -1932.52
REMARK  surfFull: 285.766
REMARK  extraFull: 0.0
REMARK  deltaGcompsolvpol: -1932.52
REMARK  deltaGcompsolvnonpol: 285.766
REMARK  deltaGprotsolvpol: -1938.72
REMARK  deltaGprotsolvnonpol: 281.59
REMARK  deltaGligsolvpol: -8.39927
REMARK  deltaGligsolvnonpol: 15.9956
REMARK  deltaGvdw: -18.2285
REMARK  deltaGelec: 0.0
REMARK  deltaG: -5.9390783
REMARK  Cluster: 5
REMARK  ClusterRank: 1
ATOM   6526 C    LIG     1      -6.705   0.113  22.692  1.00  0.00      LIG  
ATOM   6527 C1   LIG     1      -6.396  -0.839  23.812  1.00  0.00      LIG  
ATOM   6528 C2   LIG     1      -6.786  -2.297  23.658  1.00  0.00      LIG  
ATOM   6529 C3   LIG     1      -8.110  -2.401  22.876  1.00  0.00      LIG  
ATOM   6530 C4   LIG     1      -8.264  -1.564  21.596  1.00  0.00      LIG  
ATOM   6531 C5   LIG     1      -8.067  -0.120  22.055  1.00  0.00      LIG  
ATOM   6532 C6   LIG     1      -8.617  -3.801  22.614  1.00  0.00      LIG  
ATOM   6533 C7   LIG     1     -10.130  -3.750  22.581  1.00  0.00      LIG  
ATOM   6534 C8   LIG     1     -10.718  -2.587  21.760  1.00  0.00      LIG  
ATOM   6535 C9   LIG     1      -9.634  -1.870  20.900  1.00  0.00      LIG  
ATOM   6536 C10  LIG     1     -11.851  -3.122  20.827  1.00  0.00      LIG  
ATOM   6537 C11  LIG     1     -12.419  -1.995  20.038  1.00  0.00      LIG  
ATOM   6538 C12  LIG     1     -11.425  -1.226  19.243  1.00  0.00      LIG  
ATOM   6539 C13  LIG     1     -10.282  -0.712  20.107  1.00  0.00      LIG  
ATOM   6540 C14  LIG     1     -13.750  -1.878  20.157  1.00  0.00      LIG  
ATOM   6541 C15  LIG     1     -14.282  -2.955  21.029  1.00  0.00      LIG  
ATOM   6542 C16  LIG     1     -13.066  -3.685  21.561  1.00  0.00      LIG  
ATOM   6543 O    LIG     1      -9.379  -0.080  19.207  1.00  0.00      LIG  
ATOM   6544 C17  LIG     1      -5.613  -3.110  23.118  1.00  0.00      LIG  
ATOM   6545 C18  LIG     1      -7.025  -2.812  25.074  1.00  0.00      LIG  
ATOM   6546 C19  LIG     1     -11.329  -1.590  22.770  1.00  0.00      LIG  
ATOM   6547 C20  LIG     1      -7.203  -1.904  20.537  1.00  0.00      LIG  
ATOM   6548 H    LIG     1      -9.352  -2.590  20.131  1.00  0.00      LIG  
ATOM   6549 C21  LIG     1     -14.774  -0.935  19.564  1.00  0.00      LIG  
ATOM   6550 C22  LIG     1     -14.336   0.453  19.105  1.00  0.00      LIG  
ATOM   6551 C23  LIG     1     -13.691   1.298  20.211  1.00  0.00      LIG  
ATOM   6552 O1   LIG     1     -12.464   1.899  19.738  1.00  0.00      LIG  
ATOM   6553 C24  LIG     1     -14.636   2.318  20.792  1.00  0.00      LIG  
ATOM   6554 C25  LIG     1     -11.408  -4.218  19.847  1.00  0.00      LIG  
ATOM   6555 O2   LIG     1      -5.610  -0.498  24.683  1.00  0.00      LIG  
ATOM   6556 H1   LIG     1      -8.814  -1.977  23.593  1.00  0.00      LIG  
ATOM   6557 C26  LIG     1     -15.407  -1.625  18.370  1.00  0.00      LIG  
ATOM   6558 C27  LIG     1     -12.529   2.876  18.780  1.00  0.00      LIG  
ATOM   6559 O3   LIG     1     -13.547   3.363  18.314  1.00  0.00      LIG  
ATOM   6560 C28  LIG     1     -11.151   3.363  18.466  1.00  0.00      LIG  
ATOM   6561 C29  LIG     1     -14.254   3.145  21.965  1.00  0.00      LIG  
ATOM   6562 O4   LIG     1     -15.164   2.028  22.105  1.00  0.00      LIG  
ATOM   6563 C30  LIG     1     -12.940   2.959  22.648  1.00  0.00      LIG  
ATOM   6564 C31  LIG     1     -14.881   4.486  22.107  1.00  0.00      LIG  
ATOM   6565 H2   LIG     1      -5.903   0.043  21.954  1.00  0.00      LIG  
ATOM   6566 H3   LIG     1      -6.682   1.123  23.108  1.00  0.00      LIG  
ATOM   6567 H4   LIG     1      -8.156   0.579  21.222  1.00  0.00      LIG  
ATOM   6568 H5   LIG     1      -8.846   0.140  22.776  1.00  0.00      LIG  
ATOM   6569 H6   LIG     1      -8.314  -4.501  23.394  1.00  0.00      LIG  
ATOM   6570 H7   LIG     1      -8.229  -4.199  21.673  1.00  0.00      LIG  
ATOM   6571 H8   LIG     1     -10.478  -3.657  23.613  1.00  0.00      LIG  
ATOM   6572 H9   LIG     1     -10.495  -4.724  22.253  1.00  0.00      LIG  
ATOM   6573 H10  LIG     1     -11.867  -0.400  18.693  1.00  0.00      LIG  
ATOM   6574 H11  LIG     1     -11.026  -1.880  18.468  1.00  0.00      LIG  
ATOM   6575 H12  LIG     1     -10.644   0.064  20.786  1.00  0.00      LIG  
ATOM   6576 H13  LIG     1     -14.919  -3.637  20.459  1.00  0.00      LIG  
ATOM   6577 H14  LIG     1     -14.866  -2.545  21.854  1.00  0.00      LIG  
ATOM   6578 H15  LIG     1     -13.013  -3.580  22.645  1.00  0.00      LIG  
ATOM   6579 H16  LIG     1     -13.172  -4.758  21.377  1.00  0.00      LIG  
ATOM   6580 H17  LIG     1      -9.893   0.584  18.718  1.00  0.00      LIG  
ATOM   6581 H18  LIG     1      -5.909  -4.138  22.897  1.00  0.00      LIG  
ATOM   6582 H19  LIG     1      -4.812  -3.153  23.862  1.00  0.00      LIG  
ATOM   6583 H20  LIG     1      -5.172  -2.673  22.222  1.00  0.00      LIG  
ATOM   6584 H21  LIG     1      -7.844  -2.271  25.559  1.00  0.00      LIG  
ATOM   6585 H22  LIG     1      -6.136  -2.696  25.701  1.00  0.00      LIG  
ATOM   6586 H23  LIG     1      -7.273  -3.875  25.074  1.00  0.00      LIG  
ATOM   6587 H24  LIG     1     -11.937  -2.099  23.521  1.00  0.00      LIG  
ATOM   6588 H25  LIG     1     -11.963  -0.836  22.301  1.00  0.00      LIG  
ATOM   6589 H26  LIG     1     -10.562  -1.047  23.321  1.00  0.00      LIG  
ATOM   6590 H27  LIG     1      -7.229  -2.964  20.277  1.00  0.00      LIG  
ATOM   6591 H28  LIG     1      -6.187  -1.670  20.842  1.00  0.00      LIG  
ATOM   6592 H29  LIG     1      -7.369  -1.345  19.616  1.00  0.00      LIG  
ATOM   6593 H30  LIG     1     -15.546  -0.781  20.321  1.00  0.00      LIG  
ATOM   6594 H31  LIG     1     -15.215   0.971  18.710  1.00  0.00      LIG  
ATOM   6595 H32  LIG     1     -13.668   0.339  18.253  1.00  0.00      LIG  
ATOM   6596 H33  LIG     1     -13.382   0.626  21.016  1.00  0.00      LIG  
ATOM   6597 H34  LIG     1     -15.300   2.750  20.056  1.00  0.00      LIG  
ATOM   6598 H35  LIG     1     -11.128  -5.135  20.369  1.00  0.00      LIG  
ATOM   6599 H36  LIG     1     -10.561  -3.921  19.224  1.00  0.00      LIG  
ATOM   6600 H37  LIG     1     -12.225  -4.485  19.169  1.00  0.00      LIG  
ATOM   6601 H38  LIG     1     -15.896  -2.560  18.657  1.00  0.00      LIG  
ATOM   6602 H39  LIG     1     -14.655  -1.853  17.607  1.00  0.00      LIG  
ATOM   6603 H40  LIG     1     -16.157  -0.980  17.910  1.00  0.00      LIG  
ATOM   6604 H41  LIG     1     -11.203   4.032  17.603  1.00  0.00      LIG  
ATOM   6605 H42  LIG     1     -10.509   2.516  18.207  1.00  0.00      LIG  
ATOM   6606 H43  LIG     1     -10.748   3.907  19.324  1.00  0.00      LIG  
ATOM   6607 H44  LIG     1     -12.144   3.426  22.062  1.00  0.00      LIG  
ATOM   6608 H45  LIG     1     -12.694   1.902  22.787  1.00  0.00      LIG  
ATOM   6609 H46  LIG     1     -12.954   3.434  23.632  1.00  0.00      LIG  
ATOM   6610 H47  LIG     1     -15.894   4.501  21.697  1.00  0.00      LIG  
ATOM   6611 H48  LIG     1     -14.285   5.235  21.579  1.00  0.00      LIG  
ATOM   6612 H49  LIG     1     -14.937   4.770  23.160  1.00  0.00      LIG  
TER
REMARK  Energy: 277.383
REMARK  SimpleFitness: 277.383
REMARK  FullFitness: -1368.9855
REMARK  InterFull: -18.2285
REMARK  IntraFull: 295.997
REMARK  solvFull: -1932.52
REMARK  surfFull: 285.766
REMARK  extraFull: 0.0
REMARK  deltaGcompsolvpol: -1932.52
REMARK  deltaGcompsolvnonpol: 285.766
REMARK  deltaGprotsolvpol: -1938.72
REMARK  deltaGprotsolvnonpol: 281.59
REMARK  deltaGligsolvpol: -8.39927
REMARK  deltaGligsolvnonpol: 15.9956
REMARK  deltaGvdw: -18.2285
REMARK  deltaGelec: 0.0
REMARK  deltaG: -5.9390783
REMARK  Cluster: 5
REMARK  ClusterRank: 2
ATOM   6526 C    LIG     1      -6.705   0.113  22.692  1.00  0.00      LIG  
ATOM   6527 C1   LIG     1      -6.396  -0.839  23.812  1.00  0.00      LIG  
ATOM   6528 C2   LIG     1      -6.786  -2.297  23.658  1.00  0.00      LIG  
ATOM   6529 C3   LIG     1      -8.110  -2.401  22.876  1.00  0.00      LIG  
ATOM   6530 C4   LIG     1      -8.264  -1.564  21.596  1.00  0.00      LIG  
ATOM   6531 C5   LIG     1      -8.067  -0.120  22.055  1.00  0.00      LIG  
ATOM   6532 C6   LIG     1      -8.617  -3.801  22.614  1.00  0.00      LIG  
ATOM   6533 C7   LIG     1     -10.130  -3.750  22.581  1.00  0.00      LIG  
ATOM   6534 C8   LIG     1     -10.718  -2.587  21.760  1.00  0.00      LIG  
ATOM   6535 C9   LIG     1      -9.634  -1.870  20.900  1.00  0.00      LIG  
ATOM   6536 C10  LIG     1     -11.851  -3.122  20.827  1.00  0.00      LIG  
ATOM   6537 C11  LIG     1     -12.419  -1.995  20.038  1.00  0.00      LIG  
ATOM   6538 C12  LIG     1     -11.425  -1.226  19.243  1.00  0.00      LIG  
ATOM   6539 C13  LIG     1     -10.282  -0.712  20.107  1.00  0.00      LIG  
ATOM   6540 C14  LIG     1     -13.750  -1.878  20.157  1.00  0.00      LIG  
ATOM   6541 C15  LIG     1     -14.282  -2.955  21.029  1.00  0.00      LIG  
ATOM   6542 C16  LIG     1     -13.066  -3.685  21.561  1.00  0.00      LIG  
ATOM   6543 O    LIG     1      -9.379  -0.080  19.207  1.00  0.00      LIG  
ATOM   6544 C17  LIG     1      -5.613  -3.110  23.118  1.00  0.00      LIG  
ATOM   6545 C18  LIG     1      -7.025  -2.812  25.074  1.00  0.00      LIG  
ATOM   6546 C19  LIG     1     -11.329  -1.590  22.770  1.00  0.00      LIG  
ATOM   6547 C20  LIG     1      -7.203  -1.904  20.537  1.00  0.00      LIG  
ATOM   6548 H    LIG     1      -9.352  -2.590  20.131  1.00  0.00      LIG  
ATOM   6549 C21  LIG     1     -14.774  -0.935  19.564  1.00  0.00      LIG  
ATOM   6550 C22  LIG     1     -14.336   0.453  19.105  1.00  0.00      LIG  
ATOM   6551 C23  LIG     1     -13.691   1.298  20.211  1.00  0.00      LIG  
ATOM   6552 O1   LIG     1     -12.464   1.899  19.738  1.00  0.00      LIG  
ATOM   6553 C24  LIG     1     -14.636   2.318  20.792  1.00  0.00      LIG  
ATOM   6554 C25  LIG     1     -11.408  -4.218  19.847  1.00  0.00      LIG  
ATOM   6555 O2   LIG     1      -5.610  -0.498  24.683  1.00  0.00      LIG  
ATOM   6556 H1   LIG     1      -8.814  -1.977  23.593  1.00  0.00      LIG  
ATOM   6557 C26  LIG     1     -15.407  -1.625  18.370  1.00  0.00      LIG  
ATOM   6558 C27  LIG     1     -12.529   2.876  18.780  1.00  0.00      LIG  
ATOM   6559 O3   LIG     1     -13.547   3.363  18.314  1.00  0.00      LIG  
ATOM   6560 C28  LIG     1     -11.151   3.363  18.466  1.00  0.00      LIG  
ATOM   6561 C29  LIG     1     -14.254   3.145  21.965  1.00  0.00      LIG  
ATOM   6562 O4   LIG     1     -15.164   2.028  22.105  1.00  0.00      LIG  
ATOM   6563 C30  LIG     1     -12.940   2.959  22.648  1.00  0.00      LIG  
ATOM   6564 C31  LIG     1     -14.881   4.486  22.107  1.00  0.00      LIG  
ATOM   6565 H2   LIG     1      -5.903   0.043  21.954  1.00  0.00      LIG  
ATOM   6566 H3   LIG     1      -6.682   1.123  23.108  1.00  0.00      LIG  
ATOM   6567 H4   LIG     1      -8.156   0.579  21.222  1.00  0.00      LIG  
ATOM   6568 H5   LIG     1      -8.846   0.140  22.776  1.00  0.00      LIG  
ATOM   6569 H6   LIG     1      -8.314  -4.501  23.394  1.00  0.00      LIG  
ATOM   6570 H7   LIG     1      -8.229  -4.199  21.673  1.00  0.00      LIG  
ATOM   6571 H8   LIG     1     -10.478  -3.657  23.613  1.00  0.00      LIG  
ATOM   6572 H9   LIG     1     -10.495  -4.724  22.253  1.00  0.00      LIG  
ATOM   6573 H10  LIG     1     -11.867  -0.400  18.693  1.00  0.00      LIG  
ATOM   6574 H11  LIG     1     -11.026  -1.880  18.468  1.00  0.00      LIG  
ATOM   6575 H12  LIG     1     -10.644   0.064  20.786  1.00  0.00      LIG  
ATOM   6576 H13  LIG     1     -14.919  -3.637  20.459  1.00  0.00      LIG  
ATOM   6577 H14  LIG     1     -14.866  -2.545  21.854  1.00  0.00      LIG  
ATOM   6578 H15  LIG     1     -13.013  -3.580  22.645  1.00  0.00      LIG  
ATOM   6579 H16  LIG     1     -13.172  -4.758  21.377  1.00  0.00      LIG  
ATOM   6580 H17  LIG     1      -9.893   0.584  18.718  1.00  0.00      LIG  
ATOM   6581 H18  LIG     1      -5.909  -4.138  22.897  1.00  0.00      LIG  
ATOM   6582 H19  LIG     1      -4.812  -3.153  23.862  1.00  0.00      LIG  
ATOM   6583 H20  LIG     1      -5.172  -2.673  22.222  1.00  0.00      LIG  
ATOM   6584 H21  LIG     1      -7.844  -2.271  25.559  1.00  0.00      LIG  
ATOM   6585 H22  LIG     1      -6.136  -2.696  25.701  1.00  0.00      LIG  
ATOM   6586 H23  LIG     1      -7.273  -3.875  25.074  1.00  0.00      LIG  
ATOM   6587 H24  LIG     1     -11.937  -2.099  23.521  1.00  0.00      LIG  
ATOM   6588 H25  LIG     1     -11.963  -0.836  22.301  1.00  0.00      LIG  
ATOM   6589 H26  LIG     1     -10.562  -1.047  23.321  1.00  0.00      LIG  
ATOM   6590 H27  LIG     1      -7.229  -2.964  20.277  1.00  0.00      LIG  
ATOM   6591 H28  LIG     1      -6.187  -1.670  20.842  1.00  0.00      LIG  
ATOM   6592 H29  LIG     1      -7.369  -1.345  19.616  1.00  0.00      LIG  
ATOM   6593 H30  LIG     1     -15.546  -0.781  20.321  1.00  0.00      LIG  
ATOM   6594 H31  LIG     1     -15.215   0.971  18.710  1.00  0.00      LIG  
ATOM   6595 H32  LIG     1     -13.668   0.339  18.253  1.00  0.00      LIG  
ATOM   6596 H33  LIG     1     -13.382   0.626  21.016  1.00  0.00      LIG  
ATOM   6597 H34  LIG     1     -15.300   2.750  20.056  1.00  0.00      LIG  
ATOM   6598 H35  LIG     1     -11.128  -5.135  20.369  1.00  0.00      LIG  
ATOM   6599 H36  LIG     1     -10.561  -3.921  19.224  1.00  0.00      LIG  
ATOM   6600 H37  LIG     1     -12.225  -4.485  19.169  1.00  0.00      LIG  
ATOM   6601 H38  LIG     1     -15.896  -2.560  18.657  1.00  0.00      LIG  
ATOM   6602 H39  LIG     1     -14.655  -1.853  17.607  1.00  0.00      LIG  
ATOM   6603 H40  LIG     1     -16.157  -0.980  17.910  1.00  0.00      LIG  
ATOM   6604 H41  LIG     1     -11.203   4.032  17.603  1.00  0.00      LIG  
ATOM   6605 H42  LIG     1     -10.509   2.516  18.207  1.00  0.00      LIG  
ATOM   6606 H43  LIG     1     -10.748   3.907  19.324  1.00  0.00      LIG  
ATOM   6607 H44  LIG     1     -12.144   3.426  22.062  1.00  0.00      LIG  
ATOM   6608 H45  LIG     1     -12.694   1.902  22.787  1.00  0.00      LIG  
ATOM   6609 H46  LIG     1     -12.954   3.434  23.632  1.00  0.00      LIG  
ATOM   6610 H47  LIG     1     -15.894   4.501  21.697  1.00  0.00      LIG  
ATOM   6611 H48  LIG     1     -14.285   5.235  21.579  1.00  0.00      LIG  
ATOM   6612 H49  LIG     1     -14.937   4.770  23.160  1.00  0.00      LIG  
TER
REMARK  Energy: 277.383
REMARK  SimpleFitness: 277.383
REMARK  FullFitness: -1368.9855
REMARK  InterFull: -18.2285
REMARK  IntraFull: 295.997
REMARK  solvFull: -1932.52
REMARK  surfFull: 285.766
REMARK  extraFull: 0.0
REMARK  deltaGcompsolvpol: -1932.52
REMARK  deltaGcompsolvnonpol: 285.766
REMARK  deltaGprotsolvpol: -1938.72
REMARK  deltaGprotsolvnonpol: 281.59
REMARK  deltaGligsolvpol: -8.39927
REMARK  deltaGligsolvnonpol: 15.9956
REMARK  deltaGvdw: -18.2285
REMARK  deltaGelec: 0.0
REMARK  deltaG: -5.9390783
REMARK  Cluster: 5
REMARK  ClusterRank: 3
ATOM   6526 C    LIG     1      -6.705   0.113  22.692  1.00  0.00      LIG  
ATOM   6527 C1   LIG     1      -6.396  -0.839  23.812  1.00  0.00      LIG  
ATOM   6528 C2   LIG     1      -6.786  -2.297  23.658  1.00  0.00      LIG  
ATOM   6529 C3   LIG     1      -8.110  -2.401  22.876  1.00  0.00      LIG  
ATOM   6530 C4   LIG     1      -8.264  -1.564  21.596  1.00  0.00      LIG  
ATOM   6531 C5   LIG     1      -8.067  -0.120  22.055  1.00  0.00      LIG  
ATOM   6532 C6   LIG     1      -8.617  -3.801  22.614  1.00  0.00      LIG  
ATOM   6533 C7   LIG     1     -10.130  -3.750  22.581  1.00  0.00      LIG  
ATOM   6534 C8   LIG     1     -10.718  -2.587  21.760  1.00  0.00      LIG  
ATOM   6535 C9   LIG     1      -9.634  -1.870  20.900  1.00  0.00      LIG  
ATOM   6536 C10  LIG     1     -11.851  -3.122  20.827  1.00  0.00      LIG  
ATOM   6537 C11  LIG     1     -12.419  -1.995  20.038  1.00  0.00      LIG  
ATOM   6538 C12  LIG     1     -11.425  -1.226  19.243  1.00  0.00      LIG  
ATOM   6539 C13  LIG     1     -10.282  -0.712  20.107  1.00  0.00      LIG  
ATOM   6540 C14  LIG     1     -13.750  -1.878  20.157  1.00  0.00      LIG  
ATOM   6541 C15  LIG     1     -14.282  -2.955  21.029  1.00  0.00      LIG  
ATOM   6542 C16  LIG     1     -13.066  -3.685  21.561  1.00  0.00      LIG  
ATOM   6543 O    LIG     1      -9.379  -0.080  19.207  1.00  0.00      LIG  
ATOM   6544 C17  LIG     1      -5.613  -3.110  23.118  1.00  0.00      LIG  
ATOM   6545 C18  LIG     1      -7.025  -2.812  25.074  1.00  0.00      LIG  
ATOM   6546 C19  LIG     1     -11.329  -1.590  22.770  1.00  0.00      LIG  
ATOM   6547 C20  LIG     1      -7.203  -1.904  20.537  1.00  0.00      LIG  
ATOM   6548 H    LIG     1      -9.352  -2.590  20.131  1.00  0.00      LIG  
ATOM   6549 C21  LIG     1     -14.774  -0.935  19.564  1.00  0.00      LIG  
ATOM   6550 C22  LIG     1     -14.336   0.453  19.105  1.00  0.00      LIG  
ATOM   6551 C23  LIG     1     -13.691   1.298  20.211  1.00  0.00      LIG  
ATOM   6552 O1   LIG     1     -12.464   1.899  19.738  1.00  0.00      LIG  
ATOM   6553 C24  LIG     1     -14.636   2.318  20.792  1.00  0.00      LIG  
ATOM   6554 C25  LIG     1     -11.408  -4.218  19.847  1.00  0.00      LIG  
ATOM   6555 O2   LIG     1      -5.610  -0.498  24.683  1.00  0.00      LIG  
ATOM   6556 H1   LIG     1      -8.814  -1.977  23.593  1.00  0.00      LIG  
ATOM   6557 C26  LIG     1     -15.407  -1.625  18.370  1.00  0.00      LIG  
ATOM   6558 C27  LIG     1     -12.529   2.876  18.780  1.00  0.00      LIG  
ATOM   6559 O3   LIG     1     -13.547   3.363  18.314  1.00  0.00      LIG  
ATOM   6560 C28  LIG     1     -11.151   3.363  18.466  1.00  0.00      LIG  
ATOM   6561 C29  LIG     1     -14.254   3.145  21.965  1.00  0.00      LIG  
ATOM   6562 O4   LIG     1     -15.164   2.028  22.105  1.00  0.00      LIG  
ATOM   6563 C30  LIG     1     -12.940   2.959  22.648  1.00  0.00      LIG  
ATOM   6564 C31  LIG     1     -14.881   4.486  22.107  1.00  0.00      LIG  
ATOM   6565 H2   LIG     1      -5.903   0.043  21.954  1.00  0.00      LIG  
ATOM   6566 H3   LIG     1      -6.682   1.123  23.108  1.00  0.00      LIG  
ATOM   6567 H4   LIG     1      -8.156   0.579  21.222  1.00  0.00      LIG  
ATOM   6568 H5   LIG     1      -8.846   0.140  22.776  1.00  0.00      LIG  
ATOM   6569 H6   LIG     1      -8.314  -4.501  23.394  1.00  0.00      LIG  
ATOM   6570 H7   LIG     1      -8.229  -4.199  21.673  1.00  0.00      LIG  
ATOM   6571 H8   LIG     1     -10.478  -3.657  23.613  1.00  0.00      LIG  
ATOM   6572 H9   LIG     1     -10.495  -4.724  22.253  1.00  0.00      LIG  
ATOM   6573 H10  LIG     1     -11.867  -0.400  18.693  1.00  0.00      LIG  
ATOM   6574 H11  LIG     1     -11.026  -1.880  18.468  1.00  0.00      LIG  
ATOM   6575 H12  LIG     1     -10.644   0.064  20.786  1.00  0.00      LIG  
ATOM   6576 H13  LIG     1     -14.919  -3.637  20.459  1.00  0.00      LIG  
ATOM   6577 H14  LIG     1     -14.866  -2.545  21.854  1.00  0.00      LIG  
ATOM   6578 H15  LIG     1     -13.013  -3.580  22.645  1.00  0.00      LIG  
ATOM   6579 H16  LIG     1     -13.172  -4.758  21.377  1.00  0.00      LIG  
ATOM   6580 H17  LIG     1      -9.893   0.584  18.718  1.00  0.00      LIG  
ATOM   6581 H18  LIG     1      -5.909  -4.138  22.897  1.00  0.00      LIG  
ATOM   6582 H19  LIG     1      -4.812  -3.153  23.862  1.00  0.00      LIG  
ATOM   6583 H20  LIG     1      -5.172  -2.673  22.222  1.00  0.00      LIG  
ATOM   6584 H21  LIG     1      -7.844  -2.271  25.559  1.00  0.00      LIG  
ATOM   6585 H22  LIG     1      -6.136  -2.696  25.701  1.00  0.00      LIG  
ATOM   6586 H23  LIG     1      -7.273  -3.875  25.074  1.00  0.00      LIG  
ATOM   6587 H24  LIG     1     -11.937  -2.099  23.521  1.00  0.00      LIG  
ATOM   6588 H25  LIG     1     -11.963  -0.836  22.301  1.00  0.00      LIG  
ATOM   6589 H26  LIG     1     -10.562  -1.047  23.321  1.00  0.00      LIG  
ATOM   6590 H27  LIG     1      -7.229  -2.964  20.277  1.00  0.00      LIG  
ATOM   6591 H28  LIG     1      -6.187  -1.670  20.842  1.00  0.00      LIG  
ATOM   6592 H29  LIG     1      -7.369  -1.345  19.616  1.00  0.00      LIG  
ATOM   6593 H30  LIG     1     -15.546  -0.781  20.321  1.00  0.00      LIG  
ATOM   6594 H31  LIG     1     -15.215   0.971  18.710  1.00  0.00      LIG  
ATOM   6595 H32  LIG     1     -13.668   0.339  18.253  1.00  0.00      LIG  
ATOM   6596 H33  LIG     1     -13.382   0.626  21.016  1.00  0.00      LIG  
ATOM   6597 H34  LIG     1     -15.300   2.750  20.056  1.00  0.00      LIG  
ATOM   6598 H35  LIG     1     -11.128  -5.135  20.369  1.00  0.00      LIG  
ATOM   6599 H36  LIG     1     -10.561  -3.921  19.224  1.00  0.00      LIG  
ATOM   6600 H37  LIG     1     -12.225  -4.485  19.169  1.00  0.00      LIG  
ATOM   6601 H38  LIG     1     -15.896  -2.560  18.657  1.00  0.00      LIG  
ATOM   6602 H39  LIG     1     -14.655  -1.853  17.607  1.00  0.00      LIG  
ATOM   6603 H40  LIG     1     -16.157  -0.980  17.910  1.00  0.00      LIG  
ATOM   6604 H41  LIG     1     -11.203   4.032  17.603  1.00  0.00      LIG  
ATOM   6605 H42  LIG     1     -10.509   2.516  18.207  1.00  0.00      LIG  
ATOM   6606 H43  LIG     1     -10.748   3.907  19.324  1.00  0.00      LIG  
ATOM   6607 H44  LIG     1     -12.144   3.426  22.062  1.00  0.00      LIG  
ATOM   6608 H45  LIG     1     -12.694   1.902  22.787  1.00  0.00      LIG  
ATOM   6609 H46  LIG     1     -12.954   3.434  23.632  1.00  0.00      LIG  
ATOM   6610 H47  LIG     1     -15.894   4.501  21.697  1.00  0.00      LIG  
ATOM   6611 H48  LIG     1     -14.285   5.235  21.579  1.00  0.00      LIG  
ATOM   6612 H49  LIG     1     -14.937   4.770  23.160  1.00  0.00      LIG  
TER
REMARK  Energy: 277.623
REMARK  SimpleFitness: 277.623
REMARK  FullFitness: -1368.7374
REMARK  InterFull: -17.8734
REMARK  IntraFull: 295.739
REMARK  solvFull: -1932.42
REMARK  surfFull: 285.817
REMARK  extraFull: 0.0
REMARK  deltaGcompsolvpol: -1932.42
REMARK  deltaGcompsolvnonpol: 285.817
REMARK  deltaGprotsolvpol: -1938.72
REMARK  deltaGprotsolvnonpol: 281.59
REMARK  deltaGligsolvpol: -8.43754
REMARK  deltaGligsolvnonpol: 16.0123
REMARK  deltaGvdw: -17.8734
REMARK  deltaGelec: 0.0
REMARK  deltaG: -5.893781
REMARK  Cluster: 5
REMARK  ClusterRank: 4
ATOM   6526 C    LIG     1      -6.683   0.379  22.601  1.00  0.00      LIG  
ATOM   6527 C1   LIG     1      -6.348  -0.518  23.758  1.00  0.00      LIG  
ATOM   6528 C2   LIG     1      -6.710  -1.988  23.670  1.00  0.00      LIG  
ATOM   6529 C3   LIG     1      -8.038  -2.152  22.903  1.00  0.00      LIG  
ATOM   6530 C4   LIG     1      -8.215  -1.374  21.590  1.00  0.00      LIG  
ATOM   6531 C5   LIG     1      -8.045   0.092  21.986  1.00  0.00      LIG  
ATOM   6532 C6   LIG     1      -8.516  -3.573  22.704  1.00  0.00      LIG  
ATOM   6533 C7   LIG     1     -10.030  -3.559  22.671  1.00  0.00      LIG  
ATOM   6534 C8   LIG     1     -10.647  -2.441  21.809  1.00  0.00      LIG  
ATOM   6535 C9   LIG     1      -9.583  -1.737  20.916  1.00  0.00      LIG  
ATOM   6536 C10  LIG     1     -11.775  -3.035  20.906  1.00  0.00      LIG  
ATOM   6537 C11  LIG     1     -12.372  -1.951  20.078  1.00  0.00      LIG  
ATOM   6538 C12  LIG     1     -11.399  -1.190  19.251  1.00  0.00      LIG  
ATOM   6539 C13  LIG     1     -10.258  -0.623  20.085  1.00  0.00      LIG  
ATOM   6540 C14  LIG     1     -13.703  -1.858  20.200  1.00  0.00      LIG  
ATOM   6541 C15  LIG     1     -14.208  -2.915  21.110  1.00  0.00      LIG  
ATOM   6542 C16  LIG     1     -12.975  -3.592  21.670  1.00  0.00      LIG  
ATOM   6543 O    LIG     1      -9.374  -0.011  19.152  1.00  0.00      LIG  
ATOM   6544 C17  LIG     1      -5.524  -2.800  23.158  1.00  0.00      LIG  
ATOM   6545 C18  LIG     1      -6.927  -2.446  25.109  1.00  0.00      LIG  
ATOM   6546 C19  LIG     1     -11.271  -1.417  22.785  1.00  0.00      LIG  
ATOM   6547 C20  LIG     1      -7.156  -1.738  20.538  1.00  0.00      LIG  
ATOM   6548 H    LIG     1      -9.292  -2.481  20.174  1.00  0.00      LIG  
ATOM   6549 C21  LIG     1     -14.747  -0.948  19.588  1.00  0.00      LIG  
ATOM   6550 C22  LIG     1     -14.336   0.443  19.113  1.00  0.00      LIG  
ATOM   6551 C23  LIG     1     -13.701   1.307  20.209  1.00  0.00      LIG  
ATOM   6552 O1   LIG     1     -12.496   1.937  19.719  1.00  0.00      LIG  
ATOM   6553 C24  LIG     1     -14.666   2.301  20.801  1.00  0.00      LIG  
ATOM   6554 C25  LIG     1     -11.317  -4.160  19.966  1.00  0.00      LIG  
ATOM   6555 O2   LIG     1      -5.564  -0.124  24.609  1.00  0.00      LIG  
ATOM   6556 H1   LIG     1      -8.746  -1.713  23.607  1.00  0.00      LIG  
ATOM   6557 C26  LIG     1     -15.366  -1.666  18.403  1.00  0.00      LIG  
ATOM   6558 C27  LIG     1     -12.595   2.922  18.775  1.00  0.00      LIG  
ATOM   6559 O3   LIG     1     -13.630   3.397  18.331  1.00  0.00      LIG  
ATOM   6560 C28  LIG     1     -11.232   3.441  18.447  1.00  0.00      LIG  
ATOM   6561 C29  LIG     1     -14.292   3.141  21.968  1.00  0.00      LIG  
ATOM   6562 O4   LIG     1     -15.166   1.997  22.123  1.00  0.00      LIG  
ATOM   6563 C30  LIG     1     -12.964   2.995  22.634  1.00  0.00      LIG  
ATOM   6564 C31  LIG     1     -14.957   4.462  22.118  1.00  0.00      LIG  
ATOM   6565 H2   LIG     1      -5.885   0.293  21.861  1.00  0.00      LIG  
ATOM   6566 H3   LIG     1      -6.677   1.407  22.973  1.00  0.00      LIG  
ATOM   6567 H4   LIG     1      -8.154   0.754  21.126  1.00  0.00      LIG  
ATOM   6568 H5   LIG     1      -8.823   0.367  22.702  1.00  0.00      LIG  
ATOM   6569 H6   LIG     1      -8.197  -4.230  23.515  1.00  0.00      LIG  
ATOM   6570 H7   LIG     1      -8.119  -4.004  21.782  1.00  0.00      LIG  
ATOM   6571 H8   LIG     1     -10.379  -3.437  23.700  1.00  0.00      LIG  
ATOM   6572 H9   LIG     1     -10.372  -4.551  22.379  1.00  0.00      LIG  
ATOM   6573 H10  LIG     1     -11.862  -0.393  18.677  1.00  0.00      LIG  
ATOM   6574 H11  LIG     1     -10.994  -1.863  18.495  1.00  0.00      LIG  
ATOM   6575 H12  LIG     1     -10.626   0.172  20.737  1.00  0.00      LIG  
ATOM   6576 H13  LIG     1     -14.826  -3.634  20.565  1.00  0.00      LIG  
ATOM   6577 H14  LIG     1     -14.803  -2.492  21.921  1.00  0.00      LIG  
ATOM   6578 H15  LIG     1     -12.923  -3.434  22.748  1.00  0.00      LIG  
ATOM   6579 H16  LIG     1     -13.058  -4.675  21.537  1.00  0.00      LIG  
ATOM   6580 H17  LIG     1      -9.901   0.633  18.650  1.00  0.00      LIG  
ATOM   6581 H18  LIG     1      -5.799  -3.845  22.991  1.00  0.00      LIG  
ATOM   6582 H19  LIG     1      -4.716  -2.788  23.895  1.00  0.00      LIG  
ATOM   6583 H20  LIG     1      -5.101  -2.399  22.237  1.00  0.00      LIG  
ATOM   6584 H21  LIG     1      -7.752  -1.900  25.578  1.00  0.00      LIG  
ATOM   6585 H22  LIG     1      -6.034  -2.287  25.721  1.00  0.00      LIG  
ATOM   6586 H23  LIG     1      -7.155  -3.513  25.156  1.00  0.00      LIG  
ATOM   6587 H24  LIG     1     -11.858  -1.909  23.563  1.00  0.00      LIG  
ATOM   6588 H25  LIG     1     -11.929  -0.699  22.292  1.00  0.00      LIG  
ATOM   6589 H26  LIG     1     -10.513  -0.832  23.303  1.00  0.00      LIG  
ATOM   6590 H27  LIG     1      -7.162  -2.809  20.325  1.00  0.00      LIG  
ATOM   6591 H28  LIG     1      -6.142  -1.470  20.824  1.00  0.00      LIG  
ATOM   6592 H29  LIG     1      -7.341  -1.223  19.596  1.00  0.00      LIG  
ATOM   6593 H30  LIG     1     -15.524  -0.799  20.340  1.00  0.00      LIG  
ATOM   6594 H31  LIG     1     -15.225   0.943  18.718  1.00  0.00      LIG  
ATOM   6595 H32  LIG     1     -13.669   0.334  18.259  1.00  0.00      LIG  
ATOM   6596 H33  LIG     1     -13.364   0.648  21.012  1.00  0.00      LIG  
ATOM   6597 H34  LIG     1     -15.357   2.710  20.076  1.00  0.00      LIG  
ATOM   6598 H35  LIG     1     -11.018  -5.051  20.521  1.00  0.00      LIG  
ATOM   6599 H36  LIG     1     -10.478  -3.872  19.328  1.00  0.00      LIG  
ATOM   6600 H37  LIG     1     -12.130  -4.467  19.301  1.00  0.00      LIG  
ATOM   6601 H38  LIG     1     -15.828  -2.612  18.700  1.00  0.00      LIG  
ATOM   6602 H39  LIG     1     -14.613  -1.879  17.639  1.00  0.00      LIG  
ATOM   6603 H40  LIG     1     -16.138  -1.045  17.944  1.00  0.00      LIG  
ATOM   6604 H41  LIG     1     -11.315   4.143  17.614  1.00  0.00      LIG  
ATOM   6605 H42  LIG     1     -10.585   2.614  18.143  1.00  0.00      LIG  
ATOM   6606 H43  LIG     1     -10.816   3.958  19.316  1.00  0.00      LIG  
ATOM   6607 H44  LIG     1     -12.192   3.495  22.042  1.00  0.00      LIG  
ATOM   6608 H45  LIG     1     -12.679   1.946  22.760  1.00  0.00      LIG  
ATOM   6609 H46  LIG     1     -12.983   3.459  23.622  1.00  0.00      LIG  
ATOM   6610 H47  LIG     1     -15.971   4.447  21.711  1.00  0.00      LIG  
ATOM   6611 H48  LIG     1     -14.386   5.230  21.592  1.00  0.00      LIG  
ATOM   6612 H49  LIG     1     -15.020   4.741  23.173  1.00  0.00      LIG  
TER
REMARK  Energy: 277.623
REMARK  SimpleFitness: 277.623
REMARK  FullFitness: -1368.7374
REMARK  InterFull: -17.8734
REMARK  IntraFull: 295.739
REMARK  solvFull: -1932.42
REMARK  surfFull: 285.817
REMARK  extraFull: 0.0
REMARK  deltaGcompsolvpol: -1932.42
REMARK  deltaGcompsolvnonpol: 285.817
REMARK  deltaGprotsolvpol: -1938.72
REMARK  deltaGprotsolvnonpol: 281.59
REMARK  deltaGligsolvpol: -8.43754
REMARK  deltaGligsolvnonpol: 16.0123
REMARK  deltaGvdw: -17.8734
REMARK  deltaGelec: 0.0
REMARK  deltaG: -5.893781
REMARK  Cluster: 5
REMARK  ClusterRank: 5
ATOM   6526 C    LIG     1      -6.683   0.379  22.601  1.00  0.00      LIG  
ATOM   6527 C1   LIG     1      -6.348  -0.518  23.758  1.00  0.00      LIG  
ATOM   6528 C2   LIG     1      -6.710  -1.988  23.670  1.00  0.00      LIG  
ATOM   6529 C3   LIG     1      -8.038  -2.152  22.903  1.00  0.00      LIG  
ATOM   6530 C4   LIG     1      -8.215  -1.374  21.590  1.00  0.00      LIG  
ATOM   6531 C5   LIG     1      -8.045   0.092  21.986  1.00  0.00      LIG  
ATOM   6532 C6   LIG     1      -8.516  -3.573  22.704  1.00  0.00      LIG  
ATOM   6533 C7   LIG     1     -10.030  -3.559  22.671  1.00  0.00      LIG  
ATOM   6534 C8   LIG     1     -10.647  -2.441  21.809  1.00  0.00      LIG  
ATOM   6535 C9   LIG     1      -9.583  -1.737  20.916  1.00  0.00      LIG  
ATOM   6536 C10  LIG     1     -11.775  -3.035  20.906  1.00  0.00      LIG  
ATOM   6537 C11  LIG     1     -12.372  -1.951  20.078  1.00  0.00      LIG  
ATOM   6538 C12  LIG     1     -11.399  -1.190  19.251  1.00  0.00      LIG  
ATOM   6539 C13  LIG     1     -10.258  -0.623  20.085  1.00  0.00      LIG  
ATOM   6540 C14  LIG     1     -13.703  -1.858  20.200  1.00  0.00      LIG  
ATOM   6541 C15  LIG     1     -14.208  -2.915  21.110  1.00  0.00      LIG  
ATOM   6542 C16  LIG     1     -12.975  -3.592  21.670  1.00  0.00      LIG  
ATOM   6543 O    LIG     1      -9.374  -0.011  19.152  1.00  0.00      LIG  
ATOM   6544 C17  LIG     1      -5.524  -2.800  23.158  1.00  0.00      LIG  
ATOM   6545 C18  LIG     1      -6.927  -2.446  25.109  1.00  0.00      LIG  
ATOM   6546 C19  LIG     1     -11.271  -1.417  22.785  1.00  0.00      LIG  
ATOM   6547 C20  LIG     1      -7.156  -1.738  20.538  1.00  0.00      LIG  
ATOM   6548 H    LIG     1      -9.292  -2.481  20.174  1.00  0.00      LIG  
ATOM   6549 C21  LIG     1     -14.747  -0.948  19.588  1.00  0.00      LIG  
ATOM   6550 C22  LIG     1     -14.336   0.443  19.113  1.00  0.00      LIG  
ATOM   6551 C23  LIG     1     -13.701   1.307  20.209  1.00  0.00      LIG  
ATOM   6552 O1   LIG     1     -12.496   1.937  19.719  1.00  0.00      LIG  
ATOM   6553 C24  LIG     1     -14.666   2.301  20.801  1.00  0.00      LIG  
ATOM   6554 C25  LIG     1     -11.317  -4.160  19.966  1.00  0.00      LIG  
ATOM   6555 O2   LIG     1      -5.564  -0.124  24.609  1.00  0.00      LIG  
ATOM   6556 H1   LIG     1      -8.746  -1.713  23.607  1.00  0.00      LIG  
ATOM   6557 C26  LIG     1     -15.366  -1.666  18.403  1.00  0.00      LIG  
ATOM   6558 C27  LIG     1     -12.595   2.922  18.775  1.00  0.00      LIG  
ATOM   6559 O3   LIG     1     -13.630   3.397  18.331  1.00  0.00      LIG  
ATOM   6560 C28  LIG     1     -11.232   3.441  18.447  1.00  0.00      LIG  
ATOM   6561 C29  LIG     1     -14.292   3.141  21.968  1.00  0.00      LIG  
ATOM   6562 O4   LIG     1     -15.166   1.997  22.123  1.00  0.00      LIG  
ATOM   6563 C30  LIG     1     -12.964   2.995  22.634  1.00  0.00      LIG  
ATOM   6564 C31  LIG     1     -14.957   4.462  22.118  1.00  0.00      LIG  
ATOM   6565 H2   LIG     1      -5.885   0.293  21.861  1.00  0.00      LIG  
ATOM   6566 H3   LIG     1      -6.677   1.407  22.973  1.00  0.00      LIG  
ATOM   6567 H4   LIG     1      -8.154   0.754  21.126  1.00  0.00      LIG  
ATOM   6568 H5   LIG     1      -8.823   0.367  22.702  1.00  0.00      LIG  
ATOM   6569 H6   LIG     1      -8.197  -4.230  23.515  1.00  0.00      LIG  
ATOM   6570 H7   LIG     1      -8.119  -4.004  21.782  1.00  0.00      LIG  
ATOM   6571 H8   LIG     1     -10.379  -3.437  23.700  1.00  0.00      LIG  
ATOM   6572 H9   LIG     1     -10.372  -4.551  22.379  1.00  0.00      LIG  
ATOM   6573 H10  LIG     1     -11.862  -0.393  18.677  1.00  0.00      LIG  
ATOM   6574 H11  LIG     1     -10.994  -1.863  18.495  1.00  0.00      LIG  
ATOM   6575 H12  LIG     1     -10.626   0.172  20.737  1.00  0.00      LIG  
ATOM   6576 H13  LIG     1     -14.826  -3.634  20.565  1.00  0.00      LIG  
ATOM   6577 H14  LIG     1     -14.803  -2.492  21.921  1.00  0.00      LIG  
ATOM   6578 H15  LIG     1     -12.923  -3.434  22.748  1.00  0.00      LIG  
ATOM   6579 H16  LIG     1     -13.058  -4.675  21.537  1.00  0.00      LIG  
ATOM   6580 H17  LIG     1      -9.901   0.633  18.650  1.00  0.00      LIG  
ATOM   6581 H18  LIG     1      -5.799  -3.845  22.991  1.00  0.00      LIG  
ATOM   6582 H19  LIG     1      -4.716  -2.788  23.895  1.00  0.00      LIG  
ATOM   6583 H20  LIG     1      -5.101  -2.399  22.237  1.00  0.00      LIG  
ATOM   6584 H21  LIG     1      -7.752  -1.900  25.578  1.00  0.00      LIG  
ATOM   6585 H22  LIG     1      -6.034  -2.287  25.721  1.00  0.00      LIG  
ATOM   6586 H23  LIG     1      -7.155  -3.513  25.156  1.00  0.00      LIG  
ATOM   6587 H24  LIG     1     -11.858  -1.909  23.563  1.00  0.00      LIG  
ATOM   6588 H25  LIG     1     -11.929  -0.699  22.292  1.00  0.00      LIG  
ATOM   6589 H26  LIG     1     -10.513  -0.832  23.303  1.00  0.00      LIG  
ATOM   6590 H27  LIG     1      -7.162  -2.809  20.325  1.00  0.00      LIG  
ATOM   6591 H28  LIG     1      -6.142  -1.470  20.824  1.00  0.00      LIG  
ATOM   6592 H29  LIG     1      -7.341  -1.223  19.596  1.00  0.00      LIG  
ATOM   6593 H30  LIG     1     -15.524  -0.799  20.340  1.00  0.00      LIG  
ATOM   6594 H31  LIG     1     -15.225   0.943  18.718  1.00  0.00      LIG  
ATOM   6595 H32  LIG     1     -13.669   0.334  18.259  1.00  0.00      LIG  
ATOM   6596 H33  LIG     1     -13.364   0.648  21.012  1.00  0.00      LIG  
ATOM   6597 H34  LIG     1     -15.357   2.710  20.076  1.00  0.00      LIG  
ATOM   6598 H35  LIG     1     -11.018  -5.051  20.521  1.00  0.00      LIG  
ATOM   6599 H36  LIG     1     -10.478  -3.872  19.328  1.00  0.00      LIG  
ATOM   6600 H37  LIG     1     -12.130  -4.467  19.301  1.00  0.00      LIG  
ATOM   6601 H38  LIG     1     -15.828  -2.612  18.700  1.00  0.00      LIG  
ATOM   6602 H39  LIG     1     -14.613  -1.879  17.639  1.00  0.00      LIG  
ATOM   6603 H40  LIG     1     -16.138  -1.045  17.944  1.00  0.00      LIG  
ATOM   6604 H41  LIG     1     -11.315   4.143  17.614  1.00  0.00      LIG  
ATOM   6605 H42  LIG     1     -10.585   2.614  18.143  1.00  0.00      LIG  
ATOM   6606 H43  LIG     1     -10.816   3.958  19.316  1.00  0.00      LIG  
ATOM   6607 H44  LIG     1     -12.192   3.495  22.042  1.00  0.00      LIG  
ATOM   6608 H45  LIG     1     -12.679   1.946  22.760  1.00  0.00      LIG  
ATOM   6609 H46  LIG     1     -12.983   3.459  23.622  1.00  0.00      LIG  
ATOM   6610 H47  LIG     1     -15.971   4.447  21.711  1.00  0.00      LIG  
ATOM   6611 H48  LIG     1     -14.386   5.230  21.592  1.00  0.00      LIG  
ATOM   6612 H49  LIG     1     -15.020   4.741  23.173  1.00  0.00      LIG  
TER
REMARK  Energy: 277.74
REMARK  SimpleFitness: 277.74
REMARK  FullFitness: -1368.5254
REMARK  InterFull: -18.2223
REMARK  IntraFull: 296.434
REMARK  solvFull: -1932.51
REMARK  surfFull: 285.773
REMARK  extraFull: 0.0
REMARK  deltaGcompsolvpol: -1932.51
REMARK  deltaGcompsolvnonpol: 285.773
REMARK  deltaGprotsolvpol: -1938.72
REMARK  deltaGprotsolvnonpol: 281.59
REMARK  deltaGligsolvpol: -8.3987
REMARK  deltaGligsolvnonpol: 15.992
REMARK  deltaGvdw: -18.2223
REMARK  deltaGelec: 0.0
REMARK  deltaG: -5.9369097
REMARK  Cluster: 5
REMARK  ClusterRank: 6
ATOM   6526 C    LIG     1      -6.677   0.294  22.532  1.00  0.00      LIG  
ATOM   6527 C1   LIG     1      -6.333  -0.643  23.654  1.00  0.00      LIG  
ATOM   6528 C2   LIG     1      -6.682  -2.111  23.508  1.00  0.00      LIG  
ATOM   6529 C3   LIG     1      -8.025  -2.245  22.762  1.00  0.00      LIG  
ATOM   6530 C4   LIG     1      -8.226  -1.422  21.481  1.00  0.00      LIG  
ATOM   6531 C5   LIG     1      -8.046   0.030  21.922  1.00  0.00      LIG  
ATOM   6532 C6   LIG     1      -8.514  -3.657  22.523  1.00  0.00      LIG  
ATOM   6533 C7   LIG     1     -10.029  -3.631  22.532  1.00  0.00      LIG  
ATOM   6534 C8   LIG     1     -10.657  -2.487  21.715  1.00  0.00      LIG  
ATOM   6535 C9   LIG     1      -9.607  -1.759  20.823  1.00  0.00      LIG  
ATOM   6536 C10  LIG     1     -11.802  -3.051  20.813  1.00  0.00      LIG  
ATOM   6537 C11  LIG     1     -12.405  -1.944  20.023  1.00  0.00      LIG  
ATOM   6538 C12  LIG     1     -11.444  -1.165  19.201  1.00  0.00      LIG  
ATOM   6539 C13  LIG     1     -10.294  -0.620  20.037  1.00  0.00      LIG  
ATOM   6540 C14  LIG     1     -13.736  -1.851  20.162  1.00  0.00      LIG  
ATOM   6541 C15  LIG     1     -14.233  -2.931  21.050  1.00  0.00      LIG  
ATOM   6542 C16  LIG     1     -12.995  -3.624  21.579  1.00  0.00      LIG  
ATOM   6543 O    LIG     1      -9.423   0.024  19.113  1.00  0.00      LIG  
ATOM   6544 C17  LIG     1      -5.502  -2.885  22.929  1.00  0.00      LIG  
ATOM   6545 C18  LIG     1      -6.866  -2.639  24.928  1.00  0.00      LIG  
ATOM   6546 C19  LIG     1     -11.261  -1.490  22.729  1.00  0.00      LIG  
ATOM   6547 C20  LIG     1      -7.187  -1.750  20.397  1.00  0.00      LIG  
ATOM   6548 H    LIG     1      -9.330  -2.481  20.054  1.00  0.00      LIG  
ATOM   6549 C21  LIG     1     -14.784  -0.935  19.572  1.00  0.00      LIG  
ATOM   6550 C22  LIG     1     -14.388   0.469  19.120  1.00  0.00      LIG  
ATOM   6551 C23  LIG     1     -13.736   1.317  20.219  1.00  0.00      LIG  
ATOM   6552 O1   LIG     1     -12.506   1.905  19.738  1.00  0.00      LIG  
ATOM   6553 C24  LIG     1     -14.669   2.351  20.793  1.00  0.00      LIG  
ATOM   6554 C25  LIG     1     -11.362  -4.151  19.836  1.00  0.00      LIG  
ATOM   6555 O2   LIG     1      -5.545  -0.276  24.515  1.00  0.00      LIG  
ATOM   6556 H1   LIG     1      -8.718  -1.827  23.494  1.00  0.00      LIG  
ATOM   6557 C26  LIG     1     -15.399  -1.639  18.377  1.00  0.00      LIG  
ATOM   6558 C27  LIG     1     -12.563   2.882  18.780  1.00  0.00      LIG  
ATOM   6559 O3   LIG     1     -13.576   3.379  18.313  1.00  0.00      LIG  
ATOM   6560 C28  LIG     1     -11.180   3.352  18.460  1.00  0.00      LIG  
ATOM   6561 C29  LIG     1     -14.273   3.181  21.960  1.00  0.00      LIG  
ATOM   6562 O4   LIG     1     -15.201   2.079  22.109  1.00  0.00      LIG  
ATOM   6563 C30  LIG     1     -12.961   2.979  22.643  1.00  0.00      LIG  
ATOM   6564 C31  LIG     1     -14.876   4.534  22.093  1.00  0.00      LIG  
ATOM   6565 H2   LIG     1      -5.888   0.232  21.780  1.00  0.00      LIG  
ATOM   6566 H3   LIG     1      -6.665   1.308  22.939  1.00  0.00      LIG  
ATOM   6567 H4   LIG     1      -8.165   0.719  21.085  1.00  0.00      LIG  
ATOM   6568 H5   LIG     1      -8.817   0.283  22.655  1.00  0.00      LIG  
ATOM   6569 H6   LIG     1      -8.178  -4.345  23.300  1.00  0.00      LIG  
ATOM   6570 H7   LIG     1      -8.146  -4.055  21.575  1.00  0.00      LIG  
ATOM   6571 H8   LIG     1     -10.348  -3.531  23.573  1.00  0.00      LIG  
ATOM   6572 H9   LIG     1     -10.385  -4.614  22.227  1.00  0.00      LIG  
ATOM   6573 H10  LIG     1     -11.915  -0.356  18.653  1.00  0.00      LIG  
ATOM   6574 H11  LIG     1     -11.049  -1.819  18.423  1.00  0.00      LIG  
ATOM   6575 H12  LIG     1     -10.655   0.155  20.718  1.00  0.00      LIG  
ATOM   6576 H13  LIG     1     -14.855  -3.636  20.491  1.00  0.00      LIG  
ATOM   6577 H14  LIG     1     -14.822  -2.529  21.875  1.00  0.00      LIG  
ATOM   6578 H15  LIG     1     -12.930  -3.490  22.660  1.00  0.00      LIG  
ATOM   6579 H16  LIG     1     -13.082  -4.703  21.423  1.00  0.00      LIG  
ATOM   6580 H17  LIG     1      -9.961   0.677  18.635  1.00  0.00      LIG  
ATOM   6581 H18  LIG     1      -5.785  -3.907  22.664  1.00  0.00      LIG  
ATOM   6582 H19  LIG     1      -4.697  -2.948  23.666  1.00  0.00      LIG  
ATOM   6583 H20  LIG     1      -5.072  -2.403  22.050  1.00  0.00      LIG  
ATOM   6584 H21  LIG     1      -7.691  -2.132  25.437  1.00  0.00      LIG  
ATOM   6585 H22  LIG     1      -5.965  -2.494  25.532  1.00  0.00      LIG  
ATOM   6586 H23  LIG     1      -7.073  -3.712  24.929  1.00  0.00      LIG  
ATOM   6587 H24  LIG     1     -11.839  -2.003  23.502  1.00  0.00      LIG  
ATOM   6588 H25  LIG     1     -11.923  -0.754  22.268  1.00  0.00      LIG  
ATOM   6589 H26  LIG     1     -10.491  -0.925  23.253  1.00  0.00      LIG  
ATOM   6590 H27  LIG     1      -7.192  -2.815  20.153  1.00  0.00      LIG  
ATOM   6591 H28  LIG     1      -6.168  -1.484  20.669  1.00  0.00      LIG  
ATOM   6592 H29  LIG     1      -7.392  -1.212  19.471  1.00  0.00      LIG  
ATOM   6593 H30  LIG     1     -15.561  -0.805  20.329  1.00  0.00      LIG  
ATOM   6594 H31  LIG     1     -15.289   0.969  18.752  1.00  0.00      LIG  
ATOM   6595 H32  LIG     1     -13.738   0.381  18.250  1.00  0.00      LIG  
ATOM   6596 H33  LIG     1     -13.434   0.650  21.031  1.00  0.00      LIG  
ATOM   6597 H34  LIG     1     -15.326   2.789  20.053  1.00  0.00      LIG  
ATOM   6598 H35  LIG     1     -11.053  -5.055  20.365  1.00  0.00      LIG  
ATOM   6599 H36  LIG     1     -10.537  -3.847  19.189  1.00  0.00      LIG  
ATOM   6600 H37  LIG     1     -12.189  -4.444  19.181  1.00  0.00      LIG  
ATOM   6601 H38  LIG     1     -15.844  -2.599  18.658  1.00  0.00      LIG  
ATOM   6602 H39  LIG     1     -14.645  -1.824  17.606  1.00  0.00      LIG  
ATOM   6603 H40  LIG     1     -16.182  -1.023  17.933  1.00  0.00      LIG  
ATOM   6604 H41  LIG     1     -11.237   4.053  17.624  1.00  0.00      LIG  
ATOM   6605 H42  LIG     1     -10.559   2.502  18.161  1.00  0.00      LIG  
ATOM   6606 H43  LIG     1     -10.749   3.858  19.328  1.00  0.00      LIG  
ATOM   6607 H44  LIG     1     -12.158   3.426  22.052  1.00  0.00      LIG  
ATOM   6608 H45  LIG     1     -12.733   1.919  22.791  1.00  0.00      LIG  
ATOM   6609 H46  LIG     1     -12.967   3.462  23.622  1.00  0.00      LIG  
ATOM   6610 H47  LIG     1     -15.871   4.579  21.645  1.00  0.00      LIG  
ATOM   6611 H48  LIG     1     -14.243   5.275  21.598  1.00  0.00      LIG  
ATOM   6612 H49  LIG     1     -14.965   4.808  23.148  1.00  0.00      LIG  
TER
REMARK  Energy: 277.74
REMARK  SimpleFitness: 277.74
REMARK  FullFitness: -1368.5254
REMARK  InterFull: -18.2223
REMARK  IntraFull: 296.434
REMARK  solvFull: -1932.51
REMARK  surfFull: 285.773
REMARK  extraFull: 0.0
REMARK  deltaGcompsolvpol: -1932.51
REMARK  deltaGcompsolvnonpol: 285.773
REMARK  deltaGprotsolvpol: -1938.72
REMARK  deltaGprotsolvnonpol: 281.59
REMARK  deltaGligsolvpol: -8.3987
REMARK  deltaGligsolvnonpol: 15.992
REMARK  deltaGvdw: -18.2223
REMARK  deltaGelec: 0.0
REMARK  deltaG: -5.9369097
REMARK  Cluster: 5
REMARK  ClusterRank: 7
ATOM   6526 C    LIG     1      -6.677   0.294  22.532  1.00  0.00      LIG  
ATOM   6527 C1   LIG     1      -6.333  -0.643  23.654  1.00  0.00      LIG  
ATOM   6528 C2   LIG     1      -6.682  -2.111  23.508  1.00  0.00      LIG  
ATOM   6529 C3   LIG     1      -8.025  -2.245  22.762  1.00  0.00      LIG  
ATOM   6530 C4   LIG     1      -8.226  -1.422  21.481  1.00  0.00      LIG  
ATOM   6531 C5   LIG     1      -8.046   0.030  21.922  1.00  0.00      LIG  
ATOM   6532 C6   LIG     1      -8.514  -3.657  22.523  1.00  0.00      LIG  
ATOM   6533 C7   LIG     1     -10.029  -3.631  22.532  1.00  0.00      LIG  
ATOM   6534 C8   LIG     1     -10.657  -2.487  21.715  1.00  0.00      LIG  
ATOM   6535 C9   LIG     1      -9.607  -1.759  20.823  1.00  0.00      LIG  
ATOM   6536 C10  LIG     1     -11.802  -3.051  20.813  1.00  0.00      LIG  
ATOM   6537 C11  LIG     1     -12.405  -1.944  20.023  1.00  0.00      LIG  
ATOM   6538 C12  LIG     1     -11.444  -1.165  19.201  1.00  0.00      LIG  
ATOM   6539 C13  LIG     1     -10.294  -0.620  20.037  1.00  0.00      LIG  
ATOM   6540 C14  LIG     1     -13.736  -1.851  20.162  1.00  0.00      LIG  
ATOM   6541 C15  LIG     1     -14.233  -2.931  21.050  1.00  0.00      LIG  
ATOM   6542 C16  LIG     1     -12.995  -3.624  21.579  1.00  0.00      LIG  
ATOM   6543 O    LIG     1      -9.423   0.024  19.113  1.00  0.00      LIG  
ATOM   6544 C17  LIG     1      -5.502  -2.885  22.929  1.00  0.00      LIG  
ATOM   6545 C18  LIG     1      -6.866  -2.639  24.928  1.00  0.00      LIG  
ATOM   6546 C19  LIG     1     -11.261  -1.490  22.729  1.00  0.00      LIG  
ATOM   6547 C20  LIG     1      -7.187  -1.750  20.397  1.00  0.00      LIG  
ATOM   6548 H    LIG     1      -9.330  -2.481  20.054  1.00  0.00      LIG  
ATOM   6549 C21  LIG     1     -14.784  -0.935  19.572  1.00  0.00      LIG  
ATOM   6550 C22  LIG     1     -14.388   0.469  19.120  1.00  0.00      LIG  
ATOM   6551 C23  LIG     1     -13.736   1.317  20.219  1.00  0.00      LIG  
ATOM   6552 O1   LIG     1     -12.506   1.905  19.738  1.00  0.00      LIG  
ATOM   6553 C24  LIG     1     -14.669   2.351  20.793  1.00  0.00      LIG  
ATOM   6554 C25  LIG     1     -11.362  -4.151  19.836  1.00  0.00      LIG  
ATOM   6555 O2   LIG     1      -5.545  -0.276  24.515  1.00  0.00      LIG  
ATOM   6556 H1   LIG     1      -8.718  -1.827  23.494  1.00  0.00      LIG  
ATOM   6557 C26  LIG     1     -15.399  -1.639  18.377  1.00  0.00      LIG  
ATOM   6558 C27  LIG     1     -12.563   2.882  18.780  1.00  0.00      LIG  
ATOM   6559 O3   LIG     1     -13.576   3.379  18.313  1.00  0.00      LIG  
ATOM   6560 C28  LIG     1     -11.180   3.352  18.460  1.00  0.00      LIG  
ATOM   6561 C29  LIG     1     -14.273   3.181  21.960  1.00  0.00      LIG  
ATOM   6562 O4   LIG     1     -15.201   2.079  22.109  1.00  0.00      LIG  
ATOM   6563 C30  LIG     1     -12.961   2.979  22.643  1.00  0.00      LIG  
ATOM   6564 C31  LIG     1     -14.876   4.534  22.093  1.00  0.00      LIG  
ATOM   6565 H2   LIG     1      -5.888   0.232  21.780  1.00  0.00      LIG  
ATOM   6566 H3   LIG     1      -6.665   1.308  22.939  1.00  0.00      LIG  
ATOM   6567 H4   LIG     1      -8.165   0.719  21.085  1.00  0.00      LIG  
ATOM   6568 H5   LIG     1      -8.817   0.283  22.655  1.00  0.00      LIG  
ATOM   6569 H6   LIG     1      -8.178  -4.345  23.300  1.00  0.00      LIG  
ATOM   6570 H7   LIG     1      -8.146  -4.055  21.575  1.00  0.00      LIG  
ATOM   6571 H8   LIG     1     -10.348  -3.531  23.573  1.00  0.00      LIG  
ATOM   6572 H9   LIG     1     -10.385  -4.614  22.227  1.00  0.00      LIG  
ATOM   6573 H10  LIG     1     -11.915  -0.356  18.653  1.00  0.00      LIG  
ATOM   6574 H11  LIG     1     -11.049  -1.819  18.423  1.00  0.00      LIG  
ATOM   6575 H12  LIG     1     -10.655   0.155  20.718  1.00  0.00      LIG  
ATOM   6576 H13  LIG     1     -14.855  -3.636  20.491  1.00  0.00      LIG  
ATOM   6577 H14  LIG     1     -14.822  -2.529  21.875  1.00  0.00      LIG  
ATOM   6578 H15  LIG     1     -12.930  -3.490  22.660  1.00  0.00      LIG  
ATOM   6579 H16  LIG     1     -13.082  -4.703  21.423  1.00  0.00      LIG  
ATOM   6580 H17  LIG     1      -9.961   0.677  18.635  1.00  0.00      LIG  
ATOM   6581 H18  LIG     1      -5.785  -3.907  22.664  1.00  0.00      LIG  
ATOM   6582 H19  LIG     1      -4.697  -2.948  23.666  1.00  0.00      LIG  
ATOM   6583 H20  LIG     1      -5.072  -2.403  22.050  1.00  0.00      LIG  
ATOM   6584 H21  LIG     1      -7.691  -2.132  25.437  1.00  0.00      LIG  
ATOM   6585 H22  LIG     1      -5.965  -2.494  25.532  1.00  0.00      LIG  
ATOM   6586 H23  LIG     1      -7.073  -3.712  24.929  1.00  0.00      LIG  
ATOM   6587 H24  LIG     1     -11.839  -2.003  23.502  1.00  0.00      LIG  
ATOM   6588 H25  LIG     1     -11.923  -0.754  22.268  1.00  0.00      LIG  
ATOM   6589 H26  LIG     1     -10.491  -0.925  23.253  1.00  0.00      LIG  
ATOM   6590 H27  LIG     1      -7.192  -2.815  20.153  1.00  0.00      LIG  
ATOM   6591 H28  LIG     1      -6.168  -1.484  20.669  1.00  0.00      LIG  
ATOM   6592 H29  LIG     1      -7.392  -1.212  19.471  1.00  0.00      LIG  
ATOM   6593 H30  LIG     1     -15.561  -0.805  20.329  1.00  0.00      LIG  
ATOM   6594 H31  LIG     1     -15.289   0.969  18.752  1.00  0.00      LIG  
ATOM   6595 H32  LIG     1     -13.738   0.381  18.250  1.00  0.00      LIG  
ATOM   6596 H33  LIG     1     -13.434   0.650  21.031  1.00  0.00      LIG  
ATOM   6597 H34  LIG     1     -15.326   2.789  20.053  1.00  0.00      LIG  
ATOM   6598 H35  LIG     1     -11.053  -5.055  20.365  1.00  0.00      LIG  
ATOM   6599 H36  LIG     1     -10.537  -3.847  19.189  1.00  0.00      LIG  
ATOM   6600 H37  LIG     1     -12.189  -4.444  19.181  1.00  0.00      LIG  
ATOM   6601 H38  LIG     1     -15.844  -2.599  18.658  1.00  0.00      LIG  
ATOM   6602 H39  LIG     1     -14.645  -1.824  17.606  1.00  0.00      LIG  
ATOM   6603 H40  LIG     1     -16.182  -1.023  17.933  1.00  0.00      LIG  
ATOM   6604 H41  LIG     1     -11.237   4.053  17.624  1.00  0.00      LIG  
ATOM   6605 H42  LIG     1     -10.559   2.502  18.161  1.00  0.00      LIG  
ATOM   6606 H43  LIG     1     -10.749   3.858  19.328  1.00  0.00      LIG  
ATOM   6607 H44  LIG     1     -12.158   3.426  22.052  1.00  0.00      LIG  
ATOM   6608 H45  LIG     1     -12.733   1.919  22.791  1.00  0.00      LIG  
ATOM   6609 H46  LIG     1     -12.967   3.462  23.622  1.00  0.00      LIG  
ATOM   6610 H47  LIG     1     -15.871   4.579  21.645  1.00  0.00      LIG  
ATOM   6611 H48  LIG     1     -14.243   5.275  21.598  1.00  0.00      LIG  
ATOM   6612 H49  LIG     1     -14.965   4.808  23.148  1.00  0.00      LIG  
TER
REMARK  Energy: 278.12
REMARK  SimpleFitness: 278.12
REMARK  FullFitness: -1368.3064
REMARK  InterFull: -27.3355
REMARK  IntraFull: 302.888
REMARK  solvFull: -1925.08
REMARK  surfFull: 281.221
REMARK  extraFull: 0.0
REMARK  deltaGcompsolvpol: -1925.08
REMARK  deltaGcompsolvnonpol: 281.221
REMARK  deltaGprotsolvpol: -1938.72
REMARK  deltaGprotsolvnonpol: 281.59
REMARK  deltaGligsolvpol: -9.40785
REMARK  deltaGligsolvnonpol: 15.5702
REMARK  deltaGvdw: -27.3355
REMARK  deltaGelec: 0.0
REMARK  deltaG: -6.6732564
REMARK  Cluster: 6
REMARK  ClusterRank: 0
ATOM   6526 C    LIG     1     -13.065  -5.854  26.652  1.00  0.00      LIG  
ATOM   6527 C1   LIG     1     -13.891  -7.086  26.440  1.00  0.00      LIG  
ATOM   6528 C2   LIG     1     -13.831  -7.751  25.082  1.00  0.00      LIG  
ATOM   6529 C3   LIG     1     -13.824  -6.658  23.993  1.00  0.00      LIG  
ATOM   6530 C4   LIG     1     -12.876  -5.452  24.156  1.00  0.00      LIG  
ATOM   6531 C5   LIG     1     -13.216  -4.852  25.520  1.00  0.00      LIG  
ATOM   6532 C6   LIG     1     -13.760  -7.149  22.565  1.00  0.00      LIG  
ATOM   6533 C7   LIG     1     -14.491  -6.155  21.688  1.00  0.00      LIG  
ATOM   6534 C8   LIG     1     -14.241  -4.671  22.029  1.00  0.00      LIG  
ATOM   6535 C9   LIG     1     -13.007  -4.466  22.941  1.00  0.00      LIG  
ATOM   6536 C10  LIG     1     -14.038  -3.866  20.712  1.00  0.00      LIG  
ATOM   6537 C11  LIG     1     -13.840  -2.409  20.974  1.00  0.00      LIG  
ATOM   6538 C12  LIG     1     -12.789  -2.086  21.990  1.00  0.00      LIG  
ATOM   6539 C13  LIG     1     -12.840  -2.957  23.249  1.00  0.00      LIG  
ATOM   6540 C14  LIG     1     -14.610  -1.632  20.188  1.00  0.00      LIG  
ATOM   6541 C15  LIG     1     -15.482  -2.491  19.338  1.00  0.00      LIG  
ATOM   6542 C16  LIG     1     -15.257  -3.904  19.804  1.00  0.00      LIG  
ATOM   6543 O    LIG     1     -11.616  -2.696  23.930  1.00  0.00      LIG  
ATOM   6544 C17  LIG     1     -12.693  -8.764  25.031  1.00  0.00      LIG  
ATOM   6545 C18  LIG     1     -15.120  -8.561  24.952  1.00  0.00      LIG  
ATOM   6546 C19  LIG     1     -15.504  -4.153  22.749  1.00  0.00      LIG  
ATOM   6547 C20  LIG     1     -11.396  -5.860  24.160  1.00  0.00      LIG  
ATOM   6548 H    LIG     1     -12.141  -4.718  22.329  1.00  0.00      LIG  
ATOM   6549 C21  LIG     1     -14.747  -0.127  19.976  1.00  0.00      LIG  
ATOM   6550 C22  LIG     1     -13.788   0.781  20.760  1.00  0.00      LIG  
ATOM   6551 C23  LIG     1     -13.857   2.275  20.386  1.00  0.00      LIG  
ATOM   6552 O1   LIG     1     -13.806   3.090  21.563  1.00  0.00      LIG  
ATOM   6553 C24  LIG     1     -12.658   2.680  19.574  1.00  0.00      LIG  
ATOM   6554 C25  LIG     1     -12.846  -4.327  19.859  1.00  0.00      LIG  
ATOM   6555 O2   LIG     1     -14.374  -7.665  27.402  1.00  0.00      LIG  
ATOM   6556 H1   LIG     1     -14.833  -6.263  24.108  1.00  0.00      LIG  
ATOM   6557 C26  LIG     1     -14.655   0.153  18.484  1.00  0.00      LIG  
ATOM   6558 C27  LIG     1     -15.024   3.417  22.082  1.00  0.00      LIG  
ATOM   6559 O3   LIG     1     -16.076   2.857  21.810  1.00  0.00      LIG  
ATOM   6560 C28  LIG     1     -14.929   4.767  22.727  1.00  0.00      LIG  
ATOM   6561 C29  LIG     1     -12.532   4.024  18.941  1.00  0.00      LIG  
ATOM   6562 O4   LIG     1     -12.883   2.866  18.159  1.00  0.00      LIG  
ATOM   6563 C30  LIG     1     -13.619   5.043  19.008  1.00  0.00      LIG  
ATOM   6564 C31  LIG     1     -11.166   4.546  18.667  1.00  0.00      LIG  
ATOM   6565 H2   LIG     1     -12.025  -6.155  26.797  1.00  0.00      LIG  
ATOM   6566 H3   LIG     1     -13.402  -5.383  27.577  1.00  0.00      LIG  
ATOM   6567 H4   LIG     1     -12.567  -4.007  25.754  1.00  0.00      LIG  
ATOM   6568 H5   LIG     1     -14.243  -4.478  25.506  1.00  0.00      LIG  
ATOM   6569 H6   LIG     1     -14.231  -8.125  22.443  1.00  0.00      LIG  
ATOM   6570 H7   LIG     1     -12.728  -7.262  22.227  1.00  0.00      LIG  
ATOM   6571 H8   LIG     1     -15.561  -6.361  21.784  1.00  0.00      LIG  
ATOM   6572 H9   LIG     1     -14.260  -6.398  20.651  1.00  0.00      LIG  
ATOM   6573 H10  LIG     1     -12.835  -1.047  22.312  1.00  0.00      LIG  
ATOM   6574 H11  LIG     1     -11.809  -2.197  21.515  1.00  0.00      LIG  
ATOM   6575 H12  LIG     1     -13.647  -2.604  23.896  1.00  0.00      LIG  
ATOM   6576 H13  LIG     1     -15.204  -2.426  18.283  1.00  0.00      LIG  
ATOM   6577 H14  LIG     1     -16.535  -2.213  19.441  1.00  0.00      LIG  
ATOM   6578 H15  LIG     1     -16.165  -4.261  20.290  1.00  0.00      LIG  
ATOM   6579 H16  LIG     1     -15.094  -4.567  18.950  1.00  0.00      LIG  
ATOM   6580 H17  LIG     1     -10.903  -3.020  23.354  1.00  0.00      LIG  
ATOM   6581 H18  LIG     1     -12.549  -9.151  24.020  1.00  0.00      LIG  
ATOM   6582 H19  LIG     1     -12.920  -9.614  25.680  1.00  0.00      LIG  
ATOM   6583 H20  LIG     1     -11.747  -8.354  25.388  1.00  0.00      LIG  
ATOM   6584 H21  LIG     1     -16.001  -7.913  24.989  1.00  0.00      LIG  
ATOM   6585 H22  LIG     1     -15.219  -9.297  25.755  1.00  0.00      LIG  
ATOM   6586 H23  LIG     1     -15.148  -9.117  24.012  1.00  0.00      LIG  
ATOM   6587 H24  LIG     1     -16.415  -4.542  22.289  1.00  0.00      LIG  
ATOM   6588 H25  LIG     1     -15.576  -3.068  22.742  1.00  0.00      LIG  
ATOM   6589 H26  LIG     1     -15.542  -4.449  23.796  1.00  0.00      LIG  
ATOM   6590 H27  LIG     1     -11.120  -6.367  23.233  1.00  0.00      LIG  
ATOM   6591 H28  LIG     1     -11.122  -6.515  24.982  1.00  0.00      LIG  
ATOM   6592 H29  LIG     1     -10.752  -4.983  24.250  1.00  0.00      LIG  
ATOM   6593 H30  LIG     1     -15.760   0.147  20.284  1.00  0.00      LIG  
ATOM   6594 H31  LIG     1     -12.766   0.415  20.620  1.00  0.00      LIG  
ATOM   6595 H32  LIG     1     -14.012   0.662  21.824  1.00  0.00      LIG  
ATOM   6596 H33  LIG     1     -14.771   2.492  19.822  1.00  0.00      LIG  
ATOM   6597 H34  LIG     1     -11.747   2.192  19.895  1.00  0.00      LIG  
ATOM   6598 H35  LIG     1     -12.941  -5.369  19.552  1.00  0.00      LIG  
ATOM   6599 H36  LIG     1     -11.887  -4.222  20.372  1.00  0.00      LIG  
ATOM   6600 H37  LIG     1     -12.777  -3.740  18.937  1.00  0.00      LIG  
ATOM   6601 H38  LIG     1     -15.423  -0.371  17.912  1.00  0.00      LIG  
ATOM   6602 H39  LIG     1     -13.677  -0.145  18.102  1.00  0.00      LIG  
ATOM   6603 H40  LIG     1     -14.816   1.202  18.242  1.00  0.00      LIG  
ATOM   6604 H41  LIG     1     -15.749   4.876  23.438  1.00  0.00      LIG  
ATOM   6605 H42  LIG     1     -14.989   5.546  21.961  1.00  0.00      LIG  
ATOM   6606 H43  LIG     1     -13.991   4.856  23.284  1.00  0.00      LIG  
ATOM   6607 H44  LIG     1     -13.526   5.629  19.926  1.00  0.00      LIG  
ATOM   6608 H45  LIG     1     -14.613   4.590  18.988  1.00  0.00      LIG  
ATOM   6609 H46  LIG     1     -13.544   5.726  18.158  1.00  0.00      LIG  
ATOM   6610 H47  LIG     1     -10.437   3.736  18.568  1.00  0.00      LIG  
ATOM   6611 H48  LIG     1     -10.845   5.200  19.482  1.00  0.00      LIG  
ATOM   6612 H49  LIG     1     -11.162   5.125  17.739  1.00  0.00      LIG  
TER
REMARK  Energy: 278.12
REMARK  SimpleFitness: 278.12
REMARK  FullFitness: -1368.3064
REMARK  InterFull: -27.3355
REMARK  IntraFull: 302.888
REMARK  solvFull: -1925.08
REMARK  surfFull: 281.221
REMARK  extraFull: 0.0
REMARK  deltaGcompsolvpol: -1925.08
REMARK  deltaGcompsolvnonpol: 281.221
REMARK  deltaGprotsolvpol: -1938.72
REMARK  deltaGprotsolvnonpol: 281.59
REMARK  deltaGligsolvpol: -9.40785
REMARK  deltaGligsolvnonpol: 15.5702
REMARK  deltaGvdw: -27.3355
REMARK  deltaGelec: 0.0
REMARK  deltaG: -6.6732564
REMARK  Cluster: 6
REMARK  ClusterRank: 1
ATOM   6526 C    LIG     1     -13.065  -5.854  26.652  1.00  0.00      LIG  
ATOM   6527 C1   LIG     1     -13.891  -7.086  26.440  1.00  0.00      LIG  
ATOM   6528 C2   LIG     1     -13.831  -7.751  25.082  1.00  0.00      LIG  
ATOM   6529 C3   LIG     1     -13.824  -6.658  23.993  1.00  0.00      LIG  
ATOM   6530 C4   LIG     1     -12.876  -5.452  24.156  1.00  0.00      LIG  
ATOM   6531 C5   LIG     1     -13.216  -4.852  25.520  1.00  0.00      LIG  
ATOM   6532 C6   LIG     1     -13.760  -7.149  22.565  1.00  0.00      LIG  
ATOM   6533 C7   LIG     1     -14.491  -6.155  21.688  1.00  0.00      LIG  
ATOM   6534 C8   LIG     1     -14.241  -4.671  22.029  1.00  0.00      LIG  
ATOM   6535 C9   LIG     1     -13.007  -4.466  22.941  1.00  0.00      LIG  
ATOM   6536 C10  LIG     1     -14.038  -3.866  20.712  1.00  0.00      LIG  
ATOM   6537 C11  LIG     1     -13.840  -2.409  20.974  1.00  0.00      LIG  
ATOM   6538 C12  LIG     1     -12.789  -2.086  21.990  1.00  0.00      LIG  
ATOM   6539 C13  LIG     1     -12.840  -2.957  23.249  1.00  0.00      LIG  
ATOM   6540 C14  LIG     1     -14.610  -1.632  20.188  1.00  0.00      LIG  
ATOM   6541 C15  LIG     1     -15.482  -2.491  19.338  1.00  0.00      LIG  
ATOM   6542 C16  LIG     1     -15.257  -3.904  19.804  1.00  0.00      LIG  
ATOM   6543 O    LIG     1     -11.616  -2.696  23.930  1.00  0.00      LIG  
ATOM   6544 C17  LIG     1     -12.693  -8.764  25.031  1.00  0.00      LIG  
ATOM   6545 C18  LIG     1     -15.120  -8.561  24.952  1.00  0.00      LIG  
ATOM   6546 C19  LIG     1     -15.504  -4.153  22.749  1.00  0.00      LIG  
ATOM   6547 C20  LIG     1     -11.396  -5.860  24.160  1.00  0.00      LIG  
ATOM   6548 H    LIG     1     -12.141  -4.718  22.329  1.00  0.00      LIG  
ATOM   6549 C21  LIG     1     -14.747  -0.127  19.976  1.00  0.00      LIG  
ATOM   6550 C22  LIG     1     -13.788   0.781  20.760  1.00  0.00      LIG  
ATOM   6551 C23  LIG     1     -13.857   2.275  20.386  1.00  0.00      LIG  
ATOM   6552 O1   LIG     1     -13.806   3.090  21.563  1.00  0.00      LIG  
ATOM   6553 C24  LIG     1     -12.658   2.680  19.574  1.00  0.00      LIG  
ATOM   6554 C25  LIG     1     -12.846  -4.327  19.859  1.00  0.00      LIG  
ATOM   6555 O2   LIG     1     -14.374  -7.665  27.402  1.00  0.00      LIG  
ATOM   6556 H1   LIG     1     -14.833  -6.263  24.108  1.00  0.00      LIG  
ATOM   6557 C26  LIG     1     -14.655   0.153  18.484  1.00  0.00      LIG  
ATOM   6558 C27  LIG     1     -15.024   3.417  22.082  1.00  0.00      LIG  
ATOM   6559 O3   LIG     1     -16.076   2.857  21.810  1.00  0.00      LIG  
ATOM   6560 C28  LIG     1     -14.929   4.767  22.727  1.00  0.00      LIG  
ATOM   6561 C29  LIG     1     -12.532   4.024  18.941  1.00  0.00      LIG  
ATOM   6562 O4   LIG     1     -12.883   2.866  18.159  1.00  0.00      LIG  
ATOM   6563 C30  LIG     1     -13.619   5.043  19.008  1.00  0.00      LIG  
ATOM   6564 C31  LIG     1     -11.166   4.546  18.667  1.00  0.00      LIG  
ATOM   6565 H2   LIG     1     -12.025  -6.155  26.797  1.00  0.00      LIG  
ATOM   6566 H3   LIG     1     -13.402  -5.383  27.577  1.00  0.00      LIG  
ATOM   6567 H4   LIG     1     -12.567  -4.007  25.754  1.00  0.00      LIG  
ATOM   6568 H5   LIG     1     -14.243  -4.478  25.506  1.00  0.00      LIG  
ATOM   6569 H6   LIG     1     -14.231  -8.125  22.443  1.00  0.00      LIG  
ATOM   6570 H7   LIG     1     -12.728  -7.262  22.227  1.00  0.00      LIG  
ATOM   6571 H8   LIG     1     -15.561  -6.361  21.784  1.00  0.00      LIG  
ATOM   6572 H9   LIG     1     -14.260  -6.398  20.651  1.00  0.00      LIG  
ATOM   6573 H10  LIG     1     -12.835  -1.047  22.312  1.00  0.00      LIG  
ATOM   6574 H11  LIG     1     -11.809  -2.197  21.515  1.00  0.00      LIG  
ATOM   6575 H12  LIG     1     -13.647  -2.604  23.896  1.00  0.00      LIG  
ATOM   6576 H13  LIG     1     -15.204  -2.426  18.283  1.00  0.00      LIG  
ATOM   6577 H14  LIG     1     -16.535  -2.213  19.441  1.00  0.00      LIG  
ATOM   6578 H15  LIG     1     -16.165  -4.261  20.290  1.00  0.00      LIG  
ATOM   6579 H16  LIG     1     -15.094  -4.567  18.950  1.00  0.00      LIG  
ATOM   6580 H17  LIG     1     -10.903  -3.020  23.354  1.00  0.00      LIG  
ATOM   6581 H18  LIG     1     -12.549  -9.151  24.020  1.00  0.00      LIG  
ATOM   6582 H19  LIG     1     -12.920  -9.614  25.680  1.00  0.00      LIG  
ATOM   6583 H20  LIG     1     -11.747  -8.354  25.388  1.00  0.00      LIG  
ATOM   6584 H21  LIG     1     -16.001  -7.913  24.989  1.00  0.00      LIG  
ATOM   6585 H22  LIG     1     -15.219  -9.297  25.755  1.00  0.00      LIG  
ATOM   6586 H23  LIG     1     -15.148  -9.117  24.012  1.00  0.00      LIG  
ATOM   6587 H24  LIG     1     -16.415  -4.542  22.289  1.00  0.00      LIG  
ATOM   6588 H25  LIG     1     -15.576  -3.068  22.742  1.00  0.00      LIG  
ATOM   6589 H26  LIG     1     -15.542  -4.449  23.796  1.00  0.00      LIG  
ATOM   6590 H27  LIG     1     -11.120  -6.367  23.233  1.00  0.00      LIG  
ATOM   6591 H28  LIG     1     -11.122  -6.515  24.982  1.00  0.00      LIG  
ATOM   6592 H29  LIG     1     -10.752  -4.983  24.250  1.00  0.00      LIG  
ATOM   6593 H30  LIG     1     -15.760   0.147  20.284  1.00  0.00      LIG  
ATOM   6594 H31  LIG     1     -12.766   0.415  20.620  1.00  0.00      LIG  
ATOM   6595 H32  LIG     1     -14.012   0.662  21.824  1.00  0.00      LIG  
ATOM   6596 H33  LIG     1     -14.771   2.492  19.822  1.00  0.00      LIG  
ATOM   6597 H34  LIG     1     -11.747   2.192  19.895  1.00  0.00      LIG  
ATOM   6598 H35  LIG     1     -12.941  -5.369  19.552  1.00  0.00      LIG  
ATOM   6599 H36  LIG     1     -11.887  -4.222  20.372  1.00  0.00      LIG  
ATOM   6600 H37  LIG     1     -12.777  -3.740  18.937  1.00  0.00      LIG  
ATOM   6601 H38  LIG     1     -15.423  -0.371  17.912  1.00  0.00      LIG  
ATOM   6602 H39  LIG     1     -13.677  -0.145  18.102  1.00  0.00      LIG  
ATOM   6603 H40  LIG     1     -14.816   1.202  18.242  1.00  0.00      LIG  
ATOM   6604 H41  LIG     1     -15.749   4.876  23.438  1.00  0.00      LIG  
ATOM   6605 H42  LIG     1     -14.989   5.546  21.961  1.00  0.00      LIG  
ATOM   6606 H43  LIG     1     -13.991   4.856  23.284  1.00  0.00      LIG  
ATOM   6607 H44  LIG     1     -13.526   5.629  19.926  1.00  0.00      LIG  
ATOM   6608 H45  LIG     1     -14.613   4.590  18.988  1.00  0.00      LIG  
ATOM   6609 H46  LIG     1     -13.544   5.726  18.158  1.00  0.00      LIG  
ATOM   6610 H47  LIG     1     -10.437   3.736  18.568  1.00  0.00      LIG  
ATOM   6611 H48  LIG     1     -10.845   5.200  19.482  1.00  0.00      LIG  
ATOM   6612 H49  LIG     1     -11.162   5.125  17.739  1.00  0.00      LIG  
TER
REMARK  Energy: 278.12
REMARK  SimpleFitness: 278.12
REMARK  FullFitness: -1368.3064
REMARK  InterFull: -27.3355
REMARK  IntraFull: 302.888
REMARK  solvFull: -1925.08
REMARK  surfFull: 281.221
REMARK  extraFull: 0.0
REMARK  deltaGcompsolvpol: -1925.08
REMARK  deltaGcompsolvnonpol: 281.221
REMARK  deltaGprotsolvpol: -1938.72
REMARK  deltaGprotsolvnonpol: 281.59
REMARK  deltaGligsolvpol: -9.40785
REMARK  deltaGligsolvnonpol: 15.5702
REMARK  deltaGvdw: -27.3355
REMARK  deltaGelec: 0.0
REMARK  deltaG: -6.6732564
REMARK  Cluster: 6
REMARK  ClusterRank: 2
ATOM   6526 C    LIG     1     -13.065  -5.854  26.652  1.00  0.00      LIG  
ATOM   6527 C1   LIG     1     -13.891  -7.086  26.440  1.00  0.00      LIG  
ATOM   6528 C2   LIG     1     -13.831  -7.751  25.082  1.00  0.00      LIG  
ATOM   6529 C3   LIG     1     -13.824  -6.658  23.993  1.00  0.00      LIG  
ATOM   6530 C4   LIG     1     -12.876  -5.452  24.156  1.00  0.00      LIG  
ATOM   6531 C5   LIG     1     -13.216  -4.852  25.520  1.00  0.00      LIG  
ATOM   6532 C6   LIG     1     -13.760  -7.149  22.565  1.00  0.00      LIG  
ATOM   6533 C7   LIG     1     -14.491  -6.155  21.688  1.00  0.00      LIG  
ATOM   6534 C8   LIG     1     -14.241  -4.671  22.029  1.00  0.00      LIG  
ATOM   6535 C9   LIG     1     -13.007  -4.466  22.941  1.00  0.00      LIG  
ATOM   6536 C10  LIG     1     -14.038  -3.866  20.712  1.00  0.00      LIG  
ATOM   6537 C11  LIG     1     -13.840  -2.409  20.974  1.00  0.00      LIG  
ATOM   6538 C12  LIG     1     -12.789  -2.086  21.990  1.00  0.00      LIG  
ATOM   6539 C13  LIG     1     -12.840  -2.957  23.249  1.00  0.00      LIG  
ATOM   6540 C14  LIG     1     -14.610  -1.632  20.188  1.00  0.00      LIG  
ATOM   6541 C15  LIG     1     -15.482  -2.491  19.338  1.00  0.00      LIG  
ATOM   6542 C16  LIG     1     -15.257  -3.904  19.804  1.00  0.00      LIG  
ATOM   6543 O    LIG     1     -11.616  -2.696  23.930  1.00  0.00      LIG  
ATOM   6544 C17  LIG     1     -12.693  -8.764  25.031  1.00  0.00      LIG  
ATOM   6545 C18  LIG     1     -15.120  -8.561  24.952  1.00  0.00      LIG  
ATOM   6546 C19  LIG     1     -15.504  -4.153  22.749  1.00  0.00      LIG  
ATOM   6547 C20  LIG     1     -11.396  -5.860  24.160  1.00  0.00      LIG  
ATOM   6548 H    LIG     1     -12.141  -4.718  22.329  1.00  0.00      LIG  
ATOM   6549 C21  LIG     1     -14.747  -0.127  19.976  1.00  0.00      LIG  
ATOM   6550 C22  LIG     1     -13.788   0.781  20.760  1.00  0.00      LIG  
ATOM   6551 C23  LIG     1     -13.857   2.275  20.386  1.00  0.00      LIG  
ATOM   6552 O1   LIG     1     -13.806   3.090  21.563  1.00  0.00      LIG  
ATOM   6553 C24  LIG     1     -12.658   2.680  19.574  1.00  0.00      LIG  
ATOM   6554 C25  LIG     1     -12.846  -4.327  19.859  1.00  0.00      LIG  
ATOM   6555 O2   LIG     1     -14.374  -7.665  27.402  1.00  0.00      LIG  
ATOM   6556 H1   LIG     1     -14.833  -6.263  24.108  1.00  0.00      LIG  
ATOM   6557 C26  LIG     1     -14.655   0.153  18.484  1.00  0.00      LIG  
ATOM   6558 C27  LIG     1     -15.024   3.417  22.082  1.00  0.00      LIG  
ATOM   6559 O3   LIG     1     -16.076   2.857  21.810  1.00  0.00      LIG  
ATOM   6560 C28  LIG     1     -14.929   4.767  22.727  1.00  0.00      LIG  
ATOM   6561 C29  LIG     1     -12.532   4.024  18.941  1.00  0.00      LIG  
ATOM   6562 O4   LIG     1     -12.883   2.866  18.159  1.00  0.00      LIG  
ATOM   6563 C30  LIG     1     -13.619   5.043  19.008  1.00  0.00      LIG  
ATOM   6564 C31  LIG     1     -11.166   4.546  18.667  1.00  0.00      LIG  
ATOM   6565 H2   LIG     1     -12.025  -6.155  26.797  1.00  0.00      LIG  
ATOM   6566 H3   LIG     1     -13.402  -5.383  27.577  1.00  0.00      LIG  
ATOM   6567 H4   LIG     1     -12.567  -4.007  25.754  1.00  0.00      LIG  
ATOM   6568 H5   LIG     1     -14.243  -4.478  25.506  1.00  0.00      LIG  
ATOM   6569 H6   LIG     1     -14.231  -8.125  22.443  1.00  0.00      LIG  
ATOM   6570 H7   LIG     1     -12.728  -7.262  22.227  1.00  0.00      LIG  
ATOM   6571 H8   LIG     1     -15.561  -6.361  21.784  1.00  0.00      LIG  
ATOM   6572 H9   LIG     1     -14.260  -6.398  20.651  1.00  0.00      LIG  
ATOM   6573 H10  LIG     1     -12.835  -1.047  22.312  1.00  0.00      LIG  
ATOM   6574 H11  LIG     1     -11.809  -2.197  21.515  1.00  0.00      LIG  
ATOM   6575 H12  LIG     1     -13.647  -2.604  23.896  1.00  0.00      LIG  
ATOM   6576 H13  LIG     1     -15.204  -2.426  18.283  1.00  0.00      LIG  
ATOM   6577 H14  LIG     1     -16.535  -2.213  19.441  1.00  0.00      LIG  
ATOM   6578 H15  LIG     1     -16.165  -4.261  20.290  1.00  0.00      LIG  
ATOM   6579 H16  LIG     1     -15.094  -4.567  18.950  1.00  0.00      LIG  
ATOM   6580 H17  LIG     1     -10.903  -3.020  23.354  1.00  0.00      LIG  
ATOM   6581 H18  LIG     1     -12.549  -9.151  24.020  1.00  0.00      LIG  
ATOM   6582 H19  LIG     1     -12.920  -9.614  25.680  1.00  0.00      LIG  
ATOM   6583 H20  LIG     1     -11.747  -8.354  25.388  1.00  0.00      LIG  
ATOM   6584 H21  LIG     1     -16.001  -7.913  24.989  1.00  0.00      LIG  
ATOM   6585 H22  LIG     1     -15.219  -9.297  25.755  1.00  0.00      LIG  
ATOM   6586 H23  LIG     1     -15.148  -9.117  24.012  1.00  0.00      LIG  
ATOM   6587 H24  LIG     1     -16.415  -4.542  22.289  1.00  0.00      LIG  
ATOM   6588 H25  LIG     1     -15.576  -3.068  22.742  1.00  0.00      LIG  
ATOM   6589 H26  LIG     1     -15.542  -4.449  23.796  1.00  0.00      LIG  
ATOM   6590 H27  LIG     1     -11.120  -6.367  23.233  1.00  0.00      LIG  
ATOM   6591 H28  LIG     1     -11.122  -6.515  24.982  1.00  0.00      LIG  
ATOM   6592 H29  LIG     1     -10.752  -4.983  24.250  1.00  0.00      LIG  
ATOM   6593 H30  LIG     1     -15.760   0.147  20.284  1.00  0.00      LIG  
ATOM   6594 H31  LIG     1     -12.766   0.415  20.620  1.00  0.00      LIG  
ATOM   6595 H32  LIG     1     -14.012   0.662  21.824  1.00  0.00      LIG  
ATOM   6596 H33  LIG     1     -14.771   2.492  19.822  1.00  0.00      LIG  
ATOM   6597 H34  LIG     1     -11.747   2.192  19.895  1.00  0.00      LIG  
ATOM   6598 H35  LIG     1     -12.941  -5.369  19.552  1.00  0.00      LIG  
ATOM   6599 H36  LIG     1     -11.887  -4.222  20.372  1.00  0.00      LIG  
ATOM   6600 H37  LIG     1     -12.777  -3.740  18.937  1.00  0.00      LIG  
ATOM   6601 H38  LIG     1     -15.423  -0.371  17.912  1.00  0.00      LIG  
ATOM   6602 H39  LIG     1     -13.677  -0.145  18.102  1.00  0.00      LIG  
ATOM   6603 H40  LIG     1     -14.816   1.202  18.242  1.00  0.00      LIG  
ATOM   6604 H41  LIG     1     -15.749   4.876  23.438  1.00  0.00      LIG  
ATOM   6605 H42  LIG     1     -14.989   5.546  21.961  1.00  0.00      LIG  
ATOM   6606 H43  LIG     1     -13.991   4.856  23.284  1.00  0.00      LIG  
ATOM   6607 H44  LIG     1     -13.526   5.629  19.926  1.00  0.00      LIG  
ATOM   6608 H45  LIG     1     -14.613   4.590  18.988  1.00  0.00      LIG  
ATOM   6609 H46  LIG     1     -13.544   5.726  18.158  1.00  0.00      LIG  
ATOM   6610 H47  LIG     1     -10.437   3.736  18.568  1.00  0.00      LIG  
ATOM   6611 H48  LIG     1     -10.845   5.200  19.482  1.00  0.00      LIG  
ATOM   6612 H49  LIG     1     -11.162   5.125  17.739  1.00  0.00      LIG  
TER
REMARK  Energy: 278.12
REMARK  SimpleFitness: 278.12
REMARK  FullFitness: -1368.3064
REMARK  InterFull: -27.3355
REMARK  IntraFull: 302.888
REMARK  solvFull: -1925.08
REMARK  surfFull: 281.221
REMARK  extraFull: 0.0
REMARK  deltaGcompsolvpol: -1925.08
REMARK  deltaGcompsolvnonpol: 281.221
REMARK  deltaGprotsolvpol: -1938.72
REMARK  deltaGprotsolvnonpol: 281.59
REMARK  deltaGligsolvpol: -9.40785
REMARK  deltaGligsolvnonpol: 15.5702
REMARK  deltaGvdw: -27.3355
REMARK  deltaGelec: 0.0
REMARK  deltaG: -6.6732564
REMARK  Cluster: 6
REMARK  ClusterRank: 3
ATOM   6526 C    LIG     1     -13.065  -5.854  26.652  1.00  0.00      LIG  
ATOM   6527 C1   LIG     1     -13.891  -7.086  26.440  1.00  0.00      LIG  
ATOM   6528 C2   LIG     1     -13.831  -7.751  25.082  1.00  0.00      LIG  
ATOM   6529 C3   LIG     1     -13.824  -6.658  23.993  1.00  0.00      LIG  
ATOM   6530 C4   LIG     1     -12.876  -5.452  24.156  1.00  0.00      LIG  
ATOM   6531 C5   LIG     1     -13.216  -4.852  25.520  1.00  0.00      LIG  
ATOM   6532 C6   LIG     1     -13.760  -7.149  22.565  1.00  0.00      LIG  
ATOM   6533 C7   LIG     1     -14.491  -6.155  21.688  1.00  0.00      LIG  
ATOM   6534 C8   LIG     1     -14.241  -4.671  22.029  1.00  0.00      LIG  
ATOM   6535 C9   LIG     1     -13.007  -4.466  22.941  1.00  0.00      LIG  
ATOM   6536 C10  LIG     1     -14.038  -3.866  20.712  1.00  0.00      LIG  
ATOM   6537 C11  LIG     1     -13.840  -2.409  20.974  1.00  0.00      LIG  
ATOM   6538 C12  LIG     1     -12.789  -2.086  21.990  1.00  0.00      LIG  
ATOM   6539 C13  LIG     1     -12.840  -2.957  23.249  1.00  0.00      LIG  
ATOM   6540 C14  LIG     1     -14.610  -1.632  20.188  1.00  0.00      LIG  
ATOM   6541 C15  LIG     1     -15.482  -2.491  19.338  1.00  0.00      LIG  
ATOM   6542 C16  LIG     1     -15.257  -3.904  19.804  1.00  0.00      LIG  
ATOM   6543 O    LIG     1     -11.616  -2.696  23.930  1.00  0.00      LIG  
ATOM   6544 C17  LIG     1     -12.693  -8.764  25.031  1.00  0.00      LIG  
ATOM   6545 C18  LIG     1     -15.120  -8.561  24.952  1.00  0.00      LIG  
ATOM   6546 C19  LIG     1     -15.504  -4.153  22.749  1.00  0.00      LIG  
ATOM   6547 C20  LIG     1     -11.396  -5.860  24.160  1.00  0.00      LIG  
ATOM   6548 H    LIG     1     -12.141  -4.718  22.329  1.00  0.00      LIG  
ATOM   6549 C21  LIG     1     -14.747  -0.127  19.976  1.00  0.00      LIG  
ATOM   6550 C22  LIG     1     -13.788   0.781  20.760  1.00  0.00      LIG  
ATOM   6551 C23  LIG     1     -13.857   2.275  20.386  1.00  0.00      LIG  
ATOM   6552 O1   LIG     1     -13.806   3.090  21.563  1.00  0.00      LIG  
ATOM   6553 C24  LIG     1     -12.658   2.680  19.574  1.00  0.00      LIG  
ATOM   6554 C25  LIG     1     -12.846  -4.327  19.859  1.00  0.00      LIG  
ATOM   6555 O2   LIG     1     -14.374  -7.665  27.402  1.00  0.00      LIG  
ATOM   6556 H1   LIG     1     -14.833  -6.263  24.108  1.00  0.00      LIG  
ATOM   6557 C26  LIG     1     -14.655   0.153  18.484  1.00  0.00      LIG  
ATOM   6558 C27  LIG     1     -15.024   3.417  22.082  1.00  0.00      LIG  
ATOM   6559 O3   LIG     1     -16.076   2.857  21.810  1.00  0.00      LIG  
ATOM   6560 C28  LIG     1     -14.929   4.767  22.727  1.00  0.00      LIG  
ATOM   6561 C29  LIG     1     -12.532   4.024  18.941  1.00  0.00      LIG  
ATOM   6562 O4   LIG     1     -12.883   2.866  18.159  1.00  0.00      LIG  
ATOM   6563 C30  LIG     1     -13.619   5.043  19.008  1.00  0.00      LIG  
ATOM   6564 C31  LIG     1     -11.166   4.546  18.667  1.00  0.00      LIG  
ATOM   6565 H2   LIG     1     -12.025  -6.155  26.797  1.00  0.00      LIG  
ATOM   6566 H3   LIG     1     -13.402  -5.383  27.577  1.00  0.00      LIG  
ATOM   6567 H4   LIG     1     -12.567  -4.007  25.754  1.00  0.00      LIG  
ATOM   6568 H5   LIG     1     -14.243  -4.478  25.506  1.00  0.00      LIG  
ATOM   6569 H6   LIG     1     -14.231  -8.125  22.443  1.00  0.00      LIG  
ATOM   6570 H7   LIG     1     -12.728  -7.262  22.227  1.00  0.00      LIG  
ATOM   6571 H8   LIG     1     -15.561  -6.361  21.784  1.00  0.00      LIG  
ATOM   6572 H9   LIG     1     -14.260  -6.398  20.651  1.00  0.00      LIG  
ATOM   6573 H10  LIG     1     -12.835  -1.047  22.312  1.00  0.00      LIG  
ATOM   6574 H11  LIG     1     -11.809  -2.197  21.515  1.00  0.00      LIG  
ATOM   6575 H12  LIG     1     -13.647  -2.604  23.896  1.00  0.00      LIG  
ATOM   6576 H13  LIG     1     -15.204  -2.426  18.283  1.00  0.00      LIG  
ATOM   6577 H14  LIG     1     -16.535  -2.213  19.441  1.00  0.00      LIG  
ATOM   6578 H15  LIG     1     -16.165  -4.261  20.290  1.00  0.00      LIG  
ATOM   6579 H16  LIG     1     -15.094  -4.567  18.950  1.00  0.00      LIG  
ATOM   6580 H17  LIG     1     -10.903  -3.020  23.354  1.00  0.00      LIG  
ATOM   6581 H18  LIG     1     -12.549  -9.151  24.020  1.00  0.00      LIG  
ATOM   6582 H19  LIG     1     -12.920  -9.614  25.680  1.00  0.00      LIG  
ATOM   6583 H20  LIG     1     -11.747  -8.354  25.388  1.00  0.00      LIG  
ATOM   6584 H21  LIG     1     -16.001  -7.913  24.989  1.00  0.00      LIG  
ATOM   6585 H22  LIG     1     -15.219  -9.297  25.755  1.00  0.00      LIG  
ATOM   6586 H23  LIG     1     -15.148  -9.117  24.012  1.00  0.00      LIG  
ATOM   6587 H24  LIG     1     -16.415  -4.542  22.289  1.00  0.00      LIG  
ATOM   6588 H25  LIG     1     -15.576  -3.068  22.742  1.00  0.00      LIG  
ATOM   6589 H26  LIG     1     -15.542  -4.449  23.796  1.00  0.00      LIG  
ATOM   6590 H27  LIG     1     -11.120  -6.367  23.233  1.00  0.00      LIG  
ATOM   6591 H28  LIG     1     -11.122  -6.515  24.982  1.00  0.00      LIG  
ATOM   6592 H29  LIG     1     -10.752  -4.983  24.250  1.00  0.00      LIG  
ATOM   6593 H30  LIG     1     -15.760   0.147  20.284  1.00  0.00      LIG  
ATOM   6594 H31  LIG     1     -12.766   0.415  20.620  1.00  0.00      LIG  
ATOM   6595 H32  LIG     1     -14.012   0.662  21.824  1.00  0.00      LIG  
ATOM   6596 H33  LIG     1     -14.771   2.492  19.822  1.00  0.00      LIG  
ATOM   6597 H34  LIG     1     -11.747   2.192  19.895  1.00  0.00      LIG  
ATOM   6598 H35  LIG     1     -12.941  -5.369  19.552  1.00  0.00      LIG  
ATOM   6599 H36  LIG     1     -11.887  -4.222  20.372  1.00  0.00      LIG  
ATOM   6600 H37  LIG     1     -12.777  -3.740  18.937  1.00  0.00      LIG  
ATOM   6601 H38  LIG     1     -15.423  -0.371  17.912  1.00  0.00      LIG  
ATOM   6602 H39  LIG     1     -13.677  -0.145  18.102  1.00  0.00      LIG  
ATOM   6603 H40  LIG     1     -14.816   1.202  18.242  1.00  0.00      LIG  
ATOM   6604 H41  LIG     1     -15.749   4.876  23.438  1.00  0.00      LIG  
ATOM   6605 H42  LIG     1     -14.989   5.546  21.961  1.00  0.00      LIG  
ATOM   6606 H43  LIG     1     -13.991   4.856  23.284  1.00  0.00      LIG  
ATOM   6607 H44  LIG     1     -13.526   5.629  19.926  1.00  0.00      LIG  
ATOM   6608 H45  LIG     1     -14.613   4.590  18.988  1.00  0.00      LIG  
ATOM   6609 H46  LIG     1     -13.544   5.726  18.158  1.00  0.00      LIG  
ATOM   6610 H47  LIG     1     -10.437   3.736  18.568  1.00  0.00      LIG  
ATOM   6611 H48  LIG     1     -10.845   5.200  19.482  1.00  0.00      LIG  
ATOM   6612 H49  LIG     1     -11.162   5.125  17.739  1.00  0.00      LIG  
TER
REMARK  Energy: 278.203
REMARK  SimpleFitness: 278.203
REMARK  FullFitness: -1368.2166
REMARK  InterFull: -27.3964
REMARK  IntraFull: 303.03
REMARK  solvFull: -1925.04
REMARK  surfFull: 281.19
REMARK  extraFull: 0.0
REMARK  deltaGcompsolvpol: -1925.04
REMARK  deltaGcompsolvnonpol: 281.19
REMARK  deltaGprotsolvpol: -1938.72
REMARK  deltaGprotsolvnonpol: 281.59
REMARK  deltaGligsolvpol: -9.40594
REMARK  deltaGligsolvnonpol: 15.5766
REMARK  deltaGvdw: -27.3964
REMARK  deltaGelec: 0.0
REMARK  deltaG: -6.6802297
REMARK  Cluster: 6
REMARK  ClusterRank: 4
ATOM   6526 C    LIG     1     -13.101  -5.880  26.639  1.00  0.00      LIG  
ATOM   6527 C1   LIG     1     -13.939  -7.105  26.429  1.00  0.00      LIG  
ATOM   6528 C2   LIG     1     -13.902  -7.765  25.068  1.00  0.00      LIG  
ATOM   6529 C3   LIG     1     -13.874  -6.674  23.979  1.00  0.00      LIG  
ATOM   6530 C4   LIG     1     -12.911  -5.481  24.145  1.00  0.00      LIG  
ATOM   6531 C5   LIG     1     -13.248  -4.879  25.508  1.00  0.00      LIG  
ATOM   6532 C6   LIG     1     -13.806  -7.168  22.552  1.00  0.00      LIG  
ATOM   6533 C7   LIG     1     -14.516  -6.166  21.667  1.00  0.00      LIG  
ATOM   6534 C8   LIG     1     -14.259  -4.685  22.015  1.00  0.00      LIG  
ATOM   6535 C9   LIG     1     -13.028  -4.490  22.932  1.00  0.00      LIG  
ATOM   6536 C10  LIG     1     -14.045  -3.875  20.703  1.00  0.00      LIG  
ATOM   6537 C11  LIG     1     -13.846  -2.420  20.970  1.00  0.00      LIG  
ATOM   6538 C12  LIG     1     -12.803  -2.101  21.996  1.00  0.00      LIG  
ATOM   6539 C13  LIG     1     -12.852  -2.984  23.246  1.00  0.00      LIG  
ATOM   6540 C14  LIG     1     -14.608  -1.639  20.181  1.00  0.00      LIG  
ATOM   6541 C15  LIG     1     -15.474  -2.495  19.320  1.00  0.00      LIG  
ATOM   6542 C16  LIG     1     -15.259  -3.909  19.788  1.00  0.00      LIG  
ATOM   6543 O    LIG     1     -11.623  -2.736  23.923  1.00  0.00      LIG  
ATOM   6544 C17  LIG     1     -12.794  -8.810  25.007  1.00  0.00      LIG  
ATOM   6545 C18  LIG     1     -15.214  -8.538  24.944  1.00  0.00      LIG  
ATOM   6546 C19  LIG     1     -15.521  -4.160  22.730  1.00  0.00      LIG  
ATOM   6547 C20  LIG     1     -11.436  -5.906  24.153  1.00  0.00      LIG  
ATOM   6548 H    LIG     1     -12.160  -4.747  22.325  1.00  0.00      LIG  
ATOM   6549 C21  LIG     1     -14.741  -0.133  19.972  1.00  0.00      LIG  
ATOM   6550 C22  LIG     1     -13.779   0.771  20.760  1.00  0.00      LIG  
ATOM   6551 C23  LIG     1     -13.844   2.266  20.391  1.00  0.00      LIG  
ATOM   6552 O1   LIG     1     -13.792   3.077  21.571  1.00  0.00      LIG  
ATOM   6553 C24  LIG     1     -12.644   2.674  19.583  1.00  0.00      LIG  
ATOM   6554 C25  LIG     1     -12.848  -4.334  19.857  1.00  0.00      LIG  
ATOM   6555 O2   LIG     1     -14.420  -7.682  27.394  1.00  0.00      LIG  
ATOM   6556 H1   LIG     1     -14.878  -6.267  24.088  1.00  0.00      LIG  
ATOM   6557 C26  LIG     1     -14.644   0.149  18.481  1.00  0.00      LIG  
ATOM   6558 C27  LIG     1     -15.010   3.414  22.085  1.00  0.00      LIG  
ATOM   6559 O3   LIG     1     -16.065   2.864  21.805  1.00  0.00      LIG  
ATOM   6560 C28  LIG     1     -14.908   4.763  22.732  1.00  0.00      LIG  
ATOM   6561 C29  LIG     1     -12.522   4.020  18.954  1.00  0.00      LIG  
ATOM   6562 O4   LIG     1     -12.862   2.862  18.167  1.00  0.00      LIG  
ATOM   6563 C30  LIG     1     -13.616   5.032  19.018  1.00  0.00      LIG  
ATOM   6564 C31  LIG     1     -11.159   4.553  18.685  1.00  0.00      LIG  
ATOM   6565 H2   LIG     1     -12.064  -6.189  26.784  1.00  0.00      LIG  
ATOM   6566 H3   LIG     1     -13.435  -5.405  27.563  1.00  0.00      LIG  
ATOM   6567 H4   LIG     1     -12.597  -4.036  25.741  1.00  0.00      LIG  
ATOM   6568 H5   LIG     1     -14.273  -4.501  25.495  1.00  0.00      LIG  
ATOM   6569 H6   LIG     1     -14.291  -8.138  22.428  1.00  0.00      LIG  
ATOM   6570 H7   LIG     1     -12.773  -7.296  22.223  1.00  0.00      LIG  
ATOM   6571 H8   LIG     1     -15.588  -6.363  21.745  1.00  0.00      LIG  
ATOM   6572 H9   LIG     1     -14.269  -6.408  20.633  1.00  0.00      LIG  
ATOM   6573 H10  LIG     1     -12.863  -1.066  22.329  1.00  0.00      LIG  
ATOM   6574 H11  LIG     1     -11.821  -2.195  21.523  1.00  0.00      LIG  
ATOM   6575 H12  LIG     1     -13.654  -2.632  23.900  1.00  0.00      LIG  
ATOM   6576 H13  LIG     1     -15.183  -2.431  18.269  1.00  0.00      LIG  
ATOM   6577 H14  LIG     1     -16.527  -2.215  19.411  1.00  0.00      LIG  
ATOM   6578 H15  LIG     1     -16.170  -4.261  20.271  1.00  0.00      LIG  
ATOM   6579 H16  LIG     1     -15.093  -4.574  18.937  1.00  0.00      LIG  
ATOM   6580 H17  LIG     1     -10.916  -3.058  23.338  1.00  0.00      LIG  
ATOM   6581 H18  LIG     1     -12.699  -9.230  24.003  1.00  0.00      LIG  
ATOM   6582 H19  LIG     1     -13.021  -9.635  25.688  1.00  0.00      LIG  
ATOM   6583 H20  LIG     1     -11.825  -8.417  25.315  1.00  0.00      LIG  
ATOM   6584 H21  LIG     1     -16.078  -7.869  25.005  1.00  0.00      LIG  
ATOM   6585 H22  LIG     1     -15.319  -9.285  25.737  1.00  0.00      LIG  
ATOM   6586 H23  LIG     1     -15.271  -9.077  23.995  1.00  0.00      LIG  
ATOM   6587 H24  LIG     1     -16.432  -4.553  22.273  1.00  0.00      LIG  
ATOM   6588 H25  LIG     1     -15.595  -3.075  22.713  1.00  0.00      LIG  
ATOM   6589 H26  LIG     1     -15.559  -4.444  23.780  1.00  0.00      LIG  
ATOM   6590 H27  LIG     1     -11.158  -6.398  23.218  1.00  0.00      LIG  
ATOM   6591 H28  LIG     1     -11.178  -6.582  24.963  1.00  0.00      LIG  
ATOM   6592 H29  LIG     1     -10.784  -5.038  24.266  1.00  0.00      LIG  
ATOM   6593 H30  LIG     1     -15.754   0.142  20.277  1.00  0.00      LIG  
ATOM   6594 H31  LIG     1     -12.758   0.402  20.622  1.00  0.00      LIG  
ATOM   6595 H32  LIG     1     -14.007   0.649  21.823  1.00  0.00      LIG  
ATOM   6596 H33  LIG     1     -14.757   2.486  19.826  1.00  0.00      LIG  
ATOM   6597 H34  LIG     1     -11.732   2.188  19.907  1.00  0.00      LIG  
ATOM   6598 H35  LIG     1     -12.951  -5.372  19.535  1.00  0.00      LIG  
ATOM   6599 H36  LIG     1     -11.894  -4.246  20.382  1.00  0.00      LIG  
ATOM   6600 H37  LIG     1     -12.762  -3.736  18.944  1.00  0.00      LIG  
ATOM   6601 H38  LIG     1     -15.416  -0.368  17.907  1.00  0.00      LIG  
ATOM   6602 H39  LIG     1     -13.668  -0.159  18.101  1.00  0.00      LIG  
ATOM   6603 H40  LIG     1     -14.796   1.200  18.241  1.00  0.00      LIG  
ATOM   6604 H41  LIG     1     -15.720   4.871  23.453  1.00  0.00      LIG  
ATOM   6605 H42  LIG     1     -14.977   5.542  21.968  1.00  0.00      LIG  
ATOM   6606 H43  LIG     1     -13.963   4.851  23.277  1.00  0.00      LIG  
ATOM   6607 H44  LIG     1     -13.532   5.615  19.939  1.00  0.00      LIG  
ATOM   6608 H45  LIG     1     -14.608   4.572  18.990  1.00  0.00      LIG  
ATOM   6609 H46  LIG     1     -13.540   5.719  18.171  1.00  0.00      LIG  
ATOM   6610 H47  LIG     1     -10.422   3.750  18.596  1.00  0.00      LIG  
ATOM   6611 H48  LIG     1     -10.850   5.214  19.499  1.00  0.00      LIG  
ATOM   6612 H49  LIG     1     -11.156   5.128  17.755  1.00  0.00      LIG  
TER
REMARK  Energy: 278.203
REMARK  SimpleFitness: 278.203
REMARK  FullFitness: -1368.2166
REMARK  InterFull: -27.3964
REMARK  IntraFull: 303.03
REMARK  solvFull: -1925.04
REMARK  surfFull: 281.19
REMARK  extraFull: 0.0
REMARK  deltaGcompsolvpol: -1925.04
REMARK  deltaGcompsolvnonpol: 281.19
REMARK  deltaGprotsolvpol: -1938.72
REMARK  deltaGprotsolvnonpol: 281.59
REMARK  deltaGligsolvpol: -9.40594
REMARK  deltaGligsolvnonpol: 15.5766
REMARK  deltaGvdw: -27.3964
REMARK  deltaGelec: 0.0
REMARK  deltaG: -6.6802297
REMARK  Cluster: 6
REMARK  ClusterRank: 5
ATOM   6526 C    LIG     1     -13.101  -5.880  26.639  1.00  0.00      LIG  
ATOM   6527 C1   LIG     1     -13.939  -7.105  26.429  1.00  0.00      LIG  
ATOM   6528 C2   LIG     1     -13.902  -7.765  25.068  1.00  0.00      LIG  
ATOM   6529 C3   LIG     1     -13.874  -6.674  23.979  1.00  0.00      LIG  
ATOM   6530 C4   LIG     1     -12.911  -5.481  24.145  1.00  0.00      LIG  
ATOM   6531 C5   LIG     1     -13.248  -4.879  25.508  1.00  0.00      LIG  
ATOM   6532 C6   LIG     1     -13.806  -7.168  22.552  1.00  0.00      LIG  
ATOM   6533 C7   LIG     1     -14.516  -6.166  21.667  1.00  0.00      LIG  
ATOM   6534 C8   LIG     1     -14.259  -4.685  22.015  1.00  0.00      LIG  
ATOM   6535 C9   LIG     1     -13.028  -4.490  22.932  1.00  0.00      LIG  
ATOM   6536 C10  LIG     1     -14.045  -3.875  20.703  1.00  0.00      LIG  
ATOM   6537 C11  LIG     1     -13.846  -2.420  20.970  1.00  0.00      LIG  
ATOM   6538 C12  LIG     1     -12.803  -2.101  21.996  1.00  0.00      LIG  
ATOM   6539 C13  LIG     1     -12.852  -2.984  23.246  1.00  0.00      LIG  
ATOM   6540 C14  LIG     1     -14.608  -1.639  20.181  1.00  0.00      LIG  
ATOM   6541 C15  LIG     1     -15.474  -2.495  19.320  1.00  0.00      LIG  
ATOM   6542 C16  LIG     1     -15.259  -3.909  19.788  1.00  0.00      LIG  
ATOM   6543 O    LIG     1     -11.623  -2.736  23.923  1.00  0.00      LIG  
ATOM   6544 C17  LIG     1     -12.794  -8.810  25.007  1.00  0.00      LIG  
ATOM   6545 C18  LIG     1     -15.214  -8.538  24.944  1.00  0.00      LIG  
ATOM   6546 C19  LIG     1     -15.521  -4.160  22.730  1.00  0.00      LIG  
ATOM   6547 C20  LIG     1     -11.436  -5.906  24.153  1.00  0.00      LIG  
ATOM   6548 H    LIG     1     -12.160  -4.747  22.325  1.00  0.00      LIG  
ATOM   6549 C21  LIG     1     -14.741  -0.133  19.972  1.00  0.00      LIG  
ATOM   6550 C22  LIG     1     -13.779   0.771  20.760  1.00  0.00      LIG  
ATOM   6551 C23  LIG     1     -13.844   2.266  20.391  1.00  0.00      LIG  
ATOM   6552 O1   LIG     1     -13.792   3.077  21.571  1.00  0.00      LIG  
ATOM   6553 C24  LIG     1     -12.644   2.674  19.583  1.00  0.00      LIG  
ATOM   6554 C25  LIG     1     -12.848  -4.334  19.857  1.00  0.00      LIG  
ATOM   6555 O2   LIG     1     -14.420  -7.682  27.394  1.00  0.00      LIG  
ATOM   6556 H1   LIG     1     -14.878  -6.267  24.088  1.00  0.00      LIG  
ATOM   6557 C26  LIG     1     -14.644   0.149  18.481  1.00  0.00      LIG  
ATOM   6558 C27  LIG     1     -15.010   3.414  22.085  1.00  0.00      LIG  
ATOM   6559 O3   LIG     1     -16.065   2.864  21.805  1.00  0.00      LIG  
ATOM   6560 C28  LIG     1     -14.908   4.763  22.732  1.00  0.00      LIG  
ATOM   6561 C29  LIG     1     -12.522   4.020  18.954  1.00  0.00      LIG  
ATOM   6562 O4   LIG     1     -12.862   2.862  18.167  1.00  0.00      LIG  
ATOM   6563 C30  LIG     1     -13.616   5.032  19.018  1.00  0.00      LIG  
ATOM   6564 C31  LIG     1     -11.159   4.553  18.685  1.00  0.00      LIG  
ATOM   6565 H2   LIG     1     -12.064  -6.189  26.784  1.00  0.00      LIG  
ATOM   6566 H3   LIG     1     -13.435  -5.405  27.563  1.00  0.00      LIG  
ATOM   6567 H4   LIG     1     -12.597  -4.036  25.741  1.00  0.00      LIG  
ATOM   6568 H5   LIG     1     -14.273  -4.501  25.495  1.00  0.00      LIG  
ATOM   6569 H6   LIG     1     -14.291  -8.138  22.428  1.00  0.00      LIG  
ATOM   6570 H7   LIG     1     -12.773  -7.296  22.223  1.00  0.00      LIG  
ATOM   6571 H8   LIG     1     -15.588  -6.363  21.745  1.00  0.00      LIG  
ATOM   6572 H9   LIG     1     -14.269  -6.408  20.633  1.00  0.00      LIG  
ATOM   6573 H10  LIG     1     -12.863  -1.066  22.329  1.00  0.00      LIG  
ATOM   6574 H11  LIG     1     -11.821  -2.195  21.523  1.00  0.00      LIG  
ATOM   6575 H12  LIG     1     -13.654  -2.632  23.900  1.00  0.00      LIG  
ATOM   6576 H13  LIG     1     -15.183  -2.431  18.269  1.00  0.00      LIG  
ATOM   6577 H14  LIG     1     -16.527  -2.215  19.411  1.00  0.00      LIG  
ATOM   6578 H15  LIG     1     -16.170  -4.261  20.271  1.00  0.00      LIG  
ATOM   6579 H16  LIG     1     -15.093  -4.574  18.937  1.00  0.00      LIG  
ATOM   6580 H17  LIG     1     -10.916  -3.058  23.338  1.00  0.00      LIG  
ATOM   6581 H18  LIG     1     -12.699  -9.230  24.003  1.00  0.00      LIG  
ATOM   6582 H19  LIG     1     -13.021  -9.635  25.688  1.00  0.00      LIG  
ATOM   6583 H20  LIG     1     -11.825  -8.417  25.315  1.00  0.00      LIG  
ATOM   6584 H21  LIG     1     -16.078  -7.869  25.005  1.00  0.00      LIG  
ATOM   6585 H22  LIG     1     -15.319  -9.285  25.737  1.00  0.00      LIG  
ATOM   6586 H23  LIG     1     -15.271  -9.077  23.995  1.00  0.00      LIG  
ATOM   6587 H24  LIG     1     -16.432  -4.553  22.273  1.00  0.00      LIG  
ATOM   6588 H25  LIG     1     -15.595  -3.075  22.713  1.00  0.00      LIG  
ATOM   6589 H26  LIG     1     -15.559  -4.444  23.780  1.00  0.00      LIG  
ATOM   6590 H27  LIG     1     -11.158  -6.398  23.218  1.00  0.00      LIG  
ATOM   6591 H28  LIG     1     -11.178  -6.582  24.963  1.00  0.00      LIG  
ATOM   6592 H29  LIG     1     -10.784  -5.038  24.266  1.00  0.00      LIG  
ATOM   6593 H30  LIG     1     -15.754   0.142  20.277  1.00  0.00      LIG  
ATOM   6594 H31  LIG     1     -12.758   0.402  20.622  1.00  0.00      LIG  
ATOM   6595 H32  LIG     1     -14.007   0.649  21.823  1.00  0.00      LIG  
ATOM   6596 H33  LIG     1     -14.757   2.486  19.826  1.00  0.00      LIG  
ATOM   6597 H34  LIG     1     -11.732   2.188  19.907  1.00  0.00      LIG  
ATOM   6598 H35  LIG     1     -12.951  -5.372  19.535  1.00  0.00      LIG  
ATOM   6599 H36  LIG     1     -11.894  -4.246  20.382  1.00  0.00      LIG  
ATOM   6600 H37  LIG     1     -12.762  -3.736  18.944  1.00  0.00      LIG  
ATOM   6601 H38  LIG     1     -15.416  -0.368  17.907  1.00  0.00      LIG  
ATOM   6602 H39  LIG     1     -13.668  -0.159  18.101  1.00  0.00      LIG  
ATOM   6603 H40  LIG     1     -14.796   1.200  18.241  1.00  0.00      LIG  
ATOM   6604 H41  LIG     1     -15.720   4.871  23.453  1.00  0.00      LIG  
ATOM   6605 H42  LIG     1     -14.977   5.542  21.968  1.00  0.00      LIG  
ATOM   6606 H43  LIG     1     -13.963   4.851  23.277  1.00  0.00      LIG  
ATOM   6607 H44  LIG     1     -13.532   5.615  19.939  1.00  0.00      LIG  
ATOM   6608 H45  LIG     1     -14.608   4.572  18.990  1.00  0.00      LIG  
ATOM   6609 H46  LIG     1     -13.540   5.719  18.171  1.00  0.00      LIG  
ATOM   6610 H47  LIG     1     -10.422   3.750  18.596  1.00  0.00      LIG  
ATOM   6611 H48  LIG     1     -10.850   5.214  19.499  1.00  0.00      LIG  
ATOM   6612 H49  LIG     1     -11.156   5.128  17.755  1.00  0.00      LIG  
TER
REMARK  Energy: 278.649
REMARK  SimpleFitness: 278.649
REMARK  FullFitness: -1367.7437
REMARK  InterFull: -27.1426
REMARK  IntraFull: 303.267
REMARK  solvFull: -1924.87
REMARK  surfFull: 281.002
REMARK  extraFull: 0.0
REMARK  deltaGcompsolvpol: -1924.87
REMARK  deltaGcompsolvnonpol: 281.002
REMARK  deltaGprotsolvpol: -1938.72
REMARK  deltaGprotsolvnonpol: 281.59
REMARK  deltaGligsolvpol: -9.39693
REMARK  deltaGligsolvnonpol: 15.6107
REMARK  deltaGvdw: -27.1426
REMARK  deltaGelec: 0.0
REMARK  deltaG: -6.667374
REMARK  Cluster: 6
REMARK  ClusterRank: 6
ATOM   6526 C    LIG     1     -13.293  -5.628  26.638  1.00  0.00      LIG  
ATOM   6527 C1   LIG     1     -14.132  -6.849  26.416  1.00  0.00      LIG  
ATOM   6528 C2   LIG     1     -14.013  -7.558  25.085  1.00  0.00      LIG  
ATOM   6529 C3   LIG     1     -13.914  -6.505  23.965  1.00  0.00      LIG  
ATOM   6530 C4   LIG     1     -12.954  -5.309  24.145  1.00  0.00      LIG  
ATOM   6531 C5   LIG     1     -13.351  -4.661  25.471  1.00  0.00      LIG  
ATOM   6532 C6   LIG     1     -13.774  -7.043  22.560  1.00  0.00      LIG  
ATOM   6533 C7   LIG     1     -14.409  -6.062  21.597  1.00  0.00      LIG  
ATOM   6534 C8   LIG     1     -14.192  -4.570  21.932  1.00  0.00      LIG  
ATOM   6535 C9   LIG     1     -13.003  -4.354  22.899  1.00  0.00      LIG  
ATOM   6536 C10  LIG     1     -13.948  -3.768  20.619  1.00  0.00      LIG  
ATOM   6537 C11  LIG     1     -13.763  -2.310  20.888  1.00  0.00      LIG  
ATOM   6538 C12  LIG     1     -12.719  -1.998  21.913  1.00  0.00      LIG  
ATOM   6539 C13  LIG     1     -12.833  -2.841  23.183  1.00  0.00      LIG  
ATOM   6540 C14  LIG     1     -14.559  -1.530  20.133  1.00  0.00      LIG  
ATOM   6541 C15  LIG     1     -15.435  -2.388  19.284  1.00  0.00      LIG  
ATOM   6542 C16  LIG     1     -15.144  -3.813  19.680  1.00  0.00      LIG  
ATOM   6543 O    LIG     1     -11.636  -2.577  23.911  1.00  0.00      LIG  
ATOM   6544 C17  LIG     1     -12.905  -8.601  25.130  1.00  0.00      LIG  
ATOM   6545 C18  LIG     1     -15.318  -8.334  24.909  1.00  0.00      LIG  
ATOM   6546 C19  LIG     1     -15.491  -4.056  22.585  1.00  0.00      LIG  
ATOM   6547 C20  LIG     1     -11.485  -5.740  24.246  1.00  0.00      LIG  
ATOM   6548 H    LIG     1     -12.111  -4.632  22.335  1.00  0.00      LIG  
ATOM   6549 C21  LIG     1     -14.736  -0.021  19.973  1.00  0.00      LIG  
ATOM   6550 C22  LIG     1     -13.750   0.881  20.733  1.00  0.00      LIG  
ATOM   6551 C23  LIG     1     -13.816   2.381  20.384  1.00  0.00      LIG  
ATOM   6552 O1   LIG     1     -13.735   3.183  21.571  1.00  0.00      LIG  
ATOM   6553 C24  LIG     1     -12.631   2.789  19.555  1.00  0.00      LIG  
ATOM   6554 C25  LIG     1     -12.730  -4.229  19.805  1.00  0.00      LIG  
ATOM   6555 O2   LIG     1     -14.677  -7.388  27.367  1.00  0.00      LIG  
ATOM   6556 H1   LIG     1     -14.921  -6.098  24.007  1.00  0.00      LIG  
ATOM   6557 C26  LIG     1     -14.733   0.304  18.487  1.00  0.00      LIG  
ATOM   6558 C27  LIG     1     -14.942   3.524  22.108  1.00  0.00      LIG  
ATOM   6559 O3   LIG     1     -16.006   2.988  21.837  1.00  0.00      LIG  
ATOM   6560 C28  LIG     1     -14.817   4.852  22.792  1.00  0.00      LIG
[truncated: 1,480,824 more chars]
