# Supplementary material for: Exploring the mechanism of Alisma orientale for the treatment of pregnancy induced hypertension and potential hepato-nephrotoxicity by using network pharmacology, network toxicology, molecular docking and molecular dynamics simulation
Source: Front Pharmacol. 2022 Nov 15;13:1027112. doi: 10.3389/fphar.2022.1027112 (PMC9705790; doi:10.3389/fphar.2022.1027112)
Supplement: Supplementary file 2 [file DataSheet3.zip › AKT1/AKTBM/eadock3.err]

sib.fastconf.EADock3: running @ selenium/127.0.1.1 development version. /home/swissdock/swissdock/tmp//cache/eadock3/eadock3.jar MD5: 6b55cadf59de6f950f604b9d6d6562d2
sib.fastconf.EADock3: 5000 binding modes will be generated
sib.fastconf.EADock3: the 5000 with the most favorable SimpleFitness will be evaluated with FACTS.
sib.fastconf.EADock3: 250 binding modes will be retained
sib.fastconf.EADock3: minimize with 100 steps of SD then 250 steps of ABNR
sib.fastconf.EADock3: side chains closer than 0.0 A to any atom of the ligand will be optimized.
sib.fastconf.EADock3: Clustering radius is 2.0
sib.fastconf.EADock3: Maximum cluster size is 8
sib.fastconf.EADock3: clusters will have the exact size.
sib.fastconf.EADock3: Output file is clusters.zip
sib.fastconf.EADock3: Ligand selection is SEGID LIG
sib.fastconf.EADock3: temporary files will be kept.
sib.fastconf.EADock3: Translations allowed.
sib.fastconf.EADock3: solvation model is FACTS
sib.fastconf.EADock3: Centering rotations on the whole ligand.
sib.fastconf.EADock3: System  : 6612 atoms
sib.fastconf.EADock3: Ligand  : 87 atoms
sib.fastconf.EADock3: Receptor: 6525 atoms
sib.fastconf.EADock3:   Fixed part   : 6525 atoms
sib.fastconf.EADock3:   Flexible part: 0 atoms
sib.fastconf.EADock3: Blind docking
sib.fastconf.biodatastructures.molecules.FlexibleMoleculeBuilder: No RotateBond directive found.
sib.fastconf.biodatastructures.molecules.FlexibleMoleculeBuilder: Multiple keyword found in RotateBond directive.
sib.fastconf.biodatastructures.molecules.FlexibleMoleculeBuilder: Identify bonds.
sib.fastconf.biodatastructures.molecules.FlexibleMolecule: Total of 91 bonds found.
sib.fastconf.biodatastructures.molecules.FlexibleMolecule: Restricting dihedral rotations based on the number of atom on each side.
sib.fastconf.biodatastructures.molecules.FlexibleMolecule: 16 rotatable dihedral angles found.
sib.fastconf.biodatastructures.molecules.FlexibleMolecule: no user specified bond list.
sib.fastconf.biodatastructures.molecules.FlexibleMolecule: Filtering out dihedrals defined with an hydrogen.
sib.fastconf.biodatastructures.molecules.FlexibleMolecule: accepting bond 6537_6540_6549_6550
sib.fastconf.biodatastructures.molecules.FlexibleMolecule: accepting bond 6540_6549_6550_6551
sib.fastconf.biodatastructures.molecules.FlexibleMolecule: accepting bond 6549_6550_6551_6552
sib.fastconf.biodatastructures.molecules.FlexibleMolecule: accepting bond 6550_6551_6552_6558
sib.fastconf.biodatastructures.molecules.FlexibleMolecule: accepting bond 6550_6551_6553_6561
sib.fastconf.biodatastructures.molecules.FlexibleMolecule: accepting bond 6551_6552_6558_6559
sib.fastconf.biodatastructures.molecules.FlexibleMolecule: found # 58 core atoms : [ 6526 6527 6528 6529 6530 6531 6532 6533 6534 6535 6536 6537 6538 6539 6540 6541 6542 6543 6544 6545 6546 6547 6548 6549 6554 6555 6556 6565 6566 6567 6568 6569 6570 6571 6572 6573 6574 6575 6576 6577 6578 6579 6580 6581 6582 6583 6584 6585 6586 6587 6588 6589 6590 6591 6592 6598 6599 6600 ]
sib.fastconf.biodatastructures.molecules.FlexibleMolecule: found rotatable bond # 0 between 6540 6549
sib.fastconf.biodatastructures.molecules.FlexibleMolecule: Group FIX (56): [ 6526 6527 6531 6565 6566 6528 6555 6530 6567 6568 6529 6544 6545 6535 6547 6532 6556 6581 6582 6583 6584 6585 6586 6534 6539 6548 6590 6591 6592 6533 6569 6570 6536 6546 6538 6543 6575 6571 6572 6537 6542 6554 6587 6588 6589 6573 6574 6580 6541 6578 6579 6598 6599 6600 6576 6577 ] 
sib.fastconf.biodatastructures.molecules.FlexibleMolecule: Group ROTATABLE (29): [ 6550 6557 6593 6551 6594 6595 6552 6553 6596 6558 6561 6562 6597 6601 6602 6603 6559 6560 6604 6605 6606 6563 6564 6607 6608 6609 6610 6611 6612 ] 
sib.fastconf.biodatastructures.molecules.FlexibleMolecule: Group ROTATABLE (Validation) (2): [ 6550 6557 ] 
sib.fastconf.biodatastructures.molecules.FlexibleMolecule: Group ROTATABLE (Non Validation) (23): [ 6551 6594 6595 6552 6553 6596 6558 6561 6562 6597 6559 6560 6604 6605 6606 6563 6564 6607 6608 6609 6610 6611 6612 ] 
sib.fastconf.biodatastructures.molecules.FlexibleMolecule: found rotatable bond # 1 between 6549 6550
sib.fastconf.biodatastructures.molecules.FlexibleMolecule: Group FIX (62): [ 6526 6527 6531 6565 6566 6528 6555 6530 6567 6568 6529 6544 6545 6535 6547 6532 6556 6581 6582 6583 6584 6585 6586 6534 6539 6548 6590 6591 6592 6533 6569 6570 6536 6546 6538 6543 6575 6571 6572 6537 6542 6554 6587 6588 6589 6573 6574 6580 6540 6541 6578 6579 6598 6599 6600 6576 6577 6557 6593 6601 6602 6603 ] 
sib.fastconf.biodatastructures.molecules.FlexibleMolecule: Group ROTATABLE (23): [ 6551 6594 6595 6552 6553 6596 6558 6561 6562 6597 6559 6560 6604 6605 6606 6563 6564 6607 6608 6609 6610 6611 6612 ] 
sib.fastconf.biodatastructures.molecules.FlexibleMolecule: Group ROTATABLE (Validation) (1): [ 6551 ] 
sib.fastconf.biodatastructures.molecules.FlexibleMolecule: Group ROTATABLE (Non Validation) (20): [ 6552 6553 6596 6558 6561 6562 6597 6559 6560 6604 6605 6606 6563 6564 6607 6608 6609 6610 6611 6612 ] 
sib.fastconf.biodatastructures.molecules.FlexibleMolecule: found rotatable bond # 2 between 6550 6551
sib.fastconf.biodatastructures.molecules.FlexibleMolecule: Group FIX (65): [ 6526 6527 6531 6565 6566 6528 6555 6530 6567 6568 6529 6544 6545 6535 6547 6532 6556 6581 6582 6583 6584 6585 6586 6534 6539 6548 6590 6591 6592 6533 6569 6570 6536 6546 6538 6543 6575 6571 6572 6537 6542 6554 6587 6588 6589 6573 6574 6580 6540 6541 6578 6579 6598 6599 6600 6549 6576 6577 6557 6593 6594 6595 6601 6602 6603 ] 
sib.fastconf.biodatastructures.molecules.FlexibleMolecule: Group ROTATABLE (20): [ 6552 6553 6596 6558 6561 6562 6597 6559 6560 6604 6605 6606 6563 6564 6607 6608 6609 6610 6611 6612 ] 
sib.fastconf.biodatastructures.molecules.FlexibleMolecule: Group ROTATABLE (Validation) (2): [ 6552 6553 ] 
sib.fastconf.biodatastructures.molecules.FlexibleMolecule: Group ROTATABLE (Non Validation) (17): [ 6558 6561 6562 6597 6559 6560 6604 6605 6606 6563 6564 6607 6608 6609 6610 6611 6612 ] 
sib.fastconf.biodatastructures.molecules.FlexibleMolecule: found rotatable bond # 3 between 6551 6552
sib.fastconf.biodatastructures.molecules.FlexibleMolecule: Group FIX (79): [ 6526 6527 6531 6565 6566 6528 6555 6530 6567 6568 6529 6544 6545 6535 6547 6532 6556 6581 6582 6583 6584 6585 6586 6534 6539 6548 6590 6591 6592 6533 6569 6570 6536 6546 6538 6543 6575 6571 6572 6537 6542 6554 6587 6588 6589 6573 6574 6580 6540 6541 6578 6579 6598 6599 6600 6549 6576 6577 6550 6557 6593 6594 6595 6601 6602 6603 6553 6596 6561 6562 6597 6563 6564 6607 6608 6609 6610 6611 6612 ] 
sib.fastconf.biodatastructures.molecules.FlexibleMolecule: Group ROTATABLE (6): [ 6558 6559 6560 6604 6605 6606 ] 
sib.fastconf.biodatastructures.molecules.FlexibleMolecule: Group ROTATABLE (Validation) (1): [ 6558 ] 
sib.fastconf.biodatastructures.molecules.FlexibleMolecule: Group ROTATABLE (Non Validation) (5): [ 6559 6560 6604 6605 6606 ] 
sib.fastconf.biodatastructures.molecules.FlexibleMolecule: found rotatable bond # 4 between 6551 6553
sib.fastconf.biodatastructures.molecules.FlexibleMolecule: Group FIX (74): [ 6526 6527 6531 6565 6566 6528 6555 6530 6567 6568 6529 6544 6545 6535 6547 6532 6556 6581 6582 6583 6584 6585 6586 6534 6539 6548 6590 6591 6592 6533 6569 6570 6536 6546 6538 6543 6575 6571 6572 6537 6542 6554 6587 6588 6589 6573 6574 6580 6540 6541 6578 6579 6598 6599 6600 6549 6576 6577 6550 6557 6593 6594 6595 6601 6602 6603 6552 6596 6558 6559 6560 6604 6605 6606 ] 
sib.fastconf.biodatastructures.molecules.FlexibleMolecule: Group ROTATABLE (11): [ 6561 6562 6597 6563 6564 6607 6608 6609 6610 6611 6612 ] 
sib.fastconf.biodatastructures.molecules.FlexibleMolecule: Group ROTATABLE (Validation) (4): [ 6561 6562 6563 6564 ] 
sib.fastconf.biodatastructures.molecules.FlexibleMolecule: Group ROTATABLE (Non Validation) (0): [ ] 
sib.fastconf.biodatastructures.molecules.FlexibleMolecule: found rotatable bond # 5 between 6552 6558
sib.fastconf.biodatastructures.molecules.FlexibleMolecule: Group FIX (80): [ 6526 6527 6531 6565 6566 6528 6555 6530 6567 6568 6529 6544 6545 6535 6547 6532 6556 6581 6582 6583 6584 6585 6586 6534 6539 6548 6590 6591 6592 6533 6569 6570 6536 6546 6538 6543 6575 6571 6572 6537 6542 6554 6587 6588 6589 6573 6574 6580 6540 6541 6578 6579 6598 6599 6600 6549 6576 6577 6550 6557 6593 6551 6594 6595 6601 6602 6603 6553 6596 6561 6562 6597 6563 6564 6607 6608 6609 6610 6611 6612 ] 
sib.fastconf.biodatastructures.molecules.FlexibleMolecule: Group ROTATABLE (5): [ 6559 6560 6604 6605 6606 ] 
sib.fastconf.biodatastructures.molecules.FlexibleMolecule: Group ROTATABLE (Validation) (2): [ 6559 6560 ] 
sib.fastconf.biodatastructures.molecules.FlexibleMolecule: Group ROTATABLE (Non Validation) (0): [ ] 
sib.fastconf.biodatastructures.molecules.FlexibleMolecule: Bond 6540 6549 has no putative parent, best bet is root node
sib.fastconf.biodatastructures.molecules.FlexibleMolecule: Bond 6551 6552 has no parent, best bet is 6550 6551
sib.fastconf.biodatastructures.molecules.FlexibleMoleculeRotatable bond tree initialized 7 elements
sib.fastconf.biodatastructures.molecules.FlexibleMolecule: Detecting chiral carbons
sib.fastconf.biodatastructures.molecules.FlexibleMolecule: Atom 6534 C8   [ 0.626 -0.578 -1.884 ] is chiral
sib.fastconf.biodatastructures.molecules.FlexibleMolecule: Atom 6536 C10  [ -0.885 -0.221 -2.017 ] is chiral
sib.fastconf.biodatastructures.molecules.FlexibleMolecule: Atom 6539 C13  [ 1.052 1.616 -0.675 ] is chiral
sib.fastconf.biodatastructures.molecules.FlexibleMolecule: Atom 6549 C21  [ -3.028 0.617 1.042 ] is chiral
sib.fastconf.biodatastructures.molecules.FlexibleMolecule: Atom 6551 C23  [ -2.971 0.086 3.585 ] is chiral
sib.fastconf.biodatastructures.molecules.FlexibleMolecule: Atom 6553 C24  [ -4.165 -0.81 3.423 ] is chiral
sib.fastconf.FastconfBuilder: Initialize non bonded list.
sib.fastconf.biodatastructures.scoring.moleculargrids.grids.InsideMolecularGrid: Calculating inside grid [393][406][479]
sib.fastconf.biodatastructures.scoring.moleculargrids.grids.InsideMolecularGrid: Inside grid calculated in 1020 ms
sib.fastconf.biodatastructures.scoring.moleculargrids.grids.InsideMolecularGrid: Smoothing inside grid.
sib.fastconf.biodatastructures.scoring.moleculargrids.grids.InsideMolecularGrid: Inside grid smoothed in 1040 ms
sib.fastconf.biodatastructures.scoring.EvaluatorBuilder: generation of the electrostatic grid took 10 ms.
sib.fastconf.FastconfBuilder: Initial energy: 573.91235
sib.fastconf.EADock3: EADock3 starting
sib.fastconf.EADock3: Box volume 417439.78 ?
sib.fastconf.EADock3: Xmin: -61.672 Xmax: 6.819 Xsize: 68.491
sib.fastconf.EADock3: Ymin: -35.212 Ymax: 35.938 Ysize: 71.150
sib.fastconf.EADock3: Zmin: -27.667 Zmax: 57.993 Zsize: 85.661
sib.fastconf.EADock3: Calculating pocket bias.
sib.fastconf.EADock3: 1 cavities identified.
sib.fastconf.EADock3: 25 magic points identified.
sib.fastconf.EADock3: 25 pocket points were identified in 1820 ms
sib.fastconf.EADock3: Calculating surface bias.
sib.fastconf.EADock3: 10248 surface points were identified in 5390 ms
sib.fastconf.EADock3: 0.0 % done
sib.fastconf.EADock3: 0.1 % done
sib.fastconf.EADock3: 0.2 % done
sib.fastconf.EADock3: 0.3 % done
sib.fastconf.EADock3: 0.4 % done
sib.fastconf.EADock3: 0.5 % done
sib.fastconf.EADock3: 0.6 % done
sib.fastconf.EADock3: 0.7 % done
sib.fastconf.EADock3: 0.8 % done
sib.fastconf.EADock3: 0.9 % done
sib.fastconf.EADock3: 1.0 % done
sib.fastconf.EADock3: 1.1 % done
sib.fastconf.EADock3: 1.2 % done
sib.fastconf.EADock3: only 56/500001 BM accepted, exiting DSS.
sib.fastconf.EADock3: The generation of 56 conformations took 1585940 s
sib.fastconf.EADock3: The DSS engine failed 495001 times to find a suitable BMs within the allowed time limit of 500 ms
sib.fastconf.EADock3: Minimizing binding mode 0, energy is 496.29654, rmsd is 26.878082
sib.fastconf.EADock3: Minimizing binding mode 1, energy is 532.80084, rmsd is 24.864122
sib.fastconf.EADock3: Minimizing binding mode 2, energy is 798.0183, rmsd is 24.389389
sib.fastconf.EADock3: Minimizing binding mode 3, energy is 881.36017, rmsd is 23.334646
sib.fastconf.EADock3: Minimizing binding mode 4, energy is 1024.6113, rmsd is 35.070232
sib.fastconf.EADock3: Minimizing binding mode 5, energy is 1064.418, rmsd is 24.387539
sib.fastconf.EADock3: Minimizing binding mode 6, energy is 1081.9104, rmsd is 25.744009
sib.fastconf.EADock3: Minimizing binding mode 7, energy is 1295.9525, rmsd is 24.040518
sib.fastconf.EADock3: Minimizing binding mode 8, energy is 1334.8976, rmsd is 28.02264
sib.fastconf.EADock3: Minimizing binding mode 9, energy is 1360.4448, rmsd is 26.15247
sib.fastconf.EADock3: Minimizing binding mode 10, energy is 1369.7719, rmsd is 24.53486
sib.fastconf.EADock3: Minimizing binding mode 11, energy is 1389.671, rmsd is 24.541618
sib.fastconf.EADock3: Minimizing binding mode 12, energy is 1400.8534, rmsd is 24.353662
sib.fastconf.EADock3: Minimizing binding mode 13, energy is 1416.8242, rmsd is 23.270864
sib.fastconf.EADock3: Minimizing binding mode 14, energy is 1498.3896, rmsd is 26.1441
sib.fastconf.EADock3: Minimizing binding mode 15, energy is 1522.1373, rmsd is 24.633354
sib.fastconf.EADock3: Minimizing binding mode 16, energy is 1629.1669, rmsd is 25.808243
sib.fastconf.EADock3: Minimizing binding mode 17, energy is 1630.1089, rmsd is 25.336864
sib.fastconf.EADock3: Minimizing binding mode 18, energy is 1639.6743, rmsd is 25.44046
sib.fastconf.EADock3: Minimizing binding mode 19, energy is 1684.2948, rmsd is 25.216106
sib.fastconf.EADock3: Minimizing binding mode 20, energy is 1752.5527, rmsd is 25.016747
sib.fastconf.EADock3: Minimizing binding mode 21, energy is 1845.7355, rmsd is 26.35102
sib.fastconf.EADock3: Minimizing binding mode 22, energy is 1870.6223, rmsd is 24.20041
sib.fastconf.EADock3: Minimizing binding mode 23, energy is 1938.595, rmsd is 25.270546
sib.fastconf.EADock3: Minimizing binding mode 24, energy is 1984.6124, rmsd is 26.698381
sib.fastconf.EADock3: Minimizing binding mode 25, energy is 2003.8806, rmsd is 24.519562
sib.fastconf.EADock3: Minimizing binding mode 26, energy is 2024.1499, rmsd is 28.196465
sib.fastconf.EADock3: Minimizing binding mode 27, energy is 2056.5625, rmsd is 27.298462
sib.fastconf.EADock3: Minimizing binding mode 28, energy is 2091.2004, rmsd is 26.659668
sib.fastconf.EADock3: Minimizing binding mode 29, energy is 2136.6458, rmsd is 24.764538
sib.fastconf.EADock3: Minimizing binding mode 30, energy is 2174.0479, rmsd is 25.882677
sib.fastconf.EADock3: Minimizing binding mode 31, energy is 2290.4712, rmsd is 24.381832
sib.fastconf.EADock3: Minimizing binding mode 32, energy is 2613.0413, rmsd is 23.498455
sib.fastconf.EADock3: Minimizing binding mode 33, energy is 2638.903, rmsd is 24.757582
sib.fastconf.EADock3: Minimizing binding mode 34, energy is 2689.7625, rmsd is 25.048208
sib.fastconf.EADock3: Minimizing binding mode 35, energy is 2813.387, rmsd is 25.67332
sib.fastconf.EADock3: Minimizing binding mode 36, energy is 2901.3867, rmsd is 22.989958
sib.fastconf.EADock3: Minimizing binding mode 37, energy is 3005.7397, rmsd is 28.118523
sib.fastconf.EADock3: Minimizing binding mode 38, energy is 3043.6824, rmsd is 26.109959
sib.fastconf.EADock3: Minimizing binding mode 39, energy is 3076.314, rmsd is 25.598793
sib.fastconf.EADock3: Minimizing binding mode 40, energy is 3288.2485, rmsd is 3.9091141
sib.fastconf.EADock3: Minimizing binding mode 41, energy is 3487.013, rmsd is 23.621246
sib.fastconf.EADock3: Minimizing binding mode 42, energy is 3732.4104, rmsd is 25.675941
sib.fastconf.EADock3: Minimizing binding mode 43, energy is 3840.5596, rmsd is 25.426727
sib.fastconf.EADock3: Minimizing binding mode 44, energy is 4030.579, rmsd is 24.117065
sib.fastconf.EADock3: Minimizing binding mode 45, energy is 4058.9795, rmsd is 24.780876
sib.fastconf.EADock3: Minimizing binding mode 46, energy is 4081.4995, rmsd is 24.70642
sib.fastconf.EADock3: Minimizing binding mode 47, energy is 4270.5195, rmsd is 26.351503
sib.fastconf.EADock3: Minimizing binding mode 48, energy is 4740.962, rmsd is 25.117136
sib.fastconf.EADock3: Minimizing binding mode 49, energy is 4996.4355, rmsd is 27.684923
sib.fastconf.EADock3: Minimizing binding mode 50, energy is 5175.343, rmsd is 36.50582
sib.fastconf.EADock3: Minimizing binding mode 51, energy is 5653.4834, rmsd is 25.819885
sib.fastconf.EADock3: Minimizing binding mode 52, energy is 5902.5615, rmsd is 24.808575
sib.fastconf.EADock3: Minimizing binding mode 53, energy is 6228.6353, rmsd is 24.27084
sib.fastconf.EADock3: Minimizing binding mode 54, energy is 7565.6714, rmsd is 25.514507
sib.fastconf.EADock3: Minimizing binding mode 55, energy is 9299.906, rmsd is 23.835281
sib.fastconf.EADock3: Filter out binding modes with an energy above 3.4028235E38 (3.4028235E38 above the most favorable binding mode, which has an energy of 277.821)
sib.wrappers.md.charmm.ExtendedCharmmWrapper: CHARMM timers: CPU time: 25.29 seconds
sib.wrappers.md.charmm.ExtendedCharmmWrapper: CHARMM timers: Elapsed time: 1639.25 seconds.
sib.fastconf.EADock3: Starting clustering
sib.fastconf.EADock3: Clustering iteration 0 took 10 ms and merged 1 clusters.
sib.fastconf.EADock3: Clustering iteration 1 took 0 ms and merged 0 clusters.
sib.fastconf.EADock3: Clustering took 10 ms.
sib.fastconf.EADock3: 56 elements were gathered in 55 clusters.
sib.fastconf.EADock3: Evaluating cluster 0/55
sib.fastconf.EADock3: Evaluating binding mode 0/1 with FACTS
sib.fastconf.EADock3: Evaluating cluster 1/55
sib.fastconf.EADock3: Evaluating binding mode 0/1 with FACTS
sib.fastconf.EADock3: Evaluating cluster 2/55
sib.fastconf.EADock3: Evaluating binding mode 0/1 with FACTS
sib.fastconf.EADock3: Evaluating cluster 3/55
sib.fastconf.EADock3: Evaluating binding mode 0/1 with FACTS
sib.fastconf.EADock3: Evaluating cluster 4/55
sib.fastconf.EADock3: Evaluating binding mode 0/1 with FACTS
sib.fastconf.EADock3: Evaluating cluster 5/55
sib.fastconf.EADock3: Evaluating binding mode 0/1 with FACTS
sib.fastconf.EADock3: Evaluating cluster 6/55
sib.fastconf.EADock3: Evaluating binding mode 0/1 with FACTS
sib.fastconf.EADock3: Evaluating cluster 7/55
sib.fastconf.EADock3: Evaluating binding mode 0/1 with FACTS
sib.fastconf.EADock3: Evaluating cluster 8/55
sib.fastconf.EADock3: Evaluating binding mode 0/1 with FACTS
sib.fastconf.EADock3: Evaluating cluster 9/55
sib.fastconf.EADock3: Evaluating binding mode 0/1 with FACTS
sib.fastconf.EADock3: Evaluating cluster 10/55
sib.fastconf.EADock3: Evaluating binding mode 0/1 with FACTS
sib.fastconf.EADock3: Evaluating cluster 11/55
sib.fastconf.EADock3: Evaluating binding mode 0/1 with FACTS
sib.fastconf.EADock3: Evaluating cluster 12/55
sib.fastconf.EADock3: Evaluating binding mode 0/1 with FACTS
sib.fastconf.EADock3: Evaluating cluster 13/55
sib.fastconf.EADock3: Evaluating binding mode 0/1 with FACTS
sib.fastconf.EADock3: Evaluating cluster 14/55
sib.fastconf.EADock3: Evaluating binding mode 0/1 with FACTS
sib.fastconf.EADock3: Evaluating cluster 15/55
sib.fastconf.EADock3: Evaluating binding mode 0/1 with FACTS
sib.fastconf.EADock3: Evaluating cluster 16/55
sib.fastconf.EADock3: Evaluating binding mode 0/1 with FACTS
sib.fastconf.EADock3: Evaluating cluster 17/55
sib.fastconf.EADock3: Evaluating binding mode 0/1 with FACTS
sib.fastconf.EADock3: Evaluating cluster 18/55
sib.fastconf.EADock3: Evaluating binding mode 0/1 with FACTS
sib.fastconf.EADock3: Evaluating cluster 19/55
sib.fastconf.EADock3: Evaluating binding mode 0/1 with FACTS
sib.fastconf.EADock3: Evaluating cluster 20/55
sib.fastconf.EADock3: Evaluating binding mode 0/1 with FACTS
sib.fastconf.EADock3: Evaluating cluster 21/55
sib.fastconf.EADock3: Evaluating binding mode 0/1 with FACTS
sib.fastconf.EADock3: Evaluating cluster 22/55
sib.fastconf.EADock3: Evaluating binding mode 0/1 with FACTS
sib.fastconf.EADock3: Evaluating cluster 23/55
sib.fastconf.EADock3: Evaluating binding mode 0/1 with FACTS
sib.fastconf.EADock3: Evaluating cluster 24/55
sib.fastconf.EADock3: Evaluating binding mode 0/1 with FACTS
sib.fastconf.EADock3: Evaluating cluster 25/55
sib.fastconf.EADock3: Evaluating binding mode 0/1 with FACTS
sib.fastconf.EADock3: Evaluating cluster 26/55
sib.fastconf.EADock3: Evaluating binding mode 0/1 with FACTS
sib.fastconf.EADock3: Evaluating cluster 27/55
sib.fastconf.EADock3: Evaluating binding mode 0/1 with FACTS
sib.fastconf.EADock3: Evaluating cluster 28/55
sib.fastconf.EADock3: Evaluating binding mode 0/1 with FACTS
sib.fastconf.EADock3: Evaluating cluster 29/55
sib.fastconf.EADock3: Evaluating binding mode 0/1 with FACTS
sib.fastconf.EADock3: Evaluating cluster 30/55
sib.fastconf.EADock3: Evaluating binding mode 0/1 with FACTS
sib.fastconf.EADock3: Evaluating cluster 31/55
sib.fastconf.EADock3: Evaluating binding mode 0/1 with FACTS
sib.fastconf.EADock3: Evaluating cluster 32/55
sib.fastconf.EADock3: Evaluating binding mode 0/1 with FACTS
sib.fastconf.EADock3: Evaluating cluster 33/55
sib.fastconf.EADock3: Evaluating binding mode 0/1 with FACTS
sib.fastconf.EADock3: Evaluating cluster 34/55
sib.fastconf.EADock3: Evaluating binding mode 0/1 with FACTS
sib.fastconf.EADock3: Evaluating cluster 35/55
sib.fastconf.EADock3: Evaluating binding mode 0/1 with FACTS
sib.fastconf.EADock3: Evaluating cluster 36/55
sib.fastconf.EADock3: Evaluating binding mode 0/1 with FACTS
sib.fastconf.EADock3: Evaluating cluster 37/55
sib.fastconf.EADock3: Evaluating binding mode 0/1 with FACTS
sib.fastconf.EADock3: Evaluating cluster 38/55
sib.fastconf.EADock3: Evaluating binding mode 0/1 with FACTS
sib.fastconf.EADock3: Evaluating cluster 39/55
sib.fastconf.EADock3: Evaluating binding mode 0/1 with FACTS
sib.fastconf.EADock3: Evaluating cluster 40/55
sib.fastconf.EADock3: Evaluating binding mode 0/1 with FACTS
sib.fastconf.EADock3: Evaluating cluster 41/55
sib.fastconf.EADock3: Evaluating binding mode 0/1 with FACTS
sib.fastconf.EADock3: Evaluating cluster 42/55
sib.fastconf.EADock3: Evaluating binding mode 0/1 with FACTS
sib.fastconf.EADock3: Evaluating cluster 43/55
sib.fastconf.EADock3: Evaluating binding mode 0/1 with FACTS
sib.fastconf.EADock3: Evaluating cluster 44/55
sib.fastconf.EADock3: Evaluating binding mode 0/1 with FACTS
sib.fastconf.EADock3: Evaluating cluster 45/55
sib.fastconf.EADock3: Evaluating binding mode 0/1 with FACTS
sib.fastconf.EADock3: Evaluating cluster 46/55
sib.fastconf.EADock3: Evaluating binding mode 0/1 with FACTS
sib.fastconf.EADock3: Evaluating cluster 47/55
sib.fastconf.EADock3: Evaluating binding mode 0/1 with FACTS
sib.fastconf.EADock3: Evaluating cluster 48/55
sib.fastconf.EADock3: Evaluating binding mode 0/1 with FACTS
sib.fastconf.EADock3: Evaluating cluster 49/55
sib.fastconf.EADock3: Evaluating binding mode 0/1 with FACTS
sib.fastconf.EADock3: Evaluating cluster 50/55
sib.fastconf.EADock3: Evaluating binding mode 0/1 with FACTS
sib.fastconf.EADock3: Evaluating cluster 51/55
sib.fastconf.EADock3: Evaluating binding mode 0/1 with FACTS
sib.fastconf.EADock3: Evaluating cluster 52/55
sib.fastconf.EADock3: Evaluating binding mode 0/1 with FACTS
sib.fastconf.EADock3: Evaluating cluster 53/55
sib.fastconf.EADock3: Evaluating binding mode 0/2 with FACTS
sib.fastconf.EADock3: Evaluating binding mode 1/2 with FACTS
sib.fastconf.EADock3: Evaluating cluster 54/55
sib.fastconf.EADock3: Evaluating binding mode 0/1 with FACTS
sib.wrappers.md.charmm.ExtendedCharmmWrapper: CHARMM timers: CPU time: 16.67 seconds
sib.wrappers.md.charmm.ExtendedCharmmWrapper: CHARMM timers: Elapsed time: 16.8684 seconds.
sib.fastconf.EADock3: Starting cluster expansion.
sib.fastconf.EADock3: System  : 6612 atoms
sib.fastconf.EADock3: Ligand  : 87 atoms
sib.fastconf.EADock3: Receptor: 6525 atoms
sib.fastconf.EADock3:   Fixed part   : 6525 atoms
sib.fastconf.EADock3:   Flexible part: 0 atoms
sib.fastconf.EADock3: Expanding cluster 0/32
sib.fastconf.EADock3: Expanding cluster 1/32
sib.fastconf.EADock3: Expanding cluster 2/32
sib.fastconf.EADock3: Expanding cluster 3/32
sib.fastconf.EADock3: Expanding cluster 4/32
sib.fastconf.EADock3: Expanding cluster 5/32
sib.fastconf.EADock3: Expanding cluster 6/32
sib.fastconf.EADock3: Expanding cluster 7/32
sib.fastconf.EADock3: Expanding cluster 8/32
sib.fastconf.EADock3: Expanding cluster 9/32
sib.fastconf.EADock3: Expanding cluster 10/32
sib.fastconf.EADock3: Expanding cluster 11/32
sib.fastconf.EADock3: Expanding cluster 12/32
sib.fastconf.EADock3: Expanding cluster 13/32
sib.fastconf.EADock3: Expanding cluster 14/32
sib.fastconf.EADock3: Expanding cluster 15/32
sib.fastconf.EADock3: Expanding cluster 16/32
sib.fastconf.EADock3: Expanding cluster 17/32
sib.fastconf.EADock3: Expanding cluster 18/32
sib.fastconf.EADock3: Expanding cluster 19/32
sib.fastconf.EADock3: Expanding cluster 20/32
sib.fastconf.EADock3: Expanding cluster 21/32
sib.fastconf.EADock3: Expanding cluster 22/32
sib.fastconf.EADock3: Expanding cluster 23/32
sib.fastconf.EADock3: Expanding cluster 24/32
sib.fastconf.EADock3: Expanding cluster 25/32
sib.fastconf.EADock3: Expanding cluster 26/32
sib.fastconf.EADock3: Expanding cluster 27/32
sib.fastconf.EADock3: Expanding cluster 28/32
sib.fastconf.EADock3: Expanding cluster 29/32
sib.fastconf.EADock3: Expanding cluster 30/32
sib.fastconf.EADock3: Expanding cluster 31/32
sib.wrappers.md.charmm.ExtendedCharmmWrapper: CHARMM timers: CPU time: 124.3 seconds
sib.wrappers.md.charmm.ExtendedCharmmWrapper: CHARMM timers: Elapsed time: 124.878 seconds.
sib.fastconf.EADock3: Starting clustering
sib.fastconf.EADock3: Clustering iteration 0 took 10 ms and merged 224 clusters.
sib.fastconf.EADock3: Clustering iteration 1 took 0 ms and merged 0 clusters.
sib.fastconf.EADock3: Clustering took 10 ms.
sib.fastconf.EADock3: 256 elements were gathered in 32 clusters.
sib.fastconf.EADock3: clusters expanded, 256 binding modes generated
sib.fastconf.EADock3: Evaluating cluster 0/32
sib.fastconf.EADock3: Evaluating binding mode 0/8 with FACTS
sib.fastconf.EADock3: Evaluating binding mode 1/8 with FACTS
sib.fastconf.EADock3: Evaluating binding mode 2/8 with FACTS
sib.fastconf.EADock3: Evaluating binding mode 3/8 with FACTS
sib.fastconf.EADock3: Evaluating binding mode 4/8 with FACTS
sib.fastconf.EADock3: Evaluating binding mode 5/8 with FACTS
sib.fastconf.EADock3: Evaluating binding mode 6/8 with FACTS
sib.fastconf.EADock3: Evaluating binding mode 7/8 with FACTS
sib.fastconf.EADock3: Evaluating cluster 1/32
sib.fastconf.EADock3: Evaluating binding mode 0/8 with FACTS
sib.fastconf.EADock3: Evaluating binding mode 1/8 with FACTS
sib.fastconf.EADock3: Evaluating binding mode 2/8 with FACTS
sib.fastconf.EADock3: Evaluating binding mode 3/8 with FACTS
sib.fastconf.EADock3: Evaluating binding mode 4/8 with FACTS
sib.fastconf.EADock3: Evaluating binding mode 5/8 with FACTS
sib.fastconf.EADock3: Evaluating binding mode 6/8 with FACTS
sib.fastconf.EADock3: Evaluating binding mode 7/8 with FACTS
sib.fastconf.EADock3: Evaluating cluster 2/32
sib.fastconf.EADock3: Evaluating binding mode 0/8 with FACTS
sib.fastconf.EADock3: Evaluating binding mode 1/8 with FACTS
sib.fastconf.EADock3: Evaluating binding mode 2/8 with FACTS
sib.fastconf.EADock3: Evaluating binding mode 3/8 with FACTS
sib.fastconf.EADock3: Evaluating binding mode 4/8 with FACTS
sib.fastconf.EADock3: Evaluating binding mode 5/8 with FACTS
sib.fastconf.EADock3: Evaluating binding mode 6/8 with FACTS
sib.fastconf.EADock3: Evaluating binding mode 7/8 with FACTS
sib.fastconf.EADock3: Evaluating cluster 3/32
sib.fastconf.EADock3: Evaluating binding mode 0/8 with FACTS
sib.fastconf.EADock3: Evaluating binding mode 1/8 with FACTS
sib.fastconf.EADock3: Evaluating binding mode 2/8 with FACTS
sib.fastconf.EADock3: Evaluating binding mode 3/8 with FACTS
sib.fastconf.EADock3: Evaluating binding mode 4/8 with FACTS
sib.fastconf.EADock3: Evaluating binding mode 5/8 with FACTS
sib.fastconf.EADock3: Evaluating binding mode 6/8 with FACTS
sib.fastconf.EADock3: Evaluating binding mode 7/8 with FACTS
sib.fastconf.EADock3: Evaluating cluster 4/32
sib.fastconf.EADock3: Evaluating binding mode 0/8 with FACTS
sib.fastconf.EADock3: Evaluating binding mode 1/8 with FACTS
sib.fastconf.EADock3: Evaluating binding mode 2/8 with FACTS
sib.fastconf.EADock3: Evaluating binding mode 3/8 with FACTS
sib.fastconf.EADock3: Evaluating binding mode 4/8 with FACTS
sib.fastconf.EADock3: Evaluating binding mode 5/8 with FACTS
sib.fastconf.EADock3: Evaluating binding mode 6/8 with FACTS
sib.fastconf.EADock3: Evaluating binding mode 7/8 with FACTS
sib.fastconf.EADock3: Evaluating cluster 5/32
sib.fastconf.EADock3: Evaluating binding mode 0/8 with FACTS
sib.fastconf.EADock3: Evaluating binding mode 1/8 with FACTS
sib.fastconf.EADock3: Evaluating binding mode 2/8 with FACTS
sib.fastconf.EADock3: Evaluating binding mode 3/8 with FACTS
sib.fastconf.EADock3: Evaluating binding mode 4/8 with FACTS
sib.fastconf.EADock3: Evaluating binding mode 5/8 with FACTS
sib.fastconf.EADock3: Evaluating binding mode 6/8 with FACTS
sib.fastconf.EADock3: Evaluating binding mode 7/8 with FACTS
sib.fastconf.EADock3: Evaluating cluster 6/32
sib.fastconf.EADock3: Evaluating binding mode 0/8 with FACTS
sib.fastconf.EADock3: Evaluating binding mode 1/8 with FACTS
sib.fastconf.EADock3: Evaluating binding mode 2/8 with FACTS
sib.fastconf.EADock3: Evaluating binding mode 3/8 with FACTS
sib.fastconf.EADock3: Evaluating binding mode 4/8 with FACTS
sib.fastconf.EADock3: Evaluating binding mode 5/8 with FACTS
sib.fastconf.EADock3: Evaluating binding mode 6/8 with FACTS
sib.fastconf.EADock3: Evaluating binding mode 7/8 with FACTS
sib.fastconf.EADock3: Evaluating cluster 7/32
sib.fastconf.EADock3: Evaluating binding mode 0/8 with FACTS
sib.fastconf.EADock3: Evaluating binding mode 1/8 with FACTS
sib.fastconf.EADock3: Evaluating binding mode 2/8 with FACTS
sib.fastconf.EADock3: Evaluating binding mode 3/8 with FACTS
sib.fastconf.EADock3: Evaluating binding mode 4/8 with FACTS
sib.fastconf.EADock3: Evaluating binding mode 5/8 with FACTS
sib.fastconf.EADock3: Evaluating binding mode 6/8 with FACTS
sib.fastconf.EADock3: Evaluating binding mode 7/8 with FACTS
sib.fastconf.EADock3: Evaluating cluster 8/32
sib.fastconf.EADock3: Evaluating binding mode 0/8 with FACTS
sib.fastconf.EADock3: Evaluating binding mode 1/8 with FACTS
sib.fastconf.EADock3: Evaluating binding mode 2/8 with FACTS
sib.fastconf.EADock3: Evaluating binding mode 3/8 with FACTS
sib.fastconf.EADock3: Evaluating binding mode 4/8 with FACTS
sib.fastconf.EADock3: Evaluating binding mode 5/8 with FACTS
sib.fastconf.EADock3: Evaluating binding mode 6/8 with FACTS
sib.fastconf.EADock3: Evaluating binding mode 7/8 with FACTS
sib.fastconf.EADock3: Evaluating cluster 9/32
sib.fastconf.EADock3: Evaluating binding mode 0/8 with FACTS
sib.fastconf.EADock3: Evaluating binding mode 1/8 with FACTS
sib.fastconf.EADock3: Evaluating binding mode 2/8 with FACTS
sib.fastconf.EADock3: Evaluating binding mode 3/8 with FACTS
sib.fastconf.EADock3: Evaluating binding mode 4/8 with FACTS
sib.fastconf.EADock3: Evaluating binding mode 5/8 with FACTS
sib.fastconf.EADock3: Evaluating binding mode 6/8 with FACTS
sib.fastconf.EADock3: Evaluating binding mode 7/8 with FACTS
sib.fastconf.EADock3: Evaluating cluster 10/32
sib.fastconf.EADock3: Evaluating binding mode 0/8 with FACTS
sib.fastconf.EADock3: Evaluating binding mode 1/8 with FACTS
sib.fastconf.EADock3: Evaluating binding mode 2/8 with FACTS
sib.fastconf.EADock3: Evaluating binding mode 3/8 with FACTS
sib.fastconf.EADock3: Evaluating binding mode 4/8 with FACTS
sib.fastconf.EADock3: Evaluating binding mode 5/8 with FACTS
sib.fastconf.EADock3: Evaluating binding mode 6/8 with FACTS
sib.fastconf.EADock3: Evaluating binding mode 7/8 with FACTS
sib.fastconf.EADock3: Evaluating cluster 11/32
sib.fastconf.EADock3: Evaluating binding mode 0/8 with FACTS
sib.fastconf.EADock3: Evaluating binding mode 1/8 with FACTS
sib.fastconf.EADock3: Evaluating binding mode 2/8 with FACTS
sib.fastconf.EADock3: Evaluating binding mode 3/8 with FACTS
sib.fastconf.EADock3: Evaluating binding mode 4/8 with FACTS
sib.fastconf.EADock3: Evaluating binding mode 5/8 with FACTS
sib.fastconf.EADock3: Evaluating binding mode 6/8 with FACTS
sib.fastconf.EADock3: Evaluating binding mode 7/8 with FACTS
sib.fastconf.EADock3: Evaluating cluster 12/32
sib.fastconf.EADock3: Evaluating binding mode 0/8 with FACTS
sib.fastconf.EADock3: Evaluating binding mode 1/8 with FACTS
sib.fastconf.EADock3: Evaluating binding mode 2/8 with FACTS
sib.fastconf.EADock3: Evaluating binding mode 3/8 with FACTS
sib.fastconf.EADock3: Evaluating binding mode 4/8 with FACTS
sib.fastconf.EADock3: Evaluating binding mode 5/8 with FACTS
sib.fastconf.EADock3: Evaluating binding mode 6/8 with FACTS
sib.fastconf.EADock3: Evaluating binding mode 7/8 with FACTS
sib.fastconf.EADock3: Evaluating cluster 13/32
sib.fastconf.EADock3: Evaluating binding mode 0/8 with FACTS
sib.fastconf.EADock3: Evaluating binding mode 1/8 with FACTS
sib.fastconf.EADock3: Evaluating binding mode 2/8 with FACTS
sib.fastconf.EADock3: Evaluating binding mode 3/8 with FACTS
sib.fastconf.EADock3: Evaluating binding mode 4/8 with FACTS
sib.fastconf.EADock3: Evaluating binding mode 5/8 with FACTS
sib.fastconf.EADock3: Evaluating binding mode 6/8 with FACTS
sib.fastconf.EADock3: Evaluating binding mode 7/8 with FACTS
sib.fastconf.EADock3: Evaluating cluster 14/32
sib.fastconf.EADock3: Evaluating binding mode 0/8 with FACTS
sib.fastconf.EADock3: Evaluating binding mode 1/8 with FACTS
sib.fastconf.EADock3: Evaluating binding mode 2/8 with FACTS
sib.fastconf.EADock3: Evaluating binding mode 3/8 with FACTS
sib.fastconf.EADock3: Evaluating binding mode 4/8 with FACTS
sib.fastconf.EADock3: Evaluating binding mode 5/8 with FACTS
sib.fastconf.EADock3: Evaluating binding mode 6/8 with FACTS
sib.fastconf.EADock3: Evaluating binding mode 7/8 with FACTS
sib.fastconf.EADock3: Evaluating cluster 15/32
sib.fastconf.EADock3: Evaluating binding mode 0/8 with FACTS
sib.fastconf.EADock3: Evaluating binding mode 1/8 with FACTS
sib.fastconf.EADock3: Evaluating binding mode 2/8 with FACTS
sib.fastconf.EADock3: Evaluating binding mode 3/8 with FACTS
sib.fastconf.EADock3: Evaluating binding mode 4/8 with FACTS
sib.fastconf.EADock3: Evaluating binding mode 5/8 with FACTS
sib.fastconf.EADock3: Evaluating binding mode 6/8 with FACTS
sib.fastconf.EADock3: Evaluating binding mode 7/8 with FACTS
sib.fastconf.EADock3: Evaluating cluster 16/32
sib.fastconf.EADock3: Evaluating binding mode 0/8 with FACTS
sib.fastconf.EADock3: Evaluating binding mode 1/8 with FACTS
sib.fastconf.EADock3: Evaluating binding mode 2/8 with FACTS
sib.fastconf.EADock3: Evaluating binding mode 3/8 with FACTS
sib.fastconf.EADock3: Evaluating binding mode 4/8 with FACTS
sib.fastconf.EADock3: Evaluating binding mode 5/8 with FACTS
sib.fastconf.EADock3: Evaluating binding mode 6/8 with FACTS
sib.fastconf.EADock3: Evaluating binding mode 7/8 with FACTS
sib.fastconf.EADock3: Evaluating cluster 17/32
sib.fastconf.EADock3: Evaluating binding mode 0/8 with FACTS
sib.fastconf.EADock3: Evaluating binding mode 1/8 with FACTS
sib.fastconf.EADock3: Evaluating binding mode 2/8 with FACTS
sib.fastconf.EADock3: Evaluating binding mode 3/8 with FACTS
sib.fastconf.EADock3: Evaluating binding mode 4/8 with FACTS
sib.fastconf.EADock3: Evaluating binding mode 5/8 with FACTS
sib.fastconf.EADock3: Evaluating binding mode 6/8 with FACTS
sib.fastconf.EADock3: Evaluating binding mode 7/8 with FACTS
sib.fastconf.EADock3: Evaluating cluster 18/32
sib.fastconf.EADock3: Evaluating binding mode 0/8 with FACTS
sib.fastconf.EADock3: Evaluating binding mode 1/8 with FACTS
sib.fastconf.EADock3: Evaluating binding mode 2/8 with FACTS
sib.fastconf.EADock3: Evaluating binding mode 3/8 with FACTS
sib.fastconf.EADock3: Evaluating binding mode 4/8 with FACTS
sib.fastconf.EADock3: Evaluating binding mode 5/8 with FACTS
sib.fastconf.EADock3: Evaluating binding mode 6/8 with FACTS
sib.fastconf.EADock3: Evaluating binding mode 7/8 with FACTS
sib.fastconf.EADock3: Evaluating cluster 19/32
sib.fastconf.EADock3: Evaluating binding mode 0/8 with FACTS
sib.fastconf.EADock3: Evaluating binding mode 1/8 with FACTS
sib.fastconf.EADock3: Evaluating binding mode 2/8 with FACTS
sib.fastconf.EADock3: Evaluating binding mode 3/8 with FACTS
sib.fastconf.EADock3: Evaluating binding mode 4/8 with FACTS
sib.fastconf.EADock3: Evaluating binding mode 5/8 with FACTS
sib.fastconf.EADock3: Evaluating binding mode 6/8 with FACTS
sib.fastconf.EADock3: Evaluating binding mode 7/8 with FACTS
sib.fastconf.EADock3: Evaluating cluster 20/32
sib.fastconf.EADock3: Evaluating binding mode 0/8 with FACTS
sib.fastconf.EADock3: Evaluating binding mode 1/8 with FACTS
sib.fastconf.EADock3: Evaluating binding mode 2/8 with FACTS
sib.fastconf.EADock3: Evaluating binding mode 3/8 with FACTS
sib.fastconf.EADock3: Evaluating binding mode 4/8 with FACTS
sib.fastconf.EADock3: Evaluating binding mode 5/8 with FACTS
sib.fastconf.EADock3: Evaluating binding mode 6/8 with FACTS
sib.fastconf.EADock3: Evaluating binding mode 7/8 with FACTS
sib.fastconf.EADock3: Evaluating cluster 21/32
sib.fastconf.EADock3: Evaluating binding mode 0/8 with FACTS
sib.fastconf.EADock3: Evaluating binding mode 1/8 with FACTS
sib.fastconf.EADock3: Evaluating binding mode 2/8 with FACTS
sib.fastconf.EADock3: Evaluating binding mode 3/8 with FACTS
sib.fastconf.EADock3: Evaluating binding mode 4/8 with FACTS
sib.fastconf.EADock3: Evaluating binding mode 5/8 with FACTS
sib.fastconf.EADock3: Evaluating binding mode 6/8 with FACTS
sib.fastconf.EADock3: Evaluating binding mode 7/8 with FACTS
sib.fastconf.EADock3: Evaluating cluster 22/32
sib.fastconf.EADock3: Evaluating binding mode 0/8 with FACTS
sib.fastconf.EADock3: Evaluating binding mode 1/8 with FACTS
sib.fastconf.EADock3: Evaluating binding mode 2/8 with FACTS
sib.fastconf.EADock3: Evaluating binding mode 3/8 with FACTS
sib.fastconf.EADock3: Evaluating binding mode 4/8 with FACTS
sib.fastconf.EADock3: Evaluating binding mode 5/8 with FACTS
sib.fastconf.EADock3: Evaluating binding mode 6/8 with FACTS
sib.fastconf.EADock3: Evaluating binding mode 7/8 with FACTS
sib.fastconf.EADock3: Evaluating cluster 23/32
sib.fastconf.EADock3: Evaluating binding mode 0/8 with FACTS
sib.fastconf.EADock3: Evaluating binding mode 1/8 with FACTS
sib.fastconf.EADock3: Evaluating binding mode 2/8 with FACTS
sib.fastconf.EADock3: Evaluating binding mode 3/8 with FACTS
sib.fastconf.EADock3: Evaluating binding mode 4/8 with FACTS
sib.fastconf.EADock3: Evaluating binding mode 5/8 with FACTS
sib.fastconf.EADock3: Evaluating binding mode 6/8 with FACTS
sib.fastconf.EADock3: Evaluating binding mode 7/8 with FACTS
sib.fastconf.EADock3: Evaluating cluster 24/32
sib.fastconf.EADock3: Evaluating binding mode 0/8 with FACTS
sib.fastconf.EADock3: Evaluating binding mode 1/8 with FACTS
sib.fastconf.EADock3: Evaluating binding mode 2/8 with FACTS
sib.fastconf.EADock3: Evaluating binding mode 3/8 with FACTS
sib.fastconf.EADock3: Evaluating binding mode 4/8 with FACTS
sib.fastconf.EADock3: Evaluating binding mode 5/8 with FACTS
sib.fastconf.EADock3: Evaluating binding mode 6/8 with FACTS
sib.fastconf.EADock3: Evaluating binding mode 7/8 with FACTS
sib.fastconf.EADock3: Evaluating cluster 25/32
sib.fastconf.EADock3: Evaluating binding mode 0/8 with FACTS
sib.fastconf.EADock3: Evaluating binding mode 1/8 with FACTS
sib.fastconf.EADock3: Evaluating binding mode 2/8 with FACTS
sib.fastconf.EADock3: Evaluating binding mode 3/8 with FACTS
sib.fastconf.EADock3: Evaluating binding mode 4/8 with FACTS
sib.fastconf.EADock3: Evaluating binding mode 5/8 with FACTS
sib.fastconf.EADock3: Evaluating binding mode 6/8 with FACTS
sib.fastconf.EADock3: Evaluating binding mode 7/8 with FACTS
sib.fastconf.EADock3: Evaluating cluster 26/32
sib.fastconf.EADock3: Evaluating binding mode 0/8 with FACTS
sib.fastconf.EADock3: Evaluating binding mode 1/8 with FACTS
sib.fastconf.EADock3: Evaluating binding mode 2/8 with FACTS
sib.fastconf.EADock3: Evaluating binding mode 3/8 with FACTS
sib.fastconf.EADock3: Evaluating binding mode 4/8 with FACTS
sib.fastconf.EADock3: Evaluating binding mode 5/8 with FACTS
sib.fastconf.EADock3: Evaluating binding mode 6/8 with FACTS
sib.fastconf.EADock3: Evaluating binding mode 7/8 with FACTS
sib.fastconf.EADock3: Evaluating cluster 27/32
sib.fastconf.EADock3: Evaluating binding mode 0/8 with FACTS
sib.fastconf.EADock3: Evaluating binding mode 1/8 with FACTS
sib.fastconf.EADock3: Evaluating binding mode 2/8 with FACTS
sib.fastconf.EADock3: Evaluating binding mode 3/8 with FACTS
sib.fastconf.EADock3: Evaluating binding mode 4/8 with FACTS
sib.fastconf.EADock3: Evaluating binding mode 5/8 with FACTS
sib.fastconf.EADock3: Evaluating binding mode 6/8 with FACTS
sib.fastconf.EADock3: Evaluating binding mode 7/8 with FACTS
sib.fastconf.EADock3: Evaluating cluster 28/32
sib.fastconf.EADock3: Evaluating binding mode 0/8 with FACTS
sib.fastconf.EADock3: Evaluating binding mode 1/8 with FACTS
sib.fastconf.EADock3: Evaluating binding mode 2/8 with FACTS
sib.fastconf.EADock3: Evaluating binding mode 3/8 with FACTS
sib.fastconf.EADock3: Evaluating binding mode 4/8 with FACTS
sib.fastconf.EADock3: Evaluating binding mode 5/8 with FACTS
sib.fastconf.EADock3: Evaluating binding mode 6/8 with FACTS
sib.fastconf.EADock3: Evaluating binding mode 7/8 with FACTS
sib.fastconf.EADock3: Evaluating cluster 29/32
sib.fastconf.EADock3: Evaluating binding mode 0/8 with FACTS
sib.fastconf.EADock3: Evaluating binding mode 1/8 with FACTS
sib.fastconf.EADock3: Evaluating binding mode 2/8 with FACTS
sib.fastconf.EADock3: Evaluating binding mode 3/8 with FACTS
sib.fastconf.EADock3: Evaluating binding mode 4/8 with FACTS
sib.fastconf.EADock3: Evaluating binding mode 5/8 with FACTS
sib.fastconf.EADock3: Evaluating binding mode 6/8 with FACTS
sib.fastconf.EADock3: Evaluating binding mode 7/8 with FACTS
sib.fastconf.EADock3: Evaluating cluster 30/32
sib.fastconf.EADock3: Evaluating binding mode 0/8 with FACTS
sib.fastconf.EADock3: Evaluating binding mode 1/8 with FACTS
sib.fastconf.EADock3: Evaluating binding mode 2/8 with FACTS
sib.fastconf.EADock3: Evaluating binding mode 3/8 with FACTS
sib.fastconf.EADock3: Evaluating binding mode 4/8 with FACTS
sib.fastconf.EADock3: Evaluating binding mode 5/8 with FACTS
sib.fastconf.EADock3: Evaluating binding mode 6/8 with FACTS
sib.fastconf.EADock3: Evaluating binding mode 7/8 with FACTS
sib.fastconf.EADock3: Evaluating cluster 31/32
sib.fastconf.EADock3: Evaluating binding mode 0/8 with FACTS
sib.fastconf.EADock3: Evaluating binding mode 1/8 with FACTS
sib.fastconf.EADock3: Evaluating binding mode 2/8 with FACTS
sib.fastconf.EADock3: Evaluating binding mode 3/8 with FACTS
sib.fastconf.EADock3: Evaluating binding mode 4/8 with FACTS
sib.fastconf.EADock3: Evaluating binding mode 5/8 with FACTS
sib.fastconf.EADock3: Evaluating binding mode 6/8 with FACTS
sib.fastconf.EADock3: Evaluating binding mode 7/8 with FACTS
sib.wrappers.md.charmm.ExtendedCharmmWrapper: CHARMM timers: CPU time: 28.52 seconds
sib.wrappers.md.charmm.ExtendedCharmmWrapper: CHARMM timers: Elapsed time: 28.9979 seconds.
sib.fastconf.EADock3: EADock3Cluster 0 : 8 elements, SimpleFitness: 272.22913, FullFitness: -1378.1926 , RMSD: 22.508562 , elements: [ 271.301 -1378.1926 22.508562 ] [ 271.301 -1378.1926 22.508562 ] [ 271.301 -1378.1926 22.508562 ] [ 271.301 -1378.1926 22.508562 ] [ 272.923 -1376.8323 22.547169 ] [ 272.923 -1376.8323 22.547169 ] [ 272.923 -1376.8323 22.547169 ] [ 273.86 -1376.0151 22.641539 ] 
sib.fastconf.EADock3: EADock3Cluster 1 : 8 elements, SimpleFitness: 273.40427, FullFitness: -1377.8346 , RMSD: 25.973593 , elements: [ 270.085 -1377.8346 25.973593 ] [ 270.918 -1376.7539 25.954386 ] [ 270.918 -1376.7539 25.954386 ] [ 272.636 -1375.9055 25.500443 ] [ 274.525 -1373.2191 25.89459 ] [ 275.956 -1372.15 25.448858 ] [ 275.956 -1372.15 25.448858 ] [ 276.24 -1371.9768 25.428583 ] 
sib.fastconf.EADock3: EADock3Cluster 2 : 8 elements, SimpleFitness: 277.6801, FullFitness: -1374.0448 , RMSD: 24.736876 , elements: [ 277.424 -1374.0448 24.736876 ] [ 277.424 -1374.0448 24.736876 ] [ 277.448 -1373.7539 24.675488 ] [ 277.448 -1373.7539 24.675488 ] [ 277.448 -1373.7539 24.675488 ] [ 278.083 -1373.1633 24.653082 ] [ 278.083 -1373.1633 24.653082 ] [ 278.083 -1373.1633 24.653082 ] 
sib.fastconf.EADock3: EADock3Cluster 3 : 8 elements, SimpleFitness: 273.39197, FullFitness: -1372.1626 , RMSD: 25.83509 , elements: [ 273.007 -1372.1626 25.83509 ] [ 273.007 -1372.1626 25.83509 ] [ 273.007 -1372.1626 25.83509 ] [ 273.007 -1372.1626 25.83509 ] [ 273.184 -1372.0751 25.809177 ] [ 273.184 -1372.0751 25.809177 ] [ 273.184 -1372.0751 25.809177 ] [ 275.556 -1370.0671 25.517366 ] 
sib.fastconf.EADock3: EADock3Cluster 4 : 8 elements, SimpleFitness: 282.09888, FullFitness: -1369.1895 , RMSD: 23.710495 , elements: [ 280.972 -1369.1895 23.710495 ] [ 280.972 -1369.1895 23.710495 ] [ 281.412 -1368.7089 23.736652 ] [ 281.412 -1368.7089 23.736652 ] [ 281.412 -1368.7089 23.736652 ] [ 283.537 -1366.5681 23.761292 ] [ 283.537 -1366.5681 23.761292 ] [ 283.537 -1366.5681 23.761292 ] 
sib.fastconf.EADock3: EADock3Cluster 5 : 8 elements, SimpleFitness: 277.53226, FullFitness: -1368.9855 , RMSD: 24.293756 , elements: [ 277.383 -1368.9855 24.293756 ] [ 277.383 -1368.9855 24.293756 ] [ 277.383 -1368.9855 24.293756 ] [ 277.383 -1368.9855 24.293756 ] [ 277.623 -1368.7374 24.288633 ] [ 277.623 -1368.7374 24.288633 ] [ 277.74 -1368.5254 24.224815 ] [ 277.74 -1368.5254 24.224815 ] 
sib.fastconf.EADock3: EADock3Cluster 6 : 8 elements, SimpleFitness: 278.27298, FullFitness: -1368.3064 , RMSD: 27.003658 , elements: [ 278.12 -1368.3064 27.003658 ] [ 278.12 -1368.3064 27.003658 ] [ 278.12 -1368.3064 27.003658 ] [ 278.12 -1368.3064 27.003658 ] [ 278.203 -1368.2166 27.011637 ] [ 278.203 -1368.2166 27.011637 ] [ 278.649 -1367.7437 26.986683 ] [ 278.649 -1367.7437 26.986683 ] 
sib.fastconf.EADock3: EADock3Cluster 7 : 8 elements, SimpleFitness: 282.9485, FullFitness: -1366.7302 , RMSD: 24.876398 , elements: [ 282.721 -1366.7302 24.876398 ] [ 282.721 -1366.7302 24.876398 ] [ 283.001 -1366.6305 24.811396 ] [ 283.001 -1366.6305 24.811396 ] [ 283.036 -1366.4832 24.801153 ] [ 283.036 -1366.4832 24.801153 ] [ 283.036 -1366.4832 24.801153 ] [ 283.036 -1366.4832 24.801153 ] 
sib.fastconf.EADock3: EADock3Cluster 8 : 8 elements, SimpleFitness: 277.67725, FullFitness: -1365.8953 , RMSD: 36.756195 , elements: [ 275.611 -1365.8953 36.756195 ] [ 275.611 -1365.8953 36.756195 ] [ 275.963 -1364.4858 36.614304 ] [ 275.963 -1364.4858 36.614304 ] [ 275.963 -1364.4858 36.614304 ] [ 280.769 -1358.1277 36.643063 ] [ 280.769 -1358.1277 36.643063 ] [ 280.769 -1358.1277 36.643063 ] 
sib.fastconf.EADock3: EADock3Cluster 9 : 8 elements, SimpleFitness: 281.21136, FullFitness: -1365.7583 , RMSD: 23.457724 , elements: [ 280.62 -1365.7583 23.457724 ] [ 280.62 -1365.7583 23.457724 ] [ 280.62 -1365.7583 23.457724 ] [ 281.34 -1365.6372 23.57521 ] [ 281.34 -1365.6372 23.57521 ] [ 281.717 -1365.025 23.573368 ] [ 281.717 -1365.025 23.573368 ] [ 281.717 -1365.025 23.573368 ] 
sib.fastconf.EADock3: EADock3Cluster 10 : 8 elements, SimpleFitness: 281.45453, FullFitness: -1365.7449 , RMSD: 23.460003 , elements: [ 280.449 -1365.7449 23.460003 ] [ 280.449 -1365.7449 23.460003 ] [ 280.449 -1365.7449 23.460003 ] [ 280.449 -1365.7449 23.460003 ] [ 282.941 -1365.3813 23.796705 ] [ 282.941 -1365.3813 23.796705 ] [ 281.979 -1365.2941 23.613476 ] [ 281.979 -1365.2941 23.613476 ] 
sib.fastconf.EADock3: EADock3Cluster 11 : 8 elements, SimpleFitness: 284.93024, FullFitness: -1363.0201 , RMSD: 24.833456 , elements: [ 285.063 -1363.0201 24.833456 ] [ 285.063 -1363.0201 24.833456 ] [ 285.063 -1363.0201 24.833456 ] [ 284.813 -1362.9795 24.815 ] [ 284.813 -1362.9795 24.815 ] [ 284.813 -1362.9795 24.815 ] [ 284.907 -1362.5654 24.724558 ] [ 284.907 -1362.5654 24.724558 ] 
sib.fastconf.EADock3: EADock3Cluster 12 : 8 elements, SimpleFitness: 284.14536, FullFitness: -1361.843 , RMSD: 25.625595 , elements: [ 283.231 -1361.843 25.625595 ] [ 283.231 -1361.843 25.625595 ] [ 283.231 -1361.843 25.625595 ] [ 283.231 -1361.843 25.625595 ] [ 283.657 -1361.3835 25.6221 ] [ 283.657 -1361.3835 25.6221 ] [ 283.657 -1361.3835 25.6221 ] [ 289.268 -1353.69 25.609701 ] 
sib.fastconf.EADock3: EADock3Cluster 13 : 8 elements, SimpleFitness: 283.62274, FullFitness: -1361.6522 , RMSD: 25.49921 , elements: [ 282.088 -1361.6522 25.49921 ] [ 282.088 -1361.6522 25.49921 ] [ 283.049 -1361.6277 25.32285 ] [ 283.049 -1361.6277 25.32285 ] [ 284.677 -1359.3823 25.62576 ] [ 284.677 -1359.3823 25.62576 ] [ 284.677 -1359.3823 25.62576 ] [ 284.677 -1359.3823 25.62576 ] 
sib.fastconf.EADock3: EADock3Cluster 14 : 8 elements, SimpleFitness: 281.6785, FullFitness: -1361.647 , RMSD: 27.559517 , elements: [ 281.149 -1361.647 27.559517 ] [ 281.149 -1361.647 27.559517 ] [ 281.603 -1360.4839 27.680916 ] [ 281.603 -1360.4839 27.680916 ] [ 281.603 -1360.4839 27.680916 ] [ 282.107 -1358.9742 27.741035 ] [ 282.107 -1358.9742 27.741035 ] [ 282.107 -1358.9742 27.741035 ] 
sib.fastconf.EADock3: EADock3Cluster 15 : 8 elements, SimpleFitness: 282.24823, FullFitness: -1359.3962 , RMSD: 37.224567 , elements: [ 282.259 -1359.3962 37.224567 ] [ 282.259 -1359.3962 37.224567 ] [ 282.259 -1359.3962 37.224567 ] [ 282.259 -1359.3962 37.224567 ] [ 282.097 -1359.1133 37.17624 ] [ 282.097 -1359.1133 37.17624 ] [ 282.378 -1358.6857 37.123913 ] [ 282.378 -1358.6857 37.123913 ] 
sib.fastconf.EADock3: EADock3Cluster 16 : 8 elements, SimpleFitness: 290.5751, FullFitness: -1358.8442 , RMSD: 26.328299 , elements: [ 290.614 -1358.8442 26.328299 ] [ 290.614 -1358.8442 26.328299 ] [ 290.614 -1358.8442 26.328299 ] [ 290.499 -1358.8439 26.331743 ] [ 290.565 -1358.7426 26.239122 ] [ 290.565 -1358.7426 26.239122 ] [ 290.565 -1358.7426 26.239122 ] [ 290.565 -1358.7426 26.239122 ] 
sib.fastconf.EADock3: EADock3Cluster 17 : 8 elements, SimpleFitness: 286.04526, FullFitness: -1358.7831 , RMSD: 24.404663 , elements: [ 285.942 -1358.7831 24.404663 ] [ 285.942 -1358.7831 24.404663 ] [ 285.942 -1358.7831 24.404663 ] [ 286.008 -1358.76 24.415758 ] [ 286.008 -1358.76 24.415758 ] [ 286.008 -1358.76 24.415758 ] [ 286.256 -1358.3533 24.415344 ] [ 286.256 -1358.3533 24.415344 ] 
sib.fastconf.EADock3: EADock3Cluster 18 : 8 elements, SimpleFitness: 290.7767, FullFitness: -1358.6777 , RMSD: 30.060005 , elements: [ 291.176 -1358.6777 30.060005 ] [ 291.176 -1358.6777 30.060005 ] [ 291.176 -1358.6777 30.060005 ] [ 290.382 -1358.3912 30.266489 ] [ 290.576 -1358.2285 30.23828 ] [ 290.576 -1358.2285 30.23828 ] [ 290.576 -1358.2285 30.23828 ] [ 290.576 -1358.2285 30.23828 ] 
sib.fastconf.EADock3: EADock3Cluster 19 : 8 elements, SimpleFitness: 289.70377, FullFitness: -1357.4241 , RMSD: 25.304415 , elements: [ 289.082 -1357.4241 25.304415 ] [ 289.082 -1357.4241 25.304415 ] [ 289.439 -1356.8103 25.600418 ] [ 289.439 -1356.8103 25.600418 ] [ 289.439 -1356.8103 25.600418 ] [ 290.383 -1356.7183 25.409983 ] [ 290.383 -1356.7183 25.409983 ] [ 290.383 -1356.7183 25.409983 ] 
sib.fastconf.EADock3: EADock3Cluster 20 : 8 elements, SimpleFitness: 292.15414, FullFitness: -1356.5775 , RMSD: 24.656727 , elements: [ 290.857 -1356.5775 24.656727 ] [ 290.857 -1356.5775 24.656727 ] [ 291.81 -1355.4036 24.58422 ] [ 291.81 -1355.4036 24.58422 ] [ 291.81 -1355.4036 24.58422 ] [ 293.363 -1353.5139 24.664865 ] [ 293.363 -1353.5139 24.664865 ] [ 293.363 -1353.5139 24.664865 ] 
sib.fastconf.EADock3: EADock3Cluster 21 : 8 elements, SimpleFitness: 288.70673, FullFitness: -1355.7742 , RMSD: 26.01629 , elements: [ 287.887 -1355.7742 26.01629 ] [ 287.887 -1355.7742 26.01629 ] [ 288.979 -1354.1743 26.029865 ] [ 288.979 -1354.1743 26.029865 ] [ 288.979 -1354.1743 26.029865 ] [ 288.979 -1354.1743 26.029865 ] [ 288.982 -1354.1729 26.029352 ] [ 288.982 -1354.1729 26.029352 ] 
sib.fastconf.EADock3: EADock3Cluster 22 : 8 elements, SimpleFitness: 292.5927, FullFitness: -1353.92 , RMSD: 24.117655 , elements: [ 292.029 -1353.92 24.117655 ] [ 292.029 -1353.92 24.117655 ] [ 292.554 -1353.1201 24.325876 ] [ 292.554 -1353.1201 24.325876 ] [ 292.554 -1353.1201 24.325876 ] [ 292.554 -1353.1201 24.325876 ] [ 293.234 -1352.3259 24.371105 ] [ 293.234 -1352.3259 24.371105 ] 
sib.fastconf.EADock3: EADock3Cluster 23 : 8 elements, SimpleFitness: 292.9709, FullFitness: -1352.6074 , RMSD: 23.81467 , elements: [ 291.609 -1352.6074 23.81467 ] [ 291.609 -1352.6074 23.81467 ] [ 291.609 -1352.6074 23.81467 ] [ 293.696 -1350.2524 23.773945 ] [ 293.811 -1350.2114 23.770592 ] [ 293.811 -1350.2114 23.770592 ] [ 293.811 -1350.2114 23.770592 ] [ 293.811 -1350.2114 23.770592 ] 
sib.fastconf.EADock3: EADock3Cluster 24 : 8 elements, SimpleFitness: 296.61728, FullFitness: -1351.0798 , RMSD: 25.575584 , elements: [ 296.381 -1351.0798 25.575584 ] [ 296.381 -1351.0798 25.575584 ] [ 296.381 -1351.0798 25.575584 ] [ 296.381 -1351.0798 25.575584 ] [ 296.593 -1350.3203 25.536644 ] [ 296.593 -1350.3203 25.536644 ] [ 297.114 -1349.5806 25.566349 ] [ 297.114 -1349.5806 25.566349 ] 
sib.fastconf.EADock3: EADock3Cluster 25 : 8 elements, SimpleFitness: 299.89127, FullFitness: -1346.4519 , RMSD: 25.404915 , elements: [ 299.437 -1346.4519 25.404915 ] [ 299.539 -1346.2455 25.292126 ] [ 299.539 -1346.2455 25.292126 ] [ 299.539 -1346.2455 25.292126 ] [ 300.269 -1346.1082 25.272278 ] [ 300.269 -1346.1082 25.272278 ] [ 300.269 -1346.1082 25.272278 ] [ 300.269 -1346.1082 25.272278 ] 
sib.fastconf.EADock3: EADock3Cluster 26 : 8 elements, SimpleFitness: 300.73236, FullFitness: -1344.4165 , RMSD: 26.41632 , elements: [ 299.76 -1344.4165 26.41632 ] [ 299.76 -1344.4165 26.41632 ] [ 299.76 -1344.4165 26.41632 ] [ 299.76 -1344.4165 26.41632 ] [ 299.838 -1343.547 26.42256 ] [ 302.327 -1341.3677 26.383947 ] [ 302.327 -1341.3677 26.383947 ] [ 302.327 -1341.3677 26.383947 ] 
sib.fastconf.EADock3: EADock3Cluster 27 : 8 elements, SimpleFitness: 306.3605, FullFitness: -1341.8824 , RMSD: 22.951008 , elements: [ 306.193 -1341.8824 22.951008 ] [ 306.193 -1341.8824 22.951008 ] [ 306.193 -1341.8824 22.951008 ] [ 306.631 -1341.7336 22.933964 ] [ 306.631 -1341.7336 22.933964 ] [ 306.631 -1341.7336 22.933964 ] [ 306.206 -1341.6234 22.897057 ] [ 306.206 -1341.6234 22.897057 ] 
sib.fastconf.EADock3: EADock3Cluster 28 : 8 elements, SimpleFitness: 303.5385, FullFitness: -1338.5115 , RMSD: 23.370022 , elements: [ 302.351 -1338.5115 23.370022 ] [ 302.351 -1338.5115 23.370022 ] [ 303.73 -1336.9954 23.382484 ] [ 303.73 -1336.9954 23.382484 ] [ 303.73 -1336.9954 23.382484 ] [ 303.73 -1336.9954 23.382484 ] [ 303.73 -1336.9954 23.382484 ] [ 304.956 -1335.013 23.47518 ] 
sib.fastconf.EADock3: EADock3Cluster 29 : 8 elements, SimpleFitness: 301.53445, FullFitness: -1336.7087 , RMSD: 23.636513 , elements: [ 299.83 -1336.7087 23.636513 ] [ 299.83 -1336.7087 23.636513 ] [ 299.83 -1336.7087 23.636513 ] [ 300.576 -1336.3472 23.429958 ] [ 300.576 -1336.3472 23.429958 ] [ 303.878 -1332.9557 23.443989 ] [ 303.878 -1332.9557 23.443989 ] [ 303.878 -1332.9557 23.443989 ] 
sib.fastconf.EADock3: EADock3Cluster 30 : 8 elements, SimpleFitness: 307.11108, FullFitness: -1334.6365 , RMSD: 26.975063 , elements: [ 306.555 -1334.6365 26.975063 ] [ 307.086 -1333.9503 27.033327 ] [ 307.086 -1333.9503 27.033327 ] [ 307.086 -1333.9503 27.033327 ] [ 307.086 -1333.9503 27.033327 ] [ 307.086 -1333.9503 27.033327 ] [ 307.452 -1333.6337 27.04251 ] [ 307.452 -1333.6337 27.04251 ] 
sib.fastconf.EADock3: EADock3Cluster 31 : 8 elements, SimpleFitness: 306.6437, FullFitness: -1331.012 , RMSD: 24.775164 , elements: [ 304.681 -1331.012 24.775164 ] [ 304.681 -1331.012 24.775164 ] [ 306.95 -1328.51 24.552523 ] [ 306.95 -1328.51 24.552523 ] [ 307.472 -1328.3043 24.560766 ] [ 307.472 -1328.3043 24.560766 ] [ 307.472 -1328.3043 24.560766 ] [ 307.472 -1328.3043 24.560766 ] 
sib.wrappers.md.charmm.ExtendedCharmmWrapper: CHARMM timers: CPU time: 2.06 seconds
sib.wrappers.md.charmm.ExtendedCharmmWrapper: CHARMM timers: Elapsed time: 2.06901 seconds.
sib.wrappers.md.charmm.ExtendedCharmmWrapper: CHARMM timers: CPU time: 17.42 seconds
sib.wrappers.md.charmm.ExtendedCharmmWrapper: CHARMM timers: Elapsed time: 17.525 seconds.
sib.fastconf.EADock3$Flusher: Closing java.util.zip.ZipOutputStream@5c602d9d
sib.fastconf.EADock3$Flusher: Closing java.util.zip.ZipOutputStream@1b9523c8
