# Supplementary material for: Exploring the mechanism of Alisma orientale for the treatment of pregnancy induced hypertension and potential hepato-nephrotoxicity by using network pharmacology, network toxicology, molecular docking and molecular dynamics simulation
Source: Front Pharmacol. 2022 Nov 15;13:1027112. doi: 10.3389/fphar.2022.1027112 (PMC9705790; doi:10.3389/fphar.2022.1027112)
Supplement: Supplementary file 2 [file DataSheet3.zip › AKT1/AKTCM/clusters.dock4.csv]

Cluster ClusterRank deltaG deltaGelec deltaGvdw deltaGligsolvnonpol deltaGligsolvpol deltaGprotsolvnonpol deltaGprotsolvpol deltaGcompsolvnonpol deltaGcompsolvpol extraFull surfFull solvFull IntraFull InterFull FullFitness SimpleFitness Energy
0 0 -6.72065 0.0 -26.0494 15.6982 -13.2398 281.59 -1938.72 282.336 -1933.2 0.0 282.336 -1933.2 283.146 -26.0494 -1393.7673 255.364 255.364
0 1 -6.72065 0.0 -26.0494 15.6982 -13.2398 281.59 -1938.72 282.336 -1933.2 0.0 282.336 -1933.2 283.146 -26.0494 -1393.7673 255.364 255.364
0 2 -6.72065 0.0 -26.0494 15.6982 -13.2398 281.59 -1938.72 282.336 -1933.2 0.0 282.336 -1933.2 283.146 -26.0494 -1393.7673 255.364 255.364
0 3 -6.72065 0.0 -26.0494 15.6982 -13.2398 281.59 -1938.72 282.336 -1933.2 0.0 282.336 -1933.2 283.146 -26.0494 -1393.7673 255.364 255.364
0 4 -6.5814896 0.0 -24.8538 15.6438 -13.1488 281.59 -1938.72 282.189 -1932.54 0.0 282.189 -1932.54 285.719 -24.8538 -1389.4858 259.754 259.754
0 5 -6.5814896 0.0 -24.8538 15.6438 -13.1488 281.59 -1938.72 282.189 -1932.54 0.0 282.189 -1932.54 285.719 -24.8538 -1389.4858 259.754 259.754
0 6 -6.4771185 0.0 -23.2036 15.6345 -13.1519 281.59 -1938.72 282.42 -1933.76 0.0 282.42 -1933.76 285.178 -23.2036 -1389.3656 260.599 260.599
0 7 -6.4771185 0.0 -23.2036 15.6345 -13.1519 281.59 -1938.72 282.42 -1933.76 0.0 282.42 -1933.76 285.178 -23.2036 -1389.3656 260.599 260.599
1 0 -6.702907 0.0 -23.5428 15.508 -11.2895 281.59 -1938.72 283.191 -1936.45 0.0 283.191 -1936.45 285.706 -23.5428 -1391.0957 259.452 259.452
1 1 -6.6197658 0.0 -22.4765 15.4966 -11.4827 281.59 -1938.72 283.236 -1937.02 0.0 283.236 -1937.02 285.18 -22.4765 -1391.0806 259.329 259.329
1 2 -6.6197658 0.0 -22.4765 15.4966 -11.4827 281.59 -1938.72 283.236 -1937.02 0.0 283.236 -1937.02 285.18 -22.4765 -1391.0806 259.329 259.329
1 3 -6.6197658 0.0 -22.4765 15.4966 -11.4827 281.59 -1938.72 283.236 -1937.02 0.0 283.236 -1937.02 285.18 -22.4765 -1391.0806 259.329 259.329
1 4 -6.6241426 0.0 -22.5364 15.5021 -11.5147 281.59 -1938.72 283.215 -1936.99 0.0 283.215 -1936.99 285.236 -22.5364 -1391.0754 259.357 259.357
1 5 -6.6241426 0.0 -22.5364 15.5021 -11.5147 281.59 -1938.72 283.215 -1936.99 0.0 283.215 -1936.99 285.236 -22.5364 -1391.0754 259.357 259.357
1 6 -6.6241426 0.0 -22.5364 15.5021 -11.5147 281.59 -1938.72 283.215 -1936.99 0.0 283.215 -1936.99 285.236 -22.5364 -1391.0754 259.357 259.357
1 7 -6.6241426 0.0 -22.5364 15.5021 -11.5147 281.59 -1938.72 283.215 -1936.99 0.0 283.215 -1936.99 285.236 -22.5364 -1391.0754 259.357 259.357
2 0 -6.4128947 0.0 -22.3345 15.7234 -12.8934 281.59 -1938.72 282.9 -1934.4 0.0 282.9 -1934.4 286.605 -22.3345 -1387.2295 262.341 262.341
2 1 -6.4128947 0.0 -22.3345 15.7234 -12.8934 281.59 -1938.72 282.9 -1934.4 0.0 282.9 -1934.4 286.605 -22.3345 -1387.2295 262.341 262.341
2 2 -6.4128947 0.0 -22.3345 15.7234 -12.8934 281.59 -1938.72 282.9 -1934.4 0.0 282.9 -1934.4 286.605 -22.3345 -1387.2295 262.341 262.341
2 3 -6.4057693 0.0 -22.2039 15.7049 -12.9069 281.59 -1938.72 282.811 -1934.39 0.0 282.811 -1934.39 287.034 -22.2039 -1386.7489 262.888 262.888
2 4 -6.4057693 0.0 -22.2039 15.7049 -12.9069 281.59 -1938.72 282.811 -1934.39 0.0 282.811 -1934.39 287.034 -22.2039 -1386.7489 262.888 262.888
2 5 -6.4057693 0.0 -22.2039 15.7049 -12.9069 281.59 -1938.72 282.811 -1934.39 0.0 282.811 -1934.39 287.034 -22.2039 -1386.7489 262.888 262.888
2 6 -6.399978 0.0 -22.0559 15.6919 -12.8936 281.59 -1938.72 282.791 -1934.5 0.0 282.791 -1934.5 287.28 -22.0559 -1386.4849 263.218 263.218
2 7 -6.399978 0.0 -22.0559 15.6919 -12.8936 281.59 -1938.72 282.791 -1934.5 0.0 282.791 -1934.5 287.28 -22.0559 -1386.4849 263.218 263.218
3 0 -5.9920435 0.0 -17.7001 15.8278 -12.265 281.59 -1938.72 284.959 -1937.08 0.0 284.959 -1937.08 282.775 -17.7001 -1387.0461 263.191 263.191
3 1 -6.030635 0.0 -18.418 15.8207 -12.2846 281.59 -1938.72 284.874 -1936.5 0.0 284.874 -1936.5 283.132 -18.418 -1386.912 263.272 263.272
3 2 -6.040012 0.0 -18.0114 15.8116 -12.4638 281.59 -1938.72 284.709 -1937.22 0.0 284.709 -1937.22 284.009 -18.0114 -1386.5134 263.967 263.967
3 3 -5.71526 0.0 -10.1092 15.9113 -14.8598 281.59 -1938.72 285.084 -1946.95 0.0 285.084 -1946.95 302.101 -10.1092 -1369.8741 280.41 280.41
3 4 -5.879194 0.0 -11.2253 15.8078 -14.8429 281.59 -1938.72 284.407 -1947.0 0.0 284.407 -1947.0 305.112 -11.2253 -1368.7063 281.379 281.379
3 5 -5.9673767 0.0 -17.1735 15.824 -14.9543 281.59 -1938.72 285.078 -1940.37 0.0 285.078 -1940.37 305.083 -17.1735 -1367.3824 281.398 281.398
3 6 -6.089548 0.0 -19.841 15.8325 -15.0804 281.59 -1938.72 284.259 -1937.09 0.0 284.259 -1937.09 305.963 -19.841 -1366.709 280.343 280.343
3 7 -6.090342 0.0 -19.8828 15.837 -15.0846 281.59 -1938.72 284.236 -1937.0 0.0 284.236 -1937.0 306.376 -19.8828 -1366.2709 280.741 280.741
4 0 -6.3185654 0.0 -21.8514 15.4815 -11.6558 281.59 -1938.72 283.714 -1934.0 0.0 283.714 -1934.0 285.534 -21.8514 -1386.6034 263.967 263.967
4 1 -6.347125 0.0 -21.8447 15.5145 -12.1541 281.59 -1938.72 283.433 -1934.49 0.0 283.433 -1934.49 287.768 -21.8447 -1385.1337 265.359 265.359
4 2 -6.347125 0.0 -21.8447 15.5145 -12.1541 281.59 -1938.72 283.433 -1934.49 0.0 283.433 -1934.49 287.768 -21.8447 -1385.1337 265.359 265.359
4 3 -6.347125 0.0 -21.8447 15.5145 -12.1541 281.59 -1938.72 283.433 -1934.49 0.0 283.433 -1934.49 287.768 -21.8447 -1385.1337 265.359 265.359
4 4 -6.347125 0.0 -21.8447 15.5145 -12.1541 281.59 -1938.72 283.433 -1934.49 0.0 283.433 -1934.49 287.768 -21.8447 -1385.1337 265.359 265.359
4 5 -6.3186502 0.0 -21.4391 15.5182 -12.2064 281.59 -1938.72 283.35 -1934.57 0.0 283.35 -1934.57 287.798 -21.4391 -1384.8611 265.608 265.608
4 6 -6.3186502 0.0 -21.4391 15.5182 -12.2064 281.59 -1938.72 283.35 -1934.57 0.0 283.35 -1934.57 287.798 -21.4391 -1384.8611 265.608 265.608
4 7 -6.3186502 0.0 -21.4391 15.5182 -12.2064 281.59 -1938.72 283.35 -1934.57 0.0 283.35 -1934.57 287.798 -21.4391 -1384.8611 265.608 265.608
5 0 -6.1061306 0.0 -23.7538 15.5806 -12.9604 281.59 -1938.72 284.717 -1930.29 0.0 284.717 -1930.29 283.809 -23.7538 -1385.5178 261.3 261.3
5 1 -6.1061306 0.0 -23.7538 15.5806 -12.9604 281.59 -1938.72 284.717 -1930.29 0.0 284.717 -1930.29 283.809 -23.7538 -1385.5178 261.3 261.3
5 2 -6.128723 0.0 -23.9703 15.4951 -12.3395 281.59 -1938.72 284.545 -1929.57 0.0 284.545 -1929.57 285.754 -23.9703 -1383.2412 263.331 263.331
5 3 -6.128723 0.0 -23.9703 15.4951 -12.3395 281.59 -1938.72 284.545 -1929.57 0.0 284.545 -1929.57 285.754 -23.9703 -1383.2412 263.331 263.331
5 4 -5.6247015 0.0 -15.6877 15.521 -11.8641 281.59 -1938.72 284.518 -1933.58 0.0 284.518 -1933.58 285.069 -15.6877 -1379.6807 265.206 265.206
5 5 -5.6247015 0.0 -15.6877 15.521 -11.8641 281.59 -1938.72 284.518 -1933.58 0.0 284.518 -1933.58 285.069 -15.6877 -1379.6807 265.206 265.206
5 6 -5.6247015 0.0 -15.6877 15.521 -11.8641 281.59 -1938.72 284.518 -1933.58 0.0 284.518 -1933.58 285.069 -15.6877 -1379.6807 265.206 265.206
5 7 -5.6247015 0.0 -15.6877 15.521 -11.8641 281.59 -1938.72 284.518 -1933.58 0.0 284.518 -1933.58 285.069 -15.6877 -1379.6807 265.206 265.206
5 8 -5.9190907 0.0 -25.6287 15.3958 -10.2183 281.59 -1938.72 284.918 -1922.19 0.0 284.918 -1922.19 288.357 -25.6287 -1374.5437 269.068 269.068
5 9 -5.8125486 0.0 -23.9134 15.3842 -10.2351 281.59 -1938.72 285.154 -1923.5 0.0 285.154 -1923.5 288.451 -23.9134 -1373.8083 269.883 269.883
5 10 -5.883717 0.0 -24.6304 15.6748 -12.5888 281.59 -1938.72 284.857 -1925.0 0.0 284.857 -1925.0 291.629 -24.6304 -1373.1445 269.23 269.23
5 11 -5.9100575 0.0 -24.9617 15.6638 -12.6998 281.59 -1938.72 284.84 -1925.02 0.0 284.84 -1925.02 292.501 -24.9617 -1372.6407 270.007 270.007
5 12 -5.969205 0.0 -29.0837 15.8001 -14.1005 281.59 -1938.72 285.115 -1921.23 0.0 285.115 -1921.23 299.764 -29.0837 -1365.4347 275.021 275.021
5 13 -5.3212004 0.0 -17.359 15.7919 -13.7754 281.59 -1938.72 285.482 -1929.02 0.0 285.482 -1929.02 300.637 -17.359 -1360.26 281.49 281.49
5 14 -5.3393035 0.0 -18.4056 15.7755 -13.7293 281.59 -1938.72 285.115 -1927.11 0.0 285.115 -1927.11 300.373 -18.4056 -1360.0276 280.342 280.342
5 15 -5.3360662 0.0 -18.5269 15.8051 -13.6975 281.59 -1938.72 285.146 -1926.84 0.0 285.146 -1926.84 300.347 -18.5269 -1359.8739 280.333 280.333
6 0 -5.965243 0.0 -13.7895 15.6873 -12.0663 281.59 -1938.72 286.133 -1944.52 0.0 286.133 -1944.52 286.759 -13.7895 -1385.4175 270.916 270.916
6 1 -5.965243 0.0 -13.7895 15.6873 -12.0663 281.59 -1938.72 286.133 -1944.52 0.0 286.133 -1944.52 286.759 -13.7895 -1385.4175 270.916 270.916
6 2 -5.965243 0.0 -13.7895 15.6873 -12.0663 281.59 -1938.72 286.133 -1944.52 0.0 286.133 -1944.52 286.759 -13.7895 -1385.4175 270.916 270.916
6 3 -5.895278 0.0 -13.2305 15.6316 -11.9932 281.59 -1938.72 286.014 -1944.07 0.0 286.014 -1944.07 287.368 -13.2305 -1383.9183 271.903 271.903
6 4 -5.895278 0.0 -13.2305 15.6316 -11.9932 281.59 -1938.72 286.014 -1944.07 0.0 286.014 -1944.07 287.368 -13.2305 -1383.9183 271.903 271.903
6 5 -5.895278 0.0 -13.2305 15.6316 -11.9932 281.59 -1938.72 286.014 -1944.07 0.0 286.014 -1944.07 287.368 -13.2305 -1383.9183 271.903 271.903
6 6 -5.895278 0.0 -13.2305 15.6316 -11.9932 281.59 -1938.72 286.014 -1944.07 0.0 286.014 -1944.07 287.368 -13.2305 -1383.9183 271.903 271.903
6 7 -5.8512263 0.0 -12.874 15.6353 -11.8935 281.59 -1938.72 286.062 -1943.87 0.0 286.062 -1943.87 287.363 -12.874 -1383.319 272.065 272.065
7 0 -5.8789415 0.0 -15.8459 15.6575 -9.85379 281.59 -1938.72 285.483 -1936.76 0.0 285.483 -1936.76 281.981 -15.8459 -1385.1418 264.427 264.427
7 1 -5.8789415 0.0 -15.8459 15.6575 -9.85379 281.59 -1938.72 285.483 -1936.76 0.0 285.483 -1936.76 281.981 -15.8459 -1385.1418 264.427 264.427
7 2 -5.8918915 0.0 -16.093 15.6546 -9.90947 281.59 -1938.72 285.412 -1936.54 0.0 285.412 -1936.54 282.113 -16.093 -1385.108 264.404 264.404
7 3 -5.8918915 0.0 -16.093 15.6546 -9.90947 281.59 -1938.72 285.412 -1936.54 0.0 285.412 -1936.54 282.113 -16.093 -1385.108 264.404 264.404
7 4 -5.8918915 0.0 -16.093 15.6546 -9.90947 281.59 -1938.72 285.412 -1936.54 0.0 285.412 -1936.54 282.113 -16.093 -1385.108 264.404 264.404
7 5 -5.8918915 0.0 -16.093 15.6546 -9.90947 281.59 -1938.72 285.412 -1936.54 0.0 285.412 -1936.54 282.113 -16.093 -1385.108 264.404 264.404
7 6 -5.881245 0.0 -15.9245 15.6548 -9.89679 281.59 -1938.72 285.345 -1936.51 0.0 285.345 -1936.51 282.271 -15.9245 -1384.8186 264.574 264.574
7 7 -5.881245 0.0 -15.9245 15.6548 -9.89679 281.59 -1938.72 285.345 -1936.51 0.0 285.345 -1936.51 282.271 -15.9245 -1384.8186 264.574 264.574
8 0 -6.615052 0.0 -26.3334 15.6306 -12.532 281.59 -1938.72 283.195 -1931.76 0.0 283.195 -1931.76 290.787 -26.3334 -1384.1113 264.144 264.144
8 1 -6.615052 0.0 -26.3334 15.6306 -12.532 281.59 -1938.72 283.195 -1931.76 0.0 283.195 -1931.76 290.787 -26.3334 -1384.1113 264.144 264.144
8 2 -6.615052 0.0 -26.3334 15.6306 -12.532 281.59 -1938.72 283.195 -1931.76 0.0 283.195 -1931.76 290.787 -26.3334 -1384.1113 264.144 264.144
8 3 -6.6177425 0.0 -26.4284 15.626 -12.5026 281.59 -1938.72 283.166 -1931.59 0.0 283.166 -1931.59 290.871 -26.4284 -1383.9813 264.089 264.089
8 4 -6.6177425 0.0 -26.4284 15.626 -12.5026 281.59 -1938.72 283.166 -1931.59 0.0 283.166 -1931.59 290.871 -26.4284 -1383.9813 264.089 264.089
8 5 -6.6177425 0.0 -26.4284 15.626 -12.5026 281.59 -1938.72 283.166 -1931.59 0.0 283.166 -1931.59 290.871 -26.4284 -1383.9813 264.089 264.089
8 6 -6.3608522 0.0 -23.9648 15.634 -12.3349 281.59 -1938.72 283.942 -1932.22 0.0 283.942 -1932.22 291.063 -23.9648 -1381.1798 267.725 267.725
8 7 -6.3608522 0.0 -23.9648 15.634 -12.3349 281.59 -1938.72 283.942 -1932.22 0.0 283.942 -1932.22 291.063 -23.9648 -1381.1798 267.725 267.725
9 0 -6.3420086 0.0 -19.7563 15.5676 -12.4431 281.59 -1938.72 283.762 -1938.35 0.0 283.762 -1938.35 290.421 -19.7563 -1383.9233 267.188 267.188
9 1 -6.3420086 0.0 -19.7563 15.5676 -12.4431 281.59 -1938.72 283.762 -1938.35 0.0 283.762 -1938.35 290.421 -19.7563 -1383.9233 267.188 267.188
9 2 -6.3420086 0.0 -19.7563 15.5676 -12.4431 281.59 -1938.72 283.762 -1938.35 0.0 283.762 -1938.35 290.421 -19.7563 -1383.9233 267.188 267.188
9 3 -6.3420086 0.0 -19.7563 15.5676 -12.4431 281.59 -1938.72 283.762 -1938.35 0.0 283.762 -1938.35 290.421 -19.7563 -1383.9233 267.188 267.188
9 4 -6.3194203 0.0 -19.3663 15.5728 -12.4363 281.59 -1938.72 283.698 -1938.47 0.0 283.698 -1938.47 290.416 -19.3663 -1383.7223 267.144 267.144
9 5 -6.3194203 0.0 -19.3663 15.5728 -12.4363 281.59 -1938.72 283.698 -1938.47 0.0 283.698 -1938.47 290.416 -19.3663 -1383.7223 267.144 267.144
9 6 -6.2872705 0.0 -18.9527 15.5686 -12.5524 281.59 -1938.72 283.642 -1938.62 0.0 283.642 -1938.62 290.6 -18.9527 -1383.3307 267.219 267.219
9 7 -6.2872705 0.0 -18.9527 15.5686 -12.5524 281.59 -1938.72 283.642 -1938.62 0.0 283.642 -1938.62 290.6 -18.9527 -1383.3307 267.219 267.219
10 0 -7.4409437 0.0 -38.9709 15.8374 -13.6882 281.59 -1938.72 282.867 -1926.05 0.0 282.867 -1926.05 298.809 -38.9709 -1383.345 263.18 263.18
10 1 -7.4328365 0.0 -38.8886 15.8328 -13.693 281.59 -1938.72 282.895 -1926.1 0.0 282.895 -1926.1 298.775 -38.8886 -1383.3186 263.19 263.19
10 2 -7.4328365 0.0 -38.8886 15.8328 -13.693 281.59 -1938.72 282.895 -1926.1 0.0 282.895 -1926.1 298.775 -38.8886 -1383.3186 263.19 263.19
10 3 -7.3975577 0.0 -38.5229 15.8346 -13.7038 281.59 -1938.72 283.02 -1926.29 0.0 283.02 -1926.29 298.632 -38.5229 -1383.1609 263.24 263.24
10 4 -7.3975577 0.0 -38.5229 15.8346 -13.7038 281.59 -1938.72 283.02 -1926.29 0.0 283.02 -1926.29 298.632 -38.5229 -1383.1609 263.24 263.24
10 5 -7.3975577 0.0 -38.5229 15.8346 -13.7038 281.59 -1938.72 283.02 -1926.29 0.0 283.02 -1926.29 298.632 -38.5229 -1383.1609 263.24 263.24
10 6 -7.3975577 0.0 -38.5229 15.8346 -13.7038 281.59 -1938.72 283.02 -1926.29 0.0 283.02 -1926.29 298.632 -38.5229 -1383.1609 263.24 263.24
10 7 -7.3975577 0.0 -38.5229 15.8346 -13.7038 281.59 -1938.72 283.02 -1926.29 0.0 283.02 -1926.29 298.632 -38.5229 -1383.1609 263.24 263.24
11 0 -5.858992 0.0 -16.8231 15.7234 -11.4207 281.59 -1938.72 285.154 -1935.88 0.0 285.154 -1935.88 284.522 -16.8231 -1383.0271 264.961 264.961
11 1 -5.8824825 0.0 -18.0203 15.6979 -11.0217 281.59 -1938.72 284.854 -1933.59 0.0 284.854 -1933.59 284.721 -18.0203 -1382.0353 264.818 264.818
11 2 -5.8824825 0.0 -18.0203 15.6979 -11.0217 281.59 -1938.72 284.854 -1933.59 0.0 284.854 -1933.59 284.721 -18.0203 -1382.0353 264.818 264.818
11 3 -5.852709 0.0 -17.8139 15.6747 -10.7406 281.59 -1938.72 284.914 -1933.27 0.0 284.914 -1933.27 284.276 -17.8139 -1381.8938 264.794 264.794
11 4 -5.8684115 0.0 -19.9263 15.6105 -10.2262 281.59 -1938.72 285.958 -1931.46 0.0 285.958 -1931.46 302.02 -19.9263 -1363.4082 284.642 284.642
11 5 -5.8684115 0.0 -19.9263 15.6105 -10.2262 281.59 -1938.72 285.958 -1931.46 0.0 285.958 -1931.46 302.02 -19.9263 -1363.4082 284.642 284.642
11 6 -5.831428 0.0 -18.9116 15.6223 -10.9322 281.59 -1938.72 285.918 -1933.05 0.0 285.918 -1933.05 303.5 -18.9116 -1362.5437 285.573 285.573
11 7 -5.831428 0.0 -18.9116 15.6223 -10.9322 281.59 -1938.72 285.918 -1933.05 0.0 285.918 -1933.05 303.5 -18.9116 -1362.5437 285.573 285.573
12 0 -6.560498 0.0 -24.7195 15.5079 -12.8445 281.59 -1938.72 282.758 -1933.19 0.0 282.758 -1933.19 292.548 -24.7195 -1382.6035 266.159 266.159
12 1 -6.560498 0.0 -24.7195 15.5079 -12.8445 281.59 -1938.72 282.758 -1933.19 0.0 282.758 -1933.19 292.548 -24.7195 -1382.6035 266.159 266.159
12 2 -6.560498 0.0 -24.7195 15.5079 -12.8445 281.59 -1938.72 282.758 -1933.19 0.0 282.758 -1933.19 292.548 -24.7195 -1382.6035 266.159 266.159
12 3 -6.4295416 0.0 -23.9373 15.5291 -12.9737 281.59 -1938.72 283.246 -1933.11 0.0 283.246 -1933.11 291.394 -23.9373 -1382.4073 266.774 266.774
12 4 -6.4295416 0.0 -23.9373 15.5291 -12.9737 281.59 -1938.72 283.246 -1933.11 0.0 283.246 -1933.11 291.394 -23.9373 -1382.4073 266.774 266.774
12 5 -6.565355 0.0 -25.0243 15.5166 -12.8573 281.59 -1938.72 282.779 -1932.83 0.0 282.779 -1932.83 292.822 -25.0243 -1382.2532 266.642 266.642
12 6 -6.565355 0.0 -25.0243 15.5166 -12.8573 281.59 -1938.72 282.779 -1932.83 0.0 282.779 -1932.83 292.822 -25.0243 -1382.2532 266.642 266.642
12 7 -6.565355 0.0 -25.0243 15.5166 -12.8573 281.59 -1938.72 282.779 -1932.83 0.0 282.779 -1932.83 292.822 -25.0243 -1382.2532 266.642 266.642
13 0 -6.080222 0.0 -18.6965 15.4457 -12.2781 281.59 -1938.72 284.154 -1936.34 0.0 284.154 -1936.34 288.854 -18.6965 -1382.0286 268.936 268.936
13 1 -6.080222 0.0 -18.6965 15.4457 -12.2781 281.59 -1938.72 284.154 -1936.34 0.0 284.154 -1936.34 288.854 -18.6965 -1382.0286 268.936 268.936
13 2 -6.07904 0.0 -18.6134 15.447 -12.2118 281.59 -1938.72 284.147 -1936.37 0.0 284.147 -1936.37 289.228 -18.6134 -1381.6084 269.55 269.55
13 3 -6.07904 0.0 -18.6134 15.447 -12.2118 281.59 -1938.72 284.147 -1936.37 0.0 284.147 -1936.37 289.228 -18.6134 -1381.6084 269.55 269.55
13 4 -6.07904 0.0 -18.6134 15.447 -12.2118 281.59 -1938.72 284.147 -1936.37 0.0 284.147 -1936.37 289.228 -18.6134 -1381.6084 269.55 269.55
13 5 -6.07904 0.0 -18.6134 15.447 -12.2118 281.59 -1938.72 284.147 -1936.37 0.0 284.147 -1936.37 289.228 -18.6134 -1381.6084 269.55 269.55
13 6 -6.030508 0.0 -17.9649 15.4384 -12.2163 281.59 -1938.72 284.207 -1936.69 0.0 284.207 -1936.69 288.881 -17.9649 -1381.5668 269.33 269.33
13 7 -6.030508 0.0 -17.9649 15.4384 -12.2163 281.59 -1938.72 284.207 -1936.69 0.0 284.207 -1936.69 288.881 -17.9649 -1381.5668 269.33 269.33
14 0 -5.975701 0.0 -17.4445 15.5989 -13.0002 281.59 -1938.72 285.472 -1939.09 0.0 285.472 -1939.09 289.107 -17.4445 -1381.9556 271.975 271.975
14 1 -5.975701 0.0 -17.4445 15.5989 -13.0002 281.59 -1938.72 285.472 -1939.09 0.0 285.472 -1939.09 289.107 -17.4445 -1381.9556 271.975 271.975
14 2 -5.975701 0.0 -17.4445 15.5989 -13.0002 281.59 -1938.72 285.472 -1939.09 0.0 285.472 -1939.09 289.107 -17.4445 -1381.9556 271.975 271.975
14 3 -5.959614 0.0 -17.3123 15.5956 -13.0588 281.59 -1938.72 285.501 -1939.14 0.0 285.501 -1939.14 289.294 -17.3123 -1381.6573 272.23 272.23
14 4 -5.959614 0.0 -17.3123 15.5956 -13.0588 281.59 -1938.72 285.501 -1939.14 0.0 285.501 -1939.14 289.294 -17.3123 -1381.6573 272.23 272.23
14 5 -5.959614 0.0 -17.3123 15.5956 -13.0588 281.59 -1938.72 285.501 -1939.14 0.0 285.501 -1939.14 289.294 -17.3123 -1381.6573 272.23 272.23
14 6 -5.9243174 0.0 -17.18 15.5893 -13.0693 281.59 -1938.72 285.677 -1939.06 0.0 285.677 -1939.06 289.516 -17.18 -1381.0471 272.605 272.605
14 7 -5.9243174 0.0 -17.18 15.5893 -13.0693 281.59 -1938.72 285.677 -1939.06 0.0 285.677 -1939.06 289.516 -17.18 -1381.0471 272.605 272.605
15 0 -6.152497 0.0 -18.4923 15.5997 -12.2747 281.59 -1938.72 283.452 -1936.51 0.0 283.452 -1936.51 290.159 -18.4923 -1381.3912 267.089 267.089
15 1 -6.152497 0.0 -18.4923 15.5997 -12.2747 281.59 -1938.72 283.452 -1936.51 0.0 283.452 -1936.51 290.159 -18.4923 -1381.3912 267.089 267.089
15 2 -6.152497 0.0 -18.4923 15.5997 -12.2747 281.59 -1938.72 283.452 -1936.51 0.0 283.452 -1936.51 290.159 -18.4923 -1381.3912 267.089 267.089
15 3 -6.1264477 0.0 -18.3424 15.5825 -12.2267 281.59 -1938.72 283.449 -1936.29 0.0 283.449 -1936.29 289.964 -18.3424 -1381.2195 267.105 267.105
15 4 -6.1264477 0.0 -18.3424 15.5825 -12.2267 281.59 -1938.72 283.449 -1936.29 0.0 283.449 -1936.29 289.964 -18.3424 -1381.2195 267.105 267.105
15 5 -6.1264477 0.0 -18.3424 15.5825 -12.2267 281.59 -1938.72 283.449 -1936.29 0.0 283.449 -1936.29 289.964 -18.3424 -1381.2195 267.105 267.105
15 6 -6.144361 0.0 -18.6467 15.5905 -12.2644 281.59 -1938.72 283.334 -1935.96 0.0 283.334 -1935.96 290.191 -18.6467 -1381.0817 266.87 266.87
15 7 -6.144361 0.0 -18.6467 15.5905 -12.2644 281.59 -1938.72 283.334 -1935.96 0.0 283.334 -1935.96 290.191 -18.6467 -1381.0817 266.87 266.87
16 0 -6.061969 0.0 -16.0118 15.4076 -13.0809 281.59 -1938.72 285.381 -1942.95 0.0 285.381 -1942.95 292.913 -16.0118 -1380.6678 274.975 274.975
16 1 -6.061969 0.0 -16.0118 15.4076 -13.0809 281.59 -1938.72 285.381 -1942.95 0.0 285.381 -1942.95 292.913 -16.0118 -1380.6678 274.975 274.975
16 2 -6.03548 0.0 -15.5276 15.4043 -11.406 281.59 -1938.72 285.332 -1941.52 0.0 285.332 -1941.52 293.063 -15.5276 -1378.6526 275.049 275.049
16 3 -6.03548 0.0 -15.5276 15.4043 -11.406 281.59 -1938.72 285.332 -1941.52 0.0 285.332 -1941.52 293.063 -15.5276 -1378.6526 275.049 275.049
16 4 -6.03548 0.0 -15.5276 15.4043 -11.406 281.59 -1938.72 285.332 -1941.52 0.0 285.332 -1941.52 293.063 -15.5276 -1378.6526 275.049 275.049
16 5 -6.0114694 0.0 -15.2051 15.3993 -11.4194 281.59 -1938.72 285.379 -1941.72 0.0 285.379 -1941.72 293.084 -15.2051 -1378.462 275.316 275.316
16 6 -6.0114694 0.0 -15.2051 15.3993 -11.4194 281.59 -1938.72 285.379 -1941.72 0.0 285.379 -1941.72 293.084 -15.2051 -1378.462 275.316 275.316
16 7 -6.0114694 0.0 -15.2051 15.3993 -11.4194 281.59 -1938.72 285.379 -1941.72 0.0 285.379 -1941.72 293.084 -15.2051 -1378.462 275.316 275.316
17 0 -6.123459 0.0 -22.5983 15.6702 -13.8055 281.59 -1938.72 284.642 -1932.95 0.0 284.642 -1932.95 290.332 -22.5983 -1380.5743 267.56 267.56
17 1 -6.166226 0.0 -22.4917 15.6337 -14.0013 281.59 -1938.72 284.166 -1933.33 0.0 284.166 -1933.33 292.3 -22.4917 -1379.3557 268.366 268.366
17 2 -6.166226 0.0 -22.4917 15.6337 -14.0013 281.59 -1938.72 284.166 -1933.33 0.0 284.166 -1933.33 292.3 -22.4917 -1379.3557 268.366 268.366
17 3 -6.166226 0.0 -22.4917 15.6337 -14.0013 281.59 -1938.72 284.166 -1933.33 0.0 284.166 -1933.33 292.3 -22.4917 -1379.3557 268.366 268.366
17 4 -6.2248373 0.0 -24.0077 15.6387 -13.9753 281.59 -1938.72 284.405 -1932.28 0.0 284.405 -1932.28 292.766 -24.0077 -1379.1167 268.527 268.527
17 5 -6.2248373 0.0 -24.0077 15.6387 -13.9753 281.59 -1938.72 284.405 -1932.28 0.0 284.405 -1932.28 292.766 -24.0077 -1379.1167 268.527 268.527
17 6 -6.2248373 0.0 -24.0077 15.6387 -13.9753 281.59 -1938.72 284.405 -1932.28 0.0 284.405 -1932.28 292.766 -24.0077 -1379.1167 268.527 268.527
17 7 -6.2248373 0.0 -24.0077 15.6387 -13.9753 281.59 -1938.72 284.405 -1932.28 0.0 284.405 -1932.28 292.766 -24.0077 -1379.1167 268.527 268.527
18 0 -6.0812736 0.0 -19.261 15.6097 -10.9026 281.59 -1938.72 284.338 -1934.14 0.0 284.338 -1934.14 289.105 -19.261 -1379.958 269.394 269.394
18 1 -6.0812736 0.0 -19.261 15.6097 -10.9026 281.59 -1938.72 284.338 -1934.14 0.0 284.338 -1934.14 289.105 -19.261 -1379.958 269.394 269.394
18 2 -6.0812736 0.0 -19.261 15.6097 -10.9026 281.59 -1938.72 284.338 -1934.14 0.0 284.338 -1934.14 289.105 -19.261 -1379.958 269.394 269.394
18 3 -6.0812736 0.0 -19.261 15.6097 -10.9026 281.59 -1938.72 284.338 -1934.14 0.0 284.338 -1934.14 289.105 -19.261 -1379.958 269.394 269.394
18 4 -6.018158 0.0 -18.0947 15.6171 -10.8848 281.59 -1938.72 284.233 -1934.72 0.0 284.233 -1934.72 289.174 -18.0947 -1379.4076 269.647 269.647
18 5 -6.018158 0.0 -18.0947 15.6171 -10.8848 281.59 -1938.72 284.233 -1934.72 0.0 284.233 -1934.72 289.174 -18.0947 -1379.4076 269.647 269.647
18 6 -6.018158 0.0 -18.0947 15.6171 -10.8848 281.59 -1938.72 284.233 -1934.72 0.0 284.233 -1934.72 289.174 -18.0947 -1379.4076 269.647 269.647
18 7 -6.0308414 0.0 -18.3093 15.6172 -10.8844 281.59 -1938.72 284.191 -1934.53 0.0 284.191 -1934.53 289.283 -18.3093 -1379.3654 269.652 269.652
19 0 -6.781907 0.0 -28.9479 15.4773 -13.2083 281.59 -1938.72 283.539 -1931.89 0.0 283.539 -1931.89 297.419 -28.9479 -1379.8799 270.299 270.299
19 1 -6.781907 0.0 -28.9479 15.4773 -13.2083 281.59 -1938.72 283.539 -1931.89 0.0 283.539 -1931.89 297.419 -28.9479 -1379.8799 270.299 270.299
19 2 -6.781907 0.0 -28.9479 15.4773 -13.2083 281.59 -1938.72 283.539 -1931.89 0.0 283.539 -1931.89 297.419 -28.9479 -1379.8799 270.299 270.299
19 3 -6.7555714 0.0 -27.6111 15.4739 -13.122 281.59 -1938.72 283.277 -1933.04 0.0 283.277 -1933.04 298.256 -27.6111 -1379.1182 270.724 270.724
19 4 -6.7555714 0.0 -27.6111 15.4739 -13.122 281.59 -1938.72 283.277 -1933.04 0.0 283.277 -1933.04 298.256 -27.6111 -1379.1182 270.724 270.724
19 5 -6.782213 0.0 -28.3244 15.4617 -13.2127 281.59 -1938.72 283.269 -1932.47 0.0 283.269 -1932.47 298.513 -28.3244 -1379.0123 270.808 270.808
19 6 -6.782213 0.0 -28.3244 15.4617 -13.2127 281.59 -1938.72 283.269 -1932.47 0.0 283.269 -1932.47 298.513 -28.3244 -1379.0123 270.808 270.808
19 7 -6.782213 0.0 -28.3244 15.4617 -13.2127 281.59 -1938.72 283.269 -1932.47 0.0 283.269 -1932.47 298.513 -28.3244 -1379.0123 270.808 270.808
20 0 -5.460718 0.0 -8.2551 15.4564 -12.6726 281.59 -1938.72 285.341 -1944.57 0.0 285.341 -1944.57 289.69 -8.2551 -1377.794 274.713 274.713
20 1 -5.460718 0.0 -8.2551 15.4564 -12.6726 281.59 -1938.72 285.341 -1944.57 0.0 285.341 -1944.57 289.69 -8.2551 -1377.794 274.713 274.713
20 2 -5.460718 0.0 -8.2551 15.4564 -12.6726 281.59 -1938.72 285.341 -1944.57 0.0 285.341 -1944.57 289.69 -8.2551 -1377.794 274.713 274.713
20 3 -5.5428624 0.0 -9.80417 15.4235 -12.7866 281.59 -1938.72 285.307 -1943.63 0.0 285.307 -1943.63 291.467 -9.80417 -1376.6602 275.487 275.487
20 4 -5.549658 0.0 -10.1914 15.4171 -12.8226 281.59 -1938.72 285.224 -1943.06 0.0 285.224 -1943.06 292.011 -10.1914 -1376.0165 275.972 275.972
20 5 -5.549658 0.0 -10.1914 15.4171 -12.8226 281.59 -1938.72 285.224 -1943.06 0.0 285.224 -1943.06 292.011 -10.1914 -1376.0165 275.972 275.972
20 6 -5.549658 0.0 -10.1914 15.4171 -12.8226 281.59 -1938.72 285.224 -1943.06 0.0 285.224 -1943.06 292.011 -10.1914 -1376.0165 275.972 275.972
20 7 -5.549658 0.0 -10.1914 15.4171 -12.8226 281.59 -1938.72 285.224 -1943.06 0.0 285.224 -1943.06 292.011 -10.1914 -1376.0165 275.972 275.972
21 0 -5.895962 0.0 -14.8135 15.699 -12.5072 281.59 -1938.72 285.992 -1942.01 0.0 285.992 -1942.01 293.234 -14.8135 -1377.5974 275.403 275.403
21 1 -5.895962 0.0 -14.8135 15.699 -12.5072 281.59 -1938.72 285.992 -1942.01 0.0 285.992 -1942.01 293.234 -14.8135 -1377.5974 275.403 275.403
21 2 -5.895962 0.0 -14.8135 15.699 -12.5072 281.59 -1938.72 285.992 -1942.01 0.0 285.992 -1942.01 293.234 -14.8135 -1377.5974 275.403 275.403
21 3 -5.895962 0.0 -14.8135 15.699 -12.5072 281.59 -1938.72 285.992 -1942.01 0.0 285.992 -1942.01 293.234 -14.8135 -1377.5974 275.403 275.403
21 4 -5.9482193 0.0 -14.3773 15.6914 -12.9722 281.59 -1938.72 285.743 -1943.63 0.0 285.743 -1943.63 294.734 -14.3773 -1377.5303 275.83 275.83
21 5 -5.9482193 0.0 -14.3773 15.6914 -12.9722 281.59 -1938.72 285.743 -1943.63 0.0 285.743 -1943.63 294.734 -14.3773 -1377.5303 275.83 275.83
21 6 -5.9152136 0.0 -14.0965 15.7018 -12.9625 281.59 -1938.72 285.886 -1943.72 0.0 285.886 -1943.72 294.401 -14.0965 -1377.5295 275.663 275.663
21 7 -5.9152136 0.0 -14.0965 15.7018 -12.9625 281.59 -1938.72 285.886 -1943.72 0.0 285.886 -1943.72 294.401 -14.0965 -1377.5295 275.663 275.663
22 0 -6.2540965 0.0 -26.1897 15.697 -10.3736 281.59 -1938.72 284.034 -1925.12 0.0 284.034 -1925.12 291.398 -26.1897 -1375.8777 269.055 269.055
22 1 -6.2540965 0.0 -26.1897 15.697 -10.3736 281.59 -1938.72 284.034 -1925.12 0.0 284.034 -1925.12 291.398 -26.1897 -1375.8777 269.055 269.055
22 2 -6.2540965 0.0 -26.1897 15.697 -10.3736 281.59 -1938.72 284.034 -1925.12 0.0 284.034 -1925.12 291.398 -26.1897 -1375.8777 269.055 269.055
22 3 -6.2540965 0.0 -26.1897 15.697 -10.3736 281.59 -1938.72 284.034 -1925.12 0.0 284.034 -1925.12 291.398 -26.1897 -1375.8777 269.055 269.055
22 4 -6.3340087 0.0 -26.8726 15.7514 -10.4401 281.59 -1938.72 283.89 -1925.13 0.0 283.89 -1925.13 292.751 -26.8726 -1375.3616 270.143 270.143
22 5 -6.3340087 0.0 -26.8726 15.7514 -10.4401 281.59 -1938.72 283.89 -1925.13 0.0 283.89 -1925.13 292.751 -26.8726 -1375.3616 270.143 270.143
22 6 -6.3153315 0.0 -26.5263 15.7143 -10.4466 281.59 -1938.72 283.771 -1925.24 0.0 283.771 -1925.24 292.669 -26.5263 -1375.3263 269.83 269.83
22 7 -6.3153315 0.0 -26.5263 15.7143 -10.4466 281.59 -1938.72 283.771 -1925.24 0.0 283.771 -1925.24 292.669 -26.5263 -1375.3263 269.83 269.83
23 0 -6.056821 0.0 -18.8674 15.6822 -11.8566 281.59 -1938.72 285.489 -1936.97 0.0 285.489 -1936.97 295.382 -18.8674 -1374.9663 278.219 278.219
23 1 -6.056821 0.0 -18.8674 15.6822 -11.8566 281.59 -1938.72 285.489 -1936.97 0.0 285.489 -1936.97 295.382 -18.8674 -1374.9663 278.219 278.219
23 2 -6.08471 0.0 -19.1878 15.6814 -11.8342 281.59 -1938.72 285.069 -1936.26 0.0 285.069 -1936.26 296.352 -19.1878 -1374.0269 278.928 278.928
23 3 -6.122926 0.0 -19.5417 15.6907 -11.8595 281.59 -1938.72 284.656 -1935.71 0.0 284.656 -1935.71 297.054 -19.5417 -1373.5416 279.332 279.332
23 4 -6.122926 0.0 -19.5417 15.6907 -11.8595 281.59 -1938.72 284.656 -1935.71 0.0 284.656 -1935.71 297.054 -19.5417 -1373.5416 279.332 279.332
23 5 -6.122926 0.0 -19.5417 15.6907 -11.8595 281.59 -1938.72 284.656 -1935.71 0.0 284.656 -1935.71 297.054 -19.5417 -1373.5416 279.332 279.332
23 6 -6.122926 0.0 -19.5417 15.6907 -11.8595 281.59 -1938.72 284.656 -1935.71 0.0 284.656 -1935.71 297.054 -19.5417 -1373.5416 279.332 279.332
23 7 -6.122926 0.0 -19.5417 15.6907 -11.8595 281.59 -1938.72 284.656 -1935.71 0.0 284.656 -1935.71 297.054 -19.5417 -1373.5416 279.332 279.332
24 0 -6.595302 0.0 -23.1699 15.6998 -13.5661 281.59 -1938.72 281.95 -1935.33 0.0 281.95 -1935.33 301.985 -23.1699 -1374.565 277.074 277.074
24 1 -6.6306586 0.0 -23.6701 15.7406 -13.7445 281.59 -1938.72 281.756 -1934.95 0.0 281.756 -1934.95 303.28 -23.6701 -1373.5841 277.861 277.861
24 2 -6.6306586 0.0 -23.6701 15.7406 -13.7445 281.59 -1938.72 281.756 -1934.95 0.0 281.756 -1934.95 303.28 -23.6701 -1373.5841 277.861 277.861
24 3 -6.6306586 0.0 -23.6701 15.7406 -13.7445 281.59 -1938.72 281.756 -1934.95 0.0 281.756 -1934.95 303.28 -23.6701 -1373.5841 277.861 277.861
24 4 -6.6306586 0.0 -23.6701 15.7406 -13.7445 281.59 -1938.72 281.756 -1934.95 0.0 281.756 -1934.95 303.28 -23.6701 -1373.5841 277.861 277.861
24 5 -6.684032 0.0 -24.2903 15.7449 -13.7329 281.59 -1938.72 281.688 -1934.74 0.0 281.688 -1934.74 303.91 -24.2903 -1373.4324 278.07 278.07
24 6 -6.684032 0.0 -24.2903 15.7449 -13.7329 281.59 -1938.72 281.688 -1934.74 0.0 281.688 -1934.74 303.91 -24.2903 -1373.4324 278.07 278.07
24 7 -6.684032 0.0 -24.2903 15.7449 -13.7329 281.59 -1938.72 281.688 -1934.74 0.0 281.688 -1934.74 303.91 -24.2903 -1373.4324 278.07 278.07
25 0 -6.3439474 0.0 -28.0699 15.6555 -14.7563 281.59 -1938.72 285.594 -1930.54 0.0 285.594 -1930.54 298.57 -28.0699 -1374.4459 271.849 271.849
25 1 -6.3439474 0.0 -28.0699 15.6555 -14.7563 281.59 -1938.72 285.594 -1930.54 0.0 285.594 -1930.54 298.57 -28.0699 -1374.4459 271.849 271.849
25 2 -6.3439474 0.0 -28.0699 15.6555 -14.7563 281.59 -1938.72 285.594 -1930.54 0.0 285.594 -1930.54 298.57 -28.0699 -1374.4459 271.849 271.849
25 3 -6.317715 0.0 -27.8297 15.6717 -14.765 281.59 -1938.72 285.661 -1930.57 0.0 285.661 -1930.57 298.393 -27.8297 -1374.3456 271.759 271.759
25 4 -6.317715 0.0 -27.8297 15.6717 -14.765 281.59 -1938.72 285.661 -1930.57 0.0 285.661 -1930.57 298.393 -27.8297 -1374.3456 271.759 271.759
25 5 -6.317715 0.0 -27.8297 15.6717 -14.765 281.59 -1938.72 285.661 -1930.57 0.0 285.661 -1930.57 298.393 -27.8297 -1374.3456 271.759 271.759
25 6 -6.3136353 0.0 -27.886 15.6308 -14.6506 281.59 -1938.72 285.606 -1930.28 0.0 285.606 -1930.28 299.166 -27.886 -1373.394 272.52 272.52
25 7 -6.3136353 0.0 -27.886 15.6308 -14.6506 281.59 -1938.72 285.606 -1930.28 0.0 285.606 -1930.28 299.166 -27.886 -1373.394 272.52 272.52
26 0 -5.803808 0.0 -13.9635 15.6926 -14.7098 281.59 -1938.72 285.914 -1943.91 0.0 285.914 -1943.91 297.558 -13.9635 -1374.4016 276.192 276.192
26 1 -5.803808 0.0 -13.9635 15.6926 -14.7098 281.59 -1938.72 285.914 -1943.91 0.0 285.914 -1943.91 297.558 -13.9635 -1374.4016 276.192 276.192
26 2 -5.803808 0.0 -13.9635 15.6926 -14.7098 281.59 -1938.72 285.914 -1943.91 0.0 285.914 -1943.91 297.558 -13.9635 -1374.4016 276.192 276.192
26 3 -5.803808 0.0 -13.9635 15.6926 -14.7098 281.59 -1938.72 285.914 -1943.91 0.0 285.914 -1943.91 297.558 -13.9635 -1374.4016 276.192 276.192
26 4 -5.832146 0.0 -14.4147 15.6877 -14.7527 281.59 -1938.72 285.716 -1943.42 0.0 285.716 -1943.42 297.927 -14.4147 -1374.1917 276.34 276.34
26 5 -5.832146 0.0 -14.4147 15.6877 -14.7527 281.59 -1938.72 285.716 -1943.42 0.0 285.716 -1943.42 297.927 -14.4147 -1374.1917 276.34 276.34
26 6 -5.807806 0.0 -13.7635 15.678 -14.833 281.59 -1938.72 285.558 -1943.88 0.0 285.558 -1943.88 298.291 -13.7635 -1373.7946 276.582 276.582
26 7 -5.807806 0.0 -13.7635 15.678 -14.833 281.59 -1938.72 285.558 -1943.88 0.0 285.558 -1943.88 298.291 -13.7635 -1373.7946 276.582 276.582
27 0 -6.360089 0.0 -29.2327 15.373 -13.5981 281.59 -1938.72 284.297 -1926.28 0.0 284.297 -1926.28 296.971 -29.2327 -1374.2448 275.25 275.25
27 1 -6.360089 0.0 -29.2327 15.373 -13.5981 281.59 -1938.72 284.297 -1926.28 0.0 284.297 -1926.28 296.971 -29.2327 -1374.2448 275.25 275.25
27 2 -6.360089 0.0 -29.2327 15.373 -13.5981 281.59 -1938.72 284.297 -1926.28 0.0 284.297 -1926.28 296.971 -29.2327 -1374.2448 275.25 275.25
27 3 -6.3491607 0.0 -29.0663 15.3789 -13.5537 281.59 -1938.72 284.326 -1926.35 0.0 284.326 -1926.35 296.902 -29.0663 -1374.1882 275.236 275.236
27 4 -6.3491607 0.0 -29.0663 15.3789 -13.5537 281.59 -1938.72 284.326 -1926.35 0.0 284.326 -1926.35 296.902 -29.0663 -1374.1882 275.236 275.236
27 5 -6.273119 0.0 -28.4612 15.371 -13.5696 281.59 -1938.72 284.196 -1925.87 0.0 284.196 -1925.87 296.853 -28.4612 -1373.2822 275.779 275.779
27 6 -6.273119 0.0 -28.4612 15.371 -13.5696 281.59 -1938.72 284.196 -1925.87 0.0 284.196 -1925.87 296.853 -28.4612 -1373.2822 275.779 275.779
27 7 -6.273119 0.0 -28.4612 15.371 -13.5696 281.59 -1938.72 284.196 -1925.87 0.0 284.196 -1925.87 296.853 -28.4612 -1373.2822 275.779 275.779
28 0 -5.306134 0.0 -9.79247 15.8462 -11.9929 281.59 -1938.72 285.965 -1939.35 0.0 285.965 -1939.35 289.51 -9.79247 -1373.6675 273.912 273.912
28 1 -5.306134 0.0 -9.79247 15.8462 -11.9929 281.59 -1938.72 285.965 -1939.35 0.0 285.965 -1939.35 289.51 -9.79247 -1373.6675 273.912 273.912
28 2 -5.2945805 0.0 -9.67344 15.8513 -12.064 281.59 -1938.72 285.979 -1939.43 0.0 285.979 -1939.43 289.743 -9.67344 -1373.3815 274.158 274.158
28 3 -5.2945805 0.0 -9.67344 15.8513 -12.064 281.59 -1938.72 285.979 -1939.43 0.0 285.979 -1939.43 289.743 -9.67344 -1373.3815 274.158 274.158
28 4 -5.292544 0.0 -9.65948 15.8497 -12.0564 281.59 -1938.72 285.964 -1939.39 0.0 285.964 -1939.39 289.737 -9.65948 -1373.3485 274.165 274.165
28 5 -5.292544 0.0 -9.65948 15.8497 -12.0564 281.59 -1938.72 285.964 -1939.39 0.0 285.964 -1939.39 289.737 -9.65948 -1373.3485 274.165 274.165
28 6 -5.292544 0.0 -9.65948 15.8497 -12.0564 281.59 -1938.72 285.964 -1939.39 0.0 285.964 -1939.39 289.737 -9.65948 -1373.3485 274.165 274.165
28 7 -5.292544 0.0 -9.65948 15.8497 -12.0564 281.59 -1938.72 285.964 -1939.39 0.0 285.964 -1939.39 289.737 -9.65948 -1373.3485 274.165 274.165
29 0 -6.9205704 0.0 -29.8428 15.6986 -13.8722 281.59 -1938.72 281.796 -1930.4 0.0 281.796 -1930.4 306.148 -29.8428 -1372.2988 273.291 273.291
29 1 -6.9205704 0.0 -29.8428 15.6986 -13.8722 281.59 -1938.72 281.796 -1930.4 0.0 281.796 -1930.4 306.148 -29.8428 -1372.2988 273.291 273.291
29 2 -6.9205704 0.0 -29.8428 15.6986 -13.8722 281.59 -1938.72 281.796 -1930.4 0.0 281.796 -1930.4 306.148 -29.8428 -1372.2988 273.291 273.291
29 3 -6.913486 0.0 -29.7752 15.6962 -13.8628 281.59 -1938.72 281.794 -1930.38 0.0 281.794 -1930.38 306.155 -29.7752 -1372.2063 273.306 273.306
29 4 -6.913486 0.0 -29.7752 15.6962 -13.8628 281.59 -1938.72 281.794 -1930.38 0.0 281.794 -1930.38 306.155 -29.7752 -1372.2063 273.306 273.306
29 5 -6.913486 0.0 -29.7752 15.6962 -13.8628 281.59 -1938.72 281.794 -1930.38 0.0 281.794 -1930.38 306.155 -29.7752 -1372.2063 273.306 273.306
29 6 -6.913488 0.0 -29.8184 15.6975 -13.8602 281.59 -1938.72 281.769 -1930.27 0.0 281.769 -1930.27 306.305 -29.8184 -1372.0144 273.437 273.437
29 7 -6.913488 0.0 -29.8184 15.6975 -13.8602 281.59 -1938.72 281.769 -1930.27 0.0 281.769 -1930.27 306.305 -29.8184 -1372.0144 273.437 273.437
30 0 -6.2065897 0.0 -20.7316 15.8724 -14.8343 281.59 -1938.72 284.532 -1937.74 0.0 284.532 -1937.74 303.062 -20.7316 -1370.8776 276.991 276.991
30 1 -6.2065897 0.0 -20.7316 15.8724 -14.8343 281.59 -1938.72 284.532 -1937.74 0.0 284.532 -1937.74 303.062 -20.7316 -1370.8776 276.991 276.991
30 2 -6.2065897 0.0 -20.7316 15.8724 -14.8343 281.59 -1938.72 284.532 -1937.74 0.0 284.532 -1937.74 303.062 -20.7316 -1370.8776 276.991 276.991
30 3 -6.20772 0.0 -20.7943 15.8758 -14.8213 281.59 -1938.72 284.504 -1937.6 0.0 284.504 -1937.6 303.085 -20.7943 -1370.8053 276.982 276.982
30 4 -6.20772 0.0 -20.7943 15.8758 -14.8213 281.59 -1938.72 284.504 -1937.6 0.0 284.504 -1937.6 303.085 -20.7943 -1370.8053 276.982 276.982
30 5 -6.1761394 0.0 -20.4443 15.8754 -14.8239 281.59 -1938.72 284.751 -1938.01 0.0 284.751 -1938.01 302.935 -20.4443 -1370.7683 277.16 277.16
30 6 -6.1761394 0.0 -20.4443 15.8754 -14.8239 281.59 -1938.72 284.751 -1938.01 0.0 284.751 -1938.01 302.935 -20.4443 -1370.7683 277.16 277.16
30 7 -6.1761394 0.0 -20.4443 15.8754 -14.8239 281.59 -1938.72 284.751 -1938.01 0.0 284.751 -1938.01 302.935 -20.4443 -1370.7683 277.16 277.16
