# Supplementary material for: Exploring the mechanism of Alisma orientale for the treatment of pregnancy induced hypertension and potential hepato-nephrotoxicity by using network pharmacology, network toxicology, molecular docking and molecular dynamics simulation
Source: Front Pharmacol. 2022 Nov 15;13:1027112. doi: 10.3389/fphar.2022.1027112 (PMC9705790; doi:10.3389/fphar.2022.1027112)
Supplement: Supplementary file 2 [file DataSheet3.zip › AKT1/AKTCM/clusters.dock4.pdb]

REMARK  Energy: 255.364
REMARK  SimpleFitness: 255.364
REMARK  FullFitness: -1393.7673
REMARK  InterFull: -26.0494
REMARK  IntraFull: 283.146
REMARK  solvFull: -1933.2
REMARK  surfFull: 282.336
REMARK  extraFull: 0.0
REMARK  deltaGcompsolvpol: -1933.2
REMARK  deltaGcompsolvnonpol: 282.336
REMARK  deltaGprotsolvpol: -1938.72
REMARK  deltaGprotsolvnonpol: 281.59
REMARK  deltaGligsolvpol: -13.2398
REMARK  deltaGligsolvnonpol: 15.6982
REMARK  deltaGvdw: -26.0494
REMARK  deltaGelec: 0.0
REMARK  deltaG: -6.72065
REMARK  Cluster: 0
REMARK  ClusterRank: 0
ATOM   6526 C    LIG     1     -14.606  -3.527  19.778  1.00  0.00      LIG  
ATOM   6527 C1   LIG     1     -13.344  -2.820  19.434  1.00  0.00      LIG  
ATOM   6528 C2   LIG     1     -12.094  -3.359  20.082  1.00  0.00      LIG  
ATOM   6529 C3   LIG     1     -12.288  -3.487  21.616  1.00  0.00      LIG  
ATOM   6530 C4   LIG     1     -13.635  -4.063  22.117  1.00  0.00      LIG  
ATOM   6531 C5   LIG     1     -14.789  -3.496  21.278  1.00  0.00      LIG  
ATOM   6532 C6   LIG     1     -11.045  -4.056  22.315  1.00  0.00      LIG  
ATOM   6533 C7   LIG     1     -11.257  -5.314  23.124  1.00  0.00      LIG  
ATOM   6534 C8   LIG     1     -12.251  -6.228  22.447  1.00  0.00      LIG  
ATOM   6535 C9   LIG     1     -13.645  -5.600  22.402  1.00  0.00      LIG  
ATOM   6536 C10  LIG     1     -12.262  -7.626  23.084  1.00  0.00      LIG  
ATOM   6537 C11  LIG     1     -13.562  -8.303  22.845  1.00  0.00      LIG  
ATOM   6538 C12  LIG     1     -14.240  -7.970  21.569  1.00  0.00      LIG  
ATOM   6539 C13  LIG     1     -14.573  -6.479  21.532  1.00  0.00      LIG  
ATOM   6540 C14  LIG     1     -12.137  -7.683  24.600  1.00  0.00      LIG  
ATOM   6541 C15  LIG     1     -13.082  -8.787  24.950  1.00  0.00      LIG  
ATOM   6542 C16  LIG     1     -14.045  -9.023  23.861  1.00  0.00      LIG  
ATOM   6543 C17  LIG     1     -10.984  -2.352  19.802  1.00  0.00      LIG  
ATOM   6544 C18  LIG     1     -11.727  -4.651  19.362  1.00  0.00      LIG  
ATOM   6545 C19  LIG     1     -13.912  -3.411  23.475  1.00  0.00      LIG  
ATOM   6546 C20  LIG     1     -11.127  -8.445  22.483  1.00  0.00      LIG  
ATOM   6547 O    LIG     1     -14.576 -11.543  21.869  1.00  0.00      LIG  
ATOM   6548 C21  LIG     1     -15.354 -12.097  22.941  1.00  0.00      LIG  
ATOM   6549 C22  LIG     1     -15.163 -11.264  24.212  1.00  0.00      LIG  
ATOM   6550 C23  LIG     1     -15.351  -9.758  23.998  1.00  0.00      LIG  
ATOM   6551 O1   LIG     1     -13.300  -2.076  18.465  1.00  0.00      LIG  
ATOM   6552 O2   LIG     1     -15.919  -6.329  21.976  1.00  0.00      LIG  
ATOM   6553 C24  LIG     1     -16.168  -9.162  25.132  1.00  0.00      LIG  
ATOM   6554 C25  LIG     1     -13.321 -12.061  21.730  1.00  0.00      LIG  
ATOM   6555 O3   LIG     1     -12.791 -12.862  22.486  1.00  0.00      LIG  
ATOM   6556 C26  LIG     1     -12.643 -11.457  20.543  1.00  0.00      LIG  
ATOM   6557 C27  LIG     1     -16.792 -12.112  22.497  1.00  0.00      LIG  
ATOM   6558 O4   LIG     1     -17.096 -13.127  21.507  1.00  0.00      LIG  
ATOM   6559 C28  LIG     1     -17.755 -13.213  22.786  1.00  0.00      LIG  
ATOM   6560 C29  LIG     1     -19.213 -12.922  22.709  1.00  0.00      LIG  
ATOM   6561 C30  LIG     1     -17.371 -14.423  23.567  1.00  0.00      LIG  
ATOM   6562 O5   LIG     1     -13.166  -9.288  26.063  1.00  0.00      LIG  
ATOM   6563 H    LIG     1     -14.576  -4.537  19.370  1.00  0.00      LIG  
ATOM   6564 H1   LIG     1     -15.432  -2.991  19.302  1.00  0.00      LIG  
ATOM   6565 H2   LIG     1     -12.316  -2.442  21.939  1.00  0.00      LIG  
ATOM   6566 H3   LIG     1     -15.741  -3.950  21.551  1.00  0.00      LIG  
ATOM   6567 H4   LIG     1     -14.898  -2.441  21.544  1.00  0.00      LIG  
ATOM   6568 H5   LIG     1     -10.635  -3.293  22.982  1.00  0.00      LIG  
ATOM   6569 H6   LIG     1     -10.251  -4.260  21.596  1.00  0.00      LIG  
ATOM   6570 H7   LIG     1     -11.605  -5.044  24.123  1.00  0.00      LIG  
ATOM   6571 H8   LIG     1     -10.293  -5.813  23.252  1.00  0.00      LIG  
ATOM   6572 H9   LIG     1     -11.917  -6.357  21.416  1.00  0.00      LIG  
ATOM   6573 H10  LIG     1     -14.033  -5.693  23.422  1.00  0.00      LIG  
ATOM   6574 H11  LIG     1     -15.131  -8.585  21.410  1.00  0.00      LIG  
ATOM   6575 H12  LIG     1     -13.543  -8.209  20.767  1.00  0.00      LIG  
ATOM   6576 H13  LIG     1     -14.538  -6.181  20.486  1.00  0.00      LIG  
ATOM   6577 H14  LIG     1     -12.491  -6.771  25.089  1.00  0.00      LIG  
ATOM   6578 H15  LIG     1     -11.123  -7.934  24.924  1.00  0.00      LIG  
ATOM   6579 H16  LIG     1     -11.198  -1.386  20.270  1.00  0.00      LIG  
ATOM   6580 H17  LIG     1     -10.866  -2.181  18.729  1.00  0.00      LIG  
ATOM   6581 H18  LIG     1     -10.017  -2.701  20.172  1.00  0.00      LIG  
ATOM   6582 H19  LIG     1     -11.644  -4.485  18.283  1.00  0.00      LIG  
ATOM   6583 H20  LIG     1     -12.481  -5.427  19.513  1.00  0.00      LIG  
ATOM   6584 H21  LIG     1     -10.765  -5.040  19.703  1.00  0.00      LIG  
ATOM   6585 H22  LIG     1     -13.868  -2.321  23.404  1.00  0.00      LIG  
ATOM   6586 H23  LIG     1     -13.198  -3.717  24.240  1.00  0.00      LIG  
ATOM   6587 H24  LIG     1     -14.911  -3.680  23.829  1.00  0.00      LIG  
ATOM   6588 H25  LIG     1     -10.158  -8.008  22.736  1.00  0.00      LIG  
ATOM   6589 H26  LIG     1     -11.205  -8.481  21.392  1.00  0.00      LIG  
ATOM   6590 H27  LIG     1     -11.133  -9.474  22.854  1.00  0.00      LIG  
ATOM   6591 H28  LIG     1     -15.044 -13.125  23.153  1.00  0.00      LIG  
ATOM   6592 H29  LIG     1     -14.161 -11.464  24.606  1.00  0.00      LIG  
ATOM   6593 H30  LIG     1     -15.865 -11.616  24.969  1.00  0.00      LIG  
ATOM   6594 H31  LIG     1     -15.936  -9.606  23.090  1.00  0.00      LIG  
ATOM   6595 H32  LIG     1     -16.099  -5.374  21.988  1.00  0.00      LIG  
ATOM   6596 H33  LIG     1     -16.240  -8.073  25.042  1.00  0.00      LIG  
ATOM   6597 H34  LIG     1     -15.731  -9.400  26.105  1.00  0.00      LIG  
ATOM   6598 H35  LIG     1     -17.183  -9.562  25.114  1.00  0.00      LIG  
ATOM   6599 H36  LIG     1     -12.247 -10.475  20.805  1.00  0.00      LIG  
ATOM   6600 H37  LIG     1     -13.346 -11.369  19.710  1.00  0.00      LIG  
ATOM   6601 H38  LIG     1     -11.829 -12.119  20.235  1.00  0.00      LIG  
ATOM   6602 H39  LIG     1     -17.191 -11.123  22.321  1.00  0.00      LIG  
ATOM   6603 H40  LIG     1     -19.407 -11.981  22.185  1.00  0.00      LIG  
ATOM   6604 H41  LIG     1     -19.640 -12.848  23.712  1.00  0.00      LIG  
ATOM   6605 H42  LIG     1     -19.731 -13.724  22.176  1.00  0.00      LIG  
ATOM   6606 H43  LIG     1     -17.398 -14.208  24.638  1.00  0.00      LIG  
ATOM   6607 H44  LIG     1     -16.369 -14.779  23.311  1.00  0.00      LIG  
ATOM   6608 H45  LIG     1     -18.074 -15.234  23.364  1.00  0.00      LIG  
TER
REMARK  Energy: 255.364
REMARK  SimpleFitness: 255.364
REMARK  FullFitness: -1393.7673
REMARK  InterFull: -26.0494
REMARK  IntraFull: 283.146
REMARK  solvFull: -1933.2
REMARK  surfFull: 282.336
REMARK  extraFull: 0.0
REMARK  deltaGcompsolvpol: -1933.2
REMARK  deltaGcompsolvnonpol: 282.336
REMARK  deltaGprotsolvpol: -1938.72
REMARK  deltaGprotsolvnonpol: 281.59
REMARK  deltaGligsolvpol: -13.2398
REMARK  deltaGligsolvnonpol: 15.6982
REMARK  deltaGvdw: -26.0494
REMARK  deltaGelec: 0.0
REMARK  deltaG: -6.72065
REMARK  Cluster: 0
REMARK  ClusterRank: 1
ATOM   6526 C    LIG     1     -14.606  -3.527  19.778  1.00  0.00      LIG  
ATOM   6527 C1   LIG     1     -13.344  -2.820  19.434  1.00  0.00      LIG  
ATOM   6528 C2   LIG     1     -12.094  -3.359  20.082  1.00  0.00      LIG  
ATOM   6529 C3   LIG     1     -12.288  -3.487  21.616  1.00  0.00      LIG  
ATOM   6530 C4   LIG     1     -13.635  -4.063  22.117  1.00  0.00      LIG  
ATOM   6531 C5   LIG     1     -14.789  -3.496  21.278  1.00  0.00      LIG  
ATOM   6532 C6   LIG     1     -11.045  -4.056  22.315  1.00  0.00      LIG  
ATOM   6533 C7   LIG     1     -11.257  -5.314  23.124  1.00  0.00      LIG  
ATOM   6534 C8   LIG     1     -12.251  -6.228  22.447  1.00  0.00      LIG  
ATOM   6535 C9   LIG     1     -13.645  -5.600  22.402  1.00  0.00      LIG  
ATOM   6536 C10  LIG     1     -12.262  -7.626  23.084  1.00  0.00      LIG  
ATOM   6537 C11  LIG     1     -13.562  -8.303  22.845  1.00  0.00      LIG  
ATOM   6538 C12  LIG     1     -14.240  -7.970  21.569  1.00  0.00      LIG  
ATOM   6539 C13  LIG     1     -14.573  -6.479  21.532  1.00  0.00      LIG  
ATOM   6540 C14  LIG     1     -12.137  -7.683  24.600  1.00  0.00      LIG  
ATOM   6541 C15  LIG     1     -13.082  -8.787  24.950  1.00  0.00      LIG  
ATOM   6542 C16  LIG     1     -14.045  -9.023  23.861  1.00  0.00      LIG  
ATOM   6543 C17  LIG     1     -10.984  -2.352  19.802  1.00  0.00      LIG  
ATOM   6544 C18  LIG     1     -11.727  -4.651  19.362  1.00  0.00      LIG  
ATOM   6545 C19  LIG     1     -13.912  -3.411  23.475  1.00  0.00      LIG  
ATOM   6546 C20  LIG     1     -11.127  -8.445  22.483  1.00  0.00      LIG  
ATOM   6547 O    LIG     1     -14.576 -11.543  21.869  1.00  0.00      LIG  
ATOM   6548 C21  LIG     1     -15.354 -12.097  22.941  1.00  0.00      LIG  
ATOM   6549 C22  LIG     1     -15.163 -11.264  24.212  1.00  0.00      LIG  
ATOM   6550 C23  LIG     1     -15.351  -9.758  23.998  1.00  0.00      LIG  
ATOM   6551 O1   LIG     1     -13.300  -2.076  18.465  1.00  0.00      LIG  
ATOM   6552 O2   LIG     1     -15.919  -6.329  21.976  1.00  0.00      LIG  
ATOM   6553 C24  LIG     1     -16.168  -9.162  25.132  1.00  0.00      LIG  
ATOM   6554 C25  LIG     1     -13.321 -12.061  21.730  1.00  0.00      LIG  
ATOM   6555 O3   LIG     1     -12.791 -12.862  22.486  1.00  0.00      LIG  
ATOM   6556 C26  LIG     1     -12.643 -11.457  20.543  1.00  0.00      LIG  
ATOM   6557 C27  LIG     1     -16.792 -12.112  22.497  1.00  0.00      LIG  
ATOM   6558 O4   LIG     1     -17.096 -13.127  21.507  1.00  0.00      LIG  
ATOM   6559 C28  LIG     1     -17.755 -13.213  22.786  1.00  0.00      LIG  
ATOM   6560 C29  LIG     1     -19.213 -12.922  22.709  1.00  0.00      LIG  
ATOM   6561 C30  LIG     1     -17.371 -14.423  23.567  1.00  0.00      LIG  
ATOM   6562 O5   LIG     1     -13.166  -9.288  26.063  1.00  0.00      LIG  
ATOM   6563 H    LIG     1     -14.576  -4.537  19.370  1.00  0.00      LIG  
ATOM   6564 H1   LIG     1     -15.432  -2.991  19.302  1.00  0.00      LIG  
ATOM   6565 H2   LIG     1     -12.316  -2.442  21.939  1.00  0.00      LIG  
ATOM   6566 H3   LIG     1     -15.741  -3.950  21.551  1.00  0.00      LIG  
ATOM   6567 H4   LIG     1     -14.898  -2.441  21.544  1.00  0.00      LIG  
ATOM   6568 H5   LIG     1     -10.635  -3.293  22.982  1.00  0.00      LIG  
ATOM   6569 H6   LIG     1     -10.251  -4.260  21.596  1.00  0.00      LIG  
ATOM   6570 H7   LIG     1     -11.605  -5.044  24.123  1.00  0.00      LIG  
ATOM   6571 H8   LIG     1     -10.293  -5.813  23.252  1.00  0.00      LIG  
ATOM   6572 H9   LIG     1     -11.917  -6.357  21.416  1.00  0.00      LIG  
ATOM   6573 H10  LIG     1     -14.033  -5.693  23.422  1.00  0.00      LIG  
ATOM   6574 H11  LIG     1     -15.131  -8.585  21.410  1.00  0.00      LIG  
ATOM   6575 H12  LIG     1     -13.543  -8.209  20.767  1.00  0.00      LIG  
ATOM   6576 H13  LIG     1     -14.538  -6.181  20.486  1.00  0.00      LIG  
ATOM   6577 H14  LIG     1     -12.491  -6.771  25.089  1.00  0.00      LIG  
ATOM   6578 H15  LIG     1     -11.123  -7.934  24.924  1.00  0.00      LIG  
ATOM   6579 H16  LIG     1     -11.198  -1.386  20.270  1.00  0.00      LIG  
ATOM   6580 H17  LIG     1     -10.866  -2.181  18.729  1.00  0.00      LIG  
ATOM   6581 H18  LIG     1     -10.017  -2.701  20.172  1.00  0.00      LIG  
ATOM   6582 H19  LIG     1     -11.644  -4.485  18.283  1.00  0.00      LIG  
ATOM   6583 H20  LIG     1     -12.481  -5.427  19.513  1.00  0.00      LIG  
ATOM   6584 H21  LIG     1     -10.765  -5.040  19.703  1.00  0.00      LIG  
ATOM   6585 H22  LIG     1     -13.868  -2.321  23.404  1.00  0.00      LIG  
ATOM   6586 H23  LIG     1     -13.198  -3.717  24.240  1.00  0.00      LIG  
ATOM   6587 H24  LIG     1     -14.911  -3.680  23.829  1.00  0.00      LIG  
ATOM   6588 H25  LIG     1     -10.158  -8.008  22.736  1.00  0.00      LIG  
ATOM   6589 H26  LIG     1     -11.205  -8.481  21.392  1.00  0.00      LIG  
ATOM   6590 H27  LIG     1     -11.133  -9.474  22.854  1.00  0.00      LIG  
ATOM   6591 H28  LIG     1     -15.044 -13.125  23.153  1.00  0.00      LIG  
ATOM   6592 H29  LIG     1     -14.161 -11.464  24.606  1.00  0.00      LIG  
ATOM   6593 H30  LIG     1     -15.865 -11.616  24.969  1.00  0.00      LIG  
ATOM   6594 H31  LIG     1     -15.936  -9.606  23.090  1.00  0.00      LIG  
ATOM   6595 H32  LIG     1     -16.099  -5.374  21.988  1.00  0.00      LIG  
ATOM   6596 H33  LIG     1     -16.240  -8.073  25.042  1.00  0.00      LIG  
ATOM   6597 H34  LIG     1     -15.731  -9.400  26.105  1.00  0.00      LIG  
ATOM   6598 H35  LIG     1     -17.183  -9.562  25.114  1.00  0.00      LIG  
ATOM   6599 H36  LIG     1     -12.247 -10.475  20.805  1.00  0.00      LIG  
ATOM   6600 H37  LIG     1     -13.346 -11.369  19.710  1.00  0.00      LIG  
ATOM   6601 H38  LIG     1     -11.829 -12.119  20.235  1.00  0.00      LIG  
ATOM   6602 H39  LIG     1     -17.191 -11.123  22.321  1.00  0.00      LIG  
ATOM   6603 H40  LIG     1     -19.407 -11.981  22.185  1.00  0.00      LIG  
ATOM   6604 H41  LIG     1     -19.640 -12.848  23.712  1.00  0.00      LIG  
ATOM   6605 H42  LIG     1     -19.731 -13.724  22.176  1.00  0.00      LIG  
ATOM   6606 H43  LIG     1     -17.398 -14.208  24.638  1.00  0.00      LIG  
ATOM   6607 H44  LIG     1     -16.369 -14.779  23.311  1.00  0.00      LIG  
ATOM   6608 H45  LIG     1     -18.074 -15.234  23.364  1.00  0.00      LIG  
TER
REMARK  Energy: 255.364
REMARK  SimpleFitness: 255.364
REMARK  FullFitness: -1393.7673
REMARK  InterFull: -26.0494
REMARK  IntraFull: 283.146
REMARK  solvFull: -1933.2
REMARK  surfFull: 282.336
REMARK  extraFull: 0.0
REMARK  deltaGcompsolvpol: -1933.2
REMARK  deltaGcompsolvnonpol: 282.336
REMARK  deltaGprotsolvpol: -1938.72
REMARK  deltaGprotsolvnonpol: 281.59
REMARK  deltaGligsolvpol: -13.2398
REMARK  deltaGligsolvnonpol: 15.6982
REMARK  deltaGvdw: -26.0494
REMARK  deltaGelec: 0.0
REMARK  deltaG: -6.72065
REMARK  Cluster: 0
REMARK  ClusterRank: 2
ATOM   6526 C    LIG     1     -14.606  -3.527  19.778  1.00  0.00      LIG  
ATOM   6527 C1   LIG     1     -13.344  -2.820  19.434  1.00  0.00      LIG  
ATOM   6528 C2   LIG     1     -12.094  -3.359  20.082  1.00  0.00      LIG  
ATOM   6529 C3   LIG     1     -12.288  -3.487  21.616  1.00  0.00      LIG  
ATOM   6530 C4   LIG     1     -13.635  -4.063  22.117  1.00  0.00      LIG  
ATOM   6531 C5   LIG     1     -14.789  -3.496  21.278  1.00  0.00      LIG  
ATOM   6532 C6   LIG     1     -11.045  -4.056  22.315  1.00  0.00      LIG  
ATOM   6533 C7   LIG     1     -11.257  -5.314  23.124  1.00  0.00      LIG  
ATOM   6534 C8   LIG     1     -12.251  -6.228  22.447  1.00  0.00      LIG  
ATOM   6535 C9   LIG     1     -13.645  -5.600  22.402  1.00  0.00      LIG  
ATOM   6536 C10  LIG     1     -12.262  -7.626  23.084  1.00  0.00      LIG  
ATOM   6537 C11  LIG     1     -13.562  -8.303  22.845  1.00  0.00      LIG  
ATOM   6538 C12  LIG     1     -14.240  -7.970  21.569  1.00  0.00      LIG  
ATOM   6539 C13  LIG     1     -14.573  -6.479  21.532  1.00  0.00      LIG  
ATOM   6540 C14  LIG     1     -12.137  -7.683  24.600  1.00  0.00      LIG  
ATOM   6541 C15  LIG     1     -13.082  -8.787  24.950  1.00  0.00      LIG  
ATOM   6542 C16  LIG     1     -14.045  -9.023  23.861  1.00  0.00      LIG  
ATOM   6543 C17  LIG     1     -10.984  -2.352  19.802  1.00  0.00      LIG  
ATOM   6544 C18  LIG     1     -11.727  -4.651  19.362  1.00  0.00      LIG  
ATOM   6545 C19  LIG     1     -13.912  -3.411  23.475  1.00  0.00      LIG  
ATOM   6546 C20  LIG     1     -11.127  -8.445  22.483  1.00  0.00      LIG  
ATOM   6547 O    LIG     1     -14.576 -11.543  21.869  1.00  0.00      LIG  
ATOM   6548 C21  LIG     1     -15.354 -12.097  22.941  1.00  0.00      LIG  
ATOM   6549 C22  LIG     1     -15.163 -11.264  24.212  1.00  0.00      LIG  
ATOM   6550 C23  LIG     1     -15.351  -9.758  23.998  1.00  0.00      LIG  
ATOM   6551 O1   LIG     1     -13.300  -2.076  18.465  1.00  0.00      LIG  
ATOM   6552 O2   LIG     1     -15.919  -6.329  21.976  1.00  0.00      LIG  
ATOM   6553 C24  LIG     1     -16.168  -9.162  25.132  1.00  0.00      LIG  
ATOM   6554 C25  LIG     1     -13.321 -12.061  21.730  1.00  0.00      LIG  
ATOM   6555 O3   LIG     1     -12.791 -12.862  22.486  1.00  0.00      LIG  
ATOM   6556 C26  LIG     1     -12.643 -11.457  20.543  1.00  0.00      LIG  
ATOM   6557 C27  LIG     1     -16.792 -12.112  22.497  1.00  0.00      LIG  
ATOM   6558 O4   LIG     1     -17.096 -13.127  21.507  1.00  0.00      LIG  
ATOM   6559 C28  LIG     1     -17.755 -13.213  22.786  1.00  0.00      LIG  
ATOM   6560 C29  LIG     1     -19.213 -12.922  22.709  1.00  0.00      LIG  
ATOM   6561 C30  LIG     1     -17.371 -14.423  23.567  1.00  0.00      LIG  
ATOM   6562 O5   LIG     1     -13.166  -9.288  26.063  1.00  0.00      LIG  
ATOM   6563 H    LIG     1     -14.576  -4.537  19.370  1.00  0.00      LIG  
ATOM   6564 H1   LIG     1     -15.432  -2.991  19.302  1.00  0.00      LIG  
ATOM   6565 H2   LIG     1     -12.316  -2.442  21.939  1.00  0.00      LIG  
ATOM   6566 H3   LIG     1     -15.741  -3.950  21.551  1.00  0.00      LIG  
ATOM   6567 H4   LIG     1     -14.898  -2.441  21.544  1.00  0.00      LIG  
ATOM   6568 H5   LIG     1     -10.635  -3.293  22.982  1.00  0.00      LIG  
ATOM   6569 H6   LIG     1     -10.251  -4.260  21.596  1.00  0.00      LIG  
ATOM   6570 H7   LIG     1     -11.605  -5.044  24.123  1.00  0.00      LIG  
ATOM   6571 H8   LIG     1     -10.293  -5.813  23.252  1.00  0.00      LIG  
ATOM   6572 H9   LIG     1     -11.917  -6.357  21.416  1.00  0.00      LIG  
ATOM   6573 H10  LIG     1     -14.033  -5.693  23.422  1.00  0.00      LIG  
ATOM   6574 H11  LIG     1     -15.131  -8.585  21.410  1.00  0.00      LIG  
ATOM   6575 H12  LIG     1     -13.543  -8.209  20.767  1.00  0.00      LIG  
ATOM   6576 H13  LIG     1     -14.538  -6.181  20.486  1.00  0.00      LIG  
ATOM   6577 H14  LIG     1     -12.491  -6.771  25.089  1.00  0.00      LIG  
ATOM   6578 H15  LIG     1     -11.123  -7.934  24.924  1.00  0.00      LIG  
ATOM   6579 H16  LIG     1     -11.198  -1.386  20.270  1.00  0.00      LIG  
ATOM   6580 H17  LIG     1     -10.866  -2.181  18.729  1.00  0.00      LIG  
ATOM   6581 H18  LIG     1     -10.017  -2.701  20.172  1.00  0.00      LIG  
ATOM   6582 H19  LIG     1     -11.644  -4.485  18.283  1.00  0.00      LIG  
ATOM   6583 H20  LIG     1     -12.481  -5.427  19.513  1.00  0.00      LIG  
ATOM   6584 H21  LIG     1     -10.765  -5.040  19.703  1.00  0.00      LIG  
ATOM   6585 H22  LIG     1     -13.868  -2.321  23.404  1.00  0.00      LIG  
ATOM   6586 H23  LIG     1     -13.198  -3.717  24.240  1.00  0.00      LIG  
ATOM   6587 H24  LIG     1     -14.911  -3.680  23.829  1.00  0.00      LIG  
ATOM   6588 H25  LIG     1     -10.158  -8.008  22.736  1.00  0.00      LIG  
ATOM   6589 H26  LIG     1     -11.205  -8.481  21.392  1.00  0.00      LIG  
ATOM   6590 H27  LIG     1     -11.133  -9.474  22.854  1.00  0.00      LIG  
ATOM   6591 H28  LIG     1     -15.044 -13.125  23.153  1.00  0.00      LIG  
ATOM   6592 H29  LIG     1     -14.161 -11.464  24.606  1.00  0.00      LIG  
ATOM   6593 H30  LIG     1     -15.865 -11.616  24.969  1.00  0.00      LIG  
ATOM   6594 H31  LIG     1     -15.936  -9.606  23.090  1.00  0.00      LIG  
ATOM   6595 H32  LIG     1     -16.099  -5.374  21.988  1.00  0.00      LIG  
ATOM   6596 H33  LIG     1     -16.240  -8.073  25.042  1.00  0.00      LIG  
ATOM   6597 H34  LIG     1     -15.731  -9.400  26.105  1.00  0.00      LIG  
ATOM   6598 H35  LIG     1     -17.183  -9.562  25.114  1.00  0.00      LIG  
ATOM   6599 H36  LIG     1     -12.247 -10.475  20.805  1.00  0.00      LIG  
ATOM   6600 H37  LIG     1     -13.346 -11.369  19.710  1.00  0.00      LIG  
ATOM   6601 H38  LIG     1     -11.829 -12.119  20.235  1.00  0.00      LIG  
ATOM   6602 H39  LIG     1     -17.191 -11.123  22.321  1.00  0.00      LIG  
ATOM   6603 H40  LIG     1     -19.407 -11.981  22.185  1.00  0.00      LIG  
ATOM   6604 H41  LIG     1     -19.640 -12.848  23.712  1.00  0.00      LIG  
ATOM   6605 H42  LIG     1     -19.731 -13.724  22.176  1.00  0.00      LIG  
ATOM   6606 H43  LIG     1     -17.398 -14.208  24.638  1.00  0.00      LIG  
ATOM   6607 H44  LIG     1     -16.369 -14.779  23.311  1.00  0.00      LIG  
ATOM   6608 H45  LIG     1     -18.074 -15.234  23.364  1.00  0.00      LIG  
TER
REMARK  Energy: 255.364
REMARK  SimpleFitness: 255.364
REMARK  FullFitness: -1393.7673
REMARK  InterFull: -26.0494
REMARK  IntraFull: 283.146
REMARK  solvFull: -1933.2
REMARK  surfFull: 282.336
REMARK  extraFull: 0.0
REMARK  deltaGcompsolvpol: -1933.2
REMARK  deltaGcompsolvnonpol: 282.336
REMARK  deltaGprotsolvpol: -1938.72
REMARK  deltaGprotsolvnonpol: 281.59
REMARK  deltaGligsolvpol: -13.2398
REMARK  deltaGligsolvnonpol: 15.6982
REMARK  deltaGvdw: -26.0494
REMARK  deltaGelec: 0.0
REMARK  deltaG: -6.72065
REMARK  Cluster: 0
REMARK  ClusterRank: 3
ATOM   6526 C    LIG     1     -14.606  -3.527  19.778  1.00  0.00      LIG  
ATOM   6527 C1   LIG     1     -13.344  -2.820  19.434  1.00  0.00      LIG  
ATOM   6528 C2   LIG     1     -12.094  -3.359  20.082  1.00  0.00      LIG  
ATOM   6529 C3   LIG     1     -12.288  -3.487  21.616  1.00  0.00      LIG  
ATOM   6530 C4   LIG     1     -13.635  -4.063  22.117  1.00  0.00      LIG  
ATOM   6531 C5   LIG     1     -14.789  -3.496  21.278  1.00  0.00      LIG  
ATOM   6532 C6   LIG     1     -11.045  -4.056  22.315  1.00  0.00      LIG  
ATOM   6533 C7   LIG     1     -11.257  -5.314  23.124  1.00  0.00      LIG  
ATOM   6534 C8   LIG     1     -12.251  -6.228  22.447  1.00  0.00      LIG  
ATOM   6535 C9   LIG     1     -13.645  -5.600  22.402  1.00  0.00      LIG  
ATOM   6536 C10  LIG     1     -12.262  -7.626  23.084  1.00  0.00      LIG  
ATOM   6537 C11  LIG     1     -13.562  -8.303  22.845  1.00  0.00      LIG  
ATOM   6538 C12  LIG     1     -14.240  -7.970  21.569  1.00  0.00      LIG  
ATOM   6539 C13  LIG     1     -14.573  -6.479  21.532  1.00  0.00      LIG  
ATOM   6540 C14  LIG     1     -12.137  -7.683  24.600  1.00  0.00      LIG  
ATOM   6541 C15  LIG     1     -13.082  -8.787  24.950  1.00  0.00      LIG  
ATOM   6542 C16  LIG     1     -14.045  -9.023  23.861  1.00  0.00      LIG  
ATOM   6543 C17  LIG     1     -10.984  -2.352  19.802  1.00  0.00      LIG  
ATOM   6544 C18  LIG     1     -11.727  -4.651  19.362  1.00  0.00      LIG  
ATOM   6545 C19  LIG     1     -13.912  -3.411  23.475  1.00  0.00      LIG  
ATOM   6546 C20  LIG     1     -11.127  -8.445  22.483  1.00  0.00      LIG  
ATOM   6547 O    LIG     1     -14.576 -11.543  21.869  1.00  0.00      LIG  
ATOM   6548 C21  LIG     1     -15.354 -12.097  22.941  1.00  0.00      LIG  
ATOM   6549 C22  LIG     1     -15.163 -11.264  24.212  1.00  0.00      LIG  
ATOM   6550 C23  LIG     1     -15.351  -9.758  23.998  1.00  0.00      LIG  
ATOM   6551 O1   LIG     1     -13.300  -2.076  18.465  1.00  0.00      LIG  
ATOM   6552 O2   LIG     1     -15.919  -6.329  21.976  1.00  0.00      LIG  
ATOM   6553 C24  LIG     1     -16.168  -9.162  25.132  1.00  0.00      LIG  
ATOM   6554 C25  LIG     1     -13.321 -12.061  21.730  1.00  0.00      LIG  
ATOM   6555 O3   LIG     1     -12.791 -12.862  22.486  1.00  0.00      LIG  
ATOM   6556 C26  LIG     1     -12.643 -11.457  20.543  1.00  0.00      LIG  
ATOM   6557 C27  LIG     1     -16.792 -12.112  22.497  1.00  0.00      LIG  
ATOM   6558 O4   LIG     1     -17.096 -13.127  21.507  1.00  0.00      LIG  
ATOM   6559 C28  LIG     1     -17.755 -13.213  22.786  1.00  0.00      LIG  
ATOM   6560 C29  LIG     1     -19.213 -12.922  22.709  1.00  0.00      LIG  
ATOM   6561 C30  LIG     1     -17.371 -14.423  23.567  1.00  0.00      LIG  
ATOM   6562 O5   LIG     1     -13.166  -9.288  26.063  1.00  0.00      LIG  
ATOM   6563 H    LIG     1     -14.576  -4.537  19.370  1.00  0.00      LIG  
ATOM   6564 H1   LIG     1     -15.432  -2.991  19.302  1.00  0.00      LIG  
ATOM   6565 H2   LIG     1     -12.316  -2.442  21.939  1.00  0.00      LIG  
ATOM   6566 H3   LIG     1     -15.741  -3.950  21.551  1.00  0.00      LIG  
ATOM   6567 H4   LIG     1     -14.898  -2.441  21.544  1.00  0.00      LIG  
ATOM   6568 H5   LIG     1     -10.635  -3.293  22.982  1.00  0.00      LIG  
ATOM   6569 H6   LIG     1     -10.251  -4.260  21.596  1.00  0.00      LIG  
ATOM   6570 H7   LIG     1     -11.605  -5.044  24.123  1.00  0.00      LIG  
ATOM   6571 H8   LIG     1     -10.293  -5.813  23.252  1.00  0.00      LIG  
ATOM   6572 H9   LIG     1     -11.917  -6.357  21.416  1.00  0.00      LIG  
ATOM   6573 H10  LIG     1     -14.033  -5.693  23.422  1.00  0.00      LIG  
ATOM   6574 H11  LIG     1     -15.131  -8.585  21.410  1.00  0.00      LIG  
ATOM   6575 H12  LIG     1     -13.543  -8.209  20.767  1.00  0.00      LIG  
ATOM   6576 H13  LIG     1     -14.538  -6.181  20.486  1.00  0.00      LIG  
ATOM   6577 H14  LIG     1     -12.491  -6.771  25.089  1.00  0.00      LIG  
ATOM   6578 H15  LIG     1     -11.123  -7.934  24.924  1.00  0.00      LIG  
ATOM   6579 H16  LIG     1     -11.198  -1.386  20.270  1.00  0.00      LIG  
ATOM   6580 H17  LIG     1     -10.866  -2.181  18.729  1.00  0.00      LIG  
ATOM   6581 H18  LIG     1     -10.017  -2.701  20.172  1.00  0.00      LIG  
ATOM   6582 H19  LIG     1     -11.644  -4.485  18.283  1.00  0.00      LIG  
ATOM   6583 H20  LIG     1     -12.481  -5.427  19.513  1.00  0.00      LIG  
ATOM   6584 H21  LIG     1     -10.765  -5.040  19.703  1.00  0.00      LIG  
ATOM   6585 H22  LIG     1     -13.868  -2.321  23.404  1.00  0.00      LIG  
ATOM   6586 H23  LIG     1     -13.198  -3.717  24.240  1.00  0.00      LIG  
ATOM   6587 H24  LIG     1     -14.911  -3.680  23.829  1.00  0.00      LIG  
ATOM   6588 H25  LIG     1     -10.158  -8.008  22.736  1.00  0.00      LIG  
ATOM   6589 H26  LIG     1     -11.205  -8.481  21.392  1.00  0.00      LIG  
ATOM   6590 H27  LIG     1     -11.133  -9.474  22.854  1.00  0.00      LIG  
ATOM   6591 H28  LIG     1     -15.044 -13.125  23.153  1.00  0.00      LIG  
ATOM   6592 H29  LIG     1     -14.161 -11.464  24.606  1.00  0.00      LIG  
ATOM   6593 H30  LIG     1     -15.865 -11.616  24.969  1.00  0.00      LIG  
ATOM   6594 H31  LIG     1     -15.936  -9.606  23.090  1.00  0.00      LIG  
ATOM   6595 H32  LIG     1     -16.099  -5.374  21.988  1.00  0.00      LIG  
ATOM   6596 H33  LIG     1     -16.240  -8.073  25.042  1.00  0.00      LIG  
ATOM   6597 H34  LIG     1     -15.731  -9.400  26.105  1.00  0.00      LIG  
ATOM   6598 H35  LIG     1     -17.183  -9.562  25.114  1.00  0.00      LIG  
ATOM   6599 H36  LIG     1     -12.247 -10.475  20.805  1.00  0.00      LIG  
ATOM   6600 H37  LIG     1     -13.346 -11.369  19.710  1.00  0.00      LIG  
ATOM   6601 H38  LIG     1     -11.829 -12.119  20.235  1.00  0.00      LIG  
ATOM   6602 H39  LIG     1     -17.191 -11.123  22.321  1.00  0.00      LIG  
ATOM   6603 H40  LIG     1     -19.407 -11.981  22.185  1.00  0.00      LIG  
ATOM   6604 H41  LIG     1     -19.640 -12.848  23.712  1.00  0.00      LIG  
ATOM   6605 H42  LIG     1     -19.731 -13.724  22.176  1.00  0.00      LIG  
ATOM   6606 H43  LIG     1     -17.398 -14.208  24.638  1.00  0.00      LIG  
ATOM   6607 H44  LIG     1     -16.369 -14.779  23.311  1.00  0.00      LIG  
ATOM   6608 H45  LIG     1     -18.074 -15.234  23.364  1.00  0.00      LIG  
TER
REMARK  Energy: 259.754
REMARK  SimpleFitness: 259.754
REMARK  FullFitness: -1389.4858
REMARK  InterFull: -24.8538
REMARK  IntraFull: 285.719
REMARK  solvFull: -1932.54
REMARK  surfFull: 282.189
REMARK  extraFull: 0.0
REMARK  deltaGcompsolvpol: -1932.54
REMARK  deltaGcompsolvnonpol: 282.189
REMARK  deltaGprotsolvpol: -1938.72
REMARK  deltaGprotsolvnonpol: 281.59
REMARK  deltaGligsolvpol: -13.1488
REMARK  deltaGligsolvnonpol: 15.6438
REMARK  deltaGvdw: -24.8538
REMARK  deltaGelec: 0.0
REMARK  deltaG: -6.5814896
REMARK  Cluster: 0
REMARK  ClusterRank: 4
ATOM   6526 C    LIG     1     -14.432  -3.249  19.986  1.00  0.00      LIG  
ATOM   6527 C1   LIG     1     -13.144  -2.640  19.564  1.00  0.00      LIG  
ATOM   6528 C2   LIG     1     -11.902  -3.290  20.117  1.00  0.00      LIG  
ATOM   6529 C3   LIG     1     -11.993  -3.447  21.657  1.00  0.00      LIG  
ATOM   6530 C4   LIG     1     -13.347  -3.911  22.246  1.00  0.00      LIG  
ATOM   6531 C5   LIG     1     -14.502  -3.232  21.497  1.00  0.00      LIG  
ATOM   6532 C6   LIG     1     -10.756  -4.143  22.244  1.00  0.00      LIG  
ATOM   6533 C7   LIG     1     -11.023  -5.392  23.051  1.00  0.00      LIG  
ATOM   6534 C8   LIG     1     -12.141  -6.196  22.430  1.00  0.00      LIG  
ATOM   6535 C9   LIG     1     -13.472  -5.447  22.516  1.00  0.00      LIG  
ATOM   6536 C10  LIG     1     -12.225  -7.609  23.029  1.00  0.00      LIG  
ATOM   6537 C11  LIG     1     -13.598  -8.159  22.893  1.00  0.00      LIG  
ATOM   6538 C12  LIG     1     -14.348  -7.731  21.686  1.00  0.00      LIG  
ATOM   6539 C13  LIG     1     -14.553  -6.217  21.722  1.00  0.00      LIG  
ATOM   6540 C14  LIG     1     -11.967  -7.723  24.523  1.00  0.00      LIG  
ATOM   6541 C15  LIG     1     -12.972  -8.749  24.936  1.00  0.00      LIG  
ATOM   6542 C16  LIG     1     -14.052  -8.855  23.940  1.00  0.00      LIG  
ATOM   6543 C17  LIG     1     -10.737  -2.361  19.798  1.00  0.00      LIG  
ATOM   6544 C18  LIG     1     -11.687  -4.583  19.338  1.00  0.00      LIG  
ATOM   6545 C19  LIG     1     -13.466  -3.256  23.625  1.00  0.00      LIG  
ATOM   6546 C20  LIG     1     -11.230  -8.509  22.309  1.00  0.00      LIG  
ATOM   6547 O    LIG     1     -15.066 -11.347  22.005  1.00  0.00      LIG  
ATOM   6548 C21  LIG     1     -15.815 -11.779  23.154  1.00  0.00      LIG  
ATOM   6549 C22  LIG     1     -15.324 -10.996  24.378  1.00  0.00      LIG  
ATOM   6550 C23  LIG     1     -15.398  -9.476  24.190  1.00  0.00      LIG  
ATOM   6551 O1   LIG     1     -13.106  -1.906  18.586  1.00  0.00      LIG  
ATOM   6552 O2   LIG     1     -15.831  -5.967  22.304  1.00  0.00      LIG  
ATOM   6553 C24  LIG     1     -16.069  -8.842  25.396  1.00  0.00      LIG  
ATOM   6554 C25  LIG     1     -13.847 -11.947  21.852  1.00  0.00      LIG  
ATOM   6555 O3   LIG     1     -13.359 -12.777  22.605  1.00  0.00      LIG  
ATOM   6556 C26  LIG     1     -13.144 -11.398  20.652  1.00  0.00      LIG  
ATOM   6557 C27  LIG     1     -17.305 -11.576  22.931  1.00  0.00      LIG  
ATOM   6558 O4   LIG     1     -17.825 -11.864  21.610  1.00  0.00      LIG  
ATOM   6559 C28  LIG     1     -18.256 -12.709  22.688  1.00  0.00      LIG  
ATOM   6560 C29  LIG     1     -19.703 -12.540  23.001  1.00  0.00      LIG  
ATOM   6561 C30  LIG     1     -17.795 -14.118  22.533  1.00  0.00      LIG  
ATOM   6562 O5   LIG     1     -12.999  -9.275  26.037  1.00  0.00      LIG  
ATOM   6563 H    LIG     1     -14.509  -4.251  19.562  1.00  0.00      LIG  
ATOM   6564 H1   LIG     1     -15.242  -2.636  19.581  1.00  0.00      LIG  
ATOM   6565 H2   LIG     1     -11.900  -2.414  22.006  1.00  0.00      LIG  
ATOM   6566 H3   LIG     1     -15.471  -3.604  21.833  1.00  0.00      LIG  
ATOM   6567 H4   LIG     1     -14.493  -2.176  21.782  1.00  0.00      LIG  
ATOM   6568 H5   LIG     1     -10.220  -3.436  22.883  1.00  0.00      LIG  
ATOM   6569 H6   LIG     1     -10.046  -4.409  21.460  1.00  0.00      LIG  
ATOM   6570 H7   LIG     1     -11.278  -5.110  24.075  1.00  0.00      LIG  
ATOM   6571 H8   LIG     1     -10.102  -5.979  23.106  1.00  0.00      LIG  
ATOM   6572 H9   LIG     1     -11.902  -6.321  21.373  1.00  0.00      LIG  
ATOM   6573 H10  LIG     1     -13.774  -5.524  23.566  1.00  0.00      LIG  
ATOM   6574 H11  LIG     1     -15.299  -8.262  21.590  1.00  0.00      LIG  
ATOM   6575 H12  LIG     1     -13.750  -7.995  20.812  1.00  0.00      LIG  
ATOM   6576 H13  LIG     1     -14.594  -5.885  20.688  1.00  0.00      LIG  
ATOM   6577 H14  LIG     1     -12.193  -6.801  25.067  1.00  0.00      LIG  
ATOM   6578 H15  LIG     1     -10.955  -8.072  24.743  1.00  0.00      LIG  
ATOM   6579 H16  LIG     1     -10.823  -1.419  20.348  1.00  0.00      LIG  
ATOM   6580 H17  LIG     1     -10.701  -2.117  18.735  1.00  0.00      LIG  
ATOM   6581 H18  LIG     1      -9.779  -2.819  20.052  1.00  0.00      LIG  
ATOM   6582 H19  LIG     1     -11.688  -4.396  18.259  1.00  0.00      LIG  
ATOM   6583 H20  LIG     1     -12.477  -5.309  19.542  1.00  0.00      LIG  
ATOM   6584 H21  LIG     1     -10.728  -5.045  19.582  1.00  0.00      LIG  
ATOM   6585 H22  LIG     1     -13.337  -2.172  23.557  1.00  0.00      LIG  
ATOM   6586 H23  LIG     1     -12.723  -3.632  24.329  1.00  0.00      LIG  
ATOM   6587 H24  LIG     1     -14.455  -3.444  24.054  1.00  0.00      LIG  
ATOM   6588 H25  LIG     1     -10.205  -8.193  22.516  1.00  0.00      LIG  
ATOM   6589 H26  LIG     1     -11.383  -8.479  21.226  1.00  0.00      LIG  
ATOM   6590 H27  LIG     1     -11.329  -9.550  22.633  1.00  0.00      LIG  
ATOM   6591 H28  LIG     1     -15.636 -12.841  23.347  1.00  0.00      LIG  
ATOM   6592 H29  LIG     1     -14.296 -11.301  24.599  1.00  0.00      LIG  
ATOM   6593 H30  LIG     1     -15.911 -11.282  25.250  1.00  0.00      LIG  
ATOM   6594 H31  LIG     1     -16.042  -9.262  23.337  1.00  0.00      LIG  
ATOM   6595 H32  LIG     1     -15.867  -5.011  22.475  1.00  0.00      LIG  
ATOM   6596 H33  LIG     1     -16.103  -7.752  25.304  1.00  0.00      LIG  
ATOM   6597 H34  LIG     1     -15.543  -9.093  26.321  1.00  0.00      LIG  
ATOM   6598 H35  LIG     1     -17.094  -9.208  25.488  1.00  0.00      LIG  
ATOM   6599 H36  LIG     1     -12.908 -10.344  20.809  1.00  0.00      LIG  
ATOM   6600 H37  LIG     1     -13.770 -11.517  19.765  1.00  0.00      LIG  
ATOM   6601 H38  LIG     1     -12.218 -11.959  20.504  1.00  0.00      LIG  
ATOM   6602 H39  LIG     1     -17.691 -10.692  23.420  1.00  0.00      LIG  
ATOM   6603 H40  LIG     1     -19.967 -11.485  23.120  1.00  0.00      LIG  
ATOM   6604 H41  LIG     1     -19.954 -13.063  23.928  1.00  0.00      LIG  
ATOM   6605 H42  LIG     1     -20.317 -12.959  22.198  1.00  0.00      LIG  
ATOM   6606 H43  LIG     1     -17.705 -14.596  23.512  1.00  0.00      LIG  
ATOM   6607 H44  LIG     1     -16.829 -14.180  22.024  1.00  0.00      LIG  
ATOM   6608 H45  LIG     1     -18.521 -14.684  21.943  1.00  0.00      LIG  
TER
REMARK  Energy: 259.754
REMARK  SimpleFitness: 259.754
REMARK  FullFitness: -1389.4858
REMARK  InterFull: -24.8538
REMARK  IntraFull: 285.719
REMARK  solvFull: -1932.54
REMARK  surfFull: 282.189
REMARK  extraFull: 0.0
REMARK  deltaGcompsolvpol: -1932.54
REMARK  deltaGcompsolvnonpol: 282.189
REMARK  deltaGprotsolvpol: -1938.72
REMARK  deltaGprotsolvnonpol: 281.59
REMARK  deltaGligsolvpol: -13.1488
REMARK  deltaGligsolvnonpol: 15.6438
REMARK  deltaGvdw: -24.8538
REMARK  deltaGelec: 0.0
REMARK  deltaG: -6.5814896
REMARK  Cluster: 0
REMARK  ClusterRank: 5
ATOM   6526 C    LIG     1     -14.432  -3.249  19.986  1.00  0.00      LIG  
ATOM   6527 C1   LIG     1     -13.144  -2.640  19.564  1.00  0.00      LIG  
ATOM   6528 C2   LIG     1     -11.902  -3.290  20.117  1.00  0.00      LIG  
ATOM   6529 C3   LIG     1     -11.993  -3.447  21.657  1.00  0.00      LIG  
ATOM   6530 C4   LIG     1     -13.347  -3.911  22.246  1.00  0.00      LIG  
ATOM   6531 C5   LIG     1     -14.502  -3.232  21.497  1.00  0.00      LIG  
ATOM   6532 C6   LIG     1     -10.756  -4.143  22.244  1.00  0.00      LIG  
ATOM   6533 C7   LIG     1     -11.023  -5.392  23.051  1.00  0.00      LIG  
ATOM   6534 C8   LIG     1     -12.141  -6.196  22.430  1.00  0.00      LIG  
ATOM   6535 C9   LIG     1     -13.472  -5.447  22.516  1.00  0.00      LIG  
ATOM   6536 C10  LIG     1     -12.225  -7.609  23.029  1.00  0.00      LIG  
ATOM   6537 C11  LIG     1     -13.598  -8.159  22.893  1.00  0.00      LIG  
ATOM   6538 C12  LIG     1     -14.348  -7.731  21.686  1.00  0.00      LIG  
ATOM   6539 C13  LIG     1     -14.553  -6.217  21.722  1.00  0.00      LIG  
ATOM   6540 C14  LIG     1     -11.967  -7.723  24.523  1.00  0.00      LIG  
ATOM   6541 C15  LIG     1     -12.972  -8.749  24.936  1.00  0.00      LIG  
ATOM   6542 C16  LIG     1     -14.052  -8.855  23.940  1.00  0.00      LIG  
ATOM   6543 C17  LIG     1     -10.737  -2.361  19.798  1.00  0.00      LIG  
ATOM   6544 C18  LIG     1     -11.687  -4.583  19.338  1.00  0.00      LIG  
ATOM   6545 C19  LIG     1     -13.466  -3.256  23.625  1.00  0.00      LIG  
ATOM   6546 C20  LIG     1     -11.230  -8.509  22.309  1.00  0.00      LIG  
ATOM   6547 O    LIG     1     -15.066 -11.347  22.005  1.00  0.00      LIG  
ATOM   6548 C21  LIG     1     -15.815 -11.779  23.154  1.00  0.00      LIG  
ATOM   6549 C22  LIG     1     -15.324 -10.996  24.378  1.00  0.00      LIG  
ATOM   6550 C23  LIG     1     -15.398  -9.476  24.190  1.00  0.00      LIG  
ATOM   6551 O1   LIG     1     -13.106  -1.906  18.586  1.00  0.00      LIG  
ATOM   6552 O2   LIG     1     -15.831  -5.967  22.304  1.00  0.00      LIG  
ATOM   6553 C24  LIG     1     -16.069  -8.842  25.396  1.00  0.00      LIG  
ATOM   6554 C25  LIG     1     -13.847 -11.947  21.852  1.00  0.00      LIG  
ATOM   6555 O3   LIG     1     -13.359 -12.777  22.605  1.00  0.00      LIG  
ATOM   6556 C26  LIG     1     -13.144 -11.398  20.652  1.00  0.00      LIG  
ATOM   6557 C27  LIG     1     -17.305 -11.576  22.931  1.00  0.00      LIG  
ATOM   6558 O4   LIG     1     -17.825 -11.864  21.610  1.00  0.00      LIG  
ATOM   6559 C28  LIG     1     -18.256 -12.709  22.688  1.00  0.00      LIG  
ATOM   6560 C29  LIG     1     -19.703 -12.540  23.001  1.00  0.00      LIG  
ATOM   6561 C30  LIG     1     -17.795 -14.118  22.533  1.00  0.00      LIG  
ATOM   6562 O5   LIG     1     -12.999  -9.275  26.037  1.00  0.00      LIG  
ATOM   6563 H    LIG     1     -14.509  -4.251  19.562  1.00  0.00      LIG  
ATOM   6564 H1   LIG     1     -15.242  -2.636  19.581  1.00  0.00      LIG  
ATOM   6565 H2   LIG     1     -11.900  -2.414  22.006  1.00  0.00      LIG  
ATOM   6566 H3   LIG     1     -15.471  -3.604  21.833  1.00  0.00      LIG  
ATOM   6567 H4   LIG     1     -14.493  -2.176  21.782  1.00  0.00      LIG  
ATOM   6568 H5   LIG     1     -10.220  -3.436  22.883  1.00  0.00      LIG  
ATOM   6569 H6   LIG     1     -10.046  -4.409  21.460  1.00  0.00      LIG  
ATOM   6570 H7   LIG     1     -11.278  -5.110  24.075  1.00  0.00      LIG  
ATOM   6571 H8   LIG     1     -10.102  -5.979  23.106  1.00  0.00      LIG  
ATOM   6572 H9   LIG     1     -11.902  -6.321  21.373  1.00  0.00      LIG  
ATOM   6573 H10  LIG     1     -13.774  -5.524  23.566  1.00  0.00      LIG  
ATOM   6574 H11  LIG     1     -15.299  -8.262  21.590  1.00  0.00      LIG  
ATOM   6575 H12  LIG     1     -13.750  -7.995  20.812  1.00  0.00      LIG  
ATOM   6576 H13  LIG     1     -14.594  -5.885  20.688  1.00  0.00      LIG  
ATOM   6577 H14  LIG     1     -12.193  -6.801  25.067  1.00  0.00      LIG  
ATOM   6578 H15  LIG     1     -10.955  -8.072  24.743  1.00  0.00      LIG  
ATOM   6579 H16  LIG     1     -10.823  -1.419  20.348  1.00  0.00      LIG  
ATOM   6580 H17  LIG     1     -10.701  -2.117  18.735  1.00  0.00      LIG  
ATOM   6581 H18  LIG     1      -9.779  -2.819  20.052  1.00  0.00      LIG  
ATOM   6582 H19  LIG     1     -11.688  -4.396  18.259  1.00  0.00      LIG  
ATOM   6583 H20  LIG     1     -12.477  -5.309  19.542  1.00  0.00      LIG  
ATOM   6584 H21  LIG     1     -10.728  -5.045  19.582  1.00  0.00      LIG  
ATOM   6585 H22  LIG     1     -13.337  -2.172  23.557  1.00  0.00      LIG  
ATOM   6586 H23  LIG     1     -12.723  -3.632  24.329  1.00  0.00      LIG  
ATOM   6587 H24  LIG     1     -14.455  -3.444  24.054  1.00  0.00      LIG  
ATOM   6588 H25  LIG     1     -10.205  -8.193  22.516  1.00  0.00      LIG  
ATOM   6589 H26  LIG     1     -11.383  -8.479  21.226  1.00  0.00      LIG  
ATOM   6590 H27  LIG     1     -11.329  -9.550  22.633  1.00  0.00      LIG  
ATOM   6591 H28  LIG     1     -15.636 -12.841  23.347  1.00  0.00      LIG  
ATOM   6592 H29  LIG     1     -14.296 -11.301  24.599  1.00  0.00      LIG  
ATOM   6593 H30  LIG     1     -15.911 -11.282  25.250  1.00  0.00      LIG  
ATOM   6594 H31  LIG     1     -16.042  -9.262  23.337  1.00  0.00      LIG  
ATOM   6595 H32  LIG     1     -15.867  -5.011  22.475  1.00  0.00      LIG  
ATOM   6596 H33  LIG     1     -16.103  -7.752  25.304  1.00  0.00      LIG  
ATOM   6597 H34  LIG     1     -15.543  -9.093  26.321  1.00  0.00      LIG  
ATOM   6598 H35  LIG     1     -17.094  -9.208  25.488  1.00  0.00      LIG  
ATOM   6599 H36  LIG     1     -12.908 -10.344  20.809  1.00  0.00      LIG  
ATOM   6600 H37  LIG     1     -13.770 -11.517  19.765  1.00  0.00      LIG  
ATOM   6601 H38  LIG     1     -12.218 -11.959  20.504  1.00  0.00      LIG  
ATOM   6602 H39  LIG     1     -17.691 -10.692  23.420  1.00  0.00      LIG  
ATOM   6603 H40  LIG     1     -19.967 -11.485  23.120  1.00  0.00      LIG  
ATOM   6604 H41  LIG     1     -19.954 -13.063  23.928  1.00  0.00      LIG  
ATOM   6605 H42  LIG     1     -20.317 -12.959  22.198  1.00  0.00      LIG  
ATOM   6606 H43  LIG     1     -17.705 -14.596  23.512  1.00  0.00      LIG  
ATOM   6607 H44  LIG     1     -16.829 -14.180  22.024  1.00  0.00      LIG  
ATOM   6608 H45  LIG     1     -18.521 -14.684  21.943  1.00  0.00      LIG  
TER
REMARK  Energy: 260.599
REMARK  SimpleFitness: 260.599
REMARK  FullFitness: -1389.3656
REMARK  InterFull: -23.2036
REMARK  IntraFull: 285.178
REMARK  solvFull: -1933.76
REMARK  surfFull: 282.42
REMARK  extraFull: 0.0
REMARK  deltaGcompsolvpol: -1933.76
REMARK  deltaGcompsolvnonpol: 282.42
REMARK  deltaGprotsolvpol: -1938.72
REMARK  deltaGprotsolvnonpol: 281.59
REMARK  deltaGligsolvpol: -13.1519
REMARK  deltaGligsolvnonpol: 15.6345
REMARK  deltaGvdw: -23.2036
REMARK  deltaGelec: 0.0
REMARK  deltaG: -6.4771185
REMARK  Cluster: 0
REMARK  ClusterRank: 6
ATOM   6526 C    LIG     1     -14.239  -2.972  20.411  1.00  0.00      LIG  
ATOM   6527 C1   LIG     1     -12.946  -2.423  19.928  1.00  0.00      LIG  
ATOM   6528 C2   LIG     1     -11.716  -3.192  20.337  1.00  0.00      LIG  
ATOM   6529 C3   LIG     1     -11.706  -3.433  21.869  1.00  0.00      LIG  
ATOM   6530 C4   LIG     1     -13.039  -3.859  22.529  1.00  0.00      LIG  
ATOM   6531 C5   LIG     1     -14.200  -3.064  21.920  1.00  0.00      LIG  
ATOM   6532 C6   LIG     1     -10.477  -4.231  22.324  1.00  0.00      LIG  
ATOM   6533 C7   LIG     1     -10.762  -5.510  23.075  1.00  0.00      LIG  
ATOM   6534 C8   LIG     1     -11.967  -6.212  22.492  1.00  0.00      LIG  
ATOM   6535 C9   LIG     1     -13.245  -5.399  22.701  1.00  0.00      LIG  
ATOM   6536 C10  LIG     1     -12.103  -7.645  23.029  1.00  0.00      LIG  
ATOM   6537 C11  LIG     1     -13.508  -8.114  22.917  1.00  0.00      LIG  
ATOM   6538 C12  LIG     1     -14.280  -7.573  21.770  1.00  0.00      LIG  
ATOM   6539 C13  LIG     1     -14.407  -6.057  21.919  1.00  0.00      LIG  
ATOM   6540 C14  LIG     1     -11.805  -7.839  24.508  1.00  0.00      LIG  
ATOM   6541 C15  LIG     1     -12.853  -8.824  24.911  1.00  0.00      LIG  
ATOM   6542 C16  LIG     1     -13.965  -8.835  23.946  1.00  0.00      LIG  
ATOM   6543 C17  LIG     1     -10.515  -2.328  19.969  1.00  0.00      LIG  
ATOM   6544 C18  LIG     1     -11.661  -4.448  19.474  1.00  0.00      LIG  
ATOM   6545 C19  LIG     1     -13.024  -3.301  23.955  1.00  0.00      LIG  
ATOM   6546 C20  LIG     1     -11.178  -8.556  22.234  1.00  0.00      LIG  
ATOM   6547 O    LIG     1     -15.052 -11.234  22.015  1.00  0.00      LIG  
ATOM   6548 C21  LIG     1     -15.801 -11.685  23.157  1.00  0.00      LIG  
ATOM   6549 C22  LIG     1     -15.312 -10.924  24.394  1.00  0.00      LIG  
ATOM   6550 C23  LIG     1     -15.332  -9.402  24.213  1.00  0.00      LIG  
ATOM   6551 O1   LIG     1     -12.927  -1.632  18.995  1.00  0.00      LIG  
ATOM   6552 O2   LIG     1     -15.641  -5.787  22.584  1.00  0.00      LIG  
ATOM   6553 C24  LIG     1     -15.954  -8.754  25.437  1.00  0.00      LIG  
ATOM   6554 C25  LIG     1     -13.839 -11.842  21.848  1.00  0.00      LIG  
ATOM   6555 O3   LIG     1     -13.373 -12.719  22.562  1.00  0.00      LIG  
ATOM   6556 C26  LIG     1     -13.142 -11.294  20.646  1.00  0.00      LIG  
ATOM   6557 C27  LIG     1     -17.287 -11.470  22.942  1.00  0.00      LIG  
ATOM   6558 O4   LIG     1     -17.808 -11.757  21.621  1.00  0.00      LIG  
ATOM   6559 C28  LIG     1     -18.253 -12.588  22.701  1.00  0.00      LIG  
ATOM   6560 C29  LIG     1     -19.700 -12.392  22.998  1.00  0.00      LIG  
ATOM   6561 C30  LIG     1     -17.810 -14.004  22.565  1.00  0.00      LIG  
ATOM   6562 O5   LIG     1     -12.884  -9.381  25.999  1.00  0.00      LIG  
ATOM   6563 H    LIG     1     -14.423  -3.932  19.928  1.00  0.00      LIG  
ATOM   6564 H1   LIG     1     -15.031  -2.281  20.112  1.00  0.00      LIG  
ATOM   6565 H2   LIG     1     -11.530  -2.429  22.267  1.00  0.00      LIG  
ATOM   6566 H3   LIG     1     -15.162  -3.409  22.300  1.00  0.00      LIG  
ATOM   6567 H4   LIG     1     -14.108  -2.035  22.280  1.00  0.00      LIG  
ATOM   6568 H5   LIG     1      -9.860  -3.595  22.965  1.00  0.00      LIG  
ATOM   6569 H6   LIG     1      -9.840  -4.486  21.477  1.00  0.00      LIG  
ATOM   6570 H7   LIG     1     -10.925  -5.280  24.129  1.00  0.00      LIG  
ATOM   6571 H8   LIG     1      -9.876  -6.148  23.027  1.00  0.00      LIG  
ATOM   6572 H9   LIG     1     -11.801  -6.295  21.417  1.00  0.00      LIG  
ATOM   6573 H10  LIG     1     -13.498  -5.530  23.759  1.00  0.00      LIG  
ATOM   6574 H11  LIG     1     -15.260  -8.051  21.683  1.00  0.00      LIG  
ATOM   6575 H12  LIG     1     -13.731  -7.806  20.855  1.00  0.00      LIG  
ATOM   6576 H13  LIG     1     -14.484  -5.654  20.912  1.00  0.00      LIG  
ATOM   6577 H14  LIG     1     -11.960  -6.929  25.095  1.00  0.00      LIG  
ATOM   6578 H15  LIG     1     -10.809  -8.254  24.681  1.00  0.00      LIG  
ATOM   6579 H16  LIG     1     -10.504  -1.403  20.553  1.00  0.00      LIG  
ATOM   6580 H17  LIG     1     -10.532  -2.050  18.913  1.00  0.00      LIG  
ATOM   6581 H18  LIG     1      -9.573  -2.852  20.143  1.00  0.00      LIG  
ATOM   6582 H19  LIG     1     -11.714  -4.194  18.410  1.00  0.00      LIG  
ATOM   6583 H20  LIG     1     -12.493  -5.122  19.687  1.00  0.00      LIG  
ATOM   6584 H21  LIG     1     -10.731  -4.998  19.628  1.00  0.00      LIG  
ATOM   6585 H22  LIG     1     -12.830  -2.224  23.955  1.00  0.00      LIG  
ATOM   6586 H23  LIG     1     -12.264  -3.769  24.581  1.00  0.00      LIG  
ATOM   6587 H24  LIG     1     -13.993  -3.462  24.437  1.00  0.00      LIG  
ATOM   6588 H25  LIG     1     -10.133  -8.271  22.382  1.00  0.00      LIG  
ATOM   6589 H26  LIG     1     -11.395  -8.500  21.164  1.00  0.00      LIG  
ATOM   6590 H27  LIG     1     -11.283  -9.600  22.546  1.00  0.00      LIG  
ATOM   6591 H28  LIG     1     -15.629 -12.751  23.332  1.00  0.00      LIG  
ATOM   6592 H29  LIG     1     -14.300 -11.264  24.630  1.00  0.00      LIG  
ATOM   6593 H30  LIG     1     -15.927 -11.194  25.252  1.00  0.00      LIG  
ATOM   6594 H31  LIG     1     -15.983  -9.159  23.373  1.00  0.00      LIG  
ATOM   6595 H32  LIG     1     -15.623  -4.845  22.820  1.00  0.00      LIG  
ATOM   6596 H33  LIG     1     -15.967  -7.664  25.342  1.00  0.00      LIG  
ATOM   6597 H34  LIG     1     -15.407  -9.014  26.347  1.00  0.00      LIG  
ATOM   6598 H35  LIG     1     -16.985  -9.097  25.560  1.00  0.00      LIG  
ATOM   6599 H36  LIG     1     -13.047 -10.210  20.732  1.00  0.00      LIG  
ATOM   6600 H37  LIG     1     -13.701 -11.552  19.746  1.00  0.00      LIG  
ATOM   6601 H38  LIG     1     -12.143 -11.733  20.588  1.00  0.00      LIG  
ATOM   6602 H39  LIG     1     -17.664 -10.587  23.438  1.00  0.00      LIG  
ATOM   6603 H40  LIG     1     -19.942 -11.335  23.144  1.00  0.00      LIG  
ATOM   6604 H41  LIG     1     -19.971 -12.934  23.907  1.00  0.00      LIG  
ATOM   6605 H42  LIG     1     -20.311 -12.775  22.177  1.00  0.00      LIG  
ATOM   6606 H43  LIG     1     -17.753 -14.470  23.552  1.00  0.00      LIG  
ATOM   6607 H44  LIG     1     -16.830 -14.087  22.084  1.00  0.00      LIG  
ATOM   6608 H45  LIG     1     -18.529 -14.565  21.963  1.00  0.00      LIG  
TER
REMARK  Energy: 260.599
REMARK  SimpleFitness: 260.599
REMARK  FullFitness: -1389.3656
REMARK  InterFull: -23.2036
REMARK  IntraFull: 285.178
REMARK  solvFull: -1933.76
REMARK  surfFull: 282.42
REMARK  extraFull: 0.0
REMARK  deltaGcompsolvpol: -1933.76
REMARK  deltaGcompsolvnonpol: 282.42
REMARK  deltaGprotsolvpol: -1938.72
REMARK  deltaGprotsolvnonpol: 281.59
REMARK  deltaGligsolvpol: -13.1519
REMARK  deltaGligsolvnonpol: 15.6345
REMARK  deltaGvdw: -23.2036
REMARK  deltaGelec: 0.0
REMARK  deltaG: -6.4771185
REMARK  Cluster: 0
REMARK  ClusterRank: 7
ATOM   6526 C    LIG     1     -14.239  -2.972  20.411  1.00  0.00      LIG  
ATOM   6527 C1   LIG     1     -12.946  -2.423  19.928  1.00  0.00      LIG  
ATOM   6528 C2   LIG     1     -11.716  -3.192  20.337  1.00  0.00      LIG  
ATOM   6529 C3   LIG     1     -11.706  -3.433  21.869  1.00  0.00      LIG  
ATOM   6530 C4   LIG     1     -13.039  -3.859  22.529  1.00  0.00      LIG  
ATOM   6531 C5   LIG     1     -14.200  -3.064  21.920  1.00  0.00      LIG  
ATOM   6532 C6   LIG     1     -10.477  -4.231  22.324  1.00  0.00      LIG  
ATOM   6533 C7   LIG     1     -10.762  -5.510  23.075  1.00  0.00      LIG  
ATOM   6534 C8   LIG     1     -11.967  -6.212  22.492  1.00  0.00      LIG  
ATOM   6535 C9   LIG     1     -13.245  -5.399  22.701  1.00  0.00      LIG  
ATOM   6536 C10  LIG     1     -12.103  -7.645  23.029  1.00  0.00      LIG  
ATOM   6537 C11  LIG     1     -13.508  -8.114  22.917  1.00  0.00      LIG  
ATOM   6538 C12  LIG     1     -14.280  -7.573  21.770  1.00  0.00      LIG  
ATOM   6539 C13  LIG     1     -14.407  -6.057  21.919  1.00  0.00      LIG  
ATOM   6540 C14  LIG     1     -11.805  -7.839  24.508  1.00  0.00      LIG  
ATOM   6541 C15  LIG     1     -12.853  -8.824  24.911  1.00  0.00      LIG  
ATOM   6542 C16  LIG     1     -13.965  -8.835  23.946  1.00  0.00      LIG  
ATOM   6543 C17  LIG     1     -10.515  -2.328  19.969  1.00  0.00      LIG  
ATOM   6544 C18  LIG     1     -11.661  -4.448  19.474  1.00  0.00      LIG  
ATOM   6545 C19  LIG     1     -13.024  -3.301  23.955  1.00  0.00      LIG  
ATOM   6546 C20  LIG     1     -11.178  -8.556  22.234  1.00  0.00      LIG  
ATOM   6547 O    LIG     1     -15.052 -11.234  22.015  1.00  0.00      LIG  
ATOM   6548 C21  LIG     1     -15.801 -11.685  23.157  1.00  0.00      LIG  
ATOM   6549 C22  LIG     1     -15.312 -10.924  24.394  1.00  0.00      LIG  
ATOM   6550 C23  LIG     1     -15.332  -9.402  24.213  1.00  0.00      LIG  
ATOM   6551 O1   LIG     1     -12.927  -1.632  18.995  1.00  0.00      LIG  
ATOM   6552 O2   LIG     1     -15.641  -5.787  22.584  1.00  0.00      LIG  
ATOM   6553 C24  LIG     1     -15.954  -8.754  25.437  1.00  0.00      LIG  
ATOM   6554 C25  LIG     1     -13.839 -11.842  21.848  1.00  0.00      LIG  
ATOM   6555 O3   LIG     1     -13.373 -12.719  22.562  1.00  0.00      LIG  
ATOM   6556 C26  LIG     1     -13.142 -11.294  20.646  1.00  0.00      LIG  
ATOM   6557 C27  LIG     1     -17.287 -11.470  22.942  1.00  0.00      LIG  
ATOM   6558 O4   LIG     1     -17.808 -11.757  21.621  1.00  0.00      LIG  
ATOM   6559 C28  LIG     1     -18.253 -12.588  22.701  1.00  0.00      LIG  
ATOM   6560 C29  LIG     1     -19.700 -12.392  22.998  1.00  0.00      LIG  
ATOM   6561 C30  LIG     1     -17.810 -14.004  22.565  1.00  0.00      LIG  
ATOM   6562 O5   LIG     1     -12.884  -9.381  25.999  1.00  0.00      LIG  
ATOM   6563 H    LIG     1     -14.423  -3.932  19.928  1.00  0.00      LIG  
ATOM   6564 H1   LIG     1     -15.031  -2.281  20.112  1.00  0.00      LIG  
ATOM   6565 H2   LIG     1     -11.530  -2.429  22.267  1.00  0.00      LIG  
ATOM   6566 H3   LIG     1     -15.162  -3.409  22.300  1.00  0.00      LIG  
ATOM   6567 H4   LIG     1     -14.108  -2.035  22.280  1.00  0.00      LIG  
ATOM   6568 H5   LIG     1      -9.860  -3.595  22.965  1.00  0.00      LIG  
ATOM   6569 H6   LIG     1      -9.840  -4.486  21.477  1.00  0.00      LIG  
ATOM   6570 H7   LIG     1     -10.925  -5.280  24.129  1.00  0.00      LIG  
ATOM   6571 H8   LIG     1      -9.876  -6.148  23.027  1.00  0.00      LIG  
ATOM   6572 H9   LIG     1     -11.801  -6.295  21.417  1.00  0.00      LIG  
ATOM   6573 H10  LIG     1     -13.498  -5.530  23.759  1.00  0.00      LIG  
ATOM   6574 H11  LIG     1     -15.260  -8.051  21.683  1.00  0.00      LIG  
ATOM   6575 H12  LIG     1     -13.731  -7.806  20.855  1.00  0.00      LIG  
ATOM   6576 H13  LIG     1     -14.484  -5.654  20.912  1.00  0.00      LIG  
ATOM   6577 H14  LIG     1     -11.960  -6.929  25.095  1.00  0.00      LIG  
ATOM   6578 H15  LIG     1     -10.809  -8.254  24.681  1.00  0.00      LIG  
ATOM   6579 H16  LIG     1     -10.504  -1.403  20.553  1.00  0.00      LIG  
ATOM   6580 H17  LIG     1     -10.532  -2.050  18.913  1.00  0.00      LIG  
ATOM   6581 H18  LIG     1      -9.573  -2.852  20.143  1.00  0.00      LIG  
ATOM   6582 H19  LIG     1     -11.714  -4.194  18.410  1.00  0.00      LIG  
ATOM   6583 H20  LIG     1     -12.493  -5.122  19.687  1.00  0.00      LIG  
ATOM   6584 H21  LIG     1     -10.731  -4.998  19.628  1.00  0.00      LIG  
ATOM   6585 H22  LIG     1     -12.830  -2.224  23.955  1.00  0.00      LIG  
ATOM   6586 H23  LIG     1     -12.264  -3.769  24.581  1.00  0.00      LIG  
ATOM   6587 H24  LIG     1     -13.993  -3.462  24.437  1.00  0.00      LIG  
ATOM   6588 H25  LIG     1     -10.133  -8.271  22.382  1.00  0.00      LIG  
ATOM   6589 H26  LIG     1     -11.395  -8.500  21.164  1.00  0.00      LIG  
ATOM   6590 H27  LIG     1     -11.283  -9.600  22.546  1.00  0.00      LIG  
ATOM   6591 H28  LIG     1     -15.629 -12.751  23.332  1.00  0.00      LIG  
ATOM   6592 H29  LIG     1     -14.300 -11.264  24.630  1.00  0.00      LIG  
ATOM   6593 H30  LIG     1     -15.927 -11.194  25.252  1.00  0.00      LIG  
ATOM   6594 H31  LIG     1     -15.983  -9.159  23.373  1.00  0.00      LIG  
ATOM   6595 H32  LIG     1     -15.623  -4.845  22.820  1.00  0.00      LIG  
ATOM   6596 H33  LIG     1     -15.967  -7.664  25.342  1.00  0.00      LIG  
ATOM   6597 H34  LIG     1     -15.407  -9.014  26.347  1.00  0.00      LIG  
ATOM   6598 H35  LIG     1     -16.985  -9.097  25.560  1.00  0.00      LIG  
ATOM   6599 H36  LIG     1     -13.047 -10.210  20.732  1.00  0.00      LIG  
ATOM   6600 H37  LIG     1     -13.701 -11.552  19.746  1.00  0.00      LIG  
ATOM   6601 H38  LIG     1     -12.143 -11.733  20.588  1.00  0.00      LIG  
ATOM   6602 H39  LIG     1     -17.664 -10.587  23.438  1.00  0.00      LIG  
ATOM   6603 H40  LIG     1     -19.942 -11.335  23.144  1.00  0.00      LIG  
ATOM   6604 H41  LIG     1     -19.971 -12.934  23.907  1.00  0.00      LIG  
ATOM   6605 H42  LIG     1     -20.311 -12.775  22.177  1.00  0.00      LIG  
ATOM   6606 H43  LIG     1     -17.753 -14.470  23.552  1.00  0.00      LIG  
ATOM   6607 H44  LIG     1     -16.830 -14.087  22.084  1.00  0.00      LIG  
ATOM   6608 H45  LIG     1     -18.529 -14.565  21.963  1.00  0.00      LIG  
TER
REMARK  Energy: 259.452
REMARK  SimpleFitness: 259.452
REMARK  FullFitness: -1391.0957
REMARK  InterFull: -23.5428
REMARK  IntraFull: 285.706
REMARK  solvFull: -1936.45
REMARK  surfFull: 283.191
REMARK  extraFull: 0.0
REMARK  deltaGcompsolvpol: -1936.45
REMARK  deltaGcompsolvnonpol: 283.191
REMARK  deltaGprotsolvpol: -1938.72
REMARK  deltaGprotsolvnonpol: 281.59
REMARK  deltaGligsolvpol: -11.2895
REMARK  deltaGligsolvnonpol: 15.508
REMARK  deltaGvdw: -23.5428
REMARK  deltaGelec: 0.0
REMARK  deltaG: -6.702907
REMARK  Cluster: 1
REMARK  ClusterRank: 0
ATOM   6526 C    LIG     1     -13.747 -10.784  21.254  1.00  0.00      LIG  
ATOM   6527 C1   LIG     1     -13.123 -12.068  21.672  1.00  0.00      LIG  
ATOM   6528 C2   LIG     1     -12.726 -12.170  23.121  1.00  0.00      LIG  
ATOM   6529 C3   LIG     1     -11.872 -10.941  23.526  1.00  0.00      LIG  
ATOM   6530 C4   LIG     1     -12.355  -9.553  23.036  1.00  0.00      LIG  
ATOM   6531 C5   LIG     1     -12.813  -9.646  21.578  1.00  0.00      LIG  
ATOM   6532 C6   LIG     1     -11.446 -10.996  24.999  1.00  0.00      LIG  
ATOM   6533 C7   LIG     1     -11.812  -9.796  25.836  1.00  0.00      LIG  
ATOM   6534 C8   LIG     1     -13.190  -9.290  25.468  1.00  0.00      LIG  
ATOM   6535 C9   LIG     1     -13.278  -8.777  24.029  1.00  0.00      LIG  
ATOM   6536 C10  LIG     1     -13.691  -8.234  26.460  1.00  0.00      LIG  
ATOM   6537 C11  LIG     1     -14.737  -7.376  25.836  1.00  0.00      LIG  
ATOM   6538 C12  LIG     1     -15.624  -8.080  24.869  1.00  0.00      LIG  
ATOM   6539 C13  LIG     1     -14.785  -8.615  23.699  1.00  0.00      LIG  
ATOM   6540 C14  LIG     1     -12.647  -7.230  26.921  1.00  0.00      LIG  
ATOM   6541 C15  LIG     1     -13.427  -5.963  26.934  1.00  0.00      LIG  
ATOM   6542 C16  LIG     1     -14.648  -6.071  26.124  1.00  0.00      LIG  
ATOM   6543 C17  LIG     1     -11.886 -13.437  23.257  1.00  0.00      LIG  
ATOM   6544 C18  LIG     1     -13.997 -12.384  23.936  1.00  0.00      LIG  
ATOM   6545 C19  LIG     1     -11.113  -8.670  22.871  1.00  0.00      LIG  
ATOM   6546 C20  LIG     1     -14.261  -8.932  27.689  1.00  0.00      LIG  
ATOM   6547 O    LIG     1     -13.048  -3.733  24.516  1.00  0.00      LIG  
ATOM   6548 C21  LIG     1     -14.039  -4.312  23.636  1.00  0.00      LIG  
ATOM   6549 C22  LIG     1     -15.427  -4.482  24.275  1.00  0.00      LIG  
ATOM   6550 C23  LIG     1     -15.452  -4.856  25.757  1.00  0.00      LIG  
ATOM   6551 O1   LIG     1     -13.221 -13.058  20.964  1.00  0.00      LIG  
ATOM   6552 O2   LIG     1     -14.964  -7.708  22.621  1.00  0.00      LIG  
ATOM   6553 C24  LIG     1     -16.893  -5.008  26.208  1.00  0.00      LIG  
ATOM   6554 C25  LIG     1     -13.218  -2.453  24.977  1.00  0.00      LIG  
ATOM   6555 O3   LIG     1     -14.183  -1.730  24.780  1.00  0.00      LIG  
ATOM   6556 C26  LIG     1     -12.014  -2.026  25.753  1.00  0.00      LIG  
ATOM   6557 C27  LIG     1     -14.145  -3.540  22.340  1.00  0.00      LIG  
ATOM   6558 O4   LIG     1     -12.909  -3.400  21.596  1.00  0.00      LIG  
ATOM   6559 C28  LIG     1     -13.999  -4.112  20.972  1.00  0.00      LIG  
ATOM   6560 C29  LIG     1     -14.633  -3.378  19.843  1.00  0.00      LIG  
ATOM   6561 C30  LIG     1     -13.676  -5.538  20.701  1.00  0.00      LIG  
ATOM   6562 O5   LIG     1     -13.030  -4.913  27.418  1.00  0.00      LIG  
ATOM   6563 H    LIG     1     -14.721 -10.680  21.731  1.00  0.00      LIG  
ATOM   6564 H1   LIG     1     -13.891 -10.822  20.171  1.00  0.00      LIG  
ATOM   6565 H2   LIG     1     -10.939 -11.100  22.976  1.00  0.00      LIG  
ATOM   6566 H3   LIG     1     -13.240  -8.701  21.241  1.00  0.00      LIG  
ATOM   6567 H4   LIG     1     -11.925  -9.790  20.954  1.00  0.00      LIG  
ATOM   6568 H5   LIG     1     -10.362 -11.125  25.050  1.00  0.00      LIG  
ATOM   6569 H6   LIG     1     -11.860 -11.875  25.495  1.00  0.00      LIG  
ATOM   6570 H7   LIG     1     -11.058  -9.020  25.699  1.00  0.00      LIG  
ATOM   6571 H8   LIG     1     -11.773 -10.080  26.890  1.00  0.00      LIG  
ATOM   6572 H9   LIG     1     -13.863 -10.147  25.546  1.00  0.00      LIG  
ATOM   6573 H10  LIG     1     -12.873  -7.760  24.032  1.00  0.00      LIG  
ATOM   6574 H11  LIG     1     -16.431  -7.427  24.522  1.00  0.00      LIG  
ATOM   6575 H12  LIG     1     -16.097  -8.917  25.390  1.00  0.00      LIG  
ATOM   6576 H13  LIG     1     -15.220  -9.565  23.390  1.00  0.00      LIG  
ATOM   6577 H14  LIG     1     -11.829  -7.104  26.207  1.00  0.00      LIG  
ATOM   6578 H15  LIG     1     -12.268  -7.454  27.922  1.00  0.00      LIG  
ATOM   6579 H16  LIG     1     -10.980 -13.376  22.647  1.00  0.00      LIG  
ATOM   6580 H17  LIG     1     -12.444 -14.323  22.937  1.00  0.00      LIG  
ATOM   6581 H18  LIG     1     -11.587 -13.613  24.292  1.00  0.00      LIG  
ATOM   6582 H19  LIG     1     -14.567 -13.235  23.551  1.00  0.00      LIG  
ATOM   6583 H20  LIG     1     -14.655 -11.515  23.902  1.00  0.00      LIG  
ATOM   6584 H21  LIG     1     -13.769 -12.595  24.983  1.00  0.00      LIG  
ATOM   6585 H22  LIG     1     -10.364  -9.157  22.241  1.00  0.00      LIG  
ATOM   6586 H23  LIG     1     -10.634  -8.428  23.819  1.00  0.00      LIG  
ATOM   6587 H24  LIG     1     -11.383  -7.724  22.393  1.00  0.00      LIG  
ATOM   6588 H25  LIG     1     -13.483  -9.498  28.207  1.00  0.00      LIG  
ATOM   6589 H26  LIG     1     -15.058  -9.630  27.414  1.00  0.00      LIG  
ATOM   6590 H27  LIG     1     -14.674  -8.212  28.401  1.00  0.00      LIG  
ATOM   6591 H28  LIG     1     -13.664  -5.316  23.428  1.00  0.00      LIG  
ATOM   6592 H29  LIG     1     -15.995  -5.212  23.691  1.00  0.00      LIG  
ATOM   6593 H30  LIG     1     -15.983  -3.545  24.174  1.00  0.00      LIG  
ATOM   6594 H31  LIG     1     -15.058  -4.003  26.313  1.00  0.00      LIG  
ATOM   6595 H32  LIG     1     -14.350  -7.986  21.920  1.00  0.00      LIG  
ATOM   6596 H33  LIG     1     -16.950  -5.291  27.264  1.00  0.00      LIG  
ATOM   6597 H34  LIG     1     -17.418  -5.764  25.619  1.00  0.00      LIG  
ATOM   6598 H35  LIG     1     -17.423  -4.060  26.086  1.00  0.00      LIG  
ATOM   6599 H36  LIG     1     -11.124  -2.089  25.120  1.00  0.00      LIG  
ATOM   6600 H37  LIG     1     -11.902  -2.651  26.643  1.00  0.00      LIG  
ATOM   6601 H38  LIG     1     -12.152  -0.988  26.064  1.00  0.00      LIG  
ATOM   6602 H39  LIG     1     -14.752  -2.654  22.450  1.00  0.00      LIG  
ATOM   6603 H40  LIG     1     -14.775  -2.319  20.079  1.00  0.00      LIG  
ATOM   6604 H41  LIG     1     -15.610  -3.812  19.619  1.00  0.00      LIG  
ATOM   6605 H42  LIG     1     -14.010  -3.451  18.948  1.00  0.00      LIG  
ATOM   6606 H43  LIG     1     -14.599  -6.107  20.562  1.00  0.00      LIG  
ATOM   6607 H44  LIG     1     -13.098  -5.995  21.508  1.00  0.00      LIG  
ATOM   6608 H45  LIG     1     -13.089  -5.618  19.783  1.00  0.00      LIG  
TER
REMARK  Energy: 259.329
REMARK  SimpleFitness: 259.329
REMARK  FullFitness: -1391.0806
REMARK  InterFull: -22.4765
REMARK  IntraFull: 285.18
REMARK  solvFull: -1937.02
REMARK  surfFull: 283.236
REMARK  extraFull: 0.0
REMARK  deltaGcompsolvpol: -1937.02
REMARK  deltaGcompsolvnonpol: 283.236
REMARK  deltaGprotsolvpol: -1938.72
REMARK  deltaGprotsolvnonpol: 281.59
REMARK  deltaGligsolvpol: -11.4827
REMARK  deltaGligsolvnonpol: 15.4966
REMARK  deltaGvdw: -22.4765
REMARK  deltaGelec: 0.0
REMARK  deltaG: -6.6197658
REMARK  Cluster: 1
REMARK  ClusterRank: 1
ATOM   6526 C    LIG     1     -13.762 -10.718  21.293  1.00  0.00      LIG  
ATOM   6527 C1   LIG     1     -13.160 -12.009  21.720  1.00  0.00      LIG  
ATOM   6528 C2   LIG     1     -12.751 -12.099  23.166  1.00  0.00      LIG  
ATOM   6529 C3   LIG     1     -11.862 -10.885  23.544  1.00  0.00      LIG  
ATOM   6530 C4   LIG     1     -12.317  -9.493  23.039  1.00  0.00      LIG  
ATOM   6531 C5   LIG     1     -12.799  -9.596  21.590  1.00  0.00      LIG  
ATOM   6532 C6   LIG     1     -11.420 -10.928  25.012  1.00  0.00      LIG  
ATOM   6533 C7   LIG     1     -11.752  -9.708  25.835  1.00  0.00      LIG  
ATOM   6534 C8   LIG     1     -13.123  -9.182  25.474  1.00  0.00      LIG  
ATOM   6535 C9   LIG     1     -13.207  -8.678  24.033  1.00  0.00      LIG  
ATOM   6536 C10  LIG     1     -13.601  -8.114  26.466  1.00  0.00      LIG  
ATOM   6537 C11  LIG     1     -14.631  -7.237  25.844  1.00  0.00      LIG  
ATOM   6538 C12  LIG     1     -15.534  -7.923  24.879  1.00  0.00      LIG  
ATOM   6539 C13  LIG     1     -14.710  -8.473  23.706  1.00  0.00      LIG  
ATOM   6540 C14  LIG     1     -12.540  -7.130  26.929  1.00  0.00      LIG  
ATOM   6541 C15  LIG     1     -13.301  -5.851  26.952  1.00  0.00      LIG  
ATOM   6542 C16  LIG     1     -14.522  -5.935  26.139  1.00  0.00      LIG  
ATOM   6543 C17  LIG     1     -11.941 -13.384  23.315  1.00  0.00      LIG  
ATOM   6544 C18  LIG     1     -14.019 -12.268  23.996  1.00  0.00      LIG  
ATOM   6545 C19  LIG     1     -11.054  -8.648  22.844  1.00  0.00      LIG  
ATOM   6546 C20  LIG     1     -14.185  -8.805  27.692  1.00  0.00      LIG  
ATOM   6547 O    LIG     1     -12.899  -3.576  24.555  1.00  0.00      LIG  
ATOM   6548 C21  LIG     1     -13.871  -4.182  23.672  1.00  0.00      LIG  
ATOM   6549 C22  LIG     1     -15.268  -4.329  24.294  1.00  0.00      LIG  
ATOM   6550 C23  LIG     1     -15.307  -4.706  25.774  1.00  0.00      LIG  
ATOM   6551 O1   LIG     1     -13.289 -13.007  21.028  1.00  0.00      LIG  
ATOM   6552 O2   LIG     1     -14.867  -7.555  22.631  1.00  0.00      LIG  
ATOM   6553 C24  LIG     1     -16.754  -4.839  26.214  1.00  0.00      LIG  
ATOM   6554 C25  LIG     1     -13.076  -2.280  24.965  1.00  0.00      LIG  
ATOM   6555 O3   LIG     1     -14.024  -1.556  24.705  1.00  0.00      LIG  
ATOM   6556 C26  LIG     1     -11.898  -1.839  25.771  1.00  0.00      LIG  
ATOM   6557 C27  LIG     1     -13.954  -3.460  22.345  1.00  0.00      LIG  
ATOM   6558 O4   LIG     1     -12.689  -3.245  21.670  1.00  0.00      LIG  
ATOM   6559 C28  LIG     1     -13.676  -4.065  21.011  1.00  0.00      LIG  
ATOM   6560 C29  LIG     1     -14.288  -3.426  19.815  1.00  0.00      LIG  
ATOM   6561 C30  LIG     1     -13.217  -5.468  20.816  1.00  0.00      LIG  
ATOM   6562 O5   LIG     1     -12.893  -4.811  27.449  1.00  0.00      LIG  
ATOM   6563 H    LIG     1     -14.728 -10.587  21.781  1.00  0.00      LIG  
ATOM   6564 H1   LIG     1     -13.921 -10.767  20.213  1.00  0.00      LIG  
ATOM   6565 H2   LIG     1     -10.941 -11.076  22.985  1.00  0.00      LIG  
ATOM   6566 H3   LIG     1     -13.210  -8.646  21.245  1.00  0.00      LIG  
ATOM   6567 H4   LIG     1     -11.923  -9.767  20.955  1.00  0.00      LIG  
ATOM   6568 H5   LIG     1     -10.337 -11.078  25.052  1.00  0.00      LIG  
ATOM   6569 H6   LIG     1     -11.846 -11.791  25.525  1.00  0.00      LIG  
ATOM   6570 H7   LIG     1     -10.986  -8.948  25.678  1.00  0.00      LIG  
ATOM   6571 H8   LIG     1     -11.707  -9.978  26.893  1.00  0.00      LIG  
ATOM   6572 H9   LIG     1     -13.811 -10.026  25.560  1.00  0.00      LIG  
ATOM   6573 H10  LIG     1     -12.770  -7.674  24.026  1.00  0.00      LIG  
ATOM   6574 H11  LIG     1     -16.328  -7.254  24.534  1.00  0.00      LIG  
ATOM   6575 H12  LIG     1     -16.021  -8.750  25.401  1.00  0.00      LIG  
ATOM   6576 H13  LIG     1     -15.170  -9.411  23.396  1.00  0.00      LIG  
ATOM   6577 H14  LIG     1     -11.722  -7.013  26.213  1.00  0.00      LIG  
ATOM   6578 H15  LIG     1     -12.161  -7.365  27.928  1.00  0.00      LIG  
ATOM   6579 H16  LIG     1     -11.037 -13.353  22.700  1.00  0.00      LIG  
ATOM   6580 H17  LIG     1     -12.522 -14.261  23.011  1.00  0.00      LIG  
ATOM   6581 H18  LIG     1     -11.640 -13.553  24.351  1.00  0.00      LIG  
ATOM   6582 H19  LIG     1     -14.610 -13.115  23.634  1.00  0.00      LIG  
ATOM   6583 H20  LIG     1     -14.658 -11.386  23.949  1.00  0.00      LIG  
ATOM   6584 H21  LIG     1     -13.786 -12.462  25.046  1.00  0.00      LIG  
ATOM   6585 H22  LIG     1     -10.327  -9.166  22.213  1.00  0.00      LIG  
ATOM   6586 H23  LIG     1     -10.555  -8.405  23.782  1.00  0.00      LIG  
ATOM   6587 H24  LIG     1     -11.303  -7.703  22.354  1.00  0.00      LIG  
ATOM   6588 H25  LIG     1     -13.417  -9.384  28.212  1.00  0.00      LIG  
ATOM   6589 H26  LIG     1     -14.992  -9.490  27.414  1.00  0.00      LIG  
ATOM   6590 H27  LIG     1     -14.591  -8.080  28.404  1.00  0.00      LIG  
ATOM   6591 H28  LIG     1     -13.496  -5.194  23.508  1.00  0.00      LIG  
ATOM   6592 H29  LIG     1     -15.842  -5.050  23.705  1.00  0.00      LIG  
ATOM   6593 H30  LIG     1     -15.806  -3.383  24.191  1.00  0.00      LIG  
ATOM   6594 H31  LIG     1     -14.903  -3.860  26.335  1.00  0.00      LIG  
ATOM   6595 H32  LIG     1     -14.261  -7.845  21.928  1.00  0.00      LIG  
ATOM   6596 H33  LIG     1     -16.823  -5.109  27.272  1.00  0.00      LIG  
ATOM   6597 H34  LIG     1     -17.280  -5.598  25.629  1.00  0.00      LIG  
ATOM   6598 H35  LIG     1     -17.274  -3.888  26.073  1.00  0.00      LIG  
ATOM   6599 H36  LIG     1     -10.988  -1.912  25.169  1.00  0.00      LIG  
ATOM   6600 H37  LIG     1     -11.816  -2.449  26.675  1.00  0.00      LIG  
ATOM   6601 H38  LIG     1     -12.047  -0.796  26.060  1.00  0.00      LIG  
ATOM   6602 H39  LIG     1     -14.631  -2.619  22.388  1.00  0.00      LIG  
ATOM   6603 H40  LIG     1     -14.540  -2.378  20.002  1.00  0.00      LIG  
ATOM   6604 H41  LIG     1     -15.204  -3.954  19.537  1.00  0.00      LIG  
ATOM   6605 H42  LIG     1     -13.598  -3.467  18.968  1.00  0.00      LIG  
ATOM   6606 H43  LIG     1     -14.073  -6.111  20.599  1.00  0.00      LIG  
ATOM   6607 H44  LIG     1     -12.694  -5.862  21.690  1.00  0.00      LIG  
ATOM   6608 H45  LIG     1     -12.534  -5.520  19.964  1.00  0.00      LIG  
TER
REMARK  Energy: 259.329
REMARK  SimpleFitness: 259.329
REMARK  FullFitness: -1391.0806
REMARK  InterFull: -22.4765
REMARK  IntraFull: 285.18
REMARK  solvFull: -1937.02
REMARK  surfFull: 283.236
REMARK  extraFull: 0.0
REMARK  deltaGcompsolvpol: -1937.02
REMARK  deltaGcompsolvnonpol: 283.236
REMARK  deltaGprotsolvpol: -1938.72
REMARK  deltaGprotsolvnonpol: 281.59
REMARK  deltaGligsolvpol: -11.4827
REMARK  deltaGligsolvnonpol: 15.4966
REMARK  deltaGvdw: -22.4765
REMARK  deltaGelec: 0.0
REMARK  deltaG: -6.6197658
REMARK  Cluster: 1
REMARK  ClusterRank: 2
ATOM   6526 C    LIG     1     -13.762 -10.718  21.293  1.00  0.00      LIG  
ATOM   6527 C1   LIG     1     -13.160 -12.009  21.720  1.00  0.00      LIG  
ATOM   6528 C2   LIG     1     -12.751 -12.099  23.166  1.00  0.00      LIG  
ATOM   6529 C3   LIG     1     -11.862 -10.885  23.544  1.00  0.00      LIG  
ATOM   6530 C4   LIG     1     -12.317  -9.493  23.039  1.00  0.00      LIG  
ATOM   6531 C5   LIG     1     -12.799  -9.596  21.590  1.00  0.00      LIG  
ATOM   6532 C6   LIG     1     -11.420 -10.928  25.012  1.00  0.00      LIG  
ATOM   6533 C7   LIG     1     -11.752  -9.708  25.835  1.00  0.00      LIG  
ATOM   6534 C8   LIG     1     -13.123  -9.182  25.474  1.00  0.00      LIG  
ATOM   6535 C9   LIG     1     -13.207  -8.678  24.033  1.00  0.00      LIG  
ATOM   6536 C10  LIG     1     -13.601  -8.114  26.466  1.00  0.00      LIG  
ATOM   6537 C11  LIG     1     -14.631  -7.237  25.844  1.00  0.00      LIG  
ATOM   6538 C12  LIG     1     -15.534  -7.923  24.879  1.00  0.00      LIG  
ATOM   6539 C13  LIG     1     -14.710  -8.473  23.706  1.00  0.00      LIG  
ATOM   6540 C14  LIG     1     -12.540  -7.130  26.929  1.00  0.00      LIG  
ATOM   6541 C15  LIG     1     -13.301  -5.851  26.952  1.00  0.00      LIG  
ATOM   6542 C16  LIG     1     -14.522  -5.935  26.139  1.00  0.00      LIG  
ATOM   6543 C17  LIG     1     -11.941 -13.384  23.315  1.00  0.00      LIG  
ATOM   6544 C18  LIG     1     -14.019 -12.268  23.996  1.00  0.00      LIG  
ATOM   6545 C19  LIG     1     -11.054  -8.648  22.844  1.00  0.00      LIG  
ATOM   6546 C20  LIG     1     -14.185  -8.805  27.692  1.00  0.00      LIG  
ATOM   6547 O    LIG     1     -12.899  -3.576  24.555  1.00  0.00      LIG  
ATOM   6548 C21  LIG     1     -13.871  -4.182  23.672  1.00  0.00      LIG  
ATOM   6549 C22  LIG     1     -15.268  -4.329  24.294  1.00  0.00      LIG  
ATOM   6550 C23  LIG     1     -15.307  -4.706  25.774  1.00  0.00      LIG  
ATOM   6551 O1   LIG     1     -13.289 -13.007  21.028  1.00  0.00      LIG  
ATOM   6552 O2   LIG     1     -14.867  -7.555  22.631  1.00  0.00      LIG  
ATOM   6553 C24  LIG     1     -16.754  -4.839  26.214  1.00  0.00      LIG  
ATOM   6554 C25  LIG     1     -13.076  -2.280  24.965  1.00  0.00      LIG  
ATOM   6555 O3   LIG     1     -14.024  -1.556  24.705  1.00  0.00      LIG  
ATOM   6556 C26  LIG     1     -11.898  -1.839  25.771  1.00  0.00      LIG  
ATOM   6557 C27  LIG     1     -13.954  -3.460  22.345  1.00  0.00      LIG  
ATOM   6558 O4   LIG     1     -12.689  -3.245  21.670  1.00  0.00      LIG  
ATOM   6559 C28  LIG     1     -13.676  -4.065  21.011  1.00  0.00      LIG  
ATOM   6560 C29  LIG     1     -14.288  -3.426  19.815  1.00  0.00      LIG  
ATOM   6561 C30  LIG     1     -13.217  -5.468  20.816  1.00  0.00      LIG  
ATOM   6562 O5   LIG     1     -12.893  -4.811  27.449  1.00  0.00      LIG  
ATOM   6563 H    LIG     1     -14.728 -10.587  21.781  1.00  0.00      LIG  
ATOM   6564 H1   LIG     1     -13.921 -10.767  20.213  1.00  0.00      LIG  
ATOM   6565 H2   LIG     1     -10.941 -11.076  22.985  1.00  0.00      LIG  
ATOM   6566 H3   LIG     1     -13.210  -8.646  21.245  1.00  0.00      LIG  
ATOM   6567 H4   LIG     1     -11.923  -9.767  20.955  1.00  0.00      LIG  
ATOM   6568 H5   LIG     1     -10.337 -11.078  25.052  1.00  0.00      LIG  
ATOM   6569 H6   LIG     1     -11.846 -11.791  25.525  1.00  0.00      LIG  
ATOM   6570 H7   LIG     1     -10.986  -8.948  25.678  1.00  0.00      LIG  
ATOM   6571 H8   LIG     1     -11.707  -9.978  26.893  1.00  0.00      LIG  
ATOM   6572 H9   LIG     1     -13.811 -10.026  25.560  1.00  0.00      LIG  
ATOM   6573 H10  LIG     1     -12.770  -7.674  24.026  1.00  0.00      LIG  
ATOM   6574 H11  LIG     1     -16.328  -7.254  24.534  1.00  0.00      LIG  
ATOM   6575 H12  LIG     1     -16.021  -8.750  25.401  1.00  0.00      LIG  
ATOM   6576 H13  LIG     1     -15.170  -9.411  23.396  1.00  0.00      LIG  
ATOM   6577 H14  LIG     1     -11.722  -7.013  26.213  1.00  0.00      LIG  
ATOM   6578 H15  LIG     1     -12.161  -7.365  27.928  1.00  0.00      LIG  
ATOM   6579 H16  LIG     1     -11.037 -13.353  22.700  1.00  0.00      LIG  
ATOM   6580 H17  LIG     1     -12.522 -14.261  23.011  1.00  0.00      LIG  
ATOM   6581 H18  LIG     1     -11.640 -13.553  24.351  1.00  0.00      LIG  
ATOM   6582 H19  LIG     1     -14.610 -13.115  23.634  1.00  0.00      LIG  
ATOM   6583 H20  LIG     1     -14.658 -11.386  23.949  1.00  0.00      LIG  
ATOM   6584 H21  LIG     1     -13.786 -12.462  25.046  1.00  0.00      LIG  
ATOM   6585 H22  LIG     1     -10.327  -9.166  22.213  1.00  0.00      LIG  
ATOM   6586 H23  LIG     1     -10.555  -8.405  23.782  1.00  0.00      LIG  
ATOM   6587 H24  LIG     1     -11.303  -7.703  22.354  1.00  0.00      LIG  
ATOM   6588 H25  LIG     1     -13.417  -9.384  28.212  1.00  0.00      LIG  
ATOM   6589 H26  LIG     1     -14.992  -9.490  27.414  1.00  0.00      LIG  
ATOM   6590 H27  LIG     1     -14.591  -8.080  28.404  1.00  0.00      LIG  
ATOM   6591 H28  LIG     1     -13.496  -5.194  23.508  1.00  0.00      LIG  
ATOM   6592 H29  LIG     1     -15.842  -5.050  23.705  1.00  0.00      LIG  
ATOM   6593 H30  LIG     1     -15.806  -3.383  24.191  1.00  0.00      LIG  
ATOM   6594 H31  LIG     1     -14.903  -3.860  26.335  1.00  0.00      LIG  
ATOM   6595 H32  LIG     1     -14.261  -7.845  21.928  1.00  0.00      LIG  
ATOM   6596 H33  LIG     1     -16.823  -5.109  27.272  1.00  0.00      LIG  
ATOM   6597 H34  LIG     1     -17.280  -5.598  25.629  1.00  0.00      LIG  
ATOM   6598 H35  LIG     1     -17.274  -3.888  26.073  1.00  0.00      LIG  
ATOM   6599 H36  LIG     1     -10.988  -1.912  25.169  1.00  0.00      LIG  
ATOM   6600 H37  LIG     1     -11.816  -2.449  26.675  1.00  0.00      LIG  
ATOM   6601 H38  LIG     1     -12.047  -0.796  26.060  1.00  0.00      LIG  
ATOM   6602 H39  LIG     1     -14.631  -2.619  22.388  1.00  0.00      LIG  
ATOM   6603 H40  LIG     1     -14.540  -2.378  20.002  1.00  0.00      LIG  
ATOM   6604 H41  LIG     1     -15.204  -3.954  19.537  1.00  0.00      LIG  
ATOM   6605 H42  LIG     1     -13.598  -3.467  18.968  1.00  0.00      LIG  
ATOM   6606 H43  LIG     1     -14.073  -6.111  20.599  1.00  0.00      LIG  
ATOM   6607 H44  LIG     1     -12.694  -5.862  21.690  1.00  0.00      LIG  
ATOM   6608 H45  LIG     1     -12.534  -5.520  19.964  1.00  0.00      LIG  
TER
REMARK  Energy: 259.329
REMARK  SimpleFitness: 259.329
REMARK  FullFitness: -1391.0806
REMARK  InterFull: -22.4765
REMARK  IntraFull: 285.18
REMARK  solvFull: -1937.02
REMARK  surfFull: 283.236
REMARK  extraFull: 0.0
REMARK  deltaGcompsolvpol: -1937.02
REMARK  deltaGcompsolvnonpol: 283.236
REMARK  deltaGprotsolvpol: -1938.72
REMARK  deltaGprotsolvnonpol: 281.59
REMARK  deltaGligsolvpol: -11.4827
REMARK  deltaGligsolvnonpol: 15.4966
REMARK  deltaGvdw: -22.4765
REMARK  deltaGelec: 0.0
REMARK  deltaG: -6.6197658
REMARK  Cluster: 1
REMARK  ClusterRank: 3
ATOM   6526 C    LIG     1     -13.762 -10.718  21.293  1.00  0.00      LIG  
ATOM   6527 C1   LIG     1     -13.160 -12.009  21.720  1.00  0.00      LIG  
ATOM   6528 C2   LIG     1     -12.751 -12.099  23.166  1.00  0.00      LIG  
ATOM   6529 C3   LIG     1     -11.862 -10.885  23.544  1.00  0.00      LIG  
ATOM   6530 C4   LIG     1     -12.317  -9.493  23.039  1.00  0.00      LIG  
ATOM   6531 C5   LIG     1     -12.799  -9.596  21.590  1.00  0.00      LIG  
ATOM   6532 C6   LIG     1     -11.420 -10.928  25.012  1.00  0.00      LIG  
ATOM   6533 C7   LIG     1     -11.752  -9.708  25.835  1.00  0.00      LIG  
ATOM   6534 C8   LIG     1     -13.123  -9.182  25.474  1.00  0.00      LIG  
ATOM   6535 C9   LIG     1     -13.207  -8.678  24.033  1.00  0.00      LIG  
ATOM   6536 C10  LIG     1     -13.601  -8.114  26.466  1.00  0.00      LIG  
ATOM   6537 C11  LIG     1     -14.631  -7.237  25.844  1.00  0.00      LIG  
ATOM   6538 C12  LIG     1     -15.534  -7.923  24.879  1.00  0.00      LIG  
ATOM   6539 C13  LIG     1     -14.710  -8.473  23.706  1.00  0.00      LIG  
ATOM   6540 C14  LIG     1     -12.540  -7.130  26.929  1.00  0.00      LIG  
ATOM   6541 C15  LIG     1     -13.301  -5.851  26.952  1.00  0.00      LIG  
ATOM   6542 C16  LIG     1     -14.522  -5.935  26.139  1.00  0.00      LIG  
ATOM   6543 C17  LIG     1     -11.941 -13.384  23.315  1.00  0.00      LIG  
ATOM   6544 C18  LIG     1     -14.019 -12.268  23.996  1.00  0.00      LIG  
ATOM   6545 C19  LIG     1     -11.054  -8.648  22.844  1.00  0.00      LIG  
ATOM   6546 C20  LIG     1     -14.185  -8.805  27.692  1.00  0.00      LIG  
ATOM   6547 O    LIG     1     -12.899  -3.576  24.555  1.00  0.00      LIG  
ATOM   6548 C21  LIG     1     -13.871  -4.182  23.672  1.00  0.00      LIG  
ATOM   6549 C22  LIG     1     -15.268  -4.329  24.294  1.00  0.00      LIG  
ATOM   6550 C23  LIG     1     -15.307  -4.706  25.774  1.00  0.00      LIG  
ATOM   6551 O1   LIG     1     -13.289 -13.007  21.028  1.00  0.00      LIG  
ATOM   6552 O2   LIG     1     -14.867  -7.555  22.631  1.00  0.00      LIG  
ATOM   6553 C24  LIG     1     -16.754  -4.839  26.214  1.00  0.00      LIG  
ATOM   6554 C25  LIG     1     -13.076  -2.280  24.965  1.00  0.00      LIG  
ATOM   6555 O3   LIG     1     -14.024  -1.556  24.705  1.00  0.00      LIG  
ATOM   6556 C26  LIG     1     -11.898  -1.839  25.771  1.00  0.00      LIG  
ATOM   6557 C27  LIG     1     -13.954  -3.460  22.345  1.00  0.00      LIG  
ATOM   6558 O4   LIG     1     -12.689  -3.245  21.670  1.00  0.00      LIG  
ATOM   6559 C28  LIG     1     -13.676  -4.065  21.011  1.00  0.00      LIG  
ATOM   6560 C29  LIG     1     -14.288  -3.426  19.815  1.00  0.00      LIG  
ATOM   6561 C30  LIG     1     -13.217  -5.468  20.816  1.00  0.00      LIG  
ATOM   6562 O5   LIG     1     -12.893  -4.811  27.449  1.00  0.00      LIG  
ATOM   6563 H    LIG     1     -14.728 -10.587  21.781  1.00  0.00      LIG  
ATOM   6564 H1   LIG     1     -13.921 -10.767  20.213  1.00  0.00      LIG  
ATOM   6565 H2   LIG     1     -10.941 -11.076  22.985  1.00  0.00      LIG  
ATOM   6566 H3   LIG     1     -13.210  -8.646  21.245  1.00  0.00      LIG  
ATOM   6567 H4   LIG     1     -11.923  -9.767  20.955  1.00  0.00      LIG  
ATOM   6568 H5   LIG     1     -10.337 -11.078  25.052  1.00  0.00      LIG  
ATOM   6569 H6   LIG     1     -11.846 -11.791  25.525  1.00  0.00      LIG  
ATOM   6570 H7   LIG     1     -10.986  -8.948  25.678  1.00  0.00      LIG  
ATOM   6571 H8   LIG     1     -11.707  -9.978  26.893  1.00  0.00      LIG  
ATOM   6572 H9   LIG     1     -13.811 -10.026  25.560  1.00  0.00      LIG  
ATOM   6573 H10  LIG     1     -12.770  -7.674  24.026  1.00  0.00      LIG  
ATOM   6574 H11  LIG     1     -16.328  -7.254  24.534  1.00  0.00      LIG  
ATOM   6575 H12  LIG     1     -16.021  -8.750  25.401  1.00  0.00      LIG  
ATOM   6576 H13  LIG     1     -15.170  -9.411  23.396  1.00  0.00      LIG  
ATOM   6577 H14  LIG     1     -11.722  -7.013  26.213  1.00  0.00      LIG  
ATOM   6578 H15  LIG     1     -12.161  -7.365  27.928  1.00  0.00      LIG  
ATOM   6579 H16  LIG     1     -11.037 -13.353  22.700  1.00  0.00      LIG  
ATOM   6580 H17  LIG     1     -12.522 -14.261  23.011  1.00  0.00      LIG  
ATOM   6581 H18  LIG     1     -11.640 -13.553  24.351  1.00  0.00      LIG  
ATOM   6582 H19  LIG     1     -14.610 -13.115  23.634  1.00  0.00      LIG  
ATOM   6583 H20  LIG     1     -14.658 -11.386  23.949  1.00  0.00      LIG  
ATOM   6584 H21  LIG     1     -13.786 -12.462  25.046  1.00  0.00      LIG  
ATOM   6585 H22  LIG     1     -10.327  -9.166  22.213  1.00  0.00      LIG  
ATOM   6586 H23  LIG     1     -10.555  -8.405  23.782  1.00  0.00      LIG  
ATOM   6587 H24  LIG     1     -11.303  -7.703  22.354  1.00  0.00      LIG  
ATOM   6588 H25  LIG     1     -13.417  -9.384  28.212  1.00  0.00      LIG  
ATOM   6589 H26  LIG     1     -14.992  -9.490  27.414  1.00  0.00      LIG  
ATOM   6590 H27  LIG     1     -14.591  -8.080  28.404  1.00  0.00      LIG  
ATOM   6591 H28  LIG     1     -13.496  -5.194  23.508  1.00  0.00      LIG  
ATOM   6592 H29  LIG     1     -15.842  -5.050  23.705  1.00  0.00      LIG  
ATOM   6593 H30  LIG     1     -15.806  -3.383  24.191  1.00  0.00      LIG  
ATOM   6594 H31  LIG     1     -14.903  -3.860  26.335  1.00  0.00      LIG  
ATOM   6595 H32  LIG     1     -14.261  -7.845  21.928  1.00  0.00      LIG  
ATOM   6596 H33  LIG     1     -16.823  -5.109  27.272  1.00  0.00      LIG  
ATOM   6597 H34  LIG     1     -17.280  -5.598  25.629  1.00  0.00      LIG  
ATOM   6598 H35  LIG     1     -17.274  -3.888  26.073  1.00  0.00      LIG  
ATOM   6599 H36  LIG     1     -10.988  -1.912  25.169  1.00  0.00      LIG  
ATOM   6600 H37  LIG     1     -11.816  -2.449  26.675  1.00  0.00      LIG  
ATOM   6601 H38  LIG     1     -12.047  -0.796  26.060  1.00  0.00      LIG  
ATOM   6602 H39  LIG     1     -14.631  -2.619  22.388  1.00  0.00      LIG  
ATOM   6603 H40  LIG     1     -14.540  -2.378  20.002  1.00  0.00      LIG  
ATOM   6604 H41  LIG     1     -15.204  -3.954  19.537  1.00  0.00      LIG  
ATOM   6605 H42  LIG     1     -13.598  -3.467  18.968  1.00  0.00      LIG  
ATOM   6606 H43  LIG     1     -14.073  -6.111  20.599  1.00  0.00      LIG  
ATOM   6607 H44  LIG     1     -12.694  -5.862  21.690  1.00  0.00      LIG  
ATOM   6608 H45  LIG     1     -12.534  -5.520  19.964  1.00  0.00      LIG  
TER
REMARK  Energy: 259.357
REMARK  SimpleFitness: 259.357
REMARK  FullFitness: -1391.0754
REMARK  InterFull: -22.5364
REMARK  IntraFull: 285.236
REMARK  solvFull: -1936.99
REMARK  surfFull: 283.215
REMARK  extraFull: 0.0
REMARK  deltaGcompsolvpol: -1936.99
REMARK  deltaGcompsolvnonpol: 283.215
REMARK  deltaGprotsolvpol: -1938.72
REMARK  deltaGprotsolvnonpol: 281.59
REMARK  deltaGligsolvpol: -11.5147
REMARK  deltaGligsolvnonpol: 15.5021
REMARK  deltaGvdw: -22.5364
REMARK  deltaGelec: 0.0
REMARK  deltaG: -6.6241426
REMARK  Cluster: 1
REMARK  ClusterRank: 4
ATOM   6526 C    LIG     1     -13.744 -10.631  21.276  1.00  0.00      LIG  
ATOM   6527 C1   LIG     1     -13.135 -11.919  21.702  1.00  0.00      LIG  
ATOM   6528 C2   LIG     1     -12.731 -12.010  23.150  1.00  0.00      LIG  
ATOM   6529 C3   LIG     1     -11.849 -10.793  23.531  1.00  0.00      LIG  
ATOM   6530 C4   LIG     1     -12.308  -9.402  23.028  1.00  0.00      LIG  
ATOM   6531 C5   LIG     1     -12.787  -9.505  21.577  1.00  0.00      LIG  
ATOM   6532 C6   LIG     1     -11.410 -10.838  25.000  1.00  0.00      LIG  
ATOM   6533 C7   LIG     1     -11.749  -9.621  25.825  1.00  0.00      LIG  
ATOM   6534 C8   LIG     1     -13.121  -9.100  25.461  1.00  0.00      LIG  
ATOM   6535 C9   LIG     1     -13.203  -8.592  24.020  1.00  0.00      LIG  
ATOM   6536 C10  LIG     1     -13.608  -8.039  26.456  1.00  0.00      LIG  
ATOM   6537 C11  LIG     1     -14.633  -7.158  25.831  1.00  0.00      LIG  
ATOM   6538 C12  LIG     1     -15.532  -7.840  24.861  1.00  0.00      LIG  
ATOM   6539 C13  LIG     1     -14.706  -8.392  23.691  1.00  0.00      LIG  
ATOM   6540 C14  LIG     1     -12.550  -7.059  26.938  1.00  0.00      LIG  
ATOM   6541 C15  LIG     1     -13.306  -5.777  26.953  1.00  0.00      LIG  
ATOM   6542 C16  LIG     1     -14.520  -5.856  26.127  1.00  0.00      LIG  
ATOM   6543 C17  LIG     1     -11.917 -13.292  23.301  1.00  0.00      LIG  
ATOM   6544 C18  LIG     1     -14.002 -12.184  23.975  1.00  0.00      LIG  
ATOM   6545 C19  LIG     1     -11.048  -8.552  22.837  1.00  0.00      LIG  
ATOM   6546 C20  LIG     1     -14.203  -8.742  27.671  1.00  0.00      LIG  
ATOM   6547 O    LIG     1     -12.868  -3.523  24.545  1.00  0.00      LIG  
ATOM   6548 C21  LIG     1     -13.842  -4.119  23.658  1.00  0.00      LIG  
ATOM   6549 C22  LIG     1     -15.243  -4.251  24.275  1.00  0.00      LIG  
ATOM   6550 C23  LIG     1     -15.294  -4.624  25.756  1.00  0.00      LIG  
ATOM   6551 O1   LIG     1     -13.250 -12.915  21.004  1.00  0.00      LIG  
ATOM   6552 O2   LIG     1     -14.867  -7.478  22.613  1.00  0.00      LIG  
ATOM   6553 C24  LIG     1     -16.743  -4.746  26.188  1.00  0.00      LIG  
ATOM   6554 C25  LIG     1     -13.032  -2.224  24.952  1.00  0.00      LIG  
ATOM   6555 O3   LIG     1     -13.969  -1.488  24.683  1.00  0.00      LIG  
ATOM   6556 C26  LIG     1     -11.846  -1.791  25.751  1.00  0.00      LIG  
ATOM   6557 C27  LIG     1     -13.914  -3.396  22.331  1.00  0.00      LIG  
ATOM   6558 O4   LIG     1     -12.645  -3.192  21.660  1.00  0.00      LIG  
ATOM   6559 C28  LIG     1     -13.638  -4.002  20.997  1.00  0.00      LIG  
ATOM   6560 C29  LIG     1     -14.242  -3.355  19.801  1.00  0.00      LIG  
ATOM   6561 C30  LIG     1     -13.193  -5.408  20.801  1.00  0.00      LIG  
ATOM   6562 O5   LIG     1     -12.900  -4.740  27.456  1.00  0.00      LIG  
ATOM   6563 H    LIG     1     -14.711 -10.506  21.765  1.00  0.00      LIG  
ATOM   6564 H1   LIG     1     -13.904 -10.680  20.196  1.00  0.00      LIG  
ATOM   6565 H2   LIG     1     -10.925 -10.979  22.974  1.00  0.00      LIG  
ATOM   6566 H3   LIG     1     -13.200  -8.557  21.233  1.00  0.00      LIG  
ATOM   6567 H4   LIG     1     -11.909  -9.673  20.945  1.00  0.00      LIG  
ATOM   6568 H5   LIG     1     -10.327 -10.984  25.043  1.00  0.00      LIG  
ATOM   6569 H6   LIG     1     -11.835 -11.702  25.511  1.00  0.00      LIG  
ATOM   6570 H7   LIG     1     -10.986  -8.857  25.670  1.00  0.00      LIG  
ATOM   6571 H8   LIG     1     -11.705  -9.893  26.883  1.00  0.00      LIG  
ATOM   6572 H9   LIG     1     -13.805  -9.948  25.542  1.00  0.00      LIG  
ATOM   6573 H10  LIG     1     -12.770  -7.586  24.017  1.00  0.00      LIG  
ATOM   6574 H11  LIG     1     -16.323  -7.168  24.514  1.00  0.00      LIG  
ATOM   6575 H12  LIG     1     -16.025  -8.666  25.380  1.00  0.00      LIG  
ATOM   6576 H13  LIG     1     -15.164  -9.332  23.383  1.00  0.00      LIG  
ATOM   6577 H14  LIG     1     -11.721  -6.942  26.234  1.00  0.00      LIG  
ATOM   6578 H15  LIG     1     -12.188  -7.297  27.942  1.00  0.00      LIG  
ATOM   6579 H16  LIG     1     -11.009 -13.256  22.692  1.00  0.00      LIG  
ATOM   6580 H17  LIG     1     -12.492 -14.170  22.991  1.00  0.00      LIG  
ATOM   6581 H18  LIG     1     -11.623 -13.462  24.339  1.00  0.00      LIG  
ATOM   6582 H19  LIG     1     -14.587 -13.035  23.611  1.00  0.00      LIG  
ATOM   6583 H20  LIG     1     -14.646 -11.305  23.924  1.00  0.00      LIG  
ATOM   6584 H21  LIG     1     -13.772 -12.375  25.025  1.00  0.00      LIG  
ATOM   6585 H22  LIG     1     -10.318  -9.066  22.206  1.00  0.00      LIG  
ATOM   6586 H23  LIG     1     -10.552  -8.308  23.777  1.00  0.00      LIG  
ATOM   6587 H24  LIG     1     -11.300  -7.607  22.349  1.00  0.00      LIG  
ATOM   6588 H25  LIG     1     -13.439  -9.323  28.193  1.00  0.00      LIG  
ATOM   6589 H26  LIG     1     -15.006  -9.425  27.379  1.00  0.00      LIG  
ATOM   6590 H27  LIG     1     -14.617  -8.023  28.384  1.00  0.00      LIG  
ATOM   6591 H28  LIG     1     -13.477  -5.135  23.495  1.00  0.00      LIG  
ATOM   6592 H29  LIG     1     -15.822  -4.968  23.685  1.00  0.00      LIG  
ATOM   6593 H30  LIG     1     -15.773  -3.300  24.167  1.00  0.00      LIG  
ATOM   6594 H31  LIG     1     -14.887  -3.779  26.317  1.00  0.00      LIG  
ATOM   6595 H32  LIG     1     -14.279  -7.783  21.901  1.00  0.00      LIG  
ATOM   6596 H33  LIG     1     -16.821  -5.018  27.245  1.00  0.00      LIG  
ATOM   6597 H34  LIG     1     -17.272  -5.500  25.599  1.00  0.00      LIG  
ATOM   6598 H35  LIG     1     -17.256  -3.792  26.046  1.00  0.00      LIG  
ATOM   6599 H36  LIG     1     -10.943  -1.851  25.136  1.00  0.00      LIG  
ATOM   6600 H37  LIG     1     -11.750  -2.416  26.643  1.00  0.00      LIG  
ATOM   6601 H38  LIG     1     -11.996  -0.754  26.061  1.00  0.00      LIG  
ATOM   6602 H39  LIG     1     -14.582  -2.548  22.373  1.00  0.00      LIG  
ATOM   6603 H40  LIG     1     -14.503  -2.310  19.996  1.00  0.00      LIG  
ATOM   6604 H41  LIG     1     -15.152  -3.886  19.509  1.00  0.00      LIG  
ATOM   6605 H42  LIG     1     -13.543  -3.384  18.961  1.00  0.00      LIG  
ATOM   6606 H43  LIG     1     -14.055  -6.044  20.585  1.00  0.00      LIG  
ATOM   6607 H44  LIG     1     -12.673  -5.807  21.676  1.00  0.00      LIG  
ATOM   6608 H45  LIG     1     -12.511  -5.467  19.949  1.00  0.00      LIG  
TER
REMARK  Energy: 259.357
REMARK  SimpleFitness: 259.357
REMARK  FullFitness: -1391.0754
REMARK  InterFull: -22.5364
REMARK  IntraFull: 285.236
REMARK  solvFull: -1936.99
REMARK  surfFull: 283.215
REMARK  extraFull: 0.0
REMARK  deltaGcompsolvpol: -1936.99
REMARK  deltaGcompsolvnonpol: 283.215
REMARK  deltaGprotsolvpol: -1938.72
REMARK  deltaGprotsolvnonpol: 281.59
REMARK  deltaGligsolvpol: -11.5147
REMARK  deltaGligsolvnonpol: 15.5021
REMARK  deltaGvdw: -22.5364
REMARK  deltaGelec: 0.0
REMARK  deltaG: -6.6241426
REMARK  Cluster: 1
REMARK  ClusterRank: 5
ATOM   6526 C    LIG     1     -13.744 -10.631  21.276  1.00  0.00      LIG  
ATOM   6527 C1   LIG     1     -13.135 -11.919  21.702  1.00  0.00      LIG  
ATOM   6528 C2   LIG     1     -12.731 -12.010  23.150  1.00  0.00      LIG  
ATOM   6529 C3   LIG     1     -11.849 -10.793  23.531  1.00  0.00      LIG  
ATOM   6530 C4   LIG     1     -12.308  -9.402  23.028  1.00  0.00      LIG  
ATOM   6531 C5   LIG     1     -12.787  -9.505  21.577  1.00  0.00      LIG  
ATOM   6532 C6   LIG     1     -11.410 -10.838  25.000  1.00  0.00      LIG  
ATOM   6533 C7   LIG     1     -11.749  -9.621  25.825  1.00  0.00      LIG  
ATOM   6534 C8   LIG     1     -13.121  -9.100  25.461  1.00  0.00      LIG  
ATOM   6535 C9   LIG     1     -13.203  -8.592  24.020  1.00  0.00      LIG  
ATOM   6536 C10  LIG     1     -13.608  -8.039  26.456  1.00  0.00      LIG  
ATOM   6537 C11  LIG     1     -14.633  -7.158  25.831  1.00  0.00      LIG  
ATOM   6538 C12  LIG     1     -15.532  -7.840  24.861  1.00  0.00      LIG  
ATOM   6539 C13  LIG     1     -14.706  -8.392  23.691  1.00  0.00      LIG  
ATOM   6540 C14  LIG     1     -12.550  -7.059  26.938  1.00  0.00      LIG  
ATOM   6541 C15  LIG     1     -13.306  -5.777  26.953  1.00  0.00      LIG  
ATOM   6542 C16  LIG     1     -14.520  -5.856  26.127  1.00  0.00      LIG  
ATOM   6543 C17  LIG     1     -11.917 -13.292  23.301  1.00  0.00      LIG  
ATOM   6544 C18  LIG     1     -14.002 -12.184  23.975  1.00  0.00      LIG  
ATOM   6545 C19  LIG     1     -11.048  -8.552  22.837  1.00  0.00      LIG  
ATOM   6546 C20  LIG     1     -14.203  -8.742  27.671  1.00  0.00      LIG  
ATOM   6547 O    LIG     1     -12.868  -3.523  24.545  1.00  0.00      LIG  
ATOM   6548 C21  LIG     1     -13.842  -4.119  23.658  1.00  0.00      LIG  
ATOM   6549 C22  LIG     1     -15.243  -4.251  24.275  1.00  0.00      LIG  
ATOM   6550 C23  LIG     1     -15.294  -4.624  25.756  1.00  0.00      LIG  
ATOM   6551 O1   LIG     1     -13.250 -12.915  21.004  1.00  0.00      LIG  
ATOM   6552 O2   LIG     1     -14.867  -7.478  22.613  1.00  0.00      LIG  
ATOM   6553 C24  LIG     1     -16.743  -4.746  26.188  1.00  0.00      LIG  
ATOM   6554 C25  LIG     1     -13.032  -2.224  24.952  1.00  0.00      LIG  
ATOM   6555 O3   LIG     1     -13.969  -1.488  24.683  1.00  0.00      LIG  
ATOM   6556 C26  LIG     1     -11.846  -1.791  25.751  1.00  0.00      LIG  
ATOM   6557 C27  LIG     1     -13.914  -3.396  22.331  1.00  0.00      LIG  
ATOM   6558 O4   LIG     1     -12.645  -3.192  21.660  1.00  0.00      LIG  
ATOM   6559 C28  LIG     1     -13.638  -4.002  20.997  1.00  0.00      LIG  
ATOM   6560 C29  LIG     1     -14.242  -3.355  19.801  1.00  0.00      LIG  
ATOM   6561 C30  LIG     1     -13.193  -5.408  20.801  1.00  0.00      LIG  
ATOM   6562 O5   LIG     1     -12.900  -4.740  27.456  1.00  0.00      LIG  
ATOM   6563 H    LIG     1     -14.711 -10.506  21.765  1.00  0.00      LIG  
ATOM   6564 H1   LIG     1     -13.904 -10.680  20.196  1.00  0.00      LIG  
ATOM   6565 H2   LIG     1     -10.925 -10.979  22.974  1.00  0.00      LIG  
ATOM   6566 H3   LIG     1     -13.200  -8.557  21.233  1.00  0.00      LIG  
ATOM   6567 H4   LIG     1     -11.909  -9.673  20.945  1.00  0.00      LIG  
ATOM   6568 H5   LIG     1     -10.327 -10.984  25.043  1.00  0.00      LIG  
ATOM   6569 H6   LIG     1     -11.835 -11.702  25.511  1.00  0.00      LIG  
ATOM   6570 H7   LIG     1     -10.986  -8.857  25.670  1.00  0.00      LIG  
ATOM   6571 H8   LIG     1     -11.705  -9.893  26.883  1.00  0.00      LIG  
ATOM   6572 H9   LIG     1     -13.805  -9.948  25.542  1.00  0.00      LIG  
ATOM   6573 H10  LIG     1     -12.770  -7.586  24.017  1.00  0.00      LIG  
ATOM   6574 H11  LIG     1     -16.323  -7.168  24.514  1.00  0.00      LIG  
ATOM   6575 H12  LIG     1     -16.025  -8.666  25.380  1.00  0.00      LIG  
ATOM   6576 H13  LIG     1     -15.164  -9.332  23.383  1.00  0.00      LIG  
ATOM   6577 H14  LIG     1     -11.721  -6.942  26.234  1.00  0.00      LIG  
ATOM   6578 H15  LIG     1     -12.188  -7.297  27.942  1.00  0.00      LIG  
ATOM   6579 H16  LIG     1     -11.009 -13.256  22.692  1.00  0.00      LIG  
ATOM   6580 H17  LIG     1     -12.492 -14.170  22.991  1.00  0.00      LIG  
ATOM   6581 H18  LIG     1     -11.623 -13.462  24.339  1.00  0.00      LIG  
ATOM   6582 H19  LIG     1     -14.587 -13.035  23.611  1.00  0.00      LIG  
ATOM   6583 H20  LIG     1     -14.646 -11.305  23.924  1.00  0.00      LIG  
ATOM   6584 H21  LIG     1     -13.772 -12.375  25.025  1.00  0.00      LIG  
ATOM   6585 H22  LIG     1     -10.318  -9.066  22.206  1.00  0.00      LIG  
ATOM   6586 H23  LIG     1     -10.552  -8.308  23.777  1.00  0.00      LIG  
ATOM   6587 H24  LIG     1     -11.300  -7.607  22.349  1.00  0.00      LIG  
ATOM   6588 H25  LIG     1     -13.439  -9.323  28.193  1.00  0.00      LIG  
ATOM   6589 H26  LIG     1     -15.006  -9.425  27.379  1.00  0.00      LIG  
ATOM   6590 H27  LIG     1     -14.617  -8.023  28.384  1.00  0.00      LIG  
ATOM   6591 H28  LIG     1     -13.477  -5.135  23.495  1.00  0.00      LIG  
ATOM   6592 H29  LIG     1     -15.822  -4.968  23.685  1.00  0.00      LIG  
ATOM   6593 H30  LIG     1     -15.773  -3.300  24.167  1.00  0.00      LIG  
ATOM   6594 H31  LIG     1     -14.887  -3.779  26.317  1.00  0.00      LIG  
ATOM   6595 H32  LIG     1     -14.279  -7.783  21.901  1.00  0.00      LIG  
ATOM   6596 H33  LIG     1     -16.821  -5.018  27.245  1.00  0.00      LIG  
ATOM   6597 H34  LIG     1     -17.272  -5.500  25.599  1.00  0.00      LIG  
ATOM   6598 H35  LIG     1     -17.256  -3.792  26.046  1.00  0.00      LIG  
ATOM   6599 H36  LIG     1     -10.943  -1.851  25.136  1.00  0.00      LIG  
ATOM   6600 H37  LIG     1     -11.750  -2.416  26.643  1.00  0.00      LIG  
ATOM   6601 H38  LIG     1     -11.996  -0.754  26.061  1.00  0.00      LIG  
ATOM   6602 H39  LIG     1     -14.582  -2.548  22.373  1.00  0.00      LIG  
ATOM   6603 H40  LIG     1     -14.503  -2.310  19.996  1.00  0.00      LIG  
ATOM   6604 H41  LIG     1     -15.152  -3.886  19.509  1.00  0.00      LIG  
ATOM   6605 H42  LIG     1     -13.543  -3.384  18.961  1.00  0.00      LIG  
ATOM   6606 H43  LIG     1     -14.055  -6.044  20.585  1.00  0.00      LIG  
ATOM   6607 H44  LIG     1     -12.673  -5.807  21.676  1.00  0.00      LIG  
ATOM   6608 H45  LIG     1     -12.511  -5.467  19.949  1.00  0.00      LIG  
TER
REMARK  Energy: 259.357
REMARK  SimpleFitness: 259.357
REMARK  FullFitness: -1391.0754
REMARK  InterFull: -22.5364
REMARK  IntraFull: 285.236
REMARK  solvFull: -1936.99
REMARK  surfFull: 283.215
REMARK  extraFull: 0.0
REMARK  deltaGcompsolvpol: -1936.99
REMARK  deltaGcompsolvnonpol: 283.215
REMARK  deltaGprotsolvpol: -1938.72
REMARK  deltaGprotsolvnonpol: 281.59
REMARK  deltaGligsolvpol: -11.5147
REMARK  deltaGligsolvnonpol: 15.5021
REMARK  deltaGvdw: -22.5364
REMARK  deltaGelec: 0.0
REMARK  deltaG: -6.6241426
REMARK  Cluster: 1
REMARK  ClusterRank: 6
ATOM   6526 C    LIG     1     -13.744 -10.631  21.276  1.00  0.00      LIG  
ATOM   6527 C1   LIG     1     -13.135 -11.919  21.702  1.00  0.00      LIG  
ATOM   6528 C2   LIG     1     -12.731 -12.010  23.150  1.00  0.00      LIG  
ATOM   6529 C3   LIG     1     -11.849 -10.793  23.531  1.00  0.00      LIG  
ATOM   6530 C4   LIG     1     -12.308  -9.402  23.028  1.00  0.00      LIG  
ATOM   6531 C5   LIG     1     -12.787  -9.505  21.577  1.00  0.00      LIG  
ATOM   6532 C6   LIG     1     -11.410 -10.838  25.000  1.00  0.00      LIG  
ATOM   6533 C7   LIG     1     -11.749  -9.621  25.825  1.00  0.00      LIG  
ATOM   6534 C8   LIG     1     -13.121  -9.100  25.461  1.00  0.00      LIG  
ATOM   6535 C9   LIG     1     -13.203  -8.592  24.020  1.00  0.00      LIG  
ATOM   6536 C10  LIG     1     -13.608  -8.039  26.456  1.00  0.00      LIG  
ATOM   6537 C11  LIG     1     -14.633  -7.158  25.831  1.00  0.00      LIG  
ATOM   6538 C12  LIG     1     -15.532  -7.840  24.861  1.00  0.00      LIG  
ATOM   6539 C13  LIG     1     -14.706  -8.392  23.691  1.00  0.00      LIG  
ATOM   6540 C14  LIG     1     -12.550  -7.059  26.938  1.00  0.00      LIG  
ATOM   6541 C15  LIG     1     -13.306  -5.777  26.953  1.00  0.00      LIG  
ATOM   6542 C16  LIG     1     -14.520  -5.856  26.127  1.00  0.00      LIG  
ATOM   6543 C17  LIG     1     -11.917 -13.292  23.301  1.00  0.00      LIG  
ATOM   6544 C18  LIG     1     -14.002 -12.184  23.975  1.00  0.00      LIG  
ATOM   6545 C19  LIG     1     -11.048  -8.552  22.837  1.00  0.00      LIG  
ATOM   6546 C20  LIG     1     -14.203  -8.742  27.671  1.00  0.00      LIG  
ATOM   6547 O    LIG     1     -12.868  -3.523  24.545  1.00  0.00      LIG  
ATOM   6548 C21  LIG     1     -13.842  -4.119  23.658  1.00  0.00      LIG  
ATOM   6549 C22  LIG     1     -15.243  -4.251  24.275  1.00  0.00      LIG  
ATOM   6550 C23  LIG     1     -15.294  -4.624  25.756  1.00  0.00      LIG  
ATOM   6551 O1   LIG     1     -13.250 -12.915  21.004  1.00  0.00      LIG  
ATOM   6552 O2   LIG     1     -14.867  -7.478  22.613  1.00  0.00      LIG  
ATOM   6553 C24  LIG     1     -16.743  -4.746  26.188  1.00  0.00      LIG  
ATOM   6554 C25  LIG     1     -13.032  -2.224  24.952  1.00  0.00      LIG  
ATOM   6555 O3   LIG     1     -13.969  -1.488  24.683  1.00  0.00      LIG  
ATOM   6556 C26  LIG     1     -11.846  -1.791  25.751  1.00  0.00      LIG  
ATOM   6557 C27  LIG     1     -13.914  -3.396  22.331  1.00  0.00      LIG  
ATOM   6558 O4   LIG     1     -12.645  -3.192  21.660  1.00  0.00      LIG  
ATOM   6559 C28  LIG     1     -13.638  -4.002  20.997  1.00  0.00      LIG  
ATOM   6560 C29  LIG     1     -14.242  -3.355  19.801  1.00  0.00      LIG  
ATOM   6561 C30  LIG     1     -13.193  -5.408  20.801  1.00  0.00      LIG  
ATOM   6562 O5   LIG     1     -12.900  -4.740  27.456  1.00  0.00      LIG  
ATOM   6563 H    LIG     1     -14.711 -10.506  21.765  1.00  0.00      LIG  
ATOM   6564 H1   LIG     1     -13.904 -10.680  20.196  1.00  0.00      LIG  
ATOM   6565 H2   LIG     1     -10.925 -10.979  22.974  1.00  0.00      LIG  
ATOM   6566 H3   LIG     1     -13.200  -8.557  21.233  1.00  0.00      LIG  
ATOM   6567 H4   LIG     1     -11.909  -9.673  20.945  1.00  0.00      LIG  
ATOM   6568 H5   LIG     1     -10.327 -10.984  25.043  1.00  0.00      LIG  
ATOM   6569 H6   LIG     1     -11.835 -11.702  25.511  1.00  0.00      LIG  
ATOM   6570 H7   LIG     1     -10.986  -8.857  25.670  1.00  0.00      LIG  
ATOM   6571 H8   LIG     1     -11.705  -9.893  26.883  1.00  0.00      LIG  
ATOM   6572 H9   LIG     1     -13.805  -9.948  25.542  1.00  0.00      LIG  
ATOM   6573 H10  LIG     1     -12.770  -7.586  24.017  1.00  0.00      LIG  
ATOM   6574 H11  LIG     1     -16.323  -7.168  24.514  1.00  0.00      LIG  
ATOM   6575 H12  LIG     1     -16.025  -8.666  25.380  1.00  0.00      LIG  
ATOM   6576 H13  LIG     1     -15.164  -9.332  23.383  1.00  0.00      LIG  
ATOM   6577 H14  LIG     1     -11.721  -6.942  26.234  1.00  0.00      LIG  
ATOM   6578 H15  LIG     1     -12.188  -7.297  27.942  1.00  0.00      LIG  
ATOM   6579 H16  LIG     1     -11.009 -13.256  22.692  1.00  0.00      LIG  
ATOM   6580 H17  LIG     1     -12.492 -14.170  22.991  1.00  0.00      LIG  
ATOM   6581 H18  LIG     1     -11.623 -13.462  24.339  1.00  0.00      LIG  
ATOM   6582 H19  LIG     1     -14.587 -13.035  23.611  1.00  0.00      LIG  
ATOM   6583 H20  LIG     1     -14.646 -11.305  23.924  1.00  0.00      LIG  
ATOM   6584 H21  LIG     1     -13.772 -12.375  25.025  1.00  0.00      LIG  
ATOM   6585 H22  LIG     1     -10.318  -9.066  22.206  1.00  0.00      LIG  
ATOM   6586 H23  LIG     1     -10.552  -8.308  23.777  1.00  0.00      LIG  
ATOM   6587 H24  LIG     1     -11.300  -7.607  22.349  1.00  0.00      LIG  
ATOM   6588 H25  LIG     1     -13.439  -9.323  28.193  1.00  0.00      LIG  
ATOM   6589 H26  LIG     1     -15.006  -9.425  27.379  1.00  0.00      LIG  
ATOM   6590 H27  LIG     1     -14.617  -8.023  28.384  1.00  0.00      LIG  
ATOM   6591 H28  LIG     1     -13.477  -5.135  23.495  1.00  0.00      LIG  
ATOM   6592 H29  LIG     1     -15.822  -4.968  23.685  1.00  0.00      LIG  
ATOM   6593 H30  LIG     1     -15.773  -3.300  24.167  1.00  0.00      LIG  
ATOM   6594 H31  LIG     1     -14.887  -3.779  26.317  1.00  0.00      LIG  
ATOM   6595 H32  LIG     1     -14.279  -7.783  21.901  1.00  0.00      LIG  
ATOM   6596 H33  LIG     1     -16.821  -5.018  27.245  1.00  0.00      LIG  
ATOM   6597 H34  LIG     1     -17.272  -5.500  25.599  1.00  0.00      LIG  
ATOM   6598 H35  LIG     1     -17.256  -3.792  26.046  1.00  0.00      LIG  
ATOM   6599 H36  LIG     1     -10.943  -1.851  25.136  1.00  0.00      LIG  
ATOM   6600 H37  LIG     1     -11.750  -2.416  26.643  1.00  0.00      LIG  
ATOM   6601 H38  LIG     1     -11.996  -0.754  26.061  1.00  0.00      LIG  
ATOM   6602 H39  LIG     1     -14.582  -2.548  22.373  1.00  0.00      LIG  
ATOM   6603 H40  LIG     1     -14.503  -2.310  19.996  1.00  0.00      LIG  
ATOM   6604 H41  LIG     1     -15.152  -3.886  19.509  1.00  0.00      LIG  
ATOM   6605 H42  LIG     1     -13.543  -3.384  18.961  1.00  0.00      LIG  
ATOM   6606 H43  LIG     1     -14.055  -6.044  20.585  1.00  0.00      LIG  
ATOM   6607 H44  LIG     1     -12.673  -5.807  21.676  1.00  0.00      LIG  
ATOM   6608 H45  LIG     1     -12.511  -5.467  19.949  1.00  0.00      LIG  
TER
REMARK  Energy: 259.357
REMARK  SimpleFitness: 259.357
REMARK  FullFitness: -1391.0754
REMARK  InterFull: -22.5364
REMARK  IntraFull: 285.236
REMARK  solvFull: -1936.99
REMARK  surfFull: 283.215
REMARK  extraFull: 0.0
REMARK  deltaGcompsolvpol: -1936.99
REMARK  deltaGcompsolvnonpol: 283.215
REMARK  deltaGprotsolvpol: -1938.72
REMARK  deltaGprotsolvnonpol: 281.59
REMARK  deltaGligsolvpol: -11.5147
REMARK  deltaGligsolvnonpol: 15.5021
REMARK  deltaGvdw: -22.5364
REMARK  deltaGelec: 0.0
REMARK  deltaG: -6.6241426
REMARK  Cluster: 1
REMARK  ClusterRank: 7
ATOM   6526 C    LIG     1     -13.744 -10.631  21.276  1.00  0.00      LIG  
ATOM   6527 C1   LIG     1     -13.135 -11.919  21.702  1.00  0.00      LIG  
ATOM   6528 C2   LIG     1     -12.731 -12.010  23.150  1.00  0.00      LIG  
ATOM   6529 C3   LIG     1     -11.849 -10.793  23.531  1.00  0.00      LIG  
ATOM   6530 C4   LIG     1     -12.308  -9.402  23.028  1.00  0.00      LIG  
ATOM   6531 C5   LIG     1     -12.787  -9.505  21.577  1.00  0.00      LIG  
ATOM   6532 C6   LIG     1     -11.410 -10.838  25.000  1.00  0.00      LIG  
ATOM   6533 C7   LIG     1     -11.749  -9.621  25.825  1.00  0.00      LIG  
ATOM   6534 C8   LIG     1     -13.121  -9.100  25.461  1.00  0.00      LIG  
ATOM   6535 C9   LIG     1     -13.203  -8.592  24.020  1.00  0.00      LIG  
ATOM   6536 C10  LIG     1     -13.608  -8.039  26.456  1.00  0.00      LIG  
ATOM   6537 C11  LIG     1     -14.633  -7.158  25.831  1.00  0.00      LIG  
ATOM   6538 C12  LIG     1     -15.532  -7.840  24.861  1.00  0.00      LIG  
ATOM   6539 C13  LIG     1     -14.706  -8.392  23.691  1.00  0.00      LIG  
ATOM   6540 C14  LIG     1     -12.550  -7.059  26.938  1.00  0.00      LIG  
ATOM   6541 C15  LIG     1     -13.306  -5.777  26.953  1.00  0.00      LIG  
ATOM   6542 C16  LIG     1     -14.520  -5.856  26.127  1.00  0.00      LIG  
ATOM   6543 C17  LIG     1     -11.917 -13.292  23.301  1.00  0.00      LIG  
ATOM   6544 C18  LIG     1     -14.002 -12.184  23.975  1.00  0.00      LIG  
ATOM   6545 C19  LIG     1     -11.048  -8.552  22.837  1.00  0.00      LIG  
ATOM   6546 C20  LIG     1     -14.203  -8.742  27.671  1.00  0.00      LIG  
ATOM   6547 O    LIG     1     -12.868  -3.523  24.545  1.00  0.00      LIG  
ATOM   6548 C21  LIG     1     -13.842  -4.119  23.658  1.00  0.00      LIG  
ATOM   6549 C22  LIG     1     -15.243  -4.251  24.275  1.00  0.00      LIG  
ATOM   6550 C23  LIG     1     -15.294  -4.624  25.756  1.00  0.00      LIG  
ATOM   6551 O1   LIG     1     -13.250 -12.915  21.004  1.00  0.00      LIG  
ATOM   6552 O2   LIG     1     -14.867  -7.478  22.613  1.00  0.00      LIG  
ATOM   6553 C24  LIG     1     -16.743  -4.746  26.188  1.00  0.00      LIG  
ATOM   6554 C25  LIG     1     -13.032  -2.224  24.952  1.00  0.00      LIG  
ATOM   6555 O3   LIG     1     -13.969  -1.488  24.683  1.00  0.00      LIG  
ATOM   6556 C26  LIG     1     -11.846  -1.791  25.751  1.00  0.00      LIG  
ATOM   6557 C27  LIG     1     -13.914  -3.396  22.331  1.00  0.00      LIG  
ATOM   6558 O4   LIG     1     -12.645  -3.192  21.660  1.00  0.00      LIG  
ATOM   6559 C28  LIG     1     -13.638  -4.002  20.997  1.00  0.00      LIG  
ATOM   6560 C29  LIG     1     -14.242  -3.355  19.801  1.00  0.00      LIG  
ATOM   6561 C30  LIG     1     -13.193  -5.408  20.801  1.00  0.00      LIG  
ATOM   6562 O5   LIG     1     -12.900  -4.740  27.456  1.00  0.00      LIG  
ATOM   6563 H    LIG     1     -14.711 -10.506  21.765  1.00  0.00      LIG  
ATOM   6564 H1   LIG     1     -13.904 -10.680  20.196  1.00  0.00      LIG  
ATOM   6565 H2   LIG     1     -10.925 -10.979  22.974  1.00  0.00      LIG  
ATOM   6566 H3   LIG     1     -13.200  -8.557  21.233  1.00  0.00      LIG  
ATOM   6567 H4   LIG     1     -11.909  -9.673  20.945  1.00  0.00      LIG  
ATOM   6568 H5   LIG     1     -10.327 -10.984  25.043  1.00  0.00      LIG  
ATOM   6569 H6   LIG     1     -11.835 -11.702  25.511  1.00  0.00      LIG  
ATOM   6570 H7   LIG     1     -10.986  -8.857  25.670  1.00  0.00      LIG  
ATOM   6571 H8   LIG     1     -11.705  -9.893  26.883  1.00  0.00      LIG  
ATOM   6572 H9   LIG     1     -13.805  -9.948  25.542  1.00  0.00      LIG  
ATOM   6573 H10  LIG     1     -12.770  -7.586  24.017  1.00  0.00      LIG  
ATOM   6574 H11  LIG     1     -16.323  -7.168  24.514  1.00  0.00      LIG  
ATOM   6575 H12  LIG     1     -16.025  -8.666  25.380  1.00  0.00      LIG  
ATOM   6576 H13  LIG     1     -15.164  -9.332  23.383  1.00  0.00      LIG  
ATOM   6577 H14  LIG     1     -11.721  -6.942  26.234  1.00  0.00      LIG  
ATOM   6578 H15  LIG     1     -12.188  -7.297  27.942  1.00  0.00      LIG  
ATOM   6579 H16  LIG     1     -11.009 -13.256  22.692  1.00  0.00      LIG  
ATOM   6580 H17  LIG     1     -12.492 -14.170  22.991  1.00  0.00      LIG  
ATOM   6581 H18  LIG     1     -11.623 -13.462  24.339  1.00  0.00      LIG  
ATOM   6582 H19  LIG     1     -14.587 -13.035  23.611  1.00  0.00      LIG  
ATOM   6583 H20  LIG     1     -14.646 -11.305  23.924  1.00  0.00      LIG  
ATOM   6584 H21  LIG     1     -13.772 -12.375  25.025  1.00  0.00      LIG  
ATOM   6585 H22  LIG     1     -10.318  -9.066  22.206  1.00  0.00      LIG  
ATOM   6586 H23  LIG     1     -10.552  -8.308  23.777  1.00  0.00      LIG  
ATOM   6587 H24  LIG     1     -11.300  -7.607  22.349  1.00  0.00      LIG  
ATOM   6588 H25  LIG     1     -13.439  -9.323  28.193  1.00  0.00      LIG  
ATOM   6589 H26  LIG     1     -15.006  -9.425  27.379  1.00  0.00      LIG  
ATOM   6590 H27  LIG     1     -14.617  -8.023  28.384  1.00  0.00      LIG  
ATOM   6591 H28  LIG     1     -13.477  -5.135  23.495  1.00  0.00      LIG  
ATOM   6592 H29  LIG     1     -15.822  -4.968  23.685  1.00  0.00      LIG  
ATOM   6593 H30  LIG     1     -15.773  -3.300  24.167  1.00  0.00      LIG  
ATOM   6594 H31  LIG     1     -14.887  -3.779  26.317  1.00  0.00      LIG  
ATOM   6595 H32  LIG     1     -14.279  -7.783  21.901  1.00  0.00      LIG  
ATOM   6596 H33  LIG     1     -16.821  -5.018  27.245  1.00  0.00      LIG  
ATOM   6597 H34  LIG     1     -17.272  -5.500  25.599  1.00  0.00      LIG  
ATOM   6598 H35  LIG     1     -17.256  -3.792  26.046  1.00  0.00      LIG  
ATOM   6599 H36  LIG     1     -10.943  -1.851  25.136  1.00  0.00      LIG  
ATOM   6600 H37  LIG     1     -11.750  -2.416  26.643  1.00  0.00      LIG  
ATOM   6601 H38  LIG     1     -11.996  -0.754  26.061  1.00  0.00      LIG  
ATOM   6602 H39  LIG     1     -14.582  -2.548  22.373  1.00  0.00      LIG  
ATOM   6603 H40  LIG     1     -14.503  -2.310  19.996  1.00  0.00      LIG  
ATOM   6604 H41  LIG     1     -15.152  -3.886  19.509  1.00  0.00      LIG  
ATOM   6605 H42  LIG     1     -13.543  -3.384  18.961  1.00  0.00      LIG  
ATOM   6606 H43  LIG     1     -14.055  -6.044  20.585  1.00  0.00      LIG  
ATOM   6607 H44  LIG     1     -12.673  -5.807  21.676  1.00  0.00      LIG  
ATOM   6608 H45  LIG     1     -12.511  -5.467  19.949  1.00  0.00      LIG  
TER
REMARK  Energy: 262.341
REMARK  SimpleFitness: 262.341
REMARK  FullFitness: -1387.2295
REMARK  InterFull: -22.3345
REMARK  IntraFull: 286.605
REMARK  solvFull: -1934.4
REMARK  surfFull: 282.9
REMARK  extraFull: 0.0
REMARK  deltaGcompsolvpol: -1934.4
REMARK  deltaGcompsolvnonpol: 282.9
REMARK  deltaGprotsolvpol: -1938.72
REMARK  deltaGprotsolvnonpol: 281.59
REMARK  deltaGligsolvpol: -12.8934
REMARK  deltaGligsolvnonpol: 15.7234
REMARK  deltaGvdw: -22.3345
REMARK  deltaGelec: 0.0
REMARK  deltaG: -6.4128947
REMARK  Cluster: 2
REMARK  ClusterRank: 0
ATOM   6526 C    LIG     1      -9.612  -1.290  20.000  1.00  0.00      LIG  
ATOM   6527 C1   LIG     1     -10.374  -2.332  20.735  1.00  0.00      LIG  
ATOM   6528 C2   LIG     1     -11.574  -1.845  21.506  1.00  0.00      LIG  
ATOM   6529 C3   LIG     1     -11.182  -0.654  22.418  1.00  0.00      LIG  
ATOM   6530 C4   LIG     1     -10.267   0.436  21.808  1.00  0.00      LIG  
ATOM   6531 C5   LIG     1      -9.163  -0.221  20.969  1.00  0.00      LIG  
ATOM   6532 C6   LIG     1     -12.374  -0.117  23.220  1.00  0.00      LIG  
ATOM   6533 C7   LIG     1     -12.693   1.346  23.031  1.00  0.00      LIG  
ATOM   6534 C8   LIG     1     -12.480   1.763  21.595  1.00  0.00      LIG  
ATOM   6535 C9   LIG     1     -11.008   1.664  21.184  1.00  0.00      LIG  
ATOM   6536 C10  LIG     1     -13.070   3.154  21.307  1.00  0.00      LIG  
ATOM   6537 C11  LIG     1     -12.394   3.764  20.131  1.00  0.00      LIG  
ATOM   6538 C12  LIG     1     -11.962   2.812  19.076  1.00  0.00      LIG  
ATOM   6539 C13  LIG     1     -10.904   1.868  19.653  1.00  0.00      LIG  
ATOM   6540 C14  LIG     1     -12.871   4.201  22.392  1.00  0.00      LIG  
ATOM   6541 C15  LIG     1     -12.522   5.420  21.602  1.00  0.00      LIG  
ATOM   6542 C16  LIG     1     -12.082   5.060  20.242  1.00  0.00      LIG  
ATOM   6543 C17  LIG     1     -12.041  -3.010  22.373  1.00  0.00      LIG  
ATOM   6544 C18  LIG     1     -12.679  -1.554  20.497  1.00  0.00      LIG  
ATOM   6545 C19  LIG     1      -9.441   1.018  22.957  1.00  0.00      LIG  
ATOM   6546 C20  LIG     1     -14.563   3.017  21.043  1.00  0.00      LIG  
ATOM   6547 O    LIG     1     -12.282   9.175  17.531  1.00  0.00      LIG  
ATOM   6548 C21  LIG     1     -11.424   8.065  17.873  1.00  0.00      LIG  
ATOM   6549 C22  LIG     1     -12.142   7.117  18.839  1.00  0.00      LIG  
ATOM   6550 C23  LIG     1     -11.282   5.956  19.337  1.00  0.00      LIG  
ATOM   6551 O1   LIG     1     -10.239  -3.509  20.435  1.00  0.00      LIG  
ATOM   6552 O2   LIG     1      -9.626   2.409  19.318  1.00  0.00      LIG  
ATOM   6553 C24  LIG     1     -10.024   6.432  20.048  1.00  0.00      LIG  
ATOM   6554 C25  LIG     1     -13.407   8.932  16.785  1.00  0.00      LIG  
ATOM   6555 O3   LIG     1     -13.747   7.859  16.308  1.00  0.00      LIG  
ATOM   6556 C26  LIG     1     -14.139  10.210  16.540  1.00  0.00      LIG  
ATOM   6557 C27  LIG     1     -10.865   7.349  16.663  1.00  0.00      LIG  
ATOM   6558 O4   LIG     1     -10.406   8.192  15.575  1.00  0.00      LIG  
ATOM   6559 C28  LIG     1      -9.429   7.390  16.265  1.00  0.00      LIG  
ATOM   6560 C29  LIG     1      -8.898   6.262  15.456  1.00  0.00      LIG  
ATOM   6561 C30  LIG     1      -8.408   8.219  16.968  1.00  0.00      LIG  
ATOM   6562 O5   LIG     1     -12.427   6.538  22.081  1.00  0.00      LIG  
ATOM   6563 H    LIG     1     -10.231  -0.899  19.194  1.00  0.00      LIG  
ATOM   6564 H1   LIG     1      -8.734  -1.765  19.556  1.00  0.00      LIG  
ATOM   6565 H2   LIG     1     -10.550  -1.129  23.175  1.00  0.00      LIG  
ATOM   6566 H3   LIG     1      -8.563   0.527  20.451  1.00  0.00      LIG  
ATOM   6567 H4   LIG     1      -8.466  -0.708  21.657  1.00  0.00      LIG  
ATOM   6568 H5   LIG     1     -12.192  -0.287  24.284  1.00  0.00      LIG  
ATOM   6569 H6   LIG     1     -13.282  -0.678  22.997  1.00  0.00      LIG  
ATOM   6570 H7   LIG     1     -12.071   1.938  23.704  1.00  0.00      LIG  
ATOM   6571 H8   LIG     1     -13.728   1.517  23.333  1.00  0.00      LIG  
ATOM   6572 H9   LIG     1     -13.038   1.056  20.980  1.00  0.00      LIG  
ATOM   6573 H10  LIG     1     -10.519   2.538  21.626  1.00  0.00      LIG  
ATOM   6574 H11  LIG     1     -11.591   3.336  18.190  1.00  0.00      LIG  
ATOM   6575 H12  LIG     1     -12.836   2.236  18.760  1.00  0.00      LIG  
ATOM   6576 H13  LIG     1     -11.010   0.922  19.125  1.00  0.00      LIG  
ATOM   6577 H14  LIG     1     -12.025   3.978  23.048  1.00  0.00      LIG  
ATOM   6578 H15  LIG     1     -13.781   4.380  22.972  1.00  0.00      LIG  
ATOM   6579 H16  LIG     1     -11.276  -3.284  23.106  1.00  0.00      LIG  
ATOM   6580 H17  LIG     1     -12.261  -3.899  21.774  1.00  0.00      LIG  
ATOM   6581 H18  LIG     1     -12.956  -2.764  22.916  1.00  0.00      LIG  
ATOM   6582 H19  LIG     1     -12.864  -2.425  19.859  1.00  0.00      LIG  
ATOM   6583 H20  LIG     1     -12.418  -0.721  19.841  1.00  0.00      LIG  
ATOM   6584 H21  LIG     1     -13.619  -1.311  20.998  1.00  0.00      LIG  
ATOM   6585 H22  LIG     1      -8.911   0.230  23.499  1.00  0.00      LIG  
ATOM   6586 H23  LIG     1     -10.051   1.560  23.680  1.00  0.00      LIG  
ATOM   6587 H24  LIG     1      -8.694   1.715  22.568  1.00  0.00      LIG  
ATOM   6588 H25  LIG     1     -15.081   2.637  21.927  1.00  0.00      LIG  
ATOM   6589 H26  LIG     1     -14.759   2.328  20.216  1.00  0.00      LIG  
ATOM   6590 H27  LIG     1     -15.010   3.983  20.789  1.00  0.00      LIG  
ATOM   6591 H28  LIG     1     -10.604   8.524  18.427  1.00  0.00      LIG  
ATOM   6592 H29  LIG     1     -13.032   6.703  18.356  1.00  0.00      LIG  
ATOM   6593 H30  LIG     1     -12.520   7.700  19.684  1.00  0.00      LIG  
ATOM   6594 H31  LIG     1     -10.959   5.378  18.467  1.00  0.00      LIG  
ATOM   6595 H32  LIG     1      -8.970   1.921  19.843  1.00  0.00      LIG  
ATOM   6596 H33  LIG     1      -9.470   5.588  20.471  1.00  0.00      LIG  
ATOM   6597 H34  LIG     1      -9.355   6.946  19.356  1.00  0.00      LIG  
ATOM   6598 H35  LIG     1     -10.264   7.127  20.856  1.00  0.00      LIG  
ATOM   6599 H36  LIG     1     -13.559  10.848  15.868  1.00  0.00      LIG  
ATOM   6600 H37  LIG     1     -14.327  10.717  17.490  1.00  0.00      LIG  
ATOM   6601 H38  LIG     1     -15.100   9.974  16.076  1.00  0.00      LIG  
ATOM   6602 H39  LIG     1     -11.456   6.486  16.391  1.00  0.00      LIG  
ATOM   6603 H40  LIG     1      -9.698   5.731  14.932  1.00  0.00      LIG  
ATOM   6604 H41  LIG     1      -8.380   5.551  16.104  1.00  0.00      LIG  
ATOM   6605 H42  LIG     1      -8.189   6.635  14.712  1.00  0.00      LIG  
ATOM   6606 H43  LIG     1      -7.950   7.644  17.776  1.00  0.00      LIG  
ATOM   6607 H44  LIG     1      -8.835   9.133  17.390  1.00  0.00      LIG  
ATOM   6608 H45  LIG     1      -7.622   8.510  16.267  1.00  0.00      LIG  
TER
REMARK  Energy: 262.341
REMARK  SimpleFitness: 262.341
REMARK  FullFitness: -1387.2295
REMARK  InterFull: -22.3345
REMARK  IntraFull: 286.605
REMARK  solvFull: -1934.4
REMARK  surfFull: 282.9
REMARK  extraFull: 0.0
REMARK  deltaGcompsolvpol: -1934.4
REMARK  deltaGcompsolvnonpol: 282.9
REMARK  deltaGprotsolvpol: -1938.72
REMARK  deltaGprotsolvnonpol: 281.59
REMARK  deltaGligsolvpol: -12.8934
REMARK  deltaGligsolvnonpol: 15.7234
REMARK  deltaGvdw: -22.3345
REMARK  deltaGelec: 0.0
REMARK  deltaG: -6.4128947
REMARK  Cluster: 2
REMARK  ClusterRank: 1
ATOM   6526 C    LIG     1      -9.612  -1.290  20.000  1.00  0.00      LIG  
ATOM   6527 C1   LIG     1     -10.374  -2.332  20.735  1.00  0.00      LIG  
ATOM   6528 C2   LIG     1     -11.574  -1.845  21.506  1.00  0.00      LIG  
ATOM   6529 C3   LIG     1     -11.182  -0.654  22.418  1.00  0.00      LIG  
ATOM   6530 C4   LIG     1     -10.267   0.436  21.808  1.00  0.00      LIG  
ATOM   6531 C5   LIG     1      -9.163  -0.221  20.969  1.00  0.00      LIG  
ATOM   6532 C6   LIG     1     -12.374  -0.117  23.220  1.00  0.00      LIG  
ATOM   6533 C7   LIG     1     -12.693   1.346  23.031  1.00  0.00      LIG  
ATOM   6534 C8   LIG     1     -12.480   1.763  21.595  1.00  0.00      LIG  
ATOM   6535 C9   LIG     1     -11.008   1.664  21.184  1.00  0.00      LIG  
ATOM   6536 C10  LIG     1     -13.070   3.154  21.307  1.00  0.00      LIG  
ATOM   6537 C11  LIG     1     -12.394   3.764  20.131  1.00  0.00      LIG  
ATOM   6538 C12  LIG     1     -11.962   2.812  19.076  1.00  0.00      LIG  
ATOM   6539 C13  LIG     1     -10.904   1.868  19.653  1.00  0.00      LIG  
ATOM   6540 C14  LIG     1     -12.871   4.201  22.392  1.00  0.00      LIG  
ATOM   6541 C15  LIG     1     -12.522   5.420  21.602  1.00  0.00      LIG  
ATOM   6542 C16  LIG     1     -12.082   5.060  20.242  1.00  0.00      LIG  
ATOM   6543 C17  LIG     1     -12.041  -3.010  22.373  1.00  0.00      LIG  
ATOM   6544 C18  LIG     1     -12.679  -1.554  20.497  1.00  0.00      LIG  
ATOM   6545 C19  LIG     1      -9.441   1.018  22.957  1.00  0.00      LIG  
ATOM   6546 C20  LIG     1     -14.563   3.017  21.043  1.00  0.00      LIG  
ATOM   6547 O    LIG     1     -12.282   9.175  17.531  1.00  0.00      LIG  
ATOM   6548 C21  LIG     1     -11.424   8.065  17.873  1.00  0.00      LIG  
ATOM   6549 C22  LIG     1     -12.142   7.117  18.839  1.00  0.00      LIG  
ATOM   6550 C23  LIG     1     -11.282   5.956  19.337  1.00  0.00      LIG  
ATOM   6551 O1   LIG     1     -10.239  -3.509  20.435  1.00  0.00      LIG  
ATOM   6552 O2   LIG     1      -9.626   2.409  19.318  1.00  0.00      LIG  
ATOM   6553 C24  LIG     1     -10.024   6.432  20.048  1.00  0.00      LIG  
ATOM   6554 C25  LIG     1     -13.407   8.932  16.785  1.00  0.00      LIG  
ATOM   6555 O3   LIG     1     -13.747   7.859  16.308  1.00  0.00      LIG  
ATOM   6556 C26  LIG     1     -14.139  10.210  16.540  1.00  0.00      LIG  
ATOM   6557 C27  LIG     1     -10.865   7.349  16.663  1.00  0.00      LIG  
ATOM   6558 O4   LIG     1     -10.406   8.192  15.575  1.00  0.00      LIG  
ATOM   6559 C28  LIG     1      -9.429   7.390  16.265  1.00  0.00      LIG  
ATOM   6560 C29  LIG     1      -8.898   6.262  15.456  1.00  0.00      LIG  
ATOM   6561 C30  LIG     1      -8.408   8.219  16.968  1.00  0.00      LIG  
ATOM   6562 O5   LIG     1     -12.427   6.538  22.081  1.00  0.00      LIG  
ATOM   6563 H    LIG     1     -10.231  -0.899  19.194  1.00  0.00      LIG  
ATOM   6564 H1   LIG     1      -8.734  -1.765  19.556  1.00  0.00      LIG  
ATOM   6565 H2   LIG     1     -10.550  -1.129  23.175  1.00  0.00      LIG  
ATOM   6566 H3   LIG     1      -8.563   0.527  20.451  1.00  0.00      LIG  
ATOM   6567 H4   LIG     1      -8.466  -0.708  21.657  1.00  0.00      LIG  
ATOM   6568 H5   LIG     1     -12.192  -0.287  24.284  1.00  0.00      LIG  
ATOM   6569 H6   LIG     1     -13.282  -0.678  22.997  1.00  0.00      LIG  
ATOM   6570 H7   LIG     1     -12.071   1.938  23.704  1.00  0.00      LIG  
ATOM   6571 H8   LIG     1     -13.728   1.517  23.333  1.00  0.00      LIG  
ATOM   6572 H9   LIG     1     -13.038   1.056  20.980  1.00  0.00      LIG  
ATOM   6573 H10  LIG     1     -10.519   2.538  21.626  1.00  0.00      LIG  
ATOM   6574 H11  LIG     1     -11.591   3.336  18.190  1.00  0.00      LIG  
ATOM   6575 H12  LIG     1     -12.836   2.236  18.760  1.00  0.00      LIG  
ATOM   6576 H13  LIG     1     -11.010   0.922  19.125  1.00  0.00      LIG  
ATOM   6577 H14  LIG     1     -12.025   3.978  23.048  1.00  0.00      LIG  
ATOM   6578 H15  LIG     1     -13.781   4.380  22.972  1.00  0.00      LIG  
ATOM   6579 H16  LIG     1     -11.276  -3.284  23.106  1.00  0.00      LIG  
ATOM   6580 H17  LIG     1     -12.261  -3.899  21.774  1.00  0.00      LIG  
ATOM   6581 H18  LIG     1     -12.956  -2.764  22.916  1.00  0.00      LIG  
ATOM   6582 H19  LIG     1     -12.864  -2.425  19.859  1.00  0.00      LIG  
ATOM   6583 H20  LIG     1     -12.418  -0.721  19.841  1.00  0.00      LIG  
ATOM   6584 H21  LIG     1     -13.619  -1.311  20.998  1.00  0.00      LIG  
ATOM   6585 H22  LIG     1      -8.911   0.230  23.499  1.00  0.00      LIG  
ATOM   6586 H23  LIG     1     -10.051   1.560  23.680  1.00  0.00      LIG  
ATOM   6587 H24  LIG     1      -8.694   1.715  22.568  1.00  0.00      LIG  
ATOM   6588 H25  LIG     1     -15.081   2.637  21.927  1.00  0.00      LIG  
ATOM   6589 H26  LIG     1     -14.759   2.328  20.216  1.00  0.00      LIG  
ATOM   6590 H27  LIG     1     -15.010   3.983  20.789  1.00  0.00      LIG  
ATOM   6591 H28  LIG     1     -10.604   8.524  18.427  1.00  0.00      LIG  
ATOM   6592 H29  LIG     1     -13.032   6.703  18.356  1.00  0.00      LIG  
ATOM   6593 H30  LIG     1     -12.520   7.700  19.684  1.00  0.00      LIG  
ATOM   6594 H31  LIG     1     -10.959   5.378  18.467  1.00  0.00      LIG  
ATOM   6595 H32  LIG     1      -8.970   1.921  19.843  1.00  0.00      LIG  
ATOM   6596 H33  LIG     1      -9.470   5.588  20.471  1.00  0.00      LIG  
ATOM   6597 H34  LIG     1      -9.355   6.946  19.356  1.00  0.00      LIG  
ATOM   6598 H35  LIG     1     -10.264   7.127  20.856  1.00  0.00      LIG  
ATOM   6599 H36  LIG     1     -13.559  10.848  15.868  1.00  0.00      LIG  
ATOM   6600 H37  LIG     1     -14.327  10.717  17.490  1.00  0.00      LIG  
ATOM   6601 H38  LIG     1     -15.100   9.974  16.076  1.00  0.00      LIG  
ATOM   6602 H39  LIG     1     -11.456   6.486  16.391  1.00  0.00      LIG  
ATOM   6603 H40  LIG     1      -9.698   5.731  14.932  1.00  0.00      LIG  
ATOM   6604 H41  LIG     1      -8.380   5.551  16.104  1.00  0.00      LIG  
ATOM   6605 H42  LIG     1      -8.189   6.635  14.712  1.00  0.00      LIG  
ATOM   6606 H43  LIG     1      -7.950   7.644  17.776  1.00  0.00      LIG  
ATOM   6607 H44  LIG     1      -8.835   9.133  17.390  1.00  0.00      LIG  
ATOM   6608 H45  LIG     1      -7.622   8.510  16.267  1.00  0.00      LIG  
TER
REMARK  Energy: 262.341
REMARK  SimpleFitness: 262.341
REMARK  FullFitness: -1387.2295
REMARK  InterFull: -22.3345
REMARK  IntraFull: 286.605
REMARK  solvFull: -1934.4
REMARK  surfFull: 282.9
REMARK  extraFull: 0.0
REMARK  deltaGcompsolvpol: -1934.4
REMARK  deltaGcompsolvnonpol: 282.9
REMARK  deltaGprotsolvpol: -1938.72
REMARK  deltaGprotsolvnonpol: 281.59
REMARK  deltaGligsolvpol: -12.8934
REMARK  deltaGligsolvnonpol: 15.7234
REMARK  deltaGvdw: -22.3345
REMARK  deltaGelec: 0.0
REMARK  deltaG: -6.4128947
REMARK  Cluster: 2
REMARK  ClusterRank: 2
ATOM   6526 C    LIG     1      -9.612  -1.290  20.000  1.00  0.00      LIG  
ATOM   6527 C1   LIG     1     -10.374  -2.332  20.735  1.00  0.00      LIG  
ATOM   6528 C2   LIG     1     -11.574  -1.845  21.506  1.00  0.00      LIG  
ATOM   6529 C3   LIG     1     -11.182  -0.654  22.418  1.00  0.00      LIG  
ATOM   6530 C4   LIG     1     -10.267   0.436  21.808  1.00  0.00      LIG  
ATOM   6531 C5   LIG     1      -9.163  -0.221  20.969  1.00  0.00      LIG  
ATOM   6532 C6   LIG     1     -12.374  -0.117  23.220  1.00  0.00      LIG  
ATOM   6533 C7   LIG     1     -12.693   1.346  23.031  1.00  0.00      LIG  
ATOM   6534 C8   LIG     1     -12.480   1.763  21.595  1.00  0.00      LIG  
ATOM   6535 C9   LIG     1     -11.008   1.664  21.184  1.00  0.00      LIG  
ATOM   6536 C10  LIG     1     -13.070   3.154  21.307  1.00  0.00      LIG  
ATOM   6537 C11  LIG     1     -12.394   3.764  20.131  1.00  0.00      LIG  
ATOM   6538 C12  LIG     1     -11.962   2.812  19.076  1.00  0.00      LIG  
ATOM   6539 C13  LIG     1     -10.904   1.868  19.653  1.00  0.00      LIG  
ATOM   6540 C14  LIG     1     -12.871   4.201  22.392  1.00  0.00      LIG  
ATOM   6541 C15  LIG     1     -12.522   5.420  21.602  1.00  0.00      LIG  
ATOM   6542 C16  LIG     1     -12.082   5.060  20.242  1.00  0.00      LIG  
ATOM   6543 C17  LIG     1     -12.041  -3.010  22.373  1.00  0.00      LIG  
ATOM   6544 C18  LIG     1     -12.679  -1.554  20.497  1.00  0.00      LIG  
ATOM   6545 C19  LIG     1      -9.441   1.018  22.957  1.00  0.00      LIG  
ATOM   6546 C20  LIG     1     -14.563   3.017  21.043  1.00  0.00      LIG  
ATOM   6547 O    LIG     1     -12.282   9.175  17.531  1.00  0.00      LIG  
ATOM   6548 C21  LIG     1     -11.424   8.065  17.873  1.00  0.00      LIG  
ATOM   6549 C22  LIG     1     -12.142   7.117  18.839  1.00  0.00      LIG  
ATOM   6550 C23  LIG     1     -11.282   5.956  19.337  1.00  0.00      LIG  
ATOM   6551 O1   LIG     1     -10.239  -3.509  20.435  1.00  0.00      LIG  
ATOM   6552 O2   LIG     1      -9.626   2.409  19.318  1.00  0.00      LIG  
ATOM   6553 C24  LIG     1     -10.024   6.432  20.048  1.00  0.00      LIG  
ATOM   6554 C25  LIG     1     -13.407   8.932  16.785  1.00  0.00      LIG  
ATOM   6555 O3   LIG     1     -13.747   7.859  16.308  1.00  0.00      LIG  
ATOM   6556 C26  LIG     1     -14.139  10.210  16.540  1.00  0.00      LIG  
ATOM   6557 C27  LIG     1     -10.865   7.349  16.663  1.00  0.00      LIG  
ATOM   6558 O4   LIG     1     -10.406   8.192  15.575  1.00  0.00      LIG  
ATOM   6559 C28  LIG     1      -9.429   7.390  16.265  1.00  0.00      LIG  
ATOM   6560 C29  LIG     1      -8.898   6.262  15.456  1.00  0.00      LIG  
ATOM   6561 C30  LIG     1      -8.408   8.219  16.968  1.00  0.00      LIG  
ATOM   6562 O5   LIG     1     -12.427   6.538  22.081  1.00  0.00      LIG  
ATOM   6563 H    LIG     1     -10.231  -0.899  19.194  1.00  0.00      LIG  
ATOM   6564 H1   LIG     1      -8.734  -1.765  19.556  1.00  0.00      LIG  
ATOM   6565 H2   LIG     1     -10.550  -1.129  23.175  1.00  0.00      LIG  
ATOM   6566 H3   LIG     1      -8.563   0.527  20.451  1.00  0.00      LIG  
ATOM   6567 H4   LIG     1      -8.466  -0.708  21.657  1.00  0.00      LIG  
ATOM   6568 H5   LIG     1     -12.192  -0.287  24.284  1.00  0.00      LIG  
ATOM   6569 H6   LIG     1     -13.282  -0.678  22.997  1.00  0.00      LIG  
ATOM   6570 H7   LIG     1     -12.071   1.938  23.704  1.00  0.00      LIG  
ATOM   6571 H8   LIG     1     -13.728   1.517  23.333  1.00  0.00      LIG  
ATOM   6572 H9   LIG     1     -13.038   1.056  20.980  1.00  0.00      LIG  
ATOM   6573 H10  LIG     1     -10.519   2.538  21.626  1.00  0.00      LIG  
ATOM   6574 H11  LIG     1     -11.591   3.336  18.190  1.00  0.00      LIG  
ATOM   6575 H12  LIG     1     -12.836   2.236  18.760  1.00  0.00      LIG  
ATOM   6576 H13  LIG     1     -11.010   0.922  19.125  1.00  0.00      LIG  
ATOM   6577 H14  LIG     1     -12.025   3.978  23.048  1.00  0.00      LIG  
ATOM   6578 H15  LIG     1     -13.781   4.380  22.972  1.00  0.00      LIG  
ATOM   6579 H16  LIG     1     -11.276  -3.284  23.106  1.00  0.00      LIG  
ATOM   6580 H17  LIG     1     -12.261  -3.899  21.774  1.00  0.00      LIG  
ATOM   6581 H18  LIG     1     -12.956  -2.764  22.916  1.00  0.00      LIG  
ATOM   6582 H19  LIG     1     -12.864  -2.425  19.859  1.00  0.00      LIG  
ATOM   6583 H20  LIG     1     -12.418  -0.721  19.841  1.00  0.00      LIG  
ATOM   6584 H21  LIG     1     -13.619  -1.311  20.998  1.00  0.00      LIG  
ATOM   6585 H22  LIG     1      -8.911   0.230  23.499  1.00  0.00      LIG  
ATOM   6586 H23  LIG     1     -10.051   1.560  23.680  1.00  0.00      LIG  
ATOM   6587 H24  LIG     1      -8.694   1.715  22.568  1.00  0.00      LIG  
ATOM   6588 H25  LIG     1     -15.081   2.637  21.927  1.00  0.00      LIG  
ATOM   6589 H26  LIG     1     -14.759   2.328  20.216  1.00  0.00      LIG  
ATOM   6590 H27  LIG     1     -15.010   3.983  20.789  1.00  0.00      LIG  
ATOM   6591 H28  LIG     1     -10.604   8.524  18.427  1.00  0.00      LIG  
ATOM   6592 H29  LIG     1     -13.032   6.703  18.356  1.00  0.00      LIG  
ATOM   6593 H30  LIG     1     -12.520   7.700  19.684  1.00  0.00      LIG  
ATOM   6594 H31  LIG     1     -10.959   5.378  18.467  1.00  0.00      LIG  
ATOM   6595 H32  LIG     1      -8.970   1.921  19.843  1.00  0.00      LIG  
ATOM   6596 H33  LIG     1      -9.470   5.588  20.471  1.00  0.00      LIG  
ATOM   6597 H34  LIG     1      -9.355   6.946  19.356  1.00  0.00      LIG  
ATOM   6598 H35  LIG     1     -10.264   7.127  20.856  1.00  0.00      LIG  
ATOM   6599 H36  LIG     1     -13.559  10.848  15.868  1.00  0.00      LIG  
ATOM   6600 H37  LIG     1     -14.327  10.717  17.490  1.00  0.00      LIG  
ATOM   6601 H38  LIG     1     -15.100   9.974  16.076  1.00  0.00      LIG  
ATOM   6602 H39  LIG     1     -11.456   6.486  16.391  1.00  0.00      LIG  
ATOM   6603 H40  LIG     1      -9.698   5.731  14.932  1.00  0.00      LIG  
ATOM   6604 H41  LIG     1      -8.380   5.551  16.104  1.00  0.00      LIG  
ATOM   6605 H42  LIG     1      -8.189   6.635  14.712  1.00  0.00      LIG  
ATOM   6606 H43  LIG     1      -7.950   7.644  17.776  1.00  0.00      LIG  
ATOM   6607 H44  LIG     1      -8.835   9.133  17.390  1.00  0.00      LIG  
ATOM   6608 H45  LIG     1      -7.622   8.510  16.267  1.00  0.00      LIG  
TER
REMARK  Energy: 262.888
REMARK  SimpleFitness: 262.888
REMARK  FullFitness: -1386.7489
REMARK  InterFull: -22.2039
REMARK  IntraFull: 287.034
REMARK  solvFull: -1934.39
REMARK  surfFull: 282.811
REMARK  extraFull: 0.0
REMARK  deltaGcompsolvpol: -1934.39
REMARK  deltaGcompsolvnonpol: 282.811
REMARK  deltaGprotsolvpol: -1938.72
REMARK  deltaGprotsolvnonpol: 281.59
REMARK  deltaGligsolvpol: -12.9069
REMARK  deltaGligsolvnonpol: 15.7049
REMARK  deltaGvdw: -22.2039
REMARK  deltaGelec: 0.0
REMARK  deltaG: -6.4057693
REMARK  Cluster: 2
REMARK  ClusterRank: 3
ATOM   6526 C    LIG     1      -9.842  -1.408  19.977  1.00  0.00      LIG  
ATOM   6527 C1   LIG     1     -10.564  -2.400  20.815  1.00  0.00      LIG  
ATOM   6528 C2   LIG     1     -11.680  -1.851  21.664  1.00  0.00      LIG  
ATOM   6529 C3   LIG     1     -11.176  -0.643  22.494  1.00  0.00      LIG  
ATOM   6530 C4   LIG     1     -10.285   0.398  21.770  1.00  0.00      LIG  
ATOM   6531 C5   LIG     1      -9.277  -0.320  20.861  1.00  0.00      LIG  
ATOM   6532 C6   LIG     1     -12.282  -0.042  23.369  1.00  0.00      LIG  
ATOM   6533 C7   LIG     1     -12.584   1.418  23.141  1.00  0.00      LIG  
ATOM   6534 C8   LIG     1     -12.475   1.783  21.679  1.00  0.00      LIG  
ATOM   6535 C9   LIG     1     -11.040   1.629  21.169  1.00  0.00      LIG  
ATOM   6536 C10  LIG     1     -13.041   3.187  21.399  1.00  0.00      LIG  
ATOM   6537 C11  LIG     1     -12.428   3.754  20.169  1.00  0.00      LIG  
ATOM   6538 C12  LIG     1     -12.098   2.769  19.109  1.00  0.00      LIG  
ATOM   6539 C13  LIG     1     -11.032   1.803  19.631  1.00  0.00      LIG  
ATOM   6540 C14  LIG     1     -12.739   4.249  22.447  1.00  0.00      LIG  
ATOM   6541 C15  LIG     1     -12.411   5.440  21.611  1.00  0.00      LIG  
ATOM   6542 C16  LIG     1     -12.067   5.041  20.235  1.00  0.00      LIG  
ATOM   6543 C17  LIG     1     -12.106  -2.972  22.609  1.00  0.00      LIG  
ATOM   6544 C18  LIG     1     -12.858  -1.565  20.739  1.00  0.00      LIG  
ATOM   6545 C19  LIG     1      -9.348   0.991  22.825  1.00  0.00      LIG  
ATOM   6546 C20  LIG     1     -14.552   3.093  21.237  1.00  0.00      LIG  
ATOM   6547 O    LIG     1     -12.254   9.144  17.510  1.00  0.00      LIG  
ATOM   6548 C21  LIG     1     -11.395   8.029  17.839  1.00  0.00      LIG  
ATOM   6549 C22  LIG     1     -12.112   7.088  18.814  1.00  0.00      LIG  
ATOM   6550 C23  LIG     1     -11.284   5.888  19.270  1.00  0.00      LIG  
ATOM   6551 O1   LIG     1     -10.476  -3.593  20.566  1.00  0.00      LIG  
ATOM   6552 O2   LIG     1      -9.764   2.300  19.207  1.00  0.00      LIG  
ATOM   6553 C24  LIG     1      -9.961   6.300  19.897  1.00  0.00      LIG  
ATOM   6554 C25  LIG     1     -13.391   8.906  16.781  1.00  0.00      LIG  
ATOM   6555 O3   LIG     1     -13.737   7.835  16.302  1.00  0.00      LIG  
ATOM   6556 C26  LIG     1     -14.120  10.190  16.543  1.00  0.00      LIG  
ATOM   6557 C27  LIG     1     -10.850   7.312  16.622  1.00  0.00      LIG  
ATOM   6558 O4   LIG     1     -10.417   8.151  15.520  1.00  0.00      LIG  
ATOM   6559 C28  LIG     1      -9.420   7.364  16.198  1.00  0.00      LIG  
ATOM   6560 C29  LIG     1      -8.890   6.235  15.387  1.00  0.00      LIG  
ATOM   6561 C30  LIG     1      -8.395   8.212  16.872  1.00  0.00      LIG  
ATOM   6562 O5   LIG     1     -12.240   6.562  22.065  1.00  0.00      LIG  
ATOM   6563 H    LIG     1     -10.519  -1.027  19.212  1.00  0.00      LIG  
ATOM   6564 H1   LIG     1      -9.019  -1.928  19.478  1.00  0.00      LIG  
ATOM   6565 H2   LIG     1     -10.496  -1.111  23.213  1.00  0.00      LIG  
ATOM   6566 H3   LIG     1      -8.706   0.390  20.261  1.00  0.00      LIG  
ATOM   6567 H4   LIG     1      -8.534  -0.804  21.503  1.00  0.00      LIG  
ATOM   6568 H5   LIG     1     -12.011  -0.169  24.421  1.00  0.00      LIG  
ATOM   6569 H6   LIG     1     -13.218  -0.589  23.249  1.00  0.00      LIG  
ATOM   6570 H7   LIG     1     -11.898   2.019  23.742  1.00  0.00      LIG  
ATOM   6571 H8   LIG     1     -13.590   1.620  23.509  1.00  0.00      LIG  
ATOM   6572 H9   LIG     1     -13.099   1.078  21.127  1.00  0.00      LIG  
ATOM   6573 H10  LIG     1     -10.502   2.500  21.559  1.00  0.00      LIG  
ATOM   6574 H11  LIG     1     -11.775   3.264  18.188  1.00  0.00      LIG  
ATOM   6575 H12  LIG     1     -13.009   2.215  18.865  1.00  0.00      LIG  
ATOM   6576 H13  LIG     1     -11.197   0.852  19.127  1.00  0.00      LIG  
ATOM   6577 H14  LIG     1     -11.854   4.019  23.045  1.00  0.00      LIG  
ATOM   6578 H15  LIG     1     -13.600   4.459  23.088  1.00  0.00      LIG  
ATOM   6579 H16  LIG     1     -11.283  -3.264  23.269  1.00  0.00      LIG  
ATOM   6580 H17  LIG     1     -12.422  -3.865  22.060  1.00  0.00      LIG  
ATOM   6581 H18  LIG     1     -12.952  -2.674  23.233  1.00  0.00      LIG  
ATOM   6582 H19  LIG     1     -13.125  -2.455  20.161  1.00  0.00      LIG  
ATOM   6583 H20  LIG     1     -12.629  -0.770  20.025  1.00  0.00      LIG  
ATOM   6584 H21  LIG     1     -13.744  -1.269  21.306  1.00  0.00      LIG  
ATOM   6585 H22  LIG     1      -8.801   0.205  23.353  1.00  0.00      LIG  
ATOM   6586 H23  LIG     1      -9.879   1.580  23.573  1.00  0.00      LIG  
ATOM   6587 H24  LIG     1      -8.612   1.646  22.350  1.00  0.00      LIG  
ATOM   6588 H25  LIG     1     -15.019   2.743  22.162  1.00  0.00      LIG  
ATOM   6589 H26  LIG     1     -14.825   2.397  20.438  1.00  0.00      LIG  
ATOM   6590 H27  LIG     1     -14.986   4.068  20.998  1.00  0.00      LIG  
ATOM   6591 H28  LIG     1     -10.565   8.480  18.386  1.00  0.00      LIG  
ATOM   6592 H29  LIG     1     -13.035   6.714  18.361  1.00  0.00      LIG  
ATOM   6593 H30  LIG     1     -12.437   7.675  19.679  1.00  0.00      LIG  
ATOM   6594 H31  LIG     1     -11.047   5.288  18.387  1.00  0.00      LIG  
ATOM   6595 H32  LIG     1      -9.090   1.757  19.650  1.00  0.00      LIG  
ATOM   6596 H33  LIG     1      -9.450   5.441  20.344  1.00  0.00      LIG  
ATOM   6597 H34  LIG     1      -9.293   6.722  19.146  1.00  0.00      LIG  
ATOM   6598 H35  LIG     1     -10.111   7.055  20.673  1.00  0.00      LIG  
ATOM   6599 H36  LIG     1     -13.556  10.810  15.841  1.00  0.00      LIG  
ATOM   6600 H37  LIG     1     -14.269  10.717  17.490  1.00  0.00      LIG  
ATOM   6601 H38  LIG     1     -15.099   9.959  16.118  1.00  0.00      LIG  
ATOM   6602 H39  LIG     1     -11.437   6.442  16.365  1.00  0.00      LIG  
ATOM   6603 H40  LIG     1      -9.690   5.708  14.858  1.00  0.00      LIG  
ATOM   6604 H41  LIG     1      -8.376   5.520  16.033  1.00  0.00      LIG  
ATOM   6605 H42  LIG     1      -8.176   6.605  14.646  1.00  0.00      LIG  
ATOM   6606 H43  LIG     1      -7.901   7.649  17.668  1.00  0.00      LIG  
ATOM   6607 H44  LIG     1      -8.826   9.120  17.304  1.00  0.00      LIG  
ATOM   6608 H45  LIG     1      -7.633   8.516  16.149  1.00  0.00      LIG  
TER
REMARK  Energy: 262.888
REMARK  SimpleFitness: 262.888
REMARK  FullFitness: -1386.7489
REMARK  InterFull: -22.2039
REMARK  IntraFull: 287.034
REMARK  solvFull: -1934.39
REMARK  surfFull: 282.811
REMARK  extraFull: 0.0
REMARK  deltaGcompsolvpol: -1934.39
REMARK  deltaGcompsolvnonpol: 282.811
REMARK  deltaGprotsolvpol: -1938.72
REMARK  deltaGprotsolvnonpol: 281.59
REMARK  deltaGligsolvpol: -12.9069
REMARK  deltaGligsolvnonpol: 15.7049
REMARK  deltaGvdw: -22.2039
REMARK  deltaGelec: 0.0
REMARK  deltaG: -6.4057693
REMARK  Cluster: 2
REMARK  ClusterRank: 4
ATOM   6526 C    LIG     1      -9.842  -1.408  19.977  1.00  0.00      LIG  
ATOM   6527 C1   LIG     1     -10.564  -2.400  20.815  1.00  0.00      LIG  
ATOM   6528 C2   LIG     1     -11.680  -1.851  21.664  1.00  0.00      LIG  
ATOM   6529 C3   LIG     1     -11.176  -0.643  22.494  1.00  0.00      LIG  
ATOM   6530 C4   LIG     1     -10.285   0.398  21.770  1.00  0.00      LIG  
ATOM   6531 C5   LIG     1      -9.277  -0.320  20.861  1.00  0.00      LIG  
ATOM   6532 C6   LIG     1     -12.282  -0.042  23.369  1.00  0.00      LIG  
ATOM   6533 C7   LIG     1     -12.584   1.418  23.141  1.00  0.00      LIG  
ATOM   6534 C8   LIG     1     -12.475   1.783  21.679  1.00  0.00      LIG  
ATOM   6535 C9   LIG     1     -11.040   1.629  21.169  1.00  0.00      LIG  
ATOM   6536 C10  LIG     1     -13.041   3.187  21.399  1.00  0.00      LIG  
ATOM   6537 C11  LIG     1     -12.428   3.754  20.169  1.00  0.00      LIG  
ATOM   6538 C12  LIG     1     -12.098   2.769  19.109  1.00  0.00      LIG  
ATOM   6539 C13  LIG     1     -11.032   1.803  19.631  1.00  0.00      LIG  
ATOM   6540 C14  LIG     1     -12.739   4.249  22.447  1.00  0.00      LIG  
ATOM   6541 C15  LIG     1     -12.411   5.440  21.611  1.00  0.00      LIG  
ATOM   6542 C16  LIG     1     -12.067   5.041  20.235  1.00  0.00      LIG  
ATOM   6543 C17  LIG     1     -12.106  -2.972  22.609  1.00  0.00      LIG  
ATOM   6544 C18  LIG     1     -12.858  -1.565  20.739  1.00  0.00      LIG  
ATOM   6545 C19  LIG     1      -9.348   0.991  22.825  1.00  0.00      LIG  
ATOM   6546 C20  LIG     1     -14.552   3.093  21.237  1.00  0.00      LIG  
ATOM   6547 O    LIG     1     -12.254   9.144  17.510  1.00  0.00      LIG  
ATOM   6548 C21  LIG     1     -11.395   8.029  17.839  1.00  0.00      LIG  
ATOM   6549 C22  LIG     1     -12.112   7.088  18.814  1.00  0.00      LIG  
ATOM   6550 C23  LIG     1     -11.284   5.888  19.270  1.00  0.00      LIG  
ATOM   6551 O1   LIG     1     -10.476  -3.593  20.566  1.00  0.00      LIG  
ATOM   6552 O2   LIG     1      -9.764   2.300  19.207  1.00  0.00      LIG  
ATOM   6553 C24  LIG     1      -9.961   6.300  19.897  1.00  0.00      LIG  
ATOM   6554 C25  LIG     1     -13.391   8.906  16.781  1.00  0.00      LIG  
ATOM   6555 O3   LIG     1     -13.737   7.835  16.302  1.00  0.00      LIG  
ATOM   6556 C26  LIG     1     -14.120  10.190  16.543  1.00  0.00      LIG  
ATOM   6557 C27  LIG     1     -10.850   7.312  16.622  1.00  0.00      LIG  
ATOM   6558 O4   LIG     1     -10.417   8.151  15.520  1.00  0.00      LIG  
ATOM   6559 C28  LIG     1      -9.420   7.364  16.198  1.00  0.00      LIG  
ATOM   6560 C29  LIG     1      -8.890   6.235  15.387  1.00  0.00      LIG  
ATOM   6561 C30  LIG     1      -8.395   8.212  16.872  1.00  0.00      LIG  
ATOM   6562 O5   LIG     1     -12.240   6.562  22.065  1.00  0.00      LIG  
ATOM   6563 H    LIG     1     -10.519  -1.027  19.212  1.00  0.00      LIG  
ATOM   6564 H1   LIG     1      -9.019  -1.928  19.478  1.00  0.00      LIG  
ATOM   6565 H2   LIG     1     -10.496  -1.111  23.213  1.00  0.00      LIG  
ATOM   6566 H3   LIG     1      -8.706   0.390  20.261  1.00  0.00      LIG  
ATOM   6567 H4   LIG     1      -8.534  -0.804  21.503  1.00  0.00      LIG  
ATOM   6568 H5   LIG     1     -12.011  -0.169  24.421  1.00  0.00      LIG  
ATOM   6569 H6   LIG     1     -13.218  -0.589  23.249  1.00  0.00      LIG  
ATOM   6570 H7   LIG     1     -11.898   2.019  23.742  1.00  0.00      LIG  
ATOM   6571 H8   LIG     1     -13.590   1.620  23.509  1.00  0.00      LIG  
ATOM   6572 H9   LIG     1     -13.099   1.078  21.127  1.00  0.00      LIG  
ATOM   6573 H10  LIG     1     -10.502   2.500  21.559  1.00  0.00      LIG  
ATOM   6574 H11  LIG     1     -11.775   3.264  18.188  1.00  0.00      LIG  
ATOM   6575 H12  LIG     1     -13.009   2.215  18.865  1.00  0.00      LIG  
ATOM   6576 H13  LIG     1     -11.197   0.852  19.127  1.00  0.00      LIG  
ATOM   6577 H14  LIG     1     -11.854   4.019  23.045  1.00  0.00      LIG  
ATOM   6578 H15  LIG     1     -13.600   4.459  23.088  1.00  0.00      LIG  
ATOM   6579 H16  LIG     1     -11.283  -3.264  23.269  1.00  0.00      LIG  
ATOM   6580 H17  LIG     1     -12.422  -3.865  22.060  1.00  0.00      LIG  
ATOM   6581 H18  LIG     1     -12.952  -2.674  23.233  1.00  0.00      LIG  
ATOM   6582 H19  LIG     1     -13.125  -2.455  20.161  1.00  0.00      LIG  
ATOM   6583 H20  LIG     1     -12.629  -0.770  20.025  1.00  0.00      LIG  
ATOM   6584 H21  LIG     1     -13.744  -1.269  21.306  1.00  0.00      LIG  
ATOM   6585 H22  LIG     1      -8.801   0.205  23.353  1.00  0.00      LIG  
ATOM   6586 H23  LIG     1      -9.879   1.580  23.573  1.00  0.00      LIG  
ATOM   6587 H24  LIG     1      -8.612   1.646  22.350  1.00  0.00      LIG  
ATOM   6588 H25  LIG     1     -15.019   2.743  22.162  1.00  0.00      LIG  
ATOM   6589 H26  LIG     1     -14.825   2.397  20.438  1.00  0.00      LIG  
ATOM   6590 H27  LIG     1     -14.986   4.068  20.998  1.00  0.00      LIG  
ATOM   6591 H28  LIG     1     -10.565   8.480  18.386  1.00  0.00      LIG  
ATOM   6592 H29  LIG     1     -13.035   6.714  18.361  1.00  0.00      LIG  
ATOM   6593 H30  LIG     1     -12.437   7.675  19.679  1.00  0.00      LIG  
ATOM   6594 H31  LIG     1     -11.047   5.288  18.387  1.00  0.00      LIG  
ATOM   6595 H32  LIG     1      -9.090   1.757  19.650  1.00  0.00      LIG  
ATOM   6596 H33  LIG     1      -9.450   5.441  20.344  1.00  0.00      LIG  
ATOM   6597 H34  LIG     1      -9.293   6.722  19.146  1.00  0.00      LIG  
ATOM   6598 H35  LIG     1     -10.111   7.055  20.673  1.00  0.00      LIG  
ATOM   6599 H36  LIG     1     -13.556  10.810  15.841  1.00  0.00      LIG  
ATOM   6600 H37  LIG     1     -14.269  10.717  17.490  1.00  0.00      LIG  
ATOM   6601 H38  LIG     1     -15.099   9.959  16.118  1.00  0.00      LIG  
ATOM   6602 H39  LIG     1     -11.437   6.442  16.365  1.00  0.00      LIG  
ATOM   6603 H40  LIG     1      -9.690   5.708  14.858  1.00  0.00      LIG  
ATOM   6604 H41  LIG     1      -8.376   5.520  16.033  1.00  0.00      LIG  
ATOM   6605 H42  LIG     1      -8.176   6.605  14.646  1.00  0.00      LIG  
ATOM   6606 H43  LIG     1      -7.901   7.649  17.668  1.00  0.00      LIG  
ATOM   6607 H44  LIG     1      -8.826   9.120  17.304  1.00  0.00      LIG  
ATOM   6608 H45  LIG     1      -7.633   8.516  16.149  1.00  0.00      LIG  
TER
REMARK  Energy: 262.888
REMARK  SimpleFitness: 262.888
REMARK  FullFitness: -1386.7489
REMARK  InterFull: -22.2039
REMARK  IntraFull: 287.034
REMARK  solvFull: -1934.39
REMARK  surfFull: 282.811
REMARK  extraFull: 0.0
REMARK  deltaGcompsolvpol: -1934.39
REMARK  deltaGcompsolvnonpol: 282.811
REMARK  deltaGprotsolvpol: -1938.72
REMARK  deltaGprotsolvnonpol: 281.59
REMARK  deltaGligsolvpol: -12.9069
REMARK  deltaGligsolvnonpol: 15.7049
REMARK  deltaGvdw: -22.2039
REMARK  deltaGelec: 0.0
REMARK  deltaG: -6.4057693
REMARK  Cluster: 2
REMARK  ClusterRank: 5
ATOM   6526 C    LIG     1      -9.842  -1.408  19.977  1.00  0.00      LIG  
ATOM   6527 C1   LIG     1     -10.564  -2.400  20.815  1.00  0.00      LIG  
ATOM   6528 C2   LIG     1     -11.680  -1.851  21.664  1.00  0.00      LIG  
ATOM   6529 C3   LIG     1     -11.176  -0.643  22.494  1.00  0.00      LIG  
ATOM   6530 C4   LIG     1     -10.285   0.398  21.770  1.00  0.00      LIG  
ATOM   6531 C5   LIG     1      -9.277  -0.320  20.861  1.00  0.00      LIG  
ATOM   6532 C6   LIG     1     -12.282  -0.042  23.369  1.00  0.00      LIG  
ATOM   6533 C7   LIG     1     -12.584   1.418  23.141  1.00  0.00      LIG  
ATOM   6534 C8   LIG     1     -12.475   1.783  21.679  1.00  0.00      LIG  
ATOM   6535 C9   LIG     1     -11.040   1.629  21.169  1.00  0.00      LIG  
ATOM   6536 C10  LIG     1     -13.041   3.187  21.399  1.00  0.00      LIG  
ATOM   6537 C11  LIG     1     -12.428   3.754  20.169  1.00  0.00      LIG  
ATOM   6538 C12  LIG     1     -12.098   2.769  19.109  1.00  0.00      LIG  
ATOM   6539 C13  LIG     1     -11.032   1.803  19.631  1.00  0.00      LIG  
ATOM   6540 C14  LIG     1     -12.739   4.249  22.447  1.00  0.00      LIG  
ATOM   6541 C15  LIG     1     -12.411   5.440  21.611  1.00  0.00      LIG  
ATOM   6542 C16  LIG     1     -12.067   5.041  20.235  1.00  0.00      LIG  
ATOM   6543 C17  LIG     1     -12.106  -2.972  22.609  1.00  0.00      LIG  
ATOM   6544 C18  LIG     1     -12.858  -1.565  20.739  1.00  0.00      LIG  
ATOM   6545 C19  LIG     1      -9.348   0.991  22.825  1.00  0.00      LIG  
ATOM   6546 C20  LIG     1     -14.552   3.093  21.237  1.00  0.00      LIG  
ATOM   6547 O    LIG     1     -12.254   9.144  17.510  1.00  0.00      LIG  
ATOM   6548 C21  LIG     1     -11.395   8.029  17.839  1.00  0.00      LIG  
ATOM   6549 C22  LIG     1     -12.112   7.088  18.814  1.00  0.00      LIG  
ATOM   6550 C23  LIG     1     -11.284   5.888  19.270  1.00  0.00      LIG  
ATOM   6551 O1   LIG     1     -10.476  -3.593  20.566  1.00  0.00      LIG  
ATOM   6552 O2   LIG     1      -9.764   2.300  19.207  1.00  0.00      LIG  
ATOM   6553 C24  LIG     1      -9.961   6.300  19.897  1.00  0.00      LIG  
ATOM   6554 C25  LIG     1     -13.391   8.906  16.781  1.00  0.00      LIG  
ATOM   6555 O3   LIG     1     -13.737   7.835  16.302  1.00  0.00      LIG  
ATOM   6556 C26  LIG     1     -14.120  10.190  16.543  1.00  0.00      LIG  
ATOM   6557 C27  LIG     1     -10.850   7.312  16.622  1.00  0.00      LIG  
ATOM   6558 O4   LIG     1     -10.417   8.151  15.520  1.00  0.00      LIG  
ATOM   6559 C28  LIG     1      -9.420   7.364  16.198  1.00  0.00      LIG  
ATOM   6560 C29  LIG     1      -8.890   6.235  15.387  1.00  0.00      LIG  
ATOM   6561 C30  LIG     1      -8.395   8.212  16.872  1.00  0.00      LIG  
ATOM   6562 O5   LIG     1     -12.240   6.562  22.065  1.00  0.00      LIG  
ATOM   6563 H    LIG     1     -10.519  -1.027  19.212  1.00  0.00      LIG  
ATOM   6564 H1   LIG     1      -9.019  -1.928  19.478  1.00  0.00      LIG  
ATOM   6565 H2   LIG     1     -10.496  -1.111  23.213  1.00  0.00      LIG  
ATOM   6566 H3   LIG     1      -8.706   0.390  20.261  1.00  0.00      LIG  
ATOM   6567 H4   LIG     1      -8.534  -0.804  21.503  1.00  0.00      LIG  
ATOM   6568 H5   LIG     1     -12.011  -0.169  24.421  1.00  0.00      LIG  
ATOM   6569 H6   LIG     1     -13.218  -0.589  23.249  1.00  0.00      LIG  
ATOM   6570 H7   LIG     1     -11.898   2.019  23.742  1.00  0.00      LIG  
ATOM   6571 H8   LIG     1     -13.590   1.620  23.509  1.00  0.00      LIG  
ATOM   6572 H9   LIG     1     -13.099   1.078  21.127  1.00  0.00      LIG  
ATOM   6573 H10  LIG     1     -10.502   2.500  21.559  1.00  0.00      LIG  
ATOM   6574 H11  LIG     1     -11.775   3.264  18.188  1.00  0.00      LIG  
ATOM   6575 H12  LIG     1     -13.009   2.215  18.865  1.00  0.00      LIG  
ATOM   6576 H13  LIG     1     -11.197   0.852  19.127  1.00  0.00      LIG  
ATOM   6577 H14  LIG     1     -11.854   4.019  23.045  1.00  0.00      LIG  
ATOM   6578 H15  LIG     1     -13.600   4.459  23.088  1.00  0.00      LIG  
ATOM   6579 H16  LIG     1     -11.283  -3.264  23.269  1.00  0.00      LIG  
ATOM   6580 H17  LIG     1     -12.422  -3.865  22.060  1.00  0.00      LIG  
ATOM   6581 H18  LIG     1     -12.952  -2.674  23.233  1.00  0.00      LIG  
ATOM   6582 H19  LIG     1     -13.125  -2.455  20.161  1.00  0.00      LIG  
ATOM   6583 H20  LIG     1     -12.629  -0.770  20.025  1.00  0.00      LIG  
ATOM   6584 H21  LIG     1     -13.744  -1.269  21.306  1.00  0.00      LIG  
ATOM   6585 H22  LIG     1      -8.801   0.205  23.353  1.00  0.00      LIG  
ATOM   6586 H23  LIG     1      -9.879   1.580  23.573  1.00  0.00      LIG  
ATOM   6587 H24  LIG     1      -8.612   1.646  22.350  1.00  0.00      LIG  
ATOM   6588 H25  LIG     1     -15.019   2.743  22.162  1.00  0.00      LIG  
ATOM   6589 H26  LIG     1     -14.825   2.397  20.438  1.00  0.00      LIG  
ATOM   6590 H27  LIG     1     -14.986   4.068  20.998  1.00  0.00      LIG  
ATOM   6591 H28  LIG     1     -10.565   8.480  18.386  1.00  0.00      LIG  
ATOM   6592 H29  LIG     1     -13.035   6.714  18.361  1.00  0.00      LIG  
ATOM   6593 H30  LIG     1     -12.437   7.675  19.679  1.00  0.00      LIG  
ATOM   6594 H31  LIG     1     -11.047   5.288  18.387  1.00  0.00      LIG  
ATOM   6595 H32  LIG     1      -9.090   1.757  19.650  1.00  0.00      LIG  
ATOM   6596 H33  LIG     1      -9.450   5.441  20.344  1.00  0.00      LIG  
ATOM   6597 H34  LIG     1      -9.293   6.722  19.146  1.00  0.00      LIG  
ATOM   6598 H35  LIG     1     -10.111   7.055  20.673  1.00  0.00      LIG  
ATOM   6599 H36  LIG     1     -13.556  10.810  15.841  1.00  0.00      LIG  
ATOM   6600 H37  LIG     1     -14.269  10.717  17.490  1.00  0.00      LIG  
ATOM   6601 H38  LIG     1     -15.099   9.959  16.118  1.00  0.00      LIG  
ATOM   6602 H39  LIG     1     -11.437   6.442  16.365  1.00  0.00      LIG  
ATOM   6603 H40  LIG     1      -9.690   5.708  14.858  1.00  0.00      LIG  
ATOM   6604 H41  LIG     1      -8.376   5.520  16.033  1.00  0.00      LIG  
ATOM   6605 H42  LIG     1      -8.176   6.605  14.646  1.00  0.00      LIG  
ATOM   6606 H43  LIG     1      -7.901   7.649  17.668  1.00  0.00      LIG  
ATOM   6607 H44  LIG     1      -8.826   9.120  17.304  1.00  0.00      LIG  
ATOM   6608 H45  LIG     1      -7.633   8.516  16.149  1.00  0.00      LIG  
TER
REMARK  Energy: 263.218
REMARK  SimpleFitness: 263.218
REMARK  FullFitness: -1386.4849
REMARK  InterFull: -22.0559
REMARK  IntraFull: 287.28
REMARK  solvFull: -1934.5
REMARK  surfFull: 282.791
REMARK  extraFull: 0.0
REMARK  deltaGcompsolvpol: -1934.5
REMARK  deltaGcompsolvnonpol: 282.791
REMARK  deltaGprotsolvpol: -1938.72
REMARK  deltaGprotsolvnonpol: 281.59
REMARK  deltaGligsolvpol: -12.8936
REMARK  deltaGligsolvnonpol: 15.6919
REMARK  deltaGvdw: -22.0559
REMARK  deltaGelec: 0.0
REMARK  deltaG: -6.399978
REMARK  Cluster: 2
REMARK  ClusterRank: 6
ATOM   6526 C    LIG     1      -9.901  -1.448  19.974  1.00  0.00      LIG  
ATOM   6527 C1   LIG     1     -10.618  -2.432  20.827  1.00  0.00      LIG  
ATOM   6528 C2   LIG     1     -11.696  -1.867  21.715  1.00  0.00      LIG  
ATOM   6529 C3   LIG     1     -11.157  -0.657  22.521  1.00  0.00      LIG  
ATOM   6530 C4   LIG     1     -10.277   0.371  21.768  1.00  0.00      LIG  
ATOM   6531 C5   LIG     1      -9.300  -0.365  20.841  1.00  0.00      LIG  
ATOM   6532 C6   LIG     1     -12.229  -0.038  23.425  1.00  0.00      LIG  
ATOM   6533 C7   LIG     1     -12.537   1.420  23.184  1.00  0.00      LIG  
ATOM   6534 C8   LIG     1     -12.452   1.780  21.718  1.00  0.00      LIG  
ATOM   6535 C9   LIG     1     -11.030   1.610  21.180  1.00  0.00      LIG  
ATOM   6536 C10  LIG     1     -13.007   3.191  21.443  1.00  0.00      LIG  
ATOM   6537 C11  LIG     1     -12.411   3.756  20.201  1.00  0.00      LIG  
ATOM   6538 C12  LIG     1     -12.110   2.765  19.136  1.00  0.00      LIG  
ATOM   6539 C13  LIG     1     -11.050   1.783  19.641  1.00  0.00      LIG  
ATOM   6540 C14  LIG     1     -12.677   4.253  22.482  1.00  0.00      LIG  
ATOM   6541 C15  LIG     1     -12.357   5.442  21.639  1.00  0.00      LIG  
ATOM   6542 C16  LIG     1     -12.041   5.041  20.257  1.00  0.00      LIG  
ATOM   6543 C17  LIG     1     -12.090  -2.981  22.683  1.00  0.00      LIG  
ATOM   6544 C18  LIG     1     -12.908  -1.579  20.835  1.00  0.00      LIG  
ATOM   6545 C19  LIG     1      -9.310   0.958  22.799  1.00  0.00      LIG  
ATOM   6546 C20  LIG     1     -14.521   3.109  21.309  1.00  0.00      LIG  
ATOM   6547 O    LIG     1     -12.265   9.145  17.520  1.00  0.00      LIG  
ATOM   6548 C21  LIG     1     -11.396   8.036  17.844  1.00  0.00      LIG  
ATOM   6549 C22  LIG     1     -12.105   7.086  18.820  1.00  0.00      LIG  
ATOM   6550 C23  LIG     1     -11.272   5.888  19.276  1.00  0.00      LIG  
ATOM   6551 O1   LIG     1     -10.576  -3.621  20.551  1.00  0.00      LIG  
ATOM   6552 O2   LIG     1      -9.782   2.262  19.194  1.00  0.00      LIG  
ATOM   6553 C24  LIG     1      -9.945   6.314  19.885  1.00  0.00      LIG  
ATOM   6554 C25  LIG     1     -13.400   8.901  16.790  1.00  0.00      LIG  
ATOM   6555 O3   LIG     1     -13.736   7.830  16.306  1.00  0.00      LIG  
ATOM   6556 C26  LIG     1     -14.140  10.180  16.556  1.00  0.00      LIG  
ATOM   6557 C27  LIG     1     -10.846   7.331  16.621  1.00  0.00      LIG  
ATOM   6558 O4   LIG     1     -10.418   8.184  15.528  1.00  0.00      LIG  
ATOM   6559 C28  LIG     1      -9.416   7.396  16.196  1.00  0.00      LIG  
ATOM   6560 C29  LIG     1      -8.879   6.285  15.364  1.00  0.00      LIG  
ATOM   6561 C30  LIG     1      -8.394   8.241  16.876  1.00  0.00      LIG  
ATOM   6562 O5   LIG     1     -12.174   6.565  22.088  1.00  0.00      LIG  
ATOM   6563 H    LIG     1     -10.591  -1.061  19.224  1.00  0.00      LIG  
ATOM   6564 H1   LIG     1      -9.097  -1.979  19.458  1.00  0.00      LIG  
ATOM   6565 H2   LIG     1     -10.461  -1.129  23.223  1.00  0.00      LIG  
ATOM   6566 H3   LIG     1      -8.732   0.333  20.226  1.00  0.00      LIG  
ATOM   6567 H4   LIG     1      -8.550  -0.856  21.469  1.00  0.00      LIG  
ATOM   6568 H5   LIG     1     -11.918  -0.146  24.468  1.00  0.00      LIG  
ATOM   6569 H6   LIG     1     -13.169  -0.587  23.354  1.00  0.00      LIG  
ATOM   6570 H7   LIG     1     -11.843   2.027  23.769  1.00  0.00      LIG  
ATOM   6571 H8   LIG     1     -13.536   1.624  23.566  1.00  0.00      LIG  
ATOM   6572 H9   LIG     1     -13.092   1.080  21.179  1.00  0.00      LIG  
ATOM   6573 H10  LIG     1     -10.475   2.475  21.558  1.00  0.00      LIG  
ATOM   6574 H11  LIG     1     -11.796   3.256  18.210  1.00  0.00      LIG  
ATOM   6575 H12  LIG     1     -13.032   2.223  18.910  1.00  0.00      LIG  
ATOM   6576 H13  LIG     1     -11.236   0.833  19.142  1.00  0.00      LIG  
ATOM   6577 H14  LIG     1     -11.782   4.016  23.064  1.00  0.00      LIG  
ATOM   6578 H15  LIG     1     -13.524   4.469  23.139  1.00  0.00      LIG  
ATOM   6579 H16  LIG     1     -11.240  -3.284  23.301  1.00  0.00      LIG  
ATOM   6580 H17  LIG     1     -12.446  -3.867  22.149  1.00  0.00      LIG  
ATOM   6581 H18  LIG     1     -12.899  -2.675  23.349  1.00  0.00      LIG  
ATOM   6582 H19  LIG     1     -13.205  -2.472  20.277  1.00  0.00      LIG  
ATOM   6583 H20  LIG     1     -12.701  -0.794  20.104  1.00  0.00      LIG  
ATOM   6584 H21  LIG     1     -13.770  -1.272  21.432  1.00  0.00      LIG  
ATOM   6585 H22  LIG     1      -8.759   0.169  23.317  1.00  0.00      LIG  
ATOM   6586 H23  LIG     1      -9.819   1.554  23.558  1.00  0.00      LIG  
ATOM   6587 H24  LIG     1      -8.580   1.606  22.306  1.00  0.00      LIG  
ATOM   6588 H25  LIG     1     -14.973   2.781  22.249  1.00  0.00      LIG  
ATOM   6589 H26  LIG     1     -14.812   2.397  20.531  1.00  0.00      LIG  
ATOM   6590 H27  LIG     1     -14.952   4.082  21.057  1.00  0.00      LIG  
ATOM   6591 H28  LIG     1     -10.569   8.494  18.388  1.00  0.00      LIG  
ATOM   6592 H29  LIG     1     -13.028   6.711  18.370  1.00  0.00      LIG  
ATOM   6593 H30  LIG     1     -12.430   7.671  19.686  1.00  0.00      LIG  
ATOM   6594 H31  LIG     1     -11.041   5.283  18.395  1.00  0.00      LIG  
ATOM   6595 H32  LIG     1      -9.109   1.740  19.662  1.00  0.00      LIG  
ATOM   6596 H33  LIG     1      -9.430   5.468  20.349  1.00  0.00      LIG  
ATOM   6597 H34  LIG     1      -9.282   6.720  19.121  1.00  0.00      LIG  
ATOM   6598 H35  LIG     1     -10.091   7.088  20.644  1.00  0.00      LIG  
ATOM   6599 H36  LIG     1     -13.580  10.813  15.863  1.00  0.00      LIG  
ATOM   6600 H37  LIG     1     -14.305  10.694  17.507  1.00  0.00      LIG  
ATOM   6601 H38  LIG     1     -15.114   9.942  16.122  1.00  0.00      LIG  
ATOM   6602 H39  LIG     1     -11.429   6.463  16.353  1.00  0.00      LIG  
ATOM   6603 H40  LIG     1      -9.679   5.735  14.859  1.00  0.00      LIG  
ATOM   6604 H41  LIG     1      -8.324   5.583  15.991  1.00  0.00      LIG  
ATOM   6605 H42  LIG     1      -8.200   6.678  14.603  1.00  0.00      LIG  
ATOM   6606 H43  LIG     1      -7.920   7.682  17.686  1.00  0.00      LIG  
ATOM   6607 H44  LIG     1      -8.823   9.157  17.291  1.00  0.00      LIG  
ATOM   6608 H45  LIG     1      -7.616   8.530  16.164  1.00  0.00      LIG  
TER
REMARK  Energy: 263.218
REMARK  SimpleFitness: 263.218
REMARK  FullFitness: -1386.4849
REMARK  InterFull: -22.0559
REMARK  IntraFull: 287.28
REMARK  solvFull: -1934.5
REMARK  surfFull: 282.791
REMARK  extraFull: 0.0
REMARK  deltaGcompsolvpol: -1934.5
REMARK  deltaGcompsolvnonpol: 282.791
REMARK  deltaGprotsolvpol: -1938.72
REMARK  deltaGprotsolvnonpol: 281.59
REMARK  deltaGligsolvpol: -12.8936
REMARK  deltaGligsolvnonpol: 15.6919
REMARK  deltaGvdw: -22.0559
REMARK  deltaGelec: 0.0
REMARK  deltaG: -6.399978
REMARK  Cluster: 2
REMARK  ClusterRank: 7
ATOM   6526 C    LIG     1      -9.901  -1.448  19.974  1.00  0.00      LIG  
ATOM   6527 C1   LIG     1     -10.618  -2.432  20.827  1.00  0.00      LIG  
ATOM   6528 C2   LIG     1     -11.696  -1.867  21.715  1.00  0.00      LIG  
ATOM   6529 C3   LIG     1     -11.157  -0.657  22.521  1.00  0.00      LIG  
ATOM   6530 C4   LIG     1     -10.277   0.371  21.768  1.00  0.00      LIG  
ATOM   6531 C5   LIG     1      -9.300  -0.365  20.841  1.00  0.00      LIG  
ATOM   6532 C6   LIG     1     -12.229  -0.038  23.425  1.00  0.00      LIG  
ATOM   6533 C7   LIG     1     -12.537   1.420  23.184  1.00  0.00      LIG  
ATOM   6534 C8   LIG     1     -12.452   1.780  21.718  1.00  0.00      LIG  
ATOM   6535 C9   LIG     1     -11.030   1.610  21.180  1.00  0.00      LIG  
ATOM   6536 C10  LIG     1     -13.007   3.191  21.443  1.00  0.00      LIG  
ATOM   6537 C11  LIG     1     -12.411   3.756  20.201  1.00  0.00      LIG  
ATOM   6538 C12  LIG     1     -12.110   2.765  19.136  1.00  0.00      LIG  
ATOM   6539 C13  LIG     1     -11.050   1.783  19.641  1.00  0.00      LIG  
ATOM   6540 C14  LIG     1     -12.677   4.253  22.482  1.00  0.00      LIG  
ATOM   6541 C15  LIG     1     -12.357   5.442  21.639  1.00  0.00      LIG  
ATOM   6542 C16  LIG     1     -12.041   5.041  20.257  1.00  0.00      LIG  
ATOM   6543 C17  LIG     1     -12.090  -2.981  22.683  1.00  0.00      LIG  
ATOM   6544 C18  LIG     1     -12.908  -1.579  20.835  1.00  0.00      LIG  
ATOM   6545 C19  LIG     1      -9.310   0.958  22.799  1.00  0.00      LIG  
ATOM   6546 C20  LIG     1     -14.521   3.109  21.309  1.00  0.00      LIG  
ATOM   6547 O    LIG     1     -12.265   9.145  17.520  1.00  0.00      LIG  
ATOM   6548 C21  LIG     1     -11.396   8.036  17.844  1.00  0.00      LIG  
ATOM   6549 C22  LIG     1     -12.105   7.086  18.820  1.00  0.00      LIG  
ATOM   6550 C23  LIG     1     -11.272   5.888  19.276  1.00  0.00      LIG  
ATOM   6551 O1   LIG     1     -10.576  -3.621  20.551  1.00  0.00      LIG  
ATOM   6552 O2   LIG     1      -9.782   2.262  19.194  1.00  0.00      LIG  
ATOM   6553 C24  LIG     1      -9.945   6.314  19.885  1.00  0.00      LIG  
ATOM   6554 C25  LIG     1     -13.400   8.901  16.790  1.00  0.00      LIG  
ATOM   6555 O3   LIG     1     -13.736   7.830  16.306  1.00  0.00      LIG  
ATOM   6556 C26  LIG     1     -14.140  10.180  16.556  1.00  0.00      LIG  
ATOM   6557 C27  LIG     1     -10.846   7.331  16.621  1.00  0.00      LIG  
ATOM   6558 O4   LIG     1     -10.418   8.184  15.528  1.00  0.00      LIG  
ATOM   6559 C28  LIG     1      -9.416   7.396  16.196  1.00  0.00      LIG  
ATOM   6560 C29  LIG     1      -8.879   6.285  15.364  1.00  0.00      LIG  
ATOM   6561 C30  LIG     1      -8.394   8.241  16.876  1.00  0.00      LIG  
ATOM   6562 O5   LIG     1     -12.174   6.565  22.088  1.00  0.00      LIG  
ATOM   6563 H    LIG     1     -10.591  -1.061  19.224  1.00  0.00      LIG  
ATOM   6564 H1   LIG     1      -9.097  -1.979  19.458  1.00  0.00      LIG  
ATOM   6565 H2   LIG     1     -10.461  -1.129  23.223  1.00  0.00      LIG  
ATOM   6566 H3   LIG     1      -8.732   0.333  20.226  1.00  0.00      LIG  
ATOM   6567 H4   LIG     1      -8.550  -0.856  21.469  1.00  0.00      LIG  
ATOM   6568 H5   LIG     1     -11.918  -0.146  24.468  1.00  0.00      LIG  
ATOM   6569 H6   LIG     1     -13.169  -0.587  23.354  1.00  0.00      LIG  
ATOM   6570 H7   LIG     1     -11.843   2.027  23.769  1.00  0.00      LIG  
ATOM   6571 H8   LIG     1     -13.536   1.624  23.566  1.00  0.00      LIG  
ATOM   6572 H9   LIG     1     -13.092   1.080  21.179  1.00  0.00      LIG  
ATOM   6573 H10  LIG     1     -10.475   2.475  21.558  1.00  0.00      LIG  
ATOM   6574 H11  LIG     1     -11.796   3.256  18.210  1.00  0.00      LIG  
ATOM   6575 H12  LIG     1     -13.032   2.223  18.910  1.00  0.00      LIG  
ATOM   6576 H13  LIG     1     -11.236   0.833  19.142  1.00  0.00      LIG  
ATOM   6577 H14  LIG     1     -11.782   4.016  23.064  1.00  0.00      LIG  
ATOM   6578 H15  LIG     1     -13.524   4.469  23.139  1.00  0.00      LIG  
ATOM   6579 H16  LIG     1     -11.240  -3.284  23.301  1.00  0.00      LIG  
ATOM   6580 H17  LIG     1     -12.446  -3.867  22.149  1.00  0.00      LIG  
ATOM   6581 H18  LIG     1     -12.899  -2.675  23.349  1.00  0.00      LIG  
ATOM   6582 H19  LIG     1     -13.205  -2.472  20.277  1.00  0.00      LIG  
ATOM   6583 H20  LIG     1     -12.701  -0.794  20.104  1.00  0.00      LIG  
ATOM   6584 H21  LIG     1     -13.770  -1.272  21.432  1.00  0.00      LIG  
ATOM   6585 H22  LIG     1      -8.759   0.169  23.317  1.00  0.00      LIG  
ATOM   6586 H23  LIG     1      -9.819   1.554  23.558  1.00  0.00      LIG  
ATOM   6587 H24  LIG     1      -8.580   1.606  22.306  1.00  0.00      LIG  
ATOM   6588 H25  LIG     1     -14.973   2.781  22.249  1.00  0.00      LIG  
ATOM   6589 H26  LIG     1     -14.812   2.397  20.531  1.00  0.00      LIG  
ATOM   6590 H27  LIG     1     -14.952   4.082  21.057  1.00  0.00      LIG  
ATOM   6591 H28  LIG     1     -10.569   8.494  18.388  1.00  0.00      LIG  
ATOM   6592 H29  LIG     1     -13.028   6.711  18.370  1.00  0.00      LIG  
ATOM   6593 H30  LIG     1     -12.430   7.671  19.686  1.00  0.00      LIG  
ATOM   6594 H31  LIG     1     -11.041   5.283  18.395  1.00  0.00      LIG  
ATOM   6595 H32  LIG     1      -9.109   1.740  19.662  1.00  0.00      LIG  
ATOM   6596 H33  LIG     1      -9.430   5.468  20.349  1.00  0.00      LIG  
ATOM   6597 H34  LIG     1      -9.282   6.720  19.121  1.00  0.00      LIG  
ATOM   6598 H35  LIG     1     -10.091   7.088  20.644  1.00  0.00      LIG  
ATOM   6599 H36  LIG     1     -13.580  10.813  15.863  1.00  0.00      LIG  
ATOM   6600 H37  LIG     1     -14.305  10.694  17.507  1.00  0.00      LIG  
ATOM   6601 H38  LIG     1     -15.114   9.942  16.122  1.00  0.00      LIG  
ATOM   6602 H39  LIG     1     -11.429   6.463  16.353  1.00  0.00      LIG  
ATOM   6603 H40  LIG     1      -9.679   5.735  14.859  1.00  0.00      LIG  
ATOM   6604 H41  LIG     1      -8.324   5.583  15.991  1.00  0.00      LIG  
ATOM   6605 H42  LIG     1      -8.200   6.678  14.603  1.00  0.00      LIG  
ATOM   6606 H43  LIG     1      -7.920   7.682  17.686  1.00  0.00      LIG  
ATOM   6607 H44  LIG     1      -8.823   9.157  17.291  1.00  0.00      LIG  
ATOM   6608 H45  LIG     1      -7.616   8.530  16.164  1.00  0.00      LIG  
TER
REMARK  Energy: 263.191
REMARK  SimpleFitness: 263.191
REMARK  FullFitness: -1387.0461
REMARK  InterFull: -17.7001
REMARK  IntraFull: 282.775
REMARK  solvFull: -1937.08
REMARK  surfFull: 284.959
REMARK  extraFull: 0.0
REMARK  deltaGcompsolvpol: -1937.08
REMARK  deltaGcompsolvnonpol: 284.959
REMARK  deltaGprotsolvpol: -1938.72
REMARK  deltaGprotsolvnonpol: 281.59
REMARK  deltaGligsolvpol: -12.265
REMARK  deltaGligsolvnonpol: 15.8278
REMARK  deltaGvdw: -17.7001
REMARK  deltaGelec: 0.0
REMARK  deltaG: -5.9920435
REMARK  Cluster: 3
REMARK  ClusterRank: 0
ATOM   6526 C    LIG     1     -12.843   4.351  20.368  1.00  0.00      LIG  
ATOM   6527 C1   LIG     1     -11.701   4.894  19.584  1.00  0.00      LIG  
ATOM   6528 C2   LIG     1     -10.469   4.029  19.534  1.00  0.00      LIG  
ATOM   6529 C3   LIG     1     -10.039   3.622  20.968  1.00  0.00      LIG  
ATOM   6530 C4   LIG     1     -11.156   3.160  21.935  1.00  0.00      LIG  
ATOM   6531 C5   LIG     1     -12.392   4.061  21.784  1.00  0.00      LIG  
ATOM   6532 C6   LIG     1      -8.783   2.738  20.970  1.00  0.00      LIG  
ATOM   6533 C7   LIG     1      -8.922   1.384  21.627  1.00  0.00      LIG  
ATOM   6534 C8   LIG     1     -10.280   0.796  21.333  1.00  0.00      LIG  
ATOM   6535 C9   LIG     1     -11.399   1.617  21.982  1.00  0.00      LIG  
ATOM   6536 C10  LIG     1     -10.355  -0.691  21.711  1.00  0.00      LIG  
ATOM   6537 C11  LIG     1     -11.766  -1.088  21.937  1.00  0.00      LIG  
ATOM   6538 C12  LIG     1     -12.776  -0.382  21.108  1.00  0.00      LIG  
ATOM   6539 C13  LIG     1     -12.768   1.100  21.481  1.00  0.00      LIG  
ATOM   6540 C14  LIG     1      -9.680  -1.096  23.014  1.00  0.00      LIG  
ATOM   6541 C15  LIG     1     -10.659  -2.067  23.590  1.00  0.00      LIG  
ATOM   6542 C16  LIG     1     -11.984  -1.904  22.972  1.00  0.00      LIG  
ATOM   6543 C17  LIG     1      -9.367   4.866  18.891  1.00  0.00      LIG  
ATOM   6544 C18  LIG     1     -10.766   2.875  18.585  1.00  0.00      LIG  
ATOM   6545 C19  LIG     1     -10.702   3.530  23.349  1.00  0.00      LIG  
ATOM   6546 C20  LIG     1      -9.763  -1.525  20.582  1.00  0.00      LIG  
ATOM   6547 O    LIG     1     -13.726  -3.923  21.043  1.00  0.00      LIG  
ATOM   6548 C21  LIG     1     -13.038  -4.568  22.136  1.00  0.00      LIG  
ATOM   6549 C22  LIG     1     -13.347  -3.957  23.504  1.00  0.00      LIG  
ATOM   6550 C23  LIG     1     -13.274  -2.437  23.522  1.00  0.00      LIG  
ATOM   6551 O1   LIG     1     -11.890   5.779  18.762  1.00  0.00      LIG  
ATOM   6552 O2   LIG     1     -13.754   1.298  22.493  1.00  0.00      LIG  
ATOM   6553 C24  LIG     1     -13.529  -1.933  24.930  1.00  0.00      LIG  
ATOM   6554 C25  LIG     1     -15.093  -3.972  20.983  1.00  0.00      LIG  
ATOM   6555 O3   LIG     1     -15.843  -4.503  21.790  1.00  0.00      LIG  
ATOM   6556 C26  LIG     1     -15.561  -3.221  19.779  1.00  0.00      LIG  
ATOM   6557 C27  LIG     1     -13.255  -6.058  22.149  1.00  0.00      LIG  
ATOM   6558 O4   LIG     1     -12.690  -6.766  21.022  1.00  0.00      LIG  
ATOM   6559 C28  LIG     1     -12.153  -7.040  22.335  1.00  0.00      LIG  
ATOM   6560 C29  LIG     1     -12.494  -8.393  22.851  1.00  0.00      LIG  
ATOM   6561 C30  LIG     1     -10.730  -6.625  22.496  1.00  0.00      LIG  
ATOM   6562 O5   LIG     1     -10.442  -2.769  24.567  1.00  0.00      LIG  
ATOM   6563 H    LIG     1     -13.239   3.473  19.859  1.00  0.00      LIG  
ATOM   6564 H1   LIG     1     -13.628   5.112  20.390  1.00  0.00      LIG  
ATOM   6565 H2   LIG     1      -9.698   4.569  21.397  1.00  0.00      LIG  
ATOM   6566 H3   LIG     1     -13.230   3.687  22.373  1.00  0.00      LIG  
ATOM   6567 H4   LIG     1     -12.154   5.031  22.233  1.00  0.00      LIG  
ATOM   6568 H5   LIG     1      -7.973   3.275  21.471  1.00  0.00      LIG  
ATOM   6569 H6   LIG     1      -8.428   2.564  19.954  1.00  0.00      LIG  
ATOM   6570 H7   LIG     1      -8.772   1.484  22.703  1.00  0.00      LIG  
ATOM   6571 H8   LIG     1      -8.126   0.731  21.261  1.00  0.00      LIG  
ATOM   6572 H9   LIG     1     -10.419   0.845  20.252  1.00  0.00      LIG  
ATOM   6573 H10  LIG     1     -11.361   1.360  23.046  1.00  0.00      LIG  
ATOM   6574 H11  LIG     1     -13.773  -0.816  21.225  1.00  0.00      LIG  
ATOM   6575 H12  LIG     1     -12.499  -0.501  20.057  1.00  0.00      LIG  
ATOM   6576 H13  LIG     1     -13.094   1.642  20.597  1.00  0.00      LIG  
ATOM   6577 H14  LIG     1      -9.581  -0.264  23.716  1.00  0.00      LIG  
ATOM   6578 H15  LIG     1      -8.717  -1.584  22.847  1.00  0.00      LIG  
ATOM   6579 H16  LIG     1      -9.134   5.743  19.503  1.00  0.00      LIG  
ATOM   6580 H17  LIG     1      -9.659   5.218  17.897  1.00  0.00      LIG  
ATOM   6581 H18  LIG     1      -8.448   4.291  18.760  1.00  0.00      LIG  
ATOM   6582 H19  LIG     1     -11.103   3.245  17.611  1.00  0.00      LIG  
ATOM   6583 H20  LIG     1     -11.552   2.222  18.971  1.00  0.00      LIG  
ATOM   6584 H21  LIG     1      -9.875   2.267  18.410  1.00  0.00      LIG  
ATOM   6585 H22  LIG     1     -10.454   4.593  23.416  1.00  0.00      LIG  
ATOM   6586 H23  LIG     1      -9.824   2.969  23.669  1.00  0.00      LIG  
ATOM   6587 H24  LIG     1     -11.501   3.330  24.068  1.00  0.00      LIG  
ATOM   6588 H25  LIG     1      -8.700  -1.303  20.457  1.00  0.00      LIG  
ATOM   6589 H26  LIG     1     -10.266  -1.319  19.632  1.00  0.00      LIG  
ATOM   6590 H27  LIG     1      -9.856  -2.597  20.787  1.00  0.00      LIG  
ATOM   6591 H28  LIG     1     -11.985  -4.368  21.933  1.00  0.00      LIG  
ATOM   6592 H29  LIG     1     -12.664  -4.376  24.249  1.00  0.00      LIG  
ATOM   6593 H30  LIG     1     -14.352  -4.249  23.822  1.00  0.00      LIG  
ATOM   6594 H31  LIG     1     -14.093  -2.070  22.903  1.00  0.00      LIG  
ATOM   6595 H32  LIG     1     -13.598   2.180  22.875  1.00  0.00      LIG  
ATOM   6596 H33  LIG     1     -13.502  -0.840  24.968  1.00  0.00      LIG  
ATOM   6597 H34  LIG     1     -12.785  -2.321  25.632  1.00  0.00      LIG  
ATOM   6598 H35  LIG     1     -14.514  -2.262  25.272  1.00  0.00      LIG  
ATOM   6599 H36  LIG     1     -16.635  -3.383  19.659  1.00  0.00      LIG  
ATOM   6600 H37  LIG     1     -15.052  -3.594  18.886  1.00  0.00      LIG  
ATOM   6601 H38  LIG     1     -15.370  -2.153  19.913  1.00  0.00      LIG  
ATOM   6602 H39  LIG     1     -14.247  -6.339  22.477  1.00  0.00      LIG  
ATOM   6603 H40  LIG     1     -13.560  -8.611  22.732  1.00  0.00      LIG  
ATOM   6604 H41  LIG     1     -12.244  -8.459  23.914  1.00  0.00      LIG  
ATOM   6605 H42  LIG     1     -11.922  -9.156  22.314  1.00  0.00      LIG  
ATOM   6606 H43  LIG     1     -10.540  -6.324  23.530  1.00  0.00      LIG  
ATOM   6607 H44  LIG     1     -10.462  -5.793  21.839  1.00  0.00      LIG  
ATOM   6608 H45  LIG     1     -10.069  -7.461  22.254  1.00  0.00      LIG  
TER
REMARK  Energy: 263.272
REMARK  SimpleFitness: 263.272
REMARK  FullFitness: -1386.912
REMARK  InterFull: -18.418
REMARK  IntraFull: 283.132
REMARK  solvFull: -1936.5
REMARK  surfFull: 284.874
REMARK  extraFull: 0.0
REMARK  deltaGcompsolvpol: -1936.5
REMARK  deltaGcompsolvnonpol: 284.874
REMARK  deltaGprotsolvpol: -1938.72
REMARK  deltaGprotsolvnonpol: 281.59
REMARK  deltaGligsolvpol: -12.2846
REMARK  deltaGligsolvnonpol: 15.8207
REMARK  deltaGvdw: -18.418
REMARK  deltaGelec: 0.0
REMARK  deltaG: -6.030635
REMARK  Cluster: 3
REMARK  ClusterRank: 1
ATOM   6526 C    LIG     1     -12.892   4.294  20.206  1.00  0.00      LIG  
ATOM   6527 C1   LIG     1     -11.711   4.833  19.477  1.00  0.00      LIG  
ATOM   6528 C2   LIG     1     -10.457   4.001  19.555  1.00  0.00      LIG  
ATOM   6529 C3   LIG     1     -10.124   3.656  21.031  1.00  0.00      LIG  
ATOM   6530 C4   LIG     1     -11.298   3.212  21.938  1.00  0.00      LIG  
ATOM   6531 C5   LIG     1     -12.535   4.080  21.661  1.00  0.00      LIG  
ATOM   6532 C6   LIG     1      -8.856   2.799  21.158  1.00  0.00      LIG  
ATOM   6533 C7   LIG     1      -9.022   1.468  21.851  1.00  0.00      LIG  
ATOM   6534 C8   LIG     1     -10.348   0.847  21.485  1.00  0.00      LIG  
ATOM   6535 C9   LIG     1     -11.516   1.666  22.038  1.00  0.00      LIG  
ATOM   6536 C10  LIG     1     -10.415  -0.630  21.899  1.00  0.00      LIG  
ATOM   6537 C11  LIG     1     -11.824  -1.059  22.070  1.00  0.00      LIG  
ATOM   6538 C12  LIG     1     -12.810  -0.397  21.177  1.00  0.00      LIG  
ATOM   6539 C13  LIG     1     -12.844   1.101  21.482  1.00  0.00      LIG  
ATOM   6540 C14  LIG     1      -9.790  -0.986  23.240  1.00  0.00      LIG  
ATOM   6541 C15  LIG     1     -10.754  -1.997  23.773  1.00  0.00      LIG  
ATOM   6542 C16  LIG     1     -12.057  -1.880  23.099  1.00  0.00      LIG  
ATOM   6543 C17  LIG     1      -9.333   4.849  18.969  1.00  0.00      LIG  
ATOM   6544 C18  LIG     1     -10.652   2.807  18.629  1.00  0.00      LIG  
ATOM   6545 C19  LIG     1     -10.949   3.651  23.363  1.00  0.00      LIG  
ATOM   6546 C20  LIG     1      -9.749  -1.475  20.819  1.00  0.00      LIG  
ATOM   6547 O    LIG     1     -13.681  -3.905  21.090  1.00  0.00      LIG  
ATOM   6548 C21  LIG     1     -13.033  -4.577  22.192  1.00  0.00      LIG  
ATOM   6549 C22  LIG     1     -13.369  -3.983  23.562  1.00  0.00      LIG  
ATOM   6550 C23  LIG     1     -13.346  -2.462  23.597  1.00  0.00      LIG  
ATOM   6551 O1   LIG     1     -11.865   5.666  18.598  1.00  0.00      LIG  
ATOM   6552 O2   LIG     1     -13.888   1.323  22.427  1.00  0.00      LIG  
ATOM   6553 C24  LIG     1     -13.662  -1.992  25.004  1.00  0.00      LIG  
ATOM   6554 C25  LIG     1     -15.047  -3.948  20.981  1.00  0.00      LIG  
ATOM   6555 O3   LIG     1     -15.826  -4.479  21.757  1.00  0.00      LIG  
ATOM   6556 C26  LIG     1     -15.469  -3.186  19.763  1.00  0.00      LIG  
ATOM   6557 C27  LIG     1     -13.285  -6.061  22.174  1.00  0.00      LIG  
ATOM   6558 O4   LIG     1     -12.711  -6.755  21.043  1.00  0.00      LIG  
ATOM   6559 C28  LIG     1     -12.225  -7.085  22.362  1.00  0.00      LIG  
ATOM   6560 C29  LIG     1     -12.634  -8.437  22.831  1.00  0.00      LIG  
ATOM   6561 C30  LIG     1     -10.796  -6.721  22.583  1.00  0.00      LIG  
ATOM   6562 O5   LIG     1     -10.551  -2.690  24.759  1.00  0.00      LIG  
ATOM   6563 H    LIG     1     -13.229   3.384  19.711  1.00  0.00      LIG  
ATOM   6564 H1   LIG     1     -13.693   5.034  20.139  1.00  0.00      LIG  
ATOM   6565 H2   LIG     1      -9.830   4.626  21.444  1.00  0.00      LIG  
ATOM   6566 H3   LIG     1     -13.404   3.716  22.211  1.00  0.00      LIG  
ATOM   6567 H4   LIG     1     -12.340   5.074  22.075  1.00  0.00      LIG  
ATOM   6568 H5   LIG     1      -8.096   3.369  21.699  1.00  0.00      LIG  
ATOM   6569 H6   LIG     1      -8.421   2.600  20.177  1.00  0.00      LIG  
ATOM   6570 H7   LIG     1      -8.951   1.611  22.932  1.00  0.00      LIG  
ATOM   6571 H8   LIG     1      -8.191   0.817  21.566  1.00  0.00      LIG  
ATOM   6572 H9   LIG     1     -10.419   0.862  20.398  1.00  0.00      LIG  
ATOM   6573 H10  LIG     1     -11.534   1.450  23.112  1.00  0.00      LIG  
ATOM   6574 H11  LIG     1     -13.802  -0.846  21.274  1.00  0.00      LIG  
ATOM   6575 H12  LIG     1     -12.488  -0.554  20.144  1.00  0.00      LIG  
ATOM   6576 H13  LIG     1     -13.130   1.597  20.558  1.00  0.00      LIG  
ATOM   6577 H14  LIG     1      -9.773  -0.142  23.936  1.00  0.00      LIG  
ATOM   6578 H15  LIG     1      -8.795  -1.429  23.131  1.00  0.00      LIG  
ATOM   6579 H16  LIG     1      -9.190   5.766  19.549  1.00  0.00      LIG  
ATOM   6580 H17  LIG     1      -9.546   5.138  17.935  1.00  0.00      LIG  
ATOM   6581 H18  LIG     1      -8.386   4.307  18.954  1.00  0.00      LIG  
ATOM   6582 H19  LIG     1     -10.914   3.136  17.619  1.00  0.00      LIG  
ATOM   6583 H20  LIG     1     -11.454   2.151  18.974  1.00  0.00      LIG  
ATOM   6584 H21  LIG     1      -9.737   2.215  18.548  1.00  0.00      LIG  
ATOM   6585 H22  LIG     1     -10.733   4.722  23.402  1.00  0.00      LIG  
ATOM   6586 H23  LIG     1     -10.078   3.130  23.762  1.00  0.00      LIG  
ATOM   6587 H24  LIG     1     -11.788   3.456  24.036  1.00  0.00      LIG  
ATOM   6588 H25  LIG     1      -8.688  -1.226  20.735  1.00  0.00      LIG  
ATOM   6589 H26  LIG     1     -10.214  -1.304  19.843  1.00  0.00      LIG  
ATOM   6590 H27  LIG     1      -9.823  -2.544  21.045  1.00  0.00      LIG  
ATOM   6591 H28  LIG     1     -11.969  -4.395  22.022  1.00  0.00      LIG  
ATOM   6592 H29  LIG     1     -12.680  -4.389  24.308  1.00  0.00      LIG  
ATOM   6593 H30  LIG     1     -14.367  -4.309  23.869  1.00  0.00      LIG  
ATOM   6594 H31  LIG     1     -14.155  -2.113  22.956  1.00  0.00      LIG  
ATOM   6595 H32  LIG     1     -13.725   2.195  22.826  1.00  0.00      LIG  
ATOM   6596 H33  LIG     1     -13.662  -0.900  25.065  1.00  0.00      LIG  
ATOM   6597 H34  LIG     1     -12.936  -2.379  25.725  1.00  0.00      LIG  
ATOM   6598 H35  LIG     1     -14.650  -2.350  25.304  1.00  0.00      LIG  
ATOM   6599 H36  LIG     1     -16.534  -3.361  19.594  1.00  0.00      LIG  
ATOM   6600 H37  LIG     1     -14.915  -3.544  18.890  1.00  0.00      LIG  
ATOM   6601 H38  LIG     1     -15.298  -2.117  19.919  1.00  0.00      LIG  
ATOM   6602 H39  LIG     1     -14.294  -6.318  22.470  1.00  0.00      LIG  
ATOM   6603 H40  LIG     1     -13.698  -8.619  22.651  1.00  0.00      LIG  
ATOM   6604 H41  LIG     1     -12.446  -8.534  23.904  1.00  0.00      LIG  
ATOM   6605 H42  LIG     1     -12.060  -9.207  22.308  1.00  0.00      LIG  
ATOM   6606 H43  LIG     1     -10.634  -6.460  23.633  1.00  0.00      LIG  
ATOM   6607 H44  LIG     1     -10.484  -5.877  21.960  1.00  0.00      LIG  
ATOM   6608 H45  LIG     1     -10.158  -7.574  22.333  1.00  0.00      LIG  
TER
REMARK  Energy: 263.967
REMARK  SimpleFitness: 263.967
REMARK  FullFitness: -1386.5134
REMARK  InterFull: -18.0114
REMARK  IntraFull: 284.009
REMARK  solvFull: -1937.22
REMARK  surfFull: 284.709
REMARK  extraFull: 0.0
REMARK  deltaGcompsolvpol: -1937.22
REMARK  deltaGcompsolvnonpol: 284.709
REMARK  deltaGprotsolvpol: -1938.72
REMARK  deltaGprotsolvnonpol: 281.59
REMARK  deltaGligsolvpol: -12.4638
REMARK  deltaGligsolvnonpol: 15.8116
REMARK  deltaGvdw: -18.0114
REMARK  deltaGelec: 0.0
REMARK  deltaG: -6.040012
REMARK  Cluster: 3
REMARK  ClusterRank: 2
ATOM   6526 C    LIG     1     -12.946   4.203  20.101  1.00  0.00      LIG  
ATOM   6527 C1   LIG     1     -11.753   4.775  19.419  1.00  0.00      LIG  
ATOM   6528 C2   LIG     1     -10.490   3.959  19.518  1.00  0.00      LIG  
ATOM   6529 C3   LIG     1     -10.187   3.612  21.001  1.00  0.00      LIG  
ATOM   6530 C4   LIG     1     -11.377   3.137  21.872  1.00  0.00      LIG  
ATOM   6531 C5   LIG     1     -12.627   3.980  21.564  1.00  0.00      LIG  
ATOM   6532 C6   LIG     1      -8.904   2.779  21.151  1.00  0.00      LIG  
ATOM   6533 C7   LIG     1      -9.057   1.448  21.849  1.00  0.00      LIG  
ATOM   6534 C8   LIG     1     -10.355   0.791  21.446  1.00  0.00      LIG  
ATOM   6535 C9   LIG     1     -11.559   1.586  21.960  1.00  0.00      LIG  
ATOM   6536 C10  LIG     1     -10.403  -0.687  21.869  1.00  0.00      LIG  
ATOM   6537 C11  LIG     1     -11.809  -1.146  21.992  1.00  0.00      LIG  
ATOM   6538 C12  LIG     1     -12.779  -0.504  21.067  1.00  0.00      LIG  
ATOM   6539 C13  LIG     1     -12.854   0.995  21.359  1.00  0.00      LIG  
ATOM   6540 C14  LIG     1      -9.823  -1.017  23.238  1.00  0.00      LIG  
ATOM   6541 C15  LIG     1     -10.786  -2.042  23.745  1.00  0.00      LIG  
ATOM   6542 C16  LIG     1     -12.066  -1.958  23.024  1.00  0.00      LIG  
ATOM   6543 C17  LIG     1      -9.362   4.820  18.956  1.00  0.00      LIG  
ATOM   6544 C18  LIG     1     -10.653   2.764  18.587  1.00  0.00      LIG  
ATOM   6545 C19  LIG     1     -11.083   3.580  23.308  1.00  0.00      LIG  
ATOM   6546 C20  LIG     1      -9.675  -1.526  20.825  1.00  0.00      LIG  
ATOM   6547 O    LIG     1     -13.776  -3.993  21.059  1.00  0.00      LIG  
ATOM   6548 C21  LIG     1     -13.166  -4.678  22.177  1.00  0.00      LIG  
ATOM   6549 C22  LIG     1     -13.458  -4.019  23.527  1.00  0.00      LIG  
ATOM   6550 C23  LIG     1     -13.377  -2.499  23.517  1.00  0.00      LIG  
ATOM   6551 O1   LIG     1     -11.892   5.631  18.559  1.00  0.00      LIG  
ATOM   6552 O2   LIG     1     -13.935   1.208  22.266  1.00  0.00      LIG  
ATOM   6553 C24  LIG     1     -13.698  -1.982  24.907  1.00  0.00      LIG  
ATOM   6554 C25  LIG     1     -15.141  -3.963  20.953  1.00  0.00      LIG  
ATOM   6555 O3   LIG     1     -15.942  -4.451  21.737  1.00  0.00      LIG  
ATOM   6556 C26  LIG     1     -15.532  -3.155  19.756  1.00  0.00      LIG  
ATOM   6557 C27  LIG     1     -13.527  -6.143  22.224  1.00  0.00      LIG  
ATOM   6558 O4   LIG     1     -13.181  -6.898  21.041  1.00  0.00      LIG  
ATOM   6559 C28  LIG     1     -12.527  -7.244  22.281  1.00  0.00      LIG  
ATOM   6560 C29  LIG     1     -12.956  -8.554  22.844  1.00  0.00      LIG  
ATOM   6561 C30  LIG     1     -11.059  -6.991  22.268  1.00  0.00      LIG  
ATOM   6562 O5   LIG     1     -10.606  -2.717  24.748  1.00  0.00      LIG  
ATOM   6563 H    LIG     1     -13.245   3.290  19.586  1.00  0.00      LIG  
ATOM   6564 H1   LIG     1     -13.762   4.926  20.015  1.00  0.00      LIG  
ATOM   6565 H2   LIG     1      -9.923   4.584  21.429  1.00  0.00      LIG  
ATOM   6566 H3   LIG     1     -13.506   3.594  22.081  1.00  0.00      LIG  
ATOM   6567 H4   LIG     1     -12.471   4.976  21.992  1.00  0.00      LIG  
ATOM   6568 H5   LIG     1      -8.159   3.364  21.698  1.00  0.00      LIG  
ATOM   6569 H6   LIG     1      -8.452   2.580  20.179  1.00  0.00      LIG  
ATOM   6570 H7   LIG     1      -9.023   1.597  22.930  1.00  0.00      LIG  
ATOM   6571 H8   LIG     1      -8.203   0.815  21.594  1.00  0.00      LIG  
ATOM   6572 H9   LIG     1     -10.396   0.802  20.355  1.00  0.00      LIG  
ATOM   6573 H10  LIG     1     -11.605   1.367  23.032  1.00  0.00      LIG  
ATOM   6574 H11  LIG     1     -13.766  -0.968  21.136  1.00  0.00      LIG  
ATOM   6575 H12  LIG     1     -12.425  -0.660  20.043  1.00  0.00      LIG  
ATOM   6576 H13  LIG     1     -13.112   1.481  20.420  1.00  0.00      LIG  
ATOM   6577 H14  LIG     1      -9.850  -0.168  23.927  1.00  0.00      LIG  
ATOM   6578 H15  LIG     1      -8.816  -1.438  23.174  1.00  0.00      LIG  
ATOM   6579 H16  LIG     1      -9.222   5.726  19.554  1.00  0.00      LIG  
ATOM   6580 H17  LIG     1      -9.566   5.129  17.926  1.00  0.00      LIG  
ATOM   6581 H18  LIG     1      -8.414   4.277  18.936  1.00  0.00      LIG  
ATOM   6582 H19  LIG     1     -10.919   3.088  17.576  1.00  0.00      LIG  
ATOM   6583 H20  LIG     1     -11.441   2.087  18.924  1.00  0.00      LIG  
ATOM   6584 H21  LIG     1      -9.725   2.192  18.509  1.00  0.00      LIG  
ATOM   6585 H22  LIG     1     -10.892   4.656  23.355  1.00  0.00      LIG  
ATOM   6586 H23  LIG     1     -10.216   3.074  23.732  1.00  0.00      LIG  
ATOM   6587 H24  LIG     1     -11.940   3.367  23.954  1.00  0.00      LIG  
ATOM   6588 H25  LIG     1      -8.615  -1.262  20.791  1.00  0.00      LIG  
ATOM   6589 H26  LIG     1     -10.096  -1.366  19.828  1.00  0.00      LIG  
ATOM   6590 H27  LIG     1      -9.744  -2.594  21.054  1.00  0.00      LIG  
ATOM   6591 H28  LIG     1     -12.094  -4.573  22.001  1.00  0.00      LIG  
ATOM   6592 H29  LIG     1     -12.782  -4.431  24.282  1.00  0.00      LIG  
ATOM   6593 H30  LIG     1     -14.466  -4.292  23.853  1.00  0.00      LIG  
ATOM   6594 H31  LIG     1     -14.167  -2.138  22.860  1.00  0.00      LIG  
ATOM   6595 H32  LIG     1     -13.842   2.113  22.609  1.00  0.00      LIG  
ATOM   6596 H33  LIG     1     -13.646  -0.890  24.946  1.00  0.00      LIG  
ATOM   6597 H34  LIG     1     -13.007  -2.388  25.650  1.00  0.00      LIG  
ATOM   6598 H35  LIG     1     -14.708  -2.285  25.194  1.00  0.00      LIG  
ATOM   6599 H36  LIG     1     -16.603  -3.287  19.583  1.00  0.00      LIG  
ATOM   6600 H37  LIG     1     -14.989  -3.508  18.874  1.00  0.00      LIG  
ATOM   6601 H38  LIG     1     -15.324  -2.097  19.940  1.00  0.00      LIG  
ATOM   6602 H39  LIG     1     -14.501  -6.319  22.660  1.00  0.00      LIG  
ATOM   6603 H40  LIG     1     -14.044  -8.669  22.803  1.00  0.00      LIG  
ATOM   6604 H41  LIG     1     -12.638  -8.633  23.888  1.00  0.00      LIG  
ATOM   6605 H42  LIG     1     -12.498  -9.373  22.281  1.00  0.00      LIG  
ATOM   6606 H43  LIG     1     -10.718  -6.714  23.269  1.00  0.00      LIG  
ATOM   6607 H44  LIG     1     -10.786  -6.194  21.570  1.00  0.00      LIG  
ATOM   6608 H45  LIG     1     -10.528  -7.897  21.963  1.00  0.00      LIG  
TER
REMARK  Energy: 280.41
REMARK  SimpleFitness: 280.41
REMARK  FullFitness: -1369.8741
REMARK  InterFull: -10.1092
REMARK  IntraFull: 302.101
REMARK  solvFull: -1946.95
REMARK  surfFull: 285.084
REMARK  extraFull: 0.0
REMARK  deltaGcompsolvpol: -1946.95
REMARK  deltaGcompsolvnonpol: 285.084
REMARK  deltaGprotsolvpol: -1938.72
REMARK  deltaGprotsolvnonpol: 281.59
REMARK  deltaGligsolvpol: -14.8598
REMARK  deltaGligsolvnonpol: 15.9113
REMARK  deltaGvdw: -10.1092
REMARK  deltaGelec: 0.0
REMARK  deltaG: -5.71526
REMARK  Cluster: 3
REMARK  ClusterRank: 3
ATOM   6526 C    LIG     1     -12.931   4.303  19.751  1.00  0.00      LIG  
ATOM   6527 C1   LIG     1     -11.834   5.025  19.053  1.00  0.00      LIG  
ATOM   6528 C2   LIG     1     -10.481   4.372  19.117  1.00  0.00      LIG  
ATOM   6529 C3   LIG     1     -10.097   4.060  20.585  1.00  0.00      LIG  
ATOM   6530 C4   LIG     1     -11.199   3.438  21.476  1.00  0.00      LIG  
ATOM   6531 C5   LIG     1     -12.551   4.119  21.204  1.00  0.00      LIG  
ATOM   6532 C6   LIG     1      -8.721   3.385  20.692  1.00  0.00      LIG  
ATOM   6533 C7   LIG     1      -8.684   2.061  21.416  1.00  0.00      LIG  
ATOM   6534 C8   LIG     1      -9.896   1.233  21.057  1.00  0.00      LIG  
ATOM   6535 C9   LIG     1     -11.191   1.877  21.554  1.00  0.00      LIG  
ATOM   6536 C10  LIG     1      -9.768  -0.221  21.536  1.00  0.00      LIG  
ATOM   6537 C11  LIG     1     -11.099  -0.880  21.661  1.00  0.00      LIG  
ATOM   6538 C12  LIG     1     -12.089  -0.360  20.677  1.00  0.00      LIG  
ATOM   6539 C13  LIG     1     -12.371   1.123  20.910  1.00  0.00      LIG  
ATOM   6540 C14  LIG     1      -9.176  -0.384  22.917  1.00  0.00      LIG  
ATOM   6541 C15  LIG     1      -9.986  -1.500  23.473  1.00  0.00      LIG  
ATOM   6542 C16  LIG     1     -11.224  -1.738  22.693  1.00  0.00      LIG  
ATOM   6543 C17  LIG     1      -9.479   5.358  18.524  1.00  0.00      LIG  
ATOM   6544 C18  LIG     1     -10.524   3.163  18.197  1.00  0.00      LIG  
ATOM   6545 C19  LIG     1     -10.934   3.904  22.909  1.00  0.00      LIG  
ATOM   6546 C20  LIG     1      -8.904  -1.000  20.549  1.00  0.00      LIG  
ATOM   6547 O    LIG     1     -15.109  -3.230  20.756  1.00  0.00      LIG  
ATOM   6548 C21  LIG     1     -13.734  -3.417  21.163  1.00  0.00      LIG  
ATOM   6549 C22  LIG     1     -13.654  -2.738  22.541  1.00  0.00      LIG  
ATOM   6550 C23  LIG     1     -12.316  -2.615  23.279  1.00  0.00      LIG  
ATOM   6551 O1   LIG     1     -12.091   5.873  18.208  1.00  0.00      LIG  
ATOM   6552 O2   LIG     1     -13.524   1.215  21.746  1.00  0.00      LIG  
ATOM   6553 C24  LIG     1     -11.797  -3.994  23.654  1.00  0.00      LIG  
ATOM   6554 C25  LIG     1     -15.477  -2.896  19.471  1.00  0.00      LIG  
ATOM   6555 O3   LIG     1     -16.648  -2.888  19.126  1.00  0.00      LIG  
ATOM   6556 C26  LIG     1     -14.406  -2.357  18.569  1.00  0.00      LIG  
ATOM   6557 C27  LIG     1     -13.470  -4.896  21.215  1.00  0.00      LIG  
ATOM   6558 O4   LIG     1     -13.556  -5.590  19.946  1.00  0.00      LIG  
ATOM   6559 C28  LIG     1     -12.270  -5.532  20.598  1.00  0.00      LIG  
ATOM   6560 C29  LIG     1     -11.807  -6.831  21.159  1.00  0.00      LIG  
ATOM   6561 C30  LIG     1     -11.250  -4.748  19.842  1.00  0.00      LIG  
ATOM   6562 O5   LIG     1      -9.796  -1.942  24.595  1.00  0.00      LIG  
ATOM   6563 H    LIG     1     -13.126   3.361  19.240  1.00  0.00      LIG  
ATOM   6564 H1   LIG     1     -13.833   4.917  19.686  1.00  0.00      LIG  
ATOM   6565 H2   LIG     1      -9.940   5.054  21.015  1.00  0.00      LIG  
ATOM   6566 H3   LIG     1     -13.361   3.626  21.741  1.00  0.00      LIG  
ATOM   6567 H4   LIG     1     -12.508   5.125  21.633  1.00  0.00      LIG  
ATOM   6568 H5   LIG     1      -8.031   4.065  21.198  1.00  0.00      LIG  
ATOM   6569 H6   LIG     1      -8.287   3.222  19.705  1.00  0.00      LIG  
ATOM   6570 H7   LIG     1      -8.640   2.239  22.491  1.00  0.00      LIG  
ATOM   6571 H8   LIG     1      -7.761   1.539  21.146  1.00  0.00      LIG  
ATOM   6572 H9   LIG     1      -9.940   1.203  19.967  1.00  0.00      LIG  
ATOM   6573 H10  LIG     1     -11.247   1.649  22.623  1.00  0.00      LIG  
ATOM   6574 H11  LIG     1     -13.023  -0.910  20.712  1.00  0.00      LIG  
ATOM   6575 H12  LIG     1     -11.679  -0.504  19.674  1.00  0.00      LIG  
ATOM   6576 H13  LIG     1     -12.629   1.551  19.943  1.00  0.00      LIG  
ATOM   6577 H14  LIG     1      -9.338   0.492  23.552  1.00  0.00      LIG  
ATOM   6578 H15  LIG     1      -8.119  -0.661  22.892  1.00  0.00      LIG  
ATOM   6579 H16  LIG     1      -9.438   6.278  19.116  1.00  0.00      LIG  
ATOM   6580 H17  LIG     1      -9.746   5.631  17.499  1.00  0.00      LIG  
ATOM   6581 H18  LIG     1      -8.473   4.935  18.482  1.00  0.00      LIG  
ATOM   6582 H19  LIG     1     -10.857   3.450  17.195  1.00  0.00      LIG  
ATOM   6583 H20  LIG     1     -11.209   2.394  18.557  1.00  0.00      LIG  
ATOM   6584 H21  LIG     1      -9.535   2.711  18.095  1.00  0.00      LIG  
ATOM   6585 H22  LIG     1     -10.873   4.995  22.961  1.00  0.00      LIG  
ATOM   6586 H23  LIG     1     -10.006   3.506  23.318  1.00  0.00      LIG  
ATOM   6587 H24  LIG     1     -11.747   3.585  23.568  1.00  0.00      LIG  
ATOM   6588 H25  LIG     1      -7.893  -0.587  20.507  1.00  0.00      LIG  
ATOM   6589 H26  LIG     1      -9.324  -0.964  19.539  1.00  0.00      LIG  
ATOM   6590 H27  LIG     1      -8.817  -2.051  20.838  1.00  0.00      LIG  
ATOM   6591 H28  LIG     1     -13.024  -2.926  20.506  1.00  0.00      LIG  
ATOM   6592 H29  LIG     1     -14.355  -3.248  23.209  1.00  0.00      LIG  
ATOM   6593 H30  LIG     1     -14.048  -1.725  22.435  1.00  0.00      LIG  
ATOM   6594 H31  LIG     1     -12.581  -2.142  24.229  1.00  0.00      LIG  
ATOM   6595 H32  LIG     1     -13.262   0.886  22.622  1.00  0.00      LIG  
ATOM   6596 H33  LIG     1     -11.147  -3.951  24.530  1.00  0.00      LIG  
ATOM   6597 H34  LIG     1     -11.221  -4.436  22.838  1.00  0.00      LIG  
ATOM   6598 H35  LIG     1     -12.626  -4.661  23.901  1.00  0.00      LIG  
ATOM   6599 H36  LIG     1     -13.597  -3.080  18.445  1.00  0.00      LIG  
ATOM   6600 H37  LIG     1     -14.043  -1.400  18.944  1.00  0.00      LIG  
ATOM   6601 H38  LIG     1     -14.851  -2.189  17.586  1.00  0.00      LIG  
ATOM   6602 H39  LIG     1     -13.945  -5.371  22.064  1.00  0.00      LIG  
ATOM   6603 H40  LIG     1     -11.216  -7.375  20.417  1.00  0.00      LIG  
ATOM   6604 H41  LIG     1     -12.649  -7.462  21.458  1.00  0.00      LIG  
ATOM   6605 H42  LIG     1     -11.178  -6.656  22.035  1.00  0.00      LIG  
ATOM   6606 H43  LIG     1     -10.578  -4.237  20.537  1.00  0.00      LIG  
ATOM   6607 H44  LIG     1     -11.706  -3.999  19.190  1.00  0.00      LIG  
ATOM   6608 H45  LIG     1     -10.655  -5.416  19.213  1.00  0.00      LIG  
TER
REMARK  Energy: 281.379
REMARK  SimpleFitness: 281.379
REMARK  FullFitness: -1368.7063
REMARK  InterFull: -11.2253
REMARK  IntraFull: 305.112
REMARK  solvFull: -1947.0
REMARK  surfFull: 284.407
REMARK  extraFull: 0.0
REMARK  deltaGcompsolvpol: -1947.0
REMARK  deltaGcompsolvnonpol: 284.407
REMARK  deltaGprotsolvpol: -1938.72
REMARK  deltaGprotsolvnonpol: 281.59
REMARK  deltaGligsolvpol: -14.8429
REMARK  deltaGligsolvnonpol: 15.8078
REMARK  deltaGvdw: -11.2253
REMARK  deltaGelec: 0.0
REMARK  deltaG: -5.879194
REMARK  Cluster: 3
REMARK  ClusterRank: 4
ATOM   6526 C    LIG     1     -13.412   4.115  19.674  1.00  0.00      LIG  
ATOM   6527 C1   LIG     1     -12.343   4.995  19.135  1.00  0.00      LIG  
ATOM   6528 C2   LIG     1     -10.933   4.503  19.328  1.00  0.00      LIG  
ATOM   6529 C3   LIG     1     -10.687   4.140  20.816  1.00  0.00      LIG  
ATOM   6530 C4   LIG     1     -11.804   3.354  21.545  1.00  0.00      LIG  
ATOM   6531 C5   LIG     1     -13.179   3.911  21.154  1.00  0.00      LIG  
ATOM   6532 C6   LIG     1      -9.267   3.610  21.058  1.00  0.00      LIG  
ATOM   6533 C7   LIG     1      -9.169   2.256  21.719  1.00  0.00      LIG  
ATOM   6534 C8   LIG     1     -10.231   1.324  21.180  1.00  0.00      LIG  
ATOM   6535 C9   LIG     1     -11.637   1.799  21.542  1.00  0.00      LIG  
ATOM   6536 C10  LIG     1     -10.003  -0.134  21.620  1.00  0.00      LIG  
ATOM   6537 C11  LIG     1     -11.267  -0.921  21.591  1.00  0.00      LIG  
ATOM   6538 C12  LIG     1     -12.159  -0.482  20.489  1.00  0.00      LIG  
ATOM   6539 C13  LIG     1     -12.638   0.952  20.726  1.00  0.00      LIG  
ATOM   6540 C14  LIG     1      -9.543  -0.298  23.052  1.00  0.00      LIG  
ATOM   6541 C15  LIG     1     -10.325  -1.477  23.509  1.00  0.00      LIG  
ATOM   6542 C16  LIG     1     -11.459  -1.780  22.610  1.00  0.00      LIG  
ATOM   6543 C17  LIG     1     -10.003   5.641  18.917  1.00  0.00      LIG  
ATOM   6544 C18  LIG     1     -10.715   3.367  18.338  1.00  0.00      LIG  
ATOM   6545 C19  LIG     1     -11.747   3.759  23.022  1.00  0.00      LIG  
ATOM   6546 C20  LIG     1      -8.986  -0.770  20.680  1.00  0.00      LIG  
ATOM   6547 O    LIG     1     -15.362  -3.245  20.551  1.00  0.00      LIG  
ATOM   6548 C21  LIG     1     -14.018  -3.538  21.002  1.00  0.00      LIG  
ATOM   6549 C22  LIG     1     -13.887  -2.762  22.323  1.00  0.00      LIG  
ATOM   6550 C23  LIG     1     -12.562  -2.702  23.100  1.00  0.00      LIG  
ATOM   6551 O1   LIG     1     -12.613   5.849  18.301  1.00  0.00      LIG  
ATOM   6552 O2   LIG     1     -13.878   0.877  21.423  1.00  0.00      LIG  
ATOM   6553 C24  LIG     1     -12.030  -4.086  23.432  1.00  0.00      LIG  
ATOM   6554 C25  LIG     1     -15.672  -2.887  19.257  1.00  0.00      LIG  
ATOM   6555 O3   LIG     1     -16.832  -2.882  18.866  1.00  0.00      LIG  
ATOM   6556 C26  LIG     1     -14.601  -2.214  18.449  1.00  0.00      LIG  
ATOM   6557 C27  LIG     1     -13.935  -5.026  21.209  1.00  0.00      LIG  
ATOM   6558 O4   LIG     1     -14.106  -5.852  20.030  1.00  0.00      LIG  
ATOM   6559 C28  LIG     1     -12.819  -5.864  20.686  1.00  0.00      LIG  
ATOM   6560 C29  LIG     1     -12.499  -7.112  21.435  1.00  0.00      LIG  
ATOM   6561 C30  LIG     1     -11.722  -5.313  19.837  1.00  0.00      LIG  
ATOM   6562 O5   LIG     1     -10.215  -1.938  24.637  1.00  0.00      LIG  
ATOM   6563 H    LIG     1     -13.427   3.180  19.115  1.00  0.00      LIG  
ATOM   6564 H1   LIG     1     -14.368   4.622  19.525  1.00  0.00      LIG  
ATOM   6565 H2   LIG     1     -10.693   5.118  21.307  1.00  0.00      LIG  
ATOM   6566 H3   LIG     1     -13.983   3.312  21.581  1.00  0.00      LIG  
ATOM   6567 H4   LIG     1     -13.282   4.897  21.620  1.00  0.00      LIG  
ATOM   6568 H5   LIG     1      -8.731   4.328  21.685  1.00  0.00      LIG  
ATOM   6569 H6   LIG     1      -8.702   3.558  20.126  1.00  0.00      LIG  
ATOM   6570 H7   LIG     1      -9.270   2.381  22.799  1.00  0.00      LIG  
ATOM   6571 H8   LIG     1      -8.169   1.850  21.547  1.00  0.00      LIG  
ATOM   6572 H9   LIG     1     -10.144   1.347  20.091  1.00  0.00      LIG  
ATOM   6573 H10  LIG     1     -11.791   1.507  22.585  1.00  0.00      LIG  
ATOM   6574 H11  LIG     1     -13.001  -1.153  20.387  1.00  0.00      LIG  
ATOM   6575 H12  LIG     1     -11.597  -0.537  19.552  1.00  0.00      LIG  
ATOM   6576 H13  LIG     1     -12.834   1.392  19.749  1.00  0.00      LIG  
ATOM   6577 H14  LIG     1      -9.842   0.542  23.686  1.00  0.00      LIG  
ATOM   6578 H15  LIG     1      -8.472  -0.498  23.129  1.00  0.00      LIG  
ATOM   6579 H16  LIG     1     -10.152   6.521  19.551  1.00  0.00      LIG  
ATOM   6580 H17  LIG     1     -10.177   5.945  17.880  1.00  0.00      LIG  
ATOM   6581 H18  LIG     1      -8.952   5.350  18.986  1.00  0.00      LIG  
ATOM   6582 H19  LIG     1     -10.982   3.679  17.323  1.00  0.00      LIG  
ATOM   6583 H20  LIG     1     -11.328   2.496  18.578  1.00  0.00      LIG  
ATOM   6584 H21  LIG     1      -9.670   3.051  18.314  1.00  0.00      LIG  
ATOM   6585 H22  LIG     1     -11.802   4.846  23.136  1.00  0.00      LIG  
ATOM   6586 H23  LIG     1     -10.835   3.428  23.520  1.00  0.00      LIG  
ATOM   6587 H24  LIG     1     -12.592   3.324  23.563  1.00  0.00      LIG  
ATOM   6588 H25  LIG     1      -8.026  -0.251  20.741  1.00  0.00      LIG  
ATOM   6589 H26  LIG     1      -9.329  -0.718  19.642  1.00  0.00      LIG  
ATOM   6590 H27  LIG     1      -8.816  -1.823  20.926  1.00  0.00      LIG  
ATOM   6591 H28  LIG     1     -13.252  -3.195  20.313  1.00  0.00      LIG  
ATOM   6592 H29  LIG     1     -14.650  -3.143  23.011  1.00  0.00      LIG  
ATOM   6593 H30  LIG     1     -14.180  -1.731  22.123  1.00  0.00      LIG  
ATOM   6594 H31  LIG     1     -12.860  -2.284  24.067  1.00  0.00      LIG  
ATOM   6595 H32  LIG     1     -13.705   0.364  22.232  1.00  0.00      LIG  
ATOM   6596 H33  LIG     1     -11.352  -4.057  24.288  1.00  0.00      LIG  
ATOM   6597 H34  LIG     1     -11.479  -4.510  22.590  1.00  0.00      LIG  
ATOM   6598 H35  LIG     1     -12.850  -4.761  23.696  1.00  0.00      LIG  
ATOM   6599 H36  LIG     1     -13.710  -2.841  18.361  1.00  0.00      LIG  
ATOM   6600 H37  LIG     1     -14.376  -1.234  18.871  1.00  0.00      LIG  
ATOM   6601 H38  LIG     1     -14.986  -2.063  17.437  1.00  0.00      LIG  
ATOM   6602 H39  LIG     1     -14.459  -5.344  22.101  1.00  0.00      LIG  
ATOM   6603 H40  LIG     1     -11.994  -7.829  20.785  1.00  0.00      LIG  
ATOM   6604 H41  LIG     1     -13.400  -7.583  21.837  1.00  0.00      LIG  
ATOM   6605 H42  LIG     1     -11.827  -6.888  22.268  1.00  0.00      LIG  
ATOM   6606 H43  LIG     1     -10.964  -4.827  20.455  1.00  0.00      LIG  
ATOM   6607 H44  LIG     1     -12.092  -4.588  19.107  1.00  0.00      LIG  
ATOM   6608 H45  LIG     1     -11.239  -6.123  19.285  1.00  0.00      LIG  
TER
REMARK  Energy: 281.398
REMARK  SimpleFitness: 281.398
REMARK  FullFitness: -1367.3824
REMARK  InterFull: -17.1735
REMARK  IntraFull: 305.083
REMARK  solvFull: -1940.37
REMARK  surfFull: 285.078
REMARK  extraFull: 0.0
REMARK  deltaGcompsolvpol: -1940.37
REMARK  deltaGcompsolvnonpol: 285.078
REMARK  deltaGprotsolvpol: -1938.72
REMARK  deltaGprotsolvnonpol: 281.59
REMARK  deltaGligsolvpol: -14.9543
REMARK  deltaGligsolvnonpol: 15.824
REMARK  deltaGvdw: -17.1735
REMARK  deltaGelec: 0.0
REMARK  deltaG: -5.9673767
REMARK  Cluster: 3
REMARK  ClusterRank: 5
ATOM   6526 C    LIG     1     -11.949   3.365  18.949  1.00  0.00      LIG  
ATOM   6527 C1   LIG     1     -10.654   4.095  18.900  1.00  0.00      LIG  
ATOM   6528 C2   LIG     1      -9.631   3.692  19.933  1.00  0.00      LIG  
ATOM   6529 C3   LIG     1     -10.256   3.711  21.354  1.00  0.00      LIG  
ATOM   6530 C4   LIG     1     -11.666   3.094  21.513  1.00  0.00      LIG  
ATOM   6531 C5   LIG     1     -12.557   3.500  20.329  1.00  0.00      LIG  
ATOM   6532 C6   LIG     1      -9.253   3.300  22.443  1.00  0.00      LIG  
ATOM   6533 C7   LIG     1      -9.650   2.124  23.306  1.00  0.00      LIG  
ATOM   6534 C8   LIG     1     -10.351   1.078  22.473  1.00  0.00      LIG  
ATOM   6535 C9   LIG     1     -11.687   1.591  21.941  1.00  0.00      LIG  
ATOM   6536 C10  LIG     1     -10.512  -0.253  23.225  1.00  0.00      LIG  
ATOM   6537 C11  LIG     1     -11.594  -1.092  22.638  1.00  0.00      LIG  
ATOM   6538 C12  LIG     1     -11.773  -0.862  21.182  1.00  0.00      LIG  
ATOM   6539 C13  LIG     1     -12.219   0.574  20.915  1.00  0.00      LIG  
ATOM   6540 C14  LIG     1     -10.930  -0.135  24.673  1.00  0.00      LIG  
ATOM   6541 C15  LIG     1     -11.842  -1.304  24.822  1.00  0.00      LIG  
ATOM   6542 C16  LIG     1     -12.297  -1.834  23.513  1.00  0.00      LIG  
ATOM   6543 C17  LIG     1      -8.508   4.723  19.862  1.00  0.00      LIG  
ATOM   6544 C18  LIG     1      -9.043   2.355  19.492  1.00  0.00      LIG  
ATOM   6545 C19  LIG     1     -12.355   3.842  22.657  1.00  0.00      LIG  
ATOM   6546 C20  LIG     1      -9.194  -1.018  23.163  1.00  0.00      LIG  
ATOM   6547 O    LIG     1     -14.683  -4.198  20.094  1.00  0.00      LIG  
ATOM   6548 C21  LIG     1     -13.598  -3.955  21.016  1.00  0.00      LIG  
ATOM   6549 C22  LIG     1     -14.205  -3.118  22.164  1.00  0.00      LIG  
ATOM   6550 C23  LIG     1     -13.462  -2.806  23.477  1.00  0.00      LIG  
ATOM   6551 O1   LIG     1     -10.331   4.687  17.881  1.00  0.00      LIG  
ATOM   6552 O2   LIG     1     -13.646   0.602  20.912  1.00  0.00      LIG  
ATOM   6553 C24  LIG     1     -13.143  -4.080  24.243  1.00  0.00      LIG  
ATOM   6554 C25  LIG     1     -15.146  -3.183  19.291  1.00  0.00      LIG  
ATOM   6555 O3   LIG     1     -16.320  -3.095  18.967  1.00  0.00      LIG  
ATOM   6556 C26  LIG     1     -14.089  -2.348  18.628  1.00  0.00      LIG  
ATOM   6557 C27  LIG     1     -13.089  -5.307  21.419  1.00  0.00      LIG  
ATOM   6558 O4   LIG     1     -12.372  -5.995  20.362  1.00  0.00      LIG  
ATOM   6559 C28  LIG     1     -11.645  -5.655  21.559  1.00  0.00      LIG  
ATOM   6560 C29  LIG     1     -11.274  -6.838  22.381  1.00  0.00      LIG  
ATOM   6561 C30  LIG     1     -10.561  -4.654  21.340  1.00  0.00      LIG  
ATOM   6562 O5   LIG     1     -12.361  -1.600  25.889  1.00  0.00      LIG  
ATOM   6563 H    LIG     1     -11.783   2.329  18.656  1.00  0.00      LIG  
ATOM   6564 H1   LIG     1     -12.619   3.822  18.217  1.00  0.00      LIG  
ATOM   6565 H2   LIG     1     -10.417   4.779  21.532  1.00  0.00      LIG  
ATOM   6566 H3   LIG     1     -13.518   2.985  20.364  1.00  0.00      LIG  
ATOM   6567 H4   LIG     1     -12.805   4.560  20.447  1.00  0.00      LIG  
ATOM   6568 H5   LIG     1      -9.075   4.155  23.101  1.00  0.00      LIG  
ATOM   6569 H6   LIG     1      -8.280   3.068  22.008  1.00  0.00      LIG  
ATOM   6570 H7   LIG     1     -10.296   2.466  24.117  1.00  0.00      LIG  
ATOM   6571 H8   LIG     1      -8.752   1.714  23.775  1.00  0.00      LIG  
ATOM   6572 H9   LIG     1      -9.705   0.877  21.616  1.00  0.00      LIG  
ATOM   6573 H10  LIG     1     -12.379   1.548  22.789  1.00  0.00      LIG  
ATOM   6574 H11  LIG     1     -12.495  -1.546  20.763  1.00  0.00      LIG  
ATOM   6575 H12  LIG     1     -10.820  -1.056  20.681  1.00  0.00      LIG  
ATOM   6576 H13  LIG     1     -11.885   0.814  19.909  1.00  0.00      LIG  
ATOM   6577 H14  LIG     1     -11.511   0.771  24.870  1.00  0.00      LIG  
ATOM   6578 H15  LIG     1     -10.085  -0.219  25.361  1.00  0.00      LIG  
ATOM   6579 H16  LIG     1      -8.876   5.723  20.110  1.00  0.00      LIG  
ATOM   6580 H17  LIG     1      -8.067   4.768  18.862  1.00  0.00      LIG  
ATOM   6581 H18  LIG     1      -7.697   4.482  20.552  1.00  0.00      LIG  
ATOM   6582 H19  LIG     1      -8.654   2.419  18.471  1.00  0.00      LIG  
ATOM   6583 H20  LIG     1      -9.790   1.559  19.502  1.00  0.00      LIG  
ATOM   6584 H21  LIG     1      -8.214   2.054  20.136  1.00  0.00      LIG  
ATOM   6585 H22  LIG     1     -12.341   4.922  22.487  1.00  0.00      LIG  
ATOM   6586 H23  LIG     1     -11.887   3.658  23.625  1.00  0.00      LIG  
ATOM   6587 H24  LIG     1     -13.401   3.531  22.735  1.00  0.00      LIG  
ATOM   6588 H25  LIG     1      -8.402  -0.467  23.676  1.00  0.00      LIG  
ATOM   6589 H26  LIG     1      -8.878  -1.174  22.127  1.00  0.00      LIG  
ATOM   6590 H27  LIG     1      -9.276  -1.999  23.640  1.00  0.00      LIG  
ATOM   6591 H28  LIG     1     -12.792  -3.424  20.521  1.00  0.00      LIG  
ATOM   6592 H29  LIG     1     -15.142  -3.604  22.456  1.00  0.00      LIG  
ATOM   6593 H30  LIG     1     -14.519  -2.165  21.733  1.00  0.00      LIG  
ATOM   6594 H31  LIG     1     -14.234  -2.315  24.076  1.00  0.00      LIG  
ATOM   6595 H32  LIG     1     -13.905   1.539  20.910  1.00  0.00      LIG  
ATOM   6596 H33  LIG     1     -13.936  -4.819  24.105  1.00  0.00      LIG  
ATOM   6597 H34  LIG     1     -13.059  -3.890  25.315  1.00  0.00      LIG  
ATOM   6598 H35  LIG     1     -12.198  -4.517  23.915  1.00  0.00      LIG  
ATOM   6599 H36  LIG     1     -13.183  -2.933  18.448  1.00  0.00      LIG  
ATOM   6600 H37  LIG     1     -13.881  -1.468  19.236  1.00  0.00      LIG  
ATOM   6601 H38  LIG     1     -14.471  -2.024  17.656  1.00  0.00      LIG  
ATOM   6602 H39  LIG     1     -13.822  -5.881  21.971  1.00  0.00      LIG  
ATOM   6603 H40  LIG     1     -12.110  -7.537  22.480  1.00  0.00      LIG  
ATOM   6604 H41  LIG     1     -10.973  -6.519  23.382  1.00  0.00      LIG  
ATOM   6605 H42  LIG     1     -10.435  -7.368  21.923  1.00  0.00      LIG  
ATOM   6606 H43  LIG     1     -10.426  -4.046  22.238  1.00  0.00      LIG  
ATOM   6607 H44  LIG     1     -10.771  -3.988  20.499  1.00  0.00      LIG  
ATOM   6608 H45  LIG     1      -9.618  -5.165  21.131  1.00  0.00      LIG  
TER
REMARK  Energy: 280.343
REMARK  SimpleFitness: 280.343
REMARK  FullFitness: -1366.709
REMARK  InterFull: -19.841
REMARK  IntraFull: 305.963
REMARK  solvFull: -1937.09
REMARK  surfFull: 284.259
REMARK  extraFull: 0.0
REMARK  deltaGcompsolvpol: -1937.09
REMARK  deltaGcompsolvnonpol: 284.259
REMARK  deltaGprotsolvpol: -1938.72
REMARK  deltaGprotsolvnonpol: 281.59
REMARK  deltaGligsolvpol: -15.0804
REMARK  deltaGligsolvnonpol: 15.8325
REMARK  deltaGvdw: -19.841
REMARK  deltaGelec: 0.0
REMARK  deltaG: -6.089548
REMARK  Cluster: 3
REMARK  ClusterRank: 6
ATOM   6526 C    LIG     1     -12.698   3.758  19.100  1.00  0.00      LIG  
ATOM   6527 C1   LIG     1     -11.390   4.464  19.033  1.00  0.00      LIG  
ATOM   6528 C2   LIG     1     -10.348   4.029  20.033  1.00  0.00      LIG  
ATOM   6529 C3   LIG     1     -10.938   4.020  21.470  1.00  0.00      LIG  
ATOM   6530 C4   LIG     1     -12.349   3.413  21.648  1.00  0.00      LIG  
ATOM   6531 C5   LIG     1     -13.265   3.864  20.499  1.00  0.00      LIG  
ATOM   6532 C6   LIG     1      -9.918   3.578  22.532  1.00  0.00      LIG  
ATOM   6533 C7   LIG     1     -10.309   2.379  23.368  1.00  0.00      LIG  
ATOM   6534 C8   LIG     1     -11.027   1.364  22.511  1.00  0.00      LIG  
ATOM   6535 C9   LIG     1     -12.376   1.896  22.040  1.00  0.00      LIG  
ATOM   6536 C10  LIG     1     -11.145   0.000  23.205  1.00  0.00      LIG  
ATOM   6537 C11  LIG     1     -12.208  -0.855  22.611  1.00  0.00      LIG  
ATOM   6538 C12  LIG     1     -12.512  -0.536  21.193  1.00  0.00      LIG  
ATOM   6539 C13  LIG     1     -12.940   0.917  20.997  1.00  0.00      LIG  
ATOM   6540 C14  LIG     1     -11.536   0.024  24.664  1.00  0.00      LIG  
ATOM   6541 C15  LIG     1     -12.304  -1.252  24.776  1.00  0.00      LIG  
ATOM   6542 C16  LIG     1     -12.747  -1.758  23.453  1.00  0.00      LIG  
ATOM   6543 C17  LIG     1      -9.222   5.055  19.957  1.00  0.00      LIG  
ATOM   6544 C18  LIG     1      -9.778   2.702  19.545  1.00  0.00      LIG  
ATOM   6545 C19  LIG     1     -12.999   4.146  22.823  1.00  0.00      LIG  
ATOM   6546 C20  LIG     1      -9.804  -0.719  23.078  1.00  0.00      LIG  
ATOM   6547 O    LIG     1     -14.436  -3.953  19.751  1.00  0.00      LIG  
ATOM   6548 C21  LIG     1     -13.532  -3.842  20.871  1.00  0.00      LIG  
ATOM   6549 C22  LIG     1     -14.381  -3.294  22.034  1.00  0.00      LIG  
ATOM   6550 C23  LIG     1     -13.739  -2.908  23.378  1.00  0.00      LIG  
ATOM   6551 O1   LIG     1     -11.079   5.070  18.017  1.00  0.00      LIG  
ATOM   6552 O2   LIG     1     -14.365   0.972  21.016  1.00  0.00      LIG  
ATOM   6553 C24  LIG     1     -13.186  -4.151  24.059  1.00  0.00      LIG  
ATOM   6554 C25  LIG     1     -14.710  -2.808  19.049  1.00  0.00      LIG  
ATOM   6555 O3   LIG     1     -15.849  -2.507  18.726  1.00  0.00      LIG  
ATOM   6556 C26  LIG     1     -13.522  -2.244  18.321  1.00  0.00      LIG  
ATOM   6557 C27  LIG     1     -12.984  -5.217  21.116  1.00  0.00      LIG  
ATOM   6558 O4   LIG     1     -12.163  -5.730  20.034  1.00  0.00      LIG  
ATOM   6559 C28  LIG     1     -11.536  -5.517  21.314  1.00  0.00      LIG  
ATOM   6560 C29  LIG     1     -11.167  -6.776  22.016  1.00  0.00      LIG  
ATOM   6561 C30  LIG     1     -10.491  -4.451  21.296  1.00  0.00      LIG  
ATOM   6562 O5   LIG     1     -12.743  -1.667  25.839  1.00  0.00      LIG  
ATOM   6563 H    LIG     1     -12.562   2.728  18.768  1.00  0.00      LIG  
ATOM   6564 H1   LIG     1     -13.378   4.251  18.401  1.00  0.00      LIG  
ATOM   6565 H2   LIG     1     -11.084   5.085  21.673  1.00  0.00      LIG  
ATOM   6566 H3   LIG     1     -14.236   3.369  20.551  1.00  0.00      LIG  
ATOM   6567 H4   LIG     1     -13.489   4.924  20.652  1.00  0.00      LIG  
ATOM   6568 H5   LIG     1      -9.723   4.413  23.210  1.00  0.00      LIG  
ATOM   6569 H6   LIG     1      -8.955   3.352  22.072  1.00  0.00      LIG  
ATOM   6570 H7   LIG     1     -10.945   2.692  24.199  1.00  0.00      LIG  
ATOM   6571 H8   LIG     1      -9.406   1.954  23.812  1.00  0.00      LIG  
ATOM   6572 H9   LIG     1     -10.407   1.205  21.628  1.00  0.00      LIG  
ATOM   6573 H10  LIG     1     -13.042   1.830  22.906  1.00  0.00      LIG  
ATOM   6574 H11  LIG     1     -13.299  -1.180  20.820  1.00  0.00      LIG  
ATOM   6575 H12  LIG     1     -11.614  -0.734  20.600  1.00  0.00      LIG  
ATOM   6576 H13  LIG     1     -12.620   1.189  19.994  1.00  0.00      LIG  
ATOM   6577 H14  LIG     1     -12.207   0.855  24.904  1.00  0.00      LIG  
ATOM   6578 H15  LIG     1     -10.669   0.010  25.331  1.00  0.00      LIG  
ATOM   6579 H16  LIG     1      -9.583   6.055  20.215  1.00  0.00      LIG  
ATOM   6580 H17  LIG     1      -8.794   5.105  18.951  1.00  0.00      LIG  
ATOM   6581 H18  LIG     1      -8.403   4.806  20.635  1.00  0.00      LIG  
ATOM   6582 H19  LIG     1      -9.409   2.788  18.518  1.00  0.00      LIG  
ATOM   6583 H20  LIG     1     -10.530   1.909  19.552  1.00  0.00      LIG  
ATOM   6584 H21  LIG     1      -8.938   2.382  20.166  1.00  0.00      LIG  
ATOM   6585 H22  LIG     1     -12.957   5.230  22.682  1.00  0.00      LIG  
ATOM   6586 H23  LIG     1     -12.524   3.922  23.779  1.00  0.00      LIG  
ATOM   6587 H24  LIG     1     -14.052   3.866  22.903  1.00  0.00      LIG  
ATOM   6588 H25  LIG     1      -9.015  -0.173  23.601  1.00  0.00      LIG  
ATOM   6589 H26  LIG     1      -9.508  -0.816  22.029  1.00  0.00      LIG  
ATOM   6590 H27  LIG     1      -9.840  -1.724  23.509  1.00  0.00      LIG  
ATOM   6591 H28  LIG     1     -12.715  -3.159  20.647  1.00  0.00      LIG  
ATOM   6592 H29  LIG     1     -15.166  -4.027  22.245  1.00  0.00      LIG  
ATOM   6593 H30  LIG     1     -14.920  -2.417  21.671  1.00  0.00      LIG  
ATOM   6594 H31  LIG     1     -14.586  -2.597  23.997  1.00  0.00      LIG  
ATOM   6595 H32  LIG     1     -14.604   1.913  21.078  1.00  0.00      LIG  
ATOM   6596 H33  LIG     1     -13.843  -5.008  23.886  1.00  0.00      LIG  
ATOM   6597 H34  LIG     1     -13.109  -4.012  25.140  1.00  0.00      LIG  
ATOM   6598 H35  LIG     1     -12.190  -4.398  23.688  1.00  0.00      LIG  
ATOM   6599 H36  LIG     1     -12.589  -2.745  18.592  1.00  0.00      LIG  
ATOM   6600 H37  LIG     1     -13.439  -1.178  18.546  1.00  0.00      LIG  
ATOM   6601 H38  LIG     1     -13.679  -2.378  17.249  1.00  0.00      LIG  
ATOM   6602 H39  LIG     1     -13.724  -5.890  21.532  1.00  0.00      LIG  
ATOM   6603 H40  LIG     1     -11.955  -7.531  21.929  1.00  0.00      LIG  
ATOM   6604 H41  LIG     1     -10.998  -6.578  23.077  1.00  0.00      LIG  
ATOM   6605 H42  LIG     1     -10.248  -7.188  21.591  1.00  0.00      LIG  
ATOM   6606 H43  LIG     1     -10.468  -3.929  22.256  1.00  0.00      LIG  
ATOM   6607 H44  LIG     1     -10.662  -3.715  20.506  1.00  0.00      LIG  
ATOM   6608 H45  LIG     1      -9.506  -4.895  21.129  1.00  0.00      LIG  
TER
REMARK  Energy: 280.741
REMARK  SimpleFitness: 280.741
REMARK  FullFitness: -1366.2709
REMARK  InterFull: -19.8828
REMARK  IntraFull: 306.376
REMARK  solvFull: -1937.0
REMARK  surfFull: 284.236
REMARK  extraFull: 0.0
REMARK  deltaGcompsolvpol: -1937.0
REMARK  deltaGcompsolvnonpol: 284.236
REMARK  deltaGprotsolvpol: -1938.72
REMARK  deltaGprotsolvnonpol: 281.59
REMARK  deltaGligsolvpol: -15.0846
REMARK  deltaGligsolvnonpol: 15.837
REMARK  deltaGvdw: -19.8828
REMARK  deltaGelec: 0.0
REMARK  deltaG: -6.090342
REMARK  Cluster: 3
REMARK  ClusterRank: 7
ATOM   6526 C    LIG     1     -12.487   3.670  19.113  1.00  0.00      LIG  
ATOM   6527 C1   LIG     1     -11.152   4.326  19.106  1.00  0.00      LIG  
ATOM   6528 C2   LIG     1     -10.170   3.834  20.140  1.00  0.00      LIG  
ATOM   6529 C3   LIG     1     -10.816   3.854  21.552  1.00  0.00      LIG  
ATOM   6530 C4   LIG     1     -12.259   3.309  21.675  1.00  0.00      LIG  
ATOM   6531 C5   LIG     1     -13.109   3.792  20.488  1.00  0.00      LIG  
ATOM   6532 C6   LIG     1      -9.858   3.370  22.652  1.00  0.00      LIG  
ATOM   6533 C7   LIG     1     -10.331   2.191  23.473  1.00  0.00      LIG  
ATOM   6534 C8   LIG     1     -11.055   1.210  22.585  1.00  0.00      LIG  
ATOM   6535 C9   LIG     1     -12.365   1.798  22.073  1.00  0.00      LIG  
ATOM   6536 C10  LIG     1     -11.242  -0.153  23.260  1.00  0.00      LIG  
ATOM   6537 C11  LIG     1     -12.317  -0.966  22.629  1.00  0.00      LIG  
ATOM   6538 C12  LIG     1     -12.573  -0.622  21.207  1.00  0.00      LIG  
ATOM   6539 C13  LIG     1     -12.943   0.846  21.013  1.00  0.00      LIG  
ATOM   6540 C14  LIG     1     -11.666  -0.132  24.710  1.00  0.00      LIG  
ATOM   6541 C15  LIG     1     -12.465  -1.391  24.786  1.00  0.00      LIG  
ATOM   6542 C16  LIG     1     -12.892  -1.867  23.446  1.00  0.00      LIG  
ATOM   6543 C17  LIG     1      -8.983   4.794  20.111  1.00  0.00      LIG  
ATOM   6544 C18  LIG     1      -9.657   2.478  19.667  1.00  0.00      LIG  
ATOM   6545 C19  LIG     1     -12.923   4.073  22.822  1.00  0.00      LIG  
ATOM   6546 C20  LIG     1      -9.923  -0.916  23.155  1.00  0.00      LIG  
ATOM   6547 O    LIG     1     -14.553  -3.959  19.675  1.00  0.00      LIG  
ATOM   6548 C21  LIG     1     -13.665  -3.876  20.809  1.00  0.00      LIG  
ATOM   6549 C22  LIG     1     -14.528  -3.356  21.975  1.00  0.00      LIG  
ATOM   6550 C23  LIG     1     -13.899  -3.001  23.334  1.00  0.00      LIG  
ATOM   6551 O1   LIG     1     -10.780   4.936  18.114  1.00  0.00      LIG  
ATOM   6552 O2   LIG     1     -14.364   0.951  21.003  1.00  0.00      LIG  
ATOM   6553 C24  LIG     1     -13.376  -4.265  23.998  1.00  0.00      LIG  
ATOM   6554 C25  LIG     1     -14.834  -2.794  19.011  1.00  0.00      LIG  
ATOM   6555 O3   LIG     1     -15.975  -2.498  18.687  1.00  0.00      LIG  
ATOM   6556 C26  LIG     1     -13.648  -2.208  18.292  1.00  0.00      LIG  
ATOM   6557 C27  LIG     1     -13.111  -5.253  21.023  1.00  0.00      LIG  
ATOM   6558 O4   LIG     1     -12.266  -5.719  19.938  1.00  0.00      LIG  
ATOM   6559 C28  LIG     1     -11.664  -5.552  21.236  1.00  0.00      LIG  
ATOM   6560 C29  LIG     1     -11.295  -6.837  21.890  1.00  0.00      LIG  
ATOM   6561 C30  LIG     1     -10.626  -4.481  21.277  1.00  0.00      LIG  
ATOM   6562 O5   LIG     1     -12.929  -1.816  25.834  1.00  0.00      LIG  
ATOM   6563 H    LIG     1     -12.377   2.637  18.786  1.00  0.00      LIG  
ATOM   6564 H1   LIG     1     -13.119   4.188  18.387  1.00  0.00      LIG  
ATOM   6565 H2   LIG     1     -10.921   4.925  21.751  1.00  0.00      LIG  
ATOM   6566 H3   LIG     1     -14.096   3.329  20.493  1.00  0.00      LIG  
ATOM   6567 H4   LIG     1     -13.305   4.859  20.633  1.00  0.00      LIG  
ATOM   6568 H5   LIG     1      -9.654   4.198  23.338  1.00  0.00      LIG  
ATOM   6569 H6   LIG     1      -8.889   3.100  22.230  1.00  0.00      LIG  
ATOM   6570 H7   LIG     1     -10.984   2.532  24.279  1.00  0.00      LIG  
ATOM   6571 H8   LIG     1      -9.464   1.729  23.952  1.00  0.00      LIG  
ATOM   6572 H9   LIG     1     -10.411   1.032  21.723  1.00  0.00      LIG  
ATOM   6573 H10  LIG     1     -13.058   1.765  22.920  1.00  0.00      LIG  
ATOM   6574 H11  LIG     1     -13.376  -1.231  20.808  1.00  0.00      LIG  
ATOM   6575 H12  LIG     1     -11.666  -0.847  20.640  1.00  0.00      LIG  
ATOM   6576 H13  LIG     1     -12.597   1.112  20.018  1.00  0.00      LIG  
ATOM   6577 H14  LIG     1     -12.322   0.713  24.942  1.00  0.00      LIG  
ATOM   6578 H15  LIG     1     -10.817  -0.176  25.397  1.00  0.00      LIG  
ATOM   6579 H16  LIG     1      -9.291   5.810  20.375  1.00  0.00      LIG  
ATOM   6580 H17  LIG     1      -8.522   4.832  19.119  1.00  0.00      LIG  
ATOM   6581 H18  LIG     1      -8.200   4.486  20.807  1.00  0.00      LIG  
ATOM   6582 H19  LIG     1      -9.239   2.547  18.657  1.00  0.00      LIG  
ATOM   6583 H20  LIG     1     -10.453   1.731  19.636  1.00  0.00      LIG  
ATOM   6584 H21  LIG     1      -8.866   2.105  20.321  1.00  0.00      LIG  
ATOM   6585 H22  LIG     1     -12.833   5.154  22.680  1.00  0.00      LIG  
ATOM   6586 H23  LIG     1     -12.492   3.833  23.795  1.00  0.00      LIG  
ATOM   6587 H24  LIG     1     -13.989   3.833  22.865  1.00  0.00      LIG  
ATOM   6588 H25  LIG     1      -9.131  -0.401  23.704  1.00  0.00      LIG  
ATOM   6589 H26  LIG     1      -9.607  -1.008  22.112  1.00  0.00      LIG  
ATOM   6590 H27  LIG     1     -10.000  -1.925  23.571  1.00  0.00      LIG  
ATOM   6591 H28  LIG     1     -12.848  -3.187  20.608  1.00  0.00      LIG  
ATOM   6592 H29  LIG     1     -15.318  -4.091  22.160  1.00  0.00      LIG  
ATOM   6593 H30  LIG     1     -15.062  -2.470  21.626  1.00  0.00      LIG  
ATOM   6594 H31  LIG     1     -14.749  -2.689  23.947  1.00  0.00      LIG  
ATOM   6595 H32  LIG     1     -14.569   1.900  21.050  1.00  0.00      LIG  
ATOM   6596 H33  LIG     1     -14.043  -5.107  23.797  1.00  0.00      LIG  
ATOM   6597 H34  LIG     1     -13.320  -4.145  25.083  1.00  0.00      LIG  
ATOM   6598 H35  LIG     1     -12.376  -4.524  23.643  1.00  0.00      LIG  
ATOM   6599 H36  LIG     1     -12.702  -2.647  18.619  1.00  0.00      LIG  
ATOM   6600 H37  LIG     1     -13.621  -1.131  18.473  1.00  0.00      LIG  
ATOM   6601 H38  LIG     1     -13.758  -2.396  17.222  1.00  0.00      LIG  
ATOM   6602 H39  LIG     1     -13.852  -5.945  21.402  1.00  0.00      LIG  
ATOM   6603 H40  LIG     1     -12.076  -7.593  21.765  1.00  0.00      LIG  
ATOM   6604 H41  LIG     1     -11.136  -6.681  22.960  1.00  0.00      LIG  
ATOM   6605 H42  LIG     1     -10.369  -7.228  21.458  1.00  0.00      LIG  
ATOM   6606 H43  LIG     1     -10.599  -4.023  22.270  1.00  0.00      LIG  
ATOM   6607 H44  LIG     1     -10.811  -3.696  20.539  1.00  0.00      LIG  
ATOM   6608 H45  LIG     1      -9.641  -4.907  21.070  1.00  0.00      LIG  
TER
REMARK  Energy: 263.967
REMARK  SimpleFitness: 263.967
REMARK  FullFitness: -1386.6034
REMARK  InterFull: -21.8514
REMARK  IntraFull: 285.534
REMARK  solvFull: -1934.0
REMARK  surfFull: 283.714
REMARK  extraFull: 0.0
REMARK  deltaGcompsolvpol: -1934.0
REMARK  deltaGcompsolvnonpol: 283.714
REMARK  deltaGprotsolvpol: -1938.72
REMARK  deltaGprotsolvnonpol: 281.59
REMARK  deltaGligsolvpol: -11.6558
REMARK  deltaGligsolvnonpol: 15.4815
REMARK  deltaGvdw: -21.8514
REMARK  deltaGelec: 0.0
REMARK  deltaG: -6.3185654
REMARK  Cluster: 4
REMARK  ClusterRank: 0
ATOM   6526 C    LIG     1     -12.618   7.766  20.431  1.00  0.00      LIG  
ATOM   6527 C1   LIG     1     -11.972   8.575  21.497  1.00  0.00      LIG  
ATOM   6528 C2   LIG     1     -11.331   7.795  22.616  1.00  0.00      LIG  
ATOM   6529 C3   LIG     1     -12.341   6.777  23.205  1.00  0.00      LIG  
ATOM   6530 C4   LIG     1     -13.197   5.967  22.200  1.00  0.00      LIG  
ATOM   6531 C5   LIG     1     -13.670   6.876  21.056  1.00  0.00      LIG  
ATOM   6532 C6   LIG     1     -11.732   5.947  24.344  1.00  0.00      LIG  
ATOM   6533 C7   LIG     1     -11.763   4.448  24.165  1.00  0.00      LIG  
ATOM   6534 C8   LIG     1     -11.496   4.081  22.724  1.00  0.00      LIG  
ATOM   6535 C9   LIG     1     -12.620   4.568  21.804  1.00  0.00      LIG  
ATOM   6536 C10  LIG     1     -11.224   2.577  22.556  1.00  0.00      LIG  
ATOM   6537 C11  LIG     1     -11.512   2.147  21.163  1.00  0.00      LIG  
ATOM   6538 C12  LIG     1     -11.247   3.171  20.120  1.00  0.00      LIG  
ATOM   6539 C13  LIG     1     -12.186   4.361  20.333  1.00  0.00      LIG  
ATOM   6540 C14  LIG     1     -12.103   1.650  23.376  1.00  0.00      LIG  
ATOM   6541 C15  LIG     1     -12.388   0.547  22.413  1.00  0.00      LIG  
ATOM   6542 C16  LIG     1     -12.130   0.968  21.022  1.00  0.00      LIG  
ATOM   6543 C17  LIG     1     -10.945   8.808  23.691  1.00  0.00      LIG  
ATOM   6544 C18  LIG     1     -10.038   7.196  22.075  1.00  0.00      LIG  
ATOM   6545 C19  LIG     1     -14.529   5.671  22.893  1.00  0.00      LIG  
ATOM   6546 C20  LIG     1      -9.769   2.286  22.896  1.00  0.00      LIG  
ATOM   6547 O    LIG     1     -10.630  -2.867  19.667  1.00  0.00      LIG  
ATOM   6548 C21  LIG     1     -11.831  -2.150  20.005  1.00  0.00      LIG  
ATOM   6549 C22  LIG     1     -11.785  -0.812  19.255  1.00  0.00      LIG  
ATOM   6550 C23  LIG     1     -12.672   0.324  19.773  1.00  0.00      LIG  
ATOM   6551 O1   LIG     1     -11.702   9.751  21.299  1.00  0.00      LIG  
ATOM   6552 O2   LIG     1     -13.338   4.154  19.516  1.00  0.00      LIG  
ATOM   6553 C24  LIG     1     -14.145  -0.028  19.879  1.00  0.00      LIG  
ATOM   6554 C25  LIG     1      -9.546  -2.567  20.444  1.00  0.00      LIG  
ATOM   6555 O3   LIG     1      -9.523  -1.755  21.357  1.00  0.00      LIG  
ATOM   6556 C26  LIG     1      -8.371  -3.389  20.023  1.00  0.00      LIG  
ATOM   6557 C27  LIG     1     -13.012  -2.976  19.553  1.00  0.00      LIG  
ATOM   6558 O4   LIG     1     -12.980  -4.395  19.867  1.00  0.00      LIG  
ATOM   6559 C28  LIG     1     -13.989  -3.584  20.502  1.00  0.00      LIG  
ATOM   6560 C29  LIG     1     -15.370  -3.835  20.016  1.00  0.00      LIG  
ATOM   6561 C30  LIG     1     -13.833  -3.525  21.982  1.00  0.00      LIG  
ATOM   6562 O5   LIG     1     -12.950  -0.488  22.732  1.00  0.00      LIG  
ATOM   6563 H    LIG     1     -11.853   7.209  19.890  1.00  0.00      LIG  
ATOM   6564 H1   LIG     1     -13.097   8.454  19.729  1.00  0.00      LIG  
ATOM   6565 H2   LIG     1     -13.069   7.422  23.708  1.00  0.00      LIG  
ATOM   6566 H3   LIG     1     -14.185   6.305  20.283  1.00  0.00      LIG  
ATOM   6567 H4   LIG     1     -14.435   7.548  21.458  1.00  0.00      LIG  
ATOM   6568 H5   LIG     1     -12.256   6.186  25.272  1.00  0.00      LIG  
ATOM   6569 H6   LIG     1     -10.694   6.231  24.523  1.00  0.00      LIG  
ATOM   6570 H7   LIG     1     -12.734   4.068  24.485  1.00  0.00      LIG  
ATOM   6571 H8   LIG     1     -11.018   4.000  24.828  1.00  0.00      LIG  
ATOM   6572 H9   LIG     1     -10.581   4.597  22.430  1.00  0.00      LIG  
ATOM   6573 H10  LIG     1     -13.449   3.871  21.963  1.00  0.00      LIG  
ATOM   6574 H11  LIG     1     -11.348   2.758  19.112  1.00  0.00      LIG  
ATOM   6575 H12  LIG     1     -10.208   3.498  20.224  1.00  0.00      LIG  
ATOM   6576 H13  LIG     1     -11.667   5.236  19.950  1.00  0.00      LIG  
ATOM   6577 H14  LIG     1     -13.059   2.105  23.644  1.00  0.00      LIG  
ATOM   6578 H15  LIG     1     -11.589   1.262  24.260  1.00  0.00      LIG  
ATOM   6579 H16  LIG     1     -11.829   9.321  24.083  1.00  0.00      LIG  
ATOM   6580 H17  LIG     1     -10.264   9.569  23.297  1.00  0.00      LIG  
ATOM   6581 H18  LIG     1     -10.432   8.331  24.529  1.00  0.00      LIG  
ATOM   6582 H19  LIG     1      -9.398   7.973  21.646  1.00  0.00      LIG  
ATOM   6583 H20  LIG     1     -10.226   6.461  21.290  1.00  0.00      LIG  
ATOM   6584 H21  LIG     1      -9.464   6.707  22.866  1.00  0.00      LIG  
ATOM   6585 H22  LIG     1     -15.007   6.590  23.240  1.00  0.00      LIG  
ATOM   6586 H23  LIG     1     -14.412   5.021  23.760  1.00  0.00      LIG  
ATOM   6587 H24  LIG     1     -15.217   5.179  22.200  1.00  0.00      LIG  
ATOM   6588 H25  LIG     1      -9.564   2.516  23.944  1.00  0.00      LIG  
ATOM   6589 H26  LIG     1      -9.092   2.886  22.280  1.00  0.00      LIG  
ATOM   6590 H27  LIG     1      -9.525   1.231  22.734  1.00  0.00      LIG  
ATOM   6591 H28  LIG     1     -11.879  -1.975  21.081  1.00  0.00      LIG  
ATOM   6592 H29  LIG     1     -12.045  -0.999  18.209  1.00  0.00      LIG  
ATOM   6593 H30  LIG     1     -10.755  -0.443  19.220  1.00  0.00      LIG  
ATOM   6594 H31  LIG     1     -12.636   1.082  18.987  1.00  0.00      LIG  
ATOM   6595 H32  LIG     1     -13.993   4.822  19.784  1.00  0.00      LIG  
ATOM   6596 H33  LIG     1     -14.330  -0.781  20.647  1.00  0.00      LIG  
ATOM   6597 H34  LIG     1     -14.506  -0.421  18.924  1.00  0.00      LIG  
ATOM   6598 H35  LIG     1     -14.736   0.858  20.129  1.00  0.00      LIG  
ATOM   6599 H36  LIG     1      -8.122  -3.174  18.981  1.00  0.00      LIG  
ATOM   6600 H37  LIG     1      -8.594  -4.451  20.158  1.00  0.00      LIG  
ATOM   6601 H38  LIG     1      -7.518  -3.123  20.653  1.00  0.00      LIG  
ATOM   6602 H39  LIG     1     -13.345  -2.713  18.558  1.00  0.00      LIG  
ATOM   6603 H40  LIG     1     -15.396  -3.999  18.936  1.00  0.00      LIG  
ATOM   6604 H41  LIG     1     -16.008  -2.978  20.247  1.00  0.00      LIG  
ATOM   6605 H42  LIG     1     -15.787  -4.717  20.509  1.00  0.00      LIG  
ATOM   6606 H43  LIG     1     -14.325  -2.630  22.370  1.00  0.00      LIG  
ATOM   6607 H44  LIG     1     -12.784  -3.508  22.290  1.00  0.00      LIG  
ATOM   6608 H45  LIG     1     -14.304  -4.397  22.441  1.00  0.00      LIG  
TER
REMARK  Energy: 265.359
REMARK  SimpleFitness: 265.359
REMARK  FullFitness: -1385.1337
REMARK  InterFull: -21.8447
REMARK  IntraFull: 287.768
REMARK  solvFull: -1934.49
REMARK  surfFull: 283.433
REMARK  extraFull: 0.0
REMARK  deltaGcompsolvpol: -1934.49
REMARK  deltaGcompsolvnonpol: 283.433
REMARK  deltaGprotsolvpol: -1938.72
REMARK  deltaGprotsolvnonpol: 281.59
REMARK  deltaGligsolvpol: -12.1541
REMARK  deltaGligsolvnonpol: 15.5145
REMARK  deltaGvdw: -21.8447
REMARK  deltaGelec: 0.0
REMARK  deltaG: -6.347125
REMARK  Cluster: 4
REMARK  ClusterRank: 1
ATOM   6526 C    LIG     1     -12.649   7.673  20.383  1.00  0.00      LIG  
ATOM   6527 C1   LIG     1     -12.024   8.490  21.456  1.00  0.00      LIG  
ATOM   6528 C2   LIG     1     -11.367   7.716  22.569  1.00  0.00      LIG  
ATOM   6529 C3   LIG     1     -12.367   6.689  23.161  1.00  0.00      LIG  
ATOM   6530 C4   LIG     1     -13.208   5.865  22.155  1.00  0.00      LIG  
ATOM   6531 C5   LIG     1     -13.685   6.757  20.997  1.00  0.00      LIG  
ATOM   6532 C6   LIG     1     -11.747   5.872  24.305  1.00  0.00      LIG  
ATOM   6533 C7   LIG     1     -11.764   4.372  24.136  1.00  0.00      LIG  
ATOM   6534 C8   LIG     1     -11.481   4.003  22.700  1.00  0.00      LIG  
ATOM   6535 C9   LIG     1     -12.607   4.472  21.773  1.00  0.00      LIG  
ATOM   6536 C10  LIG     1     -11.185   2.502  22.539  1.00  0.00      LIG  
ATOM   6537 C11  LIG     1     -11.432   2.079  21.138  1.00  0.00      LIG  
ATOM   6538 C12  LIG     1     -11.173   3.119  20.107  1.00  0.00      LIG  
ATOM   6539 C13  LIG     1     -12.162   4.269  20.304  1.00  0.00      LIG  
ATOM   6540 C14  LIG     1     -12.071   1.558  23.335  1.00  0.00      LIG  
ATOM   6541 C15  LIG     1     -12.335   0.463  22.353  1.00  0.00      LIG  
ATOM   6542 C16  LIG     1     -12.044   0.901  20.975  1.00  0.00      LIG  
ATOM   6543 C17  LIG     1     -10.978   8.728  23.642  1.00  0.00      LIG  
ATOM   6544 C18  LIG     1     -10.073   7.127  22.019  1.00  0.00      LIG  
ATOM   6545 C19  LIG     1     -14.540   5.558  22.844  1.00  0.00      LIG  
ATOM   6546 C20  LIG     1      -9.734   2.226  22.910  1.00  0.00      LIG  
ATOM   6547 O    LIG     1     -11.049  -3.213  19.453  1.00  0.00      LIG  
ATOM   6548 C21  LIG     1     -12.101  -2.320  19.859  1.00  0.00      LIG  
ATOM   6549 C22  LIG     1     -11.780  -0.948  19.249  1.00  0.00      LIG  
ATOM   6550 C23  LIG     1     -12.576   0.282  19.712  1.00  0.00      LIG  
ATOM   6551 O1   LIG     1     -11.785   9.674  21.269  1.00  0.00      LIG  
ATOM   6552 O2   LIG     1     -13.304   4.007  19.488  1.00  0.00      LIG  
ATOM   6553 C24  LIG     1     -14.086   0.120  19.757  1.00  0.00      LIG  
ATOM   6554 C25  LIG     1      -9.962  -3.248  20.277  1.00  0.00      LIG  
ATOM   6555 O3   LIG     1      -9.810  -2.583  21.292  1.00  0.00      LIG  
ATOM   6556 C26  LIG     1      -8.976  -4.249  19.770  1.00  0.00      LIG  
ATOM   6557 C27  LIG     1     -13.388  -2.860  19.294  1.00  0.00      LIG  
ATOM   6558 O4   LIG     1     -13.665  -4.274  19.476  1.00  0.00      LIG  
ATOM   6559 C28  LIG     1     -14.505  -3.325  20.161  1.00  0.00      LIG  
ATOM   6560 C29  LIG     1     -15.879  -3.184  19.617  1.00  0.00      LIG  
ATOM   6561 C30  LIG     1     -14.395  -3.438  21.642  1.00  0.00      LIG  
ATOM   6562 O5   LIG     1     -12.911  -0.575  22.640  1.00  0.00      LIG  
ATOM   6563 H    LIG     1     -11.872   7.134  19.841  1.00  0.00      LIG  
ATOM   6564 H1   LIG     1     -13.139   8.355  19.683  1.00  0.00      LIG  
ATOM   6565 H2   LIG     1     -13.104   7.326  23.659  1.00  0.00      LIG  
ATOM   6566 H3   LIG     1     -14.174   6.170  20.219  1.00  0.00      LIG  
ATOM   6567 H4   LIG     1     -14.472   7.414  21.381  1.00  0.00      LIG  
ATOM   6568 H5   LIG     1     -12.271   6.112  25.234  1.00  0.00      LIG  
ATOM   6569 H6   LIG     1     -10.711   6.164  24.478  1.00  0.00      LIG  
ATOM   6570 H7   LIG     1     -12.733   3.982  24.449  1.00  0.00      LIG  
ATOM   6571 H8   LIG     1     -11.020   3.933  24.806  1.00  0.00      LIG  
ATOM   6572 H9   LIG     1     -10.572   4.533  22.412  1.00  0.00      LIG  
ATOM   6573 H10  LIG     1     -13.426   3.763  21.933  1.00  0.00      LIG  
ATOM   6574 H11  LIG     1     -11.233   2.712  19.093  1.00  0.00      LIG  
ATOM   6575 H12  LIG     1     -10.152   3.484  20.240  1.00  0.00      LIG  
ATOM   6576 H13  LIG     1     -11.678   5.160  19.910  1.00  0.00      LIG  
ATOM   6577 H14  LIG     1     -13.032   2.006  23.599  1.00  0.00      LIG  
ATOM   6578 H15  LIG     1     -11.567   1.161  24.221  1.00  0.00      LIG  
ATOM   6579 H16  LIG     1     -11.861   9.231  24.049  1.00  0.00      LIG  
ATOM   6580 H17  LIG     1     -10.310   9.497  23.244  1.00  0.00      LIG  
ATOM   6581 H18  LIG     1     -10.448   8.255  24.471  1.00  0.00      LIG  
ATOM   6582 H19  LIG     1      -9.442   7.909  21.586  1.00  0.00      LIG  
ATOM   6583 H20  LIG     1     -10.262   6.391  21.234  1.00  0.00      LIG  
ATOM   6584 H21  LIG     1      -9.492   6.640  22.806  1.00  0.00      LIG  
ATOM   6585 H22  LIG     1     -15.060   6.480  23.125  1.00  0.00      LIG  
ATOM   6586 H23  LIG     1     -14.410   4.972  23.753  1.00  0.00      LIG  
ATOM   6587 H24  LIG     1     -15.197   4.998  22.171  1.00  0.00      LIG  
ATOM   6588 H25  LIG     1      -9.558   2.438  23.967  1.00  0.00      LIG  
ATOM   6589 H26  LIG     1      -9.050   2.846  22.323  1.00  0.00      LIG  
ATOM   6590 H27  LIG     1      -9.470   1.177  22.735  1.00  0.00      LIG  
ATOM   6591 H28  LIG     1     -12.152  -2.245  20.948  1.00  0.00      LIG  
ATOM   6592 H29  LIG     1     -11.900  -1.032  18.166  1.00  0.00      LIG  
ATOM   6593 H30  LIG     1     -10.714  -0.733  19.382  1.00  0.00      LIG  
ATOM   6594 H31  LIG     1     -12.416   1.012  18.916  1.00  0.00      LIG  
ATOM   6595 H32  LIG     1     -13.983   4.654  19.745  1.00  0.00      LIG  
ATOM   6596 H33  LIG     1     -14.397  -0.560  20.553  1.00  0.00      LIG  
ATOM   6597 H34  LIG     1     -14.453  -0.273  18.805  1.00  0.00      LIG  
ATOM   6598 H35  LIG     1     -14.574   1.084  19.933  1.00  0.00      LIG  
ATOM   6599 H36  LIG     1      -8.646  -3.971  18.765  1.00  0.00      LIG  
ATOM   6600 H37  LIG     1      -9.429  -5.244  19.764  1.00  0.00      LIG  
ATOM   6601 H38  LIG     1      -8.110  -4.259  20.436  1.00  0.00      LIG  
ATOM   6602 H39  LIG     1     -13.609  -2.458  18.314  1.00  0.00      LIG  
ATOM   6603 H40  LIG     1     -15.901  -3.302  18.531  1.00  0.00      LIG  
ATOM   6604 H41  LIG     1     -16.276  -2.195  19.860  1.00  0.00      LIG  
ATOM   6605 H42  LIG     1     -16.535  -3.933  20.063  1.00  0.00      LIG  
ATOM   6606 H43  LIG     1     -14.535  -2.459  22.101  1.00  0.00      LIG  
ATOM   6607 H44  LIG     1     -13.420  -3.830  21.950  1.00  0.00      LIG  
ATOM   6608 H45  LIG     1     -15.168  -4.111  22.026  1.00  0.00      LIG  
TER
REMARK  Energy: 265.359
REMARK  SimpleFitness: 265.359
REMARK  FullFitness: -1385.1337
REMARK  InterFull: -21.8447
REMARK  IntraFull: 287.768
REMARK  solvFull: -1934.49
REMARK  surfFull: 283.433
REMARK  extraFull: 0.0
REMARK  deltaGcompsolvpol: -1934.49
REMARK  deltaGcompsolvnonpol: 283.433
REMARK  deltaGprotsolvpol: -1938.72
REMARK  deltaGprotsolvnonpol: 281.59
REMARK  deltaGligsolvpol: -12.1541
REMARK  deltaGligsolvnonpol: 15.5145
REMARK  deltaGvdw: -21.8447
REMARK  deltaGelec: 0.0
REMARK  deltaG: -6.347125
REMARK  Cluster: 4
REMARK  ClusterRank: 2
ATOM   6526 C    LIG     1     -12.649   7.673  20.383  1.00  0.00      LIG  
ATOM   6527 C1   LIG     1     -12.024   8.490  21.456  1.00  0.00      LIG  
ATOM   6528 C2   LIG     1     -11.367   7.716  22.569  1.00  0.00      LIG  
ATOM   6529 C3   LIG     1     -12.367   6.689  23.161  1.00  0.00      LIG  
ATOM   6530 C4   LIG     1     -13.208   5.865  22.155  1.00  0.00      LIG  
ATOM   6531 C5   LIG     1     -13.685   6.757  20.997  1.00  0.00      LIG  
ATOM   6532 C6   LIG     1     -11.747   5.872  24.305  1.00  0.00      LIG  
ATOM   6533 C7   LIG     1     -11.764   4.372  24.136  1.00  0.00      LIG  
ATOM   6534 C8   LIG     1     -11.481   4.003  22.700  1.00  0.00      LIG  
ATOM   6535 C9   LIG     1     -12.607   4.472  21.773  1.00  0.00      LIG  
ATOM   6536 C10  LIG     1     -11.185   2.502  22.539  1.00  0.00      LIG  
ATOM   6537 C11  LIG     1     -11.432   2.079  21.138  1.00  0.00      LIG  
ATOM   6538 C12  LIG     1     -11.173   3.119  20.107  1.00  0.00      LIG  
ATOM   6539 C13  LIG     1     -12.162   4.269  20.304  1.00  0.00      LIG  
ATOM   6540 C14  LIG     1     -12.071   1.558  23.335  1.00  0.00      LIG  
ATOM   6541 C15  LIG     1     -12.335   0.463  22.353  1.00  0.00      LIG  
ATOM   6542 C16  LIG     1     -12.044   0.901  20.975  1.00  0.00      LIG  
ATOM   6543 C17  LIG     1     -10.978   8.728  23.642  1.00  0.00      LIG  
ATOM   6544 C18  LIG     1     -10.073   7.127  22.019  1.00  0.00      LIG  
ATOM   6545 C19  LIG     1     -14.540   5.558  22.844  1.00  0.00      LIG  
ATOM   6546 C20  LIG     1      -9.734   2.226  22.910  1.00  0.00      LIG  
ATOM   6547 O    LIG     1     -11.049  -3.213  19.453  1.00  0.00      LIG  
ATOM   6548 C21  LIG     1     -12.101  -2.320  19.859  1.00  0.00      LIG  
ATOM   6549 C22  LIG     1     -11.780  -0.948  19.249  1.00  0.00      LIG  
ATOM   6550 C23  LIG     1     -12.576   0.282  19.712  1.00  0.00      LIG  
ATOM   6551 O1   LIG     1     -11.785   9.674  21.269  1.00  0.00      LIG  
ATOM   6552 O2   LIG     1     -13.304   4.007  19.488  1.00  0.00      LIG  
ATOM   6553 C24  LIG     1     -14.086   0.120  19.757  1.00  0.00      LIG  
ATOM   6554 C25  LIG     1      -9.962  -3.248  20.277  1.00  0.00      LIG  
ATOM   6555 O3   LIG     1      -9.810  -2.583  21.292  1.00  0.00      LIG  
ATOM   6556 C26  LIG     1      -8.976  -4.249  19.770  1.00  0.00      LIG  
ATOM   6557 C27  LIG     1     -13.388  -2.860  19.294  1.00  0.00      LIG  
ATOM   6558 O4   LIG     1     -13.665  -4.274  19.476  1.00  0.00      LIG  
ATOM   6559 C28  LIG     1     -14.505  -3.325  20.161  1.00  0.00      LIG  
ATOM   6560 C29  LIG     1     -15.879  -3.184  19.617  1.00  0.00      LIG  
ATOM   6561 C30  LIG     1     -14.395  -3.438  21.642  1.00  0.00      LIG  
ATOM   6562 O5   LIG     1     -12.911  -0.575  22.640  1.00  0.00      LIG  
ATOM   6563 H    LIG     1     -11.872   7.134  19.841  1.00  0.00      LIG  
ATOM   6564 H1   LIG     1     -13.139   8.355  19.683  1.00  0.00      LIG  
ATOM   6565 H2   LIG     1     -13.104   7.326  23.659  1.00  0.00      LIG  
ATOM   6566 H3   LIG     1     -14.174   6.170  20.219  1.00  0.00      LIG  
ATOM   6567 H4   LIG     1     -14.472   7.414  21.381  1.00  0.00      LIG  
ATOM   6568 H5   LIG     1     -12.271   6.112  25.234  1.00  0.00      LIG  
ATOM   6569 H6   LIG     1     -10.711   6.164  24.478  1.00  0.00      LIG  
ATOM   6570 H7   LIG     1     -12.733   3.982  24.449  1.00  0.00      LIG  
ATOM   6571 H8   LIG     1     -11.020   3.933  24.806  1.00  0.00      LIG  
ATOM   6572 H9   LIG     1     -10.572   4.533  22.412  1.00  0.00      LIG  
ATOM   6573 H10  LIG     1     -13.426   3.763  21.933  1.00  0.00      LIG  
ATOM   6574 H11  LIG     1     -11.233   2.712  19.093  1.00  0.00      LIG  
ATOM   6575 H12  LIG     1     -10.152   3.484  20.240  1.00  0.00      LIG  
ATOM   6576 H13  LIG     1     -11.678   5.160  19.910  1.00  0.00      LIG  
ATOM   6577 H14  LIG     1     -13.032   2.006  23.599  1.00  0.00      LIG  
ATOM   6578 H15  LIG     1     -11.567   1.161  24.221  1.00  0.00      LIG  
ATOM   6579 H16  LIG     1     -11.861   9.231  24.049  1.00  0.00      LIG  
ATOM   6580 H17  LIG     1     -10.310   9.497  23.244  1.00  0.00      LIG  
ATOM   6581 H18  LIG     1     -10.448   8.255  24.471  1.00  0.00      LIG  
ATOM   6582 H19  LIG     1      -9.442   7.909  21.586  1.00  0.00      LIG  
ATOM   6583 H20  LIG     1     -10.262   6.391  21.234  1.00  0.00      LIG  
ATOM   6584 H21  LIG     1      -9.492   6.640  22.806  1.00  0.00      LIG  
ATOM   6585 H22  LIG     1     -15.060   6.480  23.125  1.00  0.00      LIG  
ATOM   6586 H23  LIG     1     -14.410   4.972  23.753  1.00  0.00      LIG  
ATOM   6587 H24  LIG     1     -15.197   4.998  22.171  1.00  0.00      LIG  
ATOM   6588 H25  LIG     1      -9.558   2.438  23.967  1.00  0.00      LIG  
ATOM   6589 H26  LIG     1      -9.050   2.846  22.323  1.00  0.00      LIG  
ATOM   6590 H27  LIG     1      -9.470   1.177  22.735  1.00  0.00      LIG  
ATOM   6591 H28  LIG     1     -12.152  -2.245  20.948  1.00  0.00      LIG  
ATOM   6592 H29  LIG     1     -11.900  -1.032  18.166  1.00  0.00      LIG  
ATOM   6593 H30  LIG     1     -10.714  -0.733  19.382  1.00  0.00      LIG  
ATOM   6594 H31  LIG     1     -12.416   1.012  18.916  1.00  0.00      LIG  
ATOM   6595 H32  LIG     1     -13.983   4.654  19.745  1.00  0.00      LIG  
ATOM   6596 H33  LIG     1     -14.397  -0.560  20.553  1.00  0.00      LIG  
ATOM   6597 H34  LIG     1     -14.453  -0.273  18.805  1.00  0.00      LIG  
ATOM   6598 H35  LIG     1     -14.574   1.084  19.933  1.00  0.00      LIG  
ATOM   6599 H36  LIG     1      -8.646  -3.971  18.765  1.00  0.00      LIG  
ATOM   6600 H37  LIG     1      -9.429  -5.244  19.764  1.00  0.00      LIG  
ATOM   6601 H38  LIG     1      -8.110  -4.259  20.436  1.00  0.00      LIG  
ATOM   6602 H39  LIG     1     -13.609  -2.458  18.314  1.00  0.00      LIG  
ATOM   6603 H40  LIG     1     -15.901  -3.302  18.531  1.00  0.00      LIG  
ATOM   6604 H41  LIG     1     -16.276  -2.195  19.860  1.00  0.00      LIG  
ATOM   6605 H42  LIG     1     -16.535  -3.933  20.063  1.00  0.00      LIG  
ATOM   6606 H43  LIG     1     -14.535  -2.459  22.101  1.00  0.00      LIG  
ATOM   6607 H44  LIG     1     -13.420  -3.830  21.950  1.00  0.00      LIG  
ATOM   6608 H45  LIG     1     -15.168  -4.111  22.026  1.00  0.00      LIG  
TER
REMARK  Energy: 265.359
REMARK  SimpleFitness: 265.359
REMARK  FullFitness: -1385.1337
REMARK  InterFull: -21.8447
REMARK  IntraFull: 287.768
REMARK  solvFull: -1934.49
REMARK  surfFull: 283.433
REMARK  extraFull: 0.0
REMARK  deltaGcompsolvpol: -1934.49
REMARK  deltaGcompsolvnonpol: 283.433
REMARK  deltaGprotsolvpol: -1938.72
REMARK  deltaGprotsolvnonpol: 281.59
REMARK  deltaGligsolvpol: -12.1541
REMARK  deltaGligsolvnonpol: 15.5145
REMARK  deltaGvdw: -21.8447
REMARK  deltaGelec: 0.0
REMARK  deltaG: -6.347125
REMARK  Cluster: 4
REMARK  ClusterRank: 3
ATOM   6526 C    LIG     1     -12.649   7.673  20.383  1.00  0.00      LIG  
ATOM   6527 C1   LIG     1     -12.024   8.490  21.456  1.00  0.00      LIG  
ATOM   6528 C2   LIG     1     -11.367   7.716  22.569  1.00  0.00      LIG  
ATOM   6529 C3   LIG     1     -12.367   6.689  23.161  1.00  0.00      LIG  
ATOM   6530 C4   LIG     1     -13.208   5.865  22.155  1.00  0.00      LIG  
ATOM   6531 C5   LIG     1     -13.685   6.757  20.997  1.00  0.00      LIG  
ATOM   6532 C6   LIG     1     -11.747   5.872  24.305  1.00  0.00      LIG  
ATOM   6533 C7   LIG     1     -11.764   4.372  24.136  1.00  0.00      LIG  
ATOM   6534 C8   LIG     1     -11.481   4.003  22.700  1.00  0.00      LIG  
ATOM   6535 C9   LIG     1     -12.607   4.472  21.773  1.00  0.00      LIG  
ATOM   6536 C10  LIG     1     -11.185   2.502  22.539  1.00  0.00      LIG  
ATOM   6537 C11  LIG     1     -11.432   2.079  21.138  1.00  0.00      LIG  
ATOM   6538 C12  LIG     1     -11.173   3.119  20.107  1.00  0.00      LIG  
ATOM   6539 C13  LIG     1     -12.162   4.269  20.304  1.00  0.00      LIG  
ATOM   6540 C14  LIG     1     -12.071   1.558  23.335  1.00  0.00      LIG  
ATOM   6541 C15  LIG     1     -12.335   0.463  22.353  1.00  0.00      LIG  
ATOM   6542 C16  LIG     1     -12.044   0.901  20.975  1.00  0.00      LIG  
ATOM   6543 C17  LIG     1     -10.978   8.728  23.642  1.00  0.00      LIG  
ATOM   6544 C18  LIG     1     -10.073   7.127  22.019  1.00  0.00      LIG  
ATOM   6545 C19  LIG     1     -14.540   5.558  22.844  1.00  0.00      LIG  
ATOM   6546 C20  LIG     1      -9.734   2.226  22.910  1.00  0.00      LIG  
ATOM   6547 O    LIG     1     -11.049  -3.213  19.453  1.00  0.00      LIG  
ATOM   6548 C21  LIG     1     -12.101  -2.320  19.859  1.00  0.00      LIG  
ATOM   6549 C22  LIG     1     -11.780  -0.948  19.249  1.00  0.00      LIG  
ATOM   6550 C23  LIG     1     -12.576   0.282  19.712  1.00  0.00      LIG  
ATOM   6551 O1   LIG     1     -11.785   9.674  21.269  1.00  0.00      LIG  
ATOM   6552 O2   LIG     1     -13.304   4.007  19.488  1.00  0.00      LIG  
ATOM   6553 C24  LIG     1     -14.086   0.120  19.757  1.00  0.00      LIG  
ATOM   6554 C25  LIG     1      -9.962  -3.248  20.277  1.00  0.00      LIG  
ATOM   6555 O3   LIG     1      -9.810  -2.583  21.292  1.00  0.00      LIG  
ATOM   6556 C26  LIG     1      -8.976  -4.249  19.770  1.00  0.00      LIG  
ATOM   6557 C27  LIG     1     -13.388  -2.860  19.294  1.00  0.00      LIG  
ATOM   6558 O4   LIG     1     -13.665  -4.274  19.476  1.00  0.00      LIG  
ATOM   6559 C28  LIG     1     -14.505  -3.325  20.161  1.00  0.00      LIG  
ATOM   6560 C29  LIG     1     -15.879  -3.184  19.617  1.00  0.00      LIG  
ATOM   6561 C30  LIG     1     -14.395  -3.438  21.642  1.00  0.00      LIG  
ATOM   6562 O5   LIG     1     -12.911  -0.575  22.640  1.00  0.00      LIG  
ATOM   6563 H    LIG     1     -11.872   7.134  19.841  1.00  0.00      LIG  
ATOM   6564 H1   LIG     1     -13.139   8.355  19.683  1.00  0.00      LIG  
ATOM   6565 H2   LIG     1     -13.104   7.326  23.659  1.00  0.00      LIG  
ATOM   6566 H3   LIG     1     -14.174   6.170  20.219  1.00  0.00      LIG  
ATOM   6567 H4   LIG     1     -14.472   7.414  21.381  1.00  0.00      LIG  
ATOM   6568 H5   LIG     1     -12.271   6.112  25.234  1.00  0.00      LIG  
ATOM   6569 H6   LIG     1     -10.711   6.164  24.478  1.00  0.00      LIG  
ATOM   6570 H7   LIG     1     -12.733   3.982  24.449  1.00  0.00      LIG  
ATOM   6571 H8   LIG     1     -11.020   3.933  24.806  1.00  0.00      LIG  
ATOM   6572 H9   LIG     1     -10.572   4.533  22.412  1.00  0.00      LIG  
ATOM   6573 H10  LIG     1     -13.426   3.763  21.933  1.00  0.00      LIG  
ATOM   6574 H11  LIG     1     -11.233   2.712  19.093  1.00  0.00      LIG  
ATOM   6575 H12  LIG     1     -10.152   3.484  20.240  1.00  0.00      LIG  
ATOM   6576 H13  LIG     1     -11.678   5.160  19.910  1.00  0.00      LIG  
ATOM   6577 H14  LIG     1     -13.032   2.006  23.599  1.00  0.00      LIG  
ATOM   6578 H15  LIG     1     -11.567   1.161  24.221  1.00  0.00      LIG  
ATOM   6579 H16  LIG     1     -11.861   9.231  24.049  1.00  0.00      LIG  
ATOM   6580 H17  LIG     1     -10.310   9.497  23.244  1.00  0.00      LIG  
ATOM   6581 H18  LIG     1     -10.448   8.255  24.471  1.00  0.00      LIG  
ATOM   6582 H19  LIG     1      -9.442   7.909  21.586  1.00  0.00      LIG  
ATOM   6583 H20  LIG     1     -10.262   6.391  21.234  1.00  0.00      LIG  
ATOM   6584 H21  LIG     1      -9.492   6.640  22.806  1.00  0.00      LIG  
ATOM   6585 H22  LIG     1     -15.060   6.480  23.125  1.00  0.00      LIG  
ATOM   6586 H23  LIG     1     -14.410   4.972  23.753  1.00  0.00      LIG  
ATOM   6587 H24  LIG     1     -15.197   4.998  22.171  1.00  0.00      LIG  
ATOM   6588 H25  LIG     1      -9.558   2.438  23.967  1.00  0.00      LIG  
ATOM   6589 H26  LIG     1      -9.050   2.846  22.323  1.00  0.00      LIG  
ATOM   6590 H27  LIG     1      -9.470   1.177  22.735  1.00  0.00      LIG  
ATOM   6591 H28  LIG     1     -12.152  -2.245  20.948  1.00  0.00      LIG  
ATOM   6592 H29  LIG     1     -11.900  -1.032  18.166  1.00  0.00      LIG  
ATOM   6593 H30  LIG     1     -10.714  -0.733  19.382  1.00  0.00      LIG  
ATOM   6594 H31  LIG     1     -12.416   1.012  18.916  1.00  0.00      LIG  
ATOM   6595 H32  LIG     1     -13.983   4.654  19.745  1.00  0.00      LIG  
ATOM   6596 H33  LIG     1     -14.397  -0.560  20.553  1.00  0.00      LIG  
ATOM   6597 H34  LIG     1     -14.453  -0.273  18.805  1.00  0.00      LIG  
ATOM   6598 H35  LIG     1     -14.574   1.084  19.933  1.00  0.00      LIG  
ATOM   6599 H36  LIG     1      -8.646  -3.971  18.765  1.00  0.00      LIG  
ATOM   6600 H37  LIG     1      -9.429  -5.244  19.764  1.00  0.00      LIG  
ATOM   6601 H38  LIG     1      -8.110  -4.259  20.436  1.00  0.00      LIG  
ATOM   6602 H39  LIG     1     -13.609  -2.458  18.314  1.00  0.00      LIG  
ATOM   6603 H40  LIG     1     -15.901  -3.302  18.531  1.00  0.00      LIG  
ATOM   6604 H41  LIG     1     -16.276  -2.195  19.860  1.00  0.00      LIG  
ATOM   6605 H42  LIG     1     -16.535  -3.933  20.063  1.00  0.00      LIG  
ATOM   6606 H43  LIG     1     -14.535  -2.459  22.101  1.00  0.00      LIG  
ATOM   6607 H44  LIG     1     -13.420  -3.830  21.950  1.00  0.00      LIG  
ATOM   6608 H45  LIG     1     -15.168  -4.111  22.026  1.00  0.00      LIG  
TER
REMARK  Energy: 265.359
REMARK  SimpleFitness: 265.359
REMARK  FullFitness: -1385.1337
REMARK  InterFull: -21.8447
REMARK  IntraFull: 287.768
REMARK  solvFull: -1934.49
REMARK  surfFull: 283.433
REMARK  extraFull: 0.0
REMARK  deltaGcompsolvpol: -1934.49
REMARK  deltaGcompsolvnonpol: 283.433
REMARK  deltaGprotsolvpol: -1938.72
REMARK  deltaGprotsolvnonpol: 281.59
REMARK  deltaGligsolvpol: -12.1541
REMARK  deltaGligsolvnonpol: 15.5145
REMARK  deltaGvdw: -21.8447
REMARK  deltaGelec: 0.0
REMARK  deltaG: -6.347125
REMARK  Cluster: 4
REMARK  ClusterRank: 4
ATOM   6526 C    LIG     1     -12.649   7.673  20.383  1.00  0.00      LIG  
ATOM   6527 C1   LIG     1     -12.024   8.490  21.456  1.00  0.00      LIG  
ATOM   6528 C2   LIG     1     -11.367   7.716  22.569  1.00  0.00      LIG  
ATOM   6529 C3   LIG     1     -12.367   6.689  23.161  1.00  0.00      LIG  
ATOM   6530 C4   LIG     1     -13.208   5.865  22.155  1.00  0.00      LIG  
ATOM   6531 C5   LIG     1     -13.685   6.757  20.997  1.00  0.00      LIG  
ATOM   6532 C6   LIG     1     -11.747   5.872  24.305  1.00  0.00      LIG  
ATOM   6533 C7   LIG     1     -11.764   4.372  24.136  1.00  0.00      LIG  
ATOM   6534 C8   LIG     1     -11.481   4.003  22.700  1.00  0.00      LIG  
ATOM   6535 C9   LIG     1     -12.607   4.472  21.773  1.00  0.00      LIG  
ATOM   6536 C10  LIG     1     -11.185   2.502  22.539  1.00  0.00      LIG  
ATOM   6537 C11  LIG     1     -11.432   2.079  21.138  1.00  0.00      LIG  
ATOM   6538 C12  LIG     1     -11.173   3.119  20.107  1.00  0.00      LIG  
ATOM   6539 C13  LIG     1     -12.162   4.269  20.304  1.00  0.00      LIG  
ATOM   6540 C14  LIG     1     -12.071   1.558  23.335  1.00  0.00      LIG  
ATOM   6541 C15  LIG     1     -12.335   0.463  22.353  1.00  0.00      LIG  
ATOM   6542 C16  LIG     1     -12.044   0.901  20.975  1.00  0.00      LIG  
ATOM   6543 C17  LIG     1     -10.978   8.728  23.642  1.00  0.00      LIG  
ATOM   6544 C18  LIG     1     -10.073   7.127  22.019  1.00  0.00      LIG  
ATOM   6545 C19  LIG     1     -14.540   5.558  22.844  1.00  0.00      LIG  
ATOM   6546 C20  LIG     1      -9.734   2.226  22.910  1.00  0.00      LIG  
ATOM   6547 O    LIG     1     -11.049  -3.213  19.453  1.00  0.00      LIG  
ATOM   6548 C21  LIG     1     -12.101  -2.320  19.859  1.00  0.00      LIG  
ATOM   6549 C22  LIG     1     -11.780  -0.948  19.249  1.00  0.00      LIG  
ATOM   6550 C23  LIG     1     -12.576   0.282  19.712  1.00  0.00      LIG  
ATOM   6551 O1   LIG     1     -11.785   9.674  21.269  1.00  0.00      LIG  
ATOM   6552 O2   LIG     1     -13.304   4.007  19.488  1.00  0.00      LIG  
ATOM   6553 C24  LIG     1     -14.086   0.120  19.757  1.00  0.00      LIG  
ATOM   6554 C25  LIG     1      -9.962  -3.248  20.277  1.00  0.00      LIG  
ATOM   6555 O3   LIG     1      -9.810  -2.583  21.292  1.00  0.00      LIG  
ATOM   6556 C26  LIG     1      -8.976  -4.249  19.770  1.00  0.00      LIG  
ATOM   6557 C27  LIG     1     -13.388  -2.860  19.294  1.00  0.00      LIG  
ATOM   6558 O4   LIG     1     -13.665  -4.274  19.476  1.00  0.00      LIG  
ATOM   6559 C28  LIG     1     -14.505  -3.325  20.161  1.00  0.00      LIG  
ATOM   6560 C29  LIG     1     -15.879  -3.184  19.617  1.00  0.00      LIG  
ATOM   6561 C30  LIG     1     -14.395  -3.438  21.642  1.00  0.00      LIG  
ATOM   6562 O5   LIG     1     -12.911  -0.575  22.640  1.00  0.00      LIG  
ATOM   6563 H    LIG     1     -11.872   7.134  19.841  1.00  0.00      LIG  
ATOM   6564 H1   LIG     1     -13.139   8.355  19.683  1.00  0.00      LIG  
ATOM   6565 H2   LIG     1     -13.104   7.326  23.659  1.00  0.00      LIG  
ATOM   6566 H3   LIG     1     -14.174   6.170  20.219  1.00  0.00      LIG  
ATOM   6567 H4   LIG     1     -14.472   7.414  21.381  1.00  0.00      LIG  
ATOM   6568 H5   LIG     1     -12.271   6.112  25.234  1.00  0.00      LIG  
ATOM   6569 H6   LIG     1     -10.711   6.164  24.478  1.00  0.00      LIG  
ATOM   6570 H7   LIG     1     -12.733   3.982  24.449  1.00  0.00      LIG  
ATOM   6571 H8   LIG     1     -11.020   3.933  24.806  1.00  0.00      LIG  
ATOM   6572 H9   LIG     1     -10.572   4.533  22.412  1.00  0.00      LIG  
ATOM   6573 H10  LIG     1     -13.426   3.763  21.933  1.00  0.00      LIG  
ATOM   6574 H11  LIG     1     -11.233   2.712  19.093  1.00  0.00      LIG  
ATOM   6575 H12  LIG     1     -10.152   3.484  20.240  1.00  0.00      LIG  
ATOM   6576 H13  LIG     1     -11.678   5.160  19.910  1.00  0.00      LIG  
ATOM   6577 H14  LIG     1     -13.032   2.006  23.599  1.00  0.00      LIG  
ATOM   6578 H15  LIG     1     -11.567   1.161  24.221  1.00  0.00      LIG  
ATOM   6579 H16  LIG     1     -11.861   9.231  24.049  1.00  0.00      LIG  
ATOM   6580 H17  LIG     1     -10.310   9.497  23.244  1.00  0.00      LIG  
ATOM   6581 H18  LIG     1     -10.448   8.255  24.471  1.00  0.00      LIG  
ATOM   6582 H19  LIG     1      -9.442   7.909  21.586  1.00  0.00      LIG  
ATOM   6583 H20  LIG     1     -10.262   6.391  21.234  1.00  0.00      LIG  
ATOM   6584 H21  LIG     1      -9.492   6.640  22.806  1.00  0.00      LIG  
ATOM   6585 H22  LIG     1     -15.060   6.480  23.125  1.00  0.00      LIG  
ATOM   6586 H23  LIG     1     -14.410   4.972  23.753  1.00  0.00      LIG  
ATOM   6587 H24  LIG     1     -15.197   4.998  22.171  1.00  0.00      LIG  
ATOM   6588 H25  LIG     1      -9.558   2.438  23.967  1.00  0.00      LIG  
ATOM   6589 H26  LIG     1      -9.050   2.846  22.323  1.00  0.00      LIG  
ATOM   6590 H27  LIG     1      -9.470   1.177  22.735  1.00  0.00      LIG  
ATOM   6591 H28  LIG     1     -12.152  -2.245  20.948  1.00  0.00      LIG  
ATOM   6592 H29  LIG     1     -11.900  -1.032  18.166  1.00  0.00      LIG  
ATOM   6593 H30  LIG     1     -10.714  -0.733  19.382  1.00  0.00      LIG  
ATOM   6594 H31  LIG     1     -12.416   1.012  18.916  1.00  0.00      LIG  
ATOM   6595 H32  LIG     1     -13.983   4.654  19.745  1.00  0.00      LIG  
ATOM   6596 H33  LIG     1     -14.397  -0.560  20.553  1.00  0.00      LIG  
ATOM   6597 H34  LIG     1     -14.453  -0.273  18.805  1.00  0.00      LIG  
ATOM   6598 H35  LIG     1     -14.574   1.084  19.933  1.00  0.00      LIG  
ATOM   6599 H36  LIG     1      -8.646  -3.971  18.765  1.00  0.00      LIG  
ATOM   6600 H37  LIG     1      -9.429  -5.244  19.764  1.00  0.00      LIG  
ATOM   6601 H38  LIG     1      -8.110  -4.259  20.436  1.00  0.00      LIG  
ATOM   6602 H39  LIG     1     -13.609  -2.458  18.314  1.00  0.00      LIG  
ATOM   6603 H40  LIG     1     -15.901  -3.302  18.531  1.00  0.00      LIG  
ATOM   6604 H41  LIG     1     -16.276  -2.195  19.860  1.00  0.00      LIG  
ATOM   6605 H42  LIG     1     -16.535  -3.933  20.063  1.00  0.00      LIG  
ATOM   6606 H43  LIG     1     -14.535  -2.459  22.101  1.00  0.00      LIG  
ATOM   6607 H44  LIG     1     -13.420  -3.830  21.950  1.00  0.00      LIG  
ATOM   6608 H45  LIG     1     -15.168  -4.111  22.026  1.00  0.00      LIG  
TER
REMARK  Energy: 265.608
REMARK  SimpleFitness: 265.608
REMARK  FullFitness: -1384.8611
REMARK  InterFull: -21.4391
REMARK  IntraFull: 287.798
REMARK  solvFull: -1934.57
REMARK  surfFull: 283.35
REMARK  extraFull: 0.0
REMARK  deltaGcompsolvpol: -1934.57
REMARK  deltaGcompsolvnonpol: 283.35
REMARK  deltaGprotsolvpol: -1938.72
REMARK  deltaGprotsolvnonpol: 281.59
REMARK  deltaGligsolvpol: -12.2064
REMARK  deltaGligsolvnonpol: 15.5182
REMARK  deltaGvdw: -21.4391
REMARK  deltaGelec: 0.0
REMARK  deltaG: -6.3186502
REMARK  Cluster: 4
REMARK  ClusterRank: 5
ATOM   6526 C    LIG     1     -12.649   7.611  20.350  1.00  0.00      LIG  
ATOM   6527 C1   LIG     1     -12.030   8.424  21.431  1.00  0.00      LIG  
ATOM   6528 C2   LIG     1     -11.376   7.647  22.544  1.00  0.00      LIG  
ATOM   6529 C3   LIG     1     -12.370   6.606  23.121  1.00  0.00      LIG  
ATOM   6530 C4   LIG     1     -13.201   5.786  22.103  1.00  0.00      LIG  
ATOM   6531 C5   LIG     1     -13.682   6.686  20.955  1.00  0.00      LIG  
ATOM   6532 C6   LIG     1     -11.753   5.785  24.262  1.00  0.00      LIG  
ATOM   6533 C7   LIG     1     -11.758   4.286  24.081  1.00  0.00      LIG  
ATOM   6534 C8   LIG     1     -11.471   3.927  22.643  1.00  0.00      LIG  
ATOM   6535 C9   LIG     1     -12.593   4.398  21.712  1.00  0.00      LIG  
ATOM   6536 C10  LIG     1     -11.170   2.427  22.475  1.00  0.00      LIG  
ATOM   6537 C11  LIG     1     -11.420   2.009  21.072  1.00  0.00      LIG  
ATOM   6538 C12  LIG     1     -11.159   3.051  20.044  1.00  0.00      LIG  
ATOM   6539 C13  LIG     1     -12.137   4.209  20.245  1.00  0.00      LIG  
ATOM   6540 C14  LIG     1     -12.052   1.478  23.270  1.00  0.00      LIG  
ATOM   6541 C15  LIG     1     -12.322   0.390  22.285  1.00  0.00      LIG  
ATOM   6542 C16  LIG     1     -12.041   0.835  20.908  1.00  0.00      LIG  
ATOM   6543 C17  LIG     1     -11.008   8.655  23.629  1.00  0.00      LIG  
ATOM   6544 C18  LIG     1     -10.074   7.073  21.998  1.00  0.00      LIG  
ATOM   6545 C19  LIG     1     -14.533   5.463  22.781  1.00  0.00      LIG  
ATOM   6546 C20  LIG     1      -9.717   2.160  22.843  1.00  0.00      LIG  
ATOM   6547 O    LIG     1     -11.217  -3.316  19.375  1.00  0.00      LIG  
ATOM   6548 C21  LIG     1     -12.238  -2.386  19.776  1.00  0.00      LIG  
ATOM   6549 C22  LIG     1     -11.861  -1.025  19.175  1.00  0.00      LIG  
ATOM   6550 C23  LIG     1     -12.602   0.233  19.649  1.00  0.00      LIG  
ATOM   6551 O1   LIG     1     -11.790   9.609  21.249  1.00  0.00      LIG  
ATOM   6552 O2   LIG     1     -13.274   3.965  19.416  1.00  0.00      LIG  
ATOM   6553 C24  LIG     1     -14.116   0.129  19.709  1.00  0.00      LIG  
ATOM   6554 C25  LIG     1     -10.128  -3.370  20.196  1.00  0.00      LIG  
ATOM   6555 O3   LIG     1      -9.958  -2.703  21.205  1.00  0.00      LIG  
ATOM   6556 C26  LIG     1      -9.154  -4.379  19.678  1.00  0.00      LIG  
ATOM   6557 C27  LIG     1     -13.542  -2.875  19.201  1.00  0.00      LIG  
ATOM   6558 O4   LIG     1     -13.877  -4.275  19.386  1.00  0.00      LIG  
ATOM   6559 C28  LIG     1     -14.685  -3.290  20.058  1.00  0.00      LIG  
ATOM   6560 C29  LIG     1     -16.047  -3.095  19.498  1.00  0.00      LIG  
ATOM   6561 C30  LIG     1     -14.591  -3.409  21.539  1.00  0.00      LIG  
ATOM   6562 O5   LIG     1     -12.897  -0.649  22.569  1.00  0.00      LIG  
ATOM   6563 H    LIG     1     -11.867   7.079  19.808  1.00  0.00      LIG  
ATOM   6564 H1   LIG     1     -13.141   8.296  19.654  1.00  0.00      LIG  
ATOM   6565 H2   LIG     1     -13.115   7.234  23.620  1.00  0.00      LIG  
ATOM   6566 H3   LIG     1     -14.167   6.104  20.171  1.00  0.00      LIG  
ATOM   6567 H4   LIG     1     -14.473   7.334  21.347  1.00  0.00      LIG  
ATOM   6568 H5   LIG     1     -12.286   6.013  25.189  1.00  0.00      LIG  
ATOM   6569 H6   LIG     1     -10.720   6.084  24.444  1.00  0.00      LIG  
ATOM   6570 H7   LIG     1     -12.725   3.888  24.391  1.00  0.00      LIG  
ATOM   6571 H8   LIG     1     -11.013   3.850  24.750  1.00  0.00      LIG  
ATOM   6572 H9   LIG     1     -10.562   4.462  22.361  1.00  0.00      LIG  
ATOM   6573 H10  LIG     1     -13.410   3.685  21.859  1.00  0.00      LIG  
ATOM   6574 H11  LIG     1     -11.223   2.646  19.030  1.00  0.00      LIG  
ATOM   6575 H12  LIG     1     -10.133   3.408  20.175  1.00  0.00      LIG  
ATOM   6576 H13  LIG     1     -11.643   5.101  19.867  1.00  0.00      LIG  
ATOM   6577 H14  LIG     1     -13.013   1.922  23.542  1.00  0.00      LIG  
ATOM   6578 H15  LIG     1     -11.542   1.075  24.150  1.00  0.00      LIG  
ATOM   6579 H16  LIG     1     -11.901   9.144  24.030  1.00  0.00      LIG  
ATOM   6580 H17  LIG     1     -10.345   9.435  23.243  1.00  0.00      LIG  
ATOM   6581 H18  LIG     1     -10.480   8.179  24.459  1.00  0.00      LIG  
ATOM   6582 H19  LIG     1      -9.451   7.862  21.564  1.00  0.00      LIG  
ATOM   6583 H20  LIG     1     -10.251   6.335  21.213  1.00  0.00      LIG  
ATOM   6584 H21  LIG     1      -9.488   6.595  22.786  1.00  0.00      LIG  
ATOM   6585 H22  LIG     1     -15.034   6.373  23.123  1.00  0.00      LIG  
ATOM   6586 H23  LIG     1     -14.409   4.818  23.649  1.00  0.00      LIG  
ATOM   6587 H24  LIG     1     -15.204   4.957  22.081  1.00  0.00      LIG  
ATOM   6588 H25  LIG     1      -9.541   2.381  23.899  1.00  0.00      LIG  
ATOM   6589 H26  LIG     1      -9.039   2.782  22.251  1.00  0.00      LIG  
ATOM   6590 H27  LIG     1      -9.450   1.113  22.674  1.00  0.00      LIG  
ATOM   6591 H28  LIG     1     -12.294  -2.317  20.863  1.00  0.00      LIG  
ATOM   6592 H29  LIG     1     -11.997  -1.100  18.093  1.00  0.00      LIG  
ATOM   6593 H30  LIG     1     -10.787  -0.857  19.300  1.00  0.00      LIG  
ATOM   6594 H31  LIG     1     -12.418   0.956  18.853  1.00  0.00      LIG  
ATOM   6595 H32  LIG     1     -13.953   4.609  19.679  1.00  0.00      LIG  
ATOM   6596 H33  LIG     1     -14.443  -0.543  20.504  1.00  0.00      LIG  
ATOM   6597 H34  LIG     1     -14.508  -0.244  18.759  1.00  0.00      LIG  
ATOM   6598 H35  LIG     1     -14.565   1.109  19.897  1.00  0.00      LIG  
ATOM   6599 H36  LIG     1      -8.823  -4.094  18.676  1.00  0.00      LIG  
ATOM   6600 H37  LIG     1      -9.617  -5.370  19.666  1.00  0.00      LIG  
ATOM   6601 H38  LIG     1      -8.288  -4.400  20.345  1.00  0.00      LIG  
ATOM   6602 H39  LIG     1     -13.739  -2.467  18.219  1.00  0.00      LIG  
ATOM   6603 H40  LIG     1     -16.061  -3.201  18.410  1.00  0.00      LIG  
ATOM   6604 H41  LIG     1     -16.412  -2.096  19.747  1.00  0.00      LIG  
ATOM   6605 H42  LIG     1     -16.735  -3.826  19.926  1.00  0.00      LIG  
ATOM   6606 H43  LIG     1     -14.662  -2.424  21.998  1.00  0.00      LIG  
ATOM   6607 H44  LIG     1     -13.648  -3.865  21.857  1.00  0.00      LIG  
ATOM   6608 H45  LIG     1     -15.411  -4.024  21.919  1.00  0.00      LIG  
TER
REMARK  Energy: 265.608
REMARK  SimpleFitness: 265.608
REMARK  FullFitness: -1384.8611
REMARK  InterFull: -21.4391
REMARK  IntraFull: 287.798
REMARK  solvFull: -1934.57
REMARK  surfFull: 283.35
REMARK  extraFull: 0.0
REMARK  deltaGcompsolvpol: -1934.57
REMARK  deltaGcompsolvnonpol: 283.35
REMARK  deltaGprotsolvpol: -1938.72
REMARK  deltaGprotsolvnonpol: 281.59
REMARK  deltaGligsolvpol: -12.2064
REMARK  deltaGligsolvnonpol: 15.5182
REMARK  deltaGvdw: -21.4391
REMARK  deltaGelec: 0.0
REMARK  deltaG: -6.3186502
REMARK  Cluster: 4
REMARK  ClusterRank: 6
ATOM   6526 C    LIG     1     -12.649   7.611  20.350  1.00  0.00      LIG  
ATOM   6527 C1   LIG     1     -12.030   8.424  21.431  1.00  0.00      LIG  
ATOM   6528 C2   LIG     1     -11.376   7.647  22.544  1.00  0.00      LIG  
ATOM   6529 C3   LIG     1     -12.370   6.606  23.121  1.00  0.00      LIG  
ATOM   6530 C4   LIG     1     -13.201   5.786  22.103  1.00  0.00      LIG  
ATOM   6531 C5   LIG     1     -13.682   6.686  20.955  1.00  0.00      LIG  
ATOM   6532 C6   LIG     1     -11.753   5.785  24.262  1.00  0.00      LIG  
ATOM   6533 C7   LIG     1     -11.758   4.286  24.081  1.00  0.00      LIG  
ATOM   6534 C8   LIG     1     -11.471   3.927  22.643  1.00  0.00      LIG  
ATOM   6535 C9   LIG     1     -12.593   4.398  21.712  1.00  0.00      LIG  
ATOM   6536 C10  LIG     1     -11.170   2.427  22.475  1.00  0.00      LIG  
ATOM   6537 C11  LIG     1     -11.420   2.009  21.072  1.00  0.00      LIG  
ATOM   6538 C12  LIG     1     -11.159   3.051  20.044  1.00  0.00      LIG  
ATOM   6539 C13  LIG     1     -12.137   4.209  20.245  1.00  0.00      LIG  
ATOM   6540 C14  LIG     1     -12.052   1.478  23.270  1.00  0.00      LIG  
ATOM   6541 C15  LIG     1     -12.322   0.390  22.285  1.00  0.00      LIG  
ATOM   6542 C16  LIG     1     -12.041   0.835  20.908  1.00  0.00      LIG  
ATOM   6543 C17  LIG     1     -11.008   8.655  23.629  1.00  0.00      LIG  
ATOM   6544 C18  LIG     1     -10.074   7.073  21.998  1.00  0.00      LIG  
ATOM   6545 C19  LIG     1     -14.533   5.463  22.781  1.00  0.00      LIG  
ATOM   6546 C20  LIG     1      -9.717   2.160  22.843  1.00  0.00      LIG  
ATOM   6547 O    LIG     1     -11.217  -3.316  19.375  1.00  0.00      LIG  
ATOM   6548 C21  LIG     1     -12.238  -2.386  19.776  1.00  0.00      LIG  
ATOM   6549 C22  LIG     1     -11.861  -1.025  19.175  1.00  0.00      LIG  
ATOM   6550 C23  LIG     1     -12.602   0.233  19.649  1.00  0.00      LIG  
ATOM   6551 O1   LIG     1     -11.790   9.609  21.249  1.00  0.00      LIG  
ATOM   6552 O2   LIG     1     -13.274   3.965  19.416  1.00  0.00      LIG  
ATOM   6553 C24  LIG     1     -14.116   0.129  19.709  1.00  0.00      LIG  
ATOM   6554 C25  LIG     1     -10.128  -3.370  20.196  1.00  0.00      LIG  
ATOM   6555 O3   LIG     1      -9.958  -2.703  21.205  1.00  0.00      LIG  
ATOM   6556 C26  LIG     1      -9.154  -4.379  19.678  1.00  0.00      LIG  
ATOM   6557 C27  LIG     1     -13.542  -2.875  19.201  1.00  0.00      LIG  
ATOM   6558 O4   LIG     1     -13.877  -4.275  19.386  1.00  0.00      LIG  
ATOM   6559 C28  LIG     1     -14.685  -3.290  20.058  1.00  0.00      LIG  
ATOM   6560 C29  LIG     1     -16.047  -3.095  19.498  1.00  0.00      LIG  
ATOM   6561 C30  LIG     1     -14.591  -3.409  21.539  1.00  0.00      LIG  
ATOM   6562 O5   LIG     1     -12.897  -0.649  22.569  1.00  0.00      LIG  
ATOM   6563 H    LIG     1     -11.867   7.079  19.808  1.00  0.00      LIG  
ATOM   6564 H1   LIG     1     -13.141   8.296  19.654  1.00  0.00      LIG  
ATOM   6565 H2   LIG     1     -13.115   7.234  23.620  1.00  0.00      LIG  
ATOM   6566 H3   LIG     1     -14.167   6.104  20.171  1.00  0.00      LIG  
ATOM   6567 H4   LIG     1     -14.473   7.334  21.347  1.00  0.00      LIG  
ATOM   6568 H5   LIG     1     -12.286   6.013  25.189  1.00  0.00      LIG  
ATOM   6569 H6   LIG     1     -10.720   6.084  24.444  1.00  0.00      LIG  
ATOM   6570 H7   LIG     1     -12.725   3.888  24.391  1.00  0.00      LIG  
ATOM   6571 H8   LIG     1     -11.013   3.850  24.750  1.00  0.00      LIG  
ATOM   6572 H9   LIG     1     -10.562   4.462  22.361  1.00  0.00      LIG  
ATOM   6573 H10  LIG     1     -13.410   3.685  21.859  1.00  0.00      LIG  
ATOM   6574 H11  LIG     1     -11.223   2.646  19.030  1.00  0.00      LIG  
ATOM   6575 H12  LIG     1     -10.133   3.408  20.175  1.00  0.00      LIG  
ATOM   6576 H13  LIG     1     -11.643   5.101  19.867  1.00  0.00      LIG  
ATOM   6577 H14  LIG     1     -13.013   1.922  23.542  1.00  0.00      LIG  
ATOM   6578 H15  LIG     1     -11.542   1.075  24.150  1.00  0.00      LIG  
ATOM   6579 H16  LIG     1     -11.901   9.144  24.030  1.00  0.00      LIG  
ATOM   6580 H17  LIG     1     -10.345   9.435  23.243  1.00  0.00      LIG  
ATOM   6581 H18  LIG     1     -10.480   8.179  24.459  1.00  0.00      LIG  
ATOM   6582 H19  LIG     1      -9.451   7.862  21.564  1.00  0.00      LIG  
ATOM   6583 H20  LIG     1     -10.251   6.335  21.213  1.00  0.00      LIG  
ATOM   6584 H21  LIG     1      -9.488   6.595  22.786  1.00  0.00      LIG  
ATOM   6585 H22  LIG     1     -15.034   6.373  23.123  1.00  0.00      LIG  
ATOM   6586 H23  LIG     1     -14.409   4.818  23.649  1.00  0.00      LIG  
ATOM   6587 H24  LIG     1     -15.204   4.957  22.081  1.00  0.00      LIG  
ATOM   6588 H25  LIG     1      -9.541   2.381  23.899  1.00  0.00      LIG  
ATOM   6589 H26  LIG     1      -9.039   2.782  22.251  1.00  0.00      LIG  
ATOM   6590 H27  LIG     1      -9.450   1.113  22.674  1.00  0.00      LIG  
ATOM   6591 H28  LIG     1     -12.294  -2.317  20.863  1.00  0.00      LIG  
ATOM   6592 H29  LIG     1     -11.997  -1.100  18.093  1.00  0.00      LIG  
ATOM   6593 H30  LIG     1     -10.787  -0.857  19.300  1.00  0.00      LIG  
ATOM   6594 H31  LIG     1     -12.418   0.956  18.853  1.00  0.00      LIG  
ATOM   6595 H32  LIG     1     -13.953   4.609  19.679  1.00  0.00      LIG  
ATOM   6596 H33  LIG     1     -14.443  -0.543  20.504  1.00  0.00      LIG  
ATOM   6597 H34  LIG     1     -14.508  -0.244  18.759  1.00  0.00      LIG  
ATOM   6598 H35  LIG     1     -14.565   1.109  19.897  1.00  0.00      LIG  
ATOM   6599 H36  LIG     1      -8.823  -4.094  18.676  1.00  0.00      LIG  
ATOM   6600 H37  LIG     1      -9.617  -5.370  19.666  1.00  0.00      LIG  
ATOM   6601 H38  LIG     1      -8.288  -4.400  20.345  1.00  0.00      LIG  
ATOM   6602 H39  LIG     1     -13.739  -2.467  18.219  1.00  0.00      LIG  
ATOM   6603 H40  LIG     1     -16.061  -3.201  18.410  1.00  0.00      LIG  
ATOM   6604 H41  LIG     1     -16.412  -2.096  19.747  1.00  0.00      LIG  
ATOM   6605 H42  LIG     1     -16.735  -3.826  19.926  1.00  0.00      LIG  
ATOM   6606 H43  LIG     1     -14.662  -2.424  21.998  1.00  0.00      LIG  
ATOM   6607 H44  LIG     1     -13.648  -3.865  21.857  1.00  0.00      LIG  
ATOM   6608 H45  LIG     1     -15.411  -4.024  21.919  1.00  0.00      LIG  
TER
REMARK  Energy: 265.608
REMARK  SimpleFitness: 265.608
REMARK  FullFitness: -1384.8611
REMARK  InterFull: -21.4391
REMARK  IntraFull: 287.798
REMARK  solvFull: -1934.57
REMARK  surfFull: 283.35
REMARK  extraFull: 0.0
REMARK  deltaGcompsolvpol: -1934.57
REMARK  deltaGcompsolvnonpol: 283.35
REMARK  deltaGprotsolvpol: -1938.72
REMARK  deltaGprotsolvnonpol: 281.59
REMARK  deltaGligsolvpol: -12.2064
REMARK  deltaGligsolvnonpol: 15.5182
REMARK  deltaGvdw: -21.4391
REMARK  deltaGelec: 0.0
REMARK  deltaG: -6.3186502
REMARK  Cluster: 4
REMARK  ClusterRank: 7
ATOM   6526 C    LIG     1     -12.649   7.611  20.350  1.00  0.00      LIG  
ATOM   6527 C1   LIG     1     -12.030   8.424  21.431  1.00  0.00      LIG  
ATOM   6528 C2   LIG     1     -11.376   7.647  22.544  1.00  0.00      LIG  
ATOM   6529 C3   LIG     1     -12.370   6.606  23.121  1.00  0.00      LIG  
ATOM   6530 C4   LIG     1     -13.201   5.786  22.103  1.00  0.00      LIG  
ATOM   6531 C5   LIG     1     -13.682   6.686  20.955  1.00  0.00      LIG  
ATOM   6532 C6   LIG     1     -11.753   5.785  24.262  1.00  0.00      LIG  
ATOM   6533 C7   LIG     1     -11.758   4.286  24.081  1.00  0.00      LIG  
ATOM   6534 C8   LIG     1     -11.471   3.927  22.643  1.00  0.00      LIG  
ATOM   6535 C9   LIG     1     -12.593   4.398  21.712  1.00  0.00      LIG  
ATOM   6536 C10  LIG     1     -11.170   2.427  22.475  1.00  0.00      LIG  
ATOM   6537 C11  LIG     1     -11.420   2.009  21.072  1.00  0.00      LIG  
ATOM   6538 C12  LIG     1     -11.159   3.051  20.044  1.00  0.00      LIG  
ATOM   6539 C13  LIG     1     -12.137   4.209  20.245  1.00  0.00      LIG  
ATOM   6540 C14  LIG     1     -12.052   1.478  23.270  1.00  0.00      LIG  
ATOM   6541 C15  LIG     1     -12.322   0.390  22.285  1.00  0.00      LIG  
ATOM   6542 C16  LIG     1     -12.041   0.835  20.908  1.00  0.00      LIG  
ATOM   6543 C17  LIG     1     -11.008   8.655  23.629  1.00  0.00      LIG  
ATOM   6544 C18  LIG     1     -10.074   7.073  21.998  1.00  0.00      LIG  
ATOM   6545 C19  LIG     1     -14.533   5.463  22.781  1.00  0.00      LIG  
ATOM   6546 C20  LIG     1      -9.717   2.160  22.843  1.00  0.00      LIG  
ATOM   6547 O    LIG     1     -11.217  -3.316  19.375  1.00  0.00      LIG  
ATOM   6548 C21  LIG     1     -12.238  -2.386  19.776  1.00  0.00      LIG  
ATOM   6549 C22  LIG     1     -11.861  -1.025  19.175  1.00  0.00      LIG  
ATOM   6550 C23  LIG     1     -12.602   0.233  19.649  1.00  0.00      LIG  
ATOM   6551 O1   LIG     1     -11.790   9.609  21.249  1.00  0.00      LIG  
ATOM   6552 O2   LIG     1     -13.274   3.965  19.416  1.00  0.00      LIG  
ATOM   6553 C24  LIG     1     -14.116   0.129  19.709  1.00  0.00      LIG  
ATOM   6554 C25  LIG     1     -10.128  -3.370  20.196  1.00  0.00      LIG  
ATOM   6555 O3   LIG     1      -9.958  -2.703  21.205  1.00  0.00      LIG  
ATOM   6556 C26  LIG     1      -9.154  -4.379  19.678  1.00  0.00      LIG  
ATOM   6557 C27  LIG     1     -13.542  -2.875  19.201  1.00  0.00      LIG  
ATOM   6558 O4   LIG     1     -13.877  -4.275  19.386  1.00  0.00      LIG  
ATOM   6559 C28  LIG     1     -14.685  -3.290  20.058  1.00  0.00      LIG  
ATOM   6560 C29  LIG     1     -16.047  -3.095  19.498  1.00  0.00      LIG  
ATOM   6561 C30  LIG     1     -14.591  -3.409  21.539  1.00  0.00      LIG  
ATOM   6562 O5   LIG     1     -12.897  -0.649  22.569  1.00  0.00      LIG  
ATOM   6563 H    LIG     1     -11.867   7.079  19.808  1.00  0.00      LIG  
ATOM   6564 H1   LIG     1     -13.141   8.296  19.654  1.00  0.00      LIG  
ATOM   6565 H2   LIG     1     -13.115   7.234  23.620  1.00  0.00      LIG  
ATOM   6566 H3   LIG     1     -14.167   6.104  20.171  1.00  0.00      LIG  
ATOM   6567 H4   LIG     1     -14.473   7.334  21.347  1.00  0.00      LIG  
ATOM   6568 H5   LIG     1     -12.286   6.013  25.189  1.00  0.00      LIG  
ATOM   6569 H6   LIG     1     -10.720   6.084  24.444  1.00  0.00      LIG  
ATOM   6570 H7   LIG     1     -12.725   3.888  24.391  1.00  0.00      LIG  
ATOM   6571 H8   LIG     1     -11.013   3.850  24.750  1.00  0.00      LIG  
ATOM   6572 H9   LIG     1     -10.562   4.462  22.361  1.00  0.00      LIG  
ATOM   6573 H10  LIG     1     -13.410   3.685  21.859  1.00  0.00      LIG  
ATOM   6574 H11  LIG     1     -11.223   2.646  19.030  1.00  0.00      LIG  
ATOM   6575 H12  LIG     1     -10.133   3.408  20.175  1.00  0.00      LIG  
ATOM   6576 H13  LIG     1     -11.643   5.101  19.867  1.00  0.00      LIG  
ATOM   6577 H14  LIG     1     -13.013   1.922  23.542  1.00  0.00      LIG  
ATOM   6578 H15  LIG     1     -11.542   1.075  24.150  1.00  0.00      LIG  
ATOM   6579 H16  LIG     1     -11.901   9.144  24.030  1.00  0.00      LIG  
ATOM   6580 H17  LIG     1     -10.345   9.435  23.243  1.00  0.00      LIG  
ATOM   6581 H18  LIG     1     -10.480   8.179  24.459  1.00  0.00      LIG  
ATOM   6582 H19  LIG     1      -9.451   7.862  21.564  1.00  0.00      LIG  
ATOM   6583 H20  LIG     1     -10.251   6.335  21.213  1.00  0.00      LIG  
ATOM   6584 H21  LIG     1      -9.488   6.595  22.786  1.00  0.00      LIG  
ATOM   6585 H22  LIG     1     -15.034   6.373  23.123  1.00  0.00      LIG  
ATOM   6586 H23  LIG     1     -14.409   4.818  23.649  1.00  0.00      LIG  
ATOM   6587 H24  LIG     1     -15.204   4.957  22.081  1.00  0.00      LIG  
ATOM   6588 H25  LIG     1      -9.541   2.381  23.899  1.00  0.00      LIG  
ATOM   6589 H26  LIG     1      -9.039   2.782  22.251  1.00  0.00      LIG  
ATOM   6590 H27  LIG     1      -9.450   1.113  22.674  1.00  0.00      LIG  
ATOM   6591 H28  LIG     1     -12.294  -2.317  20.863  1.00  0.00      LIG  
ATOM   6592 H29  LIG     1     -11.997  -1.100  18.093  1.00  0.00      LIG  
ATOM   6593 H30  LIG     1     -10.787  -0.857  19.300  1.00  0.00      LIG  
ATOM   6594 H31  LIG     1     -12.418   0.956  18.853  1.00  0.00      LIG  
ATOM   6595 H32  LIG     1     -13.953   4.609  19.679  1.00  0.00      LIG  
ATOM   6596 H33  LIG     1     -14.443  -0.543  20.504  1.00  0.00      LIG  
ATOM   6597 H34  LIG     1     -14.508  -0.244  18.759  1.00  0.00      LIG  
ATOM   6598 H35  LIG     1     -14.565   1.109  19.897  1.00  0.00      LIG  
ATOM   6599 H36  LIG     1      -8.823  -4.094  18.676  1.00  0.00      LIG  
ATOM   6600 H37  LIG     1      -9.617  -5.370  19.666  1.00  0.00      LIG  
ATOM   6601 H38  LIG     1      -8.288  -4.400  20.345  1.00  0.00      LIG  
ATOM   6602 H39  LIG     1     -13.739  -2.467  18.219  1.00  0.00      LIG  
ATOM   6603 H40  LIG     1     -16.061  -3.201  18.410  1.00  0.00      LIG  
ATOM   6604 H41  LIG     1     -16.412  -2.096  19.747  1.00  0.00      LIG  
ATOM   6605 H42  LIG     1     -16.735  -3.826  19.926  1.00  0.00      LIG  
ATOM   6606 H43  LIG     1     -14.662  -2.424  21.998  1.00  0.00      LIG  
ATOM   6607 H44  LIG     1     -13.648  -3.865  21.857  1.00  0.00      LIG  
ATOM   6608 H45  LIG     1     -15.411  -4.024  21.919  1.00  0.00      LIG  
TER
REMARK  Energy: 261.3
REMARK  SimpleFitness: 261.3
REMARK  FullFitness: -1385.5178
REMARK  InterFull: -23.7538
REMARK  IntraFull: 283.809
REMARK  solvFull: -1930.29
REMARK  surfFull: 284.717
REMARK  extraFull: 0.0
REMARK  deltaGcompsolvpol: -1930.29
REMARK  deltaGcompsolvnonpol: 284.717
REMARK  deltaGprotsolvpol: -1938.72
REMARK  deltaGprotsolvnonpol: 281.59
REMARK  deltaGligsolvpol: -12.9604
REMARK  deltaGligsolvnonpol: 15.5806
REMARK  deltaGvdw: -23.7538
REMARK  deltaGelec: 0.0
REMARK  deltaG: -6.1061306
REMARK  Cluster: 5
REMARK  ClusterRank: 0
ATOM   6526 C    LIG     1      -8.274  -7.758  19.735  1.00  0.00      LIG  
ATOM   6527 C1   LIG     1      -7.016  -7.866  20.514  1.00  0.00      LIG  
ATOM   6528 C2   LIG     1      -6.981  -7.085  21.798  1.00  0.00      LIG  
ATOM   6529 C3   LIG     1      -7.335  -5.601  21.514  1.00  0.00      LIG  
ATOM   6530 C4   LIG     1      -8.517  -5.322  20.546  1.00  0.00      LIG  
ATOM   6531 C5   LIG     1      -8.475  -6.305  19.366  1.00  0.00      LIG  
ATOM   6532 C6   LIG     1      -7.334  -4.753  22.792  1.00  0.00      LIG  
ATOM   6533 C7   LIG     1      -8.620  -4.026  23.099  1.00  0.00      LIG  
ATOM   6534 C8   LIG     1      -9.810  -4.884  22.740  1.00  0.00      LIG  
ATOM   6535 C9   LIG     1      -9.906  -5.091  21.229  1.00  0.00      LIG  
ATOM   6536 C10  LIG     1     -11.108  -4.327  23.337  1.00  0.00      LIG  
ATOM   6537 C11  LIG     1     -12.294  -4.755  22.551  1.00  0.00      LIG  
ATOM   6538 C12  LIG     1     -12.185  -6.099  21.921  1.00  0.00      LIG  
ATOM   6539 C13  LIG     1     -11.025  -6.115  20.925  1.00  0.00      LIG  
ATOM   6540 C14  LIG     1     -11.238  -2.815  23.357  1.00  0.00      LIG  
ATOM   6541 C15  LIG     1     -12.688  -2.631  23.061  1.00  0.00      LIG  
ATOM   6542 C16  LIG     1     -13.261  -3.835  22.441  1.00  0.00      LIG  
ATOM   6543 C17  LIG     1      -5.558  -7.177  22.340  1.00  0.00      LIG  
ATOM   6544 C18  LIG     1      -7.889  -7.801  22.792  1.00  0.00      LIG  
ATOM   6545 C19  LIG     1      -8.203  -4.003  19.837  1.00  0.00      LIG  
ATOM   6546 C20  LIG     1     -11.238  -4.831  24.769  1.00  0.00      LIG  
ATOM   6547 O    LIG     1     -14.984  -2.450  18.421  1.00  0.00      LIG  
ATOM   6548 C21  LIG     1     -14.294  -2.508  19.686  1.00  0.00      LIG  
ATOM   6549 C22  LIG     1     -14.594  -3.883  20.290  1.00  0.00      LIG  
ATOM   6550 C23  LIG     1     -14.623  -3.844  21.809  1.00  0.00      LIG  
ATOM   6551 O1   LIG     1      -6.168  -8.694  20.216  1.00  0.00      LIG  
ATOM   6552 O2   LIG     1     -11.554  -5.865  19.623  1.00  0.00      LIG  
ATOM   6553 C24  LIG     1     -15.463  -5.002  22.317  1.00  0.00      LIG  
ATOM   6554 C25  LIG     1     -16.290  -2.066  18.528  1.00  0.00      LIG  
ATOM   6555 O3   LIG     1     -16.812  -1.688  19.564  1.00  0.00      LIG  
ATOM   6556 C26  LIG     1     -17.053  -2.390  17.279  1.00  0.00      LIG  
ATOM   6557 C27  LIG     1     -12.810  -2.302  19.495  1.00  0.00      LIG  
ATOM   6558 O4   LIG     1     -12.394  -1.507  18.354  1.00  0.00      LIG  
ATOM   6559 C28  LIG     1     -12.180  -0.959  19.668  1.00  0.00      LIG  
ATOM   6560 C29  LIG     1     -10.743  -0.875  20.040  1.00  0.00      LIG  
ATOM   6561 C30  LIG     1     -12.987   0.268  19.924  1.00  0.00      LIG  
ATOM   6562 O5   LIG     1     -13.261  -1.554  23.095  1.00  0.00      LIG  
ATOM   6563 H    LIG     1      -9.096  -8.178  20.310  1.00  0.00      LIG  
ATOM   6564 H1   LIG     1      -8.160  -8.360  18.832  1.00  0.00      LIG  
ATOM   6565 H2   LIG     1      -6.459  -5.247  20.961  1.00  0.00      LIG  
ATOM   6566 H3   LIG     1      -9.347  -6.196  18.721  1.00  0.00      LIG  
ATOM   6567 H4   LIG     1      -7.629  -6.026  18.731  1.00  0.00      LIG  
ATOM   6568 H5   LIG     1      -6.534  -4.011  22.724  1.00  0.00      LIG  
ATOM   6569 H6   LIG     1      -7.088  -5.361  23.664  1.00  0.00      LIG  
ATOM   6570 H7   LIG     1      -8.645  -3.086  22.544  1.00  0.00      LIG  
ATOM   6571 H8   LIG     1      -8.629  -3.766  24.161  1.00  0.00      LIG  
ATOM   6572 H9   LIG     1      -9.654  -5.862  23.197  1.00  0.00      LIG  
ATOM   6573 H10  LIG     1     -10.265  -4.138  20.829  1.00  0.00      LIG  
ATOM   6574 H11  LIG     1     -13.118  -6.390  21.431  1.00  0.00      LIG  
ATOM   6575 H12  LIG     1     -11.997  -6.829  22.713  1.00  0.00      LIG  
ATOM   6576 H13  LIG     1     -10.636  -7.130  20.926  1.00  0.00      LIG  
ATOM   6577 H14  LIG     1     -10.671  -2.332  22.558  1.00  0.00      LIG  
ATOM   6578 H15  LIG     1     -10.990  -2.386  24.332  1.00  0.00      LIG  
ATOM   6579 H16  LIG     1      -4.845  -6.704  21.656  1.00  0.00      LIG  
ATOM   6580 H17  LIG     1      -5.250  -8.218  22.480  1.00  0.00      LIG  
ATOM   6581 H18  LIG     1      -5.470  -6.688  23.313  1.00  0.00      LIG  
ATOM   6582 H19  LIG     1      -7.605  -8.854  22.891  1.00  0.00      LIG  
ATOM   6583 H20  LIG     1      -8.936  -7.776  22.479  1.00  0.00      LIG  
ATOM   6584 H21  LIG     1      -7.822  -7.352  23.786  1.00  0.00      LIG  
ATOM   6585 H22  LIG     1      -7.222  -4.036  19.356  1.00  0.00      LIG  
ATOM   6586 H23  LIG     1      -8.204  -3.151  20.518  1.00  0.00      LIG  
ATOM   6587 H24  LIG     1      -8.947  -3.803  19.060  1.00  0.00      LIG  
ATOM   6588 H25  LIG     1     -10.415  -4.459  25.384  1.00  0.00      LIG  
ATOM   6589 H26  LIG     1     -11.218  -5.924  24.807  1.00  0.00      LIG  
ATOM   6590 H27  LIG     1     -12.173  -4.496  25.228  1.00  0.00      LIG  
ATOM   6591 H28  LIG     1     -14.656  -1.738  20.374  1.00  0.00      LIG  
ATOM   6592 H29  LIG     1     -13.886  -4.631  19.924  1.00  0.00      LIG  
ATOM   6593 H30  LIG     1     -15.576  -4.232  19.956  1.00  0.00      LIG  
ATOM   6594 H31  LIG     1     -15.152  -2.937  22.109  1.00  0.00      LIG  
ATOM   6595 H32  LIG     1     -12.146  -6.611  19.414  1.00  0.00      LIG  
ATOM   6596 H33  LIG     1     -15.492  -5.022  23.410  1.00  0.00      LIG  
ATOM   6597 H34  LIG     1     -15.082  -5.963  21.964  1.00  0.00      LIG  
ATOM   6598 H35  LIG     1     -16.488  -4.904  21.950  1.00  0.00      LIG  
ATOM   6599 H36  LIG     1     -17.186  -3.472  17.203  1.00  0.00      LIG  
ATOM   6600 H37  LIG     1     -16.522  -2.004  16.404  1.00  0.00      LIG  
ATOM   6601 H38  LIG     1     -18.037  -1.921  17.326  1.00  0.00      LIG  
ATOM   6602 H39  LIG     1     -12.226  -3.183  19.724  1.00  0.00      LIG  
ATOM   6603 H40  LIG     1     -10.237  -1.833  19.896  1.00  0.00      LIG  
ATOM   6604 H41  LIG     1     -10.645  -0.587  21.089  1.00  0.00      LIG  
ATOM   6605 H42  LIG     1     -10.238  -0.123  19.427  1.00  0.00      LIG  
ATOM   6606 H43  LIG     1     -13.189   0.367  20.993  1.00  0.00      LIG  
ATOM   6607 H44  LIG     1     -13.942   0.251  19.390  1.00  0.00      LIG  
ATOM   6608 H45  LIG     1     -12.435   1.152  19.593  1.00  0.00      LIG  
TER
REMARK  Energy: 261.3
REMARK  SimpleFitness: 261.3
REMARK  FullFitness: -1385.5178
REMARK  InterFull: -23.7538
REMARK  IntraFull: 283.809
REMARK  solvFull: -1930.29
REMARK  surfFull: 284.717
REMARK  extraFull: 0.0
REMARK  deltaGcompsolvpol: -1930.29
REMARK  deltaGcompsolvnonpol: 284.717
REMARK  deltaGprotsolvpol: -1938.72
REMARK  deltaGprotsolvnonpol: 281.59
REMARK  deltaGligsolvpol: -12.9604
REMARK  deltaGligsolvnonpol: 15.5806
REMARK  deltaGvdw: -23.7538
REMARK  deltaGelec: 0.0
REMARK  deltaG: -6.1061306
REMARK  Cluster: 5
REMARK  ClusterRank: 1
ATOM   6526 C    LIG     1      -8.274  -7.758  19.735  1.00  0.00      LIG  
ATOM   6527 C1   LIG     1      -7.016  -7.866  20.514  1.00  0.00      LIG  
ATOM   6528 C2   LIG     1      -6.981  -7.085  21.798  1.00  0.00      LIG  
ATOM   6529 C3   LIG     1      -7.335  -5.601  21.514  1.00  0.00      LIG  
ATOM   6530 C4   LIG     1      -8.517  -5.322  20.546  1.00  0.00      LIG  
ATOM   6531 C5   LIG     1      -8.475  -6.305  19.366  1.00  0.00      LIG  
ATOM   6532 C6   LIG     1      -7.334  -4.753  22.792  1.00  0.00      LIG  
ATOM   6533 C7   LIG     1      -8.620  -4.026  23.099  1.00  0.00      LIG  
ATOM   6534 C8   LIG     1      -9.810  -4.884  22.740  1.00  0.00      LIG  
ATOM   6535 C9   LIG     1      -9.906  -5.091  21.229  1.00  0.00      LIG  
ATOM   6536 C10  LIG     1     -11.108  -4.327  23.337  1.00  0.00      LIG  
ATOM   6537 C11  LIG     1     -12.294  -4.755  22.551  1.00  0.00      LIG  
ATOM   6538 C12  LIG     1     -12.185  -6.099  21.921  1.00  0.00      LIG  
ATOM   6539 C13  LIG     1     -11.025  -6.115  20.925  1.00  0.00      LIG  
ATOM   6540 C14  LIG     1     -11.238  -2.815  23.357  1.00  0.00      LIG  
ATOM   6541 C15  LIG     1     -12.688  -2.631  23.061  1.00  0.00      LIG  
ATOM   6542 C16  LIG     1     -13.261  -3.835  22.441  1.00  0.00      LIG  
ATOM   6543 C17  LIG     1      -5.558  -7.177  22.340  1.00  0.00      LIG  
ATOM   6544 C18  LIG     1      -7.889  -7.801  22.792  1.00  0.00      LIG  
ATOM   6545 C19  LIG     1      -8.203  -4.003  19.837  1.00  0.00      LIG  
ATOM   6546 C20  LIG     1     -11.238  -4.831  24.769  1.00  0.00      LIG  
ATOM   6547 O    LIG     1     -14.984  -2.450  18.421  1.00  0.00      LIG  
ATOM   6548 C21  LIG     1     -14.294  -2.508  19.686  1.00  0.00      LIG  
ATOM   6549 C22  LIG     1     -14.594  -3.883  20.290  1.00  0.00      LIG  
ATOM   6550 C23  LIG     1     -14.623  -3.844  21.809  1.00  0.00      LIG  
ATOM   6551 O1   LIG     1      -6.168  -8.694  20.216  1.00  0.00      LIG  
ATOM   6552 O2   LIG     1     -11.554  -5.865  19.623  1.00  0.00      LIG  
ATOM   6553 C24  LIG     1     -15.463  -5.002  22.317  1.00  0.00      LIG  
ATOM   6554 C25  LIG     1     -16.290  -2.066  18.528  1.00  0.00      LIG  
ATOM   6555 O3   LIG     1     -16.812  -1.688  19.564  1.00  0.00      LIG  
ATOM   6556 C26  LIG     1     -17.053  -2.390  17.279  1.00  0.00      LIG  
ATOM   6557 C27  LIG     1     -12.810  -2.302  19.495  1.00  0.00      LIG  
ATOM   6558 O4   LIG     1     -12.394  -1.507  18.354  1.00  0.00      LIG  
ATOM   6559 C28  LIG     1     -12.180  -0.959  19.668  1.00  0.00      LIG  
ATOM   6560 C29  LIG     1     -10.743  -0.875  20.040  1.00  0.00      LIG  
ATOM   6561 C30  LIG     1     -12.987   0.268  19.924  1.00  0.00      LIG  
ATOM   6562 O5   LIG     1     -13.261  -1.554  23.095  1.00  0.00      LIG  
ATOM   6563 H    LIG     1      -9.096  -8.178  20.310  1.00  0.00      LIG  
ATOM   6564 H1   LIG     1      -8.160  -8.360  18.832  1.00  0.00      LIG  
ATOM   6565 H2   LIG     1      -6.459  -5.247  20.961  1.00  0.00      LIG  
ATOM   6566 H3   LIG     1      -9.347  -6.196  18.721  1.00  0.00      LIG  
ATOM   6567 H4   LIG     1      -7.629  -6.026  18.731  1.00  0.00      LIG  
ATOM   6568 H5   LIG     1      -6.534  -4.011  22.724  1.00  0.00      LIG  
ATOM   6569 H6   LIG     1      -7.088  -5.361  23.664  1.00  0.00      LIG  
ATOM   6570 H7   LIG     1      -8.645  -3.086  22.544  1.00  0.00      LIG  
ATOM   6571 H8   LIG     1      -8.629  -3.766  24.161  1.00  0.00      LIG  
ATOM   6572 H9   LIG     1      -9.654  -5.862  23.197  1.00  0.00      LIG  
ATOM   6573 H10  LIG     1     -10.265  -4.138  20.829  1.00  0.00      LIG  
ATOM   6574 H11  LIG     1     -13.118  -6.390  21.431  1.00  0.00      LIG  
ATOM   6575 H12  LIG     1     -11.997  -6.829  22.713  1.00  0.00      LIG  
ATOM   6576 H13  LIG     1     -10.636  -7.130  20.926  1.00  0.00      LIG  
ATOM   6577 H14  LIG     1     -10.671  -2.332  22.558  1.00  0.00      LIG  
ATOM   6578 H15  LIG     1     -10.990  -2.386  24.332  1.00  0.00      LIG  
ATOM   6579 H16  LIG     1      -4.845  -6.704  21.656  1.00  0.00      LIG  
ATOM   6580 H17  LIG     1      -5.250  -8.218  22.480  1.00  0.00      LIG  
ATOM   6581 H18  LIG     1      -5.470  -6.688  23.313  1.00  0.00      LIG  
ATOM   6582 H19  LIG     1      -7.605  -8.854  22.891  1.00  0.00      LIG  
ATOM   6583 H20  LIG     1      -8.936  -7.776  22.479  1.00  0.00      LIG  
ATOM   6584 H21  LIG     1      -7.822  -7.352  23.786  1.00  0.00      LIG  
ATOM   6585 H22  LIG     1      -7.222  -4.036  19.356  1.00  0.00      LIG  
ATOM   6586 H23  LIG     1      -8.204  -3.151  20.518  1.00  0.00      LIG  
ATOM   6587 H24  LIG     1      -8.947  -3.803  19.060  1.00  0.00      LIG  
ATOM   6588 H25  LIG     1     -10.415  -4.459  25.384  1.00  0.00      LIG  
ATOM   6589 H26  LIG     1     -11.218  -5.924  24.807  1.00  0.00      LIG  
ATOM   6590 H27  LIG     1     -12.173  -4.496  25.228  1.00  0.00      LIG  
ATOM   6591 H28  LIG     1     -14.656  -1.738  20.374  1.00  0.00      LIG  
ATOM   6592 H29  LIG     1     -13.886  -4.631  19.924  1.00  0.00      LIG  
ATOM   6593 H30  LIG     1     -15.576  -4.232  19.956  1.00  0.00      LIG  
ATOM   6594 H31  LIG     1     -15.152  -2.937  22.109  1.00  0.00      LIG  
ATOM   6595 H32  LIG     1     -12.146  -6.611  19.414  1.00  0.00      LIG  
ATOM   6596 H33  LIG     1     -15.492  -5.022  23.410  1.00  0.00      LIG  
ATOM   6597 H34  LIG     1     -15.082  -5.963  21.964  1.00  0.00      LIG  
ATOM   6598 H35  LIG     1     -16.488  -4.904  21.950  1.00  0.00      LIG  
ATOM   6599 H36  LIG     1     -17.186  -3.472  17.203  1.00  0.00      LIG  
ATOM   6600 H37  LIG     1     -16.522  -2.004  16.404  1.00  0.00      LIG  
ATOM   6601 H38  LIG     1     -18.037  -1.921  17.326  1.00  0.00      LIG  
ATOM   6602 H39  LIG     1     -12.226  -3.183  19.724  1.00  0.00      LIG  
ATOM   6603 H40  LIG     1     -10.237  -1.833  19.896  1.00  0.00      LIG  
ATOM   6604 H41  LIG     1     -10.645  -0.587  21.089  1.00  0.00      LIG  
ATOM   6605 H42  LIG     1     -10.238  -0.123  19.427  1.00  0.00      LIG  
ATOM   6606 H43  LIG     1     -13.189   0.367  20.993  1.00  0.00      LIG  
ATOM   6607 H44  LIG     1     -13.942   0.251  19.390  1.00  0.00      LIG  
ATOM   6608 H45  LIG     1     -12.435   1.152  19.593  1.00  0.00      LIG  
TER
REMARK  Energy: 263.331
REMARK  SimpleFitness: 263.331
REMARK  FullFitness: -1383.2412
REMARK  InterFull: -23.9703
REMARK  IntraFull: 285.754
REMARK  solvFull: -1929.57
REMARK  surfFull: 284.545
REMARK  extraFull: 0.0
REMARK  deltaGcompsolvpol: -1929.57
REMARK  deltaGcompsolvnonpol: 284.545
REMARK  deltaGprotsolvpol: -1938.72
REMARK  deltaGprotsolvnonpol: 281.59
REMARK  deltaGligsolvpol: -12.3395
REMARK  deltaGligsolvnonpol: 15.4951
REMARK  deltaGvdw: -23.9703
REMARK  deltaGelec: 0.0
REMARK  deltaG: -6.128723
REMARK  Cluster: 5
REMARK  ClusterRank: 2
ATOM   6526 C    LIG     1      -8.219  -7.793  19.757  1.00  0.00      LIG  
ATOM   6527 C1   LIG     1      -6.973  -7.851  20.560  1.00  0.00      LIG  
ATOM   6528 C2   LIG     1      -6.984  -7.043  21.829  1.00  0.00      LIG  
ATOM   6529 C3   LIG     1      -7.384  -5.577  21.513  1.00  0.00      LIG  
ATOM   6530 C4   LIG     1      -8.549  -5.349  20.512  1.00  0.00      LIG  
ATOM   6531 C5   LIG     1      -8.451  -6.353  19.354  1.00  0.00      LIG  
ATOM   6532 C6   LIG     1      -7.442  -4.710  22.777  1.00  0.00      LIG  
ATOM   6533 C7   LIG     1      -8.765  -4.039  23.053  1.00  0.00      LIG  
ATOM   6534 C8   LIG     1      -9.917  -4.937  22.665  1.00  0.00      LIG  
ATOM   6535 C9   LIG     1      -9.961  -5.146  21.154  1.00  0.00      LIG  
ATOM   6536 C10  LIG     1     -11.250  -4.412  23.215  1.00  0.00      LIG  
ATOM   6537 C11  LIG     1     -12.403  -4.874  22.397  1.00  0.00      LIG  
ATOM   6538 C12  LIG     1     -12.234  -6.212  21.771  1.00  0.00      LIG  
ATOM   6539 C13  LIG     1     -11.052  -6.184  20.803  1.00  0.00      LIG  
ATOM   6540 C14  LIG     1     -11.419  -2.904  23.214  1.00  0.00      LIG  
ATOM   6541 C15  LIG     1     -12.865  -2.763  22.886  1.00  0.00      LIG  
ATOM   6542 C16  LIG     1     -13.390  -3.981  22.248  1.00  0.00      LIG  
ATOM   6543 C17  LIG     1      -5.565  -7.075  22.390  1.00  0.00      LIG  
ATOM   6544 C18  LIG     1      -7.881  -7.771  22.825  1.00  0.00      LIG  
ATOM   6545 C19  LIG     1      -8.260  -4.032  19.791  1.00  0.00      LIG  
ATOM   6546 C20  LIG     1     -11.410  -4.905  24.649  1.00  0.00      LIG  
ATOM   6547 O    LIG     1     -15.228  -2.372  18.260  1.00  0.00      LIG  
ATOM   6548 C21  LIG     1     -14.605  -2.497  19.558  1.00  0.00      LIG  
ATOM   6549 C22  LIG     1     -14.648  -3.953  20.041  1.00  0.00      LIG  
ATOM   6550 C23  LIG     1     -14.731  -4.019  21.564  1.00  0.00      LIG  
ATOM   6551 O1   LIG     1      -6.107  -8.676  20.308  1.00  0.00      LIG  
ATOM   6552 O2   LIG     1     -11.554  -5.911  19.496  1.00  0.00      LIG  
ATOM   6553 C24  LIG     1     -15.539  -5.239  21.966  1.00  0.00      LIG  
ATOM   6554 C25  LIG     1     -16.594  -2.458  18.277  1.00  0.00      LIG  
ATOM   6555 O3   LIG     1     -17.259  -2.719  19.264  1.00  0.00      LIG  
ATOM   6556 C26  LIG     1     -17.186  -2.357  16.904  1.00  0.00      LIG  
ATOM   6557 C27  LIG     1     -13.169  -2.026  19.513  1.00  0.00      LIG  
ATOM   6558 O4   LIG     1     -12.757  -1.201  18.393  1.00  0.00      LIG  
ATOM   6559 C28  LIG     1     -12.815  -0.591  19.698  1.00  0.00      LIG  
ATOM   6560 C29  LIG     1     -11.481  -0.252  20.260  1.00  0.00      LIG  
ATOM   6561 C30  LIG     1     -13.864   0.462  19.820  1.00  0.00      LIG  
ATOM   6562 O5   LIG     1     -13.461  -1.698  22.893  1.00  0.00      LIG  
ATOM   6563 H    LIG     1      -9.040  -8.222  20.330  1.00  0.00      LIG  
ATOM   6564 H1   LIG     1      -8.075  -8.411  18.869  1.00  0.00      LIG  
ATOM   6565 H2   LIG     1      -6.507  -5.201  20.978  1.00  0.00      LIG  
ATOM   6566 H3   LIG     1      -9.311  -6.284  18.688  1.00  0.00      LIG  
ATOM   6567 H4   LIG     1      -7.599  -6.061  18.731  1.00  0.00      LIG  
ATOM   6568 H5   LIG     1      -6.678  -3.931  22.708  1.00  0.00      LIG  
ATOM   6569 H6   LIG     1      -7.179  -5.290  23.663  1.00  0.00      LIG  
ATOM   6570 H7   LIG     1      -8.809  -3.101  22.495  1.00  0.00      LIG  
ATOM   6571 H8   LIG     1      -8.812  -3.778  24.113  1.00  0.00      LIG  
ATOM   6572 H9   LIG     1      -9.749  -5.908  23.131  1.00  0.00      LIG  
ATOM   6573 H10  LIG     1     -10.325  -4.196  20.748  1.00  0.00      LIG  
ATOM   6574 H11  LIG     1     -13.141  -6.537  21.256  1.00  0.00      LIG  
ATOM   6575 H12  LIG     1     -12.038  -6.936  22.566  1.00  0.00      LIG  
ATOM   6576 H13  LIG     1     -10.646  -7.192  20.789  1.00  0.00      LIG  
ATOM   6577 H14  LIG     1     -10.851  -2.415  22.417  1.00  0.00      LIG  
ATOM   6578 H15  LIG     1     -11.201  -2.455  24.187  1.00  0.00      LIG  
ATOM   6579 H16  LIG     1      -4.856  -6.612  21.697  1.00  0.00      LIG  
ATOM   6580 H17  LIG     1      -5.231  -8.101  22.573  1.00  0.00      LIG  
ATOM   6581 H18  LIG     1      -5.499  -6.547  23.345  1.00  0.00      LIG  
ATOM   6582 H19  LIG     1      -7.561  -8.810  22.950  1.00  0.00      LIG  
ATOM   6583 H20  LIG     1      -8.923  -7.790  22.496  1.00  0.00      LIG  
ATOM   6584 H21  LIG     1      -7.844  -7.300  23.811  1.00  0.00      LIG  
ATOM   6585 H22  LIG     1      -7.269  -4.044  19.329  1.00  0.00      LIG  
ATOM   6586 H23  LIG     1      -8.298  -3.173  20.462  1.00  0.00      LIG  
ATOM   6587 H24  LIG     1      -8.993  -3.864  18.997  1.00  0.00      LIG  
ATOM   6588 H25  LIG     1     -10.616  -4.506  25.285  1.00  0.00      LIG  
ATOM   6589 H26  LIG     1     -11.364  -5.997  24.698  1.00  0.00      LIG  
ATOM   6590 H27  LIG     1     -12.367  -4.589  25.077  1.00  0.00      LIG  
ATOM   6591 H28  LIG     1     -15.150  -1.872  20.273  1.00  0.00      LIG  
ATOM   6592 H29  LIG     1     -13.790  -4.516  19.663  1.00  0.00      LIG  
ATOM   6593 H30  LIG     1     -15.523  -4.463  19.633  1.00  0.00      LIG  
ATOM   6594 H31  LIG     1     -15.314  -3.162  21.911  1.00  0.00      LIG  
ATOM   6595 H32  LIG     1     -12.132  -6.661  19.257  1.00  0.00      LIG  
ATOM   6596 H33  LIG     1     -15.574  -5.353  23.054  1.00  0.00      LIG  
ATOM   6597 H34  LIG     1     -15.133  -6.154  21.531  1.00  0.00      LIG  
ATOM   6598 H35  LIG     1     -16.565  -5.136  21.602  1.00  0.00      LIG  
ATOM   6599 H36  LIG     1     -17.187  -3.338  16.424  1.00  0.00      LIG  
ATOM   6600 H37  LIG     1     -16.626  -1.639  16.301  1.00  0.00      LIG  
ATOM   6601 H38  LIG     1     -18.214  -1.999  16.993  1.00  0.00      LIG  
ATOM   6602 H39  LIG     1     -12.466  -2.775  19.853  1.00  0.00      LIG  
ATOM   6603 H40  LIG     1     -10.764  -1.066  20.115  1.00  0.00      LIG  
ATOM   6604 H41  LIG     1     -11.566  -0.058  21.333  1.00  0.00      LIG  
ATOM   6605 H42  LIG     1     -11.086   0.646  19.778  1.00  0.00      LIG  
ATOM   6606 H43  LIG     1     -14.209   0.527  20.855  1.00  0.00      LIG  
ATOM   6607 H44  LIG     1     -14.728   0.262  19.179  1.00  0.00      LIG  
ATOM   6608 H45  LIG     1     -13.453   1.433  19.533  1.00  0.00      LIG  
TER
REMARK  Energy: 263.331
REMARK  SimpleFitness: 263.331
REMARK  FullFitness: -1383.2412
REMARK  InterFull: -23.9703
REMARK  IntraFull: 285.754
REMARK  solvFull: -1929.57
REMARK  surfFull: 284.545
REMARK  extraFull: 0.0
REMARK  deltaGcompsolvpol: -1929.57
REMARK  deltaGcompsolvnonpol: 284.545
REMARK  deltaGprotsolvpol: -1938.72
REMARK  deltaGprotsolvnonpol: 281.59
REMARK  deltaGligsolvpol: -12.3395
REMARK  deltaGligsolvnonpol: 15.4951
REMARK  deltaGvdw: -23.9703
REMARK  deltaGelec: 0.0
REMARK  deltaG: -6.128723
REMARK  Cluster: 5
REMARK  ClusterRank: 3
ATOM   6526 C    LIG     1      -8.219  -7.793  19.757  1.00  0.00      LIG  
ATOM   6527 C1   LIG     1      -6.973  -7.851  20.560  1.00  0.00      LIG  
ATOM   6528 C2   LIG     1      -6.984  -7.043  21.829  1.00  0.00      LIG  
ATOM   6529 C3   LIG     1      -7.384  -5.577  21.513  1.00  0.00      LIG  
ATOM   6530 C4   LIG     1      -8.549  -5.349  20.512  1.00  0.00      LIG  
ATOM   6531 C5   LIG     1      -8.451  -6.353  19.354  1.00  0.00      LIG  
ATOM   6532 C6   LIG     1      -7.442  -4.710  22.777  1.00  0.00      LIG  
ATOM   6533 C7   LIG     1      -8.765  -4.039  23.053  1.00  0.00      LIG  
ATOM   6534 C8   LIG     1      -9.917  -4.937  22.665  1.00  0.00      LIG  
ATOM   6535 C9   LIG     1      -9.961  -5.146  21.154  1.00  0.00      LIG  
ATOM   6536 C10  LIG     1     -11.250  -4.412  23.215  1.00  0.00      LIG  
ATOM   6537 C11  LIG     1     -12.403  -4.874  22.397  1.00  0.00      LIG  
ATOM   6538 C12  LIG     1     -12.234  -6.212  21.771  1.00  0.00      LIG  
ATOM   6539 C13  LIG     1     -11.052  -6.184  20.803  1.00  0.00      LIG  
ATOM   6540 C14  LIG     1     -11.419  -2.904  23.214  1.00  0.00      LIG  
ATOM   6541 C15  LIG     1     -12.865  -2.763  22.886  1.00  0.00      LIG  
ATOM   6542 C16  LIG     1     -13.390  -3.981  22.248  1.00  0.00      LIG  
ATOM   6543 C17  LIG     1      -5.565  -7.075  22.390  1.00  0.00      LIG  
ATOM   6544 C18  LIG     1      -7.881  -7.771  22.825  1.00  0.00      LIG  
ATOM   6545 C19  LIG     1      -8.260  -4.032  19.791  1.00  0.00      LIG  
ATOM   6546 C20  LIG     1     -11.410  -4.905  24.649  1.00  0.00      LIG  
ATOM   6547 O    LIG     1     -15.228  -2.372  18.260  1.00  0.00      LIG  
ATOM   6548 C21  LIG     1     -14.605  -2.497  19.558  1.00  0.00      LIG  
ATOM   6549 C22  LIG     1     -14.648  -3.953  20.041  1.00  0.00      LIG  
ATOM   6550 C23  LIG     1     -14.731  -4.019  21.564  1.00  0.00      LIG  
ATOM   6551 O1   LIG     1      -6.107  -8.676  20.308  1.00  0.00      LIG  
ATOM   6552 O2   LIG     1     -11.554  -5.911  19.496  1.00  0.00      LIG  
ATOM   6553 C24  LIG     1     -15.539  -5.239  21.966  1.00  0.00      LIG  
ATOM   6554 C25  LIG     1     -16.594  -2.458  18.277  1.00  0.00      LIG  
ATOM   6555 O3   LIG     1     -17.259  -2.719  19.264  1.00  0.00      LIG  
ATOM   6556 C26  LIG     1     -17.186  -2.357  16.904  1.00  0.00      LIG  
ATOM   6557 C27  LIG     1     -13.169  -2.026  19.513  1.00  0.00      LIG  
ATOM   6558 O4   LIG     1     -12.757  -1.201  18.393  1.00  0.00      LIG  
ATOM   6559 C28  LIG     1     -12.815  -0.591  19.698  1.00  0.00      LIG  
ATOM   6560 C29  LIG     1     -11.481  -0.252  20.260  1.00  0.00      LIG  
ATOM   6561 C30  LIG     1     -13.864   0.462  19.820  1.00  0.00      LIG  
ATOM   6562 O5   LIG     1     -13.461  -1.698  22.893  1.00  0.00      LIG  
ATOM   6563 H    LIG     1      -9.040  -8.222  20.330  1.00  0.00      LIG  
ATOM   6564 H1   LIG     1      -8.075  -8.411  18.869  1.00  0.00      LIG  
ATOM   6565 H2   LIG     1      -6.507  -5.201  20.978  1.00  0.00      LIG  
ATOM   6566 H3   LIG     1      -9.311  -6.284  18.688  1.00  0.00      LIG  
ATOM   6567 H4   LIG     1      -7.599  -6.061  18.731  1.00  0.00      LIG  
ATOM   6568 H5   LIG     1      -6.678  -3.931  22.708  1.00  0.00      LIG  
ATOM   6569 H6   LIG     1      -7.179  -5.290  23.663  1.00  0.00      LIG  
ATOM   6570 H7   LIG     1      -8.809  -3.101  22.495  1.00  0.00      LIG  
ATOM   6571 H8   LIG     1      -8.812  -3.778  24.113  1.00  0.00      LIG  
ATOM   6572 H9   LIG     1      -9.749  -5.908  23.131  1.00  0.00      LIG  
ATOM   6573 H10  LIG     1     -10.325  -4.196  20.748  1.00  0.00      LIG  
ATOM   6574 H11  LIG     1     -13.141  -6.537  21.256  1.00  0.00      LIG  
ATOM   6575 H12  LIG     1     -12.038  -6.936  22.566  1.00  0.00      LIG  
ATOM   6576 H13  LIG     1     -10.646  -7.192  20.789  1.00  0.00      LIG  
ATOM   6577 H14  LIG     1     -10.851  -2.415  22.417  1.00  0.00      LIG  
ATOM   6578 H15  LIG     1     -11.201  -2.455  24.187  1.00  0.00      LIG  
ATOM   6579 H16  LIG     1      -4.856  -6.612  21.697  1.00  0.00      LIG  
ATOM   6580 H17  LIG     1      -5.231  -8.101  22.573  1.00  0.00      LIG  
ATOM   6581 H18  LIG     1      -5.499  -6.547  23.345  1.00  0.00      LIG  
ATOM   6582 H19  LIG     1      -7.561  -8.810  22.950  1.00  0.00      LIG  
ATOM   6583 H20  LIG     1      -8.923  -7.790  22.496  1.00  0.00      LIG  
ATOM   6584 H21  LIG     1      -7.844  -7.300  23.811  1.00  0.00      LIG  
ATOM   6585 H22  LIG     1      -7.269  -4.044  19.329  1.00  0.00      LIG  
ATOM   6586 H23  LIG     1      -8.298  -3.173  20.462  1.00  0.00      LIG  
ATOM   6587 H24  LIG     1      -8.993  -3.864  18.997  1.00  0.00      LIG  
ATOM   6588 H25  LIG     1     -10.616  -4.506  25.285  1.00  0.00      LIG  
ATOM   6589 H26  LIG     1     -11.364  -5.997  24.698  1.00  0.00      LIG  
ATOM   6590 H27  LIG     1     -12.367  -4.589  25.077  1.00  0.00      LIG  
ATOM   6591 H28  LIG     1     -15.150  -1.872  20.273  1.00  0.00      LIG  
ATOM   6592 H29  LIG     1     -13.790  -4.516  19.663  1.00  0.00      LIG  
ATOM   6593 H30  LIG     1     -15.523  -4.463  19.633  1.00  0.00      LIG  
ATOM   6594 H31  LIG     1     -15.314  -3.162  21.911  1.00  0.00      LIG  
ATOM   6595 H32  LIG     1     -12.132  -6.661  19.257  1.00  0.00      LIG  
ATOM   6596 H33  LIG     1     -15.574  -5.353  23.054  1.00  0.00      LIG  
ATOM   6597 H34  LIG     1     -15.133  -6.154  21.531  1.00  0.00      LIG  
ATOM   6598 H35  LIG     1     -16.565  -5.136  21.602  1.00  0.00      LIG  
ATOM   6599 H36  LIG     1     -17.187  -3.338  16.424  1.00  0.00      LIG  
ATOM   6600 H37  LIG     1     -16.626  -1.639  16.301  1.00  0.00      LIG  
ATOM   6601 H38  LIG     1     -18.214  -1.999  16.993  1.00  0.00      LIG  
ATOM   6602 H39  LIG     1     -12.466  -2.775  19.853  1.00  0.00      LIG  
ATOM   6603 H40  LIG     1     -10.764  -1.066  20.115  1.00  0.00      LIG  
ATOM   6604 H41  LIG     1     -11.566  -0.058  21.333  1.00  0.00      LIG  
ATOM   6605 H42  LIG     1     -11.086   0.646  19.778  1.00  0.00      LIG  
ATOM   6606 H43  LIG     1     -14.209   0.527  20.855  1.00  0.00      LIG  
ATOM   6607 H44  LIG     1     -14.728   0.262  19.179  1.00  0.00      LIG  
ATOM   6608 H45  LIG     1     -13.453   1.433  19.533  1.00  0.00      LIG  
TER
REMARK  Energy: 265.206
REMARK  SimpleFitness: 265.206
REMARK  FullFitness: -1379.6807
REMARK  InterFull: -15.6877
REMARK  IntraFull: 285.069
REMARK  solvFull: -1933.58
REMARK  surfFull: 284.518
REMARK  extraFull: 0.0
REMARK  deltaGcompsolvpol: -1933.58
REMARK  deltaGcompsolvnonpol: 284.518
REMARK  deltaGprotsolvpol: -1938.72
REMARK  deltaGprotsolvnonpol: 281.59
REMARK  deltaGligsolvpol: -11.8641
REMARK  deltaGligsolvnonpol: 15.521
REMARK  deltaGvdw: -15.6877
REMARK  deltaGelec: 0.0
REMARK  deltaG: -5.6247015
REMARK  Cluster: 5
REMARK  ClusterRank: 4
ATOM   6526 C    LIG     1      -8.293  -7.699  19.726  1.00  0.00      LIG  
ATOM   6527 C1   LIG     1      -7.030  -7.773  20.497  1.00  0.00      LIG  
ATOM   6528 C2   LIG     1      -6.996  -6.963  21.763  1.00  0.00      LIG  
ATOM   6529 C3   LIG     1      -7.379  -5.490  21.452  1.00  0.00      LIG  
ATOM   6530 C4   LIG     1      -8.556  -5.245  20.470  1.00  0.00      LIG  
ATOM   6531 C5   LIG     1      -8.503  -6.258  19.315  1.00  0.00      LIG  
ATOM   6532 C6   LIG     1      -7.404  -4.618  22.713  1.00  0.00      LIG  
ATOM   6533 C7   LIG     1      -8.715  -3.933  23.016  1.00  0.00      LIG  
ATOM   6534 C8   LIG     1      -9.884  -4.817  22.649  1.00  0.00      LIG  
ATOM   6535 C9   LIG     1      -9.949  -5.011  21.139  1.00  0.00      LIG  
ATOM   6536 C10  LIG     1     -11.204  -4.284  23.224  1.00  0.00      LIG  
ATOM   6537 C11  LIG     1     -12.373  -4.736  22.424  1.00  0.00      LIG  
ATOM   6538 C12  LIG     1     -12.222  -6.064  21.777  1.00  0.00      LIG  
ATOM   6539 C13  LIG     1     -11.070  -6.009  20.779  1.00  0.00      LIG  
ATOM   6540 C14  LIG     1     -11.369  -2.776  23.238  1.00  0.00      LIG  
ATOM   6541 C15  LIG     1     -12.820  -2.625  22.927  1.00  0.00      LIG  
ATOM   6542 C16  LIG     1     -13.362  -3.842  22.301  1.00  0.00      LIG  
ATOM   6543 C17  LIG     1      -5.566  -7.018  22.290  1.00  0.00      LIG  
ATOM   6544 C18  LIG     1      -7.880  -7.672  22.784  1.00  0.00      LIG  
ATOM   6545 C19  LIG     1      -8.253  -3.938  19.737  1.00  0.00      LIG  
ATOM   6546 C20  LIG     1     -11.346  -4.789  24.655  1.00  0.00      LIG  
ATOM   6547 O    LIG     1     -15.184  -2.380  18.262  1.00  0.00      LIG  
ATOM   6548 C21  LIG     1     -14.573  -2.456  19.569  1.00  0.00      LIG  
ATOM   6549 C22  LIG     1     -14.674  -3.885  20.120  1.00  0.00      LIG  
ATOM   6550 C23  LIG     1     -14.716  -3.889  21.646  1.00  0.00      LIG  
ATOM   6551 O1   LIG     1      -6.162  -8.582  20.201  1.00  0.00      LIG  
ATOM   6552 O2   LIG     1     -11.602  -5.652  19.504  1.00  0.00      LIG  
ATOM   6553 C24  LIG     1     -15.520  -5.089  22.115  1.00  0.00      LIG  
ATOM   6554 C25  LIG     1     -16.552  -2.399  18.279  1.00  0.00      LIG  
ATOM   6555 O3   LIG     1     -17.223  -2.561  19.281  1.00  0.00      LIG  
ATOM   6556 C26  LIG     1     -17.147  -2.377  16.903  1.00  0.00      LIG  
ATOM   6557 C27  LIG     1     -13.122  -2.037  19.503  1.00  0.00      LIG  
ATOM   6558 O4   LIG     1     -12.695  -1.249  18.362  1.00  0.00      LIG  
ATOM   6559 C28  LIG     1     -12.713  -0.612  19.655  1.00  0.00      LIG  
ATOM   6560 C29  LIG     1     -11.357  -0.302  20.180  1.00  0.00      LIG  
ATOM   6561 C30  LIG     1     -13.723   0.478  19.770  1.00  0.00      LIG  
ATOM   6562 O5   LIG     1     -13.406  -1.555  22.937  1.00  0.00      LIG  
ATOM   6563 H    LIG     1      -9.105  -8.107  20.326  1.00  0.00      LIG  
ATOM   6564 H1   LIG     1      -8.185  -8.330  18.843  1.00  0.00      LIG  
ATOM   6565 H2   LIG     1      -6.505  -5.131  20.901  1.00  0.00      LIG  
ATOM   6566 H3   LIG     1      -9.375  -6.177  18.666  1.00  0.00      LIG  
ATOM   6567 H4   LIG     1      -7.658  -5.987  18.673  1.00  0.00      LIG  
ATOM   6568 H5   LIG     1      -6.635  -3.846  22.624  1.00  0.00      LIG  
ATOM   6569 H6   LIG     1      -7.124  -5.197  23.594  1.00  0.00      LIG  
ATOM   6570 H7   LIG     1      -8.762  -2.995  22.459  1.00  0.00      LIG  
ATOM   6571 H8   LIG     1      -8.739  -3.670  24.076  1.00  0.00      LIG  
ATOM   6572 H9   LIG     1      -9.717  -5.792  23.107  1.00  0.00      LIG  
ATOM   6573 H10  LIG     1     -10.288  -4.043  20.755  1.00  0.00      LIG  
ATOM   6574 H11  LIG     1     -13.141  -6.380  21.280  1.00  0.00      LIG  
ATOM   6575 H12  LIG     1     -12.002  -6.798  22.556  1.00  0.00      LIG  
ATOM   6576 H13  LIG     1     -10.697  -7.026  20.702  1.00  0.00      LIG  
ATOM   6577 H14  LIG     1     -10.806  -2.281  22.442  1.00  0.00      LIG  
ATOM   6578 H15  LIG     1     -11.143  -2.339  24.214  1.00  0.00      LIG  
ATOM   6579 H16  LIG     1      -4.869  -6.560  21.582  1.00  0.00      LIG  
ATOM   6580 H17  LIG     1      -5.242  -8.050  22.458  1.00  0.00      LIG  
ATOM   6581 H18  LIG     1      -5.471  -6.497  23.245  1.00  0.00      LIG  
ATOM   6582 H19  LIG     1      -7.574  -8.716  22.906  1.00  0.00      LIG  
ATOM   6583 H20  LIG     1      -8.929  -7.678  22.481  1.00  0.00      LIG  
ATOM   6584 H21  LIG     1      -7.813  -7.198  23.765  1.00  0.00      LIG  
ATOM   6585 H22  LIG     1      -7.271  -3.973  19.257  1.00  0.00      LIG  
ATOM   6586 H23  LIG     1      -8.261  -3.076  20.407  1.00  0.00      LIG  
ATOM   6587 H24  LIG     1      -8.998  -3.759  18.957  1.00  0.00      LIG  
ATOM   6588 H25  LIG     1     -10.537  -4.407  25.281  1.00  0.00      LIG  
ATOM   6589 H26  LIG     1     -11.313  -5.882  24.693  1.00  0.00      LIG  
ATOM   6590 H27  LIG     1     -12.290  -4.467  25.104  1.00  0.00      LIG  
ATOM   6591 H28  LIG     1     -15.098  -1.778  20.251  1.00  0.00      LIG  
ATOM   6592 H29  LIG     1     -13.861  -4.506  19.739  1.00  0.00      LIG  
ATOM   6593 H30  LIG     1     -15.585  -4.365  19.757  1.00  0.00      LIG  
ATOM   6594 H31  LIG     1     -15.287  -3.015  21.967  1.00  0.00      LIG  
ATOM   6595 H32  LIG     1     -10.845  -5.391  18.954  1.00  0.00      LIG  
ATOM   6596 H33  LIG     1     -15.551  -5.144  23.207  1.00  0.00      LIG  
ATOM   6597 H34  LIG     1     -15.110  -6.025  21.733  1.00  0.00      LIG  
ATOM   6598 H35  LIG     1     -16.547  -5.014  21.751  1.00  0.00      LIG  
ATOM   6599 H36  LIG     1     -17.202  -3.393  16.505  1.00  0.00      LIG  
ATOM   6600 H37  LIG     1     -16.553  -1.743  16.243  1.00  0.00      LIG  
ATOM   6601 H38  LIG     1     -18.155  -1.962  16.963  1.00  0.00      LIG  
ATOM   6602 H39  LIG     1     -12.443  -2.805  19.847  1.00  0.00      LIG  
ATOM   6603 H40  LIG     1     -10.676  -1.151  20.060  1.00  0.00      LIG  
ATOM   6604 H41  LIG     1     -11.416  -0.055  21.243  1.00  0.00      LIG  
ATOM   6605 H42  LIG     1     -10.936   0.557  19.649  1.00  0.00      LIG  
ATOM   6606 H43  LIG     1     -14.065   0.565  20.804  1.00  0.00      LIG  
ATOM   6607 H44  LIG     1     -14.596   0.304  19.133  1.00  0.00      LIG  
ATOM   6608 H45  LIG     1     -13.279   1.433  19.475  1.00  0.00      LIG  
TER
REMARK  Energy: 265.206
REMARK  SimpleFitness: 265.206
REMARK  FullFitness: -1379.6807
REMARK  InterFull: -15.6877
REMARK  IntraFull: 285.069
REMARK  solvFull: -1933.58
REMARK  surfFull: 284.518
REMARK  extraFull: 0.0
REMARK  deltaGcompsolvpol: -1933.58
REMARK  deltaGcompsolvnonpol: 284.518
REMARK  deltaGprotsolvpol: -1938.72
REMARK  deltaGprotsolvnonpol: 281.59
REMARK  deltaGligsolvpol: -11.8641
REMARK  deltaGligsolvnonpol: 15.521
REMARK  deltaGvdw: -15.6877
REMARK  deltaGelec: 0.0
REMARK  deltaG: -5.6247015
REMARK  Cluster: 5
REMARK  ClusterRank: 5
ATOM   6526 C    LIG     1      -8.293  -7.699  19.726  1.00  0.00      LIG  
ATOM   6527 C1   LIG     1      -7.030  -7.773  20.497  1.00  0.00      LIG  
ATOM   6528 C2   LIG     1      -6.996  -6.963  21.763  1.00  0.00      LIG  
ATOM   6529 C3   LIG     1      -7.379  -5.490  21.452  1.00  0.00      LIG  
ATOM   6530 C4   LIG     1      -8.556  -5.245  20.470  1.00  0.00      LIG  
ATOM   6531 C5   LIG     1      -8.503  -6.258  19.315  1.00  0.00      LIG  
ATOM   6532 C6   LIG     1      -7.404  -4.618  22.713  1.00  0.00      LIG  
ATOM   6533 C7   LIG     1      -8.715  -3.933  23.016  1.00  0.00      LIG  
ATOM   6534 C8   LIG     1      -9.884  -4.817  22.649  1.00  0.00      LIG  
ATOM   6535 C9   LIG     1      -9.949  -5.011  21.139  1.00  0.00      LIG  
ATOM   6536 C10  LIG     1     -11.204  -4.284  23.224  1.00  0.00      LIG  
ATOM   6537 C11  LIG     1     -12.373  -4.736  22.424  1.00  0.00      LIG  
ATOM   6538 C12  LIG     1     -12.222  -6.064  21.777  1.00  0.00      LIG  
ATOM   6539 C13  LIG     1     -11.070  -6.009  20.779  1.00  0.00      LIG  
ATOM   6540 C14  LIG     1     -11.369  -2.776  23.238  1.00  0.00      LIG  
ATOM   6541 C15  LIG     1     -12.820  -2.625  22.927  1.00  0.00      LIG  
ATOM   6542 C16  LIG     1     -13.362  -3.842  22.301  1.00  0.00      LIG  
ATOM   6543 C17  LIG     1      -5.566  -7.018  22.290  1.00  0.00      LIG  
ATOM   6544 C18  LIG     1      -7.880  -7.672  22.784  1.00  0.00      LIG  
ATOM   6545 C19  LIG     1      -8.253  -3.938  19.737  1.00  0.00      LIG  
ATOM   6546 C20  LIG     1     -11.346  -4.789  24.655  1.00  0.00      LIG  
ATOM   6547 O    LIG     1     -15.184  -2.380  18.262  1.00  0.00      LIG  
ATOM   6548 C21  LIG     1     -14.573  -2.456  19.569  1.00  0.00      LIG  
ATOM   6549 C22  LIG     1     -14.674  -3.885  20.120  1.00  0.00      LIG  
ATOM   6550 C23  LIG     1     -14.716  -3.889  21.646  1.00  0.00      LIG  
ATOM   6551 O1   LIG     1      -6.162  -8.582  20.201  1.00  0.00      LIG  
ATOM   6552 O2   LIG     1     -11.602  -5.652  19.504  1.00  0.00      LIG  
ATOM   6553 C24  LIG     1     -15.520  -5.089  22.115  1.00  0.00      LIG  
ATOM   6554 C25  LIG     1     -16.552  -2.399  18.279  1.00  0.00      LIG  
ATOM   6555 O3   LIG     1     -17.223  -2.561  19.281  1.00  0.00      LIG  
ATOM   6556 C26  LIG     1     -17.147  -2.377  16.903  1.00  0.00      LIG  
ATOM   6557 C27  LIG     1     -13.122  -2.037  19.503  1.00  0.00      LIG  
ATOM   6558 O4   LIG     1     -12.695  -1.249  18.362  1.00  0.00      LIG  
ATOM   6559 C28  LIG     1     -12.713  -0.612  19.655  1.00  0.00      LIG  
ATOM   6560 C29  LIG     1     -11.357  -0.302  20.180  1.00  0.00      LIG  
ATOM   6561 C30  LIG     1     -13.723   0.478  19.770  1.00  0.00      LIG  
ATOM   6562 O5   LIG     1     -13.406  -1.555  22.937  1.00  0.00      LIG  
ATOM   6563 H    LIG     1      -9.105  -8.107  20.326  1.00  0.00      LIG  
ATOM   6564 H1   LIG     1      -8.185  -8.330  18.843  1.00  0.00      LIG  
ATOM   6565 H2   LIG     1      -6.505  -5.131  20.901  1.00  0.00      LIG  
ATOM   6566 H3   LIG     1      -9.375  -6.177  18.666  1.00  0.00      LIG  
ATOM   6567 H4   LIG     1      -7.658  -5.987  18.673  1.00  0.00      LIG  
ATOM   6568 H5   LIG     1      -6.635  -3.846  22.624  1.00  0.00      LIG  
ATOM   6569 H6   LIG     1      -7.124  -5.197  23.594  1.00  0.00      LIG  
ATOM   6570 H7   LIG     1      -8.762  -2.995  22.459  1.00  0.00      LIG  
ATOM   6571 H8   LIG     1      -8.739  -3.670  24.076  1.00  0.00      LIG  
ATOM   6572 H9   LIG     1      -9.717  -5.792  23.107  1.00  0.00      LIG  
ATOM   6573 H10  LIG     1     -10.288  -4.043  20.755  1.00  0.00      LIG  
ATOM   6574 H11  LIG     1     -13.141  -6.380  21.280  1.00  0.00      LIG  
ATOM   6575 H12  LIG     1     -12.002  -6.798  22.556  1.00  0.00      LIG  
ATOM   6576 H13  LIG     1     -10.697  -7.026  20.702  1.00  0.00      LIG  
ATOM   6577 H14  LIG     1     -10.806  -2.281  22.442  1.00  0.00      LIG  
ATOM   6578 H15  LIG     1     -11.143  -2.339  24.214  1.00  0.00      LIG  
ATOM   6579 H16  LIG     1      -4.869  -6.560  21.582  1.00  0.00      LIG  
ATOM   6580 H17  LIG     1      -5.242  -8.050  22.458  1.00  0.00      LIG  
ATOM   6581 H18  LIG     1      -5.471  -6.497  23.245  1.00  0.00      LIG  
ATOM   6582 H19  LIG     1      -7.574  -8.716  22.906  1.00  0.00      LIG  
ATOM   6583 H20  LIG     1      -8.929  -7.678  22.481  1.00  0.00      LIG  
ATOM   6584 H21  LIG     1      -7.813  -7.198  23.765  1.00  0.00      LIG  
ATOM   6585 H22  LIG     1      -7.271  -3.973  19.257  1.00  0.00      LIG  
ATOM   6586 H23  LIG     1      -8.261  -3.076  20.407  1.00  0.00      LIG  
ATOM   6587 H24  LIG     1      -8.998  -3.759  18.957  1.00  0.00      LIG  
ATOM   6588 H25  LIG     1     -10.537  -4.407  25.281  1.00  0.00      LIG  
ATOM   6589 H26  LIG     1     -11.313  -5.882  24.693  1.00  0.00      LIG  
ATOM   6590 H27  LIG     1     -12.290  -4.467  25.104  1.00  0.00      LIG  
ATOM   6591 H28  LIG     1     -15.098  -1.778  20.251  1.00  0.00      LIG  
ATOM   6592 H29  LIG     1     -13.861  -4.506  19.739  1.00  0.00      LIG  
ATOM   6593 H30  LIG     1     -15.585  -4.365  19.757  1.00  0.00      LIG  
ATOM   6594 H31  LIG     1     -15.287  -3.015  21.967  1.00  0.00      LIG  
ATOM   6595 H32  LIG     1     -10.845  -5.391  18.954  1.00  0.00      LIG  
ATOM   6596 H33  LIG     1     -15.551  -5.144  23.207  1.00  0.00      LIG  
ATOM   6597 H34  LIG     1     -15.110  -6.025  21.733  1.00  0.00      LIG  
ATOM   6598 H35  LIG     1     -16.547  -5.014  21.751  1.00  0.00      LIG  
ATOM   6599 H36  LIG     1     -17.202  -3.393  16.505  1.00  0.00      LIG  
ATOM   6600 H37  LIG     1     -16.553  -1.743  16.243  1.00  0.00      LIG  
ATOM   6601 H38  LIG     1     -18.155  -1.962  16.963  1.00  0.00      LIG  
ATOM   6602 H39  LIG     1     -12.443  -2.805  19.847  1.00  0.00      LIG  
ATOM   6603 H40  LIG     1     -10.676  -1.151  20.060  1.00  0.00      LIG  
ATOM   6604 H41  LIG     1     -11.416  -0.055  21.243  1.00  0.00      LIG  
ATOM   6605 H42  LIG     1     -10.936   0.557  19.649  1.00  0.00      LIG  
ATOM   6606 H43  LIG     1     -14.065   0.565  20.804  1.00  0.00      LIG  
ATOM   6607 H44  LIG     1     -14.596   0.304  19.133  1.00  0.00      LIG  
ATOM   6608 H45  LIG     1     -13.279   1.433  19.475  1.00  0.00      LIG  
TER
REMARK  Energy: 265.206
REMARK  SimpleFitness: 265.206
REMARK  FullFitness: -1379.6807
REMARK  InterFull: -15.6877
REMARK  IntraFull: 285.069
REMARK  solvFull: -1933.58
REMARK  surfFull: 284.518
REMARK  extraFull: 0.0
REMARK  deltaGcompsolvpol: -1933.58
REMARK  deltaGcompsolvnonpol: 284.518
REMARK  deltaGprotsolvpol: -1938.72
REMARK  deltaGprotsolvnonpol: 281.59
REMARK  deltaGligsolvpol: -11.8641
REMARK  deltaGligsolvnonpol: 15.521
REMARK  deltaGvdw: -15.6877
REMARK  deltaGelec: 0.0
REMARK  deltaG: -5.6247015
REMARK  Cluster: 5
REMARK  ClusterRank: 6
ATOM   6526 C    LIG     1      -8.293  -7.699  19.726  1.00  0.00      LIG  
ATOM   6527 C1   LIG     1      -7.030  -7.773  20.497  1.00  0.00      LIG  
ATOM   6528 C2   LIG     1      -6.996  -6.963  21.763  1.00  0.00      LIG  
ATOM   6529 C3   LIG     1      -7.379  -5.490  21.452  1.00  0.00      LIG  
ATOM   6530 C4   LIG     1      -8.556  -5.245  20.470  1.00  0.00      LIG  
ATOM   6531 C5   LIG     1      -8.503  -6.258  19.315  1.00  0.00      LIG  
ATOM   6532 C6   LIG     1      -7.404  -4.618  22.713  1.00  0.00      LIG  
ATOM   6533 C7   LIG     1      -8.715  -3.933  23.016  1.00  0.00      LIG  
ATOM   6534 C8   LIG     1      -9.884  -4.817  22.649  1.00  0.00      LIG  
ATOM   6535 C9   LIG     1      -9.949  -5.011  21.139  1.00  0.00      LIG  
ATOM   6536 C10  LIG     1     -11.204  -4.284  23.224  1.00  0.00      LIG  
ATOM   6537 C11  LIG     1     -12.373  -4.736  22.424  1.00  0.00      LIG  
ATOM   6538 C12  LIG     1     -12.222  -6.064  21.777  1.00  0.00      LIG  
ATOM   6539 C13  LIG     1     -11.070  -6.009  20.779  1.00  0.00      LIG  
ATOM   6540 C14  LIG     1     -11.369  -2.776  23.238  1.00  0.00      LIG  
ATOM   6541 C15  LIG     1     -12.820  -2.625  22.927  1.00  0.00      LIG  
ATOM   6542 C16  LIG     1     -13.362  -3.842  22.301  1.00  0.00      LIG  
ATOM   6543 C17  LIG     1      -5.566  -7.018  22.290  1.00  0.00      LIG  
ATOM   6544 C18  LIG     1      -7.880  -7.672  22.784  1.00  0.00      LIG  
ATOM   6545 C19  LIG     1      -8.253  -3.938  19.737  1.00  0.00      LIG  
ATOM   6546 C20  LIG     1     -11.346  -4.789  24.655  1.00  0.00      LIG  
ATOM   6547 O    LIG     1     -15.184  -2.380  18.262  1.00  0.00      LIG  
ATOM   6548 C21  LIG     1     -14.573  -2.456  19.569  1.00  0.00      LIG  
ATOM   6549 C22  LIG     1     -14.674  -3.885  20.120  1.00  0.00      LIG  
ATOM   6550 C23  LIG     1     -14.716  -3.889  21.646  1.00  0.00      LIG  
ATOM   6551 O1   LIG     1      -6.162  -8.582  20.201  1.00  0.00      LIG  
ATOM   6552 O2   LIG     1     -11.602  -5.652  19.504  1.00  0.00      LIG  
ATOM   6553 C24  LIG     1     -15.520  -5.089  22.115  1.00  0.00      LIG  
ATOM   6554 C25  LIG     1     -16.552  -2.399  18.279  1.00  0.00      LIG  
ATOM   6555 O3   LIG     1     -17.223  -2.561  19.281  1.00  0.00      LIG  
ATOM   6556 C26  LIG     1     -17.147  -2.377  16.903  1.00  0.00      LIG  
ATOM   6557 C27  LIG     1     -13.122  -2.037  19.503  1.00  0.00      LIG  
ATOM   6558 O4   LIG     1     -12.695  -1.249  18.362  1.00  0.00      LIG  
ATOM   6559 C28  LIG     1     -12.713  -0.612  19.655  1.00  0.00      LIG  
ATOM   6560 C29  LIG     1     -11.357  -0.302  20.180  1.00  0.00      LIG  
ATOM   6561 C30  LIG     1     -13.723   0.478  19.770  1.00  0.00      LIG  
ATOM   6562 O5   LIG     1     -13.406  -1.555  22.937  1.00  0.00      LIG  
ATOM   6563 H    LIG     1      -9.105  -8.107  20.326  1.00  0.00      LIG  
ATOM   6564 H1   LIG     1      -8.185  -8.330  18.843  1.00  0.00      LIG  
ATOM   6565 H2   LIG     1      -6.505  -5.131  20.901  1.00  0.00      LIG  
ATOM   6566 H3   LIG     1      -9.375  -6.177  18.666  1.00  0.00      LIG  
ATOM   6567 H4   LIG     1      -7.658  -5.987  18.673  1.00  0.00      LIG  
ATOM   6568 H5   LIG     1      -6.635  -3.846  22.624  1.00  0.00      LIG  
ATOM   6569 H6   LIG     1      -7.124  -5.197  23.594  1.00  0.00      LIG  
ATOM   6570 H7   LIG     1      -8.762  -2.995  22.459  1.00  0.00      LIG  
ATOM   6571 H8   LIG     1      -8.739  -3.670  24.076  1.00  0.00      LIG  
ATOM   6572 H9   LIG     1      -9.717  -5.792  23.107  1.00  0.00      LIG  
ATOM   6573 H10  LIG     1     -10.288  -4.043  20.755  1.00  0.00      LIG  
ATOM   6574 H11  LIG     1     -13.141  -6.380  21.280  1.00  0.00      LIG  
ATOM   6575 H12  LIG     1     -12.002  -6.798  22.556  1.00  0.00      LIG  
ATOM   6576 H13  LIG     1     -10.697  -7.026  20.702  1.00  0.00      LIG  
ATOM   6577 H14  LIG     1     -10.806  -2.281  22.442  1.00  0.00      LIG  
ATOM   6578 H15  LIG     1     -11.143  -2.339  24.214  1.00  0.00      LIG  
ATOM   6579 H16  LIG     1      -4.869  -6.560  21.582  1.00  0.00      LIG  
ATOM   6580 H17  LIG     1      -5.242  -8.050  22.458  1.00  0.00      LIG  
ATOM   6581 H18  LIG     1      -5.471  -6.497  23.245  1.00  0.00      LIG  
ATOM   6582 H19  LIG     1      -7.574  -8.716  22.906  1.00  0.00      LIG  
ATOM   6583 H20  LIG     1      -8.929  -7.678  22.481  1.00  0.00      LIG  
ATOM   6584 H21  LIG     1      -7.813  -7.198  23.765  1.00  0.00      LIG  
ATOM   6585 H22  LIG     1      -7.271  -3.973  19.257  1.00  0.00      LIG  
ATOM   6586 H23  LIG     1      -8.261  -3.076  20.407  1.00  0.00      LIG  
ATOM   6587 H24  LIG     1      -8.998  -3.759  18.957  1.00  0.00      LIG  
ATOM   6588 H25  LIG     1     -10.537  -4.407  25.281  1.00  0.00      LIG  
ATOM   6589 H26  LIG     1     -11.313  -5.882  24.693  1.00  0.00      LIG  
ATOM   6590 H27  LIG     1     -12.290  -4.467  25.104  1.00  0.00      LIG  
ATOM   6591 H28  LIG     1     -15.098  -1.778  20.251  1.00  0.00      LIG  
ATOM   6592 H29  LIG     1     -13.861  -4.506  19.739  1.00  0.00      LIG  
ATOM   6593 H30  LIG     1     -15.585  -4.365  19.757  1.00  0.00      LIG  
ATOM   6594 H31  LIG     1     -15.287  -3.015  21.967  1.00  0.00      LIG  
ATOM   6595 H32  LIG     1     -10.845  -5.391  18.954  1.00  0.00      LIG  
ATOM   6596 H33  LIG     1     -15.551  -5.144  23.207  1.00  0.00      LIG  
ATOM   6597 H34  LIG     1     -15.110  -6.025  21.733  1.00  0.00      LIG  
ATOM   6598 H35  LIG     1     -16.547  -5.014  21.751  1.00  0.00      LIG  
ATOM   6599 H36  LIG     1     -17.202  -3.393  16.505  1.00  0.00      LIG  
ATOM   6600 H37  LIG     1     -16.553  -1.743  16.243  1.00  0.00      LIG  
ATOM   6601 H38  LIG     1     -18.155  -1.962  16.963  1.00  0.00      LIG  
ATOM   6602 H39  LIG     1     -12.443  -2.805  19.847  1.00  0.00      LIG  
ATOM   6603 H40  LIG     1     -10.676  -1.151  20.060  1.00  0.00      LIG  
ATOM   6604 H41  LIG     1     -11.416  -0.055  21.243  1.00  0.00      LIG  
ATOM   6605 H42  LIG     1     -10.936   0.557  19.649  1.00  0.00      LIG  
ATOM   6606 H43  LIG     1     -14.065   0.565  20.804  1.00  0.00      LIG  
ATOM   6607 H44  LIG     1     -14.596   0.304  19.133  1.00  0.00      LIG  
ATOM   6608 H45  LIG     1     -13.279   1.433  19.475  1.00  0.00      LIG  
TER
REMARK  Energy: 265.206
REMARK  SimpleFitness: 265.206
REMARK  FullFitness: -1379.6807
REMARK  InterFull: -15.6877
REMARK  IntraFull: 285.069
REMARK  solvFull: -1933.58
REMARK  surfFull: 284.518
REMARK  extraFull: 0.0
REMARK  deltaGcompsolvpol: -1933.58
REMARK  deltaGcompsolvnonpol: 284.518
REMARK  deltaGprotsolvpol: -1938.72
REMARK  deltaGprotsolvnonpol: 281.59
REMARK  deltaGligsolvpol: -11.8641
REMARK  deltaGligsolvnonpol: 15.521
REMARK  deltaGvdw: -15.6877
REMARK  deltaGelec: 0.0
REMARK  deltaG: -5.6247015
REMARK  Cluster: 5
REMARK  ClusterRank: 7
ATOM   6526 C    LIG     1      -8.293  -7.699  19.726  1.00  0.00      LIG  
ATOM   6527 C1   LIG     1      -7.030  -7.773  20.497  1.00  0.00      LIG  
ATOM   6528 C2   LIG     1      -6.996  -6.963  21.763  1.00  0.00      LIG  
ATOM   6529 C3   LIG     1      -7.379  -5.490  21.452  1.00  0.00      LIG  
ATOM   6530 C4   LIG     1      -8.556  -5.245  20.470  1.00  0.00      LIG  
ATOM   6531 C5   LIG     1      -8.503  -6.258  19.315  1.00  0.00      LIG  
ATOM   6532 C6   LIG     1      -7.404  -4.618  22.713  1.00  0.00      LIG  
ATOM   6533 C7   LIG     1      -8.715  -3.933  23.016  1.00  0.00      LIG  
ATOM   6534 C8   LIG     1      -9.884  -4.817  22.649  1.00  0.00      LIG  
ATOM   6535 C9   LIG     1      -9.949  -5.011  21.139  1.00  0.00      LIG  
ATOM   6536 C10  LIG     1     -11.204  -4.284  23.224  1.00  0.00      LIG  
ATOM   6537 C11  LIG     1     -12.373  -4.736  22.424  1.00  0.00      LIG  
ATOM   6538 C12  LIG     1     -12.222  -6.064  21.777  1.00  0.00      LIG  
ATOM   6539 C13  LIG     1     -11.070  -6.009  20.779  1.00  0.00      LIG  
ATOM   6540 C14  LIG     1     -11.369  -2.776  23.238  1.00  0.00      LIG  
ATOM   6541 C15  LIG     1     -12.820  -2.625  22.927  1.00  0.00      LIG  
ATOM   6542 C16  LIG     1     -13.362  -3.842  22.301  1.00  0.00      LIG  
ATOM   6543 C17  LIG     1      -5.566  -7.018  22.290  1.00  0.00      LIG  
ATOM   6544 C18  LIG     1      -7.880  -7.672  22.784  1.00  0.00      LIG  
ATOM   6545 C19  LIG     1      -8.253  -3.938  19.737  1.00  0.00      LIG  
ATOM   6546 C20  LIG     1     -11.346  -4.789  24.655  1.00  0.00      LIG  
ATOM   6547 O    LIG     1     -15.184  -2.380  18.262  1.00  0.00      LIG  
ATOM   6548 C21  LIG     1     -14.573  -2.456  19.569  1.00  0.00      LIG  
ATOM   6549 C22  LIG     1     -14.674  -3.885  20.120  1.00  0.00      LIG  
ATOM   6550 C23  LIG     1     -14.716  -3.889  21.646  1.00  0.00      LIG  
ATOM   6551 O1   LIG     1      -6.162  -8.582  20.201  1.00  0.00      LIG  
ATOM   6552 O2   LIG     1     -11.602  -5.652  19.504  1.00  0.00      LIG  
ATOM   6553 C24  LIG     1     -15.520  -5.089  22.115  1.00  0.00      LIG  
ATOM   6554 C25  LIG     1     -16.552  -2.399  18.279  1.00  0.00      LIG  
ATOM   6555 O3   LIG     1     -17.223  -2.561  19.281  1.00  0.00      LIG  
ATOM   6556 C26  LIG     1     -17.147  -2.377  16.903  1.00  0.00      LIG  
ATOM   6557 C27  LIG     1     -13.122  -2.037  19.503  1.00  0.00      LIG  
ATOM   6558 O4   LIG     1     -12.695  -1.249  18.362  1.00  0.00      LIG  
ATOM   6559 C28  LIG     1     -12.713  -0.612  19.655  1.00  0.00      LIG  
ATOM   6560 C29  LIG     1     -11.357  -0.302  20.180  1.00  0.00      LIG  
ATOM   6561 C30  LIG     1     -13.723   0.478  19.770  1.00  0.00      LIG  
ATOM   6562 O5   LIG     1     -13.406  -1.555  22.937  1.00  0.00      LIG  
ATOM   6563 H    LIG     1      -9.105  -8.107  20.326  1.00  0.00      LIG  
ATOM   6564 H1   LIG     1      -8.185  -8.330  18.843  1.00  0.00      LIG  
ATOM   6565 H2   LIG     1      -6.505  -5.131  20.901  1.00  0.00      LIG  
ATOM   6566 H3   LIG     1      -9.375  -6.177  18.666  1.00  0.00      LIG  
ATOM   6567 H4   LIG     1      -7.658  -5.987  18.673  1.00  0.00      LIG  
ATOM   6568 H5   LIG     1      -6.635  -3.846  22.624  1.00  0.00      LIG  
ATOM   6569 H6   LIG     1      -7.124  -5.197  23.594  1.00  0.00      LIG  
ATOM   6570 H7   LIG     1      -8.762  -2.995  22.459  1.00  0.00      LIG  
ATOM   6571 H8   LIG     1      -8.739  -3.670  24.076  1.00  0.00      LIG  
ATOM   6572 H9   LIG     1      -9.717  -5.792  23.107  1.00  0.00      LIG  
ATOM   6573 H10  LIG     1     -10.288  -4.043  20.755  1.00  0.00      LIG  
ATOM   6574 H11  LIG     1     -13.141  -6.380  21.280  1.00  0.00      LIG  
ATOM   6575 H12  LIG     1     -12.002  -6.798  22.556  1.00  0.00      LIG  
ATOM   6576 H13  LIG     1     -10.697  -7.026  20.702  1.00  0.00      LIG  
ATOM   6577 H14  LIG     1     -10.806  -2.281  22.442  1.00  0.00      LIG  
ATOM   6578 H15  LIG     1     -11.143  -2.339  24.214  1.00  0.00      LIG  
ATOM   6579 H16  LIG     1      -4.869  -6.560  21.582  1.00  0.00      LIG  
ATOM   6580 H17  LIG     1      -5.242  -8.050  22.458  1.00  0.00      LIG  
ATOM   6581 H18  LIG     1      -5.471  -6.497  23.245  1.00  0.00      LIG  
ATOM   6582 H19  LIG     1      -7.574  -8.716  22.906  1.00  0.00      LIG  
ATOM   6583 H20  LIG     1      -8.929  -7.678  22.481  1.00  0.00      LIG  
ATOM   6584 H21  LIG     1      -7.813  -7.198  23.765  1.00  0.00      LIG  
ATOM   6585 H22  LIG     1      -7.271  -3.973  19.257  1.00  0.00      LIG  
ATOM   6586 H23  LIG     1      -8.261  -3.076  20.407  1.00  0.00      LIG  
ATOM   6587 H24  LIG     1      -8.998  -3.759  18.957  1.00  0.00      LIG  
ATOM   6588 H25  LIG     1     -10.537  -4.407  25.281  1.00  0.00      LIG  
ATOM   6589 H26  LIG     1     -11.313  -5.882  24.693  1.00  0.00      LIG  
ATOM   6590 H27  LIG     1     -12.290  -4.467  25.104  1.00  0.00      LIG  
ATOM   6591 H28  LIG     1     -15.098  -1.778  20.251  1.00  0.00      LIG  
ATOM   6592 H29  LIG     1     -13.861  -4.506  19.739  1.00  0.00      LIG  
ATOM   6593 H30  LIG     1     -15.585  -4.365  19.757  1.00  0.00      LIG  
ATOM   6594 H31  LIG     1     -15.287  -3.015  21.967  1.00  0.00      LIG  
ATOM   6595 H32  LIG     1     -10.845  -5.391  18.954  1.00  0.00      LIG  
ATOM   6596 H33  LIG     1     -15.551  -5.144  23.207  1.00  0.00      LIG  
ATOM   6597 H34  LIG     1     -15.110  -6.025  21.733  1.00  0.00      LIG  
ATOM   6598 H35  LIG     1     -16.547  -5.014  21.751  1.00  0.00      LIG  
ATOM   6599 H36  LIG     1     -17.202  -3.393  16.505  1.00  0.00      LIG  
ATOM   6600 H37  LIG     1     -16.553  -1.743  16.243  1.00  0.00      LIG  
ATOM   6601 H38  LIG     1     -18.155  -1.962  16.963  1.00  0.00      LIG  
ATOM   6602 H39  LIG     1     -12.443  -2.805  19.847  1.00  0.00      LIG  
ATOM   6603 H40  LIG     1     -10.676  -1.151  20.060  1.00  0.00      LIG  
ATOM   6604 H41  LIG     1     -11.416  -0.055  21.243  1.00  0.00      LIG  
ATOM   6605 H42  LIG     1     -10.936   0.557  19.649  1.00  0.00      LIG  
ATOM   6606 H43  LIG     1     -14.065   0.565  20.804  1.00  0.00      LIG  
ATOM   6607 H44  LIG     1     -14.596   0.304  19.133  1.00  0.00      LIG  
ATOM   6608 H45  LIG     1     -13.279   1.433  19.475  1.00  0.00      LIG  
TER
REMARK  Energy: 269.068
REMARK  SimpleFitness: 269.068
REMARK  FullFitness: -1374.5437
REMARK  InterFull: -25.6287
REMARK  IntraFull: 288.357
REMARK  solvFull: -1922.19
REMARK  surfFull: 284.918
REMARK  extraFull: 0.0
REMARK  deltaGcompsolvpol: -1922.19
REMARK  deltaGcompsolvnonpol: 284.918
REMARK  deltaGprotsolvpol: -1938.72
REMARK  deltaGprotsolvnonpol: 281.59
REMARK  deltaGligsolvpol: -10.2183
REMARK  deltaGligsolvnonpol: 15.3958
REMARK  deltaGvdw: -25.6287
REMARK  deltaGelec: 0.0
REMARK  deltaG: -5.9190907
REMARK  Cluster: 5
REMARK  ClusterRank: 8
ATOM   6526 C    LIG     1      -7.545  -5.089  19.162  1.00  0.00      LIG  
ATOM   6527 C1   LIG     1      -6.518  -5.949  19.809  1.00  0.00      LIG  
ATOM   6528 C2   LIG     1      -6.885  -6.544  21.146  1.00  0.00      LIG  
ATOM   6529 C3   LIG     1      -7.460  -5.460  22.096  1.00  0.00      LIG  
ATOM   6530 C4   LIG     1      -8.466  -4.455  21.490  1.00  0.00      LIG  
ATOM   6531 C5   LIG     1      -7.966  -3.995  20.115  1.00  0.00      LIG  
ATOM   6532 C6   LIG     1      -7.872  -6.032  23.460  1.00  0.00      LIG  
ATOM   6533 C7   LIG     1      -9.312  -5.813  23.866  1.00  0.00      LIG  
ATOM   6534 C8   LIG     1     -10.225  -5.941  22.669  1.00  0.00      LIG  
ATOM   6535 C9   LIG     1      -9.969  -4.866  21.613  1.00  0.00      LIG  
ATOM   6536 C10  LIG     1     -11.706  -5.987  23.071  1.00  0.00      LIG  
ATOM   6537 C11  LIG     1     -12.581  -5.575  21.938  1.00  0.00      LIG  
ATOM   6538 C12  LIG     1     -12.068  -5.980  20.602  1.00  0.00      LIG  
ATOM   6539 C13  LIG     1     -10.726  -5.289  20.333  1.00  0.00      LIG  
ATOM   6540 C14  LIG     1     -12.122  -5.044  24.186  1.00  0.00      LIG  
ATOM   6541 C15  LIG     1     -13.474  -4.619  23.727  1.00  0.00      LIG  
ATOM   6542 C16  LIG     1     -13.656  -4.851  22.284  1.00  0.00      LIG  
ATOM   6543 C17  LIG     1      -5.593  -7.094  21.743  1.00  0.00      LIG  
ATOM   6544 C18  LIG     1      -7.793  -7.739  20.874  1.00  0.00      LIG  
ATOM   6545 C19  LIG     1      -8.342  -3.148  22.279  1.00  0.00      LIG  
ATOM   6546 C20  LIG     1     -12.050  -7.409  23.500  1.00  0.00      LIG  
ATOM   6547 O    LIG     1     -15.611  -2.203  18.519  1.00  0.00      LIG  
ATOM   6548 C21  LIG     1     -15.227  -2.397  19.896  1.00  0.00      LIG  
ATOM   6549 C22  LIG     1     -14.625  -3.792  20.118  1.00  0.00      LIG  
ATOM   6550 C23  LIG     1     -14.829  -4.235  21.567  1.00  0.00      LIG  
ATOM   6551 O1   LIG     1      -5.633  -6.442  19.124  1.00  0.00      LIG  
ATOM   6552 O2   LIG     1     -10.977  -4.149  19.525  1.00  0.00      LIG  
ATOM   6553 C24  LIG     1     -15.961  -5.241  21.606  1.00  0.00      LIG  
ATOM   6554 C25  LIG     1     -16.885  -2.608  18.229  1.00  0.00      LIG  
ATOM   6555 O3   LIG     1     -17.636  -3.163  19.014  1.00  0.00      LIG  
ATOM   6556 C26  LIG     1     -17.262  -2.334  16.807  1.00  0.00      LIG  
ATOM   6557 C27  LIG     1     -14.347  -1.251  20.335  1.00  0.00      LIG  
ATOM   6558 O4   LIG     1     -13.049  -1.600  20.882  1.00  0.00      LIG  
ATOM   6559 C28  LIG     1     -13.092  -0.811  19.674  1.00  0.00      LIG  
ATOM   6560 C29  LIG     1     -12.663   0.601  19.859  1.00  0.00      LIG  
ATOM   6561 C30  LIG     1     -12.568  -1.492  18.465  1.00  0.00      LIG  
ATOM   6562 O5   LIG     1     -14.262  -3.976  24.407  1.00  0.00      LIG  
ATOM   6563 H    LIG     1      -8.378  -5.711  18.834  1.00  0.00      LIG  
ATOM   6564 H1   LIG     1      -7.092  -4.634  18.277  1.00  0.00      LIG  
ATOM   6565 H2   LIG     1      -6.583  -4.846  22.321  1.00  0.00      LIG  
ATOM   6566 H3   LIG     1      -8.689  -3.333  19.636  1.00  0.00      LIG  
ATOM   6567 H4   LIG     1      -7.080  -3.372  20.276  1.00  0.00      LIG  
ATOM   6568 H5   LIG     1      -7.235  -5.596  24.235  1.00  0.00      LIG  
ATOM   6569 H6   LIG     1      -7.680  -7.105  23.507  1.00  0.00      LIG  
ATOM   6570 H7   LIG     1      -9.415  -4.830  24.328  1.00  0.00      LIG  
ATOM   6571 H8   LIG     1      -9.575  -6.544  24.635  1.00  0.00      LIG  
ATOM   6572 H9   LIG     1      -9.994  -6.904  22.210  1.00  0.00      LIG  
ATOM   6573 H10  LIG     1     -10.473  -3.960  21.967  1.00  0.00      LIG  
ATOM   6574 H11  LIG     1     -12.793  -5.781  19.810  1.00  0.00      LIG  
ATOM   6575 H12  LIG     1     -11.916  -7.062  20.619  1.00  0.00      LIG  
ATOM   6576 H13  LIG     1     -10.129  -5.980  19.740  1.00  0.00      LIG  
ATOM   6577 H14  LIG     1     -11.490  -4.153  24.247  1.00  0.00      LIG  
ATOM   6578 H15  LIG     1     -12.189  -5.549  25.154  1.00  0.00      LIG  
ATOM   6579 H16  LIG     1      -4.863  -6.294  21.904  1.00  0.00      LIG  
ATOM   6580 H17  LIG     1      -5.130  -7.838  21.088  1.00  0.00      LIG  
ATOM   6581 H18  LIG     1      -5.771  -7.587  22.701  1.00  0.00      LIG  
ATOM   6582 H19  LIG     1      -7.308  -8.447  20.195  1.00  0.00      LIG  
ATOM   6583 H20  LIG     1      -8.733  -7.440  20.408  1.00  0.00      LIG  
ATOM   6584 H21  LIG     1      -8.025  -8.282  21.793  1.00  0.00      LIG  
ATOM   6585 H22  LIG     1      -7.304  -2.806  22.314  1.00  0.00      LIG  
ATOM   6586 H23  LIG     1      -8.690  -3.237  23.308  1.00  0.00      LIG  
ATOM   6587 H24  LIG     1      -8.935  -2.363  21.803  1.00  0.00      LIG  
ATOM   6588 H25  LIG     1     -11.484  -7.690  24.391  1.00  0.00      LIG  
ATOM   6589 H26  LIG     1     -11.812  -8.128  22.711  1.00  0.00      LIG  
ATOM   6590 H27  LIG     1     -13.113  -7.509  23.738  1.00  0.00      LIG  
ATOM   6591 H28  LIG     1     -16.107  -2.311  20.540  1.00  0.00      LIG  
ATOM   6592 H29  LIG     1     -13.571  -3.788  19.850  1.00  0.00      LIG  
ATOM   6593 H30  LIG     1     -15.101  -4.513  19.448  1.00  0.00      LIG  
ATOM   6594 H31  LIG     1     -15.143  -3.353  22.133  1.00  0.00      LIG  
ATOM   6595 H32  LIG     1     -11.533  -3.549  20.057  1.00  0.00      LIG  
ATOM   6596 H33  LIG     1     -16.207  -5.521  22.635  1.00  0.00      LIG  
ATOM   6597 H34  LIG     1     -15.698  -6.151  21.058  1.00  0.00      LIG  
ATOM   6598 H35  LIG     1     -16.858  -4.821  21.145  1.00  0.00      LIG  
ATOM   6599 H36  LIG     1     -17.122  -3.232  16.202  1.00  0.00      LIG  
ATOM   6600 H37  LIG     1     -16.667  -1.512  16.403  1.00  0.00      LIG  
ATOM   6601 H38  LIG     1     -18.313  -2.034  16.780  1.00  0.00      LIG  
ATOM   6602 H39  LIG     1     -14.921  -0.469  20.809  1.00  0.00      LIG  
ATOM   6603 H40  LIG     1     -13.035   1.015  20.801  1.00  0.00      LIG  
ATOM   6604 H41  LIG     1     -13.043   1.218  19.041  1.00  0.00      LIG  
ATOM   6605 H42  LIG     1     -11.572   0.668  19.862  1.00  0.00      LIG  
ATOM   6606 H43  LIG     1     -13.138  -1.174  17.590  1.00  0.00      LIG  
ATOM   6607 H44  LIG     1     -12.644  -2.577  18.518  1.00  0.00      LIG  
ATOM   6608 H45  LIG     1     -11.517  -1.233  18.313  1.00  0.00      LIG  
TER
REMARK  Energy: 269.883
REMARK  SimpleFitness: 269.883
REMARK  FullFitness: -1373.8083
REMARK  InterFull: -23.9134
REMARK  IntraFull: 288.451
REMARK  solvFull: -1923.5
REMARK  surfFull: 285.154
REMARK  extraFull: 0.0
REMARK  deltaGcompsolvpol: -1923.5
REMARK  deltaGcompsolvnonpol: 285.154
REMARK  deltaGprotsolvpol: -1938.72
REMARK  deltaGprotsolvnonpol: 281.59
REMARK  deltaGligsolvpol: -10.2351
REMARK  deltaGligsolvnonpol: 15.3842
REMARK  deltaGvdw: -23.9134
REMARK  deltaGelec: 0.0
REMARK  deltaG: -5.8125486
REMARK  Cluster: 5
REMARK  ClusterRank: 9
ATOM   6526 C    LIG     1      -7.369  -5.012  19.316  1.00  0.00      LIG  
ATOM   6527 C1   LIG     1      -6.312  -5.821  19.981  1.00  0.00      LIG  
ATOM   6528 C2   LIG     1      -6.699  -6.466  21.288  1.00  0.00      LIG  
ATOM   6529 C3   LIG     1      -7.353  -5.434  22.244  1.00  0.00      LIG  
ATOM   6530 C4   LIG     1      -8.370  -4.445  21.626  1.00  0.00      LIG  
ATOM   6531 C5   LIG     1      -7.859  -3.948  20.269  1.00  0.00      LIG  
ATOM   6532 C6   LIG     1      -7.791  -6.069  23.571  1.00  0.00      LIG  
ATOM   6533 C7   LIG     1      -9.238  -5.865  23.955  1.00  0.00      LIG  
ATOM   6534 C8   LIG     1     -10.126  -5.986  22.738  1.00  0.00      LIG  
ATOM   6535 C9   LIG     1      -9.867  -4.887  21.710  1.00  0.00      LIG  
ATOM   6536 C10  LIG     1     -11.612  -6.048  23.114  1.00  0.00      LIG  
ATOM   6537 C11  LIG     1     -12.476  -5.635  21.971  1.00  0.00      LIG  
ATOM   6538 C12  LIG     1     -11.929  -6.016  20.641  1.00  0.00      LIG  
ATOM   6539 C13  LIG     1     -10.593  -5.298  20.407  1.00  0.00      LIG  
ATOM   6540 C14  LIG     1     -12.048  -5.115  24.228  1.00  0.00      LIG  
ATOM   6541 C15  LIG     1     -13.402  -4.707  23.759  1.00  0.00      LIG  
ATOM   6542 C16  LIG     1     -13.566  -4.929  22.311  1.00  0.00      LIG  
ATOM   6543 C17  LIG     1      -5.415  -6.986  21.929  1.00  0.00      LIG  
ATOM   6544 C18  LIG     1      -7.558  -7.678  20.946  1.00  0.00      LIG  
ATOM   6545 C19  LIG     1      -8.292  -3.149  22.437  1.00  0.00      LIG  
ATOM   6546 C20  LIG     1     -11.955  -7.473  23.530  1.00  0.00      LIG  
ATOM   6547 O    LIG     1     -15.547  -2.266  18.561  1.00  0.00      LIG  
ATOM   6548 C21  LIG     1     -15.156  -2.467  19.935  1.00  0.00      LIG  
ATOM   6549 C22  LIG     1     -14.522  -3.848  20.147  1.00  0.00      LIG  
ATOM   6550 C23  LIG     1     -14.732  -4.300  21.591  1.00  0.00      LIG  
ATOM   6551 O1   LIG     1      -5.387  -6.257  19.312  1.00  0.00      LIG  
ATOM   6552 O2   LIG     1     -10.859  -4.146  19.618  1.00  0.00      LIG  
ATOM   6553 C24  LIG     1     -15.885  -5.282  21.623  1.00  0.00      LIG  
ATOM   6554 C25  LIG     1     -16.839  -2.627  18.285  1.00  0.00      LIG  
ATOM   6555 O3   LIG     1     -17.595  -3.170  19.070  1.00  0.00      LIG  
ATOM   6556 C26  LIG     1     -17.228  -2.306  16.876  1.00  0.00      LIG  
ATOM   6557 C27  LIG     1     -14.303  -1.305  20.380  1.00  0.00      LIG  
ATOM   6558 O4   LIG     1     -12.996  -1.624  20.925  1.00  0.00      LIG  
ATOM   6559 C28  LIG     1     -13.061  -0.835  19.718  1.00  0.00      LIG  
ATOM   6560 C29  LIG     1     -12.673   0.589  19.905  1.00  0.00      LIG  
ATOM   6561 C30  LIG     1     -12.520  -1.500  18.506  1.00  0.00      LIG  
ATOM   6562 O5   LIG     1     -14.201  -4.077  24.435  1.00  0.00      LIG  
ATOM   6563 H    LIG     1      -8.163  -5.675  18.976  1.00  0.00      LIG  
ATOM   6564 H1   LIG     1      -6.924  -4.532  18.440  1.00  0.00      LIG  
ATOM   6565 H2   LIG     1      -6.511  -4.794  22.523  1.00  0.00      LIG  
ATOM   6566 H3   LIG     1      -8.601  -3.317  19.778  1.00  0.00      LIG  
ATOM   6567 H4   LIG     1      -7.007  -3.287  20.455  1.00  0.00      LIG  
ATOM   6568 H5   LIG     1      -7.167  -5.673  24.378  1.00  0.00      LIG  
ATOM   6569 H6   LIG     1      -7.604  -7.143  23.572  1.00  0.00      LIG  
ATOM   6570 H7   LIG     1      -9.355  -4.890  24.429  1.00  0.00      LIG  
ATOM   6571 H8   LIG     1      -9.507  -6.608  24.710  1.00  0.00      LIG  
ATOM   6572 H9   LIG     1      -9.872  -6.938  22.266  1.00  0.00      LIG  
ATOM   6573 H10  LIG     1     -10.395  -3.998  22.072  1.00  0.00      LIG  
ATOM   6574 H11  LIG     1     -12.642  -5.819  19.837  1.00  0.00      LIG  
ATOM   6575 H12  LIG     1     -11.759  -7.096  20.648  1.00  0.00      LIG  
ATOM   6576 H13  LIG     1      -9.970  -5.963  19.812  1.00  0.00      LIG  
ATOM   6577 H14  LIG     1     -11.428  -4.216  24.294  1.00  0.00      LIG  
ATOM   6578 H15  LIG     1     -12.113  -5.623  25.194  1.00  0.00      LIG  
ATOM   6579 H16  LIG     1      -4.746  -6.160  22.189  1.00  0.00      LIG  
ATOM   6580 H17  LIG     1      -4.870  -7.660  21.261  1.00  0.00      LIG  
ATOM   6581 H18  LIG     1      -5.626  -7.550  22.841  1.00  0.00      LIG  
ATOM   6582 H19  LIG     1      -7.057  -8.319  20.213  1.00  0.00      LIG  
ATOM   6583 H20  LIG     1      -8.517  -7.387  20.516  1.00  0.00      LIG  
ATOM   6584 H21  LIG     1      -7.756  -8.289  21.828  1.00  0.00      LIG  
ATOM   6585 H22  LIG     1      -7.264  -2.781  22.490  1.00  0.00      LIG  
ATOM   6586 H23  LIG     1      -8.650  -3.264  23.460  1.00  0.00      LIG  
ATOM   6587 H24  LIG     1      -8.901  -2.373  21.964  1.00  0.00      LIG  
ATOM   6588 H25  LIG     1     -11.399  -7.755  24.427  1.00  0.00      LIG  
ATOM   6589 H26  LIG     1     -11.706  -8.187  22.740  1.00  0.00      LIG  
ATOM   6590 H27  LIG     1     -13.020  -7.577  23.757  1.00  0.00      LIG  
ATOM   6591 H28  LIG     1     -16.033  -2.409  20.587  1.00  0.00      LIG  
ATOM   6592 H29  LIG     1     -13.464  -3.818  19.893  1.00  0.00      LIG  
ATOM   6593 H30  LIG     1     -14.974  -4.576  19.467  1.00  0.00      LIG  
ATOM   6594 H31  LIG     1     -15.031  -3.416  22.161  1.00  0.00      LIG  
ATOM   6595 H32  LIG     1     -11.451  -3.581  20.144  1.00  0.00      LIG  
ATOM   6596 H33  LIG     1     -16.136  -5.569  22.648  1.00  0.00      LIG  
ATOM   6597 H34  LIG     1     -15.643  -6.190  21.063  1.00  0.00      LIG  
ATOM   6598 H35  LIG     1     -16.774  -4.838  21.171  1.00  0.00      LIG  
ATOM   6599 H36  LIG     1     -17.024  -3.156  16.223  1.00  0.00      LIG  
ATOM   6600 H37  LIG     1     -16.696  -1.419  16.528  1.00  0.00      LIG  
ATOM   6601 H38  LIG     1     -18.298  -2.086  16.860  1.00  0.00      LIG  
ATOM   6602 H39  LIG     1     -14.896  -0.536  20.852  1.00  0.00      LIG  
ATOM   6603 H40  LIG     1     -13.052   0.989  20.850  1.00  0.00      LIG  
ATOM   6604 H41  LIG     1     -13.074   1.197  19.091  1.00  0.00      LIG  
ATOM   6605 H42  LIG     1     -11.584   0.685  19.904  1.00  0.00      LIG  
ATOM   6606 H43  LIG     1     -13.094  -1.191  17.631  1.00  0.00      LIG  
ATOM   6607 H44  LIG     1     -12.570  -2.586  18.557  1.00  0.00      LIG  
ATOM   6608 H45  LIG     1     -11.475  -1.216  18.358  1.00  0.00      LIG  
TER
REMARK  Energy: 269.23
REMARK  SimpleFitness: 269.23
REMARK  FullFitness: -1373.1445
REMARK  InterFull: -24.6304
REMARK  IntraFull: 291.629
REMARK  solvFull: -1925.0
REMARK  surfFull: 284.857
REMARK  extraFull: 0.0
REMARK  deltaGcompsolvpol: -1925.0
REMARK  deltaGcompsolvnonpol: 284.857
REMARK  deltaGprotsolvpol: -1938.72
REMARK  deltaGprotsolvnonpol: 281.59
REMARK  deltaGligsolvpol: -12.5888
REMARK  deltaGligsolvnonpol: 15.6748
REMARK  deltaGvdw: -24.6304
REMARK  deltaGelec: 0.0
REMARK  deltaG: -5.883717
REMARK  Cluster: 5
REMARK  ClusterRank: 10
ATOM   6526 C    LIG     1      -7.651  -6.356  19.599  1.00  0.00      LIG  
ATOM   6527 C1   LIG     1      -6.834  -7.368  20.322  1.00  0.00      LIG  
ATOM   6528 C2   LIG     1      -7.388  -7.844  21.641  1.00  0.00      LIG  
ATOM   6529 C3   LIG     1      -7.772  -6.637  22.536  1.00  0.00      LIG  
ATOM   6530 C4   LIG     1      -8.519  -5.463  21.858  1.00  0.00      LIG  
ATOM   6531 C5   LIG     1      -7.893  -5.162  20.491  1.00  0.00      LIG  
ATOM   6532 C6   LIG     1      -8.354  -7.074  23.888  1.00  0.00      LIG  
ATOM   6533 C7   LIG     1      -9.734  -6.553  24.212  1.00  0.00      LIG  
ATOM   6534 C8   LIG     1     -10.594  -6.526  22.971  1.00  0.00      LIG  
ATOM   6535 C9   LIG     1     -10.078  -5.538  21.925  1.00  0.00      LIG  
ATOM   6536 C10  LIG     1     -12.070  -6.274  23.302  1.00  0.00      LIG  
ATOM   6537 C11  LIG     1     -12.795  -5.736  22.119  1.00  0.00      LIG  
ATOM   6538 C12  LIG     1     -12.300  -6.245  20.816  1.00  0.00      LIG  
ATOM   6539 C13  LIG     1     -10.857  -5.778  20.607  1.00  0.00      LIG  
ATOM   6540 C14  LIG     1     -12.350  -5.235  24.374  1.00  0.00      LIG  
ATOM   6541 C15  LIG     1     -13.586  -4.589  23.841  1.00  0.00      LIG  
ATOM   6542 C16  LIG     1     -13.742  -4.831  22.396  1.00  0.00      LIG  
ATOM   6543 C17  LIG     1      -6.278  -8.640  22.321  1.00  0.00      LIG  
ATOM   6544 C18  LIG     1      -8.517  -8.822  21.331  1.00  0.00      LIG  
ATOM   6545 C19  LIG     1      -8.145  -4.193  22.628  1.00  0.00      LIG  
ATOM   6546 C20  LIG     1     -12.702  -7.593  23.737  1.00  0.00      LIG  
ATOM   6547 O    LIG     1     -15.387  -2.212  18.467  1.00  0.00      LIG  
ATOM   6548 C21  LIG     1     -14.992  -2.308  19.856  1.00  0.00      LIG  
ATOM   6549 C22  LIG     1     -14.475  -3.720  20.155  1.00  0.00      LIG  
ATOM   6550 C23  LIG     1     -14.788  -4.096  21.603  1.00  0.00      LIG  
ATOM   6551 O1   LIG     1      -6.003  -8.020  19.708  1.00  0.00      LIG  
ATOM   6552 O2   LIG     1     -10.895  -4.575  19.842  1.00  0.00      LIG  
ATOM   6553 C24  LIG     1     -16.011  -4.991  21.604  1.00  0.00      LIG  
ATOM   6554 C25  LIG     1     -16.688  -2.574  18.231  1.00  0.00      LIG  
ATOM   6555 O3   LIG     1     -17.448  -3.029  19.067  1.00  0.00      LIG  
ATOM   6556 C26  LIG     1     -17.093  -2.360  16.803  1.00  0.00      LIG  
ATOM   6557 C27  LIG     1     -13.909  -1.314  20.216  1.00  0.00      LIG  
ATOM   6558 O4   LIG     1     -13.368  -0.472  19.164  1.00  0.00      LIG  
ATOM   6559 C28  LIG     1     -14.125   0.157  20.225  1.00  0.00      LIG  
ATOM   6560 C29  LIG     1     -13.304   0.982  21.151  1.00  0.00      LIG  
ATOM   6561 C30  LIG     1     -15.407   0.769  19.777  1.00  0.00      LIG  
ATOM   6562 O5   LIG     1     -14.277  -3.800  24.469  1.00  0.00      LIG  
ATOM   6563 H    LIG     1      -8.571  -6.826  19.252  1.00  0.00      LIG  
ATOM   6564 H1   LIG     1      -7.084  -6.034  18.722  1.00  0.00      LIG  
ATOM   6565 H2   LIG     1      -6.797  -6.213  22.794  1.00  0.00      LIG  
ATOM   6566 H3   LIG     1      -8.463  -4.401  19.955  1.00  0.00      LIG  
ATOM   6567 H4   LIG     1      -6.913  -4.706  20.667  1.00  0.00      LIG  
ATOM   6568 H5   LIG     1      -7.676  -6.754  24.685  1.00  0.00      LIG  
ATOM   6569 H6   LIG     1      -8.391  -8.162  23.964  1.00  0.00      LIG  
ATOM   6570 H7   LIG     1      -9.656  -5.557  24.651  1.00  0.00      LIG  
ATOM   6571 H8   LIG     1     -10.176  -7.195  24.978  1.00  0.00      LIG  
ATOM   6572 H9   LIG     1     -10.537  -7.523  22.531  1.00  0.00      LIG  
ATOM   6573 H10  LIG     1     -10.387  -4.547  22.271  1.00  0.00      LIG  
ATOM   6574 H11  LIG     1     -12.945  -5.942  19.989  1.00  0.00      LIG  
ATOM   6575 H12  LIG     1     -12.325  -7.337  20.853  1.00  0.00      LIG  
ATOM   6576 H13  LIG     1     -10.375  -6.540  19.998  1.00  0.00      LIG  
ATOM   6577 H14  LIG     1     -11.567  -4.474  24.443  1.00  0.00      LIG  
ATOM   6578 H15  LIG     1     -12.545  -5.689  25.349  1.00  0.00      LIG  
ATOM   6579 H16  LIG     1      -5.406  -8.010  22.515  1.00  0.00      LIG  
ATOM   6580 H17  LIG     1      -5.950  -9.482  21.705  1.00  0.00      LIG  
ATOM   6581 H18  LIG     1      -6.608  -9.060  23.274  1.00  0.00      LIG  
ATOM   6582 H19  LIG     1      -8.170  -9.624  20.672  1.00  0.00      LIG  
ATOM   6583 H20  LIG     1      -9.353  -8.334  20.829  1.00  0.00      LIG  
ATOM   6584 H21  LIG     1      -8.896  -9.294  22.240  1.00  0.00      LIG  
ATOM   6585 H22  LIG     1      -7.059  -4.078  22.696  1.00  0.00      LIG  
ATOM   6586 H23  LIG     1      -8.538  -4.183  23.644  1.00  0.00      LIG  
ATOM   6587 H24  LIG     1      -8.541  -3.312  22.115  1.00  0.00      LIG  
ATOM   6588 H25  LIG     1     -12.236  -7.959  24.655  1.00  0.00      LIG  
ATOM   6589 H26  LIG     1     -12.580  -8.364  22.970  1.00  0.00      LIG  
ATOM   6590 H27  LIG     1     -13.773  -7.482  23.933  1.00  0.00      LIG  
ATOM   6591 H28  LIG     1     -15.843  -2.087  20.508  1.00  0.00      LIG  
ATOM   6592 H29  LIG     1     -13.400  -3.757  19.963  1.00  0.00      LIG  
ATOM   6593 H30  LIG     1     -14.933  -4.451  19.483  1.00  0.00      LIG  
ATOM   6594 H31  LIG     1     -15.031  -3.173  22.135  1.00  0.00      LIG  
ATOM   6595 H32  LIG     1     -10.003  -4.191  19.882  1.00  0.00      LIG  
ATOM   6596 H33  LIG     1     -16.382  -5.147  22.622  1.00  0.00      LIG  
ATOM   6597 H34  LIG     1     -15.790  -5.969  21.167  1.00  0.00      LIG  
ATOM   6598 H35  LIG     1     -16.812  -4.545  21.015  1.00  0.00      LIG  
ATOM   6599 H36  LIG     1     -16.261  -1.963  16.216  1.00  0.00      LIG  
ATOM   6600 H37  LIG     1     -17.929  -1.661  16.757  1.00  0.00      LIG  
ATOM   6601 H38  LIG     1     -17.388  -3.323  16.377  1.00  0.00      LIG  
ATOM   6602 H39  LIG     1     -13.222  -1.709  20.953  1.00  0.00      LIG  
ATOM   6603 H40  LIG     1     -12.371   0.478  21.421  1.00  0.00      LIG  
ATOM   6604 H41  LIG     1     -13.864   1.183  22.068  1.00  0.00      LIG  
ATOM   6605 H42  LIG     1     -13.056   1.937  20.680  1.00  0.00      LIG  
ATOM   6606 H43  LIG     1     -16.157   0.700  20.569  1.00  0.00      LIG  
ATOM   6607 H44  LIG     1     -15.802   0.283  18.883  1.00  0.00      LIG  
ATOM   6608 H45  LIG     1     -15.256   1.826  19.541  1.00  0.00      LIG  
TER
REMARK  Energy: 270.007
REMARK  SimpleFitness: 270.007
REMARK  FullFitness: -1372.6407
REMARK  InterFull: -24.9617
REMARK  IntraFull: 292.501
REMARK  solvFull: -1925.02
REMARK  surfFull: 284.84
REMARK  extraFull: 0.0
REMARK  deltaGcompsolvpol: -1925.02
REMARK  deltaGcompsolvnonpol: 284.84
REMARK  deltaGprotsolvpol: -1938.72
REMARK  deltaGprotsolvnonpol: 281.59
REMARK  deltaGligsolvpol: -12.6998
REMARK  deltaGligsolvnonpol: 15.6638
REMARK  deltaGvdw: -24.9617
REMARK  deltaGelec: 0.0
REMARK  deltaG: -5.9100575
REMARK  Cluster: 5
REMARK  ClusterRank: 11
ATOM   6526 C    LIG     1      -7.658  -6.532  19.664  1.00  0.00      LIG  
ATOM   6527 C1   LIG     1      -6.959  -7.663  20.333  1.00  0.00      LIG  
ATOM   6528 C2   LIG     1      -7.609  -8.198  21.583  1.00  0.00      LIG  
ATOM   6529 C3   LIG     1      -7.922  -7.037  22.564  1.00  0.00      LIG  
ATOM   6530 C4   LIG     1      -8.547  -5.755  21.961  1.00  0.00      LIG  
ATOM   6531 C5   LIG     1      -7.854  -5.397  20.641  1.00  0.00      LIG  
ATOM   6532 C6   LIG     1      -8.588  -7.526  23.859  1.00  0.00      LIG  
ATOM   6533 C7   LIG     1      -9.925  -6.905  24.191  1.00  0.00      LIG  
ATOM   6534 C8   LIG     1     -10.735  -6.724  22.930  1.00  0.00      LIG  
ATOM   6535 C9   LIG     1     -10.108  -5.709  21.975  1.00  0.00      LIG  
ATOM   6536 C10  LIG     1     -12.198  -6.384  23.228  1.00  0.00      LIG  
ATOM   6537 C11  LIG     1     -12.844  -5.742  22.053  1.00  0.00      LIG  
ATOM   6538 C12  LIG     1     -12.323  -6.204  20.744  1.00  0.00      LIG  
ATOM   6539 C13  LIG     1     -10.852  -5.795  20.619  1.00  0.00      LIG  
ATOM   6540 C14  LIG     1     -12.450  -5.383  24.340  1.00  0.00      LIG  
ATOM   6541 C15  LIG     1     -13.648  -4.664  23.811  1.00  0.00      LIG  
ATOM   6542 C16  LIG     1     -13.774  -4.828  22.353  1.00  0.00      LIG  
ATOM   6543 C17  LIG     1      -6.606  -9.149  22.229  1.00  0.00      LIG  
ATOM   6544 C18  LIG     1      -8.806  -9.038  21.150  1.00  0.00      LIG  
ATOM   6545 C19  LIG     1      -8.099  -4.580  22.837  1.00  0.00      LIG  
ATOM   6546 C20  LIG     1     -12.942  -7.673  23.567  1.00  0.00      LIG  
ATOM   6547 O    LIG     1     -15.371  -2.125  18.458  1.00  0.00      LIG  
ATOM   6548 C21  LIG     1     -14.991  -2.231  19.851  1.00  0.00      LIG  
ATOM   6549 C22  LIG     1     -14.450  -3.637  20.138  1.00  0.00      LIG  
ATOM   6550 C23  LIG     1     -14.797  -4.055  21.568  1.00  0.00      LIG  
ATOM   6551 O1   LIG     1      -6.153  -8.329  19.699  1.00  0.00      LIG  
ATOM   6552 O2   LIG     1     -10.800  -4.532  19.958  1.00  0.00      LIG  
ATOM   6553 C24  LIG     1     -16.013  -4.960  21.512  1.00  0.00      LIG  
ATOM   6554 C25  LIG     1     -16.653  -2.531  18.195  1.00  0.00      LIG  
ATOM   6555 O3   LIG     1     -17.422  -2.997  19.019  1.00  0.00      LIG  
ATOM   6556 C26  LIG     1     -17.036  -2.316  16.760  1.00  0.00      LIG  
ATOM   6557 C27  LIG     1     -13.928  -1.225  20.239  1.00  0.00      LIG  
ATOM   6558 O4   LIG     1     -13.312  -0.434  19.188  1.00  0.00      LIG  
ATOM   6559 C28  LIG     1     -14.117   0.249  20.179  1.00  0.00      LIG  
ATOM   6560 C29  LIG     1     -13.332   1.096  21.117  1.00  0.00      LIG  
ATOM   6561 C30  LIG     1     -15.363   0.861  19.643  1.00  0.00      LIG  
ATOM   6562 O5   LIG     1     -14.332  -3.887  24.461  1.00  0.00      LIG  
ATOM   6563 H    LIG     1      -8.592  -6.895  19.236  1.00  0.00      LIG  
ATOM   6564 H1   LIG     1      -7.024  -6.184  18.845  1.00  0.00      LIG  
ATOM   6565 H2   LIG     1      -6.927  -6.716  22.886  1.00  0.00      LIG  
ATOM   6566 H3   LIG     1      -8.354  -4.562  20.149  1.00  0.00      LIG  
ATOM   6567 H4   LIG     1      -6.852  -5.026  20.880  1.00  0.00      LIG  
ATOM   6568 H5   LIG     1      -7.912  -7.343  24.699  1.00  0.00      LIG  
ATOM   6569 H6   LIG     1      -8.733  -8.608  23.836  1.00  0.00      LIG  
ATOM   6570 H7   LIG     1      -9.780  -5.950  24.697  1.00  0.00      LIG  
ATOM   6571 H8   LIG     1     -10.446  -7.554  24.899  1.00  0.00      LIG  
ATOM   6572 H9   LIG     1     -10.737  -7.692  22.426  1.00  0.00      LIG  
ATOM   6573 H10  LIG     1     -10.354  -4.724  22.383  1.00  0.00      LIG  
ATOM   6574 H11  LIG     1     -12.918  -5.829  19.908  1.00  0.00      LIG  
ATOM   6575 H12  LIG     1     -12.399  -7.294  20.724  1.00  0.00      LIG  
ATOM   6576 H13  LIG     1     -10.386  -6.525  19.962  1.00  0.00      LIG  
ATOM   6577 H14  LIG     1     -11.634  -4.662  24.451  1.00  0.00      LIG  
ATOM   6578 H15  LIG     1     -12.683  -5.869  25.292  1.00  0.00      LIG  
ATOM   6579 H16  LIG     1      -5.693  -8.619  22.520  1.00  0.00      LIG  
ATOM   6580 H17  LIG     1      -6.320  -9.955  21.546  1.00  0.00      LIG  
ATOM   6581 H18  LIG     1      -7.019  -9.626  23.120  1.00  0.00      LIG  
ATOM   6582 H19  LIG     1      -8.500  -9.811  20.439  1.00  0.00      LIG  
ATOM   6583 H20  LIG     1      -9.572  -8.434  20.660  1.00  0.00      LIG  
ATOM   6584 H21  LIG     1      -9.265  -9.544  22.002  1.00  0.00      LIG  
ATOM   6585 H22  LIG     1      -7.011  -4.563  22.945  1.00  0.00      LIG  
ATOM   6586 H23  LIG     1      -8.525  -4.611  23.840  1.00  0.00      LIG  
ATOM   6587 H24  LIG     1      -8.404  -3.634  22.382  1.00  0.00      LIG  
ATOM   6588 H25  LIG     1     -12.538  -8.127  24.475  1.00  0.00      LIG  
ATOM   6589 H26  LIG     1     -12.855  -8.404  22.758  1.00  0.00      LIG  
ATOM   6590 H27  LIG     1     -14.007  -7.489  23.738  1.00  0.00      LIG  
ATOM   6591 H28  LIG     1     -15.854  -2.031  20.494  1.00  0.00      LIG  
ATOM   6592 H29  LIG     1     -13.368  -3.646  19.979  1.00  0.00      LIG  
ATOM   6593 H30  LIG     1     -14.871  -4.365  19.436  1.00  0.00      LIG  
ATOM   6594 H31  LIG     1     -15.053  -3.152  22.129  1.00  0.00      LIG  
ATOM   6595 H32  LIG     1      -9.888  -4.209  20.049  1.00  0.00      LIG  
ATOM   6596 H33  LIG     1     -16.390  -5.177  22.517  1.00  0.00      LIG  
ATOM   6597 H34  LIG     1     -15.779  -5.912  21.026  1.00  0.00      LIG  
ATOM   6598 H35  LIG     1     -16.816  -4.493  20.943  1.00  0.00      LIG  
ATOM   6599 H36  LIG     1     -16.150  -2.122  16.150  1.00  0.00      LIG  
ATOM   6600 H37  LIG     1     -17.726  -1.479  16.670  1.00  0.00      LIG  
ATOM   6601 H38  LIG     1     -17.508  -3.229  16.388  1.00  0.00      LIG  
ATOM   6602 H39  LIG     1     -13.292  -1.597  21.032  1.00  0.00      LIG  
ATOM   6603 H40  LIG     1     -12.410   0.599  21.434  1.00  0.00      LIG  
ATOM   6604 H41  LIG     1     -13.925   1.319  22.007  1.00  0.00      LIG  
ATOM   6605 H42  LIG     1     -13.064   2.041  20.637  1.00  0.00      LIG  
ATOM   6606 H43  LIG     1     -16.187   0.723  20.348  1.00  0.00      LIG  
ATOM   6607 H44  LIG     1     -15.652   0.430  18.681  1.00  0.00      LIG  
ATOM   6608 H45  LIG     1     -15.218   1.934  19.494  1.00  0.00      LIG  
TER
REMARK  Energy: 275.021
REMARK  SimpleFitness: 275.021
REMARK  FullFitness: -1365.4347
REMARK  InterFull: -29.0837
REMARK  IntraFull: 299.764
REMARK  solvFull: -1921.23
REMARK  surfFull: 285.115
REMARK  extraFull: 0.0
REMARK  deltaGcompsolvpol: -1921.23
REMARK  deltaGcompsolvnonpol: 285.115
REMARK  deltaGprotsolvpol: -1938.72
REMARK  deltaGprotsolvnonpol: 281.59
REMARK  deltaGligsolvpol: -14.1005
REMARK  deltaGligsolvnonpol: 15.8001
REMARK  deltaGvdw: -29.0837
REMARK  deltaGelec: 0.0
REMARK  deltaG: -5.969205
REMARK  Cluster: 5
REMARK  ClusterRank: 12
ATOM   6526 C    LIG     1      -7.642  -6.419  19.593  1.00  0.00      LIG  
ATOM   6527 C1   LIG     1      -6.762  -7.382  20.309  1.00  0.00      LIG  
ATOM   6528 C2   LIG     1      -7.191  -7.767  21.702  1.00  0.00      LIG  
ATOM   6529 C3   LIG     1      -7.501  -6.500  22.541  1.00  0.00      LIG  
ATOM   6530 C4   LIG     1      -8.317  -5.381  21.851  1.00  0.00      LIG  
ATOM   6531 C5   LIG     1      -7.807  -5.170  20.423  1.00  0.00      LIG  
ATOM   6532 C6   LIG     1      -7.958  -6.839  23.967  1.00  0.00      LIG  
ATOM   6533 C7   LIG     1      -9.301  -6.285  24.382  1.00  0.00      LIG  
ATOM   6534 C8   LIG     1     -10.277  -6.350  23.231  1.00  0.00      LIG  
ATOM   6535 C9   LIG     1      -9.864  -5.466  22.052  1.00  0.00      LIG  
ATOM   6536 C10  LIG     1     -11.712  -6.047  23.678  1.00  0.00      LIG  
ATOM   6537 C11  LIG     1     -12.539  -5.609  22.522  1.00  0.00      LIG  
ATOM   6538 C12  LIG     1     -12.185  -6.248  21.224  1.00  0.00      LIG  
ATOM   6539 C13  LIG     1     -10.750  -5.860  20.842  1.00  0.00      LIG  
ATOM   6540 C14  LIG     1     -11.874  -4.903  24.666  1.00  0.00      LIG  
ATOM   6541 C15  LIG     1     -13.130  -4.259  24.183  1.00  0.00      LIG  
ATOM   6542 C16  LIG     1     -13.419  -4.636  22.792  1.00  0.00      LIG  
ATOM   6543 C17  LIG     1      -6.018  -8.512  22.332  1.00  0.00      LIG  
ATOM   6544 C18  LIG     1      -8.335  -8.767  21.567  1.00  0.00      LIG  
ATOM   6545 C19  LIG     1      -7.897  -4.053  22.489  1.00  0.00      LIG  
ATOM   6546 C20  LIG     1     -12.318  -7.302  24.295  1.00  0.00      LIG  
ATOM   6547 O    LIG     1     -14.527  -1.883  18.859  1.00  0.00      LIG  
ATOM   6548 C21  LIG     1     -14.486  -2.037  20.296  1.00  0.00      LIG  
ATOM   6549 C22  LIG     1     -13.967  -3.439  20.608  1.00  0.00      LIG  
ATOM   6550 C23  LIG     1     -14.452  -3.914  21.977  1.00  0.00      LIG  
ATOM   6551 O1   LIG     1      -5.978  -8.070  19.671  1.00  0.00      LIG  
ATOM   6552 O2   LIG     1     -10.823  -4.779  19.916  1.00  0.00      LIG  
ATOM   6553 C24  LIG     1     -15.634  -4.851  21.801  1.00  0.00      LIG  
ATOM   6554 C25  LIG     1     -15.701  -2.053  18.160  1.00  0.00      LIG  
ATOM   6555 O3   LIG     1     -15.794  -1.805  16.972  1.00  0.00      LIG  
ATOM   6556 C26  LIG     1     -16.848  -2.674  18.880  1.00  0.00      LIG  
ATOM   6557 C27  LIG     1     -13.572  -1.018  20.946  1.00  0.00      LIG  
ATOM   6558 O4   LIG     1     -12.771  -0.161  20.090  1.00  0.00      LIG  
ATOM   6559 C28  LIG     1     -13.812   0.450  20.889  1.00  0.00      LIG  
ATOM   6560 C29  LIG     1     -13.304   1.284  22.011  1.00  0.00      LIG  
ATOM   6561 C30  LIG     1     -14.930   1.042  20.096  1.00  0.00      LIG  
ATOM   6562 O5   LIG     1     -13.722  -3.366  24.772  1.00  0.00      LIG  
ATOM   6563 H    LIG     1      -8.588  -6.904  19.356  1.00  0.00      LIG  
ATOM   6564 H1   LIG     1      -7.152  -6.151  18.655  1.00  0.00      LIG  
ATOM   6565 H2   LIG     1      -6.512  -6.053  22.680  1.00  0.00      LIG  
ATOM   6566 H3   LIG     1      -8.420  -4.443  19.890  1.00  0.00      LIG  
ATOM   6567 H4   LIG     1      -6.816  -4.709  20.484  1.00  0.00      LIG  
ATOM   6568 H5   LIG     1      -7.209  -6.474  24.675  1.00  0.00      LIG  
ATOM   6569 H6   LIG     1      -7.991  -7.919  24.119  1.00  0.00      LIG  
ATOM   6570 H7   LIG     1      -9.180  -5.259  24.733  1.00  0.00      LIG  
ATOM   6571 H8   LIG     1      -9.668  -6.861  25.235  1.00  0.00      LIG  
ATOM   6572 H9   LIG     1     -10.268  -7.384  22.879  1.00  0.00      LIG  
ATOM   6573 H10  LIG     1     -10.162  -4.445  22.311  1.00  0.00      LIG  
ATOM   6574 H11  LIG     1     -12.897  -5.984  20.438  1.00  0.00      LIG  
ATOM   6575 H12  LIG     1     -12.246  -7.332  21.354  1.00  0.00      LIG  
ATOM   6576 H13  LIG     1     -10.326  -6.709  20.310  1.00  0.00      LIG  
ATOM   6577 H14  LIG     1     -11.069  -4.166  24.593  1.00  0.00      LIG  
ATOM   6578 H15  LIG     1     -11.996  -5.255  25.695  1.00  0.00      LIG  
ATOM   6579 H16  LIG     1      -5.137  -7.868  22.406  1.00  0.00      LIG  
ATOM   6580 H17  LIG     1      -5.739  -9.392  21.744  1.00  0.00      LIG  
ATOM   6581 H18  LIG     1      -6.262  -8.871  23.335  1.00  0.00      LIG  
ATOM   6582 H19  LIG     1      -8.039  -9.613  20.940  1.00  0.00      LIG  
ATOM   6583 H20  LIG     1      -9.216  -8.319  21.106  1.00  0.00      LIG  
ATOM   6584 H21  LIG     1      -8.628  -9.171  22.539  1.00  0.00      LIG  
ATOM   6585 H22  LIG     1      -6.810  -3.931  22.462  1.00  0.00      LIG  
ATOM   6586 H23  LIG     1      -8.209  -3.961  23.529  1.00  0.00      LIG  
ATOM   6587 H24  LIG     1      -8.338  -3.215  21.942  1.00  0.00      LIG  
ATOM   6588 H25  LIG     1     -11.781  -7.584  25.204  1.00  0.00      LIG  
ATOM   6589 H26  LIG     1     -12.271  -8.146  23.600  1.00  0.00      LIG  
ATOM   6590 H27  LIG     1     -13.367  -7.148  24.566  1.00  0.00      LIG  
ATOM   6591 H28  LIG     1     -15.463  -1.894  20.755  1.00  0.00      LIG  
ATOM   6592 H29  LIG     1     -12.875  -3.421  20.559  1.00  0.00      LIG  
ATOM   6593 H30  LIG     1     -14.297  -4.149  19.842  1.00  0.00      LIG  
ATOM   6594 H31  LIG     1     -14.795  -3.040  22.535  1.00  0.00      LIG  
ATOM   6595 H32  LIG     1     -11.260  -4.045  20.381  1.00  0.00      LIG  
ATOM   6596 H33  LIG     1     -16.032  -5.173  22.768  1.00  0.00      LIG  
ATOM   6597 H34  LIG     1     -15.351  -5.743  21.233  1.00  0.00      LIG  
ATOM   6598 H35  LIG     1     -16.437  -4.355  21.257  1.00  0.00      LIG  
ATOM   6599 H36  LIG     1     -17.199  -1.994  19.656  1.00  0.00      LIG  
ATOM   6600 H37  LIG     1     -16.556  -3.643  19.284  1.00  0.00      LIG  
ATOM   6601 H38  LIG     1     -17.658  -2.830  18.163  1.00  0.00      LIG  
ATOM   6602 H39  LIG     1     -13.118  -1.398  21.852  1.00  0.00      LIG  
ATOM   6603 H40  LIG     1     -12.456   0.810  22.514  1.00  0.00      LIG  
ATOM   6604 H41  LIG     1     -14.096   1.439  22.748  1.00  0.00      LIG  
ATOM   6605 H42  LIG     1     -12.981   2.261  21.641  1.00  0.00      LIG  
ATOM   6606 H43  LIG     1     -15.885   0.857  20.593  1.00  0.00      LIG  
ATOM   6607 H44  LIG     1     -14.981   0.635  19.083  1.00  0.00      LIG  
ATOM   6608 H45  LIG     1     -14.796   2.123  20.011  1.00  0.00      LIG  
TER
REMARK  Energy: 281.49
REMARK  SimpleFitness: 281.49
REMARK  FullFitness: -1360.26
REMARK  InterFull: -17.359
REMARK  IntraFull: 300.637
REMARK  solvFull: -1929.02
REMARK  surfFull: 285.482
REMARK  extraFull: 0.0
REMARK  deltaGcompsolvpol: -1929.02
REMARK  deltaGcompsolvnonpol: 285.482
REMARK  deltaGprotsolvpol: -1938.72
REMARK  deltaGprotsolvnonpol: 281.59
REMARK  deltaGligsolvpol: -13.7754
REMARK  deltaGligsolvnonpol: 15.7919
REMARK  deltaGvdw: -17.359
REMARK  deltaGelec: 0.0
REMARK  deltaG: -5.3212004
REMARK  Cluster: 5
REMARK  ClusterRank: 13
ATOM   6526 C    LIG     1      -6.860  -3.762  20.008  1.00  0.00      LIG  
ATOM   6527 C1   LIG     1      -5.982  -4.762  20.676  1.00  0.00      LIG  
ATOM   6528 C2   LIG     1      -6.627  -5.597  21.755  1.00  0.00      LIG  
ATOM   6529 C3   LIG     1      -7.375  -4.695  22.772  1.00  0.00      LIG  
ATOM   6530 C4   LIG     1      -8.237  -3.549  22.192  1.00  0.00      LIG  
ATOM   6531 C5   LIG     1      -7.488  -2.857  21.044  1.00  0.00      LIG  
ATOM   6532 C6   LIG     1      -8.052  -5.501  23.892  1.00  0.00      LIG  
ATOM   6533 C7   LIG     1      -9.541  -5.292  24.055  1.00  0.00      LIG  
ATOM   6534 C8   LIG     1     -10.193  -5.163  22.700  1.00  0.00      LIG  
ATOM   6535 C9   LIG     1      -9.739  -3.910  21.949  1.00  0.00      LIG  
ATOM   6536 C10  LIG     1     -11.722  -5.255  22.779  1.00  0.00      LIG  
ATOM   6537 C11  LIG     1     -12.347  -4.650  21.575  1.00  0.00      LIG  
ATOM   6538 C12  LIG     1     -11.549  -4.787  20.326  1.00  0.00      LIG  
ATOM   6539 C13  LIG     1     -10.230  -4.022  20.484  1.00  0.00      LIG  
ATOM   6540 C14  LIG     1     -12.395  -4.509  23.919  1.00  0.00      LIG  
ATOM   6541 C15  LIG     1     -13.646  -4.023  23.258  1.00  0.00      LIG  
ATOM   6542 C16  LIG     1     -13.500  -4.004  21.795  1.00  0.00      LIG  
ATOM   6543 C17  LIG     1      -5.499  -6.331  22.477  1.00  0.00      LIG  
ATOM   6544 C18  LIG     1      -7.476  -6.657  21.062  1.00  0.00      LIG  
ATOM   6545 C19  LIG     1      -8.251  -2.423  23.232  1.00  0.00      LIG  
ATOM   6546 C20  LIG     1     -12.121  -6.725  22.870  1.00  0.00      LIG  
ATOM   6547 O    LIG     1     -15.150  -2.103  18.011  1.00  0.00      LIG  
ATOM   6548 C21  LIG     1     -14.932  -1.393  19.248  1.00  0.00      LIG  
ATOM   6549 C22  LIG     1     -13.939  -2.179  20.115  1.00  0.00      LIG  
ATOM   6550 C23  LIG     1     -14.513  -3.385  20.871  1.00  0.00      LIG  
ATOM   6551 O1   LIG     1      -4.951  -5.124  20.129  1.00  0.00      LIG  
ATOM   6552 O2   LIG     1     -10.413  -2.717  19.937  1.00  0.00      LIG  
ATOM   6553 C24  LIG     1     -14.999  -4.491  19.956  1.00  0.00      LIG  
ATOM   6554 C25  LIG     1     -16.368  -1.986  17.381  1.00  0.00      LIG  
ATOM   6555 O3   LIG     1     -16.449  -1.969  16.163  1.00  0.00      LIG  
ATOM   6556 C26  LIG     1     -17.485  -2.611  18.131  1.00  0.00      LIG  
ATOM   6557 C27  LIG     1     -14.269  -0.093  18.883  1.00  0.00      LIG  
ATOM   6558 O4   LIG     1     -15.146   0.902  18.307  1.00  0.00      LIG  
ATOM   6559 C28  LIG     1     -14.504   1.211  19.560  1.00  0.00      LIG  
ATOM   6560 C29  LIG     1     -13.451   2.256  19.454  1.00  0.00      LIG  
ATOM   6561 C30  LIG     1     -15.465   1.385  20.679  1.00  0.00      LIG  
ATOM   6562 O5   LIG     1     -14.602  -3.540  23.847  1.00  0.00      LIG  
ATOM   6563 H    LIG     1      -7.595  -4.287  19.399  1.00  0.00      LIG  
ATOM   6564 H1   LIG     1      -6.238  -3.159  19.341  1.00  0.00      LIG  
ATOM   6565 H2   LIG     1      -6.556  -4.176  23.280  1.00  0.00      LIG  
ATOM   6566 H3   LIG     1      -8.119  -2.111  20.560  1.00  0.00      LIG  
ATOM   6567 H4   LIG     1      -6.665  -2.285  21.483  1.00  0.00      LIG  
ATOM   6568 H5   LIG     1      -7.568  -5.263  24.843  1.00  0.00      LIG  
ATOM   6569 H6   LIG     1      -7.892  -6.570  23.750  1.00  0.00      LIG  
ATOM   6570 H7   LIG     1      -9.732  -4.405  24.663  1.00  0.00      LIG  
ATOM   6571 H8   LIG     1      -9.954  -6.139  24.608  1.00  0.00      LIG  
ATOM   6572 H9   LIG     1      -9.861  -6.027  22.120  1.00  0.00      LIG  
ATOM   6573 H10  LIG     1     -10.300  -3.076  22.384  1.00  0.00      LIG  
ATOM   6574 H11  LIG     1     -12.105  -4.439  19.452  1.00  0.00      LIG  
ATOM   6575 H12  LIG     1     -11.340  -5.849  20.168  1.00  0.00      LIG  
ATOM   6576 H13  LIG     1      -9.499  -4.534  19.864  1.00  0.00      LIG  
ATOM   6577 H14  LIG     1     -11.818  -3.640  24.251  1.00  0.00      LIG  
ATOM   6578 H15  LIG     1     -12.637  -5.167  24.758  1.00  0.00      LIG  
ATOM   6579 H16  LIG     1      -4.827  -5.624  22.971  1.00  0.00      LIG  
ATOM   6580 H17  LIG     1      -4.899  -6.934  21.788  1.00  0.00      LIG  
ATOM   6581 H18  LIG     1      -5.888  -7.018  23.233  1.00  0.00      LIG  
ATOM   6582 H19  LIG     1      -6.876  -7.231  20.350  1.00  0.00      LIG  
ATOM   6583 H20  LIG     1      -8.304  -6.219  20.502  1.00  0.00      LIG  
ATOM   6584 H21  LIG     1      -7.889  -7.367  21.781  1.00  0.00      LIG  
ATOM   6585 H22  LIG     1      -7.235  -2.138  23.517  1.00  0.00      LIG  
ATOM   6586 H23  LIG     1      -8.778  -2.690  24.147  1.00  0.00      LIG  
ATOM   6587 H24  LIG     1      -8.739  -1.534  22.824  1.00  0.00      LIG  
ATOM   6588 H25  LIG     1     -11.752  -7.170  23.797  1.00  0.00      LIG  
ATOM   6589 H26  LIG     1     -11.709  -7.298  22.034  1.00  0.00      LIG  
ATOM   6590 H27  LIG     1     -13.208  -6.851  22.856  1.00  0.00      LIG  
ATOM   6591 H28  LIG     1     -15.860  -1.225  19.798  1.00  0.00      LIG  
ATOM   6592 H29  LIG     1     -13.510  -1.496  20.856  1.00  0.00      LIG  
ATOM   6593 H30  LIG     1     -13.115  -2.516  19.479  1.00  0.00      LIG  
ATOM   6594 H31  LIG     1     -15.371  -3.039  21.454  1.00  0.00      LIG  
ATOM   6595 H32  LIG     1     -11.087  -2.282  20.486  1.00  0.00      LIG  
ATOM   6596 H33  LIG     1     -15.906  -4.183  19.449  1.00  0.00      LIG  
ATOM   6597 H34  LIG     1     -15.237  -5.410  20.503  1.00  0.00      LIG  
ATOM   6598 H35  LIG     1     -14.255  -4.726  19.192  1.00  0.00      LIG  
ATOM   6599 H36  LIG     1     -18.428  -2.234  17.728  1.00  0.00      LIG  
ATOM   6600 H37  LIG     1     -17.434  -2.386  19.197  1.00  0.00      LIG  
ATOM   6601 H38  LIG     1     -17.437  -3.683  17.966  1.00  0.00      LIG  
ATOM   6602 H39  LIG     1     -13.310  -0.250  18.410  1.00  0.00      LIG  
ATOM   6603 H40  LIG     1     -12.805   2.085  18.589  1.00  0.00      LIG  
ATOM   6604 H41  LIG     1     -12.830   2.250  20.353  1.00  0.00      LIG  
ATOM   6605 H42  LIG     1     -13.906   3.245  19.352  1.00  0.00      LIG  
ATOM   6606 H43  LIG     1     -14.958   1.198  21.629  1.00  0.00      LIG  
ATOM   6607 H44  LIG     1     -16.323   0.714  20.595  1.00  0.00      LIG  
ATOM   6608 H45  LIG     1     -15.844   2.410  20.694  1.00  0.00      LIG  
TER
REMARK  Energy: 280.342
REMARK  SimpleFitness: 280.342
REMARK  FullFitness: -1360.0276
REMARK  InterFull: -18.4056
REMARK  IntraFull: 300.373
REMARK  solvFull: -1927.11
REMARK  surfFull: 285.115
REMARK  extraFull: 0.0
REMARK  deltaGcompsolvpol: -1927.11
REMARK  deltaGcompsolvnonpol: 285.115
REMARK  deltaGprotsolvpol: -1938.72
REMARK  deltaGprotsolvnonpol: 281.59
REMARK  deltaGligsolvpol: -13.7293
REMARK  deltaGligsolvnonpol: 15.7755
REMARK  deltaGvdw: -18.4056
REMARK  deltaGelec: 0.0
REMARK  deltaG: -5.3393035
REMARK  Cluster: 5
REMARK  ClusterRank: 14
ATOM   6526 C    LIG     1      -6.886  -3.926  19.466  1.00  0.00      LIG  
ATOM   6527 C1   LIG     1      -5.955  -4.852  20.167  1.00  0.00      LIG  
ATOM   6528 C2   LIG     1      -6.520  -5.570  21.366  1.00  0.00      LIG  
ATOM   6529 C3   LIG     1      -7.210  -4.572  22.333  1.00  0.00      LIG  
ATOM   6530 C4   LIG     1      -8.107  -3.480  21.700  1.00  0.00      LIG  
ATOM   6531 C5   LIG     1      -7.428  -2.912  20.446  1.00  0.00      LIG  
ATOM   6532 C6   LIG     1      -7.816  -5.272  23.557  1.00  0.00      LIG  
ATOM   6533 C7   LIG     1      -9.295  -5.060  23.777  1.00  0.00      LIG  
ATOM   6534 C8   LIG     1     -10.029  -5.037  22.457  1.00  0.00      LIG  
ATOM   6535 C9   LIG     1      -9.625  -3.841  21.595  1.00  0.00      LIG  
ATOM   6536 C10  LIG     1     -11.548  -5.112  22.654  1.00  0.00      LIG  
ATOM   6537 C11  LIG     1     -12.265  -4.535  21.487  1.00  0.00      LIG  
ATOM   6538 C12  LIG     1     -11.592  -4.741  20.176  1.00  0.00      LIG  
ATOM   6539 C13  LIG     1     -10.238  -4.021  20.184  1.00  0.00      LIG  
ATOM   6540 C14  LIG     1     -12.118  -4.329  23.826  1.00  0.00      LIG  
ATOM   6541 C15  LIG     1     -13.403  -3.825  23.256  1.00  0.00      LIG  
ATOM   6542 C16  LIG     1     -13.378  -3.851  21.787  1.00  0.00      LIG  
ATOM   6543 C17  LIG     1      -5.340  -6.223  22.082  1.00  0.00      LIG  
ATOM   6544 C18  LIG     1      -7.406  -6.691  20.836  1.00  0.00      LIG  
ATOM   6545 C19  LIG     1      -8.056  -2.263  22.628  1.00  0.00      LIG  
ATOM   6546 C20  LIG     1     -11.946  -6.575  22.816  1.00  0.00      LIG  
ATOM   6547 O    LIG     1     -15.155  -2.077  18.013  1.00  0.00      LIG  
ATOM   6548 C21  LIG     1     -14.943  -1.334  19.230  1.00  0.00      LIG  
ATOM   6549 C22  LIG     1     -13.905  -2.074  20.083  1.00  0.00      LIG  
ATOM   6550 C23  LIG     1     -14.449  -3.220  20.944  1.00  0.00      LIG  
ATOM   6551 O1   LIG     1      -4.978  -5.284  19.576  1.00  0.00      LIG  
ATOM   6552 O2   LIG     1     -10.429  -2.743  19.583  1.00  0.00      LIG  
ATOM   6553 C24  LIG     1     -15.112  -4.329  20.153  1.00  0.00      LIG  
ATOM   6554 C25  LIG     1     -16.374  -1.977  17.383  1.00  0.00      LIG  
ATOM   6555 O3   LIG     1     -16.461  -1.957  16.167  1.00  0.00      LIG  
ATOM   6556 C26  LIG     1     -17.474  -2.619  18.138  1.00  0.00      LIG  
ATOM   6557 C27  LIG     1     -14.339  -0.017  18.829  1.00  0.00      LIG  
ATOM   6558 O4   LIG     1     -15.277   0.951  18.306  1.00  0.00      LIG  
ATOM   6559 C28  LIG     1     -14.566   1.282  19.516  1.00  0.00      LIG  
ATOM   6560 C29  LIG     1     -13.561   2.364  19.339  1.00  0.00      LIG  
ATOM   6561 C30  LIG     1     -15.444   1.411  20.705  1.00  0.00      LIG  
ATOM   6562 O5   LIG     1     -14.284  -3.281  23.906  1.00  0.00      LIG  
ATOM   6563 H    LIG     1      -7.670  -4.507  18.980  1.00  0.00      LIG  
ATOM   6564 H1   LIG     1      -6.316  -3.406  18.691  1.00  0.00      LIG  
ATOM   6565 H2   LIG     1      -6.366  -4.009  22.743  1.00  0.00      LIG  
ATOM   6566 H3   LIG     1      -8.078  -2.205  19.931  1.00  0.00      LIG  
ATOM   6567 H4   LIG     1      -6.570  -2.316  20.775  1.00  0.00      LIG  
ATOM   6568 H5   LIG     1      -7.291  -4.934  24.455  1.00  0.00      LIG  
ATOM   6569 H6   LIG     1      -7.648  -6.348  23.515  1.00  0.00      LIG  
ATOM   6570 H7   LIG     1      -9.450  -4.127  24.321  1.00  0.00      LIG  
ATOM   6571 H8   LIG     1      -9.674  -5.861  24.417  1.00  0.00      LIG  
ATOM   6572 H9   LIG     1      -9.737  -5.941  21.919  1.00  0.00      LIG  
ATOM   6573 H10  LIG     1     -10.144  -2.979  22.026  1.00  0.00      LIG  
ATOM   6574 H11  LIG     1     -12.219  -4.404  19.346  1.00  0.00      LIG  
ATOM   6575 H12  LIG     1     -11.434  -5.814  20.039  1.00  0.00      LIG  
ATOM   6576 H13  LIG     1      -9.574  -4.591  19.538  1.00  0.00      LIG  
ATOM   6577 H14  LIG     1     -11.508  -3.463  24.097  1.00  0.00      LIG  
ATOM   6578 H15  LIG     1     -12.310  -4.964  24.696  1.00  0.00      LIG  
ATOM   6579 H16  LIG     1      -4.638  -5.468  22.450  1.00  0.00      LIG  
ATOM   6580 H17  LIG     1      -4.787  -6.896  21.419  1.00  0.00      LIG  
ATOM   6581 H18  LIG     1      -5.668  -6.824  22.933  1.00  0.00      LIG  
ATOM   6582 H19  LIG     1      -6.851  -7.329  20.140  1.00  0.00      LIG  
ATOM   6583 H20  LIG     1      -8.273  -6.302  20.298  1.00  0.00      LIG  
ATOM   6584 H21  LIG     1      -7.764  -7.331  21.645  1.00  0.00      LIG  
ATOM   6585 H22  LIG     1      -7.024  -1.960  22.824  1.00  0.00      LIG  
ATOM   6586 H23  LIG     1      -8.532  -2.448  23.592  1.00  0.00      LIG  
ATOM   6587 H24  LIG     1      -8.569  -1.415  22.167  1.00  0.00      LIG  
ATOM   6588 H25  LIG     1     -11.494  -7.002  23.714  1.00  0.00      LIG  
ATOM   6589 H26  LIG     1     -11.618  -7.172  21.960  1.00  0.00      LIG  
ATOM   6590 H27  LIG     1     -13.031  -6.687  22.906  1.00  0.00      LIG  
ATOM   6591 H28  LIG     1     -15.869  -1.197  19.794  1.00  0.00      LIG  
ATOM   6592 H29  LIG     1     -13.423  -1.360  20.758  1.00  0.00      LIG  
ATOM   6593 H30  LIG     1     -13.119  -2.452  19.424  1.00  0.00      LIG  
ATOM   6594 H31  LIG     1     -15.213  -2.800  21.604  1.00  0.00      LIG  
ATOM   6595 H32  LIG     1     -11.042  -2.257  20.159  1.00  0.00      LIG  
ATOM   6596 H33  LIG     1     -16.098  -4.009  19.833  1.00  0.00      LIG  
ATOM   6597 H34  LIG     1     -15.260  -5.232  20.754  1.00  0.00      LIG  
ATOM   6598 H35  LIG     1     -14.528  -4.593  19.267  1.00  0.00      LIG  
ATOM   6599 H36  LIG     1     -18.424  -2.286  17.711  1.00  0.00      LIG  
ATOM   6600 H37  LIG     1     -17.444  -2.362  19.197  1.00  0.00      LIG  
ATOM   6601 H38  LIG     1     -17.381  -3.690  18.004  1.00  0.00      LIG  
ATOM   6602 H39  LIG     1     -13.401  -0.151  18.311  1.00  0.00      LIG  
ATOM   6603 H40  LIG     1     -13.015   2.257  18.397  1.00  0.00      LIG  
ATOM   6604 H41  LIG     1     -12.839   2.344  20.159  1.00  0.00      LIG  
ATOM   6605 H42  LIG     1     -14.056   3.340  19.338  1.00  0.00      LIG  
ATOM   6606 H43  LIG     1     -14.879   1.175  21.609  1.00  0.00      LIG  
ATOM   6607 H44  LIG     1     -16.315   0.752  20.647  1.00  0.00      LIG  
ATOM   6608 H45  LIG     1     -15.806   2.438  20.793  1.00  0.00      LIG  
TER
REMARK  Energy: 280.333
REMARK  SimpleFitness: 280.333
REMARK  FullFitness: -1359.8739
REMARK  InterFull: -18.5269
REMARK  IntraFull: 300.347
REMARK  solvFull: -1926.84
REMARK  surfFull: 285.146
REMARK  extraFull: 0.0
REMARK  deltaGcompsolvpol: -1926.84
REMARK  deltaGcompsolvnonpol: 285.146
REMARK  deltaGprotsolvpol: -1938.72
REMARK  deltaGprotsolvnonpol: 281.59
REMARK  deltaGligsolvpol: -13.6975
REMARK  deltaGligsolvnonpol: 15.8051
REMARK  deltaGvdw: -18.5269
REMARK  deltaGelec: 0.0
REMARK  deltaG: -5.3360662
REMARK  Cluster: 5
REMARK  ClusterRank: 15
ATOM   6526 C    LIG     1      -6.906  -3.905  19.515  1.00  0.00      LIG  
ATOM   6527 C1   LIG     1      -6.003  -4.886  20.175  1.00  0.00      LIG  
ATOM   6528 C2   LIG     1      -6.587  -5.649  21.336  1.00  0.00      LIG  
ATOM   6529 C3   LIG     1      -7.253  -4.680  22.349  1.00  0.00      LIG  
ATOM   6530 C4   LIG     1      -8.135  -3.552  21.767  1.00  0.00      LIG  
ATOM   6531 C5   LIG     1      -7.451  -2.934  20.540  1.00  0.00      LIG  
ATOM   6532 C6   LIG     1      -7.866  -5.416  23.550  1.00  0.00      LIG  
ATOM   6533 C7   LIG     1      -9.342  -5.189  23.785  1.00  0.00      LIG  
ATOM   6534 C8   LIG     1     -10.074  -5.112  22.468  1.00  0.00      LIG  
ATOM   6535 C9   LIG     1      -9.655  -3.894  21.644  1.00  0.00      LIG  
ATOM   6536 C10  LIG     1     -11.594  -5.177  22.653  1.00  0.00      LIG  
ATOM   6537 C11  LIG     1     -12.289  -4.595  21.477  1.00  0.00      LIG  
ATOM   6538 C12  LIG     1     -11.586  -4.783  20.177  1.00  0.00      LIG  
ATOM   6539 C13  LIG     1     -10.249  -4.038  20.222  1.00  0.00      LIG  
ATOM   6540 C14  LIG     1     -12.175  -4.391  23.817  1.00  0.00      LIG  
ATOM   6541 C15  LIG     1     -13.450  -3.878  23.229  1.00  0.00      LIG  
ATOM   6542 C16  LIG     1     -13.406  -3.916  21.760  1.00  0.00      LIG  
ATOM   6543 C17  LIG     1      -5.425  -6.367  22.017  1.00  0.00      LIG  
ATOM   6544 C18  LIG     1      -7.499  -6.724  20.754  1.00  0.00      LIG  
ATOM   6545 C19  LIG     1      -8.068  -2.377  22.747  1.00  0.00      LIG  
ATOM   6546 C20  LIG     1     -12.009  -6.636  22.805  1.00  0.00      LIG  
ATOM   6547 O    LIG     1     -15.150  -2.092  18.006  1.00  0.00      LIG  
ATOM   6548 C21  LIG     1     -14.935  -1.363  19.231  1.00  0.00      LIG  
ATOM   6549 C22  LIG     1     -13.912  -2.120  20.085  1.00  0.00      LIG  
ATOM   6550 C23  LIG     1     -14.464  -3.300  20.890  1.00  0.00      LIG  
ATOM   6551 O1   LIG     1      -5.033  -5.314  19.565  1.00  0.00      LIG  
ATOM   6552 O2   LIG     1     -10.449  -2.744  19.657  1.00  0.00      LIG  
ATOM   6553 C24  LIG     1     -15.033  -4.415  20.032  1.00  0.00      LIG  
ATOM   6554 C25  LIG     1     -16.371  -1.986  17.380  1.00  0.00      LIG  
ATOM   6555 O3   LIG     1     -16.462  -1.961  16.165  1.00  0.00      LIG  
ATOM   6556 C26  LIG     1     -17.481  -2.613  18.139  1.00  0.00      LIG  
ATOM   6557 C27  LIG     1     -14.309  -0.053  18.848  1.00  0.00      LIG  
ATOM   6558 O4   LIG     1     -15.220   0.925  18.297  1.00  0.00      LIG  
ATOM   6559 C28  LIG     1     -14.552   1.244  19.534  1.00  0.00      LIG  
ATOM   6560 C29  LIG     1     -13.529   2.315  19.404  1.00  0.00      LIG  
ATOM   6561 C30  LIG     1     -15.479   1.382  20.684  1.00  0.00      LIG  
ATOM   6562 O5   LIG     1     -14.330  -3.316  23.862  1.00  0.00      LIG  
ATOM   6563 H    LIG     1      -7.689  -4.446  18.986  1.00  0.00      LIG  
ATOM   6564 H1   LIG     1      -6.318  -3.351  18.779  1.00  0.00      LIG  
ATOM   6565 H2   LIG     1      -6.396  -4.148  22.774  1.00  0.00      LIG  
ATOM   6566 H3   LIG     1      -8.098  -2.202  20.056  1.00  0.00      LIG  
ATOM   6567 H4   LIG     1      -6.592  -2.357  20.896  1.00  0.00      LIG  
ATOM   6568 H5   LIG     1      -7.331  -5.124  24.457  1.00  0.00      LIG  
ATOM   6569 H6   LIG     1      -7.717  -6.493  23.462  1.00  0.00      LIG  
ATOM   6570 H7   LIG     1      -9.488  -4.273  24.360  1.00  0.00      LIG  
ATOM   6571 H8   LIG     1      -9.729  -6.006  24.398  1.00  0.00      LIG  
ATOM   6572 H9   LIG     1      -9.792  -6.001  21.903  1.00  0.00      LIG  
ATOM   6573 H10  LIG     1     -10.171  -3.039  22.093  1.00  0.00      LIG  
ATOM   6574 H11  LIG     1     -12.196  -4.447  19.335  1.00  0.00      LIG  
ATOM   6575 H12  LIG     1     -11.408  -5.853  20.035  1.00  0.00      LIG  
ATOM   6576 H13  LIG     1      -9.571  -4.580  19.566  1.00  0.00      LIG  
ATOM   6577 H14  LIG     1     -11.558  -3.531  24.096  1.00  0.00      LIG  
ATOM   6578 H15  LIG     1     -12.382  -5.026  24.683  1.00  0.00      LIG  
ATOM   6579 H16  LIG     1      -4.699  -5.650  22.414  1.00  0.00      LIG  
ATOM   6580 H17  LIG     1      -4.897  -7.027  21.322  1.00  0.00      LIG  
ATOM   6581 H18  LIG     1      -5.768  -6.994  22.843  1.00  0.00      LIG  
ATOM   6582 H19  LIG     1      -6.959  -7.345  20.033  1.00  0.00      LIG  
ATOM   6583 H20  LIG     1      -8.354  -6.291  20.230  1.00  0.00      LIG  
ATOM   6584 H21  LIG     1      -7.879  -7.388  21.534  1.00  0.00      LIG  
ATOM   6585 H22  LIG     1      -7.031  -2.100  22.956  1.00  0.00      LIG  
ATOM   6586 H23  LIG     1      -8.545  -2.595  23.703  1.00  0.00      LIG  
ATOM   6587 H24  LIG     1      -8.569  -1.502  22.324  1.00  0.00      LIG  
ATOM   6588 H25  LIG     1     -11.588  -7.065  23.717  1.00  0.00      LIG  
ATOM   6589 H26  LIG     1     -11.662  -7.236  21.959  1.00  0.00      LIG  
ATOM   6590 H27  LIG     1     -13.098  -6.738  22.864  1.00  0.00      LIG  
ATOM   6591 H28  LIG     1     -15.861  -1.219  19.792  1.00  0.00      LIG  
ATOM   6592 H29  LIG     1     -13.455  -1.419  20.793  1.00  0.00      LIG  
ATOM   6593 H30  LIG     1     -13.107  -2.472  19.435  1.00  0.00      LIG  
ATOM   6594 H31  LIG     1     -15.275  -2.928  21.522  1.00  0.00      LIG  
ATOM   6595 H32  LIG     1     -11.082  -2.287  20.237  1.00  0.00      LIG  
ATOM   6596 H33  LIG     1     -15.999  -4.119  19.636  1.00  0.00      LIG  
ATOM   6597 H34  LIG     1     -15.196  -5.335  20.603  1.00  0.00      LIG  
ATOM   6598 H35  LIG     1     -14.377  -4.642  19.189  1.00  0.00      LIG  
ATOM   6599 H36  LIG     1     -18.421  -2.212  17.754  1.00  0.00      LIG  
ATOM   6600 H37  LIG     1     -17.415  -2.412  19.209  1.00  0.00      LIG  
ATOM   6601 H38  LIG     1     -17.452  -3.682  17.952  1.00  0.00      LIG  
ATOM   6602 H39  LIG     1     -13.354  -0.191  18.361  1.00  0.00      LIG  
ATOM   6603 H40  LIG     1     -12.922   2.187  18.503  1.00  0.00      LIG  
ATOM   6604 H41  LIG     1     -12.864   2.302  20.271  1.00  0.00      LIG  
ATOM   6605 H42  LIG     1     -14.014   3.293  19.354  1.00  0.00      LIG  
ATOM   6606 H43  LIG     1     -14.943   1.177  21.614  1.00  0.00      LIG  
ATOM   6607 H44  LIG     1     -16.334   0.704  20.610  1.00  0.00      LIG  
ATOM   6608 H45  LIG     1     -15.865   2.402  20.735  1.00  0.00      LIG  
TER
REMARK  Energy: 270.916
REMARK  SimpleFitness: 270.916
REMARK  FullFitness: -1385.4175
REMARK  InterFull: -13.7895
REMARK  IntraFull: 286.759
REMARK  solvFull: -1944.52
REMARK  surfFull: 286.133
REMARK  extraFull: 0.0
REMARK  deltaGcompsolvpol: -1944.52
REMARK  deltaGcompsolvnonpol: 286.133
REMARK  deltaGprotsolvpol: -1938.72
REMARK  deltaGprotsolvnonpol: 281.59
REMARK  deltaGligsolvpol: -12.0663
REMARK  deltaGligsolvnonpol: 15.6873
REMARK  deltaGvdw: -13.7895
REMARK  deltaGelec: 0.0
REMARK  deltaG: -5.965243
REMARK  Cluster: 6
REMARK  ClusterRank: 0
ATOM   6526 C    LIG     1      -7.440   3.967  18.086  1.00  0.00      LIG  
ATOM   6527 C1   LIG     1      -6.533   2.835  18.418  1.00  0.00      LIG  
ATOM   6528 C2   LIG     1      -6.899   2.032  19.640  1.00  0.00      LIG  
ATOM   6529 C3   LIG     1      -7.125   2.971  20.854  1.00  0.00      LIG  
ATOM   6530 C4   LIG     1      -7.949   4.258  20.605  1.00  0.00      LIG  
ATOM   6531 C5   LIG     1      -7.531   4.898  19.273  1.00  0.00      LIG  
ATOM   6532 C6   LIG     1      -7.506   2.201  22.127  1.00  0.00      LIG  
ATOM   6533 C7   LIG     1      -8.800   2.610  22.791  1.00  0.00      LIG  
ATOM   6534 C8   LIG     1      -9.850   2.918  21.749  1.00  0.00      LIG  
ATOM   6535 C9   LIG     1      -9.480   4.131  20.893  1.00  0.00      LIG  
ATOM   6536 C10  LIG     1     -11.254   3.057  22.361  1.00  0.00      LIG  
ATOM   6537 C11  LIG     1     -12.139   3.871  21.481  1.00  0.00      LIG  
ATOM   6538 C12  LIG     1     -11.863   3.673  20.027  1.00  0.00      LIG  
ATOM   6539 C13  LIG     1     -10.452   4.165  19.693  1.00  0.00      LIG  
ATOM   6540 C14  LIG     1     -11.327   3.778  23.695  1.00  0.00      LIG  
ATOM   6541 C15  LIG     1     -12.575   4.579  23.543  1.00  0.00      LIG  
ATOM   6542 C16  LIG     1     -12.956   4.724  22.127  1.00  0.00      LIG  
ATOM   6543 C17  LIG     1      -5.717   1.110  19.927  1.00  0.00      LIG  
ATOM   6544 C18  LIG     1      -8.080   1.141  19.268  1.00  0.00      LIG  
ATOM   6545 C19  LIG     1      -7.444   5.318  21.588  1.00  0.00      LIG  
ATOM   6546 C20  LIG     1     -11.850   1.667  22.544  1.00  0.00      LIG  
ATOM   6547 O    LIG     1     -11.217   7.321  22.085  1.00  0.00      LIG  
ATOM   6548 C21  LIG     1     -12.380   7.625  21.282  1.00  0.00      LIG  
ATOM   6549 C22  LIG     1     -13.688   7.174  21.945  1.00  0.00      LIG  
ATOM   6550 C23  LIG     1     -14.038   5.699  21.733  1.00  0.00      LIG  
ATOM   6551 O1   LIG     1      -5.760   2.402  17.576  1.00  0.00      LIG  
ATOM   6552 O2   LIG     1     -10.565   5.492  19.190  1.00  0.00      LIG  
ATOM   6553 C24  LIG     1     -14.583   5.520  20.332  1.00  0.00      LIG  
ATOM   6554 C25  LIG     1     -11.066   7.946  23.297  1.00  0.00      LIG  
ATOM   6555 O3   LIG     1     -11.803   8.797  23.773  1.00  0.00      LIG  
ATOM   6556 C26  LIG     1      -9.760   7.552  23.909  1.00  0.00      LIG  
ATOM   6557 C27  LIG     1     -12.435   9.079  20.877  1.00  0.00      LIG  
ATOM   6558 O4   LIG     1     -11.248   9.589  20.218  1.00  0.00      LIG  
ATOM   6559 C28  LIG     1     -12.476   9.543  19.460  1.00  0.00      LIG  
ATOM   6560 C29  LIG     1     -13.048  10.884  19.172  1.00  0.00      LIG  
ATOM   6561 C30  LIG     1     -12.419   8.607  18.299  1.00  0.00      LIG  
ATOM   6562 O5   LIG     1     -13.080   5.232  24.446  1.00  0.00      LIG  
ATOM   6563 H    LIG     1      -8.410   3.576  17.781  1.00  0.00      LIG  
ATOM   6564 H1   LIG     1      -7.007   4.506  17.239  1.00  0.00      LIG  
ATOM   6565 H2   LIG     1      -6.117   3.345  21.063  1.00  0.00      LIG  
ATOM   6566 H3   LIG     1      -8.163   5.753  19.032  1.00  0.00      LIG  
ATOM   6567 H4   LIG     1      -6.530   5.321  19.405  1.00  0.00      LIG  
ATOM   6568 H5   LIG     1      -6.702   2.309  22.861  1.00  0.00      LIG  
ATOM   6569 H6   LIG     1      -7.568   1.130  21.930  1.00  0.00      LIG  
ATOM   6570 H7   LIG     1      -8.624   3.475  23.433  1.00  0.00      LIG  
ATOM   6571 H8   LIG     1      -9.129   1.799  23.446  1.00  0.00      LIG  
ATOM   6572 H9   LIG     1      -9.882   2.052  21.084  1.00  0.00      LIG  
ATOM   6573 H10  LIG     1      -9.723   5.013  21.494  1.00  0.00      LIG  
ATOM   6574 H11  LIG     1     -12.601   4.157  19.388  1.00  0.00      LIG  
ATOM   6575 H12  LIG     1     -11.931   2.603  19.814  1.00  0.00      LIG  
ATOM   6576 H13  LIG     1     -10.084   3.542  18.880  1.00  0.00      LIG  
ATOM   6577 H14  LIG     1     -10.498   4.473  23.845  1.00  0.00      LIG  
ATOM   6578 H15  LIG     1     -11.419   3.088  24.538  1.00  0.00      LIG  
ATOM   6579 H16  LIG     1      -4.811   1.686  20.140  1.00  0.00      LIG  
ATOM   6580 H17  LIG     1      -5.505   0.455  19.076  1.00  0.00      LIG  
ATOM   6581 H18  LIG     1      -5.913   0.458  20.782  1.00  0.00      LIG  
ATOM   6582 H19  LIG     1      -7.853   0.546  18.377  1.00  0.00      LIG  
ATOM   6583 H20  LIG     1      -8.976   1.724  19.047  1.00  0.00      LIG  
ATOM   6584 H21  LIG     1      -8.319   0.442  20.072  1.00  0.00      LIG  
ATOM   6585 H22  LIG     1      -6.360   5.444  21.509  1.00  0.00      LIG  
ATOM   6586 H23  LIG     1      -7.668   5.076  22.627  1.00  0.00      LIG  
ATOM   6587 H24  LIG     1      -7.907   6.285  21.371  1.00  0.00      LIG  
ATOM   6588 H25  LIG     1     -11.261   1.086  23.259  1.00  0.00      LIG  
ATOM   6589 H26  LIG     1     -11.870   1.116  21.600  1.00  0.00      LIG  
ATOM   6590 H27  LIG     1     -12.875   1.718  22.925  1.00  0.00      LIG  
ATOM   6591 H28  LIG     1     -12.253   7.023  20.384  1.00  0.00      LIG  
ATOM   6592 H29  LIG     1     -14.519   7.764  21.547  1.00  0.00      LIG  
ATOM   6593 H30  LIG     1     -13.661   7.369  23.019  1.00  0.00      LIG  
ATOM   6594 H31  LIG     1     -14.887   5.486  22.390  1.00  0.00      LIG  
ATOM   6595 H32  LIG     1      -9.676   5.882  19.233  1.00  0.00      LIG  
ATOM   6596 H33  LIG     1     -14.824   4.471  20.136  1.00  0.00      LIG
[truncated: 1,400,924 more chars]
