# Supplementary material for: Exploring the mechanism of Alisma orientale for the treatment of pregnancy induced hypertension and potential hepato-nephrotoxicity by using network pharmacology, network toxicology, molecular docking and molecular dynamics simulation
Source: Front Pharmacol. 2022 Nov 15;13:1027112. doi: 10.3389/fphar.2022.1027112 (PMC9705790; doi:10.3389/fphar.2022.1027112)
Supplement: Supplementary file 2 [file DataSheet3.zip › AKT1/AKTCM/eadock3.err]

sib.fastconf.EADock3: running @ selenium/127.0.1.1 development version. /home/swissdock/swissdock/tmp//cache/eadock3/eadock3.jar MD5: 6b55cadf59de6f950f604b9d6d6562d2
sib.fastconf.EADock3: 5000 binding modes will be generated
sib.fastconf.EADock3: the 5000 with the most favorable SimpleFitness will be evaluated with FACTS.
sib.fastconf.EADock3: 250 binding modes will be retained
sib.fastconf.EADock3: minimize with 100 steps of SD then 250 steps of ABNR
sib.fastconf.EADock3: side chains closer than 0.0 A to any atom of the ligand will be optimized.
sib.fastconf.EADock3: Clustering radius is 2.0
sib.fastconf.EADock3: Maximum cluster size is 8
sib.fastconf.EADock3: clusters will have the exact size.
sib.fastconf.EADock3: Output file is clusters.zip
sib.fastconf.EADock3: Ligand selection is SEGID LIG
sib.fastconf.EADock3: temporary files will be kept.
sib.fastconf.EADock3: Translations allowed.
sib.fastconf.EADock3: solvation model is FACTS
sib.fastconf.EADock3: Centering rotations on the whole ligand.
sib.fastconf.EADock3: System  : 6608 atoms
sib.fastconf.EADock3: Ligand  : 83 atoms
sib.fastconf.EADock3: Receptor: 6525 atoms
sib.fastconf.EADock3:   Fixed part   : 6525 atoms
sib.fastconf.EADock3:   Flexible part: 0 atoms
sib.fastconf.EADock3: Blind docking
sib.fastconf.biodatastructures.molecules.FlexibleMoleculeBuilder: No RotateBond directive found.
sib.fastconf.biodatastructures.molecules.FlexibleMoleculeBuilder: Multiple keyword found in RotateBond directive.
sib.fastconf.biodatastructures.molecules.FlexibleMoleculeBuilder: Identify bonds.
sib.fastconf.biodatastructures.molecules.FlexibleMolecule: Total of 87 bonds found.
sib.fastconf.biodatastructures.molecules.FlexibleMolecule: Restricting dihedral rotations based on the number of atom on each side.
sib.fastconf.biodatastructures.molecules.FlexibleMolecule: 15 rotatable dihedral angles found.
sib.fastconf.biodatastructures.molecules.FlexibleMolecule: no user specified bond list.
sib.fastconf.biodatastructures.molecules.FlexibleMolecule: Filtering out dihedrals defined with an hydrogen.
sib.fastconf.biodatastructures.molecules.FlexibleMolecule: accepting bond 6537_6542_6550_6549
sib.fastconf.biodatastructures.molecules.FlexibleMolecule: accepting bond 6549_6548_6547_6554
sib.fastconf.biodatastructures.molecules.FlexibleMolecule: accepting bond 6548_6547_6554_6555
sib.fastconf.biodatastructures.molecules.FlexibleMolecule: accepting bond 6550_6549_6548_6547
sib.fastconf.biodatastructures.molecules.FlexibleMolecule: accepting bond 6547_6548_6557_6558
sib.fastconf.biodatastructures.molecules.FlexibleMolecule: accepting bond 6542_6550_6549_6548
sib.fastconf.biodatastructures.molecules.FlexibleMolecule: found # 54 core atoms : [ 6526 6527 6528 6529 6530 6531 6532 6533 6534 6535 6536 6537 6538 6539 6540 6541 6542 6543 6544 6545 6546 6550 6551 6552 6562 6563 6564 6565 6566 6567 6568 6569 6570 6571 6572 6573 6574 6575 6576 6577 6578 6579 6580 6581 6582 6583 6584 6585 6586 6587 6588 6589 6590 6595 ]
sib.fastconf.biodatastructures.molecules.FlexibleMolecule: found rotatable bond # 0 between 6542 6550
sib.fastconf.biodatastructures.molecules.FlexibleMolecule: Group FIX (52): [ 6526 6527 6531 6563 6564 6528 6551 6530 6566 6567 6529 6543 6544 6535 6545 6532 6565 6579 6580 6581 6582 6583 6584 6534 6539 6573 6585 6586 6587 6533 6568 6569 6536 6572 6538 6552 6576 6570 6571 6537 6540 6546 6574 6575 6595 6541 6577 6578 6588 6589 6590 6562 ] 
sib.fastconf.biodatastructures.molecules.FlexibleMolecule: Group ROTATABLE (29): [ 6547 6548 6554 6549 6557 6591 6592 6593 6553 6594 6596 6597 6598 6555 6556 6599 6600 6601 6558 6559 6602 6560 6561 6603 6604 6605 6606 6607 6608 ] 
sib.fastconf.biodatastructures.molecules.FlexibleMolecule: Group ROTATABLE (Validation) (2): [ 6549 6553 ] 
sib.fastconf.biodatastructures.molecules.FlexibleMolecule: Group ROTATABLE (Non Validation) (23): [ 6547 6548 6554 6557 6591 6592 6593 6555 6556 6599 6600 6601 6558 6559 6602 6560 6561 6603 6604 6605 6606 6607 6608 ] 
sib.fastconf.biodatastructures.molecules.FlexibleMolecule: found rotatable bond # 1 between 6548 6547
sib.fastconf.biodatastructures.molecules.FlexibleMolecule: Group FIX (75): [ 6526 6527 6531 6563 6564 6528 6551 6530 6566 6567 6529 6543 6544 6535 6545 6532 6565 6579 6580 6581 6582 6583 6584 6534 6539 6573 6585 6586 6587 6533 6568 6569 6536 6572 6538 6552 6576 6570 6571 6537 6540 6546 6574 6575 6595 6542 6541 6577 6578 6588 6589 6590 6550 6562 6549 6553 6594 6592 6593 6596 6597 6598 6557 6591 6558 6559 6602 6560 6561 6603 6604 6605 6606 6607 6608 ] 
sib.fastconf.biodatastructures.molecules.FlexibleMolecule: Group ROTATABLE (6): [ 6554 6555 6556 6599 6600 6601 ] 
sib.fastconf.biodatastructures.molecules.FlexibleMolecule: Group ROTATABLE (Validation) (1): [ 6554 ] 
sib.fastconf.biodatastructures.molecules.FlexibleMolecule: Group ROTATABLE (Non Validation) (5): [ 6555 6556 6599 6600 6601 ] 
sib.fastconf.biodatastructures.molecules.FlexibleMolecule: found rotatable bond # 2 between 6547 6554
sib.fastconf.biodatastructures.molecules.FlexibleMolecule: Group FIX (76): [ 6526 6527 6531 6563 6564 6528 6551 6530 6566 6567 6529 6543 6544 6535 6545 6532 6565 6579 6580 6581 6582 6583 6584 6534 6539 6573 6585 6586 6587 6533 6568 6569 6536 6572 6538 6552 6576 6570 6571 6537 6540 6546 6574 6575 6595 6542 6541 6577 6578 6588 6589 6590 6550 6562 6549 6553 6594 6548 6592 6593 6596 6597 6598 6557 6591 6558 6559 6602 6560 6561 6603 6604 6605 6606 6607 6608 ] 
sib.fastconf.biodatastructures.molecules.FlexibleMolecule: Group ROTATABLE (5): [ 6555 6556 6599 6600 6601 ] 
sib.fastconf.biodatastructures.molecules.FlexibleMolecule: Group ROTATABLE (Validation) (2): [ 6555 6556 ] 
sib.fastconf.biodatastructures.molecules.FlexibleMolecule: Group ROTATABLE (Non Validation) (0): [ ] 
sib.fastconf.biodatastructures.molecules.FlexibleMolecule: found rotatable bond # 3 between 6549 6548
sib.fastconf.biodatastructures.molecules.FlexibleMolecule: Group FIX (61): [ 6526 6527 6531 6563 6564 6528 6551 6530 6566 6567 6529 6543 6544 6535 6545 6532 6565 6579 6580 6581 6582 6583 6584 6534 6539 6573 6585 6586 6587 6533 6568 6569 6536 6572 6538 6552 6576 6570 6571 6537 6540 6546 6574 6575 6595 6542 6541 6577 6578 6588 6589 6590 6550 6562 6553 6594 6592 6593 6596 6597 6598 ] 
sib.fastconf.biodatastructures.molecules.FlexibleMolecule: Group ROTATABLE (20): [ 6547 6554 6557 6591 6555 6556 6599 6600 6601 6558 6559 6602 6560 6561 6603 6604 6605 6606 6607 6608 ] 
sib.fastconf.biodatastructures.molecules.FlexibleMolecule: Group ROTATABLE (Validation) (2): [ 6547 6557 ] 
sib.fastconf.biodatastructures.molecules.FlexibleMolecule: Group ROTATABLE (Non Validation) (17): [ 6554 6555 6556 6599 6600 6601 6558 6559 6602 6560 6561 6603 6604 6605 6606 6607 6608 ] 
sib.fastconf.biodatastructures.molecules.FlexibleMolecule: found rotatable bond # 4 between 6548 6557
sib.fastconf.biodatastructures.molecules.FlexibleMolecule: Group FIX (70): [ 6526 6527 6531 6563 6564 6528 6551 6530 6566 6567 6529 6543 6544 6535 6545 6532 6565 6579 6580 6581 6582 6583 6584 6534 6539 6573 6585 6586 6587 6533 6568 6569 6536 6572 6538 6552 6576 6570 6571 6537 6540 6546 6574 6575 6595 6542 6541 6577 6578 6588 6589 6590 6550 6562 6549 6553 6594 6592 6593 6596 6597 6598 6547 6591 6554 6555 6556 6599 6600 6601 ] 
sib.fastconf.biodatastructures.molecules.FlexibleMolecule: Group ROTATABLE (11): [ 6558 6559 6602 6560 6561 6603 6604 6605 6606 6607 6608 ] 
sib.fastconf.biodatastructures.molecules.FlexibleMolecule: Group ROTATABLE (Validation) (4): [ 6558 6559 6560 6561 ] 
sib.fastconf.biodatastructures.molecules.FlexibleMolecule: Group ROTATABLE (Non Validation) (0): [ ] 
sib.fastconf.biodatastructures.molecules.FlexibleMolecule: found rotatable bond # 5 between 6550 6549
sib.fastconf.biodatastructures.molecules.FlexibleMolecule: Group FIX (58): [ 6526 6527 6531 6563 6564 6528 6551 6530 6566 6567 6529 6543 6544 6535 6545 6532 6565 6579 6580 6581 6582 6583 6584 6534 6539 6573 6585 6586 6587 6533 6568 6569 6536 6572 6538 6552 6576 6570 6571 6537 6540 6546 6574 6575 6595 6542 6541 6577 6578 6588 6589 6590 6562 6553 6594 6596 6597 6598 ] 
sib.fastconf.biodatastructures.molecules.FlexibleMolecule: Group ROTATABLE (23): [ 6547 6548 6554 6557 6591 6592 6593 6555 6556 6599 6600 6601 6558 6559 6602 6560 6561 6603 6604 6605 6606 6607 6608 ] 
sib.fastconf.biodatastructures.molecules.FlexibleMolecule: Group ROTATABLE (Validation) (1): [ 6548 ] 
sib.fastconf.biodatastructures.molecules.FlexibleMolecule: Group ROTATABLE (Non Validation) (20): [ 6547 6554 6557 6591 6555 6556 6599 6600 6601 6558 6559 6602 6560 6561 6603 6604 6605 6606 6607 6608 ] 
sib.fastconf.biodatastructures.molecules.FlexibleMolecule: Bond 6542 6550 has no putative parent, best bet is root node
sib.fastconf.biodatastructures.molecules.FlexibleMolecule: Bond 6548 6547 has no parent, best bet is 6549 6548
sib.fastconf.biodatastructures.molecules.FlexibleMoleculeRotatable bond tree initialized 7 elements
sib.fastconf.biodatastructures.molecules.FlexibleMolecule: Detecting chiral carbons
sib.fastconf.biodatastructures.molecules.FlexibleMolecule: Atom 6534 C8   [ 1.346 -1.467 1.004 ] is chiral
sib.fastconf.biodatastructures.molecules.FlexibleMolecule: Atom 6535 C9   [ 1.115 0.032 0.813 ] is chiral
sib.fastconf.biodatastructures.molecules.FlexibleMolecule: Atom 6536 C10  [ 0.301 -2.312 0.264 ] is chiral
sib.fastconf.biodatastructures.molecules.FlexibleMolecule: Atom 6539 C13  [ 1.278 0.356 -0.691 ] is chiral
sib.fastconf.biodatastructures.molecules.FlexibleMolecule: Atom 6548 C21  [ -3.786 0.719 -1.629 ] is chiral
sib.fastconf.biodatastructures.molecules.FlexibleMolecule: Atom 6550 C23  [ -2.407 -1.34 -2.328 ] is chiral
sib.fastconf.biodatastructures.molecules.FlexibleMolecule: Atom 6557 C27  [ -5.066 0.222 -2.233 ] is chiral
sib.fastconf.FastconfBuilder: Initialize non bonded list.
sib.fastconf.biodatastructures.scoring.moleculargrids.grids.InsideMolecularGrid: Calculating inside grid [393][406][479]
sib.fastconf.biodatastructures.scoring.moleculargrids.grids.InsideMolecularGrid: Inside grid calculated in 970 ms
sib.fastconf.biodatastructures.scoring.moleculargrids.grids.InsideMolecularGrid: Smoothing inside grid.
sib.fastconf.biodatastructures.scoring.moleculargrids.grids.InsideMolecularGrid: Inside grid smoothed in 940 ms
sib.fastconf.biodatastructures.scoring.EvaluatorBuilder: generation of the electrostatic grid took 0 ms.
sib.fastconf.FastconfBuilder: Initial energy: 1280.8528
sib.fastconf.EADock3: EADock3 starting
sib.fastconf.EADock3: Box volume 417439.78 ?
sib.fastconf.EADock3: Xmin: -61.672 Xmax: 6.819 Xsize: 68.491
sib.fastconf.EADock3: Ymin: -35.212 Ymax: 35.938 Ysize: 71.150
sib.fastconf.EADock3: Zmin: -27.667 Zmax: 57.993 Zsize: 85.661
sib.fastconf.EADock3: Calculating pocket bias.
sib.fastconf.EADock3: 1 cavities identified.
sib.fastconf.EADock3: 25 magic points identified.
sib.fastconf.EADock3: 25 pocket points were identified in 1540 ms
sib.fastconf.EADock3: Calculating surface bias.
sib.fastconf.EADock3: 10248 surface points were identified in 5170 ms
sib.fastconf.EADock3: 0.0 % done
sib.fastconf.EADock3: 0.1 % done
sib.fastconf.EADock3: 0.2 % done
sib.fastconf.EADock3: 0.3 % done
sib.fastconf.EADock3: 0.4 % done
sib.fastconf.EADock3: 0.5 % done
sib.fastconf.EADock3: 0.6 % done
sib.fastconf.EADock3: 0.7 % done
sib.fastconf.EADock3: 0.8 % done
sib.fastconf.EADock3: 0.9 % done
sib.fastconf.EADock3: 1.0 % done
sib.fastconf.EADock3: 1.1 % done
sib.fastconf.EADock3: 1.2 % done
sib.fastconf.EADock3: 1.3 % done
sib.fastconf.EADock3: 1.4 % done
sib.fastconf.EADock3: 1.5 % done
sib.fastconf.EADock3: 1.6 % done
sib.fastconf.EADock3: 1.7 % done
sib.fastconf.EADock3: 1.8 % done
sib.fastconf.EADock3: 1.9 % done
sib.fastconf.EADock3: 2.0 % done
sib.fastconf.EADock3: 2.1 % done
sib.fastconf.EADock3: 2.2 % done
sib.fastconf.EADock3: 2.3 % done
sib.fastconf.EADock3: 2.4 % done
sib.fastconf.EADock3: 2.5 % done
sib.fastconf.EADock3: 2.6 % done
sib.fastconf.EADock3: 2.7 % done
sib.fastconf.EADock3: 2.8 % done
sib.fastconf.EADock3: 2.9 % done
sib.fastconf.EADock3: 3.0 % done
sib.fastconf.EADock3: 3.1 % done
sib.fastconf.EADock3: 3.2 % done
sib.fastconf.EADock3: 3.3 % done
sib.fastconf.EADock3: 3.4 % done
sib.fastconf.EADock3: 3.5 % done
sib.fastconf.EADock3: 3.6 % done
sib.fastconf.EADock3: 3.7 % done
sib.fastconf.EADock3: 3.8 % done
sib.fastconf.EADock3: 3.9 % done
sib.fastconf.EADock3: 4.0 % done
sib.fastconf.EADock3: 4.1 % done
sib.fastconf.EADock3: 4.2 % done
sib.fastconf.EADock3: 4.3 % done
sib.fastconf.EADock3: 4.4 % done
sib.fastconf.EADock3: 4.5 % done
sib.fastconf.EADock3: 4.6 % done
sib.fastconf.EADock3: 4.7 % done
sib.fastconf.EADock3: 4.8 % done
sib.fastconf.EADock3: 4.9 % done
sib.fastconf.EADock3: 5.0 % done
sib.fastconf.EADock3: 5.1 % done
sib.fastconf.EADock3: 5.2 % done
sib.fastconf.EADock3: 5.3 % done
sib.fastconf.EADock3: 5.4 % done
sib.fastconf.EADock3: 5.5 % done
sib.fastconf.EADock3: 5.6 % done
sib.fastconf.EADock3: 5.7 % done
sib.fastconf.EADock3: 5.8 % done
sib.fastconf.EADock3: 5.9 % done
sib.fastconf.EADock3: 6.0 % done
sib.fastconf.EADock3: 6.1 % done
sib.fastconf.EADock3: 6.2 % done
sib.fastconf.EADock3: 6.3 % done
sib.fastconf.EADock3: 6.4 % done
sib.fastconf.EADock3: only 197/500001 BM accepted, exiting DSS.
sib.fastconf.EADock3: The generation of 197 conformations took 1650730 s
sib.fastconf.EADock3: The DSS engine failed 495001 times to find a suitable BMs within the allowed time limit of 500 ms
sib.fastconf.EADock3: Minimizing binding mode 0, energy is 337.35767, rmsd is 23.368988
sib.fastconf.EADock3: Minimizing binding mode 1, energy is 363.97052, rmsd is 24.358036
sib.fastconf.EADock3: Minimizing binding mode 2, energy is 408.2223, rmsd is 27.148043
sib.fastconf.EADock3: Minimizing binding mode 3, energy is 452.8537, rmsd is 28.801073
sib.fastconf.EADock3: Minimizing binding mode 4, energy is 470.02914, rmsd is 23.955193
sib.fastconf.EADock3: Minimizing binding mode 5, energy is 573.38556, rmsd is 3.2260625
sib.fastconf.EADock3: Minimizing binding mode 6, energy is 577.6123, rmsd is 26.812431
sib.fastconf.EADock3: Minimizing binding mode 7, energy is 589.8233, rmsd is 26.121119
sib.fastconf.EADock3: Minimizing binding mode 8, energy is 658.9051, rmsd is 23.838814
sib.fastconf.EADock3: Minimizing binding mode 9, energy is 686.4101, rmsd is 23.703987
sib.fastconf.EADock3: Minimizing binding mode 10, energy is 754.0193, rmsd is 21.611486
sib.fastconf.EADock3: Minimizing binding mode 11, energy is 768.46313, rmsd is 25.05095
sib.fastconf.EADock3: Minimizing binding mode 12, energy is 782.2298, rmsd is 26.09647
sib.fastconf.EADock3: Minimizing binding mode 13, energy is 832.638, rmsd is 23.943314
sib.fastconf.EADock3: Minimizing binding mode 14, energy is 834.46606, rmsd is 24.27807
sib.fastconf.EADock3: Minimizing binding mode 15, energy is 843.49023, rmsd is 25.019232
sib.fastconf.EADock3: Minimizing binding mode 16, energy is 845.35986, rmsd is 2.8199782
sib.fastconf.EADock3: Minimizing binding mode 17, energy is 875.233, rmsd is 3.444328
sib.fastconf.EADock3: Minimizing binding mode 18, energy is 896.4897, rmsd is 3.1402202
sib.fastconf.EADock3: Minimizing binding mode 19, energy is 902.6065, rmsd is 3.4949887
sib.fastconf.EADock3: Minimizing binding mode 20, energy is 920.1147, rmsd is 3.6325712
sib.fastconf.EADock3: Minimizing binding mode 21, energy is 926.51605, rmsd is 24.216303
sib.fastconf.EADock3: Minimizing binding mode 22, energy is 946.0581, rmsd is 24.665453
sib.fastconf.EADock3: Minimizing binding mode 23, energy is 982.4505, rmsd is 24.007486
sib.fastconf.EADock3: Minimizing binding mode 24, energy is 983.28296, rmsd is 24.246323
sib.fastconf.EADock3: Minimizing binding mode 25, energy is 1037.7102, rmsd is 24.060335
sib.fastconf.EADock3: Minimizing binding mode 26, energy is 1050.4501, rmsd is 23.516813
sib.fastconf.EADock3: Minimizing binding mode 27, energy is 1052.6953, rmsd is 25.14548
sib.fastconf.EADock3: Minimizing binding mode 28, energy is 1053.0803, rmsd is 3.912083
sib.fastconf.EADock3: Minimizing binding mode 29, energy is 1065.9547, rmsd is 24.03991
sib.fastconf.EADock3: Minimizing binding mode 30, energy is 1073.8503, rmsd is 26.389801
sib.fastconf.EADock3: Minimizing binding mode 31, energy is 1092.2607, rmsd is 26.605602
sib.fastconf.EADock3: Minimizing binding mode 32, energy is 1122.1698, rmsd is 24.496828
sib.fastconf.EADock3: Minimizing binding mode 33, energy is 1127.0251, rmsd is 25.438063
sib.fastconf.EADock3: Minimizing binding mode 34, energy is 1127.8086, rmsd is 24.462387
sib.fastconf.EADock3: Minimizing binding mode 35, energy is 1128.8484, rmsd is 23.753256
sib.fastconf.EADock3: Minimizing binding mode 36, energy is 1132.2848, rmsd is 23.466944
sib.fastconf.EADock3: Minimizing binding mode 37, energy is 1143.5741, rmsd is 3.504638
sib.fastconf.EADock3: Minimizing binding mode 38, energy is 1144.007, rmsd is 26.209507
sib.fastconf.EADock3: Minimizing binding mode 39, energy is 1155.1497, rmsd is 24.503183
sib.fastconf.EADock3: Minimizing binding mode 40, energy is 1173.3463, rmsd is 26.087675
sib.fastconf.EADock3: Minimizing binding mode 41, energy is 1179.8136, rmsd is 27.78187
sib.fastconf.EADock3: Minimizing binding mode 42, energy is 1179.8295, rmsd is 26.761091
sib.fastconf.EADock3: Minimizing binding mode 43, energy is 1185.4524, rmsd is 22.628586
sib.fastconf.EADock3: Minimizing binding mode 44, energy is 1212.5591, rmsd is 25.250755
sib.fastconf.EADock3: Minimizing binding mode 45, energy is 1212.6372, rmsd is 2.49675
sib.fastconf.EADock3: Minimizing binding mode 46, energy is 1238.4038, rmsd is 2.862205
sib.fastconf.EADock3: Minimizing binding mode 47, energy is 1268.7349, rmsd is 3.5045087
sib.fastconf.EADock3: Minimizing binding mode 48, energy is 1268.8107, rmsd is 24.327402
sib.fastconf.EADock3: Minimizing binding mode 49, energy is 1281.9456, rmsd is 23.9556
sib.fastconf.EADock3: Minimizing binding mode 50, energy is 1291.9031, rmsd is 3.0975795
sib.fastconf.EADock3: Minimizing binding mode 51, energy is 1303.6951, rmsd is 24.312078
sib.fastconf.EADock3: Minimizing binding mode 52, energy is 1305.126, rmsd is 3.5576909
sib.fastconf.EADock3: Minimizing binding mode 53, energy is 1311.3584, rmsd is 25.803635
sib.fastconf.EADock3: Minimizing binding mode 54, energy is 1326.2554, rmsd is 25.157915
sib.fastconf.EADock3: Minimizing binding mode 55, energy is 1332.924, rmsd is 25.543808
sib.fastconf.EADock3: Minimizing binding mode 56, energy is 1342.0814, rmsd is 28.252567
sib.fastconf.EADock3: Minimizing binding mode 57, energy is 1369.4619, rmsd is 25.810844
sib.fastconf.EADock3: Minimizing binding mode 58, energy is 1369.5251, rmsd is 2.4335868
sib.fastconf.EADock3: Minimizing binding mode 59, energy is 1397.5352, rmsd is 32.087105
sib.fastconf.EADock3: Minimizing binding mode 60, energy is 1411.5796, rmsd is 3.3038168
sib.fastconf.EADock3: Minimizing binding mode 61, energy is 1428.7281, rmsd is 24.704597
sib.fastconf.EADock3: Minimizing binding mode 62, energy is 1465.923, rmsd is 23.704628
sib.fastconf.EADock3: Minimizing binding mode 63, energy is 1486.7715, rmsd is 24.961246
sib.fastconf.EADock3: Minimizing binding mode 64, energy is 1515.21, rmsd is 24.063192
sib.fastconf.EADock3: Minimizing binding mode 65, energy is 1545.4475, rmsd is 27.031263
sib.fastconf.EADock3: Minimizing binding mode 66, energy is 1546.0441, rmsd is 25.275787
sib.fastconf.EADock3: Minimizing binding mode 67, energy is 1548.6675, rmsd is 26.720423
sib.fastconf.EADock3: Minimizing binding mode 68, energy is 1550.0952, rmsd is 22.757553
sib.fastconf.EADock3: Minimizing binding mode 69, energy is 1550.1154, rmsd is 3.50186
sib.fastconf.EADock3: Minimizing binding mode 70, energy is 1554.8, rmsd is 25.035763
sib.fastconf.EADock3: Minimizing binding mode 71, energy is 1563.181, rmsd is 3.5281875
sib.fastconf.EADock3: Minimizing binding mode 72, energy is 1578.2688, rmsd is 23.979939
sib.fastconf.EADock3: Minimizing binding mode 73, energy is 1588.9453, rmsd is 3.469427
sib.fastconf.EADock3: Minimizing binding mode 74, energy is 1599.2797, rmsd is 23.622797
sib.fastconf.EADock3: Minimizing binding mode 75, energy is 1610.379, rmsd is 25.928455
sib.fastconf.EADock3: Minimizing binding mode 76, energy is 1626.1646, rmsd is 23.044243
sib.fastconf.EADock3: Minimizing binding mode 77, energy is 1633.0835, rmsd is 25.60248
sib.fastconf.EADock3: Minimizing binding mode 78, energy is 1648.0011, rmsd is 24.315863
sib.fastconf.EADock3: Minimizing binding mode 79, energy is 1666.8607, rmsd is 25.70662
sib.fastconf.EADock3: Minimizing binding mode 80, energy is 1682.3324, rmsd is 26.198381
sib.fastconf.EADock3: Minimizing binding mode 81, energy is 1712.6488, rmsd is 23.986795
sib.fastconf.EADock3: Minimizing binding mode 82, energy is 1720.8235, rmsd is 23.469868
sib.fastconf.EADock3: Minimizing binding mode 83, energy is 1742.3992, rmsd is 24.37063
sib.fastconf.EADock3: Minimizing binding mode 84, energy is 1742.709, rmsd is 2.9844856
sib.fastconf.EADock3: Minimizing binding mode 85, energy is 1754.1393, rmsd is 25.020285
sib.fastconf.EADock3: Minimizing binding mode 86, energy is 1756.323, rmsd is 26.490189
sib.fastconf.EADock3: Minimizing binding mode 87, energy is 1783.5594, rmsd is 22.279634
sib.fastconf.EADock3: Minimizing binding mode 88, energy is 1815.2421, rmsd is 25.848879
sib.fastconf.EADock3: Minimizing binding mode 89, energy is 1820.5679, rmsd is 23.145481
sib.fastconf.EADock3: Minimizing binding mode 90, energy is 1830.2001, rmsd is 24.043356
sib.fastconf.EADock3: Minimizing binding mode 91, energy is 1854.8794, rmsd is 26.061264
sib.fastconf.EADock3: Minimizing binding mode 92, energy is 1857.0917, rmsd is 28.361744
sib.fastconf.EADock3: Minimizing binding mode 93, energy is 1887.7495, rmsd is 26.932981
sib.fastconf.EADock3: Minimizing binding mode 94, energy is 1896.3105, rmsd is 26.985207
sib.fastconf.EADock3: Minimizing binding mode 95, energy is 1915.8273, rmsd is 23.963537
sib.fastconf.EADock3: Minimizing binding mode 96, energy is 1966.7092, rmsd is 25.75791
sib.fastconf.EADock3: Minimizing binding mode 97, energy is 1971.8652, rmsd is 27.267065
sib.fastconf.EADock3: Minimizing binding mode 98, energy is 1979.6067, rmsd is 23.61153
sib.fastconf.EADock3: Minimizing binding mode 99, energy is 1987.0756, rmsd is 1.8745395
sib.fastconf.EADock3: Minimizing binding mode 100, energy is 1988.1124, rmsd is 27.44531
sib.fastconf.EADock3: Minimizing binding mode 101, energy is 1999.108, rmsd is 28.540188
sib.fastconf.EADock3: Minimizing binding mode 102, energy is 2042.1797, rmsd is 24.562004
sib.fastconf.EADock3: Minimizing binding mode 103, energy is 2059.031, rmsd is 2.9612362
sib.fastconf.EADock3: Minimizing binding mode 104, energy is 2068.2468, rmsd is 23.183357
sib.fastconf.EADock3: Minimizing binding mode 105, energy is 2075.7444, rmsd is 23.540665
sib.fastconf.EADock3: Minimizing binding mode 106, energy is 2077.7117, rmsd is 26.123333
sib.fastconf.EADock3: Minimizing binding mode 107, energy is 2088.5842, rmsd is 22.492731
sib.fastconf.EADock3: Minimizing binding mode 108, energy is 2109.0342, rmsd is 24.98959
sib.fastconf.EADock3: Minimizing binding mode 109, energy is 2118.3508, rmsd is 2.4739082
sib.fastconf.EADock3: Minimizing binding mode 110, energy is 2146.4475, rmsd is 1.2868367
sib.fastconf.EADock3: Minimizing binding mode 111, energy is 2166.326, rmsd is 27.159348
sib.fastconf.EADock3: Minimizing binding mode 112, energy is 2234.4373, rmsd is 25.077326
sib.fastconf.EADock3: Minimizing binding mode 113, energy is 2253.3354, rmsd is 25.93683
sib.fastconf.EADock3: Minimizing binding mode 114, energy is 2253.445, rmsd is 28.939657
sib.fastconf.EADock3: Minimizing binding mode 115, energy is 2265.546, rmsd is 24.466873
sib.fastconf.EADock3: Minimizing binding mode 116, energy is 2266.633, rmsd is 24.395838
sib.fastconf.EADock3: Minimizing binding mode 117, energy is 2299.4448, rmsd is 2.5087035
sib.fastconf.EADock3: Minimizing binding mode 118, energy is 2301.125, rmsd is 23.38953
sib.fastconf.EADock3: Minimizing binding mode 119, energy is 2307.734, rmsd is 25.976807
sib.fastconf.EADock3: Minimizing binding mode 120, energy is 2310.9077, rmsd is 23.606583
sib.fastconf.EADock3: Minimizing binding mode 121, energy is 2329.5117, rmsd is 23.667572
sib.fastconf.EADock3: Minimizing binding mode 122, energy is 2343.943, rmsd is 25.48478
sib.fastconf.EADock3: Minimizing binding mode 123, energy is 2372.7034, rmsd is 25.47986
sib.fastconf.EADock3: Minimizing binding mode 124, energy is 2424.43, rmsd is 23.508461
sib.fastconf.EADock3: Minimizing binding mode 125, energy is 2430.6902, rmsd is 25.003555
sib.fastconf.EADock3: Minimizing binding mode 126, energy is 2435.288, rmsd is 24.360153
sib.fastconf.EADock3: Minimizing binding mode 127, energy is 2445.3555, rmsd is 23.92032
sib.fastconf.EADock3: Minimizing binding mode 128, energy is 2473.3965, rmsd is 24.31451
sib.fastconf.EADock3: Minimizing binding mode 129, energy is 2500.1284, rmsd is 25.287172
sib.fastconf.EADock3: Minimizing binding mode 130, energy is 2508.9895, rmsd is 24.20601
sib.fastconf.EADock3: Minimizing binding mode 131, energy is 2527.7478, rmsd is 23.25975
sib.fastconf.EADock3: Minimizing binding mode 132, energy is 2567.6572, rmsd is 26.097366
sib.fastconf.EADock3: Minimizing binding mode 133, energy is 2618.2698, rmsd is 25.747673
sib.fastconf.EADock3: Minimizing binding mode 134, energy is 2627.3975, rmsd is 23.464437
sib.fastconf.EADock3: Minimizing binding mode 135, energy is 2702.49, rmsd is 25.51376
sib.fastconf.EADock3: Minimizing binding mode 136, energy is 2743.704, rmsd is 23.470325
sib.fastconf.EADock3: Minimizing binding mode 137, energy is 2748.4226, rmsd is 25.272928
sib.fastconf.EADock3: Minimizing binding mode 138, energy is 2763.2202, rmsd is 24.443573
sib.fastconf.EADock3: Minimizing binding mode 139, energy is 2785.7112, rmsd is 25.248663
sib.fastconf.EADock3: Minimizing binding mode 140, energy is 2847.0093, rmsd is 24.619324
sib.fastconf.EADock3: Minimizing binding mode 141, energy is 2865.015, rmsd is 26.195316
sib.fastconf.EADock3: Minimizing binding mode 142, energy is 2870.7266, rmsd is 25.353235
sib.fastconf.EADock3: Minimizing binding mode 143, energy is 2897.8904, rmsd is 24.274168
sib.fastconf.EADock3: Minimizing binding mode 144, energy is 2906.3591, rmsd is 25.334923
sib.fastconf.EADock3: Minimizing binding mode 145, energy is 2940.8274, rmsd is 1.7564487
sib.fastconf.EADock3: Minimizing binding mode 146, energy is 2957.4338, rmsd is 29.604952
sib.fastconf.EADock3: Minimizing binding mode 147, energy is 2979.0952, rmsd is 23.77923
sib.fastconf.EADock3: Minimizing binding mode 148, energy is 2984.066, rmsd is 1.5802981
sib.fastconf.EADock3: Minimizing binding mode 149, energy is 2988.6682, rmsd is 25.066202
sib.fastconf.EADock3: Minimizing binding mode 150, energy is 2995.664, rmsd is 24.642975
sib.fastconf.EADock3: Minimizing binding mode 151, energy is 3064.7454, rmsd is 26.07859
sib.fastconf.EADock3: Minimizing binding mode 152, energy is 3080.3015, rmsd is 24.418293
sib.fastconf.EADock3: Minimizing binding mode 153, energy is 3114.0667, rmsd is 27.537367
sib.fastconf.EADock3: Minimizing binding mode 154, energy is 3122.262, rmsd is 23.310516
sib.fastconf.EADock3: Minimizing binding mode 155, energy is 3126.945, rmsd is 26.235783
sib.fastconf.EADock3: Minimizing binding mode 156, energy is 3165.0305, rmsd is 24.011541
sib.fastconf.EADock3: Minimizing binding mode 157, energy is 3271.2524, rmsd is 24.22106
sib.fastconf.EADock3: Minimizing binding mode 158, energy is 3285.6064, rmsd is 35.117428
sib.fastconf.EADock3: Minimizing binding mode 159, energy is 3289.5881, rmsd is 23.43407
sib.fastconf.EADock3: Minimizing binding mode 160, energy is 3388.904, rmsd is 24.350588
sib.fastconf.EADock3: Minimizing binding mode 161, energy is 3448.395, rmsd is 25.735882
sib.fastconf.EADock3: Minimizing binding mode 162, energy is 3478.7405, rmsd is 25.461365
sib.fastconf.EADock3: Minimizing binding mode 163, energy is 3495.391, rmsd is 26.01492
sib.fastconf.EADock3: Minimizing binding mode 164, energy is 3505.5083, rmsd is 24.21451
sib.fastconf.EADock3: Minimizing binding mode 165, energy is 3510.1208, rmsd is 24.875666
sib.fastconf.EADock3: Minimizing binding mode 166, energy is 3512.1711, rmsd is 28.531492
sib.fastconf.EADock3: Minimizing binding mode 167, energy is 3542.961, rmsd is 25.098812
sib.fastconf.EADock3: Minimizing binding mode 168, energy is 3671.4998, rmsd is 22.211311
sib.fastconf.EADock3: Minimizing binding mode 169, energy is 3736.1995, rmsd is 1.8918729
sib.fastconf.EADock3: Minimizing binding mode 170, energy is 3829.0442, rmsd is 25.096012
sib.fastconf.EADock3: Minimizing binding mode 171, energy is 3840.7607, rmsd is 25.798677
sib.fastconf.EADock3: Minimizing binding mode 172, energy is 3868.264, rmsd is 25.644701
sib.fastconf.EADock3: Minimizing binding mode 173, energy is 3878.8098, rmsd is 24.38368
sib.fastconf.EADock3: Minimizing binding mode 174, energy is 3880.7456, rmsd is 24.658028
sib.fastconf.EADock3: Minimizing binding mode 175, energy is 3944.7979, rmsd is 24.36534
sib.fastconf.EADock3: Minimizing binding mode 176, energy is 3966.16, rmsd is 24.94413
sib.fastconf.EADock3: Minimizing binding mode 177, energy is 3988.4336, rmsd is 24.081074
sib.fastconf.EADock3: Minimizing binding mode 178, energy is 4044.8806, rmsd is 25.488499
sib.fastconf.EADock3: Minimizing binding mode 179, energy is 4047.832, rmsd is 25.846117
sib.fastconf.EADock3: Minimizing binding mode 180, energy is 4095.3843, rmsd is 25.790112
sib.fastconf.EADock3: Minimizing binding mode 181, energy is 4131.438, rmsd is 24.276184
sib.fastconf.EADock3: Minimizing binding mode 182, energy is 4141.399, rmsd is 24.204145
sib.fastconf.EADock3: Minimizing binding mode 183, energy is 4326.195, rmsd is 25.742573
sib.fastconf.EADock3: Minimizing binding mode 184, energy is 4525.1294, rmsd is 24.388683
sib.fastconf.EADock3: Minimizing binding mode 185, energy is 4544.9546, rmsd is 24.895533
sib.fastconf.EADock3: Minimizing binding mode 186, energy is 4578.7197, rmsd is 25.444134
sib.fastconf.EADock3: Minimizing binding mode 187, energy is 4642.064, rmsd is 25.07517
sib.fastconf.EADock3: Minimizing binding mode 188, energy is 4643.5933, rmsd is 24.147738
sib.fastconf.EADock3: Minimizing binding mode 189, energy is 4736.871, rmsd is 23.249426
sib.fastconf.EADock3: Minimizing binding mode 190, energy is 4821.085, rmsd is 23.60664
sib.fastconf.EADock3: Minimizing binding mode 191, energy is 4882.7793, rmsd is 24.784866
sib.fastconf.EADock3: Minimizing binding mode 192, energy is 5039.9375, rmsd is 23.680746
sib.fastconf.EADock3: Minimizing binding mode 193, energy is 5061.559, rmsd is 22.732418
sib.fastconf.EADock3: Minimizing binding mode 194, energy is 5378.724, rmsd is 24.27716
sib.fastconf.EADock3: Minimizing binding mode 195, energy is 5593.887, rmsd is 24.263895
sib.fastconf.EADock3: Minimizing binding mode 196, energy is 7814.3394, rmsd is 25.671019
sib.fastconf.EADock3: Filter out binding modes with an energy above 3.4028235E38 (3.4028235E38 above the most favorable binding mode, which has an energy of 259.494)
sib.wrappers.md.charmm.ExtendedCharmmWrapper: CHARMM timers: CPU time: 92.78 seconds
sib.wrappers.md.charmm.ExtendedCharmmWrapper: CHARMM timers: Elapsed time: 1772.11 seconds.
sib.fastconf.EADock3: Starting clustering
sib.fastconf.EADock3: Clustering iteration 0 took 0 ms and merged 28 clusters.
sib.fastconf.EADock3: Clustering iteration 1 took 10 ms and merged 0 clusters.
sib.fastconf.EADock3: Clustering took 10 ms.
sib.fastconf.EADock3: 197 elements were gathered in 169 clusters.
sib.fastconf.EADock3: Evaluating cluster 0/169
sib.fastconf.EADock3: Evaluating binding mode 0/1 with FACTS
sib.fastconf.EADock3: Evaluating cluster 1/169
sib.fastconf.EADock3: Evaluating binding mode 0/1 with FACTS
sib.fastconf.EADock3: Evaluating cluster 2/169
sib.fastconf.EADock3: Evaluating binding mode 0/1 with FACTS
sib.fastconf.EADock3: Evaluating cluster 3/169
sib.fastconf.EADock3: Evaluating binding mode 0/1 with FACTS
sib.fastconf.EADock3: Evaluating cluster 4/169
sib.fastconf.EADock3: Evaluating binding mode 0/1 with FACTS
sib.fastconf.EADock3: Evaluating cluster 5/169
sib.fastconf.EADock3: Evaluating binding mode 0/1 with FACTS
sib.fastconf.EADock3: Evaluating cluster 6/169
sib.fastconf.EADock3: Evaluating binding mode 0/1 with FACTS
sib.fastconf.EADock3: Evaluating cluster 7/169
sib.fastconf.EADock3: Evaluating binding mode 0/1 with FACTS
sib.fastconf.EADock3: Evaluating cluster 8/169
sib.fastconf.EADock3: Evaluating binding mode 0/1 with FACTS
sib.fastconf.EADock3: Evaluating cluster 9/169
sib.fastconf.EADock3: Evaluating binding mode 0/1 with FACTS
sib.fastconf.EADock3: Evaluating cluster 10/169
sib.fastconf.EADock3: Evaluating binding mode 0/1 with FACTS
sib.fastconf.EADock3: Evaluating cluster 11/169
sib.fastconf.EADock3: Evaluating binding mode 0/1 with FACTS
sib.fastconf.EADock3: Evaluating cluster 12/169
sib.fastconf.EADock3: Evaluating binding mode 0/1 with FACTS
sib.fastconf.EADock3: Evaluating cluster 13/169
sib.fastconf.EADock3: Evaluating binding mode 0/1 with FACTS
sib.fastconf.EADock3: Evaluating cluster 14/169
sib.fastconf.EADock3: Evaluating binding mode 0/1 with FACTS
sib.fastconf.EADock3: Evaluating cluster 15/169
sib.fastconf.EADock3: Evaluating binding mode 0/1 with FACTS
sib.fastconf.EADock3: Evaluating cluster 16/169
sib.fastconf.EADock3: Evaluating binding mode 0/1 with FACTS
sib.fastconf.EADock3: Evaluating cluster 17/169
sib.fastconf.EADock3: Evaluating binding mode 0/1 with FACTS
sib.fastconf.EADock3: Evaluating cluster 18/169
sib.fastconf.EADock3: Evaluating binding mode 0/1 with FACTS
sib.fastconf.EADock3: Evaluating cluster 19/169
sib.fastconf.EADock3: Evaluating binding mode 0/1 with FACTS
sib.fastconf.EADock3: Evaluating cluster 20/169
sib.fastconf.EADock3: Evaluating binding mode 0/1 with FACTS
sib.fastconf.EADock3: Evaluating cluster 21/169
sib.fastconf.EADock3: Evaluating binding mode 0/1 with FACTS
sib.fastconf.EADock3: Evaluating cluster 22/169
sib.fastconf.EADock3: Evaluating binding mode 0/1 with FACTS
sib.fastconf.EADock3: Evaluating cluster 23/169
sib.fastconf.EADock3: Evaluating binding mode 0/1 with FACTS
sib.fastconf.EADock3: Evaluating cluster 24/169
sib.fastconf.EADock3: Evaluating binding mode 0/1 with FACTS
sib.fastconf.EADock3: Evaluating cluster 25/169
sib.fastconf.EADock3: Evaluating binding mode 0/1 with FACTS
sib.fastconf.EADock3: Evaluating cluster 26/169
sib.fastconf.EADock3: Evaluating binding mode 0/1 with FACTS
sib.fastconf.EADock3: Evaluating cluster 27/169
sib.fastconf.EADock3: Evaluating binding mode 0/1 with FACTS
sib.fastconf.EADock3: Evaluating cluster 28/169
sib.fastconf.EADock3: Evaluating binding mode 0/1 with FACTS
sib.fastconf.EADock3: Evaluating cluster 29/169
sib.fastconf.EADock3: Evaluating binding mode 0/1 with FACTS
sib.fastconf.EADock3: Evaluating cluster 30/169
sib.fastconf.EADock3: Evaluating binding mode 0/1 with FACTS
sib.fastconf.EADock3: Evaluating cluster 31/169
sib.fastconf.EADock3: Evaluating binding mode 0/1 with FACTS
sib.fastconf.EADock3: Evaluating cluster 32/169
sib.fastconf.EADock3: Evaluating binding mode 0/2 with FACTS
sib.fastconf.EADock3: Evaluating binding mode 1/2 with FACTS
sib.fastconf.EADock3: Evaluating cluster 33/169
sib.fastconf.EADock3: Evaluating binding mode 0/1 with FACTS
sib.fastconf.EADock3: Evaluating cluster 34/169
sib.fastconf.EADock3: Evaluating binding mode 0/3 with FACTS
sib.fastconf.EADock3: Evaluating binding mode 1/3 with FACTS
sib.fastconf.EADock3: Evaluating binding mode 2/3 with FACTS
sib.fastconf.EADock3: Evaluating cluster 35/169
sib.fastconf.EADock3: Evaluating binding mode 0/1 with FACTS
sib.fastconf.EADock3: Evaluating cluster 36/169
sib.fastconf.EADock3: Evaluating binding mode 0/1 with FACTS
sib.fastconf.EADock3: Evaluating cluster 37/169
sib.fastconf.EADock3: Evaluating binding mode 0/4 with FACTS
sib.fastconf.EADock3: Evaluating binding mode 1/4 with FACTS
sib.fastconf.EADock3: Evaluating binding mode 2/4 with FACTS
sib.fastconf.EADock3: Evaluating binding mode 3/4 with FACTS
sib.fastconf.EADock3: Evaluating cluster 38/169
sib.fastconf.EADock3: Evaluating binding mode 0/1 with FACTS
sib.fastconf.EADock3: Evaluating cluster 39/169
sib.fastconf.EADock3: Evaluating binding mode 0/1 with FACTS
sib.fastconf.EADock3: Evaluating cluster 40/169
sib.fastconf.EADock3: Evaluating binding mode 0/1 with FACTS
sib.fastconf.EADock3: Evaluating cluster 41/169
sib.fastconf.EADock3: Evaluating binding mode 0/1 with FACTS
sib.fastconf.EADock3: Evaluating cluster 42/169
sib.fastconf.EADock3: Evaluating binding mode 0/1 with FACTS
sib.fastconf.EADock3: Evaluating cluster 43/169
sib.fastconf.EADock3: Evaluating binding mode 0/1 with FACTS
sib.fastconf.EADock3: Evaluating cluster 44/169
sib.fastconf.EADock3: Evaluating binding mode 0/1 with FACTS
sib.fastconf.EADock3: Evaluating cluster 45/169
sib.fastconf.EADock3: Evaluating binding mode 0/1 with FACTS
sib.fastconf.EADock3: Evaluating cluster 46/169
sib.fastconf.EADock3: Evaluating binding mode 0/2 with FACTS
sib.fastconf.EADock3: Evaluating binding mode 1/2 with FACTS
sib.fastconf.EADock3: Evaluating cluster 47/169
sib.fastconf.EADock3: Evaluating binding mode 0/1 with FACTS
sib.fastconf.EADock3: Evaluating cluster 48/169
sib.fastconf.EADock3: Evaluating binding mode 0/1 with FACTS
sib.fastconf.EADock3: Evaluating cluster 49/169
sib.fastconf.EADock3: Evaluating binding mode 0/1 with FACTS
sib.fastconf.EADock3: Evaluating cluster 50/169
sib.fastconf.EADock3: Evaluating binding mode 0/1 with FACTS
sib.fastconf.EADock3: Evaluating cluster 51/169
sib.fastconf.EADock3: Evaluating binding mode 0/1 with FACTS
sib.fastconf.EADock3: Evaluating cluster 52/169
sib.fastconf.EADock3: Evaluating binding mode 0/1 with FACTS
sib.fastconf.EADock3: Evaluating cluster 53/169
sib.fastconf.EADock3: Evaluating binding mode 0/1 with FACTS
sib.fastconf.EADock3: Evaluating cluster 54/169
sib.fastconf.EADock3: Evaluating binding mode 0/1 with FACTS
sib.fastconf.EADock3: Evaluating cluster 55/169
sib.fastconf.EADock3: Evaluating binding mode 0/1 with FACTS
sib.fastconf.EADock3: Evaluating cluster 56/169
sib.fastconf.EADock3: Evaluating binding mode 0/1 with FACTS
sib.fastconf.EADock3: Evaluating cluster 57/169
sib.fastconf.EADock3: Evaluating binding mode 0/1 with FACTS
sib.fastconf.EADock3: Evaluating cluster 58/169
sib.fastconf.EADock3: Evaluating binding mode 0/1 with FACTS
sib.fastconf.EADock3: Evaluating cluster 59/169
sib.fastconf.EADock3: Evaluating binding mode 0/1 with FACTS
sib.fastconf.EADock3: Evaluating cluster 60/169
sib.fastconf.EADock3: Evaluating binding mode 0/1 with FACTS
sib.fastconf.EADock3: Evaluating cluster 61/169
sib.fastconf.EADock3: Evaluating binding mode 0/1 with FACTS
sib.fastconf.EADock3: Evaluating cluster 62/169
sib.fastconf.EADock3: Evaluating binding mode 0/1 with FACTS
sib.fastconf.EADock3: Evaluating cluster 63/169
sib.fastconf.EADock3: Evaluating binding mode 0/1 with FACTS
sib.fastconf.EADock3: Evaluating cluster 64/169
sib.fastconf.EADock3: Evaluating binding mode 0/1 with FACTS
sib.fastconf.EADock3: Evaluating cluster 65/169
sib.fastconf.EADock3: Evaluating binding mode 0/1 with FACTS
sib.fastconf.EADock3: Evaluating cluster 66/169
sib.fastconf.EADock3: Evaluating binding mode 0/2 with FACTS
sib.fastconf.EADock3: Evaluating binding mode 1/2 with FACTS
sib.fastconf.EADock3: Evaluating cluster 67/169
sib.fastconf.EADock3: Evaluating binding mode 0/2 with FACTS
sib.fastconf.EADock3: Evaluating binding mode 1/2 with FACTS
sib.fastconf.EADock3: Evaluating cluster 68/169
sib.fastconf.EADock3: Evaluating binding mode 0/1 with FACTS
sib.fastconf.EADock3: Evaluating cluster 69/169
sib.fastconf.EADock3: Evaluating binding mode 0/1 with FACTS
sib.fastconf.EADock3: Evaluating cluster 70/169
sib.fastconf.EADock3: Evaluating binding mode 0/1 with FACTS
sib.fastconf.EADock3: Evaluating cluster 71/169
sib.fastconf.EADock3: Evaluating binding mode 0/1 with FACTS
sib.fastconf.EADock3: Evaluating cluster 72/169
sib.fastconf.EADock3: Evaluating binding mode 0/1 with FACTS
sib.fastconf.EADock3: Evaluating cluster 73/169
sib.fastconf.EADock3: Evaluating binding mode 0/1 with FACTS
sib.fastconf.EADock3: Evaluating cluster 74/169
sib.fastconf.EADock3: Evaluating binding mode 0/1 with FACTS
sib.fastconf.EADock3: Evaluating cluster 75/169
sib.fastconf.EADock3: Evaluating binding mode 0/1 with FACTS
sib.fastconf.EADock3: Evaluating cluster 76/169
sib.fastconf.EADock3: Evaluating binding mode 0/1 with FACTS
sib.fastconf.EADock3: Evaluating cluster 77/169
sib.fastconf.EADock3: Evaluating binding mode 0/1 with FACTS
sib.fastconf.EADock3: Evaluating cluster 78/169
sib.fastconf.EADock3: Evaluating binding mode 0/1 with FACTS
sib.fastconf.EADock3: Evaluating cluster 79/169
sib.fastconf.EADock3: Evaluating binding mode 0/7 with FACTS
sib.fastconf.EADock3: Evaluating binding mode 1/7 with FACTS
sib.fastconf.EADock3: Evaluating binding mode 2/7 with FACTS
sib.fastconf.EADock3: Evaluating binding mode 3/7 with FACTS
sib.fastconf.EADock3: Evaluating binding mode 4/7 with FACTS
sib.fastconf.EADock3: Evaluating binding mode 5/7 with FACTS
sib.fastconf.EADock3: Evaluating binding mode 6/7 with FACTS
sib.fastconf.EADock3: Evaluating cluster 80/169
sib.fastconf.EADock3: Evaluating binding mode 0/1 with FACTS
sib.fastconf.EADock3: Evaluating cluster 81/169
sib.fastconf.EADock3: Evaluating binding mode 0/1 with FACTS
sib.fastconf.EADock3: Evaluating cluster 82/169
sib.fastconf.EADock3: Evaluating binding mode 0/1 with FACTS
sib.fastconf.EADock3: Evaluating cluster 83/169
sib.fastconf.EADock3: Evaluating binding mode 0/1 with FACTS
sib.fastconf.EADock3: Evaluating cluster 84/169
sib.fastconf.EADock3: Evaluating binding mode 0/1 with FACTS
sib.fastconf.EADock3: Evaluating cluster 85/169
sib.fastconf.EADock3: Evaluating binding mode 0/1 with FACTS
sib.fastconf.EADock3: Evaluating cluster 86/169
sib.fastconf.EADock3: Evaluating binding mode 0/1 with FACTS
sib.fastconf.EADock3: Evaluating cluster 87/169
sib.fastconf.EADock3: Evaluating binding mode 0/1 with FACTS
sib.fastconf.EADock3: Evaluating cluster 88/169
sib.fastconf.EADock3: Evaluating binding mode 0/1 with FACTS
sib.fastconf.EADock3: Evaluating cluster 89/169
sib.fastconf.EADock3: Evaluating binding mode 0/1 with FACTS
sib.fastconf.EADock3: Evaluating cluster 90/169
sib.fastconf.EADock3: Evaluating binding mode 0/1 with FACTS
sib.fastconf.EADock3: Evaluating cluster 91/169
sib.fastconf.EADock3: Evaluating binding mode 0/1 with FACTS
sib.fastconf.EADock3: Evaluating cluster 92/169
sib.fastconf.EADock3: Evaluating binding mode 0/3 with FACTS
sib.fastconf.EADock3: Evaluating binding mode 1/3 with FACTS
sib.fastconf.EADock3: Evaluating binding mode 2/3 with FACTS
sib.fastconf.EADock3: Evaluating cluster 93/169
sib.fastconf.EADock3: Evaluating binding mode 0/1 with FACTS
sib.fastconf.EADock3: Evaluating cluster 94/169
sib.fastconf.EADock3: Evaluating binding mode 0/1 with FACTS
sib.fastconf.EADock3: Evaluating cluster 95/169
sib.fastconf.EADock3: Evaluating binding mode 0/1 with FACTS
sib.fastconf.EADock3: Evaluating cluster 96/169
sib.fastconf.EADock3: Evaluating binding mode 0/1 with FACTS
sib.fastconf.EADock3: Evaluating cluster 97/169
sib.fastconf.EADock3: Evaluating binding mode 0/1 with FACTS
sib.fastconf.EADock3: Evaluating cluster 98/169
sib.fastconf.EADock3: Evaluating binding mode 0/1 with FACTS
sib.fastconf.EADock3: Evaluating cluster 99/169
sib.fastconf.EADock3: Evaluating binding mode 0/1 with FACTS
sib.fastconf.EADock3: Evaluating cluster 100/169
sib.fastconf.EADock3: Evaluating binding mode 0/1 with FACTS
sib.fastconf.EADock3: Evaluating cluster 101/169
sib.fastconf.EADock3: Evaluating binding mode 0/1 with FACTS
sib.fastconf.EADock3: Evaluating cluster 102/169
sib.fastconf.EADock3: Evaluating binding mode 0/2 with FACTS
sib.fastconf.EADock3: Evaluating binding mode 1/2 with FACTS
sib.fastconf.EADock3: Evaluating cluster 103/169
sib.fastconf.EADock3: Evaluating binding mode 0/1 with FACTS
sib.fastconf.EADock3: Evaluating cluster 104/169
sib.fastconf.EADock3: Evaluating binding mode 0/1 with FACTS
sib.fastconf.EADock3: Evaluating cluster 105/169
sib.fastconf.EADock3: Evaluating binding mode 0/1 with FACTS
sib.fastconf.EADock3: Evaluating cluster 106/169
sib.fastconf.EADock3: Evaluating binding mode 0/1 with FACTS
sib.fastconf.EADock3: Evaluating cluster 107/169
sib.fastconf.EADock3: Evaluating binding mode 0/1 with FACTS
sib.fastconf.EADock3: Evaluating cluster 108/169
sib.fastconf.EADock3: Evaluating binding mode 0/1 with FACTS
sib.fastconf.EADock3: Evaluating cluster 109/169
sib.fastconf.EADock3: Evaluating binding mode 0/1 with FACTS
sib.fastconf.EADock3: Evaluating cluster 110/169
sib.fastconf.EADock3: Evaluating binding mode 0/2 with FACTS
sib.fastconf.EADock3: Evaluating binding mode 1/2 with FACTS
sib.fastconf.EADock3: Evaluating cluster 111/169
sib.fastconf.EADock3: Evaluating binding mode 0/2 with FACTS
sib.fastconf.EADock3: Evaluating binding mode 1/2 with FACTS
sib.fastconf.EADock3: Evaluating cluster 112/169
sib.fastconf.EADock3: Evaluating binding mode 0/1 with FACTS
sib.fastconf.EADock3: Evaluating cluster 113/169
sib.fastconf.EADock3: Evaluating binding mode 0/1 with FACTS
sib.fastconf.EADock3: Evaluating cluster 114/169
sib.fastconf.EADock3: Evaluating binding mode 0/1 with FACTS
sib.fastconf.EADock3: Evaluating cluster 115/169
sib.fastconf.EADock3: Evaluating binding mode 0/1 with FACTS
sib.fastconf.EADock3: Evaluating cluster 116/169
sib.fastconf.EADock3: Evaluating binding mode 0/1 with FACTS
sib.fastconf.EADock3: Evaluating cluster 117/169
sib.fastconf.EADock3: Evaluating binding mode 0/1 with FACTS
sib.fastconf.EADock3: Evaluating cluster 118/169
sib.fastconf.EADock3: Evaluating binding mode 0/2 with FACTS
sib.fastconf.EADock3: Evaluating binding mode 1/2 with FACTS
sib.fastconf.EADock3: Evaluating cluster 119/169
sib.fastconf.EADock3: Evaluating binding mode 0/1 with FACTS
sib.fastconf.EADock3: Evaluating cluster 120/169
sib.fastconf.EADock3: Evaluating binding mode 0/1 with FACTS
sib.fastconf.EADock3: Evaluating cluster 121/169
sib.fastconf.EADock3: Evaluating binding mode 0/1 with FACTS
sib.fastconf.EADock3: Evaluating cluster 122/169
sib.fastconf.EADock3: Evaluating binding mode 0/1 with FACTS
sib.fastconf.EADock3: Evaluating cluster 123/169
sib.fastconf.EADock3: Evaluating binding mode 0/1 with FACTS
sib.fastconf.EADock3: Evaluating cluster 124/169
sib.fastconf.EADock3: Evaluating binding mode 0/1 with FACTS
sib.fastconf.EADock3: Evaluating cluster 125/169
sib.fastconf.EADock3: Evaluating binding mode 0/1 with FACTS
sib.fastconf.EADock3: Evaluating cluster 126/169
sib.fastconf.EADock3: Evaluating binding mode 0/1 with FACTS
sib.fastconf.EADock3: Evaluating cluster 127/169
sib.fastconf.EADock3: Evaluating binding mode 0/1 with FACTS
sib.fastconf.EADock3: Evaluating cluster 128/169
sib.fastconf.EADock3: Evaluating binding mode 0/1 with FACTS
sib.fastconf.EADock3: Evaluating cluster 129/169
sib.fastconf.EADock3: Evaluating binding mode 0/1 with FACTS
sib.fastconf.EADock3: Evaluating cluster 130/169
sib.fastconf.EADock3: Evaluating binding mode 0/2 with FACTS
sib.fastconf.EADock3: Evaluating binding mode 1/2 with FACTS
sib.fastconf.EADock3: Evaluating cluster 131/169
sib.fastconf.EADock3: Evaluating binding mode 0/1 with FACTS
sib.fastconf.EADock3: Evaluating cluster 132/169
sib.fastconf.EADock3: Evaluating binding mode 0/1 with FACTS
sib.fastconf.EADock3: Evaluating cluster 133/169
sib.fastconf.EADock3: Evaluating binding mode 0/1 with FACTS
sib.fastconf.EADock3: Evaluating cluster 134/169
sib.fastconf.EADock3: Evaluating binding mode 0/1 with FACTS
sib.fastconf.EADock3: Evaluating cluster 135/169
sib.fastconf.EADock3: Evaluating binding mode 0/1 with FACTS
sib.fastconf.EADock3: Evaluating cluster 136/169
sib.fastconf.EADock3: Evaluating binding mode 0/2 with FACTS
sib.fastconf.EADock3: Evaluating binding mode 1/2 with FACTS
sib.fastconf.EADock3: Evaluating cluster 137/169
sib.fastconf.EADock3: Evaluating binding mode 0/1 with FACTS
sib.fastconf.EADock3: Evaluating cluster 138/169
sib.fastconf.EADock3: Evaluating binding mode 0/1 with FACTS
sib.fastconf.EADock3: Evaluating cluster 139/169
sib.fastconf.EADock3: Evaluating binding mode 0/4 with FACTS
sib.fastconf.EADock3: Evaluating binding mode 1/4 with FACTS
sib.fastconf.EADock3: Evaluating binding mode 2/4 with FACTS
sib.fastconf.EADock3: Evaluating binding mode 3/4 with FACTS
sib.fastconf.EADock3: Evaluating cluster 140/169
sib.fastconf.EADock3: Evaluating binding mode 0/3 with FACTS
sib.fastconf.EADock3: Evaluating binding mode 1/3 with FACTS
sib.fastconf.EADock3: Evaluating binding mode 2/3 with FACTS
sib.fastconf.EADock3: Evaluating cluster 141/169
sib.fastconf.EADock3: Evaluating binding mode 0/1 with FACTS
sib.fastconf.EADock3: Evaluating cluster 142/169
sib.fastconf.EADock3: Evaluating binding mode 0/1 with FACTS
sib.fastconf.EADock3: Evaluating cluster 143/169
sib.fastconf.EADock3: Evaluating binding mode 0/1 with FACTS
sib.fastconf.EADock3: Evaluating cluster 144/169
sib.fastconf.EADock3: Evaluating binding mode 0/1 with FACTS
sib.fastconf.EADock3: Evaluating cluster 145/169
sib.fastconf.EADock3: Evaluating binding mode 0/1 with FACTS
sib.fastconf.EADock3: Evaluating cluster 146/169
sib.fastconf.EADock3: Evaluating binding mode 0/1 with FACTS
sib.fastconf.EADock3: Evaluating cluster 147/169
sib.fastconf.EADock3: Evaluating binding mode 0/1 with FACTS
sib.fastconf.EADock3: Evaluating cluster 148/169
sib.fastconf.EADock3: Evaluating binding mode 0/1 with FACTS
sib.fastconf.EADock3: Evaluating cluster 149/169
sib.fastconf.EADock3: Evaluating binding mode 0/1 with FACTS
sib.fastconf.EADock3: Evaluating cluster 150/169
sib.fastconf.EADock3: Evaluating binding mode 0/1 with FACTS
sib.fastconf.EADock3: Evaluating cluster 151/169
sib.fastconf.EADock3: Evaluating binding mode 0/1 with FACTS
sib.fastconf.EADock3: Evaluating cluster 152/169
sib.fastconf.EADock3: Evaluating binding mode 0/1 with FACTS
sib.fastconf.EADock3: Evaluating cluster 153/169
sib.fastconf.EADock3: Evaluating binding mode 0/1 with FACTS
sib.fastconf.EADock3: Evaluating cluster 154/169
sib.fastconf.EADock3: Evaluating binding mode 0/1 with FACTS
sib.fastconf.EADock3: Evaluating cluster 155/169
sib.fastconf.EADock3: Evaluating binding mode 0/1 with FACTS
sib.fastconf.EADock3: Evaluating cluster 156/169
sib.fastconf.EADock3: Evaluating binding mode 0/1 with FACTS
sib.fastconf.EADock3: Evaluating cluster 157/169
sib.fastconf.EADock3: Evaluating binding mode 0/1 with FACTS
sib.fastconf.EADock3: Evaluating cluster 158/169
sib.fastconf.EADock3: Evaluating binding mode 0/1 with FACTS
sib.fastconf.EADock3: Evaluating cluster 159/169
sib.fastconf.EADock3: Evaluating binding mode 0/1 with FACTS
sib.fastconf.EADock3: Evaluating cluster 160/169
sib.fastconf.EADock3: Evaluating binding mode 0/1 with FACTS
sib.fastconf.EADock3: Evaluating cluster 161/169
sib.fastconf.EADock3: Evaluating binding mode 0/1 with FACTS
sib.fastconf.EADock3: Evaluating cluster 162/169
sib.fastconf.EADock3: Evaluating binding mode 0/1 with FACTS
sib.fastconf.EADock3: Evaluating cluster 163/169
sib.fastconf.EADock3: Evaluating binding mode 0/1 with FACTS
sib.fastconf.EADock3: Evaluating cluster 164/169
sib.fastconf.EADock3: Evaluating binding mode 0/1 with FACTS
sib.fastconf.EADock3: Evaluating cluster 165/169
sib.fastconf.EADock3: Evaluating binding mode 0/1 with FACTS
sib.fastconf.EADock3: Evaluating cluster 166/169
sib.fastconf.EADock3: Evaluating binding mode 0/1 with FACTS
sib.fastconf.EADock3: Evaluating cluster 167/169
sib.fastconf.EADock3: Evaluating binding mode 0/1 with FACTS
sib.fastconf.EADock3: Evaluating cluster 168/169
sib.fastconf.EADock3: Evaluating binding mode 0/1 with FACTS
sib.wrappers.md.charmm.ExtendedCharmmWrapper: CHARMM timers: CPU time: 61.18 seconds
sib.wrappers.md.charmm.ExtendedCharmmWrapper: CHARMM timers: Elapsed time: 61.7087 seconds.
sib.fastconf.EADock3: Starting cluster expansion.
sib.fastconf.EADock3: System  : 6608 atoms
sib.fastconf.EADock3: Ligand  : 83 atoms
sib.fastconf.EADock3: Receptor: 6525 atoms
sib.fastconf.EADock3:   Fixed part   : 6525 atoms
sib.fastconf.EADock3:   Flexible part: 0 atoms
sib.fastconf.EADock3: Expanding cluster 0/32
sib.fastconf.EADock3: Expanding cluster 1/32
sib.fastconf.EADock3: Expanding cluster 2/32
sib.fastconf.EADock3: Expanding cluster 3/32
sib.fastconf.EADock3: Expanding cluster 4/32
sib.fastconf.EADock3: Expanding cluster 5/32
sib.fastconf.EADock3: Expanding cluster 6/32
sib.fastconf.EADock3: Expanding cluster 7/32
sib.fastconf.EADock3: Expanding cluster 8/32
sib.fastconf.EADock3: Expanding cluster 9/32
sib.fastconf.EADock3: Expanding cluster 10/32
sib.fastconf.EADock3: Expanding cluster 11/32
sib.fastconf.EADock3: Expanding cluster 12/32
sib.fastconf.EADock3: Expanding cluster 13/32
sib.fastconf.EADock3: Expanding cluster 14/32
sib.fastconf.EADock3: Expanding cluster 15/32
sib.fastconf.EADock3: Expanding cluster 16/32
sib.fastconf.EADock3: Expanding cluster 17/32
sib.fastconf.EADock3: Expanding cluster 18/32
sib.fastconf.EADock3: Expanding cluster 19/32
sib.fastconf.EADock3: Expanding cluster 20/32
sib.fastconf.EADock3: Expanding cluster 21/32
sib.fastconf.EADock3: Expanding cluster 22/32
sib.fastconf.EADock3: Expanding cluster 23/32
sib.fastconf.EADock3: Expanding cluster 24/32
sib.fastconf.EADock3: Expanding cluster 25/32
sib.fastconf.EADock3: Expanding cluster 26/32
sib.fastconf.EADock3: Expanding cluster 27/32
sib.fastconf.EADock3: Expanding cluster 28/32
sib.fastconf.EADock3: Expanding cluster 29/32
sib.fastconf.EADock3: Expanding cluster 30/32
sib.fastconf.EADock3: Expanding cluster 31/32
sib.wrappers.md.charmm.ExtendedCharmmWrapper: CHARMM timers: CPU time: 131.74 seconds
sib.wrappers.md.charmm.ExtendedCharmmWrapper: CHARMM timers: Elapsed time: 132.32 seconds.
sib.fastconf.EADock3: Starting clustering
sib.fastconf.EADock3: Clustering iteration 0 took 10 ms and merged 225 clusters.
sib.fastconf.EADock3: Clustering iteration 1 took 0 ms and merged 0 clusters.
sib.fastconf.EADock3: Clustering took 10 ms.
sib.fastconf.EADock3: 256 elements were gathered in 31 clusters.
sib.fastconf.EADock3: clusters expanded, 256 binding modes generated
sib.fastconf.EADock3: Evaluating cluster 0/31
sib.fastconf.EADock3: Evaluating binding mode 0/8 with FACTS
sib.fastconf.EADock3: Evaluating binding mode 1/8 with FACTS
sib.fastconf.EADock3: Evaluating binding mode 2/8 with FACTS
sib.fastconf.EADock3: Evaluating binding mode 3/8 with FACTS
sib.fastconf.EADock3: Evaluating binding mode 4/8 with FACTS
sib.fastconf.EADock3: Evaluating binding mode 5/8 with FACTS
sib.fastconf.EADock3: Evaluating binding mode 6/8 with FACTS
sib.fastconf.EADock3: Evaluating binding mode 7/8 with FACTS
sib.fastconf.EADock3: Evaluating cluster 1/31
sib.fastconf.EADock3: Evaluating binding mode 0/8 with FACTS
sib.fastconf.EADock3: Evaluating binding mode 1/8 with FACTS
sib.fastconf.EADock3: Evaluating binding mode 2/8 with FACTS
sib.fastconf.EADock3: Evaluating binding mode 3/8 with FACTS
sib.fastconf.EADock3: Evaluating binding mode 4/8 with FACTS
sib.fastconf.EADock3: Evaluating binding mode 5/8 with FACTS
sib.fastconf.EADock3: Evaluating binding mode 6/8 with FACTS
sib.fastconf.EADock3: Evaluating binding mode 7/8 with FACTS
sib.fastconf.EADock3: Evaluating cluster 2/31
sib.fastconf.EADock3: Evaluating binding mode 0/8 with FACTS
sib.fastconf.EADock3: Evaluating binding mode 1/8 with FACTS
sib.fastconf.EADock3: Evaluating binding mode 2/8 with FACTS
sib.fastconf.EADock3: Evaluating binding mode 3/8 with FACTS
sib.fastconf.EADock3: Evaluating binding mode 4/8 with FACTS
sib.fastconf.EADock3: Evaluating binding mode 5/8 with FACTS
sib.fastconf.EADock3: Evaluating binding mode 6/8 with FACTS
sib.fastconf.EADock3: Evaluating binding mode 7/8 with FACTS
sib.fastconf.EADock3: Evaluating cluster 3/31
sib.fastconf.EADock3: Evaluating binding mode 0/8 with FACTS
sib.fastconf.EADock3: Evaluating binding mode 1/8 with FACTS
sib.fastconf.EADock3: Evaluating binding mode 2/8 with FACTS
sib.fastconf.EADock3: Evaluating binding mode 3/8 with FACTS
sib.fastconf.EADock3: Evaluating binding mode 4/8 with FACTS
sib.fastconf.EADock3: Evaluating binding mode 5/8 with FACTS
sib.fastconf.EADock3: Evaluating binding mode 6/8 with FACTS
sib.fastconf.EADock3: Evaluating binding mode 7/8 with FACTS
sib.fastconf.EADock3: Evaluating cluster 4/31
sib.fastconf.EADock3: Evaluating binding mode 0/8 with FACTS
sib.fastconf.EADock3: Evaluating binding mode 1/8 with FACTS
sib.fastconf.EADock3: Evaluating binding mode 2/8 with FACTS
sib.fastconf.EADock3: Evaluating binding mode 3/8 with FACTS
sib.fastconf.EADock3: Evaluating binding mode 4/8 with FACTS
sib.fastconf.EADock3: Evaluating binding mode 5/8 with FACTS
sib.fastconf.EADock3: Evaluating binding mode 6/8 with FACTS
sib.fastconf.EADock3: Evaluating binding mode 7/8 with FACTS
sib.fastconf.EADock3: Evaluating cluster 5/31
sib.fastconf.EADock3: Evaluating binding mode 0/8 with FACTS
sib.fastconf.EADock3: Evaluating binding mode 1/8 with FACTS
sib.fastconf.EADock3: Evaluating binding mode 2/8 with FACTS
sib.fastconf.EADock3: Evaluating binding mode 3/8 with FACTS
sib.fastconf.EADock3: Evaluating binding mode 4/8 with FACTS
sib.fastconf.EADock3: Evaluating binding mode 5/8 with FACTS
sib.fastconf.EADock3: Evaluating binding mode 6/8 with FACTS
sib.fastconf.EADock3: Evaluating binding mode 7/8 with FACTS
sib.fastconf.EADock3: Evaluating cluster 6/31
sib.fastconf.EADock3: Evaluating binding mode 0/8 with FACTS
sib.fastconf.EADock3: Evaluating binding mode 1/8 with FACTS
sib.fastconf.EADock3: Evaluating binding mode 2/8 with FACTS
sib.fastconf.EADock3: Evaluating binding mode 3/8 with FACTS
sib.fastconf.EADock3: Evaluating binding mode 4/8 with FACTS
sib.fastconf.EADock3: Evaluating binding mode 5/8 with FACTS
sib.fastconf.EADock3: Evaluating binding mode 6/8 with FACTS
sib.fastconf.EADock3: Evaluating binding mode 7/8 with FACTS
sib.fastconf.EADock3: Evaluating cluster 7/31
sib.fastconf.EADock3: Evaluating binding mode 0/8 with FACTS
sib.fastconf.EADock3: Evaluating binding mode 1/8 with FACTS
sib.fastconf.EADock3: Evaluating binding mode 2/8 with FACTS
sib.fastconf.EADock3: Evaluating binding mode 3/8 with FACTS
sib.fastconf.EADock3: Evaluating binding mode 4/8 with FACTS
sib.fastconf.EADock3: Evaluating binding mode 5/8 with FACTS
sib.fastconf.EADock3: Evaluating binding mode 6/8 with FACTS
sib.fastconf.EADock3: Evaluating binding mode 7/8 with FACTS
sib.fastconf.EADock3: Evaluating cluster 8/31
sib.fastconf.EADock3: Evaluating binding mode 0/16 with FACTS
sib.fastconf.EADock3: Evaluating binding mode 1/16 with FACTS
sib.fastconf.EADock3: Evaluating binding mode 2/16 with FACTS
sib.fastconf.EADock3: Evaluating binding mode 3/16 with FACTS
sib.fastconf.EADock3: Evaluating binding mode 4/16 with FACTS
sib.fastconf.EADock3: Evaluating binding mode 5/16 with FACTS
sib.fastconf.EADock3: Evaluating binding mode 6/16 with FACTS
sib.fastconf.EADock3: Evaluating binding mode 7/16 with FACTS
sib.fastconf.EADock3: Evaluating binding mode 8/16 with FACTS
sib.fastconf.EADock3: Evaluating binding mode 9/16 with FACTS
sib.fastconf.EADock3: Evaluating binding mode 10/16 with FACTS
sib.fastconf.EADock3: Evaluating binding mode 11/16 with FACTS
sib.fastconf.EADock3: Evaluating binding mode 12/16 with FACTS
sib.fastconf.EADock3: Evaluating binding mode 13/16 with FACTS
sib.fastconf.EADock3: Evaluating binding mode 14/16 with FACTS
sib.fastconf.EADock3: Evaluating binding mode 15/16 with FACTS
sib.fastconf.EADock3: Evaluating cluster 9/31
sib.fastconf.EADock3: Evaluating binding mode 0/8 with FACTS
sib.fastconf.EADock3: Evaluating binding mode 1/8 with FACTS
sib.fastconf.EADock3: Evaluating binding mode 2/8 with FACTS
sib.fastconf.EADock3: Evaluating binding mode 3/8 with FACTS
sib.fastconf.EADock3: Evaluating binding mode 4/8 with FACTS
sib.fastconf.EADock3: Evaluating binding mode 5/8 with FACTS
sib.fastconf.EADock3: Evaluating binding mode 6/8 with FACTS
sib.fastconf.EADock3: Evaluating binding mode 7/8 with FACTS
sib.fastconf.EADock3: Evaluating cluster 10/31
sib.fastconf.EADock3: Evaluating binding mode 0/8 with FACTS
sib.fastconf.EADock3: Evaluating binding mode 1/8 with FACTS
sib.fastconf.EADock3: Evaluating binding mode 2/8 with FACTS
sib.fastconf.EADock3: Evaluating binding mode 3/8 with FACTS
sib.fastconf.EADock3: Evaluating binding mode 4/8 with FACTS
sib.fastconf.EADock3: Evaluating binding mode 5/8 with FACTS
sib.fastconf.EADock3: Evaluating binding mode 6/8 with FACTS
sib.fastconf.EADock3: Evaluating binding mode 7/8 with FACTS
sib.fastconf.EADock3: Evaluating cluster 11/31
sib.fastconf.EADock3: Evaluating binding mode 0/8 with FACTS
sib.fastconf.EADock3: Evaluating binding mode 1/8 with FACTS
sib.fastconf.EADock3: Evaluating binding mode 2/8 with FACTS
sib.fastconf.EADock3: Evaluating binding mode 3/8 with FACTS
sib.fastconf.EADock3: Evaluating binding mode 4/8 with FACTS
sib.fastconf.EADock3: Evaluating binding mode 5/8 with FACTS
sib.fastconf.EADock3: Evaluating binding mode 6/8 with FACTS
sib.fastconf.EADock3: Evaluating binding mode 7/8 with FACTS
sib.fastconf.EADock3: Evaluating cluster 12/31
sib.fastconf.EADock3: Evaluating binding mode 0/8 with FACTS
sib.fastconf.EADock3: Evaluating binding mode 1/8 with FACTS
sib.fastconf.EADock3: Evaluating binding mode 2/8 with FACTS
sib.fastconf.EADock3: Evaluating binding mode 3/8 with FACTS
sib.fastconf.EADock3: Evaluating binding mode 4/8 with FACTS
sib.fastconf.EADock3: Evaluating binding mode 5/8 with FACTS
sib.fastconf.EADock3: Evaluating binding mode 6/8 with FACTS
sib.fastconf.EADock3: Evaluating binding mode 7/8 with FACTS
sib.fastconf.EADock3: Evaluating cluster 13/31
sib.fastconf.EADock3: Evaluating binding mode 0/8 with FACTS
sib.fastconf.EADock3: Evaluating binding mode 1/8 with FACTS
sib.fastconf.EADock3: Evaluating binding mode 2/8 with FACTS
sib.fastconf.EADock3: Evaluating binding mode 3/8 with FACTS
sib.fastconf.EADock3: Evaluating binding mode 4/8 with FACTS
sib.fastconf.EADock3: Evaluating binding mode 5/8 with FACTS
sib.fastconf.EADock3: Evaluating binding mode 6/8 with FACTS
sib.fastconf.EADock3: Evaluating binding mode 7/8 with FACTS
sib.fastconf.EADock3: Evaluating cluster 14/31
sib.fastconf.EADock3: Evaluating binding mode 0/8 with FACTS
sib.fastconf.EADock3: Evaluating binding mode 1/8 with FACTS
sib.fastconf.EADock3: Evaluating binding mode 2/8 with FACTS
sib.fastconf.EADock3: Evaluating binding mode 3/8 with FACTS
sib.fastconf.EADock3: Evaluating binding mode 4/8 with FACTS
sib.fastconf.EADock3: Evaluating binding mode 5/8 with FACTS
sib.fastconf.EADock3: Evaluating binding mode 6/8 with FACTS
sib.fastconf.EADock3: Evaluating binding mode 7/8 with FACTS
sib.fastconf.EADock3: Evaluating cluster 15/31
sib.fastconf.EADock3: Evaluating binding mode 0/8 with FACTS
sib.fastconf.EADock3: Evaluating binding mode 1/8 with FACTS
sib.fastconf.EADock3: Evaluating binding mode 2/8 with FACTS
sib.fastconf.EADock3: Evaluating binding mode 3/8 with FACTS
sib.fastconf.EADock3: Evaluating binding mode 4/8 with FACTS
sib.fastconf.EADock3: Evaluating binding mode 5/8 with FACTS
sib.fastconf.EADock3: Evaluating binding mode 6/8 with FACTS
sib.fastconf.EADock3: Evaluating binding mode 7/8 with FACTS
sib.fastconf.EADock3: Evaluating cluster 16/31
sib.fastconf.EADock3: Evaluating binding mode 0/8 with FACTS
sib.fastconf.EADock3: Evaluating binding mode 1/8 with FACTS
sib.fastconf.EADock3: Evaluating binding mode 2/8 with FACTS
sib.fastconf.EADock3: Evaluating binding mode 3/8 with FACTS
sib.fastconf.EADock3: Evaluating binding mode 4/8 with FACTS
sib.fastconf.EADock3: Evaluating binding mode 5/8 with FACTS
sib.fastconf.EADock3: Evaluating binding mode 6/8 with FACTS
sib.fastconf.EADock3: Evaluating binding mode 7/8 with FACTS
sib.fastconf.EADock3: Evaluating cluster 17/31
sib.fastconf.EADock3: Evaluating binding mode 0/8 with FACTS
sib.fastconf.EADock3: Evaluating binding mode 1/8 with FACTS
sib.fastconf.EADock3: Evaluating binding mode 2/8 with FACTS
sib.fastconf.EADock3: Evaluating binding mode 3/8 with FACTS
sib.fastconf.EADock3: Evaluating binding mode 4/8 with FACTS
sib.fastconf.EADock3: Evaluating binding mode 5/8 with FACTS
sib.fastconf.EADock3: Evaluating binding mode 6/8 with FACTS
sib.fastconf.EADock3: Evaluating binding mode 7/8 with FACTS
sib.fastconf.EADock3: Evaluating cluster 18/31
sib.fastconf.EADock3: Evaluating binding mode 0/8 with FACTS
sib.fastconf.EADock3: Evaluating binding mode 1/8 with FACTS
sib.fastconf.EADock3: Evaluating binding mode 2/8 with FACTS
sib.fastconf.EADock3: Evaluating binding mode 3/8 with FACTS
sib.fastconf.EADock3: Evaluating binding mode 4/8 with FACTS
sib.fastconf.EADock3: Evaluating binding mode 5/8 with FACTS
sib.fastconf.EADock3: Evaluating binding mode 6/8 with FACTS
sib.fastconf.EADock3: Evaluating binding mode 7/8 with FACTS
sib.fastconf.EADock3: Evaluating cluster 19/31
sib.fastconf.EADock3: Evaluating binding mode 0/8 with FACTS
sib.fastconf.EADock3: Evaluating binding mode 1/8 with FACTS
sib.fastconf.EADock3: Evaluating binding mode 2/8 with FACTS
sib.fastconf.EADock3: Evaluating binding mode 3/8 with FACTS
sib.fastconf.EADock3: Evaluating binding mode 4/8 with FACTS
sib.fastconf.EADock3: Evaluating binding mode 5/8 with FACTS
sib.fastconf.EADock3: Evaluating binding mode 6/8 with FACTS
sib.fastconf.EADock3: Evaluating binding mode 7/8 with FACTS
sib.fastconf.EADock3: Evaluating cluster 20/31
sib.fastconf.EADock3: Evaluating binding mode 0/8 with FACTS
sib.fastconf.EADock3: Evaluating binding mode 1/8 with FACTS
sib.fastconf.EADock3: Evaluating binding mode 2/8 with FACTS
sib.fastconf.EADock3: Evaluating binding mode 3/8 with FACTS
sib.fastconf.EADock3: Evaluating binding mode 4/8 with FACTS
sib.fastconf.EADock3: Evaluating binding mode 5/8 with FACTS
sib.fastconf.EADock3: Evaluating binding mode 6/8 with FACTS
sib.fastconf.EADock3: Evaluating binding mode 7/8 with FACTS
sib.fastconf.EADock3: Evaluating cluster 21/31
sib.fastconf.EADock3: Evaluating binding mode 0/8 with FACTS
sib.fastconf.EADock3: Evaluating binding mode 1/8 with FACTS
sib.fastconf.EADock3: Evaluating binding mode 2/8 with FACTS
sib.fastconf.EADock3: Evaluating binding mode 3/8 with FACTS
sib.fastconf.EADock3: Evaluating binding mode 4/8 with FACTS
sib.fastconf.EADock3: Evaluating binding mode 5/8 with FACTS
sib.fastconf.EADock3: Evaluating binding mode 6/8 with FACTS
sib.fastconf.EADock3: Evaluating binding mode 7/8 with FACTS
sib.fastconf.EADock3: Evaluating cluster 22/31
sib.fastconf.EADock3: Evaluating binding mode 0/8 with FACTS
sib.fastconf.EADock3: Evaluating binding mode 1/8 with FACTS
sib.fastconf.EADock3: Evaluating binding mode 2/8 with FACTS
sib.fastconf.EADock3: Evaluating binding mode 3/8 with FACTS
sib.fastconf.EADock3: Evaluating binding mode 4/8 with FACTS
sib.fastconf.EADock3: Evaluating binding mode 5/8 with FACTS
sib.fastconf.EADock3: Evaluating binding mode 6/8 with FACTS
sib.fastconf.EADock3: Evaluating binding mode 7/8 with FACTS
sib.fastconf.EADock3: Evaluating cluster 23/31
sib.fastconf.EADock3: Evaluating binding mode 0/8 with FACTS
sib.fastconf.EADock3: Evaluating binding mode 1/8 with FACTS
sib.fastconf.EADock3: Evaluating binding mode 2/8 with FACTS
sib.fastconf.EADock3: Evaluating binding mode 3/8 with FACTS
sib.fastconf.EADock3: Evaluating binding mode 4/8 with FACTS
sib.fastconf.EADock3: Evaluating binding mode 5/8 with FACTS
sib.fastconf.EADock3: Evaluating binding mode 6/8 with FACTS
sib.fastconf.EADock3: Evaluating binding mode 7/8 with FACTS
sib.fastconf.EADock3: Evaluating cluster 24/31
sib.fastconf.EADock3: Evaluating binding mode 0/8 with FACTS
sib.fastconf.EADock3: Evaluating binding mode 1/8 with FACTS
sib.fastconf.EADock3: Evaluating binding mode 2/8 with FACTS
sib.fastconf.EADock3: Evaluating binding mode 3/8 with FACTS
sib.fastconf.EADock3: Evaluating binding mode 4/8 with FACTS
sib.fastconf.EADock3: Evaluating binding mode 5/8 with FACTS
sib.fastconf.EADock3: Evaluating binding mode 6/8 with FACTS
sib.fastconf.EADock3: Evaluating binding mode 7/8 with FACTS
sib.fastconf.EADock3: Evaluating cluster 25/31
sib.fastconf.EADock3: Evaluating binding mode 0/8 with FACTS
sib.fastconf.EADock3: Evaluating binding mode 1/8 with FACTS
sib.fastconf.EADock3: Evaluating binding mode 2/8 with FACTS
sib.fastconf.EADock3: Evaluating binding mode 3/8 with FACTS
sib.fastconf.EADock3: Evaluating binding mode 4/8 with FACTS
sib.fastconf.EADock3: Evaluating binding mode 5/8 with FACTS
sib.fastconf.EADock3: Evaluating binding mode 6/8 with FACTS
sib.fastconf.EADock3: Evaluating binding mode 7/8 with FACTS
sib.fastconf.EADock3: Evaluating cluster 26/31
sib.fastconf.EADock3: Evaluating binding mode 0/8 with FACTS
sib.fastconf.EADock3: Evaluating binding mode 1/8 with FACTS
sib.fastconf.EADock3: Evaluating binding mode 2/8 with FACTS
sib.fastconf.EADock3: Evaluating binding mode 3/8 with FACTS
sib.fastconf.EADock3: Evaluating binding mode 4/8 with FACTS
sib.fastconf.EADock3: Evaluating binding mode 5/8 with FACTS
sib.fastconf.EADock3: Evaluating binding mode 6/8 with FACTS
sib.fastconf.EADock3: Evaluating binding mode 7/8 with FACTS
sib.fastconf.EADock3: Evaluating cluster 27/31
sib.fastconf.EADock3: Evaluating binding mode 0/8 with FACTS
sib.fastconf.EADock3: Evaluating binding mode 1/8 with FACTS
sib.fastconf.EADock3: Evaluating binding mode 2/8 with FACTS
sib.fastconf.EADock3: Evaluating binding mode 3/8 with FACTS
sib.fastconf.EADock3: Evaluating binding mode 4/8 with FACTS
sib.fastconf.EADock3: Evaluating binding mode 5/8 with FACTS
sib.fastconf.EADock3: Evaluating binding mode 6/8 with FACTS
sib.fastconf.EADock3: Evaluating binding mode 7/8 with FACTS
sib.fastconf.EADock3: Evaluating cluster 28/31
sib.fastconf.EADock3: Evaluating binding mode 0/8 with FACTS
sib.fastconf.EADock3: Evaluating binding mode 1/8 with FACTS
sib.fastconf.EADock3: Evaluating binding mode 2/8 with FACTS
sib.fastconf.EADock3: Evaluating binding mode 3/8 with FACTS
sib.fastconf.EADock3: Evaluating binding mode 4/8 with FACTS
sib.fastconf.EADock3: Evaluating binding mode 5/8 with FACTS
sib.fastconf.EADock3: Evaluating binding mode 6/8 with FACTS
sib.fastconf.EADock3: Evaluating binding mode 7/8 with FACTS
sib.fastconf.EADock3: Evaluating cluster 29/31
sib.fastconf.EADock3: Evaluating binding mode 0/8 with FACTS
sib.fastconf.EADock3: Evaluating binding mode 1/8 with FACTS
sib.fastconf.EADock3: Evaluating binding mode 2/8 with FACTS
sib.fastconf.EADock3: Evaluating binding mode 3/8 with FACTS
sib.fastconf.EADock3: Evaluating binding mode 4/8 with FACTS
sib.fastconf.EADock3: Evaluating binding mode 5/8 with FACTS
sib.fastconf.EADock3: Evaluating binding mode 6/8 with FACTS
sib.fastconf.EADock3: Evaluating binding mode 7/8 with FACTS
sib.fastconf.EADock3: Evaluating cluster 30/31
sib.fastconf.EADock3: Evaluating binding mode 0/8 with FACTS
sib.fastconf.EADock3: Evaluating binding mode 1/8 with FACTS
sib.fastconf.EADock3: Evaluating binding mode 2/8 with FACTS
sib.fastconf.EADock3: Evaluating binding mode 3/8 with FACTS
sib.fastconf.EADock3: Evaluating binding mode 4/8 with FACTS
sib.fastconf.EADock3: Evaluating binding mode 5/8 with FACTS
sib.fastconf.EADock3: Evaluating binding mode 6/8 with FACTS
sib.fastconf.EADock3: Evaluating binding mode 7/8 with FACTS
sib.wrappers.md.charmm.ExtendedCharmmWrapper: CHARMM timers: CPU time: 34.18 seconds
sib.wrappers.md.charmm.ExtendedCharmmWrapper: CHARMM timers: Elapsed time: 34.6117 seconds.
sib.fastconf.EADock3: EADock3Cluster 0 : 8 elements, SimpleFitness: 257.77026, FullFitness: -1393.7673 , RMSD: 27.898323 , elements: [ 255.364 -1393.7673 27.898323 ] [ 255.364 -1393.7673 27.898323 ] [ 255.364 -1393.7673 27.898323 ] [ 255.364 -1393.7673 27.898323 ] [ 259.754 -1389.4858 27.88443 ] [ 259.754 -1389.4858 27.88443 ] [ 260.599 -1389.3656 27.87122 ] [ 260.599 -1389.3656 27.87122 ] 
sib.fastconf.EADock3: EADock3Cluster 1 : 8 elements, SimpleFitness: 259.35834, FullFitness: -1391.0957 , RMSD: 28.973536 , elements: [ 259.452 -1391.0957 28.973536 ] [ 259.329 -1391.0806 28.928865 ] [ 259.329 -1391.0806 28.928865 ] [ 259.329 -1391.0806 28.928865 ] [ 259.357 -1391.0754 28.890665 ] [ 259.357 -1391.0754 28.890665 ] [ 259.357 -1391.0754 28.890665 ] [ 259.357 -1391.0754 28.890665 ] 
sib.fastconf.EADock3: EADock3Cluster 2 : 8 elements, SimpleFitness: 262.76538, FullFitness: -1387.2295 , RMSD: 23.836685 , elements: [ 262.341 -1387.2295 23.836685 ] [ 262.341 -1387.2295 23.836685 ] [ 262.341 -1387.2295 23.836685 ] [ 262.888 -1386.7489 23.860926 ] [ 262.888 -1386.7489 23.860926 ] [ 262.888 -1386.7489 23.860926 ] [ 263.218 -1386.4849 23.877207 ] [ 263.218 -1386.4849 23.877207 ] 
sib.fastconf.EADock3: EADock3Cluster 3 : 8 elements, SimpleFitness: 274.33765, FullFitness: -1387.0461 , RMSD: 25.335054 , elements: [ 263.191 -1387.0461 25.335054 ] [ 263.272 -1386.912 25.404676 ] [ 263.967 -1386.5134 25.393307 ] [ 280.41 -1369.8741 24.582096 ] [ 281.379 -1368.7063 24.781425 ] [ 281.398 -1367.3824 25.080362 ] [ 280.343 -1366.709 25.24003 ] [ 280.741 -1366.2709 25.236366 ] 
sib.fastconf.EADock3: EADock3Cluster 4 : 8 elements, SimpleFitness: 265.27838, FullFitness: -1386.6034 , RMSD: 25.242214 , elements: [ 263.967 -1386.6034 25.242214 ] [ 265.359 -1385.1337 25.18775 ] [ 265.359 -1385.1337 25.18775 ] [ 265.359 -1385.1337 25.18775 ] [ 265.359 -1385.1337 25.18775 ] [ 265.608 -1384.8611 25.141397 ] [ 265.608 -1384.8611 25.141397 ] [ 265.608 -1384.8611 25.141397 ] 
sib.fastconf.EADock3: EADock3Cluster 5 : 16 elements, SimpleFitness: 269.09128, FullFitness: -1385.5178 , RMSD: 24.506386 , elements: [ 261.3 -1385.5178 24.506386 ] [ 261.3 -1385.5178 24.506386 ] [ 263.331 -1383.2412 24.495806 ] [ 263.331 -1383.2412 24.495806 ] [ 265.206 -1379.6807 24.461088 ] [ 265.206 -1379.6807 24.461088 ] [ 265.206 -1379.6807 24.461088 ] [ 265.206 -1379.6807 24.461088 ] [ 269.068 -1374.5437 24.519491 ] [ 269.883 -1373.8083 24.534906 ] [ 269.23 -1373.1445 24.951635 ] [ 270.007 -1372.6407 24.996744 ] [ 275.021 -1365.4347 25.00341 ] [ 281.49 -1360.26 24.244047 ] [ 280.342 -1360.0276 24.052216 ] [ 280.333 -1359.8739 24.070663 ] 
sib.fastconf.EADock3: EADock3Cluster 6 : 8 elements, SimpleFitness: 271.55313, FullFitness: -1385.4175 , RMSD: 24.282114 , elements: [ 270.916 -1385.4175 24.282114 ] [ 270.916 -1385.4175 24.282114 ] [ 270.916 -1385.4175 24.282114 ] [ 271.903 -1383.9183 24.24946 ] [ 271.903 -1383.9183 24.24946 ] [ 271.903 -1383.9183 24.24946 ] [ 271.903 -1383.9183 24.24946 ] [ 272.065 -1383.319 24.129234 ] 
sib.fastconf.EADock3: EADock3Cluster 7 : 8 elements, SimpleFitness: 264.45224, FullFitness: -1385.1418 , RMSD: 23.776482 , elements: [ 264.427 -1385.1418 23.776482 ] [ 264.427 -1385.1418 23.776482 ] [ 264.404 -1385.108 23.766249 ] [ 264.404 -1385.108 23.766249 ] [ 264.404 -1385.108 23.766249 ] [ 264.404 -1385.108 23.766249 ] [ 264.574 -1384.8186 23.801596 ] [ 264.574 -1384.8186 23.801596 ] 
sib.fastconf.EADock3: EADock3Cluster 8 : 8 elements, SimpleFitness: 265.01862, FullFitness: -1384.1113 , RMSD: 25.904226 , elements: [ 264.144 -1384.1113 25.904226 ] [ 264.144 -1384.1113 25.904226 ] [ 264.144 -1384.1113 25.904226 ] [ 264.089 -1383.9813 25.911272 ] [ 264.089 -1383.9813 25.911272 ] [ 264.089 -1383.9813 25.911272 ] [ 267.725 -1381.1798 26.042154 ] [ 267.725 -1381.1798 26.042154 ] 
sib.fastconf.EADock3: EADock3Cluster 9 : 8 elements, SimpleFitness: 267.18475, FullFitness: -1383.9233 , RMSD: 25.798216 , elements: [ 267.188 -1383.9233 25.798216 ] [ 267.188 -1383.9233 25.798216 ] [ 267.188 -1383.9233 25.798216 ] [ 267.188 -1383.9233 25.798216 ] [ 267.144 -1383.7223 25.788162 ] [ 267.144 -1383.7223 25.788162 ] [ 267.219 -1383.3307 25.779947 ] [ 267.219 -1383.3307 25.779947 ] 
sib.fastconf.EADock3: EADock3Cluster 10 : 8 elements, SimpleFitness: 263.22, FullFitness: -1383.345 , RMSD: 27.29243 , elements: [ 263.18 -1383.345 27.29243 ] [ 263.19 -1383.3186 27.290548 ] [ 263.19 -1383.3186 27.290548 ] [ 263.24 -1383.1609 27.27721 ] [ 263.24 -1383.1609 27.27721 ] [ 263.24 -1383.1609 27.27721 ] [ 263.24 -1383.1609 27.27721 ] [ 263.24 -1383.1609 27.27721 ] 
sib.fastconf.EADock3: EADock3Cluster 11 : 8 elements, SimpleFitness: 274.9776, FullFitness: -1383.0271 , RMSD: 24.5342 , elements: [ 264.961 -1383.0271 24.5342 ] [ 264.818 -1382.0353 24.447037 ] [ 264.818 -1382.0353 24.447037 ] [ 264.794 -1381.8938 24.366394 ] [ 284.642 -1363.4082 24.836596 ] [ 284.642 -1363.4082 24.836596 ] [ 285.573 -1362.5437 24.796177 ] [ 285.573 -1362.5437 24.796177 ] 
sib.fastconf.EADock3: EADock3Cluster 12 : 8 elements, SimpleFitness: 266.49387, FullFitness: -1382.6035 , RMSD: 26.420599 , elements: [ 266.159 -1382.6035 26.420599 ] [ 266.159 -1382.6035 26.420599 ] [ 266.159 -1382.6035 26.420599 ] [ 266.774 -1382.4073 26.436054 ] [ 266.774 -1382.4073 26.436054 ] [ 266.642 -1382.2532 26.426752 ] [ 266.642 -1382.2532 26.426752 ] [ 266.642 -1382.2532 26.426752 ] 
sib.fastconf.EADock3: EADock3Cluster 13 : 8 elements, SimpleFitness: 269.3415, FullFitness: -1382.0286 , RMSD: 25.453644 , elements: [ 268.936 -1382.0286 25.453644 ] [ 268.936 -1382.0286 25.453644 ] [ 269.55 -1381.6084 25.513159 ] [ 269.55 -1381.6084 25.513159 ] [ 269.55 -1381.6084 25.513159 ] [ 269.55 -1381.6084 25.513159 ] [ 269.33 -1381.5668 25.446644 ] [ 269.33 -1381.5668 25.446644 ] 
sib.fastconf.EADock3: EADock3Cluster 14 : 8 elements, SimpleFitness: 272.22812, FullFitness: -1381.9556 , RMSD: 25.719093 , elements: [ 271.975 -1381.9556 25.719093 ] [ 271.975 -1381.9556 25.719093 ] [ 271.975 -1381.9556 25.719093 ] [ 272.23 -1381.6573 25.734787 ] [ 272.23 -1381.6573 25.734787 ] [ 272.23 -1381.6573 25.734787 ] [ 272.605 -1381.0471 25.69807 ] [ 272.605 -1381.0471 25.69807 ] 
sib.fastconf.EADock3: EADock3Cluster 15 : 8 elements, SimpleFitness: 267.04022, FullFitness: -1381.3912 , RMSD: 26.080715 , elements: [ 267.089 -1381.3912 26.080715 ] [ 267.089 -1381.3912 26.080715 ] [ 267.089 -1381.3912 26.080715 ] [ 267.105 -1381.2195 26.035946 ] [ 267.105 -1381.2195 26.035946 ] [ 267.105 -1381.2195 26.035946 ] [ 266.87 -1381.0817 26.13781 ] [ 266.87 -1381.0817 26.13781 ] 
sib.fastconf.EADock3: EADock3Cluster 16 : 8 elements, SimpleFitness: 275.13065, FullFitness: -1380.6678 , RMSD: 24.765339 , elements: [ 274.975 -1380.6678 24.765339 ] [ 274.975 -1380.6678 24.765339 ] [ 275.049 -1378.6526 24.7899 ] [ 275.049 -1378.6526 24.7899 ] [ 275.049 -1378.6526 24.7899 ] [ 275.316 -1378.462 24.771952 ] [ 275.316 -1378.462 24.771952 ] [ 275.316 -1378.462 24.771952 ] 
sib.fastconf.EADock3: EADock3Cluster 17 : 8 elements, SimpleFitness: 268.34573, FullFitness: -1380.5743 , RMSD: 27.826525 , elements: [ 267.56 -1380.5743 27.826525 ] [ 268.366 -1379.3557 27.816746 ] [ 268.366 -1379.3557 27.816746 ] [ 268.366 -1379.3557 27.816746 ] [ 268.527 -1379.1167 27.79906 ] [ 268.527 -1379.1167 27.79906 ] [ 268.527 -1379.1167 27.79906 ] [ 268.527 -1379.1167 27.79906 ] 
sib.fastconf.EADock3: EADock3Cluster 18 : 8 elements, SimpleFitness: 269.52112, FullFitness: -1379.958 , RMSD: 26.118523 , elements: [ 269.394 -1379.958 26.118523 ] [ 269.394 -1379.958 26.118523 ] [ 269.394 -1379.958 26.118523 ] [ 269.394 -1379.958 26.118523 ] [ 269.647 -1379.4076 26.124624 ] [ 269.647 -1379.4076 26.124624 ] [ 269.647 -1379.4076 26.124624 ] [ 269.652 -1379.3654 26.127693 ] 
sib.fastconf.EADock3: EADock3Cluster 19 : 8 elements, SimpleFitness: 270.59613, FullFitness: -1379.8799 , RMSD: 26.223213 , elements: [ 270.299 -1379.8799 26.223213 ] [ 270.299 -1379.8799 26.223213 ] [ 270.299 -1379.8799 26.223213 ] [ 270.724 -1379.1182 26.204445 ] [ 270.724 -1379.1182 26.204445 ] [ 270.808 -1379.0123 26.224365 ] [ 270.808 -1379.0123 26.224365 ] [ 270.808 -1379.0123 26.224365 ] 
sib.fastconf.EADock3: EADock3Cluster 20 : 8 elements, SimpleFitness: 275.4392, FullFitness: -1377.794 , RMSD: 27.978062 , elements: [ 274.713 -1377.794 27.978062 ] [ 274.713 -1377.794 27.978062 ] [ 274.713 -1377.794 27.978062 ] [ 275.487 -1376.6602 27.818962 ] [ 275.972 -1376.0165 27.77098 ] [ 275.972 -1376.0165 27.77098 ] [ 275.972 -1376.0165 27.77098 ] [ 275.972 -1376.0165 27.77098 ] 
sib.fastconf.EADock3: EADock3Cluster 21 : 8 elements, SimpleFitness: 275.57474, FullFitness: -1377.5974 , RMSD: 26.243017 , elements: [ 275.403 -1377.5974 26.243017 ] [ 275.403 -1377.5974 26.243017 ] [ 275.403 -1377.5974 26.243017 ] [ 275.403 -1377.5974 26.243017 ] [ 275.83 -1377.5303 26.19284 ] [ 275.83 -1377.5303 26.19284 ] [ 275.663 -1377.5295 26.197243 ] [ 275.663 -1377.5295 26.197243 ] 
sib.fastconf.EADock3: EADock3Cluster 22 : 8 elements, SimpleFitness: 269.52075, FullFitness: -1375.8777 , RMSD: 26.643976 , elements: [ 269.055 -1375.8777 26.643976 ] [ 269.055 -1375.8777 26.643976 ] [ 269.055 -1375.8777 26.643976 ] [ 269.055 -1375.8777 26.643976 ] [ 270.143 -1375.3616 26.613869 ] [ 270.143 -1375.3616 26.613869 ] [ 269.83 -1375.3263 26.619333 ] [ 269.83 -1375.3263 26.619333 ] 
sib.fastconf.EADock3: EADock3Cluster 23 : 8 elements, SimpleFitness: 279.00327, FullFitness: -1374.9663 , RMSD: 24.449862 , elements: [ 278.219 -1374.9663 24.449862 ] [ 278.219 -1374.9663 24.449862 ] [ 278.928 -1374.0269 24.477278 ] [ 279.332 -1373.5416 24.561554 ] [ 279.332 -1373.5416 24.561554 ] [ 279.332 -1373.5416 24.561554 ] [ 279.332 -1373.5416 24.561554 ] [ 279.332 -1373.5416 24.561554 ] 
sib.fastconf.EADock3: EADock3Cluster 24 : 8 elements, SimpleFitness: 277.841, FullFitness: -1374.565 , RMSD: 24.060734 , elements: [ 277.074 -1374.565 24.060734 ] [ 277.861 -1373.5841 24.096992 ] [ 277.861 -1373.5841 24.096992 ] [ 277.861 -1373.5841 24.096992 ] [ 277.861 -1373.5841 24.096992 ] [ 278.07 -1373.4324 24.116468 ] [ 278.07 -1373.4324 24.116468 ] [ 278.07 -1373.4324 24.116468 ] 
sib.fastconf.EADock3: EADock3Cluster 25 : 8 elements, SimpleFitness: 271.983, FullFitness: -1374.4459 , RMSD: 24.311283 , elements: [ 271.849 -1374.4459 24.311283 ] [ 271.849 -1374.4459 24.311283 ] [ 271.849 -1374.4459 24.311283 ] [ 271.759 -1374.3456 24.31862 ] [ 271.759 -1374.3456 24.31862 ] [ 271.759 -1374.3456 24.31862 ] [ 272.52 -1373.394 24.26103 ] [ 272.52 -1373.394 24.26103 ] 
sib.fastconf.EADock3: EADock3Cluster 26 : 8 elements, SimpleFitness: 276.32648, FullFitness: -1374.4016 , RMSD: 25.12264 , elements: [ 276.192 -1374.4016 25.12264 ] [ 276.192 -1374.4016 25.12264 ] [ 276.192 -1374.4016 25.12264 ] [ 276.192 -1374.4016 25.12264 ] [ 276.34 -1374.1917 25.109585 ] [ 276.34 -1374.1917 25.109585 ] [ 276.582 -1373.7946 25.050964 ] [ 276.582 -1373.7946 25.050964 ] 
sib.fastconf.EADock3: EADock3Cluster 27 : 8 elements, SimpleFitness: 275.4449, FullFitness: -1374.2448 , RMSD: 26.324259 , elements: [ 275.25 -1374.2448 26.324259 ] [ 275.25 -1374.2448 26.324259 ] [ 275.25 -1374.2448 26.324259 ] [ 275.236 -1374.1882 26.293684 ] [ 275.236 -1374.1882 26.293684 ] [ 275.779 -1373.2822 26.217867 ] [ 275.779 -1373.2822 26.217867 ] [ 275.779 -1373.2822 26.217867 ] 
sib.fastconf.EADock3: EADock3Cluster 28 : 8 elements, SimpleFitness: 274.1, FullFitness: -1373.6675 , RMSD: 24.997623 , elements: [ 273.912 -1373.6675 24.997623 ] [ 273.912 -1373.6675 24.997623 ] [ 274.158 -1373.3815 24.956566 ] [ 274.158 -1373.3815 24.956566 ] [ 274.165 -1373.3485 24.959345 ] [ 274.165 -1373.3485 24.959345 ] [ 274.165 -1373.3485 24.959345 ] [ 274.165 -1373.3485 24.959345 ] 
sib.fastconf.EADock3: EADock3Cluster 29 : 8 elements, SimpleFitness: 273.33313, FullFitness: -1372.2988 , RMSD: 26.402966 , elements: [ 273.291 -1372.2988 26.402966 ] [ 273.291 -1372.2988 26.402966 ] [ 273.291 -1372.2988 26.402966 ] [ 273.306 -1372.2063 26.397966 ] [ 273.306 -1372.2063 26.397966 ] [ 273.306 -1372.2063 26.397966 ] [ 273.437 -1372.0144 26.408667 ] [ 273.437 -1372.0144 26.408667 ] 
sib.fastconf.EADock3: EADock3Cluster 30 : 8 elements, SimpleFitness: 277.05212, FullFitness: -1370.8776 , RMSD: 26.388054 , elements: [ 276.991 -1370.8776 26.388054 ] [ 276.991 -1370.8776 26.388054 ] [ 276.991 -1370.8776 26.388054 ] [ 276.982 -1370.8053 26.389229 ] [ 276.982 -1370.8053 26.389229 ] [ 277.16 -1370.7683 26.322508 ] [ 277.16 -1370.7683 26.322508 ] [ 277.16 -1370.7683 26.322508 ] 
sib.wrappers.md.charmm.ExtendedCharmmWrapper: CHARMM timers: CPU time: 2.25 seconds
sib.wrappers.md.charmm.ExtendedCharmmWrapper: CHARMM timers: Elapsed time: 2.26642 seconds.
sib.wrappers.md.charmm.ExtendedCharmmWrapper: CHARMM timers: CPU time: 18.93 seconds
sib.wrappers.md.charmm.ExtendedCharmmWrapper: CHARMM timers: Elapsed time: 19.0471 seconds.
sib.fastconf.EADock3$Flusher: Closing java.util.zip.ZipOutputStream@6514af16
sib.fastconf.EADock3$Flusher: Closing java.util.zip.ZipOutputStream@4e5394c
