# Supplementary material for: Exploring the mechanism of Alisma orientale for the treatment of pregnancy induced hypertension and potential hepato-nephrotoxicity by using network pharmacology, network toxicology, molecular docking and molecular dynamics simulation
Source: Front Pharmacol. 2022 Nov 15;13:1027112. doi: 10.3389/fphar.2022.1027112 (PMC9705790; doi:10.3389/fphar.2022.1027112)
Supplement: Supplementary file 2 [file DataSheet3.zip › AKT1/AKTCM/ligand.rtf]

* ---- 
* Built RTF for tmpwKCgpj.mol2 
*    by user swissdock     Tue Oct  4 16:40:24 CEST 2022 
* ---- 
*
   22    0

MASS   201 CR    12.011000
MASS   202 C=O   12.011000
MASS   203 C=C   12.011000
MASS   204 OR    15.999400
MASS   205 O=C   15.999400
MASS   206 CR3R  12.011000
MASS   207 HCMM   1.007940
MASS   208 HOR    1.007940

AUTOGENERATE ANGLES DIHE
DEFA FIRS NONE LAST NONE

RESI LIG   0.000 
GROUP
ATOM C    CR    0.0610
ATOM C1   C=O   0.4480
ATOM C2   CR    0.0610
ATOM C3   CR    0.0000
ATOM C4   CR    0.0000
ATOM C5   CR    0.0000
ATOM C6   CR    0.0000
ATOM C7   CR    0.0000
ATOM C8   CR    0.0000
ATOM C9   CR    0.0000
ATOM C10  CR    0.1382
ATOM C11  C=C  -0.2764
ATOM C12  CR    0.1382
ATOM C13  CR    0.2800
ATOM C14  CR    0.0610
ATOM C15  C=O   0.4946
ATOM C16  C=C  -0.1238
ATOM C17  CR    0.0000
ATOM C18  CR    0.0000
ATOM C19  CR    0.0000
ATOM C20  CR    0.0000
ATOM O    OR   -0.4300
ATOM C21  CR    0.3750
ATOM C22  CR    0.0000
ATOM C23  CR    0.1382
ATOM O1   O=C  -0.5700
ATOM O2   OR   -0.6800
ATOM C24  CR    0.0000
ATOM C25  C=O   0.6590
ATOM O3   O=C  -0.5700
ATOM C26  CR    0.0610
ATOM C27  CR3R -0.0470
ATOM O4   OR   -0.2960
ATOM C28  CR3R -0.0420
ATOM C29  CR    0.0950
ATOM C30  CR    0.0950
ATOM O5   O=C  -0.5700
ATOM H    HCMM  0.0000
ATOM H1   HCMM  0.0000
ATOM H2   HCMM  0.0000
ATOM H3   HCMM  0.0000
ATOM H4   HCMM  0.0000
ATOM H5   HCMM  0.0000
ATOM H6   HCMM  0.0000
ATOM H7   HCMM  0.0000
ATOM H8   HCMM  0.0000
ATOM H9   HCMM  0.0000
ATOM H10  HCMM  0.0000
ATOM H11  HCMM  0.0000
ATOM H12  HCMM  0.0000
ATOM H13  HCMM  0.0000
ATOM H14  HCMM  0.0000
ATOM H15  HCMM  0.0000
ATOM H16  HCMM  0.0000
ATOM H17  HCMM  0.0000
ATOM H18  HCMM  0.0000
ATOM H19  HCMM  0.0000
ATOM H20  HCMM  0.0000
ATOM H21  HCMM  0.0000
ATOM H22  HCMM  0.0000
ATOM H23  HCMM  0.0000
ATOM H24  HCMM  0.0000
ATOM H25  HCMM  0.0000
ATOM H26  HCMM  0.0000
ATOM H27  HCMM  0.0000
ATOM H28  HCMM  0.0000
ATOM H29  HCMM  0.0000
ATOM H30  HCMM  0.0000
ATOM H31  HCMM  0.0000
ATOM H32  HOR   0.4000
ATOM H33  HCMM  0.0000
ATOM H34  HCMM  0.0000
ATOM H35  HCMM  0.0000
ATOM H36  HCMM  0.0000
ATOM H37  HCMM  0.0000
ATOM H38  HCMM  0.0000
ATOM H39  HCMM  0.1000
ATOM H40  HCMM  0.0000
ATOM H41  HCMM  0.0000
ATOM H42  HCMM  0.0000
ATOM H43  HCMM  0.0000
ATOM H44  HCMM  0.0000
ATOM H45  HCMM -0.0000
BOND C    C1  
BOND C5   C   
BOND C    H   
BOND C    H1  
BOND C2   C1  
BOND C1   O1  
BOND C3   C2  
BOND C2   C17 
BOND C2   C18 
BOND C4   C3  
BOND C6   C3  
BOND C3   H2  
BOND C4   C5  
BOND C9   C4  
BOND C4   C19 
BOND C5   H3  
BOND C5   H4  
BOND C7   C6  
BOND C6   H5  
BOND C6   H6  
BOND C8   C7  
BOND C7   H7  
BOND C7   H8  
BOND C8   C9  
BOND C10  C8  
BOND C8   H9  
BOND C13  C9  
BOND C9   H10 
BOND C11  C10 
BOND C14  C10 
BOND C10  C20 
BOND C11  C12 
BOND C16  C11 
BOND C12  C13 
BOND C12  H11 
BOND C12  H12 
BOND C13  O2  
BOND C13  H13 
BOND C15  C14 
BOND C14  H14 
BOND C14  H15 
BOND C16  C15 
BOND C15  O5  
BOND C23  C16 
BOND C17  H16 
BOND C17  H17 
BOND C17  H18 
BOND C18  H19 
BOND C18  H20 
BOND C18  H21 
BOND C19  H22 
BOND C19  H23 
BOND C19  H24 
BOND C20  H25 
BOND C20  H26 
BOND C20  H27 
BOND C21  O   
BOND O    C25 
BOND C22  C21 
BOND C21  C27 
BOND C21  H28 
BOND C22  C23 
BOND C22  H29 
BOND C22  H30 
BOND C23  C24 
BOND C23  H31 
BOND O2   H32 
BOND C24  H33 
BOND C24  H34 
BOND C24  H35 
BOND C25  O3  
BOND C25  C26 
BOND C26  H36 
BOND C26  H37 
BOND C26  H38 
BOND C27  O4  
BOND C27  C28 
BOND C27  H39 
BOND O4   C28 
BOND C28  C29 
BOND C28  C30 
BOND C29  H40 
BOND C29  H41 
BOND C29  H42 
BOND C30  H43 
BOND C30  H44 
BOND C30  H45 
IMPH C    C1   C5   H    
IMPH C    C1   C5   H1   
IMPH C1   C2   C    O1   
IMPH C2   C3   C1   C17  
IMPH C2   C3   C1   C18  
IMPH C3   C4   C2   C6   
IMPH C3   C4   C2   H2   
IMPH C6   C7   C3   H5   
IMPH C6   C7   C3   H6   
IMPH C7   C8   C6   H7   
IMPH C7   C8   C6   H8   
IMPH C4   C5   C3   C9   
IMPH C4   C5   C3   C19  
IMPH C8   C9   C7   C10  
IMPH C8   C9   C7   H9   
IMPH C10  C11  C8   C14  
IMPH C10  C11  C8   C20  
IMPH C11  C16  C10  C12  
IMPH C9   C8   C4   C13  
IMPH C9   C8   C4   H10  
IMPH C14  C15  C10  H14  
IMPH C14  C15  C10  H15  
IMPH C16  C15  C11  C23  
IMPH C23  C22  C16  C24  
IMPH C23  C22  C16  H31  
IMPH C22  C21  C23  H29  
IMPH C22  C21  C23  H30  
IMPH C21  C27  C22  O    
IMPH C21  O    C22  H28  
IMPH C13  C12  C9   O2   
IMPH C13  C12  C9   H13  
IMPH C25  O3   O    C26  
IMPH C27  C28  C21  O4   
IMPH C27  O4   C21  H39  
IMPH C28  O4   C27  C29  
IMPH C28  O4   C27  C30  
IMPH C15  C16  C14  O5   
IMPH C5   C4   C    H3   
IMPH C5   C4   C    H4   
IMPH C12  C13  C11  H11  
IMPH C12  C13  C11  H12  
IMPH C17  H16  C2   H17  
IMPH C17  H16  C2   H18  
IMPH C18  H19  C2   H20  
IMPH C18  H19  C2   H21  
IMPH C19  H22  C4   H23  
IMPH C19  H22  C4   H24  
IMPH C20  H25  C10  H26  
IMPH C20  H25  C10  H27  
IMPH C24  H33  C23  H34  
IMPH C24  H33  C23  H35  
IMPH C26  H36  C25  H37  
IMPH C26  H36  C25  H38  
IMPH C29  H40  C28  H41  
IMPH C29  H40  C28  H42  
IMPH C30  H43  C28  H44  
IMPH C30  H43  C28  H45  
IC C    C1    C2   C3    1.50   117.72  -55.37  108.27  1.58  
IC C    C1    C2   C17   1.50   117.72 -175.38  106.19  1.57  
IC C    C1    C2   C18   1.50   117.72   70.29  107.86  1.56  
IC C    C5    C4   C3    1.55   117.84   42.44  109.63  1.58  
IC C    C5    C4   C9    1.55   117.84  -87.54  115.56  1.59  
IC C    C5    C4   C19   1.55   117.84  156.77  102.63  1.58  
IC C1   C     C5   C4    1.50   108.16  -50.77  117.84  1.58  
IC C1   C     C5   H3    1.50   108.16 -179.88  109.92  1.10  
IC C1   C     C5   H4    1.50   108.16   68.24  101.93  1.10  
IC C1   C2    C3   C4    1.52   108.27   44.93  118.24  1.58  
IC C1   C2    C3   C6    1.52   108.27 -176.94  114.39  1.57  
IC C1   C2    C3   H2    1.52   108.27  -65.78   99.05  1.10  
IC C1   C2    C17  H16   1.52   106.19 -176.38  113.43  1.10  
IC C1   C2    C17  H17   1.52   106.19  -56.99  110.45  1.10  
IC C1   C2    C17  H18   1.52   106.19   62.08  111.17  1.10  
IC C1   C2    C18  H19   1.52   107.86  -64.42  112.47  1.09  
IC C1   C2    C18  H20   1.52   107.86  173.35  111.84  1.10  
IC C1   C2    C18  H21   1.52   107.86   54.45  109.73  1.10  
IC C2   C1    C    C5    1.52   117.72   58.32  108.16  1.55  
IC C2   C1    C    H     1.52   117.72  176.59  108.91  1.10  
IC C2   C1    C    H1    1.52   117.72  -68.65  109.59  1.09  
IC C2   C3    C4   C5    1.58   118.24  -39.48  109.63  1.58  
IC C2   C3    C4   C9    1.58   118.24   91.53  113.64  1.59  
IC C2   C3    C4   C19   1.58   118.24 -150.46  107.77  1.58  
IC C2   C3    C6   C7    1.58   114.39 -119.15  116.42  1.55  
IC C2   C3    C6   H5    1.58   114.39    0.75  109.92  1.10  
IC C2   C3    C6   H6    1.58   114.39  117.57  110.94  1.10  
IC C3   C2    C1   O1    1.58   108.27  124.05  122.60  1.22  
IC C3   C2    C17  H16   1.58   111.63   65.82  113.43  1.10  
IC C3   C2    C17  H17   1.58   111.63 -174.79  110.45  1.10  
IC C3   C2    C17  H18   1.58   111.63  -55.72  111.17  1.10  
IC C3   C2    C18  H19   1.58   115.51   56.83  112.47  1.09  
IC C3   C2    C18  H20   1.58   115.51  -65.40  111.84  1.10  
IC C3   C2    C18  H21   1.58   115.51  175.70  109.73  1.10  
IC C3   C4    C5   H3    1.58   109.63  170.84  111.43  1.10  
IC C3   C4    C5   H4    1.58   109.63  -72.85  108.85  1.10  
IC C3   C4    C9   C8    1.58   113.64   18.39  114.99  1.56  
IC C3   C4    C9   C13   1.58   113.64 -115.66  118.92  1.57  
IC C3   C4    C9   H10   1.58   113.64  129.94  106.88  1.10  
IC C3   C4    C19  H22   1.58   107.77   55.37  113.37  1.10  
IC C3   C4    C19  H23   1.58   107.77  174.55  110.17  1.10  
IC C3   C4    C19  H24   1.58   107.77  -65.10  113.69  1.09  
IC C3   C6    C7   C8    1.57   116.42   32.57  111.10  1.55  
IC C3   C6    C7   H7    1.57   116.42  -90.44  110.90  1.10  
IC C3   C6    C7   H8    1.57   116.42  153.99  109.03  1.10  
IC C4   C3    C2   C17   1.58   118.24  161.48  111.63  1.57  
IC C4   C3    C2   C18   1.58   118.24  -76.10  115.51  1.56  
IC C4   C3    C6   C7    1.58   113.71   20.89  116.42  1.55  
IC C4   C3    C6   H5    1.58   113.71  140.79  109.92  1.10  
IC C4   C3    C6   H6    1.58   113.71 -102.39  110.94  1.10  
IC C4   C5    C    H     1.58   117.84 -169.02  108.95  1.10  
IC C4   C5    C    H1    1.58   117.84   72.57  115.71  1.09  
IC C4   C9    C8   C7    1.59   114.99   35.30  112.00  1.55  
IC C4   C9    C8   C10   1.59   114.99  162.16  111.72  1.57  
IC C4   C9    C8   H9    1.59   114.99  -80.96  106.98  1.10  
IC C4   C9    C13  C12   1.59   118.92  163.92  114.36  1.56  
IC C4   C9    C13  O2    1.59   118.92  -71.38  111.30  1.44  
IC C4   C9    C13  H13   1.59   118.92   45.49  111.42  1.09  
IC C5   C     C1   O1    1.55   108.16 -121.13  119.68  1.22  
IC C5   C4    C3   C6    1.58   109.63 -177.88  113.71  1.57  
IC C5   C4    C3   H2    1.58   109.63   68.72  103.49  1.10  
IC C5   C4    C9   C8    1.58   115.56  146.41  114.99  1.56  
IC C5   C4    C9   C13   1.58   115.56   12.36  118.92  1.57  
IC C5   C4    C9   H10   1.58   115.56 -102.04  106.88  1.10  
IC C5   C4    C19  H22   1.58   102.63  -60.31  113.37  1.10  
IC C5   C4    C19  H23   1.58   102.63   58.86  110.17  1.10  
IC C5   C4    C19  H24   1.58   102.63  179.22  113.69  1.09  
IC C6   C3    C2   C17   1.57   114.39  -60.40  111.63  1.57  
IC C6   C3    C2   C18   1.57   114.39   62.02  115.51  1.56  
IC C6   C3    C4   C9    1.57   113.71  -46.87  113.64  1.59  
IC C6   C3    C4   C19   1.57   113.71   71.14  107.77  1.58  
IC C6   C7    C8   C9    1.55   111.10  -61.92  112.00  1.56  
IC C6   C7    C8   C10   1.55   111.10  171.49  112.22  1.57  
IC C6   C7    C8   H9    1.55   111.10   54.67  106.43  1.10  
IC C7   C6    C3   H2    1.55   116.42  133.34  105.06  1.10  
IC C7   C8    C9   C13   1.55   112.00  173.16  110.32  1.57  
IC C7   C8    C9   H10   1.55   112.00  -79.53  101.30  1.10  
IC C7   C8    C10  C11   1.55   112.22  157.05  111.19  1.51  
IC C7   C8    C10  C14   1.55   112.22   41.57  116.39  1.56  
IC C7   C8    C10  C20   1.55   112.22  -83.45  111.33  1.56  
IC C8   C7    C6   H5    1.55   111.10  -89.65  105.55  1.10  
IC C8   C7    C6   H6    1.55   111.10  157.63  107.45  1.10  
IC C8   C9    C4   C19   1.56   114.99 -100.24  106.70  1.58  
IC C8   C9    C13  C12   1.56   110.32   27.92  114.36  1.56  
IC C8   C9    C13  O2    1.56   110.32  152.62  111.30  1.44  
IC C8   C9    C13  H13   1.56   110.32  -90.51  111.42  1.09  
IC C8   C10   C11  C12   1.57   111.19   31.65  115.88  1.50  
IC C8   C10   C11  C16   1.57   111.19 -148.53  113.74  1.34  
IC C8   C10   C14  C15   1.57   116.39  148.13   99.85  1.50  
IC C8   C10   C14  H14   1.57   116.39  -91.31  113.34  1.10  
IC C8   C10   C14  H15   1.57   116.39   35.18  114.13  1.10  
IC C8   C10   C20  H25   1.57   111.33 -178.04  110.90  1.10  
IC C8   C10   C20  H26   1.57   111.33   62.15  110.99  1.10  
IC C8   C10   C20  H27   1.57   111.33  -58.21  111.56  1.10  
IC C9   C4    C3   H2    1.59   113.64 -160.27  103.49  1.10  
IC C9   C4    C5   H3    1.59   115.56   40.86  111.43  1.10  
IC C9   C4    C5   H4    1.59   115.56  157.17  108.85  1.10  
IC C9   C4    C19  H22   1.59   106.70  177.77  113.37  1.10  
IC C9   C4    C19  H23   1.59   106.70  -63.06  110.17  1.10  
IC C9   C4    C19  H24   1.59   106.70   57.30  113.69  1.09  
IC C9   C8    C7   H7    1.56   112.00   61.46  110.26  1.10  
IC C9   C8    C7   H8    1.56   112.00  177.25  110.02  1.10  
IC C9   C8    C10  C11   1.56   111.72   30.30  111.19  1.51  
IC C9   C8    C10  C14   1.56   111.72  -85.17  116.39  1.56  
IC C9   C8    C10  C20   1.56   111.72  149.81  111.33  1.56  
IC C9   C13   C12  C11   1.57   114.36   29.71  108.91  1.50  
IC C9   C13   C12  H11   1.57   114.36  155.06  109.06  1.10  
IC C9   C13   C12  H12   1.57   114.36  -87.83  110.66  1.10  
IC C9   C13   O2   H32   1.57   111.30  -59.44  113.78  0.95  
IC C10  C8    C7   H7    1.57   112.22  -65.14  110.26  1.10  
IC C10  C8    C7   H8    1.57   112.22   50.65  110.02  1.10  
IC C10  C8    C9   C13   1.57   111.72  -59.98  110.32  1.57  
IC C10  C8    C9   H10   1.57   111.72   47.33  101.30  1.10  
IC C10  C11   C12  C13   1.51   115.88  -63.31  108.91  1.56  
IC C10  C11   C12  H11   1.51   115.88  174.45  114.30  1.10  
IC C10  C11   C12  H12   1.51   115.88   56.42  107.15  1.10  
IC C10  C11   C16  C15   1.51   113.74    8.75  105.00  1.47  
IC C10  C11   C16  C23   1.51   113.74 -172.42  131.38  1.52  
IC C10  C14   C15  C16   1.56    99.85  -25.15  111.47  1.47  
IC C10  C14   C15  O5    1.56    99.85  155.79  123.84  1.22  
IC C11  C10   C8   H9    1.51   111.19  -86.52  107.08  1.10  
IC C11  C10   C14  C15   1.51   101.45   27.31   99.85  1.50  
IC C11  C10   C14  H14   1.51   101.45  147.87  113.34  1.10  
IC C11  C10   C14  H15   1.51   101.45  -85.63  114.13  1.10  
IC C11  C10   C20  H25   1.51   107.23  -56.21  110.90  1.10  
IC C11  C10   C20  H26   1.51   107.23 -176.02  110.99  1.10  
IC C11  C10   C20  H27   1.51   107.23   63.63  111.56  1.10  
IC C11  C12   C13  O2    1.50   108.91  -95.95  109.47  1.44  
IC C11  C12   C13  H13   1.50   108.91  151.90  104.66  1.09  
IC C11  C16   C15  C14   1.34   105.00   11.49  111.47  1.50  
IC C11  C16   C15  O5    1.34   105.00 -169.46  124.68  1.22  
IC C11  C16   C23  C22   1.34   131.38  -71.70  111.41  1.55  
IC C11  C16   C23  C24   1.34   131.38   57.94  111.59  1.55  
IC C11  C16   C23  H31   1.34   131.38  171.86  105.23  1.10  
IC C12  C11   C10  C14   1.50   115.88  156.05  101.45  1.56  
IC C12  C11   C10  C20   1.50   115.88  -90.27  107.23  1.56  
IC C12  C11   C16  C15   1.50   130.38 -171.47  105.00  1.47  
IC C12  C11   C16  C23   1.50   130.38    7.37  131.38  1.52  
IC C12  C13   C9   H10   1.56   114.36  -79.01  101.86  1.10  
IC C12  C13   O2   H32   1.56   109.47   67.96  113.78  0.95  
IC C13  C9    C4   C19   1.57   118.92  125.71  106.70  1.58  
IC C13  C9    C8   H9    1.57   110.32   56.91  106.98  1.10  
IC C13  C12   C11  C16   1.56   108.91  116.90  130.38  1.34  
IC C14  C10   C8   H9    1.56   116.39  158.01  107.08  1.10  
IC C14  C10   C11  C16   1.56   101.45  -24.13  113.74  1.34  
IC C14  C10   C20  H25   1.56   108.49   52.63  110.90  1.10  
IC C14  C10   C20  H26   1.56   108.49  -67.18  110.99  1.10  
IC C14  C10   C20  H27   1.56   108.49  172.46  111.56  1.10  
IC C14  C15   C16  C23   1.50   111.47 -167.45  123.61  1.52  
IC C15  C14   C10  C20   1.50    99.85  -85.42  108.49  1.56  
IC C15  C16   C23  C22   1.47   123.61  106.94  111.41  1.55  
IC C15  C16   C23  C24   1.47   123.61 -123.42  111.59  1.55  
IC C15  C16   C23  H31   1.47   123.61   -9.50  105.23  1.10  
IC C16  C11   C10  C20   1.34   113.74   89.54  107.23  1.56  
IC C16  C11   C12  H11   1.34   130.38   -5.33  114.30  1.10  
IC C16  C11   C12  H12   1.34   130.38 -123.36  107.15  1.10  
IC C16  C15   C14  H14   1.47   111.47 -145.90  113.09  1.10  
IC C16  C15   C14  H15   1.47   111.47   93.73  106.30  1.10  
IC C16  C23   C22  C21   1.52   111.41 -174.05  115.42  1.56  
IC C16  C23   C22  H29   1.52   111.41  -50.76  108.18  1.10  
IC C16  C23   C22  H30   1.52   111.41   64.08  108.22  1.09  
IC C16  C23   C24  H33   1.52   111.59   40.25  109.73  1.10  
IC C16  C23   C24  H34   1.52   111.59  158.56  110.49  1.10  
IC C16  C23   C24  H35   1.52   111.59  -80.53  112.22  1.10  
IC C17  C2    C1   O1    1.57   106.19    4.05  122.60  1.22  
IC C17  C2    C3   H2    1.57   111.63   50.77   99.05  1.10  
IC C17  C2    C18  H19   1.57   106.92 -178.27  112.47  1.09  
IC C17  C2    C18  H20   1.57   106.92   59.50  111.84  1.10  
IC C17  C2    C18  H21   1.57   106.92  -59.40  109.73  1.10  
IC C18  C2    C1   O1    1.56   107.86 -110.29  122.60  1.22  
IC C18  C2    C3   H2    1.56   115.51  173.19   99.05  1.10  
IC C18  C2    C17  H16   1.56   106.92  -61.40  113.43  1.10  
IC C18  C2    C17  H17   1.56   106.92   57.99  110.45  1.10  
IC C18  C2    C17  H18   1.56   106.92  177.06  111.17  1.10  
IC C19  C4    C3   H2    1.58   107.77  -42.26  103.49  1.10  
IC C19  C4    C5   H3    1.58   102.63  -74.83  111.43  1.10  
IC C19  C4    C5   H4    1.58   102.63   41.48  108.85  1.10  
IC C19  C4    C9   H10   1.58   106.70   11.32  106.88  1.10  
IC C20  C10   C8   H9    1.56   111.33   32.99  107.08  1.10  
IC C20  C10   C14  H14   1.56   108.49   35.14  113.34  1.10  
IC C20  C10   C14  H15   1.56   108.49  161.63  114.13  1.10  
IC O    C21   C22  C23   1.45   113.84   30.52  115.42  1.55  
IC O    C21   C22  H29   1.45   113.84  -91.96  109.70  1.10  
IC O    C21   C22  H30   1.45   113.84  152.20  108.59  1.09  
IC O    C21   C27  O4    1.45   104.81  109.80  115.54  1.41  
IC O    C21   C27  C28   1.45   104.81  172.94  120.25  1.60  
IC O    C21   C27  H39   1.45   104.81  -30.67  119.76  1.10  
IC O    C25   C26  H36   1.35   124.48  158.52  108.42  1.10  
IC O    C25   C26  H37   1.35   124.48  -84.57  109.86  1.10  
IC O    C25   C26  H38   1.35   124.48   39.53  114.31  1.10  
IC C21  O     C25  O3    1.45   119.89 -178.30  117.07  1.22  
IC C21  O     C25  C26   1.45   119.89    0.69  124.48  1.51  
IC C21  C22   C23  C24   1.56   115.42   57.96  114.71  1.55  
IC C21  C22   C23  H31   1.56   115.42  -59.13  107.70  1.10  
IC C21  C27   O4   C28   1.55   115.54  110.37   69.11  1.40  
IC C21  C27   C28  O4    1.55   120.25 -101.72   55.60  1.40  
IC C21  C27   C28  C29   1.55   120.25  158.86  117.57  1.55  
IC C21  C27   C28  C30   1.55   120.25   -8.41  123.76  1.55  
IC C22  C21   O    C25   1.56   113.84   68.83  119.89  1.35  
IC C22  C21   C27  O4    1.56   110.00 -127.43  115.54  1.41  
IC C22  C21   C27  C28   1.56   110.00  -64.30  120.25  1.60  
IC C22  C21   C27  H39   1.56   110.00   92.09  119.76  1.10  
IC C22  C23   C24  H33   1.55   114.71  168.14  109.73  1.10  
IC C22  C23   C24  H34   1.55   114.71  -73.54  110.49  1.10  
IC C22  C23   C24  H35   1.55   114.71   47.37  112.22  1.10  
IC C23  C16   C15  O5    1.52   123.61   11.59  124.68  1.22  
IC C23  C22   C21  C27   1.55   115.42  -86.75  110.00  1.55  
IC C23  C22   C21  H28   1.55   115.42  156.59  112.16  1.10  
IC O1   C1    C    H     1.22   119.68   -2.85  108.91  1.10  
IC O1   C1    C    H1    1.22   119.68  111.91  109.59  1.09  
IC O2   C13   C9   H10   1.44   111.30   45.69  101.86  1.10  
IC O2   C13   C12  H11   1.44   109.47   29.40  109.06  1.10  
IC O2   C13   C12  H12   1.44   109.47  146.51  110.66  1.10  
IC C24  C23   C22  H29   1.55   114.71 -178.75  108.18  1.10  
IC C24  C23   C22  H30   1.55   114.71  -63.91  108.22  1.09  
IC C25  O     C21  C27   1.35   119.89 -170.93  104.81  1.55  
IC C25  O     C21  H28   1.35   119.89  -58.23  110.26  1.10  
IC O3   C25   C26  H36   1.22   118.44  -22.50  108.42  1.10  
IC O3   C25   C26  H37   1.22   118.44   94.41  109.86  1.10  
IC O3   C25   C26  H38   1.22   118.44 -141.49  114.31  1.10  
IC C27  C21   C22  H29   1.55   110.00  150.76  109.70  1.10  
IC C27  C21   C22  H30   1.55   110.00   34.92  108.59  1.09  
IC C27  O4    C28  C29   1.41    69.11  108.93  112.41  1.55  
IC C27  O4    C28  C30   1.41    69.11 -117.46  110.71  1.55  
IC C27  C28   C29  H40   1.60   117.57 -102.58  108.85  1.10  
IC C27  C28   C29  H41   1.60   117.57   17.82  111.89  1.10  
IC C27  C28   C29  H42   1.60   117.57  138.30  109.40  1.10  
IC C27  C28   C30  H43   1.60   123.76 -134.31  108.62  1.10  
IC C27  C28   C30  H44   1.60   123.76  -14.02  113.48  1.10  
IC C27  C28   C30  H45   1.60   123.76  107.51  109.06  1.10  
IC O4   C27   C21  H28   1.41   115.54   -6.47  105.16  1.10  
IC O4   C27   C28  C29   1.41    55.29  -99.41  117.57  1.55  
IC O4   C27   C28  C30   1.41    55.29   93.32  123.76  1.55  
IC O4   C28   C27  H39   1.40    55.60  101.02  115.92  1.10  
IC O4   C28   C29  H40   1.40   112.41 -164.27  108.85  1.10  
IC O4   C28   C29  H41   1.40   112.41  -43.87  111.89  1.10  
IC O4   C28   C29  H42   1.40   112.41   76.60  109.40  1.10  
IC O4   C28   C30  H43   1.40   110.71  -72.60  108.62  1.10  
IC O4   C28   C30  H44   1.40   110.71   47.69  113.48  1.10  
IC O4   C28   C30  H45   1.40   110.71  169.23  109.06  1.10  
IC C28  C27   C21  H28   1.60   120.25   56.66  105.16  1.10  
IC C28  O4    C27  H39   1.40    69.11 -106.50  112.97  1.10  
IC C29  C28   C27  H39   1.55   117.57    1.60  115.92  1.10  
IC C29  C28   C30  H43   1.55   117.49   58.41  108.62  1.10  
IC C29  C28   C30  H44   1.55   117.49  178.70  113.48  1.10  
IC C29  C28   C30  H45   1.55   117.49  -59.77  109.06  1.10  
IC C30  C28   C27  H39   1.55   123.76 -165.67  115.92  1.10  
IC C30  C28   C29  H40   1.55   117.49   65.51  108.85  1.10  
IC C30  C28   C29  H41   1.55   117.49 -174.09  111.89  1.10  
IC C30  C28   C29  H42   1.55   117.49  -53.62  109.40  1.10  
IC O5   C15   C14  H14   1.22   123.84   35.05  113.09  1.10  
IC O5   C15   C14  H15   1.22   123.84  -85.32  106.30  1.10  
IC H    C     C5   H3    1.10   108.95   61.87  109.92  1.10  
IC H    C     C5   H4    1.10   108.95  -50.01  101.93  1.10  
IC H1   C     C5   H3    1.09   115.71  -56.54  109.92  1.10  
IC H1   C     C5   H4    1.09   115.71 -168.42  101.93  1.10  
IC H2   C3    C6   H5    1.10   105.06 -106.76  109.92  1.10  
IC H2   C3    C6   H6    1.10   105.06   10.07  110.94  1.10  
IC H5   C6    C7   H7    1.10   105.55  147.35  110.90  1.10  
IC H5   C6    C7   H8    1.10   105.55   31.77  109.03  1.10  
IC H6   C6    C7   H7    1.10   107.45   34.62  110.90  1.10  
IC H6   C6    C7   H8    1.10   107.45  -80.95  109.03  1.10  
IC H7   C7    C8   H9    1.10   110.26  178.04  106.43  1.10  
IC H8   C7    C8   H9    1.10   110.02  -66.17  106.43  1.10  
IC H9   C8    C9   H10   1.10   106.98  164.21  101.30  1.10  
IC H10  C9    C13  H13   1.10   101.86  162.56  111.42  1.09  
IC H11  C12   C13  H13   1.10   109.06  -82.75  104.66  1.09  
IC H12  C12   C13  H13   1.10   110.66   34.37  104.66  1.09  
IC H13  C13   O2   H32   1.09   105.04  179.87  113.78  0.95  
IC H28  C21   C22  H29   1.10   112.16   34.11  109.70  1.10  
IC H28  C21   C22  H30   1.10   112.16  -81.74  108.59  1.09  
IC H28  C21   C27  H39   1.10   105.16 -146.95  119.76  1.10  
IC H29  C22   C23  H31   1.10   108.18   64.16  107.70  1.10  
IC H30  C22   C23  H31   1.09   108.22  178.99  107.70  1.10  
IC H31  C23   C24  H33   1.10   105.49  -73.51  109.73  1.10  
IC H31  C23   C24  H34   1.10   105.49   44.81  110.49  1.10  
IC H31  C23   C24  H35   1.10   105.49  165.71  112.22  1.10  
IC C1   C5   *C    H     0.00     0.00  120.00    0.00  0.00  
IC C1   C5   *C    H1    0.00     0.00 -120.00    0.00  0.00  
IC C2   C    *C1   O1    0.00     0.00  180.00    0.00  0.00  
IC C3   C1   *C2   C17   0.00     0.00  120.00    0.00  0.00  
IC C3   C1   *C2   C18   0.00     0.00 -120.00    0.00  0.00  
IC C4   C2   *C3   C6    0.00     0.00  120.00    0.00  0.00  
IC C4   C2   *C3   H2    0.00     0.00 -120.00    0.00  0.00  
IC C7   C3   *C6   H5    0.00     0.00  120.00    0.00  0.00  
IC C7   C3   *C6   H6    0.00     0.00 -120.00    0.00  0.00  
IC C8   C6   *C7   H7    0.00     0.00  120.00    0.00  0.00  
IC C8   C6   *C7   H8    0.00     0.00 -120.00    0.00  0.00  
IC C5   C3   *C4   C9    0.00     0.00  120.00    0.00  0.00  
IC C5   C3   *C4   C19   0.00     0.00 -120.00    0.00  0.00  
IC C9   C7   *C8   C10   0.00     0.00  120.00    0.00  0.00  
IC C9   C7   *C8   H9    0.00     0.00 -120.00    0.00  0.00  
IC C11  C8   *C10  C14   0.00     0.00  120.00    0.00  0.00  
IC C11  C8   *C10  C20   0.00     0.00 -120.00    0.00  0.00  
IC C16  C10  *C11  C12   0.00     0.00  180.00    0.00  0.00  
IC C8   C4   *C9   C13   0.00     0.00  120.00    0.00  0.00  
IC C8   C4   *C9   H10   0.00     0.00 -120.00    0.00  0.00  
IC C15  C10  *C14  H14   0.00     0.00  120.00    0.00  0.00  
IC C15  C10  *C14  H15   0.00     0.00 -120.00    0.00  0.00  
IC C15  C11  *C16  C23   0.00     0.00  180.00    0.00  0.00  
IC C22  C16  *C23  C24   0.00     0.00  120.00    0.00  0.00  
IC C22  C16  *C23  H31   0.00     0.00 -120.00    0.00  0.00  
IC C21  C23  *C22  H29   0.00     0.00  120.00    0.00  0.00  
IC C21  C23  *C22  H30   0.00     0.00 -120.00    0.00  0.00  
IC C27  C22  *C21  O     0.00     0.00  120.00    0.00  0.00  
IC O    C22  *C21  H28   0.00     0.00 -120.00    0.00  0.00  
IC C12  C9   *C13  O2    0.00     0.00  120.00    0.00  0.00  
IC C12  C9   *C13  H13   0.00     0.00 -120.00    0.00  0.00  
IC O3   O    *C25  C26   0.00     0.00  180.00    0.00  0.00  
IC C28  C21  *C27  O4    0.00     0.00  120.00    0.00  0.00  
IC O4   C21  *C27  H39   0.00     0.00 -120.00    0.00  0.00  
IC O4   C27  *C28  C29   0.00     0.00  120.00    0.00  0.00  
IC O4   C27  *C28  C30   0.00     0.00 -120.00    0.00  0.00  
IC C16  C14  *C15  O5    0.00     0.00  180.00    0.00  0.00  
IC C4   C    *C5   H3    0.00     0.00  120.00    0.00  0.00  
IC C4   C    *C5   H4    0.00     0.00 -120.00    0.00  0.00  
IC C13  C11  *C12  H11   0.00     0.00  120.00    0.00  0.00  
IC C13  C11  *C12  H12   0.00     0.00 -120.00    0.00  0.00  
IC H16  C2   *C17  H17   0.00     0.00  120.00    0.00  0.00  
IC H16  C2   *C17  H18   0.00     0.00 -120.00    0.00  0.00  
IC H19  C2   *C18  H20   0.00     0.00  120.00    0.00  0.00  
IC H19  C2   *C18  H21   0.00     0.00 -120.00    0.00  0.00  
IC H22  C4   *C19  H23   0.00     0.00  120.00    0.00  0.00  
IC H22  C4   *C19  H24   0.00     0.00 -120.00    0.00  0.00  
IC H25  C10  *C20  H26   0.00     0.00  120.00    0.00  0.00  
IC H25  C10  *C20  H27   0.00     0.00 -120.00    0.00  0.00  
IC H33  C23  *C24  H34   0.00     0.00  120.00    0.00  0.00  
IC H33  C23  *C24  H35   0.00     0.00 -120.00    0.00  0.00  
IC H36  C25  *C26  H37   0.00     0.00  120.00    0.00  0.00  
IC H36  C25  *C26  H38   0.00     0.00 -120.00    0.00  0.00  
IC H40  C28  *C29  H41   0.00     0.00  120.00    0.00  0.00  
IC H40  C28  *C29  H42   0.00     0.00 -120.00    0.00  0.00  
IC H43  C28  *C30  H44   0.00     0.00  120.00    0.00  0.00  
IC H43  C28  *C30  H45   0.00     0.00 -120.00    0.00  0.00  

END
