# Supplementary material for: Exploring the mechanism of Alisma orientale for the treatment of pregnancy induced hypertension and potential hepato-nephrotoxicity by using network pharmacology, network toxicology, molecular docking and molecular dynamics simulation
Source: Front Pharmacol. 2022 Nov 15;13:1027112. doi: 10.3389/fphar.2022.1027112 (PMC9705790; doi:10.3389/fphar.2022.1027112)
Supplement: Supplementary file 2 [file DataSheet3.zip › AKT1/AKTE23/clusters.dock4.csv]

Cluster ClusterRank deltaG deltaGelec deltaGvdw deltaGligsolvnonpol deltaGligsolvpol deltaGprotsolvnonpol deltaGprotsolvpol deltaGcompsolvnonpol deltaGcompsolvpol extraFull surfFull solvFull IntraFull InterFull FullFitness SimpleFitness Energy
0 0 -7.2233706 0.0 -33.6653 16.7318 -13.3553 281.59 -1938.72 282.142 -1927.86 0.0 282.142 -1927.86 111.226 -33.6653 -1568.1573 64.2566 64.2566
0 1 -7.2233706 0.0 -33.6653 16.7318 -13.3553 281.59 -1938.72 282.142 -1927.86 0.0 282.142 -1927.86 111.226 -33.6653 -1568.1573 64.2566 64.2566
0 2 -7.2233706 0.0 -33.6653 16.7318 -13.3553 281.59 -1938.72 282.142 -1927.86 0.0 282.142 -1927.86 111.226 -33.6653 -1568.1573 64.2566 64.2566
0 3 -7.213812 0.0 -33.7488 16.7696 -13.3822 281.59 -1938.72 282.017 -1927.35 0.0 282.017 -1927.35 111.031 -33.7488 -1568.0508 64.0794 64.0794
0 4 -7.213812 0.0 -33.7488 16.7696 -13.3822 281.59 -1938.72 282.017 -1927.35 0.0 282.017 -1927.35 111.031 -33.7488 -1568.0508 64.0794 64.0794
0 5 -7.2456064 0.0 -34.0509 16.7554 -13.3995 281.59 -1938.72 281.99 -1927.4 0.0 281.99 -1927.4 111.459 -34.0509 -1568.002 64.0613 64.0613
0 6 -7.2456064 0.0 -34.0509 16.7554 -13.3995 281.59 -1938.72 281.99 -1927.4 0.0 281.99 -1927.4 111.459 -34.0509 -1568.002 64.0613 64.0613
0 7 -7.2456064 0.0 -34.0509 16.7554 -13.3995 281.59 -1938.72 281.99 -1927.4 0.0 281.99 -1927.4 111.459 -34.0509 -1568.002 64.0613 64.0613
1 0 -6.69286 0.0 -30.5156 16.4483 -13.1385 281.59 -1938.72 283.506 -1926.39 0.0 283.506 -1926.39 107.039 -30.5156 -1566.3606 60.4683 60.4683
1 1 -6.69286 0.0 -30.5156 16.4483 -13.1385 281.59 -1938.72 283.506 -1926.39 0.0 283.506 -1926.39 107.039 -30.5156 -1566.3606 60.4683 60.4683
1 2 -6.69286 0.0 -30.5156 16.4483 -13.1385 281.59 -1938.72 283.506 -1926.39 0.0 283.506 -1926.39 107.039 -30.5156 -1566.3606 60.4683 60.4683
1 3 -6.620754 0.0 -29.5743 16.4591 -13.1646 281.59 -1938.72 283.502 -1926.67 0.0 283.502 -1926.67 106.727 -29.5743 -1566.0154 60.789 60.789
1 4 -6.620754 0.0 -29.5743 16.4591 -13.1646 281.59 -1938.72 283.502 -1926.67 0.0 283.502 -1926.67 106.727 -29.5743 -1566.0154 60.789 60.789
1 5 -6.620754 0.0 -29.5743 16.4591 -13.1646 281.59 -1938.72 283.502 -1926.67 0.0 283.502 -1926.67 106.727 -29.5743 -1566.0154 60.789 60.789
1 6 -6.5678387 0.0 -30.4918 16.5084 -13.4384 281.59 -1938.72 283.803 -1925.05 0.0 283.803 -1925.05 106.47 -30.4918 -1565.2689 61.4606 61.4606
1 7 -6.5678387 0.0 -30.4918 16.5084 -13.4384 281.59 -1938.72 283.803 -1925.05 0.0 283.803 -1925.05 106.47 -30.4918 -1565.2689 61.4606 61.4606
2 0 -6.48695 0.0 -27.3013 16.6864 -13.2074 281.59 -1938.72 286.854 -1932.87 0.0 286.854 -1932.87 107.204 -27.3013 -1566.1133 68.2751 68.2751
2 1 -6.48695 0.0 -27.3013 16.6864 -13.2074 281.59 -1938.72 286.854 -1932.87 0.0 286.854 -1932.87 107.204 -27.3013 -1566.1133 68.2751 68.2751
2 2 -6.4841204 0.0 -27.2973 16.6874 -13.1968 281.59 -1938.72 286.849 -1932.81 0.0 286.849 -1932.81 107.219 -27.2973 -1566.0393 68.314 68.314
2 3 -6.4841204 0.0 -27.2973 16.6874 -13.1968 281.59 -1938.72 286.849 -1932.81 0.0 286.849 -1932.81 107.219 -27.2973 -1566.0393 68.314 68.314
2 4 -6.4841204 0.0 -27.2973 16.6874 -13.1968 281.59 -1938.72 286.849 -1932.81 0.0 286.849 -1932.81 107.219 -27.2973 -1566.0393 68.314 68.314
2 5 -6.476141 0.0 -27.1747 16.6887 -13.1879 281.59 -1938.72 286.876 -1932.9 0.0 286.876 -1932.9 107.178 -27.1747 -1566.0208 68.3523 68.3523
2 6 -6.476141 0.0 -27.1747 16.6887 -13.1879 281.59 -1938.72 286.876 -1932.9 0.0 286.876 -1932.9 107.178 -27.1747 -1566.0208 68.3523 68.3523
2 7 -6.476141 0.0 -27.1747 16.6887 -13.1879 281.59 -1938.72 286.876 -1932.9 0.0 286.876 -1932.9 107.178 -27.1747 -1566.0208 68.3523 68.3523
3 0 -6.7453575 0.0 -25.4788 16.9146 -12.6634 281.59 -1938.72 283.32 -1933.55 0.0 283.32 -1933.55 112.499 -25.4788 -1563.2097 66.5134 66.5134
3 1 -6.6709895 0.0 -24.6473 16.872 -12.7378 281.59 -1938.72 283.365 -1933.83 0.0 283.365 -1933.83 112.311 -24.6473 -1562.8013 66.9945 66.9945
3 2 -6.6709895 0.0 -24.6473 16.872 -12.7378 281.59 -1938.72 283.365 -1933.83 0.0 283.365 -1933.83 112.311 -24.6473 -1562.8013 66.9945 66.9945
3 3 -6.6709895 0.0 -24.6473 16.872 -12.7378 281.59 -1938.72 283.365 -1933.83 0.0 283.365 -1933.83 112.311 -24.6473 -1562.8013 66.9945 66.9945
3 4 -6.4584737 0.0 -23.1292 16.9251 -12.6648 281.59 -1938.72 283.385 -1932.58 0.0 283.385 -1932.58 112.331 -23.1292 -1559.9932 68.7218 68.7218
3 5 -6.4584737 0.0 -23.1292 16.9251 -12.6648 281.59 -1938.72 283.385 -1932.58 0.0 283.385 -1932.58 112.331 -23.1292 -1559.9932 68.7218 68.7218
3 6 -6.4584737 0.0 -23.1292 16.9251 -12.6648 281.59 -1938.72 283.385 -1932.58 0.0 283.385 -1932.58 112.331 -23.1292 -1559.9932 68.7218 68.7218
3 7 -6.4584737 0.0 -23.1292 16.9251 -12.6648 281.59 -1938.72 283.385 -1932.58 0.0 283.385 -1932.58 112.331 -23.1292 -1559.9932 68.7218 68.7218
4 0 -6.351482 0.0 -21.6226 16.682 -13.0231 281.59 -1938.72 283.906 -1934.7 0.0 283.906 -1934.7 111.171 -21.6226 -1561.2456 69.6413 69.6413
4 1 -6.351482 0.0 -21.6226 16.682 -13.0231 281.59 -1938.72 283.906 -1934.7 0.0 283.906 -1934.7 111.171 -21.6226 -1561.2456 69.6413 69.6413
4 2 -6.2968473 0.0 -21.0318 16.7024 -13.0958 281.59 -1938.72 284.002 -1934.91 0.0 284.002 -1934.91 111.257 -21.0318 -1560.6829 69.9537 69.9537
4 3 -6.2968473 0.0 -21.0318 16.7024 -13.0958 281.59 -1938.72 284.002 -1934.91 0.0 284.002 -1934.91 111.257 -21.0318 -1560.6829 69.9537 69.9537
4 4 -6.2968473 0.0 -21.0318 16.7024 -13.0958 281.59 -1938.72 284.002 -1934.91 0.0 284.002 -1934.91 111.257 -21.0318 -1560.6829 69.9537 69.9537
4 5 -6.2968473 0.0 -21.0318 16.7024 -13.0958 281.59 -1938.72 284.002 -1934.91 0.0 284.002 -1934.91 111.257 -21.0318 -1560.6829 69.9537 69.9537
4 6 -6.1948647 0.0 -19.9205 16.7029 -13.0361 281.59 -1938.72 284.286 -1935.34 0.0 284.286 -1935.34 111.18 -19.9205 -1559.7944 70.9114 70.9114
4 7 -6.1948647 0.0 -19.9205 16.7029 -13.0361 281.59 -1938.72 284.286 -1935.34 0.0 284.286 -1935.34 111.18 -19.9205 -1559.7944 70.9114 70.9114
5 0 -7.1129975 0.0 -30.8372 16.7825 -12.4246 281.59 -1938.72 282.602 -1930.13 0.0 282.602 -1930.13 117.385 -30.8372 -1560.9802 68.3169 68.3169
5 1 -7.1129975 0.0 -30.8372 16.7825 -12.4246 281.59 -1938.72 282.602 -1930.13 0.0 282.602 -1930.13 117.385 -30.8372 -1560.9802 68.3169 68.3169
5 2 -7.1255236 0.0 -31.0259 16.7788 -12.4207 281.59 -1938.72 282.573 -1930.0 0.0 282.573 -1930.0 117.493 -31.0259 -1560.96 68.2984 68.2984
5 3 -7.1255236 0.0 -31.0259 16.7788 -12.4207 281.59 -1938.72 282.573 -1930.0 0.0 282.573 -1930.0 117.493 -31.0259 -1560.96 68.2984 68.2984
5 4 -7.093158 0.0 -30.6667 16.7842 -12.4148 281.59 -1938.72 282.604 -1930.06 0.0 282.604 -1930.06 117.362 -30.6667 -1560.7607 68.3532 68.3532
5 5 -7.093158 0.0 -30.6667 16.7842 -12.4148 281.59 -1938.72 282.604 -1930.06 0.0 282.604 -1930.06 117.362 -30.6667 -1560.7607 68.3532 68.3532
5 6 -7.093158 0.0 -30.6667 16.7842 -12.4148 281.59 -1938.72 282.604 -1930.06 0.0 282.604 -1930.06 117.362 -30.6667 -1560.7607 68.3532 68.3532
5 7 -7.093158 0.0 -30.6667 16.7842 -12.4148 281.59 -1938.72 282.604 -1930.06 0.0 282.604 -1930.06 117.362 -30.6667 -1560.7607 68.3532 68.3532
6 0 -6.3824134 0.0 -25.5147 16.4818 -11.9534 281.59 -1938.72 283.952 -1928.5 0.0 283.952 -1928.5 110.356 -25.5147 -1559.7067 70.2115 70.2115
6 1 -6.3824134 0.0 -25.5147 16.4818 -11.9534 281.59 -1938.72 283.952 -1928.5 0.0 283.952 -1928.5 110.356 -25.5147 -1559.7067 70.2115 70.2115
6 2 -6.2907405 0.0 -22.5546 16.4793 -12.0674 281.59 -1938.72 283.942 -1931.68 0.0 283.942 -1931.68 110.672 -22.5546 -1559.6206 70.5574 70.5574
6 3 -6.2907405 0.0 -22.5546 16.4793 -12.0674 281.59 -1938.72 283.942 -1931.68 0.0 283.942 -1931.68 110.672 -22.5546 -1559.6206 70.5574 70.5574
6 4 -6.2907405 0.0 -22.5546 16.4793 -12.0674 281.59 -1938.72 283.942 -1931.68 0.0 283.942 -1931.68 110.672 -22.5546 -1559.6206 70.5574 70.5574
6 5 -6.2907405 0.0 -22.5546 16.4793 -12.0674 281.59 -1938.72 283.942 -1931.68 0.0 283.942 -1931.68 110.672 -22.5546 -1559.6206 70.5574 70.5574
6 6 -6.270785 0.0 -22.4245 16.4457 -12.0468 281.59 -1938.72 283.912 -1931.54 0.0 283.912 -1931.54 110.741 -22.4245 -1559.3115 70.7967 70.7967
6 7 -6.270785 0.0 -22.4245 16.4457 -12.0468 281.59 -1938.72 283.912 -1931.54 0.0 283.912 -1931.54 110.741 -22.4245 -1559.3115 70.7967 70.7967
7 0 -6.9150968 0.0 -29.4758 16.3992 -14.903 281.59 -1938.72 283.002 -1932.69 0.0 283.002 -1932.69 119.945 -29.4758 -1559.2188 69.9798 69.9798
7 1 -6.9150968 0.0 -29.4758 16.3992 -14.903 281.59 -1938.72 283.002 -1932.69 0.0 283.002 -1932.69 119.945 -29.4758 -1559.2188 69.9798 69.9798
7 2 -6.9033375 0.0 -29.023 16.4201 -14.8475 281.59 -1938.72 283.015 -1933.13 0.0 283.015 -1933.13 119.991 -29.023 -1559.147 70.1226 70.1226
7 3 -6.9033375 0.0 -29.023 16.4201 -14.8475 281.59 -1938.72 283.015 -1933.13 0.0 283.015 -1933.13 119.991 -29.023 -1559.147 70.1226 70.1226
7 4 -6.9033375 0.0 -29.023 16.4201 -14.8475 281.59 -1938.72 283.015 -1933.13 0.0 283.015 -1933.13 119.991 -29.023 -1559.147 70.1226 70.1226
7 5 -6.9033375 0.0 -29.023 16.4201 -14.8475 281.59 -1938.72 283.015 -1933.13 0.0 283.015 -1933.13 119.991 -29.023 -1559.147 70.1226 70.1226
7 6 -6.811957 0.0 -28.335 16.3509 -14.7581 281.59 -1938.72 283.314 -1933.18 0.0 283.314 -1933.18 119.304 -28.335 -1558.8971 70.795 70.795
7 7 -6.811957 0.0 -28.335 16.3509 -14.7581 281.59 -1938.72 283.314 -1933.18 0.0 283.314 -1933.18 119.304 -28.335 -1558.8971 70.795 70.795
8 0 -6.607023 0.0 -27.0115 16.6311 -15.2934 281.59 -1938.72 283.929 -1932.93 0.0 283.929 -1932.93 118.554 -27.0115 -1557.4586 72.7788 72.7788
8 1 -6.6266646 0.0 -27.1609 16.6379 -15.2848 281.59 -1938.72 283.799 -1932.8 0.0 283.799 -1932.8 118.749 -27.1609 -1557.4128 72.6847 72.6847
8 2 -6.624099 0.0 -27.1905 16.6349 -15.2786 281.59 -1938.72 283.792 -1932.7 0.0 283.792 -1932.7 118.8 -27.1905 -1557.2985 72.7353 72.7353
8 3 -6.6308036 0.0 -28.9139 16.7334 -15.5333 281.59 -1938.72 284.699 -1931.65 0.0 284.699 -1931.65 128.309 -28.9139 -1547.5559 82.5947 82.5947
8 4 -6.616915 0.0 -28.834 16.7434 -15.5022 281.59 -1938.72 284.809 -1931.67 0.0 284.809 -1931.67 128.395 -28.834 -1547.3 82.8867 82.8867
8 5 -6.616915 0.0 -28.834 16.7434 -15.5022 281.59 -1938.72 284.809 -1931.67 0.0 284.809 -1931.67 128.395 -28.834 -1547.3 82.8867 82.8867
8 6 -6.616915 0.0 -28.834 16.7434 -15.5022 281.59 -1938.72 284.809 -1931.67 0.0 284.809 -1931.67 128.395 -28.834 -1547.3 82.8867 82.8867
8 7 -6.3200145 0.0 -23.2931 16.7429 -14.0844 281.59 -1938.72 284.863 -1934.05 0.0 284.863 -1934.05 125.274 -23.2931 -1547.206 83.1595 83.1595
9 0 -6.552337 0.0 -32.0348 16.8301 -14.8253 281.59 -1938.72 285.633 -1926.13 0.0 285.633 -1926.13 115.928 -32.0348 -1556.6038 72.4332 72.4332
9 1 -6.552337 0.0 -32.0348 16.8301 -14.8253 281.59 -1938.72 285.633 -1926.13 0.0 285.633 -1926.13 115.928 -32.0348 -1556.6038 72.4332 72.4332
9 2 -6.288201 0.0 -28.8507 16.7768 -14.7565 281.59 -1938.72 286.015 -1927.34 0.0 286.015 -1927.34 114.303 -28.8507 -1555.8727 72.5469 72.5469
9 3 -6.288201 0.0 -28.8507 16.7768 -14.7565 281.59 -1938.72 286.015 -1927.34 0.0 286.015 -1927.34 114.303 -28.8507 -1555.8727 72.5469 72.5469
9 4 -6.288201 0.0 -28.8507 16.7768 -14.7565 281.59 -1938.72 286.015 -1927.34 0.0 286.015 -1927.34 114.303 -28.8507 -1555.8727 72.5469 72.5469
9 5 -6.3384457 0.0 -29.4873 16.8353 -14.7922 281.59 -1938.72 285.923 -1926.98 0.0 285.923 -1926.98 115.67 -29.4873 -1554.8743 73.8088 73.8088
9 6 -6.3384457 0.0 -29.4873 16.8353 -14.7922 281.59 -1938.72 285.923 -1926.98 0.0 285.923 -1926.98 115.67 -29.4873 -1554.8743 73.8088 73.8088
9 7 -6.3384457 0.0 -29.4873 16.8353 -14.7922 281.59 -1938.72 285.923 -1926.98 0.0 285.923 -1926.98 115.67 -29.4873 -1554.8743 73.8088 73.8088
10 0 -5.9374175 0.0 -22.0767 16.6483 -12.2835 281.59 -1938.72 285.462 -1928.95 0.0 285.462 -1928.95 110.084 -22.0767 -1555.4806 69.4675 69.4675
10 1 -5.9374175 0.0 -22.0767 16.6483 -12.2835 281.59 -1938.72 285.462 -1928.95 0.0 285.462 -1928.95 110.084 -22.0767 -1555.4806 69.4675 69.4675
10 2 -5.9374175 0.0 -22.0767 16.6483 -12.2835 281.59 -1938.72 285.462 -1928.95 0.0 285.462 -1928.95 110.084 -22.0767 -1555.4806 69.4675 69.4675
10 3 -5.5542808 0.0 -15.5369 16.6957 -12.2317 281.59 -1938.72 284.994 -1931.95 0.0 284.994 -1931.95 111.949 -15.5369 -1550.5438 72.3988 72.3988
10 4 -5.5542808 0.0 -15.5369 16.6957 -12.2317 281.59 -1938.72 284.994 -1931.95 0.0 284.994 -1931.95 111.949 -15.5369 -1550.5438 72.3988 72.3988
10 5 -5.5542808 0.0 -15.5369 16.6957 -12.2317 281.59 -1938.72 284.994 -1931.95 0.0 284.994 -1931.95 111.949 -15.5369 -1550.5438 72.3988 72.3988
10 6 -5.5542808 0.0 -15.5369 16.6957 -12.2317 281.59 -1938.72 284.994 -1931.95 0.0 284.994 -1931.95 111.949 -15.5369 -1550.5438 72.3988 72.3988
10 7 -6.1483307 0.0 -25.2122 16.6747 -11.1984 281.59 -1938.72 284.858 -1925.49 0.0 284.858 -1925.49 119.465 -25.2122 -1546.3792 78.4206 78.4206
11 0 -6.313448 0.0 -23.18 16.538 -12.8341 281.59 -1938.72 282.622 -1929.72 0.0 282.622 -1929.72 115.438 -23.18 -1554.8398 74.7333 74.7333
11 1 -6.2892737 0.0 -22.6879 16.5386 -12.7751 281.59 -1938.72 282.573 -1929.95 0.0 282.573 -1929.95 115.515 -22.6879 -1554.5498 74.9185 74.9185
11 2 -6.2892737 0.0 -22.6879 16.5386 -12.7751 281.59 -1938.72 282.573 -1929.95 0.0 282.573 -1929.95 115.515 -22.6879 -1554.5498 74.9185 74.9185
11 3 -6.2892737 0.0 -22.6879 16.5386 -12.7751 281.59 -1938.72 282.573 -1929.95 0.0 282.573 -1929.95 115.515 -22.6879 -1554.5498 74.9185 74.9185
11 4 -6.290321 0.0 -22.9092 16.5398 -12.8023 281.59 -1938.72 282.521 -1929.57 0.0 282.521 -1929.57 115.797 -22.9092 -1554.1611 75.0434 75.0434
11 5 -6.290321 0.0 -22.9092 16.5398 -12.8023 281.59 -1938.72 282.521 -1929.57 0.0 282.521 -1929.57 115.797 -22.9092 -1554.1611 75.0434 75.0434
11 6 -6.290321 0.0 -22.9092 16.5398 -12.8023 281.59 -1938.72 282.521 -1929.57 0.0 282.521 -1929.57 115.797 -22.9092 -1554.1611 75.0434 75.0434
11 7 -6.290321 0.0 -22.9092 16.5398 -12.8023 281.59 -1938.72 282.521 -1929.57 0.0 282.521 -1929.57 115.797 -22.9092 -1554.1611 75.0434 75.0434
12 0 -6.817627 0.0 -33.1981 16.8512 -14.2996 281.59 -1938.72 284.599 -1926.51 0.0 284.599 -1926.51 121.189 -33.1981 -1553.92 76.2329 76.2329
12 1 -6.817627 0.0 -33.1981 16.8512 -14.2996 281.59 -1938.72 284.599 -1926.51 0.0 284.599 -1926.51 121.189 -33.1981 -1553.92 76.2329 76.2329
12 2 -6.7975955 0.0 -33.0559 16.8691 -14.2998 281.59 -1938.72 284.641 -1926.44 0.0 284.641 -1926.44 121.005 -33.0559 -1553.8499 76.1414 76.1414
12 3 -6.7975955 0.0 -33.0559 16.8691 -14.2998 281.59 -1938.72 284.641 -1926.44 0.0 284.641 -1926.44 121.005 -33.0559 -1553.8499 76.1414 76.1414
12 4 -6.7975955 0.0 -33.0559 16.8691 -14.2998 281.59 -1938.72 284.641 -1926.44 0.0 284.641 -1926.44 121.005 -33.0559 -1553.8499 76.1414 76.1414
12 5 -6.7975955 0.0 -33.0559 16.8691 -14.2998 281.59 -1938.72 284.641 -1926.44 0.0 284.641 -1926.44 121.005 -33.0559 -1553.8499 76.1414 76.1414
12 6 -6.816428 0.0 -33.1489 16.8614 -14.2864 281.59 -1938.72 284.523 -1926.42 0.0 284.523 -1926.42 121.356 -33.1489 -1553.69 76.4204 76.4204
12 7 -6.816428 0.0 -33.1489 16.8614 -14.2864 281.59 -1938.72 284.523 -1926.42 0.0 284.523 -1926.42 121.356 -33.1489 -1553.69 76.4204 76.4204
13 0 -6.332305 0.0 -26.7127 16.9915 -11.5983 281.59 -1938.72 286.542 -1928.69 0.0 286.542 -1928.69 119.573 -26.7127 -1549.2876 80.4131 80.4131
13 1 -6.332305 0.0 -26.7127 16.9915 -11.5983 281.59 -1938.72 286.542 -1928.69 0.0 286.542 -1928.69 119.573 -26.7127 -1549.2876 80.4131 80.4131
13 2 -6.332305 0.0 -26.7127 16.9915 -11.5983 281.59 -1938.72 286.542 -1928.69 0.0 286.542 -1928.69 119.573 -26.7127 -1549.2876 80.4131 80.4131
13 3 -6.3458066 0.0 -26.7636 17.0107 -11.5701 281.59 -1938.72 286.52 -1928.74 0.0 286.52 -1928.74 119.775 -26.7636 -1549.2086 80.5045 80.5045
13 4 -6.3458066 0.0 -26.7636 17.0107 -11.5701 281.59 -1938.72 286.52 -1928.74 0.0 286.52 -1928.74 119.775 -26.7636 -1549.2086 80.5045 80.5045
13 5 -6.3458066 0.0 -26.7636 17.0107 -11.5701 281.59 -1938.72 286.52 -1928.74 0.0 286.52 -1928.74 119.775 -26.7636 -1549.2086 80.5045 80.5045
13 6 -6.3458066 0.0 -26.7636 17.0107 -11.5701 281.59 -1938.72 286.52 -1928.74 0.0 286.52 -1928.74 119.775 -26.7636 -1549.2086 80.5045 80.5045
13 7 -5.8514476 0.0 -18.9401 17.0274 -11.4368 281.59 -1938.72 286.82 -1933.06 0.0 286.82 -1933.06 118.743 -18.9401 -1546.4373 82.2648 82.2648
14 0 -6.1446686 0.0 -25.3287 17.2276 -13.8678 281.59 -1938.72 284.829 -1927.02 0.0 284.829 -1927.02 118.911 -25.3287 -1548.6088 77.2889 77.2889
14 1 -6.094454 0.0 -24.251 17.2529 -13.7699 281.59 -1938.72 284.733 -1927.58 0.0 284.733 -1927.58 118.951 -24.251 -1548.147 77.3125 77.3125
14 2 -6.094454 0.0 -24.251 17.2529 -13.7699 281.59 -1938.72 284.733 -1927.58 0.0 284.733 -1927.58 118.951 -24.251 -1548.147 77.3125 77.3125
14 3 -6.094454 0.0 -24.251 17.2529 -13.7699 281.59 -1938.72 284.733 -1927.58 0.0 284.733 -1927.58 118.951 -24.251 -1548.147 77.3125 77.3125
14 4 -6.094454 0.0 -24.251 17.2529 -13.7699 281.59 -1938.72 284.733 -1927.58 0.0 284.733 -1927.58 118.951 -24.251 -1548.147 77.3125 77.3125
14 5 -5.993778 0.0 -22.4714 17.2621 -13.7234 281.59 -1938.72 284.775 -1928.69 0.0 284.775 -1928.69 118.353 -22.4714 -1548.0333 77.2205 77.2205
14 6 -5.993778 0.0 -22.4714 17.2621 -13.7234 281.59 -1938.72 284.775 -1928.69 0.0 284.775 -1928.69 118.353 -22.4714 -1548.0333 77.2205 77.2205
14 7 -5.993778 0.0 -22.4714 17.2621 -13.7234 281.59 -1938.72 284.775 -1928.69 0.0 284.775 -1928.69 118.353 -22.4714 -1548.0333 77.2205 77.2205
15 0 -5.836022 0.0 -18.7786 16.6764 -12.456 281.59 -1938.72 285.643 -1932.8 0.0 285.643 -1932.8 117.576 -18.7786 -1548.3596 78.7749 78.7749
15 1 -5.836022 0.0 -18.7786 16.6764 -12.456 281.59 -1938.72 285.643 -1932.8 0.0 285.643 -1932.8 117.576 -18.7786 -1548.3596 78.7749 78.7749
15 2 -5.836022 0.0 -18.7786 16.6764 -12.456 281.59 -1938.72 285.643 -1932.8 0.0 285.643 -1932.8 117.576 -18.7786 -1548.3596 78.7749 78.7749
15 3 -5.836022 0.0 -18.7786 16.6764 -12.456 281.59 -1938.72 285.643 -1932.8 0.0 285.643 -1932.8 117.576 -18.7786 -1548.3596 78.7749 78.7749
15 4 -5.837747 0.0 -18.8288 16.6825 -12.5005 281.59 -1938.72 285.704 -1932.88 0.0 285.704 -1932.88 117.843 -18.8288 -1548.1619 78.9718 78.9718
15 5 -5.837747 0.0 -18.8288 16.6825 -12.5005 281.59 -1938.72 285.704 -1932.88 0.0 285.704 -1932.88 117.843 -18.8288 -1548.1619 78.9718 78.9718
15 6 -5.837747 0.0 -18.8288 16.6825 -12.5005 281.59 -1938.72 285.704 -1932.88 0.0 285.704 -1932.88 117.843 -18.8288 -1548.1619 78.9718 78.9718
15 7 -5.643163 0.0 -14.0745 16.6504 -10.98 281.59 -1938.72 285.899 -1935.88 0.0 285.899 -1935.88 116.08 -14.0745 -1547.9756 79.8658 79.8658
16 0 -5.758429 0.0 -26.9436 16.7605 -12.0892 281.59 -1938.72 289.593 -1924.52 0.0 289.593 -1924.52 115.022 -26.9436 -1546.8486 76.0443 76.0443
16 1 -5.758429 0.0 -26.9436 16.7605 -12.0892 281.59 -1938.72 289.593 -1924.52 0.0 289.593 -1924.52 115.022 -26.9436 -1546.8486 76.0443 76.0443
16 2 -5.758429 0.0 -26.9436 16.7605 -12.0892 281.59 -1938.72 289.593 -1924.52 0.0 289.593 -1924.52 115.022 -26.9436 -1546.8486 76.0443 76.0443
16 3 -5.741575 0.0 -26.7516 16.7495 -12.0491 281.59 -1938.72 289.62 -1924.56 0.0 289.62 -1924.56 115.076 -26.7516 -1546.6157 76.2835 76.2835
16 4 -5.741575 0.0 -26.7516 16.7495 -12.0491 281.59 -1938.72 289.62 -1924.56 0.0 289.62 -1924.56 115.076 -26.7516 -1546.6157 76.2835 76.2835
16 5 -5.741575 0.0 -26.7516 16.7495 -12.0491 281.59 -1938.72 289.62 -1924.56 0.0 289.62 -1924.56 115.076 -26.7516 -1546.6157 76.2835 76.2835
16 6 -5.741575 0.0 -26.7516 16.7495 -12.0491 281.59 -1938.72 289.62 -1924.56 0.0 289.62 -1924.56 115.076 -26.7516 -1546.6157 76.2835 76.2835
16 7 -5.6896605 0.0 -26.2936 16.7421 -12.0782 281.59 -1938.72 289.788 -1924.72 0.0 289.788 -1924.72 115.053 -26.2936 -1546.1726 76.6984 76.6984
17 0 -5.7938685 0.0 -19.1199 16.59 -13.3389 281.59 -1938.72 284.983 -1931.58 0.0 284.983 -1931.58 120.573 -19.1199 -1545.1438 79.6095 79.6095
17 1 -5.7938685 0.0 -19.1199 16.59 -13.3389 281.59 -1938.72 284.983 -1931.58 0.0 284.983 -1931.58 120.573 -19.1199 -1545.1438 79.6095 79.6095
17 2 -5.8610997 0.0 -20.3831 16.5685 -13.1441 281.59 -1938.72 284.909 -1930.45 0.0 284.909 -1930.45 120.785 -20.3831 -1545.1392 79.9288 79.9288
17 3 -5.8610997 0.0 -20.3831 16.5685 -13.1441 281.59 -1938.72 284.909 -1930.45 0.0 284.909 -1930.45 120.785 -20.3831 -1545.1392 79.9288 79.9288
17 4 -5.8610997 0.0 -20.3831 16.5685 -13.1441 281.59 -1938.72 284.909 -1930.45 0.0 284.909 -1930.45 120.785 -20.3831 -1545.1392 79.9288 79.9288
17 5 -5.8610997 0.0 -20.3831 16.5685 -13.1441 281.59 -1938.72 284.909 -1930.45 0.0 284.909 -1930.45 120.785 -20.3831 -1545.1392 79.9288 79.9288
17 6 -5.9363046 0.0 -21.5059 16.5412 -13.266 281.59 -1938.72 284.749 -1929.86 0.0 284.749 -1929.86 121.704 -21.5059 -1544.9128 80.2294 80.2294
17 7 -5.9363046 0.0 -21.5059 16.5412 -13.266 281.59 -1938.72 284.749 -1929.86 0.0 284.749 -1929.86 121.704 -21.5059 -1544.9128 80.2294 80.2294
18 0 -6.0356255 0.0 -19.7531 16.7701 -11.2276 281.59 -1938.72 286.858 -1935.06 0.0 286.858 -1935.06 122.908 -19.7531 -1545.0471 87.0215 87.0215
18 1 -6.0356255 0.0 -19.7531 16.7701 -11.2276 281.59 -1938.72 286.858 -1935.06 0.0 286.858 -1935.06 122.908 -19.7531 -1545.0471 87.0215 87.0215
18 2 -5.9897046 0.0 -19.247 16.7554 -11.2018 281.59 -1938.72 286.904 -1935.16 0.0 286.904 -1935.16 123.061 -19.247 -1544.4421 87.5673 87.5673
18 3 -5.9897046 0.0 -19.247 16.7554 -11.2018 281.59 -1938.72 286.904 -1935.16 0.0 286.904 -1935.16 123.061 -19.247 -1544.4421 87.5673 87.5673
18 4 -5.9897046 0.0 -19.247 16.7554 -11.2018 281.59 -1938.72 286.904 -1935.16 0.0 286.904 -1935.16 123.061 -19.247 -1544.4421 87.5673 87.5673
18 5 -5.9897046 0.0 -19.247 16.7554 -11.2018 281.59 -1938.72 286.904 -1935.16 0.0 286.904 -1935.16 123.061 -19.247 -1544.4421 87.5673 87.5673
18 6 -6.0096464 0.0 -20.9658 16.7797 -12.42 281.59 -1938.72 287.163 -1934.41 0.0 287.163 -1934.41 123.895 -20.9658 -1544.3179 87.2808 87.2808
18 7 -6.0096464 0.0 -20.9658 16.7797 -12.42 281.59 -1938.72 287.163 -1934.41 0.0 287.163 -1934.41 123.895 -20.9658 -1544.3179 87.2808 87.2808
19 0 -6.4151006 0.0 -29.828 16.8185 -10.6141 281.59 -1938.72 286.354 -1924.22 0.0 286.354 -1924.22 124.326 -29.828 -1543.3679 84.7319 84.7319
19 1 -6.4151006 0.0 -29.828 16.8185 -10.6141 281.59 -1938.72 286.354 -1924.22 0.0 286.354 -1924.22 124.326 -29.828 -1543.3679 84.7319 84.7319
19 2 -6.1768475 0.0 -26.753 16.7498 -11.5059 281.59 -1938.72 285.773 -1925.18 0.0 285.773 -1925.18 126.658 -26.753 -1539.502 86.6055 86.6055
19 3 -6.1768475 0.0 -26.753 16.7498 -11.5059 281.59 -1938.72 285.773 -1925.18 0.0 285.773 -1925.18 126.658 -26.753 -1539.502 86.6055 86.6055
19 4 -6.1768475 0.0 -26.753 16.7498 -11.5059 281.59 -1938.72 285.773 -1925.18 0.0 285.773 -1925.18 126.658 -26.753 -1539.502 86.6055 86.6055
19 5 -6.1768475 0.0 -26.753 16.7498 -11.5059 281.59 -1938.72 285.773 -1925.18 0.0 285.773 -1925.18 126.658 -26.753 -1539.502 86.6055 86.6055
19 6 -6.1768475 0.0 -26.753 16.7498 -11.5059 281.59 -1938.72 285.773 -1925.18 0.0 285.773 -1925.18 126.658 -26.753 -1539.502 86.6055 86.6055
19 7 -6.032399 0.0 -24.3105 16.7185 -11.7455 281.59 -1938.72 285.428 -1926.35 0.0 285.428 -1926.35 126.128 -24.3105 -1539.1045 85.8884 85.8884
20 0 -5.5254154 0.0 -14.9004 16.9221 -12.1288 281.59 -1938.72 287.097 -1935.26 0.0 287.097 -1935.26 120.218 -14.9004 -1542.8455 83.8336 83.8336
20 1 -5.5254154 0.0 -14.9004 16.9221 -12.1288 281.59 -1938.72 287.097 -1935.26 0.0 287.097 -1935.26 120.218 -14.9004 -1542.8455 83.8336 83.8336
20 2 -5.5254154 0.0 -14.9004 16.9221 -12.1288 281.59 -1938.72 287.097 -1935.26 0.0 287.097 -1935.26 120.218 -14.9004 -1542.8455 83.8336 83.8336
20 3 -5.7711596 0.0 -17.7848 16.6236 -11.1296 281.59 -1938.72 286.386 -1933.18 0.0 286.386 -1933.18 132.374 -17.7848 -1532.2048 94.3286 94.3286
20 4 -5.7711596 0.0 -17.7848 16.6236 -11.1296 281.59 -1938.72 286.386 -1933.18 0.0 286.386 -1933.18 132.374 -17.7848 -1532.2048 94.3286 94.3286
20 5 -5.7711596 0.0 -17.7848 16.6236 -11.1296 281.59 -1938.72 286.386 -1933.18 0.0 286.386 -1933.18 132.374 -17.7848 -1532.2048 94.3286 94.3286
20 6 -5.743734 0.0 -17.8888 16.5556 -11.2174 281.59 -1938.72 286.254 -1932.56 0.0 286.254 -1932.56 132.54 -17.8888 -1531.6548 94.4951 94.4951
20 7 -5.743734 0.0 -17.8888 16.5556 -11.2174 281.59 -1938.72 286.254 -1932.56 0.0 286.254 -1932.56 132.54 -17.8888 -1531.6548 94.4951 94.4951
21 0 -5.9127893 0.0 -20.4831 16.782 -11.7092 281.59 -1938.72 284.744 -1929.12 0.0 284.744 -1929.12 122.042 -20.4831 -1542.817 84.5795 84.5795
21 1 -5.9127893 0.0 -20.4831 16.782 -11.7092 281.59 -1938.72 284.744 -1929.12 0.0 284.744 -1929.12 122.042 -20.4831 -1542.817 84.5795 84.5795
21 2 -5.8659763 0.0 -18.0181 16.775 -11.7464 281.59 -1938.72 284.703 -1932.15 0.0 284.703 -1932.15 123.875 -18.0181 -1541.5901 85.237 85.237
21 3 -5.8659763 0.0 -18.0181 16.775 -11.7464 281.59 -1938.72 284.703 -1932.15 0.0 284.703 -1932.15 123.875 -18.0181 -1541.5901 85.237 85.237
21 4 -5.8659763 0.0 -18.0181 16.775 -11.7464 281.59 -1938.72 284.703 -1932.15 0.0 284.703 -1932.15 123.875 -18.0181 -1541.5901 85.237 85.237
21 5 -5.8287525 0.0 -17.7207 16.8227 -11.3717 281.59 -1938.72 284.494 -1931.23 0.0 284.494 -1931.23 123.63 -17.7207 -1540.8267 85.7901 85.7901
21 6 -5.8287525 0.0 -17.7207 16.8227 -11.3717 281.59 -1938.72 284.494 -1931.23 0.0 284.494 -1931.23 123.63 -17.7207 -1540.8267 85.7901 85.7901
21 7 -5.8287525 0.0 -17.7207 16.8227 -11.3717 281.59 -1938.72 284.494 -1931.23 0.0 284.494 -1931.23 123.63 -17.7207 -1540.8267 85.7901 85.7901
22 0 -6.01995 0.0 -19.9156 16.4091 -12.5877 281.59 -1938.72 284.949 -1933.52 0.0 284.949 -1933.52 125.803 -19.9156 -1542.6836 87.2196 87.2196
22 1 -6.01995 0.0 -19.9156 16.4091 -12.5877 281.59 -1938.72 284.949 -1933.52 0.0 284.949 -1933.52 125.803 -19.9156 -1542.6836 87.2196 87.2196
22 2 -6.01995 0.0 -19.9156 16.4091 -12.5877 281.59 -1938.72 284.949 -1933.52 0.0 284.949 -1933.52 125.803 -19.9156 -1542.6836 87.2196 87.2196
22 3 -6.01995 0.0 -19.9156 16.4091 -12.5877 281.59 -1938.72 284.949 -1933.52 0.0 284.949 -1933.52 125.803 -19.9156 -1542.6836 87.2196 87.2196
22 4 -5.7378006 0.0 -18.0742 16.365 -12.2627 281.59 -1938.72 285.26 -1931.98 0.0 285.26 -1931.98 127.084 -18.0742 -1537.7102 90.394 90.394
22 5 -5.7378006 0.0 -18.0742 16.365 -12.2627 281.59 -1938.72 285.26 -1931.98 0.0 285.26 -1931.98 127.084 -18.0742 -1537.7102 90.394 90.394
22 6 -5.654605 0.0 -17.4966 16.3686 -12.9676 281.59 -1938.72 285.2 -1932.12 0.0 285.2 -1932.12 127.098 -17.4966 -1537.3186 91.2184 91.2184
22 7 -5.654605 0.0 -17.4966 16.3686 -12.9676 281.59 -1938.72 285.2 -1932.12 0.0 285.2 -1932.12 127.098 -17.4966 -1537.3186 91.2184 91.2184
23 0 -5.7247076 0.0 -17.1484 16.4541 -11.3072 281.59 -1938.72 286.849 -1934.56 0.0 286.849 -1934.56 122.629 -17.1484 -1542.2305 86.2642 86.2642
23 1 -5.7247076 0.0 -17.1484 16.4541 -11.3072 281.59 -1938.72 286.849 -1934.56 0.0 286.849 -1934.56 122.629 -17.1484 -1542.2305 86.2642 86.2642
23 2 -5.7247076 0.0 -17.1484 16.4541 -11.3072 281.59 -1938.72 286.849 -1934.56 0.0 286.849 -1934.56 122.629 -17.1484 -1542.2305 86.2642 86.2642
23 3 -5.677285 0.0 -16.6109 16.4535 -11.3162 281.59 -1938.72 286.884 -1934.68 0.0 286.884 -1934.68 122.98 -16.6109 -1541.4269 86.9304 86.9304
23 4 -5.677285 0.0 -16.6109 16.4535 -11.3162 281.59 -1938.72 286.884 -1934.68 0.0 286.884 -1934.68 122.98 -16.6109 -1541.4269 86.9304 86.9304
23 5 -5.654307 0.0 -16.5088 16.4847 -11.3647 281.59 -1938.72 286.947 -1934.56 0.0 286.947 -1934.56 122.831 -16.5088 -1541.2908 86.9059 86.9059
23 6 -5.654307 0.0 -16.5088 16.4847 -11.3647 281.59 -1938.72 286.947 -1934.56 0.0 286.947 -1934.56 122.831 -16.5088 -1541.2908 86.9059 86.9059
23 7 -5.654307 0.0 -16.5088 16.4847 -11.3647 281.59 -1938.72 286.947 -1934.56 0.0 286.947 -1934.56 122.831 -16.5088 -1541.2908 86.9059 86.9059
24 0 -5.634677 0.0 -22.5483 16.3677 -13.1761 281.59 -1938.72 288.554 -1929.38 0.0 288.554 -1929.38 124.195 -22.5483 -1539.1793 84.2224 84.2224
24 1 -5.634677 0.0 -22.5483 16.3677 -13.1761 281.59 -1938.72 288.554 -1929.38 0.0 288.554 -1929.38 124.195 -22.5483 -1539.1793 84.2224 84.2224
24 2 -5.634677 0.0 -22.5483 16.3677 -13.1761 281.59 -1938.72 288.554 -1929.38 0.0 288.554 -1929.38 124.195 -22.5483 -1539.1793 84.2224 84.2224
24 3 -5.634677 0.0 -22.5483 16.3677 -13.1761 281.59 -1938.72 288.554 -1929.38 0.0 288.554 -1929.38 124.195 -22.5483 -1539.1793 84.2224 84.2224
24 4 -5.6733484 0.0 -23.4301 16.3909 -13.2816 281.59 -1938.72 288.542 -1928.7 0.0 288.542 -1928.7 124.735 -23.4301 -1538.853 84.3993 84.3993
24 5 -5.6733484 0.0 -23.4301 16.3909 -13.2816 281.59 -1938.72 288.542 -1928.7 0.0 288.542 -1928.7 124.735 -23.4301 -1538.853 84.3993 84.3993
24 6 -5.6733484 0.0 -23.4301 16.3909 -13.2816 281.59 -1938.72 288.542 -1928.7 0.0 288.542 -1928.7 124.735 -23.4301 -1538.853 84.3993 84.3993
24 7 -5.4264007 0.0 -19.8733 16.4652 -13.4931 281.59 -1938.72 288.62 -1930.38 0.0 288.62 -1930.38 126.439 -19.8733 -1535.1943 86.6317 86.6317
25 0 -6.0581727 0.0 -22.117 17.1733 -14.326 281.59 -1938.72 283.96 -1929.77 0.0 283.96 -1929.77 130.034 -22.117 -1537.8931 89.6547 89.6547
25 1 -6.0581727 0.0 -22.117 17.1733 -14.326 281.59 -1938.72 283.96 -1929.77 0.0 283.96 -1929.77 130.034 -22.117 -1537.8931 89.6547 89.6547
25 2 -6.1278906 0.0 -21.8843 17.3504 -14.3067 281.59 -1938.72 283.691 -1930.56 0.0 283.691 -1930.56 144.182 -21.8843 -1524.5713 102.919 102.919
25 3 -6.1278906 0.0 -21.8843 17.3504 -14.3067 281.59 -1938.72 283.691 -1930.56 0.0 283.691 -1930.56 144.182 -21.8843 -1524.5713 102.919 102.919
25 4 -6.1660686 0.0 -20.9575 17.1406 -13.8684 281.59 -1938.72 283.146 -1931.66 0.0 283.146 -1931.66 148.129 -20.9575 -1521.3425 105.274 105.274
25 5 -6.1660686 0.0 -20.9575 17.1406 -13.8684 281.59 -1938.72 283.146 -1931.66 0.0 283.146 -1931.66 148.129 -20.9575 -1521.3425 105.274 105.274
25 6 -6.1660686 0.0 -20.9575 17.1406 -13.8684 281.59 -1938.72 283.146 -1931.66 0.0 283.146 -1931.66 148.129 -20.9575 -1521.3425 105.274 105.274
25 7 -6.1660686 0.0 -20.9575 17.1406 -13.8684 281.59 -1938.72 283.146 -1931.66 0.0 283.146 -1931.66 148.129 -20.9575 -1521.3425 105.274 105.274
26 0 -6.2884045 0.0 -25.1222 16.8755 -14.1476 281.59 -1938.72 284.569 -1930.11 0.0 284.569 -1930.11 133.402 -25.1222 -1537.2612 90.258 90.258
26 1 -6.2608247 0.0 -26.9179 16.8483 -16.2023 281.59 -1938.72 284.834 -1929.39 0.0 284.834 -1929.39 136.479 -26.9179 -1534.9949 91.1594 91.1594
26 2 -6.2608247 0.0 -26.9179 16.8483 -16.2023 281.59 -1938.72 284.834 -1929.39 0.0 284.834 -1929.39 136.479 -26.9179 -1534.9949 91.1594 91.1594
26 3 -6.348551 0.0 -27.3862 16.8634 -16.0031 281.59 -1938.72 284.616 -1929.54 0.0 284.616 -1929.54 137.347 -27.3862 -1534.9633 91.535 91.535
26 4 -6.7324576 0.0 -31.35 16.9246 -14.4947 281.59 -1938.72 284.42 -1927.78 0.0 284.42 -1927.78 143.362 -31.35 -1531.348 96.9636 96.9636
26 5 -6.7324576 0.0 -31.35 16.9246 -14.4947 281.59 -1938.72 284.42 -1927.78 0.0 284.42 -1927.78 143.362 -31.35 -1531.348 96.9636 96.9636
26 6 -6.779254 0.0 -33.8263 16.9249 -16.6262 281.59 -1938.72 284.486 -1926.95 0.0 284.486 -1926.95 147.464 -33.8263 -1528.8263 97.8828 97.8828
26 7 -6.80225 0.0 -33.8876 16.9287 -16.5908 281.59 -1938.72 284.415 -1927.08 0.0 284.415 -1927.08 147.9 -33.8876 -1528.6526 98.1684 98.1684
27 0 -5.3357077 0.0 -12.9517 16.5799 -12.4744 281.59 -1938.72 284.867 -1932.6 0.0 284.867 -1932.6 125.128 -12.9517 -1535.5566 91.3395 91.3395
27 1 -5.3357077 0.0 -12.9517 16.5799 -12.4744 281.59 -1938.72 284.867 -1932.6 0.0 284.867 -1932.6 125.128 -12.9517 -1535.5566 91.3395 91.3395
27 2 -5.3357077 0.0 -12.9517 16.5799 -12.4744 281.59 -1938.72 284.867 -1932.6 0.0 284.867 -1932.6 125.128 -12.9517 -1535.5566 91.3395 91.3395
27 3 -5.3105016 0.0 -12.4606 16.5963 -12.3628 281.59 -1938.72 284.828 -1932.75 0.0 284.828 -1932.75 125.226 -12.4606 -1535.1566 91.9454 91.9454
27 4 -5.3038054 0.0 -11.5727 16.6624 -12.3469 281.59 -1938.72 284.456 -1933.32 0.0 284.456 -1933.32 126.539 -11.5727 -1533.8977 93.2571 93.2571
27 5 -5.3038054 0.0 -11.5727 16.6624 -12.3469 281.59 -1938.72 284.456 -1933.32 0.0 284.456 -1933.32 126.539 -11.5727 -1533.8977 93.2571 93.2571
27 6 -5.3038054 0.0 -11.5727 16.6624 -12.3469 281.59 -1938.72 284.456 -1933.32 0.0 284.456 -1933.32 126.539 -11.5727 -1533.8977 93.2571 93.2571
27 7 -5.3038054 0.0 -11.5727 16.6624 -12.3469 281.59 -1938.72 284.456 -1933.32 0.0 284.456 -1933.32 126.539 -11.5727 -1533.8977 93.2571 93.2571
28 0 -6.2347374 0.0 -25.0951 16.1495 -12.9223 281.59 -1938.72 288.003 -1934.48 0.0 288.003 -1934.48 136.363 -25.0951 -1535.209 97.6387 97.6387
28 1 -6.2608876 0.0 -25.4964 16.1265 -13.0778 281.59 -1938.72 287.959 -1934.41 0.0 287.959 -1934.41 137.529 -25.4964 -1534.4185 98.4352 98.4352
28 2 -6.2608876 0.0 -25.4964 16.1265 -13.0778 281.59 -1938.72 287.959 -1934.41 0.0 287.959 -1934.41 137.529 -25.4964 -1534.4185 98.4352 98.4352
28 3 -6.198867 0.0 -24.7146 16.1513 -12.9839 281.59 -1938.72 287.996 -1934.53 0.0 287.996 -1934.53 137.235 -24.7146 -1534.0137 98.7744 98.7744
28 4 -6.198867 0.0 -24.7146 16.1513 -12.9839 281.59 -1938.72 287.996 -1934.53 0.0 287.996 -1934.53 137.235 -24.7146 -1534.0137 98.7744 98.7744
28 5 -6.198867 0.0 -24.7146 16.1513 -12.9839 281.59 -1938.72 287.996 -1934.53 0.0 287.996 -1934.53 137.235 -24.7146 -1534.0137 98.7744 98.7744
28 6 -6.198867 0.0 -24.7146 16.1513 -12.9839 281.59 -1938.72 287.996 -1934.53 0.0 287.996 -1934.53 137.235 -24.7146 -1534.0137 98.7744 98.7744
28 7 -6.198867 0.0 -24.7146 16.1513 -12.9839 281.59 -1938.72 287.996 -1934.53 0.0 287.996 -1934.53 137.235 -24.7146 -1534.0137 98.7744 98.7744
29 0 -5.729095 0.0 -18.0689 16.7513 -11.5747 281.59 -1938.72 288.326 -1935.3 0.0 288.326 -1935.3 134.324 -18.0689 -1530.719 98.1545 98.1545
29 1 -5.729095 0.0 -18.0689 16.7513 -11.5747 281.59 -1938.72 288.326 -1935.3 0.0 288.326 -1935.3 134.324 -18.0689 -1530.719 98.1545 98.1545
29 2 -5.718263 0.0 -17.8852 16.7592 -11.5715 281.59 -1938.72 288.312 -1935.37 0.0 288.312 -1935.37 134.234 -17.8852 -1530.7092 98.1477 98.1477
29 3 -5.718263 0.0 -17.8852 16.7592 -11.5715 281.59 -1938.72 288.312 -1935.37 0.0 288.312 -1935.37 134.234 -17.8852 -1530.7092 98.1477 98.1477
29 4 -5.718263 0.0 -17.8852 16.7592 -11.5715 281.59 -1938.72 288.312 -1935.37 0.0 288.312 -1935.37 134.234 -17.8852 -1530.7092 98.1477 98.1477
29 5 -5.7287445 0.0 -18.1408 16.7579 -11.6077 281.59 -1938.72 288.348 -1935.24 0.0 288.348 -1935.24 134.511 -18.1408 -1530.5217 98.3858 98.3858
29 6 -5.7287445 0.0 -18.1408 16.7579 -11.6077 281.59 -1938.72 288.348 -1935.24 0.0 288.348 -1935.24 134.511 -18.1408 -1530.5217 98.3858 98.3858
29 7 -5.7287445 0.0 -18.1408 16.7579 -11.6077 281.59 -1938.72 288.348 -1935.24 0.0 288.348 -1935.24 134.511 -18.1408 -1530.5217 98.3858 98.3858
30 0 -5.459459 0.0 -18.1547 16.9276 -11.5337 281.59 -1938.72 285.526 -1926.12 0.0 285.526 -1926.12 134.894 -18.1547 -1523.8547 99.9149 99.9149
30 1 -5.459459 0.0 -18.1547 16.9276 -11.5337 281.59 -1938.72 285.526 -1926.12 0.0 285.526 -1926.12 134.894 -18.1547 -1523.8547 99.9149 99.9149
30 2 -5.459459 0.0 -18.1547 16.9276 -11.5337 281.59 -1938.72 285.526 -1926.12 0.0 285.526 -1926.12 134.894 -18.1547 -1523.8547 99.9149 99.9149
30 3 -5.4756227 0.0 -17.8727 16.8889 -11.4 281.59 -1938.72 285.218 -1926.27 0.0 285.218 -1926.27 136.42 -17.8727 -1522.5046 101.494 101.494
30 4 -5.4756227 0.0 -17.8727 16.8889 -11.4 281.59 -1938.72 285.218 -1926.27 0.0 285.218 -1926.27 136.42 -17.8727 -1522.5046 101.494 101.494
30 5 -5.0657835 0.0 -11.0256 16.8861 -11.7533 281.59 -1938.72 285.286 -1930.62 0.0 285.286 -1930.62 135.565 -11.0256 -1520.7946 102.521 102.521
30 6 -5.0657835 0.0 -11.0256 16.8861 -11.7533 281.59 -1938.72 285.286 -1930.62 0.0 285.286 -1930.62 135.565 -11.0256 -1520.7946 102.521 102.521
30 7 -5.0657835 0.0 -11.0256 16.8861 -11.7533 281.59 -1938.72 285.286 -1930.62 0.0 285.286 -1930.62 135.565 -11.0256 -1520.7946 102.521 102.521
31 0 -4.854984 0.0 -13.5019 16.8149 -11.928 281.59 -1938.72 284.728 -1922.77 0.0 284.728 -1922.77 129.242 -13.5019 -1522.3019 102.331 102.331
31 1 -4.8071146 0.0 -12.7699 16.817 -11.8709 281.59 -1938.72 284.761 -1923.11 0.0 284.761 -1923.11 129.11 -12.7699 -1522.0089 102.534 102.534
31 2 -4.8071146 0.0 -12.7699 16.817 -11.8709 281.59 -1938.72 284.761 -1923.11 0.0 284.761 -1923.11 129.11 -12.7699 -1522.0089 102.534 102.534
31 3 -4.8071146 0.0 -12.7699 16.817 -11.8709 281.59 -1938.72 284.761 -1923.11 0.0 284.761 -1923.11 129.11 -12.7699 -1522.0089 102.534 102.534
31 4 -4.7259526 0.0 -12.1349 16.7637 -11.8343 281.59 -1938.72 284.812 -1922.89 0.0 284.812 -1922.89 128.685 -12.1349 -1521.528 103.012 103.012
31 5 -4.7259526 0.0 -12.1349 16.7637 -11.8343 281.59 -1938.72 284.812 -1922.89 0.0 284.812 -1922.89 128.685 -12.1349 -1521.528 103.012 103.012
31 6 -4.7259526 0.0 -12.1349 16.7637 -11.8343 281.59 -1938.72 284.812 -1922.89 0.0 284.812 -1922.89 128.685 -12.1349 -1521.528 103.012 103.012
31 7 -4.7259526 0.0 -12.1349 16.7637 -11.8343 281.59 -1938.72 284.812 -1922.89 0.0 284.812 -1922.89 128.685 -12.1349 -1521.528 103.012 103.012
