# Supplementary material for: Exploring the mechanism of Alisma orientale for the treatment of pregnancy induced hypertension and potential hepato-nephrotoxicity by using network pharmacology, network toxicology, molecular docking and molecular dynamics simulation
Source: Front Pharmacol. 2022 Nov 15;13:1027112. doi: 10.3389/fphar.2022.1027112 (PMC9705790; doi:10.3389/fphar.2022.1027112)
Supplement: Supplementary file 2 [file DataSheet3.zip › AKT1/AKTE23/clusters.dock4.pdb]

REMARK  Energy: 64.2566
REMARK  SimpleFitness: 64.2566
REMARK  FullFitness: -1568.1573
REMARK  InterFull: -33.6653
REMARK  IntraFull: 111.226
REMARK  solvFull: -1927.86
REMARK  surfFull: 282.142
REMARK  extraFull: 0.0
REMARK  deltaGcompsolvpol: -1927.86
REMARK  deltaGcompsolvnonpol: 282.142
REMARK  deltaGprotsolvpol: -1938.72
REMARK  deltaGprotsolvnonpol: 281.59
REMARK  deltaGligsolvpol: -13.3553
REMARK  deltaGligsolvnonpol: 16.7318
REMARK  deltaGvdw: -33.6653
REMARK  deltaGelec: 0.0
REMARK  deltaG: -7.2233706
REMARK  Cluster: 0
REMARK  ClusterRank: 0
ATOM   6526 O    LIG     1     -10.513  -4.385  23.690  1.00  0.00      LIG  
ATOM   6527 O1   LIG     1     -15.670  -5.740  27.223  1.00  0.00      LIG  
ATOM   6528 O2   LIG     1     -11.505   1.936  19.532  1.00  0.00      LIG  
ATOM   6529 O3   LIG     1     -14.923   2.639  20.666  1.00  0.00      LIG  
ATOM   6530 O4   LIG     1     -12.116   4.693  19.491  1.00  0.00      LIG  
ATOM   6531 O5   LIG     1     -10.209   1.837  21.441  1.00  0.00      LIG  
ATOM   6532 C    LIG     1     -14.065  -4.908  22.381  1.00  0.00      LIG  
ATOM   6533 C1   LIG     1     -12.728  -5.319  23.067  1.00  0.00      LIG  
ATOM   6534 C2   LIG     1     -12.879  -6.204  24.346  1.00  0.00      LIG  
ATOM   6535 C3   LIG     1     -13.749  -4.286  20.994  1.00  0.00      LIG  
ATOM   6536 C4   LIG     1     -14.072  -7.202  24.279  1.00  0.00      LIG  
ATOM   6537 C5   LIG     1     -15.028  -6.080  22.195  1.00  0.00      LIG  
ATOM   6538 C6   LIG     1     -11.816  -4.063  23.217  1.00  0.00      LIG  
ATOM   6539 C7   LIG     1     -14.573  -7.362  22.852  1.00  0.00      LIG  
ATOM   6540 C8   LIG     1     -12.852  -3.122  21.150  1.00  0.00      LIG  
ATOM   6541 C9   LIG     1     -15.159  -7.197  25.400  1.00  0.00      LIG  
ATOM   6542 C10  LIG     1     -12.807  -5.371  25.626  1.00  0.00      LIG  
ATOM   6543 C11  LIG     1     -14.944  -3.701  20.235  1.00  0.00      LIG  
ATOM   6544 C12  LIG     1     -11.586  -3.325  21.904  1.00  0.00      LIG  
ATOM   6545 C13  LIG     1     -14.826  -3.898  23.257  1.00  0.00      LIG  
ATOM   6546 C14  LIG     1     -11.661  -7.131  24.411  1.00  0.00      LIG  
ATOM   6547 C15  LIG     1     -13.250  -2.060  20.448  1.00  0.00      LIG  
ATOM   6548 C16  LIG     1     -13.061  -5.253  20.023  1.00  0.00      LIG  
ATOM   6549 C17  LIG     1     -14.518  -2.337  19.725  1.00  0.00      LIG  
ATOM   6550 C18  LIG     1     -13.371  -6.096  26.811  1.00  0.00      LIG  
ATOM   6551 C19  LIG     1     -14.816  -6.263  26.522  1.00  0.00      LIG  
ATOM   6552 C20  LIG     1     -15.223  -8.595  25.998  1.00  0.00      LIG  
ATOM   6553 C21  LIG     1     -16.587  -6.880  24.973  1.00  0.00      LIG  
ATOM   6554 C22  LIG     1     -12.451  -0.815  20.188  1.00  0.00      LIG  
ATOM   6555 C23  LIG     1     -13.348   0.405  19.945  1.00  0.00      LIG  
ATOM   6556 C24  LIG     1     -11.597  -1.128  18.967  1.00  0.00      LIG  
ATOM   6557 C25  LIG     1     -12.705   1.752  20.304  1.00  0.00      LIG  
ATOM   6558 C26  LIG     1     -13.697   2.886  19.977  1.00  0.00      LIG  
ATOM   6559 C27  LIG     1     -13.218   4.314  20.310  1.00  0.00      LIG  
ATOM   6560 C28  LIG     1     -14.323   5.319  20.039  1.00  0.00      LIG  
ATOM   6561 C29  LIG     1     -12.813   4.464  21.766  1.00  0.00      LIG  
ATOM   6562 C30  LIG     1     -10.330   1.975  20.233  1.00  0.00      LIG  
ATOM   6563 C31  LIG     1      -9.180   2.157  19.294  1.00  0.00      LIG  
ATOM   6564 H    LIG     1     -12.196  -5.978  22.380  1.00  0.00      LIG  
ATOM   6565 H1   LIG     1     -13.615  -8.183  24.431  1.00  0.00      LIG  
ATOM   6566 H2   LIG     1     -15.214  -6.299  21.143  1.00  0.00      LIG  
ATOM   6567 H3   LIG     1     -16.010  -5.804  22.582  1.00  0.00      LIG  
ATOM   6568 H4   LIG     1     -12.244  -3.358  23.933  1.00  0.00      LIG  
ATOM   6569 H5   LIG     1     -15.373  -8.105  22.807  1.00  0.00      LIG  
ATOM   6570 H6   LIG     1     -13.760  -7.775  22.248  1.00  0.00      LIG  
ATOM   6571 H7   LIG     1     -13.344  -4.428  25.504  1.00  0.00      LIG  
ATOM   6572 H8   LIG     1     -11.769  -5.110  25.849  1.00  0.00      LIG  
ATOM   6573 H9   LIG     1     -15.837  -3.591  20.849  1.00  0.00      LIG  
ATOM   6574 H10  LIG     1     -15.235  -4.343  19.398  1.00  0.00      LIG  
ATOM   6575 H11  LIG     1     -10.892  -3.897  21.280  1.00  0.00      LIG  
ATOM   6576 H12  LIG     1     -11.082  -2.376  22.107  1.00  0.00      LIG  
ATOM   6577 H13  LIG     1     -14.291  -2.955  23.390  1.00  0.00      LIG  
ATOM   6578 H14  LIG     1     -15.805  -3.657  22.842  1.00  0.00      LIG  
ATOM   6579 H15  LIG     1     -15.023  -4.308  24.247  1.00  0.00      LIG  
ATOM   6580 H16  LIG     1     -11.750  -7.844  25.235  1.00  0.00      LIG  
ATOM   6581 H17  LIG     1     -10.730  -6.588  24.573  1.00  0.00      LIG  
ATOM   6582 H18  LIG     1     -11.561  -7.707  23.486  1.00  0.00      LIG  
ATOM   6583 H19  LIG     1     -13.719  -6.081  19.754  1.00  0.00      LIG  
ATOM   6584 H20  LIG     1     -12.800  -4.743  19.091  1.00  0.00      LIG  
ATOM   6585 H21  LIG     1     -12.133  -5.678  20.410  1.00  0.00      LIG  
ATOM   6586 H22  LIG     1     -15.289  -1.595  19.945  1.00  0.00      LIG  
ATOM   6587 H23  LIG     1     -14.348  -2.363  18.645  1.00  0.00      LIG  
ATOM   6588 H24  LIG     1     -13.256  -5.482  27.705  1.00  0.00      LIG  
ATOM   6589 H25  LIG     1     -12.905  -7.069  26.987  1.00  0.00      LIG  
ATOM   6590 H26  LIG     1     -15.532  -9.318  25.238  1.00  0.00      LIG  
ATOM   6591 H27  LIG     1     -15.942  -8.644  26.822  1.00  0.00      LIG  
ATOM   6592 H28  LIG     1     -14.250  -8.909  26.390  1.00  0.00      LIG  
ATOM   6593 H29  LIG     1     -16.929  -7.560  24.190  1.00  0.00      LIG  
ATOM   6594 H30  LIG     1     -16.682  -5.851  24.616  1.00  0.00      LIG  
ATOM   6595 H31  LIG     1     -17.285  -6.997  25.808  1.00  0.00      LIG  
ATOM   6596 H32  LIG     1     -11.800  -0.605  21.041  1.00  0.00      LIG  
ATOM   6597 H33  LIG     1     -10.635  -4.963  24.463  1.00  0.00      LIG  
ATOM   6598 H34  LIG     1     -14.263   0.307  20.535  1.00  0.00      LIG  
ATOM   6599 H35  LIG     1     -13.641   0.419  18.890  1.00  0.00      LIG  
ATOM   6600 H36  LIG     1     -10.922  -0.308  18.724  1.00  0.00      LIG  
ATOM   6601 H37  LIG     1     -12.220  -1.311  18.087  1.00  0.00      LIG  
ATOM   6602 H38  LIG     1     -10.976  -2.015  19.129  1.00  0.00      LIG  
ATOM   6603 H39  LIG     1     -12.520   1.736  21.383  1.00  0.00      LIG  
ATOM   6604 H40  LIG     1     -13.908   2.843  18.904  1.00  0.00      LIG  
ATOM   6605 H41  LIG     1     -15.539   3.350  20.414  1.00  0.00      LIG  
ATOM   6606 H42  LIG     1     -13.955   6.342  20.154  1.00  0.00      LIG  
ATOM   6607 H43  LIG     1     -15.166   5.181  20.721  1.00  0.00      LIG  
ATOM   6608 H44  LIG     1     -14.683   5.223  19.010  1.00  0.00      LIG  
ATOM   6609 H45  LIG     1     -11.925   3.869  21.996  1.00  0.00      LIG  
ATOM   6610 H46  LIG     1     -12.552   5.505  21.979  1.00  0.00      LIG  
ATOM   6611 H47  LIG     1     -13.624   4.167  22.436  1.00  0.00      LIG  
ATOM   6612 H48  LIG     1     -11.906   5.613  19.723  1.00  0.00      LIG  
ATOM   6613 H49  LIG     1      -8.258   2.203  19.879  1.00  0.00      LIG  
ATOM   6614 H50  LIG     1      -9.296   3.095  18.742  1.00  0.00      LIG  
ATOM   6615 H51  LIG     1      -9.124   1.308  18.607  1.00  0.00      LIG  
TER
REMARK  Energy: 64.2566
REMARK  SimpleFitness: 64.2566
REMARK  FullFitness: -1568.1573
REMARK  InterFull: -33.6653
REMARK  IntraFull: 111.226
REMARK  solvFull: -1927.86
REMARK  surfFull: 282.142
REMARK  extraFull: 0.0
REMARK  deltaGcompsolvpol: -1927.86
REMARK  deltaGcompsolvnonpol: 282.142
REMARK  deltaGprotsolvpol: -1938.72
REMARK  deltaGprotsolvnonpol: 281.59
REMARK  deltaGligsolvpol: -13.3553
REMARK  deltaGligsolvnonpol: 16.7318
REMARK  deltaGvdw: -33.6653
REMARK  deltaGelec: 0.0
REMARK  deltaG: -7.2233706
REMARK  Cluster: 0
REMARK  ClusterRank: 1
ATOM   6526 O    LIG     1     -10.513  -4.385  23.690  1.00  0.00      LIG  
ATOM   6527 O1   LIG     1     -15.670  -5.740  27.223  1.00  0.00      LIG  
ATOM   6528 O2   LIG     1     -11.505   1.936  19.532  1.00  0.00      LIG  
ATOM   6529 O3   LIG     1     -14.923   2.639  20.666  1.00  0.00      LIG  
ATOM   6530 O4   LIG     1     -12.116   4.693  19.491  1.00  0.00      LIG  
ATOM   6531 O5   LIG     1     -10.209   1.837  21.441  1.00  0.00      LIG  
ATOM   6532 C    LIG     1     -14.065  -4.908  22.381  1.00  0.00      LIG  
ATOM   6533 C1   LIG     1     -12.728  -5.319  23.067  1.00  0.00      LIG  
ATOM   6534 C2   LIG     1     -12.879  -6.204  24.346  1.00  0.00      LIG  
ATOM   6535 C3   LIG     1     -13.749  -4.286  20.994  1.00  0.00      LIG  
ATOM   6536 C4   LIG     1     -14.072  -7.202  24.279  1.00  0.00      LIG  
ATOM   6537 C5   LIG     1     -15.028  -6.080  22.195  1.00  0.00      LIG  
ATOM   6538 C6   LIG     1     -11.816  -4.063  23.217  1.00  0.00      LIG  
ATOM   6539 C7   LIG     1     -14.573  -7.362  22.852  1.00  0.00      LIG  
ATOM   6540 C8   LIG     1     -12.852  -3.122  21.150  1.00  0.00      LIG  
ATOM   6541 C9   LIG     1     -15.159  -7.197  25.400  1.00  0.00      LIG  
ATOM   6542 C10  LIG     1     -12.807  -5.371  25.626  1.00  0.00      LIG  
ATOM   6543 C11  LIG     1     -14.944  -3.701  20.235  1.00  0.00      LIG  
ATOM   6544 C12  LIG     1     -11.586  -3.325  21.904  1.00  0.00      LIG  
ATOM   6545 C13  LIG     1     -14.826  -3.898  23.257  1.00  0.00      LIG  
ATOM   6546 C14  LIG     1     -11.661  -7.131  24.411  1.00  0.00      LIG  
ATOM   6547 C15  LIG     1     -13.250  -2.060  20.448  1.00  0.00      LIG  
ATOM   6548 C16  LIG     1     -13.061  -5.253  20.023  1.00  0.00      LIG  
ATOM   6549 C17  LIG     1     -14.518  -2.337  19.725  1.00  0.00      LIG  
ATOM   6550 C18  LIG     1     -13.371  -6.096  26.811  1.00  0.00      LIG  
ATOM   6551 C19  LIG     1     -14.816  -6.263  26.522  1.00  0.00      LIG  
ATOM   6552 C20  LIG     1     -15.223  -8.595  25.998  1.00  0.00      LIG  
ATOM   6553 C21  LIG     1     -16.587  -6.880  24.973  1.00  0.00      LIG  
ATOM   6554 C22  LIG     1     -12.451  -0.815  20.188  1.00  0.00      LIG  
ATOM   6555 C23  LIG     1     -13.348   0.405  19.945  1.00  0.00      LIG  
ATOM   6556 C24  LIG     1     -11.597  -1.128  18.967  1.00  0.00      LIG  
ATOM   6557 C25  LIG     1     -12.705   1.752  20.304  1.00  0.00      LIG  
ATOM   6558 C26  LIG     1     -13.697   2.886  19.977  1.00  0.00      LIG  
ATOM   6559 C27  LIG     1     -13.218   4.314  20.310  1.00  0.00      LIG  
ATOM   6560 C28  LIG     1     -14.323   5.319  20.039  1.00  0.00      LIG  
ATOM   6561 C29  LIG     1     -12.813   4.464  21.766  1.00  0.00      LIG  
ATOM   6562 C30  LIG     1     -10.330   1.975  20.233  1.00  0.00      LIG  
ATOM   6563 C31  LIG     1      -9.180   2.157  19.294  1.00  0.00      LIG  
ATOM   6564 H    LIG     1     -12.196  -5.978  22.380  1.00  0.00      LIG  
ATOM   6565 H1   LIG     1     -13.615  -8.183  24.431  1.00  0.00      LIG  
ATOM   6566 H2   LIG     1     -15.214  -6.299  21.143  1.00  0.00      LIG  
ATOM   6567 H3   LIG     1     -16.010  -5.804  22.582  1.00  0.00      LIG  
ATOM   6568 H4   LIG     1     -12.244  -3.358  23.933  1.00  0.00      LIG  
ATOM   6569 H5   LIG     1     -15.373  -8.105  22.807  1.00  0.00      LIG  
ATOM   6570 H6   LIG     1     -13.760  -7.775  22.248  1.00  0.00      LIG  
ATOM   6571 H7   LIG     1     -13.344  -4.428  25.504  1.00  0.00      LIG  
ATOM   6572 H8   LIG     1     -11.769  -5.110  25.849  1.00  0.00      LIG  
ATOM   6573 H9   LIG     1     -15.837  -3.591  20.849  1.00  0.00      LIG  
ATOM   6574 H10  LIG     1     -15.235  -4.343  19.398  1.00  0.00      LIG  
ATOM   6575 H11  LIG     1     -10.892  -3.897  21.280  1.00  0.00      LIG  
ATOM   6576 H12  LIG     1     -11.082  -2.376  22.107  1.00  0.00      LIG  
ATOM   6577 H13  LIG     1     -14.291  -2.955  23.390  1.00  0.00      LIG  
ATOM   6578 H14  LIG     1     -15.805  -3.657  22.842  1.00  0.00      LIG  
ATOM   6579 H15  LIG     1     -15.023  -4.308  24.247  1.00  0.00      LIG  
ATOM   6580 H16  LIG     1     -11.750  -7.844  25.235  1.00  0.00      LIG  
ATOM   6581 H17  LIG     1     -10.730  -6.588  24.573  1.00  0.00      LIG  
ATOM   6582 H18  LIG     1     -11.561  -7.707  23.486  1.00  0.00      LIG  
ATOM   6583 H19  LIG     1     -13.719  -6.081  19.754  1.00  0.00      LIG  
ATOM   6584 H20  LIG     1     -12.800  -4.743  19.091  1.00  0.00      LIG  
ATOM   6585 H21  LIG     1     -12.133  -5.678  20.410  1.00  0.00      LIG  
ATOM   6586 H22  LIG     1     -15.289  -1.595  19.945  1.00  0.00      LIG  
ATOM   6587 H23  LIG     1     -14.348  -2.363  18.645  1.00  0.00      LIG  
ATOM   6588 H24  LIG     1     -13.256  -5.482  27.705  1.00  0.00      LIG  
ATOM   6589 H25  LIG     1     -12.905  -7.069  26.987  1.00  0.00      LIG  
ATOM   6590 H26  LIG     1     -15.532  -9.318  25.238  1.00  0.00      LIG  
ATOM   6591 H27  LIG     1     -15.942  -8.644  26.822  1.00  0.00      LIG  
ATOM   6592 H28  LIG     1     -14.250  -8.909  26.390  1.00  0.00      LIG  
ATOM   6593 H29  LIG     1     -16.929  -7.560  24.190  1.00  0.00      LIG  
ATOM   6594 H30  LIG     1     -16.682  -5.851  24.616  1.00  0.00      LIG  
ATOM   6595 H31  LIG     1     -17.285  -6.997  25.808  1.00  0.00      LIG  
ATOM   6596 H32  LIG     1     -11.800  -0.605  21.041  1.00  0.00      LIG  
ATOM   6597 H33  LIG     1     -10.635  -4.963  24.463  1.00  0.00      LIG  
ATOM   6598 H34  LIG     1     -14.263   0.307  20.535  1.00  0.00      LIG  
ATOM   6599 H35  LIG     1     -13.641   0.419  18.890  1.00  0.00      LIG  
ATOM   6600 H36  LIG     1     -10.922  -0.308  18.724  1.00  0.00      LIG  
ATOM   6601 H37  LIG     1     -12.220  -1.311  18.087  1.00  0.00      LIG  
ATOM   6602 H38  LIG     1     -10.976  -2.015  19.129  1.00  0.00      LIG  
ATOM   6603 H39  LIG     1     -12.520   1.736  21.383  1.00  0.00      LIG  
ATOM   6604 H40  LIG     1     -13.908   2.843  18.904  1.00  0.00      LIG  
ATOM   6605 H41  LIG     1     -15.539   3.350  20.414  1.00  0.00      LIG  
ATOM   6606 H42  LIG     1     -13.955   6.342  20.154  1.00  0.00      LIG  
ATOM   6607 H43  LIG     1     -15.166   5.181  20.721  1.00  0.00      LIG  
ATOM   6608 H44  LIG     1     -14.683   5.223  19.010  1.00  0.00      LIG  
ATOM   6609 H45  LIG     1     -11.925   3.869  21.996  1.00  0.00      LIG  
ATOM   6610 H46  LIG     1     -12.552   5.505  21.979  1.00  0.00      LIG  
ATOM   6611 H47  LIG     1     -13.624   4.167  22.436  1.00  0.00      LIG  
ATOM   6612 H48  LIG     1     -11.906   5.613  19.723  1.00  0.00      LIG  
ATOM   6613 H49  LIG     1      -8.258   2.203  19.879  1.00  0.00      LIG  
ATOM   6614 H50  LIG     1      -9.296   3.095  18.742  1.00  0.00      LIG  
ATOM   6615 H51  LIG     1      -9.124   1.308  18.607  1.00  0.00      LIG  
TER
REMARK  Energy: 64.2566
REMARK  SimpleFitness: 64.2566
REMARK  FullFitness: -1568.1573
REMARK  InterFull: -33.6653
REMARK  IntraFull: 111.226
REMARK  solvFull: -1927.86
REMARK  surfFull: 282.142
REMARK  extraFull: 0.0
REMARK  deltaGcompsolvpol: -1927.86
REMARK  deltaGcompsolvnonpol: 282.142
REMARK  deltaGprotsolvpol: -1938.72
REMARK  deltaGprotsolvnonpol: 281.59
REMARK  deltaGligsolvpol: -13.3553
REMARK  deltaGligsolvnonpol: 16.7318
REMARK  deltaGvdw: -33.6653
REMARK  deltaGelec: 0.0
REMARK  deltaG: -7.2233706
REMARK  Cluster: 0
REMARK  ClusterRank: 2
ATOM   6526 O    LIG     1     -10.513  -4.385  23.690  1.00  0.00      LIG  
ATOM   6527 O1   LIG     1     -15.670  -5.740  27.223  1.00  0.00      LIG  
ATOM   6528 O2   LIG     1     -11.505   1.936  19.532  1.00  0.00      LIG  
ATOM   6529 O3   LIG     1     -14.923   2.639  20.666  1.00  0.00      LIG  
ATOM   6530 O4   LIG     1     -12.116   4.693  19.491  1.00  0.00      LIG  
ATOM   6531 O5   LIG     1     -10.209   1.837  21.441  1.00  0.00      LIG  
ATOM   6532 C    LIG     1     -14.065  -4.908  22.381  1.00  0.00      LIG  
ATOM   6533 C1   LIG     1     -12.728  -5.319  23.067  1.00  0.00      LIG  
ATOM   6534 C2   LIG     1     -12.879  -6.204  24.346  1.00  0.00      LIG  
ATOM   6535 C3   LIG     1     -13.749  -4.286  20.994  1.00  0.00      LIG  
ATOM   6536 C4   LIG     1     -14.072  -7.202  24.279  1.00  0.00      LIG  
ATOM   6537 C5   LIG     1     -15.028  -6.080  22.195  1.00  0.00      LIG  
ATOM   6538 C6   LIG     1     -11.816  -4.063  23.217  1.00  0.00      LIG  
ATOM   6539 C7   LIG     1     -14.573  -7.362  22.852  1.00  0.00      LIG  
ATOM   6540 C8   LIG     1     -12.852  -3.122  21.150  1.00  0.00      LIG  
ATOM   6541 C9   LIG     1     -15.159  -7.197  25.400  1.00  0.00      LIG  
ATOM   6542 C10  LIG     1     -12.807  -5.371  25.626  1.00  0.00      LIG  
ATOM   6543 C11  LIG     1     -14.944  -3.701  20.235  1.00  0.00      LIG  
ATOM   6544 C12  LIG     1     -11.586  -3.325  21.904  1.00  0.00      LIG  
ATOM   6545 C13  LIG     1     -14.826  -3.898  23.257  1.00  0.00      LIG  
ATOM   6546 C14  LIG     1     -11.661  -7.131  24.411  1.00  0.00      LIG  
ATOM   6547 C15  LIG     1     -13.250  -2.060  20.448  1.00  0.00      LIG  
ATOM   6548 C16  LIG     1     -13.061  -5.253  20.023  1.00  0.00      LIG  
ATOM   6549 C17  LIG     1     -14.518  -2.337  19.725  1.00  0.00      LIG  
ATOM   6550 C18  LIG     1     -13.371  -6.096  26.811  1.00  0.00      LIG  
ATOM   6551 C19  LIG     1     -14.816  -6.263  26.522  1.00  0.00      LIG  
ATOM   6552 C20  LIG     1     -15.223  -8.595  25.998  1.00  0.00      LIG  
ATOM   6553 C21  LIG     1     -16.587  -6.880  24.973  1.00  0.00      LIG  
ATOM   6554 C22  LIG     1     -12.451  -0.815  20.188  1.00  0.00      LIG  
ATOM   6555 C23  LIG     1     -13.348   0.405  19.945  1.00  0.00      LIG  
ATOM   6556 C24  LIG     1     -11.597  -1.128  18.967  1.00  0.00      LIG  
ATOM   6557 C25  LIG     1     -12.705   1.752  20.304  1.00  0.00      LIG  
ATOM   6558 C26  LIG     1     -13.697   2.886  19.977  1.00  0.00      LIG  
ATOM   6559 C27  LIG     1     -13.218   4.314  20.310  1.00  0.00      LIG  
ATOM   6560 C28  LIG     1     -14.323   5.319  20.039  1.00  0.00      LIG  
ATOM   6561 C29  LIG     1     -12.813   4.464  21.766  1.00  0.00      LIG  
ATOM   6562 C30  LIG     1     -10.330   1.975  20.233  1.00  0.00      LIG  
ATOM   6563 C31  LIG     1      -9.180   2.157  19.294  1.00  0.00      LIG  
ATOM   6564 H    LIG     1     -12.196  -5.978  22.380  1.00  0.00      LIG  
ATOM   6565 H1   LIG     1     -13.615  -8.183  24.431  1.00  0.00      LIG  
ATOM   6566 H2   LIG     1     -15.214  -6.299  21.143  1.00  0.00      LIG  
ATOM   6567 H3   LIG     1     -16.010  -5.804  22.582  1.00  0.00      LIG  
ATOM   6568 H4   LIG     1     -12.244  -3.358  23.933  1.00  0.00      LIG  
ATOM   6569 H5   LIG     1     -15.373  -8.105  22.807  1.00  0.00      LIG  
ATOM   6570 H6   LIG     1     -13.760  -7.775  22.248  1.00  0.00      LIG  
ATOM   6571 H7   LIG     1     -13.344  -4.428  25.504  1.00  0.00      LIG  
ATOM   6572 H8   LIG     1     -11.769  -5.110  25.849  1.00  0.00      LIG  
ATOM   6573 H9   LIG     1     -15.837  -3.591  20.849  1.00  0.00      LIG  
ATOM   6574 H10  LIG     1     -15.235  -4.343  19.398  1.00  0.00      LIG  
ATOM   6575 H11  LIG     1     -10.892  -3.897  21.280  1.00  0.00      LIG  
ATOM   6576 H12  LIG     1     -11.082  -2.376  22.107  1.00  0.00      LIG  
ATOM   6577 H13  LIG     1     -14.291  -2.955  23.390  1.00  0.00      LIG  
ATOM   6578 H14  LIG     1     -15.805  -3.657  22.842  1.00  0.00      LIG  
ATOM   6579 H15  LIG     1     -15.023  -4.308  24.247  1.00  0.00      LIG  
ATOM   6580 H16  LIG     1     -11.750  -7.844  25.235  1.00  0.00      LIG  
ATOM   6581 H17  LIG     1     -10.730  -6.588  24.573  1.00  0.00      LIG  
ATOM   6582 H18  LIG     1     -11.561  -7.707  23.486  1.00  0.00      LIG  
ATOM   6583 H19  LIG     1     -13.719  -6.081  19.754  1.00  0.00      LIG  
ATOM   6584 H20  LIG     1     -12.800  -4.743  19.091  1.00  0.00      LIG  
ATOM   6585 H21  LIG     1     -12.133  -5.678  20.410  1.00  0.00      LIG  
ATOM   6586 H22  LIG     1     -15.289  -1.595  19.945  1.00  0.00      LIG  
ATOM   6587 H23  LIG     1     -14.348  -2.363  18.645  1.00  0.00      LIG  
ATOM   6588 H24  LIG     1     -13.256  -5.482  27.705  1.00  0.00      LIG  
ATOM   6589 H25  LIG     1     -12.905  -7.069  26.987  1.00  0.00      LIG  
ATOM   6590 H26  LIG     1     -15.532  -9.318  25.238  1.00  0.00      LIG  
ATOM   6591 H27  LIG     1     -15.942  -8.644  26.822  1.00  0.00      LIG  
ATOM   6592 H28  LIG     1     -14.250  -8.909  26.390  1.00  0.00      LIG  
ATOM   6593 H29  LIG     1     -16.929  -7.560  24.190  1.00  0.00      LIG  
ATOM   6594 H30  LIG     1     -16.682  -5.851  24.616  1.00  0.00      LIG  
ATOM   6595 H31  LIG     1     -17.285  -6.997  25.808  1.00  0.00      LIG  
ATOM   6596 H32  LIG     1     -11.800  -0.605  21.041  1.00  0.00      LIG  
ATOM   6597 H33  LIG     1     -10.635  -4.963  24.463  1.00  0.00      LIG  
ATOM   6598 H34  LIG     1     -14.263   0.307  20.535  1.00  0.00      LIG  
ATOM   6599 H35  LIG     1     -13.641   0.419  18.890  1.00  0.00      LIG  
ATOM   6600 H36  LIG     1     -10.922  -0.308  18.724  1.00  0.00      LIG  
ATOM   6601 H37  LIG     1     -12.220  -1.311  18.087  1.00  0.00      LIG  
ATOM   6602 H38  LIG     1     -10.976  -2.015  19.129  1.00  0.00      LIG  
ATOM   6603 H39  LIG     1     -12.520   1.736  21.383  1.00  0.00      LIG  
ATOM   6604 H40  LIG     1     -13.908   2.843  18.904  1.00  0.00      LIG  
ATOM   6605 H41  LIG     1     -15.539   3.350  20.414  1.00  0.00      LIG  
ATOM   6606 H42  LIG     1     -13.955   6.342  20.154  1.00  0.00      LIG  
ATOM   6607 H43  LIG     1     -15.166   5.181  20.721  1.00  0.00      LIG  
ATOM   6608 H44  LIG     1     -14.683   5.223  19.010  1.00  0.00      LIG  
ATOM   6609 H45  LIG     1     -11.925   3.869  21.996  1.00  0.00      LIG  
ATOM   6610 H46  LIG     1     -12.552   5.505  21.979  1.00  0.00      LIG  
ATOM   6611 H47  LIG     1     -13.624   4.167  22.436  1.00  0.00      LIG  
ATOM   6612 H48  LIG     1     -11.906   5.613  19.723  1.00  0.00      LIG  
ATOM   6613 H49  LIG     1      -8.258   2.203  19.879  1.00  0.00      LIG  
ATOM   6614 H50  LIG     1      -9.296   3.095  18.742  1.00  0.00      LIG  
ATOM   6615 H51  LIG     1      -9.124   1.308  18.607  1.00  0.00      LIG  
TER
REMARK  Energy: 64.0794
REMARK  SimpleFitness: 64.0794
REMARK  FullFitness: -1568.0508
REMARK  InterFull: -33.7488
REMARK  IntraFull: 111.031
REMARK  solvFull: -1927.35
REMARK  surfFull: 282.017
REMARK  extraFull: 0.0
REMARK  deltaGcompsolvpol: -1927.35
REMARK  deltaGcompsolvnonpol: 282.017
REMARK  deltaGprotsolvpol: -1938.72
REMARK  deltaGprotsolvnonpol: 281.59
REMARK  deltaGligsolvpol: -13.3822
REMARK  deltaGligsolvnonpol: 16.7696
REMARK  deltaGvdw: -33.7488
REMARK  deltaGelec: 0.0
REMARK  deltaG: -7.213812
REMARK  Cluster: 0
REMARK  ClusterRank: 3
ATOM   6526 O    LIG     1     -10.601  -4.480  23.646  1.00  0.00      LIG  
ATOM   6527 O1   LIG     1     -15.694  -5.747  27.221  1.00  0.00      LIG  
ATOM   6528 O2   LIG     1     -11.666   1.899  19.655  1.00  0.00      LIG  
ATOM   6529 O3   LIG     1     -14.904   2.514  21.286  1.00  0.00      LIG  
ATOM   6530 O4   LIG     1     -12.196   4.647  20.037  1.00  0.00      LIG  
ATOM   6531 O5   LIG     1     -10.149   1.536  21.360  1.00  0.00      LIG  
ATOM   6532 C    LIG     1     -14.179  -4.988  22.395  1.00  0.00      LIG  
ATOM   6533 C1   LIG     1     -12.830  -5.406  23.054  1.00  0.00      LIG  
ATOM   6534 C2   LIG     1     -12.956  -6.302  24.329  1.00  0.00      LIG  
ATOM   6535 C3   LIG     1     -13.888  -4.358  21.006  1.00  0.00      LIG  
ATOM   6536 C4   LIG     1     -14.164  -7.283  24.285  1.00  0.00      LIG  
ATOM   6537 C5   LIG     1     -15.142  -6.159  22.208  1.00  0.00      LIG  
ATOM   6538 C6   LIG     1     -11.911  -4.155  23.194  1.00  0.00      LIG  
ATOM   6539 C7   LIG     1     -14.689  -7.439  22.867  1.00  0.00      LIG  
ATOM   6540 C8   LIG     1     -12.979  -3.203  21.151  1.00  0.00      LIG  
ATOM   6541 C9   LIG     1     -15.236  -7.253  25.421  1.00  0.00      LIG  
ATOM   6542 C10  LIG     1     -12.839  -5.482  25.615  1.00  0.00      LIG  
ATOM   6543 C11  LIG     1     -15.094  -3.761  20.275  1.00  0.00      LIG  
ATOM   6544 C12  LIG     1     -11.699  -3.420  21.875  1.00  0.00      LIG  
ATOM   6545 C13  LIG     1     -14.924  -3.982  23.288  1.00  0.00      LIG  
ATOM   6546 C14  LIG     1     -11.746  -7.243  24.343  1.00  0.00      LIG  
ATOM   6547 C15  LIG     1     -13.391  -2.133  20.466  1.00  0.00      LIG  
ATOM   6548 C16  LIG     1     -13.221  -5.318  20.015  1.00  0.00      LIG  
ATOM   6549 C17  LIG     1     -14.681  -2.389  19.778  1.00  0.00      LIG  
ATOM   6550 C18  LIG     1     -13.408  -6.189  26.808  1.00  0.00      LIG  
ATOM   6551 C19  LIG     1     -14.859  -6.317  26.530  1.00  0.00      LIG  
ATOM   6552 C20  LIG     1     -15.311  -8.644  26.034  1.00  0.00      LIG  
ATOM   6553 C21  LIG     1     -16.668  -6.917  25.021  1.00  0.00      LIG  
ATOM   6554 C22  LIG     1     -12.596  -0.890  20.201  1.00  0.00      LIG  
ATOM   6555 C23  LIG     1     -13.481   0.357  20.093  1.00  0.00      LIG  
ATOM   6556 C24  LIG     1     -11.841  -1.154  18.905  1.00  0.00      LIG  
ATOM   6557 C25  LIG     1     -12.773   1.642  20.540  1.00  0.00      LIG  
ATOM   6558 C26  LIG     1     -13.762   2.825  20.487  1.00  0.00      LIG  
ATOM   6559 C27  LIG     1     -13.199   4.189  20.940  1.00  0.00      LIG  
ATOM   6560 C28  LIG     1     -14.299   5.238  20.940  1.00  0.00      LIG  
ATOM   6561 C29  LIG     1     -12.606   4.140  22.339  1.00  0.00      LIG  
ATOM   6562 C30  LIG     1     -10.412   1.837  20.205  1.00  0.00      LIG  
ATOM   6563 C31  LIG     1      -9.374   2.101  19.159  1.00  0.00      LIG  
ATOM   6564 H    LIG     1     -12.314  -6.059  22.350  1.00  0.00      LIG  
ATOM   6565 H1   LIG     1     -13.717  -8.269  24.437  1.00  0.00      LIG  
ATOM   6566 H2   LIG     1     -15.323  -6.381  21.155  1.00  0.00      LIG  
ATOM   6567 H3   LIG     1     -16.128  -5.883  22.586  1.00  0.00      LIG  
ATOM   6568 H4   LIG     1     -12.325  -3.446  23.916  1.00  0.00      LIG  
ATOM   6569 H5   LIG     1     -15.494  -8.175  22.834  1.00  0.00      LIG  
ATOM   6570 H6   LIG     1     -13.891  -7.859  22.249  1.00  0.00      LIG  
ATOM   6571 H7   LIG     1     -13.348  -4.522  25.503  1.00  0.00      LIG  
ATOM   6572 H8   LIG     1     -11.791  -5.253  25.822  1.00  0.00      LIG  
ATOM   6573 H9   LIG     1     -15.978  -3.659  20.905  1.00  0.00      LIG  
ATOM   6574 H10  LIG     1     -15.400  -4.387  19.432  1.00  0.00      LIG  
ATOM   6575 H11  LIG     1     -11.024  -4.002  21.239  1.00  0.00      LIG  
ATOM   6576 H12  LIG     1     -11.177  -2.479  22.068  1.00  0.00      LIG  
ATOM   6577 H13  LIG     1     -14.394  -3.035  23.402  1.00  0.00      LIG  
ATOM   6578 H14  LIG     1     -15.918  -3.751  22.900  1.00  0.00      LIG  
ATOM   6579 H15  LIG     1     -15.088  -4.389  24.286  1.00  0.00      LIG  
ATOM   6580 H16  LIG     1     -11.787  -7.929  25.192  1.00  0.00      LIG  
ATOM   6581 H17  LIG     1     -10.798  -6.712  24.423  1.00  0.00      LIG  
ATOM   6582 H18  LIG     1     -11.711  -7.845  23.431  1.00  0.00      LIG  
ATOM   6583 H19  LIG     1     -13.890  -6.131  19.729  1.00  0.00      LIG  
ATOM   6584 H20  LIG     1     -12.955  -4.793  19.093  1.00  0.00      LIG  
ATOM   6585 H21  LIG     1     -12.298  -5.765  20.387  1.00  0.00      LIG  
ATOM   6586 H22  LIG     1     -15.438  -1.646  20.041  1.00  0.00      LIG  
ATOM   6587 H23  LIG     1     -14.549  -2.393  18.692  1.00  0.00      LIG  
ATOM   6588 H24  LIG     1     -13.272  -5.571  27.697  1.00  0.00      LIG  
ATOM   6589 H25  LIG     1     -12.958  -7.169  26.990  1.00  0.00      LIG  
ATOM   6590 H26  LIG     1     -15.660  -9.372  25.296  1.00  0.00      LIG  
ATOM   6591 H27  LIG     1     -16.001  -8.664  26.881  1.00  0.00      LIG  
ATOM   6592 H28  LIG     1     -14.335  -8.974  26.401  1.00  0.00      LIG  
ATOM   6593 H29  LIG     1     -17.039  -7.594  24.249  1.00  0.00      LIG  
ATOM   6594 H30  LIG     1     -16.759  -5.889  24.662  1.00  0.00      LIG  
ATOM   6595 H31  LIG     1     -17.348  -7.018  25.873  1.00  0.00      LIG  
ATOM   6596 H32  LIG     1     -11.876  -0.733  21.008  1.00  0.00      LIG  
ATOM   6597 H33  LIG     1     -10.711  -5.026  24.443  1.00  0.00      LIG  
ATOM   6598 H34  LIG     1     -14.373   0.226  20.711  1.00  0.00      LIG  
ATOM   6599 H35  LIG     1     -13.817   0.465  19.057  1.00  0.00      LIG  
ATOM   6600 H36  LIG     1     -11.173  -0.330  18.657  1.00  0.00      LIG  
ATOM   6601 H37  LIG     1     -12.530  -1.284  18.065  1.00  0.00      LIG  
ATOM   6602 H38  LIG     1     -11.225  -2.056  18.977  1.00  0.00      LIG  
ATOM   6603 H39  LIG     1     -12.459   1.482  21.576  1.00  0.00      LIG  
ATOM   6604 H40  LIG     1     -14.102   2.929  19.452  1.00  0.00      LIG  
ATOM   6605 H41  LIG     1     -15.481   3.297  21.264  1.00  0.00      LIG  
ATOM   6606 H42  LIG     1     -13.891   6.227  21.167  1.00  0.00      LIG  
ATOM   6607 H43  LIG     1     -15.075   5.012  21.677  1.00  0.00      LIG  
ATOM   6608 H44  LIG     1     -14.764   5.305  19.953  1.00  0.00      LIG  
ATOM   6609 H45  LIG     1     -11.727   3.492  22.377  1.00  0.00      LIG  
ATOM   6610 H46  LIG     1     -12.269   5.136  22.643  1.00  0.00      LIG  
ATOM   6611 H47  LIG     1     -13.339   3.786  23.069  1.00  0.00      LIG  
ATOM   6612 H48  LIG     1     -11.922   5.526  20.348  1.00  0.00      LIG  
ATOM   6613 H49  LIG     1      -8.396   2.157  19.643  1.00  0.00      LIG  
ATOM   6614 H50  LIG     1      -9.575   3.059  18.669  1.00  0.00      LIG  
ATOM   6615 H51  LIG     1      -9.367   1.287  18.428  1.00  0.00      LIG  
TER
REMARK  Energy: 64.0794
REMARK  SimpleFitness: 64.0794
REMARK  FullFitness: -1568.0508
REMARK  InterFull: -33.7488
REMARK  IntraFull: 111.031
REMARK  solvFull: -1927.35
REMARK  surfFull: 282.017
REMARK  extraFull: 0.0
REMARK  deltaGcompsolvpol: -1927.35
REMARK  deltaGcompsolvnonpol: 282.017
REMARK  deltaGprotsolvpol: -1938.72
REMARK  deltaGprotsolvnonpol: 281.59
REMARK  deltaGligsolvpol: -13.3822
REMARK  deltaGligsolvnonpol: 16.7696
REMARK  deltaGvdw: -33.7488
REMARK  deltaGelec: 0.0
REMARK  deltaG: -7.213812
REMARK  Cluster: 0
REMARK  ClusterRank: 4
ATOM   6526 O    LIG     1     -10.601  -4.480  23.646  1.00  0.00      LIG  
ATOM   6527 O1   LIG     1     -15.694  -5.747  27.221  1.00  0.00      LIG  
ATOM   6528 O2   LIG     1     -11.666   1.899  19.655  1.00  0.00      LIG  
ATOM   6529 O3   LIG     1     -14.904   2.514  21.286  1.00  0.00      LIG  
ATOM   6530 O4   LIG     1     -12.196   4.647  20.037  1.00  0.00      LIG  
ATOM   6531 O5   LIG     1     -10.149   1.536  21.360  1.00  0.00      LIG  
ATOM   6532 C    LIG     1     -14.179  -4.988  22.395  1.00  0.00      LIG  
ATOM   6533 C1   LIG     1     -12.830  -5.406  23.054  1.00  0.00      LIG  
ATOM   6534 C2   LIG     1     -12.956  -6.302  24.329  1.00  0.00      LIG  
ATOM   6535 C3   LIG     1     -13.888  -4.358  21.006  1.00  0.00      LIG  
ATOM   6536 C4   LIG     1     -14.164  -7.283  24.285  1.00  0.00      LIG  
ATOM   6537 C5   LIG     1     -15.142  -6.159  22.208  1.00  0.00      LIG  
ATOM   6538 C6   LIG     1     -11.911  -4.155  23.194  1.00  0.00      LIG  
ATOM   6539 C7   LIG     1     -14.689  -7.439  22.867  1.00  0.00      LIG  
ATOM   6540 C8   LIG     1     -12.979  -3.203  21.151  1.00  0.00      LIG  
ATOM   6541 C9   LIG     1     -15.236  -7.253  25.421  1.00  0.00      LIG  
ATOM   6542 C10  LIG     1     -12.839  -5.482  25.615  1.00  0.00      LIG  
ATOM   6543 C11  LIG     1     -15.094  -3.761  20.275  1.00  0.00      LIG  
ATOM   6544 C12  LIG     1     -11.699  -3.420  21.875  1.00  0.00      LIG  
ATOM   6545 C13  LIG     1     -14.924  -3.982  23.288  1.00  0.00      LIG  
ATOM   6546 C14  LIG     1     -11.746  -7.243  24.343  1.00  0.00      LIG  
ATOM   6547 C15  LIG     1     -13.391  -2.133  20.466  1.00  0.00      LIG  
ATOM   6548 C16  LIG     1     -13.221  -5.318  20.015  1.00  0.00      LIG  
ATOM   6549 C17  LIG     1     -14.681  -2.389  19.778  1.00  0.00      LIG  
ATOM   6550 C18  LIG     1     -13.408  -6.189  26.808  1.00  0.00      LIG  
ATOM   6551 C19  LIG     1     -14.859  -6.317  26.530  1.00  0.00      LIG  
ATOM   6552 C20  LIG     1     -15.311  -8.644  26.034  1.00  0.00      LIG  
ATOM   6553 C21  LIG     1     -16.668  -6.917  25.021  1.00  0.00      LIG  
ATOM   6554 C22  LIG     1     -12.596  -0.890  20.201  1.00  0.00      LIG  
ATOM   6555 C23  LIG     1     -13.481   0.357  20.093  1.00  0.00      LIG  
ATOM   6556 C24  LIG     1     -11.841  -1.154  18.905  1.00  0.00      LIG  
ATOM   6557 C25  LIG     1     -12.773   1.642  20.540  1.00  0.00      LIG  
ATOM   6558 C26  LIG     1     -13.762   2.825  20.487  1.00  0.00      LIG  
ATOM   6559 C27  LIG     1     -13.199   4.189  20.940  1.00  0.00      LIG  
ATOM   6560 C28  LIG     1     -14.299   5.238  20.940  1.00  0.00      LIG  
ATOM   6561 C29  LIG     1     -12.606   4.140  22.339  1.00  0.00      LIG  
ATOM   6562 C30  LIG     1     -10.412   1.837  20.205  1.00  0.00      LIG  
ATOM   6563 C31  LIG     1      -9.374   2.101  19.159  1.00  0.00      LIG  
ATOM   6564 H    LIG     1     -12.314  -6.059  22.350  1.00  0.00      LIG  
ATOM   6565 H1   LIG     1     -13.717  -8.269  24.437  1.00  0.00      LIG  
ATOM   6566 H2   LIG     1     -15.323  -6.381  21.155  1.00  0.00      LIG  
ATOM   6567 H3   LIG     1     -16.128  -5.883  22.586  1.00  0.00      LIG  
ATOM   6568 H4   LIG     1     -12.325  -3.446  23.916  1.00  0.00      LIG  
ATOM   6569 H5   LIG     1     -15.494  -8.175  22.834  1.00  0.00      LIG  
ATOM   6570 H6   LIG     1     -13.891  -7.859  22.249  1.00  0.00      LIG  
ATOM   6571 H7   LIG     1     -13.348  -4.522  25.503  1.00  0.00      LIG  
ATOM   6572 H8   LIG     1     -11.791  -5.253  25.822  1.00  0.00      LIG  
ATOM   6573 H9   LIG     1     -15.978  -3.659  20.905  1.00  0.00      LIG  
ATOM   6574 H10  LIG     1     -15.400  -4.387  19.432  1.00  0.00      LIG  
ATOM   6575 H11  LIG     1     -11.024  -4.002  21.239  1.00  0.00      LIG  
ATOM   6576 H12  LIG     1     -11.177  -2.479  22.068  1.00  0.00      LIG  
ATOM   6577 H13  LIG     1     -14.394  -3.035  23.402  1.00  0.00      LIG  
ATOM   6578 H14  LIG     1     -15.918  -3.751  22.900  1.00  0.00      LIG  
ATOM   6579 H15  LIG     1     -15.088  -4.389  24.286  1.00  0.00      LIG  
ATOM   6580 H16  LIG     1     -11.787  -7.929  25.192  1.00  0.00      LIG  
ATOM   6581 H17  LIG     1     -10.798  -6.712  24.423  1.00  0.00      LIG  
ATOM   6582 H18  LIG     1     -11.711  -7.845  23.431  1.00  0.00      LIG  
ATOM   6583 H19  LIG     1     -13.890  -6.131  19.729  1.00  0.00      LIG  
ATOM   6584 H20  LIG     1     -12.955  -4.793  19.093  1.00  0.00      LIG  
ATOM   6585 H21  LIG     1     -12.298  -5.765  20.387  1.00  0.00      LIG  
ATOM   6586 H22  LIG     1     -15.438  -1.646  20.041  1.00  0.00      LIG  
ATOM   6587 H23  LIG     1     -14.549  -2.393  18.692  1.00  0.00      LIG  
ATOM   6588 H24  LIG     1     -13.272  -5.571  27.697  1.00  0.00      LIG  
ATOM   6589 H25  LIG     1     -12.958  -7.169  26.990  1.00  0.00      LIG  
ATOM   6590 H26  LIG     1     -15.660  -9.372  25.296  1.00  0.00      LIG  
ATOM   6591 H27  LIG     1     -16.001  -8.664  26.881  1.00  0.00      LIG  
ATOM   6592 H28  LIG     1     -14.335  -8.974  26.401  1.00  0.00      LIG  
ATOM   6593 H29  LIG     1     -17.039  -7.594  24.249  1.00  0.00      LIG  
ATOM   6594 H30  LIG     1     -16.759  -5.889  24.662  1.00  0.00      LIG  
ATOM   6595 H31  LIG     1     -17.348  -7.018  25.873  1.00  0.00      LIG  
ATOM   6596 H32  LIG     1     -11.876  -0.733  21.008  1.00  0.00      LIG  
ATOM   6597 H33  LIG     1     -10.711  -5.026  24.443  1.00  0.00      LIG  
ATOM   6598 H34  LIG     1     -14.373   0.226  20.711  1.00  0.00      LIG  
ATOM   6599 H35  LIG     1     -13.817   0.465  19.057  1.00  0.00      LIG  
ATOM   6600 H36  LIG     1     -11.173  -0.330  18.657  1.00  0.00      LIG  
ATOM   6601 H37  LIG     1     -12.530  -1.284  18.065  1.00  0.00      LIG  
ATOM   6602 H38  LIG     1     -11.225  -2.056  18.977  1.00  0.00      LIG  
ATOM   6603 H39  LIG     1     -12.459   1.482  21.576  1.00  0.00      LIG  
ATOM   6604 H40  LIG     1     -14.102   2.929  19.452  1.00  0.00      LIG  
ATOM   6605 H41  LIG     1     -15.481   3.297  21.264  1.00  0.00      LIG  
ATOM   6606 H42  LIG     1     -13.891   6.227  21.167  1.00  0.00      LIG  
ATOM   6607 H43  LIG     1     -15.075   5.012  21.677  1.00  0.00      LIG  
ATOM   6608 H44  LIG     1     -14.764   5.305  19.953  1.00  0.00      LIG  
ATOM   6609 H45  LIG     1     -11.727   3.492  22.377  1.00  0.00      LIG  
ATOM   6610 H46  LIG     1     -12.269   5.136  22.643  1.00  0.00      LIG  
ATOM   6611 H47  LIG     1     -13.339   3.786  23.069  1.00  0.00      LIG  
ATOM   6612 H48  LIG     1     -11.922   5.526  20.348  1.00  0.00      LIG  
ATOM   6613 H49  LIG     1      -8.396   2.157  19.643  1.00  0.00      LIG  
ATOM   6614 H50  LIG     1      -9.575   3.059  18.669  1.00  0.00      LIG  
ATOM   6615 H51  LIG     1      -9.367   1.287  18.428  1.00  0.00      LIG  
TER
REMARK  Energy: 64.0613
REMARK  SimpleFitness: 64.0613
REMARK  FullFitness: -1568.002
REMARK  InterFull: -34.0509
REMARK  IntraFull: 111.459
REMARK  solvFull: -1927.4
REMARK  surfFull: 281.99
REMARK  extraFull: 0.0
REMARK  deltaGcompsolvpol: -1927.4
REMARK  deltaGcompsolvnonpol: 281.99
REMARK  deltaGprotsolvpol: -1938.72
REMARK  deltaGprotsolvnonpol: 281.59
REMARK  deltaGligsolvpol: -13.3995
REMARK  deltaGligsolvnonpol: 16.7554
REMARK  deltaGvdw: -34.0509
REMARK  deltaGelec: 0.0
REMARK  deltaG: -7.2456064
REMARK  Cluster: 0
REMARK  ClusterRank: 5
ATOM   6526 O    LIG     1     -10.620  -4.303  23.642  1.00  0.00      LIG  
ATOM   6527 O1   LIG     1     -15.717  -5.625  27.251  1.00  0.00      LIG  
ATOM   6528 O2   LIG     1     -11.621   1.865  19.442  1.00  0.00      LIG  
ATOM   6529 O3   LIG     1     -15.014   2.651  20.597  1.00  0.00      LIG  
ATOM   6530 O4   LIG     1     -12.139   4.635  19.461  1.00  0.00      LIG  
ATOM   6531 O5   LIG     1     -10.326   1.772  21.354  1.00  0.00      LIG  
ATOM   6532 C    LIG     1     -14.182  -4.906  22.392  1.00  0.00      LIG  
ATOM   6533 C1   LIG     1     -12.828  -5.281  23.065  1.00  0.00      LIG  
ATOM   6534 C2   LIG     1     -12.947  -6.138  24.365  1.00  0.00      LIG  
ATOM   6535 C3   LIG     1     -13.898  -4.296  20.993  1.00  0.00      LIG  
ATOM   6536 C4   LIG     1     -14.127  -7.153  24.337  1.00  0.00      LIG  
ATOM   6537 C5   LIG     1     -15.121  -6.101  22.235  1.00  0.00      LIG  
ATOM   6538 C6   LIG     1     -11.933  -4.011  23.177  1.00  0.00      LIG  
ATOM   6539 C7   LIG     1     -14.640  -7.357  22.921  1.00  0.00      LIG  
ATOM   6540 C8   LIG     1     -13.009  -3.122  21.118  1.00  0.00      LIG  
ATOM   6541 C9   LIG     1     -15.204  -7.127  25.466  1.00  0.00      LIG  
ATOM   6542 C10  LIG     1     -12.868  -5.271  25.622  1.00  0.00      LIG  
ATOM   6543 C11  LIG     1     -15.108  -3.732  20.246  1.00  0.00      LIG  
ATOM   6544 C12  LIG     1     -11.726  -3.306  21.845  1.00  0.00      LIG  
ATOM   6545 C13  LIG     1     -14.950  -3.898  23.261  1.00  0.00      LIG  
ATOM   6546 C14  LIG     1     -11.717  -7.048  24.431  1.00  0.00      LIG  
ATOM   6547 C15  LIG     1     -13.425  -2.076  20.406  1.00  0.00      LIG  
ATOM   6548 C16  LIG     1     -13.213  -5.264  20.024  1.00  0.00      LIG  
ATOM   6549 C17  LIG     1     -14.708  -2.366  19.717  1.00  0.00      LIG  
ATOM   6550 C18  LIG     1     -13.418  -5.964  26.829  1.00  0.00      LIG  
ATOM   6551 C19  LIG     1     -14.863  -6.155  26.556  1.00  0.00      LIG  
ATOM   6552 C20  LIG     1     -15.241  -8.508  26.105  1.00  0.00      LIG  
ATOM   6553 C21  LIG     1     -16.642  -6.846  25.044  1.00  0.00      LIG  
ATOM   6554 C22  LIG     1     -12.621  -0.847  20.098  1.00  0.00      LIG  
ATOM   6555 C23  LIG     1     -13.497   0.382  19.836  1.00  0.00      LIG  
ATOM   6556 C24  LIG     1     -11.786  -1.202  18.876  1.00  0.00      LIG  
ATOM   6557 C25  LIG     1     -12.825   1.707  20.214  1.00  0.00      LIG  
ATOM   6558 C26  LIG     1     -13.785   2.873  19.906  1.00  0.00      LIG  
ATOM   6559 C27  LIG     1     -13.262   4.281  20.263  1.00  0.00      LIG  
ATOM   6560 C28  LIG     1     -14.327   5.326  19.990  1.00  0.00      LIG  
ATOM   6561 C29  LIG     1     -12.870   4.397  21.725  1.00  0.00      LIG  
ATOM   6562 C30  LIG     1     -10.446   1.894  20.144  1.00  0.00      LIG  
ATOM   6563 C31  LIG     1      -9.293   2.029  19.202  1.00  0.00      LIG  
ATOM   6564 H    LIG     1     -12.297  -5.946  22.383  1.00  0.00      LIG  
ATOM   6565 H1   LIG     1     -13.656  -8.123  24.514  1.00  0.00      LIG  
ATOM   6566 H2   LIG     1     -15.305  -6.348  21.189  1.00  0.00      LIG  
ATOM   6567 H3   LIG     1     -16.108  -5.837  22.616  1.00  0.00      LIG  
ATOM   6568 H4   LIG     1     -12.364  -3.293  23.879  1.00  0.00      LIG  
ATOM   6569 H5   LIG     1     -15.428  -8.114  22.904  1.00  0.00      LIG  
ATOM   6570 H6   LIG     1     -13.827  -7.774  22.319  1.00  0.00      LIG  
ATOM   6571 H7   LIG     1     -13.410  -4.334  25.482  1.00  0.00      LIG  
ATOM   6572 H8   LIG     1     -11.830  -4.999  25.829  1.00  0.00      LIG  
ATOM   6573 H9   LIG     1     -15.994  -3.629  20.871  1.00  0.00      LIG  
ATOM   6574 H10  LIG     1     -15.401  -4.383  19.418  1.00  0.00      LIG  
ATOM   6575 H11  LIG     1     -11.044  -3.892  21.222  1.00  0.00      LIG  
ATOM   6576 H12  LIG     1     -11.220  -2.352  22.017  1.00  0.00      LIG  
ATOM   6577 H13  LIG     1     -14.438  -2.939  23.359  1.00  0.00      LIG  
ATOM   6578 H14  LIG     1     -15.946  -3.695  22.865  1.00  0.00      LIG  
ATOM   6579 H15  LIG     1     -15.114  -4.288  24.265  1.00  0.00      LIG  
ATOM   6580 H16  LIG     1     -11.781  -7.738  25.277  1.00  0.00      LIG  
ATOM   6581 H17  LIG     1     -10.789  -6.492  24.559  1.00  0.00      LIG  
ATOM   6582 H18  LIG     1     -11.627  -7.647  23.521  1.00  0.00      LIG  
ATOM   6583 H19  LIG     1     -13.868  -6.095  19.758  1.00  0.00      LIG  
ATOM   6584 H20  LIG     1     -12.957  -4.754  19.091  1.00  0.00      LIG  
ATOM   6585 H21  LIG     1     -12.282  -5.685  20.407  1.00  0.00      LIG  
ATOM   6586 H22  LIG     1     -15.478  -1.627  19.954  1.00  0.00      LIG  
ATOM   6587 H23  LIG     1     -14.567  -2.398  18.633  1.00  0.00      LIG  
ATOM   6588 H24  LIG     1     -13.306  -5.318  27.702  1.00  0.00      LIG  
ATOM   6589 H25  LIG     1     -12.938  -6.924  27.033  1.00  0.00      LIG  
ATOM   6590 H26  LIG     1     -15.499  -9.265  25.360  1.00  0.00      LIG  
ATOM   6591 H27  LIG     1     -15.987  -8.554  26.904  1.00  0.00      LIG  
ATOM   6592 H28  LIG     1     -14.274  -8.777  26.540  1.00  0.00      LIG  
ATOM   6593 H29  LIG     1     -16.982  -7.553  24.284  1.00  0.00      LIG  
ATOM   6594 H30  LIG     1     -16.757  -5.830  24.659  1.00  0.00      LIG  
ATOM   6595 H31  LIG     1     -17.329  -6.949  25.889  1.00  0.00      LIG  
ATOM   6596 H32  LIG     1     -11.955  -0.624  20.936  1.00  0.00      LIG  
ATOM   6597 H33  LIG     1     -10.724  -4.892  24.408  1.00  0.00      LIG  
ATOM   6598 H34  LIG     1     -14.427   0.302  20.404  1.00  0.00      LIG  
ATOM   6599 H35  LIG     1     -13.765   0.403  18.775  1.00  0.00      LIG  
ATOM   6600 H36  LIG     1     -11.103  -0.397  18.608  1.00  0.00      LIG  
ATOM   6601 H37  LIG     1     -12.424  -1.394  18.008  1.00  0.00      LIG  
ATOM   6602 H38  LIG     1     -11.177  -2.095  19.049  1.00  0.00      LIG  
ATOM   6603 H39  LIG     1     -12.639   1.668  21.292  1.00  0.00      LIG  
ATOM   6604 H40  LIG     1     -13.999   2.853  18.834  1.00  0.00      LIG  
ATOM   6605 H41  LIG     1     -15.614   3.377  20.351  1.00  0.00      LIG  
ATOM   6606 H42  LIG     1     -13.919   6.334  20.112  1.00  0.00      LIG  
ATOM   6607 H43  LIG     1     -15.178   5.217  20.665  1.00  0.00      LIG  
ATOM   6608 H44  LIG     1     -14.681   5.249  18.958  1.00  0.00      LIG  
ATOM   6609 H45  LIG     1     -12.006   3.770  21.957  1.00  0.00      LIG  
ATOM   6610 H46  LIG     1     -12.578   5.425  21.958  1.00  0.00      LIG  
ATOM   6611 H47  LIG     1     -13.698   4.117  22.381  1.00  0.00      LIG  
ATOM   6612 H48  LIG     1     -11.954   5.570  19.649  1.00  0.00      LIG  
ATOM   6613 H49  LIG     1      -8.372   2.100  19.785  1.00  0.00      LIG  
ATOM   6614 H50  LIG     1      -9.403   2.939  18.606  1.00  0.00      LIG  
ATOM   6615 H51  LIG     1      -9.239   1.148  18.555  1.00  0.00      LIG  
TER
REMARK  Energy: 64.0613
REMARK  SimpleFitness: 64.0613
REMARK  FullFitness: -1568.002
REMARK  InterFull: -34.0509
REMARK  IntraFull: 111.459
REMARK  solvFull: -1927.4
REMARK  surfFull: 281.99
REMARK  extraFull: 0.0
REMARK  deltaGcompsolvpol: -1927.4
REMARK  deltaGcompsolvnonpol: 281.99
REMARK  deltaGprotsolvpol: -1938.72
REMARK  deltaGprotsolvnonpol: 281.59
REMARK  deltaGligsolvpol: -13.3995
REMARK  deltaGligsolvnonpol: 16.7554
REMARK  deltaGvdw: -34.0509
REMARK  deltaGelec: 0.0
REMARK  deltaG: -7.2456064
REMARK  Cluster: 0
REMARK  ClusterRank: 6
ATOM   6526 O    LIG     1     -10.620  -4.303  23.642  1.00  0.00      LIG  
ATOM   6527 O1   LIG     1     -15.717  -5.625  27.251  1.00  0.00      LIG  
ATOM   6528 O2   LIG     1     -11.621   1.865  19.442  1.00  0.00      LIG  
ATOM   6529 O3   LIG     1     -15.014   2.651  20.597  1.00  0.00      LIG  
ATOM   6530 O4   LIG     1     -12.139   4.635  19.461  1.00  0.00      LIG  
ATOM   6531 O5   LIG     1     -10.326   1.772  21.354  1.00  0.00      LIG  
ATOM   6532 C    LIG     1     -14.182  -4.906  22.392  1.00  0.00      LIG  
ATOM   6533 C1   LIG     1     -12.828  -5.281  23.065  1.00  0.00      LIG  
ATOM   6534 C2   LIG     1     -12.947  -6.138  24.365  1.00  0.00      LIG  
ATOM   6535 C3   LIG     1     -13.898  -4.296  20.993  1.00  0.00      LIG  
ATOM   6536 C4   LIG     1     -14.127  -7.153  24.337  1.00  0.00      LIG  
ATOM   6537 C5   LIG     1     -15.121  -6.101  22.235  1.00  0.00      LIG  
ATOM   6538 C6   LIG     1     -11.933  -4.011  23.177  1.00  0.00      LIG  
ATOM   6539 C7   LIG     1     -14.640  -7.357  22.921  1.00  0.00      LIG  
ATOM   6540 C8   LIG     1     -13.009  -3.122  21.118  1.00  0.00      LIG  
ATOM   6541 C9   LIG     1     -15.204  -7.127  25.466  1.00  0.00      LIG  
ATOM   6542 C10  LIG     1     -12.868  -5.271  25.622  1.00  0.00      LIG  
ATOM   6543 C11  LIG     1     -15.108  -3.732  20.246  1.00  0.00      LIG  
ATOM   6544 C12  LIG     1     -11.726  -3.306  21.845  1.00  0.00      LIG  
ATOM   6545 C13  LIG     1     -14.950  -3.898  23.261  1.00  0.00      LIG  
ATOM   6546 C14  LIG     1     -11.717  -7.048  24.431  1.00  0.00      LIG  
ATOM   6547 C15  LIG     1     -13.425  -2.076  20.406  1.00  0.00      LIG  
ATOM   6548 C16  LIG     1     -13.213  -5.264  20.024  1.00  0.00      LIG  
ATOM   6549 C17  LIG     1     -14.708  -2.366  19.717  1.00  0.00      LIG  
ATOM   6550 C18  LIG     1     -13.418  -5.964  26.829  1.00  0.00      LIG  
ATOM   6551 C19  LIG     1     -14.863  -6.155  26.556  1.00  0.00      LIG  
ATOM   6552 C20  LIG     1     -15.241  -8.508  26.105  1.00  0.00      LIG  
ATOM   6553 C21  LIG     1     -16.642  -6.846  25.044  1.00  0.00      LIG  
ATOM   6554 C22  LIG     1     -12.621  -0.847  20.098  1.00  0.00      LIG  
ATOM   6555 C23  LIG     1     -13.497   0.382  19.836  1.00  0.00      LIG  
ATOM   6556 C24  LIG     1     -11.786  -1.202  18.876  1.00  0.00      LIG  
ATOM   6557 C25  LIG     1     -12.825   1.707  20.214  1.00  0.00      LIG  
ATOM   6558 C26  LIG     1     -13.785   2.873  19.906  1.00  0.00      LIG  
ATOM   6559 C27  LIG     1     -13.262   4.281  20.263  1.00  0.00      LIG  
ATOM   6560 C28  LIG     1     -14.327   5.326  19.990  1.00  0.00      LIG  
ATOM   6561 C29  LIG     1     -12.870   4.397  21.725  1.00  0.00      LIG  
ATOM   6562 C30  LIG     1     -10.446   1.894  20.144  1.00  0.00      LIG  
ATOM   6563 C31  LIG     1      -9.293   2.029  19.202  1.00  0.00      LIG  
ATOM   6564 H    LIG     1     -12.297  -5.946  22.383  1.00  0.00      LIG  
ATOM   6565 H1   LIG     1     -13.656  -8.123  24.514  1.00  0.00      LIG  
ATOM   6566 H2   LIG     1     -15.305  -6.348  21.189  1.00  0.00      LIG  
ATOM   6567 H3   LIG     1     -16.108  -5.837  22.616  1.00  0.00      LIG  
ATOM   6568 H4   LIG     1     -12.364  -3.293  23.879  1.00  0.00      LIG  
ATOM   6569 H5   LIG     1     -15.428  -8.114  22.904  1.00  0.00      LIG  
ATOM   6570 H6   LIG     1     -13.827  -7.774  22.319  1.00  0.00      LIG  
ATOM   6571 H7   LIG     1     -13.410  -4.334  25.482  1.00  0.00      LIG  
ATOM   6572 H8   LIG     1     -11.830  -4.999  25.829  1.00  0.00      LIG  
ATOM   6573 H9   LIG     1     -15.994  -3.629  20.871  1.00  0.00      LIG  
ATOM   6574 H10  LIG     1     -15.401  -4.383  19.418  1.00  0.00      LIG  
ATOM   6575 H11  LIG     1     -11.044  -3.892  21.222  1.00  0.00      LIG  
ATOM   6576 H12  LIG     1     -11.220  -2.352  22.017  1.00  0.00      LIG  
ATOM   6577 H13  LIG     1     -14.438  -2.939  23.359  1.00  0.00      LIG  
ATOM   6578 H14  LIG     1     -15.946  -3.695  22.865  1.00  0.00      LIG  
ATOM   6579 H15  LIG     1     -15.114  -4.288  24.265  1.00  0.00      LIG  
ATOM   6580 H16  LIG     1     -11.781  -7.738  25.277  1.00  0.00      LIG  
ATOM   6581 H17  LIG     1     -10.789  -6.492  24.559  1.00  0.00      LIG  
ATOM   6582 H18  LIG     1     -11.627  -7.647  23.521  1.00  0.00      LIG  
ATOM   6583 H19  LIG     1     -13.868  -6.095  19.758  1.00  0.00      LIG  
ATOM   6584 H20  LIG     1     -12.957  -4.754  19.091  1.00  0.00      LIG  
ATOM   6585 H21  LIG     1     -12.282  -5.685  20.407  1.00  0.00      LIG  
ATOM   6586 H22  LIG     1     -15.478  -1.627  19.954  1.00  0.00      LIG  
ATOM   6587 H23  LIG     1     -14.567  -2.398  18.633  1.00  0.00      LIG  
ATOM   6588 H24  LIG     1     -13.306  -5.318  27.702  1.00  0.00      LIG  
ATOM   6589 H25  LIG     1     -12.938  -6.924  27.033  1.00  0.00      LIG  
ATOM   6590 H26  LIG     1     -15.499  -9.265  25.360  1.00  0.00      LIG  
ATOM   6591 H27  LIG     1     -15.987  -8.554  26.904  1.00  0.00      LIG  
ATOM   6592 H28  LIG     1     -14.274  -8.777  26.540  1.00  0.00      LIG  
ATOM   6593 H29  LIG     1     -16.982  -7.553  24.284  1.00  0.00      LIG  
ATOM   6594 H30  LIG     1     -16.757  -5.830  24.659  1.00  0.00      LIG  
ATOM   6595 H31  LIG     1     -17.329  -6.949  25.889  1.00  0.00      LIG  
ATOM   6596 H32  LIG     1     -11.955  -0.624  20.936  1.00  0.00      LIG  
ATOM   6597 H33  LIG     1     -10.724  -4.892  24.408  1.00  0.00      LIG  
ATOM   6598 H34  LIG     1     -14.427   0.302  20.404  1.00  0.00      LIG  
ATOM   6599 H35  LIG     1     -13.765   0.403  18.775  1.00  0.00      LIG  
ATOM   6600 H36  LIG     1     -11.103  -0.397  18.608  1.00  0.00      LIG  
ATOM   6601 H37  LIG     1     -12.424  -1.394  18.008  1.00  0.00      LIG  
ATOM   6602 H38  LIG     1     -11.177  -2.095  19.049  1.00  0.00      LIG  
ATOM   6603 H39  LIG     1     -12.639   1.668  21.292  1.00  0.00      LIG  
ATOM   6604 H40  LIG     1     -13.999   2.853  18.834  1.00  0.00      LIG  
ATOM   6605 H41  LIG     1     -15.614   3.377  20.351  1.00  0.00      LIG  
ATOM   6606 H42  LIG     1     -13.919   6.334  20.112  1.00  0.00      LIG  
ATOM   6607 H43  LIG     1     -15.178   5.217  20.665  1.00  0.00      LIG  
ATOM   6608 H44  LIG     1     -14.681   5.249  18.958  1.00  0.00      LIG  
ATOM   6609 H45  LIG     1     -12.006   3.770  21.957  1.00  0.00      LIG  
ATOM   6610 H46  LIG     1     -12.578   5.425  21.958  1.00  0.00      LIG  
ATOM   6611 H47  LIG     1     -13.698   4.117  22.381  1.00  0.00      LIG  
ATOM   6612 H48  LIG     1     -11.954   5.570  19.649  1.00  0.00      LIG  
ATOM   6613 H49  LIG     1      -8.372   2.100  19.785  1.00  0.00      LIG  
ATOM   6614 H50  LIG     1      -9.403   2.939  18.606  1.00  0.00      LIG  
ATOM   6615 H51  LIG     1      -9.239   1.148  18.555  1.00  0.00      LIG  
TER
REMARK  Energy: 64.0613
REMARK  SimpleFitness: 64.0613
REMARK  FullFitness: -1568.002
REMARK  InterFull: -34.0509
REMARK  IntraFull: 111.459
REMARK  solvFull: -1927.4
REMARK  surfFull: 281.99
REMARK  extraFull: 0.0
REMARK  deltaGcompsolvpol: -1927.4
REMARK  deltaGcompsolvnonpol: 281.99
REMARK  deltaGprotsolvpol: -1938.72
REMARK  deltaGprotsolvnonpol: 281.59
REMARK  deltaGligsolvpol: -13.3995
REMARK  deltaGligsolvnonpol: 16.7554
REMARK  deltaGvdw: -34.0509
REMARK  deltaGelec: 0.0
REMARK  deltaG: -7.2456064
REMARK  Cluster: 0
REMARK  ClusterRank: 7
ATOM   6526 O    LIG     1     -10.620  -4.303  23.642  1.00  0.00      LIG  
ATOM   6527 O1   LIG     1     -15.717  -5.625  27.251  1.00  0.00      LIG  
ATOM   6528 O2   LIG     1     -11.621   1.865  19.442  1.00  0.00      LIG  
ATOM   6529 O3   LIG     1     -15.014   2.651  20.597  1.00  0.00      LIG  
ATOM   6530 O4   LIG     1     -12.139   4.635  19.461  1.00  0.00      LIG  
ATOM   6531 O5   LIG     1     -10.326   1.772  21.354  1.00  0.00      LIG  
ATOM   6532 C    LIG     1     -14.182  -4.906  22.392  1.00  0.00      LIG  
ATOM   6533 C1   LIG     1     -12.828  -5.281  23.065  1.00  0.00      LIG  
ATOM   6534 C2   LIG     1     -12.947  -6.138  24.365  1.00  0.00      LIG  
ATOM   6535 C3   LIG     1     -13.898  -4.296  20.993  1.00  0.00      LIG  
ATOM   6536 C4   LIG     1     -14.127  -7.153  24.337  1.00  0.00      LIG  
ATOM   6537 C5   LIG     1     -15.121  -6.101  22.235  1.00  0.00      LIG  
ATOM   6538 C6   LIG     1     -11.933  -4.011  23.177  1.00  0.00      LIG  
ATOM   6539 C7   LIG     1     -14.640  -7.357  22.921  1.00  0.00      LIG  
ATOM   6540 C8   LIG     1     -13.009  -3.122  21.118  1.00  0.00      LIG  
ATOM   6541 C9   LIG     1     -15.204  -7.127  25.466  1.00  0.00      LIG  
ATOM   6542 C10  LIG     1     -12.868  -5.271  25.622  1.00  0.00      LIG  
ATOM   6543 C11  LIG     1     -15.108  -3.732  20.246  1.00  0.00      LIG  
ATOM   6544 C12  LIG     1     -11.726  -3.306  21.845  1.00  0.00      LIG  
ATOM   6545 C13  LIG     1     -14.950  -3.898  23.261  1.00  0.00      LIG  
ATOM   6546 C14  LIG     1     -11.717  -7.048  24.431  1.00  0.00      LIG  
ATOM   6547 C15  LIG     1     -13.425  -2.076  20.406  1.00  0.00      LIG  
ATOM   6548 C16  LIG     1     -13.213  -5.264  20.024  1.00  0.00      LIG  
ATOM   6549 C17  LIG     1     -14.708  -2.366  19.717  1.00  0.00      LIG  
ATOM   6550 C18  LIG     1     -13.418  -5.964  26.829  1.00  0.00      LIG  
ATOM   6551 C19  LIG     1     -14.863  -6.155  26.556  1.00  0.00      LIG  
ATOM   6552 C20  LIG     1     -15.241  -8.508  26.105  1.00  0.00      LIG  
ATOM   6553 C21  LIG     1     -16.642  -6.846  25.044  1.00  0.00      LIG  
ATOM   6554 C22  LIG     1     -12.621  -0.847  20.098  1.00  0.00      LIG  
ATOM   6555 C23  LIG     1     -13.497   0.382  19.836  1.00  0.00      LIG  
ATOM   6556 C24  LIG     1     -11.786  -1.202  18.876  1.00  0.00      LIG  
ATOM   6557 C25  LIG     1     -12.825   1.707  20.214  1.00  0.00      LIG  
ATOM   6558 C26  LIG     1     -13.785   2.873  19.906  1.00  0.00      LIG  
ATOM   6559 C27  LIG     1     -13.262   4.281  20.263  1.00  0.00      LIG  
ATOM   6560 C28  LIG     1     -14.327   5.326  19.990  1.00  0.00      LIG  
ATOM   6561 C29  LIG     1     -12.870   4.397  21.725  1.00  0.00      LIG  
ATOM   6562 C30  LIG     1     -10.446   1.894  20.144  1.00  0.00      LIG  
ATOM   6563 C31  LIG     1      -9.293   2.029  19.202  1.00  0.00      LIG  
ATOM   6564 H    LIG     1     -12.297  -5.946  22.383  1.00  0.00      LIG  
ATOM   6565 H1   LIG     1     -13.656  -8.123  24.514  1.00  0.00      LIG  
ATOM   6566 H2   LIG     1     -15.305  -6.348  21.189  1.00  0.00      LIG  
ATOM   6567 H3   LIG     1     -16.108  -5.837  22.616  1.00  0.00      LIG  
ATOM   6568 H4   LIG     1     -12.364  -3.293  23.879  1.00  0.00      LIG  
ATOM   6569 H5   LIG     1     -15.428  -8.114  22.904  1.00  0.00      LIG  
ATOM   6570 H6   LIG     1     -13.827  -7.774  22.319  1.00  0.00      LIG  
ATOM   6571 H7   LIG     1     -13.410  -4.334  25.482  1.00  0.00      LIG  
ATOM   6572 H8   LIG     1     -11.830  -4.999  25.829  1.00  0.00      LIG  
ATOM   6573 H9   LIG     1     -15.994  -3.629  20.871  1.00  0.00      LIG  
ATOM   6574 H10  LIG     1     -15.401  -4.383  19.418  1.00  0.00      LIG  
ATOM   6575 H11  LIG     1     -11.044  -3.892  21.222  1.00  0.00      LIG  
ATOM   6576 H12  LIG     1     -11.220  -2.352  22.017  1.00  0.00      LIG  
ATOM   6577 H13  LIG     1     -14.438  -2.939  23.359  1.00  0.00      LIG  
ATOM   6578 H14  LIG     1     -15.946  -3.695  22.865  1.00  0.00      LIG  
ATOM   6579 H15  LIG     1     -15.114  -4.288  24.265  1.00  0.00      LIG  
ATOM   6580 H16  LIG     1     -11.781  -7.738  25.277  1.00  0.00      LIG  
ATOM   6581 H17  LIG     1     -10.789  -6.492  24.559  1.00  0.00      LIG  
ATOM   6582 H18  LIG     1     -11.627  -7.647  23.521  1.00  0.00      LIG  
ATOM   6583 H19  LIG     1     -13.868  -6.095  19.758  1.00  0.00      LIG  
ATOM   6584 H20  LIG     1     -12.957  -4.754  19.091  1.00  0.00      LIG  
ATOM   6585 H21  LIG     1     -12.282  -5.685  20.407  1.00  0.00      LIG  
ATOM   6586 H22  LIG     1     -15.478  -1.627  19.954  1.00  0.00      LIG  
ATOM   6587 H23  LIG     1     -14.567  -2.398  18.633  1.00  0.00      LIG  
ATOM   6588 H24  LIG     1     -13.306  -5.318  27.702  1.00  0.00      LIG  
ATOM   6589 H25  LIG     1     -12.938  -6.924  27.033  1.00  0.00      LIG  
ATOM   6590 H26  LIG     1     -15.499  -9.265  25.360  1.00  0.00      LIG  
ATOM   6591 H27  LIG     1     -15.987  -8.554  26.904  1.00  0.00      LIG  
ATOM   6592 H28  LIG     1     -14.274  -8.777  26.540  1.00  0.00      LIG  
ATOM   6593 H29  LIG     1     -16.982  -7.553  24.284  1.00  0.00      LIG  
ATOM   6594 H30  LIG     1     -16.757  -5.830  24.659  1.00  0.00      LIG  
ATOM   6595 H31  LIG     1     -17.329  -6.949  25.889  1.00  0.00      LIG  
ATOM   6596 H32  LIG     1     -11.955  -0.624  20.936  1.00  0.00      LIG  
ATOM   6597 H33  LIG     1     -10.724  -4.892  24.408  1.00  0.00      LIG  
ATOM   6598 H34  LIG     1     -14.427   0.302  20.404  1.00  0.00      LIG  
ATOM   6599 H35  LIG     1     -13.765   0.403  18.775  1.00  0.00      LIG  
ATOM   6600 H36  LIG     1     -11.103  -0.397  18.608  1.00  0.00      LIG  
ATOM   6601 H37  LIG     1     -12.424  -1.394  18.008  1.00  0.00      LIG  
ATOM   6602 H38  LIG     1     -11.177  -2.095  19.049  1.00  0.00      LIG  
ATOM   6603 H39  LIG     1     -12.639   1.668  21.292  1.00  0.00      LIG  
ATOM   6604 H40  LIG     1     -13.999   2.853  18.834  1.00  0.00      LIG  
ATOM   6605 H41  LIG     1     -15.614   3.377  20.351  1.00  0.00      LIG  
ATOM   6606 H42  LIG     1     -13.919   6.334  20.112  1.00  0.00      LIG  
ATOM   6607 H43  LIG     1     -15.178   5.217  20.665  1.00  0.00      LIG  
ATOM   6608 H44  LIG     1     -14.681   5.249  18.958  1.00  0.00      LIG  
ATOM   6609 H45  LIG     1     -12.006   3.770  21.957  1.00  0.00      LIG  
ATOM   6610 H46  LIG     1     -12.578   5.425  21.958  1.00  0.00      LIG  
ATOM   6611 H47  LIG     1     -13.698   4.117  22.381  1.00  0.00      LIG  
ATOM   6612 H48  LIG     1     -11.954   5.570  19.649  1.00  0.00      LIG  
ATOM   6613 H49  LIG     1      -8.372   2.100  19.785  1.00  0.00      LIG  
ATOM   6614 H50  LIG     1      -9.403   2.939  18.606  1.00  0.00      LIG  
ATOM   6615 H51  LIG     1      -9.239   1.148  18.555  1.00  0.00      LIG  
TER
REMARK  Energy: 60.4683
REMARK  SimpleFitness: 60.4683
REMARK  FullFitness: -1566.3606
REMARK  InterFull: -30.5156
REMARK  IntraFull: 107.039
REMARK  solvFull: -1926.39
REMARK  surfFull: 283.506
REMARK  extraFull: 0.0
REMARK  deltaGcompsolvpol: -1926.39
REMARK  deltaGcompsolvnonpol: 283.506
REMARK  deltaGprotsolvpol: -1938.72
REMARK  deltaGprotsolvnonpol: 281.59
REMARK  deltaGligsolvpol: -13.1385
REMARK  deltaGligsolvnonpol: 16.4483
REMARK  deltaGvdw: -30.5156
REMARK  deltaGelec: 0.0
REMARK  deltaG: -6.69286
REMARK  Cluster: 1
REMARK  ClusterRank: 0
ATOM   6526 O    LIG     1     -13.445  -4.504  20.212  1.00  0.00      LIG  
ATOM   6527 O1   LIG     1     -16.864  -7.202  25.213  1.00  0.00      LIG  
ATOM   6528 O2   LIG     1      -7.154  -4.217  18.781  1.00  0.00      LIG  
ATOM   6529 O3   LIG     1      -6.850  -6.442  20.928  1.00  0.00      LIG  
ATOM   6530 O4   LIG     1     -10.012  -6.946  19.139  1.00  0.00      LIG  
ATOM   6531 O5   LIG     1      -8.371  -4.996  16.990  1.00  0.00      LIG  
ATOM   6532 C    LIG     1     -12.316  -3.260  23.660  1.00  0.00      LIG  
ATOM   6533 C1   LIG     1     -13.358  -3.730  22.591  1.00  0.00      LIG  
ATOM   6534 C2   LIG     1     -14.477  -4.699  23.091  1.00  0.00      LIG  
ATOM   6535 C3   LIG     1     -11.572  -2.001  23.111  1.00  0.00      LIG  
ATOM   6536 C4   LIG     1     -15.091  -4.246  24.437  1.00  0.00      LIG  
ATOM   6537 C5   LIG     1     -12.955  -2.957  25.010  1.00  0.00      LIG  
ATOM   6538 C6   LIG     1     -12.603  -4.128  21.294  1.00  0.00      LIG  
ATOM   6539 C7   LIG     1     -14.459  -2.978  24.994  1.00  0.00      LIG  
ATOM   6540 C8   LIG     1     -10.928  -2.361  21.822  1.00  0.00      LIG  
ATOM   6541 C9   LIG     1     -15.373  -5.355  25.479  1.00  0.00      LIG  
ATOM   6542 C10  LIG     1     -14.061  -6.170  23.104  1.00  0.00      LIG  
ATOM   6543 C11  LIG     1     -10.383  -1.512  23.950  1.00  0.00      LIG  
ATOM   6544 C12  LIG     1     -11.781  -2.962  20.759  1.00  0.00      LIG  
ATOM   6545 C13  LIG     1     -11.285  -4.352  23.992  1.00  0.00      LIG  
ATOM   6546 C14  LIG     1     -15.652  -4.615  22.116  1.00  0.00      LIG  
ATOM   6547 C15  LIG     1      -9.607  -2.193  21.817  1.00  0.00      LIG  
ATOM   6548 C16  LIG     1     -12.475  -0.780  22.909  1.00  0.00      LIG  
ATOM   6549 C17  LIG     1      -9.121  -1.679  23.120  1.00  0.00      LIG  
ATOM   6550 C18  LIG     1     -15.158  -7.102  23.584  1.00  0.00      LIG  
ATOM   6551 C19  LIG     1     -15.899  -6.587  24.781  1.00  0.00      LIG  
ATOM   6552 C20  LIG     1     -16.480  -4.880  26.416  1.00  0.00      LIG  
ATOM   6553 C21  LIG     1     -14.211  -5.752  26.382  1.00  0.00      LIG  
ATOM   6554 C22  LIG     1      -8.659  -2.560  20.711  1.00  0.00      LIG  
ATOM   6555 C23  LIG     1      -8.058  -3.948  20.952  1.00  0.00      LIG  
ATOM   6556 C24  LIG     1      -7.562  -1.518  20.565  1.00  0.00      LIG  
ATOM   6557 C25  LIG     1      -8.135  -4.781  19.672  1.00  0.00      LIG  
ATOM   6558 C26  LIG     1      -7.809  -6.276  19.885  1.00  0.00      LIG  
ATOM   6559 C27  LIG     1      -9.026  -7.180  20.140  1.00  0.00      LIG  
ATOM   6560 C28  LIG     1      -8.606  -8.635  20.046  1.00  0.00      LIG  
ATOM   6561 C29  LIG     1      -9.668  -6.982  21.498  1.00  0.00      LIG  
ATOM   6562 C30  LIG     1      -7.420  -4.388  17.453  1.00  0.00      LIG  
ATOM   6563 C31  LIG     1      -6.333  -3.781  16.626  1.00  0.00      LIG  
ATOM   6564 H    LIG     1     -13.937  -2.854  22.299  1.00  0.00      LIG  
ATOM   6565 H1   LIG     1     -16.097  -3.890  24.197  1.00  0.00      LIG  
ATOM   6566 H2   LIG     1     -12.633  -1.985  25.389  1.00  0.00      LIG  
ATOM   6567 H3   LIG     1     -12.605  -3.674  25.754  1.00  0.00      LIG  
ATOM   6568 H4   LIG     1     -11.956  -4.986  21.481  1.00  0.00      LIG  
ATOM   6569 H5   LIG     1     -14.820  -2.782  26.004  1.00  0.00      LIG  
ATOM   6570 H6   LIG     1     -14.793  -2.133  24.391  1.00  0.00      LIG  
ATOM   6571 H7   LIG     1     -13.194  -6.323  23.738  1.00  0.00      LIG  
ATOM   6572 H8   LIG     1     -13.756  -6.489  22.104  1.00  0.00      LIG  
ATOM   6573 H9   LIG     1     -10.285  -2.020  24.912  1.00  0.00      LIG  
ATOM   6574 H10  LIG     1     -10.505  -0.453  24.197  1.00  0.00      LIG  
ATOM   6575 H11  LIG     1     -12.448  -2.190  20.365  1.00  0.00      LIG  
ATOM   6576 H12  LIG     1     -11.192  -3.302  19.903  1.00  0.00      LIG  
ATOM   6577 H13  LIG     1     -10.690  -4.660  23.134  1.00  0.00      LIG  
ATOM   6578 H14  LIG     1     -10.587  -4.023  24.764  1.00  0.00      LIG  
ATOM   6579 H15  LIG     1     -11.757  -5.237  24.409  1.00  0.00      LIG  
ATOM   6580 H16  LIG     1     -16.577  -4.982  22.564  1.00  0.00      LIG  
ATOM   6581 H17  LIG     1     -15.485  -5.221  21.224  1.00  0.00      LIG  
ATOM   6582 H18  LIG     1     -15.825  -3.582  21.807  1.00  0.00      LIG  
ATOM   6583 H19  LIG     1     -12.899  -0.441  23.857  1.00  0.00      LIG  
ATOM   6584 H20  LIG     1     -11.902   0.056  22.498  1.00  0.00      LIG  
ATOM   6585 H21  LIG     1     -13.299  -0.965  22.218  1.00  0.00      LIG  
ATOM   6586 H22  LIG     1      -8.442  -2.395  23.590  1.00  0.00      LIG  
ATOM   6587 H23  LIG     1      -8.606  -0.721  23.009  1.00  0.00      LIG  
ATOM   6588 H24  LIG     1     -14.727  -8.071  23.846  1.00  0.00      LIG  
ATOM   6589 H25  LIG     1     -15.890  -7.258  22.788  1.00  0.00      LIG  
ATOM   6590 H26  LIG     1     -17.375  -4.591  25.857  1.00  0.00      LIG  
ATOM   6591 H27  LIG     1     -16.158  -4.021  27.008  1.00  0.00      LIG  
ATOM   6592 H28  LIG     1     -16.764  -5.661  27.128  1.00  0.00      LIG  
ATOM   6593 H29  LIG     1     -13.938  -4.927  27.045  1.00  0.00      LIG  
ATOM   6594 H30  LIG     1     -13.324  -6.037  25.814  1.00  0.00      LIG  
ATOM   6595 H31  LIG     1     -14.485  -6.604  27.011  1.00  0.00      LIG  
ATOM   6596 H32  LIG     1      -9.207  -2.570  19.765  1.00  0.00      LIG  
ATOM   6597 H33  LIG     1     -14.060  -5.173  20.558  1.00  0.00      LIG  
ATOM   6598 H34  LIG     1      -8.582  -4.474  21.755  1.00  0.00      LIG  
ATOM   6599 H35  LIG     1      -7.016  -3.834  21.267  1.00  0.00      LIG  
ATOM   6600 H36  LIG     1      -6.945  -1.737  19.690  1.00  0.00      LIG  
ATOM   6601 H37  LIG     1      -6.902  -1.504  21.437  1.00  0.00      LIG  
ATOM   6602 H38  LIG     1      -7.984  -0.517  20.434  1.00  0.00      LIG  
ATOM   6603 H39  LIG     1      -9.137  -4.661  19.248  1.00  0.00      LIG  
ATOM   6604 H40  LIG     1      -7.330  -6.651  18.978  1.00  0.00      LIG  
ATOM   6605 H41  LIG     1      -6.195  -5.732  20.819  1.00  0.00      LIG  
ATOM   6606 H42  LIG     1      -9.476  -9.292  20.145  1.00  0.00      LIG  
ATOM   6607 H43  LIG     1      -7.886  -8.890  20.828  1.00  0.00      LIG  
ATOM   6608 H44  LIG     1      -8.157  -8.846  19.072  1.00  0.00      LIG  
ATOM   6609 H45  LIG     1     -10.063  -5.971  21.593  1.00  0.00      LIG  
ATOM   6610 H46  LIG     1     -10.518  -7.660  21.620  1.00  0.00      LIG  
ATOM   6611 H47  LIG     1      -8.958  -7.165  22.308  1.00  0.00      LIG  
ATOM   6612 H48  LIG     1     -10.780  -7.503  19.358  1.00  0.00      LIG  
ATOM   6613 H49  LIG     1      -6.625  -3.841  15.575  1.00  0.00      LIG  
ATOM   6614 H50  LIG     1      -5.402  -4.335  16.773  1.00  0.00      LIG  
ATOM   6615 H51  LIG     1      -6.207  -2.729  16.894  1.00  0.00      LIG  
TER
REMARK  Energy: 60.4683
REMARK  SimpleFitness: 60.4683
REMARK  FullFitness: -1566.3606
REMARK  InterFull: -30.5156
REMARK  IntraFull: 107.039
REMARK  solvFull: -1926.39
REMARK  surfFull: 283.506
REMARK  extraFull: 0.0
REMARK  deltaGcompsolvpol: -1926.39
REMARK  deltaGcompsolvnonpol: 283.506
REMARK  deltaGprotsolvpol: -1938.72
REMARK  deltaGprotsolvnonpol: 281.59
REMARK  deltaGligsolvpol: -13.1385
REMARK  deltaGligsolvnonpol: 16.4483
REMARK  deltaGvdw: -30.5156
REMARK  deltaGelec: 0.0
REMARK  deltaG: -6.69286
REMARK  Cluster: 1
REMARK  ClusterRank: 1
ATOM   6526 O    LIG     1     -13.445  -4.504  20.212  1.00  0.00      LIG  
ATOM   6527 O1   LIG     1     -16.864  -7.202  25.213  1.00  0.00      LIG  
ATOM   6528 O2   LIG     1      -7.154  -4.217  18.781  1.00  0.00      LIG  
ATOM   6529 O3   LIG     1      -6.850  -6.442  20.928  1.00  0.00      LIG  
ATOM   6530 O4   LIG     1     -10.012  -6.946  19.139  1.00  0.00      LIG  
ATOM   6531 O5   LIG     1      -8.371  -4.996  16.990  1.00  0.00      LIG  
ATOM   6532 C    LIG     1     -12.316  -3.260  23.660  1.00  0.00      LIG  
ATOM   6533 C1   LIG     1     -13.358  -3.730  22.591  1.00  0.00      LIG  
ATOM   6534 C2   LIG     1     -14.477  -4.699  23.091  1.00  0.00      LIG  
ATOM   6535 C3   LIG     1     -11.572  -2.001  23.111  1.00  0.00      LIG  
ATOM   6536 C4   LIG     1     -15.091  -4.246  24.437  1.00  0.00      LIG  
ATOM   6537 C5   LIG     1     -12.955  -2.957  25.010  1.00  0.00      LIG  
ATOM   6538 C6   LIG     1     -12.603  -4.128  21.294  1.00  0.00      LIG  
ATOM   6539 C7   LIG     1     -14.459  -2.978  24.994  1.00  0.00      LIG  
ATOM   6540 C8   LIG     1     -10.928  -2.361  21.822  1.00  0.00      LIG  
ATOM   6541 C9   LIG     1     -15.373  -5.355  25.479  1.00  0.00      LIG  
ATOM   6542 C10  LIG     1     -14.061  -6.170  23.104  1.00  0.00      LIG  
ATOM   6543 C11  LIG     1     -10.383  -1.512  23.950  1.00  0.00      LIG  
ATOM   6544 C12  LIG     1     -11.781  -2.962  20.759  1.00  0.00      LIG  
ATOM   6545 C13  LIG     1     -11.285  -4.352  23.992  1.00  0.00      LIG  
ATOM   6546 C14  LIG     1     -15.652  -4.615  22.116  1.00  0.00      LIG  
ATOM   6547 C15  LIG     1      -9.607  -2.193  21.817  1.00  0.00      LIG  
ATOM   6548 C16  LIG     1     -12.475  -0.780  22.909  1.00  0.00      LIG  
ATOM   6549 C17  LIG     1      -9.121  -1.679  23.120  1.00  0.00      LIG  
ATOM   6550 C18  LIG     1     -15.158  -7.102  23.584  1.00  0.00      LIG  
ATOM   6551 C19  LIG     1     -15.899  -6.587  24.781  1.00  0.00      LIG  
ATOM   6552 C20  LIG     1     -16.480  -4.880  26.416  1.00  0.00      LIG  
ATOM   6553 C21  LIG     1     -14.211  -5.752  26.382  1.00  0.00      LIG  
ATOM   6554 C22  LIG     1      -8.659  -2.560  20.711  1.00  0.00      LIG  
ATOM   6555 C23  LIG     1      -8.058  -3.948  20.952  1.00  0.00      LIG  
ATOM   6556 C24  LIG     1      -7.562  -1.518  20.565  1.00  0.00      LIG  
ATOM   6557 C25  LIG     1      -8.135  -4.781  19.672  1.00  0.00      LIG  
ATOM   6558 C26  LIG     1      -7.809  -6.276  19.885  1.00  0.00      LIG  
ATOM   6559 C27  LIG     1      -9.026  -7.180  20.140  1.00  0.00      LIG  
ATOM   6560 C28  LIG     1      -8.606  -8.635  20.046  1.00  0.00      LIG  
ATOM   6561 C29  LIG     1      -9.668  -6.982  21.498  1.00  0.00      LIG  
ATOM   6562 C30  LIG     1      -7.420  -4.388  17.453  1.00  0.00      LIG  
ATOM   6563 C31  LIG     1      -6.333  -3.781  16.626  1.00  0.00      LIG  
ATOM   6564 H    LIG     1     -13.937  -2.854  22.299  1.00  0.00      LIG  
ATOM   6565 H1   LIG     1     -16.097  -3.890  24.197  1.00  0.00      LIG  
ATOM   6566 H2   LIG     1     -12.633  -1.985  25.389  1.00  0.00      LIG  
ATOM   6567 H3   LIG     1     -12.605  -3.674  25.754  1.00  0.00      LIG  
ATOM   6568 H4   LIG     1     -11.956  -4.986  21.481  1.00  0.00      LIG  
ATOM   6569 H5   LIG     1     -14.820  -2.782  26.004  1.00  0.00      LIG  
ATOM   6570 H6   LIG     1     -14.793  -2.133  24.391  1.00  0.00      LIG  
ATOM   6571 H7   LIG     1     -13.194  -6.323  23.738  1.00  0.00      LIG  
ATOM   6572 H8   LIG     1     -13.756  -6.489  22.104  1.00  0.00      LIG  
ATOM   6573 H9   LIG     1     -10.285  -2.020  24.912  1.00  0.00      LIG  
ATOM   6574 H10  LIG     1     -10.505  -0.453  24.197  1.00  0.00      LIG  
ATOM   6575 H11  LIG     1     -12.448  -2.190  20.365  1.00  0.00      LIG  
ATOM   6576 H12  LIG     1     -11.192  -3.302  19.903  1.00  0.00      LIG  
ATOM   6577 H13  LIG     1     -10.690  -4.660  23.134  1.00  0.00      LIG  
ATOM   6578 H14  LIG     1     -10.587  -4.023  24.764  1.00  0.00      LIG  
ATOM   6579 H15  LIG     1     -11.757  -5.237  24.409  1.00  0.00      LIG  
ATOM   6580 H16  LIG     1     -16.577  -4.982  22.564  1.00  0.00      LIG  
ATOM   6581 H17  LIG     1     -15.485  -5.221  21.224  1.00  0.00      LIG  
ATOM   6582 H18  LIG     1     -15.825  -3.582  21.807  1.00  0.00      LIG  
ATOM   6583 H19  LIG     1     -12.899  -0.441  23.857  1.00  0.00      LIG  
ATOM   6584 H20  LIG     1     -11.902   0.056  22.498  1.00  0.00      LIG  
ATOM   6585 H21  LIG     1     -13.299  -0.965  22.218  1.00  0.00      LIG  
ATOM   6586 H22  LIG     1      -8.442  -2.395  23.590  1.00  0.00      LIG  
ATOM   6587 H23  LIG     1      -8.606  -0.721  23.009  1.00  0.00      LIG  
ATOM   6588 H24  LIG     1     -14.727  -8.071  23.846  1.00  0.00      LIG  
ATOM   6589 H25  LIG     1     -15.890  -7.258  22.788  1.00  0.00      LIG  
ATOM   6590 H26  LIG     1     -17.375  -4.591  25.857  1.00  0.00      LIG  
ATOM   6591 H27  LIG     1     -16.158  -4.021  27.008  1.00  0.00      LIG  
ATOM   6592 H28  LIG     1     -16.764  -5.661  27.128  1.00  0.00      LIG  
ATOM   6593 H29  LIG     1     -13.938  -4.927  27.045  1.00  0.00      LIG  
ATOM   6594 H30  LIG     1     -13.324  -6.037  25.814  1.00  0.00      LIG  
ATOM   6595 H31  LIG     1     -14.485  -6.604  27.011  1.00  0.00      LIG  
ATOM   6596 H32  LIG     1      -9.207  -2.570  19.765  1.00  0.00      LIG  
ATOM   6597 H33  LIG     1     -14.060  -5.173  20.558  1.00  0.00      LIG  
ATOM   6598 H34  LIG     1      -8.582  -4.474  21.755  1.00  0.00      LIG  
ATOM   6599 H35  LIG     1      -7.016  -3.834  21.267  1.00  0.00      LIG  
ATOM   6600 H36  LIG     1      -6.945  -1.737  19.690  1.00  0.00      LIG  
ATOM   6601 H37  LIG     1      -6.902  -1.504  21.437  1.00  0.00      LIG  
ATOM   6602 H38  LIG     1      -7.984  -0.517  20.434  1.00  0.00      LIG  
ATOM   6603 H39  LIG     1      -9.137  -4.661  19.248  1.00  0.00      LIG  
ATOM   6604 H40  LIG     1      -7.330  -6.651  18.978  1.00  0.00      LIG  
ATOM   6605 H41  LIG     1      -6.195  -5.732  20.819  1.00  0.00      LIG  
ATOM   6606 H42  LIG     1      -9.476  -9.292  20.145  1.00  0.00      LIG  
ATOM   6607 H43  LIG     1      -7.886  -8.890  20.828  1.00  0.00      LIG  
ATOM   6608 H44  LIG     1      -8.157  -8.846  19.072  1.00  0.00      LIG  
ATOM   6609 H45  LIG     1     -10.063  -5.971  21.593  1.00  0.00      LIG  
ATOM   6610 H46  LIG     1     -10.518  -7.660  21.620  1.00  0.00      LIG  
ATOM   6611 H47  LIG     1      -8.958  -7.165  22.308  1.00  0.00      LIG  
ATOM   6612 H48  LIG     1     -10.780  -7.503  19.358  1.00  0.00      LIG  
ATOM   6613 H49  LIG     1      -6.625  -3.841  15.575  1.00  0.00      LIG  
ATOM   6614 H50  LIG     1      -5.402  -4.335  16.773  1.00  0.00      LIG  
ATOM   6615 H51  LIG     1      -6.207  -2.729  16.894  1.00  0.00      LIG  
TER
REMARK  Energy: 60.4683
REMARK  SimpleFitness: 60.4683
REMARK  FullFitness: -1566.3606
REMARK  InterFull: -30.5156
REMARK  IntraFull: 107.039
REMARK  solvFull: -1926.39
REMARK  surfFull: 283.506
REMARK  extraFull: 0.0
REMARK  deltaGcompsolvpol: -1926.39
REMARK  deltaGcompsolvnonpol: 283.506
REMARK  deltaGprotsolvpol: -1938.72
REMARK  deltaGprotsolvnonpol: 281.59
REMARK  deltaGligsolvpol: -13.1385
REMARK  deltaGligsolvnonpol: 16.4483
REMARK  deltaGvdw: -30.5156
REMARK  deltaGelec: 0.0
REMARK  deltaG: -6.69286
REMARK  Cluster: 1
REMARK  ClusterRank: 2
ATOM   6526 O    LIG     1     -13.445  -4.504  20.212  1.00  0.00      LIG  
ATOM   6527 O1   LIG     1     -16.864  -7.202  25.213  1.00  0.00      LIG  
ATOM   6528 O2   LIG     1      -7.154  -4.217  18.781  1.00  0.00      LIG  
ATOM   6529 O3   LIG     1      -6.850  -6.442  20.928  1.00  0.00      LIG  
ATOM   6530 O4   LIG     1     -10.012  -6.946  19.139  1.00  0.00      LIG  
ATOM   6531 O5   LIG     1      -8.371  -4.996  16.990  1.00  0.00      LIG  
ATOM   6532 C    LIG     1     -12.316  -3.260  23.660  1.00  0.00      LIG  
ATOM   6533 C1   LIG     1     -13.358  -3.730  22.591  1.00  0.00      LIG  
ATOM   6534 C2   LIG     1     -14.477  -4.699  23.091  1.00  0.00      LIG  
ATOM   6535 C3   LIG     1     -11.572  -2.001  23.111  1.00  0.00      LIG  
ATOM   6536 C4   LIG     1     -15.091  -4.246  24.437  1.00  0.00      LIG  
ATOM   6537 C5   LIG     1     -12.955  -2.957  25.010  1.00  0.00      LIG  
ATOM   6538 C6   LIG     1     -12.603  -4.128  21.294  1.00  0.00      LIG  
ATOM   6539 C7   LIG     1     -14.459  -2.978  24.994  1.00  0.00      LIG  
ATOM   6540 C8   LIG     1     -10.928  -2.361  21.822  1.00  0.00      LIG  
ATOM   6541 C9   LIG     1     -15.373  -5.355  25.479  1.00  0.00      LIG  
ATOM   6542 C10  LIG     1     -14.061  -6.170  23.104  1.00  0.00      LIG  
ATOM   6543 C11  LIG     1     -10.383  -1.512  23.950  1.00  0.00      LIG  
ATOM   6544 C12  LIG     1     -11.781  -2.962  20.759  1.00  0.00      LIG  
ATOM   6545 C13  LIG     1     -11.285  -4.352  23.992  1.00  0.00      LIG  
ATOM   6546 C14  LIG     1     -15.652  -4.615  22.116  1.00  0.00      LIG  
ATOM   6547 C15  LIG     1      -9.607  -2.193  21.817  1.00  0.00      LIG  
ATOM   6548 C16  LIG     1     -12.475  -0.780  22.909  1.00  0.00      LIG  
ATOM   6549 C17  LIG     1      -9.121  -1.679  23.120  1.00  0.00      LIG  
ATOM   6550 C18  LIG     1     -15.158  -7.102  23.584  1.00  0.00      LIG  
ATOM   6551 C19  LIG     1     -15.899  -6.587  24.781  1.00  0.00      LIG  
ATOM   6552 C20  LIG     1     -16.480  -4.880  26.416  1.00  0.00      LIG  
ATOM   6553 C21  LIG     1     -14.211  -5.752  26.382  1.00  0.00      LIG  
ATOM   6554 C22  LIG     1      -8.659  -2.560  20.711  1.00  0.00      LIG  
ATOM   6555 C23  LIG     1      -8.058  -3.948  20.952  1.00  0.00      LIG  
ATOM   6556 C24  LIG     1      -7.562  -1.518  20.565  1.00  0.00      LIG  
ATOM   6557 C25  LIG     1      -8.135  -4.781  19.672  1.00  0.00      LIG  
ATOM   6558 C26  LIG     1      -7.809  -6.276  19.885  1.00  0.00      LIG  
ATOM   6559 C27  LIG     1      -9.026  -7.180  20.140  1.00  0.00      LIG  
ATOM   6560 C28  LIG     1      -8.606  -8.635  20.046  1.00  0.00      LIG  
ATOM   6561 C29  LIG     1      -9.668  -6.982  21.498  1.00  0.00      LIG  
ATOM   6562 C30  LIG     1      -7.420  -4.388  17.453  1.00  0.00      LIG  
ATOM   6563 C31  LIG     1      -6.333  -3.781  16.626  1.00  0.00      LIG  
ATOM   6564 H    LIG     1     -13.937  -2.854  22.299  1.00  0.00      LIG  
ATOM   6565 H1   LIG     1     -16.097  -3.890  24.197  1.00  0.00      LIG  
ATOM   6566 H2   LIG     1     -12.633  -1.985  25.389  1.00  0.00      LIG  
ATOM   6567 H3   LIG     1     -12.605  -3.674  25.754  1.00  0.00      LIG  
ATOM   6568 H4   LIG     1     -11.956  -4.986  21.481  1.00  0.00      LIG  
ATOM   6569 H5   LIG     1     -14.820  -2.782  26.004  1.00  0.00      LIG  
ATOM   6570 H6   LIG     1     -14.793  -2.133  24.391  1.00  0.00      LIG  
ATOM   6571 H7   LIG     1     -13.194  -6.323  23.738  1.00  0.00      LIG  
ATOM   6572 H8   LIG     1     -13.756  -6.489  22.104  1.00  0.00      LIG  
ATOM   6573 H9   LIG     1     -10.285  -2.020  24.912  1.00  0.00      LIG  
ATOM   6574 H10  LIG     1     -10.505  -0.453  24.197  1.00  0.00      LIG  
ATOM   6575 H11  LIG     1     -12.448  -2.190  20.365  1.00  0.00      LIG  
ATOM   6576 H12  LIG     1     -11.192  -3.302  19.903  1.00  0.00      LIG  
ATOM   6577 H13  LIG     1     -10.690  -4.660  23.134  1.00  0.00      LIG  
ATOM   6578 H14  LIG     1     -10.587  -4.023  24.764  1.00  0.00      LIG  
ATOM   6579 H15  LIG     1     -11.757  -5.237  24.409  1.00  0.00      LIG  
ATOM   6580 H16  LIG     1     -16.577  -4.982  22.564  1.00  0.00      LIG  
ATOM   6581 H17  LIG     1     -15.485  -5.221  21.224  1.00  0.00      LIG  
ATOM   6582 H18  LIG     1     -15.825  -3.582  21.807  1.00  0.00      LIG  
ATOM   6583 H19  LIG     1     -12.899  -0.441  23.857  1.00  0.00      LIG  
ATOM   6584 H20  LIG     1     -11.902   0.056  22.498  1.00  0.00      LIG  
ATOM   6585 H21  LIG     1     -13.299  -0.965  22.218  1.00  0.00      LIG  
ATOM   6586 H22  LIG     1      -8.442  -2.395  23.590  1.00  0.00      LIG  
ATOM   6587 H23  LIG     1      -8.606  -0.721  23.009  1.00  0.00      LIG  
ATOM   6588 H24  LIG     1     -14.727  -8.071  23.846  1.00  0.00      LIG  
ATOM   6589 H25  LIG     1     -15.890  -7.258  22.788  1.00  0.00      LIG  
ATOM   6590 H26  LIG     1     -17.375  -4.591  25.857  1.00  0.00      LIG  
ATOM   6591 H27  LIG     1     -16.158  -4.021  27.008  1.00  0.00      LIG  
ATOM   6592 H28  LIG     1     -16.764  -5.661  27.128  1.00  0.00      LIG  
ATOM   6593 H29  LIG     1     -13.938  -4.927  27.045  1.00  0.00      LIG  
ATOM   6594 H30  LIG     1     -13.324  -6.037  25.814  1.00  0.00      LIG  
ATOM   6595 H31  LIG     1     -14.485  -6.604  27.011  1.00  0.00      LIG  
ATOM   6596 H32  LIG     1      -9.207  -2.570  19.765  1.00  0.00      LIG  
ATOM   6597 H33  LIG     1     -14.060  -5.173  20.558  1.00  0.00      LIG  
ATOM   6598 H34  LIG     1      -8.582  -4.474  21.755  1.00  0.00      LIG  
ATOM   6599 H35  LIG     1      -7.016  -3.834  21.267  1.00  0.00      LIG  
ATOM   6600 H36  LIG     1      -6.945  -1.737  19.690  1.00  0.00      LIG  
ATOM   6601 H37  LIG     1      -6.902  -1.504  21.437  1.00  0.00      LIG  
ATOM   6602 H38  LIG     1      -7.984  -0.517  20.434  1.00  0.00      LIG  
ATOM   6603 H39  LIG     1      -9.137  -4.661  19.248  1.00  0.00      LIG  
ATOM   6604 H40  LIG     1      -7.330  -6.651  18.978  1.00  0.00      LIG  
ATOM   6605 H41  LIG     1      -6.195  -5.732  20.819  1.00  0.00      LIG  
ATOM   6606 H42  LIG     1      -9.476  -9.292  20.145  1.00  0.00      LIG  
ATOM   6607 H43  LIG     1      -7.886  -8.890  20.828  1.00  0.00      LIG  
ATOM   6608 H44  LIG     1      -8.157  -8.846  19.072  1.00  0.00      LIG  
ATOM   6609 H45  LIG     1     -10.063  -5.971  21.593  1.00  0.00      LIG  
ATOM   6610 H46  LIG     1     -10.518  -7.660  21.620  1.00  0.00      LIG  
ATOM   6611 H47  LIG     1      -8.958  -7.165  22.308  1.00  0.00      LIG  
ATOM   6612 H48  LIG     1     -10.780  -7.503  19.358  1.00  0.00      LIG  
ATOM   6613 H49  LIG     1      -6.625  -3.841  15.575  1.00  0.00      LIG  
ATOM   6614 H50  LIG     1      -5.402  -4.335  16.773  1.00  0.00      LIG  
ATOM   6615 H51  LIG     1      -6.207  -2.729  16.894  1.00  0.00      LIG  
TER
REMARK  Energy: 60.789
REMARK  SimpleFitness: 60.789
REMARK  FullFitness: -1566.0154
REMARK  InterFull: -29.5743
REMARK  IntraFull: 106.727
REMARK  solvFull: -1926.67
REMARK  surfFull: 283.502
REMARK  extraFull: 0.0
REMARK  deltaGcompsolvpol: -1926.67
REMARK  deltaGcompsolvnonpol: 283.502
REMARK  deltaGprotsolvpol: -1938.72
REMARK  deltaGprotsolvnonpol: 281.59
REMARK  deltaGligsolvpol: -13.1646
REMARK  deltaGligsolvnonpol: 16.4591
REMARK  deltaGvdw: -29.5743
REMARK  deltaGelec: 0.0
REMARK  deltaG: -6.620754
REMARK  Cluster: 1
REMARK  ClusterRank: 3
ATOM   6526 O    LIG     1     -13.479  -4.567  20.226  1.00  0.00      LIG  
ATOM   6527 O1   LIG     1     -16.628  -7.342  25.406  1.00  0.00      LIG  
ATOM   6528 O2   LIG     1      -7.203  -4.154  18.677  1.00  0.00      LIG  
ATOM   6529 O3   LIG     1      -6.780  -6.291  20.886  1.00  0.00      LIG  
ATOM   6530 O4   LIG     1      -9.951  -6.970  19.170  1.00  0.00      LIG  
ATOM   6531 O5   LIG     1      -8.435  -5.039  16.947  1.00  0.00      LIG  
ATOM   6532 C    LIG     1     -12.316  -3.229  23.630  1.00  0.00      LIG  
ATOM   6533 C1   LIG     1     -13.364  -3.750  22.591  1.00  0.00      LIG  
ATOM   6534 C2   LIG     1     -14.449  -4.741  23.130  1.00  0.00      LIG  
ATOM   6535 C3   LIG     1     -11.610  -1.966  23.043  1.00  0.00      LIG  
ATOM   6536 C4   LIG     1     -15.037  -4.297  24.491  1.00  0.00      LIG  
ATOM   6537 C5   LIG     1     -12.938  -2.908  24.986  1.00  0.00      LIG  
ATOM   6538 C6   LIG     1     -12.624  -4.148  21.283  1.00  0.00      LIG  
ATOM   6539 C7   LIG     1     -14.442  -2.991  25.006  1.00  0.00      LIG  
ATOM   6540 C8   LIG     1     -10.985  -2.332  21.745  1.00  0.00      LIG  
ATOM   6541 C9   LIG     1     -15.235  -5.406  25.557  1.00  0.00      LIG  
ATOM   6542 C10  LIG     1     -14.002  -6.204  23.135  1.00  0.00      LIG  
ATOM   6543 C11  LIG     1     -10.417  -1.440  23.852  1.00  0.00      LIG  
ATOM   6544 C12  LIG     1     -11.843  -2.971  20.709  1.00  0.00      LIG  
ATOM   6545 C13  LIG     1     -11.253  -4.290  23.964  1.00  0.00      LIG  
ATOM   6546 C14  LIG     1     -15.653  -4.688  22.184  1.00  0.00      LIG  
ATOM   6547 C15  LIG     1      -9.666  -2.133  21.713  1.00  0.00      LIG  
ATOM   6548 C16  LIG     1     -12.543  -0.768  22.833  1.00  0.00      LIG  
ATOM   6549 C17  LIG     1      -9.169  -1.589  23.000  1.00  0.00      LIG  
ATOM   6550 C18  LIG     1     -15.057  -7.161  23.655  1.00  0.00      LIG  
ATOM   6551 C19  LIG     1     -15.736  -6.675  24.901  1.00  0.00      LIG  
ATOM   6552 C20  LIG     1     -16.328  -4.958  26.527  1.00  0.00      LIG  
ATOM   6553 C21  LIG     1     -14.022  -5.739  26.421  1.00  0.00      LIG  
ATOM   6554 C22  LIG     1      -8.729  -2.494  20.596  1.00  0.00      LIG  
ATOM   6555 C23  LIG     1      -8.070  -3.850  20.862  1.00  0.00      LIG  
ATOM   6556 C24  LIG     1      -7.673  -1.417  20.401  1.00  0.00      LIG  
ATOM   6557 C25  LIG     1      -8.146  -4.720  19.607  1.00  0.00      LIG  
ATOM   6558 C26  LIG     1      -7.766  -6.195  19.860  1.00  0.00      LIG  
ATOM   6559 C27  LIG     1      -8.947  -7.129  20.168  1.00  0.00      LIG  
ATOM   6560 C28  LIG     1      -8.476  -8.570  20.124  1.00  0.00      LIG  
ATOM   6561 C29  LIG     1      -9.581  -6.899  21.524  1.00  0.00      LIG  
ATOM   6562 C30  LIG     1      -7.488  -4.387  17.363  1.00  0.00      LIG  
ATOM   6563 C31  LIG     1      -6.422  -3.809  16.489  1.00  0.00      LIG  
ATOM   6564 H    LIG     1     -13.971  -2.893  22.299  1.00  0.00      LIG  
ATOM   6565 H1   LIG     1     -16.065  -3.988  24.282  1.00  0.00      LIG  
ATOM   6566 H2   LIG     1     -12.646  -1.915  25.332  1.00  0.00      LIG  
ATOM   6567 H3   LIG     1     -12.546  -3.588  25.744  1.00  0.00      LIG  
ATOM   6568 H4   LIG     1     -11.948  -4.983  21.467  1.00  0.00      LIG  
ATOM   6569 H5   LIG     1     -14.782  -2.781  26.019  1.00  0.00      LIG  
ATOM   6570 H6   LIG     1     -14.824  -2.172  24.394  1.00  0.00      LIG  
ATOM   6571 H7   LIG     1     -13.110  -6.335  23.741  1.00  0.00      LIG  
ATOM   6572 H8   LIG     1     -13.727  -6.522  22.126  1.00  0.00      LIG  
ATOM   6573 H9   LIG     1     -10.287  -1.934  24.818  1.00  0.00      LIG  
ATOM   6574 H10  LIG     1     -10.556  -0.380  24.087  1.00  0.00      LIG  
ATOM   6575 H11  LIG     1     -12.540  -2.226  20.312  1.00  0.00      LIG  
ATOM   6576 H12  LIG     1     -11.263  -3.311  19.846  1.00  0.00      LIG  
ATOM   6577 H13  LIG     1     -10.654  -4.584  23.103  1.00  0.00      LIG  
ATOM   6578 H14  LIG     1     -10.559  -3.942  24.731  1.00  0.00      LIG  
ATOM   6579 H15  LIG     1     -11.700  -5.188  24.382  1.00  0.00      LIG  
ATOM   6580 H16  LIG     1     -16.556  -5.078  22.655  1.00  0.00      LIG  
ATOM   6581 H17  LIG     1     -15.496  -5.289  21.288  1.00  0.00      LIG  
ATOM   6582 H18  LIG     1     -15.861  -3.660  21.878  1.00  0.00      LIG  
ATOM   6583 H19  LIG     1     -12.963  -0.421  23.780  1.00  0.00      LIG  
ATOM   6584 H20  LIG     1     -11.994   0.075  22.402  1.00  0.00      LIG  
ATOM   6585 H21  LIG     1     -13.372  -0.982  22.156  1.00  0.00      LIG  
ATOM   6586 H22  LIG     1      -8.463  -2.280  23.468  1.00  0.00      LIG  
ATOM   6587 H23  LIG     1      -8.681  -0.619  22.869  1.00  0.00      LIG  
ATOM   6588 H24  LIG     1     -14.591  -8.126  23.874  1.00  0.00      LIG  
ATOM   6589 H25  LIG     1     -15.827  -7.323  22.897  1.00  0.00      LIG  
ATOM   6590 H26  LIG     1     -17.261  -4.734  26.001  1.00  0.00      LIG  
ATOM   6591 H27  LIG     1     -16.029  -4.064  27.078  1.00  0.00      LIG  
ATOM   6592 H28  LIG     1     -16.545  -5.727  27.273  1.00  0.00      LIG  
ATOM   6593 H29  LIG     1     -13.761  -4.895  27.063  1.00  0.00      LIG  
ATOM   6594 H30  LIG     1     -13.148  -5.992  25.820  1.00  0.00      LIG  
ATOM   6595 H31  LIG     1     -14.226  -6.594  27.072  1.00  0.00      LIG  
ATOM   6596 H32  LIG     1      -9.294  -2.551  19.662  1.00  0.00      LIG  
ATOM   6597 H33  LIG     1     -14.052  -5.265  20.588  1.00  0.00      LIG  
ATOM   6598 H34  LIG     1      -8.557  -4.372  21.689  1.00  0.00      LIG  
ATOM   6599 H35  LIG     1      -7.027  -3.687  21.151  1.00  0.00      LIG  
ATOM   6600 H36  LIG     1      -7.073  -1.630  19.514  1.00  0.00      LIG  
ATOM   6601 H37  LIG     1      -6.991  -1.367  21.255  1.00  0.00      LIG  
ATOM   6602 H38  LIG     1      -8.134  -0.434  20.267  1.00  0.00      LIG  
ATOM   6603 H39  LIG     1      -9.161  -4.646  19.203  1.00  0.00      LIG  
ATOM   6604 H40  LIG     1      -7.291  -6.584  18.956  1.00  0.00      LIG  
ATOM   6605 H41  LIG     1      -6.139  -5.578  20.723  1.00  0.00      LIG  
ATOM   6606 H42  LIG     1      -9.317  -9.255  20.266  1.00  0.00      LIG  
ATOM   6607 H43  LIG     1      -7.732  -8.767  20.899  1.00  0.00      LIG  
ATOM   6608 H44  LIG     1      -8.038  -8.802  19.149  1.00  0.00      LIG  
ATOM   6609 H45  LIG     1     -10.036  -5.910  21.568  1.00  0.00      LIG  
ATOM   6610 H46  LIG     1     -10.385  -7.620  21.698  1.00  0.00      LIG  
ATOM   6611 H47  LIG     1      -8.848  -6.994  22.330  1.00  0.00      LIG  
ATOM   6612 H48  LIG     1     -10.700  -7.540  19.420  1.00  0.00      LIG  
ATOM   6613 H49  LIG     1      -6.743  -3.901  15.447  1.00  0.00      LIG  
ATOM   6614 H50  LIG     1      -5.490  -4.362  16.632  1.00  0.00      LIG  
ATOM   6615 H51  LIG     1      -6.286  -2.749  16.719  1.00  0.00      LIG  
TER
REMARK  Energy: 60.789
REMARK  SimpleFitness: 60.789
REMARK  FullFitness: -1566.0154
REMARK  InterFull: -29.5743
REMARK  IntraFull: 106.727
REMARK  solvFull: -1926.67
REMARK  surfFull: 283.502
REMARK  extraFull: 0.0
REMARK  deltaGcompsolvpol: -1926.67
REMARK  deltaGcompsolvnonpol: 283.502
REMARK  deltaGprotsolvpol: -1938.72
REMARK  deltaGprotsolvnonpol: 281.59
REMARK  deltaGligsolvpol: -13.1646
REMARK  deltaGligsolvnonpol: 16.4591
REMARK  deltaGvdw: -29.5743
REMARK  deltaGelec: 0.0
REMARK  deltaG: -6.620754
REMARK  Cluster: 1
REMARK  ClusterRank: 4
ATOM   6526 O    LIG     1     -13.479  -4.567  20.226  1.00  0.00      LIG  
ATOM   6527 O1   LIG     1     -16.628  -7.342  25.406  1.00  0.00      LIG  
ATOM   6528 O2   LIG     1      -7.203  -4.154  18.677  1.00  0.00      LIG  
ATOM   6529 O3   LIG     1      -6.780  -6.291  20.886  1.00  0.00      LIG  
ATOM   6530 O4   LIG     1      -9.951  -6.970  19.170  1.00  0.00      LIG  
ATOM   6531 O5   LIG     1      -8.435  -5.039  16.947  1.00  0.00      LIG  
ATOM   6532 C    LIG     1     -12.316  -3.229  23.630  1.00  0.00      LIG  
ATOM   6533 C1   LIG     1     -13.364  -3.750  22.591  1.00  0.00      LIG  
ATOM   6534 C2   LIG     1     -14.449  -4.741  23.130  1.00  0.00      LIG  
ATOM   6535 C3   LIG     1     -11.610  -1.966  23.043  1.00  0.00      LIG  
ATOM   6536 C4   LIG     1     -15.037  -4.297  24.491  1.00  0.00      LIG  
ATOM   6537 C5   LIG     1     -12.938  -2.908  24.986  1.00  0.00      LIG  
ATOM   6538 C6   LIG     1     -12.624  -4.148  21.283  1.00  0.00      LIG  
ATOM   6539 C7   LIG     1     -14.442  -2.991  25.006  1.00  0.00      LIG  
ATOM   6540 C8   LIG     1     -10.985  -2.332  21.745  1.00  0.00      LIG  
ATOM   6541 C9   LIG     1     -15.235  -5.406  25.557  1.00  0.00      LIG  
ATOM   6542 C10  LIG     1     -14.002  -6.204  23.135  1.00  0.00      LIG  
ATOM   6543 C11  LIG     1     -10.417  -1.440  23.852  1.00  0.00      LIG  
ATOM   6544 C12  LIG     1     -11.843  -2.971  20.709  1.00  0.00      LIG  
ATOM   6545 C13  LIG     1     -11.253  -4.290  23.964  1.00  0.00      LIG  
ATOM   6546 C14  LIG     1     -15.653  -4.688  22.184  1.00  0.00      LIG  
ATOM   6547 C15  LIG     1      -9.666  -2.133  21.713  1.00  0.00      LIG  
ATOM   6548 C16  LIG     1     -12.543  -0.768  22.833  1.00  0.00      LIG  
ATOM   6549 C17  LIG     1      -9.169  -1.589  23.000  1.00  0.00      LIG  
ATOM   6550 C18  LIG     1     -15.057  -7.161  23.655  1.00  0.00      LIG  
ATOM   6551 C19  LIG     1     -15.736  -6.675  24.901  1.00  0.00      LIG  
ATOM   6552 C20  LIG     1     -16.328  -4.958  26.527  1.00  0.00      LIG  
ATOM   6553 C21  LIG     1     -14.022  -5.739  26.421  1.00  0.00      LIG  
ATOM   6554 C22  LIG     1      -8.729  -2.494  20.596  1.00  0.00      LIG  
ATOM   6555 C23  LIG     1      -8.070  -3.850  20.862  1.00  0.00      LIG  
ATOM   6556 C24  LIG     1      -7.673  -1.417  20.401  1.00  0.00      LIG  
ATOM   6557 C25  LIG     1      -8.146  -4.720  19.607  1.00  0.00      LIG  
ATOM   6558 C26  LIG     1      -7.766  -6.195  19.860  1.00  0.00      LIG  
ATOM   6559 C27  LIG     1      -8.947  -7.129  20.168  1.00  0.00      LIG  
ATOM   6560 C28  LIG     1      -8.476  -8.570  20.124  1.00  0.00      LIG  
ATOM   6561 C29  LIG     1      -9.581  -6.899  21.524  1.00  0.00      LIG  
ATOM   6562 C30  LIG     1      -7.488  -4.387  17.363  1.00  0.00      LIG  
ATOM   6563 C31  LIG     1      -6.422  -3.809  16.489  1.00  0.00      LIG  
ATOM   6564 H    LIG     1     -13.971  -2.893  22.299  1.00  0.00      LIG  
ATOM   6565 H1   LIG     1     -16.065  -3.988  24.282  1.00  0.00      LIG  
ATOM   6566 H2   LIG     1     -12.646  -1.915  25.332  1.00  0.00      LIG  
ATOM   6567 H3   LIG     1     -12.546  -3.588  25.744  1.00  0.00      LIG  
ATOM   6568 H4   LIG     1     -11.948  -4.983  21.467  1.00  0.00      LIG  
ATOM   6569 H5   LIG     1     -14.782  -2.781  26.019  1.00  0.00      LIG  
ATOM   6570 H6   LIG     1     -14.824  -2.172  24.394  1.00  0.00      LIG  
ATOM   6571 H7   LIG     1     -13.110  -6.335  23.741  1.00  0.00      LIG  
ATOM   6572 H8   LIG     1     -13.727  -6.522  22.126  1.00  0.00      LIG  
ATOM   6573 H9   LIG     1     -10.287  -1.934  24.818  1.00  0.00      LIG  
ATOM   6574 H10  LIG     1     -10.556  -0.380  24.087  1.00  0.00      LIG  
ATOM   6575 H11  LIG     1     -12.540  -2.226  20.312  1.00  0.00      LIG  
ATOM   6576 H12  LIG     1     -11.263  -3.311  19.846  1.00  0.00      LIG  
ATOM   6577 H13  LIG     1     -10.654  -4.584  23.103  1.00  0.00      LIG  
ATOM   6578 H14  LIG     1     -10.559  -3.942  24.731  1.00  0.00      LIG  
ATOM   6579 H15  LIG     1     -11.700  -5.188  24.382  1.00  0.00      LIG  
ATOM   6580 H16  LIG     1     -16.556  -5.078  22.655  1.00  0.00      LIG  
ATOM   6581 H17  LIG     1     -15.496  -5.289  21.288  1.00  0.00      LIG  
ATOM   6582 H18  LIG     1     -15.861  -3.660  21.878  1.00  0.00      LIG  
ATOM   6583 H19  LIG     1     -12.963  -0.421  23.780  1.00  0.00      LIG  
ATOM   6584 H20  LIG     1     -11.994   0.075  22.402  1.00  0.00      LIG  
ATOM   6585 H21  LIG     1     -13.372  -0.982  22.156  1.00  0.00      LIG  
ATOM   6586 H22  LIG     1      -8.463  -2.280  23.468  1.00  0.00      LIG  
ATOM   6587 H23  LIG     1      -8.681  -0.619  22.869  1.00  0.00      LIG  
ATOM   6588 H24  LIG     1     -14.591  -8.126  23.874  1.00  0.00      LIG  
ATOM   6589 H25  LIG     1     -15.827  -7.323  22.897  1.00  0.00      LIG  
ATOM   6590 H26  LIG     1     -17.261  -4.734  26.001  1.00  0.00      LIG  
ATOM   6591 H27  LIG     1     -16.029  -4.064  27.078  1.00  0.00      LIG  
ATOM   6592 H28  LIG     1     -16.545  -5.727  27.273  1.00  0.00      LIG  
ATOM   6593 H29  LIG     1     -13.761  -4.895  27.063  1.00  0.00      LIG  
ATOM   6594 H30  LIG     1     -13.148  -5.992  25.820  1.00  0.00      LIG  
ATOM   6595 H31  LIG     1     -14.226  -6.594  27.072  1.00  0.00      LIG  
ATOM   6596 H32  LIG     1      -9.294  -2.551  19.662  1.00  0.00      LIG  
ATOM   6597 H33  LIG     1     -14.052  -5.265  20.588  1.00  0.00      LIG  
ATOM   6598 H34  LIG     1      -8.557  -4.372  21.689  1.00  0.00      LIG  
ATOM   6599 H35  LIG     1      -7.027  -3.687  21.151  1.00  0.00      LIG  
ATOM   6600 H36  LIG     1      -7.073  -1.630  19.514  1.00  0.00      LIG  
ATOM   6601 H37  LIG     1      -6.991  -1.367  21.255  1.00  0.00      LIG  
ATOM   6602 H38  LIG     1      -8.134  -0.434  20.267  1.00  0.00      LIG  
ATOM   6603 H39  LIG     1      -9.161  -4.646  19.203  1.00  0.00      LIG  
ATOM   6604 H40  LIG     1      -7.291  -6.584  18.956  1.00  0.00      LIG  
ATOM   6605 H41  LIG     1      -6.139  -5.578  20.723  1.00  0.00      LIG  
ATOM   6606 H42  LIG     1      -9.317  -9.255  20.266  1.00  0.00      LIG  
ATOM   6607 H43  LIG     1      -7.732  -8.767  20.899  1.00  0.00      LIG  
ATOM   6608 H44  LIG     1      -8.038  -8.802  19.149  1.00  0.00      LIG  
ATOM   6609 H45  LIG     1     -10.036  -5.910  21.568  1.00  0.00      LIG  
ATOM   6610 H46  LIG     1     -10.385  -7.620  21.698  1.00  0.00      LIG  
ATOM   6611 H47  LIG     1      -8.848  -6.994  22.330  1.00  0.00      LIG  
ATOM   6612 H48  LIG     1     -10.700  -7.540  19.420  1.00  0.00      LIG  
ATOM   6613 H49  LIG     1      -6.743  -3.901  15.447  1.00  0.00      LIG  
ATOM   6614 H50  LIG     1      -5.490  -4.362  16.632  1.00  0.00      LIG  
ATOM   6615 H51  LIG     1      -6.286  -2.749  16.719  1.00  0.00      LIG  
TER
REMARK  Energy: 60.789
REMARK  SimpleFitness: 60.789
REMARK  FullFitness: -1566.0154
REMARK  InterFull: -29.5743
REMARK  IntraFull: 106.727
REMARK  solvFull: -1926.67
REMARK  surfFull: 283.502
REMARK  extraFull: 0.0
REMARK  deltaGcompsolvpol: -1926.67
REMARK  deltaGcompsolvnonpol: 283.502
REMARK  deltaGprotsolvpol: -1938.72
REMARK  deltaGprotsolvnonpol: 281.59
REMARK  deltaGligsolvpol: -13.1646
REMARK  deltaGligsolvnonpol: 16.4591
REMARK  deltaGvdw: -29.5743
REMARK  deltaGelec: 0.0
REMARK  deltaG: -6.620754
REMARK  Cluster: 1
REMARK  ClusterRank: 5
ATOM   6526 O    LIG     1     -13.479  -4.567  20.226  1.00  0.00      LIG  
ATOM   6527 O1   LIG     1     -16.628  -7.342  25.406  1.00  0.00      LIG  
ATOM   6528 O2   LIG     1      -7.203  -4.154  18.677  1.00  0.00      LIG  
ATOM   6529 O3   LIG     1      -6.780  -6.291  20.886  1.00  0.00      LIG  
ATOM   6530 O4   LIG     1      -9.951  -6.970  19.170  1.00  0.00      LIG  
ATOM   6531 O5   LIG     1      -8.435  -5.039  16.947  1.00  0.00      LIG  
ATOM   6532 C    LIG     1     -12.316  -3.229  23.630  1.00  0.00      LIG  
ATOM   6533 C1   LIG     1     -13.364  -3.750  22.591  1.00  0.00      LIG  
ATOM   6534 C2   LIG     1     -14.449  -4.741  23.130  1.00  0.00      LIG  
ATOM   6535 C3   LIG     1     -11.610  -1.966  23.043  1.00  0.00      LIG  
ATOM   6536 C4   LIG     1     -15.037  -4.297  24.491  1.00  0.00      LIG  
ATOM   6537 C5   LIG     1     -12.938  -2.908  24.986  1.00  0.00      LIG  
ATOM   6538 C6   LIG     1     -12.624  -4.148  21.283  1.00  0.00      LIG  
ATOM   6539 C7   LIG     1     -14.442  -2.991  25.006  1.00  0.00      LIG  
ATOM   6540 C8   LIG     1     -10.985  -2.332  21.745  1.00  0.00      LIG  
ATOM   6541 C9   LIG     1     -15.235  -5.406  25.557  1.00  0.00      LIG  
ATOM   6542 C10  LIG     1     -14.002  -6.204  23.135  1.00  0.00      LIG  
ATOM   6543 C11  LIG     1     -10.417  -1.440  23.852  1.00  0.00      LIG  
ATOM   6544 C12  LIG     1     -11.843  -2.971  20.709  1.00  0.00      LIG  
ATOM   6545 C13  LIG     1     -11.253  -4.290  23.964  1.00  0.00      LIG  
ATOM   6546 C14  LIG     1     -15.653  -4.688  22.184  1.00  0.00      LIG  
ATOM   6547 C15  LIG     1      -9.666  -2.133  21.713  1.00  0.00      LIG  
ATOM   6548 C16  LIG     1     -12.543  -0.768  22.833  1.00  0.00      LIG  
ATOM   6549 C17  LIG     1      -9.169  -1.589  23.000  1.00  0.00      LIG  
ATOM   6550 C18  LIG     1     -15.057  -7.161  23.655  1.00  0.00      LIG  
ATOM   6551 C19  LIG     1     -15.736  -6.675  24.901  1.00  0.00      LIG  
ATOM   6552 C20  LIG     1     -16.328  -4.958  26.527  1.00  0.00      LIG  
ATOM   6553 C21  LIG     1     -14.022  -5.739  26.421  1.00  0.00      LIG  
ATOM   6554 C22  LIG     1      -8.729  -2.494  20.596  1.00  0.00      LIG  
ATOM   6555 C23  LIG     1      -8.070  -3.850  20.862  1.00  0.00      LIG  
ATOM   6556 C24  LIG     1      -7.673  -1.417  20.401  1.00  0.00      LIG  
ATOM   6557 C25  LIG     1      -8.146  -4.720  19.607  1.00  0.00      LIG  
ATOM   6558 C26  LIG     1      -7.766  -6.195  19.860  1.00  0.00      LIG  
ATOM   6559 C27  LIG     1      -8.947  -7.129  20.168  1.00  0.00      LIG  
ATOM   6560 C28  LIG     1      -8.476  -8.570  20.124  1.00  0.00      LIG  
ATOM   6561 C29  LIG     1      -9.581  -6.899  21.524  1.00  0.00      LIG  
ATOM   6562 C30  LIG     1      -7.488  -4.387  17.363  1.00  0.00      LIG  
ATOM   6563 C31  LIG     1      -6.422  -3.809  16.489  1.00  0.00      LIG  
ATOM   6564 H    LIG     1     -13.971  -2.893  22.299  1.00  0.00      LIG  
ATOM   6565 H1   LIG     1     -16.065  -3.988  24.282  1.00  0.00      LIG  
ATOM   6566 H2   LIG     1     -12.646  -1.915  25.332  1.00  0.00      LIG  
ATOM   6567 H3   LIG     1     -12.546  -3.588  25.744  1.00  0.00      LIG  
ATOM   6568 H4   LIG     1     -11.948  -4.983  21.467  1.00  0.00      LIG  
ATOM   6569 H5   LIG     1     -14.782  -2.781  26.019  1.00  0.00      LIG  
ATOM   6570 H6   LIG     1     -14.824  -2.172  24.394  1.00  0.00      LIG  
ATOM   6571 H7   LIG     1     -13.110  -6.335  23.741  1.00  0.00      LIG  
ATOM   6572 H8   LIG     1     -13.727  -6.522  22.126  1.00  0.00      LIG  
ATOM   6573 H9   LIG     1     -10.287  -1.934  24.818  1.00  0.00      LIG  
ATOM   6574 H10  LIG     1     -10.556  -0.380  24.087  1.00  0.00      LIG  
ATOM   6575 H11  LIG     1     -12.540  -2.226  20.312  1.00  0.00      LIG  
ATOM   6576 H12  LIG     1     -11.263  -3.311  19.846  1.00  0.00      LIG  
ATOM   6577 H13  LIG     1     -10.654  -4.584  23.103  1.00  0.00      LIG  
ATOM   6578 H14  LIG     1     -10.559  -3.942  24.731  1.00  0.00      LIG  
ATOM   6579 H15  LIG     1     -11.700  -5.188  24.382  1.00  0.00      LIG  
ATOM   6580 H16  LIG     1     -16.556  -5.078  22.655  1.00  0.00      LIG  
ATOM   6581 H17  LIG     1     -15.496  -5.289  21.288  1.00  0.00      LIG  
ATOM   6582 H18  LIG     1     -15.861  -3.660  21.878  1.00  0.00      LIG  
ATOM   6583 H19  LIG     1     -12.963  -0.421  23.780  1.00  0.00      LIG  
ATOM   6584 H20  LIG     1     -11.994   0.075  22.402  1.00  0.00      LIG  
ATOM   6585 H21  LIG     1     -13.372  -0.982  22.156  1.00  0.00      LIG  
ATOM   6586 H22  LIG     1      -8.463  -2.280  23.468  1.00  0.00      LIG  
ATOM   6587 H23  LIG     1      -8.681  -0.619  22.869  1.00  0.00      LIG  
ATOM   6588 H24  LIG     1     -14.591  -8.126  23.874  1.00  0.00      LIG  
ATOM   6589 H25  LIG     1     -15.827  -7.323  22.897  1.00  0.00      LIG  
ATOM   6590 H26  LIG     1     -17.261  -4.734  26.001  1.00  0.00      LIG  
ATOM   6591 H27  LIG     1     -16.029  -4.064  27.078  1.00  0.00      LIG  
ATOM   6592 H28  LIG     1     -16.545  -5.727  27.273  1.00  0.00      LIG  
ATOM   6593 H29  LIG     1     -13.761  -4.895  27.063  1.00  0.00      LIG  
ATOM   6594 H30  LIG     1     -13.148  -5.992  25.820  1.00  0.00      LIG  
ATOM   6595 H31  LIG     1     -14.226  -6.594  27.072  1.00  0.00      LIG  
ATOM   6596 H32  LIG     1      -9.294  -2.551  19.662  1.00  0.00      LIG  
ATOM   6597 H33  LIG     1     -14.052  -5.265  20.588  1.00  0.00      LIG  
ATOM   6598 H34  LIG     1      -8.557  -4.372  21.689  1.00  0.00      LIG  
ATOM   6599 H35  LIG     1      -7.027  -3.687  21.151  1.00  0.00      LIG  
ATOM   6600 H36  LIG     1      -7.073  -1.630  19.514  1.00  0.00      LIG  
ATOM   6601 H37  LIG     1      -6.991  -1.367  21.255  1.00  0.00      LIG  
ATOM   6602 H38  LIG     1      -8.134  -0.434  20.267  1.00  0.00      LIG  
ATOM   6603 H39  LIG     1      -9.161  -4.646  19.203  1.00  0.00      LIG  
ATOM   6604 H40  LIG     1      -7.291  -6.584  18.956  1.00  0.00      LIG  
ATOM   6605 H41  LIG     1      -6.139  -5.578  20.723  1.00  0.00      LIG  
ATOM   6606 H42  LIG     1      -9.317  -9.255  20.266  1.00  0.00      LIG  
ATOM   6607 H43  LIG     1      -7.732  -8.767  20.899  1.00  0.00      LIG  
ATOM   6608 H44  LIG     1      -8.038  -8.802  19.149  1.00  0.00      LIG  
ATOM   6609 H45  LIG     1     -10.036  -5.910  21.568  1.00  0.00      LIG  
ATOM   6610 H46  LIG     1     -10.385  -7.620  21.698  1.00  0.00      LIG  
ATOM   6611 H47  LIG     1      -8.848  -6.994  22.330  1.00  0.00      LIG  
ATOM   6612 H48  LIG     1     -10.700  -7.540  19.420  1.00  0.00      LIG  
ATOM   6613 H49  LIG     1      -6.743  -3.901  15.447  1.00  0.00      LIG  
ATOM   6614 H50  LIG     1      -5.490  -4.362  16.632  1.00  0.00      LIG  
ATOM   6615 H51  LIG     1      -6.286  -2.749  16.719  1.00  0.00      LIG  
TER
REMARK  Energy: 61.4606
REMARK  SimpleFitness: 61.4606
REMARK  FullFitness: -1565.2689
REMARK  InterFull: -30.4918
REMARK  IntraFull: 106.47
REMARK  solvFull: -1925.05
REMARK  surfFull: 283.803
REMARK  extraFull: 0.0
REMARK  deltaGcompsolvpol: -1925.05
REMARK  deltaGcompsolvnonpol: 283.803
REMARK  deltaGprotsolvpol: -1938.72
REMARK  deltaGprotsolvnonpol: 281.59
REMARK  deltaGligsolvpol: -13.4384
REMARK  deltaGligsolvnonpol: 16.5084
REMARK  deltaGvdw: -30.4918
REMARK  deltaGelec: 0.0
REMARK  deltaG: -6.5678387
REMARK  Cluster: 1
REMARK  ClusterRank: 6
ATOM   6526 O    LIG     1     -13.389  -4.740  20.202  1.00  0.00      LIG  
ATOM   6527 O1   LIG     1     -16.186  -7.464  25.669  1.00  0.00      LIG  
ATOM   6528 O2   LIG     1      -6.866  -3.913  18.672  1.00  0.00      LIG  
ATOM   6529 O3   LIG     1      -6.223  -5.731  21.119  1.00  0.00      LIG  
ATOM   6530 O4   LIG     1      -9.059  -7.132  19.272  1.00  0.00      LIG  
ATOM   6531 O5   LIG     1      -8.033  -4.950  16.980  1.00  0.00      LIG  
ATOM   6532 C    LIG     1     -12.261  -3.170  23.507  1.00  0.00      LIG  
ATOM   6533 C1   LIG     1     -13.295  -3.789  22.511  1.00  0.00      LIG  
ATOM   6534 C2   LIG     1     -14.335  -4.794  23.111  1.00  0.00      LIG  
ATOM   6535 C3   LIG     1     -11.623  -1.906  22.848  1.00  0.00      LIG  
ATOM   6536 C4   LIG     1     -14.914  -4.323  24.466  1.00  0.00      LIG  
ATOM   6537 C5   LIG     1     -12.882  -2.806  24.850  1.00  0.00      LIG  
ATOM   6538 C6   LIG     1     -12.543  -4.227  21.223  1.00  0.00      LIG  
ATOM   6539 C7   LIG     1     -14.380  -2.963  24.898  1.00  0.00      LIG  
ATOM   6540 C8   LIG     1     -10.989  -2.307  21.567  1.00  0.00      LIG  
ATOM   6541 C9   LIG     1     -15.019  -5.382  25.594  1.00  0.00      LIG  
ATOM   6542 C10  LIG     1     -13.832  -6.236  23.171  1.00  0.00      LIG  
ATOM   6543 C11  LIG     1     -10.456  -1.279  23.622  1.00  0.00      LIG  
ATOM   6544 C12  LIG     1     -11.819  -3.050  20.579  1.00  0.00      LIG  
ATOM   6545 C13  LIG     1     -11.145  -4.165  23.874  1.00  0.00      LIG  
ATOM   6546 C14  LIG     1     -15.563  -4.810  22.193  1.00  0.00      LIG  
ATOM   6547 C15  LIG     1      -9.687  -2.018  21.507  1.00  0.00      LIG  
ATOM   6548 C16  LIG     1     -12.615  -0.768  22.583  1.00  0.00      LIG  
ATOM   6549 C17  LIG     1      -9.213  -1.377  22.756  1.00  0.00      LIG  
ATOM   6550 C18  LIG     1     -14.850  -7.200  23.747  1.00  0.00      LIG  
ATOM   6551 C19  LIG     1     -15.437  -6.728  25.042  1.00  0.00      LIG  
ATOM   6552 C20  LIG     1     -16.129  -4.959  26.552  1.00  0.00      LIG  
ATOM   6553 C21  LIG     1     -13.777  -5.577  26.454  1.00  0.00      LIG  
ATOM   6554 C22  LIG     1      -8.733  -2.358  20.399  1.00  0.00      LIG  
ATOM   6555 C23  LIG     1      -7.849  -3.541  20.797  1.00  0.00      LIG  
ATOM   6556 C24  LIG     1      -7.883  -1.151  20.037  1.00  0.00      LIG  
ATOM   6557 C25  LIG     1      -7.742  -4.526  19.634  1.00  0.00      LIG  
ATOM   6558 C26  LIG     1      -7.140  -5.888  20.038  1.00  0.00      LIG  
ATOM   6559 C27  LIG     1      -8.179  -6.967  20.378  1.00  0.00      LIG  
ATOM   6560 C28  LIG     1      -7.480  -8.294  20.608  1.00  0.00      LIG  
ATOM   6561 C29  LIG     1      -9.015  -6.660  21.606  1.00  0.00      LIG  
ATOM   6562 C30  LIG     1      -7.136  -4.217  17.369  1.00  0.00      LIG  
ATOM   6563 C31  LIG     1      -6.127  -3.581  16.469  1.00  0.00      LIG  
ATOM   6564 H    LIG     1     -13.940  -2.976  22.178  1.00  0.00      LIG  
ATOM   6565 H1   LIG     1     -15.964  -4.086  24.274  1.00  0.00      LIG  
ATOM   6566 H2   LIG     1     -12.641  -1.780  25.134  1.00  0.00      LIG  
ATOM   6567 H3   LIG     1     -12.440  -3.418  25.637  1.00  0.00      LIG  
ATOM   6568 H4   LIG     1     -11.827  -5.021  21.447  1.00  0.00      LIG  
ATOM   6569 H5   LIG     1     -14.722  -2.712  25.902  1.00  0.00      LIG  
ATOM   6570 H6   LIG     1     -14.809  -2.205  24.242  1.00  0.00      LIG  
ATOM   6571 H7   LIG     1     -12.927  -6.307  23.770  1.00  0.00      LIG  
ATOM   6572 H8   LIG     1     -13.566  -6.588  22.172  1.00  0.00      LIG  
ATOM   6573 H9   LIG     1     -10.281  -1.732  24.600  1.00  0.00      LIG  
ATOM   6574 H10  LIG     1     -10.660  -0.224  23.827  1.00  0.00      LIG  
ATOM   6575 H11  LIG     1     -12.551  -2.363  20.142  1.00  0.00      LIG  
ATOM   6576 H12  LIG     1     -11.225  -3.414  19.736  1.00  0.00      LIG  
ATOM   6577 H13  LIG     1     -10.533  -4.464  23.022  1.00  0.00      LIG  
ATOM   6578 H14  LIG     1     -10.468  -3.752  24.624  1.00  0.00      LIG  
ATOM   6579 H15  LIG     1     -11.549  -5.067  24.325  1.00  0.00      LIG  
ATOM   6580 H16  LIG     1     -16.434  -5.245  22.687  1.00  0.00      LIG  
ATOM   6581 H17  LIG     1     -15.397  -5.405  21.295  1.00  0.00      LIG  
ATOM   6582 H18  LIG     1     -15.835  -3.796  21.890  1.00  0.00      LIG  
ATOM   6583 H19  LIG     1     -13.049  -0.396  23.514  1.00  0.00      LIG  
ATOM   6584 H20  LIG     1     -12.110   0.079  22.107  1.00  0.00      LIG  
ATOM   6585 H21  LIG     1     -13.434  -1.057  21.922  1.00  0.00      LIG  
ATOM   6586 H22  LIG     1      -8.452  -1.991  23.244  1.00  0.00      LIG  
ATOM   6587 H23  LIG     1      -8.800  -0.382  22.569  1.00  0.00      LIG  
ATOM   6588 H24  LIG     1     -14.368  -8.164  23.930  1.00  0.00      LIG  
ATOM   6589 H25  LIG     1     -15.674  -7.362  23.048  1.00  0.00      LIG  
ATOM   6590 H26  LIG     1     -15.908  -3.997  27.018  1.00  0.00      LIG  
ATOM   6591 H27  LIG     1     -16.251  -5.680  27.366  1.00  0.00      LIG  
ATOM   6592 H28  LIG     1     -17.090  -4.871  26.035  1.00  0.00      LIG  
ATOM   6593 H29  LIG     1     -13.571  -4.682  27.046  1.00  0.00      LIG  
ATOM   6594 H30  LIG     1     -12.896  -5.804  25.852  1.00  0.00      LIG  
ATOM   6595 H31  LIG     1     -13.913  -6.405  27.157  1.00  0.00      LIG  
ATOM   6596 H32  LIG     1      -9.300  -2.627  19.505  1.00  0.00      LIG  
ATOM   6597 H33  LIG     1     -13.926  -5.440  20.611  1.00  0.00      LIG  
ATOM   6598 H34  LIG     1      -8.256  -4.061  21.668  1.00  0.00      LIG  
ATOM   6599 H35  LIG     1      -6.858  -3.169  21.078  1.00  0.00      LIG  
ATOM   6600 H36  LIG     1      -7.282  -1.361  19.150  1.00  0.00      LIG  
ATOM   6601 H37  LIG     1      -7.197  -0.887  20.847  1.00  0.00      LIG  
ATOM   6602 H38  LIG     1      -8.509  -0.280  19.817  1.00  0.00      LIG  
ATOM   6603 H39  LIG     1      -8.743  -4.665  19.213  1.00  0.00      LIG  
ATOM   6604 H40  LIG     1      -6.553  -6.270  19.197  1.00  0.00      LIG  
ATOM   6605 H41  LIG     1      -5.677  -4.954  20.910  1.00  0.00      LIG  
ATOM   6606 H42  LIG     1      -8.212  -9.093  20.757  1.00  0.00      LIG  
ATOM   6607 H43  LIG     1      -6.827  -8.254  21.484  1.00  0.00      LIG  
ATOM   6608 H44  LIG     1      -6.881  -8.567  19.735  1.00  0.00      LIG  
ATOM   6609 H45  LIG     1      -9.659  -5.795  21.433  1.00  0.00      LIG  
ATOM   6610 H46  LIG     1      -9.677  -7.501  21.834  1.00  0.00      LIG  
ATOM   6611 H47  LIG     1      -8.385  -6.470  22.479  1.00  0.00      LIG  
ATOM   6612 H48  LIG     1      -9.802  -7.676  19.586  1.00  0.00      LIG  
ATOM   6613 H49  LIG     1      -6.427  -3.755  15.433  1.00  0.00      LIG  
ATOM   6614 H50  LIG     1      -5.145  -4.031  16.641  1.00  0.00      LIG  
ATOM   6615 H51  LIG     1      -6.097  -2.502  16.649  1.00  0.00      LIG  
TER
REMARK  Energy: 61.4606
REMARK  SimpleFitness: 61.4606
REMARK  FullFitness: -1565.2689
REMARK  InterFull: -30.4918
REMARK  IntraFull: 106.47
REMARK  solvFull: -1925.05
REMARK  surfFull: 283.803
REMARK  extraFull: 0.0
REMARK  deltaGcompsolvpol: -1925.05
REMARK  deltaGcompsolvnonpol: 283.803
REMARK  deltaGprotsolvpol: -1938.72
REMARK  deltaGprotsolvnonpol: 281.59
REMARK  deltaGligsolvpol: -13.4384
REMARK  deltaGligsolvnonpol: 16.5084
REMARK  deltaGvdw: -30.4918
REMARK  deltaGelec: 0.0
REMARK  deltaG: -6.5678387
REMARK  Cluster: 1
REMARK  ClusterRank: 7
ATOM   6526 O    LIG     1     -13.389  -4.740  20.202  1.00  0.00      LIG  
ATOM   6527 O1   LIG     1     -16.186  -7.464  25.669  1.00  0.00      LIG  
ATOM   6528 O2   LIG     1      -6.866  -3.913  18.672  1.00  0.00      LIG  
ATOM   6529 O3   LIG     1      -6.223  -5.731  21.119  1.00  0.00      LIG  
ATOM   6530 O4   LIG     1      -9.059  -7.132  19.272  1.00  0.00      LIG  
ATOM   6531 O5   LIG     1      -8.033  -4.950  16.980  1.00  0.00      LIG  
ATOM   6532 C    LIG     1     -12.261  -3.170  23.507  1.00  0.00      LIG  
ATOM   6533 C1   LIG     1     -13.295  -3.789  22.511  1.00  0.00      LIG  
ATOM   6534 C2   LIG     1     -14.335  -4.794  23.111  1.00  0.00      LIG  
ATOM   6535 C3   LIG     1     -11.623  -1.906  22.848  1.00  0.00      LIG  
ATOM   6536 C4   LIG     1     -14.914  -4.323  24.466  1.00  0.00      LIG  
ATOM   6537 C5   LIG     1     -12.882  -2.806  24.850  1.00  0.00      LIG  
ATOM   6538 C6   LIG     1     -12.543  -4.227  21.223  1.00  0.00      LIG  
ATOM   6539 C7   LIG     1     -14.380  -2.963  24.898  1.00  0.00      LIG  
ATOM   6540 C8   LIG     1     -10.989  -2.307  21.567  1.00  0.00      LIG  
ATOM   6541 C9   LIG     1     -15.019  -5.382  25.594  1.00  0.00      LIG  
ATOM   6542 C10  LIG     1     -13.832  -6.236  23.171  1.00  0.00      LIG  
ATOM   6543 C11  LIG     1     -10.456  -1.279  23.622  1.00  0.00      LIG  
ATOM   6544 C12  LIG     1     -11.819  -3.050  20.579  1.00  0.00      LIG  
ATOM   6545 C13  LIG     1     -11.145  -4.165  23.874  1.00  0.00      LIG  
ATOM   6546 C14  LIG     1     -15.563  -4.810  22.193  1.00  0.00      LIG  
ATOM   6547 C15  LIG     1      -9.687  -2.018  21.507  1.00  0.00      LIG  
ATOM   6548 C16  LIG     1     -12.615  -0.768  22.583  1.00  0.00      LIG  
ATOM   6549 C17  LIG     1      -9.213  -1.377  22.756  1.00  0.00      LIG  
ATOM   6550 C18  LIG     1     -14.850  -7.200  23.747  1.00  0.00      LIG  
ATOM   6551 C19  LIG     1     -15.437  -6.728  25.042  1.00  0.00      LIG  
ATOM   6552 C20  LIG     1     -16.129  -4.959  26.552  1.00  0.00      LIG  
ATOM   6553 C21  LIG     1     -13.777  -5.577  26.454  1.00  0.00      LIG  
ATOM   6554 C22  LIG     1      -8.733  -2.358  20.399  1.00  0.00      LIG  
ATOM   6555 C23  LIG     1      -7.849  -3.541  20.797  1.00  0.00      LIG  
ATOM   6556 C24  LIG     1      -7.883  -1.151  20.037  1.00  0.00      LIG  
ATOM   6557 C25  LIG     1      -7.742  -4.526  19.634  1.00  0.00      LIG  
ATOM   6558 C26  LIG     1      -7.140  -5.888  20.038  1.00  0.00      LIG  
ATOM   6559 C27  LIG     1      -8.179  -6.967  20.378  1.00  0.00      LIG  
ATOM   6560 C28  LIG     1      -7.480  -8.294  20.608  1.00  0.00      LIG  
ATOM   6561 C29  LIG     1      -9.015  -6.660  21.606  1.00  0.00      LIG  
ATOM   6562 C30  LIG     1      -7.136  -4.217  17.369  1.00  0.00      LIG  
ATOM   6563 C31  LIG     1      -6.127  -3.581  16.469  1.00  0.00      LIG  
ATOM   6564 H    LIG     1     -13.940  -2.976  22.178  1.00  0.00      LIG  
ATOM   6565 H1   LIG     1     -15.964  -4.086  24.274  1.00  0.00      LIG  
ATOM   6566 H2   LIG     1     -12.641  -1.780  25.134  1.00  0.00      LIG  
ATOM   6567 H3   LIG     1     -12.440  -3.418  25.637  1.00  0.00      LIG  
ATOM   6568 H4   LIG     1     -11.827  -5.021  21.447  1.00  0.00      LIG  
ATOM   6569 H5   LIG     1     -14.722  -2.712  25.902  1.00  0.00      LIG  
ATOM   6570 H6   LIG     1     -14.809  -2.205  24.242  1.00  0.00      LIG  
ATOM   6571 H7   LIG     1     -12.927  -6.307  23.770  1.00  0.00      LIG  
ATOM   6572 H8   LIG     1     -13.566  -6.588  22.172  1.00  0.00      LIG  
ATOM   6573 H9   LIG     1     -10.281  -1.732  24.600  1.00  0.00      LIG  
ATOM   6574 H10  LIG     1     -10.660  -0.224  23.827  1.00  0.00      LIG  
ATOM   6575 H11  LIG     1     -12.551  -2.363  20.142  1.00  0.00      LIG  
ATOM   6576 H12  LIG     1     -11.225  -3.414  19.736  1.00  0.00      LIG  
ATOM   6577 H13  LIG     1     -10.533  -4.464  23.022  1.00  0.00      LIG  
ATOM   6578 H14  LIG     1     -10.468  -3.752  24.624  1.00  0.00      LIG  
ATOM   6579 H15  LIG     1     -11.549  -5.067  24.325  1.00  0.00      LIG  
ATOM   6580 H16  LIG     1     -16.434  -5.245  22.687  1.00  0.00      LIG  
ATOM   6581 H17  LIG     1     -15.397  -5.405  21.295  1.00  0.00      LIG  
ATOM   6582 H18  LIG     1     -15.835  -3.796  21.890  1.00  0.00      LIG  
ATOM   6583 H19  LIG     1     -13.049  -0.396  23.514  1.00  0.00      LIG  
ATOM   6584 H20  LIG     1     -12.110   0.079  22.107  1.00  0.00      LIG  
ATOM   6585 H21  LIG     1     -13.434  -1.057  21.922  1.00  0.00      LIG  
ATOM   6586 H22  LIG     1      -8.452  -1.991  23.244  1.00  0.00      LIG  
ATOM   6587 H23  LIG     1      -8.800  -0.382  22.569  1.00  0.00      LIG  
ATOM   6588 H24  LIG     1     -14.368  -8.164  23.930  1.00  0.00      LIG  
ATOM   6589 H25  LIG     1     -15.674  -7.362  23.048  1.00  0.00      LIG  
ATOM   6590 H26  LIG     1     -15.908  -3.997  27.018  1.00  0.00      LIG  
ATOM   6591 H27  LIG     1     -16.251  -5.680  27.366  1.00  0.00      LIG  
ATOM   6592 H28  LIG     1     -17.090  -4.871  26.035  1.00  0.00      LIG  
ATOM   6593 H29  LIG     1     -13.571  -4.682  27.046  1.00  0.00      LIG  
ATOM   6594 H30  LIG     1     -12.896  -5.804  25.852  1.00  0.00      LIG  
ATOM   6595 H31  LIG     1     -13.913  -6.405  27.157  1.00  0.00      LIG  
ATOM   6596 H32  LIG     1      -9.300  -2.627  19.505  1.00  0.00      LIG  
ATOM   6597 H33  LIG     1     -13.926  -5.440  20.611  1.00  0.00      LIG  
ATOM   6598 H34  LIG     1      -8.256  -4.061  21.668  1.00  0.00      LIG  
ATOM   6599 H35  LIG     1      -6.858  -3.169  21.078  1.00  0.00      LIG  
ATOM   6600 H36  LIG     1      -7.282  -1.361  19.150  1.00  0.00      LIG  
ATOM   6601 H37  LIG     1      -7.197  -0.887  20.847  1.00  0.00      LIG  
ATOM   6602 H38  LIG     1      -8.509  -0.280  19.817  1.00  0.00      LIG  
ATOM   6603 H39  LIG     1      -8.743  -4.665  19.213  1.00  0.00      LIG  
ATOM   6604 H40  LIG     1      -6.553  -6.270  19.197  1.00  0.00      LIG  
ATOM   6605 H41  LIG     1      -5.677  -4.954  20.910  1.00  0.00      LIG  
ATOM   6606 H42  LIG     1      -8.212  -9.093  20.757  1.00  0.00      LIG  
ATOM   6607 H43  LIG     1      -6.827  -8.254  21.484  1.00  0.00      LIG  
ATOM   6608 H44  LIG     1      -6.881  -8.567  19.735  1.00  0.00      LIG  
ATOM   6609 H45  LIG     1      -9.659  -5.795  21.433  1.00  0.00      LIG  
ATOM   6610 H46  LIG     1      -9.677  -7.501  21.834  1.00  0.00      LIG  
ATOM   6611 H47  LIG     1      -8.385  -6.470  22.479  1.00  0.00      LIG  
ATOM   6612 H48  LIG     1      -9.802  -7.676  19.586  1.00  0.00      LIG  
ATOM   6613 H49  LIG     1      -6.427  -3.755  15.433  1.00  0.00      LIG  
ATOM   6614 H50  LIG     1      -5.145  -4.031  16.641  1.00  0.00      LIG  
ATOM   6615 H51  LIG     1      -6.097  -2.502  16.649  1.00  0.00      LIG  
TER
REMARK  Energy: 68.2751
REMARK  SimpleFitness: 68.2751
REMARK  FullFitness: -1566.1133
REMARK  InterFull: -27.3013
REMARK  IntraFull: 107.204
REMARK  solvFull: -1932.87
REMARK  surfFull: 286.854
REMARK  extraFull: 0.0
REMARK  deltaGcompsolvpol: -1932.87
REMARK  deltaGcompsolvnonpol: 286.854
REMARK  deltaGprotsolvpol: -1938.72
REMARK  deltaGprotsolvnonpol: 281.59
REMARK  deltaGligsolvpol: -13.2074
REMARK  deltaGligsolvnonpol: 16.6864
REMARK  deltaGvdw: -27.3013
REMARK  deltaGelec: 0.0
REMARK  deltaG: -6.48695
REMARK  Cluster: 2
REMARK  ClusterRank: 0
ATOM   6526 O    LIG     1      -9.175   1.509  23.985  1.00  0.00      LIG  
ATOM   6527 O1   LIG     1      -6.373  -3.106  20.159  1.00  0.00      LIG  
ATOM   6528 O2   LIG     1     -14.570   5.246  20.579  1.00  0.00      LIG  
ATOM   6529 O3   LIG     1     -13.869   5.391  24.190  1.00  0.00      LIG  
ATOM   6530 O4   LIG     1     -15.136   7.818  21.757  1.00  0.00      LIG  
ATOM   6531 O5   LIG     1     -12.735   6.240  19.597  1.00  0.00      LIG  
ATOM   6532 C    LIG     1      -8.804   1.828  20.197  1.00  0.00      LIG  
ATOM   6533 C1   LIG     1      -8.311   1.657  21.662  1.00  0.00      LIG  
ATOM   6534 C2   LIG     1      -7.165   0.606  21.864  1.00  0.00      LIG  
ATOM   6535 C3   LIG     1      -9.755   3.059  20.106  1.00  0.00      LIG  
ATOM   6536 C4   LIG     1      -6.148   0.559  20.691  1.00  0.00      LIG  
ATOM   6537 C5   LIG     1      -7.650   2.005  19.210  1.00  0.00      LIG  
ATOM   6538 C6   LIG     1      -9.537   1.508  22.609  1.00  0.00      LIG  
ATOM   6539 C7   LIG     1      -6.277   1.787  19.805  1.00  0.00      LIG  
ATOM   6540 C8   LIG     1     -10.894   2.869  21.038  1.00  0.00      LIG  
ATOM   6541 C9   LIG     1      -5.853  -0.788  19.958  1.00  0.00      LIG  
ATOM   6542 C10  LIG     1      -7.687  -0.769  22.285  1.00  0.00      LIG  
ATOM   6543 C11  LIG     1     -10.445   3.225  18.752  1.00  0.00      LIG  
ATOM   6544 C12  LIG     1     -10.545   2.642  22.465  1.00  0.00      LIG  
ATOM   6545 C13  LIG     1      -9.544   0.563  19.726  1.00  0.00      LIG  
ATOM   6546 C14  LIG     1      -6.310   1.088  23.042  1.00  0.00      LIG  
ATOM   6547 C15  LIG     1     -12.080   2.847  20.420  1.00  0.00      LIG  
ATOM   6548 C16  LIG     1      -9.085   4.402  20.423  1.00  0.00      LIG  
ATOM   6549 C17  LIG     1     -11.913   2.925  18.953  1.00  0.00      LIG  
ATOM   6550 C18  LIG     1      -6.650  -1.850  22.129  1.00  0.00      LIG  
ATOM   6551 C19  LIG     1      -6.391  -1.998  20.675  1.00  0.00      LIG  
ATOM   6552 C20  LIG     1      -4.340  -0.961  19.914  1.00  0.00      LIG  
ATOM   6553 C21  LIG     1      -6.305  -0.890  18.504  1.00  0.00      LIG  
ATOM   6554 C22  LIG     1     -13.468   2.624  20.944  1.00  0.00      LIG  
ATOM   6555 C23  LIG     1     -13.894   3.533  22.096  1.00  0.00      LIG  
ATOM   6556 C24  LIG     1     -13.646   1.180  21.364  1.00  0.00      LIG  
ATOM   6557 C25  LIG     1     -13.832   5.032  21.797  1.00  0.00      LIG  
ATOM   6558 C26  LIG     1     -14.483   5.796  22.967  1.00  0.00      LIG  
ATOM   6559 C27  LIG     1     -14.425   7.332  22.889  1.00  0.00      LIG  
ATOM   6560 C28  LIG     1     -15.088   7.940  24.113  1.00  0.00      LIG  
ATOM   6561 C29  LIG     1     -13.000   7.854  22.821  1.00  0.00      LIG  
ATOM   6562 C30  LIG     1     -13.884   5.828  19.547  1.00  0.00      LIG  
ATOM   6563 C31  LIG     1     -14.626   5.614  18.266  1.00  0.00      LIG  
ATOM   6564 H    LIG     1      -7.844   2.600  21.951  1.00  0.00      LIG  
ATOM   6565 H1   LIG     1      -5.182   0.758  21.162  1.00  0.00      LIG  
ATOM   6566 H2   LIG     1      -7.651   2.991  18.746  1.00  0.00      LIG  
ATOM   6567 H3   LIG     1      -7.789   1.324  18.369  1.00  0.00      LIG  
ATOM   6568 H4   LIG     1     -10.052   0.562  22.421  1.00  0.00      LIG  
ATOM   6569 H5   LIG     1      -5.531   1.763  19.007  1.00  0.00      LIG  
ATOM   6570 H6   LIG     1      -6.033   2.668  20.406  1.00  0.00      LIG  
ATOM   6571 H7   LIG     1      -8.573  -1.040  21.706  1.00  0.00      LIG  
ATOM   6572 H8   LIG     1      -7.998  -0.746  23.332  1.00  0.00      LIG  
ATOM   6573 H9   LIG     1     -10.025   2.598  17.964  1.00  0.00      LIG  
ATOM   6574 H10  LIG     1     -10.344   4.257  18.401  1.00  0.00      LIG  
ATOM   6575 H11  LIG     1     -10.140   3.564  22.894  1.00  0.00      LIG  
ATOM   6576 H12  LIG     1     -11.427   2.406  23.065  1.00  0.00      LIG  
ATOM   6577 H13  LIG     1     -10.447   0.355  20.304  1.00  0.00      LIG  
ATOM   6578 H14  LIG     1      -9.837   0.630  18.676  1.00  0.00      LIG  
ATOM   6579 H15  LIG     1      -8.905  -0.316  19.798  1.00  0.00      LIG  
ATOM   6580 H16  LIG     1      -5.415   0.473  23.165  1.00  0.00      LIG  
ATOM   6581 H17  LIG     1      -6.843   1.042  23.991  1.00  0.00      LIG  
ATOM   6582 H18  LIG     1      -5.981   2.119  22.887  1.00  0.00      LIG  
ATOM   6583 H19  LIG     1      -8.341   4.668  19.669  1.00  0.00      LIG  
ATOM   6584 H20  LIG     1      -9.825   5.210  20.429  1.00  0.00      LIG  
ATOM   6585 H21  LIG     1      -8.592   4.415  21.397  1.00  0.00      LIG  
ATOM   6586 H22  LIG     1     -12.179   1.967  18.504  1.00  0.00      LIG  
ATOM   6587 H23  LIG     1     -12.529   3.703  18.504  1.00  0.00      LIG  
ATOM   6588 H24  LIG     1      -7.046  -2.799  22.501  1.00  0.00      LIG  
ATOM   6589 H25  LIG     1      -5.715  -1.629  22.649  1.00  0.00      LIG  
ATOM   6590 H26  LIG     1      -3.876  -0.128  19.380  1.00  0.00      LIG  
ATOM   6591 H27  LIG     1      -4.058  -1.886  19.401  1.00  0.00      LIG  
ATOM   6592 H28  LIG     1      -3.914  -0.999  20.921  1.00  0.00      LIG  
ATOM   6593 H29  LIG     1      -5.878  -0.090  17.894  1.00  0.00      LIG  
ATOM   6594 H30  LIG     1      -7.392  -0.855  18.417  1.00  0.00      LIG  
ATOM   6595 H31  LIG     1      -5.979  -1.831  18.051  1.00  0.00      LIG  
ATOM   6596 H32  LIG     1     -14.156   2.799  20.112  1.00  0.00      LIG  
ATOM   6597 H33  LIG     1      -8.445   0.874  24.079  1.00  0.00      LIG  
ATOM   6598 H34  LIG     1     -13.302   3.303  22.984  1.00  0.00      LIG  
ATOM   6599 H35  LIG     1     -14.928   3.275  22.342  1.00  0.00      LIG  
ATOM   6600 H36  LIG     1     -14.687   1.003  21.640  1.00  0.00      LIG  
ATOM   6601 H37  LIG     1     -13.022   0.939  22.229  1.00  0.00      LIG  
ATOM   6602 H38  LIG     1     -13.387   0.494  20.551  1.00  0.00      LIG  
ATOM   6603 H39  LIG     1     -12.775   5.304  21.715  1.00  0.00      LIG  
ATOM   6604 H40  LIG     1     -15.536   5.508  23.015  1.00  0.00      LIG  
ATOM   6605 H41  LIG     1     -14.073   4.444  24.301  1.00  0.00      LIG  
ATOM   6606 H42  LIG     1     -15.126   9.030  24.028  1.00  0.00      LIG  
ATOM   6607 H43  LIG     1     -14.552   7.686  25.031  1.00  0.00      LIG  
ATOM   6608 H44  LIG     1     -16.121   7.592  24.199  1.00  0.00      LIG  
ATOM   6609 H45  LIG     1     -12.504   7.533  21.902  1.00  0.00      LIG  
ATOM   6610 H46  LIG     1     -12.997   8.947  22.811  1.00  0.00      LIG  
ATOM   6611 H47  LIG     1     -12.413   7.515  23.678  1.00  0.00      LIG  
ATOM   6612 H48  LIG     1     -16.059   7.518  21.843  1.00  0.00      LIG  
ATOM   6613 H49  LIG     1     -14.222   6.293  17.511  1.00  0.00      LIG  
ATOM   6614 H50  LIG     1     -15.687   5.838  18.398  1.00  0.00      LIG  
ATOM   6615 H51  LIG     1     -14.502   4.578  17.940  1.00  0.00      LIG  
TER
REMARK  Energy: 68.2751
REMARK  SimpleFitness: 68.2751
REMARK  FullFitness: -1566.1133
REMARK  InterFull: -27.3013
REMARK  IntraFull: 107.204
REMARK  solvFull: -1932.87
REMARK  surfFull: 286.854
REMARK  extraFull: 0.0
REMARK  deltaGcompsolvpol: -1932.87
REMARK  deltaGcompsolvnonpol: 286.854
REMARK  deltaGprotsolvpol: -1938.72
REMARK  deltaGprotsolvnonpol: 281.59
REMARK  deltaGligsolvpol: -13.2074
REMARK  deltaGligsolvnonpol: 16.6864
REMARK  deltaGvdw: -27.3013
REMARK  deltaGelec: 0.0
REMARK  deltaG: -6.48695
REMARK  Cluster: 2
REMARK  ClusterRank: 1
ATOM   6526 O    LIG     1      -9.175   1.509  23.985  1.00  0.00      LIG  
ATOM   6527 O1   LIG     1      -6.373  -3.106  20.159  1.00  0.00      LIG  
ATOM   6528 O2   LIG     1     -14.570   5.246  20.579  1.00  0.00      LIG  
ATOM   6529 O3   LIG     1     -13.869   5.391  24.190  1.00  0.00      LIG  
ATOM   6530 O4   LIG     1     -15.136   7.818  21.757  1.00  0.00      LIG  
ATOM   6531 O5   LIG     1     -12.735   6.240  19.597  1.00  0.00      LIG  
ATOM   6532 C    LIG     1      -8.804   1.828  20.197  1.00  0.00      LIG  
ATOM   6533 C1   LIG     1      -8.311   1.657  21.662  1.00  0.00      LIG  
ATOM   6534 C2   LIG     1      -7.165   0.606  21.864  1.00  0.00      LIG  
ATOM   6535 C3   LIG     1      -9.755   3.059  20.106  1.00  0.00      LIG  
ATOM   6536 C4   LIG     1      -6.148   0.559  20.691  1.00  0.00      LIG  
ATOM   6537 C5   LIG     1      -7.650   2.005  19.210  1.00  0.00      LIG  
ATOM   6538 C6   LIG     1      -9.537   1.508  22.609  1.00  0.00      LIG  
ATOM   6539 C7   LIG     1      -6.277   1.787  19.805  1.00  0.00      LIG  
ATOM   6540 C8   LIG     1     -10.894   2.869  21.038  1.00  0.00      LIG  
ATOM   6541 C9   LIG     1      -5.853  -0.788  19.958  1.00  0.00      LIG  
ATOM   6542 C10  LIG     1      -7.687  -0.769  22.285  1.00  0.00      LIG  
ATOM   6543 C11  LIG     1     -10.445   3.225  18.752  1.00  0.00      LIG  
ATOM   6544 C12  LIG     1     -10.545   2.642  22.465  1.00  0.00      LIG  
ATOM   6545 C13  LIG     1      -9.544   0.563  19.726  1.00  0.00      LIG  
ATOM   6546 C14  LIG     1      -6.310   1.088  23.042  1.00  0.00      LIG  
ATOM   6547 C15  LIG     1     -12.080   2.847  20.420  1.00  0.00      LIG  
ATOM   6548 C16  LIG     1      -9.085   4.402  20.423  1.00  0.00      LIG  
ATOM   6549 C17  LIG     1     -11.913   2.925  18.953  1.00  0.00      LIG  
ATOM   6550 C18  LIG     1      -6.650  -1.850  22.129  1.00  0.00      LIG  
ATOM   6551 C19  LIG     1      -6.391  -1.998  20.675  1.00  0.00      LIG  
ATOM   6552 C20  LIG     1      -4.340  -0.961  19.914  1.00  0.00      LIG  
ATOM   6553 C21  LIG     1      -6.305  -0.890  18.504  1.00  0.00      LIG  
ATOM   6554 C22  LIG     1     -13.468   2.624  20.944  1.00  0.00      LIG  
ATOM   6555 C23  LIG     1     -13.894   3.533  22.096  1.00  0.00      LIG  
ATOM   6556 C24  LIG     1     -13.646   1.180  21.364  1.00  0.00      LIG  
ATOM   6557 C25  LIG     1     -13.832   5.032  21.797  1.00  0.00      LIG  
ATOM   6558 C26  LIG     1     -14.483   5.796  22.967  1.00  0.00      LIG  
ATOM   6559 C27  LIG     1     -14.425   7.332  22.889  1.00  0.00      LIG  
ATOM   6560 C28  LIG     1     -15.088   7.940  24.113  1.00  0.00      LIG  
ATOM   6561 C29  LIG     1     -13.000   7.854  22.821  1.00  0.00      LIG  
ATOM   6562 C30  LIG     1     -13.884   5.828  19.547  1.00  0.00      LIG  
ATOM   6563 C31  LIG     1     -14.626   5.614  18.266  1.00  0.00      LIG  
ATOM   6564 H    LIG     1      -7.844   2.600  21.951  1.00  0.00      LIG  
ATOM   6565 H1   LIG     1      -5.182   0.758  21.162  1.00  0.00      LIG  
ATOM   6566 H2   LIG     1      -7.651   2.991  18.746  1.00  0.00      LIG  
ATOM   6567 H3   LIG     1      -7.789   1.324  18.369  1.00  0.00      LIG  
ATOM   6568 H4   LIG     1     -10.052   0.562  22.421  1.00  0.00      LIG  
ATOM   6569 H5   LIG     1      -5.531   1.763  19.007  1.00  0.00      LIG  
ATOM   6570 H6   LIG     1      -6.033   2.668  20.406  1.00  0.00      LIG  
ATOM   6571 H7   LIG     1      -8.573  -1.040  21.706  1.00  0.00      LIG  
ATOM   6572 H8   LIG     1      -7.998  -0.746  23.332  1.00  0.00      LIG  
ATOM   6573 H9   LIG     1     -10.025   2.598  17.964  1.00  0.00      LIG  
ATOM   6574 H10  LIG     1     -10.344   4.257  18.401  1.00  0.00      LIG  
ATOM   6575 H11  LIG     1     -10.140   3.564  22.894  1.00  0.00      LIG  
ATOM   6576 H12  LIG     1     -11.427   2.406  23.065  1.00  0.00      LIG  
ATOM   6577 H13  LIG     1     -10.447   0.355  20.304  1.00  0.00      LIG  
ATOM   6578 H14  LIG     1      -9.837   0.630  18.676  1.00  0.00      LIG  
ATOM   6579 H15  LIG     1      -8.905  -0.316  19.798  1.00  0.00      LIG  
ATOM   6580 H16  LIG     1      -5.415   0.473  23.165  1.00  0.00      LIG  
ATOM   6581 H17  LIG     1      -6.843   1.042  23.991  1.00  0.00      LIG  
ATOM   6582 H18  LIG     1      -5.981   2.119  22.887  1.00  0.00      LIG  
ATOM   6583 H19  LIG     1      -8.341   4.668  19.669  1.00  0.00      LIG  
ATOM   6584 H20  LIG     1      -9.825   5.210  20.429  1.00  0.00      LIG  
ATOM   6585 H21  LIG     1      -8.592   4.415  21.397  1.00  0.00      LIG  
ATOM   6586 H22  LIG     1     -12.179   1.967  18.504  1.00  0.00      LIG  
ATOM   6587 H23  LIG     1     -12.529   3.703  18.504  1.00  0.00      LIG  
ATOM   6588 H24  LIG     1      -7.046  -2.799  22.501  1.00  0.00      LIG  
ATOM   6589 H25  LIG     1      -5.715  -1.629  22.649  1.00  0.00      LIG  
ATOM   6590 H26  LIG     1      -3.876  -0.128  19.380  1.00  0.00      LIG  
ATOM   6591 H27  LIG     1      -4.058  -1.886  19.401  1.00  0.00      LIG  
ATOM   6592 H28  LIG     1      -3.914  -0.999  20.921  1.00  0.00      LIG  
ATOM   6593 H29  LIG     1      -5.878  -0.090  17.894  1.00  0.00      LIG  
ATOM   6594 H30  LIG     1      -7.392  -0.855  18.417  1.00  0.00      LIG  
ATOM   6595 H31  LIG     1      -5.979  -1.831  18.051  1.00  0.00      LIG  
ATOM   6596 H32  LIG     1     -14.156   2.799  20.112  1.00  0.00      LIG  
ATOM   6597 H33  LIG     1      -8.445   0.874  24.079  1.00  0.00      LIG  
ATOM   6598 H34  LIG     1     -13.302   3.303  22.984  1.00  0.00      LIG  
ATOM   6599 H35  LIG     1     -14.928   3.275  22.342  1.00  0.00      LIG  
ATOM   6600 H36  LIG     1     -14.687   1.003  21.640  1.00  0.00      LIG  
ATOM   6601 H37  LIG     1     -13.022   0.939  22.229  1.00  0.00      LIG  
ATOM   6602 H38  LIG     1     -13.387   0.494  20.551  1.00  0.00      LIG  
ATOM   6603 H39  LIG     1     -12.775   5.304  21.715  1.00  0.00      LIG  
ATOM   6604 H40  LIG     1     -15.536   5.508  23.015  1.00  0.00      LIG  
ATOM   6605 H41  LIG     1     -14.073   4.444  24.301  1.00  0.00      LIG  
ATOM   6606 H42  LIG     1     -15.126   9.030  24.028  1.00  0.00      LIG  
ATOM   6607 H43  LIG     1     -14.552   7.686  25.031  1.00  0.00      LIG  
ATOM   6608 H44  LIG     1     -16.121   7.592  24.199  1.00  0.00      LIG  
ATOM   6609 H45  LIG     1     -12.504   7.533  21.902  1.00  0.00      LIG  
ATOM   6610 H46  LIG     1     -12.997   8.947  22.811  1.00  0.00      LIG  
ATOM   6611 H47  LIG     1     -12.413   7.515  23.678  1.00  0.00      LIG  
ATOM   6612 H48  LIG     1     -16.059   7.518  21.843  1.00  0.00      LIG  
ATOM   6613 H49  LIG     1     -14.222   6.293  17.511  1.00  0.00      LIG  
ATOM   6614 H50  LIG     1     -15.687   5.838  18.398  1.00  0.00      LIG  
ATOM   6615 H51  LIG     1     -14.502   4.578  17.940  1.00  0.00      LIG  
TER
REMARK  Energy: 68.314
REMARK  SimpleFitness: 68.314
REMARK  FullFitness: -1566.0393
REMARK  InterFull: -27.2973
REMARK  IntraFull: 107.219
REMARK  solvFull: -1932.81
REMARK  surfFull: 286.849
REMARK  extraFull: 0.0
REMARK  deltaGcompsolvpol: -1932.81
REMARK  deltaGcompsolvnonpol: 286.849
REMARK  deltaGprotsolvpol: -1938.72
REMARK  deltaGprotsolvnonpol: 281.59
REMARK  deltaGligsolvpol: -13.1968
REMARK  deltaGligsolvnonpol: 16.6874
REMARK  deltaGvdw: -27.2973
REMARK  deltaGelec: 0.0
REMARK  deltaG: -6.4841204
REMARK  Cluster: 2
REMARK  ClusterRank: 2
ATOM   6526 O    LIG     1      -9.141   1.567  23.966  1.00  0.00      LIG  
ATOM   6527 O1   LIG     1      -6.369  -3.051  20.126  1.00  0.00      LIG  
ATOM   6528 O2   LIG     1     -14.581   5.244  20.582  1.00  0.00      LIG  
ATOM   6529 O3   LIG     1     -13.867   5.394  24.192  1.00  0.00      LIG  
ATOM   6530 O4   LIG     1     -15.159   7.811  21.763  1.00  0.00      LIG  
ATOM   6531 O5   LIG     1     -12.744   6.230  19.596  1.00  0.00      LIG  
ATOM   6532 C    LIG     1      -8.804   1.868  20.174  1.00  0.00      LIG  
ATOM   6533 C1   LIG     1      -8.298   1.705  21.636  1.00  0.00      LIG  
ATOM   6534 C2   LIG     1      -7.145   0.661  21.832  1.00  0.00      LIG  
ATOM   6535 C3   LIG     1      -9.765   3.091  20.085  1.00  0.00      LIG  
ATOM   6536 C4   LIG     1      -6.138   0.613  20.650  1.00  0.00      LIG  
ATOM   6537 C5   LIG     1      -7.657   2.052  19.178  1.00  0.00      LIG  
ATOM   6538 C6   LIG     1      -9.515   1.553  22.594  1.00  0.00      LIG  
ATOM   6539 C7   LIG     1      -6.279   1.839  19.762  1.00  0.00      LIG  
ATOM   6540 C8   LIG     1     -10.896   2.894  21.025  1.00  0.00      LIG  
ATOM   6541 C9   LIG     1      -5.845  -0.734  19.917  1.00  0.00      LIG  
ATOM   6542 C10  LIG     1      -7.655  -0.714  22.266  1.00  0.00      LIG  
ATOM   6543 C11  LIG     1     -10.465   3.248  18.735  1.00  0.00      LIG  
ATOM   6544 C12  LIG     1     -10.537   2.676  22.452  1.00  0.00      LIG  
ATOM   6545 C13  LIG     1      -9.536   0.595  19.713  1.00  0.00      LIG  
ATOM   6546 C14  LIG     1      -6.281   1.156  22.998  1.00  0.00      LIG  
ATOM   6547 C15  LIG     1     -12.086   2.859  20.415  1.00  0.00      LIG  
ATOM   6548 C16  LIG     1      -9.105   4.441  20.395  1.00  0.00      LIG  
ATOM   6549 C17  LIG     1     -11.928   2.932  18.946  1.00  0.00      LIG  
ATOM   6550 C18  LIG     1      -6.616  -1.792  22.099  1.00  0.00      LIG  
ATOM   6551 C19  LIG     1      -6.377  -1.943  20.642  1.00  0.00      LIG  
ATOM   6552 C20  LIG     1      -4.333  -0.904  19.862  1.00  0.00      LIG  
ATOM   6553 C21  LIG     1      -6.308  -0.841  18.467  1.00  0.00      LIG  
ATOM   6554 C22  LIG     1     -13.469   2.625  20.946  1.00  0.00      LIG  
ATOM   6555 C23  LIG     1     -13.897   3.532  22.098  1.00  0.00      LIG  
ATOM   6556 C24  LIG     1     -13.629   1.179  21.368  1.00  0.00      LIG  
ATOM   6557 C25  LIG     1     -13.842   5.031  21.799  1.00  0.00      LIG  
ATOM   6558 C26  LIG     1     -14.490   5.794  22.972  1.00  0.00      LIG  
ATOM   6559 C27  LIG     1     -14.439   7.330  22.891  1.00  0.00      LIG  
ATOM   6560 C28  LIG     1     -15.097   7.937  24.118  1.00  0.00      LIG  
ATOM   6561 C29  LIG     1     -13.016   7.855  22.812  1.00  0.00      LIG  
ATOM   6562 C30  LIG     1     -13.896   5.823  19.548  1.00  0.00      LIG  
ATOM   6563 C31  LIG     1     -14.640   5.613  18.267  1.00  0.00      LIG  
ATOM   6564 H    LIG     1      -7.834   2.653  21.917  1.00  0.00      LIG  
ATOM   6565 H1   LIG     1      -5.169   0.816  21.111  1.00  0.00      LIG  
ATOM   6566 H2   LIG     1      -7.665   3.039  18.717  1.00  0.00      LIG  
ATOM   6567 H3   LIG     1      -7.800   1.372  18.337  1.00  0.00      LIG  
ATOM   6568 H4   LIG     1     -10.024   0.601  22.417  1.00  0.00      LIG  
ATOM   6569 H5   LIG     1      -5.539   1.815  18.958  1.00  0.00      LIG  
ATOM   6570 H6   LIG     1      -6.031   2.722  20.359  1.00  0.00      LIG  
ATOM   6571 H7   LIG     1      -8.548  -0.990  21.702  1.00  0.00      LIG  
ATOM   6572 H8   LIG     1      -7.950  -0.687  23.318  1.00  0.00      LIG  
ATOM   6573 H9   LIG     1     -10.043   2.624  17.947  1.00  0.00      LIG  
ATOM   6574 H10  LIG     1     -10.377   4.280  18.383  1.00  0.00      LIG  
ATOM   6575 H11  LIG     1     -10.140   3.604  22.874  1.00  0.00      LIG  
ATOM   6576 H12  LIG     1     -11.413   2.432  23.057  1.00  0.00      LIG  
ATOM   6577 H13  LIG     1     -10.432   0.381  20.298  1.00  0.00      LIG  
ATOM   6578 H14  LIG     1      -9.838   0.656  18.665  1.00  0.00      LIG  
ATOM   6579 H15  LIG     1      -8.890  -0.278  19.783  1.00  0.00      LIG  
ATOM   6580 H16  LIG     1      -5.383   0.544  23.118  1.00  0.00      LIG  
ATOM   6581 H17  LIG     1      -6.806   1.117  23.953  1.00  0.00      LIG  
ATOM   6582 H18  LIG     1      -5.956   2.186  22.831  1.00  0.00      LIG  
ATOM   6583 H19  LIG     1      -8.369   4.711  19.636  1.00  0.00      LIG  
ATOM   6584 H20  LIG     1      -9.851   5.242  20.405  1.00  0.00      LIG  
ATOM   6585 H21  LIG     1      -8.605   4.459  21.366  1.00  0.00      LIG  
ATOM   6586 H22  LIG     1     -12.187   1.969  18.503  1.00  0.00      LIG  
ATOM   6587 H23  LIG     1     -12.556   3.701  18.497  1.00  0.00      LIG  
ATOM   6588 H24  LIG     1      -7.004  -2.741  22.479  1.00  0.00      LIG  
ATOM   6589 H25  LIG     1      -5.675  -1.567  22.606  1.00  0.00      LIG  
ATOM   6590 H26  LIG     1      -3.876  -0.071  19.321  1.00  0.00      LIG  
ATOM   6591 H27  LIG     1      -4.052  -1.829  19.349  1.00  0.00      LIG  
ATOM   6592 H28  LIG     1      -3.898  -0.938  20.866  1.00  0.00      LIG  
ATOM   6593 H29  LIG     1      -5.886  -0.042  17.851  1.00  0.00      LIG  
ATOM   6594 H30  LIG     1      -7.395  -0.808  18.387  1.00  0.00      LIG  
ATOM   6595 H31  LIG     1      -5.983  -1.783  18.014  1.00  0.00      LIG  
ATOM   6596 H32  LIG     1     -14.163   2.792  20.118  1.00  0.00      LIG  
ATOM   6597 H33  LIG     1      -8.406   0.938  24.059  1.00  0.00      LIG  
ATOM   6598 H34  LIG     1     -13.304   3.305  22.985  1.00  0.00      LIG  
ATOM   6599 H35  LIG     1     -14.930   3.269  22.346  1.00  0.00      LIG  
ATOM   6600 H36  LIG     1     -14.667   0.990  21.650  1.00  0.00      LIG  
ATOM   6601 H37  LIG     1     -12.997   0.945  22.229  1.00  0.00      LIG  
ATOM   6602 H38  LIG     1     -13.367   0.497  20.553  1.00  0.00      LIG  
ATOM   6603 H39  LIG     1     -12.786   5.305  21.716  1.00  0.00      LIG  
ATOM   6604 H40  LIG     1     -15.542   5.500  23.026  1.00  0.00      LIG  
ATOM   6605 H41  LIG     1     -14.070   4.447  24.309  1.00  0.00      LIG  
ATOM   6606 H42  LIG     1     -15.140   9.027  24.033  1.00  0.00      LIG  
ATOM   6607 H43  LIG     1     -14.556   7.685  25.034  1.00  0.00      LIG  
ATOM   6608 H44  LIG     1     -16.128   7.585  24.209  1.00  0.00      LIG  
ATOM   6609 H45  LIG     1     -12.528   7.541  21.886  1.00  0.00      LIG  
ATOM   6610 H46  LIG     1     -13.016   8.949  22.808  1.00  0.00      LIG  
ATOM   6611 H47  LIG     1     -12.418   7.513  23.661  1.00  0.00      LIG  
ATOM   6612 H48  LIG     1     -16.082   7.515  21.858  1.00  0.00      LIG  
ATOM   6613 H49  LIG     1     -14.235   6.292  17.512  1.00  0.00      LIG  
ATOM   6614 H50  LIG     1     -15.700   5.843  18.400  1.00  0.00      LIG  
ATOM   6615 H51  LIG     1     -14.522   4.578  17.939  1.00  0.00      LIG  
TER
REMARK  Energy: 68.314
REMARK  SimpleFitness: 68.314
REMARK  FullFitness: -1566.0393
REMARK  InterFull: -27.2973
REMARK  IntraFull: 107.219
REMARK  solvFull: -1932.81
REMARK  surfFull: 286.849
REMARK  extraFull: 0.0
REMARK  deltaGcompsolvpol: -1932.81
REMARK  deltaGcompsolvnonpol: 286.849
REMARK  deltaGprotsolvpol: -1938.72
REMARK  deltaGprotsolvnonpol: 281.59
REMARK  deltaGligsolvpol: -13.1968
REMARK  deltaGligsolvnonpol: 16.6874
REMARK  deltaGvdw: -27.2973
REMARK  deltaGelec: 0.0
REMARK  deltaG: -6.4841204
REMARK  Cluster: 2
REMARK  ClusterRank: 3
ATOM   6526 O    LIG     1      -9.141   1.567  23.966  1.00  0.00      LIG  
ATOM   6527 O1   LIG     1      -6.369  -3.051  20.126  1.00  0.00      LIG  
ATOM   6528 O2   LIG     1     -14.581   5.244  20.582  1.00  0.00      LIG  
ATOM   6529 O3   LIG     1     -13.867   5.394  24.192  1.00  0.00      LIG  
ATOM   6530 O4   LIG     1     -15.159   7.811  21.763  1.00  0.00      LIG  
ATOM   6531 O5   LIG     1     -12.744   6.230  19.596  1.00  0.00      LIG  
ATOM   6532 C    LIG     1      -8.804   1.868  20.174  1.00  0.00      LIG  
ATOM   6533 C1   LIG     1      -8.298   1.705  21.636  1.00  0.00      LIG  
ATOM   6534 C2   LIG     1      -7.145   0.661  21.832  1.00  0.00      LIG  
ATOM   6535 C3   LIG     1      -9.765   3.091  20.085  1.00  0.00      LIG  
ATOM   6536 C4   LIG     1      -6.138   0.613  20.650  1.00  0.00      LIG  
ATOM   6537 C5   LIG     1      -7.657   2.052  19.178  1.00  0.00      LIG  
ATOM   6538 C6   LIG     1      -9.515   1.553  22.594  1.00  0.00      LIG  
ATOM   6539 C7   LIG     1      -6.279   1.839  19.762  1.00  0.00      LIG  
ATOM   6540 C8   LIG     1     -10.896   2.894  21.025  1.00  0.00      LIG  
ATOM   6541 C9   LIG     1      -5.845  -0.734  19.917  1.00  0.00      LIG  
ATOM   6542 C10  LIG     1      -7.655  -0.714  22.266  1.00  0.00      LIG  
ATOM   6543 C11  LIG     1     -10.465   3.248  18.735  1.00  0.00      LIG  
ATOM   6544 C12  LIG     1     -10.537   2.676  22.452  1.00  0.00      LIG  
ATOM   6545 C13  LIG     1      -9.536   0.595  19.713  1.00  0.00      LIG  
ATOM   6546 C14  LIG     1      -6.281   1.156  22.998  1.00  0.00      LIG  
ATOM   6547 C15  LIG     1     -12.086   2.859  20.415  1.00  0.00      LIG  
ATOM   6548 C16  LIG     1      -9.105   4.441  20.395  1.00  0.00      LIG  
ATOM   6549 C17  LIG     1     -11.928   2.932  18.946  1.00  0.00      LIG  
ATOM   6550 C18  LIG     1      -6.616  -1.792  22.099  1.00  0.00      LIG  
ATOM   6551 C19  LIG     1      -6.377  -1.943  20.642  1.00  0.00      LIG  
ATOM   6552 C20  LIG     1      -4.333  -0.904  19.862  1.00  0.00      LIG  
ATOM   6553 C21  LIG     1      -6.308  -0.841  18.467  1.00  0.00      LIG  
ATOM   6554 C22  LIG     1     -13.469   2.625  20.946  1.00  0.00      LIG  
ATOM   6555 C23  LIG     1     -13.897   3.532  22.098  1.00  0.00      LIG  
ATOM   6556 C24  LIG     1     -13.629   1.179  21.368  1.00  0.00      LIG  
ATOM   6557 C25  LIG     1     -13.842   5.031  21.799  1.00  0.00      LIG  
ATOM   6558 C26  LIG     1     -14.490   5.794  22.972  1.00  0.00      LIG  
ATOM   6559 C27  LIG     1     -14.439   7.330  22.891  1.00  0.00      LIG  
ATOM   6560 C28  LIG     1     -15.097   7.937  24.118  1.00  0.00      LIG  
ATOM   6561 C29  LIG     1     -13.016   7.855  22.812  1.00  0.00      LIG  
ATOM   6562 C30  LIG     1     -13.896   5.823  19.548  1.00  0.00      LIG  
ATOM   6563 C31  LIG     1     -14.640   5.613  18.267  1.00  0.00      LIG  
ATOM   6564 H    LIG     1      -7.834   2.653  21.917  1.00  0.00      LIG  
ATOM   6565 H1   LIG     1      -5.169   0.816  21.111  1.00  0.00      LIG  
ATOM   6566 H2   LIG     1      -7.665   3.039  18.717  1.00  0.00      LIG  
ATOM   6567 H3   LIG     1      -7.800   1.372  18.337  1.00  0.00      LIG  
ATOM   6568 H4   LIG     1     -10.024   0.601  22.417  1.00  0.00      LIG  
ATOM   6569 H5   LIG     1      -5.539   1.815  18.958  1.00  0.00      LIG  
ATOM   6570 H6   LIG     1      -6.031   2.722  20.359  1.00  0.00      LIG  
ATOM   6571 H7   LIG     1      -8.548  -0.990  21.702  1.00  0.00      LIG  
ATOM   6572 H8   LIG     1      -7.950  -0.687  23.318  1.00  0.00      LIG  
ATOM   6573 H9   LIG     1     -10.043   2.624  17.947  1.00  0.00      LIG  
ATOM   6574 H10  LIG     1     -10.377   4.280  18.383  1.00  0.00      LIG  
ATOM   6575 H11  LIG     1     -10.140   3.604  22.874  1.00  0.00      LIG  
ATOM   6576 H12  LIG     1     -11.413   2.432  23.057  1.00  0.00      LIG  
ATOM   6577 H13  LIG     1     -10.432   0.381  20.298  1.00  0.00      LIG  
ATOM   6578 H14  LIG     1      -9.838   0.656  18.665  1.00  0.00      LIG  
ATOM   6579 H15  LIG     1      -8.890  -0.278  19.783  1.00  0.00      LIG  
ATOM   6580 H16  LIG     1      -5.383   0.544  23.118  1.00  0.00      LIG  
ATOM   6581 H17  LIG     1      -6.806   1.117  23.953  1.00  0.00      LIG  
ATOM   6582 H18  LIG     1      -5.956   2.186  22.831  1.00  0.00      LIG  
ATOM   6583 H19  LIG     1      -8.369   4.711  19.636  1.00  0.00      LIG  
ATOM   6584 H20  LIG     1      -9.851   5.242  20.405  1.00  0.00      LIG  
ATOM   6585 H21  LIG     1      -8.605   4.459  21.366  1.00  0.00      LIG  
ATOM   6586 H22  LIG     1     -12.187   1.969  18.503  1.00  0.00      LIG  
ATOM   6587 H23  LIG     1     -12.556   3.701  18.497  1.00  0.00      LIG  
ATOM   6588 H24  LIG     1      -7.004  -2.741  22.479  1.00  0.00      LIG  
ATOM   6589 H25  LIG     1      -5.675  -1.567  22.606  1.00  0.00      LIG  
ATOM   6590 H26  LIG     1      -3.876  -0.071  19.321  1.00  0.00      LIG  
ATOM   6591 H27  LIG     1      -4.052  -1.829  19.349  1.00  0.00      LIG  
ATOM   6592 H28  LIG     1      -3.898  -0.938  20.866  1.00  0.00      LIG  
ATOM   6593 H29  LIG     1      -5.886  -0.042  17.851  1.00  0.00      LIG  
ATOM   6594 H30  LIG     1      -7.395  -0.808  18.387  1.00  0.00      LIG  
ATOM   6595 H31  LIG     1      -5.983  -1.783  18.014  1.00  0.00      LIG  
ATOM   6596 H32  LIG     1     -14.163   2.792  20.118  1.00  0.00      LIG  
ATOM   6597 H33  LIG     1      -8.406   0.938  24.059  1.00  0.00      LIG  
ATOM   6598 H34  LIG     1     -13.304   3.305  22.985  1.00  0.00      LIG  
ATOM   6599 H35  LIG     1     -14.930   3.269  22.346  1.00  0.00      LIG  
ATOM   6600 H36  LIG     1     -14.667   0.990  21.650  1.00  0.00      LIG  
ATOM   6601 H37  LIG     1     -12.997   0.945  22.229  1.00  0.00      LIG  
ATOM   6602 H38  LIG     1     -13.367   0.497  20.553  1.00  0.00      LIG  
ATOM   6603 H39  LIG     1     -12.786   5.305  21.716  1.00  0.00      LIG  
ATOM   6604 H40  LIG     1     -15.542   5.500  23.026  1.00  0.00      LIG  
ATOM   6605 H41  LIG     1     -14.070   4.447  24.309  1.00  0.00      LIG  
ATOM   6606 H42  LIG     1     -15.140   9.027  24.033  1.00  0.00      LIG  
ATOM   6607 H43  LIG     1     -14.556   7.685  25.034  1.00  0.00      LIG  
ATOM   6608 H44  LIG     1     -16.128   7.585  24.209  1.00  0.00      LIG  
ATOM   6609 H45  LIG     1     -12.528   7.541  21.886  1.00  0.00      LIG  
ATOM   6610 H46  LIG     1     -13.016   8.949  22.808  1.00  0.00      LIG  
ATOM   6611 H47  LIG     1     -12.418   7.513  23.661  1.00  0.00      LIG  
ATOM   6612 H48  LIG     1     -16.082   7.515  21.858  1.00  0.00      LIG  
ATOM   6613 H49  LIG     1     -14.235   6.292  17.512  1.00  0.00      LIG  
ATOM   6614 H50  LIG     1     -15.700   5.843  18.400  1.00  0.00      LIG  
ATOM   6615 H51  LIG     1     -14.522   4.578  17.939  1.00  0.00      LIG  
TER
REMARK  Energy: 68.314
REMARK  SimpleFitness: 68.314
REMARK  FullFitness: -1566.0393
REMARK  InterFull: -27.2973
REMARK  IntraFull: 107.219
REMARK  solvFull: -1932.81
REMARK  surfFull: 286.849
REMARK  extraFull: 0.0
REMARK  deltaGcompsolvpol: -1932.81
REMARK  deltaGcompsolvnonpol: 286.849
REMARK  deltaGprotsolvpol: -1938.72
REMARK  deltaGprotsolvnonpol: 281.59
REMARK  deltaGligsolvpol: -13.1968
REMARK  deltaGligsolvnonpol: 16.6874
REMARK  deltaGvdw: -27.2973
REMARK  deltaGelec: 0.0
REMARK  deltaG: -6.4841204
REMARK  Cluster: 2
REMARK  ClusterRank: 4
ATOM   6526 O    LIG     1      -9.141   1.567  23.966  1.00  0.00      LIG  
ATOM   6527 O1   LIG     1      -6.369  -3.051  20.126  1.00  0.00      LIG  
ATOM   6528 O2   LIG     1     -14.581   5.244  20.582  1.00  0.00      LIG  
ATOM   6529 O3   LIG     1     -13.867   5.394  24.192  1.00  0.00      LIG  
ATOM   6530 O4   LIG     1     -15.159   7.811  21.763  1.00  0.00      LIG  
ATOM   6531 O5   LIG     1     -12.744   6.230  19.596  1.00  0.00      LIG  
ATOM   6532 C    LIG     1      -8.804   1.868  20.174  1.00  0.00      LIG  
ATOM   6533 C1   LIG     1      -8.298   1.705  21.636  1.00  0.00      LIG  
ATOM   6534 C2   LIG     1      -7.145   0.661  21.832  1.00  0.00      LIG  
ATOM   6535 C3   LIG     1      -9.765   3.091  20.085  1.00  0.00      LIG  
ATOM   6536 C4   LIG     1      -6.138   0.613  20.650  1.00  0.00      LIG  
ATOM   6537 C5   LIG     1      -7.657   2.052  19.178  1.00  0.00      LIG  
ATOM   6538 C6   LIG     1      -9.515   1.553  22.594  1.00  0.00      LIG  
ATOM   6539 C7   LIG     1      -6.279   1.839  19.762  1.00  0.00      LIG  
ATOM   6540 C8   LIG     1     -10.896   2.894  21.025  1.00  0.00      LIG  
ATOM   6541 C9   LIG     1      -5.845  -0.734  19.917  1.00  0.00      LIG  
ATOM   6542 C10  LIG     1      -7.655  -0.714  22.266  1.00  0.00      LIG  
ATOM   6543 C11  LIG     1     -10.465   3.248  18.735  1.00  0.00      LIG  
ATOM   6544 C12  LIG     1     -10.537   2.676  22.452  1.00  0.00      LIG  
ATOM   6545 C13  LIG     1      -9.536   0.595  19.713  1.00  0.00      LIG  
ATOM   6546 C14  LIG     1      -6.281   1.156  22.998  1.00  0.00      LIG  
ATOM   6547 C15  LIG     1     -12.086   2.859  20.415  1.00  0.00      LIG  
ATOM   6548 C16  LIG     1      -9.105   4.441  20.395  1.00  0.00      LIG  
ATOM   6549 C17  LIG     1     -11.928   2.932  18.946  1.00  0.00      LIG  
ATOM   6550 C18  LIG     1      -6.616  -1.792  22.099  1.00  0.00      LIG  
ATOM   6551 C19  LIG     1      -6.377  -1.943  20.642  1.00  0.00      LIG  
ATOM   6552 C20  LIG     1      -4.333  -0.904  19.862  1.00  0.00      LIG  
ATOM   6553 C21  LIG     1      -6.308  -0.841  18.467  1.00  0.00      LIG  
ATOM   6554 C22  LIG     1     -13.469   2.625  20.946  1.00  0.00      LIG  
ATOM   6555 C23  LIG     1     -13.897   3.532  22.098  1.00  0.00      LIG  
ATOM   6556 C24  LIG     1     -13.629   1.179  21.368  1.00  0.00      LIG  
ATOM   6557 C25  LIG     1     -13.842   5.031  21.799  1.00  0.00      LIG  
ATOM   6558 C26  LIG     1     -14.490   5.794  22.972  1.00  0.00      LIG  
ATOM   6559 C27  LIG     1     -14.439   7.330  22.891  1.00  0.00      LIG  
ATOM   6560 C28  LIG     1     -15.097   7.937  24.118  1.00  0.00      LIG  
ATOM   6561 C29  LIG     1     -13.016   7.855  22.812  1.00  0.00      LIG  
ATOM   6562 C30  LIG     1     -13.896   5.823  19.548  1.00  0.00      LIG  
ATOM   6563 C31  LIG     1     -14.640   5.613  18.267  1.00  0.00      LIG  
ATOM   6564 H    LIG     1      -7.834   2.653  21.917  1.00  0.00      LIG  
ATOM   6565 H1   LIG     1      -5.169   0.816  21.111  1.00  0.00      LIG  
ATOM   6566 H2   LIG     1      -7.665   3.039  18.717  1.00  0.00      LIG  
ATOM   6567 H3   LIG     1      -7.800   1.372  18.337  1.00  0.00      LIG  
ATOM   6568 H4   LIG     1     -10.024   0.601  22.417  1.00  0.00      LIG  
ATOM   6569 H5   LIG     1      -5.539   1.815  18.958  1.00  0.00      LIG  
ATOM   6570 H6   LIG     1      -6.031   2.722  20.359  1.00  0.00      LIG  
ATOM   6571 H7   LIG     1      -8.548  -0.990  21.702  1.00  0.00      LIG  
ATOM   6572 H8   LIG     1      -7.950  -0.687  23.318  1.00  0.00      LIG  
ATOM   6573 H9   LIG     1     -10.043   2.624  17.947  1.00  0.00      LIG  
ATOM   6574 H10  LIG     1     -10.377   4.280  18.383  1.00  0.00      LIG  
ATOM   6575 H11  LIG     1     -10.140   3.604  22.874  1.00  0.00      LIG  
ATOM   6576 H12  LIG     1     -11.413   2.432  23.057  1.00  0.00      LIG  
ATOM   6577 H13  LIG     1     -10.432   0.381  20.298  1.00  0.00      LIG  
ATOM   6578 H14  LIG     1      -9.838   0.656  18.665  1.00  0.00      LIG  
ATOM   6579 H15  LIG     1      -8.890  -0.278  19.783  1.00  0.00      LIG  
ATOM   6580 H16  LIG     1      -5.383   0.544  23.118  1.00  0.00      LIG  
ATOM   6581 H17  LIG     1      -6.806   1.117  23.953  1.00  0.00      LIG  
ATOM   6582 H18  LIG     1      -5.956   2.186  22.831  1.00  0.00      LIG  
ATOM   6583 H19  LIG     1      -8.369   4.711  19.636  1.00  0.00      LIG  
ATOM   6584 H20  LIG     1      -9.851   5.242  20.405  1.00  0.00      LIG  
ATOM   6585 H21  LIG     1      -8.605   4.459  21.366  1.00  0.00      LIG  
ATOM   6586 H22  LIG     1     -12.187   1.969  18.503  1.00  0.00      LIG  
ATOM   6587 H23  LIG     1     -12.556   3.701  18.497  1.00  0.00      LIG  
ATOM   6588 H24  LIG     1      -7.004  -2.741  22.479  1.00  0.00      LIG  
ATOM   6589 H25  LIG     1      -5.675  -1.567  22.606  1.00  0.00      LIG  
ATOM   6590 H26  LIG     1      -3.876  -0.071  19.321  1.00  0.00      LIG  
ATOM   6591 H27  LIG     1      -4.052  -1.829  19.349  1.00  0.00      LIG  
ATOM   6592 H28  LIG     1      -3.898  -0.938  20.866  1.00  0.00      LIG  
ATOM   6593 H29  LIG     1      -5.886  -0.042  17.851  1.00  0.00      LIG  
ATOM   6594 H30  LIG     1      -7.395  -0.808  18.387  1.00  0.00      LIG  
ATOM   6595 H31  LIG     1      -5.983  -1.783  18.014  1.00  0.00      LIG  
ATOM   6596 H32  LIG     1     -14.163   2.792  20.118  1.00  0.00      LIG  
ATOM   6597 H33  LIG     1      -8.406   0.938  24.059  1.00  0.00      LIG  
ATOM   6598 H34  LIG     1     -13.304   3.305  22.985  1.00  0.00      LIG  
ATOM   6599 H35  LIG     1     -14.930   3.269  22.346  1.00  0.00      LIG  
ATOM   6600 H36  LIG     1     -14.667   0.990  21.650  1.00  0.00      LIG  
ATOM   6601 H37  LIG     1     -12.997   0.945  22.229  1.00  0.00      LIG  
ATOM   6602 H38  LIG     1     -13.367   0.497  20.553  1.00  0.00      LIG  
ATOM   6603 H39  LIG     1     -12.786   5.305  21.716  1.00  0.00      LIG  
ATOM   6604 H40  LIG     1     -15.542   5.500  23.026  1.00  0.00      LIG  
ATOM   6605 H41  LIG     1     -14.070   4.447  24.309  1.00  0.00      LIG  
ATOM   6606 H42  LIG     1     -15.140   9.027  24.033  1.00  0.00      LIG  
ATOM   6607 H43  LIG     1     -14.556   7.685  25.034  1.00  0.00      LIG  
ATOM   6608 H44  LIG     1     -16.128   7.585  24.209  1.00  0.00      LIG  
ATOM   6609 H45  LIG     1     -12.528   7.541  21.886  1.00  0.00      LIG  
ATOM   6610 H46  LIG     1     -13.016   8.949  22.808  1.00  0.00      LIG  
ATOM   6611 H47  LIG     1     -12.418   7.513  23.661  1.00  0.00      LIG  
ATOM   6612 H48  LIG     1     -16.082   7.515  21.858  1.00  0.00      LIG  
ATOM   6613 H49  LIG     1     -14.235   6.292  17.512  1.00  0.00      LIG  
ATOM   6614 H50  LIG     1     -15.700   5.843  18.400  1.00  0.00      LIG  
ATOM   6615 H51  LIG     1     -14.522   4.578  17.939  1.00  0.00      LIG  
TER
REMARK  Energy: 68.3523
REMARK  SimpleFitness: 68.3523
REMARK  FullFitness: -1566.0208
REMARK  InterFull: -27.1747
REMARK  IntraFull: 107.178
REMARK  solvFull: -1932.9
REMARK  surfFull: 286.876
REMARK  extraFull: 0.0
REMARK  deltaGcompsolvpol: -1932.9
REMARK  deltaGcompsolvnonpol: 286.876
REMARK  deltaGprotsolvpol: -1938.72
REMARK  deltaGprotsolvnonpol: 281.59
REMARK  deltaGligsolvpol: -13.1879
REMARK  deltaGligsolvnonpol: 16.6887
REMARK  deltaGvdw: -27.1747
REMARK  deltaGelec: 0.0
REMARK  deltaG: -6.476141
REMARK  Cluster: 2
REMARK  ClusterRank: 5
ATOM   6526 O    LIG     1      -9.107   1.598  23.948  1.00  0.00      LIG  
ATOM   6527 O1   LIG     1      -6.292  -2.982  20.096  1.00  0.00      LIG  
ATOM   6528 O2   LIG     1     -14.574   5.233  20.583  1.00  0.00      LIG  
ATOM   6529 O3   LIG     1     -13.861   5.392  24.191  1.00  0.00      LIG  
ATOM   6530 O4   LIG     1     -15.157   7.801  21.756  1.00  0.00      LIG  
ATOM   6531 O5   LIG     1     -12.746   6.235  19.596  1.00  0.00      LIG  
ATOM   6532 C    LIG     1      -8.787   1.911  20.155  1.00  0.00      LIG  
ATOM   6533 C1   LIG     1      -8.273   1.753  21.615  1.00  0.00      LIG  
ATOM   6534 C2   LIG     1      -7.108   0.722  21.805  1.00  0.00      LIG  
ATOM   6535 C3   LIG     1      -9.760   3.124  20.072  1.00  0.00      LIG  
ATOM   6536 C4   LIG     1      -6.106   0.686  20.618  1.00  0.00      LIG  
ATOM   6537 C5   LIG     1      -7.647   2.108  19.154  1.00  0.00      LIG  
ATOM   6538 C6   LIG     1      -9.485   1.585  22.577  1.00  0.00      LIG  
ATOM   6539 C7   LIG     1      -6.264   1.911  19.732  1.00  0.00      LIG  
ATOM   6540 C8   LIG     1     -10.885   2.914  21.016  1.00  0.00      LIG  
ATOM   6541 C9   LIG     1      -5.802  -0.658  19.883  1.00  0.00      LIG  
ATOM   6542 C10  LIG     1      -7.601  -0.660  22.239  1.00  0.00      LIG  
ATOM   6543 C11  LIG     1     -10.467   3.274  18.725  1.00  0.00      LIG  
ATOM   6544 C12  LIG     1     -10.517   2.700  22.441  1.00  0.00      LIG  
ATOM   6545 C13  LIG     1      -9.508   0.631  19.696  1.00  0.00      LIG  
ATOM   6546 C14  LIG     1      -6.245   1.224  22.969  1.00  0.00      LIG  
ATOM   6547 C15  LIG     1     -12.077   2.864  20.411  1.00  0.00      LIG  
ATOM   6548 C16  LIG     1      -9.113   4.481  20.380  1.00  0.00      LIG  
ATOM   6549 C17  LIG     1     -11.925   2.936  18.941  1.00  0.00      LIG  
ATOM   6550 C18  LIG     1      -6.550  -1.725  22.069  1.00  0.00      LIG  
ATOM   6551 C19  LIG     1      -6.314  -1.873  20.610  1.00  0.00      LIG  
ATOM   6552 C20  LIG     1      -4.288  -0.811  19.818  1.00  0.00      LIG  
ATOM   6553 C21  LIG     1      -6.273  -0.769  18.435  1.00  0.00      LIG  
ATOM   6554 C22  LIG     1     -13.455   2.619  20.949  1.00  0.00      LIG  
ATOM   6555 C23  LIG     1     -13.883   3.526  22.101  1.00  0.00      LIG  
ATOM   6556 C24  LIG     1     -13.603   1.173  21.376  1.00  0.00      LIG  
ATOM   6557 C25  LIG     1     -13.833   5.025  21.799  1.00  0.00      LIG  
ATOM   6558 C26  LIG     1     -14.484   5.788  22.970  1.00  0.00      LIG  
ATOM   6559 C27  LIG     1     -14.439   7.324  22.887  1.00  0.00      LIG  
ATOM   6560 C28  LIG     1     -15.104   7.931  24.110  1.00  0.00      LIG  
ATOM   6561 C29  LIG     1     -13.019   7.856  22.813  1.00  0.00      LIG  
ATOM   6562 C30  LIG     1     -13.895   5.820  19.550  1.00  0.00      LIG  
ATOM   6563 C31  LIG     1     -14.643   5.610  18.271  1.00  0.00      LIG  
ATOM   6564 H    LIG     1      -7.819   2.705  21.896  1.00  0.00      LIG  
ATOM   6565 H1   LIG     1      -5.137   0.899  21.076  1.00  0.00      LIG  
ATOM   6566 H2   LIG     1      -7.668   3.095  18.693  1.00  0.00      LIG  
ATOM   6567 H3   LIG     1      -7.786   1.427  18.314  1.00  0.00      LIG  
ATOM   6568 H4   LIG     1      -9.985   0.630  22.398  1.00  0.00      LIG  
ATOM   6569 H5   LIG     1      -5.527   1.895  18.924  1.00  0.00      LIG  
ATOM   6570 H6   LIG     1      -6.024   2.796  20.328  1.00  0.00      LIG  
ATOM   6571 H7   LIG     1      -8.492  -0.946  21.676  1.00  0.00      LIG  
ATOM   6572 H8   LIG     1      -7.895  -0.637  23.291  1.00  0.00      LIG  
ATOM   6573 H9   LIG     1     -10.039   2.660  17.933  1.00  0.00      LIG  
ATOM   6574 H10  LIG     1     -10.397   4.309  18.376  1.00  0.00      LIG  
ATOM   6575 H11  LIG     1     -10.125   3.630  22.862  1.00  0.00      LIG  
ATOM   6576 H12  LIG     1     -11.388   2.449  23.050  1.00  0.00      LIG  
ATOM   6577 H13  LIG     1     -10.402   0.410  20.283  1.00  0.00      LIG  
ATOM   6578 H14  LIG     1      -9.813   0.690  18.649  1.00  0.00      LIG  
ATOM   6579 H15  LIG     1      -8.854  -0.236  19.765  1.00  0.00      LIG  
ATOM   6580 H16  LIG     1      -5.340   0.621  23.085  1.00  0.00      LIG  
ATOM   6581 H17  LIG     1      -6.766   1.179  23.925  1.00  0.00      LIG  
ATOM   6582 H18  LIG     1      -5.931   2.258  22.801  1.00  0.00      LIG  
ATOM   6583 H19  LIG     1      -8.386   4.761  19.615  1.00  0.00      LIG  
ATOM   6584 H20  LIG     1      -9.868   5.274  20.397  1.00  0.00      LIG  
ATOM   6585 H21  LIG     1      -8.606   4.503  21.347  1.00  0.00      LIG  
ATOM   6586 H22  LIG     1     -12.168   1.967  18.501  1.00  0.00      LIG  
ATOM   6587 H23  LIG     1     -12.566   3.693  18.491  1.00  0.00      LIG  
ATOM   6588 H24  LIG     1      -6.925  -2.679  22.450  1.00  0.00      LIG  
ATOM   6589 H25  LIG     1      -5.610  -1.487  22.572  1.00  0.00      LIG  
ATOM   6590 H26  LIG     1      -3.844   0.028  19.275  1.00  0.00      LIG  
ATOM   6591 H27  LIG     1      -4.001  -1.733  19.303  1.00  0.00      LIG  
ATOM   6592 H28  LIG     1      -3.847  -0.840  20.819  1.00  0.00      LIG  
ATOM   6593 H29  LIG     1      -5.863   0.034  17.818  1.00  0.00      LIG  
ATOM   6594 H30  LIG     1      -7.362  -0.748  18.362  1.00  0.00      LIG  
ATOM   6595 H31  LIG     1      -5.942  -1.708  17.981  1.00  0.00      LIG  
ATOM   6596 H32  LIG     1     -14.154   2.780  20.124  1.00  0.00      LIG  
ATOM   6597 H33  LIG     1      -8.363   0.978  24.035  1.00  0.00      LIG  
ATOM   6598 H34  LIG     1     -13.287   3.302  22.987  1.00  0.00      LIG  
ATOM   6599 H35  LIG     1     -14.915   3.261  22.350  1.00  0.00      LIG  
ATOM   6600 H36  LIG     1     -14.638   0.979  21.662  1.00  0.00      LIG  
ATOM   6601 H37  LIG     1     -12.966   0.946  22.235  1.00  0.00      LIG  
ATOM   6602 H38  LIG     1     -13.339   0.490  20.563  1.00  0.00      LIG  
ATOM   6603 H39  LIG     1     -12.778   5.303  21.715  1.00  0.00      LIG  
ATOM   6604 H40  LIG     1     -15.535   5.490  23.024  1.00  0.00      LIG  
ATOM   6605 H41  LIG     1     -14.057   4.444  24.306  1.00  0.00      LIG  
ATOM   6606 H42  LIG     1     -15.150   9.021  24.021  1.00  0.00      LIG  
ATOM   6607 H43  LIG     1     -14.566   7.684  25.028  1.00  0.00      LIG  
ATOM   6608 H44  LIG     1     -16.134   7.576  24.199  1.00  0.00      LIG  
ATOM   6609 H45  LIG     1     -12.525   7.543  21.891  1.00  0.00      LIG  
ATOM   6610 H46  LIG     1     -13.025   8.950  22.808  1.00  0.00      LIG  
ATOM   6611 H47  LIG     1     -12.423   7.520  23.666  1.00  0.00      LIG  
ATOM   6612 H48  LIG     1     -16.081   7.511  21.855  1.00  0.00      LIG  
ATOM   6613 H49  LIG     1     -14.236   6.285  17.513  1.00  0.00      LIG  
ATOM   6614 H50  LIG     1     -15.701   5.845  18.407  1.00  0.00      LIG  
ATOM   6615 H51  LIG     1     -14.529   4.573  17.945  1.00  0.00      LIG  
TER
REMARK  Energy: 68.3523
REMARK  SimpleFitness: 68.3523
REMARK  FullFitness: -1566.0208
REMARK  InterFull: -27.1747
REMARK  IntraFull: 107.178
REMARK  solvFull: -1932.9
REMARK  surfFull: 286.876
REMARK  extraFull: 0.0
REMARK  deltaGcompsolvpol: -1932.9
REMARK  deltaGcompsolvnonpol: 286.876
REMARK  deltaGprotsolvpol: -1938.72
REMARK  deltaGprotsolvnonpol: 281.59
REMARK  deltaGligsolvpol: -13.1879
REMARK  deltaGligsolvnonpol: 16.6887
REMARK  deltaGvdw: -27.1747
REMARK  deltaGelec: 0.0
REMARK  deltaG: -6.476141
REMARK  Cluster: 2
REMARK  ClusterRank: 6
ATOM   6526 O    LIG     1      -9.107   1.598  23.948  1.00  0.00      LIG  
ATOM   6527 O1   LIG     1      -6.292  -2.982  20.096  1.00  0.00      LIG  
ATOM   6528 O2   LIG     1     -14.574   5.233  20.583  1.00  0.00      LIG  
ATOM   6529 O3   LIG     1     -13.861   5.392  24.191  1.00  0.00      LIG  
ATOM   6530 O4   LIG     1     -15.157   7.801  21.756  1.00  0.00      LIG  
ATOM   6531 O5   LIG     1     -12.746   6.235  19.596  1.00  0.00      LIG  
ATOM   6532 C    LIG     1      -8.787   1.911  20.155  1.00  0.00      LIG  
ATOM   6533 C1   LIG     1      -8.273   1.753  21.615  1.00  0.00      LIG  
ATOM   6534 C2   LIG     1      -7.108   0.722  21.805  1.00  0.00      LIG  
ATOM   6535 C3   LIG     1      -9.760   3.124  20.072  1.00  0.00      LIG  
ATOM   6536 C4   LIG     1      -6.106   0.686  20.618  1.00  0.00      LIG  
ATOM   6537 C5   LIG     1      -7.647   2.108  19.154  1.00  0.00      LIG  
ATOM   6538 C6   LIG     1      -9.485   1.585  22.577  1.00  0.00      LIG  
ATOM   6539 C7   LIG     1      -6.264   1.911  19.732  1.00  0.00      LIG  
ATOM   6540 C8   LIG     1     -10.885   2.914  21.016  1.00  0.00      LIG  
ATOM   6541 C9   LIG     1      -5.802  -0.658  19.883  1.00  0.00      LIG  
ATOM   6542 C10  LIG     1      -7.601  -0.660  22.239  1.00  0.00      LIG  
ATOM   6543 C11  LIG     1     -10.467   3.274  18.725  1.00  0.00      LIG  
ATOM   6544 C12  LIG     1     -10.517   2.700  22.441  1.00  0.00      LIG  
ATOM   6545 C13  LIG     1      -9.508   0.631  19.696  1.00  0.00      LIG  
ATOM   6546 C14  LIG     1      -6.245   1.224  22.969  1.00  0.00      LIG  
ATOM   6547 C15  LIG     1     -12.077   2.864  20.411  1.00  0.00      LIG  
ATOM   6548 C16  LIG     1      -9.113   4.481  20.380  1.00  0.00      LIG  
ATOM   6549 C17  LIG     1     -11.925   2.936  18.941  1.00  0.00      LIG  
ATOM   6550 C18  LIG     1      -6.550  -1.725  22.069  1.00  0.00      LIG  
ATOM   6551 C19  LIG     1      -6.314  -1.873  20.610  1.00  0.00      LIG  
ATOM   6552 C20  LIG     1      -4.288  -0.811  19.818  1.00  0.00      LIG  
ATOM   6553 C21  LIG     1      -6.273  -0.769  18.435  1.00  0.00      LIG  
ATOM   6554 C22  LIG     1     -13.455   2.619  20.949  1.00  0.00      LIG  
ATOM   6555 C23  LIG     1     -13.883   3.526  22.101  1.00  0.00      LIG  
ATOM   6556 C24  LIG     1     -13.603   1.173  21.376  1.00  0.00      LIG  
ATOM   6557 C25  LIG     1     -13.833   5.025  21.799  1.00  0.00      LIG  
ATOM   6558 C26  LIG     1     -14.484   5.788  22.970  1.00  0.00      LIG  
ATOM   6559 C27  LIG     1     -14.439   7.324  22.887  1.00  0.00      LIG  
ATOM   6560 C28  LIG     1     -15.104   7.931  24.110  1.00  0.00      LIG  
ATOM   6561 C29  LIG     1     -13.019   7.856  22.813  1.00  0.00      LIG  
ATOM   6562 C30  LIG     1     -13.895   5.820  19.550  1.00  0.00      LIG  
ATOM   6563 C31  LIG     1     -14.643   5.610  18.271  1.00  0.00      LIG  
ATOM   6564 H    LIG     1      -7.819   2.705  21.896  1.00  0.00      LIG  
ATOM   6565 H1   LIG     1      -5.137   0.899  21.076  1.00  0.00      LIG  
ATOM   6566 H2   LIG     1      -7.668   3.095  18.693  1.00  0.00      LIG  
ATOM   6567 H3   LIG     1      -7.786   1.427  18.314  1.00  0.00      LIG  
ATOM   6568 H4   LIG     1      -9.985   0.630  22.398  1.00  0.00      LIG  
ATOM   6569 H5   LIG     1      -5.527   1.895  18.924  1.00  0.00      LIG  
ATOM   6570 H6   LIG     1      -6.024   2.796  20.328  1.00  0.00      LIG  
ATOM   6571 H7   LIG     1      -8.492  -0.946  21.676  1.00  0.00      LIG  
ATOM   6572 H8   LIG     1      -7.895  -0.637  23.291  1.00  0.00      LIG  
ATOM   6573 H9   LIG     1     -10.039   2.660  17.933  1.00  0.00      LIG  
ATOM   6574 H10  LIG     1     -10.397   4.309  18.376  1.00  0.00      LIG  
ATOM   6575 H11  LIG     1     -10.125   3.630  22.862  1.00  0.00      LIG  
ATOM   6576 H12  LIG     1     -11.388   2.449  23.050  1.00  0.00      LIG  
ATOM   6577 H13  LIG     1     -10.402   0.410  20.283  1.00  0.00      LIG  
ATOM   6578 H14  LIG     1      -9.813   0.690  18.649  1.00  0.00      LIG  
ATOM   6579 H15  LIG     1      -8.854  -0.236  19.765  1.00  0.00      LIG  
ATOM   6580 H16  LIG     1      -5.340   0.621  23.085  1.00  0.00      LIG  
ATOM   6581 H17  LIG     1      -6.766   1.179  23.925  1.00  0.00      LIG  
ATOM   6582 H18  LIG     1      -5.931   2.258  22.801  1.00  0.00      LIG  
ATOM   6583 H19  LIG     1      -8.386   4.761  19.615  1.00  0.00      LIG  
ATOM   6584 H20  LIG     1      -9.868   5.274  20.397  1.00  0.00      LIG  
ATOM   6585 H21  LIG     1      -8.606   4.503  21.347  1.00  0.00      LIG  
ATOM   6586 H22  LIG     1     -12.168   1.967  18.501  1.00  0.00      LIG  
ATOM   6587 H23  LIG     1     -12.566   3.693  18.491  1.00  0.00      LIG  
ATOM   6588 H24  LIG     1      -6.925  -2.679  22.450  1.00  0.00      LIG  
ATOM   6589 H25  LIG     1      -5.610  -1.487  22.572  1.00  0.00      LIG  
ATOM   6590 H26  LIG     1      -3.844   0.028  19.275  1.00  0.00      LIG  
ATOM   6591 H27  LIG     1      -4.001  -1.733  19.303  1.00  0.00      LIG  
ATOM   6592 H28  LIG     1      -3.847  -0.840  20.819  1.00  0.00      LIG  
ATOM   6593 H29  LIG     1      -5.863   0.034  17.818  1.00  0.00      LIG  
ATOM   6594 H30  LIG     1      -7.362  -0.748  18.362  1.00  0.00      LIG  
ATOM   6595 H31  LIG     1      -5.942  -1.708  17.981  1.00  0.00      LIG  
ATOM   6596 H32  LIG     1     -14.154   2.780  20.124  1.00  0.00      LIG  
ATOM   6597 H33  LIG     1      -8.363   0.978  24.035  1.00  0.00      LIG  
ATOM   6598 H34  LIG     1     -13.287   3.302  22.987  1.00  0.00      LIG  
ATOM   6599 H35  LIG     1     -14.915   3.261  22.350  1.00  0.00      LIG  
ATOM   6600 H36  LIG     1     -14.638   0.979  21.662  1.00  0.00      LIG  
ATOM   6601 H37  LIG     1     -12.966   0.946  22.235  1.00  0.00      LIG  
ATOM   6602 H38  LIG     1     -13.339   0.490  20.563  1.00  0.00      LIG  
ATOM   6603 H39  LIG     1     -12.778   5.303  21.715  1.00  0.00      LIG  
ATOM   6604 H40  LIG     1     -15.535   5.490  23.024  1.00  0.00      LIG  
ATOM   6605 H41  LIG     1     -14.057   4.444  24.306  1.00  0.00      LIG  
ATOM   6606 H42  LIG     1     -15.150   9.021  24.021  1.00  0.00      LIG  
ATOM   6607 H43  LIG     1     -14.566   7.684  25.028  1.00  0.00      LIG  
ATOM   6608 H44  LIG     1     -16.134   7.576  24.199  1.00  0.00      LIG  
ATOM   6609 H45  LIG     1     -12.525   7.543  21.891  1.00  0.00      LIG  
ATOM   6610 H46  LIG     1     -13.025   8.950  22.808  1.00  0.00      LIG  
ATOM   6611 H47  LIG     1     -12.423   7.520  23.666  1.00  0.00      LIG  
ATOM   6612 H48  LIG     1     -16.081   7.511  21.855  1.00  0.00      LIG  
ATOM   6613 H49  LIG     1     -14.236   6.285  17.513  1.00  0.00      LIG  
ATOM   6614 H50  LIG     1     -15.701   5.845  18.407  1.00  0.00      LIG  
ATOM   6615 H51  LIG     1     -14.529   4.573  17.945  1.00  0.00      LIG  
TER
REMARK  Energy: 68.3523
REMARK  SimpleFitness: 68.3523
REMARK  FullFitness: -1566.0208
REMARK  InterFull: -27.1747
REMARK  IntraFull: 107.178
REMARK  solvFull: -1932.9
REMARK  surfFull: 286.876
REMARK  extraFull: 0.0
REMARK  deltaGcompsolvpol: -1932.9
REMARK  deltaGcompsolvnonpol: 286.876
REMARK  deltaGprotsolvpol: -1938.72
REMARK  deltaGprotsolvnonpol: 281.59
REMARK  deltaGligsolvpol: -13.1879
REMARK  deltaGligsolvnonpol: 16.6887
REMARK  deltaGvdw: -27.1747
REMARK  deltaGelec: 0.0
REMARK  deltaG: -6.476141
REMARK  Cluster: 2
REMARK  ClusterRank: 7
ATOM   6526 O    LIG     1      -9.107   1.598  23.948  1.00  0.00      LIG  
ATOM   6527 O1   LIG     1      -6.292  -2.982  20.096  1.00  0.00      LIG  
ATOM   6528 O2   LIG     1     -14.574   5.233  20.583  1.00  0.00      LIG  
ATOM   6529 O3   LIG     1     -13.861   5.392  24.191  1.00  0.00      LIG  
ATOM   6530 O4   LIG     1     -15.157   7.801  21.756  1.00  0.00      LIG  
ATOM   6531 O5   LIG     1     -12.746   6.235  19.596  1.00  0.00      LIG  
ATOM   6532 C    LIG     1      -8.787   1.911  20.155  1.00  0.00      LIG  
ATOM   6533 C1   LIG     1      -8.273   1.753  21.615  1.00  0.00      LIG  
ATOM   6534 C2   LIG     1      -7.108   0.722  21.805  1.00  0.00      LIG  
ATOM   6535 C3   LIG     1      -9.760   3.124  20.072  1.00  0.00      LIG  
ATOM   6536 C4   LIG     1      -6.106   0.686  20.618  1.00  0.00      LIG  
ATOM   6537 C5   LIG     1      -7.647   2.108  19.154  1.00  0.00      LIG  
ATOM   6538 C6   LIG     1      -9.485   1.585  22.577  1.00  0.00      LIG  
ATOM   6539 C7   LIG     1      -6.264   1.911  19.732  1.00  0.00      LIG  
ATOM   6540 C8   LIG     1     -10.885   2.914  21.016  1.00  0.00      LIG  
ATOM   6541 C9   LIG     1      -5.802  -0.658  19.883  1.00  0.00      LIG  
ATOM   6542 C10  LIG     1      -7.601  -0.660  22.239  1.00  0.00      LIG  
ATOM   6543 C11  LIG     1     -10.467   3.274  18.725  1.00  0.00      LIG  
ATOM   6544 C12  LIG     1     -10.517   2.700  22.441  1.00  0.00      LIG  
ATOM   6545 C13  LIG     1      -9.508   0.631  19.696  1.00  0.00      LIG  
ATOM   6546 C14  LIG     1      -6.245   1.224  22.969  1.00  0.00      LIG  
ATOM   6547 C15  LIG     1     -12.077   2.864  20.411  1.00  0.00      LIG  
ATOM   6548 C16  LIG     1      -9.113   4.481  20.380  1.00  0.00      LIG  
ATOM   6549 C17  LIG     1     -11.925   2.936  18.941  1.00  0.00      LIG  
ATOM   6550 C18  LIG     1      -6.550  -1.725  22.069  1.00  0.00      LIG  
ATOM   6551 C19  LIG     1      -6.314  -1.873  20.610  1.00  0.00      LIG  
ATOM   6552 C20  LIG     1      -4.288  -0.811  19.818  1.00  0.00      LIG  
ATOM   6553 C21  LIG     1      -6.273  -0.769  18.435  1.00  0.00      LIG  
ATOM   6554 C22  LIG     1     -13.455   2.619  20.949  1.00  0.00      LIG  
ATOM   6555 C23  LIG     1     -13.883   3.526  22.101  1.00  0.00      LIG  
ATOM   6556 C24  LIG     1     -13.603   1.173  21.376  1.00  0.00      LIG  
ATOM   6557 C25  LIG     1     -13.833   5.025  21.799  1.00  0.00      LIG  
ATOM   6558 C26  LIG     1     -14.484   5.788  22.970  1.00  0.00      LIG  
ATOM   6559 C27  LIG     1     -14.439   7.324  22.887  1.00  0.00      LIG  
ATOM   6560 C28  LIG     1     -15.104   7.931  24.110  1.00  0.00      LIG  
ATOM   6561 C29  LIG     1     -13.019   7.856  22.813  1.00  0.00      LIG  
ATOM   6562 C30  LIG     1     -13.895   5.820  19.550  1.00  0.00      LIG  
ATOM   6563 C31  LIG     1     -14.643   5.610  18.271  1.00  0.00      LIG  
ATOM   6564 H    LIG     1      -7.819   2.705  21.896  1.00  0.00      LIG  
ATOM   6565 H1   LIG     1      -5.137   0.899  21.076  1.00  0.00      LIG  
ATOM   6566 H2   LIG     1      -7.668   3.095  18.693  1.00  0.00      LIG  
ATOM   6567 H3   LIG     1      -7.786   1.427  18.314  1.00  0.00      LIG  
ATOM   6568 H4   LIG     1      -9.985   0.630  22.398  1.00  0.00      LIG  
ATOM   6569 H5   LIG     1      -5.527   1.895  18.924  1.00  0.00      LIG  
ATOM   6570 H6   LIG     1      -6.024   2.796  20.328  1.00  0.00      LIG  
ATOM   6571 H7   LIG     1      -8.492  -0.946  21.676  1.00  0.00      LIG  
ATOM   6572 H8   LIG     1      -7.895  -0.637  23.291  1.00  0.00      LIG  
ATOM   6573 H9   LIG     1     -10.039   2.660  17.933  1.00  0.00      LIG  
ATOM   6574 H10  LIG     1     -10.397   4.309  18.376  1.00  0.00      LIG  
ATOM   6575 H11  LIG     1     -10.125   3.630  22.862  1.00  0.00      LIG  
ATOM   6576 H12  LIG     1     -11.388   2.449  23.050  1.00  0.00      LIG  
ATOM   6577 H13  LIG     1     -10.402   0.410  20.283  1.00  0.00      LIG  
ATOM   6578 H14  LIG     1      -9.813   0.690  18.649  1.00  0.00      LIG  
ATOM   6579 H15  LIG     1      -8.854  -0.236  19.765  1.00  0.00      LIG  
ATOM   6580 H16  LIG     1      -5.340   0.621  23.085  1.00  0.00      LIG  
ATOM   6581 H17  LIG     1      -6.766   1.179  23.925  1.00  0.00      LIG  
ATOM   6582 H18  LIG     1      -5.931   2.258  22.801  1.00  0.00      LIG  
ATOM   6583 H19  LIG     1      -8.386   4.761  19.615  1.00  0.00      LIG  
ATOM   6584 H20  LIG     1      -9.868   5.274  20.397  1.00  0.00      LIG  
ATOM   6585 H21  LIG     1      -8.606   4.503  21.347  1.00  0.00      LIG  
ATOM   6586 H22  LIG     1     -12.168   1.967  18.501  1.00  0.00      LIG  
ATOM   6587 H23  LIG     1     -12.566   3.693  18.491  1.00  0.00      LIG  
ATOM   6588 H24  LIG     1      -6.925  -2.679  22.450  1.00  0.00      LIG  
ATOM   6589 H25  LIG     1      -5.610  -1.487  22.572  1.00  0.00      LIG  
ATOM   6590 H26  LIG     1      -3.844   0.028  19.275  1.00  0.00      LIG  
ATOM   6591 H27  LIG     1      -4.001  -1.733  19.303  1.00  0.00      LIG  
ATOM   6592 H28  LIG     1      -3.847  -0.840  20.819  1.00  0.00      LIG  
ATOM   6593 H29  LIG     1      -5.863   0.034  17.818  1.00  0.00      LIG  
ATOM   6594 H30  LIG     1      -7.362  -0.748  18.362  1.00  0.00      LIG  
ATOM   6595 H31  LIG     1      -5.942  -1.708  17.981  1.00  0.00      LIG  
ATOM   6596 H32  LIG     1     -14.154   2.780  20.124  1.00  0.00      LIG  
ATOM   6597 H33  LIG     1      -8.363   0.978  24.035  1.00  0.00      LIG  
ATOM   6598 H34  LIG     1     -13.287   3.302  22.987  1.00  0.00      LIG  
ATOM   6599 H35  LIG     1     -14.915   3.261  22.350  1.00  0.00      LIG  
ATOM   6600 H36  LIG     1     -14.638   0.979  21.662  1.00  0.00      LIG  
ATOM   6601 H37  LIG     1     -12.966   0.946  22.235  1.00  0.00      LIG  
ATOM   6602 H38  LIG     1     -13.339   0.490  20.563  1.00  0.00      LIG  
ATOM   6603 H39  LIG     1     -12.778   5.303  21.715  1.00  0.00      LIG  
ATOM   6604 H40  LIG     1     -15.535   5.490  23.024  1.00  0.00      LIG  
ATOM   6605 H41  LIG     1     -14.057   4.444  24.306  1.00  0.00      LIG  
ATOM   6606 H42  LIG     1     -15.150   9.021  24.021  1.00  0.00      LIG  
ATOM   6607 H43  LIG     1     -14.566   7.684  25.028  1.00  0.00      LIG  
ATOM   6608 H44  LIG     1     -16.134   7.576  24.199  1.00  0.00      LIG  
ATOM   6609 H45  LIG     1     -12.525   7.543  21.891  1.00  0.00      LIG  
ATOM   6610 H46  LIG     1     -13.025   8.950  22.808  1.00  0.00      LIG  
ATOM   6611 H47  LIG     1     -12.423   7.520  23.666  1.00  0.00      LIG  
ATOM   6612 H48  LIG     1     -16.081   7.511  21.855  1.00  0.00      LIG  
ATOM   6613 H49  LIG     1     -14.236   6.285  17.513  1.00  0.00      LIG  
ATOM   6614 H50  LIG     1     -15.701   5.845  18.407  1.00  0.00      LIG  
ATOM   6615 H51  LIG     1     -14.529   4.573  17.945  1.00  0.00      LIG  
TER
REMARK  Energy: 66.5134
REMARK  SimpleFitness: 66.5134
REMARK  FullFitness: -1563.2097
REMARK  InterFull: -25.4788
REMARK  IntraFull: 112.499
REMARK  solvFull: -1933.55
REMARK  surfFull: 283.32
REMARK  extraFull: 0.0
REMARK  deltaGcompsolvpol: -1933.55
REMARK  deltaGcompsolvnonpol: 283.32
REMARK  deltaGprotsolvpol: -1938.72
REMARK  deltaGprotsolvnonpol: 281.59
REMARK  deltaGligsolvpol: -12.6634
REMARK  deltaGligsolvnonpol: 16.9146
REMARK  deltaGvdw: -25.4788
REMARK  deltaGelec: 0.0
REMARK  deltaG: -6.7453575
REMARK  Cluster: 3
REMARK  ClusterRank: 0
ATOM   6526 O    LIG     1     -16.571  -4.921  24.545  1.00  0.00      LIG  
ATOM   6527 O1   LIG     1     -13.668 -10.789  23.196  1.00  0.00      LIG  
ATOM   6528 O2   LIG     1     -11.539  -3.419  21.588  1.00  0.00      LIG  
ATOM   6529 O3   LIG     1     -13.894  -3.872  20.010  1.00  0.00      LIG  
ATOM   6530 O4   LIG     1     -13.750  -2.005  17.592  1.00  0.00      LIG  
ATOM   6531 O5   LIG     1      -9.856  -2.879  20.108  1.00  0.00      LIG  
ATOM   6532 C    LIG     1     -12.966  -5.751  25.536  1.00  0.00      LIG  
ATOM   6533 C1   LIG     1     -14.512  -5.952  25.492  1.00  0.00      LIG  
ATOM   6534 C2   LIG     1     -14.993  -7.432  25.301  1.00  0.00      LIG  
ATOM   6535 C3   LIG     1     -12.630  -4.295  25.983  1.00  0.00      LIG  
ATOM   6536 C4   LIG     1     -14.118  -8.465  26.061  1.00  0.00      LIG  
ATOM   6537 C5   LIG     1     -12.278  -6.735  26.480  1.00  0.00      LIG  
ATOM   6538 C6   LIG     1     -15.148  -4.908  24.529  1.00  0.00      LIG  
ATOM   6539 C7   LIG     1     -13.198  -7.785  27.062  1.00  0.00      LIG  
ATOM   6540 C8   LIG     1     -13.291  -3.352  25.057  1.00  0.00      LIG  
ATOM   6541 C9   LIG     1     -13.510  -9.686  25.302  1.00  0.00      LIG  
ATOM   6542 C10  LIG     1     -15.251  -7.802  23.842  1.00  0.00      LIG  
ATOM   6543 C11  LIG     1     -11.153  -3.901  25.881  1.00  0.00      LIG  
ATOM   6544 C12  LIG     1     -14.765  -3.483  24.905  1.00  0.00      LIG  
ATOM   6545 C13  LIG     1     -12.351  -6.023  24.151  1.00  0.00      LIG  
ATOM   6546 C14  LIG     1     -16.360  -7.557  25.982  1.00  0.00      LIG  
ATOM   6547 C15  LIG     1     -12.447  -2.508  24.460  1.00  0.00      LIG  
ATOM   6548 C16  LIG     1     -13.073  -3.947  27.408  1.00  0.00      LIG  
ATOM   6549 C17  LIG     1     -11.055  -2.723  24.929  1.00  0.00      LIG  
ATOM   6550 C18  LIG     1     -15.416  -9.289  23.656  1.00  0.00      LIG  
ATOM   6551 C19  LIG     1     -14.105  -9.923  23.938  1.00  0.00      LIG  
ATOM   6552 C20  LIG     1     -13.824 -10.932  26.121  1.00  0.00      LIG  
ATOM   6553 C21  LIG     1     -11.995  -9.691  25.122  1.00  0.00      LIG  
ATOM   6554 C22  LIG     1     -12.805  -1.423  23.486  1.00  0.00      LIG  
ATOM   6555 C23  LIG     1     -13.342  -1.938  22.145  1.00  0.00      LIG  
ATOM   6556 C24  LIG     1     -11.697  -0.401  23.297  1.00  0.00      LIG  
ATOM   6557 C25  LIG     1     -12.326  -2.330  21.072  1.00  0.00      LIG  
ATOM   6558 C26  LIG     1     -13.022  -2.768  19.756  1.00  0.00      LIG  
ATOM   6559 C27  LIG     1     -13.803  -1.676  18.979  1.00  0.00      LIG  
ATOM   6560 C28  LIG     1     -15.289  -1.607  19.311  1.00  0.00      LIG  
ATOM   6561 C29  LIG     1     -13.195  -0.291  19.111  1.00  0.00      LIG  
ATOM   6562 C30  LIG     1     -10.321  -3.584  20.992  1.00  0.00      LIG  
ATOM   6563 C31  LIG     1      -9.618  -4.766  21.578  1.00  0.00      LIG  
ATOM   6564 H    LIG     1     -14.890  -5.685  26.480  1.00  0.00      LIG  
ATOM   6565 H1   LIG     1     -14.814  -8.961  26.742  1.00  0.00      LIG  
ATOM   6566 H2   LIG     1     -11.787  -6.231  27.312  1.00  0.00      LIG  
ATOM   6567 H3   LIG     1     -11.458  -7.225  25.953  1.00  0.00      LIG  
ATOM   6568 H4   LIG     1     -14.842  -5.099  23.497  1.00  0.00      LIG  
ATOM   6569 H5   LIG     1     -12.608  -8.529  27.604  1.00  0.00      LIG  
ATOM   6570 H6   LIG     1     -13.820  -7.300  27.819  1.00  0.00      LIG  
ATOM   6571 H7   LIG     1     -14.446  -7.447  23.198  1.00  0.00      LIG  
ATOM   6572 H8   LIG     1     -16.162  -7.313  23.490  1.00  0.00      LIG  
ATOM   6573 H9   LIG     1     -10.502  -4.712  25.551  1.00  0.00      LIG  
ATOM   6574 H10  LIG     1     -10.767  -3.603  26.861  1.00  0.00      LIG  
ATOM   6575 H11  LIG     1     -15.255  -3.207  25.843  1.00  0.00      LIG  
ATOM   6576 H12  LIG     1     -15.164  -2.788  24.164  1.00  0.00      LIG  
ATOM   6577 H13  LIG     1     -12.714  -5.341  23.380  1.00  0.00      LIG  
ATOM   6578 H14  LIG     1     -11.263  -5.951  24.162  1.00  0.00      LIG  
ATOM   6579 H15  LIG     1     -12.567  -7.037  23.821  1.00  0.00      LIG  
ATOM   6580 H16  LIG     1     -16.677  -8.599  26.069  1.00  0.00      LIG  
ATOM   6581 H17  LIG     1     -17.151  -7.048  25.431  1.00  0.00      LIG  
ATOM   6582 H18  LIG     1     -16.324  -7.139  26.989  1.00  0.00      LIG  
ATOM   6583 H19  LIG     1     -12.510  -4.515  28.150  1.00  0.00      LIG  
ATOM   6584 H20  LIG     1     -12.893  -2.889  27.623  1.00  0.00      LIG  
ATOM   6585 H21  LIG     1     -14.135  -4.131  27.582  1.00  0.00      LIG  
ATOM   6586 H22  LIG     1     -10.388  -2.956  24.095  1.00  0.00      LIG  
ATOM   6587 H23  LIG     1     -10.673  -1.844  25.455  1.00  0.00      LIG  
ATOM   6588 H24  LIG     1     -15.670  -9.505  22.616  1.00  0.00      LIG  
ATOM   6589 H25  LIG     1     -16.181  -9.726  24.302  1.00  0.00      LIG  
ATOM   6590 H26  LIG     1     -13.397 -10.846  27.124  1.00  0.00      LIG  
ATOM   6591 H27  LIG     1     -13.409 -11.832  25.657  1.00  0.00      LIG  
ATOM   6592 H28  LIG     1     -14.903 -11.079  26.223  1.00  0.00      LIG  
ATOM   6593 H29  LIG     1     -11.477  -9.627  26.082  1.00  0.00      LIG  
ATOM   6594 H30  LIG     1     -11.665  -8.865  24.489  1.00  0.00      LIG  
ATOM   6595 H31  LIG     1     -11.653 -10.615  24.648  1.00  0.00      LIG  
ATOM   6596 H32  LIG     1     -13.631  -0.875  23.949  1.00  0.00      LIG  
ATOM   6597 H33  LIG     1     -16.841  -4.668  25.444  1.00  0.00      LIG  
ATOM   6598 H34  LIG     1     -13.952  -1.130  21.746  1.00  0.00      LIG  
ATOM   6599 H35  LIG     1     -14.017  -2.779  22.317  1.00  0.00      LIG  
ATOM   6600 H36  LIG     1     -12.026   0.382  22.609  1.00  0.00      LIG  
ATOM   6601 H37  LIG     1     -10.788  -0.850  22.886  1.00  0.00      LIG  
ATOM   6602 H38  LIG     1     -11.441   0.076  24.248  1.00  0.00      LIG  
ATOM   6603 H39  LIG     1     -11.672  -1.475  20.876  1.00  0.00      LIG  
ATOM   6604 H40  LIG     1     -12.249  -3.174  19.096  1.00  0.00      LIG  
ATOM   6605 H41  LIG     1     -14.373  -4.042  19.180  1.00  0.00      LIG  
ATOM   6606 H42  LIG     1     -15.767  -0.814  18.728  1.00  0.00      LIG  
ATOM   6607 H43  LIG     1     -15.466  -1.401  20.367  1.00  0.00      LIG  
ATOM   6608 H44  LIG     1     -15.802  -2.535  19.043  1.00  0.00      LIG  
ATOM   6609 H45  LIG     1     -12.138  -0.308  18.833  1.00  0.00      LIG  
ATOM   6610 H46  LIG     1     -13.695   0.410  18.437  1.00  0.00      LIG  
ATOM   6611 H47  LIG     1     -13.288   0.104  20.125  1.00  0.00      LIG  
ATOM   6612 H48  LIG     1     -12.822  -2.201  17.373  1.00  0.00      LIG  
ATOM   6613 H49  LIG     1      -8.658  -4.887  21.071  1.00  0.00      LIG  
ATOM   6614 H50  LIG     1     -10.217  -5.668  21.422  1.00  0.00      LIG  
ATOM   6615 H51  LIG     1      -9.440  -4.600  22.644  1.00  0.00      LIG  
TER
REMARK  Energy: 66.9945
REMARK  SimpleFitness: 66.9945
REMARK  FullFitness: -1562.8013
REMARK  InterFull: -24.6473
REMARK  IntraFull: 112.311
REMARK  solvFull: -1933.83
REMARK  surfFull: 283.365
REMARK  extraFull: 0.0
REMARK  deltaGcompsolvpol: -1933.83
REMARK  deltaGcompsolvnonpol: 283.365
REMARK  deltaGprotsolvpol: -1938.72
REMARK  deltaGprotsolvnonpol: 281.59
REMARK  deltaGligsolvpol: -12.7378
REMARK  deltaGligsolvnonpol: 16.872
REMARK  deltaGvdw: -24.6473
REMARK  deltaGelec: 0.0
REMARK  deltaG: -6.6709895
REMARK  Cluster: 3
REMARK  ClusterRank: 1
ATOM   6526 O    LIG     1     -16.520  -5.234  24.601  1.00  0.00      LIG  
ATOM   6527 O1   LIG     1     -13.999 -11.385  23.269  1.00  0.00      LIG  
ATOM   6528 O2   LIG     1     -11.604  -3.557  21.413  1.00  0.00      LIG  
ATOM   6529 O3   LIG     1     -13.978  -3.946  19.831  1.00  0.00      LIG  
ATOM   6530 O4   LIG     1     -13.809  -1.959  17.499  1.00  0.00      LIG  
ATOM   6531 O5   LIG     1      -9.940  -2.903  19.957  1.00  0.00      LIG  
ATOM   6532 C    LIG     1     -12.840  -6.006  25.321  1.00  0.00      LIG  
ATOM   6533 C1   LIG     1     -14.380  -6.243  25.382  1.00  0.00      LIG  
ATOM   6534 C2   LIG     1     -14.851  -7.730  25.212  1.00  0.00      LIG  
ATOM   6535 C3   LIG     1     -12.509  -4.563  25.810  1.00  0.00      LIG  
ATOM   6536 C4   LIG     1     -13.921  -8.759  25.900  1.00  0.00      LIG  
ATOM   6537 C5   LIG     1     -12.061  -7.015  26.162  1.00  0.00      LIG  
ATOM   6538 C6   LIG     1     -15.101  -5.189  24.492  1.00  0.00      LIG  
ATOM   6539 C7   LIG     1     -12.915  -8.079  26.817  1.00  0.00      LIG  
ATOM   6540 C8   LIG     1     -13.246  -3.602  24.962  1.00  0.00      LIG  
ATOM   6541 C9   LIG     1     -13.379  -9.975  25.086  1.00  0.00      LIG  
ATOM   6542 C10  LIG     1     -15.177  -8.112  23.771  1.00  0.00      LIG  
ATOM   6543 C11  LIG     1     -11.049  -4.132  25.631  1.00  0.00      LIG  
ATOM   6544 C12  LIG     1     -14.724  -3.764  24.879  1.00  0.00      LIG  
ATOM   6545 C13  LIG     1     -12.322  -6.190  23.884  1.00  0.00      LIG  
ATOM   6546 C14  LIG     1     -16.169  -7.872  25.984  1.00  0.00      LIG  
ATOM   6547 C15  LIG     1     -12.455  -2.725  24.340  1.00  0.00      LIG  
ATOM   6548 C16  LIG     1     -12.863  -4.289  27.275  1.00  0.00      LIG  
ATOM   6549 C17  LIG     1     -11.034  -2.920  24.718  1.00  0.00      LIG  
ATOM   6550 C18  LIG     1     -15.467  -9.588  23.629  1.00  0.00      LIG  
ATOM   6551 C19  LIG     1     -14.229 -10.364  23.899  1.00  0.00      LIG  
ATOM   6552 C20  LIG     1     -13.381 -11.182  26.017  1.00  0.00      LIG  
ATOM   6553 C21  LIG     1     -11.949  -9.871  24.568  1.00  0.00      LIG  
ATOM   6554 C22  LIG     1     -12.895  -1.634  23.407  1.00  0.00      LIG  
ATOM   6555 C23  LIG     1     -13.430  -2.143  22.062  1.00  0.00      LIG  
ATOM   6556 C24  LIG     1     -11.848  -0.546  23.231  1.00  0.00      LIG  
ATOM   6557 C25  LIG     1     -12.413  -2.455  20.964  1.00  0.00      LIG  
ATOM   6558 C26  LIG     1     -13.105  -2.831  19.629  1.00  0.00      LIG  
ATOM   6559 C27  LIG     1     -13.883  -1.703  18.900  1.00  0.00      LIG  
ATOM   6560 C28  LIG     1     -15.374  -1.660  19.217  1.00  0.00      LIG  
ATOM   6561 C29  LIG     1     -13.289  -0.322  19.112  1.00  0.00      LIG  
ATOM   6562 C30  LIG     1     -10.385  -3.663  20.805  1.00  0.00      LIG  
ATOM   6563 C31  LIG     1      -9.665  -4.875  21.304  1.00  0.00      LIG  
ATOM   6564 H    LIG     1     -14.691  -6.001  26.400  1.00  0.00      LIG  
ATOM   6565 H1   LIG     1     -14.556  -9.262  26.633  1.00  0.00      LIG  
ATOM   6566 H2   LIG     1     -11.481  -6.529  26.947  1.00  0.00      LIG  
ATOM   6567 H3   LIG     1     -11.306  -7.494  25.538  1.00  0.00      LIG  
ATOM   6568 H4   LIG     1     -14.864  -5.352  23.437  1.00  0.00      LIG  
ATOM   6569 H5   LIG     1     -12.264  -8.822  27.284  1.00  0.00      LIG  
ATOM   6570 H6   LIG     1     -13.464  -7.608  27.638  1.00  0.00      LIG  
ATOM   6571 H7   LIG     1     -14.363  -7.843  23.098  1.00  0.00      LIG  
ATOM   6572 H8   LIG     1     -16.056  -7.560  23.431  1.00  0.00      LIG  
ATOM   6573 H9   LIG     1     -10.404  -4.917  25.232  1.00  0.00      LIG  
ATOM   6574 H10  LIG     1     -10.608  -3.860  26.595  1.00  0.00      LIG  
ATOM   6575 H11  LIG     1     -15.168  -3.514  25.847  1.00  0.00      LIG  
ATOM   6576 H12  LIG     1     -15.174  -3.061  24.173  1.00  0.00      LIG  
ATOM   6577 H13  LIG     1     -12.745  -5.475  23.176  1.00  0.00      LIG  
ATOM   6578 H14  LIG     1     -11.237  -6.101  23.825  1.00  0.00      LIG  
ATOM   6579 H15  LIG     1     -12.548  -7.184  23.510  1.00  0.00      LIG  
ATOM   6580 H16  LIG     1     -16.459  -8.917  26.115  1.00  0.00      LIG  
ATOM   6581 H17  LIG     1     -17.003  -7.390  25.474  1.00  0.00      LIG  
ATOM   6582 H18  LIG     1     -16.079  -7.437  26.982  1.00  0.00      LIG  
ATOM   6583 H19  LIG     1     -12.269  -4.905  27.953  1.00  0.00      LIG  
ATOM   6584 H20  LIG     1     -12.654  -3.246  27.536  1.00  0.00      LIG  
ATOM   6585 H21  LIG     1     -13.917  -4.467  27.499  1.00  0.00      LIG  
ATOM   6586 H22  LIG     1     -10.411  -3.108  23.840  1.00  0.00      LIG  
ATOM   6587 H23  LIG     1     -10.642  -2.050  25.251  1.00  0.00      LIG  
ATOM   6588 H24  LIG     1     -15.762  -9.799  22.598  1.00  0.00      LIG  
ATOM   6589 H25  LIG     1     -16.262  -9.939  24.290  1.00  0.00      LIG  
ATOM   6590 H26  LIG     1     -12.763 -10.991  26.898  1.00  0.00      LIG  
ATOM   6591 H27  LIG     1     -12.980 -12.072  25.523  1.00  0.00      LIG  
ATOM   6592 H28  LIG     1     -14.394 -11.419  26.356  1.00  0.00      LIG  
ATOM   6593 H29  LIG     1     -11.240  -9.717  25.386  1.00  0.00      LIG  
ATOM   6594 H30  LIG     1     -11.839  -9.059  23.848  1.00  0.00      LIG  
ATOM   6595 H31  LIG     1     -11.642 -10.790  24.060  1.00  0.00      LIG  
ATOM   6596 H32  LIG     1     -13.740  -1.146  23.901  1.00  0.00      LIG  
ATOM   6597 H33  LIG     1     -16.732  -5.042  25.531  1.00  0.00      LIG  
ATOM   6598 H34  LIG     1     -14.082  -1.356  21.692  1.00  0.00      LIG  
ATOM   6599 H35  LIG     1     -14.062  -3.020  22.226  1.00  0.00      LIG  
ATOM   6600 H36  LIG     1     -12.235   0.240  22.577  1.00  0.00      LIG  
ATOM   6601 H37  LIG     1     -10.926  -0.930  22.785  1.00  0.00      LIG  
ATOM   6602 H38  LIG     1     -11.596  -0.089  24.192  1.00  0.00      LIG  
ATOM   6603 H39  LIG     1     -11.774  -1.581  20.811  1.00  0.00      LIG  
ATOM   6604 H40  LIG     1     -12.331  -3.207  18.953  1.00  0.00      LIG  
ATOM   6605 H41  LIG     1     -14.464  -4.071  18.998  1.00  0.00      LIG  
ATOM   6606 H42  LIG     1     -15.851  -0.845  18.664  1.00  0.00      LIG  
ATOM   6607 H43  LIG     1     -15.565  -1.502  20.279  1.00  0.00      LIG  
ATOM   6608 H44  LIG     1     -15.879  -2.578  18.902  1.00  0.00      LIG  
ATOM   6609 H45  LIG     1     -12.225  -0.317  18.859  1.00  0.00      LIG  
ATOM   6610 H46  LIG     1     -13.776   0.408  18.459  1.00  0.00      LIG  
ATOM   6611 H47  LIG     1     -13.410   0.020  20.142  1.00  0.00      LIG  
ATOM   6612 H48  LIG     1     -12.884  -2.183  17.292  1.00  0.00      LIG  
ATOM   6613 H49  LIG     1      -8.675  -4.907  20.842  1.00  0.00      LIG  
ATOM   6614 H50  LIG     1     -10.220  -5.775  21.025  1.00  0.00      LIG  
ATOM   6615 H51  LIG     1      -9.546  -4.815  22.390  1.00  0.00      LIG  
TER
REMARK  Energy: 66.9945
REMARK  SimpleFitness: 66.9945
REMARK  FullFitness: -1562.8013
REMARK  InterFull: -24.6473
REMARK  IntraFull: 112.311
REMARK  solvFull: -1933.83
REMARK  surfFull: 283.365
REMARK  extraFull: 0.0
REMARK  deltaGcompsolvpol: -1933.83
REMARK  deltaGcompsolvnonpol: 283.365
REMARK  deltaGprotsolvpol: -1938.72
REMARK  deltaGprotsolvnonpol: 281.59
REMARK  deltaGligsolvpol: -12.7378
REMARK  deltaGligsolvnonpol: 16.872
REMARK  deltaGvdw: -24.6473
REMARK  deltaGelec: 0.0
REMARK  deltaG: -6.6709895
REMARK  Cluster: 3
REMARK  ClusterRank: 2
ATOM   6526 O    LIG     1     -16.520  -5.234  24.601  1.00  0.00      LIG  
ATOM   6527 O1   LIG     1     -13.999 -11.385  23.269  1.00  0.00      LIG  
ATOM   6528 O2   LIG     1     -11.604  -3.557  21.413  1.00  0.00      LIG  
ATOM   6529 O3   LIG     1     -13.978  -3.946  19.831  1.00  0.00      LIG  
ATOM   6530 O4   LIG     1     -13.809  -1.959  17.499  1.00  0.00      LIG  
ATOM   6531 O5   LIG     1      -9.940  -2.903  19.957  1.00  0.00      LIG  
ATOM   6532 C    LIG     1     -12.840  -6.006  25.321  1.00  0.00      LIG  
ATOM   6533 C1   LIG     1     -14.380  -6.243  25.382  1.00  0.00      LIG  
ATOM   6534 C2   LIG     1     -14.851  -7.730  25.212  1.00  0.00      LIG  
ATOM   6535 C3   LIG     1     -12.509  -4.563  25.810  1.00  0.00      LIG  
ATOM   6536 C4   LIG     1     -13.921  -8.759  25.900  1.00  0.00      LIG  
ATOM   6537 C5   LIG     1     -12.061  -7.015  26.162  1.00  0.00      LIG  
ATOM   6538 C6   LIG     1     -15.101  -5.189  24.492  1.00  0.00      LIG  
ATOM   6539 C7   LIG     1     -12.915  -8.079  26.817  1.00  0.00      LIG  
ATOM   6540 C8   LIG     1     -13.246  -3.602  24.962  1.00  0.00      LIG  
ATOM   6541 C9   LIG     1     -13.379  -9.975  25.086  1.00  0.00      LIG  
ATOM   6542 C10  LIG     1     -15.177  -8.112  23.771  1.00  0.00      LIG  
ATOM   6543 C11  LIG     1     -11.049  -4.132  25.631  1.00  0.00      LIG  
ATOM   6544 C12  LIG     1     -14.724  -3.764  24.879  1.00  0.00      LIG  
ATOM   6545 C13  LIG     1     -12.322  -6.190  23.884  1.00  0.00      LIG  
ATOM   6546 C14  LIG     1     -16.169  -7.872  25.984  1.00  0.00      LIG  
ATOM   6547 C15  LIG     1     -12.455  -2.725  24.340  1.00  0.00      LIG  
ATOM   6548 C16  LIG     1     -12.863  -4.289  27.275  1.00  0.00      LIG  
ATOM   6549 C17  LIG     1     -11.034  -2.920  24.718  1.00  0.00      LIG  
ATOM   6550 C18  LIG     1     -15.467  -9.588  23.629  1.00  0.00      LIG  
ATOM   6551 C19  LIG     1     -14.229 -10.364  23.899  1.00  0.00      LIG  
ATOM   6552 C20  LIG     1     -13.381 -11.182  26.017  1.00  0.00      LIG  
ATOM   6553 C21  LIG     1     -11.949  -9.871  24.568  1.00  0.00      LIG  
ATOM   6554 C22  LIG     1     -12.895  -1.634  23.407  1.00  0.00      LIG  
ATOM   6555 C23  LIG     1     -13.430  -2.143  22.062  1.00  0.00      LIG  
ATOM   6556 C24  LIG     1     -11.848  -0.546  23.231  1.00  0.00      LIG  
ATOM   6557 C25  LIG     1     -12.413  -2.455  20.964  1.00  0.00      LIG  
ATOM   6558 C26  LIG     1     -13.105  -2.831  19.629  1.00  0.00      LIG  
ATOM   6559 C27  LIG     1     -13.883  -1.703  18.900  1.00  0.00      LIG  
ATOM   6560 C28  LIG     1     -15.374  -1.660  19.217  1.00  0.00      LIG  
ATOM   6561 C29  LIG     1     -13.289  -0.322  19.112  1.00  0.00      LIG  
ATOM   6562 C30  LIG     1     -10.385  -3.663  20.805  1.00  0.00      LIG  
ATOM   6563 C31  LIG     1      -9.665  -4.875  21.304  1.00  0.00      LIG  
ATOM   6564 H    LIG     1     -14.691  -6.001  26.400  1.00  0.00      LIG  
ATOM   6565 H1   LIG     1     -14.556  -9.262  26.633  1.00  0.00      LIG  
ATOM   6566 H2   LIG     1     -11.481  -6.529  26.947  1.00  0.00      LIG  
ATOM   6567 H3   LIG     1     -11.306  -7.494  25.538  1.00  0.00      LIG  
ATOM   6568 H4   LIG     1     -14.864  -5.352  23.437  1.00  0.00      LIG  
ATOM   6569 H5   LIG     1     -12.264  -8.822  27.284  1.00  0.00      LIG  
ATOM   6570 H6   LIG     1     -13.464  -7.608  27.638  1.00  0.00      LIG  
ATOM   6571 H7   LIG     1     -14.363  -7.843  23.098  1.00  0.00      LIG  
ATOM   6572 H8   LIG     1     -16.056  -7.560  23.431  1.00  0.00      LIG  
ATOM   6573 H9   LIG     1     -10.404  -4.917  25.232  1.00  0.00      LIG  
ATOM   6574 H10  LIG     1     -10.608  -3.860  26.595  1.00  0.00      LIG  
ATOM   6575 H11  LIG     1     -15.168  -3.514  25.847  1.00  0.00      LIG  
ATOM   6576 H12  LIG     1     -15.174  -3.061  24.173  1.00  0.00      LIG  
ATOM   6577 H13  LIG     1     -12.745  -5.475  23.176  1.00  0.00      LIG  
ATOM   6578 H14  LIG     1     -11.237  -6.101  23.825  1.00  0.00      LIG  
ATOM   6579 H15  LIG     1     -12.548  -7.184  23.510  1.00  0.00      LIG  
ATOM   6580 H16  LIG     1     -16.459  -8.917  26.115  1.00  0.00      LIG  
ATOM   6581 H17  LIG     1     -17.003  -7.390  25.474  1.00  0.00      LIG  
ATOM   6582 H18  LIG     1     -16.079  -7.437  26.982  1.00  0.00      LIG  
ATOM   6583 H19  LIG     1     -12.269  -4.905  27.953  1.00  0.00      LIG  
ATOM   6584 H20  LIG     1     -12.654  -3.246  27.536  1.00  0.00      LIG  
ATOM   6585 H21  LIG     1     -13.917  -4.467  27.499  1.00  0.00      LIG  
ATOM   6586 H22  LIG     1     -10.411  -3.108  23.840  1.00  0.00      LIG  
ATOM   6587 H23  LIG     1     -10.642  -2.050  25.251  1.00  0.00      LIG  
ATOM   6588 H24  LIG     1     -15.762  -9.799  22.598  1.00  0.00      LIG  
ATOM   6589 H25  LIG     1     -16.262  -9.939  24.290  1.00  0.00      LIG  
ATOM   6590 H26  LIG     1     -12.763 -10.991  26.898  1.00  0.00      LIG  
ATOM   6591 H27  LIG     1     -12.980 -12.072  25.523  1.00  0.00      LIG  
ATOM   6592 H28  LIG     1     -14.394 -11.419  26.356  1.00  0.00      LIG  
ATOM   6593 H29  LIG     1     -11.240  -9.717  25.386  1.00  0.00      LIG  
ATOM   6594 H30  LIG     1     -11.839  -9.059  23.848  1.00  0.00      LIG  
ATOM   6595 H31  LIG     1     -11.642 -10.790  24.060  1.00  0.00      LIG  
ATOM   6596 H32  LIG     1     -13.740  -1.146  23.901  1.00  0.00      LIG  
ATOM   6597 H33  LIG     1     -16.732  -5.042  25.531  1.00  0.00      LIG  
ATOM   6598 H34  LIG     1     -14.082  -1.356  21.692  1.00  0.00      LIG  
ATOM   6599 H35  LIG     1     -14.062  -3.020  22.226  1.00  0.00      LIG  
ATOM   6600 H36  LIG     1     -12.235   0.240  22.577  1.00  0.00      LIG  
ATOM   6601 H37  LIG     1     -10.926  -0.930  22.785  1.00  0.00      LIG  
ATOM   6602 H38  LIG     1     -11.596  -0.089  24.192  1.00  0.00      LIG  
ATOM   6603 H39  LIG     1     -11.774  -1.581  20.811  1.00  0.00      LIG  
ATOM   6604 H40  LIG     1     -12.331  -3.207  18.953  1.00  0.00      LIG  
ATOM   6605 H41  LIG     1     -14.464  -4.071  18.998  1.00  0.00      LIG  
ATOM   6606 H42  LIG     1     -15.851  -0.845  18.664  1.00  0.00      LIG  
ATOM   6607 H43  LIG     1     -15.565  -1.502  20.279  1.00  0.00      LIG  
ATOM   6608 H44  LIG     1     -15.879  -2.578  18.902  1.00  0.00      LIG  
ATOM   6609 H45  LIG     1     -12.225  -0.317  18.859  1.00  0.00      LIG  
ATOM   6610 H46  LIG     1     -13.776   0.408  18.459  1.00  0.00      LIG  
ATOM   6611 H47  LIG     1     -13.410   0.020  20.142  1.00  0.00      LIG  
ATOM   6612 H48  LIG     1     -12.884  -2.183  17.292  1.00  0.00      LIG  
ATOM   6613 H49  LIG     1      -8.675  -4.907  20.842  1.00  0.00      LIG  
ATOM   6614 H50  LIG     1     -10.220  -5.775  21.025  1.00  0.00      LIG  
ATOM   6615 H51  LIG     1      -9.546  -4.815  22.390  1.00  0.00      LIG  
TER
REMARK  Energy: 66.9945
REMARK  SimpleFitness: 66.9945
REMARK  FullFitness: -1562.8013
REMARK  InterFull: -24.6473
REMARK  IntraFull: 112.311
REMARK  solvFull: -1933.83
REMARK  surfFull: 283.365
REMARK  extraFull: 0.0
REMARK  deltaGcompsolvpol: -1933.83
REMARK  deltaGcompsolvnonpol: 283.365
REMARK  deltaGprotsolvpol: -1938.72
REMARK  deltaGprotsolvnonpol: 281.59
REMARK  deltaGligsolvpol: -12.7378
REMARK  deltaGligsolvnonpol: 16.872
REMARK  deltaGvdw: -24.6473
REMARK  deltaGelec: 0.0
REMARK  deltaG: -6.6709895
REMARK  Cluster: 3
REMARK  ClusterRank: 3
ATOM   6526 O    LIG     1     -16.520  -5.234  24.601  1.00  0.00      LIG  
ATOM   6527 O1   LIG     1     -13.999 -11.385  23.269  1.00  0.00      LIG  
ATOM   6528 O2   LIG     1     -11.604  -3.557  21.413  1.00  0.00      LIG  
ATOM   6529 O3   LIG     1     -13.978  -3.946  19.831  1.00  0.00      LIG  
ATOM   6530 O4   LIG     1     -13.809  -1.959  17.499  1.00  0.00      LIG  
ATOM   6531 O5   LIG     1      -9.940  -2.903  19.957  1.00  0.00      LIG  
ATOM   6532 C    LIG     1     -12.840  -6.006  25.321  1.00  0.00      LIG  
ATOM   6533 C1   LIG     1     -14.380  -6.243  25.382  1.00  0.00      LIG  
ATOM   6534 C2   LIG     1     -14.851  -7.730  25.212  1.00  0.00      LIG  
ATOM   6535 C3   LIG     1     -12.509  -4.563  25.810  1.00  0.00      LIG  
ATOM   6536 C4   LIG     1     -13.921  -8.759  25.900  1.00  0.00      LIG  
ATOM   6537 C5   LIG     1     -12.061  -7.015  26.162  1.00  0.00      LIG  
ATOM   6538 C6   LIG     1     -15.101  -5.189  24.492  1.00  0.00      LIG  
ATOM   6539 C7   LIG     1     -12.915  -8.079  26.817  1.00  0.00      LIG  
ATOM   6540 C8   LIG     1     -13.246  -3.602  24.962  1.00  0.00      LIG  
ATOM   6541 C9   LIG     1     -13.379  -9.975  25.086  1.00  0.00      LIG  
ATOM   6542 C10  LIG     1     -15.177  -8.112  23.771  1.00  0.00      LIG  
ATOM   6543 C11  LIG     1     -11.049  -4.132  25.631  1.00  0.00      LIG  
ATOM   6544 C12  LIG     1     -14.724  -3.764  24.879  1.00  0.00      LIG  
ATOM   6545 C13  LIG     1     -12.322  -6.190  23.884  1.00  0.00      LIG  
ATOM   6546 C14  LIG     1     -16.169  -7.872  25.984  1.00  0.00      LIG  
ATOM   6547 C15  LIG     1     -12.455  -2.725  24.340  1.00  0.00      LIG  
ATOM   6548 C16  LIG     1     -12.863  -4.289  27.275  1.00  0.00      LIG  
ATOM   6549 C17  LIG     1     -11.034  -2.920  24.718  1.00  0.00      LIG  
ATOM   6550 C18  LIG     1     -15.467  -9.588  23.629  1.00  0.00      LIG  
ATOM   6551 C19  LIG     1     -14.229 -10.364  23.899  1.00  0.00      LIG  
ATOM   6552 C20  LIG     1     -13.381 -11.182  26.017  1.00  0.00      LIG  
ATOM   6553 C21  LIG     1     -11.949  -9.871  24.568  1.00  0.00      LIG  
ATOM   6554 C22  LIG     1     -12.895  -1.634  23.407  1.00  0.00      LIG  
ATOM   6555 C23  LIG     1     -13.430  -2.143  22.062  1.00  0.00      LIG  
ATOM   6556 C24  LIG     1     -11.848  -0.546  23.231  1.00  0.00      LIG  
ATOM   6557 C25  LIG     1     -12.413  -2.455  20.964  1.00  0.00      LIG  
ATOM   6558 C26  LIG     1     -13.105  -2.831  19.629  1.00  0.00      LIG  
ATOM   6559 C27  LIG     1     -13.883  -1.703  18.900  1.00  0.00      LIG  
ATOM   6560 C28  LIG     1     -15.374  -1.660  19.217  1.00  0.00      LIG  
ATOM   6561 C29  LIG     1     -13.289  -0.322  19.112  1.00  0.00      LIG  
ATOM   6562 C30  LIG     1     -10.385  -3.663  20.805  1.00  0.00      LIG  
ATOM   6563 C31  LIG     1      -9.665  -4.875  21.304  1.00  0.00      LIG  
ATOM   6564 H    LIG     1     -14.691  -6.001  26.400  1.00  0.00      LIG  
ATOM   6565 H1   LIG     1     -14.556  -9.262  26.633  1.00  0.00      LIG  
ATOM   6566 H2   LIG     1     -11.481  -6.529  26.947  1.00  0.00      LIG  
ATOM   6567 H3   LIG     1     -11.306  -7.494  25.538  1.00  0.00      LIG  
ATOM   6568 H4   LIG     1     -14.864  -5.352  23.437  1.00  0.00      LIG  
ATOM   6569 H5   LIG     1     -12.264  -8.822  27.284  1.00  0.00      LIG  
ATOM   6570 H6   LIG     1     -13.464  -7.608  27.638  1.00  0.00      LIG  
ATOM   6571 H7   LIG     1     -14.363  -7.843  23.098  1.00  0.00      LIG  
ATOM   6572 H8   LIG     1     -16.056  -7.560  23.431  1.00  0.00      LIG  
ATOM   6573 H9   LIG     1     -10.404  -4.917  25.232  1.00  0.00      LIG  
ATOM   6574 H10  LIG     1     -10.608  -3.860  26.595  1.00  0.00      LIG  
ATOM   6575 H11  LIG     1     -15.168  -3.514  25.847  1.00  0.00      LIG  
ATOM   6576 H12  LIG     1     -15.174  -3.061  24.173  1.00  0.00      LIG  
ATOM   6577 H13  LIG     1     -12.745  -5.475  23.176  1.00  0.00      LIG  
ATOM   6578 H14  LIG     1     -11.237  -6.101  23.825  1.00  0.00      LIG  
ATOM   6579 H15  LIG     1     -12.548  -7.184  23.510  1.00  0.00      LIG  
ATOM   6580 H16  LIG     1     -16.459  -8.917  26.115  1.00  0.00      LIG  
ATOM   6581 H17  LIG     1     -17.003  -7.390  25.474  1.00  0.00      LIG  
ATOM   6582 H18  LIG     1     -16.079  -7.437  26.982  1.00  0.00      LIG  
ATOM   6583 H19  LIG     1     -12.269  -4.905  27.953  1.00  0.00      LIG  
ATOM   6584 H20  LIG     1     -12.654  -3.246  27.536  1.00  0.00      LIG  
ATOM   6585 H21  LIG     1     -13.917  -4.467  27.499  1.00  0.00      LIG  
ATOM   6586 H22  LIG     1     -10.411  -3.108  23.840  1.00  0.00      LIG  
ATOM   6587 H23  LIG     1     -10.642  -2.050  25.251  1.00  0.00      LIG  
ATOM   6588 H24  LIG     1     -15.762  -9.799  22.598  1.00  0.00      LIG  
ATOM   6589 H25  LIG     1     -16.262  -9.939  24.290  1.00  0.00      LIG  
ATOM   6590 H26  LIG     1     -12.763 -10.991  26.898  1.00  0.00      LIG  
ATOM   6591 H27  LIG     1     -12.980 -12.072  25.523  1.00  0.00      LIG  
ATOM   6592 H28  LIG     1     -14.394 -11.419  26.356  1.00  0.00      LIG  
ATOM   6593 H29  LIG     1     -11.240  -9.717  25.386  1.00  0.00      LIG  
ATOM   6594 H30  LIG     1     -11.839  -9.059  23.848  1.00  0.00      LIG  
ATOM   6595 H31  LIG     1     -11.642 -10.790  24.060  1.00  0.00      LIG  
ATOM   6596 H32  LIG     1     -13.740  -1.146  23.901  1.00  0.00      LIG  
ATOM   6597 H33  LIG     1     -16.732  -5.042  25.531  1.00  0.00      LIG  
ATOM   6598 H34  LIG     1     -14.082  -1.356  21.692  1.00  0.00      LIG  
ATOM   6599 H35  LIG     1     -14.062  -3.020  22.226  1.00  0.00      LIG  
ATOM   6600 H36  LIG     1     -12.235   0.240  22.577  1.00  0.00      LIG  
ATOM   6601 H37  LIG     1     -10.926  -0.930  22.785  1.00  0.00      LIG  
ATOM   6602 H38  LIG     1     -11.596  -0.089  24.192  1.00  0.00      LIG  
ATOM   6603 H39  LIG     1     -11.774  -1.581  20.811  1.00  0.00      LIG  
ATOM   6604 H40  LIG     1     -12.331  -3.207  18.953  1.00  0.00      LIG  
ATOM   6605 H41  LIG     1     -14.464  -4.071  18.998  1.00  0.00      LIG  
ATOM   6606 H42  LIG     1     -15.851  -0.845  18.664  1.00  0.00      LIG  
ATOM   6607 H43  LIG     1     -15.565  -1.502  20.279  1.00  0.00      LIG  
ATOM   6608 H44  LIG     1     -15.879  -2.578  18.902  1.00  0.00      LIG  
ATOM   6609 H45  LIG     1     -12.225  -0.317  18.859  1.00  0.00      LIG  
ATOM   6610 H46  LIG     1     -13.776   0.408  18.459  1.00  0.00      LIG  
ATOM   6611 H47  LIG     1     -13.410   0.020  20.142  1.00  0.00      LIG  
ATOM   6612 H48  LIG     1     -12.884  -2.183  17.292  1.00  0.00      LIG  
ATOM   6613 H49  LIG     1      -8.675  -4.907  20.842  1.00  0.00      LIG  
ATOM   6614 H50  LIG     1     -10.220  -5.775  21.025  1.00  0.00      LIG  
ATOM   6615 H51  LIG     1      -9.546  -4.815  22.390  1.00  0.00      LIG  
TER
REMARK  Energy: 68.7218
REMARK  SimpleFitness: 68.7218
REMARK  FullFitness: -1559.9932
REMARK  InterFull: -23.1292
REMARK  IntraFull: 112.331
REMARK  solvFull: -1932.58
REMARK  surfFull: 283.385
REMARK  extraFull: 0.0
REMARK  deltaGcompsolvpol: -1932.58
REMARK  deltaGcompsolvnonpol: 283.385
REMARK  deltaGprotsolvpol: -1938.72
REMARK  deltaGprotsolvnonpol: 281.59
REMARK  deltaGligsolvpol: -12.6648
REMARK  deltaGligsolvnonpol: 16.9251
REMARK  deltaGvdw: -23.1292
REMARK  deltaGelec: 0.0
REMARK  deltaG: -6.4584737
REMARK  Cluster: 3
REMARK  ClusterRank: 4
ATOM   6526 O    LIG     1     -16.543  -5.079  24.606  1.00  0.00      LIG  
ATOM   6527 O1   LIG     1     -13.532 -10.866  23.112  1.00  0.00      LIG  
ATOM   6528 O2   LIG     1     -11.401  -3.244  21.500  1.00  0.00      LIG  
ATOM   6529 O3   LIG     1     -13.709  -3.892  19.923  1.00  0.00      LIG  
ATOM   6530 O4   LIG     1     -13.807  -1.943  17.587  1.00  0.00      LIG  
ATOM   6531 O5   LIG     1      -9.805  -2.446  20.040  1.00  0.00      LIG  
ATOM   6532 C    LIG     1     -12.908  -5.830  25.510  1.00  0.00      LIG  
ATOM   6533 C1   LIG     1     -14.448  -6.069  25.486  1.00  0.00      LIG  
ATOM   6534 C2   LIG     1     -14.894  -7.560  25.282  1.00  0.00      LIG  
ATOM   6535 C3   LIG     1     -12.603  -4.369  25.961  1.00  0.00      LIG  
ATOM   6536 C4   LIG     1     -13.980  -8.581  26.010  1.00  0.00      LIG  
ATOM   6537 C5   LIG     1     -12.186  -6.804  26.440  1.00  0.00      LIG  
ATOM   6538 C6   LIG     1     -15.123  -5.032  24.543  1.00  0.00      LIG  
ATOM   6539 C7   LIG     1     -13.068  -7.892  27.013  1.00  0.00      LIG  
ATOM   6540 C8   LIG     1     -13.288  -3.436  25.041  1.00  0.00      LIG  
ATOM   6541 C9   LIG     1     -13.350  -9.771  25.220  1.00  0.00      LIG  
ATOM   6542 C10  LIG     1     -15.168  -7.916  23.822  1.00  0.00      LIG  
ATOM   6543 C11  LIG     1     -11.135  -3.944  25.855  1.00  0.00      LIG  
ATOM   6544 C12  LIG     1     -14.760  -3.594  24.895  1.00  0.00      LIG  
ATOM   6545 C13  LIG     1     -12.305  -6.074  24.115  1.00  0.00      LIG  
ATOM   6546 C14  LIG     1     -16.244  -7.736  25.986  1.00  0.00      LIG  
ATOM   6547 C15  LIG     1     -12.463  -2.573  24.444  1.00  0.00      LIG  
ATOM   6548 C16  LIG     1     -13.049  -4.035  27.388  1.00  0.00      LIG  
ATOM   6549 C17  LIG     1     -11.064  -2.765  24.900  1.00  0.00      LIG  
ATOM   6550 C18  LIG     1     -15.301  -9.404  23.614  1.00  0.00      LIG  
ATOM   6551 C19  LIG     1     -13.972 -10.012  23.868  1.00  0.00      LIG  
ATOM   6552 C20  LIG     1     -13.600 -11.036  26.031  1.00  0.00      LIG  
ATOM   6553 C21  LIG     1     -11.841  -9.722  25.006  1.00  0.00      LIG  
ATOM   6554 C22  LIG     1     -12.854  -1.481  23.489  1.00  0.00      LIG  
ATOM   6555 C23  LIG     1     -13.349  -1.994  22.131  1.00  0.00      LIG  
ATOM   6556 C24  LIG     1     -11.793  -0.401  23.350  1.00  0.00      LIG  
ATOM   6557 C25  LIG     1     -12.311  -2.229  21.035  1.00  0.00      LIG  
ATOM   6558 C26  LIG     1     -12.969  -2.687  19.709  1.00  0.00      LIG  
ATOM   6559 C27  LIG     1     -13.879  -1.661  18.982  1.00  0.00      LIG  
ATOM   6560 C28  LIG     1     -15.359  -1.766  19.332  1.00  0.00      LIG  
ATOM   6561 C29  LIG     1     -13.423  -0.221  19.144  1.00  0.00      LIG  
ATOM   6562 C30  LIG     1     -10.178  -3.241  20.890  1.00  0.00      LIG  
ATOM   6563 C31  LIG     1      -9.353  -4.383  21.389  1.00  0.00      LIG  
ATOM   6564 H    LIG     1     -14.819  -5.826  26.483  1.00  0.00      LIG  
ATOM   6565 H1   LIG     1     -14.651  -9.111  26.691  1.00  0.00      LIG  
ATOM   6566 H2   LIG     1     -11.709  -6.295  27.278  1.00  0.00      LIG  
ATOM   6567 H3   LIG     1     -11.353  -7.260  25.904  1.00  0.00      LIG  
ATOM   6568 H4   LIG     1     -14.846  -5.222  23.503  1.00  0.00      LIG  
ATOM   6569 H5   LIG     1     -12.449  -8.628  27.533  1.00  0.00      LIG  
ATOM   6570 H6   LIG     1     -13.694  -7.439  27.787  1.00  0.00      LIG  
ATOM   6571 H7   LIG     1     -14.380  -7.534  23.171  1.00  0.00      LIG  
ATOM   6572 H8   LIG     1     -16.095  -7.442  23.491  1.00  0.00      LIG  
ATOM   6573 H9   LIG     1     -10.468  -4.743  25.526  1.00  0.00      LIG  
ATOM   6574 H10  LIG     1     -10.755  -3.635  26.833  1.00  0.00      LIG  
ATOM   6575 H11  LIG     1     -15.249  -3.306  25.830  1.00  0.00      LIG  
ATOM   6576 H12  LIG     1     -15.171  -2.920  24.141  1.00  0.00      LIG  
ATOM   6577 H13  LIG     1     -12.696  -5.396  23.353  1.00  0.00      LIG  
ATOM   6578 H14  LIG     1     -11.219  -5.973  24.112  1.00  0.00      LIG  
ATOM   6579 H15  LIG     1     -12.500  -7.090  23.777  1.00  0.00      LIG  
ATOM   6580 H16  LIG     1     -16.532  -8.789  26.056  1.00  0.00      LIG  
ATOM   6581 H17  LIG     1     -17.059  -7.236  25.463  1.00  0.00      LIG  
ATOM   6582 H18  LIG     1     -16.199  -7.343  27.003  1.00  0.00      LIG  
ATOM   6583 H19  LIG     1     -12.478  -4.600  28.127  1.00  0.00      LIG  
ATOM   6584 H20  LIG     1     -12.883  -2.976  27.610  1.00  0.00      LIG  
ATOM   6585 H21  LIG     1     -14.108  -4.234  27.563  1.00  0.00      LIG  
ATOM   6586 H22  LIG     1     -10.401  -2.991  24.061  1.00  0.00      LIG  
ATOM   6587 H23  LIG     1     -10.688  -1.881  25.422  1.00  0.00      LIG  
ATOM   6588 H24  LIG     1     -15.568  -9.607  22.574  1.00  0.00      LIG  
ATOM   6589 H25  LIG     1     -16.046  -9.868  24.265  1.00  0.00      LIG  
ATOM   6590 H26  LIG     1     -13.158 -10.944  27.027  1.00  0.00      LIG  
ATOM   6591 H27  LIG     1     -13.159 -11.914  25.550  1.00  0.00      LIG  
ATOM   6592 H28  LIG     1     -14.671 -11.227  26.151  1.00  0.00      LIG  
ATOM   6593 H29  LIG     1     -11.303  -9.651  25.955  1.00  0.00      LIG  
ATOM   6594 H30  LIG     1     -11.551  -8.880  24.374  1.00  0.00      LIG  
ATOM   6595 H31  LIG     1     -11.479 -10.630  24.514  1.00  0.00      LIG  
ATOM   6596 H32  LIG     1     -13.712  -0.984  23.951  1.00  0.00      LIG  
ATOM   6597 H33  LIG     1     -16.772  -6.008  24.773  1.00  0.00      LIG  
ATOM   6598 H34  LIG     1     -14.037  -1.235  21.766  1.00  0.00      LIG  
ATOM   6599 H35  LIG     1     -13.938  -2.905  22.271  1.00  0.00      LIG  
ATOM   6600 H36  LIG     1     -12.148   0.386  22.679  1.00  0.00      LIG  
ATOM   6601 H37  LIG     1     -10.857  -0.794  22.943  1.00  0.00      LIG  
ATOM   6602 H38  LIG     1     -11.577   0.059  24.319  1.00  0.00      LIG  
ATOM   6603 H39  LIG     1     -11.760  -1.299  20.867  1.00  0.00      LIG  
ATOM   6604 H40  LIG     1     -12.162  -2.976  19.028  1.00  0.00      LIG  
ATOM   6605 H41  LIG     1     -14.124  -4.111  19.071  1.00  0.00      LIG  
ATOM   6606 H42  LIG     1     -15.929  -1.014  18.779  1.00  0.00      LIG  
ATOM   6607 H43  LIG     1     -15.541  -1.610  20.396  1.00  0.00      LIG  
ATOM   6608 H44  LIG     1     -15.772  -2.737  19.044  1.00  0.00      LIG  
ATOM   6609 H45  LIG     1     -12.366  -0.123  18.884  1.00  0.00      LIG  
ATOM   6610 H46  LIG     1     -13.980   0.436  18.470  1.00  0.00      LIG  
ATOM   6611 H47  LIG     1     -13.571   0.140  20.165  1.00  0.00      LIG  
ATOM   6612 H48  LIG     1     -14.405  -1.317  17.146  1.00  0.00      LIG  
ATOM   6613 H49  LIG     1      -8.372  -4.338  20.909  1.00  0.00      LIG  
ATOM   6614 H50  LIG     1      -9.833  -5.330  21.127  1.00  0.00      LIG  
ATOM   6615 H51  LIG     1      -9.222  -4.303  22.472  1.00  0.00      LIG  
TER
REMARK  Energy: 68.7218
REMARK  SimpleFitness: 68.7218
REMARK  FullFitness: -1559.9932
REMARK  InterFull: -23.1292
REMARK  IntraFull: 112.331
REMARK  solvFull: -1932.58
REMARK  surfFull: 283.385
REMARK  extraFull: 0.0
REMARK  deltaGcompsolvpol: -1932.58
REMARK  deltaGcompsolvnonpol: 283.385
REMARK  deltaGprotsolvpol: -1938.72
REMARK  deltaGprotsolvnonpol: 281.59
REMARK  deltaGligsolvpol: -12.6648
REMARK  deltaGligsolvnonpol: 16.9251
REMARK  deltaGvdw: -23.1292
REMARK  deltaGelec: 0.0
REMARK  deltaG: -6.4584737
REMARK  Cluster: 3
REMARK  ClusterRank: 5
ATOM   6526 O    LIG     1     -16.543  -5.079  24.606  1.00  0.00      LIG  
ATOM   6527 O1   LIG     1     -13.532 -10.866  23.112  1.00  0.00      LIG  
ATOM   6528 O2   LIG     1     -11.401  -3.244  21.500  1.00  0.00      LIG  
ATOM   6529 O3   LIG     1     -13.709  -3.892  19.923  1.00  0.00      LIG  
ATOM   6530 O4   LIG     1     -13.807  -1.943  17.587  1.00  0.00      LIG  
ATOM   6531 O5   LIG     1      -9.805  -2.446  20.040  1.00  0.00      LIG  
ATOM   6532 C    LIG     1     -12.908  -5.830  25.510  1.00  0.00      LIG  
ATOM   6533 C1   LIG     1     -14.448  -6.069  25.486  1.00  0.00      LIG  
ATOM   6534 C2   LIG     1     -14.894  -7.560  25.282  1.00  0.00      LIG  
ATOM   6535 C3   LIG     1     -12.603  -4.369  25.961  1.00  0.00      LIG  
ATOM   6536 C4   LIG     1     -13.980  -8.581  26.010  1.00  0.00      LIG  
ATOM   6537 C5   LIG     1     -12.186  -6.804  26.440  1.00  0.00      LIG  
ATOM   6538 C6   LIG     1     -15.123  -5.032  24.543  1.00  0.00      LIG  
ATOM   6539 C7   LIG     1     -13.068  -7.892  27.013  1.00  0.00      LIG  
ATOM   6540 C8   LIG     1     -13.288  -3.436  25.041  1.00  0.00      LIG  
ATOM   6541 C9   LIG     1     -13.350  -9.771  25.220  1.00  0.00      LIG  
ATOM   6542 C10  LIG     1     -15.168  -7.916  23.822  1.00  0.00      LIG  
ATOM   6543 C11  LIG     1     -11.135  -3.944  25.855  1.00  0.00      LIG  
ATOM   6544 C12  LIG     1     -14.760  -3.594  24.895  1.00  0.00      LIG  
ATOM   6545 C13  LIG     1     -12.305  -6.074  24.115  1.00  0.00      LIG  
ATOM   6546 C14  LIG     1     -16.244  -7.736  25.986  1.00  0.00      LIG  
ATOM   6547 C15  LIG     1     -12.463  -2.573  24.444  1.00  0.00      LIG  
ATOM   6548 C16  LIG     1     -13.049  -4.035  27.388  1.00  0.00      LIG  
ATOM   6549 C17  LIG     1     -11.064  -2.765  24.900  1.00  0.00      LIG  
ATOM   6550 C18  LIG     1     -15.301  -9.404  23.614  1.00  0.00      LIG  
ATOM   6551 C19  LIG     1     -13.972 -10.012  23.868  1.00  0.00      LIG  
ATOM   6552 C20  LIG     1     -13.600 -11.036  26.031  1.00  0.00      LIG  
ATOM   6553 C21  LIG     1     -11.841  -9.722  25.006  1.00  0.00      LIG  
ATOM   6554 C22  LIG     1     -12.854  -1.481  23.489  1.00  0.00      LIG  
ATOM   6555 C23  LIG     1     -13.349  -1.994  22.131  1.00  0.00      LIG  
ATOM   6556 C24  LIG     1     -11.793  -0.401  23.350  1.00  0.00      LIG  
ATOM   6557 C25  LIG     1     -12.311  -2.229  21.035  1.00  0.00      LIG  
ATOM   6558 C26  LIG     1     -12.969  -2.687  19.709  1.00  0.00      LIG  
ATOM   6559 C27  LIG     1     -13.879  -1.661  18.982  1.00  0.00      LIG  
ATOM   6560 C28  LIG     1     -15.359  -1.766  19.332  1.00  0.00      LIG  
ATOM   6561 C29  LIG     1     -13.423  -0.221  19.144  1.00  0.00      LIG  
ATOM   6562 C30  LIG     1     -10.178  -3.241  20.890  1.00  0.00      LIG  
ATOM   6563 C31  LIG     1      -9.353  -4.383  21.389  1.00  0.00      LIG  
ATOM   6564 H    LIG     1     -14.819  -5.826  26.483  1.00  0.00      LIG  
ATOM   6565 H1   LIG     1     -14.651  -9.111  26.691  1.00  0.00      LIG  
ATOM   6566 H2   LIG     1     -11.709  -6.295  27.278  1.00  0.00      LIG  
ATOM   6567 H3   LIG     1     -11.353  -7.260  25.904  1.00  0.00      LIG  
ATOM   6568 H4   LIG     1     -14.846  -5.222  23.503  1.00  0.00      LIG  
ATOM   6569 H5   LIG     1     -12.449  -8.628  27.533  1.00  0.00      LIG  
ATOM   6570 H6   LIG     1     -13.694  -7.439  27.787  1.00  0.00      LIG  
ATOM   6571 H7   LIG     1     -14.380  -7.534  23.171  1.00  0.00      LIG  
ATOM   6572 H8   LIG     1     -16.095  -7.442  23.491  1.00  0.00      LIG  
ATOM   6573 H9   LIG     1     -10.468  -4.743  25.526  1.00  0.00      LIG  
ATOM   6574 H10  LIG     1     -10.755  -3.635  26.833  1.00  0.00      LIG  
ATOM   6575 H11  LIG     1     -15.249  -3.306  25.830  1.00  0.00      LIG  
ATOM   6576 H12  LIG     1     -15.171  -2.920  24.141  1.00  0.00      LIG  
ATOM   6577 H13  LIG     1     -12.696  -5.396  23.353  1.00  0.00      LIG  
ATOM   6578 H14  LIG     1     -11.219  -5.973  24.112  1.00  0.00      LIG  
ATOM   6579 H15  LIG     1     -12.500  -7.090  23.777  1.00  0.00      LIG  
ATOM   6580 H16  LIG     1     -16.532  -8.789  26.056  1.00  0.00      LIG  
ATOM   6581 H17  LIG     1     -17.059  -7.236  25.463  1.00  0.00      LIG  
ATOM   6582 H18  LIG     1     -16.199  -7.343  27.003  1.00  0.00      LIG  
ATOM   6583 H19  LIG     1     -12.478  -4.600  28.127  1.00  0.00      LIG  
ATOM   6584 H20  LIG     1     -12.883  -2.976  27.610  1.00  0.00      LIG  
ATOM   6585 H21  LIG     1     -14.108  -4.234  27.563  1.00  0.00      LIG  
ATOM   6586 H22  LIG     1     -10.401  -2.991  24.061  1.00  0.00      LIG  
ATOM   6587 H23  LIG     1     -10.688  -1.881  25.422  1.00  0.00      LIG  
ATOM   6588 H24  LIG     1     -15.568  -9.607  22.574  1.00  0.00      LIG  
ATOM   6589 H25  LIG     1     -16.046  -9.868  24.265  1.00  0.00      LIG  
ATOM   6590 H26  LIG     1     -13.158 -10.944  27.027  1.00  0.00      LIG  
ATOM   6591 H27  LIG     1     -13.159 -11.914  25.550  1.00  0.00      LIG  
ATOM   6592 H28  LIG     1     -14.671 -11.227  26.151  1.00  0.00      LIG  
ATOM   6593 H29  LIG     1     -11.303  -9.651  25.955  1.00  0.00      LIG  
ATOM   6594 H30  LIG     1     -11.551  -8.880  24.374  1.00  0.00      LIG  
ATOM   6595 H31  LIG     1     -11.479 -10.630  24.514  1.00  0.00      LIG  
ATOM   6596 H32  LIG     1     -13.712  -0.984  23.951  1.00  0.00      LIG  
ATOM   6597 H33  LIG     1     -16.772  -6.008  24.773  1.00  0.00      LIG  
ATOM   6598 H34  LIG     1     -14.037  -1.235  21.766  1.00  0.00      LIG  
ATOM   6599 H35  LIG     1     -13.938  -2.905  22.271  1.00  0.00      LIG  
ATOM   6600 H36  LIG     1     -12.148   0.386  22.679  1.00  0.00      LIG  
ATOM   6601 H37  LIG     1     -10.857  -0.794  22.943  1.00  0.00      LIG  
ATOM   6602 H38  LIG     1     -11.577   0.059  24.319  1.00  0.00      LIG  
ATOM   6603 H39  LIG     1     -11.760  -1.299  20.867  1.00  0.00      LIG  
ATOM   6604 H40  LIG     1     -12.162  -2.976  19.028  1.00  0.00      LIG  
ATOM   6605 H41  LIG     1     -14.124  -4.111  19.071  1.00  0.00      LIG  
ATOM   6606 H42  LIG     1     -15.929  -1.014  18.779  1.00  0.00      LIG  
ATOM   6607 H43  LIG     1     -15.541  -1.610  20.396  1.00  0.00      LIG  
ATOM   6608 H44  LIG     1     -15.772  -2.737  19.044  1.00  0.00      LIG  
ATOM   6609 H45  LIG     1     -12.366  -0.123  18.884  1.00  0.00      LIG  
ATOM   6610 H46  LIG     1     -13.980   0.436  18.470  1.00  0.00      LIG  
ATOM   6611 H47  LIG     1     -13.571   0.140  20.165  1.00  0.00      LIG  
ATOM   6612 H48  LIG     1     -14.405  -1.317  17.146  1.00  0.00      LIG  
ATOM   6613 H49  LIG     1      -8.372  -4.338  20.909  1.00  0.00      LIG  
ATOM   6614 H50  LIG     1      -9.833  -5.330  21.127  1.00  0.00      LIG  
ATOM   6615 H51  LIG     1      -9.222  -4.303  22.472  1.00  0.00      LIG  
TER
REMARK  Energy: 68.7218
REMARK  SimpleFitness: 68.7218
REMARK  FullFitness: -1559.9932
REMARK  InterFull: -23.1292
REMARK  IntraFull: 112.331
REMARK  solvFull: -1932.58
REMARK  surfFull: 283.385
REMARK  extraFull: 0.0
REMARK  deltaGcompsolvpol: -1932.58
REMARK  deltaGcompsolvnonpol: 283.385
REMARK  deltaGprotsolvpol: -1938.72
REMARK  deltaGprotsolvnonpol: 281.59
REMARK  deltaGligsolvpol: -12.6648
REMARK  deltaGligsolvnonpol: 16.9251
REMARK  deltaGvdw: -23.1292
REMARK  deltaGelec: 0.0
REMARK  deltaG: -6.4584737
REMARK  Cluster: 3
REMARK  ClusterRank: 6
ATOM   6526 O    LIG     1     -16.543  -5.079  24.606  1.00  0.00      LIG  
ATOM   6527 O1   LIG     1     -13.532 -10.866  23.112  1.00  0.00      LIG  
ATOM   6528 O2   LIG     1     -11.401  -3.244  21.500  1.00  0.00      LIG  
ATOM   6529 O3   LIG     1     -13.709  -3.892  19.923  1.00  0.00      LIG  
ATOM   6530 O4   LIG     1     -13.807  -1.943  17.587  1.00  0.00      LIG  
ATOM   6531 O5   LIG     1      -9.805  -2.446  20.040  1.00  0.00      LIG  
ATOM   6532 C    LIG     1     -12.908  -5.830  25.510  1.00  0.00      LIG  
ATOM   6533 C1   LIG     1     -14.448  -6.069  25.486  1.00  0.00      LIG  
ATOM   6534 C2   LIG     1     -14.894  -7.560  25.282  1.00  0.00      LIG  
ATOM   6535 C3   LIG     1     -12.603  -4.369  25.961  1.00  0.00      LIG  
ATOM   6536 C4   LIG     1     -13.980  -8.581  26.010  1.00  0.00      LIG  
ATOM   6537 C5   LIG     1     -12.186  -6.804  26.440  1.00  0.00      LIG  
ATOM   6538 C6   LIG     1     -15.123  -5.032  24.543  1.00  0.00      LIG  
ATOM   6539 C7   LIG     1     -13.068  -7.892  27.013  1.00  0.00      LIG  
ATOM   6540 C8   LIG     1     -13.288  -3.436  25.041  1.00  0.00      LIG  
ATOM   6541 C9   LIG     1     -13.350  -9.771  25.220  1.00  0.00      LIG  
ATOM   6542 C10  LIG     1     -15.168  -7.916  23.822  1.00  0.00      LIG  
ATOM   6543 C11  LIG     1     -11.135  -3.944  25.855  1.00  0.00      LIG  
ATOM   6544 C12  LIG     1     -14.760  -3.594  24.895  1.00  0.00      LIG  
ATOM   6545 C13  LIG     1     -12.305  -6.074  24.115  1.00  0.00      LIG  
ATOM   6546 C14  LIG     1     -16.244  -7.736  25.986  1.00  0.00      LIG  
ATOM   6547 C15  LIG     1     -12.463  -2.573  24.444  1.00  0.00      LIG  
ATOM   6548 C16  LIG     1     -13.049  -4.035  27.388  1.00  0.00      LIG  
ATOM   6549 C17  LIG     1     -11.064  -2.765  24.900  1.00  0.00      LIG  
ATOM   6550 C18  LIG     1     -15.301  -9.404  23.614  1.00  0.00      LIG  
ATOM   6551 C19  LIG     1     -13.972 -10.012  23.868  1.00  0.00      LIG  
ATOM   6552 C20  LIG     1     -13.600 -11.036  26.031  1.00  0.00      LIG  
ATOM   6553 C21  LIG     1     -11.841  -9.722  25.006  1.00  0.00      LIG  
ATOM   6554 C22  LIG     1     -12.854  -1.481  23.489  1.00  0.00      LIG  
ATOM   6555 C23  LIG     1     -13.349  -1.994  22.131  1.00  0.00      LIG  
ATOM   6556 C24  LIG     1     -11.793  -0.401  23.350  1.00  0.00      LIG  
ATOM   6557 C25  LIG     1     -12.311  -2.229  21.035  1.00  0.00      LIG  
ATOM   6558 C26  LIG     1     -12.969  -2.687  19.709  1.00  0.00      LIG  
ATOM   6559 C27  LIG     1     -13.879  -1.661  18.982  1.00  0.00      LIG  
ATOM   6560 C28  LIG     1     -15.359  -1.766  19.332  1.00  0.00      LIG  
ATOM   6561 C29  LIG     1     -13.423  -0.221  19.144  1.00  0.00      LIG  
ATOM   6562 C30  LIG     1     -10.178  -3.241  20.890  1.00  0.00      LIG  
ATOM   6563 C31  LIG     1      -9.353  -4.383  21.389  1.00  0.00      LIG  
ATOM   6564 H    LIG     1     -14.819  -5.826  26.483  1.00  0.00      LIG  
ATOM   6565 H1   LIG     1     -14.651  -9.111  26.691  1.00  0.00      LIG  
ATOM   6566 H2   LIG     1     -11.709  -6.295  27.278  1.00  0.00      LIG  
ATOM   6567 H3   LIG     1     -11.353  -7.260  25.904  1.00  0.00      LIG  
ATOM   6568 H4   LIG     1     -14.846  -5.222  23.503  1.00  0.00      LIG  
ATOM   6569 H5   LIG     1     -12.449  -8.628  27.533  1.00  0.00      LIG  
ATOM   6570 H6   LIG     1     -13.694  -7.439  27.787  1.00  0.00      LIG  
ATOM   6571 H7   LIG     1     -14.380  -7.534  23.171  1.00  0.00      LIG  
ATOM   6572 H8   LIG     1     -16.095  -7.442  23.491  1.00  0.00      LIG  
ATOM   6573 H9   LIG     1     -10.468  -4.743  25.526  1.00  0.00      LIG  
ATOM   6574 H10  LIG     1     -10.755  -3.635  26.833  1.00  0.00      LIG  
ATOM   6575 H11  LIG     1     -15.249  -3.306  25.830  1.00  0.00      LIG  
ATOM   6576 H12  LIG     1     -15.171  -2.920  24.141  1.00  0.00      LIG  
ATOM   6577 H13  LIG     1     -12.696  -5.396  23.353  1.00  0.00      LIG  
ATOM   6578 H14  LIG     1     -11.219  -5.973  24.112  1.00  0.00      LIG  
ATOM   6579 H15  LIG     1     -12.500  -7.090  23.777  1.00  0.00      LIG  
ATOM   6580 H16  LIG     1     -16.532  -8.789  26.056  1.00  0.00      LIG  
ATOM   6581 H17  LIG     1     -17.059  -7.236  25.463  1.00  0.00      LIG  
ATOM   6582 H18  LIG     1     -16.199  -7.343  27.003  1.00  0.00      LIG  
ATOM   6583 H19  LIG     1     -12.478  -4.600  28.127  1.00  0.00      LIG  
ATOM   6584 H20  LIG     1     -12.883  -2.976  27.610  1.00  0.00      LIG  
ATOM   6585 H21  LIG     1     -14.108  -4.234  27.563  1.00  0.00      LIG  
ATOM   6586 H22  LIG     1     -10.401  -2.991  24.061  1.00  0.00      LIG  
ATOM   6587 H23  LIG     1     -10.688  -1.881  25.422  1.00  0.00      LIG  
ATOM   6588 H24  LIG     1     -15.568  -9.607  22.574  1.00  0.00      LIG  
ATOM   6589 H25  LIG     1     -16.046  -9.868  24.265  1.00  0.00      LIG  
ATOM   6590 H26  LIG     1     -13.158 -10.944  27.027  1.00  0.00      LIG  
ATOM   6591 H27  LIG     1     -13.159 -11.914  25.550  1.00  0.00      LIG  
ATOM   6592 H28  LIG     1     -14.671 -11.227  26.151  1.00  0.00      LIG  
ATOM   6593 H29  LIG     1     -11.303  -9.651  25.955  1.00  0.00      LIG  
ATOM   6594 H30  LIG     1     -11.551  -8.880  24.374  1.00  0.00      LIG  
ATOM   6595 H31  LIG     1     -11.479 -10.630  24.514  1.00  0.00      LIG  
ATOM   6596 H32  LIG     1     -13.712  -0.984  23.951  1.00  0.00      LIG  
ATOM   6597 H33  LIG     1     -16.772  -6.008  24.773  1.00  0.00      LIG  
ATOM   6598 H34  LIG     1     -14.037  -1.235  21.766  1.00  0.00      LIG  
ATOM   6599 H35  LIG     1     -13.938  -2.905  22.271  1.00  0.00      LIG  
ATOM   6600 H36  LIG     1     -12.148   0.386  22.679  1.00  0.00      LIG  
ATOM   6601 H37  LIG     1     -10.857  -0.794  22.943  1.00  0.00      LIG  
ATOM   6602 H38  LIG     1     -11.577   0.059  24.319  1.00  0.00      LIG  
ATOM   6603 H39  LIG     1     -11.760  -1.299  20.867  1.00  0.00      LIG  
ATOM   6604 H40  LIG     1     -12.162  -2.976  19.028  1.00  0.00      LIG  
ATOM   6605 H41  LIG     1     -14.124  -4.111  19.071  1.00  0.00      LIG  
ATOM   6606 H42  LIG     1     -15.929  -1.014  18.779  1.00  0.00      LIG  
ATOM   6607 H43  LIG     1     -15.541  -1.610  20.396  1.00  0.00      LIG  
ATOM   6608 H44  LIG     1     -15.772  -2.737  19.044  1.00  0.00      LIG  
ATOM   6609 H45  LIG     1     -12.366  -0.123  18.884  1.00  0.00      LIG  
ATOM   6610 H46  LIG     1     -13.980   0.436  18.470  1.00  0.00      LIG  
ATOM   6611 H47  LIG     1     -13.571   0.140  20.165  1.00  0.00      LIG  
ATOM   6612 H48  LIG     1     -14.405  -1.317  17.146  1.00  0.00      LIG  
ATOM   6613 H49  LIG     1      -8.372  -4.338  20.909  1.00  0.00      LIG  
ATOM   6614 H50  LIG     1      -9.833  -5.330  21.127  1.00  0.00      LIG  
ATOM   6615 H51  LIG     1      -9.222  -4.303  22.472  1.00  0.00      LIG  
TER
REMARK  Energy: 68.7218
REMARK  SimpleFitness: 68.7218
REMARK  FullFitness: -1559.9932
REMARK  InterFull: -23.1292
REMARK  IntraFull: 112.331
REMARK  solvFull: -1932.58
REMARK  surfFull: 283.385
REMARK  extraFull: 0.0
REMARK  deltaGcompsolvpol: -1932.58
REMARK  deltaGcompsolvnonpol: 283.385
REMARK  deltaGprotsolvpol: -1938.72
REMARK  deltaGprotsolvnonpol: 281.59
REMARK  deltaGligsolvpol: -12.6648
REMARK  deltaGligsolvnonpol: 16.9251
REMARK  deltaGvdw: -23.1292
REMARK  deltaGelec: 0.0
REMARK  deltaG: -6.4584737
REMARK  Cluster: 3
REMARK  ClusterRank: 7
ATOM   6526 O    LIG     1     -16.543  -5.079  24.606  1.00  0.00      LIG  
ATOM   6527 O1   LIG     1     -13.532 -10.866  23.112  1.00  0.00      LIG  
ATOM   6528 O2   LIG     1     -11.401  -3.244  21.500  1.00  0.00      LIG  
ATOM   6529 O3   LIG     1     -13.709  -3.892  19.923  1.00  0.00      LIG  
ATOM   6530 O4   LIG     1     -13.807  -1.943  17.587  1.00  0.00      LIG  
ATOM   6531 O5   LIG     1      -9.805  -2.446  20.040  1.00  0.00      LIG  
ATOM   6532 C    LIG     1     -12.908  -5.830  25.510  1.00  0.00      LIG  
ATOM   6533 C1   LIG     1     -14.448  -6.069  25.486  1.00  0.00      LIG  
ATOM   6534 C2   LIG     1     -14.894  -7.560  25.282  1.00  0.00      LIG  
ATOM   6535 C3   LIG     1     -12.603  -4.369  25.961  1.00  0.00      LIG  
ATOM   6536 C4   LIG     1     -13.980  -8.581  26.010  1.00  0.00      LIG  
ATOM   6537 C5   LIG     1     -12.186  -6.804  26.440  1.00  0.00      LIG  
ATOM   6538 C6   LIG     1     -15.123  -5.032  24.543  1.00  0.00      LIG  
ATOM   6539 C7   LIG     1     -13.068  -7.892  27.013  1.00  0.00      LIG  
ATOM   6540 C8   LIG     1     -13.288  -3.436  25.041  1.00  0.00      LIG  
ATOM   6541 C9   LIG     1     -13.350  -9.771  25.220  1.00  0.00      LIG  
ATOM   6542 C10  LIG     1     -15.168  -7.916  23.822  1.00  0.00      LIG  
ATOM   6543 C11  LIG     1     -11.135  -3.944  25.855  1.00  0.00      LIG  
ATOM   6544 C12  LIG     1     -14.760  -3.594  24.895  1.00  0.00      LIG  
ATOM   6545 C13  LIG     1     -12.305  -6.074  24.115  1.00  0.00      LIG  
ATOM   6546 C14  LIG     1     -16.244  -7.736  25.986  1.00  0.00      LIG  
ATOM   6547 C15  LIG     1     -12.463  -2.573  24.444  1.00  0.00      LIG  
ATOM   6548 C16  LIG     1     -13.049  -4.035  27.388  1.00  0.00      LIG  
ATOM   6549 C17  LIG     1     -11.064  -2.765  24.900  1.00  0.00      LIG  
ATOM   6550 C18  LIG     1     -15.301  -9.404  23.614  1.00  0.00      LIG  
ATOM   6551 C19  LIG     1     -13.972 -10.012  23.868  1.00  0.00      LIG  
ATOM   6552 C20  LIG     1     -13.600 -11.036  26.031  1.00  0.00      LIG  
ATOM   6553 C21  LIG     1     -11.841  -9.722  25.006  1.00  0.00      LIG  
ATOM   6554 C22  LIG     1     -12.854  -1.481  23.489  1.00  0.00      LIG  
ATOM   6555 C23  LIG     1     -13.349  -1.994  22.131  1.00  0.00      LIG  
ATOM   6556 C24  LIG     1     -11.793  -0.401  23.350  1.00  0.00      LIG  
ATOM   6557 C25  LIG     1     -12.311  -2.229  21.035  1.00  0.00      LIG  
ATOM   6558 C26  LIG     1     -12.969  -2.687  19.709  1.00  0.00      LIG  
ATOM   6559 C27  LIG     1     -13.879  -1.661  18.982  1.00  0.00      LIG  
ATOM   6560 C28  LIG     1     -15.359  -1.766  19.332  1.00  0.00      LIG  
ATOM   6561 C29  LIG     1     -13.423  -0.221  19.144  1.00  0.00      LIG  
ATOM   6562 C30  LIG     1     -10.178  -3.241  20.890  1.00  0.00      LIG  
ATOM   6563 C31  LIG     1      -9.353  -4.383  21.389  1.00  0.00      LIG  
ATOM   6564 H    LIG     1     -14.819  -5.826  26.483  1.00  0.00      LIG  
ATOM   6565 H1   LIG     1     -14.651  -9.111  26.691  1.00  0.00      LIG  
ATOM   6566 H2   LIG     1     -11.709  -6.295  27.278  1.00  0.00      LIG  
ATOM   6567 H3   LIG     1     -11.353  -7.260  25.904  1.00  0.00      LIG  
ATOM   6568 H4   LIG     1     -14.846  -5.222  23.503  1.00  0.00      LIG  
ATOM   6569 H5   LIG     1     -12.449  -8.628  27.533  1.00  0.00      LIG  
ATOM   6570 H6   LIG     1     -13.694  -7.439  27.787  1.00  0.00      LIG  
ATOM   6571 H7   LIG     1     -14.380  -7.534  23.171  1.00  0.00      LIG  
ATOM   6572 H8   LIG     1     -16.095  -7.442  23.491  1.00  0.00      LIG  
ATOM   6573 H9   LIG     1     -10.468  -4.743  25.526  1.00  0.00      LIG  
ATOM   6574 H10  LIG     1     -10.755  -3.635  26.833  1.00  0.00      LIG  
ATOM   6575 H11  LIG     1     -15.249  -3.306  25.830  1.00  0.00      LIG  
ATOM   6576 H12  LIG     1     -15.171  -2.920  24.141  1.00  0.00      LIG  
ATOM   6577 H13  LIG     1     -12.696  -5.396  23.353  1.00  0.00      LIG  
ATOM   6578 H14  LIG     1     -11.219  -5.973  24.112  1.00  0.00      LIG  
ATOM   6579 H15  LIG     1     -12.500  -7.090  23.777  1.00  0.00      LIG  
ATOM   6580 H16  LIG     1     -16.532  -8.789  26.056  1.00  0.00      LIG  
ATOM   6581 H17  LIG     1     -17.059  -7.236  25.463  1.00  0.00      LIG  
ATOM   6582 H18  LIG     1     -16.199  -7.343  27.003  1.00  0.00      LIG  
ATOM   6583 H19  LIG     1     -12.478  -4.600  28.127  1.00  0.00      LIG  
ATOM   6584 H20  LIG     1     -12.883  -2.976  27.610  1.00  0.00      LIG  
ATOM   6585 H21  LIG     1     -14.108  -4.234  27.563  1.00  0.00      LIG  
ATOM   6586 H22  LIG     1     -10.401  -2.991  24.061  1.00  0.00      LIG  
ATOM   6587 H23  LIG     1     -10.688  -1.881  25.422  1.00  0.00      LIG  
ATOM   6588 H24  LIG     1     -15.568  -9.607  22.574  1.00  0.00      LIG  
ATOM   6589 H25  LIG     1     -16.046  -9.868  24.265  1.00  0.00      LIG  
ATOM   6590 H26  LIG     1     -13.158 -10.944  27.027  1.00  0.00      LIG  
ATOM   6591 H27  LIG     1     -13.159 -11.914  25.550  1.00  0.00      LIG  
ATOM   6592 H28  LIG     1     -14.671 -11.227  26.151  1.00  0.00      LIG  
ATOM   6593 H29  LIG     1     -11.303  -9.651  25.955  1.00  0.00      LIG  
ATOM   6594 H30  LIG     1     -11.551  -8.880  24.374  1.00  0.00      LIG  
ATOM   6595 H31  LIG     1     -11.479 -10.630  24.514  1.00  0.00      LIG  
ATOM   6596 H32  LIG     1     -13.712  -0.984  23.951  1.00  0.00      LIG  
ATOM   6597 H33  LIG     1     -16.772  -6.008  24.773  1.00  0.00      LIG  
ATOM   6598 H34  LIG     1     -14.037  -1.235  21.766  1.00  0.00      LIG  
ATOM   6599 H35  LIG     1     -13.938  -2.905  22.271  1.00  0.00      LIG  
ATOM   6600 H36  LIG     1     -12.148   0.386  22.679  1.00  0.00      LIG  
ATOM   6601 H37  LIG     1     -10.857  -0.794  22.943  1.00  0.00      LIG  
ATOM   6602 H38  LIG     1     -11.577   0.059  24.319  1.00  0.00      LIG  
ATOM   6603 H39  LIG     1     -11.760  -1.299  20.867  1.00  0.00      LIG  
ATOM   6604 H40  LIG     1     -12.162  -2.976  19.028  1.00  0.00      LIG  
ATOM   6605 H41  LIG     1     -14.124  -4.111  19.071  1.00  0.00      LIG  
ATOM   6606 H42  LIG     1     -15.929  -1.014  18.779  1.00  0.00      LIG  
ATOM   6607 H43  LIG     1     -15.541  -1.610  20.396  1.00  0.00      LIG  
ATOM   6608 H44  LIG     1     -15.772  -2.737  19.044  1.00  0.00      LIG  
ATOM   6609 H45  LIG     1     -12.366  -0.123  18.884  1.00  0.00      LIG  
ATOM   6610 H46  LIG     1     -13.980   0.436  18.470  1.00  0.00      LIG  
ATOM   6611 H47  LIG     1     -13.571   0.140  20.165  1.00  0.00      LIG  
ATOM   6612 H48  LIG     1     -14.405  -1.317  17.146  1.00  0.00      LIG  
ATOM   6613 H49  LIG     1      -8.372  -4.338  20.909  1.00  0.00      LIG  
ATOM   6614 H50  LIG     1      -9.833  -5.330  21.127  1.00  0.00      LIG  
ATOM   6615 H51  LIG     1      -9.222  -4.303  22.472  1.00  0.00      LIG  
TER
REMARK  Energy: 69.6413
REMARK  SimpleFitness: 69.6413
REMARK  FullFitness: -1561.2456
REMARK  InterFull: -21.6226
REMARK  IntraFull: 111.171
REMARK  solvFull: -1934.7
REMARK  surfFull: 283.906
REMARK  extraFull: 0.0
REMARK  deltaGcompsolvpol: -1934.7
REMARK  deltaGcompsolvnonpol: 283.906
REMARK  deltaGprotsolvpol: -1938.72
REMARK  deltaGprotsolvnonpol: 281.59
REMARK  deltaGligsolvpol: -13.0231
REMARK  deltaGligsolvnonpol: 16.682
REMARK  deltaGvdw: -21.6226
REMARK  deltaGelec: 0.0
REMARK  deltaG: -6.351482
REMARK  Cluster: 4
REMARK  ClusterRank: 0
ATOM   6526 O    LIG     1     -13.873  -5.477  20.693  1.00  0.00      LIG  
ATOM   6527 O1   LIG     1     -13.928   1.103  19.926  1.00  0.00      LIG  
ATOM   6528 O2   LIG     1     -12.829  -7.935  26.202  1.00  0.00      LIG  
ATOM   6529 O3   LIG     1     -16.113  -9.627  25.804  1.00  0.00      LIG  
ATOM   6530 O4   LIG     1     -12.620 -10.760  25.768  1.00  0.00      LIG  
ATOM   6531 O5   LIG     1     -13.045  -8.453  28.458  1.00  0.00      LIG  
ATOM   6532 C    LIG     1     -12.310  -3.088  23.238  1.00  0.00      LIG  
ATOM   6533 C1   LIG     1     -12.509  -3.742  21.837  1.00  0.00      LIG  
ATOM   6534 C2   LIG     1     -12.488  -2.757  20.617  1.00  0.00      LIG  
ATOM   6535 C3   LIG     1     -12.131  -4.191  24.330  1.00  0.00      LIG  
ATOM   6536 C4   LIG     1     -11.500  -1.573  20.788  1.00  0.00      LIG  
ATOM   6537 C5   LIG     1     -11.117  -2.130  23.264  1.00  0.00      LIG  
ATOM   6538 C6   LIG     1     -13.720  -4.717  21.886  1.00  0.00      LIG  
ATOM   6539 C7   LIG     1     -10.507  -1.846  21.908  1.00  0.00      LIG  
ATOM   6540 C8   LIG     1     -13.318  -5.085  24.303  1.00  0.00      LIG  
ATOM   6541 C9   LIG     1     -12.005  -0.101  20.659  1.00  0.00      LIG  
ATOM   6542 C10  LIG     1     -13.885  -2.328  20.165  1.00  0.00      LIG  
ATOM   6543 C11  LIG     1     -12.118  -3.675  25.772  1.00  0.00      LIG  
ATOM   6544 C12  LIG     1     -13.578  -5.747  22.995  1.00  0.00      LIG  
ATOM   6545 C13  LIG     1     -13.527  -2.224  23.594  1.00  0.00      LIG  
ATOM   6546 C14  LIG     1     -11.903  -3.529  19.428  1.00  0.00      LIG  
ATOM   6547 C15  LIG     1     -13.986  -5.117  25.464  1.00  0.00      LIG  
ATOM   6548 C16  LIG     1     -10.861  -5.035  24.165  1.00  0.00      LIG  
ATOM   6549 C17  LIG     1     -13.326  -4.259  26.477  1.00  0.00      LIG  
ATOM   6550 C18  LIG     1     -13.848  -1.142  19.236  1.00  0.00      LIG  
ATOM   6551 C19  LIG     1     -13.366   0.021  20.023  1.00  0.00      LIG  
ATOM   6552 C20  LIG     1     -11.040   0.631  19.735  1.00  0.00      LIG  
ATOM   6553 C21  LIG     1     -12.028   0.730  21.939  1.00  0.00      LIG  
ATOM   6554 C22  LIG     1     -15.277  -5.772  25.889  1.00  0.00      LIG  
ATOM   6555 C23  LIG     1     -15.094  -7.085  26.643  1.00  0.00      LIG  
ATOM   6556 C24  LIG     1     -16.332  -5.943  24.813  1.00  0.00      LIG  
ATOM   6557 C25  LIG     1     -14.231  -8.134  25.920  1.00  0.00      LIG  
ATOM   6558 C26  LIG     1     -14.731  -9.577  26.157  1.00  0.00      LIG  
ATOM   6559 C27  LIG     1     -13.986 -10.677  25.374  1.00  0.00      LIG  
ATOM   6560 C28  LIG     1     -14.606 -12.031  25.671  1.00  0.00      LIG  
ATOM   6561 C29  LIG     1     -14.038 -10.461  23.871  1.00  0.00      LIG  
ATOM   6562 C30  LIG     1     -12.383  -8.115  27.487  1.00  0.00      LIG  
ATOM   6563 C31  LIG     1     -10.941  -7.728  27.579  1.00  0.00      LIG  
ATOM   6564 H    LIG     1     -11.640  -4.381  21.666  1.00  0.00      LIG  
ATOM   6565 H1   LIG     1     -10.843  -1.643  19.918  1.00  0.00      LIG  
ATOM   6566 H2   LIG     1     -10.317  -2.489  23.911  1.00  0.00      LIG  
ATOM   6567 H3   LIG     1     -11.424  -1.187  23.721  1.00  0.00      LIG  
ATOM   6568 H4   LIG     1     -14.654  -4.168  22.031  1.00  0.00      LIG  
ATOM   6569 H5   LIG     1      -9.798  -1.018  21.995  1.00  0.00      LIG  
ATOM   6570 H6   LIG     1      -9.909  -2.718  21.624  1.00  0.00      LIG  
ATOM   6571 H7   LIG     1     -14.511  -2.087  21.027  1.00  0.00      LIG  
ATOM   6572 H8   LIG     1     -14.380  -3.150  19.642  1.00  0.00      LIG  
ATOM   6573 H9   LIG     1     -12.115  -2.586  25.851  1.00  0.00      LIG  
ATOM   6574 H10  LIG     1     -11.213  -4.007  26.289  1.00  0.00      LIG  
ATOM   6575 H11  LIG     1     -12.753  -6.427  22.762  1.00  0.00      LIG  
ATOM   6576 H12  LIG     1     -14.458  -6.389  23.017  1.00  0.00      LIG  
ATOM   6577 H13  LIG     1     -14.449  -2.798  23.703  1.00  0.00      LIG  
ATOM   6578 H14  LIG     1     -13.378  -1.665  24.520  1.00  0.00      LIG  
ATOM   6579 H15  LIG     1     -13.707  -1.476  22.825  1.00  0.00      LIG  
ATOM   6580 H16  LIG     1     -11.735  -2.874  18.570  1.00  0.00      LIG  
ATOM   6581 H17  LIG     1     -12.562  -4.324  19.079  1.00  0.00      LIG  
ATOM   6582 H18  LIG     1     -10.941  -3.977  19.690  1.00  0.00      LIG  
ATOM   6583 H19  LIG     1      -9.963  -4.445  24.361  1.00  0.00      LIG  
ATOM   6584 H20  LIG     1     -10.851  -5.863  24.881  1.00  0.00      LIG  
ATOM   6585 H21  LIG     1     -10.762  -5.469  23.169  1.00  0.00      LIG  
ATOM   6586 H22  LIG     1     -14.001  -3.463  26.806  1.00  0.00      LIG  
ATOM   6587 H23  LIG     1     -13.021  -4.843  27.350  1.00  0.00      LIG  
ATOM   6588 H24  LIG     1     -14.858  -0.919  18.883  1.00  0.00      LIG  
ATOM   6589 H25  LIG     1     -13.199  -1.293  18.370  1.00  0.00      LIG  
ATOM   6590 H26  LIG     1     -10.029   0.612  20.148  1.00  0.00      LIG  
ATOM   6591 H27  LIG     1     -11.328   1.679  19.604  1.00  0.00      LIG  
ATOM   6592 H28  LIG     1     -11.011   0.168  18.743  1.00  0.00      LIG  
ATOM   6593 H29  LIG     1     -11.039   0.779  22.400  1.00  0.00      LIG  
ATOM   6594 H30  LIG     1     -12.737   0.335  22.668  1.00  0.00      LIG  
ATOM   6595 H31  LIG     1     -12.326   1.764  21.735  1.00  0.00      LIG  
ATOM   6596 H32  LIG     1     -15.730  -5.073  26.598  1.00  0.00      LIG  
ATOM   6597 H33  LIG     1     -13.854  -4.843  19.956  1.00  0.00      LIG  
ATOM   6598 H34  LIG     1     -16.091  -7.479  26.846  1.00  0.00      LIG  
ATOM   6599 H35  LIG     1     -14.662  -6.845  27.613  1.00  0.00      LIG  
ATOM   6600 H36  LIG     1     -17.299  -6.159  25.276  1.00  0.00      LIG  
ATOM   6601 H37  LIG     1     -16.101  -6.779  24.149  1.00  0.00      LIG  
ATOM   6602 H38  LIG     1     -16.438  -5.034  24.215  1.00  0.00      LIG  
ATOM   6603 H39  LIG     1     -14.346  -7.936  24.852  1.00  0.00      LIG  
ATOM   6604 H40  LIG     1     -14.660  -9.807  27.223  1.00  0.00      LIG  
ATOM   6605 H41  LIG     1     -16.403 -10.553  25.890  1.00  0.00      LIG  
ATOM   6606 H42  LIG     1     -14.027 -12.832  25.203  1.00  0.00      LIG  
ATOM   6607 H43  LIG     1     -15.632 -12.090  25.302  1.00  0.00      LIG  
ATOM   6608 H44  LIG     1     -14.607 -12.223  26.748  1.00  0.00      LIG  
ATOM   6609 H45  LIG     1     -13.489  -9.562  23.580  1.00  0.00      LIG  
ATOM   6610 H46  LIG     1     -13.561 -11.298  23.352  1.00  0.00      LIG  
ATOM   6611 H47  LIG     1     -15.069 -10.380  23.516  1.00  0.00      LIG  
ATOM   6612 H48  LIG     1     -12.234 -11.501  25.270  1.00  0.00      LIG  
ATOM   6613 H49  LIG     1     -10.542  -8.093  28.530  1.00  0.00      LIG  
ATOM   6614 H50  LIG     1     -10.853  -6.639  27.538  1.00  0.00      LIG  
ATOM   6615 H51  LIG     1     -10.372  -8.193  26.767  1.00  0.00      LIG  
TER
REMARK  Energy: 69.6413
REMARK  SimpleFitness: 69.6413
REMARK  FullFitness: -1561.2456
REMARK  InterFull: -21.6226
REMARK  IntraFull: 111.171
REMARK  solvFull: -1934.7
REMARK  surfFull: 283.906
REMARK  extraFull: 0.0
REMARK  deltaGcompsolvpol: -1934.7
REMARK  deltaGcompsolvnonpol: 283.906
REMARK  deltaGprotsolvpol: -1938.72
REMARK  deltaGprotsolvnonpol: 281.59
REMARK  deltaGligsolvpol: -13.0231
REMARK  deltaGligsolvnonpol: 16.682
REMARK  deltaGvdw: -21.6226
REMARK  deltaGelec: 0.0
REMARK  deltaG: -6.351482
REMARK  Cluster: 4
REMARK  ClusterRank: 1
ATOM   6526 O    LIG     1     -13.873  -5.477  20.693  1.00  0.00      LIG  
ATOM   6527 O1   LIG     1     -13.928   1.103  19.926  1.00  0.00      LIG  
ATOM   6528 O2   LIG     1     -12.829  -7.935  26.202  1.00  0.00      LIG  
ATOM   6529 O3   LIG     1     -16.113  -9.627  25.804  1.00  0.00      LIG  
ATOM   6530 O4   LIG     1     -12.620 -10.760  25.768  1.00  0.00      LIG  
ATOM   6531 O5   LIG     1     -13.045  -8.453  28.458  1.00  0.00      LIG  
ATOM   6532 C    LIG     1     -12.310  -3.088  23.238  1.00  0.00      LIG  
ATOM   6533 C1   LIG     1     -12.509  -3.742  21.837  1.00  0.00      LIG  
ATOM   6534 C2   LIG     1     -12.488  -2.757  20.617  1.00  0.00      LIG  
ATOM   6535 C3   LIG     1     -12.131  -4.191  24.330  1.00  0.00      LIG  
ATOM   6536 C4   LIG     1     -11.500  -1.573  20.788  1.00  0.00      LIG  
ATOM   6537 C5   LIG     1     -11.117  -2.130  23.264  1.00  0.00      LIG  
ATOM   6538 C6   LIG     1     -13.720  -4.717  21.886  1.00  0.00      LIG  
ATOM   6539 C7   LIG     1     -10.507  -1.846  21.908  1.00  0.00      LIG  
ATOM   6540 C8   LIG     1     -13.318  -5.085  24.303  1.00  0.00      LIG  
ATOM   6541 C9   LIG     1     -12.005  -0.101  20.659  1.00  0.00      LIG  
ATOM   6542 C10  LIG     1     -13.885  -2.328  20.165  1.00  0.00      LIG  
ATOM   6543 C11  LIG     1     -12.118  -3.675  25.772  1.00  0.00      LIG  
ATOM   6544 C12  LIG     1     -13.578  -5.747  22.995  1.00  0.00      LIG  
ATOM   6545 C13  LIG     1     -13.527  -2.224  23.594  1.00  0.00      LIG  
ATOM   6546 C14  LIG     1     -11.903  -3.529  19.428  1.00  0.00      LIG  
ATOM   6547 C15  LIG     1     -13.986  -5.117  25.464  1.00  0.00      LIG  
ATOM   6548 C16  LIG     1     -10.861  -5.035  24.165  1.00  0.00      LIG  
ATOM   6549 C17  LIG     1     -13.326  -4.259  26.477  1.00  0.00      LIG  
ATOM   6550 C18  LIG     1     -13.848  -1.142  19.236  1.00  0.00      LIG  
ATOM   6551 C19  LIG     1     -13.366   0.021  20.023  1.00  0.00      LIG  
ATOM   6552 C20  LIG     1     -11.040   0.631  19.735  1.00  0.00      LIG  
ATOM   6553 C21  LIG     1     -12.028   0.730  21.939  1.00  0.00      LIG  
ATOM   6554 C22  LIG     1     -15.277  -5.772  25.889  1.00  0.00      LIG  
ATOM   6555 C23  LIG     1     -15.094  -7.085  26.643  1.00  0.00      LIG  
ATOM   6556 C24  LIG     1     -16.332  -5.943  24.813  1.00  0.00      LIG  
ATOM   6557 C25  LIG     1     -14.231  -8.134  25.920  1.00  0.00      LIG  
ATOM   6558 C26  LIG     1     -14.731  -9.577  26.157  1.00  0.00      LIG  
ATOM   6559 C27  LIG     1     -13.986 -10.677  25.374  1.00  0.00      LIG  
ATOM   6560 C28  LIG     1     -14.606 -12.031  25.671  1.00  0.00      LIG  
ATOM   6561 C29  LIG     1     -14.038 -10.461  23.871  1.00  0.00      LIG  
ATOM   6562 C30  LIG     1     -12.383  -8.115  27.487  1.00  0.00      LIG  
ATOM   6563 C31  LIG     1     -10.941  -7.728  27.579  1.00  0.00      LIG  
ATOM   6564 H    LIG     1     -11.640  -4.381  21.666  1.00  0.00      LIG  
ATOM   6565 H1   LIG     1     -10.843  -1.643  19.918  1.00  0.00      LIG  
ATOM   6566 H2   LIG     1     -10.317  -2.489  23.911  1.00  0.00      LIG  
ATOM   6567 H3   LIG     1     -11.424  -1.187  23.721  1.00  0.00      LIG  
ATOM   6568 H4   LIG     1     -14.654  -4.168  22.031  1.00  0.00      LIG  
ATOM   6569 H5   LIG     1      -9.798  -1.018  21.995  1.00  0.00      LIG  
ATOM   6570 H6   LIG     1      -9.909  -2.718  21.624  1.00  0.00      LIG  
ATOM   6571 H7   LIG     1     -14.511  -2.087  21.027  1.00  0.00      LIG  
ATOM   6572 H8   LIG     1     -14.380  -3.150  19.642  1.00  0.00      LIG  
ATOM   6573 H9   LIG     1     -12.115  -2.586  25.851  1.00  0.00      LIG  
ATOM   6574 H10  LIG     1     -11.213  -4.007  26.289  1.00  0.00      LIG  
ATOM   6575 H11  LIG     1     -12.753  -6.427  22.762  1.00  0.00      LIG  
ATOM   6576 H12  LIG     1     -14.458  -6.389  23.017  1.00  0.00      LIG  
ATOM   6577 H13  LIG     1     -14.449  -2.798  23.703  1.00  0.00      LIG  
ATOM   6578 H14  LIG     1     -13.378  -1.665  24.520  1.00  0.00      LIG  
ATOM   6579 H15  LIG     1     -13.707  -1.476  22.825  1.00  0.00      LIG  
ATOM   6580 H16  LIG     1     -11.735  -2.874  18.570  1.00  0.00      LIG  
ATOM   6581 H17  LIG     1     -12.562  -4.324  19.079  1.00  0.00      LIG  
ATOM   6582 H18  LIG     1     -10.941  -3.977  19.690  1.00  0.00      LIG  
ATOM   6583 H19  LIG     1      -9.963  -4.445  24.361  1.00  0.00      LIG  
ATOM   6584 H20  LIG     1     -10.851  -5.863  24.881  1.00  0.00      LIG  
ATOM   6585 H21  LIG     1     -10.762  -5.469  23.169  1.00  0.00      LIG  
ATOM   6586 H22  LIG     1     -14.001  -3.463  26.806  1.00  0.00      LIG  
ATOM   6587 H23  LIG     1     -13.021  -4.843  27.350  1.00  0.00      LIG  
ATOM   6588 H24  LIG     1     -14.858  -0.919  18.883  1.00  0.00      LIG  
ATOM   6589 H25  LIG     1     -13.199  -1.293  18.370  1.00  0.00      LIG  
ATOM   6590 H26  LIG     1     -10.029   0.612  20.148  1.00  0.00      LIG  
ATOM   6591 H27  LIG     1     -11.328   1.679  19.604  1.00  0.00      LIG  
ATOM   6592 H28  LIG     1     -11.011   0.168  18.743  1.00  0.00      LIG  
ATOM   6593 H29  LIG     1     -11.039   0.779  22.400  1.00  0.00      LIG  
ATOM   6594 H30  LIG     1     -12.737   0.335  22.668  1.00  0.00      LIG  
ATOM   6595 H31  LIG     1     -12.326   1.764  21.735  1.00  0.00      LIG  
ATOM   6596 H32  LIG     1     -15.730  -5.073  26.598  1.00  0.00      LIG  
ATOM   6597 H33  LIG     1     -13.854  -4.843  19.956  1.00  0.00      LIG  
ATOM   6598 H34  LIG     1     -16.091  -7.479  26.846  1.00  0.00      LIG  
ATOM   6599 H35  LIG     1     -14.662  -6.845  27.613  1.00  0.00      LIG  
ATOM   6600 H36  LIG     1     -17.299  -6.159  25.276  1.00  0.00      LIG  
ATOM   6601 H37  LIG     1     -16.101  -6.779  24.149  1.00  0.00      LIG  
ATOM   6602 H38  LIG     1     -16.438  -5.034  24.215  1.00  0.00      LIG  
ATOM   6603 H39  LIG     1     -14.346  -7.936  24.852  1.00  0.00      LIG  
ATOM   6604 H40  LIG     1     -14.660  -9.807  27.223  1.00  0.00      LIG  
ATOM   6605 H41  LIG     1     -16.403 -10.553  25.890  1.00  0.00      LIG  
ATOM   6606 H42  LIG     1     -14.027 -12.832  25.203  1.00  0.00      LIG  
ATOM   6607 H43  LIG     1     -15.632 -12.090  25.302  1.00  0.00      LIG  
ATOM   6608 H44  LIG     1     -14.607 -12.223  26.748  1.00  0.00      LIG  
ATOM   6609 H45  LIG     1     -13.489  -9.562  23.580  1.00  0.00      LIG  
ATOM   6610 H46  LIG     1     -13.561 -11.298  23.352  1.00  0.00      LIG  
ATOM   6611 H47  LIG     1     -15.069 -10.380  23.516  1.00  0.00      LIG  
ATOM   6612 H48  LIG     1     -12.234 -11.501  25.270  1.00  0.00      LIG  
ATOM   6613 H49  LIG     1     -10.542  -8.093  28.530  1.00  0.00      LIG  
ATOM   6614 H50  LIG     1     -10.853  -6.639  27.538  1.00  0.00      LIG  
ATOM   6615 H51  LIG     1     -10.372  -8.193  26.767  1.00  0.00      LIG  
TER
REMARK  Energy: 69.9537
REMARK  SimpleFitness: 69.9537
REMARK  FullFitness: -1560.6829
REMARK  InterFull: -21.0318
REMARK  IntraFull: 111.257
REMARK  solvFull: -1934.91
REMARK  surfFull: 284.002
REMARK  extraFull: 0.0
REMARK  deltaGcompsolvpol: -1934.91
REMARK  deltaGcompsolvnonpol: 284.002
REMARK  deltaGprotsolvpol: -1938.72
REMARK  deltaGprotsolvnonpol: 281.59
REMARK  deltaGligsolvpol: -13.0958
REMARK  deltaGligsolvnonpol: 16.7024
REMARK  deltaGvdw: -21.0318
REMARK  deltaGelec: 0.0
REMARK  deltaG: -6.2968473
REMARK  Cluster: 4
REMARK  ClusterRank: 2
ATOM   6526 O    LIG     1     -13.755  -5.430  20.650  1.00  0.00      LIG  
ATOM   6527 O1   LIG     1     -14.123   1.149  20.191  1.00  0.00      LIG  
ATOM   6528 O2   LIG     1     -12.817  -7.916  26.158  1.00  0.00      LIG  
ATOM   6529 O3   LIG     1     -16.054  -9.700  25.827  1.00  0.00      LIG  
ATOM   6530 O4   LIG     1     -12.540 -10.755  25.897  1.00  0.00      LIG  
ATOM   6531 O5   LIG     1     -12.998  -8.329  28.439  1.00  0.00      LIG  
ATOM   6532 C    LIG     1     -12.297  -3.063  23.273  1.00  0.00      LIG  
ATOM   6533 C1   LIG     1     -12.472  -3.677  21.852  1.00  0.00      LIG  
ATOM   6534 C2   LIG     1     -12.486  -2.651  20.667  1.00  0.00      LIG  
ATOM   6535 C3   LIG     1     -12.088  -4.195  24.328  1.00  0.00      LIG  
ATOM   6536 C4   LIG     1     -11.547  -1.434  20.882  1.00  0.00      LIG  
ATOM   6537 C5   LIG     1     -11.131  -2.074  23.332  1.00  0.00      LIG  
ATOM   6538 C6   LIG     1     -13.648  -4.695  21.863  1.00  0.00      LIG  
ATOM   6539 C7   LIG     1     -10.540  -1.707  21.988  1.00  0.00      LIG  
ATOM   6540 C8   LIG     1     -13.261  -5.105  24.274  1.00  0.00      LIG  
ATOM   6541 C9   LIG     1     -12.114   0.020  20.809  1.00  0.00      LIG  
ATOM   6542 C10  LIG     1     -13.900  -2.266  20.227  1.00  0.00      LIG  
ATOM   6543 C11  LIG     1     -12.084  -3.724  25.784  1.00  0.00      LIG  
ATOM   6544 C12  LIG     1     -13.492  -5.748  22.951  1.00  0.00      LIG  
ATOM   6545 C13  LIG     1     -13.537  -2.242  23.653  1.00  0.00      LIG  
ATOM   6546 C14  LIG     1     -11.868  -3.358  19.454  1.00  0.00      LIG  
ATOM   6547 C15  LIG     1     -13.955  -5.145  25.421  1.00  0.00      LIG  
ATOM   6548 C16  LIG     1     -10.800  -5.004  24.130  1.00  0.00      LIG  
ATOM   6549 C17  LIG     1     -13.321  -4.288  26.452  1.00  0.00      LIG  
ATOM   6550 C18  LIG     1     -13.915  -1.039  19.354  1.00  0.00      LIG  
ATOM   6551 C19  LIG     1     -13.492   0.102  20.204  1.00  0.00      LIG  
ATOM   6552 C20  LIG     1     -11.203   0.820  19.887  1.00  0.00      LIG  
ATOM   6553 C21  LIG     1     -12.144   0.811  22.115  1.00  0.00      LIG  
ATOM   6554 C22  LIG     1     -15.258  -5.794  25.812  1.00  0.00      LIG  
ATOM   6555 C23  LIG     1     -15.102  -7.099  26.588  1.00  0.00      LIG  
ATOM   6556 C24  LIG     1     -16.279  -5.975  24.705  1.00  0.00      LIG  
ATOM   6557 C25  LIG     1     -14.217  -8.153  25.900  1.00  0.00      LIG  
ATOM   6558 C26  LIG     1     -14.678  -9.598  26.192  1.00  0.00      LIG  
ATOM   6559 C27  LIG     1     -13.894 -10.705  25.460  1.00  0.00      LIG  
ATOM   6560 C28  LIG     1     -14.500 -12.062  25.770  1.00  0.00      LIG  
ATOM   6561 C29  LIG     1     -13.902 -10.523  23.952  1.00  0.00      LIG  
ATOM   6562 C30  LIG     1     -12.356  -8.018  27.445  1.00  0.00      LIG  
ATOM   6563 C31  LIG     1     -10.913  -7.631  27.491  1.00  0.00      LIG  
ATOM   6564 H    LIG     1     -11.580  -4.277  21.661  1.00  0.00      LIG  
ATOM   6565 H1   LIG     1     -10.889  -1.443  20.009  1.00  0.00      LIG  
ATOM   6566 H2   LIG     1     -10.316  -2.438  23.957  1.00  0.00      LIG  
ATOM   6567 H3   LIG     1     -11.460  -1.162  23.834  1.00  0.00      LIG  
ATOM   6568 H4   LIG     1     -14.603  -4.183  22.009  1.00  0.00      LIG  
ATOM   6569 H5   LIG     1      -9.864  -0.856  22.106  1.00  0.00      LIG  
ATOM   6570 H6   LIG     1      -9.905  -2.539  21.669  1.00  0.00      LIG  
ATOM   6571 H7   LIG     1     -14.539  -2.094  21.096  1.00  0.00      LIG  
ATOM   6572 H8   LIG     1     -14.355  -3.087  19.666  1.00  0.00      LIG  
ATOM   6573 H9   LIG     1     -12.043  -2.638  25.894  1.00  0.00      LIG  
ATOM   6574 H10  LIG     1     -11.201  -4.107  26.304  1.00  0.00      LIG  
ATOM   6575 H11  LIG     1     -12.651  -6.404  22.709  1.00  0.00      LIG  
ATOM   6576 H12  LIG     1     -14.355  -6.412  22.950  1.00  0.00      LIG  
ATOM   6577 H13  LIG     1     -14.446  -2.841  23.729  1.00  0.00      LIG  
ATOM   6578 H14  LIG     1     -13.409  -1.718  24.602  1.00  0.00      LIG  
ATOM   6579 H15  LIG     1     -13.729  -1.471  22.912  1.00  0.00      LIG  
ATOM   6580 H16  LIG     1     -11.712  -2.666  18.623  1.00  0.00      LIG  
ATOM   6581 H17  LIG     1     -12.502  -4.157  19.069  1.00  0.00      LIG  
ATOM   6582 H18  LIG     1     -10.896  -3.789  19.708  1.00  0.00      LIG  
ATOM   6583 H19  LIG     1      -9.915  -4.404  24.350  1.00  0.00      LIG  
ATOM   6584 H20  LIG     1     -10.773  -5.863  24.809  1.00  0.00      LIG  
ATOM   6585 H21  LIG     1     -10.691  -5.394  23.116  1.00  0.00      LIG  
ATOM   6586 H22  LIG     1     -13.999  -3.482  26.747  1.00  0.00      LIG  
ATOM   6587 H23  LIG     1     -13.054  -4.866  27.341  1.00  0.00      LIG  
ATOM   6588 H24  LIG     1     -14.933  -0.845  19.006  1.00  0.00      LIG  
ATOM   6589 H25  LIG     1     -13.255  -1.119  18.487  1.00  0.00      LIG  
ATOM   6590 H26  LIG     1     -10.181   0.831  20.275  1.00  0.00      LIG  
ATOM   6591 H27  LIG     1     -11.537   1.859  19.798  1.00  0.00      LIG  
ATOM   6592 H28  LIG     1     -11.181   0.393  18.880  1.00  0.00      LIG  
ATOM   6593 H29  LIG     1     -11.154   0.869  22.572  1.00  0.00      LIG  
ATOM   6594 H30  LIG     1     -12.838   0.380  22.837  1.00  0.00      LIG  
ATOM   6595 H31  LIG     1     -12.466   1.843  21.944  1.00  0.00      LIG  
ATOM   6596 H32  LIG     1     -15.733  -5.086  26.497  1.00  0.00      LIG  
ATOM   6597 H33  LIG     1     -13.714  -4.781  19.927  1.00  0.00      LIG  
ATOM   6598 H34  LIG     1     -16.107  -7.490  26.758  1.00  0.00      LIG  
ATOM   6599 H35  LIG     1     -14.706  -6.851  27.572  1.00  0.00      LIG  
ATOM   6600 H36  LIG     1     -17.257  -6.204  25.138  1.00  0.00      LIG  
ATOM   6601 H37  LIG     1     -16.021  -6.804  24.043  1.00  0.00      LIG  
ATOM   6602 H38  LIG     1     -16.379  -5.065  24.106  1.00  0.00      LIG  
ATOM   6603 H39  LIG     1     -14.346  -7.997  24.827  1.00  0.00      LIG  
ATOM   6604 H40  LIG     1     -14.611  -9.780  27.268  1.00  0.00      LIG  
ATOM   6605 H41  LIG     1     -16.303 -10.640  25.893  1.00  0.00      LIG  
ATOM   6606 H42  LIG     1     -13.879 -12.866  25.363  1.00  0.00      LIG  
ATOM   6607 H43  LIG     1     -15.504 -12.158  25.351  1.00  0.00      LIG  
ATOM   6608 H44  LIG     1     -14.553 -12.217  26.852  1.00  0.00      LIG  
ATOM   6609 H45  LIG     1     -13.362  -9.618  23.659  1.00  0.00      LIG  
ATOM   6610 H46  LIG     1     -13.392 -11.360  23.467  1.00  0.00      LIG  
ATOM   6611 H47  LIG     1     -14.923 -10.470  23.564  1.00  0.00      LIG  
ATOM   6612 H48  LIG     1     -12.121 -11.488  25.415  1.00  0.00      LIG  
ATOM   6613 H49  LIG     1     -10.543  -7.785  28.508  1.00  0.00      LIG  
ATOM   6614 H50  LIG     1     -10.807  -6.575  27.227  1.00  0.00      LIG  
ATOM   6615 H51  LIG     1     -10.337  -8.262  26.808  1.00  0.00      LIG  
TER
REMARK  Energy: 69.9537
REMARK  SimpleFitness: 69.9537
REMARK  FullFitness: -1560.6829
REMARK  InterFull: -21.0318
REMARK  IntraFull: 111.257
REMARK  solvFull: -1934.91
REMARK  surfFull: 284.002
REMARK  extraFull: 0.0
REMARK  deltaGcompsolvpol: -1934.91
REMARK  deltaGcompsolvnonpol: 284.002
REMARK  deltaGprotsolvpol: -1938.72
REMARK  deltaGprotsolvnonpol: 281.59
REMARK  deltaGligsolvpol: -13.0958
REMARK  deltaGligsolvnonpol: 16.7024
REMARK  deltaGvdw: -21.0318
REMARK  deltaGelec: 0.0
REMARK  deltaG: -6.2968473
REMARK  Cluster: 4
REMARK  ClusterRank: 3
ATOM   6526 O    LIG     1     -13.755  -5.430  20.650  1.00  0.00      LIG  
ATOM   6527 O1   LIG     1     -14.123   1.149  20.191  1.00  0.00      LIG  
ATOM   6528 O2   LIG     1     -12.817  -7.916  26.158  1.00  0.00      LIG  
ATOM   6529 O3   LIG     1     -16.054  -9.700  25.827  1.00  0.00      LIG  
ATOM   6530 O4   LIG     1     -12.540 -10.755  25.897  1.00  0.00      LIG  
ATOM   6531 O5   LIG     1     -12.998  -8.329  28.439  1.00  0.00      LIG  
ATOM   6532 C    LIG     1     -12.297  -3.063  23.273  1.00  0.00      LIG  
ATOM   6533 C1   LIG     1     -12.472  -3.677  21.852  1.00  0.00      LIG  
ATOM   6534 C2   LIG     1     -12.486  -2.651  20.667  1.00  0.00      LIG  
ATOM   6535 C3   LIG     1     -12.088  -4.195  24.328  1.00  0.00      LIG  
ATOM   6536 C4   LIG     1     -11.547  -1.434  20.882  1.00  0.00      LIG  
ATOM   6537 C5   LIG     1     -11.131  -2.074  23.332  1.00  0.00      LIG  
ATOM   6538 C6   LIG     1     -13.648  -4.695  21.863  1.00  0.00      LIG  
ATOM   6539 C7   LIG     1     -10.540  -1.707  21.988  1.00  0.00      LIG  
ATOM   6540 C8   LIG     1     -13.261  -5.105  24.274  1.00  0.00      LIG  
ATOM   6541 C9   LIG     1     -12.114   0.020  20.809  1.00  0.00      LIG  
ATOM   6542 C10  LIG     1     -13.900  -2.266  20.227  1.00  0.00      LIG  
ATOM   6543 C11  LIG     1     -12.084  -3.724  25.784  1.00  0.00      LIG  
ATOM   6544 C12  LIG     1     -13.492  -5.748  22.951  1.00  0.00      LIG  
ATOM   6545 C13  LIG     1     -13.537  -2.242  23.653  1.00  0.00      LIG  
ATOM   6546 C14  LIG     1     -11.868  -3.358  19.454  1.00  0.00      LIG  
ATOM   6547 C15  LIG     1     -13.955  -5.145  25.421  1.00  0.00      LIG  
ATOM   6548 C16  LIG     1     -10.800  -5.004  24.130  1.00  0.00      LIG  
ATOM   6549 C17  LIG     1     -13.321  -4.288  26.452  1.00  0.00      LIG  
ATOM   6550 C18  LIG     1     -13.915  -1.039  19.354  1.00  0.00      LIG  
ATOM   6551 C19  LIG     1     -13.492   0.102  20.204  1.00  0.00      LIG  
ATOM   6552 C20  LIG     1     -11.203   0.820  19.887  1.00  0.00      LIG  
ATOM   6553 C21  LIG     1     -12.144   0.811  22.115  1.00  0.00      LIG  
ATOM   6554 C22  LIG     1     -15.258  -5.794  25.812  1.00  0.00      LIG  
ATOM   6555 C23  LIG     1     -15.102  -7.099  26.588  1.00  0.00      LIG  
ATOM   6556 C24  LIG     1     -16.279  -5.975  24.705  1.00  0.00      LIG  
ATOM   6557 C25  LIG     1     -14.217  -8.153  25.900  1.00  0.00      LIG  
ATOM   6558 C26  LIG     1     -14.678  -9.598  26.192  1.00  0.00      LIG  
ATOM   6559 C27  LIG     1     -13.894 -10.705  25.460  1.00  0.00      LIG  
ATOM   6560 C28  LIG     1     -14.500 -12.062  25.770  1.00  0.00      LIG  
ATOM   6561 C29  LIG     1     -13.902 -10.523  23.952  1.00  0.00      LIG  
ATOM   6562 C30  LIG     1     -12.356  -8.018  27.445  1.00  0.00      LIG  
ATOM   6563 C31  LIG     1     -10.913  -7.631  27.491  1.00  0.00      LIG  
ATOM   6564 H    LIG     1     -11.580  -4.277  21.661  1.00  0.00      LIG  
ATOM   6565 H1   LIG     1     -10.889  -1.443  20.009  1.00  0.00      LIG  
ATOM   6566 H2   LIG     1     -10.316  -2.438  23.957  1.00  0.00      LIG  
ATOM   6567 H3   LIG     1     -11.460  -1.162  23.834  1.00  0.00      LIG  
ATOM   6568 H4   LIG     1     -14.603  -4.183  22.009  1.00  0.00      LIG  
ATOM   6569 H5   LIG     1      -9.864  -0.856  22.106  1.00  0.00      LIG  
ATOM   6570 H6   LIG     1      -9.905  -2.539  21.669  1.00  0.00      LIG  
ATOM   6571 H7   LIG     1     -14.539  -2.094  21.096  1.00  0.00      LIG  
ATOM   6572 H8   LIG     1     -14.355  -3.087  19.666  1.00  0.00      LIG  
ATOM   6573 H9   LIG     1     -12.043  -2.638  25.894  1.00  0.00      LIG  
ATOM   6574 H10  LIG     1     -11.201  -4.107  26.304  1.00  0.00      LIG  
ATOM   6575 H11  LIG     1     -12.651  -6.404  22.709  1.00  0.00      LIG  
ATOM   6576 H12  LIG     1     -14.355  -6.412  22.950  1.00  0.00      LIG  
ATOM   6577 H13  LIG     1     -14.446  -2.841  23.729  1.00  0.00      LIG  
ATOM   6578 H14  LIG     1     -13.409  -1.718  24.602  1.00  0.00      LIG  
ATOM   6579 H15  LIG     1     -13.729  -1.471  22.912  1.00  0.00      LIG  
ATOM   6580 H16  LIG     1     -11.712  -2.666  18.623  1.00  0.00      LIG  
ATOM   6581 H17  LIG     1     -12.502  -4.157  19.069  1.00  0.00      LIG  
ATOM   6582 H18  LIG     1     -10.896  -3.789  19.708  1.00  0.00      LIG  
ATOM   6583 H19  LIG     1      -9.915  -4.404  24.350  1.00  0.00      LIG  
ATOM   6584 H20  LIG     1     -10.773  -5.863  24.809  1.00  0.00      LIG  
ATOM   6585 H21  LIG     1     -10.691  -5.394  23.116  1.00  0.00      LIG  
ATOM   6586 H22  LIG     1     -13.999  -3.482  26.747  1.00  0.00      LIG  
ATOM   6587 H23  LIG     1     -13.054  -4.866  27.341  1.00  0.00      LIG  
ATOM   6588 H24  LIG     1     -14.933  -0.845  19.006  1.00  0.00      LIG  
ATOM   6589 H25  LIG     1     -13.255  -1.119  18.487  1.00  0.00      LIG  
ATOM   6590 H26  LIG     1     -10.181   0.831  20.275  1.00  0.00      LIG  
ATOM   6591 H27  LIG     1     -11.537   1.859  19.798  1.00  0.00      LIG  
ATOM   6592 H28  LIG     1     -11.181   0.393  18.880  1.00  0.00      LIG  
ATOM   6593 H29  LIG     1     -11.154   0.869  22.572  1.00  0.00      LIG  
ATOM   6594 H30  LIG     1     -12.838   0.380  22.837  1.00  0.00      LIG  
ATOM   6595 H31  LIG     1     -12.466   1.843  21.944  1.00  0.00      LIG  
ATOM   6596 H32  LIG     1     -15.733  -5.086  26.497  1.00  0.00      LIG  
ATOM   6597 H33  LIG     1     -13.714  -4.781  19.927  1.00  0.00      LIG  
ATOM   6598 H34  LIG     1     -16.107  -7.490  26.758  1.00  0.00      LIG  
ATOM   6599 H35  LIG     1     -14.706  -6.851  27.572  1.00  0.00      LIG  
ATOM   6600 H36  LIG     1     -17.257  -6.204  25.138  1.00  0.00      LIG  
ATOM   6601 H37  LIG     1     -16.021  -6.804  24.043  1.00  0.00      LIG  
ATOM   6602 H38  LIG     1     -16.379  -5.065  24.106  1.00  0.00      LIG  
ATOM   6603 H39  LIG     1     -14.346  -7.997  24.827  1.00  0.00      LIG  
ATOM   6604 H40  LIG     1     -14.611  -9.780  27.268  1.00  0.00      LIG  
ATOM   6605 H41  LIG     1     -16.303 -10.640  25.893  1.00  0.00      LIG  
ATOM   6606 H42  LIG     1     -13.879 -12.866  25.363  1.00  0.00      LIG  
ATOM   6607 H43  LIG     1     -15.504 -12.158  25.351  1.00  0.00      LIG  
ATOM   6608 H44  LIG     1     -14.553 -12.217  26.852  1.00  0.00      LIG  
ATOM   6609 H45  LIG     1     -13.362  -9.618  23.659  1.00  0.00      LIG  
ATOM   6610 H46  LIG     1     -13.392 -11.360  23.467  1.00  0.00      LIG  
ATOM   6611 H47  LIG     1     -14.923 -10.470  23.564  1.00  0.00      LIG  
ATOM   6612 H48  LIG     1     -12.121 -11.488  25.415  1.00  0.00      LIG  
ATOM   6613 H49  LIG     1     -10.543  -7.785  28.508  1.00  0.00      LIG  
ATOM   6614 H50  LIG     1     -10.807  -6.575  27.227  1.00  0.00      LIG  
ATOM   6615 H51  LIG     1     -10.337  -8.262  26.808  1.00  0.00      LIG  
TER
REMARK  Energy: 69.9537
REMARK  SimpleFitness: 69.9537
REMARK  FullFitness: -1560.6829
REMARK  InterFull: -21.0318
REMARK  IntraFull: 111.257
REMARK  solvFull: -1934.91
REMARK  surfFull: 284.002
REMARK  extraFull: 0.0
REMARK  deltaGcompsolvpol: -1934.91
REMARK  deltaGcompsolvnonpol: 284.002
REMARK  deltaGprotsolvpol: -1938.72
REMARK  deltaGprotsolvnonpol: 281.59
REMARK  deltaGligsolvpol: -13.0958
REMARK  deltaGligsolvnonpol: 16.7024
REMARK  deltaGvdw: -21.0318
REMARK  deltaGelec: 0.0
REMARK  deltaG: -6.2968473
REMARK  Cluster: 4
REMARK  ClusterRank: 4
ATOM   6526 O    LIG     1     -13.755  -5.430  20.650  1.00  0.00      LIG  
ATOM   6527 O1   LIG     1     -14.123   1.149  20.191  1.00  0.00      LIG  
ATOM   6528 O2   LIG     1     -12.817  -7.916  26.158  1.00  0.00      LIG  
ATOM   6529 O3   LIG     1     -16.054  -9.700  25.827  1.00  0.00      LIG  
ATOM   6530 O4   LIG     1     -12.540 -10.755  25.897  1.00  0.00      LIG  
ATOM   6531 O5   LIG     1     -12.998  -8.329  28.439  1.00  0.00      LIG  
ATOM   6532 C    LIG     1     -12.297  -3.063  23.273  1.00  0.00      LIG  
ATOM   6533 C1   LIG     1     -12.472  -3.677  21.852  1.00  0.00      LIG  
ATOM   6534 C2   LIG     1     -12.486  -2.651  20.667  1.00  0.00      LIG  
ATOM   6535 C3   LIG     1     -12.088  -4.195  24.328  1.00  0.00      LIG  
ATOM   6536 C4   LIG     1     -11.547  -1.434  20.882  1.00  0.00      LIG  
ATOM   6537 C5   LIG     1     -11.131  -2.074  23.332  1.00  0.00      LIG  
ATOM   6538 C6   LIG     1     -13.648  -4.695  21.863  1.00  0.00      LIG  
ATOM   6539 C7   LIG     1     -10.540  -1.707  21.988  1.00  0.00      LIG  
ATOM   6540 C8   LIG     1     -13.261  -5.105  24.274  1.00  0.00      LIG  
ATOM   6541 C9   LIG     1     -12.114   0.020  20.809  1.00  0.00      LIG  
ATOM   6542 C10  LIG     1     -13.900  -2.266  20.227  1.00  0.00      LIG  
ATOM   6543 C11  LIG     1     -12.084  -3.724  25.784  1.00  0.00      LIG  
ATOM   6544 C12  LIG     1     -13.492  -5.748  22.951  1.00  0.00      LIG  
ATOM   6545 C13  LIG     1     -13.537  -2.242  23.653  1.00  0.00      LIG  
ATOM   6546 C14  LIG     1     -11.868  -3.358  19.454  1.00  0.00      LIG  
ATOM   6547 C15  LIG     1     -13.955  -5.145  25.421  1.00  0.00      LIG  
ATOM   6548 C16  LIG     1     -10.800  -5.004  24.130  1.00  0.00      LIG  
ATOM   6549 C17  LIG     1     -13.321  -4.288  26.452  1.00  0.00      LIG  
ATOM   6550 C18  LIG     1     -13.915  -1.039  19.354  1.00  0.00      LIG  
ATOM   6551 C19  LIG     1     -13.492   0.102  20.204  1.00  0.00      LIG  
ATOM   6552 C20  LIG     1     -11.203   0.820  19.887  1.00  0.00      LIG  
ATOM   6553 C21  LIG     1     -12.144   0.811  22.115  1.00  0.00      LIG  
ATOM   6554 C22  LIG     1     -15.258  -5.794  25.812  1.00  0.00      LIG  
ATOM   6555 C23  LIG     1     -15.102  -7.099  26.588  1.00  0.00      LIG  
ATOM   6556 C24  LIG     1     -16.279  -5.975  24.705  1.00  0.00      LIG  
ATOM   6557 C25  LIG     1     -14.217  -8.153  25.900  1.00  0.00      LIG  
ATOM   6558 C26  LIG     1     -14.678  -9.598  26.192  1.00  0.00      LIG  
ATOM   6559 C27  LIG     1     -13.894 -10.705  25.460  1.00  0.00      LIG  
ATOM   6560 C28  LIG     1     -14.500 -12.062  25.770  1.00  0.00      LIG  
ATOM   6561 C29  LIG     1     -13.902 -10.523  23.952  1.00  0.00      LIG  
ATOM   6562 C30  LIG     1     -12.356  -8.018  27.445  1.00  0.00      LIG  
ATOM   6563 C31  LIG     1     -10.913  -7.631  27.491  1.00  0.00      LIG  
ATOM   6564 H    LIG     1     -11.580  -4.277  21.661  1.00  0.00      LIG  
ATOM   6565 H1   LIG     1     -10.889  -1.443  20.009  1.00  0.00      LIG  
ATOM   6566 H2   LIG     1     -10.316  -2.438  23.957  1.00  0.00      LIG  
ATOM   6567 H3   LIG     1     -11.460  -1.162  23.834  1.00  0.00      LIG  
ATOM   6568 H4   LIG     1     -14.603  -4.183  22.009  1.00  0.00      LIG  
ATOM   6569 H5   LIG     1      -9.864  -0.856  22.106  1.00  0.00      LIG  
ATOM   6570 H6   LIG     1      -9.905  -2.539  21.669  1.00  0.00      LIG  
ATOM   6571 H7   LIG     1     -14.539  -2.094  21.096  1.00  0.00      LIG  
ATOM   6572 H8   LIG     1     -14.355  -3.087  19.666  1.00  0.00      LIG  
ATOM   6573 H9   LIG     1     -12.043  -2.638  25.894  1.00  0.00      LIG  
ATOM   6574 H10  LIG     1     -11.201  -4.107  26.304  1.00  0.00      LIG  
ATOM   6575 H11  LIG     1     -12.651  -6.404  22.709  1.00  0.00      LIG  
ATOM   6576 H12  LIG     1     -14.355  -6.412  22.950  1.00  0.00      LIG  
ATOM   6577 H13  LIG     1     -14.446  -2.841  23.729  1.00  0.00      LIG  
ATOM   6578 H14  LIG     1     -13.409  -1.718  24.602  1.00  0.00      LIG  
ATOM   6579 H15  LIG     1     -13.729  -1.471  22.912  1.00  0.00      LIG  
ATOM   6580 H16  LIG     1     -11.712  -2.666  18.623  1.00  0.00      LIG  
ATOM   6581 H17  LIG     1     -12.502  -4.157  19.069  1.00  0.00      LIG  
ATOM   6582 H18  LIG     1     -10.896  -3.789  19.708  1.00  0.00      LIG  
ATOM   6583 H19  LIG     1      -9.915  -4.404  24.350  1.00  0.00      LIG  
ATOM   6584 H20  LIG     1     -10.773  -5.863  24.809  1.00  0.00      LIG  
ATOM   6585 H21  LIG     1     -10.691  -5.394  23.116  1.00  0.00      LIG  
ATOM   6586 H22  LIG     1     -13.999  -3.482  26.747  1.00  0.00      LIG  
ATOM   6587 H23  LIG     1     -13.054  -4.866  27.341  1.00  0.00      LIG  
ATOM   6588 H24  LIG     1     -14.933  -0.845  19.006  1.00  0.00      LIG  
ATOM   6589 H25  LIG     1     -13.255  -1.119  18.487  1.00  0.00      LIG  
ATOM   6590 H26  LIG     1     -10.181   0.831  20.275  1.00  0.00      LIG  
ATOM   6591 H27  LIG     1     -11.537   1.859  19.798  1.00  0.00      LIG  
ATOM   6592 H28  LIG     1     -11.181   0.393  18.880  1.00  0.00      LIG  
ATOM   6593 H29  LIG     1     -11.154   0.869  22.572  1.00  0.00      LIG  
ATOM   6594 H30  LIG     1     -12.838   0.380  22.837  1.00  0.00      LIG  
ATOM   6595 H31  LIG     1     -12.466   1.843  21.944  1.00  0.00      LIG  
ATOM   6596 H32  LIG     1     -15.733  -5.086  26.497  1.00  0.00      LIG  
ATOM   6597 H33  LIG     1     -13.714  -4.781  19.927  1.00  0.00      LIG  
ATOM   6598 H34  LIG     1     -16.107  -7.490  26.758  1.00  0.00      LIG  
ATOM   6599 H35  LIG     1     -14.706  -6.851  27.572  1.00  0.00      LIG  
ATOM   6600 H36  LIG     1     -17.257  -6.204  25.138  1.00  0.00      LIG  
ATOM   6601 H37  LIG     1     -16.021  -6.804  24.043  1.00  0.00      LIG  
ATOM   6602 H38  LIG     1     -16.379  -5.065  24.106  1.00  0.00      LIG  
ATOM   6603 H39  LIG     1     -14.346  -7.997  24.827  1.00  0.00      LIG  
ATOM   6604 H40  LIG     1     -14.611  -9.780  27.268  1.00  0.00      LIG  
ATOM   6605 H41  LIG     1     -16.303 -10.640  25.893  1.00  0.00      LIG  
ATOM   6606 H42  LIG     1     -13.879 -12.866  25.363  1.00  0.00      LIG  
ATOM   6607 H43  LIG     1     -15.504 -12.158  25.351  1.00  0.00      LIG  
ATOM   6608 H44  LIG     1     -14.553 -12.217  26.852  1.00  0.00      LIG  
ATOM   6609 H45  LIG     1     -13.362  -9.618  23.659  1.00  0.00      LIG  
ATOM   6610 H46  LIG     1     -13.392 -11.360  23.467  1.00  0.00      LIG  
ATOM   6611 H47  LIG     1     -14.923 -10.470  23.564  1.00  0.00      LIG  
ATOM   6612 H48  LIG     1     -12.121 -11.488  25.415  1.00  0.00      LIG  
ATOM   6613 H49  LIG     1     -10.543  -7.785  28.508  1.00  0.00      LIG  
ATOM   6614 H50  LIG     1     -10.807  -6.575  27.227  1.00  0.00      LIG  
ATOM   6615 H51  LIG     1     -10.337  -8.262  26.808  1.00  0.00      LIG  
TER
REMARK  Energy: 69.9537
REMARK  SimpleFitness: 69.9537
REMARK  FullFitness: -1560.6829
REMARK  InterFull: -21.0318
REMARK  IntraFull: 111.257
REMARK  solvFull: -1934.91
REMARK  surfFull: 284.002
REMARK  extraFull: 0.0
REMARK  deltaGcompsolvpol: -1934.91
REMARK  deltaGcompsolvnonpol: 284.002
REMARK  deltaGprotsolvpol: -1938.72
REMARK  deltaGprotsolvnonpol: 281.59
REMARK  deltaGligsolvpol: -13.0958
REMARK  deltaGligsolvnonpol: 16.7024
REMARK  deltaGvdw: -21.0318
REMARK  deltaGelec: 0.0
REMARK  deltaG: -6.2968473
REMARK  Cluster: 4
REMARK  ClusterRank: 5
ATOM   6526 O    LIG     1     -13.755  -5.430  20.650  1.00  0.00      LIG  
ATOM   6527 O1   LIG     1     -14.123   1.149  20.191  1.00  0.00      LIG  
ATOM   6528 O2   LIG     1     -12.817  -7.916  26.158  1.00  0.00      LIG  
ATOM   6529 O3   LIG     1     -16.054  -9.700  25.827  1.00  0.00      LIG  
ATOM   6530 O4   LIG     1     -12.540 -10.755  25.897  1.00  0.00      LIG  
ATOM   6531 O5   LIG     1     -12.998  -8.329  28.439  1.00  0.00      LIG  
ATOM   6532 C    LIG     1     -12.297  -3.063  23.273  1.00  0.00      LIG  
ATOM   6533 C1   LIG     1     -12.472  -3.677  21.852  1.00  0.00      LIG  
ATOM   6534 C2   LIG     1     -12.486  -2.651  20.667  1.00  0.00      LIG  
ATOM   6535 C3   LIG     1     -12.088  -4.195  24.328  1.00  0.00      LIG  
ATOM   6536 C4   LIG     1     -11.547  -1.434  20.882  1.00  0.00      LIG  
ATOM   6537 C5   LIG     1     -11.131  -2.074  23.332  1.00  0.00      LIG  
ATOM   6538 C6   LIG     1     -13.648  -4.695  21.863  1.00  0.00      LIG  
ATOM   6539 C7   LIG     1     -10.540  -1.707  21.988  1.00  0.00      LIG  
ATOM   6540 C8   LIG     1     -13.261  -5.105  24.274  1.00  0.00      LIG  
ATOM   6541 C9   LIG     1     -12.114   0.020  20.809  1.00  0.00      LIG  
ATOM   6542 C10  LIG     1     -13.900  -2.266  20.227  1.00  0.00      LIG  
ATOM   6543 C11  LIG     1     -12.084  -3.724  25.784  1.00  0.00      LIG  
ATOM   6544 C12  LIG     1     -13.492  -5.748  22.951  1.00  0.00      LIG  
ATOM   6545 C13  LIG     1     -13.537  -2.242  23.653  1.00  0.00      LIG  
ATOM   6546 C14  LIG     1     -11.868  -3.358  19.454  1.00  0.00      LIG  
ATOM   6547 C15  LIG     1     -13.955  -5.145  25.421  1.00  0.00      LIG  
ATOM   6548 C16  LIG     1     -10.800  -5.004  24.130  1.00  0.00      LIG  
ATOM   6549 C17  LIG     1     -13.321  -4.288  26.452  1.00  0.00      LIG  
ATOM   6550 C18  LIG     1     -13.915  -1.039  19.354  1.00  0.00      LIG  
ATOM   6551 C19  LIG     1     -13.492   0.102  20.204  1.00  0.00      LIG  
ATOM   6552 C20  LIG     1     -11.203   0.820  19.887  1.00  0.00      LIG  
ATOM   6553 C21  LIG     1     -12.144   0.811  22.115  1.00  0.00      LIG  
ATOM   6554 C22  LIG     1     -15.258  -5.794  25.812  1.00  0.00      LIG  
ATOM   6555 C23  LIG     1     -15.102  -7.099  26.588  1.00  0.00      LIG  
ATOM   6556 C24  LIG     1     -16.279  -5.975  24.705  1.00  0.00      LIG  
ATOM   6557 C25  LIG     1     -14.217  -8.153  25.900  1.00  0.00      LIG  
ATOM   6558 C26  LIG     1     -14.678  -9.598  26.192  1.00  0.00      LIG  
ATOM   6559 C27  LIG     1     -13.894 -10.705  25.460  1.00  0.00      LIG  
ATOM   6560 C28  LIG     1     -14.500 -12.062  25.770  1.00  0.00      LIG  
ATOM   6561 C29  LIG     1     -13.902 -10.523  23.952  1.00  0.00      LIG  
ATOM   6562 C30  LIG     1     -12.356  -8.018  27.445  1.00  0.00      LIG  
ATOM   6563 C31  LIG     1     -10.913  -7.631  27.491  1.00  0.00      LIG  
ATOM   6564 H    LIG     1     -11.580  -4.277  21.661  1.00  0.00      LIG  
ATOM   6565 H1   LIG     1     -10.889  -1.443  20.009  1.00  0.00      LIG  
ATOM   6566 H2   LIG     1     -10.316  -2.438  23.957  1.00  0.00      LIG  
ATOM   6567 H3   LIG     1     -11.460  -1.162  23.834  1.00  0.00      LIG  
ATOM   6568 H4   LIG     1     -14.603  -4.183  22.009  1.00  0.00      LIG  
ATOM   6569 H5   LIG     1      -9.864  -0.856  22.106  1.00  0.00      LIG  
ATOM   6570 H6   LIG     1      -9.905  -2.539  21.669  1.00  0.00      LIG  
ATOM   6571 H7   LIG     1     -14.539  -2.094  21.096  1.00  0.00      LIG  
ATOM   6572 H8   LIG     1     -14.355  -3.087  19.666  1.00  0.00      LIG  
ATOM   6573 H9   LIG     1     -12.043  -2.638  25.894  1.00  0.00      LIG  
ATOM   6574 H10  LIG     1     -11.201  -4.107  26.304  1.00  0.00      LIG  
ATOM   6575 H11  LIG     1     -12.651  -6.404  22.709  1.00  0.00      LIG  
ATOM   6576 H12  LIG     1     -14.355  -6.412  22.950  1.00  0.00      LIG  
ATOM   6577 H13  LIG     1     -14.446  -2.841  23.729  1.00  0.00      LIG  
ATOM   6578 H14  LIG     1     -13.409  -1.718  24.602  1.00  0.00      LIG  
ATOM   6579 H15  LIG     1     -13.729  -1.471  22.912  1.00  0.00      LIG  
ATOM   6580 H16  LIG     1     -11.712  -2.666  18.623  1.00  0.00      LIG  
ATOM   6581 H17  LIG     1     -12.502  -4.157  19.069  1.00  0.00      LIG  
ATOM   6582 H18  LIG     1     -10.896  -3.789  19.708  1.00  0.00      LIG  
ATOM   6583 H19  LIG     1      -9.915  -4.404  24.350  1.00  0.00      LIG  
ATOM   6584 H20  LIG     1     -10.773  -5.863  24.809  1.00  0.00      LIG  
ATOM   6585 H21  LIG     1     -10.691  -5.394  23.116  1.00  0.00      LIG  
ATOM   6586 H22  LIG     1     -13.999  -3.482  26.747  1.00  0.00      LIG  
ATOM   6587 H23  LIG     1     -13.054  -4.866  27.341  1.00  0.00      LIG  
ATOM   6588 H24  LIG     1     -14.933  -0.845  19.006  1.00  0.00      LIG  
ATOM   6589 H25  LIG     1     -13.255  -1.119  18.487  1.00  0.00      LIG  
ATOM   6590 H26  LIG     1     -10.181   0.831  20.275  1.00  0.00      LIG  
ATOM   6591 H27  LIG     1     -11.537   1.859  19.798  1.00  0.00      LIG  
ATOM   6592 H28  LIG     1     -11.181   0.393  18.880  1.00  0.00      LIG  
ATOM   6593 H29  LIG     1     -11.154   0.869  22.572  1.00  0.00      LIG  
ATOM   6594 H30  LIG     1     -12.838   0.380  22.837  1.00  0.00      LIG  
ATOM   6595 H31  LIG     1     -12.466   1.843  21.944  1.00  0.00      LIG  
ATOM   6596 H32  LIG     1     -15.733  -5.086  26.497  1.00  0.00      LIG  
ATOM   6597 H33  LIG     1     -13.714  -4.781  19.927  1.00  0.00      LIG  
ATOM   6598 H34  LIG     1     -16.107  -7.490  26.758  1.00  0.00      LIG  
ATOM   6599 H35  LIG     1     -14.706  -6.851  27.572  1.00  0.00      LIG  
ATOM   6600 H36  LIG     1     -17.257  -6.204  25.138  1.00  0.00      LIG  
ATOM   6601 H37  LIG     1     -16.021  -6.804  24.043  1.00  0.00      LIG  
ATOM   6602 H38  LIG     1     -16.379  -5.065  24.106  1.00  0.00      LIG  
ATOM   6603 H39  LIG     1     -14.346  -7.997  24.827  1.00  0.00      LIG  
ATOM   6604 H40  LIG     1     -14.611  -9.780  27.268  1.00  0.00      LIG  
ATOM   6605 H41  LIG     1     -16.303 -10.640  25.893  1.00  0.00      LIG  
ATOM   6606 H42  LIG     1     -13.879 -12.866  25.363  1.00  0.00      LIG  
ATOM   6607 H43  LIG     1     -15.504 -12.158  25.351  1.00  0.00      LIG  
ATOM   6608 H44  LIG     1     -14.553 -12.217  26.852  1.00  0.00      LIG  
ATOM   6609 H45  LIG     1     -13.362  -9.618  23.659  1.00  0.00      LIG  
ATOM   6610 H46  LIG     1     -13.392 -11.360  23.467  1.00  0.00      LIG  
ATOM   6611 H47  LIG     1     -14.923 -10.470  23.564  1.00  0.00      LIG  
ATOM   6612 H48  LIG     1     -12.121 -11.488  25.415  1.00  0.00      LIG  
ATOM   6613 H49  LIG     1     -10.543  -7.785  28.508  1.00  0.00      LIG  
ATOM   6614 H50  LIG     1     -10.807  -6.575  27.227  1.00  0.00      LIG  
ATOM   6615 H51  LIG     1     -10.337  -8.262  26.808  1.00  0.00      LIG  
TER
REMARK  Energy: 70.9114
REMARK  SimpleFitness: 70.9114
REMARK  FullFitness: -1559.7944
REMARK  InterFull: -19.9205
REMARK  IntraFull: 111.18
REMARK  solvFull: -1935.34
REMARK  surfFull: 284.286
REMARK  extraFull: 0.0
REMARK  deltaGcompsolvpol: -1935.34
REMARK  deltaGcompsolvnonpol: 284.286
REMARK  deltaGprotsolvpol: -1938.72
REMARK  deltaGprotsolvnonpol: 281.59
REMARK  deltaGligsolvpol: -13.0361
REMARK  deltaGligsolvnonpol: 16.7029
REMARK  deltaGvdw: -19.9205
REMARK  deltaGelec: 0.0
REMARK  deltaG: -6.1948647
REMARK  Cluster: 4
REMARK  ClusterRank: 6
ATOM   6526 O    LIG     1     -13.509  -5.291  20.615  1.00  0.00      LIG  
ATOM   6527 O1   LIG     1     -14.037   1.284  20.462  1.00  0.00      LIG  
ATOM   6528 O2   LIG     1     -12.724  -7.935  26.333  1.00  0.00      LIG  
ATOM   6529 O3   LIG     1     -15.870  -9.751  25.571  1.00  0.00      LIG  
ATOM   6530 O4   LIG     1     -12.383 -10.780  26.065  1.00  0.00      LIG  
ATOM   6531 O5   LIG     1     -13.142  -8.436  28.563  1.00  0.00      LIG  
ATOM   6532 C    LIG     1     -12.252  -2.994  23.396  1.00  0.00      LIG  
ATOM   6533 C1   LIG     1     -12.336  -3.557  21.946  1.00  0.00      LIG  
ATOM   6534 C2   LIG     1     -12.315  -2.484  20.802  1.00  0.00      LIG  
ATOM   6535 C3   LIG     1     -12.073  -4.159  24.419  1.00  0.00      LIG  
ATOM   6536 C4   LIG     1     -11.415  -1.257  21.114  1.00  0.00      LIG  
ATOM   6537 C5   LIG     1     -11.115  -1.983  23.555  1.00  0.00      LIG  
ATOM   6538 C6   LIG     1     -13.487  -4.599  21.858  1.00  0.00      LIG  
ATOM   6539 C7   LIG     1     -10.460  -1.559  22.258  1.00  0.00      LIG  
ATOM   6540 C8   LIG     1     -13.222  -5.092  24.274  1.00  0.00      LIG  
ATOM   6541 C9   LIG     1     -12.010   0.187  21.075  1.00  0.00      LIG  
ATOM   6542 C10  LIG     1     -13.715  -2.114  20.307  1.00  0.00      LIG  
ATOM   6543 C11  LIG     1     -12.149  -3.740  25.888  1.00  0.00      LIG  
ATOM   6544 C12  LIG     1     -13.370  -5.687  22.916  1.00  0.00      LIG  
ATOM   6545 C13  LIG     1     -13.529  -2.213  23.737  1.00  0.00      LIG  
ATOM   6546 C14  LIG     1     -11.624  -3.123  19.591  1.00  0.00      LIG  
ATOM   6547 C15  LIG     1     -13.963  -5.197  25.387  1.00  0.00      LIG  
ATOM   6548 C16  LIG     1     -10.761  -4.937  24.259  1.00  0.00      LIG  
ATOM   6549 C17  LIG     1     -13.400  -4.361  26.475  1.00  0.00      LIG  
ATOM   6550 C18  LIG     1     -13.726  -0.841  19.503  1.00  0.00      LIG  
ATOM   6551 C19  LIG     1     -13.371   0.260  20.434  1.00  0.00      LIG  
ATOM   6552 C20  LIG     1     -11.091   1.037  20.206  1.00  0.00      LIG  
ATOM   6553 C21  LIG     1     -12.093   0.931  22.405  1.00  0.00      LIG  
ATOM   6554 C22  LIG     1     -15.253  -5.910  25.711  1.00  0.00      LIG  
ATOM   6555 C23  LIG     1     -15.055  -7.171  26.545  1.00  0.00      LIG  
ATOM   6556 C24  LIG     1     -16.182  -6.213  24.552  1.00  0.00      LIG  
ATOM   6557 C25  LIG     1     -14.083  -8.187  25.920  1.00  0.00      LIG  
ATOM   6558 C26  LIG     1     -14.551  -9.646  26.107  1.00  0.00      LIG  
ATOM   6559 C27  LIG     1     -13.661 -10.716  25.442  1.00  0.00      LIG  
ATOM   6560 C28  LIG     1     -14.291 -12.088  25.603  1.00  0.00      LIG  
ATOM   6561 C29  LIG     1     -13.457 -10.466  23.957  1.00  0.00      LIG  
ATOM   6562 C30  LIG     1     -12.404  -8.075  27.659  1.00  0.00      LIG  
ATOM   6563 C31  LIG     1     -10.973  -7.694  27.868  1.00  0.00      LIG  
ATOM   6564 H    LIG     1     -11.421  -4.128  21.779  1.00  0.00      LIG  
ATOM   6565 H1   LIG     1     -10.713  -1.218  20.276  1.00  0.00      LIG  
ATOM   6566 H2   LIG     1     -10.326  -2.351  24.212  1.00  0.00      LIG  
ATOM   6567 H3   LIG     1     -11.491  -1.098  24.071  1.00  0.00      LIG  
ATOM   6568 H4   LIG     1     -14.459  -4.112  21.967  1.00  0.00      LIG  
ATOM   6569 H5   LIG     1      -9.803  -0.706  22.441  1.00  0.00      LIG  
ATOM   6570 H6   LIG     1      -9.799  -2.372  21.942  1.00  0.00      LIG  
ATOM   6571 H7   LIG     1     -14.404  -2.008  21.148  1.00  0.00      LIG  
ATOM   6572 H8   LIG     1     -14.114  -2.915  19.680  1.00  0.00      LIG  
ATOM   6573 H9   LIG     1     -12.144  -2.659  26.039  1.00  0.00      LIG  
ATOM   6574 H10  LIG     1     -11.281  -4.119  26.436  1.00  0.00      LIG  
ATOM   6575 H11  LIG     1     -12.506  -6.322  22.698  1.00  0.00      LIG  
ATOM   6576 H12  LIG     1     -14.220  -6.363  22.839  1.00  0.00      LIG  
ATOM   6577 H13  LIG     1     -14.429  -2.832  23.730  1.00  0.00      LIG  
ATOM   6578 H14  LIG     1     -13.469  -1.735  24.717  1.00  0.00      LIG  
ATOM   6579 H15  LIG     1     -13.691  -1.410  23.024  1.00  0.00      LIG  
ATOM   6580 H16  LIG     1     -11.468  -2.395  18.790  1.00  0.00      LIG  
ATOM   6581 H17  LIG     1     -12.207  -3.934  19.155  1.00  0.00      LIG  
ATOM   6582 H18  LIG     1     -10.644  -3.521  19.868  1.00  0.00      LIG  
ATOM   6583 H19  LIG     1      -9.898  -4.321  24.523  1.00  0.00      LIG  
ATOM   6584 H20  LIG     1     -10.742  -5.804  24.928  1.00  0.00      LIG  
ATOM   6585 H21  LIG     1     -10.603  -5.310  23.245  1.00  0.00      LIG  
ATOM   6586 H22  LIG     1     -14.113  -3.584  26.766  1.00  0.00      LIG  
ATOM   6587 H23  LIG     1     -13.157  -4.962  27.355  1.00  0.00      LIG  
ATOM   6588 H24  LIG     1     -14.733  -0.652  19.120  1.00  0.00      LIG  
ATOM   6589 H25  LIG     1     -13.026  -0.856  18.664  1.00  0.00      LIG  
ATOM   6590 H26  LIG     1     -10.082   1.060  20.627  1.00  0.00      LIG  
ATOM   6591 H27  LIG     1     -11.448   2.069  20.138  1.00  0.00      LIG  
ATOM   6592 H28  LIG     1     -11.026   0.643  19.187  1.00  0.00      LIG  
ATOM   6593 H29  LIG     1     -11.116   0.994  22.890  1.00  0.00      LIG  
ATOM   6594 H30  LIG     1     -12.797   0.460  23.092  1.00  0.00      LIG  
ATOM   6595 H31  LIG     1     -12.434   1.961  22.261  1.00  0.00      LIG  
ATOM   6596 H32  LIG     1     -15.818  -5.212  26.336  1.00  0.00      LIG  
ATOM   6597 H33  LIG     1     -13.449  -4.614  19.920  1.00  0.00      LIG  
ATOM   6598 H34  LIG     1     -16.040  -7.620  26.693  1.00  0.00      LIG  
ATOM   6599 H35  LIG     1     -14.714  -6.866  27.535  1.00  0.00      LIG  
ATOM   6600 H36  LIG     1     -17.157  -6.530  24.931  1.00  0.00      LIG  
ATOM   6601 H37  LIG     1     -15.803  -7.024  23.927  1.00  0.00      LIG  
ATOM   6602 H38  LIG     1     -16.331  -5.329  23.925  1.00  0.00      LIG  
ATOM   6603 H39  LIG     1     -14.093  -7.996  24.845  1.00  0.00      LIG  
ATOM   6604 H40  LIG     1     -14.613  -9.863  27.176  1.00  0.00      LIG  
ATOM   6605 H41  LIG     1     -16.142 -10.684  25.646  1.00  0.00      LIG  
ATOM   6606 H42  LIG     1     -13.618 -12.868  25.235  1.00  0.00      LIG  
ATOM   6607 H43  LIG     1     -15.235 -12.165  25.057  1.00  0.00      LIG  
ATOM   6608 H44  LIG     1     -14.478 -12.299  26.659  1.00  0.00      LIG  
ATOM   6609 H45  LIG     1     -12.888  -9.549  23.784  1.00  0.00      LIG  
ATOM   6610 H46  LIG     1     -12.877 -11.280  23.513  1.00  0.00      LIG  
ATOM   6611 H47  LIG     1     -14.413 -10.396  23.430  1.00  0.00      LIG  
ATOM   6612 H48  LIG     1     -11.894 -11.495  25.621  1.00  0.00      LIG  
ATOM   6613 H49  LIG     1     -10.733  -7.811  28.928  1.00  0.00      LIG  
ATOM   6614 H50  LIG     1     -10.824  -6.649  27.581  1.00  0.00      LIG  
ATOM   6615 H51  LIG     1     -10.325  -8.353  27.283  1.00  0.00      LIG  
TER
REMARK  Energy: 70.9114
REMARK  SimpleFitness: 70.9114
REMARK  FullFitness: -1559.7944
REMARK  InterFull: -19.9205
REMARK  IntraFull: 111.18
REMARK  solvFull: -1935.34
REMARK  surfFull: 284.286
REMARK  extraFull: 0.0
REMARK  deltaGcompsolvpol: -1935.34
REMARK  deltaGcompsolvnonpol: 284.286
REMARK  deltaGprotsolvpol: -1938.72
REMARK  deltaGprotsolvnonpol: 281.59
REMARK  deltaGligsolvpol: -13.0361
REMARK  deltaGligsolvnonpol: 16.7029
REMARK  deltaGvdw: -19.9205
REMARK  deltaGelec: 0.0
REMARK  deltaG: -6.1948647
REMARK  Cluster: 4
REMARK  ClusterRank: 7
ATOM   6526 O    LIG     1     -13.509  -5.291  20.615  1.00  0.00      LIG  
ATOM   6527 O1   LIG     1     -14.037   1.284  20.462  1.00  0.00      LIG  
ATOM   6528 O2   LIG     1     -12.724  -7.935  26.333  1.00  0.00      LIG  
ATOM   6529 O3   LIG     1     -15.870  -9.751  25.571  1.00  0.00      LIG  
ATOM   6530 O4   LIG     1     -12.383 -10.780  26.065  1.00  0.00      LIG  
ATOM   6531 O5   LIG     1     -13.142  -8.436  28.563  1.00  0.00      LIG  
ATOM   6532 C    LIG     1     -12.252  -2.994  23.396  1.00  0.00      LIG  
ATOM   6533 C1   LIG     1     -12.336  -3.557  21.946  1.00  0.00      LIG  
ATOM   6534 C2   LIG     1     -12.315  -2.484  20.802  1.00  0.00      LIG  
ATOM   6535 C3   LIG     1     -12.073  -4.159  24.419  1.00  0.00      LIG  
ATOM   6536 C4   LIG     1     -11.415  -1.257  21.114  1.00  0.00      LIG  
ATOM   6537 C5   LIG     1     -11.115  -1.983  23.555  1.00  0.00      LIG  
ATOM   6538 C6   LIG     1     -13.487  -4.599  21.858  1.00  0.00      LIG  
ATOM   6539 C7   LIG     1     -10.460  -1.559  22.258  1.00  0.00      LIG  
ATOM   6540 C8   LIG     1     -13.222  -5.092  24.274  1.00  0.00      LIG  
ATOM   6541 C9   LIG     1     -12.010   0.187  21.075  1.00  0.00      LIG  
ATOM   6542 C10  LIG     1     -13.715  -2.114  20.307  1.00  0.00      LIG  
ATOM   6543 C11  LIG     1     -12.149  -3.740  25.888  1.00  0.00      LIG  
ATOM   6544 C12  LIG     1     -13.370  -5.687  22.916  1.00  0.00      LIG  
ATOM   6545 C13  LIG     1     -13.529  -2.213  23.737  1.00  0.00      LIG  
ATOM   6546 C14  LIG     1     -11.624  -3.123  19.591  1.00  0.00      LIG  
ATOM   6547 C15  LIG     1     -13.963  -5.197  25.387  1.00  0.00      LIG  
ATOM   6548 C16  LIG     1     -10.761  -4.937  24.259  1.00  0.00      LIG  
ATOM   6549 C17  LIG     1     -13.400  -4.361  26.475  1.00  0.00      LIG  
ATOM   6550 C18  LIG     1     -13.726  -0.841  19.503  1.00  0.00      LIG  
ATOM   6551 C19  LIG     1     -13.371   0.260  20.434  1.00  0.00      LIG  
ATOM   6552 C20  LIG     1     -11.091   1.037  20.206  1.00  0.00      LIG  
ATOM   6553 C21  LIG     1     -12.093   0.931  22.405  1.00  0.00      LIG  
ATOM   6554 C22  LIG     1     -15.253  -5.910  25.711  1.00  0.00      LIG  
ATOM   6555 C23  LIG     1     -15.055  -7.171  26.545  1.00  0.00      LIG  
ATOM   6556 C24  LIG     1     -16.182  -6.213  24.552  1.00  0.00      LIG  
ATOM   6557 C25  LIG     1     -14.083  -8.187  25.920  1.00  0.00      LIG  
ATOM   6558 C26  LIG     1     -14.551  -9.646  26.107  1.00  0.00      LIG  
ATOM   6559 C27  LIG     1     -13.661 -10.716  25.442  1.00  0.00      LIG  
ATOM   6560 C28  LIG     1     -14.291 -12.088  25.603  1.00  0.00      LIG  
ATOM   6561 C29  LIG     1     -13.457 -10.466  23.957  1.00  0.00      LIG  
ATOM   6562 C30  LIG     1     -12.404  -8.075  27.659  1.00  0.00      LIG  
ATOM   6563 C31  LIG     1     -10.973  -7.694  27.868  1.00  0.00      LIG  
ATOM   6564 H    LIG     1     -11.421  -4.128  21.779  1.00  0.00      LIG  
ATOM   6565 H1   LIG     1     -10.713  -1.218  20.276  1.00  0.00      LIG  
ATOM   6566 H2   LIG     1     -10.326  -2.351  24.212  1.00  0.00      LIG  
ATOM   6567 H3   LIG     1     -11.491  -1.098  24.071  1.00  0.00      LIG  
ATOM   6568 H4   LIG     1     -14.459  -4.112  21.967  1.00  0.00      LIG  
ATOM   6569 H5   LIG     1      -9.803  -0.706  22.441  1.00  0.00      LIG  
ATOM   6570 H6   LIG     1      -9.799  -2.372  21.942  1.00  0.00      LIG  
ATOM   6571 H7   LIG     1     -14.404  -2.008  21.148  1.00  0.00      LIG  
ATOM   6572 H8   LIG     1     -14.114  -2.915  19.680  1.00  0.00      LIG  
ATOM   6573 H9   LIG     1     -12.144  -2.659  26.039  1.00  0.00      LIG  
ATOM   6574 H10  LIG     1     -11.281  -4.119  26.436  1.00  0.00      LIG  
ATOM   6575 H11  LIG     1     -12.506  -6.322  22.698  1.00  0.00      LIG  
ATOM   6576 H12  LIG     1     -14.220  -6.363  22.839  1.00  0.00      LIG  
ATOM   6577 H13  LIG     1     -14.429  -2.832  23.730  1.00  0.00      LIG  
ATOM   6578 H14  LIG     1     -13.469  -1.735  24.717  1.00  0.00      LIG  
ATOM   6579 H15  LIG     1     -13.691  -1.410  23.024  1.00  0.00      LIG  
ATOM   6580 H16  LIG     1     -11.468  -2.395  18.790  1.00  0.00      LIG  
ATOM   6581 H17  LIG     1     -12.207  -3.934  19.155  1.00  0.00      LIG  
ATOM   6582 H18  LIG     1     -10.644  -3.521  19.868  1.00  0.00      LIG  
ATOM   6583 H19  LIG     1      -9.898  -4.321  24.523  1.00  0.00      LIG  
ATOM   6584 H20  LIG     1     -10.742  -5.804  24.928  1.00  0.00      LIG  
ATOM   6585 H21  LIG     1     -10.603  -5.310  23.245  1.00  0.00      LIG  
ATOM   6586 H22  LIG     1     -14.113  -3.584  26.766  1.00  0.00      LIG  
ATOM   6587 H23  LIG     1     -13.157  -4.962  27.355  1.00  0.00      LIG  
ATOM   6588 H24  LIG     1     -14.733  -0.652  19.120  1.00  0.00      LIG  
ATOM   6589 H25  LIG     1     -13.026  -0.856  18.664  1.00  0.00      LIG  
ATOM   6590 H26  LIG     1     -10.082   1.060  20.627  1.00  0.00      LIG  
ATOM   6591 H27  LIG     1     -11.448   2.069  20.138  1.00  0.00      LIG  
ATOM   6592 H28  LIG     1     -11.026   0.643  19.187  1.00  0.00      LIG  
ATOM   6593 H29  LIG     1     -11.116   0.994  22.890  1.00  0.00      LIG  
ATOM   6594 H30  LIG     1     -12.797   0.460  23.092  1.00  0.00      LIG  
ATOM   6595 H31  LIG     1     -12.434   1.961  22.261  1.00  0.00      LIG  
ATOM   6596 H32  LIG     1     -15.818  -5.212  26.336  1.00  0.00      LIG  
ATOM   6597 H33  LIG     1     -13.449  -4.614  19.920  1.00  0.00      LIG  
ATOM   6598 H34  LIG     1     -16.040  -7.620  26.693  1.00  0.00      LIG  
ATOM   6599 H35  LIG     1     -14.714  -6.866  27.535  1.00  0.00      LIG  
ATOM   6600 H36  LIG     1     -17.157  -6.530  24.931  1.00  0.00      LIG  
ATOM   6601 H37  LIG     1     -15.803  -7.024  23.927  1.00  0.00      LIG  
ATOM   6602 H38  LIG     1     -16.331  -5.329  23.925  1.00  0.00      LIG  
ATOM   6603 H39  LIG     1     -14.093  -7.996  24.845  1.00  0.00      LIG  
ATOM   6604 H40  LIG     1     -14.613  -9.863  27.176  1.00  0.00      LIG  
ATOM   6605 H41  LIG     1     -16.142 -10.684  25.646  1.00  0.00      LIG  
ATOM   6606 H42  LIG     1     -13.618 -12.868  25.235  1.00  0.00      LIG  
ATOM   6607 H43  LIG     1     -15.235 -12.165  25.057  1.00  0.00      LIG  
ATOM   6608 H44  LIG     1     -14.478 -12.299  26.659  1.00  0.00      LIG  
ATOM   6609 H45  LIG     1     -12.888  -9.549  23.784  1.00  0.00      LIG  
ATOM   6610 H46  LIG     1     -12.877 -11.280  23.513  1.00  0.00      LIG  
ATOM   6611 H47  LIG     1     -14.413 -10.396  23.430  1.00  0.00      LIG  
ATOM   6612 H48  LIG     1     -11.894 -11.495  25.621  1.00  0.00      LIG  
ATOM   6613 H49  LIG     1     -10.733  -7.811  28.928  1.00  0.00      LIG  
ATOM   6614 H50  LIG     1     -10.824  -6.649  27.581  1.00  0.00      LIG  
ATOM   6615 H51  LIG     1     -10.325  -8.353  27.283  1.00  0.00      LIG  
TER
REMARK  Energy: 68.3169
REMARK  SimpleFitness: 68.3169
REMARK  FullFitness: -1560.9802
REMARK  InterFull: -30.8372
REMARK  IntraFull: 117.385
REMARK  solvFull: -1930.13
REMARK  surfFull: 282.602
REMARK  extraFull: 0.0
REMARK  deltaGcompsolvpol: -1930.13
REMARK  deltaGcompsolvnonpol: 282.602
REMARK  deltaGprotsolvpol: -1938.72
REMARK  deltaGprotsolvnonpol: 281.59
REMARK  deltaGligsolvpol: -12.4246
REMARK  deltaGligsolvnonpol: 16.7825
REMARK  deltaGvdw: -30.8372
REMARK  deltaGelec: 0.0
REMARK  deltaG: -7.1129975
REMARK  Cluster: 5
REMARK  ClusterRank: 0
ATOM   6526 O    LIG     1     -15.161   1.822  19.308  1.00  0.00      LIG  
ATOM   6527 O1   LIG     1     -13.737   5.826  24.445  1.00  0.00      LIG  
ATOM   6528 O2   LIG     1     -14.392  -4.494  23.936  1.00  0.00      LIG  
ATOM   6529 O3   LIG     1     -15.401  -6.648  21.089  1.00  0.00      LIG  
ATOM   6530 O4   LIG     1     -14.887  -8.748  22.922  1.00  0.00      LIG  
ATOM   6531 O5   LIG     1     -16.702  -4.467  24.167  1.00  0.00      LIG  
ATOM   6532 C    LIG     1     -12.220   1.038  21.617  1.00  0.00      LIG  
ATOM   6533 C1   LIG     1     -13.062   1.910  20.640  1.00  0.00      LIG  
ATOM   6534 C2   LIG     1     -13.211   3.425  21.018  1.00  0.00      LIG  
ATOM   6535 C3   LIG     1     -11.907  -0.335  20.950  1.00  0.00      LIG  
ATOM   6536 C4   LIG     1     -11.965   4.029  21.712  1.00  0.00      LIG  
ATOM   6537 C5   LIG     1     -10.913   1.714  22.036  1.00  0.00      LIG  
ATOM   6538 C6   LIG     1     -14.380   1.160  20.297  1.00  0.00      LIG  
ATOM   6539 C7   LIG     1     -10.748   3.133  21.538  1.00  0.00      LIG  
ATOM   6540 C8   LIG     1     -13.167  -1.011  20.556  1.00  0.00      LIG  
ATOM   6541 C9   LIG     1     -12.104   4.730  23.101  1.00  0.00      LIG  
ATOM   6542 C10  LIG     1     -14.508   3.744  21.756  1.00  0.00      LIG  
ATOM   6543 C11  LIG     1     -11.237  -1.370  21.858  1.00  0.00      LIG  
ATOM   6544 C12  LIG     1     -14.127  -0.232  19.727  1.00  0.00      LIG  
ATOM   6545 C13  LIG     1     -12.991   0.806  22.924  1.00  0.00      LIG  
ATOM   6546 C14  LIG     1     -13.287   4.198  19.693  1.00  0.00      LIG  
ATOM   6547 C15  LIG     1     -13.234  -2.288  20.948  1.00  0.00      LIG  
ATOM   6548 C16  LIG     1     -11.025  -0.237  19.696  1.00  0.00      LIG  
ATOM   6549 C17  LIG     1     -12.020  -2.663  21.718  1.00  0.00      LIG  
ATOM   6550 C18  LIG     1     -14.513   5.141  22.330  1.00  0.00      LIG  
ATOM   6551 C19  LIG     1     -13.500   5.207  23.417  1.00  0.00      LIG  
ATOM   6552 C20  LIG     1     -11.234   5.980  23.065  1.00  0.00      LIG  
ATOM   6553 C21  LIG     1     -11.623   3.947  24.317  1.00  0.00      LIG  
ATOM   6554 C22  LIG     1     -14.273  -3.302  20.539  1.00  0.00      LIG  
ATOM   6555 C23  LIG     1     -15.114  -3.886  21.682  1.00  0.00      LIG  
ATOM   6556 C24  LIG     1     -13.634  -4.368  19.674  1.00  0.00      LIG  
ATOM   6557 C25  LIG     1     -14.447  -4.957  22.571  1.00  0.00      LIG  
ATOM   6558 C26  LIG     1     -15.053  -6.383  22.450  1.00  0.00      LIG  
ATOM   6559 C27  LIG     1     -14.139  -7.533  22.944  1.00  0.00      LIG  
ATOM   6560 C28  LIG     1     -12.935  -7.740  22.041  1.00  0.00      LIG  
ATOM   6561 C29  LIG     1     -13.650  -7.373  24.372  1.00  0.00      LIG  
ATOM   6562 C30  LIG     1     -15.573  -4.304  24.606  1.00  0.00      LIG  
ATOM   6563 C31  LIG     1     -15.289  -3.956  26.031  1.00  0.00      LIG  
ATOM   6564 H    LIG     1     -12.509   1.946  19.700  1.00  0.00      LIG  
ATOM   6565 H1   LIG     1     -11.687   4.877  21.080  1.00  0.00      LIG  
ATOM   6566 H2   LIG     1     -10.039   1.149  21.712  1.00  0.00      LIG  
ATOM   6567 H3   LIG     1     -10.836   1.708  23.123  1.00  0.00      LIG  
ATOM   6568 H4   LIG     1     -15.013   1.073  21.183  1.00  0.00      LIG  
ATOM   6569 H5   LIG     1      -9.875   3.583  22.016  1.00  0.00      LIG  
ATOM   6570 H6   LIG     1     -10.510   3.084  20.471  1.00  0.00      LIG  
ATOM   6571 H7   LIG     1     -14.682   3.022  22.553  1.00  0.00      LIG  
ATOM   6572 H8   LIG     1     -15.356   3.662  21.074  1.00  0.00      LIG  
ATOM   6573 H9   LIG     1     -11.204  -1.079  22.908  1.00  0.00      LIG  
ATOM   6574 H10  LIG     1     -10.195  -1.532  21.566  1.00  0.00      LIG  
ATOM   6575 H11  LIG     1     -13.726  -0.144  18.712  1.00  0.00      LIG  
ATOM   6576 H12  LIG     1     -15.084  -0.750  19.620  1.00  0.00      LIG  
ATOM   6577 H13  LIG     1     -13.856   0.157  22.797  1.00  0.00      LIG  
ATOM   6578 H14  LIG     1     -12.362   0.355  23.694  1.00  0.00      LIG  
ATOM   6579 H15  LIG     1     -13.345   1.744  23.343  1.00  0.00      LIG  
ATOM   6580 H16  LIG     1     -13.253   5.279  19.851  1.00  0.00      LIG  
ATOM   6581 H17  LIG     1     -14.208   3.998  19.147  1.00  0.00      LIG  
ATOM   6582 H18  LIG     1     -12.445   3.941  19.044  1.00  0.00      LIG  
ATOM   6583 H19  LIG     1     -10.030   0.143  19.933  1.00  0.00      LIG  
ATOM   6584 H20  LIG     1     -10.881  -1.223  19.243  1.00  0.00      LIG  
ATOM   6585 H21  LIG     1     -11.451   0.407  18.925  1.00  0.00      LIG  
ATOM   6586 H22  LIG     1     -12.276  -3.057  22.704  1.00  0.00      LIG  
ATOM   6587 H23  LIG     1     -11.429  -3.410  21.182  1.00  0.00      LIG  
ATOM   6588 H24  LIG     1     -15.489   5.349  22.774  1.00  0.00      LIG  
ATOM   6589 H25  LIG     1     -14.297   5.912  21.587  1.00  0.00      LIG  
ATOM   6590 H26  LIG     1     -10.193   5.719  22.858  1.00  0.00      LIG  
ATOM   6591 H27  LIG     1     -11.257   6.513  24.020  1.00  0.00      LIG  
ATOM   6592 H28  LIG     1     -11.570   6.676  22.290  1.00  0.00      LIG  
ATOM   6593 H29  LIG     1     -10.571   3.667  24.220  1.00  0.00      LIG  
ATOM   6594 H30  LIG     1     -12.214   3.044  24.476  1.00  0.00      LIG  
ATOM   6595 H31  LIG     1     -11.703   4.544  25.231  1.00  0.00      LIG  
ATOM   6596 H32  LIG     1     -14.997  -2.803  19.892  1.00  0.00      LIG  
ATOM   6597 H33  LIG     1     -15.302   2.730  19.626  1.00  0.00      LIG  
ATOM   6598 H34  LIG     1     -16.019  -4.308  21.239  1.00  0.00      LIG  
ATOM   6599 H35  LIG     1     -15.456  -3.045  22.288  1.00  0.00      LIG  
ATOM   6600 H36  LIG     1     -14.402  -5.045  19.295  1.00  0.00      LIG  
ATOM   6601 H37  LIG     1     -12.894  -4.962  20.216  1.00  0.00      LIG  
ATOM   6602 H38  LIG     1     -13.132  -3.916  18.812  1.00  0.00      LIG  
ATOM   6603 H39  LIG     1     -13.403  -5.027  22.268  1.00  0.00      LIG  
ATOM   6604 H40  LIG     1     -15.989  -6.448  23.009  1.00  0.00      LIG  
ATOM   6605 H41  LIG     1     -15.964  -5.914  20.788  1.00  0.00      LIG  
ATOM   6606 H42  LIG     1     -12.336  -8.582  22.397  1.00  0.00      LIG  
ATOM   6607 H43  LIG     1     -12.297  -6.853  22.014  1.00  0.00      LIG  
ATOM   6608 H44  LIG     1     -13.241  -7.986  21.022  1.00  0.00      LIG  
ATOM   6609 H45  LIG     1     -14.492  -7.192  25.047  1.00  0.00      LIG  
ATOM   6610 H46  LIG     1     -13.157  -8.288  24.716  1.00  0.00      LIG  
ATOM   6611 H47  LIG     1     -12.938  -6.549  24.459  1.00  0.00      LIG  
ATOM   6612 H48  LIG     1     -15.177  -8.864  22.001  1.00  0.00      LIG  
ATOM   6613 H49  LIG     1     -16.236  -3.722  26.523  1.00  0.00      LIG  
ATOM   6614 H50  LIG     1     -14.642  -3.075  26.077  1.00  0.00      LIG  
ATOM   6615 H51  LIG     1     -14.820  -4.806  26.535  1.00  0.00      LIG  
TER
REMARK  Energy: 68.3169
REMARK  SimpleFitness: 68.3169
REMARK  FullFitness: -1560.9802
REMARK  InterFull: -30.8372
REMARK  IntraFull: 117.385
REMARK  solvFull: -1930.13
REMARK  surfFull: 282.602
REMARK  extraFull: 0.0
REMARK  deltaGcompsolvpol: -1930.13
REMARK  deltaGcompsolvnonpol: 282.602
REMARK  deltaGprotsolvpol: -1938.72
REMARK  deltaGprotsolvnonpol: 281.59
REMARK  deltaGligsolvpol: -12.4246
REMARK  deltaGligsolvnonpol: 16.7825
REMARK  deltaGvdw: -30.8372
REMARK  deltaGelec: 0.0
REMARK  deltaG: -7.1129975
REMARK  Cluster: 5
REMARK  ClusterRank: 1
ATOM   6526 O    LIG     1     -15.161   1.822  19.308  1.00  0.00      LIG  
ATOM   6527 O1   LIG     1     -13.737   5.826  24.445  1.00  0.00      LIG  
ATOM   6528 O2   LIG     1     -14.392  -4.494  23.936  1.00  0.00      LIG  
ATOM   6529 O3   LIG     1     -15.401  -6.648  21.089  1.00  0.00      LIG  
ATOM   6530 O4   LIG     1     -14.887  -8.748  22.922  1.00  0.00      LIG  
ATOM   6531 O5   LIG     1     -16.702  -4.467  24.167  1.00  0.00      LIG  
ATOM   6532 C    LIG     1     -12.220   1.038  21.617  1.00  0.00      LIG  
ATOM   6533 C1   LIG     1     -13.062   1.910  20.640  1.00  0.00      LIG  
ATOM   6534 C2   LIG     1     -13.211   3.425  21.018  1.00  0.00      LIG  
ATOM   6535 C3   LIG     1     -11.907  -0.335  20.950  1.00  0.00      LIG  
ATOM   6536 C4   LIG     1     -11.965   4.029  21.712  1.00  0.00      LIG  
ATOM   6537 C5   LIG     1     -10.913   1.714  22.036  1.00  0.00      LIG  
ATOM   6538 C6   LIG     1     -14.380   1.160  20.297  1.00  0.00      LIG  
ATOM   6539 C7   LIG     1     -10.748   3.133  21.538  1.00  0.00      LIG  
ATOM   6540 C8   LIG     1     -13.167  -1.011  20.556  1.00  0.00      LIG  
ATOM   6541 C9   LIG     1     -12.104   4.730  23.101  1.00  0.00      LIG  
ATOM   6542 C10  LIG     1     -14.508   3.744  21.756  1.00  0.00      LIG  
ATOM   6543 C11  LIG     1     -11.237  -1.370  21.858  1.00  0.00      LIG  
ATOM   6544 C12  LIG     1     -14.127  -0.232  19.727  1.00  0.00      LIG  
ATOM   6545 C13  LIG     1     -12.991   0.806  22.924  1.00  0.00      LIG  
ATOM   6546 C14  LIG     1     -13.287   4.198  19.693  1.00  0.00      LIG  
ATOM   6547 C15  LIG     1     -13.234  -2.288  20.948  1.00  0.00      LIG  
ATOM   6548 C16  LIG     1     -11.025  -0.237  19.696  1.00  0.00      LIG  
ATOM   6549 C17  LIG     1     -12.020  -2.663  21.718  1.00  0.00      LIG  
ATOM   6550 C18  LIG     1     -14.513   5.141  22.330  1.00  0.00      LIG  
ATOM   6551 C19  LIG     1     -13.500   5.207  23.417  1.00  0.00      LIG  
ATOM   6552 C20  LIG     1     -11.234   5.980  23.065  1.00  0.00      LIG  
ATOM   6553 C21  LIG     1     -11.623   3.947  24.317  1.00  0.00      LIG  
ATOM   6554 C22  LIG     1     -14.273  -3.302  20.539  1.00  0.00      LIG  
ATOM   6555 C23  LIG     1     -15.114  -3.886  21.682  1.00  0.00      LIG  
ATOM   6556 C24  LIG     1     -13.634  -4.368  19.674  1.00  0.00      LIG  
ATOM   6557 C25  LIG     1     -14.447  -4.957  22.571  1.00  0.00      LIG  
ATOM   6558 C26  LIG     1     -15.053  -6.383  22.450  1.00  0.00      LIG  
ATOM   6559 C27  LIG     1     -14.139  -7.533  22.944  1.00  0.00      LIG  
ATOM   6560 C28  LIG     1     -12.935  -7.740  22.041  1.00  0.00      LIG  
ATOM   6561 C29  LIG     1     -13.650  -7.373  24.372  1.00  0.00      LIG  
ATOM   6562 C30  LIG     1     -15.573  -4.304  24.606  1.00  0.00      LIG  
ATOM   6563 C31  LIG     1     -15.289  -3.956  26.031  1.00  0.00      LIG  
ATOM   6564 H    LIG     1     -12.509   1.946  19.700  1.00  0.00      LIG  
ATOM   6565 H1   LIG     1     -11.687   4.877  21.080  1.00  0.00      LIG  
ATOM   6566 H2   LIG     1     -10.039   1.149  21.712  1.00  0.00      LIG  
ATOM   6567 H3   LIG     1     -10.836   1.708  23.123  1.00  0.00      LIG  
ATOM   6568 H4   LIG     1     -15.013   1.073  21.183  1.00  0.00      LIG  
ATOM   6569 H5   LIG     1      -9.875   3.583  22.016  1.00  0.00      LIG  
ATOM   6570 H6   LIG     1     -10.510   3.084  20.471  1.00  0.00      LIG  
ATOM   6571 H7   LIG     1     -14.682   3.022  22.553  1.00  0.00      LIG  
ATOM   6572 H8   LIG     1     -15.356   3.662  21.074  1.00  0.00      LIG  
ATOM   6573 H9   LIG     1     -11.204  -1.079  22.908  1.00  0.00      LIG  
ATOM   6574 H10  LIG     1     -10.195  -1.532  21.566  1.00  0.00      LIG  
ATOM   6575 H11  LIG     1     -13.726  -0.144  18.712  1.00  0.00      LIG  
ATOM   6576 H12  LIG     1     -15.084  -0.750  19.620  1.00  0.00      LIG  
ATOM   6577 H13  LIG     1     -13.856   0.157  22.797  1.00  0.00      LIG  
ATOM   6578 H14  LIG     1     -12.362   0.355  23.694  1.00  0.00      LIG  
ATOM   6579 H15  LIG     1     -13.345   1.744  23.343  1.00  0.00      LIG  
ATOM   6580 H16  LIG     1     -13.253   5.279  19.851  1.00  0.00      LIG  
ATOM   6581 H17  LIG     1     -14.208   3.998  19.147  1.00  0.00      LIG  
ATOM   6582 H18  LIG     1     -12.445   3.941  19.044  1.00  0.00      LIG  
ATOM   6583 H19  LIG     1     -10.030   0.143  19.933  1.00  0.00      LIG  
ATOM   6584 H20  LIG     1     -10.881  -1.223  19.243  1.00  0.00      LIG  
ATOM   6585 H21  LIG     1     -11.451   0.407  18.925  1.00  0.00      LIG  
ATOM   6586 H22  LIG     1     -12.276  -3.057  22.704  1.00  0.00      LIG  
ATOM   6587 H23  LIG     1     -11.429  -3.410  21.182  1.00  0.00      LIG  
ATOM   6588 H24  LIG     1     -15.489   5.349  22.774  1.00  0.00      LIG  
ATOM   6589 H25  LIG     1     -14.297   5.912  21.587  1.00  0.00      LIG  
ATOM   6590 H26  LIG     1     -10.193   5.719  22.858  1.00  0.00      LIG  
ATOM   6591 H27  LIG     1     -11.257   6.513  24.020  1.00  0.00      LIG  
ATOM   6592 H28  LIG     1     -11.570   6.676  22.290  1.00  0.00      LIG  
ATOM   6593 H29  LIG     1     -10.571   3.667  24.220  1.00  0.00      LIG  
ATOM   6594 H30  LIG     1     -12.214   3.044  24.476  1.00  0.00      LIG  
ATOM   6595 H31  LIG     1     -11.703   4.544  25.231  1.00  0.00      LIG  
ATOM   6596 H32  LIG     1     -14.997  -2.803  19.892  1.00  0.00      LIG  
ATOM   6597 H33  LIG     1     -15.302   2.730  19.626  1.00  0.00      LIG  
ATOM   6598 H34  LIG     1     -16.019  -4.308  21.239  1.00  0.00      LIG  
ATOM   6599 H35  LIG     1     -15.456  -3.045  22.288  1.00  0.00      LIG  
ATOM   6600 H36  LIG     1     -14.402  -5.045  19.295  1.00  0.00      LIG  
ATOM   6601 H37  LIG     1     -12.894  -4.962  20.216  1.00  0.00      LIG  
ATOM   6602 H38  LIG     1     -13.132  -3.916  18.812  1.00  0.00      LIG  
ATOM   6603 H39  LIG     1     -13.403  -5.027  22.268  1.00  0.00      LIG  
ATOM   6604 H40  LIG     1     -15.989  -6.448  23.009  1.00  0.00      LIG  
ATOM   6605 H41  LIG     1     -15.964  -5.914  20.788  1.00  0.00      LIG  
ATOM   6606 H42  LIG     1     -12.336  -8.582  22.397  1.00  0.00      LIG  
ATOM   6607 H43  LIG     1     -12.297  -6.853  22.014  1.00  0.00      LIG  
ATOM   6608 H44  LIG     1     -13.241  -7.986  21.022  1.00  0.00      LIG  
ATOM   6609 H45  LIG     1     -14.492  -7.192  25.047  1.00  0.00      LIG  
ATOM   6610 H46  LIG     1     -13.157  -8.288  24.716  1.00  0.00      LIG  
ATOM   6611 H47  LIG     1     -12.938  -6.549  24.459  1.00  0.00      LIG  
ATOM   6612 H48  LIG     1     -15.177  -8.864  22.001  1.00  0.00      LIG  
ATOM   6613 H49  LIG     1     -16.236  -3.722  26.523  1.00  0.00      LIG  
ATOM   6614 H50  LIG     1     -14.642  -3.075  26.077  1.00  0.00      LIG  
ATOM   6615 H51  LIG     1     -14.820  -4.806  26.535  1.00  0.00      LIG  
TER
REMARK  Energy: 68.2984
REMARK  SimpleFitness: 68.2984
REMARK  FullFitness: -1560.96
REMARK  InterFull: -31.0259
REMARK  IntraFull: 117.493
REMARK  solvFull: -1930.0
REMARK  surfFull: 282.573
REMARK  extraFull: 0.0
REMARK  deltaGcompsolvpol: -1930.0
REMARK  deltaGcompsolvnonpol: 282.573
REMARK  deltaGprotsolvpol: -1938.72
REMARK  deltaGprotsolvnonpol: 281.59
REMARK  deltaGligsolvpol: -12.4207
REMARK  deltaGligsolvnonpol: 16.7788
REMARK  deltaGvdw: -31.0259
REMARK  deltaGelec: 0.0
REMARK  deltaG: -7.1255236
REMARK  Cluster: 5
REMARK  ClusterRank: 2
ATOM   6526 O    LIG     1     -15.215   1.868  19.330  1.00  0.00      LIG  
ATOM   6527 O1   LIG     1     -13.742   5.847  24.468  1.00  0.00      LIG  
ATOM   6528 O2   LIG     1     -14.360  -4.489  23.902  1.00  0.00      LIG  
ATOM   6529 O3   LIG     1     -15.367  -6.632  21.043  1.00  0.00      LIG  
ATOM   6530 O4   LIG     1     -14.850  -8.745  22.841  1.00  0.00      LIG  
ATOM   6531 O5   LIG     1     -16.668  -4.481  24.170  1.00  0.00      LIG  
ATOM   6532 C    LIG     1     -12.245   1.082  21.602  1.00  0.00      LIG  
ATOM   6533 C1   LIG     1     -13.100   1.955  20.637  1.00  0.00      LIG  
ATOM   6534 C2   LIG     1     -13.247   3.468  21.022  1.00  0.00      LIG  
ATOM   6535 C3   LIG     1     -11.938  -0.289  20.928  1.00  0.00      LIG  
ATOM   6536 C4   LIG     1     -11.995   4.073  21.705  1.00  0.00      LIG  
ATOM   6537 C5   LIG     1     -10.934   1.759  22.005  1.00  0.00      LIG  
ATOM   6538 C6   LIG     1     -14.421   1.205  20.307  1.00  0.00      LIG  
ATOM   6539 C7   LIG     1     -10.778   3.181  21.513  1.00  0.00      LIG  
ATOM   6540 C8   LIG     1     -13.201  -0.965  20.544  1.00  0.00      LIG  
ATOM   6541 C9   LIG     1     -12.119   4.765  23.100  1.00  0.00      LIG  
ATOM   6542 C10  LIG     1     -14.537   3.785  21.775  1.00  0.00      LIG  
ATOM   6543 C11  LIG     1     -11.258  -1.326  21.825  1.00  0.00      LIG  
ATOM   6544 C12  LIG     1     -14.172  -0.184  19.728  1.00  0.00      LIG  
ATOM   6545 C13  LIG     1     -13.000   0.845  22.916  1.00  0.00      LIG  
ATOM   6546 C14  LIG     1     -13.339   4.245  19.700  1.00  0.00      LIG  
ATOM   6547 C15  LIG     1     -13.261  -2.244  20.929  1.00  0.00      LIG  
ATOM   6548 C16  LIG     1     -11.068  -0.186  19.667  1.00  0.00      LIG  
ATOM   6549 C17  LIG     1     -12.038  -2.620  21.683  1.00  0.00      LIG  
ATOM   6550 C18  LIG     1     -14.534   5.178  22.355  1.00  0.00      LIG  
ATOM   6551 C19  LIG     1     -13.514   5.236  23.434  1.00  0.00      LIG  
ATOM   6552 C20  LIG     1     -11.254   6.019  23.060  1.00  0.00      LIG  
ATOM   6553 C21  LIG     1     -11.621   3.977  24.306  1.00  0.00      LIG  
ATOM   6554 C22  LIG     1     -14.300  -3.260  20.522  1.00  0.00      LIG  
ATOM   6555 C23  LIG     1     -15.120  -3.869  21.665  1.00  0.00      LIG  
ATOM   6556 C24  LIG     1     -13.665  -4.307  19.632  1.00  0.00      LIG  
ATOM   6557 C25  LIG     1     -14.431  -4.942  22.535  1.00  0.00      LIG  
ATOM   6558 C26  LIG     1     -15.030  -6.371  22.408  1.00  0.00      LIG  
ATOM   6559 C27  LIG     1     -14.116  -7.521  22.904  1.00  0.00      LIG  
ATOM   6560 C28  LIG     1     -12.886  -7.697  22.030  1.00  0.00      LIG  
ATOM   6561 C29  LIG     1     -13.665  -7.381  24.346  1.00  0.00      LIG  
ATOM   6562 C30  LIG     1     -15.533  -4.310  24.590  1.00  0.00      LIG  
ATOM   6563 C31  LIG     1     -15.228  -3.950  26.007  1.00  0.00      LIG  
ATOM   6564 H    LIG     1     -12.559   1.995  19.691  1.00  0.00      LIG  
ATOM   6565 H1   LIG     1     -11.728   4.925  21.074  1.00  0.00      LIG  
ATOM   6566 H2   LIG     1     -10.063   1.197  21.668  1.00  0.00      LIG  
ATOM   6567 H3   LIG     1     -10.843   1.747  23.092  1.00  0.00      LIG  
ATOM   6568 H4   LIG     1     -15.043   1.112  21.200  1.00  0.00      LIG  
ATOM   6569 H5   LIG     1      -9.902   3.631  21.986  1.00  0.00      LIG  
ATOM   6570 H6   LIG     1     -10.551   3.140  20.444  1.00  0.00      LIG  
ATOM   6571 H7   LIG     1     -14.703   3.058  22.570  1.00  0.00      LIG  
ATOM   6572 H8   LIG     1     -15.391   3.705  21.101  1.00  0.00      LIG  
ATOM   6573 H9   LIG     1     -11.218  -1.042  22.877  1.00  0.00      LIG  
ATOM   6574 H10  LIG     1     -10.218  -1.484  21.525  1.00  0.00      LIG  
ATOM   6575 H11  LIG     1     -13.785  -0.092  18.709  1.00  0.00      LIG  
ATOM   6576 H12  LIG     1     -15.129  -0.704  19.632  1.00  0.00      LIG  
ATOM   6577 H13  LIG     1     -13.863   0.191  22.799  1.00  0.00      LIG  
ATOM   6578 H14  LIG     1     -12.360   0.397  23.679  1.00  0.00      LIG  
ATOM   6579 H15  LIG     1     -13.355   1.780  23.339  1.00  0.00      LIG  
ATOM   6580 H16  LIG     1     -13.309   5.325  19.860  1.00  0.00      LIG  
ATOM   6581 H17  LIG     1     -14.265   4.042  19.162  1.00  0.00      LIG  
ATOM   6582 H18  LIG     1     -12.503   3.993  19.042  1.00  0.00      LIG  
ATOM   6583 H19  LIG     1     -10.068   0.188  19.897  1.00  0.00      LIG  
ATOM   6584 H20  LIG     1     -10.931  -1.168  19.205  1.00  0.00      LIG  
ATOM   6585 H21  LIG     1     -11.498   0.466  18.904  1.00  0.00      LIG  
ATOM   6586 H22  LIG     1     -12.281  -3.022  22.670  1.00  0.00      LIG  
ATOM   6587 H23  LIG     1     -11.450  -3.361  21.135  1.00  0.00      LIG  
ATOM   6588 H24  LIG     1     -15.506   5.387  22.808  1.00  0.00      LIG  
ATOM   6589 H25  LIG     1     -14.322   5.953  21.615  1.00  0.00      LIG  
ATOM   6590 H26  LIG     1     -10.215   5.763  22.840  1.00  0.00      LIG  
ATOM   6591 H27  LIG     1     -11.269   6.547  24.019  1.00  0.00      LIG  
ATOM   6592 H28  LIG     1     -11.603   6.718  22.294  1.00  0.00      LIG  
ATOM   6593 H29  LIG     1     -10.570   3.699  24.193  1.00  0.00      LIG  
ATOM   6594 H30  LIG     1     -12.208   3.073  24.468  1.00  0.00      LIG  
ATOM   6595 H31  LIG     1     -11.689   4.569  25.224  1.00  0.00      LIG  
ATOM   6596 H32  LIG     1     -15.037  -2.756  19.893  1.00  0.00      LIG  
ATOM   6597 H33  LIG     1     -15.364   2.772  19.657  1.00  0.00      LIG  
ATOM   6598 H34  LIG     1     -16.025  -4.298  21.227  1.00  0.00      LIG  
ATOM   6599 H35  LIG     1     -15.467  -3.040  22.286  1.00  0.00      LIG  
ATOM   6600 H36  LIG     1     -14.434  -4.984  19.253  1.00  0.00      LIG  
ATOM   6601 H37  LIG     1     -12.914  -4.904  20.156  1.00  0.00      LIG  
ATOM   6602 H38  LIG     1     -13.178  -3.840  18.770  1.00  0.00      LIG  
ATOM   6603 H39  LIG     1     -13.392  -5.001  22.215  1.00  0.00      LIG  
ATOM   6604 H40  LIG     1     -15.969  -6.439  22.962  1.00  0.00      LIG  
ATOM   6605 H41  LIG     1     -15.940  -5.905  20.743  1.00  0.00      LIG  
ATOM   6606 H42  LIG     1     -12.293  -8.549  22.374  1.00  0.00      LIG  
ATOM   6607 H43  LIG     1     -12.250  -6.809  22.050  1.00  0.00      LIG  
ATOM   6608 H44  LIG     1     -13.165  -7.909  20.996  1.00  0.00      LIG  
ATOM   6609 H45  LIG     1     -14.525  -7.217  25.001  1.00  0.00      LIG  
ATOM   6610 H46  LIG     1     -13.171  -8.295  24.689  1.00  0.00      LIG  
ATOM   6611 H47  LIG     1     -12.963  -6.552  24.466  1.00  0.00      LIG  
ATOM   6612 H48  LIG     1     -15.134  -8.838  21.915  1.00  0.00      LIG  
ATOM   6613 H49  LIG     1     -16.169  -3.728  26.518  1.00  0.00      LIG  
ATOM   6614 H50  LIG     1     -14.595  -3.058  26.035  1.00  0.00      LIG  
ATOM   6615 H51  LIG     1     -14.738  -4.791  26.505  1.00  0.00      LIG  
TER
REMARK  Energy: 68.2984
REMARK  SimpleFitness: 68.2984
REMARK  FullFitness: -1560.96
REMARK  InterFull: -31.0259
REMARK  IntraFull: 117.493
REMARK  solvFull: -1930.0
REMARK  surfFull: 282.573
REMARK  extraFull: 0.0
REMARK  deltaGcompsolvpol: -1930.0
REMARK  deltaGcompsolvnonpol: 282.573
REMARK  deltaGprotsolvpol: -1938.72
REMARK  deltaGprotsolvnonpol: 281.59
REMARK  deltaGligsolvpol: -12.4207
REMARK  deltaGligsolvnonpol: 16.7788
REMARK  deltaGvdw: -31.0259
REMARK  deltaGelec: 0.0
REMARK  deltaG: -7.1255236
REMARK  Cluster: 5
REMARK  ClusterRank: 3
ATOM   6526 O    LIG     1     -15.215   1.868  19.330  1.00  0.00      LIG  
ATOM   6527 O1   LIG     1     -13.742   5.847  24.468  1.00  0.00      LIG  
ATOM   6528 O2   LIG     1     -14.360  -4.489  23.902  1.00  0.00      LIG  
ATOM   6529 O3   LIG     1     -15.367  -6.632  21.043  1.00  0.00      LIG  
ATOM   6530 O4   LIG     1     -14.850  -8.745  22.841  1.00  0.00      LIG  
ATOM   6531 O5   LIG     1     -16.668  -4.481  24.170  1.00  0.00      LIG  
ATOM   6532 C    LIG     1     -12.245   1.082  21.602  1.00  0.00      LIG  
ATOM   6533 C1   LIG     1     -13.100   1.955  20.637  1.00  0.00      LIG  
ATOM   6534 C2   LIG     1     -13.247   3.468  21.022  1.00  0.00      LIG  
ATOM   6535 C3   LIG     1     -11.938  -0.289  20.928  1.00  0.00      LIG  
ATOM   6536 C4   LIG     1     -11.995   4.073  21.705  1.00  0.00      LIG  
ATOM   6537 C5   LIG     1     -10.934   1.759  22.005  1.00  0.00      LIG  
ATOM   6538 C6   LIG     1     -14.421   1.205  20.307  1.00  0.00      LIG  
ATOM   6539 C7   LIG     1     -10.778   3.181  21.513  1.00  0.00      LIG  
ATOM   6540 C8   LIG     1     -13.201  -0.965  20.544  1.00  0.00      LIG  
ATOM   6541 C9   LIG     1     -12.119   4.765  23.100  1.00  0.00      LIG  
ATOM   6542 C10  LIG     1     -14.537   3.785  21.775  1.00  0.00      LIG  
ATOM   6543 C11  LIG     1     -11.258  -1.326  21.825  1.00  0.00      LIG  
ATOM   6544 C12  LIG     1     -14.172  -0.184  19.728  1.00  0.00      LIG  
ATOM   6545 C13  LIG     1     -13.000   0.845  22.916  1.00  0.00      LIG  
ATOM   6546 C14  LIG     1     -13.339   4.245  19.700  1.00  0.00      LIG  
ATOM   6547 C15  LIG     1     -13.261  -2.244  20.929  1.00  0.00      LIG  
ATOM   6548 C16  LIG     1     -11.068  -0.186  19.667  1.00  0.00      LIG  
ATOM   6549 C17  LIG     1     -12.038  -2.620  21.683  1.00  0.00      LIG  
ATOM   6550 C18  LIG     1     -14.534   5.178  22.355  1.00  0.00      LIG  
ATOM   6551 C19  LIG     1     -13.514   5.236  23.434  1.00  0.00      LIG  
ATOM   6552 C20  LIG     1     -11.254   6.019  23.060  1.00  0.00      LIG  
ATOM   6553 C21  LIG     1     -11.621   3.977  24.306  1.00  0.00      LIG  
ATOM   6554 C22  LIG     1     -14.300  -3.260  20.522  1.00  0.00      LIG  
ATOM   6555 C23  LIG     1     -15.120  -3.869  21.665  1.00  0.00      LIG  
ATOM   6556 C24  LIG     1     -13.665  -4.307  19.632  1.00  0.00      LIG  
ATOM   6557 C25  LIG     1     -14.431  -4.942  22.535  1.00  0.00      LIG  
ATOM   6558 C26  LIG     1     -15.030  -6.371  22.408  1.00  0.00      LIG  
ATOM   6559 C27  LIG     1     -14.116  -7.521  22.904  1.00  0.00      LIG  
ATOM   6560 C28  LIG     1     -12.886  -7.697  22.030  1.00  0.00      LIG  
ATOM   6561 C29  LIG     1     -13.665  -7.381  24.346  1.00  0.00      LIG  
ATOM   6562 C30  LIG     1     -15.533  -4.310  24.590  1.00  0.00      LIG  
ATOM   6563 C31  LIG     1     -15.228  -3.950  26.007  1.00  0.00      LIG  
ATOM   6564 H    LIG     1     -12.559   1.995  19.691  1.00  0.00      LIG  
ATOM   6565 H1   LIG     1     -11.728   4.925  21.074  1.00  0.00      LIG  
ATOM   6566 H2   LIG     1     -10.063   1.197  21.668  1.00  0.00      LIG  
ATOM   6567 H3   LIG     1     -10.843   1.747  23.092  1.00  0.00      LIG  
ATOM   6568 H4   LIG     1     -15.043   1.112  21.200  1.00  0.00      LIG  
ATOM   6569 H5   LIG     1      -9.902   3.631  21.986  1.00  0.00      LIG  
ATOM   6570 H6   LIG     1     -10.551   3.140  20.444  1.00  0.00      LIG  
ATOM   6571 H7   LIG     1     -14.703   3.058  22.570  1.00  0.00      LIG  
ATOM   6572 H8   LIG     1     -15.391   3.705  21.101  1.00  0.00      LIG  
ATOM   6573 H9   LIG     1     -11.218  -1.042  22.877  1.00  0.00      LIG  
ATOM   6574 H10  LIG     1     -10.218  -1.484  21.525  1.00  0.00      LIG  
ATOM   6575 H11  LIG     1     -13.785  -0.092  18.709  1.00  0.00      LIG  
ATOM   6576 H12  LIG     1     -15.129  -0.704  19.632  1.00  0.00      LIG  
ATOM   6577 H13  LIG     1     -13.863   0.191  22.799  1.00  0.00      LIG  
ATOM   6578 H14  LIG     1     -12.360   0.397  23.679  1.00  0.00      LIG  
ATOM   6579 H15  LIG     1     -13.355   1.780  23.339  1.00  0.00      LIG  
ATOM   6580 H16  LIG     1     -13.309   5.325  19.860  1.00  0.00      LIG  
ATOM   6581 H17  LIG     1     -14.265   4.042  19.162  1.00  0.00      LIG  
ATOM   6582 H18  LIG     1     -12.503   3.993  19.042  1.00  0.00      LIG  
ATOM   6583 H19  LIG     1     -10.068   0.188  19.897  1.00  0.00      LIG  
ATOM   6584 H20  LIG     1     -10.931  -1.168  19.205  1.00  0.00      LIG  
ATOM   6585 H21  LIG     1     -11.498   0.466  18.904  1.00  0.00      LIG  
ATOM   6586 H22  LIG     1     -12.281  -3.022  22.670  1.00  0.00      LIG  
ATOM   6587 H23  LIG     1     -11.450  -3.361  21.135  1.00  0.00      LIG  
ATOM   6588 H24  LIG     1     -15.506   5.387  22.808  1.00  0.00      LIG  
ATOM   6589 H25  LIG     1     -14.322   5.953  21.615  1.00  0.00      LIG  
ATOM   6590 H26  LIG     1     -10.215   5.763  22.840  1.00  0.00      LIG  
ATOM   6591 H27  LIG     1     -11.269   6.547  24.019  1.00  0.00      LIG  
ATOM   6592 H28  LIG     1     -11.603   6.718  22.294  1.00  0.00      LIG  
ATOM   6593 H29  LIG     1     -10.570   3.699  24.193  1.00  0.00      LIG  
ATOM   6594 H30  LIG     1     -12.208   3.073  24.468  1.00  0.00      LIG  
ATOM   6595 H31  LIG     1     -11.689   4.569  25.224  1.00  0.00      LIG  
ATOM   6596 H32  LIG     1     -15.037  -2.756  19.893  1.00  0.00      LIG  
ATOM   6597 H33  LIG     1     -15.364   2.772  19.657  1.00  0.00      LIG  
ATOM   6598 H34  LIG     1     -16.025  -4.298  21.227  1.00  0.00      LIG  
ATOM   6599 H35  LIG     1     -15.467  -3.040  22.286  1.00  0.00      LIG  
ATOM   6600 H36  LIG     1     -14.434  -4.984  19.253  1.00  0.00      LIG  
ATOM   6601 H37  LIG     1     -12.914  -4.904  20.156  1.00  0.00      LIG  
ATOM   6602 H38  LIG     1     -13.178  -3.840  18.770  1.00  0.00      LIG  
ATOM   6603 H39  LIG     1     -13.392  -5.001  22.215  1.00  0.00      LIG  
ATOM   6604 H40  LIG     1     -15.969  -6.439  22.962  1.00  0.00      LIG  
ATOM   6605 H41  LIG     1     -15.940  -5.905  20.743  1.00  0.00      LIG  
ATOM   6606 H42  LIG     1     -12.293  -8.549  22.374  1.00  0.00      LIG  
ATOM   6607 H43  LIG     1     -12.250  -6.809  22.050  1.00  0.00      LIG  
ATOM   6608 H44  LIG     1     -13.165  -7.909  20.996  1.00  0.00      LIG  
ATOM   6609 H45  LIG     1     -14.525  -7.217  25.001  1.00  0.00      LIG  
ATOM   6610 H46  LIG     1     -13.171  -8.295  24.689  1.00  0.00      LIG  
ATOM   6611 H47  LIG     1     -12.963  -6.552  24.466  1.00  0.00      LIG  
ATOM   6612 H48  LIG     1     -15.134  -8.838  21.915  1.00  0.00      LIG  
ATOM   6613 H49  LIG     1     -16.169  -3.728  26.518  1.00  0.00      LIG  
ATOM   6614 H50  LIG     1     -14.595  -3.058  26.035  1.00  0.00      LIG  
ATOM   6615 H51  LIG     1     -14.738  -4.791  26.505  1.00  0.00      LIG  
TER
REMARK  Energy: 68.3532
REMARK  SimpleFitness: 68.3532
REMARK  FullFitness: -1560.7607
REMARK  InterFull: -30.6667
REMARK  IntraFull: 117.362
REMARK  solvFull: -1930.06
REMARK  surfFull: 282.604
REMARK  extraFull: 0.0
REMARK  deltaGcompsolvpol: -1930.06
REMARK  deltaGcompsolvnonpol: 282.604
REMARK  deltaGprotsolvpol: -1938.72
REMARK  deltaGprotsolvnonpol: 281.59
REMARK  deltaGligsolvpol: -12.4148
REMARK  deltaGligsolvnonpol: 16.7842
REMARK  deltaGvdw: -30.6667
REMARK  deltaGelec: 0.0
REMARK  deltaG: -7.093158
REMARK  Cluster: 5
REMARK  ClusterRank: 4
ATOM   6526 O    LIG     1     -15.213   1.752  19.317  1.00  0.00      LIG  
ATOM   6527 O1   LIG     1     -13.709   5.812  24.390  1.00  0.00      LIG  
ATOM   6528 O2   LIG     1     -14.384  -4.530  23.997  1.00  0.00      LIG  
ATOM   6529 O3   LIG     1     -15.446  -6.679  21.169  1.00  0.00      LIG  
ATOM   6530 O4   LIG     1     -14.869  -8.781  22.993  1.00  0.00      LIG  
ATOM   6531 O5   LIG     1     -16.694  -4.503  24.242  1.00  0.00      LIG  
ATOM   6532 C    LIG     1     -12.231   0.989  21.581  1.00  0.00      LIG  
ATOM   6533 C1   LIG     1     -13.092   1.853  20.612  1.00  0.00      LIG  
ATOM   6534 C2   LIG     1     -13.239   3.370  20.982  1.00  0.00      LIG  
ATOM   6535 C3   LIG     1     -11.927  -0.388  20.918  1.00  0.00      LIG  
ATOM   6536 C4   LIG     1     -11.983   3.983  21.649  1.00  0.00      LIG  
ATOM   6537 C5   LIG     1     -10.919   1.672  21.969  1.00  0.00      LIG  
ATOM   6538 C6   LIG     1     -14.414   1.098  20.297  1.00  0.00      LIG  
ATOM   6539 C7   LIG     1     -10.767   3.088  21.459  1.00  0.00      LIG  
ATOM   6540 C8   LIG     1     -13.193  -1.069  20.551  1.00  0.00      LIG  
ATOM   6541 C9   LIG     1     -12.099   4.692  23.036  1.00  0.00      LIG  
ATOM   6542 C10  LIG     1     -14.522   3.692  21.743  1.00  0.00      LIG  
ATOM   6543 C11  LIG     1     -11.240  -1.417  21.822  1.00  0.00      LIG  
ATOM   6544 C12  LIG     1     -14.169  -0.298  19.732  1.00  0.00      LIG  
ATOM   6545 C13  LIG     1     -12.978   0.763  22.903  1.00  0.00      LIG  
ATOM   6546 C14  LIG     1     -13.342   4.133  19.654  1.00  0.00      LIG  
ATOM   6547 C15  LIG     1     -13.253  -2.342  20.955  1.00  0.00      LIG  
ATOM   6548 C16  LIG     1     -11.068  -0.298  19.649  1.00  0.00      LIG  
ATOM   6549 C17  LIG     1     -12.028  -2.709  21.711  1.00  0.00      LIG  
ATOM   6550 C18  LIG     1     -14.522   5.095  22.301  1.00  0.00      LIG  
ATOM   6551 C19  LIG     1     -13.490   5.178  23.368  1.00  0.00      LIG  
ATOM   6552 C20  LIG     1     -11.223   5.938  22.982  1.00  0.00      LIG  
ATOM   6553 C21  LIG     1     -11.607   3.914  24.251  1.00  0.00      LIG  
ATOM   6554 C22  LIG     1     -14.301  -3.360  20.579  1.00  0.00      LIG  
ATOM   6555 C23  LIG     1     -15.121  -3.921  21.747  1.00  0.00      LIG  
ATOM   6556 C24  LIG     1     -13.678  -4.439  19.718  1.00  0.00      LIG  
ATOM   6557 C25  LIG     1     -14.446  -4.991  22.631  1.00  0.00      LIG  
ATOM   6558 C26  LIG     1     -15.052  -6.419  22.518  1.00  0.00      LIG  
ATOM   6559 C27  LIG     1     -14.117  -7.568  22.975  1.00  0.00      LIG  
ATOM   6560 C28  LIG     1     -12.956  -7.780  22.018  1.00  0.00      LIG  
ATOM   6561 C29  LIG     1     -13.559  -7.398  24.376  1.00  0.00      LIG  
ATOM   6562 C30  LIG     1     -15.562  -4.341  24.674  1.00  0.00      LIG  
ATOM   6563 C31  LIG     1     -15.269  -4.003  26.099  1.00  0.00      LIG  
ATOM   6564 H    LIG     1     -12.557   1.883  19.662  1.00  0.00      LIG  
ATOM   6565 H1   LIG     1     -11.719   4.827  21.007  1.00  0.00      LIG  
ATOM   6566 H2   LIG     1     -10.050   1.106  21.633  1.00  0.00      LIG  
ATOM   6567 H3   LIG     1     -10.822   1.673  23.055  1.00  0.00      LIG  
ATOM   6568 H4   LIG     1     -15.031   1.017  21.194  1.00  0.00      LIG  
ATOM   6569 H5   LIG     1      -9.887   3.543  21.920  1.00  0.00      LIG  
ATOM   6570 H6   LIG     1     -10.547   3.034  20.389  1.00  0.00      LIG  
ATOM   6571 H7   LIG     1     -14.677   2.978  22.552  1.00  0.00      LIG  
ATOM   6572 H8   LIG     1     -15.383   3.597  21.080  1.00  0.00      LIG  
ATOM   6573 H9   LIG     1     -11.182  -1.115  22.868  1.00  0.00      LIG  
ATOM   6574 H10  LIG     1     -10.206  -1.585  21.508  1.00  0.00      LIG  
ATOM   6575 H11  LIG     1     -13.788  -0.217  18.710  1.00  0.00      LIG  
ATOM   6576 H12  LIG     1     -15.127  -0.818  19.647  1.00  0.00      LIG  
ATOM   6577 H13  LIG     1     -13.838   0.103  22.798  1.00  0.00      LIG  
ATOM   6578 H14  LIG     1     -12.330   0.326  23.666  1.00  0.00      LIG  
ATOM   6579 H15  LIG     1     -13.335   1.700  23.320  1.00  0.00      LIG  
ATOM   6580 H16  LIG     1     -13.302   5.215  19.802  1.00  0.00      LIG  
ATOM   6581 H17  LIG     1     -14.277   3.933  19.130  1.00  0.00      LIG  
ATOM   6582 H18  LIG     1     -12.517   3.869  18.987  1.00  0.00      LIG  
ATOM   6583 H19  LIG     1     -10.066   0.079  19.866  1.00  0.00      LIG  
ATOM   6584 H20  LIG     1     -10.935  -1.287  19.197  1.00  0.00      LIG  
ATOM   6585 H21  LIG     1     -11.505   0.344  18.883  1.00  0.00      LIG  
ATOM   6586 H22  LIG     1     -12.270  -3.088  22.707  1.00  0.00      LIG  
ATOM   6587 H23  LIG     1     -11.447  -3.465  21.176  1.00  0.00      LIG  
ATOM   6588 H24  LIG     1     -15.490   5.304  22.760  1.00  0.00      LIG  
ATOM   6589 H25  LIG     1     -14.323   5.858  21.545  1.00  0.00      LIG  
ATOM   6590 H26  LIG     1     -10.187   5.670  22.763  1.00  0.00      LIG  
ATOM   6591 H27  LIG     1     -11.231   6.476  23.935  1.00  0.00      LIG  
ATOM   6592 H28  LIG     1     -11.567   6.632  22.208  1.00  0.00      LIG  
ATOM   6593 H29  LIG     1     -10.557   3.631  24.142  1.00  0.00      LIG  
ATOM   6594 H30  LIG     1     -12.198   3.014  24.420  1.00  0.00      LIG  
ATOM   6595 H31  LIG     1     -11.675   4.515  25.163  1.00  0.00      LIG  
ATOM   6596 H32  LIG     1     -15.035  -2.868  19.936  1.00  0.00      LIG  
ATOM   6597 H33  LIG     1     -15.344   2.664  19.627  1.00  0.00      LIG  
ATOM   6598 H34  LIG     1     -16.043  -4.334  21.333  1.00  0.00      LIG  
ATOM   6599 H35  LIG     1     -15.438  -3.070  22.355  1.00  0.00      LIG  
ATOM   6600 H36  LIG     1     -14.452  -5.117  19.353  1.00  0.00      LIG  
ATOM   6601 H37  LIG     1     -12.934  -5.030  20.259  1.00  0.00      LIG  
ATOM   6602 H38  LIG     1     -13.183  -4.000  18.846  1.00  0.00      LIG  
ATOM   6603 H39  LIG     1     -13.404  -5.059  22.322  1.00  0.00      LIG  
ATOM   6604 H40  LIG     1     -15.967  -6.490  23.109  1.00  0.00      LIG  
ATOM   6605 H41  LIG     1     -16.007  -5.936  20.884  1.00  0.00      LIG  
ATOM   6606 H42  LIG     1     -12.335  -8.615  22.357  1.00  0.00      LIG  
ATOM   6607 H43  LIG     1     -12.326  -6.891  21.949  1.00  0.00      LIG  
ATOM   6608 H44  LIG     1     -13.312  -8.043  21.019  1.00  0.00      LIG  
ATOM   6609 H45  LIG     1     -14.368  -7.219  25.091  1.00  0.00      LIG  
ATOM   6610 H46  LIG     1     -13.043  -8.307  24.700  1.00  0.00      LIG  
ATOM   6611 H47  LIG     1     -12.850  -6.569  24.426  1.00  0.00      LIG  
ATOM   6612 H48  LIG     1     -15.231  -8.883  22.096  1.00  0.00      LIG  
ATOM   6613 H49  LIG     1     -16.210  -3.756  26.596  1.00  0.00      LIG  
ATOM   6614 H50  LIG     1     -14.609  -3.132  26.146  1.00  0.00      LIG  
ATOM   6615 H51  LIG     1     -14.813  -4.863  26.597  1.00  0.00      LIG  
TER
REMARK  Energy: 68.3532
REMARK  SimpleFitness: 68.3532
REMARK  FullFitness: -1560.7607
REMARK  InterFull: -30.6667
REMARK  IntraFull: 117.362
REMARK  solvFull: -1930.06
REMARK  surfFull: 282.604
REMARK  extraFull: 0.0
REMARK  deltaGcompsolvpol: -1930.06
REMARK  deltaGcompsolvnonpol: 282.604
REMARK  deltaGprotsolvpol: -1938.72
REMARK  deltaGprotsolvnonpol: 281.59
REMARK  deltaGligsolvpol: -12.4148
REMARK  deltaGligsolvnonpol: 16.7842
REMARK  deltaGvdw: -30.6667
REMARK  deltaGelec: 0.0
REMARK  deltaG: -7.093158
REMARK  Cluster: 5
REMARK  ClusterRank: 5
ATOM   6526 O    LIG     1     -15.213   1.752  19.317  1.00  0.00      LIG  
ATOM   6527 O1   LIG     1     -13.709   5.812  24.390  1.00  0.00      LIG  
ATOM   6528 O2   LIG     1     -14.384  -4.530  23.997  1.00  0.00      LIG  
ATOM   6529 O3   LIG     1     -15.446  -6.679  21.169  1.00  0.00      LIG  
ATOM   6530 O4   LIG     1     -14.869  -8.781  22.993  1.00  0.00      LIG  
ATOM   6531 O5   LIG     1     -16.694  -4.503  24.242  1.00  0.00      LIG  
ATOM   6532 C    LIG     1     -12.231   0.989  21.581  1.00  0.00      LIG  
ATOM   6533 C1   LIG     1     -13.092   1.853  20.612  1.00  0.00      LIG  
ATOM   6534 C2   LIG     1     -13.239   3.370  20.982  1.00  0.00      LIG  
ATOM   6535 C3   LIG     1     -11.927  -0.388  20.918  1.00  0.00      LIG  
ATOM   6536 C4   LIG     1     -11.983   3.983  21.649  1.00  0.00      LIG  
ATOM   6537 C5   LIG     1     -10.919   1.672  21.969  1.00  0.00      LIG  
ATOM   6538 C6   LIG     1     -14.414   1.098  20.297  1.00  0.00      LIG  
ATOM   6539 C7   LIG     1     -10.767   3.088  21.459  1.00  0.00      LIG  
ATOM   6540 C8   LIG     1     -13.193  -1.069  20.551  1.00  0.00      LIG  
ATOM   6541 C9   LIG     1     -12.099   4.692  23.036  1.00  0.00      LIG  
ATOM   6542 C10  LIG     1     -14.522   3.692  21.743  1.00  0.00      LIG  
ATOM   6543 C11  LIG     1     -11.240  -1.417  21.822  1.00  0.00      LIG  
ATOM   6544 C12  LIG     1     -14.169  -0.298  19.732  1.00  0.00      LIG  
ATOM   6545 C13  LIG     1     -12.978   0.763  22.903  1.00  0.00      LIG  
ATOM   6546 C14  LIG     1     -13.342   4.133  19.654  1.00  0.00      LIG  
ATOM   6547 C15  LIG     1     -13.253  -2.342  20.955  1.00  0.00      LIG  
ATOM   6548 C16  LIG     1     -11.068  -0.298  19.649  1.00  0.00      LIG  
ATOM   6549 C17  LIG     1     -12.028  -2.709  21.711  1.00  0.00      LIG  
ATOM   6550 C18  LIG     1     -14.522   5.095  22.301  1.00  0.00      LIG  
ATOM   6551 C19  LIG     1     -13.490   5.178  23.368  1.00  0.00      LIG  
ATOM   6552 C20  LIG     1     -11.223   5.938  22.982  1.00  0.00      LIG  
ATOM   6553 C21  LIG     1     -11.607   3.914  24.251  1.00  0.00      LIG  
ATOM   6554 C22  LIG     1     -14.301  -3.360  20.579  1.00  0.00      LIG  
ATOM   6555 C23  LIG     1     -15.121  -3.921  21.747  1.00  0.00      LIG  
ATOM   6556 C24  LIG     1     -13.678  -4.439  19.718  1.00  0.00      LIG  
ATOM   6557 C25  LIG     1     -14.446  -4.991  22.631  1.00  0.00      LIG  
ATOM   6558 C26  LIG     1     -15.052  -6.419  22.518  1.00  0.00      LIG  
ATOM   6559 C27  LIG     1     -14.117  -7.568  22.975  1.00  0.00      LIG  
ATOM   6560 C28  LIG     1     -12.956  -7.780  22.018  1.00  0.00      LIG  
ATOM   6561 C29  LIG     1     -13.559  -7.398  24.376  1.00  0.00      LIG  
ATOM   6562 C30  LIG     1     -15.562  -4.341  24.674  1.00  0.00      LIG  
ATOM   6563 C31  LIG     1     -15.269  -4.003  26.099  1.00  0.00      LIG  
ATOM   6564 H    LIG     1     -12.557   1.883  19.662  1.00  0.00      LIG  
ATOM   6565 H1   LIG     1     -11.719   4.827  21.007  1.00  0.00      LIG  
ATOM   6566 H2   LIG     1     -10.050   1.106  21.633  1.00  0.00      LIG  
ATOM   6567 H3   LIG     1     -10.822   1.673  23.055  1.00  0.00      LIG  
ATOM   6568 H4   LIG     1     -15.031   1.017  21.194  1.00  0.00      LIG  
ATOM   6569 H5   LIG     1      -9.887   3.543  21.920  1.00  0.00      LIG  
ATOM   6570 H6   LIG     1     -10.547   3.034  20.389  1.00  0.00      LIG  
ATOM   6571 H7   LIG     1     -14.677   2.978  22.552  1.00  0.00      LIG  
ATOM   6572 H8   LIG     1     -15.383   3.597  21.080  1.00  0.00      LIG  
ATOM   6573 H9   LIG     1     -11.182  -1.115  22.868  1.00  0.00      LIG  
ATOM   6574 H10  LIG     1     -10.206  -1.585  21.508  1.00  0.00      LIG  
ATOM   6575 H11  LIG     1     -13.788  -0.217  18.710  1.00  0.00      LIG  
ATOM   6576 H12  LIG     1     -15.127  -0.818  19.647  1.00  0.00      LIG  
ATOM   6577 H13  LIG     1     -13.838   0.103  22.798  1.00  0.00      LIG  
ATOM   6578 H14  LIG     1     -12.330   0.326  23.666  1.00  0.00      LIG  
ATOM   6579 H15  LIG     1     -13.335   1.700  23.320  1.00  0.00      LIG  
ATOM   6580 H16  LIG     1     -13.302   5.215  19.802  1.00  0.00      LIG  
ATOM   6581 H17  LIG     1     -14.277   3.933  19.130  1.00  0.00      LIG  
ATOM   6582 H18  LIG     1     -12.517   3.869  18.987  1.00  0.00      LIG  
ATOM   6583 H19  LIG     1     -10.066   0.079  19.866  1.00  0.00      LIG  
ATOM   6584 H20  LIG     1     -10.935  -1.287  19.197  1.00  0.00      LIG  
ATOM   6585 H21  LIG     1     -11.505   0.344  18.883  1.00  0.00      LIG  
ATOM   6586 H22  LIG     1     -12.270  -3.088  22.707  1.00  0.00      LIG  
ATOM   6587 H23  LIG     1     -11.447  -3.465  21.176  1.00  0.00      LIG  
ATOM   6588 H24  LIG     1     -15.490   5.304  22.760  1.00  0.00      LIG  
ATOM   6589 H25  LIG     1     -14.323   5.858  21.545  1.00  0.00      LIG  
ATOM   6590 H26  LIG     1     -10.187   5.670  22.763  1.00  0.00      LIG  
ATOM   6591 H27  LIG     1     -11.231   6.476  23.935  1.00  0.00      LIG  
ATOM   6592 H28  LIG     1     -11.567   6.632  22.208  1.00  0.00      LIG  
ATOM   6593 H29  LIG     1     -10.557   3.631  24.142  1.00  0.00      LIG  
ATOM   6594 H30  LIG     1     -12.198   3.014  24.420  1.00  0.00      LIG  
ATOM   6595 H31  LIG     1     -11.675   4.515  25.163  1.00  0.00      LIG  
ATOM   6596 H32  LIG     1     -15.035  -2.868  19.936  1.00  0.00      LIG  
ATOM   6597 H33  LIG     1     -15.344   2.664  19.627  1.00  0.00      LIG  
ATOM   6598 H34  LIG     1     -16.043  -4.334  21.333  1.00  0.00      LIG  
ATOM   6599 H35  LIG     1     -15.438  -3.070  22.355  1.00  0.00      LIG  
ATOM   6600 H36  LIG     1     -14.452  -5.117  19.353  1.00  0.00      LIG  
ATOM   6601 H37  LIG     1     -12.934  -5.030  20.259  1.00  0.00      LIG  
ATOM   6602 H38  LIG     1     -13.183  -4.000  18.846  1.00  0.00      LIG  
ATOM   6603 H39  LIG     1     -13.404  -5.059  22.322  1.00  0.00      LIG  
ATOM   6604 H40  LIG     1     -15.967  -6.490  23.109  1.00  0.00      LIG  
ATOM   6605 H41  LIG     1     -16.007  -5.936  20.884  1.00  0.00      LIG  
ATOM   6606 H42  LIG     1     -12.335  -8.615  22.357  1.00  0.00      LIG  
ATOM   6607 H43  LIG     1     -12.326  -6.891  21.949  1.00  0.00      LIG  
ATOM   6608 H44  LIG     1     -13.312  -8.043  21.019  1.00  0.00      LIG  
ATOM   6609 H45  LIG     1     -14.368  -7.219  25.091  1.00  0.00      LIG  
ATOM   6610 H46  LIG     1     -13.043  -8.307  24.700  1.00  0.00      LIG  
ATOM   6611 H47  LIG     1     -12.850  -6.569  24.426  1.00  0.00      LIG  
ATOM   6612 H48  LIG     1     -15.231  -8.883  22.096  1.00  0.00      LIG  
ATOM   6613 H49  LIG     1     -16.210  -3.756  26.596  1.00  0.00      LIG  
ATOM   6614 H50  LIG     1     -14.609  -3.132  26.146  1.00  0.00      LIG  
ATOM   6615 H51  LIG     1     -14.813  -4.863  26.597  1.00  0.00      LIG  
TER
REMARK  Energy: 68.3532
REMARK  SimpleFitness: 68.3532
REMARK  FullFitness: -1560.7607
REMARK  InterFull: -30.6667
REMARK  IntraFull: 117.362
REMARK  solvFull: -1930.06
REMARK  surfFull: 282.604
REMARK  extraFull: 0.0
REMARK  deltaGcompsolvpol: -1930.06
REMARK  deltaGcompsolvnonpol: 282.604
REMARK  deltaGprotsolvpol: -1938.72
REMARK  deltaGprotsolvnonpol: 281.59
REMARK  deltaGligsolvpol: -12.4148
REMARK  deltaGligsolvnonpol: 16.7842
REMARK  deltaGvdw: -30.6667
REMARK  deltaGelec: 0.0
REMARK  deltaG: -7.093158
REMARK  Cluster: 5
REMARK  ClusterRank: 6
ATOM   6526 O    LIG     1     -15.213   1.752  19.317  1.00  0.00      LIG  
ATOM   6527 O1   LIG     1     -13.709   5.812  24.390  1.00  0.00      LIG  
ATOM   6528 O2   LIG     1     -14.384  -4.530  23.997  1.00  0.00      LIG  
ATOM   6529 O3   LIG     1     -15.446  -6.679  21.169  1.00  0.00      LIG  
ATOM   6530 O4   LIG     1     -14.869  -8.781  22.993  1.00  0.00      LIG  
ATOM   6531 O5   LIG     1     -16.694  -4.503  24.242  1.00  0.00      LIG  
ATOM   6532 C    LIG     1     -12.231   0.989  21.581  1.00  0.00      LIG  
ATOM   6533 C1   LIG     1     -13.092   1.853  20.612  1.00  0.00      LIG  
ATOM   6534 C2   LIG     1     -13.239   3.370  20.982  1.00  0.00      LIG  
ATOM   6535 C3   LIG     1     -11.927  -0.388  20.918  1.00  0.00      LIG  
ATOM   6536 C4   LIG     1     -11.983   3.983  21.649  1.00  0.00      LIG  
ATOM   6537 C5   LIG     1     -10.919   1.672  21.969  1.00  0.00      LIG  
ATOM   6538 C6   LIG     1     -14.414   1.098  20.297  1.00  0.00      LIG  
ATOM   6539 C7   LIG     1     -10.767   3.088  21.459  1.00  0.00      LIG  
ATOM   6540 C8   LIG     1     -13.193  -1.069  20.551  1.00  0.00      LIG  
ATOM   6541 C9   LIG     1     -12.099   4.692  23.036  1.00  0.00      LIG  
ATOM   6542 C10  LIG     1     -14.522   3.692  21.743  1.00  0.00      LIG  
ATOM   6543 C11  LIG     1     -11.240  -1.417  21.822  1.00  0.00      LIG  
ATOM   6544 C12  LIG     1     -14.169  -0.298  19.732  1.00  0.00      LIG  
ATOM   6545 C13  LIG     1     -12.978   0.763  22.903  1.00  0.00      LIG  
ATOM   6546 C14  LIG     1     -13.342   4.133  19.654  1.00  0.00      LIG  
ATOM   6547 C15  LIG     1     -13.253  -2.342  20.955  1.00  0.00      LIG  
ATOM   6548 C16  LIG     1     -11.068  -0.298  19.649  1.00  0.00      LIG  
ATOM   6549 C17  LIG     1     -12.028  -2.709  21.711  1.00  0.00      LIG  
ATOM   6550 C18  LIG     1     -14.522   5.095  22.301  1.00  0.00      LIG  
ATOM   6551 C19  LIG     1     -13.490   5.178  23.368  1.00  0.00      LIG  
ATOM   6552 C20  LIG     1     -11.223   5.938  22.982  1.00  0.00      LIG  
ATOM   6553 C21  LIG     1     -11.607   3.914  24.251  1.00  0.00      LIG  
ATOM   6554 C22  LIG     1     -14.301  -3.360  20.579  1.00  0.00      LIG  
ATOM   6555 C23  LIG     1     -15.121  -3.921  21.747  1.00  0.00      LIG  
ATOM   6556 C24  LIG     1     -13.678  -4.439  19.718  1.00  0.00      LIG  
ATOM   6557 C25  LIG     1     -14.446  -4.991  22.631  1.00  0.00      LIG  
ATOM   6558 C26  LIG     1     -15.052  -6.419  22.518  1.00  0.00      LIG  
ATOM   6559 C27  LIG     1     -14.117  -7.568  22.975  1.00  0.00      LIG  
ATOM   6560 C28  LIG     1     -12.956  -7.780  22.018  1.00  0.00      LIG  
ATOM   6561 C29  LIG     1     -13.559  -7.398  24.376  1.00  0.00      LIG  
ATOM   6562 C30  LIG     1     -15.562  -4.341  24.674  1.00  0.00      LIG  
ATOM   6563 C31  LIG     1     -15.269  -4.003  26.099  1.00  0.00      LIG  
ATOM   6564 H    LIG     1     -12.557   1.883  19.662  1.00  0.00      LIG  
ATOM   6565 H1   LIG     1     -11.719   4.827  21.007  1.00  0.00      LIG  
ATOM   6566 H2   LIG     1     -10.050   1.106  21.633  1.00  0.00      LIG  
ATOM   6567 H3   LIG     1     -10.822   1.673  23.055  1.00  0.00      LIG  
ATOM   6568 H4   LIG     1     -15.031   1.017  21.194  1.00  0.00      LIG  
ATOM   6569 H5   LIG     1      -9.887   3.543  21.920  1.00  0.00      LIG  
ATOM   6570 H6   LIG     1     -10.547   3.034  20.389  1.00  0.00      LIG  
ATOM   6571 H7   LIG     1     -14.677   2.978  22.552  1.00  0.00      LIG  
ATOM   6572 H8   LIG     1     -15.383   3.597  21.080  1.00  0.00      LIG  
ATOM   6573 H9   LIG     1     -11.182  -1.115  22.868  1.00  0.00      LIG  
ATOM   6574 H10  LIG     1     -10.206  -1.585  21.508  1.00  0.00      LIG  
ATOM   6575 H11  LIG     1     -13.788  -0.217  18.710  1.00  0.00      LIG  
ATOM   6576 H12  LIG     1     -15.127  -0.818  19.647  1.00  0.00      LIG  
ATOM   6577 H13  LIG     1     -13.838   0.103  22.798  1.00  0.00      LIG  
ATOM   6578 H14  LIG     1     -12.330   0.326  23.666  1.00  0.00      LIG  
ATOM   6579 H15  LIG     1     -13.335   1.700  23.320  1.00  0.00      LIG  
ATOM   6580 H16  LIG     1     -13.302   5.215  19.802  1.00  0.00      LIG  
ATOM   6581 H17  LIG     1     -14.277   3.933  19.130  1.00  0.00      LIG  
ATOM   6582 H18  LIG     1     -12.517   3.869  18.987  1.00  0.00      LIG  
ATOM   6583 H19  LIG     1     -10.066   0.079  19.866  1.00  0.00      LIG  
ATOM   6584 H20  LIG     1     -10.935  -1.287  19.197  1.00  0.00      LIG  
ATOM   6585 H21  LIG     1     -11.505   0.344  18.883  1.00  0.00      LIG  
ATOM   6586 H22  LIG     1     -12.270  -3.088  22.707  1.00  0.00      LIG  
ATOM   6587 H23  LIG     1     -11.447  -3.465  21.176  1.00  0.00      LIG  
ATOM   6588 H24  LIG     1     -15.490   5.304  22.760  1.00  0.00      LIG  
ATOM   6589 H25  LIG     1     -14.323   5.858  21.545  1.00  0.00      LIG  
ATOM   6590 H26  LIG     1     -10.187   5.670  22.763  1.00  0.00      LIG  
ATOM   6591 H27  LIG     1     -11.231   6.476  23.935  1.00  0.00      LIG  
ATOM   6592 H28  LIG     1     -11.567   6.632  22.208  1.00  0.00      LIG  
ATOM   6593 H29  LIG     1     -10.557   3.631  24.142  1.00  0.00      LIG  
ATOM   6594 H30  LIG     1     -12.198   3.014  24.420  1.00  0.00      LIG  
ATOM   6595 H31  LIG     1     -11.675   4.515  25.163  1.00  0.00      LIG  
ATOM   6596 H32  LIG     1     -15.035  -2.868  19.936  1.00  0.00      LIG  
ATOM   6597 H33  LIG     1     -15.344   2.664  19.627  1.00  0.00      LIG  
ATOM   6598 H34  LIG     1     -16.043  -4.334  21.333  1.00  0.00      LIG  
ATOM   6599 H35  LIG     1     -15.438  -3.070  22.355  1.00  0.00      LIG  
ATOM   6600 H36  LIG     1     -14.452  -5.117  19.353  1.00  0.00      LIG  
ATOM   6601 H37  LIG     1     -12.934  -5.030  20.259  1.00  0.00      LIG  
ATOM   6602 H38  LIG     1     -13.183  -4.000  18.846  1.00  0.00      LIG  
ATOM   6603 H39  LIG     1     -13.404  -5.059  22.322  1.00  0.00      LIG  
ATOM   6604 H40  LIG     1     -15.967  -6.490  23.109  1.00  0.00      LIG  
ATOM   6605 H41  LIG     1     -16.007  -5.936  20.884  1.00  0.00      LIG  
ATOM   6606 H42  LIG     1     -12.335  -8.615  22.357  1.00  0.00      LIG  
ATOM   6607 H43  LIG     1     -12.326  -6.891  21.949  1.00  0.00      LIG  
ATOM   6608 H44  LIG     1     -13.312  -8.043  21.019  1.00  0.00      LIG  
ATOM   6609 H45  LIG     1     -14.368  -7.219  25.091  1.00  0.00      LIG  
ATOM   6610 H46  LIG     1     -13.043  -8.307  24.700  1.00  0.00      LIG  
ATOM   6611 H47  LIG     1     -12.850  -6.569  24.426  1.00  0.00      LIG  
ATOM   6612 H48  LIG     1     -15.231  -8.883  22.096  1.00  0.00      LIG  
ATOM   6613 H49  LIG     1     -16.210  -3.756  26.596  1.00  0.00      LIG  
ATOM   6614 H50  LIG     1     -14.609  -3.132  26.146  1.00  0.00      LIG  
ATOM   6615 H51  LIG     1     -14.813  -4.863  26.597  1.00  0.00      LIG  
TER
REMARK  Energy: 68.3532
REMARK  SimpleFitness: 68.3532
REMARK  FullFitness: -1560.7607
REMARK  InterFull: -30.6667
REMARK  IntraFull: 117.362
REMARK  solvFull: -1930.06
REMARK  surfFull: 282.604
REMARK  extraFull: 0.0
REMARK  deltaGcompsolvpol: -1930.06
REMARK  deltaGcompsolvnonpol: 282.604
REMARK  deltaGprotsolvpol: -1938.72
REMARK  deltaGprotsolvnonpol: 281.59
REMARK  deltaGligsolvpol: -12.4148
REMARK  deltaGligsolvnonpol: 16.7842
REMARK  deltaGvdw: -30.6667
REMARK  deltaGelec: 0.0
REMARK  deltaG: -7.093158
REMARK  Cluster: 5
REMARK  ClusterRank: 7
ATOM   6526 O    LIG     1     -15.213   1.752  19.317  1.00  0.00      LIG  
ATOM   6527 O1   LIG     1     -13.709   5.812  24.390  1.00  0.00      LIG  
ATOM   6528 O2   LIG     1     -14.384  -4.530  23.997  1.00  0.00      LIG  
ATOM   6529 O3   LIG     1     -15.446  -6.679  21.169  1.00  0.00      LIG  
ATOM   6530 O4   LIG     1     -14.869  -8.781  22.993  1.00  0.00      LIG  
ATOM   6531 O5   LIG     1     -16.694  -4.503  24.242  1.00  0.00      LIG  
ATOM   6532 C    LIG     1     -12.231   0.989  21.581  1.00  0.00      LIG  
ATOM   6533 C1   LIG     1     -13.092   1.853  20.612  1.00  0.00      LIG  
ATOM   6534 C2   LIG     1     -13.239   3.370  20.982  1.00  0.00      LIG  
ATOM   6535 C3   LIG     1     -11.927  -0.388  20.918  1.00  0.00      LIG  
ATOM   6536 C4   LIG     1     -11.983   3.983  21.649  1.00  0.00      LIG  
ATOM   6537 C5   LIG     1     -10.919   1.672  21.969  1.00  0.00      LIG  
ATOM   6538 C6   LIG     1     -14.414   1.098  20.297  1.00  0.00      LIG  
ATOM   6539 C7   LIG     1     -10.767   3.088  21.459  1.00  0.00      LIG  
ATOM   6540 C8   LIG     1     -13.193  -1.069  20.551  1.00  0.00      LIG  
ATOM   6541 C9   LIG     1     -12.099   4.692  23.036  1.00  0.00      LIG  
ATOM   6542 C10  LIG     1     -14.522   3.692  21.743  1.00  0.00      LIG  
ATOM   6543 C11  LIG     1     -11.240  -1.417  21.822  1.00  0.00      LIG  
ATOM   6544 C12  LIG     1     -14.169  -0.298  19.732  1.00  0.00      LIG  
ATOM   6545 C13  LIG     1     -12.978   0.763  22.903  1.00  0.00      LIG  
ATOM   6546 C14  LIG     1     -13.342   4.133  19.654  1.00  0.00      LIG  
ATOM   6547 C15  LIG     1     -13.253  -2.342  20.955  1.00  0.00      LIG  
ATOM   6548 C16  LIG     1     -11.068  -0.298  19.649  1.00  0.00      LIG  
ATOM   6549 C17  LIG     1     -12.028  -2.709  21.711  1.00  0.00      LIG  
ATOM   6550 C18  LIG     1     -14.522   5.095  22.301  1.00  0.00      LIG  
ATOM   6551 C19  LIG     1     -13.490   5.178  23.368  1.00  0.00      LIG  
ATOM   6552 C20  LIG     1     -11.223   5.938  22.982  1.00  0.00      LIG  
ATOM   6553 C21  LIG     1     -11.607   3.914  24.251  1.00  0.00      LIG  
ATOM   6554 C22  LIG     1     -14.301  -3.360  20.579  1.00  0.00      LIG  
ATOM   6555 C23  LIG     1     -15.121  -3.921  21.747  1.00  0.00      LIG  
ATOM   6556 C24  LIG     1     -13.678  -4.439  19.718  1.00  0.00      LIG  
ATOM   6557 C25  LIG     1     -14.446  -4.991  22.631  1.00  0.00      LIG  
ATOM   6558 C26  LIG     1     -15.052  -6.419  22.518  1.00  0.00      LIG  
ATOM   6559 C27  LIG     1     -14.117  -7.568  22.975  1.00  0.00      LIG  
ATOM   6560 C28  LIG     1     -12.956  -7.780  22.018  1.00  0.00      LIG  
ATOM   6561 C29  LIG     1     -13.559  -7.398  24.376  1.00  0.00      LIG  
ATOM   6562 C30  LIG     1     -15.562  -4.341  24.674  1.00  0.00      LIG  
ATOM   6563 C31  LIG     1     -15.269  -4.003  26.099  1.00  0.00      LIG  
ATOM   6564 H    LIG     1     -12.557   1.883  19.662  1.00  0.00      LIG  
ATOM   6565 H1   LIG     1     -11.719   4.827  21.007  1.00  0.00      LIG  
ATOM   6566 H2   LIG     1     -10.050   1.106  21.633  1.00  0.00      LIG  
ATOM   6567 H3   LIG     1     -10.822   1.673  23.055  1.00  0.00      LIG  
ATOM   6568 H4   LIG     1     -15.031   1.017  21.194  1.00  0.00      LIG  
ATOM   6569 H5   LIG     1      -9.887   3.543  21.920  1.00  0.00      LIG  
ATOM   6570 H6   LIG     1     -10.547   3.034  20.389  1.00  0.00      LIG  
ATOM   6571 H7   LIG     1     -14.677   2.978  22.552  1.00  0.00      LIG  
ATOM   6572 H8   LIG     1     -15.383   3.597  21.080  1.00  0.00      LIG  
ATOM   6573 H9   LIG     1     -11.182  -1.115  22.868  1.00  0.00      LIG  
ATOM   6574 H10  LIG     1     -10.206  -1.585  21.508  1.00  0.00      LIG  
ATOM   6575 H11  LIG     1     -13.788  -0.217  18.710  1.00  0.00      LIG  
ATOM   6576 H12  LIG     1     -15.127  -0.818  19.647  1.00  0.00      LIG  
ATOM   6577 H13  LIG     1     -13.838   0.103  22.798  1.00  0.00      LIG  
ATOM   6578 H14  LIG     1     -12.330   0.326  23.666  1.00  0.00      LIG  
ATOM   6579 H15  LIG     1     -13.335   1.700  23.320  1.00  0.00      LIG  
ATOM   6580 H16  LIG     1     -13.302   5.215  19.802  1.00  0.00      LIG  
ATOM   6581 H17  LIG     1     -14.277   3.933  19.130  1.00  0.00      LIG  
ATOM   6582 H18  LIG     1     -12.517   3.869  18.987  1.00  0.00      LIG  
ATOM   6583 H19  LIG     1     -10.066   0.079  19.866  1.00  0.00      LIG  
ATOM   6584 H20  LIG     1     -10.935  -1.287  19.197  1.00  0.00      LIG  
ATOM   6585 H21  LIG     1     -11.505   0.344  18.883  1.00  0.00      LIG  
ATOM   6586 H22  LIG     1     -12.270  -3.088  22.707  1.00  0.00      LIG  
ATOM   6587 H23  LIG     1     -11.447  -3.465  21.176  1.00  0.00      LIG  
ATOM   6588 H24  LIG     1     -15.490   5.304  22.760  1.00  0.00      LIG  
ATOM   6589 H25  LIG     1     -14.323   5.858  21.545  1.00  0.00      LIG  
ATOM   6590 H26  LIG     1     -10.187   5.670  22.763  1.00  0.00      LIG  
ATOM   6591 H27  LIG     1     -11.231   6.476  23.935  1.00  0.00      LIG  
ATOM   6592 H28  LIG     1     -11.567   6.632  22.208  1.00  0.00      LIG  
ATOM   6593 H29  LIG     1     -10.557   3.631  24.142  1.00  0.00      LIG  
ATOM   6594 H30  LIG     1     -12.198   3.014  24.420  1.00  0.00      LIG  
ATOM   6595 H31  LIG     1     -11.675   4.515  25.163  1.00  0.00      LIG  
ATOM   6596 H32  LIG     1     -15.035  -2.868  19.936  1.00  0.00      LIG  
ATOM   6597 H33  LIG     1     -15.344   2.664  19.627  1.00  0.00      LIG  
ATOM   6598 H34  LIG     1     -16.043  -4.334  21.333  1.00  0.00      LIG  
ATOM   6599 H35  LIG     1     -15.438  -3.070  22.355  1.00  0.00      LIG  
ATOM   6600 H36  LIG     1     -14.452  -5.117  19.353  1.00  0.00      LIG  
ATOM   6601 H37  LIG     1     -12.934  -5.030  20.259  1.00  0.00      LIG  
ATOM   6602 H38  LIG     1     -13.183  -4.000  18.846  1.00  0.00      LIG  
ATOM   6603 H39  LIG     1     -13.404  -5.059  22.322  1.00  0.00      LIG  
ATOM   6604 H40  LIG     1     -15.967  -6.490  23.109  1.00  0.00      LIG  
ATOM   6605 H41  LIG     1     -16.007  -5.936  20.884  1.00  0.00      LIG  
ATOM   6606 H42  LIG     1     -12.335  -8.615  22.357  1.00  0.00      LIG  
ATOM   6607 H43  LIG     1     -12.326  -6.891  21.949  1.00  0.00      LIG  
ATOM   6608 H44  LIG     1     -13.312  -8.043  21.019  1.00  0.00      LIG  
ATOM   6609 H45  LIG     1     -14.368  -7.219  25.091  1.00  0.00      LIG  
ATOM   6610 H46  LIG     1     -13.043  -8.307  24.700  1.00  0.00      LIG  
ATOM   6611 H47  LIG     1     -12.850  -6.569  24.426  1.00  0.00      LIG  
ATOM   6612 H48  LIG     1     -15.231  -8.883  22.096  1.00  0.00      LIG  
ATOM   6613 H49  LIG     1     -16.210  -3.756  26.596  1.00  0.00      LIG  
ATOM   6614 H50  LIG     1     -14.609  -3.132  26.146  1.00  0.00      LIG  
ATOM   6615 H51  LIG     1     -14.813  -4.863  26.597  1.00  0.00      LIG  
TER
REMARK  Energy: 70.2115
REMARK  SimpleFitness: 70.2115
REMARK  FullFitness: -1559.7067
REMARK  InterFull: -25.5147
REMARK  IntraFull: 110.356
REMARK  solvFull: -1928.5
REMARK  surfFull: 283.952
REMARK  extraFull: 0.0
REMARK  deltaGcompsolvpol: -1928.5
REMARK  deltaGcompsolvnonpol: 283.952
REMARK  deltaGprotsolvpol: -1938.72
REMARK  deltaGprotsolvnonpol: 281.59
REMARK  deltaGligsolvpol: -11.9534
REMARK  deltaGligsolvnonpol: 16.4818
REMARK  deltaGvdw: -25.5147
REMARK  deltaGelec: 0.0
REMARK  deltaG: -6.3824134
REMARK  Cluster: 6
REMARK  ClusterRank: 0
ATOM   6526 O    LIG     1     -14.696   4.933  19.177  1.00  0.00      LIG  
ATOM   6527 O1   LIG     1     -11.599  -0.827  19.377  1.00  0.00      LIG  
ATOM   6528 O2   LIG     1     -11.318  12.046  19.091  1.00  0.00      LIG  
ATOM   6529 O3   LIG     1     -13.302   9.766  21.260  1.00  0.00      LIG  
ATOM   6530 O4   LIG     1     -11.872  13.125  21.653  1.00  0.00      LIG  
ATOM   6531 O5   LIG     1     -13.406  12.625  18.248  1.00  0.00      LIG  
ATOM   6532 C    LIG     1     -11.268   4.644  20.823  1.00  0.00      LIG  
ATOM   6533 C1   LIG     1     -12.777   4.314  20.636  1.00  0.00      LIG  
ATOM   6534 C2   LIG     1     -13.179   2.802  20.722  1.00  0.00      LIG  
ATOM   6535 C3   LIG     1     -11.097   6.179  21.050  1.00  0.00      LIG  
ATOM   6536 C4   LIG     1     -12.323   1.973  21.714  1.00  0.00      LIG  
ATOM   6537 C5   LIG     1     -10.636   3.881  21.989  1.00  0.00      LIG  
ATOM   6538 C6   LIG     1     -13.305   5.098  19.404  1.00  0.00      LIG  
ATOM   6539 C7   LIG     1     -11.550   2.878  22.660  1.00  0.00      LIG  
ATOM   6540 C8   LIG     1     -11.703   6.929  19.921  1.00  0.00      LIG  
ATOM   6541 C9   LIG     1     -11.573   0.695  21.220  1.00  0.00      LIG  
ATOM   6542 C10  LIG     1     -13.325   2.131  19.358  1.00  0.00      LIG  
ATOM   6543 C11  LIG     1      -9.649   6.681  21.055  1.00  0.00      LIG  
ATOM   6544 C12  LIG     1     -13.113   6.596  19.582  1.00  0.00      LIG  
ATOM   6545 C13  LIG     1     -10.475   4.213  19.577  1.00  0.00      LIG  
ATOM   6546 C14  LIG     1     -14.576   2.766  21.357  1.00  0.00      LIG  
ATOM   6547 C15  LIG     1     -10.877   7.826  19.373  1.00  0.00      LIG  
ATOM   6548 C16  LIG     1     -11.733   6.693  22.349  1.00  0.00      LIG  
ATOM   6549 C17  LIG     1      -9.543   7.782  20.015  1.00  0.00      LIG  
ATOM   6550 C18  LIG     1     -13.440   0.632  19.480  1.00  0.00      LIG  
ATOM   6551 C19  LIG     1     -12.117   0.132  19.930  1.00  0.00      LIG  
ATOM   6552 C20  LIG     1     -11.776  -0.386  22.273  1.00  0.00      LIG  
ATOM   6553 C21  LIG     1     -10.063   0.810  21.050  1.00  0.00      LIG  
ATOM   6554 C22  LIG     1     -11.117   8.827  18.273  1.00  0.00      LIG  
ATOM   6555 C23  LIG     1     -12.238   9.818  18.590  1.00  0.00      LIG  
ATOM   6556 C24  LIG     1     -11.384   8.140  16.945  1.00  0.00      LIG  
ATOM   6557 C25  LIG     1     -11.797  10.817  19.675  1.00  0.00      LIG  
ATOM   6558 C26  LIG     1     -12.824  11.032  20.810  1.00  0.00      LIG  
ATOM   6559 C27  LIG     1     -12.283  11.814  22.027  1.00  0.00      LIG  
ATOM   6560 C28  LIG     1     -13.370  11.975  23.076  1.00  0.00      LIG  
ATOM   6561 C29  LIG     1     -11.104  11.120  22.690  1.00  0.00      LIG  
ATOM   6562 C30  LIG     1     -12.214  12.841  18.419  1.00  0.00      LIG  
ATOM   6563 C31  LIG     1     -11.541  14.109  17.995  1.00  0.00      LIG  
ATOM   6564 H    LIG     1     -13.299   4.753  21.488  1.00  0.00      LIG  
ATOM   6565 H1   LIG     1     -13.051   1.535  22.401  1.00  0.00      LIG  
ATOM   6566 H2   LIG     1     -10.260   4.552  22.762  1.00  0.00      LIG  
ATOM   6567 H3   LIG     1      -9.740   3.368  21.639  1.00  0.00      LIG  
ATOM   6568 H4   LIG     1     -12.808   4.770  18.487  1.00  0.00      LIG  
ATOM   6569 H5   LIG     1     -10.972   2.278  23.367  1.00  0.00      LIG  
ATOM   6570 H6   LIG     1     -12.271   3.437  23.265  1.00  0.00      LIG  
ATOM   6571 H7   LIG     1     -12.482   2.385  18.712  1.00  0.00      LIG  
ATOM   6572 H8   LIG     1     -14.225   2.490  18.854  1.00  0.00      LIG  
ATOM   6573 H9   LIG     1      -8.913   5.901  20.853  1.00  0.00      LIG  
ATOM   6574 H10  LIG     1      -9.385   7.083  22.038  1.00  0.00      LIG  
ATOM   6575 H11  LIG     1     -13.769   6.958  20.379  1.00  0.00      LIG  
ATOM   6576 H12  LIG     1     -13.445   7.111  18.679  1.00  0.00      LIG  
ATOM   6577 H13  LIG     1     -10.692   4.823  18.697  1.00  0.00      LIG  
ATOM   6578 H14  LIG     1      -9.398   4.267  19.747  1.00  0.00      LIG  
ATOM   6579 H15  LIG     1     -10.688   3.178  19.316  1.00  0.00      LIG  
ATOM   6580 H16  LIG     1     -14.902   1.745  21.566  1.00  0.00      LIG  
ATOM   6581 H17  LIG     1     -15.335   3.207  20.714  1.00  0.00      LIG  
ATOM   6582 H18  LIG     1     -14.584   3.306  22.307  1.00  0.00      LIG  
ATOM   6583 H19  LIG     1     -11.253   6.266  23.232  1.00  0.00      LIG  
ATOM   6584 H20  LIG     1     -11.621   7.779  22.432  1.00  0.00      LIG  
ATOM   6585 H21  LIG     1     -12.802   6.479  22.417  1.00  0.00      LIG  
ATOM   6586 H22  LIG     1      -8.765   7.549  19.283  1.00  0.00      LIG  
ATOM   6587 H23  LIG     1      -9.308   8.740  20.486  1.00  0.00      LIG  
ATOM   6588 H24  LIG     1     -13.655   0.198  18.501  1.00  0.00      LIG  
ATOM   6589 H25  LIG     1     -14.212   0.304  20.181  1.00  0.00      LIG  
ATOM   6590 H26  LIG     1     -11.388  -0.056  23.241  1.00  0.00      LIG  
ATOM   6591 H27  LIG     1     -11.255  -1.310  22.002  1.00  0.00      LIG  
ATOM   6592 H28  LIG     1     -12.836  -0.629  22.397  1.00  0.00      LIG  
ATOM   6593 H29  LIG     1      -9.580   1.115  21.982  1.00  0.00      LIG  
ATOM   6594 H30  LIG     1      -9.799   1.525  20.268  1.00  0.00      LIG  
ATOM   6595 H31  LIG     1      -9.620  -0.151  20.770  1.00  0.00      LIG  
ATOM   6596 H32  LIG     1     -10.197   9.406  18.151  1.00  0.00      LIG  
ATOM   6597 H33  LIG     1     -15.145   5.192  19.999  1.00  0.00      LIG  
ATOM   6598 H34  LIG     1     -13.138   9.280  18.893  1.00  0.00      LIG  
ATOM   6599 H35  LIG     1     -12.494  10.335  17.663  1.00  0.00      LIG  
ATOM   6600 H36  LIG     1     -11.471   8.883  16.147  1.00  0.00      LIG  
ATOM   6601 H37  LIG     1     -12.314   7.567  16.965  1.00  0.00      LIG  
ATOM   6602 H38  LIG     1     -10.569   7.457  16.686  1.00  0.00      LIG  
ATOM   6603 H39  LIG     1     -10.915  10.376  20.138  1.00  0.00      LIG  
ATOM   6604 H40  LIG     1     -13.683  11.577  20.415  1.00  0.00      LIG  
ATOM   6605 H41  LIG     1     -13.911   9.940  21.998  1.00  0.00      LIG  
ATOM   6606 H42  LIG     1     -13.005  12.566  23.921  1.00  0.00      LIG  
ATOM   6607 H43  LIG     1     -13.711  11.008  23.454  1.00  0.00      LIG  
ATOM   6608 H44  LIG     1     -14.226  12.516  22.662  1.00  0.00      LIG  
ATOM   6609 H45  LIG     1     -10.230  11.099  22.034  1.00  0.00      LIG  
ATOM   6610 H46  LIG     1     -10.798  11.663  23.589  1.00  0.00      LIG  
ATOM   6611 H47  LIG     1     -11.357  10.097  22.978  1.00  0.00      LIG  
ATOM   6612 H48  LIG     1     -11.177  13.016  20.981  1.00  0.00      LIG  
ATOM   6613 H49  LIG     1     -12.225  14.665  17.349  1.00  0.00      LIG  
ATOM   6614 H50  LIG     1     -10.635  13.882  17.427  1.00  0.00      LIG  
ATOM   6615 H51  LIG     1     -11.302  14.713  18.875  1.00  0.00      LIG  
TER
REMARK  Energy: 70.2115
REMARK  SimpleFitness: 70.2115
REMARK  FullFitness: -1559.7067
REMARK  InterFull: -25.5147
REMARK  IntraFull: 110.356
REMARK  solvFull: -1928.5
REMARK  surfFull: 283.952
REMARK  extraFull: 0.0
REMARK  deltaGcompsolvpol: -1928.5
REMARK  deltaGcompsolvnonpol: 283.952
REMARK  deltaGprotsolvpol: -1938.72
REMARK  deltaGprotsolvnonpol: 281.59
REMARK  deltaGligsolvpol: -11.9534
REMARK  deltaGligsolvnonpol: 16.4818
REMARK  deltaGvdw: -25.5147
REMARK  deltaGelec: 0.0
REMARK  deltaG: -6.3824134
REMARK  Cluster: 6
REMARK  ClusterRank: 1
ATOM   6526 O    LIG     1     -14.696   4.933  19.177  1.00  0.00      LIG  
ATOM   6527 O1   LIG     1     -11.599  -0.827  19.377  1.00  0.00      LIG  
ATOM   6528 O2   LIG     1     -11.318  12.046  19.091  1.00  0.00      LIG  
ATOM   6529 O3   LIG     1     -13.302   9.766  21.260  1.00  0.00      LIG  
ATOM   6530 O4   LIG     1     -11.872  13.125  21.653  1.00  0.00      LIG  
ATOM   6531 O5   LIG     1     -13.406  12.625  18.248  1.00  0.00      LIG  
ATOM   6532 C    LIG     1     -11.268   4.644  20.823  1.00  0.00      LIG  
ATOM   6533 C1   LIG     1     -12.777   4.314  20.636  1.00  0.00      LIG  
ATOM   6534 C2   LIG     1     -13.179   2.802  20.722  1.00  0.00      LIG  
ATOM   6535 C3   LIG     1     -11.097   6.179  21.050  1.00  0.00      LIG  
ATOM   6536 C4   LIG     1     -12.323   1.973  21.714  1.00  0.00      LIG  
ATOM   6537 C5   LIG     1     -10.636   3.881  21.989  1.00  0.00      LIG  
ATOM   6538 C6   LIG     1     -13.305   5.098  19.404  1.00  0.00      LIG  
ATOM   6539 C7   LIG     1     -11.550   2.878  22.660  1.00  0.00      LIG  
ATOM   6540 C8   LIG     1     -11.703   6.929  19.921  1.00  0.00      LIG  
ATOM   6541 C9   LIG     1     -11.573   0.695  21.220  1.00  0.00      LIG  
ATOM   6542 C10  LIG     1     -13.325   2.131  19.358  1.00  0.00      LIG  
ATOM   6543 C11  LIG     1      -9.649   6.681  21.055  1.00  0.00      LIG  
ATOM   6544 C12  LIG     1     -13.113   6.596  19.582  1.00  0.00      LIG  
ATOM   6545 C13  LIG     1     -10.475   4.213  19.577  1.00  0.00      LIG  
ATOM   6546 C14  LIG     1     -14.576   2.766  21.357  1.00  0.00      LIG  
ATOM   6547 C15  LIG     1     -10.877   7.826  19.373  1.00  0.00      LIG  
ATOM   6548 C16  LIG     1     -11.733   6.693  22.349  1.00  0.00      LIG  
ATOM   6549 C17  LIG     1      -9.543   7.782  20.015  1.00  0.00      LIG  
ATOM   6550 C18  LIG     1     -13.440   0.632  19.480  1.00  0.00      LIG  
ATOM   6551 C19  LIG     1     -12.117   0.132  19.930  1.00  0.00      LIG  
ATOM   6552 C20  LIG     1     -11.776  -0.386  22.273  1.00  0.00      LIG  
ATOM   6553 C21  LIG     1     -10.063   0.810  21.050  1.00  0.00      LIG  
ATOM   6554 C22  LIG     1     -11.117   8.827  18.273  1.00  0.00      LIG  
ATOM   6555 C23  LIG     1     -12.238   9.818  18.590  1.00  0.00      LIG  
ATOM   6556 C24  LIG     1     -11.384   8.140  16.945  1.00  0.00      LIG  
ATOM   6557 C25  LIG     1     -11.797  10.817  19.675  1.00  0.00      LIG  
ATOM   6558 C26  LIG     1     -12.824  11.032  20.810  1.00  0.00      LIG  
ATOM   6559 C27  LIG     1     -12.283  11.814  22.027  1.00  0.00      LIG  
ATOM   6560 C28  LIG     1     -13.370  11.975  23.076  1.00  0.00      LIG  
ATOM   6561 C29  LIG     1     -11.104  11.120  22.690  1.00  0.00      LIG  
ATOM   6562 C30  LIG     1     -12.214  12.841  18.419  1.00  0.00      LIG  
ATOM   6563 C31  LIG     1     -11.541  14.109  17.995  1.00  0.00      LIG  
ATOM   6564 H    LIG     1     -13.299   4.753  21.488  1.00  0.00      LIG  
ATOM   6565 H1   LIG     1     -13.051   1.535  22.401  1.00  0.00      LIG  
ATOM   6566 H2   LIG     1     -10.260   4.552  22.762  1.00  0.00      LIG  
ATOM   6567 H3   LIG     1      -9.740   3.368  21.639  1.00  0.00      LIG  
ATOM   6568 H4   LIG     1     -12.808   4.770  18.487  1.00  0.00      LIG  
ATOM   6569 H5   LIG     1     -10.972   2.278  23.367  1.00  0.00      LIG  
ATOM   6570 H6   LIG     1     -12.271   3.437  23.265  1.00  0.00      LIG  
ATOM   6571 H7   LIG     1     -12.482   2.385  18.712  1.00  0.00      LIG  
ATOM   6572 H8   LIG     1     -14.225   2.490  18.854  1.00  0.00      LIG  
ATOM   6573 H9   LIG     1      -8.913   5.901  20.853  1.00  0.00      LIG  
ATOM   6574 H10  LIG     1      -9.385   7.083  22.038  1.00  0.00      LIG  
ATOM   6575 H11  LIG     1     -13.769   6.958  20.379  1.00  0.00      LIG  
ATOM   6576 H12  LIG     1     -13.445   7.111  18.679  1.00  0.00      LIG  
ATOM   6577 H13  LIG     1     -10.692   4.823  18.697  1.00  0.00      LIG  
ATOM   6578 H14  LIG     1      -9.398   4.267  19.747  1.00  0.00      LIG  
ATOM   6579 H15  LIG     1     -10.688   3.178  19.316  1.00  0.00      LIG  
ATOM   6580 H16  LIG     1     -14.902   1.745  21.566  1.00  0.00      LIG  
ATOM   6581 H17  LIG     1     -15.335   3.207  20.714  1.00  0.00      LIG  
ATOM   6582 H18  LIG     1     -14.584   3.306  22.307  1.00  0.00      LIG  
ATOM   6583 H19  LIG     1     -11.253   6.266  23.232  1.00  0.00      LIG  
ATOM   6584 H20  LIG     1     -11.621   7.779  22.432  1.00  0.00      LIG  
ATOM   6585 H21  LIG     1     -12.802   6.479  22.417  1.00  0.00      LIG  
ATOM   6586 H22  LIG     1      -8.765   7.549  19.283  1.00  0.00      LIG  
ATOM   6587 H23  LIG     1      -9.308   8.740  20.486  1.00  0.00      LIG  
ATOM   6588 H24  LIG     1     -13.655   0.198  18.501  1.00  0.00      LIG  
ATOM   6589 H25  LIG     1     -14.212   0.304  20.181  1.00  0.00      LIG  
ATOM   6590 H26  LIG     1     -11.388  -0.056  23.241  1.00  0.00      LIG  
ATOM   6591 H27  LIG     1     -11.255  -1.310  22.002  1.00  0.00      LIG  
ATOM   6592 H28  LIG     1     -12.836  -0.629  22.397  1.00  0.00      LIG  
ATOM   6593 H29  LIG     1      -9.580   1.115  21.982  1.00  0.00      LIG  
ATOM   6594 H30  LIG     1      -9.799   1.525  20.268  1.00  0.00      LIG  
ATOM   6595 H31  LIG     1      -9.620  -0.151  20.770  1.00  0.00      LIG  
ATOM   6596 H32  LIG     1     -10.197   9.406  18.151  1.00  0.00      LIG  
ATOM   6597 H33  LIG     1     -15.145   5.192  19.999  1.00  0.00      LIG  
ATOM   6598 H34  LIG     1     -13.138   9.280  18.893  1.00  0.00      LIG  
ATOM   6599 H35  LIG     1     -12.494  10.335  17.663  1.00  0.00      LIG  
ATOM   6600 H36  LIG     1     -11.471   8.883  16.147  1.00  0.00      LIG  
ATOM   6601 H37  LIG     1     -12.314   7.567  16.965  1.00  0.00      LIG  
ATOM   6602 H38  LIG     1     -10.569   7.457  16.686  1.00  0.00      LIG  
ATOM   6603 H39  LIG     1     -10.915  10.376  20.138  1.00  0.00      LIG  
ATOM   6604 H40  LIG     1     -13.683  11.577  20.415  1.00  0.00      LIG  
ATOM   6605 H41  LIG     1     -13.911   9.940  21.998  1.00  0.00      LIG  
ATOM   6606 H42  LIG     1     -13.005  12.566  23.921  1.00  0.00      LIG  
ATOM   6607 H43  LIG     1     -13.711  11.008  23.454  1.00  0.00      LIG  
ATOM   6608 H44  LIG     1     -14.226  12.516  22.662  1.00  0.00      LIG  
ATOM   6609 H45  LIG     1     -10.230  11.099  22.034  1.00  0.00      LIG  
ATOM   6610 H46  LIG     1     -10.798  11.663  23.589  1.00  0.00      LIG  
ATOM   6611 H47  LIG     1     -11.357  10.097  22.978  1.00  0.00      LIG  
ATOM   6612 H48  LIG     1     -11.177  13.016  20.981  1.00  0.00      LIG  
ATOM   6613 H49  LIG     1     -12.225  14.665  17.349  1.00  0.00      LIG  
ATOM   6614 H50  LIG     1     -10.635  13.882  17.427  1.00  0.00      LIG  
ATOM   6615 H51  LIG     1     -11.302  14.713  18.875  1.00  0.00      LIG  
TER
REMARK  Energy: 70.5574
REMARK  SimpleFitness: 70.5574
REMARK  FullFitness: -1559.6206
REMARK  InterFull: -22.5546
REMARK  IntraFull: 110.672
REMARK  solvFull: -1931.68
REMARK  surfFull: 283.942
REMARK  extraFull: 0.0
REMARK  deltaGcompsolvpol: -1931.68
REMARK  deltaGcompsolvnonpol: 283.942
REMARK  deltaGprotsolvpol: -1938.72
REMARK  deltaGprotsolvnonpol: 281.59
REMARK  deltaGligsolvpol: -12.0674
REMARK  deltaGligsolvnonpol: 16.4793
REMARK  deltaGvdw: -22.5546
REMARK  deltaGelec: 0.0
REMARK  deltaG: -6.2907405
REMARK  Cluster: 6
REMARK  ClusterRank: 2
ATOM   6526 O    LIG     1     -14.709   4.970  19.212  1.00  0.00      LIG  
ATOM   6527 O1   LIG     1     -11.653  -0.824  19.493  1.00  0.00      LIG  
ATOM   6528 O2   LIG     1     -11.300  12.057  19.112  1.00  0.00      LIG  
ATOM   6529 O3   LIG     1     -13.279   9.781  21.285  1.00  0.00      LIG  
ATOM   6530 O4   LIG     1     -11.858  13.142  21.667  1.00  0.00      LIG  
ATOM   6531 O5   LIG     1     -13.389  12.618  18.259  1.00  0.00      LIG  
ATOM   6532 C    LIG     1     -11.309   4.656  20.911  1.00  0.00      LIG  
ATOM   6533 C1   LIG     1     -12.818   4.337  20.700  1.00  0.00      LIG  
ATOM   6534 C2   LIG     1     -13.231   2.828  20.781  1.00  0.00      LIG  
ATOM   6535 C3   LIG     1     -11.128   6.191  21.129  1.00  0.00      LIG  
ATOM   6536 C4   LIG     1     -12.404   1.999  21.795  1.00  0.00      LIG  
ATOM   6537 C5   LIG     1     -10.708   3.896  22.095  1.00  0.00      LIG  
ATOM   6538 C6   LIG     1     -13.320   5.119  19.457  1.00  0.00      LIG  
ATOM   6539 C7   LIG     1     -11.644   2.904  22.752  1.00  0.00      LIG  
ATOM   6540 C8   LIG     1     -11.715   6.938  19.987  1.00  0.00      LIG  
ATOM   6541 C9   LIG     1     -11.654   0.712  21.323  1.00  0.00      LIG  
ATOM   6542 C10  LIG     1     -13.352   2.154  19.416  1.00  0.00      LIG  
ATOM   6543 C11  LIG     1      -9.677   6.684  21.148  1.00  0.00      LIG  
ATOM   6544 C12  LIG     1     -13.121   6.615  19.630  1.00  0.00      LIG  
ATOM   6545 C13  LIG     1     -10.497   4.210  19.684  1.00  0.00      LIG  
ATOM   6546 C14  LIG     1     -14.643   2.802  21.382  1.00  0.00      LIG  
ATOM   6547 C15  LIG     1     -10.877   7.827  19.444  1.00  0.00      LIG  
ATOM   6548 C16  LIG     1     -11.777   6.722  22.416  1.00  0.00      LIG  
ATOM   6549 C17  LIG     1      -9.554   7.785  20.109  1.00  0.00      LIG  
ATOM   6550 C18  LIG     1     -13.478   0.657  19.537  1.00  0.00      LIG  
ATOM   6551 C19  LIG     1     -12.173   0.146  20.024  1.00  0.00      LIG  
ATOM   6552 C20  LIG     1     -11.887  -0.362  22.378  1.00  0.00      LIG  
ATOM   6553 C21  LIG     1     -10.139   0.815  21.184  1.00  0.00      LIG  
ATOM   6554 C22  LIG     1     -11.095   8.817  18.330  1.00  0.00      LIG  
ATOM   6555 C23  LIG     1     -12.209   9.824  18.620  1.00  0.00      LIG  
ATOM   6556 C24  LIG     1     -11.359   8.116  17.008  1.00  0.00      LIG  
ATOM   6557 C25  LIG     1     -11.774  10.829  19.701  1.00  0.00      LIG  
ATOM   6558 C26  LIG     1     -12.806  11.047  20.831  1.00  0.00      LIG  
ATOM   6559 C27  LIG     1     -12.271  11.833  22.046  1.00  0.00      LIG  
ATOM   6560 C28  LIG     1     -13.364  11.998  23.086  1.00  0.00      LIG  
ATOM   6561 C29  LIG     1     -11.097  11.142  22.721  1.00  0.00      LIG  
ATOM   6562 C30  LIG     1     -12.199  12.841  18.431  1.00  0.00      LIG  
ATOM   6563 C31  LIG     1     -11.532  14.107  17.993  1.00  0.00      LIG  
ATOM   6564 H    LIG     1     -13.351   4.783  21.541  1.00  0.00      LIG  
ATOM   6565 H1   LIG     1     -13.150   1.569  22.468  1.00  0.00      LIG  
ATOM   6566 H2   LIG     1     -10.343   4.569  22.871  1.00  0.00      LIG  
ATOM   6567 H3   LIG     1      -9.809   3.374  21.767  1.00  0.00      LIG  
ATOM   6568 H4   LIG     1     -12.813   4.783  18.549  1.00  0.00      LIG  
ATOM   6569 H5   LIG     1     -11.086   2.304  23.476  1.00  0.00      LIG  
ATOM   6570 H6   LIG     1     -12.373   3.472  23.337  1.00  0.00      LIG  
ATOM   6571 H7   LIG     1     -12.492   2.400  18.788  1.00  0.00      LIG  
ATOM   6572 H8   LIG     1     -14.238   2.519  18.892  1.00  0.00      LIG  
ATOM   6573 H9   LIG     1      -8.944   5.901  20.951  1.00  0.00      LIG  
ATOM   6574 H10  LIG     1      -9.418   7.083  22.133  1.00  0.00      LIG  
ATOM   6575 H11  LIG     1     -13.784   6.983  20.418  1.00  0.00      LIG  
ATOM   6576 H12  LIG     1     -13.439   7.130  18.722  1.00  0.00      LIG  
ATOM   6577 H13  LIG     1     -10.692   4.814  18.796  1.00  0.00      LIG  
ATOM   6578 H14  LIG     1      -9.422   4.254  19.873  1.00  0.00      LIG  
ATOM   6579 H15  LIG     1     -10.712   3.174  19.427  1.00  0.00      LIG  
ATOM   6580 H16  LIG     1     -14.977   1.784  21.597  1.00  0.00      LIG  
ATOM   6581 H17  LIG     1     -15.384   3.232  20.710  1.00  0.00      LIG  
ATOM   6582 H18  LIG     1     -14.677   3.359  22.322  1.00  0.00      LIG  
ATOM   6583 H19  LIG     1     -11.302   6.308  23.308  1.00  0.00      LIG  
ATOM   6584 H20  LIG     1     -11.668   7.808  22.485  1.00  0.00      LIG  
ATOM   6585 H21  LIG     1     -12.846   6.505  22.477  1.00  0.00      LIG  
ATOM   6586 H22  LIG     1      -8.764   7.552  19.390  1.00  0.00      LIG  
ATOM   6587 H23  LIG     1      -9.328   8.743  20.585  1.00  0.00      LIG  
ATOM   6588 H24  LIG     1     -13.666   0.219  18.554  1.00  0.00      LIG  
ATOM   6589 H25  LIG     1     -14.272   0.338  20.217  1.00  0.00      LIG  
ATOM   6590 H26  LIG     1     -11.518  -0.030  23.352  1.00  0.00      LIG  
ATOM   6591 H27  LIG     1     -11.368  -1.291  22.123  1.00  0.00      LIG  
ATOM   6592 H28  LIG     1     -12.952  -0.595  22.479  1.00  0.00      LIG  
ATOM   6593 H29  LIG     1      -9.673   1.120  22.124  1.00  0.00      LIG  
ATOM   6594 H30  LIG     1      -9.855   1.524  20.404  1.00  0.00      LIG  
ATOM   6595 H31  LIG     1      -9.698  -0.150  20.917  1.00  0.00      LIG  
ATOM   6596 H32  LIG     1     -10.166   9.381  18.209  1.00  0.00      LIG  
ATOM   6597 H33  LIG     1     -14.916   4.029  19.337  1.00  0.00      LIG  
ATOM   6598 H34  LIG     1     -13.120   9.301  18.912  1.00  0.00      LIG  
ATOM   6599 H35  LIG     1     -12.442  10.334  17.682  1.00  0.00      LIG  
ATOM   6600 H36  LIG     1     -11.389   8.846  16.195  1.00  0.00      LIG  
ATOM   6601 H37  LIG     1     -12.318   7.593  17.014  1.00  0.00      LIG  
ATOM   6602 H38  LIG     1     -10.574   7.388  16.784  1.00  0.00      LIG  
ATOM   6603 H39  LIG     1     -10.892  10.393  20.170  1.00  0.00      LIG  
ATOM   6604 H40  LIG     1     -13.665  11.587  20.429  1.00  0.00      LIG  
ATOM   6605 H41  LIG     1     -13.898   9.955  22.015  1.00  0.00      LIG  
ATOM   6606 H42  LIG     1     -13.005  12.595  23.929  1.00  0.00      LIG  
ATOM   6607 H43  LIG     1     -13.704  11.032  23.470  1.00  0.00      LIG  
ATOM   6608 H44  LIG     1     -14.219  12.532  22.663  1.00  0.00      LIG  
ATOM   6609 H45  LIG     1     -10.224  11.106  22.064  1.00  0.00      LIG  
ATOM   6610 H46  LIG     1     -10.791  11.701  23.610  1.00  0.00      LIG  
ATOM   6611 H47  LIG     1     -11.356  10.125  23.027  1.00  0.00      LIG  
ATOM   6612 H48  LIG     1     -11.183  13.028  20.975  1.00  0.00      LIG  
ATOM   6613 H49  LIG     1     -12.224  14.659  17.352  1.00  0.00      LIG  
ATOM   6614 H50  LIG     1     -10.633  13.874  17.415  1.00  0.00      LIG  
ATOM   6615 H51  LIG     1     -11.285  14.715  18.867  1.00  0.00      LIG  
TER
REMARK  Energy: 70.5574
REMARK  SimpleFitness: 70.5574
REMARK  FullFitness: -1559.6206
REMARK  InterFull: -22.5546
REMARK  IntraFull: 110.672
REMARK  solvFull: -1931.68
REMARK  surfFull: 283.942
REMARK  extraFull: 0.0
REMARK  deltaGcompsolvpol: -1931.68
REMARK  deltaGcompsolvnonpol: 283.942
REMARK  deltaGprotsolvpol: -1938.72
REMARK  deltaGprotsolvnonpol: 281.59
REMARK  deltaGligsolvpol: -12.0674
REMARK  deltaGligsolvnonpol: 16.4793
REMARK  deltaGvdw: -22.5546
REMARK  deltaGelec: 0.0
REMARK  deltaG: -6.2907405
REMARK  Cluster: 6
REMARK  ClusterRank: 3
ATOM   6526 O    LIG     1     -14.709   4.970  19.212  1.00  0.00      LIG  
ATOM   6527 O1   LIG     1     -11.653  -0.824  19.493  1.00  0.00      LIG  
ATOM   6528 O2   LIG     1     -11.300  12.057  19.112  1.00  0.00      LIG  
ATOM   6529 O3   LIG     1     -13.279   9.781  21.285  1.00  0.00      LIG  
ATOM   6530 O4   LIG     1     -11.858  13.142  21.667  1.00  0.00      LIG  
ATOM   6531 O5   LIG     1     -13.389  12.618  18.259  1.00  0.00      LIG  
ATOM   6532 C    LIG     1     -11.309   4.656  20.911  1.00  0.00      LIG  
ATOM   6533 C1   LIG     1     -12.818   4.337  20.700  1.00  0.00      LIG  
ATOM   6534 C2   LIG     1     -13.231   2.828  20.781  1.00  0.00      LIG  
ATOM   6535 C3   LIG     1     -11.128   6.191  21.129  1.00  0.00      LIG  
ATOM   6536 C4   LIG     1     -12.404   1.999  21.795  1.00  0.00      LIG  
ATOM   6537 C5   LIG     1     -10.708   3.896  22.095  1.00  0.00      LIG  
ATOM   6538 C6   LIG     1     -13.320   5.119  19.457  1.00  0.00      LIG  
ATOM   6539 C7   LIG     1     -11.644   2.904  22.752  1.00  0.00      LIG  
ATOM   6540 C8   LIG     1     -11.715   6.938  19.987  1.00  0.00      LIG  
ATOM   6541 C9   LIG     1     -11.654   0.712  21.323  1.00  0.00      LIG  
ATOM   6542 C10  LIG     1     -13.352   2.154  19.416  1.00  0.00      LIG  
ATOM   6543 C11  LIG     1      -9.677   6.684  21.148  1.00  0.00      LIG  
ATOM   6544 C12  LIG     1     -13.121   6.615  19.630  1.00  0.00      LIG  
ATOM   6545 C13  LIG     1     -10.497   4.210  19.684  1.00  0.00      LIG  
ATOM   6546 C14  LIG     1     -14.643   2.802  21.382  1.00  0.00      LIG  
ATOM   6547 C15  LIG     1     -10.877   7.827  19.444  1.00  0.00      LIG  
ATOM   6548 C16  LIG     1     -11.777   6.722  22.416  1.00  0.00      LIG  
ATOM   6549 C17  LIG     1      -9.554   7.785  20.109  1.00  0.00      LIG  
ATOM   6550 C18  LIG     1     -13.478   0.657  19.537  1.00  0.00      LIG  
ATOM   6551 C19  LIG     1     -12.173   0.146  20.024  1.00  0.00      LIG  
ATOM   6552 C20  LIG     1     -11.887  -0.362  22.378  1.00  0.00      LIG  
ATOM   6553 C21  LIG     1     -10.139   0.815  21.184  1.00  0.00      LIG  
ATOM   6554 C22  LIG     1     -11.095   8.817  18.330  1.00  0.00      LIG  
ATOM   6555 C23  LIG     1     -12.209   9.824  18.620  1.00  0.00      LIG  
ATOM   6556 C24  LIG     1     -11.359   8.116  17.008  1.00  0.00      LIG  
ATOM   6557 C25  LIG     1     -11.774  10.829  19.701  1.00  0.00      LIG  
ATOM   6558 C26  LIG     1     -12.806  11.047  20.831  1.00  0.00      LIG  
ATOM   6559 C27  LIG     1     -12.271  11.833  22.046  1.00  0.00      LIG  
ATOM   6560 C28  LIG     1     -13.364  11.998  23.086  1.00  0.00      LIG  
ATOM   6561 C29  LIG     1     -11.097  11.142  22.721  1.00  0.00      LIG  
ATOM   6562 C30  LIG     1     -12.199  12.841  18.431  1.00  0.00      LIG  
ATOM   6563 C31  LIG     1     -11.532  14.107  17.993  1.00  0.00      LIG  
ATOM   6564 H    LIG     1     -13.351   4.783  21.541  1.00  0.00      LIG  
ATOM   6565 H1   LIG     1     -13.150   1.569  22.468  1.00  0.00      LIG  
ATOM   6566 H2   LIG     1     -10.343   4.569  22.871  1.00  0.00      LIG  
ATOM   6567 H3   LIG     1      -9.809   3.374  21.767  1.00  0.00      LIG  
ATOM   6568 H4   LIG     1     -12.813   4.783  18.549  1.00  0.00      LIG  
ATOM   6569 H5   LIG     1     -11.086   2.304  23.476  1.00  0.00      LIG  
ATOM   6570 H6   LIG     1     -12.373   3.472  23.337  1.00  0.00      LIG  
ATOM   6571 H7   LIG     1     -12.492   2.400  18.788  1.00  0.00      LIG  
ATOM   6572 H8   LIG     1     -14.238   2.519  18.892  1.00  0.00      LIG  
ATOM   6573 H9   LIG     1      -8.944   5.901  20.951  1.00  0.00      LIG  
ATOM   6574 H10  LIG     1      -9.418   7.083  22.133  1.00  0.00      LIG  
ATOM   6575 H11  LIG     1     -13.784   6.983  20.418  1.00  0.00      LIG  
ATOM   6576 H12  LIG     1     -13.439   7.130  18.722  1.00  0.00      LIG  
ATOM   6577 H13  LIG     1     -10.692   4.814  18.796  1.00  0.00      LIG  
ATOM   6578 H14  LIG     1      -9.422   4.254  19.873  1.00  0.00      LIG  
ATOM   6579 H15  LIG     1     -10.712   3.174  19.427  1.00  0.00      LIG  
ATOM   6580 H16  LIG     1     -14.977   1.784  21.597  1.00  0.00      LIG  
ATOM   6581 H17  LIG     1     -15.384   3.232  20.710  1.00  0.00      LIG  
ATOM   6582 H18  LIG     1     -14.677   3.359  22.322  1.00  0.00      LIG  
ATOM   6583 H19  LIG     1     -11.302   6.308  23.308  1.00  0.00      LIG  
ATOM   6584 H20  LIG     1     -11.668   7.808  22.485  1.00  0.00      LIG  
ATOM   6585 H21  LIG     1     -12.846   6.505  22.477  1.00  0.00      LIG  
ATOM   6586 H22  LIG     1      -8.764   7.552  19.390  1.00  0.00      LIG  
ATOM   6587 H23  LIG     1      -9.328   8.743  20.585  1.00  0.00      LIG  
ATOM   6588 H24  LIG     1     -13.666   0.219  18.554  1.00  0.00      LIG  
ATOM   6589 H25  LIG     1     -14.272   0.338  20.217  1.00  0.00      LIG  
ATOM   6590 H26  LIG     1     -11.518  -0.030  23.352  1.00  0.00      LIG  
ATOM   6591 H27  LIG     1     -11.368  -1.291  22.123  1.00  0.00      LIG  
ATOM   6592 H28  LIG     1     -12.952  -0.595  22.479  1.00  0.00      LIG  
ATOM   6593 H29  LIG     1      -9.673   1.120  22.124  1.00  0.00      LIG  
ATOM   6594 H30  LIG     1      -9.855   1.524  20.404  1.00  0.00      LIG  
ATOM   6595 H31  LIG     1      -9.698  -0.150  20.917  1.00  0.00      LIG  
ATOM   6596 H32  LIG     1     -10.166   9.381  18.209  1.00  0.00      LIG  
ATOM   6597 H33  LIG     1     -14.916   4.029  19.337  1.00  0.00      LIG  
ATOM   6598 H34  LIG     1     -13.120   9.301  18.912  1.00  0.00      LIG  
ATOM   6599 H35  LIG     1     -12.442  10.334  17.682  1.00  0.00      LIG  
ATOM   6600 H36  LIG     1     -11.389   8.846  16.195  1.00  0.00      LIG  
ATOM   6601 H37  LIG     1     -12.318   7.593  17.014  1.00  0.00      LIG  
ATOM   6602 H38  LIG     1     -10.574   7.388  16.784  1.00  0.00      LIG  
ATOM   6603 H39  LIG     1     -10.892  10.393  20.170  1.00  0.00      LIG  
ATOM   6604 H40  LIG     1     -13.665  11.587  20.429  1.00  0.00      LIG  
ATOM   6605 H41  LIG     1     -13.898   9.955  22.015  1.00  0.00      LIG  
ATOM   6606 H42  LIG     1     -13.005  12.595  23.929  1.00  0.00      LIG  
ATOM   6607 H43  LIG     1     -13.704  11.032  23.470  1.00  0.00      LIG  
ATOM   6608 H44  LIG     1     -14.219  12.532  22.663  1.00  0.00      LIG  
ATOM   6609 H45  LIG     1     -10.224  11.106  22.064  1.00  0.00      LIG  
ATOM   6610 H46  LIG     1     -10.791  11.701  23.610  1.00  0.00      LIG  
ATOM   6611 H47  LIG     1     -11.356  10.125  23.027  1.00  0.00      LIG  
ATOM   6612 H48  LIG     1     -11.183  13.028  20.975  1.00  0.00      LIG  
ATOM   6613 H49  LIG     1     -12.224  14.659  17.352  1.00  0.00      LIG  
ATOM   6614 H50  LIG     1     -10.633  13.874  17.415  1.00  0.00      LIG  
ATOM   6615 H51  LIG     1     -11.285  14.715  18.867  1.00  0.00      LIG  
TER
REMARK  Energy: 70.5574
REMARK  SimpleFitness: 70.5574
REMARK  FullFitness: -1559.6206
REMARK  InterFull: -22.5546
REMARK  IntraFull: 110.672
REMARK  solvFull: -1931.68
REMARK  surfFull: 283.942
REMARK  extraFull: 0.0
REMARK  deltaGcompsolvpol: -1931.68
REMARK  deltaGcompsolvnonpol: 283.942
REMARK  deltaGprotsolvpol: -1938.72
REMARK  deltaGprotsolvnonpol: 281.59
REMARK  deltaGligsolvpol: -12.0674
REMARK  deltaGligsolvnonpol: 16.4793
REMARK  deltaGvdw: -22.5546
REMARK  deltaGelec: 0.0
REMARK  deltaG: -6.2907405
REMARK  Cluster: 6
REMARK  ClusterRank: 4
ATOM   6526 O    LIG     1     -14.709   4.970  19.212  1.00  0.00      LIG  
ATOM   6527 O1   LIG     1     -11.653  -0.824  19.493  1.00  0.00      LIG  
ATOM   6528 O2   LIG     1     -11.300  12.057  19.112  1.00  0.00      LIG  
ATOM   6529 O3   LIG     1     -13.279   9.781  21.285  1.00  0.00      LIG  
ATOM   6530 O4   LIG     1     -11.858  13.142  21.667  1.00  0.00      LIG  
ATOM   6531 O5   LIG     1     -13.389  12.618  18.259  1.00  0.00      LIG  
ATOM   6532 C    LIG     1     -11.309   4.656  20.911  1.00  0.00      LIG  
ATOM   6533 C1   LIG     1     -12.818   4.337  20.700  1.00  0.00      LIG  
ATOM   6534 C2   LIG     1     -13.231   2.828  20.781  1.00  0.00      LIG  
ATOM   6535 C3   LIG     1     -11.128   6.191  21.129  1.00  0.00      LIG  
ATOM   6536 C4   LIG     1     -12.404   1.999  21.795  1.00  0.00      LIG  
ATOM   6537 C5   LIG     1     -10.708   3.896  22.095  1.00  0.00      LIG  
ATOM   6538 C6   LIG     1     -13.320   5.119  19.457  1.00  0.00      LIG  
ATOM   6539 C7   LIG     1     -11.644   2.904  22.752  1.00  0.00      LIG  
ATOM   6540 C8   LIG     1     -11.715   6.938  19.987  1.00  0.00      LIG  
ATOM   6541 C9   LIG     1     -11.654   0.712  21.323  1.00  0.00      LIG  
ATOM   6542 C10  LIG     1     -13.352   2.154  19.416  1.00  0.00      LIG  
ATOM   6543 C11  LIG     1      -9.677   6.684  21.148  1.00  0.00      LIG  
ATOM   6544 C12  LIG     1     -13.121   6.615  19.630  1.00  0.00      LIG  
ATOM   6545 C13  LIG     1     -10.497   4.210  19.684  1.00  0.00      LIG  
ATOM   6546 C14  LIG     1     -14.643   2.802  21.382  1.00  0.00      LIG  
ATOM   6547 C15  LIG     1     -10.877   7.827  19.444  1.00  0.00      LIG  
ATOM   6548 C16  LIG     1     -11.777   6.722  22.416  1.00  0.00      LIG  
ATOM   6549 C17  LIG     1      -9.554   7.785  20.109  1.00  0.00      LIG  
ATOM   6550 C18  LIG     1     -13.478   0.657  19.537  1.00  0.00      LIG  
ATOM   6551 C19  LIG     1     -12.173   0.146  20.024  1.00  0.00      LIG  
ATOM   6552 C20  LIG     1     -11.887  -0.362  22.378  1.00  0.00      LIG  
ATOM   6553 C21  LIG     1     -10.139   0.815  21.184  1.00  0.00      LIG  
ATOM   6554 C22  LIG     1     -11.095   8.817  18.330  1.00  0.00      LIG  
ATOM   6555 C23  LIG     1     -12.209   9.824  18.620  1.00  0.00      LIG  
ATOM   6556 C24  LIG     1     -11.359   8.116  17.008  1.00  0.00      LIG  
ATOM   6557 C25  LIG     1     -11.774  10.829  19.701  1.00  0.00      LIG  
ATOM   6558 C26  LIG     1     -12.806  11.047  20.831  1.00  0.00      LIG  
ATOM   6559 C27  LIG     1     -12.271  11.833  22.046  1.00  0.00      LIG  
ATOM   6560 C28  LIG     1     -13.364  11.998  23.086  1.00  0.00      LIG  
ATOM   6561 C29  LIG     1     -11.097  11.142  22.721  1.00  0.00      LIG  
ATOM   6562 C30  LIG     1     -12.199  12.841  18.431  1.00  0.00      LIG  
ATOM   6563 C31  LIG     1     -11.532  14.107  17.993  1.00  0.00      LIG  
ATOM   6564 H    LIG     1     -13.351   4.783  21.541  1.00  0.00      LIG  
ATOM   6565 H1   LIG     1     -13.150   1.569  22.468  1.00  0.00      LIG  
ATOM   6566 H2   LIG     1     -10.343   4.569  22.871  1.00  0.00      LIG  
ATOM   6567 H3   LIG     1      -9.809   3.374  21.767  1.00  0.00      LIG  
ATOM   6568 H4   LIG     1     -12.813   4.783  18.549  1.00  0.00      LIG  
ATOM   6569 H5   LIG     1     -11.086   2.304  23.476  1.00  0.00      LIG  
ATOM   6570 H6   LIG     1     -12.373   3.472  23.337  1.00  0.00      LIG  
ATOM   6571 H7   LIG     1     -12.492   2.400  18.788  1.00  0.00      LIG  
ATOM   6572 H8   LIG     1     -14.238   2.519  18.892  1.00  0.00      LIG  
ATOM   6573 H9   LIG     1      -8.944   5.901  20.951  1.00  0.00      LIG  
ATOM   6574 H10  LIG     1      -9.418   7.083  22.133  1.00  0.00      LIG  
ATOM   6575 H11  LIG     1     -13.784   6.983  20.418  1.00  0.00      LIG  
ATOM   6576 H12  LIG     1     -13.439   7.130  18.722  1.00  0.00      LIG  
ATOM   6577 H13  LIG     1     -10.692   4.814  18.796  1.00  0.00      LIG  
ATOM   6578 H14  LIG     1      -9.422   4.254  19.873  1.00  0.00      LIG  
ATOM   6579 H15  LIG     1     -10.712   3.174  19.427  1.00  0.00      LIG  
ATOM   6580 H16  LIG     1     -14.977   1.784  21.597  1.00  0.00      LIG  
ATOM   6581 H17  LIG     1     -15.384   3.232  20.710  1.00  0.00      LIG  
ATOM   6582 H18  LIG     1     -14.677   3.359  22.322  1.00  0.00      LIG  
ATOM   6583 H19  LIG     1     -11.302   6.308  23.308  1.00  0.00      LIG  
ATOM   6584 H20  LIG     1     -11.668   7.808  22.485  1.00  0.00      LIG  
ATOM   6585 H21  LIG     1     -12.846   6.505  22.477  1.00  0.00      LIG  
ATOM   6586 H22  LIG     1      -8.764   7.552  19.390  1.00  0.00      LIG  
ATOM   6587 H23  LIG     1      -9.328   8.743  20.585  1.00  0.00      LIG  
ATOM   6588 H24  LIG     1     -13.666   0.219  18.554  1.00  0.00      LIG  
ATOM   6589 H25  LIG     1     -14.272   0.338  20.217  1.00  0.00      LIG  
ATOM   6590 H26  LIG     1     -11.518  -0.030  23.352  1.00  0.00      LIG  
ATOM   6591 H27  LIG     1     -11.368  -1.291  22.123  1.00  0.00      LIG  
ATOM   6592 H28  LIG     1     -12.952  -0.595  22.479  1.00  0.00      LIG
[truncated: 1,540,784 more chars]
