# Supplementary material for: Exploring the mechanism of Alisma orientale for the treatment of pregnancy induced hypertension and potential hepato-nephrotoxicity by using network pharmacology, network toxicology, molecular docking and molecular dynamics simulation
Source: Front Pharmacol. 2022 Nov 15;13:1027112. doi: 10.3389/fphar.2022.1027112 (PMC9705790; doi:10.3389/fphar.2022.1027112)
Supplement: Supplementary file 2 [file DataSheet3.zip › AKT1/AKTE23/eadock3.err]

sib.fastconf.EADock3: running @ selenium/127.0.1.1 development version. /home/swissdock/swissdock/tmp//cache/eadock3/eadock3.jar MD5: 6b55cadf59de6f950f604b9d6d6562d2
sib.fastconf.EADock3: 5000 binding modes will be generated
sib.fastconf.EADock3: the 5000 with the most favorable SimpleFitness will be evaluated with FACTS.
sib.fastconf.EADock3: 250 binding modes will be retained
sib.fastconf.EADock3: minimize with 100 steps of SD then 250 steps of ABNR
sib.fastconf.EADock3: side chains closer than 0.0 A to any atom of the ligand will be optimized.
sib.fastconf.EADock3: Clustering radius is 2.0
sib.fastconf.EADock3: Maximum cluster size is 8
sib.fastconf.EADock3: clusters will have the exact size.
sib.fastconf.EADock3: Output file is clusters.zip
sib.fastconf.EADock3: Ligand selection is SEGID LIG
sib.fastconf.EADock3: temporary files will be kept.
sib.fastconf.EADock3: Translations allowed.
sib.fastconf.EADock3: solvation model is FACTS
sib.fastconf.EADock3: Centering rotations on the whole ligand.
sib.fastconf.EADock3: System  : 6615 atoms
sib.fastconf.EADock3: Ligand  : 90 atoms
sib.fastconf.EADock3: Receptor: 6525 atoms
sib.fastconf.EADock3:   Fixed part   : 6525 atoms
sib.fastconf.EADock3:   Flexible part: 0 atoms
sib.fastconf.EADock3: Blind docking
sib.fastconf.biodatastructures.molecules.FlexibleMoleculeBuilder: No RotateBond directive found.
sib.fastconf.biodatastructures.molecules.FlexibleMoleculeBuilder: Multiple keyword found in RotateBond directive.
sib.fastconf.biodatastructures.molecules.FlexibleMoleculeBuilder: Identify bonds.
sib.fastconf.biodatastructures.molecules.FlexibleMolecule: Total of 93 bonds found.
sib.fastconf.biodatastructures.molecules.FlexibleMolecule: Restricting dihedral rotations based on the number of atom on each side.
sib.fastconf.biodatastructures.molecules.FlexibleMolecule: 19 rotatable dihedral angles found.
sib.fastconf.biodatastructures.molecules.FlexibleMolecule: no user specified bond list.
sib.fastconf.biodatastructures.molecules.FlexibleMolecule: Filtering out dihedrals defined with an hydrogen.
sib.fastconf.biodatastructures.molecules.FlexibleMolecule: accepting bond 6555_6557_6528_6562
sib.fastconf.biodatastructures.molecules.FlexibleMolecule: accepting bond 6557_6528_6562_6531
sib.fastconf.biodatastructures.molecules.FlexibleMolecule: accepting bond 6540_6547_6554_6555
sib.fastconf.biodatastructures.molecules.FlexibleMolecule: accepting bond 6547_6554_6555_6557
sib.fastconf.biodatastructures.molecules.FlexibleMolecule: accepting bond 6554_6555_6557_6528
sib.fastconf.biodatastructures.molecules.FlexibleMolecule: accepting bond 6528_6557_6558_6529
sib.fastconf.biodatastructures.molecules.FlexibleMolecule: accepting bond 6529_6558_6559_6530
sib.fastconf.biodatastructures.molecules.FlexibleMolecule: found # 58 core atoms : [ 6526 6527 6532 6533 6534 6535 6536 6537 6538 6539 6540 6541 6542 6543 6544 6545 6546 6547 6548 6549 6550 6551 6552 6553 6554 6564 6565 6566 6567 6568 6569 6570 6571 6572 6573 6574 6575 6576 6577 6578 6579 6580 6581 6582 6583 6584 6585 6586 6587 6588 6589 6590 6591 6592 6593 6594 6595 6597 ]
sib.fastconf.biodatastructures.molecules.FlexibleMolecule: found rotatable bond # 0 between 6557 6528
sib.fastconf.biodatastructures.molecules.FlexibleMolecule: Group FIX (82): [ 6526 6538 6597 6533 6544 6568 6532 6534 6564 6540 6575 6576 6535 6537 6545 6536 6542 6546 6547 6543 6548 6539 6566 6567 6577 6578 6579 6541 6565 6550 6571 6572 6580 6581 6582 6549 6554 6573 6574 6583 6584 6585 6569 6570 6551 6552 6553 6588 6589 6586 6587 6555 6556 6596 6527 6590 6591 6592 6593 6594 6595 6598 6599 6600 6601 6602 6558 6603 6529 6559 6604 6605 6530 6560 6561 6612 6606 6607 6608 6609 6610 6611 ] 
sib.fastconf.biodatastructures.molecules.FlexibleMolecule: Group ROTATABLE (6): [ 6562 6531 6563 6613 6614 6615 ] 
sib.fastconf.biodatastructures.molecules.FlexibleMolecule: Group ROTATABLE (Validation) (1): [ 6562 ] 
sib.fastconf.biodatastructures.molecules.FlexibleMolecule: Group ROTATABLE (Non Validation) (5): [ 6531 6563 6613 6614 6615 ] 
sib.fastconf.biodatastructures.molecules.FlexibleMolecule: found rotatable bond # 1 between 6528 6562
sib.fastconf.biodatastructures.molecules.FlexibleMolecule: Group FIX (83): [ 6526 6538 6597 6533 6544 6568 6532 6534 6564 6540 6575 6576 6535 6537 6545 6536 6542 6546 6547 6543 6548 6539 6566 6567 6577 6578 6579 6541 6565 6550 6571 6572 6580 6581 6582 6549 6554 6573 6574 6583 6584 6585 6569 6570 6551 6552 6553 6588 6589 6586 6587 6555 6556 6596 6527 6590 6591 6592 6593 6594 6595 6557 6598 6599 6600 6601 6602 6558 6603 6529 6559 6604 6605 6530 6560 6561 6612 6606 6607 6608 6609 6610 6611 ] 
sib.fastconf.biodatastructures.molecules.FlexibleMolecule: Group ROTATABLE (5): [ 6531 6563 6613 6614 6615 ] 
sib.fastconf.biodatastructures.molecules.FlexibleMolecule: Group ROTATABLE (Validation) (2): [ 6531 6563 ] 
sib.fastconf.biodatastructures.molecules.FlexibleMolecule: Group ROTATABLE (Non Validation) (0): [ ] 
sib.fastconf.biodatastructures.molecules.FlexibleMolecule: found rotatable bond # 2 between 6547 6554
sib.fastconf.biodatastructures.molecules.FlexibleMolecule: Group FIX (56): [ 6526 6538 6597 6533 6544 6568 6532 6534 6564 6540 6575 6576 6535 6537 6545 6536 6542 6546 6543 6548 6539 6566 6567 6577 6578 6579 6541 6565 6550 6571 6572 6580 6581 6582 6549 6573 6574 6583 6584 6585 6569 6570 6551 6552 6553 6588 6589 6586 6587 6527 6590 6591 6592 6593 6594 6595 ] 
sib.fastconf.biodatastructures.molecules.FlexibleMolecule: Group ROTATABLE (32): [ 6528 6557 6562 6529 6558 6605 6530 6559 6612 6531 6555 6556 6596 6598 6599 6600 6601 6602 6603 6604 6560 6561 6606 6607 6608 6609 6610 6611 6563 6613 6614 6615 ] 
sib.fastconf.biodatastructures.molecules.FlexibleMolecule: Group ROTATABLE (Validation) (2): [ 6555 6556 ] 
sib.fastconf.biodatastructures.molecules.FlexibleMolecule: Group ROTATABLE (Non Validation) (26): [ 6528 6557 6562 6529 6558 6605 6530 6559 6612 6531 6598 6599 6603 6604 6560 6561 6606 6607 6608 6609 6610 6611 6563 6613 6614 6615 ] 
sib.fastconf.biodatastructures.molecules.FlexibleMolecule: found rotatable bond # 3 between 6554 6555
sib.fastconf.biodatastructures.molecules.FlexibleMolecule: Group FIX (62): [ 6526 6538 6597 6533 6544 6568 6532 6534 6564 6540 6575 6576 6535 6537 6545 6536 6542 6546 6547 6543 6548 6539 6566 6567 6577 6578 6579 6541 6565 6550 6571 6572 6580 6581 6582 6549 6573 6574 6583 6584 6585 6569 6570 6551 6552 6553 6588 6589 6586 6587 6556 6596 6527 6590 6591 6592 6593 6594 6595 6600 6601 6602 ] 
sib.fastconf.biodatastructures.molecules.FlexibleMolecule: Group ROTATABLE (26): [ 6528 6557 6562 6529 6558 6605 6530 6559 6612 6531 6598 6599 6603 6604 6560 6561 6606 6607 6608 6609 6610 6611 6563 6613 6614 6615 ] 
sib.fastconf.biodatastructures.molecules.FlexibleMolecule: Group ROTATABLE (Validation) (1): [ 6557 ] 
sib.fastconf.biodatastructures.molecules.FlexibleMolecule: Group ROTATABLE (Non Validation) (23): [ 6528 6562 6529 6558 6605 6530 6559 6612 6531 6603 6604 6560 6561 6606 6607 6608 6609 6610 6611 6563 6613 6614 6615 ] 
sib.fastconf.biodatastructures.molecules.FlexibleMolecule: found rotatable bond # 4 between 6555 6557
sib.fastconf.biodatastructures.molecules.FlexibleMolecule: Group FIX (65): [ 6526 6538 6597 6533 6544 6568 6532 6534 6564 6540 6575 6576 6535 6537 6545 6536 6542 6546 6547 6543 6548 6539 6566 6567 6577 6578 6579 6541 6565 6550 6571 6572 6580 6581 6582 6549 6554 6573 6574 6583 6584 6585 6569 6570 6551 6552 6553 6588 6589 6586 6587 6556 6596 6527 6590 6591 6592 6593 6594 6595 6598 6599 6600 6601 6602 ] 
sib.fastconf.biodatastructures.molecules.FlexibleMolecule: Group ROTATABLE (23): [ 6528 6562 6529 6558 6605 6530 6559 6612 6531 6603 6604 6560 6561 6606 6607 6608 6609 6610 6611 6563 6613 6614 6615 ] 
sib.fastconf.biodatastructures.molecules.FlexibleMolecule: Group ROTATABLE (Validation) (2): [ 6528 6558 ] 
sib.fastconf.biodatastructures.molecules.FlexibleMolecule: Group ROTATABLE (Non Validation) (20): [ 6562 6529 6605 6530 6559 6612 6531 6604 6560 6561 6606 6607 6608 6609 6610 6611 6563 6613 6614 6615 ] 
sib.fastconf.biodatastructures.molecules.FlexibleMolecule: found rotatable bond # 5 between 6557 6558
sib.fastconf.biodatastructures.molecules.FlexibleMolecule: Group FIX (74): [ 6526 6538 6597 6533 6544 6568 6532 6534 6564 6540 6575 6576 6535 6537 6545 6536 6542 6546 6547 6543 6548 6539 6566 6567 6577 6578 6579 6541 6565 6550 6571 6572 6580 6581 6582 6549 6554 6573 6574 6583 6584 6585 6569 6570 6551 6552 6553 6588 6589 6586 6587 6555 6556 6596 6527 6590 6591 6592 6593 6594 6595 6598 6599 6600 6601 6602 6528 6603 6562 6531 6563 6613 6614 6615 ] 
sib.fastconf.biodatastructures.molecules.FlexibleMolecule: Group ROTATABLE (14): [ 6529 6605 6530 6559 6612 6604 6560 6561 6606 6607 6608 6609 6610 6611 ] 
sib.fastconf.biodatastructures.molecules.FlexibleMolecule: Group ROTATABLE (Validation) (2): [ 6529 6559 ] 
sib.fastconf.biodatastructures.molecules.FlexibleMolecule: Group ROTATABLE (Non Validation) (10): [ 6530 6612 6560 6561 6606 6607 6608 6609 6610 6611 ] 
sib.fastconf.biodatastructures.molecules.FlexibleMolecule: found rotatable bond # 6 between 6558 6559
sib.fastconf.biodatastructures.molecules.FlexibleMolecule: Group FIX (78): [ 6526 6538 6597 6533 6544 6568 6532 6534 6564 6540 6575 6576 6535 6537 6545 6536 6542 6546 6547 6543 6548 6539 6566 6567 6577 6578 6579 6541 6565 6550 6571 6572 6580 6581 6582 6549 6554 6573 6574 6583 6584 6585 6569 6570 6551 6552 6553 6588 6589 6586 6587 6555 6556 6596 6527 6590 6591 6592 6593 6594 6595 6557 6598 6599 6600 6601 6602 6528 6603 6562 6529 6604 6531 6563 6605 6613 6614 6615 ] 
sib.fastconf.biodatastructures.molecules.FlexibleMolecule: Group ROTATABLE (10): [ 6530 6612 6560 6561 6606 6607 6608 6609 6610 6611 ] 
sib.fastconf.biodatastructures.molecules.FlexibleMolecule: Group ROTATABLE (Validation) (3): [ 6530 6560 6561 ] 
sib.fastconf.biodatastructures.molecules.FlexibleMolecule: Group ROTATABLE (Non Validation) (0): [ ] 
sib.fastconf.biodatastructures.molecules.FlexibleMolecule: Bond 6557 6528 has no parent, best bet is 6555 6557
sib.fastconf.biodatastructures.molecules.FlexibleMolecule: Bond 6547 6554 has no putative parent, best bet is root node
sib.fastconf.biodatastructures.molecules.FlexibleMoleculeRotatable bond tree initialized 8 elements
sib.fastconf.biodatastructures.molecules.FlexibleMolecule: Detecting chiral carbons
sib.fastconf.biodatastructures.molecules.FlexibleMolecule: Atom 6532 C    [ 5.92 -1.857 1.213 ] is chiral
sib.fastconf.biodatastructures.molecules.FlexibleMolecule: Atom 6535 C3   [ 6.545 -1.03 2.38 ] is chiral
sib.fastconf.biodatastructures.molecules.FlexibleMolecule: Atom 6538 C6   [ 5.568 0.315 -0.072 ] is chiral
sib.fastconf.biodatastructures.molecules.FlexibleMolecule: Atom 6554 C22  [ 9.427 1.234 1.355 ] is chiral
sib.fastconf.biodatastructures.molecules.FlexibleMolecule: Atom 6557 C25  [ 10.521 1.734 -0.975 ] is chiral
sib.fastconf.biodatastructures.molecules.FlexibleMolecule: Atom 6558 C26  [ 12.051 1.572 -0.924 ] is chiral
sib.fastconf.FastconfBuilder: Initialize non bonded list.
sib.fastconf.biodatastructures.scoring.moleculargrids.grids.InsideMolecularGrid: Calculating inside grid [393][406][479]
sib.fastconf.biodatastructures.scoring.moleculargrids.grids.InsideMolecularGrid: Inside grid calculated in 990 ms
sib.fastconf.biodatastructures.scoring.moleculargrids.grids.InsideMolecularGrid: Smoothing inside grid.
sib.fastconf.biodatastructures.scoring.moleculargrids.grids.InsideMolecularGrid: Inside grid smoothed in 1000 ms
sib.fastconf.biodatastructures.scoring.EvaluatorBuilder: generation of the electrostatic grid took 0 ms.
sib.fastconf.FastconfBuilder: Initial energy: 247.90471
sib.fastconf.EADock3: EADock3 starting
sib.fastconf.EADock3: Box volume 417439.78 ?
sib.fastconf.EADock3: Xmin: -61.672 Xmax: 6.819 Xsize: 68.491
sib.fastconf.EADock3: Ymin: -35.212 Ymax: 35.938 Ysize: 71.150
sib.fastconf.EADock3: Zmin: -27.667 Zmax: 57.993 Zsize: 85.661
sib.fastconf.EADock3: Calculating pocket bias.
sib.fastconf.EADock3: 1 cavities identified.
sib.fastconf.EADock3: 25 magic points identified.
sib.fastconf.EADock3: 25 pocket points were identified in 1810 ms
sib.fastconf.EADock3: Calculating surface bias.
sib.fastconf.EADock3: 10248 surface points were identified in 4950 ms
sib.fastconf.EADock3: 0.0 % done
sib.fastconf.EADock3: 0.1 % done
sib.fastconf.EADock3: 0.2 % done
sib.fastconf.EADock3: 0.3 % done
sib.fastconf.EADock3: 0.4 % done
sib.fastconf.EADock3: 0.5 % done
sib.fastconf.EADock3: 0.6 % done
sib.fastconf.EADock3: 0.7 % done
sib.fastconf.EADock3: 0.8 % done
sib.fastconf.EADock3: 0.9 % done
sib.fastconf.EADock3: 1.0 % done
sib.fastconf.EADock3: 1.1 % done
sib.fastconf.EADock3: 1.2 % done
sib.fastconf.EADock3: only 57/500001 BM accepted, exiting DSS.
sib.fastconf.EADock3: The generation of 57 conformations took 1764200 s
sib.fastconf.EADock3: The DSS engine failed 495001 times to find a suitable BMs within the allowed time limit of 500 ms
sib.fastconf.EADock3: Minimizing binding mode 0, energy is 484.1658, rmsd is 30.076868
sib.fastconf.EADock3: Minimizing binding mode 1, energy is 830.8071, rmsd is 27.576845
sib.fastconf.EADock3: Minimizing binding mode 2, energy is 873.82196, rmsd is 31.964348
sib.fastconf.EADock3: Minimizing binding mode 3, energy is 994.5382, rmsd is 30.320847
sib.fastconf.EADock3: Minimizing binding mode 4, energy is 1018.3093, rmsd is 29.983845
sib.fastconf.EADock3: Minimizing binding mode 5, energy is 1101.1537, rmsd is 31.99974
sib.fastconf.EADock3: Minimizing binding mode 6, energy is 1115.0656, rmsd is 29.287785
sib.fastconf.EADock3: Minimizing binding mode 7, energy is 1141.1709, rmsd is 29.749195
sib.fastconf.EADock3: Minimizing binding mode 8, energy is 1169.2828, rmsd is 30.006163
sib.fastconf.EADock3: Minimizing binding mode 9, energy is 1184.964, rmsd is 29.751726
sib.fastconf.EADock3: Minimizing binding mode 10, energy is 1193.9548, rmsd is 28.936491
sib.fastconf.EADock3: Minimizing binding mode 11, energy is 1195.522, rmsd is 26.589996
sib.fastconf.EADock3: Minimizing binding mode 12, energy is 1280.1616, rmsd is 29.393105
sib.fastconf.EADock3: Minimizing binding mode 13, energy is 1288.995, rmsd is 29.690344
sib.fastconf.EADock3: Minimizing binding mode 14, energy is 1305.4989, rmsd is 30.04244
sib.fastconf.EADock3: Minimizing binding mode 15, energy is 1467.9559, rmsd is 29.418098
sib.fastconf.EADock3: Minimizing binding mode 16, energy is 1470.8835, rmsd is 31.633415
sib.fastconf.EADock3: Minimizing binding mode 17, energy is 1486.8389, rmsd is 30.690325
sib.fastconf.EADock3: Minimizing binding mode 18, energy is 1588.7942, rmsd is 29.677477
sib.fastconf.EADock3: Minimizing binding mode 19, energy is 1682.4148, rmsd is 29.376741
sib.fastconf.EADock3: Minimizing binding mode 20, energy is 1699.3541, rmsd is 33.177727
sib.fastconf.EADock3: Minimizing binding mode 21, energy is 1717.8495, rmsd is 28.929432
sib.fastconf.EADock3: Minimizing binding mode 22, energy is 1754.6438, rmsd is 30.299736
sib.fastconf.EADock3: Minimizing binding mode 23, energy is 1769.3408, rmsd is 65.25129
sib.fastconf.EADock3: Minimizing binding mode 24, energy is 1785.0096, rmsd is 30.713186
sib.fastconf.EADock3: Minimizing binding mode 25, energy is 1805.6522, rmsd is 29.772932
sib.fastconf.EADock3: Minimizing binding mode 26, energy is 1861.0157, rmsd is 30.86374
sib.fastconf.EADock3: Minimizing binding mode 27, energy is 1934.5798, rmsd is 2.8674757
sib.fastconf.EADock3: Minimizing binding mode 28, energy is 1992.8519, rmsd is 31.212067
sib.fastconf.EADock3: Minimizing binding mode 29, energy is 2036.4167, rmsd is 30.287197
sib.fastconf.EADock3: Minimizing binding mode 30, energy is 2048.2793, rmsd is 30.7504
sib.fastconf.EADock3: Minimizing binding mode 31, energy is 2329.3215, rmsd is 30.892683
sib.fastconf.EADock3: Minimizing binding mode 32, energy is 2398.381, rmsd is 30.194727
sib.fastconf.EADock3: Minimizing binding mode 33, energy is 2439.8796, rmsd is 30.354967
sib.fastconf.EADock3: Minimizing binding mode 34, energy is 2451.46, rmsd is 31.971558
sib.fastconf.EADock3: Minimizing binding mode 35, energy is 2456.6714, rmsd is 31.028524
sib.fastconf.EADock3: Minimizing binding mode 36, energy is 2695.1033, rmsd is 29.603125
sib.fastconf.EADock3: Minimizing binding mode 37, energy is 2725.7405, rmsd is 28.235195
sib.fastconf.EADock3: Minimizing binding mode 38, energy is 2792.2544, rmsd is 30.996447
sib.fastconf.EADock3: Minimizing binding mode 39, energy is 3013.3726, rmsd is 56.559048
sib.fastconf.EADock3: Minimizing binding mode 40, energy is 3031.8435, rmsd is 31.770159
sib.fastconf.EADock3: Minimizing binding mode 41, energy is 3056.448, rmsd is 31.045181
sib.fastconf.EADock3: Minimizing binding mode 42, energy is 3103.8083, rmsd is 37.100742
sib.fastconf.EADock3: Minimizing binding mode 43, energy is 3210.5867, rmsd is 29.621393
sib.fastconf.EADock3: Minimizing binding mode 44, energy is 3358.4702, rmsd is 32.979527
sib.fastconf.EADock3: Minimizing binding mode 45, energy is 3401.7004, rmsd is 33.414032
sib.fastconf.EADock3: Minimizing binding mode 46, energy is 3491.945, rmsd is 50.885864
sib.fastconf.EADock3: Minimizing binding mode 47, energy is 3727.202, rmsd is 31.521194
sib.fastconf.EADock3: Minimizing binding mode 48, energy is 3764.8953, rmsd is 26.347208
sib.fastconf.EADock3: Minimizing binding mode 49, energy is 3788.227, rmsd is 38.827816
sib.fastconf.EADock3: Minimizing binding mode 50, energy is 3945.5195, rmsd is 29.106215
sib.fastconf.EADock3: Minimizing binding mode 51, energy is 4036.9814, rmsd is 28.809881
sib.fastconf.EADock3: Minimizing binding mode 52, energy is 4042.748, rmsd is 29.378302
sib.fastconf.EADock3: Minimizing binding mode 53, energy is 4919.7944, rmsd is 29.76088
sib.fastconf.EADock3: Minimizing binding mode 54, energy is 5558.599, rmsd is 28.76218
sib.fastconf.EADock3: Minimizing binding mode 55, energy is 6249.9424, rmsd is 31.699085
sib.fastconf.EADock3: Minimizing binding mode 56, energy is 6371.49, rmsd is 31.710814
sib.fastconf.EADock3: Filter out binding modes with an energy above 3.4028235E38 (3.4028235E38 above the most favorable binding mode, which has an energy of 69.7751)
sib.wrappers.md.charmm.ExtendedCharmmWrapper: CHARMM timers: CPU time: 28.77 seconds
sib.wrappers.md.charmm.ExtendedCharmmWrapper: CHARMM timers: Elapsed time: 1820.1 seconds.
sib.fastconf.EADock3: Starting clustering
sib.fastconf.EADock3: Clustering iteration 0 took 0 ms and merged 2 clusters.
sib.fastconf.EADock3: Clustering iteration 1 took 0 ms and merged 0 clusters.
sib.fastconf.EADock3: Clustering took 0 ms.
sib.fastconf.EADock3: 57 elements were gathered in 55 clusters.
sib.fastconf.EADock3: Evaluating cluster 0/55
sib.fastconf.EADock3: Evaluating binding mode 0/1 with FACTS
sib.fastconf.EADock3: Evaluating cluster 1/55
sib.fastconf.EADock3: Evaluating binding mode 0/1 with FACTS
sib.fastconf.EADock3: Evaluating cluster 2/55
sib.fastconf.EADock3: Evaluating binding mode 0/1 with FACTS
sib.fastconf.EADock3: Evaluating cluster 3/55
sib.fastconf.EADock3: Evaluating binding mode 0/1 with FACTS
sib.fastconf.EADock3: Evaluating cluster 4/55
sib.fastconf.EADock3: Evaluating binding mode 0/1 with FACTS
sib.fastconf.EADock3: Evaluating cluster 5/55
sib.fastconf.EADock3: Evaluating binding mode 0/1 with FACTS
sib.fastconf.EADock3: Evaluating cluster 6/55
sib.fastconf.EADock3: Evaluating binding mode 0/1 with FACTS
sib.fastconf.EADock3: Evaluating cluster 7/55
sib.fastconf.EADock3: Evaluating binding mode 0/1 with FACTS
sib.fastconf.EADock3: Evaluating cluster 8/55
sib.fastconf.EADock3: Evaluating binding mode 0/1 with FACTS
sib.fastconf.EADock3: Evaluating cluster 9/55
sib.fastconf.EADock3: Evaluating binding mode 0/1 with FACTS
sib.fastconf.EADock3: Evaluating cluster 10/55
sib.fastconf.EADock3: Evaluating binding mode 0/1 with FACTS
sib.fastconf.EADock3: Evaluating cluster 11/55
sib.fastconf.EADock3: Evaluating binding mode 0/1 with FACTS
sib.fastconf.EADock3: Evaluating cluster 12/55
sib.fastconf.EADock3: Evaluating binding mode 0/1 with FACTS
sib.fastconf.EADock3: Evaluating cluster 13/55
sib.fastconf.EADock3: Evaluating binding mode 0/1 with FACTS
sib.fastconf.EADock3: Evaluating cluster 14/55
sib.fastconf.EADock3: Evaluating binding mode 0/1 with FACTS
sib.fastconf.EADock3: Evaluating cluster 15/55
sib.fastconf.EADock3: Evaluating binding mode 0/1 with FACTS
sib.fastconf.EADock3: Evaluating cluster 16/55
sib.fastconf.EADock3: Evaluating binding mode 0/1 with FACTS
sib.fastconf.EADock3: Evaluating cluster 17/55
sib.fastconf.EADock3: Evaluating binding mode 0/1 with FACTS
sib.fastconf.EADock3: Evaluating cluster 18/55
sib.fastconf.EADock3: Evaluating binding mode 0/1 with FACTS
sib.fastconf.EADock3: Evaluating cluster 19/55
sib.fastconf.EADock3: Evaluating binding mode 0/1 with FACTS
sib.fastconf.EADock3: Evaluating cluster 20/55
sib.fastconf.EADock3: Evaluating binding mode 0/1 with FACTS
sib.fastconf.EADock3: Evaluating cluster 21/55
sib.fastconf.EADock3: Evaluating binding mode 0/1 with FACTS
sib.fastconf.EADock3: Evaluating cluster 22/55
sib.fastconf.EADock3: Evaluating binding mode 0/1 with FACTS
sib.fastconf.EADock3: Evaluating cluster 23/55
sib.fastconf.EADock3: Evaluating binding mode 0/1 with FACTS
sib.fastconf.EADock3: Evaluating cluster 24/55
sib.fastconf.EADock3: Evaluating binding mode 0/1 with FACTS
sib.fastconf.EADock3: Evaluating cluster 25/55
sib.fastconf.EADock3: Evaluating binding mode 0/1 with FACTS
sib.fastconf.EADock3: Evaluating cluster 26/55
sib.fastconf.EADock3: Evaluating binding mode 0/1 with FACTS
sib.fastconf.EADock3: Evaluating cluster 27/55
sib.fastconf.EADock3: Evaluating binding mode 0/1 with FACTS
sib.fastconf.EADock3: Evaluating cluster 28/55
sib.fastconf.EADock3: Evaluating binding mode 0/1 with FACTS
sib.fastconf.EADock3: Evaluating cluster 29/55
sib.fastconf.EADock3: Evaluating binding mode 0/1 with FACTS
sib.fastconf.EADock3: Evaluating cluster 30/55
sib.fastconf.EADock3: Evaluating binding mode 0/1 with FACTS
sib.fastconf.EADock3: Evaluating cluster 31/55
sib.fastconf.EADock3: Evaluating binding mode 0/1 with FACTS
sib.fastconf.EADock3: Evaluating cluster 32/55
sib.fastconf.EADock3: Evaluating binding mode 0/2 with FACTS
sib.fastconf.EADock3: Evaluating binding mode 1/2 with FACTS
sib.fastconf.EADock3: Evaluating cluster 33/55
sib.fastconf.EADock3: Evaluating binding mode 0/1 with FACTS
sib.fastconf.EADock3: Evaluating cluster 34/55
sib.fastconf.EADock3: Evaluating binding mode 0/1 with FACTS
sib.fastconf.EADock3: Evaluating cluster 35/55
sib.fastconf.EADock3: Evaluating binding mode 0/1 with FACTS
sib.fastconf.EADock3: Evaluating cluster 36/55
sib.fastconf.EADock3: Evaluating binding mode 0/1 with FACTS
sib.fastconf.EADock3: Evaluating cluster 37/55
sib.fastconf.EADock3: Evaluating binding mode 0/1 with FACTS
sib.fastconf.EADock3: Evaluating cluster 38/55
sib.fastconf.EADock3: Evaluating binding mode 0/1 with FACTS
sib.fastconf.EADock3: Evaluating cluster 39/55
sib.fastconf.EADock3: Evaluating binding mode 0/1 with FACTS
sib.fastconf.EADock3: Evaluating cluster 40/55
sib.fastconf.EADock3: Evaluating binding mode 0/2 with FACTS
sib.fastconf.EADock3: Evaluating binding mode 1/2 with FACTS
sib.fastconf.EADock3: Evaluating cluster 41/55
sib.fastconf.EADock3: Evaluating binding mode 0/1 with FACTS
sib.fastconf.EADock3: Evaluating cluster 42/55
sib.fastconf.EADock3: Evaluating binding mode 0/1 with FACTS
sib.fastconf.EADock3: Evaluating cluster 43/55
sib.fastconf.EADock3: Evaluating binding mode 0/1 with FACTS
sib.fastconf.EADock3: Evaluating cluster 44/55
sib.fastconf.EADock3: Evaluating binding mode 0/1 with FACTS
sib.fastconf.EADock3: Evaluating cluster 45/55
sib.fastconf.EADock3: Evaluating binding mode 0/1 with FACTS
sib.fastconf.EADock3: Evaluating cluster 46/55
sib.fastconf.EADock3: Evaluating binding mode 0/1 with FACTS
sib.fastconf.EADock3: Evaluating cluster 47/55
sib.fastconf.EADock3: Evaluating binding mode 0/1 with FACTS
sib.fastconf.EADock3: Evaluating cluster 48/55
sib.fastconf.EADock3: Evaluating binding mode 0/1 with FACTS
sib.fastconf.EADock3: Evaluating cluster 49/55
sib.fastconf.EADock3: Evaluating binding mode 0/1 with FACTS
sib.fastconf.EADock3: Evaluating cluster 50/55
sib.fastconf.EADock3: Evaluating binding mode 0/1 with FACTS
sib.fastconf.EADock3: Evaluating cluster 51/55
sib.fastconf.EADock3: Evaluating binding mode 0/1 with FACTS
sib.fastconf.EADock3: Evaluating cluster 52/55
sib.fastconf.EADock3: Evaluating binding mode 0/1 with FACTS
sib.fastconf.EADock3: Evaluating cluster 53/55
sib.fastconf.EADock3: Evaluating binding mode 0/1 with FACTS
sib.fastconf.EADock3: Evaluating cluster 54/55
sib.fastconf.EADock3: Evaluating binding mode 0/1 with FACTS
sib.wrappers.md.charmm.ExtendedCharmmWrapper: CHARMM timers: CPU time: 19.3 seconds
sib.wrappers.md.charmm.ExtendedCharmmWrapper: CHARMM timers: Elapsed time: 19.4604 seconds.
sib.fastconf.EADock3: Starting cluster expansion.
sib.fastconf.EADock3: System  : 6615 atoms
sib.fastconf.EADock3: Ligand  : 90 atoms
sib.fastconf.EADock3: Receptor: 6525 atoms
sib.fastconf.EADock3:   Fixed part   : 6525 atoms
sib.fastconf.EADock3:   Flexible part: 0 atoms
sib.fastconf.EADock3: Expanding cluster 0/32
sib.fastconf.EADock3: Expanding cluster 1/32
sib.fastconf.EADock3: Expanding cluster 2/32
sib.fastconf.EADock3: Expanding cluster 3/32
sib.fastconf.EADock3: Expanding cluster 4/32
sib.fastconf.EADock3: Expanding cluster 5/32
sib.fastconf.EADock3: Expanding cluster 6/32
sib.fastconf.EADock3: Expanding cluster 7/32
sib.fastconf.EADock3: Expanding cluster 8/32
sib.fastconf.EADock3: Expanding cluster 9/32
sib.fastconf.EADock3: Expanding cluster 10/32
sib.fastconf.EADock3: Expanding cluster 11/32
sib.fastconf.EADock3: Expanding cluster 12/32
sib.fastconf.EADock3: Expanding cluster 13/32
sib.fastconf.EADock3: Expanding cluster 14/32
sib.fastconf.EADock3: Expanding cluster 15/32
sib.fastconf.EADock3: Expanding cluster 16/32
sib.fastconf.EADock3: Expanding cluster 17/32
sib.fastconf.EADock3: Expanding cluster 18/32
sib.fastconf.EADock3: Expanding cluster 19/32
sib.fastconf.EADock3: Expanding cluster 20/32
sib.fastconf.EADock3: Expanding cluster 21/32
sib.fastconf.EADock3: Expanding cluster 22/32
sib.fastconf.EADock3: Expanding cluster 23/32
sib.fastconf.EADock3: Expanding cluster 24/32
sib.fastconf.EADock3: Expanding cluster 25/32
sib.fastconf.EADock3: Expanding cluster 26/32
sib.fastconf.EADock3: Expanding cluster 27/32
sib.fastconf.EADock3: Expanding cluster 28/32
sib.fastconf.EADock3: Expanding cluster 29/32
sib.fastconf.EADock3: Expanding cluster 30/32
sib.fastconf.EADock3: Expanding cluster 31/32
sib.wrappers.md.charmm.ExtendedCharmmWrapper: CHARMM timers: CPU time: 139.96 seconds
sib.wrappers.md.charmm.ExtendedCharmmWrapper: CHARMM timers: Elapsed time: 140.514 seconds.
sib.fastconf.EADock3: Starting clustering
sib.fastconf.EADock3: Clustering iteration 0 took 10 ms and merged 224 clusters.
sib.fastconf.EADock3: Clustering iteration 1 took 0 ms and merged 0 clusters.
sib.fastconf.EADock3: Clustering took 10 ms.
sib.fastconf.EADock3: 256 elements were gathered in 32 clusters.
sib.fastconf.EADock3: clusters expanded, 256 binding modes generated
sib.fastconf.EADock3: Evaluating cluster 0/32
sib.fastconf.EADock3: Evaluating binding mode 0/8 with FACTS
sib.fastconf.EADock3: Evaluating binding mode 1/8 with FACTS
sib.fastconf.EADock3: Evaluating binding mode 2/8 with FACTS
sib.fastconf.EADock3: Evaluating binding mode 3/8 with FACTS
sib.fastconf.EADock3: Evaluating binding mode 4/8 with FACTS
sib.fastconf.EADock3: Evaluating binding mode 5/8 with FACTS
sib.fastconf.EADock3: Evaluating binding mode 6/8 with FACTS
sib.fastconf.EADock3: Evaluating binding mode 7/8 with FACTS
sib.fastconf.EADock3: Evaluating cluster 1/32
sib.fastconf.EADock3: Evaluating binding mode 0/8 with FACTS
sib.fastconf.EADock3: Evaluating binding mode 1/8 with FACTS
sib.fastconf.EADock3: Evaluating binding mode 2/8 with FACTS
sib.fastconf.EADock3: Evaluating binding mode 3/8 with FACTS
sib.fastconf.EADock3: Evaluating binding mode 4/8 with FACTS
sib.fastconf.EADock3: Evaluating binding mode 5/8 with FACTS
sib.fastconf.EADock3: Evaluating binding mode 6/8 with FACTS
sib.fastconf.EADock3: Evaluating binding mode 7/8 with FACTS
sib.fastconf.EADock3: Evaluating cluster 2/32
sib.fastconf.EADock3: Evaluating binding mode 0/8 with FACTS
sib.fastconf.EADock3: Evaluating binding mode 1/8 with FACTS
sib.fastconf.EADock3: Evaluating binding mode 2/8 with FACTS
sib.fastconf.EADock3: Evaluating binding mode 3/8 with FACTS
sib.fastconf.EADock3: Evaluating binding mode 4/8 with FACTS
sib.fastconf.EADock3: Evaluating binding mode 5/8 with FACTS
sib.fastconf.EADock3: Evaluating binding mode 6/8 with FACTS
sib.fastconf.EADock3: Evaluating binding mode 7/8 with FACTS
sib.fastconf.EADock3: Evaluating cluster 3/32
sib.fastconf.EADock3: Evaluating binding mode 0/8 with FACTS
sib.fastconf.EADock3: Evaluating binding mode 1/8 with FACTS
sib.fastconf.EADock3: Evaluating binding mode 2/8 with FACTS
sib.fastconf.EADock3: Evaluating binding mode 3/8 with FACTS
sib.fastconf.EADock3: Evaluating binding mode 4/8 with FACTS
sib.fastconf.EADock3: Evaluating binding mode 5/8 with FACTS
sib.fastconf.EADock3: Evaluating binding mode 6/8 with FACTS
sib.fastconf.EADock3: Evaluating binding mode 7/8 with FACTS
sib.fastconf.EADock3: Evaluating cluster 4/32
sib.fastconf.EADock3: Evaluating binding mode 0/8 with FACTS
sib.fastconf.EADock3: Evaluating binding mode 1/8 with FACTS
sib.fastconf.EADock3: Evaluating binding mode 2/8 with FACTS
sib.fastconf.EADock3: Evaluating binding mode 3/8 with FACTS
sib.fastconf.EADock3: Evaluating binding mode 4/8 with FACTS
sib.fastconf.EADock3: Evaluating binding mode 5/8 with FACTS
sib.fastconf.EADock3: Evaluating binding mode 6/8 with FACTS
sib.fastconf.EADock3: Evaluating binding mode 7/8 with FACTS
sib.fastconf.EADock3: Evaluating cluster 5/32
sib.fastconf.EADock3: Evaluating binding mode 0/8 with FACTS
sib.fastconf.EADock3: Evaluating binding mode 1/8 with FACTS
sib.fastconf.EADock3: Evaluating binding mode 2/8 with FACTS
sib.fastconf.EADock3: Evaluating binding mode 3/8 with FACTS
sib.fastconf.EADock3: Evaluating binding mode 4/8 with FACTS
sib.fastconf.EADock3: Evaluating binding mode 5/8 with FACTS
sib.fastconf.EADock3: Evaluating binding mode 6/8 with FACTS
sib.fastconf.EADock3: Evaluating binding mode 7/8 with FACTS
sib.fastconf.EADock3: Evaluating cluster 6/32
sib.fastconf.EADock3: Evaluating binding mode 0/8 with FACTS
sib.fastconf.EADock3: Evaluating binding mode 1/8 with FACTS
sib.fastconf.EADock3: Evaluating binding mode 2/8 with FACTS
sib.fastconf.EADock3: Evaluating binding mode 3/8 with FACTS
sib.fastconf.EADock3: Evaluating binding mode 4/8 with FACTS
sib.fastconf.EADock3: Evaluating binding mode 5/8 with FACTS
sib.fastconf.EADock3: Evaluating binding mode 6/8 with FACTS
sib.fastconf.EADock3: Evaluating binding mode 7/8 with FACTS
sib.fastconf.EADock3: Evaluating cluster 7/32
sib.fastconf.EADock3: Evaluating binding mode 0/8 with FACTS
sib.fastconf.EADock3: Evaluating binding mode 1/8 with FACTS
sib.fastconf.EADock3: Evaluating binding mode 2/8 with FACTS
sib.fastconf.EADock3: Evaluating binding mode 3/8 with FACTS
sib.fastconf.EADock3: Evaluating binding mode 4/8 with FACTS
sib.fastconf.EADock3: Evaluating binding mode 5/8 with FACTS
sib.fastconf.EADock3: Evaluating binding mode 6/8 with FACTS
sib.fastconf.EADock3: Evaluating binding mode 7/8 with FACTS
sib.fastconf.EADock3: Evaluating cluster 8/32
sib.fastconf.EADock3: Evaluating binding mode 0/8 with FACTS
sib.fastconf.EADock3: Evaluating binding mode 1/8 with FACTS
sib.fastconf.EADock3: Evaluating binding mode 2/8 with FACTS
sib.fastconf.EADock3: Evaluating binding mode 3/8 with FACTS
sib.fastconf.EADock3: Evaluating binding mode 4/8 with FACTS
sib.fastconf.EADock3: Evaluating binding mode 5/8 with FACTS
sib.fastconf.EADock3: Evaluating binding mode 6/8 with FACTS
sib.fastconf.EADock3: Evaluating binding mode 7/8 with FACTS
sib.fastconf.EADock3: Evaluating cluster 9/32
sib.fastconf.EADock3: Evaluating binding mode 0/8 with FACTS
sib.fastconf.EADock3: Evaluating binding mode 1/8 with FACTS
sib.fastconf.EADock3: Evaluating binding mode 2/8 with FACTS
sib.fastconf.EADock3: Evaluating binding mode 3/8 with FACTS
sib.fastconf.EADock3: Evaluating binding mode 4/8 with FACTS
sib.fastconf.EADock3: Evaluating binding mode 5/8 with FACTS
sib.fastconf.EADock3: Evaluating binding mode 6/8 with FACTS
sib.fastconf.EADock3: Evaluating binding mode 7/8 with FACTS
sib.fastconf.EADock3: Evaluating cluster 10/32
sib.fastconf.EADock3: Evaluating binding mode 0/8 with FACTS
sib.fastconf.EADock3: Evaluating binding mode 1/8 with FACTS
sib.fastconf.EADock3: Evaluating binding mode 2/8 with FACTS
sib.fastconf.EADock3: Evaluating binding mode 3/8 with FACTS
sib.fastconf.EADock3: Evaluating binding mode 4/8 with FACTS
sib.fastconf.EADock3: Evaluating binding mode 5/8 with FACTS
sib.fastconf.EADock3: Evaluating binding mode 6/8 with FACTS
sib.fastconf.EADock3: Evaluating binding mode 7/8 with FACTS
sib.fastconf.EADock3: Evaluating cluster 11/32
sib.fastconf.EADock3: Evaluating binding mode 0/8 with FACTS
sib.fastconf.EADock3: Evaluating binding mode 1/8 with FACTS
sib.fastconf.EADock3: Evaluating binding mode 2/8 with FACTS
sib.fastconf.EADock3: Evaluating binding mode 3/8 with FACTS
sib.fastconf.EADock3: Evaluating binding mode 4/8 with FACTS
sib.fastconf.EADock3: Evaluating binding mode 5/8 with FACTS
sib.fastconf.EADock3: Evaluating binding mode 6/8 with FACTS
sib.fastconf.EADock3: Evaluating binding mode 7/8 with FACTS
sib.fastconf.EADock3: Evaluating cluster 12/32
sib.fastconf.EADock3: Evaluating binding mode 0/8 with FACTS
sib.fastconf.EADock3: Evaluating binding mode 1/8 with FACTS
sib.fastconf.EADock3: Evaluating binding mode 2/8 with FACTS
sib.fastconf.EADock3: Evaluating binding mode 3/8 with FACTS
sib.fastconf.EADock3: Evaluating binding mode 4/8 with FACTS
sib.fastconf.EADock3: Evaluating binding mode 5/8 with FACTS
sib.fastconf.EADock3: Evaluating binding mode 6/8 with FACTS
sib.fastconf.EADock3: Evaluating binding mode 7/8 with FACTS
sib.fastconf.EADock3: Evaluating cluster 13/32
sib.fastconf.EADock3: Evaluating binding mode 0/8 with FACTS
sib.fastconf.EADock3: Evaluating binding mode 1/8 with FACTS
sib.fastconf.EADock3: Evaluating binding mode 2/8 with FACTS
sib.fastconf.EADock3: Evaluating binding mode 3/8 with FACTS
sib.fastconf.EADock3: Evaluating binding mode 4/8 with FACTS
sib.fastconf.EADock3: Evaluating binding mode 5/8 with FACTS
sib.fastconf.EADock3: Evaluating binding mode 6/8 with FACTS
sib.fastconf.EADock3: Evaluating binding mode 7/8 with FACTS
sib.fastconf.EADock3: Evaluating cluster 14/32
sib.fastconf.EADock3: Evaluating binding mode 0/8 with FACTS
sib.fastconf.EADock3: Evaluating binding mode 1/8 with FACTS
sib.fastconf.EADock3: Evaluating binding mode 2/8 with FACTS
sib.fastconf.EADock3: Evaluating binding mode 3/8 with FACTS
sib.fastconf.EADock3: Evaluating binding mode 4/8 with FACTS
sib.fastconf.EADock3: Evaluating binding mode 5/8 with FACTS
sib.fastconf.EADock3: Evaluating binding mode 6/8 with FACTS
sib.fastconf.EADock3: Evaluating binding mode 7/8 with FACTS
sib.fastconf.EADock3: Evaluating cluster 15/32
sib.fastconf.EADock3: Evaluating binding mode 0/8 with FACTS
sib.fastconf.EADock3: Evaluating binding mode 1/8 with FACTS
sib.fastconf.EADock3: Evaluating binding mode 2/8 with FACTS
sib.fastconf.EADock3: Evaluating binding mode 3/8 with FACTS
sib.fastconf.EADock3: Evaluating binding mode 4/8 with FACTS
sib.fastconf.EADock3: Evaluating binding mode 5/8 with FACTS
sib.fastconf.EADock3: Evaluating binding mode 6/8 with FACTS
sib.fastconf.EADock3: Evaluating binding mode 7/8 with FACTS
sib.fastconf.EADock3: Evaluating cluster 16/32
sib.fastconf.EADock3: Evaluating binding mode 0/8 with FACTS
sib.fastconf.EADock3: Evaluating binding mode 1/8 with FACTS
sib.fastconf.EADock3: Evaluating binding mode 2/8 with FACTS
sib.fastconf.EADock3: Evaluating binding mode 3/8 with FACTS
sib.fastconf.EADock3: Evaluating binding mode 4/8 with FACTS
sib.fastconf.EADock3: Evaluating binding mode 5/8 with FACTS
sib.fastconf.EADock3: Evaluating binding mode 6/8 with FACTS
sib.fastconf.EADock3: Evaluating binding mode 7/8 with FACTS
sib.fastconf.EADock3: Evaluating cluster 17/32
sib.fastconf.EADock3: Evaluating binding mode 0/8 with FACTS
sib.fastconf.EADock3: Evaluating binding mode 1/8 with FACTS
sib.fastconf.EADock3: Evaluating binding mode 2/8 with FACTS
sib.fastconf.EADock3: Evaluating binding mode 3/8 with FACTS
sib.fastconf.EADock3: Evaluating binding mode 4/8 with FACTS
sib.fastconf.EADock3: Evaluating binding mode 5/8 with FACTS
sib.fastconf.EADock3: Evaluating binding mode 6/8 with FACTS
sib.fastconf.EADock3: Evaluating binding mode 7/8 with FACTS
sib.fastconf.EADock3: Evaluating cluster 18/32
sib.fastconf.EADock3: Evaluating binding mode 0/8 with FACTS
sib.fastconf.EADock3: Evaluating binding mode 1/8 with FACTS
sib.fastconf.EADock3: Evaluating binding mode 2/8 with FACTS
sib.fastconf.EADock3: Evaluating binding mode 3/8 with FACTS
sib.fastconf.EADock3: Evaluating binding mode 4/8 with FACTS
sib.fastconf.EADock3: Evaluating binding mode 5/8 with FACTS
sib.fastconf.EADock3: Evaluating binding mode 6/8 with FACTS
sib.fastconf.EADock3: Evaluating binding mode 7/8 with FACTS
sib.fastconf.EADock3: Evaluating cluster 19/32
sib.fastconf.EADock3: Evaluating binding mode 0/8 with FACTS
sib.fastconf.EADock3: Evaluating binding mode 1/8 with FACTS
sib.fastconf.EADock3: Evaluating binding mode 2/8 with FACTS
sib.fastconf.EADock3: Evaluating binding mode 3/8 with FACTS
sib.fastconf.EADock3: Evaluating binding mode 4/8 with FACTS
sib.fastconf.EADock3: Evaluating binding mode 5/8 with FACTS
sib.fastconf.EADock3: Evaluating binding mode 6/8 with FACTS
sib.fastconf.EADock3: Evaluating binding mode 7/8 with FACTS
sib.fastconf.EADock3: Evaluating cluster 20/32
sib.fastconf.EADock3: Evaluating binding mode 0/8 with FACTS
sib.fastconf.EADock3: Evaluating binding mode 1/8 with FACTS
sib.fastconf.EADock3: Evaluating binding mode 2/8 with FACTS
sib.fastconf.EADock3: Evaluating binding mode 3/8 with FACTS
sib.fastconf.EADock3: Evaluating binding mode 4/8 with FACTS
sib.fastconf.EADock3: Evaluating binding mode 5/8 with FACTS
sib.fastconf.EADock3: Evaluating binding mode 6/8 with FACTS
sib.fastconf.EADock3: Evaluating binding mode 7/8 with FACTS
sib.fastconf.EADock3: Evaluating cluster 21/32
sib.fastconf.EADock3: Evaluating binding mode 0/8 with FACTS
sib.fastconf.EADock3: Evaluating binding mode 1/8 with FACTS
sib.fastconf.EADock3: Evaluating binding mode 2/8 with FACTS
sib.fastconf.EADock3: Evaluating binding mode 3/8 with FACTS
sib.fastconf.EADock3: Evaluating binding mode 4/8 with FACTS
sib.fastconf.EADock3: Evaluating binding mode 5/8 with FACTS
sib.fastconf.EADock3: Evaluating binding mode 6/8 with FACTS
sib.fastconf.EADock3: Evaluating binding mode 7/8 with FACTS
sib.fastconf.EADock3: Evaluating cluster 22/32
sib.fastconf.EADock3: Evaluating binding mode 0/8 with FACTS
sib.fastconf.EADock3: Evaluating binding mode 1/8 with FACTS
sib.fastconf.EADock3: Evaluating binding mode 2/8 with FACTS
sib.fastconf.EADock3: Evaluating binding mode 3/8 with FACTS
sib.fastconf.EADock3: Evaluating binding mode 4/8 with FACTS
sib.fastconf.EADock3: Evaluating binding mode 5/8 with FACTS
sib.fastconf.EADock3: Evaluating binding mode 6/8 with FACTS
sib.fastconf.EADock3: Evaluating binding mode 7/8 with FACTS
sib.fastconf.EADock3: Evaluating cluster 23/32
sib.fastconf.EADock3: Evaluating binding mode 0/8 with FACTS
sib.fastconf.EADock3: Evaluating binding mode 1/8 with FACTS
sib.fastconf.EADock3: Evaluating binding mode 2/8 with FACTS
sib.fastconf.EADock3: Evaluating binding mode 3/8 with FACTS
sib.fastconf.EADock3: Evaluating binding mode 4/8 with FACTS
sib.fastconf.EADock3: Evaluating binding mode 5/8 with FACTS
sib.fastconf.EADock3: Evaluating binding mode 6/8 with FACTS
sib.fastconf.EADock3: Evaluating binding mode 7/8 with FACTS
sib.fastconf.EADock3: Evaluating cluster 24/32
sib.fastconf.EADock3: Evaluating binding mode 0/8 with FACTS
sib.fastconf.EADock3: Evaluating binding mode 1/8 with FACTS
sib.fastconf.EADock3: Evaluating binding mode 2/8 with FACTS
sib.fastconf.EADock3: Evaluating binding mode 3/8 with FACTS
sib.fastconf.EADock3: Evaluating binding mode 4/8 with FACTS
sib.fastconf.EADock3: Evaluating binding mode 5/8 with FACTS
sib.fastconf.EADock3: Evaluating binding mode 6/8 with FACTS
sib.fastconf.EADock3: Evaluating binding mode 7/8 with FACTS
sib.fastconf.EADock3: Evaluating cluster 25/32
sib.fastconf.EADock3: Evaluating binding mode 0/8 with FACTS
sib.fastconf.EADock3: Evaluating binding mode 1/8 with FACTS
sib.fastconf.EADock3: Evaluating binding mode 2/8 with FACTS
sib.fastconf.EADock3: Evaluating binding mode 3/8 with FACTS
sib.fastconf.EADock3: Evaluating binding mode 4/8 with FACTS
sib.fastconf.EADock3: Evaluating binding mode 5/8 with FACTS
sib.fastconf.EADock3: Evaluating binding mode 6/8 with FACTS
sib.fastconf.EADock3: Evaluating binding mode 7/8 with FACTS
sib.fastconf.EADock3: Evaluating cluster 26/32
sib.fastconf.EADock3: Evaluating binding mode 0/8 with FACTS
sib.fastconf.EADock3: Evaluating binding mode 1/8 with FACTS
sib.fastconf.EADock3: Evaluating binding mode 2/8 with FACTS
sib.fastconf.EADock3: Evaluating binding mode 3/8 with FACTS
sib.fastconf.EADock3: Evaluating binding mode 4/8 with FACTS
sib.fastconf.EADock3: Evaluating binding mode 5/8 with FACTS
sib.fastconf.EADock3: Evaluating binding mode 6/8 with FACTS
sib.fastconf.EADock3: Evaluating binding mode 7/8 with FACTS
sib.fastconf.EADock3: Evaluating cluster 27/32
sib.fastconf.EADock3: Evaluating binding mode 0/8 with FACTS
sib.fastconf.EADock3: Evaluating binding mode 1/8 with FACTS
sib.fastconf.EADock3: Evaluating binding mode 2/8 with FACTS
sib.fastconf.EADock3: Evaluating binding mode 3/8 with FACTS
sib.fastconf.EADock3: Evaluating binding mode 4/8 with FACTS
sib.fastconf.EADock3: Evaluating binding mode 5/8 with FACTS
sib.fastconf.EADock3: Evaluating binding mode 6/8 with FACTS
sib.fastconf.EADock3: Evaluating binding mode 7/8 with FACTS
sib.fastconf.EADock3: Evaluating cluster 28/32
sib.fastconf.EADock3: Evaluating binding mode 0/8 with FACTS
sib.fastconf.EADock3: Evaluating binding mode 1/8 with FACTS
sib.fastconf.EADock3: Evaluating binding mode 2/8 with FACTS
sib.fastconf.EADock3: Evaluating binding mode 3/8 with FACTS
sib.fastconf.EADock3: Evaluating binding mode 4/8 with FACTS
sib.fastconf.EADock3: Evaluating binding mode 5/8 with FACTS
sib.fastconf.EADock3: Evaluating binding mode 6/8 with FACTS
sib.fastconf.EADock3: Evaluating binding mode 7/8 with FACTS
sib.fastconf.EADock3: Evaluating cluster 29/32
sib.fastconf.EADock3: Evaluating binding mode 0/8 with FACTS
sib.fastconf.EADock3: Evaluating binding mode 1/8 with FACTS
sib.fastconf.EADock3: Evaluating binding mode 2/8 with FACTS
sib.fastconf.EADock3: Evaluating binding mode 3/8 with FACTS
sib.fastconf.EADock3: Evaluating binding mode 4/8 with FACTS
sib.fastconf.EADock3: Evaluating binding mode 5/8 with FACTS
sib.fastconf.EADock3: Evaluating binding mode 6/8 with FACTS
sib.fastconf.EADock3: Evaluating binding mode 7/8 with FACTS
sib.fastconf.EADock3: Evaluating cluster 30/32
sib.fastconf.EADock3: Evaluating binding mode 0/8 with FACTS
sib.fastconf.EADock3: Evaluating binding mode 1/8 with FACTS
sib.fastconf.EADock3: Evaluating binding mode 2/8 with FACTS
sib.fastconf.EADock3: Evaluating binding mode 3/8 with FACTS
sib.fastconf.EADock3: Evaluating binding mode 4/8 with FACTS
sib.fastconf.EADock3: Evaluating binding mode 5/8 with FACTS
sib.fastconf.EADock3: Evaluating binding mode 6/8 with FACTS
sib.fastconf.EADock3: Evaluating binding mode 7/8 with FACTS
sib.fastconf.EADock3: Evaluating cluster 31/32
sib.fastconf.EADock3: Evaluating binding mode 0/8 with FACTS
sib.fastconf.EADock3: Evaluating binding mode 1/8 with FACTS
sib.fastconf.EADock3: Evaluating binding mode 2/8 with FACTS
sib.fastconf.EADock3: Evaluating binding mode 3/8 with FACTS
sib.fastconf.EADock3: Evaluating binding mode 4/8 with FACTS
sib.fastconf.EADock3: Evaluating binding mode 5/8 with FACTS
sib.fastconf.EADock3: Evaluating binding mode 6/8 with FACTS
sib.fastconf.EADock3: Evaluating binding mode 7/8 with FACTS
sib.wrappers.md.charmm.ExtendedCharmmWrapper: CHARMM timers: CPU time: 31.6 seconds
sib.wrappers.md.charmm.ExtendedCharmmWrapper: CHARMM timers: Elapsed time: 32.0842 seconds.
sib.fastconf.EADock3: EADock3Cluster 0 : 8 elements, SimpleFitness: 64.13907, FullFitness: -1568.1573 , RMSD: 31.033924 , elements: [ 64.2566 -1568.1573 31.033924 ] [ 64.2566 -1568.1573 31.033924 ] [ 64.2566 -1568.1573 31.033924 ] [ 64.0794 -1568.0508 31.172894 ] [ 64.0794 -1568.0508 31.172894 ] [ 64.0613 -1568.002 31.085524 ] [ 64.0613 -1568.002 31.085524 ] [ 64.0613 -1568.002 31.085524 ] 
sib.fastconf.EADock3: EADock3Cluster 1 : 8 elements, SimpleFitness: 60.83664, FullFitness: -1566.3606 , RMSD: 29.799349 , elements: [ 60.4683 -1566.3606 29.799349 ] [ 60.4683 -1566.3606 29.799349 ] [ 60.4683 -1566.3606 29.799349 ] [ 60.789 -1566.0154 29.77614 ] [ 60.789 -1566.0154 29.77614 ] [ 60.789 -1566.0154 29.77614 ] [ 61.4606 -1565.2689 29.598675 ] [ 61.4606 -1565.2689 29.598675 ] 
sib.fastconf.EADock3: EADock3Cluster 2 : 8 elements, SimpleFitness: 68.318634, FullFitness: -1566.1133 , RMSD: 28.953865 , elements: [ 68.2751 -1566.1133 28.953865 ] [ 68.2751 -1566.1133 28.953865 ] [ 68.314 -1566.0393 28.946358 ] [ 68.314 -1566.0393 28.946358 ] [ 68.314 -1566.0393 28.946358 ] [ 68.3523 -1566.0208 28.930447 ] [ 68.3523 -1566.0208 28.930447 ] [ 68.3523 -1566.0208 28.930447 ] 
sib.fastconf.EADock3: EADock3Cluster 3 : 8 elements, SimpleFitness: 67.79802, FullFitness: -1563.2097 , RMSD: 32.08001 , elements: [ 66.5134 -1563.2097 32.08001 ] [ 66.9945 -1562.8013 32.00852 ] [ 66.9945 -1562.8013 32.00852 ] [ 66.9945 -1562.8013 32.00852 ] [ 68.7218 -1559.9932 32.025326 ] [ 68.7218 -1559.9932 32.025326 ] [ 68.7218 -1559.9932 32.025326 ] [ 68.7218 -1559.9932 32.025326 ] 
sib.fastconf.EADock3: EADock3Cluster 4 : 8 elements, SimpleFitness: 70.11503, FullFitness: -1561.2456 , RMSD: 32.88612 , elements: [ 69.6413 -1561.2456 32.88612 ] [ 69.6413 -1561.2456 32.88612 ] [ 69.9537 -1560.6829 32.898758 ] [ 69.9537 -1560.6829 32.898758 ] [ 69.9537 -1560.6829 32.898758 ] [ 69.9537 -1560.6829 32.898758 ] [ 70.9114 -1559.7944 32.906487 ] [ 70.9114 -1559.7944 32.906487 ] 
sib.fastconf.EADock3: EADock3Cluster 5 : 8 elements, SimpleFitness: 68.33043, FullFitness: -1560.9802 , RMSD: 31.785143 , elements: [ 68.3169 -1560.9802 31.785143 ] [ 68.3169 -1560.9802 31.785143 ] [ 68.2984 -1560.96 31.78026 ] [ 68.2984 -1560.96 31.78026 ] [ 68.3532 -1560.7607 31.789827 ] [ 68.3532 -1560.7607 31.789827 ] [ 68.3532 -1560.7607 31.789827 ] [ 68.3532 -1560.7607 31.789827 ] 
sib.fastconf.EADock3: EADock3Cluster 6 : 8 elements, SimpleFitness: 70.530754, FullFitness: -1559.7067 , RMSD: 29.54436 , elements: [ 70.2115 -1559.7067 29.54436 ] [ 70.2115 -1559.7067 29.54436 ] [ 70.5574 -1559.6206 29.596102 ] [ 70.5574 -1559.6206 29.596102 ] [ 70.5574 -1559.6206 29.596102 ] [ 70.5574 -1559.6206 29.596102 ] [ 70.7967 -1559.3115 29.607834 ] [ 70.7967 -1559.3115 29.607834 ] 
sib.fastconf.EADock3: EADock3Cluster 7 : 8 elements, SimpleFitness: 70.25499, FullFitness: -1559.2188 , RMSD: 31.976978 , elements: [ 69.9798 -1559.2188 31.976978 ] [ 69.9798 -1559.2188 31.976978 ] [ 70.1226 -1559.147 31.98063 ] [ 70.1226 -1559.147 31.98063 ] [ 70.1226 -1559.147 31.98063 ] [ 70.1226 -1559.147 31.98063 ] [ 70.795 -1558.8971 31.930607 ] [ 70.795 -1558.8971 31.930607 ] 
sib.fastconf.EADock3: EADock3Cluster 8 : 8 elements, SimpleFitness: 79.07664, FullFitness: -1557.4586 , RMSD: 29.950886 , elements: [ 72.7788 -1557.4586 29.950886 ] [ 72.6847 -1557.4128 29.988289 ] [ 72.7353 -1557.2985 29.979519 ] [ 82.5947 -1547.5559 29.793661 ] [ 82.8867 -1547.3 29.747313 ] [ 82.8867 -1547.3 29.747313 ] [ 82.8867 -1547.3 29.747313 ] [ 83.1595 -1547.206 29.781286 ] 
sib.fastconf.EADock3: EADock3Cluster 9 : 8 elements, SimpleFitness: 72.99169, FullFitness: -1556.6038 , RMSD: 30.54161 , elements: [ 72.4332 -1556.6038 30.54161 ] [ 72.4332 -1556.6038 30.54161 ] [ 72.5469 -1555.8727 30.479683 ] [ 72.5469 -1555.8727 30.479683 ] [ 72.5469 -1555.8727 30.479683 ] [ 73.8088 -1554.8743 30.52381 ] [ 73.8088 -1554.8743 30.52381 ] [ 73.8088 -1554.8743 30.52381 ] 
sib.fastconf.EADock3: EADock3Cluster 10 : 8 elements, SimpleFitness: 72.05229, FullFitness: -1555.4806 , RMSD: 28.517628 , elements: [ 69.4675 -1555.4806 28.517628 ] [ 69.4675 -1555.4806 28.517628 ] [ 69.4675 -1555.4806 28.517628 ] [ 72.3988 -1550.5438 28.497444 ] [ 72.3988 -1550.5438 28.497444 ] [ 72.3988 -1550.5438 28.497444 ] [ 72.3988 -1550.5438 28.497444 ] [ 78.4206 -1546.3792 28.57708 ] 
sib.fastconf.EADock3: EADock3Cluster 11 : 8 elements, SimpleFitness: 74.9578, FullFitness: -1554.8398 , RMSD: 27.923985 , elements: [ 74.7333 -1554.8398 27.923985 ] [ 74.9185 -1554.5498 27.92072 ] [ 74.9185 -1554.5498 27.92072 ] [ 74.9185 -1554.5498 27.92072 ] [ 75.0434 -1554.1611 27.899908 ] [ 75.0434 -1554.1611 27.899908 ] [ 75.0434 -1554.1611 27.899908 ] [ 75.0434 -1554.1611 27.899908 ] 
sib.fastconf.EADock3: EADock3Cluster 12 : 8 elements, SimpleFitness: 76.23403, FullFitness: -1553.92 , RMSD: 28.608385 , elements: [ 76.2329 -1553.92 28.608385 ] [ 76.2329 -1553.92 28.608385 ] [ 76.1414 -1553.8499 28.580906 ] [ 76.1414 -1553.8499 28.580906 ] [ 76.1414 -1553.8499 28.580906 ] [ 76.1414 -1553.8499 28.580906 ] [ 76.4204 -1553.69 28.649363 ] [ 76.4204 -1553.69 28.649363 ] 
sib.fastconf.EADock3: EADock3Cluster 13 : 8 elements, SimpleFitness: 80.69026, FullFitness: -1549.2876 , RMSD: 30.537174 , elements: [ 80.4131 -1549.2876 30.537174 ] [ 80.4131 -1549.2876 30.537174 ] [ 80.4131 -1549.2876 30.537174 ] [ 80.5045 -1549.2086 30.505613 ] [ 80.5045 -1549.2086 30.505613 ] [ 80.5045 -1549.2086 30.505613 ] [ 80.5045 -1549.2086 30.505613 ] [ 82.2648 -1546.4373 30.398726 ] 
sib.fastconf.EADock3: EADock3Cluster 14 : 8 elements, SimpleFitness: 77.275055, FullFitness: -1548.6088 , RMSD: 29.643599 , elements: [ 77.2889 -1548.6088 29.643599 ] [ 77.3125 -1548.147 29.677645 ] [ 77.3125 -1548.147 29.677645 ] [ 77.3125 -1548.147 29.677645 ] [ 77.3125 -1548.147 29.677645 ] [ 77.2205 -1548.0333 29.66876 ] [ 77.2205 -1548.0333 29.66876 ] [ 77.2205 -1548.0333 29.66876 ] 
sib.fastconf.EADock3: EADock3Cluster 15 : 8 elements, SimpleFitness: 78.9851, FullFitness: -1548.3596 , RMSD: 30.012398 , elements: [ 78.7749 -1548.3596 30.012398 ] [ 78.7749 -1548.3596 30.012398 ] [ 78.7749 -1548.3596 30.012398 ] [ 78.7749 -1548.3596 30.012398 ] [ 78.9718 -1548.1619 30.021996 ] [ 78.9718 -1548.1619 30.021996 ] [ 78.9718 -1548.1619 30.021996 ] [ 79.8658 -1547.9756 29.986843 ] 
sib.fastconf.EADock3: EADock3Cluster 16 : 8 elements, SimpleFitness: 76.24567, FullFitness: -1546.8486 , RMSD: 52.062496 , elements: [ 76.0443 -1546.8486 52.062496 ] [ 76.0443 -1546.8486 52.062496 ] [ 76.0443 -1546.8486 52.062496 ] [ 76.2835 -1546.6157 52.09629 ] [ 76.2835 -1546.6157 52.09629 ] [ 76.2835 -1546.6157 52.09629 ] [ 76.2835 -1546.6157 52.09629 ] [ 76.6984 -1546.1726 52.207848 ] 
sib.fastconf.EADock3: EADock3Cluster 17 : 8 elements, SimpleFitness: 79.92412, FullFitness: -1545.1438 , RMSD: 27.00401 , elements: [ 79.6095 -1545.1438 27.00401 ] [ 79.6095 -1545.1438 27.00401 ] [ 79.9288 -1545.1392 26.986616 ] [ 79.9288 -1545.1392 26.986616 ] [ 79.9288 -1545.1392 26.986616 ] [ 79.9288 -1545.1392 26.986616 ] [ 80.2294 -1544.9128 26.977419 ] [ 80.2294 -1544.9128 26.977419 ] 
sib.fastconf.EADock3: EADock3Cluster 18 : 8 elements, SimpleFitness: 87.35923, FullFitness: -1545.0471 , RMSD: 30.32042 , elements: [ 87.0215 -1545.0471 30.32042 ] [ 87.0215 -1545.0471 30.32042 ] [ 87.5673 -1544.4421 30.388685 ] [ 87.5673 -1544.4421 30.388685 ] [ 87.5673 -1544.4421 30.388685 ] [ 87.5673 -1544.4421 30.388685 ] [ 87.2808 -1544.3179 30.176472 ] [ 87.2808 -1544.3179 30.176472 ] 
sib.fastconf.EADock3: EADock3Cluster 19 : 8 elements, SimpleFitness: 86.04747, FullFitness: -1543.3679 , RMSD: 31.251078 , elements: [ 84.7319 -1543.3679 31.251078 ] [ 84.7319 -1543.3679 31.251078 ] [ 86.6055 -1539.502 31.11546 ] [ 86.6055 -1539.502 31.11546 ] [ 86.6055 -1539.502 31.11546 ] [ 86.6055 -1539.502 31.11546 ] [ 86.6055 -1539.502 31.11546 ] [ 85.8884 -1539.1045 31.00815 ] 
sib.fastconf.EADock3: EADock3Cluster 20 : 8 elements, SimpleFitness: 90.43461, FullFitness: -1542.8455 , RMSD: 29.86663 , elements: [ 83.8336 -1542.8455 29.86663 ] [ 83.8336 -1542.8455 29.86663 ] [ 83.8336 -1542.8455 29.86663 ] [ 94.3286 -1532.2048 30.340212 ] [ 94.3286 -1532.2048 30.340212 ] [ 94.3286 -1532.2048 30.340212 ] [ 94.4951 -1531.6548 30.388676 ] [ 94.4951 -1531.6548 30.388676 ] 
sib.fastconf.EADock3: EADock3Cluster 21 : 8 elements, SimpleFitness: 85.28004, FullFitness: -1542.817 , RMSD: 30.124775 , elements: [ 84.5795 -1542.817 30.124775 ] [ 84.5795 -1542.817 30.124775 ] [ 85.237 -1541.5901 30.157143 ] [ 85.237 -1541.5901 30.157143 ] [ 85.237 -1541.5901 30.157143 ] [ 85.7901 -1540.8267 30.246103 ] [ 85.7901 -1540.8267 30.246103 ] [ 85.7901 -1540.8267 30.246103 ] 
sib.fastconf.EADock3: EADock3Cluster 22 : 8 elements, SimpleFitness: 89.01289, FullFitness: -1542.6836 , RMSD: 31.50815 , elements: [ 87.2196 -1542.6836 31.50815 ] [ 87.2196 -1542.6836 31.50815 ] [ 87.2196 -1542.6836 31.50815 ] [ 87.2196 -1542.6836 31.50815 ] [ 90.394 -1537.7102 31.209545 ] [ 90.394 -1537.7102 31.209545 ] [ 91.2184 -1537.3186 31.110096 ] [ 91.2184 -1537.3186 31.110096 ] 
sib.fastconf.EADock3: EADock3Cluster 23 : 8 elements, SimpleFitness: 86.67138, FullFitness: -1542.2305 , RMSD: 31.041979 , elements: [ 86.2642 -1542.2305 31.041979 ] [ 86.2642 -1542.2305 31.041979 ] [ 86.2642 -1542.2305 31.041979 ] [ 86.9304 -1541.4269 30.975529 ] [ 86.9304 -1541.4269 30.975529 ] [ 86.9059 -1541.2908 30.9516 ] [ 86.9059 -1541.2908 30.9516 ] [ 86.9059 -1541.2908 30.9516 ] 
sib.fastconf.EADock3: EADock3Cluster 24 : 8 elements, SimpleFitness: 84.5899, FullFitness: -1539.1793 , RMSD: 66.004684 , elements: [ 84.2224 -1539.1793 66.004684 ] [ 84.2224 -1539.1793 66.004684 ] [ 84.2224 -1539.1793 66.004684 ] [ 84.2224 -1539.1793 66.004684 ] [ 84.3993 -1538.853 65.92817 ] [ 84.3993 -1538.853 65.92817 ] [ 84.3993 -1538.853 65.92817 ] [ 86.6317 -1535.1943 65.86344 ] 
sib.fastconf.EADock3: EADock3Cluster 25 : 8 elements, SimpleFitness: 100.78042, FullFitness: -1537.8931 , RMSD: 31.177849 , elements: [ 89.6547 -1537.8931 31.177849 ] [ 89.6547 -1537.8931 31.177849 ] [ 102.919 -1524.5713 31.111567 ] [ 102.919 -1524.5713 31.111567 ] [ 105.274 -1521.3425 31.286497 ] [ 105.274 -1521.3425 31.286497 ] [ 105.274 -1521.3425 31.286497 ] [ 105.274 -1521.3425 31.286497 ] 
sib.fastconf.EADock3: EADock3Cluster 26 : 8 elements, SimpleFitness: 94.26128, FullFitness: -1537.2612 , RMSD: 29.470778 , elements: [ 90.258 -1537.2612 29.470778 ] [ 91.1594 -1534.9949 29.30143 ] [ 91.1594 -1534.9949 29.30143 ] [ 91.535 -1534.9633 29.422375 ] [ 96.9636 -1531.348 29.943102 ] [ 96.9636 -1531.348 29.943102 ] [ 97.8828 -1528.8263 29.888607 ] [ 98.1684 -1528.6526 29.978958 ] 
sib.fastconf.EADock3: EADock3Cluster 27 : 8 elements, SimpleFitness: 92.37403, FullFitness: -1535.5566 , RMSD: 30.699226 , elements: [ 91.3395 -1535.5566 30.699226 ] [ 91.3395 -1535.5566 30.699226 ] [ 91.3395 -1535.5566 30.699226 ] [ 91.9454 -1535.1566 30.529367 ] [ 93.2571 -1533.8977 30.505577 ] [ 93.2571 -1533.8977 30.505577 ] [ 93.2571 -1533.8977 30.505577 ] [ 93.2571 -1533.8977 30.505577 ] 
sib.fastconf.EADock3: EADock3Cluster 28 : 8 elements, SimpleFitness: 98.547646, FullFitness: -1535.209 , RMSD: 29.391304 , elements: [ 97.6387 -1535.209 29.391304 ] [ 98.4352 -1534.4185 29.369772 ] [ 98.4352 -1534.4185 29.369772 ] [ 98.7744 -1534.0137 29.375607 ] [ 98.7744 -1534.0137 29.375607 ] [ 98.7744 -1534.0137 29.375607 ] [ 98.7744 -1534.0137 29.375607 ] [ 98.7744 -1534.0137 29.375607 ] 
sib.fastconf.EADock3: EADock3Cluster 29 : 8 elements, SimpleFitness: 98.23869, FullFitness: -1530.719 , RMSD: 36.287952 , elements: [ 98.1545 -1530.719 36.287952 ] [ 98.1545 -1530.719 36.287952 ] [ 98.1477 -1530.7092 36.25907 ] [ 98.1477 -1530.7092 36.25907 ] [ 98.1477 -1530.7092 36.25907 ] [ 98.3858 -1530.5217 36.259506 ] [ 98.3858 -1530.5217 36.259506 ] [ 98.3858 -1530.5217 36.259506 ] 
sib.fastconf.EADock3: EADock3Cluster 30 : 8 elements, SimpleFitness: 101.286964, FullFitness: -1523.8547 , RMSD: 29.220522 , elements: [ 99.9149 -1523.8547 29.220522 ] [ 99.9149 -1523.8547 29.220522 ] [ 99.9149 -1523.8547 29.220522 ] [ 101.494 -1522.5046 29.275076 ] [ 101.494 -1522.5046 29.275076 ] [ 102.521 -1520.7946 29.304892 ] [ 102.521 -1520.7946 29.304892 ] [ 102.521 -1520.7946 29.304892 ] 
sib.fastconf.EADock3: EADock3Cluster 31 : 8 elements, SimpleFitness: 102.747635, FullFitness: -1522.3019 , RMSD: 28.407267 , elements: [ 102.331 -1522.3019 28.407267 ] [ 102.534 -1522.0089 28.444422 ] [ 102.534 -1522.0089 28.444422 ] [ 102.534 -1522.0089 28.444422 ] [ 103.012 -1521.528 28.527412 ] [ 103.012 -1521.528 28.527412 ] [ 103.012 -1521.528 28.527412 ] [ 103.012 -1521.528 28.527412 ] 
sib.wrappers.md.charmm.ExtendedCharmmWrapper: CHARMM timers: CPU time: 2.2 seconds
sib.wrappers.md.charmm.ExtendedCharmmWrapper: CHARMM timers: Elapsed time: 2.21353 seconds.
sib.wrappers.md.charmm.ExtendedCharmmWrapper: CHARMM timers: CPU time: 18.29 seconds
sib.wrappers.md.charmm.ExtendedCharmmWrapper: CHARMM timers: Elapsed time: 18.3935 seconds.
sib.fastconf.EADock3$Flusher: Closing java.util.zip.ZipOutputStream@1cc05d95
sib.fastconf.EADock3$Flusher: Closing java.util.zip.ZipOutputStream@34a205d1
