# Supplementary material for: Exploring the mechanism of Alisma orientale for the treatment of pregnancy induced hypertension and potential hepato-nephrotoxicity by using network pharmacology, network toxicology, molecular docking and molecular dynamics simulation
Source: Front Pharmacol. 2022 Nov 15;13:1027112. doi: 10.3389/fphar.2022.1027112 (PMC9705790; doi:10.3389/fphar.2022.1027112)
Supplement: Supplementary file 2 [file DataSheet3.zip › AKT1/AKTE23/ligand.rtf]

* ---- 
* Built RTF for tmpkgQEdf.mol2 
*    by user swissdock     Tue Oct  4 16:42:35 CEST 2022 
* ---- 
*
   22    0

MASS   201 OR    15.999400
MASS   202 O=C   15.999400
MASS   203 CR    12.011000
MASS   204 C=C   12.011000
MASS   205 C=O   12.011000
MASS   206 HCMM   1.007940
MASS   207 HOR    1.007940

AUTOGENERATE ANGLES DIHE
DEFA FIRS NONE LAST NONE

RESI LIG  -0.000 
GROUP
ATOM O    OR   -0.6800
ATOM O1   O=C  -0.5700
ATOM O2   OR   -0.4300
ATOM O3   OR   -0.6800
ATOM O4   OR   -0.6800
ATOM O5   O=C  -0.5700
ATOM C    CR    0.0000
ATOM C1   CR    0.0000
ATOM C2   CR    0.0000
ATOM C3   CR    0.1382
ATOM C4   CR    0.0000
ATOM C5   CR    0.0000
ATOM C6   CR    0.2800
ATOM C7   CR    0.0000
ATOM C8   C=C  -0.2764
ATOM C9   CR    0.0610
ATOM C10  CR    0.0000
ATOM C11  CR    0.0000
ATOM C12  CR    0.1382
ATOM C13  CR    0.0000
ATOM C14  CR    0.0000
ATOM C15  C=C  -0.2764
ATOM C16  CR    0.0000
ATOM C17  CR    0.1382
ATOM C18  CR    0.0610
ATOM C19  C=O   0.4480
ATOM C20  CR    0.0000
ATOM C21  CR    0.0000
ATOM C22  CR    0.1382
ATOM C23  CR    0.0000
ATOM C24  CR    0.0000
ATOM C25  CR    0.2800
ATOM C26  CR    0.2800
ATOM C27  CR    0.2800
ATOM C28  CR    0.0000
ATOM C29  CR    0.0000
ATOM C30  C=O   0.6590
ATOM C31  CR    0.0610
ATOM H    HCMM  0.0000
ATOM H1   HCMM  0.0000
ATOM H2   HCMM  0.0000
ATOM H3   HCMM  0.0000
ATOM H4   HCMM  0.0000
ATOM H5   HCMM  0.0000
ATOM H6   HCMM  0.0000
ATOM H7   HCMM  0.0000
ATOM H8   HCMM  0.0000
ATOM H9   HCMM  0.0000
ATOM H10  HCMM  0.0000
ATOM H11  HCMM  0.0000
ATOM H12  HCMM  0.0000
ATOM H13  HCMM  0.0000
ATOM H14  HCMM  0.0000
ATOM H15  HCMM  0.0000
ATOM H16  HCMM  0.0000
ATOM H17  HCMM  0.0000
ATOM H18  HCMM  0.0000
ATOM H19  HCMM  0.0000
ATOM H20  HCMM  0.0000
ATOM H21  HCMM  0.0000
ATOM H22  HCMM  0.0000
ATOM H23  HCMM  0.0000
ATOM H24  HCMM  0.0000
ATOM H25  HCMM  0.0000
ATOM H26  HCMM  0.0000
ATOM H27  HCMM  0.0000
ATOM H28  HCMM  0.0000
ATOM H29  HCMM  0.0000
ATOM H30  HCMM  0.0000
ATOM H31  HCMM  0.0000
ATOM H32  HCMM  0.0000
ATOM H33  HOR   0.4000
ATOM H34  HCMM  0.0000
ATOM H35  HCMM  0.0000
ATOM H36  HCMM  0.0000
ATOM H37  HCMM  0.0000
ATOM H38  HCMM  0.0000
ATOM H39  HCMM  0.0000
ATOM H40  HCMM  0.0000
ATOM H41  HOR   0.4000
ATOM H42  HCMM  0.0000
ATOM H43  HCMM  0.0000
ATOM H44  HCMM  0.0000
ATOM H45  HCMM  0.0000
ATOM H46  HCMM  0.0000
ATOM H47  HCMM  0.0000
ATOM H48  HOR   0.4000
ATOM H49  HCMM  0.0000
ATOM H50  HCMM  0.0000
ATOM H51  HCMM  0.0000
BOND C6   O   
BOND O    H33 
BOND O1   C19 
BOND C25  O2  
BOND O2   C30 
BOND C26  O3  
BOND O3   H41 
BOND O4   C27 
BOND O4   H48 
BOND O5   C30 
BOND C    C1  
BOND C    C3  
BOND C    C5  
BOND C    C13 
BOND C1   C2  
BOND C1   C6  
BOND C1   H   
BOND C2   C4  
BOND C2   C10 
BOND C2   C14 
BOND C3   C8  
BOND C3   C11 
BOND C3   C16 
BOND C4   C7  
BOND C4   C9  
BOND C4   H1  
BOND C5   C7  
BOND C5   H2  
BOND C5   H3  
BOND C6   C12 
BOND C6   H4  
BOND C7   H5  
BOND C7   H6  
BOND C8   C12 
BOND C8   C15 
BOND C9   C19 
BOND C9   C20 
BOND C9   C21 
BOND C10  C18 
BOND C10  H7  
BOND C10  H8  
BOND C11  C17 
BOND C11  H9  
BOND C11  H10 
BOND C12  H11 
BOND C12  H12 
BOND C13  H13 
BOND C13  H14 
BOND C13  H15 
BOND C14  H16 
BOND C14  H17 
BOND C14  H18 
BOND C15  C17 
BOND C15  C22 
BOND C16  H19 
BOND C16  H20 
BOND C16  H21 
BOND C17  H22 
BOND C17  H23 
BOND C18  C19 
BOND C18  H24 
BOND C18  H25 
BOND C20  H26 
BOND C20  H27 
BOND C20  H28 
BOND C21  H29 
BOND C21  H30 
BOND C21  H31 
BOND C22  C23 
BOND C22  C24 
BOND C22  H32 
BOND C23  C25 
BOND C23  H34 
BOND C23  H35 
BOND C24  H36 
BOND C24  H37 
BOND C24  H38 
BOND C25  C26 
BOND C25  H39 
BOND C26  C27 
BOND C26  H40 
BOND C27  C28 
BOND C27  C29 
BOND C28  H42 
BOND C28  H43 
BOND C28  H44 
BOND C29  H45 
BOND C29  H46 
BOND C29  H47 
BOND C30  C31 
BOND C31  H49 
BOND C31  H50 
BOND C31  H51 
IMPH C6   C12  O    C1   
IMPH C6   C1   O    H4   
IMPH C1   C    C6   C2   
IMPH C1   C    C6   H    
IMPH C    C3   C1   C5   
IMPH C    C3   C1   C13  
IMPH C2   C4   C1   C10  
IMPH C2   C4   C1   C14  
IMPH C4   C9   C2   C7   
IMPH C4   C7   C2   H1   
IMPH C3   C8   C    C11  
IMPH C3   C8   C    C16  
IMPH C8   C12  C3   C15  
IMPH C11  C17  C3   H9   
IMPH C11  C17  C3   H10  
IMPH C10  C18  C2   H7   
IMPH C10  C18  C2   H8   
IMPH C9   C19  C4   C20  
IMPH C9   C19  C4   C21  
IMPH C19  C18  C9   O1   
IMPH C15  C17  C8   C22  
IMPH C22  C23  C15  C24  
IMPH C22  C23  C15  H32  
IMPH C23  C25  C22  H34  
IMPH C23  C25  C22  H35  
IMPH C25  C26  C23  O2   
IMPH C25  O2   C23  H39  
IMPH C26  C27  C25  O3   
IMPH C26  O3   C25  H40  
IMPH C27  O4   C26  C28  
IMPH C27  O4   C26  C29  
IMPH C30  O5   O2   C31  
IMPH C5   C7   C    H2   
IMPH C5   C7   C    H3   
IMPH C7   C5   C4   H5   
IMPH C7   C5   C4   H6   
IMPH C12  C8   C6   H11  
IMPH C12  C8   C6   H12  
IMPH C13  H13  C    H14  
IMPH C13  H13  C    H15  
IMPH C14  H16  C2   H17  
IMPH C14  H16  C2   H18  
IMPH C16  H19  C3   H20  
IMPH C16  H19  C3   H21  
IMPH C17  C15  C11  H22  
IMPH C17  C15  C11  H23  
IMPH C18  C19  C10  H24  
IMPH C18  C19  C10  H25  
IMPH C20  H26  C9   H27  
IMPH C20  H26  C9   H28  
IMPH C21  H29  C9   H30  
IMPH C21  H29  C9   H31  
IMPH C24  H36  C22  H37  
IMPH C24  H36  C22  H38  
IMPH C28  H42  C27  H43  
IMPH C28  H42  C27  H44  
IMPH C29  H45  C27  H46  
IMPH C29  H45  C27  H47  
IMPH C31  H49  C30  H50  
IMPH C31  H49  C30  H51  
IC O    C6    C1   C     1.00   120.05    0.00  120.00  1.00  
IC O    C6    C1   C2    1.00   120.05    0.00  119.12  1.04  
IC O    C6    C1   H     1.00   120.05    0.00   60.05  0.85  
IC O    C6    C12  C8    1.00   119.90    0.00  119.90  1.00  
IC O    C6    C12  H11   1.00   119.90    0.00  160.14  0.62  
IC O    C6    C12  H12   1.00   119.90    0.00   79.96  0.62  
IC O1   C19   C9   C4    1.00   120.19    0.00  119.52  1.08  
IC O1   C19   C9   C20   1.00   120.19    0.00   90.22  1.00  
IC O1   C19   C9   C21   1.00   120.19    0.00  150.22  1.00  
IC O1   C19   C18  C10   1.00   120.22    0.00  119.54  1.09  
IC O1   C19   C18  H24   1.00   120.22    0.00  160.35  0.62  
IC O1   C19   C18  H25   1.00   120.22    0.00   80.10  0.62  
IC O2   C25   C23  C22   1.00   120.03    0.00  119.94  1.00  
IC O2   C25   C23  H34   1.00   120.03    0.00  160.10  0.62  
IC O2   C25   C23  H35   1.00   120.03    0.00   80.02  0.62  
IC O2   C25   C26  O3    1.00   120.04    0.00  119.96  1.00  
IC O2   C25   C26  C27   1.00   120.04    0.00  119.96  1.00  
IC O2   C25   C26  H40   1.00   120.04    0.00   59.96  0.62  
IC O2   C30   C31  H49   1.00   119.99    0.00   89.98  0.62  
IC O2   C30   C31  H50   1.00   119.99    0.00  179.96  0.62  
IC O2   C30   C31  H51   1.00   119.99    0.00   89.96  0.62  
IC O3   C26   C25  C23   1.00   119.96    0.00  119.94  1.00  
IC O3   C26   C25  H39   1.00   119.96    0.00   59.97  0.62  
IC O3   C26   C27  O4    1.00   120.09    0.00  179.92  1.00  
IC O3   C26   C27  C28   1.00   120.09    0.00   89.96  1.00  
IC O3   C26   C27  C29   1.00   120.09    0.00   90.04  1.00  
IC O4   C27   C26  C25   1.00   179.92    0.00  119.96  1.00  
IC O4   C27   C26  H40   1.00   179.92    0.00  179.91  0.62  
IC O4   C27   C28  H42   1.00    89.96    0.00   90.04  0.62  
IC O4   C27   C28  H43   1.00    89.96    0.00  179.96  0.62  
IC O4   C27   C28  H44   1.00    89.96    0.00   90.02  0.62  
IC O4   C27   C29  H45   1.00    90.04    0.00   90.05  0.62  
IC O4   C27   C29  H46   1.00    90.04    0.00  179.88  0.62  
IC O4   C27   C29  H47   1.00    90.04    0.00   90.01  0.62  
IC O5   C30   O2   C25   1.00   120.02    0.00  119.95  1.00  
IC O5   C30   C31  H49   1.00   119.99    0.00   89.98  0.62  
IC O5   C30   C31  H50   1.00   119.99    0.00  179.96  0.62  
IC O5   C30   C31  H51   1.00   119.99    0.00   89.96  0.62  
IC C    C1    C2   C4    1.00   120.88    0.00  119.56  1.04  
IC C    C1    C2   C10   1.00   120.88    0.00  119.56  1.09  
IC C    C1    C2   C14   1.00   120.88    0.00   60.42  1.00  
IC C    C1    C6   C12   1.00   120.00    0.00  120.05  1.00  
IC C    C1    C6   H4    1.00   120.00 10313.24    0.00  0.62  
IC C    C3    C8   C12   1.00   120.00    0.00  120.05  1.00  
IC C    C3    C8   C15   1.00   120.00    0.00  107.87  0.99  
IC C    C3    C11  C17   1.00   132.13    0.00  108.12  0.99  
IC C    C3    C11  H9    1.00   132.13    0.00   83.99  0.62  
IC C    C3    C11  H10   1.00   132.13    0.00  167.92  0.62  
IC C    C3    C16  H19   1.00    79.99    0.00   90.02  0.62  
IC C    C3    C16  H20   1.00    79.99    0.00  179.99  0.62  
IC C    C3    C16  H21   1.00    79.99    0.00   90.01  0.62  
IC C    C5    C7   C4    1.04   119.57    0.00  119.53  1.04  
IC C    C5    C7   H5    1.04   119.57    0.00  160.28  0.62  
IC C    C5    C7   H6    1.04   119.57    0.00   80.16  0.62  
IC C1   C     C3   C8    1.00   120.00    0.00  120.00  1.00  
IC C1   C     C3   C11   1.00   120.00    0.00  132.13  0.99  
IC C1   C     C3   C16   1.00   120.00    0.00   79.99  1.00  
IC C1   C     C5   C7    1.00   120.88    0.00  119.57  1.04  
IC C1   C     C5   H2    1.00   120.88    0.00  160.28  0.62  
IC C1   C     C5   H3    1.00   120.88    0.00   80.19  0.62  
IC C1   C     C13  H13   1.00   160.01    0.00   90.02  0.62  
IC C1   C     C13  H14   1.00   160.01    0.00  179.95  0.62  
IC C1   C     C13  H15   1.00   160.01    0.00   90.05  0.62  
IC C1   C2    C4   C7    1.04   119.56    0.00  119.57  1.04  
IC C1   C2    C4   C9    1.04   119.56    0.00  120.91  1.08  
IC C1   C2    C4   H1    1.04   119.56    0.00  179.36  0.85  
IC C1   C2    C10  C18   1.04   119.56    0.00  119.57  1.09  
IC C1   C2    C10  H7    1.04   119.56    0.00   80.11  0.62  
IC C1   C2    C10  H8    1.04   119.56    0.00  160.29  0.62  
IC C1   C2    C14  H16   1.04    60.42    0.00   90.00  0.62  
IC C1   C2    C14  H17   1.04    60.42    0.00  179.91  0.62  
IC C1   C2    C14  H18   1.04    60.42    0.00   89.91  0.62  
IC C1   C6    O    H33   1.00   120.05    0.00  120.05  0.62  
IC C1   C6    C12  C8    1.00   120.05    0.00  119.90  1.00  
IC C1   C6    C12  H11   1.00   120.05    0.00  160.14  0.62  
IC C1   C6    C12  H12   1.00   120.05    0.00   79.96  0.62  
IC C2   C1    C    C3    1.04   120.88    0.00  120.00  1.00  
IC C2   C1    C    C5    1.04   120.88    0.00  120.88  1.04  
IC C2   C1    C    C13   1.04   120.88    0.00  160.01  1.00  
IC C2   C1    C6   C12   1.04   119.12    0.00  120.05  1.00  
IC C2   C1    C6   H4    1.04   119.12 10313.24    0.00  0.62  
IC C2   C4    C7   C5    1.04   119.57    0.00  119.53  1.04  
IC C2   C4    C7   H5    1.04   119.57    0.00   80.18  0.62  
IC C2   C4    C7   H6    1.04   119.57    0.00  160.30  0.62  
IC C2   C4    C9   C19   1.04   120.91    0.00  119.52  1.09  
IC C2   C4    C9   C20   1.04   120.91    0.00  150.26  1.00  
IC C2   C4    C9   C21   1.04   120.91    0.00   90.26  1.00  
IC C2   C10   C18  C19   1.09   119.57    0.00  119.54  1.09  
IC C2   C10   C18  H24   1.09   119.57    0.00   80.11  0.62  
IC C2   C10   C18  H25   1.09   119.57    0.00  160.36  0.62  
IC C3   C     C1   C6    1.00   120.00    0.00  120.00  1.00  
IC C3   C     C1   H     1.00   120.00    0.00   59.95  0.85  
IC C3   C     C5   C7    1.00   119.12    0.00  119.57  1.04  
IC C3   C     C5   H2    1.00   119.12    0.00  160.28  0.62  
IC C3   C     C5   H3    1.00   119.12    0.00   80.19  0.62  
IC C3   C     C13  H13   1.00    79.99    0.00   90.02  0.62  
IC C3   C     C13  H14   1.00    79.99    0.00  179.95  0.62  
IC C3   C     C13  H15   1.00    79.99    0.00   90.05  0.62  
IC C3   C8    C12  C6    1.00   120.05    0.00  119.90  1.00  
IC C3   C8    C12  H11   1.00   120.05    0.00   79.96  0.62  
IC C3   C8    C12  H12   1.00   120.05    0.00  160.14  0.62  
IC C3   C8    C15  C17   1.00   107.87    0.00  108.09  0.99  
IC C3   C8    C15  C22   1.00   107.87    0.00  125.98  1.00  
IC C3   C11   C17  C15   0.99   108.12    0.00  108.05  0.99  
IC C3   C11   C17  H22   0.99   108.12    0.00   84.07  0.62  
IC C3   C11   C17  H23   0.99   108.12    0.00  167.99  0.62  
IC C4   C2    C1   C6    1.04   119.56    0.00  119.12  1.00  
IC C4   C2    C1   H     1.04   119.56    0.00  179.18  0.85  
IC C4   C2    C10  C18   1.04   120.88    0.00  119.57  1.09  
IC C4   C2    C10  H7    1.04   120.88    0.00   80.11  0.62  
IC C4   C2    C10  H8    1.04   120.88    0.00  160.29  0.62  
IC C4   C2    C14  H16   1.04   179.98    0.00   90.00  0.62  
IC C4   C2    C14  H17   1.04   179.98    0.00  179.91  0.62  
IC C4   C2    C14  H18   1.04   179.98    0.00   89.91  0.62  
IC C4   C7    C5   H2    1.04   119.53    0.00   80.14  0.62  
IC C4   C7    C5   H3    1.04   119.53    0.00  160.24  0.62  
IC C4   C9    C19  C18   1.08   119.52    0.00  119.59  1.09  
IC C4   C9    C20  H26   1.08   150.26    0.00   90.00  0.62  
IC C4   C9    C20  H27   1.08   150.26    0.00  180.00  0.62  
IC C4   C9    C20  H28   1.08   150.26    0.00   89.92  0.62  
IC C4   C9    C21  H29   1.08    90.26    0.00   90.00  0.62  
IC C4   C9    C21  H30   1.08    90.26    0.00  180.00  0.62  
IC C4   C9    C21  H31   1.08    90.26    0.00   90.00  0.62  
IC C5   C     C1   C6    1.04   120.88    0.00  120.00  1.00  
IC C5   C     C1   H     1.04   120.88    0.00   59.95  0.85  
IC C5   C     C3   C8    1.04   119.12    0.00  120.00  1.00  
IC C5   C     C3   C11   1.04   119.12    0.00  132.13  0.99  
IC C5   C     C3   C16   1.04   119.12    0.00   79.99  1.00  
IC C5   C     C13  H13   1.04    39.13    0.00   90.02  0.62  
IC C5   C     C13  H14   1.04    39.13    0.00  179.95  0.62  
IC C5   C     C13  H15   1.04    39.13    0.00   90.05  0.62  
IC C5   C7    C4   C9    1.04   119.53    0.00  119.52  1.08  
IC C5   C7    C4   H1    1.04   119.53    0.00   59.79  0.85  
IC C6   C1    C    C13   1.00   120.00    0.00  160.01  1.00  
IC C6   C1    C2   C10   1.00   119.12    0.00  119.56  1.09  
IC C6   C1    C2   C14   1.00   119.12    0.00   60.42  1.00  
IC C6   C12   C8   C15   1.00   119.90    0.00  132.08  0.99  
IC C7   C4    C2   C10   1.04   119.57    0.00  120.88  1.09  
IC C7   C4    C2   C14   1.04   119.57    0.00  179.98  1.00  
IC C7   C4    C9   C19   1.04   119.52    0.00  119.52  1.09  
IC C7   C4    C9   C20   1.04   119.52    0.00  150.26  1.00  
IC C7   C4    C9   C21   1.04   119.52    0.00   90.26  1.00  
IC C7   C5    C    C13   1.04   119.57    0.00   39.13  1.00  
IC C8   C3    C    C13   1.00   120.00    0.00   79.99  1.00  
IC C8   C3    C11  C17   1.00   107.87    0.00  108.12  0.99  
IC C8   C3    C11  H9    1.00   107.87    0.00   83.99  0.62  
IC C8   C3    C11  H10   1.00   107.87    0.00  167.92  0.62  
IC C8   C3    C16  H19   1.00   160.01    0.00   90.02  0.62  
IC C8   C3    C16  H20   1.00   160.01    0.00  179.99  0.62  
IC C8   C3    C16  H21   1.00   160.01    0.00   90.01  0.62  
IC C8   C12   C6   H4    1.00   119.90    0.00   59.95  0.62  
IC C8   C15   C17  C11   0.99   108.09    0.00  108.05  0.99  
IC C8   C15   C17  H22   0.99   108.09    0.00  167.88  0.62  
IC C8   C15   C17  H23   0.99   108.09    0.00   83.97  0.62  
IC C8   C15   C22  C23   0.99   125.98    0.00  119.99  1.00  
IC C8   C15   C22  C24   0.99   125.98    0.00  119.97  1.00  
IC C8   C15   C22  H32   0.99   125.98    0.00   59.98  0.62  
IC C9   C4    C2   C10   1.08   120.91    0.00  120.88  1.09  
IC C9   C4    C2   C14   1.08   120.91    0.00  179.98  1.00  
IC C9   C4    C7   H5    1.08   119.52    0.00   80.18  0.62  
IC C9   C4    C7   H6    1.08   119.52    0.00  160.30  0.62  
IC C9   C19   C18  C10   1.09   119.59    0.00  119.54  1.09  
IC C9   C19   C18  H24   1.09   119.59    0.00  160.35  0.62  
IC C9   C19   C18  H25   1.09   119.59    0.00   80.10  0.62  
IC C10  C2    C1   H     1.09   119.56    0.00  179.18  0.85  
IC C10  C2    C4   H1    1.09   120.88    0.00  179.36  0.85  
IC C10  C2    C14  H16   1.09    59.14    0.00   90.00  0.62  
IC C10  C2    C14  H17   1.09    59.14    0.00  179.91  0.62  
IC C10  C2    C14  H18   1.09    59.14    0.00   89.91  0.62  
IC C11  C3    C    C13   0.99   132.13    0.00   79.99  1.00  
IC C11  C3    C8   C12   0.99   107.87    0.00  120.05  1.00  
IC C11  C3    C8   C15   0.99   107.87    0.00  107.87  0.99  
IC C11  C3    C16  H19   0.99    52.14    0.00   90.02  0.62  
IC C11  C3    C16  H20   0.99    52.14    0.00  179.99  0.62  
IC C11  C3    C16  H21   0.99    52.14    0.00   90.01  0.62  
IC C11  C17   C15  C22   0.99   108.05    0.00  125.93  1.00  
IC C12  C6    O    H33   1.00   119.90    0.00  120.05  0.62  
IC C12  C6    C1   H     1.00   120.05    0.00   60.05  0.85  
IC C12  C8    C3   C16   1.00   120.05    0.00  160.01  1.00  
IC C12  C8    C15  C17   1.00   132.08    0.00  108.09  0.99  
IC C12  C8    C15  C22   1.00   132.08    0.00  125.98  1.00  
IC C13  C     C1   H     1.00   160.01    0.00   59.95  0.85  
IC C13  C     C3   C16   1.00    79.99    0.00   79.99  1.00  
IC C13  C     C5   H2    1.00    39.13    0.00  160.28  0.62  
IC C13  C     C5   H3    1.00    39.13    0.00   80.19  0.62  
IC C14  C2    C1   H     1.00    60.42    0.00  179.18  0.85  
IC C14  C2    C4   H1    1.00   179.98    0.00  179.36  0.85  
IC C14  C2    C10  C18   1.00    59.14    0.00  119.57  1.09  
IC C14  C2    C10  H7    1.00    59.14    0.00   80.11  0.62  
IC C14  C2    C10  H8    1.00    59.14    0.00  160.29  0.62  
IC C15  C8    C3   C16   0.99   107.87    0.00  160.01  1.00  
IC C15  C8    C12  H11   0.99   132.08    0.00   79.96  0.62  
IC C15  C8    C12  H12   0.99   132.08    0.00  160.14  0.62  
IC C15  C17   C11  H9    0.99   108.05    0.00  167.88  0.62  
IC C15  C17   C11  H10   0.99   108.05    0.00   83.96  0.62  
IC C15  C22   C23  C25   1.00   119.99    0.00  119.94  1.00  
IC C15  C22   C23  H34   1.00   119.99    0.00   79.96  0.62  
IC C15  C22   C23  H35   1.00   119.99    0.00  160.04  0.62  
IC C15  C22   C24  H36   1.00   119.97    0.00   89.94  0.62  
IC C15  C22   C24  H37   1.00   119.97    0.00  179.99  0.62  
IC C15  C22   C24  H38   1.00   119.97    0.00   89.99  0.62  
IC C16  C3    C11  C17   1.00    52.14    0.00  108.12  0.99  
IC C16  C3    C11  H9    1.00    52.14    0.00   83.99  0.62  
IC C16  C3    C11  H10   1.00    52.14    0.00  167.92  0.62  
IC C17  C15   C22  C23   0.99   125.93    0.00  119.99  1.00  
IC C17  C15   C22  C24   0.99   125.93    0.00  119.97  1.00  
IC C17  C15   C22  H32   0.99   125.93    0.00   59.98  0.62  
IC C18  C19   C9   C20   1.09   119.59    0.00   90.22  1.00  
IC C18  C19   C9   C21   1.09   119.59    0.00  150.22  1.00  
IC C19  C9    C4   H1    1.09   119.52    0.00   59.74  0.85  
IC C19  C9    C20  H26   1.09    90.22    0.00   90.00  0.62  
IC C19  C9    C20  H27   1.09    90.22    0.00  180.00  0.62  
IC C19  C9    C20  H28   1.09    90.22    0.00   89.92  0.62  
IC C19  C9    C21  H29   1.09   150.22    0.00   90.00  0.62  
IC C19  C9    C21  H30   1.09   150.22    0.00  180.00  0.62  
IC C19  C9    C21  H31   1.09   150.22    0.00   90.00  0.62  
IC C19  C18   C10  H7    1.09   119.54    0.00  160.32  0.62  
IC C19  C18   C10  H8    1.09   119.54    0.00   80.14  0.62  
IC C20  C9    C4   H1    1.00   150.26    0.00   59.74  0.85  
IC C20  C9    C21  H29   1.00    60.00    0.00   90.00  0.62  
IC C20  C9    C21  H30   1.00    60.00    0.00  180.00  0.62  
IC C20  C9    C21  H31   1.00    60.00    0.00   90.00  0.62  
IC C21  C9    C4   H1    1.00    90.26    0.00   59.74  0.85  
IC C21  C9    C20  H26   1.00    60.00    0.00   90.00  0.62  
IC C21  C9    C20  H27   1.00    60.00    0.00  180.00  0.62  
IC C21  C9    C20  H28   1.00    60.00    0.00   89.92  0.62  
IC C22  C15   C17  H22   1.00   125.93    0.00  167.88  0.62  
IC C22  C15   C17  H23   1.00   125.93    0.00   83.97  0.62  
IC C22  C23   C25  C26   1.00   119.94    0.00  119.94  1.00  
IC C22  C23   C25  H39   1.00   119.94    0.00  179.91  0.62  
IC C23  C22   C24  H36   1.00   120.04    0.00   89.94  0.62  
IC C23  C22   C24  H37   1.00   120.04    0.00  179.99  0.62  
IC C23  C22   C24  H38   1.00   120.04    0.00   89.99  0.62  
IC C23  C25   O2   C30   1.00   120.03    0.00  119.95  1.00  
IC C23  C25   C26  C27   1.00   119.94    0.00  119.96  1.00  
IC C23  C25   C26  H40   1.00   119.94    0.00   59.96  0.62  
IC C24  C22   C23  C25   1.00   120.04    0.00  119.94  1.00  
IC C24  C22   C23  H34   1.00   120.04    0.00   79.96  0.62  
IC C24  C22   C23  H35   1.00   120.04    0.00  160.04  0.62  
IC C25  O2    C30  C31   1.00   119.95    0.00  119.99  1.00  
IC C25  C23   C22  H32   1.00   119.94    0.00  179.98  0.62  
IC C25  C26   O3   H41   1.00   119.96    0.00  119.98  0.62  
IC C25  C26   C27  C28   1.00   119.96    0.00   89.96  1.00  
IC C25  C26   C27  C29   1.00   119.96    0.00   90.04  1.00  
IC C26  C25   O2   C30   1.00   120.04    0.00  119.95  1.00  
IC C26  C25   C23  H34   1.00   119.94    0.00  160.10  0.62  
IC C26  C25   C23  H35   1.00   119.94    0.00   80.02  0.62  
IC C26  C27   O4   H48   1.00   179.92    0.00  120.01  0.62  
IC C26  C27   C28  H42   1.00    89.96    0.00   90.04  0.62  
IC C26  C27   C28  H43   1.00    89.96    0.00  179.96  0.62  
IC C26  C27   C28  H44   1.00    89.96    0.00   90.02  0.62  
IC C26  C27   C29  H45   1.00    90.04    0.00   90.05  0.62  
IC C26  C27   C29  H46   1.00    90.04    0.00  179.88  0.62  
IC C26  C27   C29  H47   1.00    90.04    0.00   90.01  0.62  
IC C27  C26   O3   H41   1.00   120.09    0.00  119.98  0.62  
IC C27  C26   C25  H39   1.00   119.96    0.00   59.97  0.62  
IC C28  C27   O4   H48   1.00    89.96    0.00  120.01  0.62  
IC C28  C27   C26  H40   1.00    89.96    0.00  179.91  0.62  
IC C28  C27   C29  H45   1.00   180.00    0.00   90.05  0.62  
IC C28  C27   C29  H46   1.00   180.00    0.00  179.88  0.62  
IC C28  C27   C29  H47   1.00   180.00    0.00   90.01  0.62  
IC C29  C27   O4   H48   1.00    90.04    0.00  120.01  0.62  
IC C29  C27   C26  H40   1.00    90.04    0.00  179.91  0.62  
IC C29  C27   C28  H42   1.00   180.00    0.00   90.04  0.62  
IC C29  C27   C28  H43   1.00   180.00    0.00  179.96  0.62  
IC C29  C27   C28  H44   1.00   180.00    0.00   90.02  0.62  
IC C30  O2    C25  H39   1.00   119.95    0.00   60.06  0.62  
IC H    C1    C6   H4    0.85    60.05 10313.24    0.00  0.62  
IC H1   C4    C7   H5    0.85    59.79    0.00   80.18  0.62  
IC H1   C4    C7   H6    0.85    59.79    0.00  160.30  0.62  
IC H2   C5    C7   H5    0.62    80.14    0.00  160.28  0.62  
IC H2   C5    C7   H6    0.62    80.14    0.00   80.16  0.62  
IC H3   C5    C7   H5    0.62   160.24    0.00  160.28  0.62  
IC H3   C5    C7   H6    0.62   160.24    0.00   80.16  0.62  
IC H4   C6    O    H33   0.62    59.95    0.00  120.05  0.62  
IC H4   C6    C12  H11   0.62    59.95    0.00  160.14  0.62  
IC H4   C6    C12  H12   0.62    59.95    0.00   79.96  0.62  
IC H7   C10   C18  H24   0.62   160.32    0.00   80.11  0.62  
IC H7   C10   C18  H25   0.62   160.32    0.00  160.36  0.62  
IC H8   C10   C18  H24   0.62    80.14    0.00   80.11  0.62  
IC H8   C10   C18  H25   0.62    80.14    0.00  160.36  0.62  
IC H9   C11   C17  H22   0.62   167.88    0.00   84.07  0.62  
IC H9   C11   C17  H23   0.62   167.88    0.00  167.99  0.62  
IC H10  C11   C17  H22   0.62    83.96    0.00   84.07  0.62  
IC H10  C11   C17  H23   0.62    83.96    0.00  167.99  0.62  
IC H32  C22   C23  H34   0.62   179.98    0.00   79.96  0.62  
IC H32  C22   C23  H35   0.62   179.98    0.00  160.04  0.62  
IC H32  C22   C24  H36   0.62    59.99    0.00   89.94  0.62  
IC H32  C22   C24  H37   0.62    59.99    0.00  179.99  0.62  
IC H32  C22   C24  H38   0.62    59.99    0.00   89.99  0.62  
IC H34  C23   C25  H39   0.62   160.10    0.00  179.91  0.62  
IC H35  C23   C25  H39   0.62    80.02    0.00  179.91  0.62  
IC H39  C25   C26  H40   0.62    59.97    0.00   59.96  0.62  
IC H40  C26   O3   H41   0.62    60.00    0.00  119.98  0.62  
IC C12  O    *C6   C1    0.00     0.00  120.00    0.00  0.00  
IC C1   O    *C6   H4    0.00     0.00 -120.00    0.00  0.00  
IC C    C6   *C1   C2    0.00     0.00  120.00    0.00  0.00  
IC C    C6   *C1   H     0.00     0.00 -120.00    0.00  0.00  
IC C3   C1   *C    C5    0.00     0.00  120.00    0.00  0.00  
IC C3   C1   *C    C13   0.00     0.00 -120.00    0.00  0.00  
IC C4   C1   *C2   C10   0.00     0.00  120.00    0.00  0.00  
IC C4   C1   *C2   C14   0.00     0.00 -120.00    0.00  0.00  
IC C9   C2   *C4   C7    0.00     0.00  120.00    0.00  0.00  
IC C7   C2   *C4   H1    0.00     0.00 -120.00    0.00  0.00  
IC C8   C    *C3   C11   0.00     0.00  120.00    0.00  0.00  
IC C8   C    *C3   C16   0.00     0.00 -120.00    0.00  0.00  
IC C12  C3   *C8   C15   0.00     0.00  180.00    0.00  0.00  
IC C17  C3   *C11  H9    0.00     0.00  120.00    0.00  0.00  
IC C17  C3   *C11  H10   0.00     0.00 -120.00    0.00  0.00  
IC C18  C2   *C10  H7    0.00     0.00  120.00    0.00  0.00  
IC C18  C2   *C10  H8    0.00     0.00 -120.00    0.00  0.00  
IC C19  C4   *C9   C20   0.00     0.00  120.00    0.00  0.00  
IC C19  C4   *C9   C21   0.00     0.00 -120.00    0.00  0.00  
IC C18  C9   *C19  O1    0.00     0.00  180.00    0.00  0.00  
IC C17  C8   *C15  C22   0.00     0.00  180.00    0.00  0.00  
IC C23  C15  *C22  C24   0.00     0.00  120.00    0.00  0.00  
IC C23  C15  *C22  H32   0.00     0.00 -120.00    0.00  0.00  
IC C25  C22  *C23  H34   0.00     0.00  120.00    0.00  0.00  
IC C25  C22  *C23  H35   0.00     0.00 -120.00    0.00  0.00  
IC C26  C23  *C25  O2    0.00     0.00  120.00    0.00  0.00  
IC O2   C23  *C25  H39   0.00     0.00 -120.00    0.00  0.00  
IC C27  C25  *C26  O3    0.00     0.00  120.00    0.00  0.00  
IC O3   C25  *C26  H40   0.00     0.00 -120.00    0.00  0.00  
IC O4   C26  *C27  C28   0.00     0.00  120.00    0.00  0.00  
IC O4   C26  *C27  C29   0.00     0.00 -120.00    0.00  0.00  
IC O5   O2   *C30  C31   0.00     0.00  180.00    0.00  0.00  
IC C7   C    *C5   H2    0.00     0.00  120.00    0.00  0.00  
IC C7   C    *C5   H3    0.00     0.00 -120.00    0.00  0.00  
IC C5   C4   *C7   H5    0.00     0.00  120.00    0.00  0.00  
IC C5   C4   *C7   H6    0.00     0.00 -120.00    0.00  0.00  
IC C8   C6   *C12  H11   0.00     0.00  120.00    0.00  0.00  
IC C8   C6   *C12  H12   0.00     0.00 -120.00    0.00  0.00  
IC H13  C    *C13  H14   0.00     0.00  120.00    0.00  0.00  
IC H13  C    *C13  H15   0.00     0.00 -120.00    0.00  0.00  
IC H16  C2   *C14  H17   0.00     0.00  120.00    0.00  0.00  
IC H16  C2   *C14  H18   0.00     0.00 -120.00    0.00  0.00  
IC H19  C3   *C16  H20   0.00     0.00  120.00    0.00  0.00  
IC H19  C3   *C16  H21   0.00     0.00 -120.00    0.00  0.00  
IC C15  C11  *C17  H22   0.00     0.00  120.00    0.00  0.00  
IC C15  C11  *C17  H23   0.00     0.00 -120.00    0.00  0.00  
IC C19  C10  *C18  H24   0.00     0.00  120.00    0.00  0.00  
IC C19  C10  *C18  H25   0.00     0.00 -120.00    0.00  0.00  
IC H26  C9   *C20  H27   0.00     0.00  120.00    0.00  0.00  
IC H26  C9   *C20  H28   0.00     0.00 -120.00    0.00  0.00  
IC H29  C9   *C21  H30   0.00     0.00  120.00    0.00  0.00  
IC H29  C9   *C21  H31   0.00     0.00 -120.00    0.00  0.00  
IC H36  C22  *C24  H37   0.00     0.00  120.00    0.00  0.00  
IC H36  C22  *C24  H38   0.00     0.00 -120.00    0.00  0.00  
IC H42  C27  *C28  H43   0.00     0.00  120.00    0.00  0.00  
IC H42  C27  *C28  H44   0.00     0.00 -120.00    0.00  0.00  
IC H45  C27  *C29  H46   0.00     0.00  120.00    0.00  0.00  
IC H45  C27  *C29  H47   0.00     0.00 -120.00    0.00  0.00  
IC H49  C30  *C31  H50   0.00     0.00  120.00    0.00  0.00  
IC H49  C30  *C31  H51   0.00     0.00 -120.00    0.00  0.00  

END
