# Supplementary material for: Exploring the mechanism of Alisma orientale for the treatment of pregnancy induced hypertension and potential hepato-nephrotoxicity by using network pharmacology, network toxicology, molecular docking and molecular dynamics simulation
Source: Front Pharmacol. 2022 Nov 15;13:1027112. doi: 10.3389/fphar.2022.1027112 (PMC9705790; doi:10.3389/fphar.2022.1027112)
Supplement: Supplementary file 2 [file DataSheet3.zip › AKT1/AKTE24/clusters.dock4.csv]

Cluster ClusterRank deltaG deltaGelec deltaGvdw deltaGligsolvnonpol deltaGligsolvpol deltaGprotsolvnonpol deltaGprotsolvpol deltaGcompsolvnonpol deltaGcompsolvpol extraFull surfFull solvFull IntraFull InterFull FullFitness SimpleFitness Energy
0 0 -6.7840233 0.0 -27.9827 16.5843 -13.3394 281.59 -1938.72 282.545 -1930.3 0.0 282.545 -1930.3 101.277 -27.9827 -1574.4607 57.1408 57.1408
0 1 -6.7840233 0.0 -27.9827 16.5843 -13.3394 281.59 -1938.72 282.545 -1930.3 0.0 282.545 -1930.3 101.277 -27.9827 -1574.4607 57.1408 57.1408
0 2 -6.7840233 0.0 -27.9827 16.5843 -13.3394 281.59 -1938.72 282.545 -1930.3 0.0 282.545 -1930.3 101.277 -27.9827 -1574.4607 57.1408 57.1408
0 3 -6.6031785 0.0 -24.0614 16.5221 -13.367 281.59 -1938.72 282.946 -1934.15 0.0 282.946 -1934.15 103.574 -24.0614 -1571.6914 60.8559 60.8559
0 4 -6.6031785 0.0 -24.0614 16.5221 -13.367 281.59 -1938.72 282.946 -1934.15 0.0 282.946 -1934.15 103.574 -24.0614 -1571.6914 60.8559 60.8559
0 5 -6.6031785 0.0 -24.0614 16.5221 -13.367 281.59 -1938.72 282.946 -1934.15 0.0 282.946 -1934.15 103.574 -24.0614 -1571.6914 60.8559 60.8559
0 6 -6.6031785 0.0 -24.0614 16.5221 -13.367 281.59 -1938.72 282.946 -1934.15 0.0 282.946 -1934.15 103.574 -24.0614 -1571.6914 60.8559 60.8559
0 7 -6.383134 0.0 -22.1079 16.578 -14.5277 281.59 -1938.72 282.533 -1934.01 0.0 282.533 -1934.01 103.664 -22.1079 -1569.9209 59.675 59.675
1 0 -6.5551343 0.0 -26.7709 16.3977 -11.5161 281.59 -1938.72 285.522 -1931.5 0.0 285.522 -1931.5 99.2712 -26.7709 -1573.4778 61.5164 61.5164
1 1 -6.5551343 0.0 -26.7709 16.3977 -11.5161 281.59 -1938.72 285.522 -1931.5 0.0 285.522 -1931.5 99.2712 -26.7709 -1573.4778 61.5164 61.5164
1 2 -6.5335956 0.0 -26.2908 16.3997 -11.4144 281.59 -1938.72 285.732 -1932.11 0.0 285.732 -1932.11 99.3338 -26.2908 -1573.335 62.3847 62.3847
1 3 -6.5335956 0.0 -26.2908 16.3997 -11.4144 281.59 -1938.72 285.732 -1932.11 0.0 285.732 -1932.11 99.3338 -26.2908 -1573.335 62.3847 62.3847
1 4 -6.525648 0.0 -26.2799 16.4571 -11.4488 281.59 -1938.72 285.685 -1931.87 0.0 285.685 -1931.87 99.6663 -26.2799 -1572.7986 62.5855 62.5855
1 5 -6.525648 0.0 -26.2799 16.4571 -11.4488 281.59 -1938.72 285.685 -1931.87 0.0 285.685 -1931.87 99.6663 -26.2799 -1572.7986 62.5855 62.5855
1 6 -6.525648 0.0 -26.2799 16.4571 -11.4488 281.59 -1938.72 285.685 -1931.87 0.0 285.685 -1931.87 99.6663 -26.2799 -1572.7986 62.5855 62.5855
1 7 -6.525648 0.0 -26.2799 16.4571 -11.4488 281.59 -1938.72 285.685 -1931.87 0.0 285.685 -1931.87 99.6663 -26.2799 -1572.7986 62.5855 62.5855
2 0 -6.931161 0.0 -27.2422 16.4736 -14.6254 281.59 -1938.72 282.567 -1935.34 0.0 282.567 -1935.34 109.388 -27.2422 -1570.6272 62.5807 62.5807
2 1 -6.931161 0.0 -27.2422 16.4736 -14.6254 281.59 -1938.72 282.567 -1935.34 0.0 282.567 -1935.34 109.388 -27.2422 -1570.6272 62.5807 62.5807
2 2 -6.950375 0.0 -28.1376 16.4678 -14.3654 281.59 -1938.72 282.613 -1934.09 0.0 282.613 -1934.09 109.093 -28.1376 -1570.5215 62.9387 62.9387
2 3 -6.950375 0.0 -28.1376 16.4678 -14.3654 281.59 -1938.72 282.613 -1934.09 0.0 282.613 -1934.09 109.093 -28.1376 -1570.5215 62.9387 62.9387
2 4 -6.881946 0.0 -26.7882 16.472 -14.6005 281.59 -1938.72 282.596 -1935.26 0.0 282.596 -1935.26 109.581 -26.7882 -1569.8711 63.1046 63.1046
2 5 -6.881946 0.0 -26.7882 16.472 -14.6005 281.59 -1938.72 282.596 -1935.26 0.0 282.596 -1935.26 109.581 -26.7882 -1569.8711 63.1046 63.1046
2 6 -6.881946 0.0 -26.7882 16.472 -14.6005 281.59 -1938.72 282.596 -1935.26 0.0 282.596 -1935.26 109.581 -26.7882 -1569.8711 63.1046 63.1046
2 7 -6.881946 0.0 -26.7882 16.472 -14.6005 281.59 -1938.72 282.596 -1935.26 0.0 282.596 -1935.26 109.581 -26.7882 -1569.8711 63.1046 63.1046
3 0 -6.753426 0.0 -28.6274 16.4027 -11.5367 281.59 -1938.72 282.324 -1926.94 0.0 282.324 -1926.94 102.722 -28.6274 -1570.5214 60.7764 60.7764
3 1 -6.753426 0.0 -28.6274 16.4027 -11.5367 281.59 -1938.72 282.324 -1926.94 0.0 282.324 -1926.94 102.722 -28.6274 -1570.5214 60.7764 60.7764
3 2 -6.7483068 0.0 -28.4029 16.4105 -11.4958 281.59 -1938.72 282.492 -1927.41 0.0 282.492 -1927.41 102.863 -28.4029 -1570.458 60.8934 60.8934
3 3 -6.7483068 0.0 -28.4029 16.4105 -11.4958 281.59 -1938.72 282.492 -1927.41 0.0 282.492 -1927.41 102.863 -28.4029 -1570.458 60.8934 60.8934
3 4 -6.734149 0.0 -28.4843 16.4007 -11.4739 281.59 -1938.72 282.281 -1926.72 0.0 282.281 -1926.72 102.764 -28.4843 -1570.1593 61.0034 61.0034
3 5 -6.734149 0.0 -28.4843 16.4007 -11.4739 281.59 -1938.72 282.281 -1926.72 0.0 282.281 -1926.72 102.764 -28.4843 -1570.1593 61.0034 61.0034
3 6 -6.734149 0.0 -28.4843 16.4007 -11.4739 281.59 -1938.72 282.281 -1926.72 0.0 282.281 -1926.72 102.764 -28.4843 -1570.1593 61.0034 61.0034
3 7 -6.734149 0.0 -28.4843 16.4007 -11.4739 281.59 -1938.72 282.281 -1926.72 0.0 282.281 -1926.72 102.764 -28.4843 -1570.1593 61.0034 61.0034
4 0 -6.56227 0.0 -22.7521 16.2304 -10.9784 281.59 -1938.72 283.782 -1934.86 0.0 283.782 -1934.86 104.449 -22.7521 -1569.3811 65.2333 65.2333
4 1 -6.496106 0.0 -21.984 16.2461 -10.994 281.59 -1938.72 283.926 -1935.18 0.0 283.926 -1935.18 103.863 -21.984 -1569.375 64.9388 64.9388
4 2 -6.5986524 0.0 -23.1597 16.2415 -11.0302 281.59 -1938.72 283.705 -1934.74 0.0 283.705 -1934.74 104.914 -23.1597 -1569.2808 65.3336 65.3336
4 3 -6.245593 0.0 -20.1773 16.5146 -14.354 281.59 -1938.72 284.072 -1937.05 0.0 284.072 -1937.05 114.185 -20.1773 -1558.9703 74.2038 74.2038
4 4 -6.245593 0.0 -20.1773 16.5146 -14.354 281.59 -1938.72 284.072 -1937.05 0.0 284.072 -1937.05 114.185 -20.1773 -1558.9703 74.2038 74.2038
4 5 -6.245593 0.0 -20.1773 16.5146 -14.354 281.59 -1938.72 284.072 -1937.05 0.0 284.072 -1937.05 114.185 -20.1773 -1558.9703 74.2038 74.2038
4 6 -6.2035003 0.0 -19.0138 16.5063 -14.2799 281.59 -1938.72 284.137 -1938.2 0.0 284.137 -1938.2 114.906 -19.0138 -1558.1708 75.4622 75.4622
4 7 -6.271538 0.0 -20.8465 16.5803 -14.4145 281.59 -1938.72 283.95 -1936.21 0.0 283.95 -1936.21 115.514 -20.8465 -1557.5925 75.1995 75.1995
5 0 -6.55178 0.0 -19.6114 16.5285 -11.1536 281.59 -1938.72 284.204 -1939.91 0.0 284.204 -1939.91 107.697 -19.6114 -1567.6205 66.6969 66.6969
5 1 -6.55178 0.0 -19.6114 16.5285 -11.1536 281.59 -1938.72 284.204 -1939.91 0.0 284.204 -1939.91 107.697 -19.6114 -1567.6205 66.6969 66.6969
5 2 -6.55178 0.0 -19.6114 16.5285 -11.1536 281.59 -1938.72 284.204 -1939.91 0.0 284.204 -1939.91 107.697 -19.6114 -1567.6205 66.6969 66.6969
5 3 -6.55178 0.0 -19.6114 16.5285 -11.1536 281.59 -1938.72 284.204 -1939.91 0.0 284.204 -1939.91 107.697 -19.6114 -1567.6205 66.6969 66.6969
5 4 -6.534149 0.0 -19.5487 16.5231 -11.1592 281.59 -1938.72 284.338 -1939.94 0.0 284.338 -1939.94 107.68 -19.5487 -1567.4706 66.9786 66.9786
5 5 -6.534149 0.0 -19.5487 16.5231 -11.1592 281.59 -1938.72 284.338 -1939.94 0.0 284.338 -1939.94 107.68 -19.5487 -1567.4706 66.9786 66.9786
5 6 -6.53735 0.0 -19.4892 16.5303 -11.1554 281.59 -1938.72 284.235 -1939.91 0.0 284.235 -1939.91 107.712 -19.4892 -1567.4523 66.7615 66.7615
5 7 -6.53735 0.0 -19.4892 16.5303 -11.1554 281.59 -1938.72 284.235 -1939.91 0.0 284.235 -1939.91 107.712 -19.4892 -1567.4523 66.7615 66.7615
6 0 -6.496042 0.0 -24.5041 16.0862 -11.2662 281.59 -1938.72 283.937 -1931.82 0.0 283.937 -1931.82 105.458 -24.5041 -1566.9291 70.058 70.058
6 1 -6.496042 0.0 -24.5041 16.0862 -11.2662 281.59 -1938.72 283.937 -1931.82 0.0 283.937 -1931.82 105.458 -24.5041 -1566.9291 70.058 70.058
6 2 -6.570218 0.0 -26.6475 16.0334 -11.7756 281.59 -1938.72 283.219 -1929.2 0.0 283.219 -1929.2 111.426 -26.6475 -1561.2024 72.6293 72.6293
6 3 -6.570218 0.0 -26.6475 16.0334 -11.7756 281.59 -1938.72 283.219 -1929.2 0.0 283.219 -1929.2 111.426 -26.6475 -1561.2024 72.6293 72.6293
6 4 -6.570218 0.0 -26.6475 16.0334 -11.7756 281.59 -1938.72 283.219 -1929.2 0.0 283.219 -1929.2 111.426 -26.6475 -1561.2024 72.6293 72.6293
6 5 -6.5000777 0.0 -26.3017 16.0046 -11.5969 281.59 -1938.72 283.171 -1928.38 0.0 283.171 -1928.38 113.724 -26.3017 -1557.7867 73.4984 73.4984
6 6 -6.5000777 0.0 -26.3017 16.0046 -11.5969 281.59 -1938.72 283.171 -1928.38 0.0 283.171 -1928.38 113.724 -26.3017 -1557.7867 73.4984 73.4984
6 7 -6.5000777 0.0 -26.3017 16.0046 -11.5969 281.59 -1938.72 283.171 -1928.38 0.0 283.171 -1928.38 113.724 -26.3017 -1557.7867 73.4984 73.4984
7 0 -6.284099 0.0 -26.3707 16.7902 -11.6774 281.59 -1938.72 286.056 -1928.07 0.0 286.056 -1928.07 101.903 -26.3707 -1566.4816 68.071 68.071
7 1 -6.284099 0.0 -26.3707 16.7902 -11.6774 281.59 -1938.72 286.056 -1928.07 0.0 286.056 -1928.07 101.903 -26.3707 -1566.4816 68.071 68.071
7 2 -6.284099 0.0 -26.3707 16.7902 -11.6774 281.59 -1938.72 286.056 -1928.07 0.0 286.056 -1928.07 101.903 -26.3707 -1566.4816 68.071 68.071
7 3 -6.284099 0.0 -26.3707 16.7902 -11.6774 281.59 -1938.72 286.056 -1928.07 0.0 286.056 -1928.07 101.903 -26.3707 -1566.4816 68.071 68.071
7 4 -5.945414 0.0 -18.2093 16.8039 -12.0881 281.59 -1938.72 286.036 -1935.51 0.0 286.036 -1935.51 102.686 -18.2093 -1564.9973 69.5815 69.5815
7 5 -5.945414 0.0 -18.2093 16.8039 -12.0881 281.59 -1938.72 286.036 -1935.51 0.0 286.036 -1935.51 102.686 -18.2093 -1564.9973 69.5815 69.5815
7 6 -5.749521 0.0 -18.475 16.7736 -10.0472 281.59 -1938.72 286.292 -1930.3 0.0 286.292 -1930.3 100.286 -18.475 -1562.197 70.6074 70.6074
7 7 -5.749521 0.0 -18.475 16.7736 -10.0472 281.59 -1938.72 286.292 -1930.3 0.0 286.292 -1930.3 100.286 -18.475 -1562.197 70.6074 70.6074
8 0 -5.8567705 0.0 -21.3503 16.3164 -10.8484 281.59 -1938.72 286.534 -1929.49 0.0 286.534 -1929.49 99.669 -21.3503 -1564.6372 65.5766 65.5766
8 1 -5.8567705 0.0 -21.3503 16.3164 -10.8484 281.59 -1938.72 286.534 -1929.49 0.0 286.534 -1929.49 99.669 -21.3503 -1564.6372 65.5766 65.5766
8 2 -5.8644643 0.0 -21.0774 16.2755 -12.8891 281.59 -1938.72 286.009 -1931.33 0.0 286.009 -1931.33 118.576 -21.0774 -1547.8223 82.1653 82.1653
8 3 -5.8644643 0.0 -21.0774 16.2755 -12.8891 281.59 -1938.72 286.009 -1931.33 0.0 286.009 -1931.33 118.576 -21.0774 -1547.8223 82.1653 82.1653
8 4 -5.8644643 0.0 -21.0774 16.2755 -12.8891 281.59 -1938.72 286.009 -1931.33 0.0 286.009 -1931.33 118.576 -21.0774 -1547.8223 82.1653 82.1653
8 5 -5.6324434 0.0 -19.559 16.2906 -11.7512 281.59 -1938.72 286.006 -1928.72 0.0 286.006 -1928.72 117.024 -19.559 -1545.249 83.1262 83.1262
8 6 -5.6324434 0.0 -19.559 16.2906 -11.7512 281.59 -1938.72 286.006 -1928.72 0.0 286.006 -1928.72 117.024 -19.559 -1545.249 83.1262 83.1262
8 7 -5.6324434 0.0 -19.559 16.2906 -11.7512 281.59 -1938.72 286.006 -1928.72 0.0 286.006 -1928.72 117.024 -19.559 -1545.249 83.1262 83.1262
9 0 -6.039524 0.0 -25.3141 16.1674 -10.4216 281.59 -1938.72 287.024 -1926.91 0.0 287.024 -1926.91 101.689 -25.3141 -1563.5112 68.1729 68.1729
9 1 -6.039524 0.0 -25.3141 16.1674 -10.4216 281.59 -1938.72 287.024 -1926.91 0.0 287.024 -1926.91 101.689 -25.3141 -1563.5112 68.1729 68.1729
9 2 -6.084641 0.0 -26.3851 16.1554 -10.4558 281.59 -1938.72 286.827 -1925.74 0.0 286.827 -1925.74 102.075 -26.3851 -1563.223 68.1543 68.1543
9 3 -6.084641 0.0 -26.3851 16.1554 -10.4558 281.59 -1938.72 286.827 -1925.74 0.0 286.827 -1925.74 102.075 -26.3851 -1563.223 68.1543 68.1543
9 4 -6.084641 0.0 -26.3851 16.1554 -10.4558 281.59 -1938.72 286.827 -1925.74 0.0 286.827 -1925.74 102.075 -26.3851 -1563.223 68.1543 68.1543
9 5 -6.151616 0.0 -28.2103 16.1582 -11.6613 281.59 -1938.72 286.779 -1925.14 0.0 286.779 -1925.14 103.479 -28.2103 -1563.0923 68.4254 68.4254
9 6 -6.151616 0.0 -28.2103 16.1582 -11.6613 281.59 -1938.72 286.779 -1925.14 0.0 286.779 -1925.14 103.479 -28.2103 -1563.0923 68.4254 68.4254
9 7 -6.151616 0.0 -28.2103 16.1582 -11.6613 281.59 -1938.72 286.779 -1925.14 0.0 286.779 -1925.14 103.479 -28.2103 -1563.0923 68.4254 68.4254
10 0 -5.755749 0.0 -14.7334 16.578 -9.67926 281.59 -1938.72 286.952 -1937.14 0.0 286.952 -1937.14 104.188 -14.7334 -1560.7334 76.1523 76.1523
10 1 -5.755749 0.0 -14.7334 16.578 -9.67926 281.59 -1938.72 286.952 -1937.14 0.0 286.952 -1937.14 104.188 -14.7334 -1560.7334 76.1523 76.1523
10 2 -5.755749 0.0 -14.7334 16.578 -9.67926 281.59 -1938.72 286.952 -1937.14 0.0 286.952 -1937.14 104.188 -14.7334 -1560.7334 76.1523 76.1523
10 3 -5.72349 0.0 -14.1931 16.5949 -9.42659 281.59 -1938.72 286.946 -1937.16 0.0 286.946 -1937.16 104.069 -14.1931 -1560.3381 76.5991 76.5991
10 4 -5.72349 0.0 -14.1931 16.5949 -9.42659 281.59 -1938.72 286.946 -1937.16 0.0 286.946 -1937.16 104.069 -14.1931 -1560.3381 76.5991 76.5991
10 5 -5.72349 0.0 -14.1931 16.5949 -9.42659 281.59 -1938.72 286.946 -1937.16 0.0 286.946 -1937.16 104.069 -14.1931 -1560.3381 76.5991 76.5991
10 6 -5.72349 0.0 -14.1931 16.5949 -9.42659 281.59 -1938.72 286.946 -1937.16 0.0 286.946 -1937.16 104.069 -14.1931 -1560.3381 76.5991 76.5991
10 7 -5.6039066 0.0 -14.0062 16.6524 -9.56932 281.59 -1938.72 287.212 -1935.96 0.0 287.212 -1935.96 104.445 -14.0062 -1558.3091 77.8266 77.8266
11 0 -6.1154695 0.0 -22.0045 16.253 -12.5462 281.59 -1938.72 284.715 -1931.69 0.0 284.715 -1931.69 109.123 -22.0045 -1559.8564 70.9696 70.9696
11 1 -6.1154695 0.0 -22.0045 16.253 -12.5462 281.59 -1938.72 284.715 -1931.69 0.0 284.715 -1931.69 109.123 -22.0045 -1559.8564 70.9696 70.9696
11 2 -6.1154695 0.0 -22.0045 16.253 -12.5462 281.59 -1938.72 284.715 -1931.69 0.0 284.715 -1931.69 109.123 -22.0045 -1559.8564 70.9696 70.9696
11 3 -6.1154695 0.0 -22.0045 16.253 -12.5462 281.59 -1938.72 284.715 -1931.69 0.0 284.715 -1931.69 109.123 -22.0045 -1559.8564 70.9696 70.9696
11 4 -6.0937853 0.0 -21.7246 16.2495 -12.5457 281.59 -1938.72 284.81 -1931.92 0.0 284.81 -1931.92 108.996 -21.7246 -1559.8386 71.0329 71.0329
11 5 -6.0937853 0.0 -21.7246 16.2495 -12.5457 281.59 -1938.72 284.81 -1931.92 0.0 284.81 -1931.92 108.996 -21.7246 -1559.8386 71.0329 71.0329
11 6 -6.111311 0.0 -22.0557 16.2433 -12.524 281.59 -1938.72 284.679 -1931.48 0.0 284.679 -1931.48 109.602 -22.0557 -1559.2548 71.3207 71.3207
11 7 -6.111311 0.0 -22.0557 16.2433 -12.524 281.59 -1938.72 284.679 -1931.48 0.0 284.679 -1931.48 109.602 -22.0557 -1559.2548 71.3207 71.3207
12 0 -6.3096013 0.0 -23.1457 16.3264 -13.9092 281.59 -1938.72 285.991 -1936.32 0.0 285.991 -1936.32 114.271 -23.1457 -1559.2036 76.8034 76.8034
12 1 -6.3096013 0.0 -23.1457 16.3264 -13.9092 281.59 -1938.72 285.991 -1936.32 0.0 285.991 -1936.32 114.271 -23.1457 -1559.2036 76.8034 76.8034
12 2 -6.3096013 0.0 -23.1457 16.3264 -13.9092 281.59 -1938.72 285.991 -1936.32 0.0 285.991 -1936.32 114.271 -23.1457 -1559.2036 76.8034 76.8034
12 3 -6.3031216 0.0 -22.9499 16.317 -14.416 281.59 -1938.72 286.044 -1937.12 0.0 286.044 -1937.12 115.412 -22.9499 -1558.6138 76.7383 76.7383
12 4 -6.3031216 0.0 -22.9499 16.317 -14.416 281.59 -1938.72 286.044 -1937.12 0.0 286.044 -1937.12 115.412 -22.9499 -1558.6138 76.7383 76.7383
12 5 -6.3031216 0.0 -22.9499 16.317 -14.416 281.59 -1938.72 286.044 -1937.12 0.0 286.044 -1937.12 115.412 -22.9499 -1558.6138 76.7383 76.7383
12 6 -6.231339 0.0 -22.5561 16.3197 -14.3997 281.59 -1938.72 286.267 -1936.88 0.0 286.267 -1936.88 115.229 -22.5561 -1557.9402 77.0981 77.0981
12 7 -6.231339 0.0 -22.5561 16.3197 -14.3997 281.59 -1938.72 286.267 -1936.88 0.0 286.267 -1936.88 115.229 -22.5561 -1557.9402 77.0981 77.0981
13 0 -5.7471123 0.0 -13.5928 16.344 -10.5842 281.59 -1938.72 286.183 -1938.84 0.0 286.183 -1938.84 107.097 -13.5928 -1559.1528 75.3321 75.3321
13 1 -5.7471123 0.0 -13.5928 16.344 -10.5842 281.59 -1938.72 286.183 -1938.84 0.0 286.183 -1938.84 107.097 -13.5928 -1559.1528 75.3321 75.3321
13 2 -5.7471123 0.0 -13.5928 16.344 -10.5842 281.59 -1938.72 286.183 -1938.84 0.0 286.183 -1938.84 107.097 -13.5928 -1559.1528 75.3321 75.3321
13 3 -5.7471123 0.0 -13.5928 16.344 -10.5842 281.59 -1938.72 286.183 -1938.84 0.0 286.183 -1938.84 107.097 -13.5928 -1559.1528 75.3321 75.3321
13 4 -5.7694807 0.0 -13.982 16.301 -10.5208 281.59 -1938.72 285.441 -1937.46 0.0 285.441 -1937.46 107.526 -13.982 -1558.475 76.2273 76.2273
13 5 -5.7725854 0.0 -15.374 16.2255 -11.2476 281.59 -1938.72 284.883 -1935.34 0.0 284.883 -1935.34 114.76 -15.374 -1551.071 83.8294 83.8294
13 6 -5.7725854 0.0 -15.374 16.2255 -11.2476 281.59 -1938.72 284.883 -1935.34 0.0 284.883 -1935.34 114.76 -15.374 -1551.071 83.8294 83.8294
13 7 -5.7725854 0.0 -15.374 16.2255 -11.2476 281.59 -1938.72 284.883 -1935.34 0.0 284.883 -1935.34 114.76 -15.374 -1551.071 83.8294 83.8294
14 0 -6.882993 0.0 -34.936 16.4837 -15.9295 281.59 -1938.72 283.273 -1925.04 0.0 283.273 -1925.04 117.875 -34.936 -1558.8281 70.3427 70.3427
14 1 -6.882993 0.0 -34.936 16.4837 -15.9295 281.59 -1938.72 283.273 -1925.04 0.0 283.273 -1925.04 117.875 -34.936 -1558.8281 70.3427 70.3427
14 2 -6.882993 0.0 -34.936 16.4837 -15.9295 281.59 -1938.72 283.273 -1925.04 0.0 283.273 -1925.04 117.875 -34.936 -1558.8281 70.3427 70.3427
14 3 -6.9013805 0.0 -35.0227 16.4896 -15.911 281.59 -1938.72 283.222 -1925.1 0.0 283.222 -1925.1 118.121 -35.0227 -1558.7798 70.3555 70.3555
14 4 -6.9013805 0.0 -35.0227 16.4896 -15.911 281.59 -1938.72 283.222 -1925.1 0.0 283.222 -1925.1 118.121 -35.0227 -1558.7798 70.3555 70.3555
14 5 -6.579668 0.0 -30.4367 16.5042 -14.1973 281.59 -1938.72 283.16 -1925.1 0.0 283.16 -1925.1 114.563 -30.4367 -1557.8136 70.5808 70.5808
14 6 -6.579668 0.0 -30.4367 16.5042 -14.1973 281.59 -1938.72 283.16 -1925.1 0.0 283.16 -1925.1 114.563 -30.4367 -1557.8136 70.5808 70.5808
14 7 -6.579668 0.0 -30.4367 16.5042 -14.1973 281.59 -1938.72 283.16 -1925.1 0.0 283.16 -1925.1 114.563 -30.4367 -1557.8136 70.5808 70.5808
15 0 -5.960683 0.0 -21.3066 16.368 -11.7928 281.59 -1938.72 286.314 -1931.78 0.0 286.314 -1931.78 108.265 -21.3066 -1558.5077 72.7712 72.7712
15 1 -5.960683 0.0 -21.3066 16.368 -11.7928 281.59 -1938.72 286.314 -1931.78 0.0 286.314 -1931.78 108.265 -21.3066 -1558.5077 72.7712 72.7712
15 2 -5.9041195 0.0 -21.2708 16.4333 -11.7491 281.59 -1938.72 286.685 -1931.34 0.0 286.685 -1931.34 107.458 -21.2708 -1558.4678 73.1946 73.1946
15 3 -5.9041195 0.0 -21.2708 16.4333 -11.7491 281.59 -1938.72 286.685 -1931.34 0.0 286.685 -1931.34 107.458 -21.2708 -1558.4678 73.1946 73.1946
15 4 -5.9041195 0.0 -21.2708 16.4333 -11.7491 281.59 -1938.72 286.685 -1931.34 0.0 286.685 -1931.34 107.458 -21.2708 -1558.4678 73.1946 73.1946
15 5 -5.9313474 0.0 -22.099 16.376 -11.7448 281.59 -1938.72 286.304 -1930.0 0.0 286.304 -1930.0 108.032 -22.099 -1557.7631 73.184 73.184
15 6 -5.9313474 0.0 -22.099 16.376 -11.7448 281.59 -1938.72 286.304 -1930.0 0.0 286.304 -1930.0 108.032 -22.099 -1557.7631 73.184 73.184
15 7 -5.9313474 0.0 -22.099 16.376 -11.7448 281.59 -1938.72 286.304 -1930.0 0.0 286.304 -1930.0 108.032 -22.099 -1557.7631 73.184 73.184
16 0 -6.1765203 0.0 -18.909 16.2986 -10.9843 281.59 -1938.72 285.446 -1936.97 0.0 285.446 -1936.97 112.535 -18.909 -1557.898 79.8632 79.8632
16 1 -6.108493 0.0 -18.1902 16.1663 -11.192 281.59 -1938.72 284.164 -1935.4 0.0 284.164 -1935.4 120.935 -18.1902 -1548.4912 87.8755 87.8755
16 2 -5.972841 0.0 -16.6867 16.2293 -9.88479 281.59 -1938.72 284.615 -1934.8 0.0 284.615 -1934.8 129.673 -16.6867 -1537.1987 99.8163 99.8163
17 0 -6.2796235 0.0 -27.2011 16.2884 -12.3694 281.59 -1938.72 284.988 -1926.53 0.0 284.988 -1926.53 110.864 -27.2011 -1557.8792 71.6978 71.6978
17 1 -6.2796235 0.0 -27.2011 16.2884 -12.3694 281.59 -1938.72 284.988 -1926.53 0.0 284.988 -1926.53 110.864 -27.2011 -1557.8792 71.6978 71.6978
17 2 -6.2796235 0.0 -27.2011 16.2884 -12.3694 281.59 -1938.72 284.988 -1926.53 0.0 284.988 -1926.53 110.864 -27.2011 -1557.8792 71.6978 71.6978
17 3 -6.285487 0.0 -27.3177 16.292 -12.3734 281.59 -1938.72 284.966 -1926.41 0.0 284.966 -1926.41 110.98 -27.3177 -1557.7817 71.7429 71.7429
17 4 -6.285487 0.0 -27.3177 16.292 -12.3734 281.59 -1938.72 284.966 -1926.41 0.0 284.966 -1926.41 110.98 -27.3177 -1557.7817 71.7429 71.7429
17 5 -6.249322 0.0 -26.9147 16.2972 -12.3982 281.59 -1938.72 285.122 -1926.7 0.0 285.122 -1926.7 110.747 -26.9147 -1557.7456 71.7591 71.7591
17 6 -6.249322 0.0 -26.9147 16.2972 -12.3982 281.59 -1938.72 285.122 -1926.7 0.0 285.122 -1926.7 110.747 -26.9147 -1557.7456 71.7591 71.7591
17 7 -6.249322 0.0 -26.9147 16.2972 -12.3982 281.59 -1938.72 285.122 -1926.7 0.0 285.122 -1926.7 110.747 -26.9147 -1557.7456 71.7591 71.7591
18 0 -6.214323 0.0 -21.5281 16.4141 -13.7529 281.59 -1938.72 285.563 -1936.31 0.0 285.563 -1936.31 115.322 -21.5281 -1556.9531 78.0103 78.0103
18 1 -6.214323 0.0 -21.5281 16.4141 -13.7529 281.59 -1938.72 285.563 -1936.31 0.0 285.563 -1936.31 115.322 -21.5281 -1556.9531 78.0103 78.0103
18 2 -6.214323 0.0 -21.5281 16.4141 -13.7529 281.59 -1938.72 285.563 -1936.31 0.0 285.563 -1936.31 115.322 -21.5281 -1556.9531 78.0103 78.0103
18 3 -6.214323 0.0 -21.5281 16.4141 -13.7529 281.59 -1938.72 285.563 -1936.31 0.0 285.563 -1936.31 115.322 -21.5281 -1556.9531 78.0103 78.0103
18 4 -6.2068005 0.0 -21.79 16.4081 -13.7693 281.59 -1938.72 285.409 -1935.57 0.0 285.409 -1935.57 115.332 -21.79 -1556.6189 78.1436 78.1436
18 5 -5.933632 0.0 -19.4164 16.3661 -13.6652 281.59 -1938.72 285.075 -1934.22 0.0 285.075 -1934.22 117.712 -19.4164 -1550.8494 82.2063 82.2063
18 6 -5.933632 0.0 -19.4164 16.3661 -13.6652 281.59 -1938.72 285.075 -1934.22 0.0 285.075 -1934.22 117.712 -19.4164 -1550.8494 82.2063 82.2063
18 7 -5.933632 0.0 -19.4164 16.3661 -13.6652 281.59 -1938.72 285.075 -1934.22 0.0 285.075 -1934.22 117.712 -19.4164 -1550.8494 82.2063 82.2063
19 0 -5.981691 0.0 -18.1689 16.5422 -12.7821 281.59 -1938.72 284.895 -1935.5 0.0 284.895 -1935.5 112.266 -18.1689 -1556.5079 75.8352 75.8352
19 1 -5.981691 0.0 -18.1689 16.5422 -12.7821 281.59 -1938.72 284.895 -1935.5 0.0 284.895 -1935.5 112.266 -18.1689 -1556.5079 75.8352 75.8352
19 2 -6.007398 0.0 -18.6478 16.5414 -12.782 281.59 -1938.72 284.875 -1935.15 0.0 284.875 -1935.15 112.496 -18.6478 -1556.4268 75.7615 75.7615
19 3 -6.007398 0.0 -18.6478 16.5414 -12.782 281.59 -1938.72 284.875 -1935.15 0.0 284.875 -1935.15 112.496 -18.6478 -1556.4268 75.7615 75.7615
19 4 -6.007398 0.0 -18.6478 16.5414 -12.782 281.59 -1938.72 284.875 -1935.15 0.0 284.875 -1935.15 112.496 -18.6478 -1556.4268 75.7615 75.7615
19 5 -6.0048475 0.0 -18.5799 16.5396 -12.7844 281.59 -1938.72 284.863 -1935.2 0.0 284.863 -1935.2 112.499 -18.5799 -1556.4178 75.6399 75.6399
19 6 -6.0048475 0.0 -18.5799 16.5396 -12.7844 281.59 -1938.72 284.863 -1935.2 0.0 284.863 -1935.2 112.499 -18.5799 -1556.4178 75.6399 75.6399
19 7 -6.0048475 0.0 -18.5799 16.5396 -12.7844 281.59 -1938.72 284.863 -1935.2 0.0 284.863 -1935.2 112.499 -18.5799 -1556.4178 75.6399 75.6399
20 0 -5.923173 0.0 -19.3896 16.5184 -11.7909 281.59 -1938.72 286.129 -1933.61 0.0 286.129 -1933.61 113.234 -19.3896 -1553.6366 79.9501 79.9501
20 1 -5.923173 0.0 -19.3896 16.5184 -11.7909 281.59 -1938.72 286.129 -1933.61 0.0 286.129 -1933.61 113.234 -19.3896 -1553.6366 79.9501 79.9501
20 2 -5.923173 0.0 -19.3896 16.5184 -11.7909 281.59 -1938.72 286.129 -1933.61 0.0 286.129 -1933.61 113.234 -19.3896 -1553.6366 79.9501 79.9501
20 3 -5.883715 0.0 -18.0584 16.498 -11.5231 281.59 -1938.72 285.84 -1934.34 0.0 285.84 -1934.34 114.318 -18.0584 -1552.2404 81.2133 81.2133
20 4 -5.883715 0.0 -18.0584 16.498 -11.5231 281.59 -1938.72 285.84 -1934.34 0.0 285.84 -1934.34 114.318 -18.0584 -1552.2404 81.2133 81.2133
20 5 -5.883715 0.0 -18.0584 16.498 -11.5231 281.59 -1938.72 285.84 -1934.34 0.0 285.84 -1934.34 114.318 -18.0584 -1552.2404 81.2133 81.2133
20 6 -5.907832 0.0 -18.3215 16.499 -11.4614 281.59 -1938.72 285.598 -1933.89 0.0 285.598 -1933.89 115.39 -18.3215 -1551.2235 81.9993 81.9993
20 7 -5.907832 0.0 -18.3215 16.499 -11.4614 281.59 -1938.72 285.598 -1933.89 0.0 285.598 -1933.89 115.39 -18.3215 -1551.2235 81.9993 81.9993
21 0 -5.9458747 0.0 -20.484 16.3064 -11.5502 281.59 -1938.72 283.479 -1928.28 0.0 283.479 -1928.28 112.082 -20.484 -1553.203 77.9061 77.9061
21 1 -5.9396577 0.0 -19.9765 16.3395 -11.5232 281.59 -1938.72 283.573 -1929.03 0.0 283.573 -1929.03 112.238 -19.9765 -1553.1956 78.459 78.459
21 2 -5.9396577 0.0 -19.9765 16.3395 -11.5232 281.59 -1938.72 283.573 -1929.03 0.0 283.573 -1929.03 112.238 -19.9765 -1553.1956 78.459 78.459
21 3 -5.9396577 0.0 -19.9765 16.3395 -11.5232 281.59 -1938.72 283.573 -1929.03 0.0 283.573 -1929.03 112.238 -19.9765 -1553.1956 78.459 78.459
21 4 -5.9396577 0.0 -19.9765 16.3395 -11.5232 281.59 -1938.72 283.573 -1929.03 0.0 283.573 -1929.03 112.238 -19.9765 -1553.1956 78.459 78.459
21 5 -5.955839 0.0 -20.627 16.3443 -11.5239 281.59 -1938.72 283.371 -1927.97 0.0 283.371 -1927.97 112.546 -20.627 -1552.68 78.2228 78.2228
21 6 -5.955839 0.0 -20.627 16.3443 -11.5239 281.59 -1938.72 283.371 -1927.97 0.0 283.371 -1927.97 112.546 -20.627 -1552.68 78.2228 78.2228
21 7 -5.955839 0.0 -20.627 16.3443 -11.5239 281.59 -1938.72 283.371 -1927.97 0.0 283.371 -1927.97 112.546 -20.627 -1552.68 78.2228 78.2228
22 0 -6.4364257 0.0 -25.1145 16.8101 -14.9764 281.59 -1938.72 283.883 -1932.41 0.0 283.883 -1932.41 120.902 -25.1145 -1552.7395 81.5698 81.5698
22 1 -6.4364257 0.0 -25.1145 16.8101 -14.9764 281.59 -1938.72 283.883 -1932.41 0.0 283.883 -1932.41 120.902 -25.1145 -1552.7395 81.5698 81.5698
22 2 -6.4587502 0.0 -25.3874 16.8545 -14.996 281.59 -1938.72 283.874 -1932.29 0.0 283.874 -1932.29 121.265 -25.3874 -1552.5385 81.7316 81.7316
22 3 -6.2802753 0.0 -22.3749 16.8429 -14.7906 281.59 -1938.72 283.898 -1933.88 0.0 283.898 -1933.88 120.505 -22.3749 -1551.8518 81.962 81.962
22 4 -6.2802753 0.0 -22.3749 16.8429 -14.7906 281.59 -1938.72 283.898 -1933.88 0.0 283.898 -1933.88 120.505 -22.3749 -1551.8518 81.962 81.962
23 0 -6.2103095 0.0 -21.4375 16.5455 -12.2033 281.59 -1938.72 284.572 -1933.1 0.0 284.572 -1933.1 118.916 -21.4375 -1551.0494 80.3861 80.3861
23 1 -6.2103095 0.0 -21.4375 16.5455 -12.2033 281.59 -1938.72 284.572 -1933.1 0.0 284.572 -1933.1 118.916 -21.4375 -1551.0494 80.3861 80.3861
23 2 -6.1374335 0.0 -20.4407 16.5199 -12.1786 281.59 -1938.72 284.86 -1933.91 0.0 284.86 -1933.91 119.085 -20.4407 -1550.4058 81.1363 81.1363
23 3 -6.1374335 0.0 -20.4407 16.5199 -12.1786 281.59 -1938.72 284.86 -1933.91 0.0 284.86 -1933.91 119.085 -20.4407 -1550.4058 81.1363 81.1363
23 4 -5.9359426 0.0 -18.318 16.5648 -12.1689 281.59 -1938.72 285.947 -1935.5 0.0 285.947 -1935.5 119.639 -18.318 -1548.2319 84.0243 84.0243
23 5 -5.9359426 0.0 -18.318 16.5648 -12.1689 281.59 -1938.72 285.947 -1935.5 0.0 285.947 -1935.5 119.639 -18.318 -1548.2319 84.0243 84.0243
23 6 -5.9359426 0.0 -18.318 16.5648 -12.1689 281.59 -1938.72 285.947 -1935.5 0.0 285.947 -1935.5 119.639 -18.318 -1548.2319 84.0243 84.0243
23 7 -5.9359426 0.0 -18.318 16.5648 -12.1689 281.59 -1938.72 285.947 -1935.5 0.0 285.947 -1935.5 119.639 -18.318 -1548.2319 84.0243 84.0243
24 0 -5.6925755 0.0 -17.1681 16.1228 -9.93352 281.59 -1938.72 285.495 -1931.05 0.0 285.495 -1931.05 112.762 -17.1681 -1549.9612 80.6491 80.6491
24 1 -5.6925755 0.0 -17.1681 16.1228 -9.93352 281.59 -1938.72 285.495 -1931.05 0.0 285.495 -1931.05 112.762 -17.1681 -1549.9612 80.6491 80.6491
24 2 -5.5831623 0.0 -16.4794 16.1571 -10.0689 281.59 -1938.72 285.709 -1930.74 0.0 285.709 -1930.74 112.537 -16.4794 -1548.9734 81.167 81.167
24 3 -5.5831623 0.0 -16.4794 16.1571 -10.0689 281.59 -1938.72 285.709 -1930.74 0.0 285.709 -1930.74 112.537 -16.4794 -1548.9734 81.167 81.167
24 4 -5.5831623 0.0 -16.4794 16.1571 -10.0689 281.59 -1938.72 285.709 -1930.74 0.0 285.709 -1930.74 112.537 -16.4794 -1548.9734 81.167 81.167
24 5 -5.70207 0.0 -18.3779 16.1422 -11.1618 281.59 -1938.72 285.551 -1930.62 0.0 285.551 -1930.62 114.742 -18.3779 -1548.7048 81.6479 81.6479
24 6 -5.70207 0.0 -18.3779 16.1422 -11.1618 281.59 -1938.72 285.551 -1930.62 0.0 285.551 -1930.62 114.742 -18.3779 -1548.7048 81.6479 81.6479
24 7 -5.70207 0.0 -18.3779 16.1422 -11.1618 281.59 -1938.72 285.551 -1930.62 0.0 285.551 -1930.62 114.742 -18.3779 -1548.7048 81.6479 81.6479
25 0 -6.438414 0.0 -28.8361 16.2496 -12.9468 281.59 -1938.72 284.655 -1926.72 0.0 284.655 -1926.72 121.376 -28.8361 -1549.525 83.1391 83.1391
25 1 -6.4477563 0.0 -29.3259 16.1861 -12.9424 281.59 -1938.72 284.442 -1925.88 0.0 284.442 -1925.88 122.213 -29.3259 -1548.5509 84.0847 84.0847
25 2 -6.4477563 0.0 -29.3259 16.1861 -12.9424 281.59 -1938.72 284.442 -1925.88 0.0 284.442 -1925.88 122.213 -29.3259 -1548.5509 84.0847 84.0847
25 3 -6.4477563 0.0 -29.3259 16.1861 -12.9424 281.59 -1938.72 284.442 -1925.88 0.0 284.442 -1925.88 122.213 -29.3259 -1548.5509 84.0847 84.0847
25 4 -6.4477563 0.0 -29.3259 16.1861 -12.9424 281.59 -1938.72 284.442 -1925.88 0.0 284.442 -1925.88 122.213 -29.3259 -1548.5509 84.0847 84.0847
25 5 -6.370894 0.0 -28.7866 16.1718 -13.1094 281.59 -1938.72 284.664 -1925.99 0.0 284.664 -1925.99 122.704 -28.7866 -1547.4087 84.5729 84.5729
25 6 -6.370894 0.0 -28.7866 16.1718 -13.1094 281.59 -1938.72 284.664 -1925.99 0.0 284.664 -1925.99 122.704 -28.7866 -1547.4087 84.5729 84.5729
25 7 -6.370894 0.0 -28.7866 16.1718 -13.1094 281.59 -1938.72 284.664 -1925.99 0.0 284.664 -1925.99 122.704 -28.7866 -1547.4087 84.5729 84.5729
26 0 -5.304128 0.0 -14.7933 16.5717 -10.0912 281.59 -1938.72 287.515 -1930.96 0.0 287.515 -1930.96 110.721 -14.7933 -1547.5172 80.5134 80.5134
26 1 -5.304128 0.0 -14.7933 16.5717 -10.0912 281.59 -1938.72 287.515 -1930.96 0.0 287.515 -1930.96 110.721 -14.7933 -1547.5172 80.5134 80.5134
26 2 -5.304128 0.0 -14.7933 16.5717 -10.0912 281.59 -1938.72 287.515 -1930.96 0.0 287.515 -1930.96 110.721 -14.7933 -1547.5172 80.5134 80.5134
26 3 -5.1322265 0.0 -12.0384 16.5697 -9.86924 281.59 -1938.72 287.534 -1932.22 0.0 287.534 -1932.22 111.713 -12.0384 -1545.0115 82.8321 82.8321
26 4 -5.1322265 0.0 -12.0384 16.5697 -9.86924 281.59 -1938.72 287.534 -1932.22 0.0 287.534 -1932.22 111.713 -12.0384 -1545.0115 82.8321 82.8321
26 5 -5.1322265 0.0 -12.0384 16.5697 -9.86924 281.59 -1938.72 287.534 -1932.22 0.0 287.534 -1932.22 111.713 -12.0384 -1545.0115 82.8321 82.8321
26 6 -5.098812 0.0 -12.2664 16.5293 -9.79559 281.59 -1938.72 287.592 -1931.4 0.0 287.592 -1931.4 111.59 -12.2664 -1544.4844 82.8445 82.8445
26 7 -5.098812 0.0 -12.2664 16.5293 -9.79559 281.59 -1938.72 287.592 -1931.4 0.0 287.592 -1931.4 111.59 -12.2664 -1544.4844 82.8445 82.8445
27 0 -5.844552 0.0 -13.8751 16.5897 -13.7258 281.59 -1938.72 285.046 -1941.0 0.0 285.046 -1941.0 127.803 -13.8751 -1542.0261 93.4062 93.4062
27 1 -5.844552 0.0 -13.8751 16.5897 -13.7258 281.59 -1938.72 285.046 -1941.0 0.0 285.046 -1941.0 127.803 -13.8751 -1542.0261 93.4062 93.4062
27 2 -5.85847 0.0 -12.7847 16.4975 -14.7309 281.59 -1938.72 284.127 -1942.64 0.0 284.127 -1942.64 132.461 -12.7847 -1538.8367 95.513 95.513
27 3 -5.85847 0.0 -12.7847 16.4975 -14.7309 281.59 -1938.72 284.127 -1942.64 0.0 284.127 -1942.64 132.461 -12.7847 -1538.8367 95.513 95.513
27 4 -5.7729077 0.0 -12.6277 16.5171 -15.6774 281.59 -1938.72 284.437 -1942.88 0.0 284.437 -1942.88 132.378 -12.6277 -1538.6926 95.6843 95.6843
27 5 -5.7729077 0.0 -12.6277 16.5171 -15.6774 281.59 -1938.72 284.437 -1942.88 0.0 284.437 -1942.88 132.378 -12.6277 -1538.6926 95.6843 95.6843
27 6 -5.7729077 0.0 -12.6277 16.5171 -15.6774 281.59 -1938.72 284.437 -1942.88 0.0 284.437 -1942.88 132.378 -12.6277 -1538.6926 95.6843 95.6843
27 7 -5.7729077 0.0 -12.6277 16.5171 -15.6774 281.59 -1938.72 284.437 -1942.88 0.0 284.437 -1942.88 132.378 -12.6277 -1538.6926 95.6843 95.6843
28 0 -5.718271 0.0 -20.4141 16.1049 -11.2908 281.59 -1938.72 284.177 -1925.8 0.0 284.177 -1925.8 120.723 -20.4141 -1541.3142 89.8029 89.8029
28 1 -5.8161316 0.0 -22.2085 16.1016 -12.0636 281.59 -1938.72 284.576 -1926.02 0.0 284.576 -1926.02 122.407 -22.2085 -1541.2456 89.8426 89.8426
28 2 -5.8161316 0.0 -22.2085 16.1016 -12.0636 281.59 -1938.72 284.576 -1926.02 0.0 284.576 -1926.02 122.407 -22.2085 -1541.2456 89.8426 89.8426
28 3 -5.9038577 0.0 -23.3219 16.1338 -12.1521 281.59 -1938.72 284.31 -1925.36 0.0 284.31 -1925.36 123.985 -23.3219 -1540.387 90.8784 90.8784
28 4 -5.9038577 0.0 -23.3219 16.1338 -12.1521 281.59 -1938.72 284.31 -1925.36 0.0 284.31 -1925.36 123.985 -23.3219 -1540.387 90.8784 90.8784
28 5 -5.9038577 0.0 -23.3219 16.1338 -12.1521 281.59 -1938.72 284.31 -1925.36 0.0 284.31 -1925.36 123.985 -23.3219 -1540.387 90.8784 90.8784
28 6 -5.9038577 0.0 -23.3219 16.1338 -12.1521 281.59 -1938.72 284.31 -1925.36 0.0 284.31 -1925.36 123.985 -23.3219 -1540.387 90.8784 90.8784
28 7 -5.9038577 0.0 -23.3219 16.1338 -12.1521 281.59 -1938.72 284.31 -1925.36 0.0 284.31 -1925.36 123.985 -23.3219 -1540.387 90.8784 90.8784
29 0 -5.088613 0.0 -14.2692 16.4128 -13.8672 281.59 -1938.72 283.795 -1926.52 0.0 283.795 -1926.52 120.018 -14.2692 -1536.9762 95.9907 95.9907
29 1 -5.088613 0.0 -14.2692 16.4128 -13.8672 281.59 -1938.72 283.795 -1926.52 0.0 283.795 -1926.52 120.018 -14.2692 -1536.9762 95.9907 95.9907
29 2 -4.83817 0.0 -11.6636 16.2367 -13.5946 281.59 -1938.72 283.85 -1926.54 0.0 283.85 -1926.54 119.492 -11.6636 -1534.8617 97.9648 97.9648
29 3 -4.83817 0.0 -11.6636 16.2367 -13.5946 281.59 -1938.72 283.85 -1926.54 0.0 283.85 -1926.54 119.492 -11.6636 -1534.8617 97.9648 97.9648
29 4 -4.83817 0.0 -11.6636 16.2367 -13.5946 281.59 -1938.72 283.85 -1926.54 0.0 283.85 -1926.54 119.492 -11.6636 -1534.8617 97.9648 97.9648
29 5 -4.677643 0.0 -10.8569 16.2408 -13.6185 281.59 -1938.72 284.263 -1925.82 0.0 284.263 -1925.82 119.595 -10.8569 -1532.8188 99.2521 99.2521
29 6 -4.677643 0.0 -10.8569 16.2408 -13.6185 281.59 -1938.72 284.263 -1925.82 0.0 284.263 -1925.82 119.595 -10.8569 -1532.8188 99.2521 99.2521
29 7 -4.677643 0.0 -10.8569 16.2408 -13.6185 281.59 -1938.72 284.263 -1925.82 0.0 284.263 -1925.82 119.595 -10.8569 -1532.8188 99.2521 99.2521
30 0 -5.2401695 0.0 -13.3542 16.5964 -12.7726 281.59 -1938.72 283.25 -1928.19 0.0 283.25 -1928.19 123.941 -13.3542 -1534.3531 95.1672 95.1672
30 1 -5.2401695 0.0 -13.3542 16.5964 -12.7726 281.59 -1938.72 283.25 -1928.19 0.0 283.25 -1928.19 123.941 -13.3542 -1534.3531 95.1672 95.1672
30 2 -5.2230663 0.0 -13.2455 16.586 -12.7383 281.59 -1938.72 283.321 -1928.17 0.0 283.321 -1928.17 123.775 -13.2455 -1534.3195 95.2798 95.2798
30 3 -5.2230663 0.0 -13.2455 16.586 -12.7383 281.59 -1938.72 283.321 -1928.17 0.0 283.321 -1928.17 123.775 -13.2455 -1534.3195 95.2798 95.2798
30 4 -5.2230663 0.0 -13.2455 16.586 -12.7383 281.59 -1938.72 283.321 -1928.17 0.0 283.321 -1928.17 123.775 -13.2455 -1534.3195 95.2798 95.2798
30 5 -4.8147993 0.0 -8.42772 16.6023 -11.8991 281.59 -1938.72 283.307 -1928.06 0.0 283.307 -1928.06 121.578 -8.42772 -1531.6028 96.7729 96.7729
30 6 -4.8147993 0.0 -8.42772 16.6023 -11.8991 281.59 -1938.72 283.307 -1928.06 0.0 283.307 -1928.06 121.578 -8.42772 -1531.6028 96.7729 96.7729
30 7 -4.8147993 0.0 -8.42772 16.6023 -11.8991 281.59 -1938.72 283.307 -1928.06 0.0 283.307 -1928.06 121.578 -8.42772 -1531.6028 96.7729 96.7729
31 0 -5.8225284 0.0 -28.711 16.3184 -15.4445 281.59 -1938.72 282.06 -1915.23 0.0 282.06 -1915.23 128.706 -28.711 -1533.175 85.7306 85.7306
31 1 -5.8225284 0.0 -28.711 16.3184 -15.4445 281.59 -1938.72 282.06 -1915.23 0.0 282.06 -1915.23 128.706 -28.711 -1533.175 85.7306 85.7306
31 2 -5.8225284 0.0 -28.711 16.3184 -15.4445 281.59 -1938.72 282.06 -1915.23 0.0 282.06 -1915.23 128.706 -28.711 -1533.175 85.7306 85.7306
31 3 -5.8198743 0.0 -28.7653 16.3246 -15.4447 281.59 -1938.72 282.129 -1915.2 0.0 282.129 -1915.2 128.688 -28.7653 -1533.1482 85.8543 85.8543
31 4 -5.8198743 0.0 -28.7653 16.3246 -15.4447 281.59 -1938.72 282.129 -1915.2 0.0 282.129 -1915.2 128.688 -28.7653 -1533.1482 85.8543 85.8543
31 5 -5.8198743 0.0 -28.7653 16.3246 -15.4447 281.59 -1938.72 282.129 -1915.2 0.0 282.129 -1915.2 128.688 -28.7653 -1533.1482 85.8543 85.8543
31 6 -5.8198743 0.0 -28.7653 16.3246 -15.4447 281.59 -1938.72 282.129 -1915.2 0.0 282.129 -1915.2 128.688 -28.7653 -1533.1482 85.8543 85.8543
31 7 -5.8558297 0.0 -29.1467 16.3209 -15.3997 281.59 -1938.72 282.104 -1915.12 0.0 282.104 -1915.12 129.029 -29.1467 -1533.1337 85.9386 85.9386
32 0 -4.852637 0.0 -16.1367 16.445 -12.2437 281.59 -1938.72 284.491 -1919.18 0.0 284.491 -1919.18 117.772 -16.1367 -1533.0538 93.0157 93.0157
32 1 -4.852637 0.0 -16.1367 16.445 -12.2437 281.59 -1938.72 284.491 -1919.18 0.0 284.491 -1919.18 117.772 -16.1367 -1533.0538 93.0157 93.0157
32 2 -4.852637 0.0 -16.1367 16.445 -12.2437 281.59 -1938.72 284.491 -1919.18 0.0 284.491 -1919.18 117.772 -16.1367 -1533.0538 93.0157 93.0157
32 3 -4.7862654 0.0 -15.6741 16.4383 -14.6513 281.59 -1938.72 284.466 -1921.19 0.0 284.466 -1921.19 121.444 -15.6741 -1530.9541 95.2024 95.2024
32 4 -4.7862654 0.0 -15.6741 16.4383 -14.6513 281.59 -1938.72 284.466 -1921.19 0.0 284.466 -1921.19 121.444 -15.6741 -1530.9541 95.2024 95.2024
32 5 -4.7862654 0.0 -15.6741 16.4383 -14.6513 281.59 -1938.72 284.466 -1921.19 0.0 284.466 -1921.19 121.444 -15.6741 -1530.9541 95.2024 95.2024
32 6 -4.797207 0.0 -15.7585 16.4382 -14.642 281.59 -1938.72 284.486 -1921.26 0.0 284.486 -1921.26 121.595 -15.7585 -1530.9375 95.2037 95.2037
32 7 -4.797207 0.0 -15.7585 16.4382 -14.642 281.59 -1938.72 284.486 -1921.26 0.0 284.486 -1921.26 121.595 -15.7585 -1530.9375 95.2037 95.2037
