# Supplementary material for: Exploring the mechanism of Alisma orientale for the treatment of pregnancy induced hypertension and potential hepato-nephrotoxicity by using network pharmacology, network toxicology, molecular docking and molecular dynamics simulation
Source: Front Pharmacol. 2022 Nov 15;13:1027112. doi: 10.3389/fphar.2022.1027112 (PMC9705790; doi:10.3389/fphar.2022.1027112)
Supplement: Supplementary file 2 [file DataSheet3.zip › AKT1/AKTE24/clusters.dock4.pdb]

REMARK  Energy: 57.1408
REMARK  SimpleFitness: 57.1408
REMARK  FullFitness: -1574.4607
REMARK  InterFull: -27.9827
REMARK  IntraFull: 101.277
REMARK  solvFull: -1930.3
REMARK  surfFull: 282.545
REMARK  extraFull: 0.0
REMARK  deltaGcompsolvpol: -1930.3
REMARK  deltaGcompsolvnonpol: 282.545
REMARK  deltaGprotsolvpol: -1938.72
REMARK  deltaGprotsolvnonpol: 281.59
REMARK  deltaGligsolvpol: -13.3394
REMARK  deltaGligsolvnonpol: 16.5843
REMARK  deltaGvdw: -27.9827
REMARK  deltaGelec: 0.0
REMARK  deltaG: -6.7840233
REMARK  Cluster: 0
REMARK  ClusterRank: 0
ATOM   6526 O    LIG     1     -15.463   1.527  19.512  1.00  0.00      LIG  
ATOM   6527 O1   LIG     1     -12.961   6.364  23.339  1.00  0.00      LIG  
ATOM   6528 O2   LIG     1     -15.982  -3.692  23.336  1.00  0.00      LIG  
ATOM   6529 O3   LIG     1     -13.867  -6.659  23.671  1.00  0.00      LIG  
ATOM   6530 O4   LIG     1     -15.483  -7.137  25.969  1.00  0.00      LIG  
ATOM   6531 O5   LIG     1     -15.172  -8.375  22.837  1.00  0.00      LIG  
ATOM   6532 C    LIG     1     -12.230   0.815  21.400  1.00  0.00      LIG  
ATOM   6533 C1   LIG     1     -13.149   1.639  20.455  1.00  0.00      LIG  
ATOM   6534 C2   LIG     1     -13.143   3.205  20.628  1.00  0.00      LIG  
ATOM   6535 C3   LIG     1     -12.040  -0.628  20.840  1.00  0.00      LIG  
ATOM   6536 C4   LIG     1     -11.762   3.804  21.060  1.00  0.00      LIG  
ATOM   6537 C5   LIG     1     -10.886   1.500  21.490  1.00  0.00      LIG  
ATOM   6538 C6   LIG     1     -14.532   0.931  20.406  1.00  0.00      LIG  
ATOM   6539 C7   LIG     1     -11.006   2.898  22.023  1.00  0.00      LIG  
ATOM   6540 C8   LIG     1     -13.364  -1.271  20.666  1.00  0.00      LIG  
ATOM   6541 C9   LIG     1     -11.761   5.277  21.589  1.00  0.00      LIG  
ATOM   6542 C10  LIG     1     -14.276   3.671  21.554  1.00  0.00      LIG  
ATOM   6543 C11  LIG     1     -11.312  -1.622  21.752  1.00  0.00      LIG  
ATOM   6544 C12  LIG     1     -14.415  -0.513  19.933  1.00  0.00      LIG  
ATOM   6545 C13  LIG     1     -12.799   0.730  22.828  1.00  0.00      LIG  
ATOM   6546 C14  LIG     1     -13.410   3.771  19.226  1.00  0.00      LIG  
ATOM   6547 C15  LIG     1     -13.403  -2.528  21.119  1.00  0.00      LIG  
ATOM   6548 C16  LIG     1     -11.302  -0.696  19.498  1.00  0.00      LIG  
ATOM   6549 C17  LIG     1     -12.085  -2.927  21.675  1.00  0.00      LIG  
ATOM   6550 C18  LIG     1     -14.295   5.157  21.823  1.00  0.00      LIG  
ATOM   6551 C19  LIG     1     -12.991   5.567  22.412  1.00  0.00      LIG  
ATOM   6552 C20  LIG     1     -11.669   6.303  20.461  1.00  0.00      LIG  
ATOM   6553 C21  LIG     1     -10.557   5.612  22.471  1.00  0.00      LIG  
ATOM   6554 C22  LIG     1     -14.520  -3.507  20.888  1.00  0.00      LIG  
ATOM   6555 C23  LIG     1     -14.507  -4.744  21.781  1.00  0.00      LIG  
ATOM   6556 C24  LIG     1     -14.417  -4.020  19.466  1.00  0.00      LIG  
ATOM   6557 C25  LIG     1     -14.821  -4.507  23.257  1.00  0.00      LIG  
ATOM   6558 C26  LIG     1     -15.040  -5.863  23.957  1.00  0.00      LIG  
ATOM   6559 C27  LIG     1     -15.232  -5.812  25.497  1.00  0.00      LIG  
ATOM   6560 C28  LIG     1     -16.425  -4.991  25.962  1.00  0.00      LIG  
ATOM   6561 C29  LIG     1     -13.988  -5.305  26.207  1.00  0.00      LIG  
ATOM   6562 C30  LIG     1     -14.085  -7.894  23.122  1.00  0.00      LIG  
ATOM   6563 C31  LIG     1     -12.781  -8.562  22.825  1.00  0.00      LIG  
ATOM   6564 H    LIG     1     -12.738   1.520  19.453  1.00  0.00      LIG  
ATOM   6565 H1   LIG     1     -11.142   3.806  20.160  1.00  0.00      LIG  
ATOM   6566 H2   LIG     1     -10.413   1.563  20.508  1.00  0.00      LIG  
ATOM   6567 H3   LIG     1     -10.217   0.928  22.138  1.00  0.00      LIG  
ATOM   6568 H4   LIG     1     -15.003   0.958  21.389  1.00  0.00      LIG  
ATOM   6569 H5   LIG     1     -11.452   2.930  23.019  1.00  0.00      LIG  
ATOM   6570 H6   LIG     1      -9.970   3.225  22.133  1.00  0.00      LIG  
ATOM   6571 H7   LIG     1     -14.212   3.160  22.512  1.00  0.00      LIG  
ATOM   6572 H8   LIG     1     -15.248   3.415  21.130  1.00  0.00      LIG  
ATOM   6573 H9   LIG     1     -11.262  -1.310  22.796  1.00  0.00      LIG  
ATOM   6574 H10  LIG     1     -10.276  -1.773  21.437  1.00  0.00      LIG  
ATOM   6575 H11  LIG     1     -14.172  -0.522  18.866  1.00  0.00      LIG  
ATOM   6576 H12  LIG     1     -15.392  -0.999  20.017  1.00  0.00      LIG  
ATOM   6577 H13  LIG     1     -13.148   1.689  23.201  1.00  0.00      LIG  
ATOM   6578 H14  LIG     1     -12.034   0.401  23.535  1.00  0.00      LIG  
ATOM   6579 H15  LIG     1     -13.637   0.036  22.910  1.00  0.00      LIG  
ATOM   6580 H16  LIG     1     -14.328   3.396  18.782  1.00  0.00      LIG  
ATOM   6581 H17  LIG     1     -12.592   3.513  18.547  1.00  0.00      LIG  
ATOM   6582 H18  LIG     1     -13.518   4.850  19.218  1.00  0.00      LIG  
ATOM   6583 H19  LIG     1     -11.777  -0.089  18.726  1.00  0.00      LIG  
ATOM   6584 H20  LIG     1     -11.268  -1.722  19.116  1.00  0.00      LIG  
ATOM   6585 H21  LIG     1     -10.265  -0.368  19.598  1.00  0.00      LIG  
ATOM   6586 H22  LIG     1     -12.170  -3.373  22.669  1.00  0.00      LIG  
ATOM   6587 H23  LIG     1     -11.591  -3.636  21.005  1.00  0.00      LIG  
ATOM   6588 H24  LIG     1     -15.080   5.382  22.550  1.00  0.00      LIG  
ATOM   6589 H25  LIG     1     -14.493   5.741  20.922  1.00  0.00      LIG  
ATOM   6590 H26  LIG     1     -11.414   7.289  20.859  1.00  0.00      LIG  
ATOM   6591 H27  LIG     1     -12.604   6.435  19.914  1.00  0.00      LIG  
ATOM   6592 H28  LIG     1     -10.889   6.021  19.750  1.00  0.00      LIG  
ATOM   6593 H29  LIG     1      -9.623   5.371  21.954  1.00  0.00      LIG  
ATOM   6594 H30  LIG     1     -10.575   5.086  23.432  1.00  0.00      LIG  
ATOM   6595 H31  LIG     1     -10.524   6.681  22.704  1.00  0.00      LIG  
ATOM   6596 H32  LIG     1     -15.482  -3.000  20.996  1.00  0.00      LIG  
ATOM   6597 H33  LIG     1     -15.495   2.474  19.732  1.00  0.00      LIG  
ATOM   6598 H34  LIG     1     -13.552  -5.267  21.670  1.00  0.00      LIG  
ATOM   6599 H35  LIG     1     -15.272  -5.423  21.393  1.00  0.00      LIG  
ATOM   6600 H36  LIG     1     -13.475  -4.553  19.307  1.00  0.00      LIG  
ATOM   6601 H37  LIG     1     -15.234  -4.715  19.260  1.00  0.00      LIG  
ATOM   6602 H38  LIG     1     -14.476  -3.212  18.731  1.00  0.00      LIG  
ATOM   6603 H39  LIG     1     -13.991  -3.969  23.720  1.00  0.00      LIG  
ATOM   6604 H40  LIG     1     -15.944  -6.311  23.532  1.00  0.00      LIG  
ATOM   6605 H41  LIG     1     -15.733  -2.814  22.993  1.00  0.00      LIG  
ATOM   6606 H42  LIG     1     -16.627  -5.161  27.024  1.00  0.00      LIG  
ATOM   6607 H43  LIG     1     -17.326  -5.285  25.415  1.00  0.00      LIG  
ATOM   6608 H44  LIG     1     -16.257  -3.920  25.822  1.00  0.00      LIG  
ATOM   6609 H45  LIG     1     -13.126  -5.946  26.004  1.00  0.00      LIG  
ATOM   6610 H46  LIG     1     -13.747  -4.280  25.913  1.00  0.00      LIG  
ATOM   6611 H47  LIG     1     -14.140  -5.323  27.288  1.00  0.00      LIG  
ATOM   6612 H48  LIG     1     -15.642  -7.066  26.925  1.00  0.00      LIG  
ATOM   6613 H49  LIG     1     -12.983  -9.571  22.458  1.00  0.00      LIG  
ATOM   6614 H50  LIG     1     -12.183  -8.636  23.738  1.00  0.00      LIG  
ATOM   6615 H51  LIG     1     -12.245  -8.004  22.053  1.00  0.00      LIG  
TER
REMARK  Energy: 57.1408
REMARK  SimpleFitness: 57.1408
REMARK  FullFitness: -1574.4607
REMARK  InterFull: -27.9827
REMARK  IntraFull: 101.277
REMARK  solvFull: -1930.3
REMARK  surfFull: 282.545
REMARK  extraFull: 0.0
REMARK  deltaGcompsolvpol: -1930.3
REMARK  deltaGcompsolvnonpol: 282.545
REMARK  deltaGprotsolvpol: -1938.72
REMARK  deltaGprotsolvnonpol: 281.59
REMARK  deltaGligsolvpol: -13.3394
REMARK  deltaGligsolvnonpol: 16.5843
REMARK  deltaGvdw: -27.9827
REMARK  deltaGelec: 0.0
REMARK  deltaG: -6.7840233
REMARK  Cluster: 0
REMARK  ClusterRank: 1
ATOM   6526 O    LIG     1     -15.463   1.527  19.512  1.00  0.00      LIG  
ATOM   6527 O1   LIG     1     -12.961   6.364  23.339  1.00  0.00      LIG  
ATOM   6528 O2   LIG     1     -15.982  -3.692  23.336  1.00  0.00      LIG  
ATOM   6529 O3   LIG     1     -13.867  -6.659  23.671  1.00  0.00      LIG  
ATOM   6530 O4   LIG     1     -15.483  -7.137  25.969  1.00  0.00      LIG  
ATOM   6531 O5   LIG     1     -15.172  -8.375  22.837  1.00  0.00      LIG  
ATOM   6532 C    LIG     1     -12.230   0.815  21.400  1.00  0.00      LIG  
ATOM   6533 C1   LIG     1     -13.149   1.639  20.455  1.00  0.00      LIG  
ATOM   6534 C2   LIG     1     -13.143   3.205  20.628  1.00  0.00      LIG  
ATOM   6535 C3   LIG     1     -12.040  -0.628  20.840  1.00  0.00      LIG  
ATOM   6536 C4   LIG     1     -11.762   3.804  21.060  1.00  0.00      LIG  
ATOM   6537 C5   LIG     1     -10.886   1.500  21.490  1.00  0.00      LIG  
ATOM   6538 C6   LIG     1     -14.532   0.931  20.406  1.00  0.00      LIG  
ATOM   6539 C7   LIG     1     -11.006   2.898  22.023  1.00  0.00      LIG  
ATOM   6540 C8   LIG     1     -13.364  -1.271  20.666  1.00  0.00      LIG  
ATOM   6541 C9   LIG     1     -11.761   5.277  21.589  1.00  0.00      LIG  
ATOM   6542 C10  LIG     1     -14.276   3.671  21.554  1.00  0.00      LIG  
ATOM   6543 C11  LIG     1     -11.312  -1.622  21.752  1.00  0.00      LIG  
ATOM   6544 C12  LIG     1     -14.415  -0.513  19.933  1.00  0.00      LIG  
ATOM   6545 C13  LIG     1     -12.799   0.730  22.828  1.00  0.00      LIG  
ATOM   6546 C14  LIG     1     -13.410   3.771  19.226  1.00  0.00      LIG  
ATOM   6547 C15  LIG     1     -13.403  -2.528  21.119  1.00  0.00      LIG  
ATOM   6548 C16  LIG     1     -11.302  -0.696  19.498  1.00  0.00      LIG  
ATOM   6549 C17  LIG     1     -12.085  -2.927  21.675  1.00  0.00      LIG  
ATOM   6550 C18  LIG     1     -14.295   5.157  21.823  1.00  0.00      LIG  
ATOM   6551 C19  LIG     1     -12.991   5.567  22.412  1.00  0.00      LIG  
ATOM   6552 C20  LIG     1     -11.669   6.303  20.461  1.00  0.00      LIG  
ATOM   6553 C21  LIG     1     -10.557   5.612  22.471  1.00  0.00      LIG  
ATOM   6554 C22  LIG     1     -14.520  -3.507  20.888  1.00  0.00      LIG  
ATOM   6555 C23  LIG     1     -14.507  -4.744  21.781  1.00  0.00      LIG  
ATOM   6556 C24  LIG     1     -14.417  -4.020  19.466  1.00  0.00      LIG  
ATOM   6557 C25  LIG     1     -14.821  -4.507  23.257  1.00  0.00      LIG  
ATOM   6558 C26  LIG     1     -15.040  -5.863  23.957  1.00  0.00      LIG  
ATOM   6559 C27  LIG     1     -15.232  -5.812  25.497  1.00  0.00      LIG  
ATOM   6560 C28  LIG     1     -16.425  -4.991  25.962  1.00  0.00      LIG  
ATOM   6561 C29  LIG     1     -13.988  -5.305  26.207  1.00  0.00      LIG  
ATOM   6562 C30  LIG     1     -14.085  -7.894  23.122  1.00  0.00      LIG  
ATOM   6563 C31  LIG     1     -12.781  -8.562  22.825  1.00  0.00      LIG  
ATOM   6564 H    LIG     1     -12.738   1.520  19.453  1.00  0.00      LIG  
ATOM   6565 H1   LIG     1     -11.142   3.806  20.160  1.00  0.00      LIG  
ATOM   6566 H2   LIG     1     -10.413   1.563  20.508  1.00  0.00      LIG  
ATOM   6567 H3   LIG     1     -10.217   0.928  22.138  1.00  0.00      LIG  
ATOM   6568 H4   LIG     1     -15.003   0.958  21.389  1.00  0.00      LIG  
ATOM   6569 H5   LIG     1     -11.452   2.930  23.019  1.00  0.00      LIG  
ATOM   6570 H6   LIG     1      -9.970   3.225  22.133  1.00  0.00      LIG  
ATOM   6571 H7   LIG     1     -14.212   3.160  22.512  1.00  0.00      LIG  
ATOM   6572 H8   LIG     1     -15.248   3.415  21.130  1.00  0.00      LIG  
ATOM   6573 H9   LIG     1     -11.262  -1.310  22.796  1.00  0.00      LIG  
ATOM   6574 H10  LIG     1     -10.276  -1.773  21.437  1.00  0.00      LIG  
ATOM   6575 H11  LIG     1     -14.172  -0.522  18.866  1.00  0.00      LIG  
ATOM   6576 H12  LIG     1     -15.392  -0.999  20.017  1.00  0.00      LIG  
ATOM   6577 H13  LIG     1     -13.148   1.689  23.201  1.00  0.00      LIG  
ATOM   6578 H14  LIG     1     -12.034   0.401  23.535  1.00  0.00      LIG  
ATOM   6579 H15  LIG     1     -13.637   0.036  22.910  1.00  0.00      LIG  
ATOM   6580 H16  LIG     1     -14.328   3.396  18.782  1.00  0.00      LIG  
ATOM   6581 H17  LIG     1     -12.592   3.513  18.547  1.00  0.00      LIG  
ATOM   6582 H18  LIG     1     -13.518   4.850  19.218  1.00  0.00      LIG  
ATOM   6583 H19  LIG     1     -11.777  -0.089  18.726  1.00  0.00      LIG  
ATOM   6584 H20  LIG     1     -11.268  -1.722  19.116  1.00  0.00      LIG  
ATOM   6585 H21  LIG     1     -10.265  -0.368  19.598  1.00  0.00      LIG  
ATOM   6586 H22  LIG     1     -12.170  -3.373  22.669  1.00  0.00      LIG  
ATOM   6587 H23  LIG     1     -11.591  -3.636  21.005  1.00  0.00      LIG  
ATOM   6588 H24  LIG     1     -15.080   5.382  22.550  1.00  0.00      LIG  
ATOM   6589 H25  LIG     1     -14.493   5.741  20.922  1.00  0.00      LIG  
ATOM   6590 H26  LIG     1     -11.414   7.289  20.859  1.00  0.00      LIG  
ATOM   6591 H27  LIG     1     -12.604   6.435  19.914  1.00  0.00      LIG  
ATOM   6592 H28  LIG     1     -10.889   6.021  19.750  1.00  0.00      LIG  
ATOM   6593 H29  LIG     1      -9.623   5.371  21.954  1.00  0.00      LIG  
ATOM   6594 H30  LIG     1     -10.575   5.086  23.432  1.00  0.00      LIG  
ATOM   6595 H31  LIG     1     -10.524   6.681  22.704  1.00  0.00      LIG  
ATOM   6596 H32  LIG     1     -15.482  -3.000  20.996  1.00  0.00      LIG  
ATOM   6597 H33  LIG     1     -15.495   2.474  19.732  1.00  0.00      LIG  
ATOM   6598 H34  LIG     1     -13.552  -5.267  21.670  1.00  0.00      LIG  
ATOM   6599 H35  LIG     1     -15.272  -5.423  21.393  1.00  0.00      LIG  
ATOM   6600 H36  LIG     1     -13.475  -4.553  19.307  1.00  0.00      LIG  
ATOM   6601 H37  LIG     1     -15.234  -4.715  19.260  1.00  0.00      LIG  
ATOM   6602 H38  LIG     1     -14.476  -3.212  18.731  1.00  0.00      LIG  
ATOM   6603 H39  LIG     1     -13.991  -3.969  23.720  1.00  0.00      LIG  
ATOM   6604 H40  LIG     1     -15.944  -6.311  23.532  1.00  0.00      LIG  
ATOM   6605 H41  LIG     1     -15.733  -2.814  22.993  1.00  0.00      LIG  
ATOM   6606 H42  LIG     1     -16.627  -5.161  27.024  1.00  0.00      LIG  
ATOM   6607 H43  LIG     1     -17.326  -5.285  25.415  1.00  0.00      LIG  
ATOM   6608 H44  LIG     1     -16.257  -3.920  25.822  1.00  0.00      LIG  
ATOM   6609 H45  LIG     1     -13.126  -5.946  26.004  1.00  0.00      LIG  
ATOM   6610 H46  LIG     1     -13.747  -4.280  25.913  1.00  0.00      LIG  
ATOM   6611 H47  LIG     1     -14.140  -5.323  27.288  1.00  0.00      LIG  
ATOM   6612 H48  LIG     1     -15.642  -7.066  26.925  1.00  0.00      LIG  
ATOM   6613 H49  LIG     1     -12.983  -9.571  22.458  1.00  0.00      LIG  
ATOM   6614 H50  LIG     1     -12.183  -8.636  23.738  1.00  0.00      LIG  
ATOM   6615 H51  LIG     1     -12.245  -8.004  22.053  1.00  0.00      LIG  
TER
REMARK  Energy: 57.1408
REMARK  SimpleFitness: 57.1408
REMARK  FullFitness: -1574.4607
REMARK  InterFull: -27.9827
REMARK  IntraFull: 101.277
REMARK  solvFull: -1930.3
REMARK  surfFull: 282.545
REMARK  extraFull: 0.0
REMARK  deltaGcompsolvpol: -1930.3
REMARK  deltaGcompsolvnonpol: 282.545
REMARK  deltaGprotsolvpol: -1938.72
REMARK  deltaGprotsolvnonpol: 281.59
REMARK  deltaGligsolvpol: -13.3394
REMARK  deltaGligsolvnonpol: 16.5843
REMARK  deltaGvdw: -27.9827
REMARK  deltaGelec: 0.0
REMARK  deltaG: -6.7840233
REMARK  Cluster: 0
REMARK  ClusterRank: 2
ATOM   6526 O    LIG     1     -15.463   1.527  19.512  1.00  0.00      LIG  
ATOM   6527 O1   LIG     1     -12.961   6.364  23.339  1.00  0.00      LIG  
ATOM   6528 O2   LIG     1     -15.982  -3.692  23.336  1.00  0.00      LIG  
ATOM   6529 O3   LIG     1     -13.867  -6.659  23.671  1.00  0.00      LIG  
ATOM   6530 O4   LIG     1     -15.483  -7.137  25.969  1.00  0.00      LIG  
ATOM   6531 O5   LIG     1     -15.172  -8.375  22.837  1.00  0.00      LIG  
ATOM   6532 C    LIG     1     -12.230   0.815  21.400  1.00  0.00      LIG  
ATOM   6533 C1   LIG     1     -13.149   1.639  20.455  1.00  0.00      LIG  
ATOM   6534 C2   LIG     1     -13.143   3.205  20.628  1.00  0.00      LIG  
ATOM   6535 C3   LIG     1     -12.040  -0.628  20.840  1.00  0.00      LIG  
ATOM   6536 C4   LIG     1     -11.762   3.804  21.060  1.00  0.00      LIG  
ATOM   6537 C5   LIG     1     -10.886   1.500  21.490  1.00  0.00      LIG  
ATOM   6538 C6   LIG     1     -14.532   0.931  20.406  1.00  0.00      LIG  
ATOM   6539 C7   LIG     1     -11.006   2.898  22.023  1.00  0.00      LIG  
ATOM   6540 C8   LIG     1     -13.364  -1.271  20.666  1.00  0.00      LIG  
ATOM   6541 C9   LIG     1     -11.761   5.277  21.589  1.00  0.00      LIG  
ATOM   6542 C10  LIG     1     -14.276   3.671  21.554  1.00  0.00      LIG  
ATOM   6543 C11  LIG     1     -11.312  -1.622  21.752  1.00  0.00      LIG  
ATOM   6544 C12  LIG     1     -14.415  -0.513  19.933  1.00  0.00      LIG  
ATOM   6545 C13  LIG     1     -12.799   0.730  22.828  1.00  0.00      LIG  
ATOM   6546 C14  LIG     1     -13.410   3.771  19.226  1.00  0.00      LIG  
ATOM   6547 C15  LIG     1     -13.403  -2.528  21.119  1.00  0.00      LIG  
ATOM   6548 C16  LIG     1     -11.302  -0.696  19.498  1.00  0.00      LIG  
ATOM   6549 C17  LIG     1     -12.085  -2.927  21.675  1.00  0.00      LIG  
ATOM   6550 C18  LIG     1     -14.295   5.157  21.823  1.00  0.00      LIG  
ATOM   6551 C19  LIG     1     -12.991   5.567  22.412  1.00  0.00      LIG  
ATOM   6552 C20  LIG     1     -11.669   6.303  20.461  1.00  0.00      LIG  
ATOM   6553 C21  LIG     1     -10.557   5.612  22.471  1.00  0.00      LIG  
ATOM   6554 C22  LIG     1     -14.520  -3.507  20.888  1.00  0.00      LIG  
ATOM   6555 C23  LIG     1     -14.507  -4.744  21.781  1.00  0.00      LIG  
ATOM   6556 C24  LIG     1     -14.417  -4.020  19.466  1.00  0.00      LIG  
ATOM   6557 C25  LIG     1     -14.821  -4.507  23.257  1.00  0.00      LIG  
ATOM   6558 C26  LIG     1     -15.040  -5.863  23.957  1.00  0.00      LIG  
ATOM   6559 C27  LIG     1     -15.232  -5.812  25.497  1.00  0.00      LIG  
ATOM   6560 C28  LIG     1     -16.425  -4.991  25.962  1.00  0.00      LIG  
ATOM   6561 C29  LIG     1     -13.988  -5.305  26.207  1.00  0.00      LIG  
ATOM   6562 C30  LIG     1     -14.085  -7.894  23.122  1.00  0.00      LIG  
ATOM   6563 C31  LIG     1     -12.781  -8.562  22.825  1.00  0.00      LIG  
ATOM   6564 H    LIG     1     -12.738   1.520  19.453  1.00  0.00      LIG  
ATOM   6565 H1   LIG     1     -11.142   3.806  20.160  1.00  0.00      LIG  
ATOM   6566 H2   LIG     1     -10.413   1.563  20.508  1.00  0.00      LIG  
ATOM   6567 H3   LIG     1     -10.217   0.928  22.138  1.00  0.00      LIG  
ATOM   6568 H4   LIG     1     -15.003   0.958  21.389  1.00  0.00      LIG  
ATOM   6569 H5   LIG     1     -11.452   2.930  23.019  1.00  0.00      LIG  
ATOM   6570 H6   LIG     1      -9.970   3.225  22.133  1.00  0.00      LIG  
ATOM   6571 H7   LIG     1     -14.212   3.160  22.512  1.00  0.00      LIG  
ATOM   6572 H8   LIG     1     -15.248   3.415  21.130  1.00  0.00      LIG  
ATOM   6573 H9   LIG     1     -11.262  -1.310  22.796  1.00  0.00      LIG  
ATOM   6574 H10  LIG     1     -10.276  -1.773  21.437  1.00  0.00      LIG  
ATOM   6575 H11  LIG     1     -14.172  -0.522  18.866  1.00  0.00      LIG  
ATOM   6576 H12  LIG     1     -15.392  -0.999  20.017  1.00  0.00      LIG  
ATOM   6577 H13  LIG     1     -13.148   1.689  23.201  1.00  0.00      LIG  
ATOM   6578 H14  LIG     1     -12.034   0.401  23.535  1.00  0.00      LIG  
ATOM   6579 H15  LIG     1     -13.637   0.036  22.910  1.00  0.00      LIG  
ATOM   6580 H16  LIG     1     -14.328   3.396  18.782  1.00  0.00      LIG  
ATOM   6581 H17  LIG     1     -12.592   3.513  18.547  1.00  0.00      LIG  
ATOM   6582 H18  LIG     1     -13.518   4.850  19.218  1.00  0.00      LIG  
ATOM   6583 H19  LIG     1     -11.777  -0.089  18.726  1.00  0.00      LIG  
ATOM   6584 H20  LIG     1     -11.268  -1.722  19.116  1.00  0.00      LIG  
ATOM   6585 H21  LIG     1     -10.265  -0.368  19.598  1.00  0.00      LIG  
ATOM   6586 H22  LIG     1     -12.170  -3.373  22.669  1.00  0.00      LIG  
ATOM   6587 H23  LIG     1     -11.591  -3.636  21.005  1.00  0.00      LIG  
ATOM   6588 H24  LIG     1     -15.080   5.382  22.550  1.00  0.00      LIG  
ATOM   6589 H25  LIG     1     -14.493   5.741  20.922  1.00  0.00      LIG  
ATOM   6590 H26  LIG     1     -11.414   7.289  20.859  1.00  0.00      LIG  
ATOM   6591 H27  LIG     1     -12.604   6.435  19.914  1.00  0.00      LIG  
ATOM   6592 H28  LIG     1     -10.889   6.021  19.750  1.00  0.00      LIG  
ATOM   6593 H29  LIG     1      -9.623   5.371  21.954  1.00  0.00      LIG  
ATOM   6594 H30  LIG     1     -10.575   5.086  23.432  1.00  0.00      LIG  
ATOM   6595 H31  LIG     1     -10.524   6.681  22.704  1.00  0.00      LIG  
ATOM   6596 H32  LIG     1     -15.482  -3.000  20.996  1.00  0.00      LIG  
ATOM   6597 H33  LIG     1     -15.495   2.474  19.732  1.00  0.00      LIG  
ATOM   6598 H34  LIG     1     -13.552  -5.267  21.670  1.00  0.00      LIG  
ATOM   6599 H35  LIG     1     -15.272  -5.423  21.393  1.00  0.00      LIG  
ATOM   6600 H36  LIG     1     -13.475  -4.553  19.307  1.00  0.00      LIG  
ATOM   6601 H37  LIG     1     -15.234  -4.715  19.260  1.00  0.00      LIG  
ATOM   6602 H38  LIG     1     -14.476  -3.212  18.731  1.00  0.00      LIG  
ATOM   6603 H39  LIG     1     -13.991  -3.969  23.720  1.00  0.00      LIG  
ATOM   6604 H40  LIG     1     -15.944  -6.311  23.532  1.00  0.00      LIG  
ATOM   6605 H41  LIG     1     -15.733  -2.814  22.993  1.00  0.00      LIG  
ATOM   6606 H42  LIG     1     -16.627  -5.161  27.024  1.00  0.00      LIG  
ATOM   6607 H43  LIG     1     -17.326  -5.285  25.415  1.00  0.00      LIG  
ATOM   6608 H44  LIG     1     -16.257  -3.920  25.822  1.00  0.00      LIG  
ATOM   6609 H45  LIG     1     -13.126  -5.946  26.004  1.00  0.00      LIG  
ATOM   6610 H46  LIG     1     -13.747  -4.280  25.913  1.00  0.00      LIG  
ATOM   6611 H47  LIG     1     -14.140  -5.323  27.288  1.00  0.00      LIG  
ATOM   6612 H48  LIG     1     -15.642  -7.066  26.925  1.00  0.00      LIG  
ATOM   6613 H49  LIG     1     -12.983  -9.571  22.458  1.00  0.00      LIG  
ATOM   6614 H50  LIG     1     -12.183  -8.636  23.738  1.00  0.00      LIG  
ATOM   6615 H51  LIG     1     -12.245  -8.004  22.053  1.00  0.00      LIG  
TER
REMARK  Energy: 60.8559
REMARK  SimpleFitness: 60.8559
REMARK  FullFitness: -1571.6914
REMARK  InterFull: -24.0614
REMARK  IntraFull: 103.574
REMARK  solvFull: -1934.15
REMARK  surfFull: 282.946
REMARK  extraFull: 0.0
REMARK  deltaGcompsolvpol: -1934.15
REMARK  deltaGcompsolvnonpol: 282.946
REMARK  deltaGprotsolvpol: -1938.72
REMARK  deltaGprotsolvnonpol: 281.59
REMARK  deltaGligsolvpol: -13.367
REMARK  deltaGligsolvnonpol: 16.5221
REMARK  deltaGvdw: -24.0614
REMARK  deltaGelec: 0.0
REMARK  deltaG: -6.6031785
REMARK  Cluster: 0
REMARK  ClusterRank: 3
ATOM   6526 O    LIG     1     -14.975   1.543  19.200  1.00  0.00      LIG  
ATOM   6527 O1   LIG     1     -12.380   6.432  22.884  1.00  0.00      LIG  
ATOM   6528 O2   LIG     1     -16.067  -4.028  23.297  1.00  0.00      LIG  
ATOM   6529 O3   LIG     1     -13.881  -6.975  23.287  1.00  0.00      LIG  
ATOM   6530 O4   LIG     1     -15.510  -7.799  25.451  1.00  0.00      LIG  
ATOM   6531 O5   LIG     1     -15.070  -8.424  21.936  1.00  0.00      LIG  
ATOM   6532 C    LIG     1     -12.004   0.657  21.407  1.00  0.00      LIG  
ATOM   6533 C1   LIG     1     -12.752   1.499  20.341  1.00  0.00      LIG  
ATOM   6534 C2   LIG     1     -12.596   3.065  20.421  1.00  0.00      LIG  
ATOM   6535 C3   LIG     1     -11.893  -0.820  20.925  1.00  0.00      LIG  
ATOM   6536 C4   LIG     1     -11.213   3.559  20.967  1.00  0.00      LIG  
ATOM   6537 C5   LIG     1     -10.619   1.223  21.609  1.00  0.00      LIG  
ATOM   6538 C6   LIG     1     -14.193   0.923  20.214  1.00  0.00      LIG  
ATOM   6539 C7   LIG     1     -10.659   2.655  22.059  1.00  0.00      LIG  
ATOM   6540 C8   LIG     1     -13.245  -1.369  20.668  1.00  0.00      LIG  
ATOM   6541 C9   LIG     1     -11.114   5.060  21.403  1.00  0.00      LIG  
ATOM   6542 C10  LIG     1     -13.758   3.707  21.190  1.00  0.00      LIG  
ATOM   6543 C11  LIG     1     -11.321  -1.812  21.940  1.00  0.00      LIG  
ATOM   6544 C12  LIG     1     -14.177  -0.555  19.837  1.00  0.00      LIG  
ATOM   6545 C13  LIG     1     -12.716   0.701  22.772  1.00  0.00      LIG  
ATOM   6546 C14  LIG     1     -12.655   3.547  18.965  1.00  0.00      LIG  
ATOM   6547 C15  LIG     1     -13.412  -2.603  21.159  1.00  0.00      LIG  
ATOM   6548 C16  LIG     1     -11.057  -1.017  19.654  1.00  0.00      LIG  
ATOM   6549 C17  LIG     1     -12.174  -3.061  21.842  1.00  0.00      LIG  
ATOM   6550 C18  LIG     1     -13.655   5.206  21.335  1.00  0.00      LIG  
ATOM   6551 C19  LIG     1     -12.390   5.545  22.039  1.00  0.00      LIG  
ATOM   6552 C20  LIG     1     -10.767   5.978  20.234  1.00  0.00      LIG  
ATOM   6553 C21  LIG     1      -9.999   5.336  22.413  1.00  0.00      LIG  
ATOM   6554 C22  LIG     1     -14.581  -3.514  20.885  1.00  0.00      LIG  
ATOM   6555 C23  LIG     1     -14.569  -4.848  21.630  1.00  0.00      LIG  
ATOM   6556 C24  LIG     1     -14.575  -3.890  19.415  1.00  0.00      LIG  
ATOM   6557 C25  LIG     1     -14.891  -4.808  23.125  1.00  0.00      LIG  
ATOM   6558 C26  LIG     1     -15.084  -6.251  23.639  1.00  0.00      LIG  
ATOM   6559 C27  LIG     1     -15.306  -6.413  25.167  1.00  0.00      LIG  
ATOM   6560 C28  LIG     1     -16.540  -5.711  25.707  1.00  0.00      LIG  
ATOM   6561 C29  LIG     1     -14.101  -5.959  25.973  1.00  0.00      LIG  
ATOM   6562 C30  LIG     1     -14.028  -8.052  22.454  1.00  0.00      LIG  
ATOM   6563 C31  LIG     1     -12.690  -8.643  22.146  1.00  0.00      LIG  
ATOM   6564 H    LIG     1     -12.274   1.276  19.388  1.00  0.00      LIG  
ATOM   6565 H1   LIG     1     -10.504   3.439  20.143  1.00  0.00      LIG  
ATOM   6566 H2   LIG     1     -10.042   1.186  20.682  1.00  0.00      LIG  
ATOM   6567 H3   LIG     1     -10.078   0.636  22.355  1.00  0.00      LIG  
ATOM   6568 H4   LIG     1     -14.746   1.056  21.148  1.00  0.00      LIG  
ATOM   6569 H5   LIG     1     -11.208   2.790  22.994  1.00  0.00      LIG  
ATOM   6570 H6   LIG     1      -9.615   2.892  22.268  1.00  0.00      LIG  
ATOM   6571 H7   LIG     1     -13.832   3.275  22.188  1.00  0.00      LIG  
ATOM   6572 H8   LIG     1     -14.707   3.508  20.689  1.00  0.00      LIG  
ATOM   6573 H9   LIG     1     -11.353  -1.452  22.969  1.00  0.00      LIG  
ATOM   6574 H10  LIG     1     -10.273  -2.045  21.733  1.00  0.00      LIG  
ATOM   6575 H11  LIG     1     -13.877  -0.657  18.789  1.00  0.00      LIG  
ATOM   6576 H12  LIG     1     -15.198  -0.946  19.888  1.00  0.00      LIG  
ATOM   6577 H13  LIG     1     -13.027   1.706  23.048  1.00  0.00      LIG  
ATOM   6578 H14  LIG     1     -12.052   0.364  23.572  1.00  0.00      LIG  
ATOM   6579 H15  LIG     1     -13.608   0.074  22.807  1.00  0.00      LIG  
ATOM   6580 H16  LIG     1     -13.552   3.219  18.446  1.00  0.00      LIG  
ATOM   6581 H17  LIG     1     -11.796   3.168  18.405  1.00  0.00      LIG  
ATOM   6582 H18  LIG     1     -12.650   4.629  18.870  1.00  0.00      LIG  
ATOM   6583 H19  LIG     1     -11.428  -0.438  18.805  1.00  0.00      LIG  
ATOM   6584 H20  LIG     1     -11.058  -2.066  19.340  1.00  0.00      LIG  
ATOM   6585 H21  LIG     1     -10.012  -0.745  19.820  1.00  0.00      LIG  
ATOM   6586 H22  LIG     1     -12.366  -3.454  22.842  1.00  0.00      LIG  
ATOM   6587 H23  LIG     1     -11.675  -3.831  21.248  1.00  0.00      LIG  
ATOM   6588 H24  LIG     1     -14.488   5.567  21.944  1.00  0.00      LIG  
ATOM   6589 H25  LIG     1     -13.688   5.721  20.373  1.00  0.00      LIG  
ATOM   6590 H26  LIG     1     -10.483   6.971  20.595  1.00  0.00      LIG  
ATOM   6591 H27  LIG     1     -11.597   6.134  19.546  1.00  0.00      LIG  
ATOM   6592 H28  LIG     1      -9.920   5.576  19.672  1.00  0.00      LIG  
ATOM   6593 H29  LIG     1      -9.040   4.964  22.042  1.00  0.00      LIG  
ATOM   6594 H30  LIG     1     -10.198   4.889  23.393  1.00  0.00      LIG  
ATOM   6595 H31  LIG     1      -9.876   6.410  22.583  1.00  0.00      LIG  
ATOM   6596 H32  LIG     1     -15.511  -2.984  21.101  1.00  0.00      LIG  
ATOM   6597 H33  LIG     1     -14.430   1.555  18.395  1.00  0.00      LIG  
ATOM   6598 H34  LIG     1     -13.614  -5.353  21.456  1.00  0.00      LIG  
ATOM   6599 H35  LIG     1     -15.329  -5.479  21.160  1.00  0.00      LIG  
ATOM   6600 H36  LIG     1     -13.639  -4.386  19.143  1.00  0.00      LIG  
ATOM   6601 H37  LIG     1     -15.393  -4.577  19.194  1.00  0.00      LIG  
ATOM   6602 H38  LIG     1     -14.695  -3.019  18.766  1.00  0.00      LIG  
ATOM   6603 H39  LIG     1     -14.080  -4.317  23.665  1.00  0.00      LIG  
ATOM   6604 H40  LIG     1     -15.971  -6.668  23.148  1.00  0.00      LIG  
ATOM   6605 H41  LIG     1     -15.836  -3.122  23.024  1.00  0.00      LIG  
ATOM   6606 H42  LIG     1     -16.743  -6.021  26.737  1.00  0.00      LIG  
ATOM   6607 H43  LIG     1     -17.421  -5.976  25.116  1.00  0.00      LIG  
ATOM   6608 H44  LIG     1     -16.420  -4.625  25.701  1.00  0.00      LIG  
ATOM   6609 H45  LIG     1     -13.205  -6.523  25.701  1.00  0.00      LIG  
ATOM   6610 H46  LIG     1     -13.910  -4.893  25.830  1.00  0.00      LIG  
ATOM   6611 H47  LIG     1     -14.269  -6.138  27.039  1.00  0.00      LIG  
ATOM   6612 H48  LIG     1     -15.621  -7.871  26.413  1.00  0.00      LIG  
ATOM   6613 H49  LIG     1     -12.842  -9.572  21.591  1.00  0.00      LIG  
ATOM   6614 H50  LIG     1     -12.161  -8.876  23.075  1.00  0.00      LIG  
ATOM   6615 H51  LIG     1     -12.111  -7.947  21.531  1.00  0.00      LIG  
TER
REMARK  Energy: 60.8559
REMARK  SimpleFitness: 60.8559
REMARK  FullFitness: -1571.6914
REMARK  InterFull: -24.0614
REMARK  IntraFull: 103.574
REMARK  solvFull: -1934.15
REMARK  surfFull: 282.946
REMARK  extraFull: 0.0
REMARK  deltaGcompsolvpol: -1934.15
REMARK  deltaGcompsolvnonpol: 282.946
REMARK  deltaGprotsolvpol: -1938.72
REMARK  deltaGprotsolvnonpol: 281.59
REMARK  deltaGligsolvpol: -13.367
REMARK  deltaGligsolvnonpol: 16.5221
REMARK  deltaGvdw: -24.0614
REMARK  deltaGelec: 0.0
REMARK  deltaG: -6.6031785
REMARK  Cluster: 0
REMARK  ClusterRank: 4
ATOM   6526 O    LIG     1     -14.975   1.543  19.200  1.00  0.00      LIG  
ATOM   6527 O1   LIG     1     -12.380   6.432  22.884  1.00  0.00      LIG  
ATOM   6528 O2   LIG     1     -16.067  -4.028  23.297  1.00  0.00      LIG  
ATOM   6529 O3   LIG     1     -13.881  -6.975  23.287  1.00  0.00      LIG  
ATOM   6530 O4   LIG     1     -15.510  -7.799  25.451  1.00  0.00      LIG  
ATOM   6531 O5   LIG     1     -15.070  -8.424  21.936  1.00  0.00      LIG  
ATOM   6532 C    LIG     1     -12.004   0.657  21.407  1.00  0.00      LIG  
ATOM   6533 C1   LIG     1     -12.752   1.499  20.341  1.00  0.00      LIG  
ATOM   6534 C2   LIG     1     -12.596   3.065  20.421  1.00  0.00      LIG  
ATOM   6535 C3   LIG     1     -11.893  -0.820  20.925  1.00  0.00      LIG  
ATOM   6536 C4   LIG     1     -11.213   3.559  20.967  1.00  0.00      LIG  
ATOM   6537 C5   LIG     1     -10.619   1.223  21.609  1.00  0.00      LIG  
ATOM   6538 C6   LIG     1     -14.193   0.923  20.214  1.00  0.00      LIG  
ATOM   6539 C7   LIG     1     -10.659   2.655  22.059  1.00  0.00      LIG  
ATOM   6540 C8   LIG     1     -13.245  -1.369  20.668  1.00  0.00      LIG  
ATOM   6541 C9   LIG     1     -11.114   5.060  21.403  1.00  0.00      LIG  
ATOM   6542 C10  LIG     1     -13.758   3.707  21.190  1.00  0.00      LIG  
ATOM   6543 C11  LIG     1     -11.321  -1.812  21.940  1.00  0.00      LIG  
ATOM   6544 C12  LIG     1     -14.177  -0.555  19.837  1.00  0.00      LIG  
ATOM   6545 C13  LIG     1     -12.716   0.701  22.772  1.00  0.00      LIG  
ATOM   6546 C14  LIG     1     -12.655   3.547  18.965  1.00  0.00      LIG  
ATOM   6547 C15  LIG     1     -13.412  -2.603  21.159  1.00  0.00      LIG  
ATOM   6548 C16  LIG     1     -11.057  -1.017  19.654  1.00  0.00      LIG  
ATOM   6549 C17  LIG     1     -12.174  -3.061  21.842  1.00  0.00      LIG  
ATOM   6550 C18  LIG     1     -13.655   5.206  21.335  1.00  0.00      LIG  
ATOM   6551 C19  LIG     1     -12.390   5.545  22.039  1.00  0.00      LIG  
ATOM   6552 C20  LIG     1     -10.767   5.978  20.234  1.00  0.00      LIG  
ATOM   6553 C21  LIG     1      -9.999   5.336  22.413  1.00  0.00      LIG  
ATOM   6554 C22  LIG     1     -14.581  -3.514  20.885  1.00  0.00      LIG  
ATOM   6555 C23  LIG     1     -14.569  -4.848  21.630  1.00  0.00      LIG  
ATOM   6556 C24  LIG     1     -14.575  -3.890  19.415  1.00  0.00      LIG  
ATOM   6557 C25  LIG     1     -14.891  -4.808  23.125  1.00  0.00      LIG  
ATOM   6558 C26  LIG     1     -15.084  -6.251  23.639  1.00  0.00      LIG  
ATOM   6559 C27  LIG     1     -15.306  -6.413  25.167  1.00  0.00      LIG  
ATOM   6560 C28  LIG     1     -16.540  -5.711  25.707  1.00  0.00      LIG  
ATOM   6561 C29  LIG     1     -14.101  -5.959  25.973  1.00  0.00      LIG  
ATOM   6562 C30  LIG     1     -14.028  -8.052  22.454  1.00  0.00      LIG  
ATOM   6563 C31  LIG     1     -12.690  -8.643  22.146  1.00  0.00      LIG  
ATOM   6564 H    LIG     1     -12.274   1.276  19.388  1.00  0.00      LIG  
ATOM   6565 H1   LIG     1     -10.504   3.439  20.143  1.00  0.00      LIG  
ATOM   6566 H2   LIG     1     -10.042   1.186  20.682  1.00  0.00      LIG  
ATOM   6567 H3   LIG     1     -10.078   0.636  22.355  1.00  0.00      LIG  
ATOM   6568 H4   LIG     1     -14.746   1.056  21.148  1.00  0.00      LIG  
ATOM   6569 H5   LIG     1     -11.208   2.790  22.994  1.00  0.00      LIG  
ATOM   6570 H6   LIG     1      -9.615   2.892  22.268  1.00  0.00      LIG  
ATOM   6571 H7   LIG     1     -13.832   3.275  22.188  1.00  0.00      LIG  
ATOM   6572 H8   LIG     1     -14.707   3.508  20.689  1.00  0.00      LIG  
ATOM   6573 H9   LIG     1     -11.353  -1.452  22.969  1.00  0.00      LIG  
ATOM   6574 H10  LIG     1     -10.273  -2.045  21.733  1.00  0.00      LIG  
ATOM   6575 H11  LIG     1     -13.877  -0.657  18.789  1.00  0.00      LIG  
ATOM   6576 H12  LIG     1     -15.198  -0.946  19.888  1.00  0.00      LIG  
ATOM   6577 H13  LIG     1     -13.027   1.706  23.048  1.00  0.00      LIG  
ATOM   6578 H14  LIG     1     -12.052   0.364  23.572  1.00  0.00      LIG  
ATOM   6579 H15  LIG     1     -13.608   0.074  22.807  1.00  0.00      LIG  
ATOM   6580 H16  LIG     1     -13.552   3.219  18.446  1.00  0.00      LIG  
ATOM   6581 H17  LIG     1     -11.796   3.168  18.405  1.00  0.00      LIG  
ATOM   6582 H18  LIG     1     -12.650   4.629  18.870  1.00  0.00      LIG  
ATOM   6583 H19  LIG     1     -11.428  -0.438  18.805  1.00  0.00      LIG  
ATOM   6584 H20  LIG     1     -11.058  -2.066  19.340  1.00  0.00      LIG  
ATOM   6585 H21  LIG     1     -10.012  -0.745  19.820  1.00  0.00      LIG  
ATOM   6586 H22  LIG     1     -12.366  -3.454  22.842  1.00  0.00      LIG  
ATOM   6587 H23  LIG     1     -11.675  -3.831  21.248  1.00  0.00      LIG  
ATOM   6588 H24  LIG     1     -14.488   5.567  21.944  1.00  0.00      LIG  
ATOM   6589 H25  LIG     1     -13.688   5.721  20.373  1.00  0.00      LIG  
ATOM   6590 H26  LIG     1     -10.483   6.971  20.595  1.00  0.00      LIG  
ATOM   6591 H27  LIG     1     -11.597   6.134  19.546  1.00  0.00      LIG  
ATOM   6592 H28  LIG     1      -9.920   5.576  19.672  1.00  0.00      LIG  
ATOM   6593 H29  LIG     1      -9.040   4.964  22.042  1.00  0.00      LIG  
ATOM   6594 H30  LIG     1     -10.198   4.889  23.393  1.00  0.00      LIG  
ATOM   6595 H31  LIG     1      -9.876   6.410  22.583  1.00  0.00      LIG  
ATOM   6596 H32  LIG     1     -15.511  -2.984  21.101  1.00  0.00      LIG  
ATOM   6597 H33  LIG     1     -14.430   1.555  18.395  1.00  0.00      LIG  
ATOM   6598 H34  LIG     1     -13.614  -5.353  21.456  1.00  0.00      LIG  
ATOM   6599 H35  LIG     1     -15.329  -5.479  21.160  1.00  0.00      LIG  
ATOM   6600 H36  LIG     1     -13.639  -4.386  19.143  1.00  0.00      LIG  
ATOM   6601 H37  LIG     1     -15.393  -4.577  19.194  1.00  0.00      LIG  
ATOM   6602 H38  LIG     1     -14.695  -3.019  18.766  1.00  0.00      LIG  
ATOM   6603 H39  LIG     1     -14.080  -4.317  23.665  1.00  0.00      LIG  
ATOM   6604 H40  LIG     1     -15.971  -6.668  23.148  1.00  0.00      LIG  
ATOM   6605 H41  LIG     1     -15.836  -3.122  23.024  1.00  0.00      LIG  
ATOM   6606 H42  LIG     1     -16.743  -6.021  26.737  1.00  0.00      LIG  
ATOM   6607 H43  LIG     1     -17.421  -5.976  25.116  1.00  0.00      LIG  
ATOM   6608 H44  LIG     1     -16.420  -4.625  25.701  1.00  0.00      LIG  
ATOM   6609 H45  LIG     1     -13.205  -6.523  25.701  1.00  0.00      LIG  
ATOM   6610 H46  LIG     1     -13.910  -4.893  25.830  1.00  0.00      LIG  
ATOM   6611 H47  LIG     1     -14.269  -6.138  27.039  1.00  0.00      LIG  
ATOM   6612 H48  LIG     1     -15.621  -7.871  26.413  1.00  0.00      LIG  
ATOM   6613 H49  LIG     1     -12.842  -9.572  21.591  1.00  0.00      LIG  
ATOM   6614 H50  LIG     1     -12.161  -8.876  23.075  1.00  0.00      LIG  
ATOM   6615 H51  LIG     1     -12.111  -7.947  21.531  1.00  0.00      LIG  
TER
REMARK  Energy: 60.8559
REMARK  SimpleFitness: 60.8559
REMARK  FullFitness: -1571.6914
REMARK  InterFull: -24.0614
REMARK  IntraFull: 103.574
REMARK  solvFull: -1934.15
REMARK  surfFull: 282.946
REMARK  extraFull: 0.0
REMARK  deltaGcompsolvpol: -1934.15
REMARK  deltaGcompsolvnonpol: 282.946
REMARK  deltaGprotsolvpol: -1938.72
REMARK  deltaGprotsolvnonpol: 281.59
REMARK  deltaGligsolvpol: -13.367
REMARK  deltaGligsolvnonpol: 16.5221
REMARK  deltaGvdw: -24.0614
REMARK  deltaGelec: 0.0
REMARK  deltaG: -6.6031785
REMARK  Cluster: 0
REMARK  ClusterRank: 5
ATOM   6526 O    LIG     1     -14.975   1.543  19.200  1.00  0.00      LIG  
ATOM   6527 O1   LIG     1     -12.380   6.432  22.884  1.00  0.00      LIG  
ATOM   6528 O2   LIG     1     -16.067  -4.028  23.297  1.00  0.00      LIG  
ATOM   6529 O3   LIG     1     -13.881  -6.975  23.287  1.00  0.00      LIG  
ATOM   6530 O4   LIG     1     -15.510  -7.799  25.451  1.00  0.00      LIG  
ATOM   6531 O5   LIG     1     -15.070  -8.424  21.936  1.00  0.00      LIG  
ATOM   6532 C    LIG     1     -12.004   0.657  21.407  1.00  0.00      LIG  
ATOM   6533 C1   LIG     1     -12.752   1.499  20.341  1.00  0.00      LIG  
ATOM   6534 C2   LIG     1     -12.596   3.065  20.421  1.00  0.00      LIG  
ATOM   6535 C3   LIG     1     -11.893  -0.820  20.925  1.00  0.00      LIG  
ATOM   6536 C4   LIG     1     -11.213   3.559  20.967  1.00  0.00      LIG  
ATOM   6537 C5   LIG     1     -10.619   1.223  21.609  1.00  0.00      LIG  
ATOM   6538 C6   LIG     1     -14.193   0.923  20.214  1.00  0.00      LIG  
ATOM   6539 C7   LIG     1     -10.659   2.655  22.059  1.00  0.00      LIG  
ATOM   6540 C8   LIG     1     -13.245  -1.369  20.668  1.00  0.00      LIG  
ATOM   6541 C9   LIG     1     -11.114   5.060  21.403  1.00  0.00      LIG  
ATOM   6542 C10  LIG     1     -13.758   3.707  21.190  1.00  0.00      LIG  
ATOM   6543 C11  LIG     1     -11.321  -1.812  21.940  1.00  0.00      LIG  
ATOM   6544 C12  LIG     1     -14.177  -0.555  19.837  1.00  0.00      LIG  
ATOM   6545 C13  LIG     1     -12.716   0.701  22.772  1.00  0.00      LIG  
ATOM   6546 C14  LIG     1     -12.655   3.547  18.965  1.00  0.00      LIG  
ATOM   6547 C15  LIG     1     -13.412  -2.603  21.159  1.00  0.00      LIG  
ATOM   6548 C16  LIG     1     -11.057  -1.017  19.654  1.00  0.00      LIG  
ATOM   6549 C17  LIG     1     -12.174  -3.061  21.842  1.00  0.00      LIG  
ATOM   6550 C18  LIG     1     -13.655   5.206  21.335  1.00  0.00      LIG  
ATOM   6551 C19  LIG     1     -12.390   5.545  22.039  1.00  0.00      LIG  
ATOM   6552 C20  LIG     1     -10.767   5.978  20.234  1.00  0.00      LIG  
ATOM   6553 C21  LIG     1      -9.999   5.336  22.413  1.00  0.00      LIG  
ATOM   6554 C22  LIG     1     -14.581  -3.514  20.885  1.00  0.00      LIG  
ATOM   6555 C23  LIG     1     -14.569  -4.848  21.630  1.00  0.00      LIG  
ATOM   6556 C24  LIG     1     -14.575  -3.890  19.415  1.00  0.00      LIG  
ATOM   6557 C25  LIG     1     -14.891  -4.808  23.125  1.00  0.00      LIG  
ATOM   6558 C26  LIG     1     -15.084  -6.251  23.639  1.00  0.00      LIG  
ATOM   6559 C27  LIG     1     -15.306  -6.413  25.167  1.00  0.00      LIG  
ATOM   6560 C28  LIG     1     -16.540  -5.711  25.707  1.00  0.00      LIG  
ATOM   6561 C29  LIG     1     -14.101  -5.959  25.973  1.00  0.00      LIG  
ATOM   6562 C30  LIG     1     -14.028  -8.052  22.454  1.00  0.00      LIG  
ATOM   6563 C31  LIG     1     -12.690  -8.643  22.146  1.00  0.00      LIG  
ATOM   6564 H    LIG     1     -12.274   1.276  19.388  1.00  0.00      LIG  
ATOM   6565 H1   LIG     1     -10.504   3.439  20.143  1.00  0.00      LIG  
ATOM   6566 H2   LIG     1     -10.042   1.186  20.682  1.00  0.00      LIG  
ATOM   6567 H3   LIG     1     -10.078   0.636  22.355  1.00  0.00      LIG  
ATOM   6568 H4   LIG     1     -14.746   1.056  21.148  1.00  0.00      LIG  
ATOM   6569 H5   LIG     1     -11.208   2.790  22.994  1.00  0.00      LIG  
ATOM   6570 H6   LIG     1      -9.615   2.892  22.268  1.00  0.00      LIG  
ATOM   6571 H7   LIG     1     -13.832   3.275  22.188  1.00  0.00      LIG  
ATOM   6572 H8   LIG     1     -14.707   3.508  20.689  1.00  0.00      LIG  
ATOM   6573 H9   LIG     1     -11.353  -1.452  22.969  1.00  0.00      LIG  
ATOM   6574 H10  LIG     1     -10.273  -2.045  21.733  1.00  0.00      LIG  
ATOM   6575 H11  LIG     1     -13.877  -0.657  18.789  1.00  0.00      LIG  
ATOM   6576 H12  LIG     1     -15.198  -0.946  19.888  1.00  0.00      LIG  
ATOM   6577 H13  LIG     1     -13.027   1.706  23.048  1.00  0.00      LIG  
ATOM   6578 H14  LIG     1     -12.052   0.364  23.572  1.00  0.00      LIG  
ATOM   6579 H15  LIG     1     -13.608   0.074  22.807  1.00  0.00      LIG  
ATOM   6580 H16  LIG     1     -13.552   3.219  18.446  1.00  0.00      LIG  
ATOM   6581 H17  LIG     1     -11.796   3.168  18.405  1.00  0.00      LIG  
ATOM   6582 H18  LIG     1     -12.650   4.629  18.870  1.00  0.00      LIG  
ATOM   6583 H19  LIG     1     -11.428  -0.438  18.805  1.00  0.00      LIG  
ATOM   6584 H20  LIG     1     -11.058  -2.066  19.340  1.00  0.00      LIG  
ATOM   6585 H21  LIG     1     -10.012  -0.745  19.820  1.00  0.00      LIG  
ATOM   6586 H22  LIG     1     -12.366  -3.454  22.842  1.00  0.00      LIG  
ATOM   6587 H23  LIG     1     -11.675  -3.831  21.248  1.00  0.00      LIG  
ATOM   6588 H24  LIG     1     -14.488   5.567  21.944  1.00  0.00      LIG  
ATOM   6589 H25  LIG     1     -13.688   5.721  20.373  1.00  0.00      LIG  
ATOM   6590 H26  LIG     1     -10.483   6.971  20.595  1.00  0.00      LIG  
ATOM   6591 H27  LIG     1     -11.597   6.134  19.546  1.00  0.00      LIG  
ATOM   6592 H28  LIG     1      -9.920   5.576  19.672  1.00  0.00      LIG  
ATOM   6593 H29  LIG     1      -9.040   4.964  22.042  1.00  0.00      LIG  
ATOM   6594 H30  LIG     1     -10.198   4.889  23.393  1.00  0.00      LIG  
ATOM   6595 H31  LIG     1      -9.876   6.410  22.583  1.00  0.00      LIG  
ATOM   6596 H32  LIG     1     -15.511  -2.984  21.101  1.00  0.00      LIG  
ATOM   6597 H33  LIG     1     -14.430   1.555  18.395  1.00  0.00      LIG  
ATOM   6598 H34  LIG     1     -13.614  -5.353  21.456  1.00  0.00      LIG  
ATOM   6599 H35  LIG     1     -15.329  -5.479  21.160  1.00  0.00      LIG  
ATOM   6600 H36  LIG     1     -13.639  -4.386  19.143  1.00  0.00      LIG  
ATOM   6601 H37  LIG     1     -15.393  -4.577  19.194  1.00  0.00      LIG  
ATOM   6602 H38  LIG     1     -14.695  -3.019  18.766  1.00  0.00      LIG  
ATOM   6603 H39  LIG     1     -14.080  -4.317  23.665  1.00  0.00      LIG  
ATOM   6604 H40  LIG     1     -15.971  -6.668  23.148  1.00  0.00      LIG  
ATOM   6605 H41  LIG     1     -15.836  -3.122  23.024  1.00  0.00      LIG  
ATOM   6606 H42  LIG     1     -16.743  -6.021  26.737  1.00  0.00      LIG  
ATOM   6607 H43  LIG     1     -17.421  -5.976  25.116  1.00  0.00      LIG  
ATOM   6608 H44  LIG     1     -16.420  -4.625  25.701  1.00  0.00      LIG  
ATOM   6609 H45  LIG     1     -13.205  -6.523  25.701  1.00  0.00      LIG  
ATOM   6610 H46  LIG     1     -13.910  -4.893  25.830  1.00  0.00      LIG  
ATOM   6611 H47  LIG     1     -14.269  -6.138  27.039  1.00  0.00      LIG  
ATOM   6612 H48  LIG     1     -15.621  -7.871  26.413  1.00  0.00      LIG  
ATOM   6613 H49  LIG     1     -12.842  -9.572  21.591  1.00  0.00      LIG  
ATOM   6614 H50  LIG     1     -12.161  -8.876  23.075  1.00  0.00      LIG  
ATOM   6615 H51  LIG     1     -12.111  -7.947  21.531  1.00  0.00      LIG  
TER
REMARK  Energy: 60.8559
REMARK  SimpleFitness: 60.8559
REMARK  FullFitness: -1571.6914
REMARK  InterFull: -24.0614
REMARK  IntraFull: 103.574
REMARK  solvFull: -1934.15
REMARK  surfFull: 282.946
REMARK  extraFull: 0.0
REMARK  deltaGcompsolvpol: -1934.15
REMARK  deltaGcompsolvnonpol: 282.946
REMARK  deltaGprotsolvpol: -1938.72
REMARK  deltaGprotsolvnonpol: 281.59
REMARK  deltaGligsolvpol: -13.367
REMARK  deltaGligsolvnonpol: 16.5221
REMARK  deltaGvdw: -24.0614
REMARK  deltaGelec: 0.0
REMARK  deltaG: -6.6031785
REMARK  Cluster: 0
REMARK  ClusterRank: 6
ATOM   6526 O    LIG     1     -14.975   1.543  19.200  1.00  0.00      LIG  
ATOM   6527 O1   LIG     1     -12.380   6.432  22.884  1.00  0.00      LIG  
ATOM   6528 O2   LIG     1     -16.067  -4.028  23.297  1.00  0.00      LIG  
ATOM   6529 O3   LIG     1     -13.881  -6.975  23.287  1.00  0.00      LIG  
ATOM   6530 O4   LIG     1     -15.510  -7.799  25.451  1.00  0.00      LIG  
ATOM   6531 O5   LIG     1     -15.070  -8.424  21.936  1.00  0.00      LIG  
ATOM   6532 C    LIG     1     -12.004   0.657  21.407  1.00  0.00      LIG  
ATOM   6533 C1   LIG     1     -12.752   1.499  20.341  1.00  0.00      LIG  
ATOM   6534 C2   LIG     1     -12.596   3.065  20.421  1.00  0.00      LIG  
ATOM   6535 C3   LIG     1     -11.893  -0.820  20.925  1.00  0.00      LIG  
ATOM   6536 C4   LIG     1     -11.213   3.559  20.967  1.00  0.00      LIG  
ATOM   6537 C5   LIG     1     -10.619   1.223  21.609  1.00  0.00      LIG  
ATOM   6538 C6   LIG     1     -14.193   0.923  20.214  1.00  0.00      LIG  
ATOM   6539 C7   LIG     1     -10.659   2.655  22.059  1.00  0.00      LIG  
ATOM   6540 C8   LIG     1     -13.245  -1.369  20.668  1.00  0.00      LIG  
ATOM   6541 C9   LIG     1     -11.114   5.060  21.403  1.00  0.00      LIG  
ATOM   6542 C10  LIG     1     -13.758   3.707  21.190  1.00  0.00      LIG  
ATOM   6543 C11  LIG     1     -11.321  -1.812  21.940  1.00  0.00      LIG  
ATOM   6544 C12  LIG     1     -14.177  -0.555  19.837  1.00  0.00      LIG  
ATOM   6545 C13  LIG     1     -12.716   0.701  22.772  1.00  0.00      LIG  
ATOM   6546 C14  LIG     1     -12.655   3.547  18.965  1.00  0.00      LIG  
ATOM   6547 C15  LIG     1     -13.412  -2.603  21.159  1.00  0.00      LIG  
ATOM   6548 C16  LIG     1     -11.057  -1.017  19.654  1.00  0.00      LIG  
ATOM   6549 C17  LIG     1     -12.174  -3.061  21.842  1.00  0.00      LIG  
ATOM   6550 C18  LIG     1     -13.655   5.206  21.335  1.00  0.00      LIG  
ATOM   6551 C19  LIG     1     -12.390   5.545  22.039  1.00  0.00      LIG  
ATOM   6552 C20  LIG     1     -10.767   5.978  20.234  1.00  0.00      LIG  
ATOM   6553 C21  LIG     1      -9.999   5.336  22.413  1.00  0.00      LIG  
ATOM   6554 C22  LIG     1     -14.581  -3.514  20.885  1.00  0.00      LIG  
ATOM   6555 C23  LIG     1     -14.569  -4.848  21.630  1.00  0.00      LIG  
ATOM   6556 C24  LIG     1     -14.575  -3.890  19.415  1.00  0.00      LIG  
ATOM   6557 C25  LIG     1     -14.891  -4.808  23.125  1.00  0.00      LIG  
ATOM   6558 C26  LIG     1     -15.084  -6.251  23.639  1.00  0.00      LIG  
ATOM   6559 C27  LIG     1     -15.306  -6.413  25.167  1.00  0.00      LIG  
ATOM   6560 C28  LIG     1     -16.540  -5.711  25.707  1.00  0.00      LIG  
ATOM   6561 C29  LIG     1     -14.101  -5.959  25.973  1.00  0.00      LIG  
ATOM   6562 C30  LIG     1     -14.028  -8.052  22.454  1.00  0.00      LIG  
ATOM   6563 C31  LIG     1     -12.690  -8.643  22.146  1.00  0.00      LIG  
ATOM   6564 H    LIG     1     -12.274   1.276  19.388  1.00  0.00      LIG  
ATOM   6565 H1   LIG     1     -10.504   3.439  20.143  1.00  0.00      LIG  
ATOM   6566 H2   LIG     1     -10.042   1.186  20.682  1.00  0.00      LIG  
ATOM   6567 H3   LIG     1     -10.078   0.636  22.355  1.00  0.00      LIG  
ATOM   6568 H4   LIG     1     -14.746   1.056  21.148  1.00  0.00      LIG  
ATOM   6569 H5   LIG     1     -11.208   2.790  22.994  1.00  0.00      LIG  
ATOM   6570 H6   LIG     1      -9.615   2.892  22.268  1.00  0.00      LIG  
ATOM   6571 H7   LIG     1     -13.832   3.275  22.188  1.00  0.00      LIG  
ATOM   6572 H8   LIG     1     -14.707   3.508  20.689  1.00  0.00      LIG  
ATOM   6573 H9   LIG     1     -11.353  -1.452  22.969  1.00  0.00      LIG  
ATOM   6574 H10  LIG     1     -10.273  -2.045  21.733  1.00  0.00      LIG  
ATOM   6575 H11  LIG     1     -13.877  -0.657  18.789  1.00  0.00      LIG  
ATOM   6576 H12  LIG     1     -15.198  -0.946  19.888  1.00  0.00      LIG  
ATOM   6577 H13  LIG     1     -13.027   1.706  23.048  1.00  0.00      LIG  
ATOM   6578 H14  LIG     1     -12.052   0.364  23.572  1.00  0.00      LIG  
ATOM   6579 H15  LIG     1     -13.608   0.074  22.807  1.00  0.00      LIG  
ATOM   6580 H16  LIG     1     -13.552   3.219  18.446  1.00  0.00      LIG  
ATOM   6581 H17  LIG     1     -11.796   3.168  18.405  1.00  0.00      LIG  
ATOM   6582 H18  LIG     1     -12.650   4.629  18.870  1.00  0.00      LIG  
ATOM   6583 H19  LIG     1     -11.428  -0.438  18.805  1.00  0.00      LIG  
ATOM   6584 H20  LIG     1     -11.058  -2.066  19.340  1.00  0.00      LIG  
ATOM   6585 H21  LIG     1     -10.012  -0.745  19.820  1.00  0.00      LIG  
ATOM   6586 H22  LIG     1     -12.366  -3.454  22.842  1.00  0.00      LIG  
ATOM   6587 H23  LIG     1     -11.675  -3.831  21.248  1.00  0.00      LIG  
ATOM   6588 H24  LIG     1     -14.488   5.567  21.944  1.00  0.00      LIG  
ATOM   6589 H25  LIG     1     -13.688   5.721  20.373  1.00  0.00      LIG  
ATOM   6590 H26  LIG     1     -10.483   6.971  20.595  1.00  0.00      LIG  
ATOM   6591 H27  LIG     1     -11.597   6.134  19.546  1.00  0.00      LIG  
ATOM   6592 H28  LIG     1      -9.920   5.576  19.672  1.00  0.00      LIG  
ATOM   6593 H29  LIG     1      -9.040   4.964  22.042  1.00  0.00      LIG  
ATOM   6594 H30  LIG     1     -10.198   4.889  23.393  1.00  0.00      LIG  
ATOM   6595 H31  LIG     1      -9.876   6.410  22.583  1.00  0.00      LIG  
ATOM   6596 H32  LIG     1     -15.511  -2.984  21.101  1.00  0.00      LIG  
ATOM   6597 H33  LIG     1     -14.430   1.555  18.395  1.00  0.00      LIG  
ATOM   6598 H34  LIG     1     -13.614  -5.353  21.456  1.00  0.00      LIG  
ATOM   6599 H35  LIG     1     -15.329  -5.479  21.160  1.00  0.00      LIG  
ATOM   6600 H36  LIG     1     -13.639  -4.386  19.143  1.00  0.00      LIG  
ATOM   6601 H37  LIG     1     -15.393  -4.577  19.194  1.00  0.00      LIG  
ATOM   6602 H38  LIG     1     -14.695  -3.019  18.766  1.00  0.00      LIG  
ATOM   6603 H39  LIG     1     -14.080  -4.317  23.665  1.00  0.00      LIG  
ATOM   6604 H40  LIG     1     -15.971  -6.668  23.148  1.00  0.00      LIG  
ATOM   6605 H41  LIG     1     -15.836  -3.122  23.024  1.00  0.00      LIG  
ATOM   6606 H42  LIG     1     -16.743  -6.021  26.737  1.00  0.00      LIG  
ATOM   6607 H43  LIG     1     -17.421  -5.976  25.116  1.00  0.00      LIG  
ATOM   6608 H44  LIG     1     -16.420  -4.625  25.701  1.00  0.00      LIG  
ATOM   6609 H45  LIG     1     -13.205  -6.523  25.701  1.00  0.00      LIG  
ATOM   6610 H46  LIG     1     -13.910  -4.893  25.830  1.00  0.00      LIG  
ATOM   6611 H47  LIG     1     -14.269  -6.138  27.039  1.00  0.00      LIG  
ATOM   6612 H48  LIG     1     -15.621  -7.871  26.413  1.00  0.00      LIG  
ATOM   6613 H49  LIG     1     -12.842  -9.572  21.591  1.00  0.00      LIG  
ATOM   6614 H50  LIG     1     -12.161  -8.876  23.075  1.00  0.00      LIG  
ATOM   6615 H51  LIG     1     -12.111  -7.947  21.531  1.00  0.00      LIG  
TER
REMARK  Energy: 59.675
REMARK  SimpleFitness: 59.675
REMARK  FullFitness: -1569.9209
REMARK  InterFull: -22.1079
REMARK  IntraFull: 103.664
REMARK  solvFull: -1934.01
REMARK  surfFull: 282.533
REMARK  extraFull: 0.0
REMARK  deltaGcompsolvpol: -1934.01
REMARK  deltaGcompsolvnonpol: 282.533
REMARK  deltaGprotsolvpol: -1938.72
REMARK  deltaGprotsolvnonpol: 281.59
REMARK  deltaGligsolvpol: -14.5277
REMARK  deltaGligsolvnonpol: 16.578
REMARK  deltaGvdw: -22.1079
REMARK  deltaGelec: 0.0
REMARK  deltaG: -6.383134
REMARK  Cluster: 0
REMARK  ClusterRank: 7
ATOM   6526 O    LIG     1     -15.406   1.429  19.348  1.00  0.00      LIG  
ATOM   6527 O1   LIG     1     -13.080   6.242  23.295  1.00  0.00      LIG  
ATOM   6528 O2   LIG     1     -16.134  -3.948  23.340  1.00  0.00      LIG  
ATOM   6529 O3   LIG     1     -13.850  -6.792  23.640  1.00  0.00      LIG  
ATOM   6530 O4   LIG     1     -15.400  -7.374  25.954  1.00  0.00      LIG  
ATOM   6531 O5   LIG     1     -15.096  -8.511  22.730  1.00  0.00      LIG  
ATOM   6532 C    LIG     1     -12.267   0.723  21.383  1.00  0.00      LIG  
ATOM   6533 C1   LIG     1     -13.143   1.539  20.395  1.00  0.00      LIG  
ATOM   6534 C2   LIG     1     -13.132   3.107  20.558  1.00  0.00      LIG  
ATOM   6535 C3   LIG     1     -12.081  -0.733  20.857  1.00  0.00      LIG  
ATOM   6536 C4   LIG     1     -11.770   3.708  21.048  1.00  0.00      LIG  
ATOM   6537 C5   LIG     1     -10.919   1.395  21.495  1.00  0.00      LIG  
ATOM   6538 C6   LIG     1     -14.532   0.843  20.305  1.00  0.00      LIG  
ATOM   6539 C7   LIG     1     -11.035   2.797  22.021  1.00  0.00      LIG  
ATOM   6540 C8   LIG     1     -13.405  -1.369  20.667  1.00  0.00      LIG  
ATOM   6541 C9   LIG     1     -11.793   5.175  21.596  1.00  0.00      LIG  
ATOM   6542 C10  LIG     1     -14.310   3.587  21.418  1.00  0.00      LIG  
ATOM   6543 C11  LIG     1     -11.381  -1.708  21.808  1.00  0.00      LIG  
ATOM   6544 C12  LIG     1     -14.422  -0.618  19.882  1.00  0.00      LIG  
ATOM   6545 C13  LIG     1     -12.879   0.676  22.794  1.00  0.00      LIG  
ATOM   6546 C14  LIG     1     -13.330   3.665  19.142  1.00  0.00      LIG  
ATOM   6547 C15  LIG     1     -13.474  -2.610  21.163  1.00  0.00      LIG  
ATOM   6548 C16  LIG     1     -11.313  -0.834  19.534  1.00  0.00      LIG  
ATOM   6549 C17  LIG     1     -12.181  -2.998  21.780  1.00  0.00      LIG  
ATOM   6550 C18  LIG     1     -14.332   5.072  21.683  1.00  0.00      LIG  
ATOM   6551 C19  LIG     1     -13.063   5.465  22.353  1.00  0.00      LIG  
ATOM   6552 C20  LIG     1     -11.636   6.213  20.486  1.00  0.00      LIG  
ATOM   6553 C21  LIG     1     -10.639   5.496  22.547  1.00  0.00      LIG  
ATOM   6554 C22  LIG     1     -14.598  -3.589  20.941  1.00  0.00      LIG  
ATOM   6555 C23  LIG     1     -14.561  -4.853  21.798  1.00  0.00      LIG  
ATOM   6556 C24  LIG     1     -14.529  -4.071  19.505  1.00  0.00      LIG  
ATOM   6557 C25  LIG     1     -14.912  -4.670  23.275  1.00  0.00      LIG  
ATOM   6558 C26  LIG     1     -15.052  -6.049  23.953  1.00  0.00      LIG  
ATOM   6559 C27  LIG     1     -15.221  -6.033  25.494  1.00  0.00      LIG  
ATOM   6560 C28  LIG     1     -16.443  -5.275  25.985  1.00  0.00      LIG  
ATOM   6561 C29  LIG     1     -13.994  -5.476  26.193  1.00  0.00      LIG  
ATOM   6562 C30  LIG     1     -14.027  -8.015  23.050  1.00  0.00      LIG  
ATOM   6563 C31  LIG     1     -12.701  -8.641  22.760  1.00  0.00      LIG  
ATOM   6564 H    LIG     1     -12.696   1.407  19.410  1.00  0.00      LIG  
ATOM   6565 H1   LIG     1     -11.120   3.728  20.169  1.00  0.00      LIG  
ATOM   6566 H2   LIG     1     -10.426   1.447  20.522  1.00  0.00      LIG  
ATOM   6567 H3   LIG     1     -10.269   0.822  22.162  1.00  0.00      LIG  
ATOM   6568 H4   LIG     1     -15.045   0.904  21.266  1.00  0.00      LIG  
ATOM   6569 H5   LIG     1     -11.492   2.836  23.012  1.00  0.00      LIG  
ATOM   6570 H6   LIG     1      -9.999   3.122  22.140  1.00  0.00      LIG  
ATOM   6571 H7   LIG     1     -14.309   3.075  22.379  1.00  0.00      LIG  
ATOM   6572 H8   LIG     1     -15.258   3.341  20.939  1.00  0.00      LIG  
ATOM   6573 H9   LIG     1     -11.324  -1.354  22.837  1.00  0.00      LIG  
ATOM   6574 H10  LIG     1     -10.348  -1.894  21.500  1.00  0.00      LIG  
ATOM   6575 H11  LIG     1     -14.149  -0.668  18.823  1.00  0.00      LIG  
ATOM   6576 H12  LIG     1     -15.408  -1.088  19.955  1.00  0.00      LIG  
ATOM   6577 H13  LIG     1     -13.230   1.647  23.135  1.00  0.00      LIG  
ATOM   6578 H14  LIG     1     -12.139   0.355  23.530  1.00  0.00      LIG  
ATOM   6579 H15  LIG     1     -13.726  -0.007  22.863  1.00  0.00      LIG  
ATOM   6580 H16  LIG     1     -14.255   3.329  18.680  1.00  0.00      LIG  
ATOM   6581 H17  LIG     1     -12.507   3.357  18.492  1.00  0.00      LIG  
ATOM   6582 H18  LIG     1     -13.381   4.748  19.114  1.00  0.00      LIG  
ATOM   6583 H19  LIG     1     -11.773  -0.255  18.732  1.00  0.00      LIG  
ATOM   6584 H20  LIG     1     -11.264  -1.872  19.187  1.00  0.00      LIG  
ATOM   6585 H21  LIG     1     -10.281  -0.497  19.647  1.00  0.00      LIG  
ATOM   6586 H22  LIG     1     -12.303  -3.385  22.795  1.00  0.00      LIG  
ATOM   6587 H23  LIG     1     -11.682  -3.755  21.168  1.00  0.00      LIG  
ATOM   6588 H24  LIG     1     -15.158   5.307  22.359  1.00  0.00      LIG  
ATOM   6589 H25  LIG     1     -14.461   5.656  20.770  1.00  0.00      LIG  
ATOM   6590 H26  LIG     1     -11.421   7.199  20.907  1.00  0.00      LIG  
ATOM   6591 H27  LIG     1     -12.533   6.336  19.878  1.00  0.00      LIG  
ATOM   6592 H28  LIG     1     -10.806   5.944  19.828  1.00  0.00      LIG  
ATOM   6593 H29  LIG     1      -9.678   5.265  22.078  1.00  0.00      LIG  
ATOM   6594 H30  LIG     1     -10.710   4.956  23.496  1.00  0.00      LIG  
ATOM   6595 H31  LIG     1     -10.619   6.561  22.798  1.00  0.00      LIG  
ATOM   6596 H32  LIG     1     -15.555  -3.081  21.084  1.00  0.00      LIG  
ATOM   6597 H33  LIG     1     -14.901   1.509  18.522  1.00  0.00      LIG  
ATOM   6598 H34  LIG     1     -13.590  -5.344  21.688  1.00  0.00      LIG  
ATOM   6599 H35  LIG     1     -15.295  -5.548  21.378  1.00  0.00      LIG  
ATOM   6600 H36  LIG     1     -13.573  -4.562  19.305  1.00  0.00      LIG  
ATOM   6601 H37  LIG     1     -15.323  -4.794  19.307  1.00  0.00      LIG  
ATOM   6602 H38  LIG     1     -14.645  -3.247  18.796  1.00  0.00      LIG  
ATOM   6603 H39  LIG     1     -14.136  -4.070  23.755  1.00  0.00      LIG  
ATOM   6604 H40  LIG     1     -15.947  -6.529  23.540  1.00  0.00      LIG  
ATOM   6605 H41  LIG     1     -16.275  -3.715  24.273  1.00  0.00      LIG  
ATOM   6606 H42  LIG     1     -16.614  -5.463  27.050  1.00  0.00      LIG  
ATOM   6607 H43  LIG     1     -17.340  -5.608  25.454  1.00  0.00      LIG  
ATOM   6608 H44  LIG     1     -16.327  -4.198  25.846  1.00  0.00      LIG  
ATOM   6609 H45  LIG     1     -13.103  -6.066  25.960  1.00  0.00      LIG  
ATOM   6610 H46  LIG     1     -13.816  -4.435  25.915  1.00  0.00      LIG  
ATOM   6611 H47  LIG     1     -14.123  -5.523  27.276  1.00  0.00      LIG  
ATOM   6612 H48  LIG     1     -15.437  -7.336  26.924  1.00  0.00      LIG  
ATOM   6613 H49  LIG     1     -12.866  -9.664  22.413  1.00  0.00      LIG  
ATOM   6614 H50  LIG     1     -12.099  -8.677  23.672  1.00  0.00      LIG  
ATOM   6615 H51  LIG     1     -12.187  -8.073  21.979  1.00  0.00      LIG  
TER
REMARK  Energy: 61.5164
REMARK  SimpleFitness: 61.5164
REMARK  FullFitness: -1573.4778
REMARK  InterFull: -26.7709
REMARK  IntraFull: 99.2712
REMARK  solvFull: -1931.5
REMARK  surfFull: 285.522
REMARK  extraFull: 0.0
REMARK  deltaGcompsolvpol: -1931.5
REMARK  deltaGcompsolvnonpol: 285.522
REMARK  deltaGprotsolvpol: -1938.72
REMARK  deltaGprotsolvnonpol: 281.59
REMARK  deltaGligsolvpol: -11.5161
REMARK  deltaGligsolvnonpol: 16.3977
REMARK  deltaGvdw: -26.7709
REMARK  deltaGelec: 0.0
REMARK  deltaG: -6.5551343
REMARK  Cluster: 1
REMARK  ClusterRank: 0
ATOM   6526 O    LIG     1      -9.471  -5.576  19.647  1.00  0.00      LIG  
ATOM   6527 O1   LIG     1      -4.510  -1.367  18.223  1.00  0.00      LIG  
ATOM   6528 O2   LIG     1     -15.742  -3.688  23.240  1.00  0.00      LIG  
ATOM   6529 O3   LIG     1     -14.543  -7.169  22.651  1.00  0.00      LIG  
ATOM   6530 O4   LIG     1     -16.895  -5.574  25.002  1.00  0.00      LIG  
ATOM   6531 O5   LIG     1     -12.491  -6.473  23.502  1.00  0.00      LIG  
ATOM   6532 C    LIG     1      -9.462  -2.207  21.416  1.00  0.00      LIG  
ATOM   6533 C1   LIG     1      -8.833  -3.545  20.950  1.00  0.00      LIG  
ATOM   6534 C2   LIG     1      -7.342  -3.492  20.435  1.00  0.00      LIG  
ATOM   6535 C3   LIG     1     -10.740  -2.483  22.264  1.00  0.00      LIG  
ATOM   6536 C4   LIG     1      -6.438  -2.420  21.136  1.00  0.00      LIG  
ATOM   6537 C5   LIG     1      -8.456  -1.465  22.264  1.00  0.00      LIG  
ATOM   6538 C6   LIG     1      -9.883  -4.277  20.062  1.00  0.00      LIG  
ATOM   6539 C7   LIG     1      -7.199  -1.155  21.505  1.00  0.00      LIG  
ATOM   6540 C8   LIG     1     -11.709  -3.266  21.459  1.00  0.00      LIG  
ATOM   6541 C9   LIG     1      -5.087  -2.048  20.433  1.00  0.00      LIG  
ATOM   6542 C10  LIG     1      -7.278  -3.358  18.910  1.00  0.00      LIG  
ATOM   6543 C11  LIG     1     -11.535  -1.234  22.659  1.00  0.00      LIG  
ATOM   6544 C12  LIG     1     -11.199  -4.504  20.804  1.00  0.00      LIG  
ATOM   6545 C13  LIG     1      -9.827  -1.303  20.223  1.00  0.00      LIG  
ATOM   6546 C14  LIG     1      -6.734  -4.848  20.811  1.00  0.00      LIG  
ATOM   6547 C15  LIG     1     -12.933  -2.722  21.453  1.00  0.00      LIG  
ATOM   6548 C16  LIG     1     -10.491  -3.237  23.575  1.00  0.00      LIG  
ATOM   6549 C17  LIG     1     -12.967  -1.461  22.227  1.00  0.00      LIG  
ATOM   6550 C18  LIG     1      -5.880  -3.272  18.350  1.00  0.00      LIG  
ATOM   6551 C19  LIG     1      -5.203  -2.084  18.932  1.00  0.00      LIG  
ATOM   6552 C20  LIG     1      -3.945  -2.970  20.850  1.00  0.00      LIG  
ATOM   6553 C21  LIG     1      -4.565  -0.654  20.789  1.00  0.00      LIG  
ATOM   6554 C22  LIG     1     -14.217  -3.190  20.833  1.00  0.00      LIG  
ATOM   6555 C23  LIG     1     -14.662  -4.575  21.293  1.00  0.00      LIG  
ATOM   6556 C24  LIG     1     -14.145  -3.153  19.320  1.00  0.00      LIG  
ATOM   6557 C25  LIG     1     -14.823  -4.685  22.809  1.00  0.00      LIG  
ATOM   6558 C26  LIG     1     -15.330  -6.087  23.201  1.00  0.00      LIG  
ATOM   6559 C27  LIG     1     -15.706  -6.300  24.693  1.00  0.00      LIG  
ATOM   6560 C28  LIG     1     -14.649  -5.849  25.691  1.00  0.00      LIG  
ATOM   6561 C29  LIG     1     -16.025  -7.760  24.967  1.00  0.00      LIG  
ATOM   6562 C30  LIG     1     -13.191  -7.247  22.861  1.00  0.00      LIG  
ATOM   6563 C31  LIG     1     -12.659  -8.486  22.215  1.00  0.00      LIG  
ATOM   6564 H    LIG     1      -8.741  -4.163  21.842  1.00  0.00      LIG  
ATOM   6565 H1   LIG     1      -6.164  -2.851  22.102  1.00  0.00      LIG  
ATOM   6566 H2   LIG     1      -8.175  -2.054  23.140  1.00  0.00      LIG  
ATOM   6567 H3   LIG     1      -8.885  -0.527  22.624  1.00  0.00      LIG  
ATOM   6568 H4   LIG     1     -10.076  -3.710  19.148  1.00  0.00      LIG  
ATOM   6569 H5   LIG     1      -7.385  -0.538  20.624  1.00  0.00      LIG  
ATOM   6570 H6   LIG     1      -6.614  -0.547  22.200  1.00  0.00      LIG  
ATOM   6571 H7   LIG     1      -7.815  -2.465  18.598  1.00  0.00      LIG  
ATOM   6572 H8   LIG     1      -7.763  -4.207  18.425  1.00  0.00      LIG  
ATOM   6573 H9   LIG     1     -11.160  -0.311  22.215  1.00  0.00      LIG  
ATOM   6574 H10  LIG     1     -11.500  -1.069  23.740  1.00  0.00      LIG  
ATOM   6575 H11  LIG     1     -11.052  -5.271  21.569  1.00  0.00      LIG  
ATOM   6576 H12  LIG     1     -11.933  -4.924  20.111  1.00  0.00      LIG  
ATOM   6577 H13  LIG     1      -9.022  -1.227  19.496  1.00  0.00      LIG  
ATOM   6578 H14  LIG     1     -10.027  -0.281  20.547  1.00  0.00      LIG  
ATOM   6579 H15  LIG     1     -10.707  -1.651  19.678  1.00  0.00      LIG  
ATOM   6580 H16  LIG     1      -7.253  -5.684  20.347  1.00  0.00      LIG  
ATOM   6581 H17  LIG     1      -6.768  -4.995  21.893  1.00  0.00      LIG  
ATOM   6582 H18  LIG     1      -5.699  -4.954  20.503  1.00  0.00      LIG  
ATOM   6583 H19  LIG     1      -9.989  -4.196  23.427  1.00  0.00      LIG  
ATOM   6584 H20  LIG     1     -11.436  -3.448  24.086  1.00  0.00      LIG  
ATOM   6585 H21  LIG     1      -9.890  -2.642  24.267  1.00  0.00      LIG  
ATOM   6586 H22  LIG     1     -13.322  -0.632  21.609  1.00  0.00      LIG  
ATOM   6587 H23  LIG     1     -13.621  -1.562  23.097  1.00  0.00      LIG  
ATOM   6588 H24  LIG     1      -5.933  -3.132  17.267  1.00  0.00      LIG  
ATOM   6589 H25  LIG     1      -5.289  -4.167  18.550  1.00  0.00      LIG  
ATOM   6590 H26  LIG     1      -2.983  -2.566  20.520  1.00  0.00      LIG  
ATOM   6591 H27  LIG     1      -4.016  -3.968  20.418  1.00  0.00      LIG  
ATOM   6592 H28  LIG     1      -3.909  -3.064  21.938  1.00  0.00      LIG  
ATOM   6593 H29  LIG     1      -4.490  -0.536  21.874  1.00  0.00      LIG  
ATOM   6594 H30  LIG     1      -5.192   0.147  20.386  1.00  0.00      LIG  
ATOM   6595 H31  LIG     1      -3.560  -0.493  20.386  1.00  0.00      LIG  
ATOM   6596 H32  LIG     1     -14.993  -2.479  21.127  1.00  0.00      LIG  
ATOM   6597 H33  LIG     1      -9.402  -6.113  20.454  1.00  0.00      LIG  
ATOM   6598 H34  LIG     1     -13.963  -5.330  20.930  1.00  0.00      LIG  
ATOM   6599 H35  LIG     1     -15.625  -4.788  20.822  1.00  0.00      LIG  
ATOM   6600 H36  LIG     1     -13.417  -3.873  18.939  1.00  0.00      LIG  
ATOM   6601 H37  LIG     1     -15.120  -3.406  18.893  1.00  0.00      LIG  
ATOM   6602 H38  LIG     1     -13.864  -2.158  18.962  1.00  0.00      LIG  
ATOM   6603 H39  LIG     1     -13.869  -4.477  23.296  1.00  0.00      LIG  
ATOM   6604 H40  LIG     1     -16.282  -6.180  22.669  1.00  0.00      LIG  
ATOM   6605 H41  LIG     1     -15.403  -2.831  22.924  1.00  0.00      LIG  
ATOM   6606 H42  LIG     1     -15.024  -5.949  26.714  1.00  0.00      LIG  
ATOM   6607 H43  LIG     1     -14.393  -4.794  25.558  1.00  0.00      LIG  
ATOM   6608 H44  LIG     1     -13.740  -6.446  25.605  1.00  0.00      LIG  
ATOM   6609 H45  LIG     1     -16.811  -8.110  24.293  1.00  0.00      LIG  
ATOM   6610 H46  LIG     1     -15.146  -8.398  24.839  1.00  0.00      LIG  
ATOM   6611 H47  LIG     1     -16.402  -7.894  25.985  1.00  0.00      LIG  
ATOM   6612 H48  LIG     1     -17.018  -5.644  25.964  1.00  0.00      LIG  
ATOM   6613 H49  LIG     1     -12.978  -8.528  21.170  1.00  0.00      LIG  
ATOM   6614 H50  LIG     1     -13.006  -9.370  22.757  1.00  0.00      LIG  
ATOM   6615 H51  LIG     1     -11.568  -8.458  22.242  1.00  0.00      LIG  
TER
REMARK  Energy: 61.5164
REMARK  SimpleFitness: 61.5164
REMARK  FullFitness: -1573.4778
REMARK  InterFull: -26.7709
REMARK  IntraFull: 99.2712
REMARK  solvFull: -1931.5
REMARK  surfFull: 285.522
REMARK  extraFull: 0.0
REMARK  deltaGcompsolvpol: -1931.5
REMARK  deltaGcompsolvnonpol: 285.522
REMARK  deltaGprotsolvpol: -1938.72
REMARK  deltaGprotsolvnonpol: 281.59
REMARK  deltaGligsolvpol: -11.5161
REMARK  deltaGligsolvnonpol: 16.3977
REMARK  deltaGvdw: -26.7709
REMARK  deltaGelec: 0.0
REMARK  deltaG: -6.5551343
REMARK  Cluster: 1
REMARK  ClusterRank: 1
ATOM   6526 O    LIG     1      -9.471  -5.576  19.647  1.00  0.00      LIG  
ATOM   6527 O1   LIG     1      -4.510  -1.367  18.223  1.00  0.00      LIG  
ATOM   6528 O2   LIG     1     -15.742  -3.688  23.240  1.00  0.00      LIG  
ATOM   6529 O3   LIG     1     -14.543  -7.169  22.651  1.00  0.00      LIG  
ATOM   6530 O4   LIG     1     -16.895  -5.574  25.002  1.00  0.00      LIG  
ATOM   6531 O5   LIG     1     -12.491  -6.473  23.502  1.00  0.00      LIG  
ATOM   6532 C    LIG     1      -9.462  -2.207  21.416  1.00  0.00      LIG  
ATOM   6533 C1   LIG     1      -8.833  -3.545  20.950  1.00  0.00      LIG  
ATOM   6534 C2   LIG     1      -7.342  -3.492  20.435  1.00  0.00      LIG  
ATOM   6535 C3   LIG     1     -10.740  -2.483  22.264  1.00  0.00      LIG  
ATOM   6536 C4   LIG     1      -6.438  -2.420  21.136  1.00  0.00      LIG  
ATOM   6537 C5   LIG     1      -8.456  -1.465  22.264  1.00  0.00      LIG  
ATOM   6538 C6   LIG     1      -9.883  -4.277  20.062  1.00  0.00      LIG  
ATOM   6539 C7   LIG     1      -7.199  -1.155  21.505  1.00  0.00      LIG  
ATOM   6540 C8   LIG     1     -11.709  -3.266  21.459  1.00  0.00      LIG  
ATOM   6541 C9   LIG     1      -5.087  -2.048  20.433  1.00  0.00      LIG  
ATOM   6542 C10  LIG     1      -7.278  -3.358  18.910  1.00  0.00      LIG  
ATOM   6543 C11  LIG     1     -11.535  -1.234  22.659  1.00  0.00      LIG  
ATOM   6544 C12  LIG     1     -11.199  -4.504  20.804  1.00  0.00      LIG  
ATOM   6545 C13  LIG     1      -9.827  -1.303  20.223  1.00  0.00      LIG  
ATOM   6546 C14  LIG     1      -6.734  -4.848  20.811  1.00  0.00      LIG  
ATOM   6547 C15  LIG     1     -12.933  -2.722  21.453  1.00  0.00      LIG  
ATOM   6548 C16  LIG     1     -10.491  -3.237  23.575  1.00  0.00      LIG  
ATOM   6549 C17  LIG     1     -12.967  -1.461  22.227  1.00  0.00      LIG  
ATOM   6550 C18  LIG     1      -5.880  -3.272  18.350  1.00  0.00      LIG  
ATOM   6551 C19  LIG     1      -5.203  -2.084  18.932  1.00  0.00      LIG  
ATOM   6552 C20  LIG     1      -3.945  -2.970  20.850  1.00  0.00      LIG  
ATOM   6553 C21  LIG     1      -4.565  -0.654  20.789  1.00  0.00      LIG  
ATOM   6554 C22  LIG     1     -14.217  -3.190  20.833  1.00  0.00      LIG  
ATOM   6555 C23  LIG     1     -14.662  -4.575  21.293  1.00  0.00      LIG  
ATOM   6556 C24  LIG     1     -14.145  -3.153  19.320  1.00  0.00      LIG  
ATOM   6557 C25  LIG     1     -14.823  -4.685  22.809  1.00  0.00      LIG  
ATOM   6558 C26  LIG     1     -15.330  -6.087  23.201  1.00  0.00      LIG  
ATOM   6559 C27  LIG     1     -15.706  -6.300  24.693  1.00  0.00      LIG  
ATOM   6560 C28  LIG     1     -14.649  -5.849  25.691  1.00  0.00      LIG  
ATOM   6561 C29  LIG     1     -16.025  -7.760  24.967  1.00  0.00      LIG  
ATOM   6562 C30  LIG     1     -13.191  -7.247  22.861  1.00  0.00      LIG  
ATOM   6563 C31  LIG     1     -12.659  -8.486  22.215  1.00  0.00      LIG  
ATOM   6564 H    LIG     1      -8.741  -4.163  21.842  1.00  0.00      LIG  
ATOM   6565 H1   LIG     1      -6.164  -2.851  22.102  1.00  0.00      LIG  
ATOM   6566 H2   LIG     1      -8.175  -2.054  23.140  1.00  0.00      LIG  
ATOM   6567 H3   LIG     1      -8.885  -0.527  22.624  1.00  0.00      LIG  
ATOM   6568 H4   LIG     1     -10.076  -3.710  19.148  1.00  0.00      LIG  
ATOM   6569 H5   LIG     1      -7.385  -0.538  20.624  1.00  0.00      LIG  
ATOM   6570 H6   LIG     1      -6.614  -0.547  22.200  1.00  0.00      LIG  
ATOM   6571 H7   LIG     1      -7.815  -2.465  18.598  1.00  0.00      LIG  
ATOM   6572 H8   LIG     1      -7.763  -4.207  18.425  1.00  0.00      LIG  
ATOM   6573 H9   LIG     1     -11.160  -0.311  22.215  1.00  0.00      LIG  
ATOM   6574 H10  LIG     1     -11.500  -1.069  23.740  1.00  0.00      LIG  
ATOM   6575 H11  LIG     1     -11.052  -5.271  21.569  1.00  0.00      LIG  
ATOM   6576 H12  LIG     1     -11.933  -4.924  20.111  1.00  0.00      LIG  
ATOM   6577 H13  LIG     1      -9.022  -1.227  19.496  1.00  0.00      LIG  
ATOM   6578 H14  LIG     1     -10.027  -0.281  20.547  1.00  0.00      LIG  
ATOM   6579 H15  LIG     1     -10.707  -1.651  19.678  1.00  0.00      LIG  
ATOM   6580 H16  LIG     1      -7.253  -5.684  20.347  1.00  0.00      LIG  
ATOM   6581 H17  LIG     1      -6.768  -4.995  21.893  1.00  0.00      LIG  
ATOM   6582 H18  LIG     1      -5.699  -4.954  20.503  1.00  0.00      LIG  
ATOM   6583 H19  LIG     1      -9.989  -4.196  23.427  1.00  0.00      LIG  
ATOM   6584 H20  LIG     1     -11.436  -3.448  24.086  1.00  0.00      LIG  
ATOM   6585 H21  LIG     1      -9.890  -2.642  24.267  1.00  0.00      LIG  
ATOM   6586 H22  LIG     1     -13.322  -0.632  21.609  1.00  0.00      LIG  
ATOM   6587 H23  LIG     1     -13.621  -1.562  23.097  1.00  0.00      LIG  
ATOM   6588 H24  LIG     1      -5.933  -3.132  17.267  1.00  0.00      LIG  
ATOM   6589 H25  LIG     1      -5.289  -4.167  18.550  1.00  0.00      LIG  
ATOM   6590 H26  LIG     1      -2.983  -2.566  20.520  1.00  0.00      LIG  
ATOM   6591 H27  LIG     1      -4.016  -3.968  20.418  1.00  0.00      LIG  
ATOM   6592 H28  LIG     1      -3.909  -3.064  21.938  1.00  0.00      LIG  
ATOM   6593 H29  LIG     1      -4.490  -0.536  21.874  1.00  0.00      LIG  
ATOM   6594 H30  LIG     1      -5.192   0.147  20.386  1.00  0.00      LIG  
ATOM   6595 H31  LIG     1      -3.560  -0.493  20.386  1.00  0.00      LIG  
ATOM   6596 H32  LIG     1     -14.993  -2.479  21.127  1.00  0.00      LIG  
ATOM   6597 H33  LIG     1      -9.402  -6.113  20.454  1.00  0.00      LIG  
ATOM   6598 H34  LIG     1     -13.963  -5.330  20.930  1.00  0.00      LIG  
ATOM   6599 H35  LIG     1     -15.625  -4.788  20.822  1.00  0.00      LIG  
ATOM   6600 H36  LIG     1     -13.417  -3.873  18.939  1.00  0.00      LIG  
ATOM   6601 H37  LIG     1     -15.120  -3.406  18.893  1.00  0.00      LIG  
ATOM   6602 H38  LIG     1     -13.864  -2.158  18.962  1.00  0.00      LIG  
ATOM   6603 H39  LIG     1     -13.869  -4.477  23.296  1.00  0.00      LIG  
ATOM   6604 H40  LIG     1     -16.282  -6.180  22.669  1.00  0.00      LIG  
ATOM   6605 H41  LIG     1     -15.403  -2.831  22.924  1.00  0.00      LIG  
ATOM   6606 H42  LIG     1     -15.024  -5.949  26.714  1.00  0.00      LIG  
ATOM   6607 H43  LIG     1     -14.393  -4.794  25.558  1.00  0.00      LIG  
ATOM   6608 H44  LIG     1     -13.740  -6.446  25.605  1.00  0.00      LIG  
ATOM   6609 H45  LIG     1     -16.811  -8.110  24.293  1.00  0.00      LIG  
ATOM   6610 H46  LIG     1     -15.146  -8.398  24.839  1.00  0.00      LIG  
ATOM   6611 H47  LIG     1     -16.402  -7.894  25.985  1.00  0.00      LIG  
ATOM   6612 H48  LIG     1     -17.018  -5.644  25.964  1.00  0.00      LIG  
ATOM   6613 H49  LIG     1     -12.978  -8.528  21.170  1.00  0.00      LIG  
ATOM   6614 H50  LIG     1     -13.006  -9.370  22.757  1.00  0.00      LIG  
ATOM   6615 H51  LIG     1     -11.568  -8.458  22.242  1.00  0.00      LIG  
TER
REMARK  Energy: 62.3847
REMARK  SimpleFitness: 62.3847
REMARK  FullFitness: -1573.335
REMARK  InterFull: -26.2908
REMARK  IntraFull: 99.3338
REMARK  solvFull: -1932.11
REMARK  surfFull: 285.732
REMARK  extraFull: 0.0
REMARK  deltaGcompsolvpol: -1932.11
REMARK  deltaGcompsolvnonpol: 285.732
REMARK  deltaGprotsolvpol: -1938.72
REMARK  deltaGprotsolvnonpol: 281.59
REMARK  deltaGligsolvpol: -11.4144
REMARK  deltaGligsolvnonpol: 16.3997
REMARK  deltaGvdw: -26.2908
REMARK  deltaGelec: 0.0
REMARK  deltaG: -6.5335956
REMARK  Cluster: 1
REMARK  ClusterRank: 2
ATOM   6526 O    LIG     1      -9.308  -5.473  19.895  1.00  0.00      LIG  
ATOM   6527 O1   LIG     1      -4.397  -1.256  18.326  1.00  0.00      LIG  
ATOM   6528 O2   LIG     1     -15.701  -3.679  23.159  1.00  0.00      LIG  
ATOM   6529 O3   LIG     1     -14.469  -7.157  22.620  1.00  0.00      LIG  
ATOM   6530 O4   LIG     1     -16.887  -5.600  24.913  1.00  0.00      LIG  
ATOM   6531 O5   LIG     1     -12.453  -6.424  23.521  1.00  0.00      LIG  
ATOM   6532 C    LIG     1      -9.498  -1.970  21.366  1.00  0.00      LIG  
ATOM   6533 C1   LIG     1      -8.800  -3.315  21.043  1.00  0.00      LIG  
ATOM   6534 C2   LIG     1      -7.292  -3.247  20.585  1.00  0.00      LIG  
ATOM   6535 C3   LIG     1     -10.786  -2.230  22.204  1.00  0.00      LIG  
ATOM   6536 C4   LIG     1      -6.463  -2.078  21.219  1.00  0.00      LIG  
ATOM   6537 C5   LIG     1      -8.553  -1.098  22.161  1.00  0.00      LIG  
ATOM   6538 C6   LIG     1      -9.785  -4.164  20.185  1.00  0.00      LIG  
ATOM   6539 C7   LIG     1      -7.286  -0.814  21.409  1.00  0.00      LIG  
ATOM   6540 C8   LIG     1     -11.699  -3.124  21.447  1.00  0.00      LIG  
ATOM   6541 C9   LIG     1      -5.088  -1.732  20.555  1.00  0.00      LIG  
ATOM   6542 C10  LIG     1      -7.166  -3.251  19.058  1.00  0.00      LIG  
ATOM   6543 C11  LIG     1     -11.643  -0.989  22.464  1.00  0.00      LIG  
ATOM   6544 C12  LIG     1     -11.119  -4.383  20.897  1.00  0.00      LIG  
ATOM   6545 C13  LIG     1      -9.865  -1.197  20.084  1.00  0.00      LIG  
ATOM   6546 C14  LIG     1      -6.653  -4.535  21.119  1.00  0.00      LIG  
ATOM   6547 C15  LIG     1     -12.946  -2.642  21.380  1.00  0.00      LIG  
ATOM   6548 C16  LIG     1     -10.540  -2.852  23.583  1.00  0.00      LIG  
ATOM   6549 C17  LIG     1     -13.062  -1.346  22.083  1.00  0.00      LIG  
ATOM   6550 C18  LIG     1      -5.746  -3.163  18.555  1.00  0.00      LIG  
ATOM   6551 C19  LIG     1      -5.120  -1.913  19.060  1.00  0.00      LIG  
ATOM   6552 C20  LIG     1      -3.947  -2.568  21.129  1.00  0.00      LIG  
ATOM   6553 C21  LIG     1      -4.625  -0.293  20.796  1.00  0.00      LIG  
ATOM   6554 C22  LIG     1     -14.190  -3.192  20.746  1.00  0.00      LIG  
ATOM   6555 C23  LIG     1     -14.593  -4.581  21.234  1.00  0.00      LIG  
ATOM   6556 C24  LIG     1     -14.071  -3.192  19.235  1.00  0.00      LIG  
ATOM   6557 C25  LIG     1     -14.770  -4.674  22.750  1.00  0.00      LIG  
ATOM   6558 C26  LIG     1     -15.273  -6.078  23.151  1.00  0.00      LIG  
ATOM   6559 C27  LIG     1     -15.664  -6.284  24.641  1.00  0.00      LIG  
ATOM   6560 C28  LIG     1     -14.647  -5.766  25.646  1.00  0.00      LIG  
ATOM   6561 C29  LIG     1     -15.921  -7.753  24.942  1.00  0.00      LIG  
ATOM   6562 C30  LIG     1     -13.119  -7.205  22.856  1.00  0.00      LIG  
ATOM   6563 C31  LIG     1     -12.541  -8.429  22.220  1.00  0.00      LIG  
ATOM   6564 H    LIG     1      -8.720  -3.850  21.989  1.00  0.00      LIG  
ATOM   6565 H1   LIG     1      -6.232  -2.396  22.240  1.00  0.00      LIG  
ATOM   6566 H2   LIG     1      -8.277  -1.578  23.102  1.00  0.00      LIG  
ATOM   6567 H3   LIG     1      -9.032  -0.147  22.406  1.00  0.00      LIG  
ATOM   6568 H4   LIG     1      -9.965  -3.684  19.220  1.00  0.00      LIG  
ATOM   6569 H5   LIG     1      -7.463  -0.316  20.453  1.00  0.00      LIG  
ATOM   6570 H6   LIG     1      -6.759  -0.100  22.044  1.00  0.00      LIG  
ATOM   6571 H7   LIG     1      -7.725  -2.418  18.637  1.00  0.00      LIG  
ATOM   6572 H8   LIG     1      -7.593  -4.163  18.638  1.00  0.00      LIG  
ATOM   6573 H9   LIG     1     -11.331  -0.109  21.901  1.00  0.00      LIG  
ATOM   6574 H10  LIG     1     -11.604  -0.692  23.516  1.00  0.00      LIG  
ATOM   6575 H11  LIG     1     -10.973  -5.084  21.724  1.00  0.00      LIG  
ATOM   6576 H12  LIG     1     -11.814  -4.880  20.215  1.00  0.00      LIG  
ATOM   6577 H13  LIG     1      -9.048  -1.169  19.368  1.00  0.00      LIG  
ATOM   6578 H14  LIG     1     -10.099  -0.154  20.307  1.00  0.00      LIG  
ATOM   6579 H15  LIG     1     -10.726  -1.620  19.561  1.00  0.00      LIG  
ATOM   6580 H16  LIG     1      -7.149  -5.433  20.759  1.00  0.00      LIG  
ATOM   6581 H17  LIG     1      -6.689  -4.553  22.211  1.00  0.00      LIG  
ATOM   6582 H18  LIG     1      -5.614  -4.650  20.826  1.00  0.00      LIG  
ATOM   6583 H19  LIG     1     -10.001  -3.800  23.536  1.00  0.00      LIG  
ATOM   6584 H20  LIG     1     -11.487  -3.051  24.095  1.00  0.00      LIG  
ATOM   6585 H21  LIG     1      -9.977  -2.173  24.228  1.00  0.00      LIG  
ATOM   6586 H22  LIG     1     -13.498  -0.579  21.437  1.00  0.00      LIG  
ATOM   6587 H23  LIG     1     -13.682  -1.459  22.975  1.00  0.00      LIG  
ATOM   6588 H24  LIG     1      -5.753  -3.116  17.463  1.00  0.00      LIG  
ATOM   6589 H25  LIG     1      -5.140  -4.020  18.855  1.00  0.00      LIG  
ATOM   6590 H26  LIG     1      -2.979  -2.161  20.825  1.00  0.00      LIG  
ATOM   6591 H27  LIG     1      -3.960  -3.604  20.791  1.00  0.00      LIG  
ATOM   6592 H28  LIG     1      -3.982  -2.557  22.222  1.00  0.00      LIG  
ATOM   6593 H29  LIG     1      -4.614  -0.063  21.865  1.00  0.00      LIG  
ATOM   6594 H30  LIG     1      -5.249   0.443  20.279  1.00  0.00      LIG  
ATOM   6595 H31  LIG     1      -3.603  -0.141  20.433  1.00  0.00      LIG  
ATOM   6596 H32  LIG     1     -15.005  -2.507  20.993  1.00  0.00      LIG  
ATOM   6597 H33  LIG     1      -9.189  -5.919  20.751  1.00  0.00      LIG  
ATOM   6598 H34  LIG     1     -13.866  -5.320  20.893  1.00  0.00      LIG  
ATOM   6599 H35  LIG     1     -15.543  -4.836  20.754  1.00  0.00      LIG  
ATOM   6600 H36  LIG     1     -13.297  -3.885  18.894  1.00  0.00      LIG  
ATOM   6601 H37  LIG     1     -15.018  -3.501  18.786  1.00  0.00      LIG  
ATOM   6602 H38  LIG     1     -13.825  -2.196  18.856  1.00  0.00      LIG  
ATOM   6603 H39  LIG     1     -13.821  -4.452  23.240  1.00  0.00      LIG  
ATOM   6604 H40  LIG     1     -16.218  -6.179  22.608  1.00  0.00      LIG  
ATOM   6605 H41  LIG     1     -15.333  -2.816  22.897  1.00  0.00      LIG  
ATOM   6606 H42  LIG     1     -15.037  -5.853  26.664  1.00  0.00      LIG  
ATOM   6607 H43  LIG     1     -14.433  -4.706  25.489  1.00  0.00      LIG  
ATOM   6608 H44  LIG     1     -13.713  -6.327  25.599  1.00  0.00      LIG  
ATOM   6609 H45  LIG     1     -16.677  -8.157  24.263  1.00  0.00      LIG  
ATOM   6610 H46  LIG     1     -15.009  -8.349  24.848  1.00  0.00      LIG  
ATOM   6611 H47  LIG     1     -16.309  -7.878  25.958  1.00  0.00      LIG  
ATOM   6612 H48  LIG     1     -17.052  -5.690  25.866  1.00  0.00      LIG  
ATOM   6613 H49  LIG     1     -12.928  -8.545  21.204  1.00  0.00      LIG  
ATOM   6614 H50  LIG     1     -12.781  -9.308  22.826  1.00  0.00      LIG  
ATOM   6615 H51  LIG     1     -11.457  -8.308  22.161  1.00  0.00      LIG  
TER
REMARK  Energy: 62.3847
REMARK  SimpleFitness: 62.3847
REMARK  FullFitness: -1573.335
REMARK  InterFull: -26.2908
REMARK  IntraFull: 99.3338
REMARK  solvFull: -1932.11
REMARK  surfFull: 285.732
REMARK  extraFull: 0.0
REMARK  deltaGcompsolvpol: -1932.11
REMARK  deltaGcompsolvnonpol: 285.732
REMARK  deltaGprotsolvpol: -1938.72
REMARK  deltaGprotsolvnonpol: 281.59
REMARK  deltaGligsolvpol: -11.4144
REMARK  deltaGligsolvnonpol: 16.3997
REMARK  deltaGvdw: -26.2908
REMARK  deltaGelec: 0.0
REMARK  deltaG: -6.5335956
REMARK  Cluster: 1
REMARK  ClusterRank: 3
ATOM   6526 O    LIG     1      -9.308  -5.473  19.895  1.00  0.00      LIG  
ATOM   6527 O1   LIG     1      -4.397  -1.256  18.326  1.00  0.00      LIG  
ATOM   6528 O2   LIG     1     -15.701  -3.679  23.159  1.00  0.00      LIG  
ATOM   6529 O3   LIG     1     -14.469  -7.157  22.620  1.00  0.00      LIG  
ATOM   6530 O4   LIG     1     -16.887  -5.600  24.913  1.00  0.00      LIG  
ATOM   6531 O5   LIG     1     -12.453  -6.424  23.521  1.00  0.00      LIG  
ATOM   6532 C    LIG     1      -9.498  -1.970  21.366  1.00  0.00      LIG  
ATOM   6533 C1   LIG     1      -8.800  -3.315  21.043  1.00  0.00      LIG  
ATOM   6534 C2   LIG     1      -7.292  -3.247  20.585  1.00  0.00      LIG  
ATOM   6535 C3   LIG     1     -10.786  -2.230  22.204  1.00  0.00      LIG  
ATOM   6536 C4   LIG     1      -6.463  -2.078  21.219  1.00  0.00      LIG  
ATOM   6537 C5   LIG     1      -8.553  -1.098  22.161  1.00  0.00      LIG  
ATOM   6538 C6   LIG     1      -9.785  -4.164  20.185  1.00  0.00      LIG  
ATOM   6539 C7   LIG     1      -7.286  -0.814  21.409  1.00  0.00      LIG  
ATOM   6540 C8   LIG     1     -11.699  -3.124  21.447  1.00  0.00      LIG  
ATOM   6541 C9   LIG     1      -5.088  -1.732  20.555  1.00  0.00      LIG  
ATOM   6542 C10  LIG     1      -7.166  -3.251  19.058  1.00  0.00      LIG  
ATOM   6543 C11  LIG     1     -11.643  -0.989  22.464  1.00  0.00      LIG  
ATOM   6544 C12  LIG     1     -11.119  -4.383  20.897  1.00  0.00      LIG  
ATOM   6545 C13  LIG     1      -9.865  -1.197  20.084  1.00  0.00      LIG  
ATOM   6546 C14  LIG     1      -6.653  -4.535  21.119  1.00  0.00      LIG  
ATOM   6547 C15  LIG     1     -12.946  -2.642  21.380  1.00  0.00      LIG  
ATOM   6548 C16  LIG     1     -10.540  -2.852  23.583  1.00  0.00      LIG  
ATOM   6549 C17  LIG     1     -13.062  -1.346  22.083  1.00  0.00      LIG  
ATOM   6550 C18  LIG     1      -5.746  -3.163  18.555  1.00  0.00      LIG  
ATOM   6551 C19  LIG     1      -5.120  -1.913  19.060  1.00  0.00      LIG  
ATOM   6552 C20  LIG     1      -3.947  -2.568  21.129  1.00  0.00      LIG  
ATOM   6553 C21  LIG     1      -4.625  -0.293  20.796  1.00  0.00      LIG  
ATOM   6554 C22  LIG     1     -14.190  -3.192  20.746  1.00  0.00      LIG  
ATOM   6555 C23  LIG     1     -14.593  -4.581  21.234  1.00  0.00      LIG  
ATOM   6556 C24  LIG     1     -14.071  -3.192  19.235  1.00  0.00      LIG  
ATOM   6557 C25  LIG     1     -14.770  -4.674  22.750  1.00  0.00      LIG  
ATOM   6558 C26  LIG     1     -15.273  -6.078  23.151  1.00  0.00      LIG  
ATOM   6559 C27  LIG     1     -15.664  -6.284  24.641  1.00  0.00      LIG  
ATOM   6560 C28  LIG     1     -14.647  -5.766  25.646  1.00  0.00      LIG  
ATOM   6561 C29  LIG     1     -15.921  -7.753  24.942  1.00  0.00      LIG  
ATOM   6562 C30  LIG     1     -13.119  -7.205  22.856  1.00  0.00      LIG  
ATOM   6563 C31  LIG     1     -12.541  -8.429  22.220  1.00  0.00      LIG  
ATOM   6564 H    LIG     1      -8.720  -3.850  21.989  1.00  0.00      LIG  
ATOM   6565 H1   LIG     1      -6.232  -2.396  22.240  1.00  0.00      LIG  
ATOM   6566 H2   LIG     1      -8.277  -1.578  23.102  1.00  0.00      LIG  
ATOM   6567 H3   LIG     1      -9.032  -0.147  22.406  1.00  0.00      LIG  
ATOM   6568 H4   LIG     1      -9.965  -3.684  19.220  1.00  0.00      LIG  
ATOM   6569 H5   LIG     1      -7.463  -0.316  20.453  1.00  0.00      LIG  
ATOM   6570 H6   LIG     1      -6.759  -0.100  22.044  1.00  0.00      LIG  
ATOM   6571 H7   LIG     1      -7.725  -2.418  18.637  1.00  0.00      LIG  
ATOM   6572 H8   LIG     1      -7.593  -4.163  18.638  1.00  0.00      LIG  
ATOM   6573 H9   LIG     1     -11.331  -0.109  21.901  1.00  0.00      LIG  
ATOM   6574 H10  LIG     1     -11.604  -0.692  23.516  1.00  0.00      LIG  
ATOM   6575 H11  LIG     1     -10.973  -5.084  21.724  1.00  0.00      LIG  
ATOM   6576 H12  LIG     1     -11.814  -4.880  20.215  1.00  0.00      LIG  
ATOM   6577 H13  LIG     1      -9.048  -1.169  19.368  1.00  0.00      LIG  
ATOM   6578 H14  LIG     1     -10.099  -0.154  20.307  1.00  0.00      LIG  
ATOM   6579 H15  LIG     1     -10.726  -1.620  19.561  1.00  0.00      LIG  
ATOM   6580 H16  LIG     1      -7.149  -5.433  20.759  1.00  0.00      LIG  
ATOM   6581 H17  LIG     1      -6.689  -4.553  22.211  1.00  0.00      LIG  
ATOM   6582 H18  LIG     1      -5.614  -4.650  20.826  1.00  0.00      LIG  
ATOM   6583 H19  LIG     1     -10.001  -3.800  23.536  1.00  0.00      LIG  
ATOM   6584 H20  LIG     1     -11.487  -3.051  24.095  1.00  0.00      LIG  
ATOM   6585 H21  LIG     1      -9.977  -2.173  24.228  1.00  0.00      LIG  
ATOM   6586 H22  LIG     1     -13.498  -0.579  21.437  1.00  0.00      LIG  
ATOM   6587 H23  LIG     1     -13.682  -1.459  22.975  1.00  0.00      LIG  
ATOM   6588 H24  LIG     1      -5.753  -3.116  17.463  1.00  0.00      LIG  
ATOM   6589 H25  LIG     1      -5.140  -4.020  18.855  1.00  0.00      LIG  
ATOM   6590 H26  LIG     1      -2.979  -2.161  20.825  1.00  0.00      LIG  
ATOM   6591 H27  LIG     1      -3.960  -3.604  20.791  1.00  0.00      LIG  
ATOM   6592 H28  LIG     1      -3.982  -2.557  22.222  1.00  0.00      LIG  
ATOM   6593 H29  LIG     1      -4.614  -0.063  21.865  1.00  0.00      LIG  
ATOM   6594 H30  LIG     1      -5.249   0.443  20.279  1.00  0.00      LIG  
ATOM   6595 H31  LIG     1      -3.603  -0.141  20.433  1.00  0.00      LIG  
ATOM   6596 H32  LIG     1     -15.005  -2.507  20.993  1.00  0.00      LIG  
ATOM   6597 H33  LIG     1      -9.189  -5.919  20.751  1.00  0.00      LIG  
ATOM   6598 H34  LIG     1     -13.866  -5.320  20.893  1.00  0.00      LIG  
ATOM   6599 H35  LIG     1     -15.543  -4.836  20.754  1.00  0.00      LIG  
ATOM   6600 H36  LIG     1     -13.297  -3.885  18.894  1.00  0.00      LIG  
ATOM   6601 H37  LIG     1     -15.018  -3.501  18.786  1.00  0.00      LIG  
ATOM   6602 H38  LIG     1     -13.825  -2.196  18.856  1.00  0.00      LIG  
ATOM   6603 H39  LIG     1     -13.821  -4.452  23.240  1.00  0.00      LIG  
ATOM   6604 H40  LIG     1     -16.218  -6.179  22.608  1.00  0.00      LIG  
ATOM   6605 H41  LIG     1     -15.333  -2.816  22.897  1.00  0.00      LIG  
ATOM   6606 H42  LIG     1     -15.037  -5.853  26.664  1.00  0.00      LIG  
ATOM   6607 H43  LIG     1     -14.433  -4.706  25.489  1.00  0.00      LIG  
ATOM   6608 H44  LIG     1     -13.713  -6.327  25.599  1.00  0.00      LIG  
ATOM   6609 H45  LIG     1     -16.677  -8.157  24.263  1.00  0.00      LIG  
ATOM   6610 H46  LIG     1     -15.009  -8.349  24.848  1.00  0.00      LIG  
ATOM   6611 H47  LIG     1     -16.309  -7.878  25.958  1.00  0.00      LIG  
ATOM   6612 H48  LIG     1     -17.052  -5.690  25.866  1.00  0.00      LIG  
ATOM   6613 H49  LIG     1     -12.928  -8.545  21.204  1.00  0.00      LIG  
ATOM   6614 H50  LIG     1     -12.781  -9.308  22.826  1.00  0.00      LIG  
ATOM   6615 H51  LIG     1     -11.457  -8.308  22.161  1.00  0.00      LIG  
TER
REMARK  Energy: 62.5855
REMARK  SimpleFitness: 62.5855
REMARK  FullFitness: -1572.7986
REMARK  InterFull: -26.2799
REMARK  IntraFull: 99.6663
REMARK  solvFull: -1931.87
REMARK  surfFull: 285.685
REMARK  extraFull: 0.0
REMARK  deltaGcompsolvpol: -1931.87
REMARK  deltaGcompsolvnonpol: 285.685
REMARK  deltaGprotsolvpol: -1938.72
REMARK  deltaGprotsolvnonpol: 281.59
REMARK  deltaGligsolvpol: -11.4488
REMARK  deltaGligsolvnonpol: 16.4571
REMARK  deltaGvdw: -26.2799
REMARK  deltaGelec: 0.0
REMARK  deltaG: -6.525648
REMARK  Cluster: 1
REMARK  ClusterRank: 4
ATOM   6526 O    LIG     1      -9.323  -5.603  19.993  1.00  0.00      LIG  
ATOM   6527 O1   LIG     1      -4.562  -1.321  18.103  1.00  0.00      LIG  
ATOM   6528 O2   LIG     1     -15.624  -3.669  23.173  1.00  0.00      LIG  
ATOM   6529 O3   LIG     1     -14.676  -7.218  22.540  1.00  0.00      LIG  
ATOM   6530 O4   LIG     1     -16.917  -5.505  24.904  1.00  0.00      LIG  
ATOM   6531 O5   LIG     1     -12.578  -6.698  23.392  1.00  0.00      LIG  
ATOM   6532 C    LIG     1      -9.414  -2.090  21.466  1.00  0.00      LIG  
ATOM   6533 C1   LIG     1      -8.739  -3.438  21.098  1.00  0.00      LIG  
ATOM   6534 C2   LIG     1      -7.267  -3.374  20.532  1.00  0.00      LIG  
ATOM   6535 C3   LIG     1     -10.666  -2.342  22.363  1.00  0.00      LIG  
ATOM   6536 C4   LIG     1      -6.383  -2.227  21.129  1.00  0.00      LIG  
ATOM   6537 C5   LIG     1      -8.413  -1.246  22.222  1.00  0.00      LIG  
ATOM   6538 C6   LIG     1      -9.778  -4.292  20.312  1.00  0.00      LIG  
ATOM   6539 C7   LIG     1      -7.181  -0.961  21.410  1.00  0.00      LIG  
ATOM   6540 C8   LIG     1     -11.609  -3.229  21.636  1.00  0.00      LIG  
ATOM   6541 C9   LIG     1      -5.059  -1.873  20.367  1.00  0.00      LIG  
ATOM   6542 C10  LIG     1      -7.258  -3.345  19.000  1.00  0.00      LIG  
ATOM   6543 C11  LIG     1     -11.514  -1.099  22.660  1.00  0.00      LIG  
ATOM   6544 C12  LIG     1     -11.052  -4.510  21.121  1.00  0.00      LIG  
ATOM   6545 C13  LIG     1      -9.842  -1.298  20.214  1.00  0.00      LIG  
ATOM   6546 C14  LIG     1      -6.597  -4.678  20.981  1.00  0.00      LIG  
ATOM   6547 C15  LIG     1     -12.829  -2.700  21.504  1.00  0.00      LIG  
ATOM   6548 C16  LIG     1     -10.361  -2.964  23.729  1.00  0.00      LIG  
ATOM   6549 C17  LIG     1     -12.898  -1.346  22.097  1.00  0.00      LIG  
ATOM   6550 C18  LIG     1      -5.885  -3.243  18.385  1.00  0.00      LIG  
ATOM   6551 C19  LIG     1      -5.219  -2.005  18.874  1.00  0.00      LIG  
ATOM   6552 C20  LIG     1      -3.880  -2.737  20.808  1.00  0.00      LIG  
ATOM   6553 C21  LIG     1      -4.564  -0.449  20.620  1.00  0.00      LIG  
ATOM   6554 C22  LIG     1     -14.057  -3.209  20.807  1.00  0.00      LIG  
ATOM   6555 C23  LIG     1     -14.537  -4.589  21.249  1.00  0.00      LIG  
ATOM   6556 C24  LIG     1     -13.844  -3.210  19.307  1.00  0.00      LIG  
ATOM   6557 C25  LIG     1     -14.751  -4.713  22.756  1.00  0.00      LIG  
ATOM   6558 C26  LIG     1     -15.371  -6.083  23.108  1.00  0.00      LIG  
ATOM   6559 C27  LIG     1     -15.769  -6.294  24.595  1.00  0.00      LIG  
ATOM   6560 C28  LIG     1     -14.699  -5.907  25.602  1.00  0.00      LIG  
ATOM   6561 C29  LIG     1     -16.171  -7.735  24.856  1.00  0.00      LIG  
ATOM   6562 C30  LIG     1     -13.332  -7.403  22.741  1.00  0.00      LIG  
ATOM   6563 C31  LIG     1     -12.910  -8.706  22.133  1.00  0.00      LIG  
ATOM   6564 H    LIG     1      -8.595  -3.968  22.040  1.00  0.00      LIG  
ATOM   6565 H1   LIG     1      -6.076  -2.572  22.120  1.00  0.00      LIG  
ATOM   6566 H2   LIG     1      -8.095  -1.748  23.138  1.00  0.00      LIG  
ATOM   6567 H3   LIG     1      -8.864  -0.294  22.512  1.00  0.00      LIG  
ATOM   6568 H4   LIG     1     -10.028  -3.813  19.361  1.00  0.00      LIG  
ATOM   6569 H5   LIG     1      -7.407  -0.430  20.483  1.00  0.00      LIG  
ATOM   6570 H6   LIG     1      -6.604  -0.276  22.034  1.00  0.00      LIG  
ATOM   6571 H7   LIG     1      -7.843  -2.500  18.645  1.00  0.00      LIG  
ATOM   6572 H8   LIG     1      -7.722  -4.245  18.594  1.00  0.00      LIG  
ATOM   6573 H9   LIG     1     -11.099  -0.173  22.258  1.00  0.00      LIG  
ATOM   6574 H10  LIG     1     -11.596  -0.938  23.739  1.00  0.00      LIG  
ATOM   6575 H11  LIG     1     -10.837  -5.168  21.969  1.00  0.00      LIG  
ATOM   6576 H12  LIG     1     -11.779  -5.051  20.512  1.00  0.00      LIG  
ATOM   6577 H13  LIG     1      -9.048  -1.213  19.477  1.00  0.00      LIG  
ATOM   6578 H14  LIG     1     -10.119  -0.273  20.467  1.00  0.00      LIG  
ATOM   6579 H15  LIG     1     -10.694  -1.747  19.698  1.00  0.00      LIG  
ATOM   6580 H16  LIG     1      -7.076  -5.561  20.567  1.00  0.00      LIG  
ATOM   6581 H17  LIG     1      -6.619  -4.762  22.071  1.00  0.00      LIG  
ATOM   6582 H18  LIG     1      -5.561  -4.753  20.672  1.00  0.00      LIG  
ATOM   6583 H19  LIG     1      -9.796  -3.896  23.657  1.00  0.00      LIG  
ATOM   6584 H20  LIG     1     -11.288  -3.193  24.264  1.00  0.00      LIG  
ATOM   6585 H21  LIG     1      -9.798  -2.272  24.360  1.00  0.00      LIG  
ATOM   6586 H22  LIG     1     -13.146  -0.603  21.334  1.00  0.00      LIG  
ATOM   6587 H23  LIG     1     -13.648  -1.305  22.889  1.00  0.00      LIG  
ATOM   6588 H24  LIG     1      -5.982  -3.163  17.299  1.00  0.00      LIG  
ATOM   6589 H25  LIG     1      -5.259  -4.110  18.610  1.00  0.00      LIG  
ATOM   6590 H26  LIG     1      -2.934  -2.303  20.472  1.00  0.00      LIG  
ATOM   6591 H27  LIG     1      -3.906  -3.748  20.398  1.00  0.00      LIG  
ATOM   6592 H28  LIG     1      -3.844  -2.805  21.899  1.00  0.00      LIG  
ATOM   6593 H29  LIG     1      -4.462  -0.261  21.692  1.00  0.00      LIG  
ATOM   6594 H30  LIG     1      -5.222   0.311  20.186  1.00  0.00      LIG  
ATOM   6595 H31  LIG     1      -3.576  -0.289  20.177  1.00  0.00      LIG  
ATOM   6596 H32  LIG     1     -14.862  -2.499  21.016  1.00  0.00      LIG  
ATOM   6597 H33  LIG     1      -9.164  -6.051  20.842  1.00  0.00      LIG  
ATOM   6598 H34  LIG     1     -13.840  -5.354  20.904  1.00  0.00      LIG  
ATOM   6599 H35  LIG     1     -15.487  -4.783  20.741  1.00  0.00      LIG  
ATOM   6600 H36  LIG     1     -13.067  -3.924  19.019  1.00  0.00      LIG  
ATOM   6601 H37  LIG     1     -14.767  -3.495  18.798  1.00  0.00      LIG  
ATOM   6602 H38  LIG     1     -13.545  -2.220  18.947  1.00  0.00      LIG  
ATOM   6603 H39  LIG     1     -13.799  -4.575  23.275  1.00  0.00      LIG  
ATOM   6604 H40  LIG     1     -16.322  -6.085  22.566  1.00  0.00      LIG  
ATOM   6605 H41  LIG     1     -15.227  -2.825  22.894  1.00  0.00      LIG  
ATOM   6606 H42  LIG     1     -15.081  -6.022  26.621  1.00  0.00      LIG  
ATOM   6607 H43  LIG     1     -14.412  -4.857  25.499  1.00  0.00      LIG  
ATOM   6608 H44  LIG     1     -13.810  -6.533  25.505  1.00  0.00      LIG  
ATOM   6609 H45  LIG     1     -16.980  -8.030  24.183  1.00  0.00      LIG  
ATOM   6610 H46  LIG     1     -15.329  -8.418  24.720  1.00  0.00      LIG  
ATOM   6611 H47  LIG     1     -16.551  -7.850  25.875  1.00  0.00      LIG  
ATOM   6612 H48  LIG     1     -17.087  -5.623  25.854  1.00  0.00      LIG  
ATOM   6613 H49  LIG     1     -13.490  -8.913  21.229  1.00  0.00      LIG  
ATOM   6614 H50  LIG     1     -13.047  -9.510  22.861  1.00  0.00      LIG  
ATOM   6615 H51  LIG     1     -11.858  -8.636  21.847  1.00  0.00      LIG  
TER
REMARK  Energy: 62.5855
REMARK  SimpleFitness: 62.5855
REMARK  FullFitness: -1572.7986
REMARK  InterFull: -26.2799
REMARK  IntraFull: 99.6663
REMARK  solvFull: -1931.87
REMARK  surfFull: 285.685
REMARK  extraFull: 0.0
REMARK  deltaGcompsolvpol: -1931.87
REMARK  deltaGcompsolvnonpol: 285.685
REMARK  deltaGprotsolvpol: -1938.72
REMARK  deltaGprotsolvnonpol: 281.59
REMARK  deltaGligsolvpol: -11.4488
REMARK  deltaGligsolvnonpol: 16.4571
REMARK  deltaGvdw: -26.2799
REMARK  deltaGelec: 0.0
REMARK  deltaG: -6.525648
REMARK  Cluster: 1
REMARK  ClusterRank: 5
ATOM   6526 O    LIG     1      -9.323  -5.603  19.993  1.00  0.00      LIG  
ATOM   6527 O1   LIG     1      -4.562  -1.321  18.103  1.00  0.00      LIG  
ATOM   6528 O2   LIG     1     -15.624  -3.669  23.173  1.00  0.00      LIG  
ATOM   6529 O3   LIG     1     -14.676  -7.218  22.540  1.00  0.00      LIG  
ATOM   6530 O4   LIG     1     -16.917  -5.505  24.904  1.00  0.00      LIG  
ATOM   6531 O5   LIG     1     -12.578  -6.698  23.392  1.00  0.00      LIG  
ATOM   6532 C    LIG     1      -9.414  -2.090  21.466  1.00  0.00      LIG  
ATOM   6533 C1   LIG     1      -8.739  -3.438  21.098  1.00  0.00      LIG  
ATOM   6534 C2   LIG     1      -7.267  -3.374  20.532  1.00  0.00      LIG  
ATOM   6535 C3   LIG     1     -10.666  -2.342  22.363  1.00  0.00      LIG  
ATOM   6536 C4   LIG     1      -6.383  -2.227  21.129  1.00  0.00      LIG  
ATOM   6537 C5   LIG     1      -8.413  -1.246  22.222  1.00  0.00      LIG  
ATOM   6538 C6   LIG     1      -9.778  -4.292  20.312  1.00  0.00      LIG  
ATOM   6539 C7   LIG     1      -7.181  -0.961  21.410  1.00  0.00      LIG  
ATOM   6540 C8   LIG     1     -11.609  -3.229  21.636  1.00  0.00      LIG  
ATOM   6541 C9   LIG     1      -5.059  -1.873  20.367  1.00  0.00      LIG  
ATOM   6542 C10  LIG     1      -7.258  -3.345  19.000  1.00  0.00      LIG  
ATOM   6543 C11  LIG     1     -11.514  -1.099  22.660  1.00  0.00      LIG  
ATOM   6544 C12  LIG     1     -11.052  -4.510  21.121  1.00  0.00      LIG  
ATOM   6545 C13  LIG     1      -9.842  -1.298  20.214  1.00  0.00      LIG  
ATOM   6546 C14  LIG     1      -6.597  -4.678  20.981  1.00  0.00      LIG  
ATOM   6547 C15  LIG     1     -12.829  -2.700  21.504  1.00  0.00      LIG  
ATOM   6548 C16  LIG     1     -10.361  -2.964  23.729  1.00  0.00      LIG  
ATOM   6549 C17  LIG     1     -12.898  -1.346  22.097  1.00  0.00      LIG  
ATOM   6550 C18  LIG     1      -5.885  -3.243  18.385  1.00  0.00      LIG  
ATOM   6551 C19  LIG     1      -5.219  -2.005  18.874  1.00  0.00      LIG  
ATOM   6552 C20  LIG     1      -3.880  -2.737  20.808  1.00  0.00      LIG  
ATOM   6553 C21  LIG     1      -4.564  -0.449  20.620  1.00  0.00      LIG  
ATOM   6554 C22  LIG     1     -14.057  -3.209  20.807  1.00  0.00      LIG  
ATOM   6555 C23  LIG     1     -14.537  -4.589  21.249  1.00  0.00      LIG  
ATOM   6556 C24  LIG     1     -13.844  -3.210  19.307  1.00  0.00      LIG  
ATOM   6557 C25  LIG     1     -14.751  -4.713  22.756  1.00  0.00      LIG  
ATOM   6558 C26  LIG     1     -15.371  -6.083  23.108  1.00  0.00      LIG  
ATOM   6559 C27  LIG     1     -15.769  -6.294  24.595  1.00  0.00      LIG  
ATOM   6560 C28  LIG     1     -14.699  -5.907  25.602  1.00  0.00      LIG  
ATOM   6561 C29  LIG     1     -16.171  -7.735  24.856  1.00  0.00      LIG  
ATOM   6562 C30  LIG     1     -13.332  -7.403  22.741  1.00  0.00      LIG  
ATOM   6563 C31  LIG     1     -12.910  -8.706  22.133  1.00  0.00      LIG  
ATOM   6564 H    LIG     1      -8.595  -3.968  22.040  1.00  0.00      LIG  
ATOM   6565 H1   LIG     1      -6.076  -2.572  22.120  1.00  0.00      LIG  
ATOM   6566 H2   LIG     1      -8.095  -1.748  23.138  1.00  0.00      LIG  
ATOM   6567 H3   LIG     1      -8.864  -0.294  22.512  1.00  0.00      LIG  
ATOM   6568 H4   LIG     1     -10.028  -3.813  19.361  1.00  0.00      LIG  
ATOM   6569 H5   LIG     1      -7.407  -0.430  20.483  1.00  0.00      LIG  
ATOM   6570 H6   LIG     1      -6.604  -0.276  22.034  1.00  0.00      LIG  
ATOM   6571 H7   LIG     1      -7.843  -2.500  18.645  1.00  0.00      LIG  
ATOM   6572 H8   LIG     1      -7.722  -4.245  18.594  1.00  0.00      LIG  
ATOM   6573 H9   LIG     1     -11.099  -0.173  22.258  1.00  0.00      LIG  
ATOM   6574 H10  LIG     1     -11.596  -0.938  23.739  1.00  0.00      LIG  
ATOM   6575 H11  LIG     1     -10.837  -5.168  21.969  1.00  0.00      LIG  
ATOM   6576 H12  LIG     1     -11.779  -5.051  20.512  1.00  0.00      LIG  
ATOM   6577 H13  LIG     1      -9.048  -1.213  19.477  1.00  0.00      LIG  
ATOM   6578 H14  LIG     1     -10.119  -0.273  20.467  1.00  0.00      LIG  
ATOM   6579 H15  LIG     1     -10.694  -1.747  19.698  1.00  0.00      LIG  
ATOM   6580 H16  LIG     1      -7.076  -5.561  20.567  1.00  0.00      LIG  
ATOM   6581 H17  LIG     1      -6.619  -4.762  22.071  1.00  0.00      LIG  
ATOM   6582 H18  LIG     1      -5.561  -4.753  20.672  1.00  0.00      LIG  
ATOM   6583 H19  LIG     1      -9.796  -3.896  23.657  1.00  0.00      LIG  
ATOM   6584 H20  LIG     1     -11.288  -3.193  24.264  1.00  0.00      LIG  
ATOM   6585 H21  LIG     1      -9.798  -2.272  24.360  1.00  0.00      LIG  
ATOM   6586 H22  LIG     1     -13.146  -0.603  21.334  1.00  0.00      LIG  
ATOM   6587 H23  LIG     1     -13.648  -1.305  22.889  1.00  0.00      LIG  
ATOM   6588 H24  LIG     1      -5.982  -3.163  17.299  1.00  0.00      LIG  
ATOM   6589 H25  LIG     1      -5.259  -4.110  18.610  1.00  0.00      LIG  
ATOM   6590 H26  LIG     1      -2.934  -2.303  20.472  1.00  0.00      LIG  
ATOM   6591 H27  LIG     1      -3.906  -3.748  20.398  1.00  0.00      LIG  
ATOM   6592 H28  LIG     1      -3.844  -2.805  21.899  1.00  0.00      LIG  
ATOM   6593 H29  LIG     1      -4.462  -0.261  21.692  1.00  0.00      LIG  
ATOM   6594 H30  LIG     1      -5.222   0.311  20.186  1.00  0.00      LIG  
ATOM   6595 H31  LIG     1      -3.576  -0.289  20.177  1.00  0.00      LIG  
ATOM   6596 H32  LIG     1     -14.862  -2.499  21.016  1.00  0.00      LIG  
ATOM   6597 H33  LIG     1      -9.164  -6.051  20.842  1.00  0.00      LIG  
ATOM   6598 H34  LIG     1     -13.840  -5.354  20.904  1.00  0.00      LIG  
ATOM   6599 H35  LIG     1     -15.487  -4.783  20.741  1.00  0.00      LIG  
ATOM   6600 H36  LIG     1     -13.067  -3.924  19.019  1.00  0.00      LIG  
ATOM   6601 H37  LIG     1     -14.767  -3.495  18.798  1.00  0.00      LIG  
ATOM   6602 H38  LIG     1     -13.545  -2.220  18.947  1.00  0.00      LIG  
ATOM   6603 H39  LIG     1     -13.799  -4.575  23.275  1.00  0.00      LIG  
ATOM   6604 H40  LIG     1     -16.322  -6.085  22.566  1.00  0.00      LIG  
ATOM   6605 H41  LIG     1     -15.227  -2.825  22.894  1.00  0.00      LIG  
ATOM   6606 H42  LIG     1     -15.081  -6.022  26.621  1.00  0.00      LIG  
ATOM   6607 H43  LIG     1     -14.412  -4.857  25.499  1.00  0.00      LIG  
ATOM   6608 H44  LIG     1     -13.810  -6.533  25.505  1.00  0.00      LIG  
ATOM   6609 H45  LIG     1     -16.980  -8.030  24.183  1.00  0.00      LIG  
ATOM   6610 H46  LIG     1     -15.329  -8.418  24.720  1.00  0.00      LIG  
ATOM   6611 H47  LIG     1     -16.551  -7.850  25.875  1.00  0.00      LIG  
ATOM   6612 H48  LIG     1     -17.087  -5.623  25.854  1.00  0.00      LIG  
ATOM   6613 H49  LIG     1     -13.490  -8.913  21.229  1.00  0.00      LIG  
ATOM   6614 H50  LIG     1     -13.047  -9.510  22.861  1.00  0.00      LIG  
ATOM   6615 H51  LIG     1     -11.858  -8.636  21.847  1.00  0.00      LIG  
TER
REMARK  Energy: 62.5855
REMARK  SimpleFitness: 62.5855
REMARK  FullFitness: -1572.7986
REMARK  InterFull: -26.2799
REMARK  IntraFull: 99.6663
REMARK  solvFull: -1931.87
REMARK  surfFull: 285.685
REMARK  extraFull: 0.0
REMARK  deltaGcompsolvpol: -1931.87
REMARK  deltaGcompsolvnonpol: 285.685
REMARK  deltaGprotsolvpol: -1938.72
REMARK  deltaGprotsolvnonpol: 281.59
REMARK  deltaGligsolvpol: -11.4488
REMARK  deltaGligsolvnonpol: 16.4571
REMARK  deltaGvdw: -26.2799
REMARK  deltaGelec: 0.0
REMARK  deltaG: -6.525648
REMARK  Cluster: 1
REMARK  ClusterRank: 6
ATOM   6526 O    LIG     1      -9.323  -5.603  19.993  1.00  0.00      LIG  
ATOM   6527 O1   LIG     1      -4.562  -1.321  18.103  1.00  0.00      LIG  
ATOM   6528 O2   LIG     1     -15.624  -3.669  23.173  1.00  0.00      LIG  
ATOM   6529 O3   LIG     1     -14.676  -7.218  22.540  1.00  0.00      LIG  
ATOM   6530 O4   LIG     1     -16.917  -5.505  24.904  1.00  0.00      LIG  
ATOM   6531 O5   LIG     1     -12.578  -6.698  23.392  1.00  0.00      LIG  
ATOM   6532 C    LIG     1      -9.414  -2.090  21.466  1.00  0.00      LIG  
ATOM   6533 C1   LIG     1      -8.739  -3.438  21.098  1.00  0.00      LIG  
ATOM   6534 C2   LIG     1      -7.267  -3.374  20.532  1.00  0.00      LIG  
ATOM   6535 C3   LIG     1     -10.666  -2.342  22.363  1.00  0.00      LIG  
ATOM   6536 C4   LIG     1      -6.383  -2.227  21.129  1.00  0.00      LIG  
ATOM   6537 C5   LIG     1      -8.413  -1.246  22.222  1.00  0.00      LIG  
ATOM   6538 C6   LIG     1      -9.778  -4.292  20.312  1.00  0.00      LIG  
ATOM   6539 C7   LIG     1      -7.181  -0.961  21.410  1.00  0.00      LIG  
ATOM   6540 C8   LIG     1     -11.609  -3.229  21.636  1.00  0.00      LIG  
ATOM   6541 C9   LIG     1      -5.059  -1.873  20.367  1.00  0.00      LIG  
ATOM   6542 C10  LIG     1      -7.258  -3.345  19.000  1.00  0.00      LIG  
ATOM   6543 C11  LIG     1     -11.514  -1.099  22.660  1.00  0.00      LIG  
ATOM   6544 C12  LIG     1     -11.052  -4.510  21.121  1.00  0.00      LIG  
ATOM   6545 C13  LIG     1      -9.842  -1.298  20.214  1.00  0.00      LIG  
ATOM   6546 C14  LIG     1      -6.597  -4.678  20.981  1.00  0.00      LIG  
ATOM   6547 C15  LIG     1     -12.829  -2.700  21.504  1.00  0.00      LIG  
ATOM   6548 C16  LIG     1     -10.361  -2.964  23.729  1.00  0.00      LIG  
ATOM   6549 C17  LIG     1     -12.898  -1.346  22.097  1.00  0.00      LIG  
ATOM   6550 C18  LIG     1      -5.885  -3.243  18.385  1.00  0.00      LIG  
ATOM   6551 C19  LIG     1      -5.219  -2.005  18.874  1.00  0.00      LIG  
ATOM   6552 C20  LIG     1      -3.880  -2.737  20.808  1.00  0.00      LIG  
ATOM   6553 C21  LIG     1      -4.564  -0.449  20.620  1.00  0.00      LIG  
ATOM   6554 C22  LIG     1     -14.057  -3.209  20.807  1.00  0.00      LIG  
ATOM   6555 C23  LIG     1     -14.537  -4.589  21.249  1.00  0.00      LIG  
ATOM   6556 C24  LIG     1     -13.844  -3.210  19.307  1.00  0.00      LIG  
ATOM   6557 C25  LIG     1     -14.751  -4.713  22.756  1.00  0.00      LIG  
ATOM   6558 C26  LIG     1     -15.371  -6.083  23.108  1.00  0.00      LIG  
ATOM   6559 C27  LIG     1     -15.769  -6.294  24.595  1.00  0.00      LIG  
ATOM   6560 C28  LIG     1     -14.699  -5.907  25.602  1.00  0.00      LIG  
ATOM   6561 C29  LIG     1     -16.171  -7.735  24.856  1.00  0.00      LIG  
ATOM   6562 C30  LIG     1     -13.332  -7.403  22.741  1.00  0.00      LIG  
ATOM   6563 C31  LIG     1     -12.910  -8.706  22.133  1.00  0.00      LIG  
ATOM   6564 H    LIG     1      -8.595  -3.968  22.040  1.00  0.00      LIG  
ATOM   6565 H1   LIG     1      -6.076  -2.572  22.120  1.00  0.00      LIG  
ATOM   6566 H2   LIG     1      -8.095  -1.748  23.138  1.00  0.00      LIG  
ATOM   6567 H3   LIG     1      -8.864  -0.294  22.512  1.00  0.00      LIG  
ATOM   6568 H4   LIG     1     -10.028  -3.813  19.361  1.00  0.00      LIG  
ATOM   6569 H5   LIG     1      -7.407  -0.430  20.483  1.00  0.00      LIG  
ATOM   6570 H6   LIG     1      -6.604  -0.276  22.034  1.00  0.00      LIG  
ATOM   6571 H7   LIG     1      -7.843  -2.500  18.645  1.00  0.00      LIG  
ATOM   6572 H8   LIG     1      -7.722  -4.245  18.594  1.00  0.00      LIG  
ATOM   6573 H9   LIG     1     -11.099  -0.173  22.258  1.00  0.00      LIG  
ATOM   6574 H10  LIG     1     -11.596  -0.938  23.739  1.00  0.00      LIG  
ATOM   6575 H11  LIG     1     -10.837  -5.168  21.969  1.00  0.00      LIG  
ATOM   6576 H12  LIG     1     -11.779  -5.051  20.512  1.00  0.00      LIG  
ATOM   6577 H13  LIG     1      -9.048  -1.213  19.477  1.00  0.00      LIG  
ATOM   6578 H14  LIG     1     -10.119  -0.273  20.467  1.00  0.00      LIG  
ATOM   6579 H15  LIG     1     -10.694  -1.747  19.698  1.00  0.00      LIG  
ATOM   6580 H16  LIG     1      -7.076  -5.561  20.567  1.00  0.00      LIG  
ATOM   6581 H17  LIG     1      -6.619  -4.762  22.071  1.00  0.00      LIG  
ATOM   6582 H18  LIG     1      -5.561  -4.753  20.672  1.00  0.00      LIG  
ATOM   6583 H19  LIG     1      -9.796  -3.896  23.657  1.00  0.00      LIG  
ATOM   6584 H20  LIG     1     -11.288  -3.193  24.264  1.00  0.00      LIG  
ATOM   6585 H21  LIG     1      -9.798  -2.272  24.360  1.00  0.00      LIG  
ATOM   6586 H22  LIG     1     -13.146  -0.603  21.334  1.00  0.00      LIG  
ATOM   6587 H23  LIG     1     -13.648  -1.305  22.889  1.00  0.00      LIG  
ATOM   6588 H24  LIG     1      -5.982  -3.163  17.299  1.00  0.00      LIG  
ATOM   6589 H25  LIG     1      -5.259  -4.110  18.610  1.00  0.00      LIG  
ATOM   6590 H26  LIG     1      -2.934  -2.303  20.472  1.00  0.00      LIG  
ATOM   6591 H27  LIG     1      -3.906  -3.748  20.398  1.00  0.00      LIG  
ATOM   6592 H28  LIG     1      -3.844  -2.805  21.899  1.00  0.00      LIG  
ATOM   6593 H29  LIG     1      -4.462  -0.261  21.692  1.00  0.00      LIG  
ATOM   6594 H30  LIG     1      -5.222   0.311  20.186  1.00  0.00      LIG  
ATOM   6595 H31  LIG     1      -3.576  -0.289  20.177  1.00  0.00      LIG  
ATOM   6596 H32  LIG     1     -14.862  -2.499  21.016  1.00  0.00      LIG  
ATOM   6597 H33  LIG     1      -9.164  -6.051  20.842  1.00  0.00      LIG  
ATOM   6598 H34  LIG     1     -13.840  -5.354  20.904  1.00  0.00      LIG  
ATOM   6599 H35  LIG     1     -15.487  -4.783  20.741  1.00  0.00      LIG  
ATOM   6600 H36  LIG     1     -13.067  -3.924  19.019  1.00  0.00      LIG  
ATOM   6601 H37  LIG     1     -14.767  -3.495  18.798  1.00  0.00      LIG  
ATOM   6602 H38  LIG     1     -13.545  -2.220  18.947  1.00  0.00      LIG  
ATOM   6603 H39  LIG     1     -13.799  -4.575  23.275  1.00  0.00      LIG  
ATOM   6604 H40  LIG     1     -16.322  -6.085  22.566  1.00  0.00      LIG  
ATOM   6605 H41  LIG     1     -15.227  -2.825  22.894  1.00  0.00      LIG  
ATOM   6606 H42  LIG     1     -15.081  -6.022  26.621  1.00  0.00      LIG  
ATOM   6607 H43  LIG     1     -14.412  -4.857  25.499  1.00  0.00      LIG  
ATOM   6608 H44  LIG     1     -13.810  -6.533  25.505  1.00  0.00      LIG  
ATOM   6609 H45  LIG     1     -16.980  -8.030  24.183  1.00  0.00      LIG  
ATOM   6610 H46  LIG     1     -15.329  -8.418  24.720  1.00  0.00      LIG  
ATOM   6611 H47  LIG     1     -16.551  -7.850  25.875  1.00  0.00      LIG  
ATOM   6612 H48  LIG     1     -17.087  -5.623  25.854  1.00  0.00      LIG  
ATOM   6613 H49  LIG     1     -13.490  -8.913  21.229  1.00  0.00      LIG  
ATOM   6614 H50  LIG     1     -13.047  -9.510  22.861  1.00  0.00      LIG  
ATOM   6615 H51  LIG     1     -11.858  -8.636  21.847  1.00  0.00      LIG  
TER
REMARK  Energy: 62.5855
REMARK  SimpleFitness: 62.5855
REMARK  FullFitness: -1572.7986
REMARK  InterFull: -26.2799
REMARK  IntraFull: 99.6663
REMARK  solvFull: -1931.87
REMARK  surfFull: 285.685
REMARK  extraFull: 0.0
REMARK  deltaGcompsolvpol: -1931.87
REMARK  deltaGcompsolvnonpol: 285.685
REMARK  deltaGprotsolvpol: -1938.72
REMARK  deltaGprotsolvnonpol: 281.59
REMARK  deltaGligsolvpol: -11.4488
REMARK  deltaGligsolvnonpol: 16.4571
REMARK  deltaGvdw: -26.2799
REMARK  deltaGelec: 0.0
REMARK  deltaG: -6.525648
REMARK  Cluster: 1
REMARK  ClusterRank: 7
ATOM   6526 O    LIG     1      -9.323  -5.603  19.993  1.00  0.00      LIG  
ATOM   6527 O1   LIG     1      -4.562  -1.321  18.103  1.00  0.00      LIG  
ATOM   6528 O2   LIG     1     -15.624  -3.669  23.173  1.00  0.00      LIG  
ATOM   6529 O3   LIG     1     -14.676  -7.218  22.540  1.00  0.00      LIG  
ATOM   6530 O4   LIG     1     -16.917  -5.505  24.904  1.00  0.00      LIG  
ATOM   6531 O5   LIG     1     -12.578  -6.698  23.392  1.00  0.00      LIG  
ATOM   6532 C    LIG     1      -9.414  -2.090  21.466  1.00  0.00      LIG  
ATOM   6533 C1   LIG     1      -8.739  -3.438  21.098  1.00  0.00      LIG  
ATOM   6534 C2   LIG     1      -7.267  -3.374  20.532  1.00  0.00      LIG  
ATOM   6535 C3   LIG     1     -10.666  -2.342  22.363  1.00  0.00      LIG  
ATOM   6536 C4   LIG     1      -6.383  -2.227  21.129  1.00  0.00      LIG  
ATOM   6537 C5   LIG     1      -8.413  -1.246  22.222  1.00  0.00      LIG  
ATOM   6538 C6   LIG     1      -9.778  -4.292  20.312  1.00  0.00      LIG  
ATOM   6539 C7   LIG     1      -7.181  -0.961  21.410  1.00  0.00      LIG  
ATOM   6540 C8   LIG     1     -11.609  -3.229  21.636  1.00  0.00      LIG  
ATOM   6541 C9   LIG     1      -5.059  -1.873  20.367  1.00  0.00      LIG  
ATOM   6542 C10  LIG     1      -7.258  -3.345  19.000  1.00  0.00      LIG  
ATOM   6543 C11  LIG     1     -11.514  -1.099  22.660  1.00  0.00      LIG  
ATOM   6544 C12  LIG     1     -11.052  -4.510  21.121  1.00  0.00      LIG  
ATOM   6545 C13  LIG     1      -9.842  -1.298  20.214  1.00  0.00      LIG  
ATOM   6546 C14  LIG     1      -6.597  -4.678  20.981  1.00  0.00      LIG  
ATOM   6547 C15  LIG     1     -12.829  -2.700  21.504  1.00  0.00      LIG  
ATOM   6548 C16  LIG     1     -10.361  -2.964  23.729  1.00  0.00      LIG  
ATOM   6549 C17  LIG     1     -12.898  -1.346  22.097  1.00  0.00      LIG  
ATOM   6550 C18  LIG     1      -5.885  -3.243  18.385  1.00  0.00      LIG  
ATOM   6551 C19  LIG     1      -5.219  -2.005  18.874  1.00  0.00      LIG  
ATOM   6552 C20  LIG     1      -3.880  -2.737  20.808  1.00  0.00      LIG  
ATOM   6553 C21  LIG     1      -4.564  -0.449  20.620  1.00  0.00      LIG  
ATOM   6554 C22  LIG     1     -14.057  -3.209  20.807  1.00  0.00      LIG  
ATOM   6555 C23  LIG     1     -14.537  -4.589  21.249  1.00  0.00      LIG  
ATOM   6556 C24  LIG     1     -13.844  -3.210  19.307  1.00  0.00      LIG  
ATOM   6557 C25  LIG     1     -14.751  -4.713  22.756  1.00  0.00      LIG  
ATOM   6558 C26  LIG     1     -15.371  -6.083  23.108  1.00  0.00      LIG  
ATOM   6559 C27  LIG     1     -15.769  -6.294  24.595  1.00  0.00      LIG  
ATOM   6560 C28  LIG     1     -14.699  -5.907  25.602  1.00  0.00      LIG  
ATOM   6561 C29  LIG     1     -16.171  -7.735  24.856  1.00  0.00      LIG  
ATOM   6562 C30  LIG     1     -13.332  -7.403  22.741  1.00  0.00      LIG  
ATOM   6563 C31  LIG     1     -12.910  -8.706  22.133  1.00  0.00      LIG  
ATOM   6564 H    LIG     1      -8.595  -3.968  22.040  1.00  0.00      LIG  
ATOM   6565 H1   LIG     1      -6.076  -2.572  22.120  1.00  0.00      LIG  
ATOM   6566 H2   LIG     1      -8.095  -1.748  23.138  1.00  0.00      LIG  
ATOM   6567 H3   LIG     1      -8.864  -0.294  22.512  1.00  0.00      LIG  
ATOM   6568 H4   LIG     1     -10.028  -3.813  19.361  1.00  0.00      LIG  
ATOM   6569 H5   LIG     1      -7.407  -0.430  20.483  1.00  0.00      LIG  
ATOM   6570 H6   LIG     1      -6.604  -0.276  22.034  1.00  0.00      LIG  
ATOM   6571 H7   LIG     1      -7.843  -2.500  18.645  1.00  0.00      LIG  
ATOM   6572 H8   LIG     1      -7.722  -4.245  18.594  1.00  0.00      LIG  
ATOM   6573 H9   LIG     1     -11.099  -0.173  22.258  1.00  0.00      LIG  
ATOM   6574 H10  LIG     1     -11.596  -0.938  23.739  1.00  0.00      LIG  
ATOM   6575 H11  LIG     1     -10.837  -5.168  21.969  1.00  0.00      LIG  
ATOM   6576 H12  LIG     1     -11.779  -5.051  20.512  1.00  0.00      LIG  
ATOM   6577 H13  LIG     1      -9.048  -1.213  19.477  1.00  0.00      LIG  
ATOM   6578 H14  LIG     1     -10.119  -0.273  20.467  1.00  0.00      LIG  
ATOM   6579 H15  LIG     1     -10.694  -1.747  19.698  1.00  0.00      LIG  
ATOM   6580 H16  LIG     1      -7.076  -5.561  20.567  1.00  0.00      LIG  
ATOM   6581 H17  LIG     1      -6.619  -4.762  22.071  1.00  0.00      LIG  
ATOM   6582 H18  LIG     1      -5.561  -4.753  20.672  1.00  0.00      LIG  
ATOM   6583 H19  LIG     1      -9.796  -3.896  23.657  1.00  0.00      LIG  
ATOM   6584 H20  LIG     1     -11.288  -3.193  24.264  1.00  0.00      LIG  
ATOM   6585 H21  LIG     1      -9.798  -2.272  24.360  1.00  0.00      LIG  
ATOM   6586 H22  LIG     1     -13.146  -0.603  21.334  1.00  0.00      LIG  
ATOM   6587 H23  LIG     1     -13.648  -1.305  22.889  1.00  0.00      LIG  
ATOM   6588 H24  LIG     1      -5.982  -3.163  17.299  1.00  0.00      LIG  
ATOM   6589 H25  LIG     1      -5.259  -4.110  18.610  1.00  0.00      LIG  
ATOM   6590 H26  LIG     1      -2.934  -2.303  20.472  1.00  0.00      LIG  
ATOM   6591 H27  LIG     1      -3.906  -3.748  20.398  1.00  0.00      LIG  
ATOM   6592 H28  LIG     1      -3.844  -2.805  21.899  1.00  0.00      LIG  
ATOM   6593 H29  LIG     1      -4.462  -0.261  21.692  1.00  0.00      LIG  
ATOM   6594 H30  LIG     1      -5.222   0.311  20.186  1.00  0.00      LIG  
ATOM   6595 H31  LIG     1      -3.576  -0.289  20.177  1.00  0.00      LIG  
ATOM   6596 H32  LIG     1     -14.862  -2.499  21.016  1.00  0.00      LIG  
ATOM   6597 H33  LIG     1      -9.164  -6.051  20.842  1.00  0.00      LIG  
ATOM   6598 H34  LIG     1     -13.840  -5.354  20.904  1.00  0.00      LIG  
ATOM   6599 H35  LIG     1     -15.487  -4.783  20.741  1.00  0.00      LIG  
ATOM   6600 H36  LIG     1     -13.067  -3.924  19.019  1.00  0.00      LIG  
ATOM   6601 H37  LIG     1     -14.767  -3.495  18.798  1.00  0.00      LIG  
ATOM   6602 H38  LIG     1     -13.545  -2.220  18.947  1.00  0.00      LIG  
ATOM   6603 H39  LIG     1     -13.799  -4.575  23.275  1.00  0.00      LIG  
ATOM   6604 H40  LIG     1     -16.322  -6.085  22.566  1.00  0.00      LIG  
ATOM   6605 H41  LIG     1     -15.227  -2.825  22.894  1.00  0.00      LIG  
ATOM   6606 H42  LIG     1     -15.081  -6.022  26.621  1.00  0.00      LIG  
ATOM   6607 H43  LIG     1     -14.412  -4.857  25.499  1.00  0.00      LIG  
ATOM   6608 H44  LIG     1     -13.810  -6.533  25.505  1.00  0.00      LIG  
ATOM   6609 H45  LIG     1     -16.980  -8.030  24.183  1.00  0.00      LIG  
ATOM   6610 H46  LIG     1     -15.329  -8.418  24.720  1.00  0.00      LIG  
ATOM   6611 H47  LIG     1     -16.551  -7.850  25.875  1.00  0.00      LIG  
ATOM   6612 H48  LIG     1     -17.087  -5.623  25.854  1.00  0.00      LIG  
ATOM   6613 H49  LIG     1     -13.490  -8.913  21.229  1.00  0.00      LIG  
ATOM   6614 H50  LIG     1     -13.047  -9.510  22.861  1.00  0.00      LIG  
ATOM   6615 H51  LIG     1     -11.858  -8.636  21.847  1.00  0.00      LIG  
TER
REMARK  Energy: 62.5807
REMARK  SimpleFitness: 62.5807
REMARK  FullFitness: -1570.6272
REMARK  InterFull: -27.2422
REMARK  IntraFull: 109.388
REMARK  solvFull: -1935.34
REMARK  surfFull: 282.567
REMARK  extraFull: 0.0
REMARK  deltaGcompsolvpol: -1935.34
REMARK  deltaGcompsolvnonpol: 282.567
REMARK  deltaGprotsolvpol: -1938.72
REMARK  deltaGprotsolvnonpol: 281.59
REMARK  deltaGligsolvpol: -14.6254
REMARK  deltaGligsolvnonpol: 16.4736
REMARK  deltaGvdw: -27.2422
REMARK  deltaGelec: 0.0
REMARK  deltaG: -6.931161
REMARK  Cluster: 2
REMARK  ClusterRank: 0
ATOM   6526 O    LIG     1     -16.369  -4.724  24.032  1.00  0.00      LIG  
ATOM   6527 O1   LIG     1     -14.032 -11.002  24.038  1.00  0.00      LIG  
ATOM   6528 O2   LIG     1     -10.745   0.544  20.836  1.00  0.00      LIG  
ATOM   6529 O3   LIG     1     -13.977  -1.052  20.844  1.00  0.00      LIG  
ATOM   6530 O4   LIG     1     -14.437   0.731  18.557  1.00  0.00      LIG  
ATOM   6531 O5   LIG     1     -15.335  -2.856  20.577  1.00  0.00      LIG  
ATOM   6532 C    LIG     1     -12.929  -5.349  25.531  1.00  0.00      LIG  
ATOM   6533 C1   LIG     1     -14.445  -5.616  25.343  1.00  0.00      LIG  
ATOM   6534 C2   LIG     1     -14.903  -7.125  25.309  1.00  0.00      LIG  
ATOM   6535 C3   LIG     1     -12.702  -3.874  25.967  1.00  0.00      LIG  
ATOM   6536 C4   LIG     1     -14.061  -8.084  26.221  1.00  0.00      LIG  
ATOM   6537 C5   LIG     1     -12.397  -6.262  26.609  1.00  0.00      LIG  
ATOM   6538 C6   LIG     1     -14.957  -4.681  24.208  1.00  0.00      LIG  
ATOM   6539 C7   LIG     1     -12.587  -7.708  26.265  1.00  0.00      LIG  
ATOM   6540 C8   LIG     1     -13.263  -2.964  24.943  1.00  0.00      LIG  
ATOM   6541 C9   LIG     1     -14.205  -9.623  25.972  1.00  0.00      LIG  
ATOM   6542 C10  LIG     1     -15.000  -7.654  23.874  1.00  0.00      LIG  
ATOM   6543 C11  LIG     1     -11.239  -3.430  26.054  1.00  0.00      LIG  
ATOM   6544 C12  LIG     1     -14.655  -3.209  24.481  1.00  0.00      LIG  
ATOM   6545 C13  LIG     1     -12.135  -5.634  24.240  1.00  0.00      LIG  
ATOM   6546 C14  LIG     1     -16.320  -7.131  25.894  1.00  0.00      LIG  
ATOM   6547 C15  LIG     1     -12.422  -1.986  24.597  1.00  0.00      LIG  
ATOM   6548 C16  LIG     1     -13.326  -3.502  27.316  1.00  0.00      LIG  
ATOM   6549 C17  LIG     1     -11.132  -2.107  25.322  1.00  0.00      LIG  
ATOM   6550 C18  LIG     1     -15.398  -9.107  23.784  1.00  0.00      LIG  
ATOM   6551 C19  LIG     1     -14.405  -9.940  24.513  1.00  0.00      LIG  
ATOM   6552 C20  LIG     1     -15.354 -10.233  26.767  1.00  0.00      LIG  
ATOM   6553 C21  LIG     1     -12.995 -10.444  26.423  1.00  0.00      LIG  
ATOM   6554 C22  LIG     1     -12.690  -0.823  23.683  1.00  0.00      LIG  
ATOM   6555 C23  LIG     1     -11.739  -0.842  22.483  1.00  0.00      LIG  
ATOM   6556 C24  LIG     1     -12.556   0.468  24.476  1.00  0.00      LIG  
ATOM   6557 C25  LIG     1     -12.005   0.253  21.439  1.00  0.00      LIG  
ATOM   6558 C26  LIG     1     -13.000  -0.124  20.317  1.00  0.00      LIG  
ATOM   6559 C27  LIG     1     -13.751   1.110  19.750  1.00  0.00      LIG  
ATOM   6560 C28  LIG     1     -12.831   2.258  19.368  1.00  0.00      LIG  
ATOM   6561 C29  LIG     1     -14.800   1.648  20.711  1.00  0.00      LIG  
ATOM   6562 C30  LIG     1     -14.412  -2.168  20.163  1.00  0.00      LIG  
ATOM   6563 C31  LIG     1     -13.624  -2.582  18.957  1.00  0.00      LIG  
ATOM   6564 H    LIG     1     -14.935  -5.254  26.246  1.00  0.00      LIG  
ATOM   6565 H1   LIG     1     -14.413  -7.906  27.241  1.00  0.00      LIG  
ATOM   6566 H2   LIG     1     -12.904  -6.083  27.559  1.00  0.00      LIG  
ATOM   6567 H3   LIG     1     -11.331  -6.078  26.767  1.00  0.00      LIG  
ATOM   6568 H4   LIG     1     -14.515  -4.965  23.250  1.00  0.00      LIG  
ATOM   6569 H5   LIG     1     -12.085  -7.987  25.336  1.00  0.00      LIG  
ATOM   6570 H6   LIG     1     -12.077  -8.236  27.074  1.00  0.00      LIG  
ATOM   6571 H7   LIG     1     -14.049  -7.530  23.358  1.00  0.00      LIG  
ATOM   6572 H8   LIG     1     -15.740  -7.086  23.307  1.00  0.00      LIG  
ATOM   6573 H9   LIG     1     -10.537  -4.141  25.616  1.00  0.00      LIG  
ATOM   6574 H10  LIG     1     -10.923  -3.311  27.095  1.00  0.00      LIG  
ATOM   6575 H11  LIG     1     -15.344  -2.829  25.241  1.00  0.00      LIG  
ATOM   6576 H12  LIG     1     -14.867  -2.645  23.572  1.00  0.00      LIG  
ATOM   6577 H13  LIG     1     -12.395  -6.588  23.789  1.00  0.00      LIG  
ATOM   6578 H14  LIG     1     -11.063  -5.688  24.440  1.00  0.00      LIG  
ATOM   6579 H15  LIG     1     -12.285  -4.873  23.471  1.00  0.00      LIG  
ATOM   6580 H16  LIG     1     -16.752  -8.123  25.964  1.00  0.00      LIG  
ATOM   6581 H17  LIG     1     -17.025  -6.563  25.291  1.00  0.00      LIG  
ATOM   6582 H18  LIG     1     -16.319  -6.705  26.900  1.00  0.00      LIG  
ATOM   6583 H19  LIG     1     -14.400  -3.695  27.362  1.00  0.00      LIG  
ATOM   6584 H20  LIG     1     -13.193  -2.437  27.521  1.00  0.00      LIG  
ATOM   6585 H21  LIG     1     -12.846  -4.040  28.136  1.00  0.00      LIG  
ATOM   6586 H22  LIG     1     -10.279  -2.118  24.638  1.00  0.00      LIG  
ATOM   6587 H23  LIG     1     -11.004  -1.288  26.035  1.00  0.00      LIG  
ATOM   6588 H24  LIG     1     -15.391  -9.419  22.736  1.00  0.00      LIG  
ATOM   6589 H25  LIG     1     -16.395  -9.294  24.187  1.00  0.00      LIG  
ATOM   6590 H26  LIG     1     -15.296 -11.325  26.754  1.00  0.00      LIG  
ATOM   6591 H27  LIG     1     -16.335  -9.980  26.365  1.00  0.00      LIG  
ATOM   6592 H28  LIG     1     -15.312  -9.910  27.810  1.00  0.00      LIG  
ATOM   6593 H29  LIG     1     -12.758 -10.240  27.471  1.00  0.00      LIG  
ATOM   6594 H30  LIG     1     -12.105 -10.255  25.814  1.00  0.00      LIG  
ATOM   6595 H31  LIG     1     -13.196 -11.517  26.351  1.00  0.00      LIG  
ATOM   6596 H32  LIG     1     -13.716  -0.871  23.321  1.00  0.00      LIG  
ATOM   6597 H33  LIG     1     -16.756  -4.304  24.819  1.00  0.00      LIG  
ATOM   6598 H34  LIG     1     -11.766  -1.818  21.988  1.00  0.00      LIG  
ATOM   6599 H35  LIG     1     -10.716  -0.739  22.859  1.00  0.00      LIG  
ATOM   6600 H36  LIG     1     -11.511   0.673  24.724  1.00  0.00      LIG  
ATOM   6601 H37  LIG     1     -12.936   1.317  23.904  1.00  0.00      LIG  
ATOM   6602 H38  LIG     1     -13.130   0.422  25.407  1.00  0.00      LIG  
ATOM   6603 H39  LIG     1     -12.329   1.169  21.932  1.00  0.00      LIG  
ATOM   6604 H40  LIG     1     -12.417  -0.554  19.499  1.00  0.00      LIG  
ATOM   6605 H41  LIG     1     -10.372  -0.306  20.547  1.00  0.00      LIG  
ATOM   6606 H42  LIG     1     -12.380   2.725  20.248  1.00  0.00      LIG  
ATOM   6607 H43  LIG     1     -13.383   3.029  18.820  1.00  0.00      LIG  
ATOM   6608 H44  LIG     1     -12.033   1.908  18.707  1.00  0.00      LIG  
ATOM   6609 H45  LIG     1     -15.600   0.920  20.873  1.00  0.00      LIG  
ATOM   6610 H46  LIG     1     -14.363   1.918  21.675  1.00  0.00      LIG  
ATOM   6611 H47  LIG     1     -15.275   2.539  20.289  1.00  0.00      LIG  
ATOM   6612 H48  LIG     1     -14.904   1.525  18.245  1.00  0.00      LIG  
ATOM   6613 H49  LIG     1     -12.579  -2.745  19.232  1.00  0.00      LIG  
ATOM   6614 H50  LIG     1     -13.717  -1.833  18.166  1.00  0.00      LIG  
ATOM   6615 H51  LIG     1     -14.036  -3.525  18.591  1.00  0.00      LIG  
TER
REMARK  Energy: 62.5807
REMARK  SimpleFitness: 62.5807
REMARK  FullFitness: -1570.6272
REMARK  InterFull: -27.2422
REMARK  IntraFull: 109.388
REMARK  solvFull: -1935.34
REMARK  surfFull: 282.567
REMARK  extraFull: 0.0
REMARK  deltaGcompsolvpol: -1935.34
REMARK  deltaGcompsolvnonpol: 282.567
REMARK  deltaGprotsolvpol: -1938.72
REMARK  deltaGprotsolvnonpol: 281.59
REMARK  deltaGligsolvpol: -14.6254
REMARK  deltaGligsolvnonpol: 16.4736
REMARK  deltaGvdw: -27.2422
REMARK  deltaGelec: 0.0
REMARK  deltaG: -6.931161
REMARK  Cluster: 2
REMARK  ClusterRank: 1
ATOM   6526 O    LIG     1     -16.369  -4.724  24.032  1.00  0.00      LIG  
ATOM   6527 O1   LIG     1     -14.032 -11.002  24.038  1.00  0.00      LIG  
ATOM   6528 O2   LIG     1     -10.745   0.544  20.836  1.00  0.00      LIG  
ATOM   6529 O3   LIG     1     -13.977  -1.052  20.844  1.00  0.00      LIG  
ATOM   6530 O4   LIG     1     -14.437   0.731  18.557  1.00  0.00      LIG  
ATOM   6531 O5   LIG     1     -15.335  -2.856  20.577  1.00  0.00      LIG  
ATOM   6532 C    LIG     1     -12.929  -5.349  25.531  1.00  0.00      LIG  
ATOM   6533 C1   LIG     1     -14.445  -5.616  25.343  1.00  0.00      LIG  
ATOM   6534 C2   LIG     1     -14.903  -7.125  25.309  1.00  0.00      LIG  
ATOM   6535 C3   LIG     1     -12.702  -3.874  25.967  1.00  0.00      LIG  
ATOM   6536 C4   LIG     1     -14.061  -8.084  26.221  1.00  0.00      LIG  
ATOM   6537 C5   LIG     1     -12.397  -6.262  26.609  1.00  0.00      LIG  
ATOM   6538 C6   LIG     1     -14.957  -4.681  24.208  1.00  0.00      LIG  
ATOM   6539 C7   LIG     1     -12.587  -7.708  26.265  1.00  0.00      LIG  
ATOM   6540 C8   LIG     1     -13.263  -2.964  24.943  1.00  0.00      LIG  
ATOM   6541 C9   LIG     1     -14.205  -9.623  25.972  1.00  0.00      LIG  
ATOM   6542 C10  LIG     1     -15.000  -7.654  23.874  1.00  0.00      LIG  
ATOM   6543 C11  LIG     1     -11.239  -3.430  26.054  1.00  0.00      LIG  
ATOM   6544 C12  LIG     1     -14.655  -3.209  24.481  1.00  0.00      LIG  
ATOM   6545 C13  LIG     1     -12.135  -5.634  24.240  1.00  0.00      LIG  
ATOM   6546 C14  LIG     1     -16.320  -7.131  25.894  1.00  0.00      LIG  
ATOM   6547 C15  LIG     1     -12.422  -1.986  24.597  1.00  0.00      LIG  
ATOM   6548 C16  LIG     1     -13.326  -3.502  27.316  1.00  0.00      LIG  
ATOM   6549 C17  LIG     1     -11.132  -2.107  25.322  1.00  0.00      LIG  
ATOM   6550 C18  LIG     1     -15.398  -9.107  23.784  1.00  0.00      LIG  
ATOM   6551 C19  LIG     1     -14.405  -9.940  24.513  1.00  0.00      LIG  
ATOM   6552 C20  LIG     1     -15.354 -10.233  26.767  1.00  0.00      LIG  
ATOM   6553 C21  LIG     1     -12.995 -10.444  26.423  1.00  0.00      LIG  
ATOM   6554 C22  LIG     1     -12.690  -0.823  23.683  1.00  0.00      LIG  
ATOM   6555 C23  LIG     1     -11.739  -0.842  22.483  1.00  0.00      LIG  
ATOM   6556 C24  LIG     1     -12.556   0.468  24.476  1.00  0.00      LIG  
ATOM   6557 C25  LIG     1     -12.005   0.253  21.439  1.00  0.00      LIG  
ATOM   6558 C26  LIG     1     -13.000  -0.124  20.317  1.00  0.00      LIG  
ATOM   6559 C27  LIG     1     -13.751   1.110  19.750  1.00  0.00      LIG  
ATOM   6560 C28  LIG     1     -12.831   2.258  19.368  1.00  0.00      LIG  
ATOM   6561 C29  LIG     1     -14.800   1.648  20.711  1.00  0.00      LIG  
ATOM   6562 C30  LIG     1     -14.412  -2.168  20.163  1.00  0.00      LIG  
ATOM   6563 C31  LIG     1     -13.624  -2.582  18.957  1.00  0.00      LIG  
ATOM   6564 H    LIG     1     -14.935  -5.254  26.246  1.00  0.00      LIG  
ATOM   6565 H1   LIG     1     -14.413  -7.906  27.241  1.00  0.00      LIG  
ATOM   6566 H2   LIG     1     -12.904  -6.083  27.559  1.00  0.00      LIG  
ATOM   6567 H3   LIG     1     -11.331  -6.078  26.767  1.00  0.00      LIG  
ATOM   6568 H4   LIG     1     -14.515  -4.965  23.250  1.00  0.00      LIG  
ATOM   6569 H5   LIG     1     -12.085  -7.987  25.336  1.00  0.00      LIG  
ATOM   6570 H6   LIG     1     -12.077  -8.236  27.074  1.00  0.00      LIG  
ATOM   6571 H7   LIG     1     -14.049  -7.530  23.358  1.00  0.00      LIG  
ATOM   6572 H8   LIG     1     -15.740  -7.086  23.307  1.00  0.00      LIG  
ATOM   6573 H9   LIG     1     -10.537  -4.141  25.616  1.00  0.00      LIG  
ATOM   6574 H10  LIG     1     -10.923  -3.311  27.095  1.00  0.00      LIG  
ATOM   6575 H11  LIG     1     -15.344  -2.829  25.241  1.00  0.00      LIG  
ATOM   6576 H12  LIG     1     -14.867  -2.645  23.572  1.00  0.00      LIG  
ATOM   6577 H13  LIG     1     -12.395  -6.588  23.789  1.00  0.00      LIG  
ATOM   6578 H14  LIG     1     -11.063  -5.688  24.440  1.00  0.00      LIG  
ATOM   6579 H15  LIG     1     -12.285  -4.873  23.471  1.00  0.00      LIG  
ATOM   6580 H16  LIG     1     -16.752  -8.123  25.964  1.00  0.00      LIG  
ATOM   6581 H17  LIG     1     -17.025  -6.563  25.291  1.00  0.00      LIG  
ATOM   6582 H18  LIG     1     -16.319  -6.705  26.900  1.00  0.00      LIG  
ATOM   6583 H19  LIG     1     -14.400  -3.695  27.362  1.00  0.00      LIG  
ATOM   6584 H20  LIG     1     -13.193  -2.437  27.521  1.00  0.00      LIG  
ATOM   6585 H21  LIG     1     -12.846  -4.040  28.136  1.00  0.00      LIG  
ATOM   6586 H22  LIG     1     -10.279  -2.118  24.638  1.00  0.00      LIG  
ATOM   6587 H23  LIG     1     -11.004  -1.288  26.035  1.00  0.00      LIG  
ATOM   6588 H24  LIG     1     -15.391  -9.419  22.736  1.00  0.00      LIG  
ATOM   6589 H25  LIG     1     -16.395  -9.294  24.187  1.00  0.00      LIG  
ATOM   6590 H26  LIG     1     -15.296 -11.325  26.754  1.00  0.00      LIG  
ATOM   6591 H27  LIG     1     -16.335  -9.980  26.365  1.00  0.00      LIG  
ATOM   6592 H28  LIG     1     -15.312  -9.910  27.810  1.00  0.00      LIG  
ATOM   6593 H29  LIG     1     -12.758 -10.240  27.471  1.00  0.00      LIG  
ATOM   6594 H30  LIG     1     -12.105 -10.255  25.814  1.00  0.00      LIG  
ATOM   6595 H31  LIG     1     -13.196 -11.517  26.351  1.00  0.00      LIG  
ATOM   6596 H32  LIG     1     -13.716  -0.871  23.321  1.00  0.00      LIG  
ATOM   6597 H33  LIG     1     -16.756  -4.304  24.819  1.00  0.00      LIG  
ATOM   6598 H34  LIG     1     -11.766  -1.818  21.988  1.00  0.00      LIG  
ATOM   6599 H35  LIG     1     -10.716  -0.739  22.859  1.00  0.00      LIG  
ATOM   6600 H36  LIG     1     -11.511   0.673  24.724  1.00  0.00      LIG  
ATOM   6601 H37  LIG     1     -12.936   1.317  23.904  1.00  0.00      LIG  
ATOM   6602 H38  LIG     1     -13.130   0.422  25.407  1.00  0.00      LIG  
ATOM   6603 H39  LIG     1     -12.329   1.169  21.932  1.00  0.00      LIG  
ATOM   6604 H40  LIG     1     -12.417  -0.554  19.499  1.00  0.00      LIG  
ATOM   6605 H41  LIG     1     -10.372  -0.306  20.547  1.00  0.00      LIG  
ATOM   6606 H42  LIG     1     -12.380   2.725  20.248  1.00  0.00      LIG  
ATOM   6607 H43  LIG     1     -13.383   3.029  18.820  1.00  0.00      LIG  
ATOM   6608 H44  LIG     1     -12.033   1.908  18.707  1.00  0.00      LIG  
ATOM   6609 H45  LIG     1     -15.600   0.920  20.873  1.00  0.00      LIG  
ATOM   6610 H46  LIG     1     -14.363   1.918  21.675  1.00  0.00      LIG  
ATOM   6611 H47  LIG     1     -15.275   2.539  20.289  1.00  0.00      LIG  
ATOM   6612 H48  LIG     1     -14.904   1.525  18.245  1.00  0.00      LIG  
ATOM   6613 H49  LIG     1     -12.579  -2.745  19.232  1.00  0.00      LIG  
ATOM   6614 H50  LIG     1     -13.717  -1.833  18.166  1.00  0.00      LIG  
ATOM   6615 H51  LIG     1     -14.036  -3.525  18.591  1.00  0.00      LIG  
TER
REMARK  Energy: 62.9387
REMARK  SimpleFitness: 62.9387
REMARK  FullFitness: -1570.5215
REMARK  InterFull: -28.1376
REMARK  IntraFull: 109.093
REMARK  solvFull: -1934.09
REMARK  surfFull: 282.613
REMARK  extraFull: 0.0
REMARK  deltaGcompsolvpol: -1934.09
REMARK  deltaGcompsolvnonpol: 282.613
REMARK  deltaGprotsolvpol: -1938.72
REMARK  deltaGprotsolvnonpol: 281.59
REMARK  deltaGligsolvpol: -14.3654
REMARK  deltaGligsolvnonpol: 16.4678
REMARK  deltaGvdw: -28.1376
REMARK  deltaGelec: 0.0
REMARK  deltaG: -6.950375
REMARK  Cluster: 2
REMARK  ClusterRank: 2
ATOM   6526 O    LIG     1     -16.330  -4.652  24.027  1.00  0.00      LIG  
ATOM   6527 O1   LIG     1     -13.953 -10.901  24.069  1.00  0.00      LIG  
ATOM   6528 O2   LIG     1     -10.706   0.466  20.685  1.00  0.00      LIG  
ATOM   6529 O3   LIG     1     -13.998  -0.956  20.830  1.00  0.00      LIG  
ATOM   6530 O4   LIG     1     -14.575   0.954  18.693  1.00  0.00      LIG  
ATOM   6531 O5   LIG     1     -15.392  -2.732  20.591  1.00  0.00      LIG  
ATOM   6532 C    LIG     1     -12.890  -5.249  25.540  1.00  0.00      LIG  
ATOM   6533 C1   LIG     1     -14.405  -5.524  25.352  1.00  0.00      LIG  
ATOM   6534 C2   LIG     1     -14.858  -7.034  25.331  1.00  0.00      LIG  
ATOM   6535 C3   LIG     1     -12.669  -3.769  25.963  1.00  0.00      LIG  
ATOM   6536 C4   LIG     1     -14.009  -7.983  26.247  1.00  0.00      LIG  
ATOM   6537 C5   LIG     1     -12.358  -6.148  26.630  1.00  0.00      LIG  
ATOM   6538 C6   LIG     1     -14.917  -4.603  24.207  1.00  0.00      LIG  
ATOM   6539 C7   LIG     1     -12.538  -7.597  26.296  1.00  0.00      LIG  
ATOM   6540 C8   LIG     1     -13.223  -2.871  24.925  1.00  0.00      LIG  
ATOM   6541 C9   LIG     1     -14.144  -9.524  26.003  1.00  0.00      LIG  
ATOM   6542 C10  LIG     1     -14.957  -7.572  23.899  1.00  0.00      LIG  
ATOM   6543 C11  LIG     1     -11.207  -3.319  26.056  1.00  0.00      LIG  
ATOM   6544 C12  LIG     1     -14.610  -3.127  24.454  1.00  0.00      LIG  
ATOM   6545 C13  LIG     1     -12.089  -5.541  24.256  1.00  0.00      LIG  
ATOM   6546 C14  LIG     1     -16.274  -7.043  25.920  1.00  0.00      LIG  
ATOM   6547 C15  LIG     1     -12.380  -1.898  24.569  1.00  0.00      LIG  
ATOM   6548 C16  LIG     1     -13.303  -3.396  27.305  1.00  0.00      LIG  
ATOM   6549 C17  LIG     1     -11.096  -2.006  25.306  1.00  0.00      LIG  
ATOM   6550 C18  LIG     1     -15.350  -9.027  23.820  1.00  0.00      LIG  
ATOM   6551 C19  LIG     1     -14.343  -9.847  24.545  1.00  0.00      LIG  
ATOM   6552 C20  LIG     1     -15.289 -10.137  26.801  1.00  0.00      LIG  
ATOM   6553 C21  LIG     1     -12.929 -10.334  26.458  1.00  0.00      LIG  
ATOM   6554 C22  LIG     1     -12.631  -0.748  23.632  1.00  0.00      LIG  
ATOM   6555 C23  LIG     1     -11.713  -0.828  22.406  1.00  0.00      LIG  
ATOM   6556 C24  LIG     1     -12.432   0.556  24.389  1.00  0.00      LIG  
ATOM   6557 C25  LIG     1     -11.948   0.271  21.358  1.00  0.00      LIG  
ATOM   6558 C26  LIG     1     -13.030  -0.027  20.289  1.00  0.00      LIG  
ATOM   6559 C27  LIG     1     -13.773   1.256  19.835  1.00  0.00      LIG  
ATOM   6560 C28  LIG     1     -12.829   2.367  19.409  1.00  0.00      LIG  
ATOM   6561 C29  LIG     1     -14.710   1.799  20.902  1.00  0.00      LIG  
ATOM   6562 C30  LIG     1     -14.490  -2.044  20.140  1.00  0.00      LIG  
ATOM   6563 C31  LIG     1     -13.828  -2.391  18.837  1.00  0.00      LIG  
ATOM   6564 H    LIG     1     -14.900  -5.161  26.251  1.00  0.00      LIG  
ATOM   6565 H1   LIG     1     -14.363  -7.805  27.266  1.00  0.00      LIG  
ATOM   6566 H2   LIG     1     -12.871  -5.963  27.575  1.00  0.00      LIG  
ATOM   6567 H3   LIG     1     -11.294  -5.956  26.791  1.00  0.00      LIG  
ATOM   6568 H4   LIG     1     -14.476  -4.903  23.253  1.00  0.00      LIG  
ATOM   6569 H5   LIG     1     -12.029  -7.878  25.372  1.00  0.00      LIG  
ATOM   6570 H6   LIG     1     -12.028  -8.117  27.111  1.00  0.00      LIG  
ATOM   6571 H7   LIG     1     -14.008  -7.445  23.380  1.00  0.00      LIG  
ATOM   6572 H8   LIG     1     -15.703  -7.011  23.333  1.00  0.00      LIG  
ATOM   6573 H9   LIG     1     -10.497  -4.032  25.635  1.00  0.00      LIG  
ATOM   6574 H10  LIG     1     -10.903  -3.180  27.098  1.00  0.00      LIG  
ATOM   6575 H11  LIG     1     -15.306  -2.724  25.196  1.00  0.00      LIG  
ATOM   6576 H12  LIG     1     -14.802  -2.584  23.528  1.00  0.00      LIG  
ATOM   6577 H13  LIG     1     -12.343  -6.501  23.812  1.00  0.00      LIG  
ATOM   6578 H14  LIG     1     -11.018  -5.586  24.461  1.00  0.00      LIG  
ATOM   6579 H15  LIG     1     -12.241  -4.790  23.478  1.00  0.00      LIG  
ATOM   6580 H16  LIG     1     -16.696  -8.038  26.008  1.00  0.00      LIG  
ATOM   6581 H17  LIG     1     -16.985  -6.492  25.306  1.00  0.00      LIG  
ATOM   6582 H18  LIG     1     -16.276  -6.600  26.919  1.00  0.00      LIG  
ATOM   6583 H19  LIG     1     -14.366  -3.640  27.367  1.00  0.00      LIG  
ATOM   6584 H20  LIG     1     -13.225  -2.322  27.482  1.00  0.00      LIG  
ATOM   6585 H21  LIG     1     -12.792  -3.890  28.135  1.00  0.00      LIG  
ATOM   6586 H22  LIG     1     -10.242  -2.023  24.624  1.00  0.00      LIG  
ATOM   6587 H23  LIG     1     -10.973  -1.178  26.009  1.00  0.00      LIG  
ATOM   6588 H24  LIG     1     -15.352  -9.345  22.774  1.00  0.00      LIG  
ATOM   6589 H25  LIG     1     -16.342  -9.218  24.234  1.00  0.00      LIG  
ATOM   6590 H26  LIG     1     -15.224 -11.228  26.798  1.00  0.00      LIG  
ATOM   6591 H27  LIG     1     -16.272  -9.895  26.397  1.00  0.00      LIG  
ATOM   6592 H28  LIG     1     -15.251  -9.804  27.842  1.00  0.00      LIG  
ATOM   6593 H29  LIG     1     -12.693 -10.123  27.505  1.00  0.00      LIG  
ATOM   6594 H30  LIG     1     -12.040 -10.143  25.848  1.00  0.00      LIG  
ATOM   6595 H31  LIG     1     -13.123 -11.409  26.392  1.00  0.00      LIG  
ATOM   6596 H32  LIG     1     -13.668  -0.773  23.300  1.00  0.00      LIG  
ATOM   6597 H33  LIG     1     -16.720  -4.158  24.768  1.00  0.00      LIG  
ATOM   6598 H34  LIG     1     -11.806  -1.807  21.925  1.00  0.00      LIG  
ATOM   6599 H35  LIG     1     -10.674  -0.776  22.752  1.00  0.00      LIG  
ATOM   6600 H36  LIG     1     -11.372   0.743  24.580  1.00  0.00      LIG  
ATOM   6601 H37  LIG     1     -12.822   1.399  23.814  1.00  0.00      LIG  
ATOM   6602 H38  LIG     1     -12.961   0.548  25.348  1.00  0.00      LIG  
ATOM   6603 H39  LIG     1     -12.160   1.217  21.857  1.00  0.00      LIG  
ATOM   6604 H40  LIG     1     -12.526  -0.427  19.408  1.00  0.00      LIG  
ATOM   6605 H41  LIG     1     -10.028   0.559  21.376  1.00  0.00      LIG  
ATOM   6606 H42  LIG     1     -12.265   2.766  20.256  1.00  0.00      LIG  
ATOM   6607 H43  LIG     1     -13.383   3.193  18.952  1.00  0.00      LIG  
ATOM   6608 H44  LIG     1     -12.124   2.000  18.659  1.00  0.00      LIG  
ATOM   6609 H45  LIG     1     -15.512   1.091  21.121  1.00  0.00      LIG  
ATOM   6610 H46  LIG     1     -14.176   2.029  21.827  1.00  0.00      LIG  
ATOM   6611 H47  LIG     1     -15.197   2.714  20.553  1.00  0.00      LIG  
ATOM   6612 H48  LIG     1     -15.045   1.773  18.460  1.00  0.00      LIG  
ATOM   6613 H49  LIG     1     -12.749  -2.502  18.977  1.00  0.00      LIG  
ATOM   6614 H50  LIG     1     -14.060  -1.638  18.079  1.00  0.00      LIG  
ATOM   6615 H51  LIG     1     -14.224  -3.353  18.506  1.00  0.00      LIG  
TER
REMARK  Energy: 62.9387
REMARK  SimpleFitness: 62.9387
REMARK  FullFitness: -1570.5215
REMARK  InterFull: -28.1376
REMARK  IntraFull: 109.093
REMARK  solvFull: -1934.09
REMARK  surfFull: 282.613
REMARK  extraFull: 0.0
REMARK  deltaGcompsolvpol: -1934.09
REMARK  deltaGcompsolvnonpol: 282.613
REMARK  deltaGprotsolvpol: -1938.72
REMARK  deltaGprotsolvnonpol: 281.59
REMARK  deltaGligsolvpol: -14.3654
REMARK  deltaGligsolvnonpol: 16.4678
REMARK  deltaGvdw: -28.1376
REMARK  deltaGelec: 0.0
REMARK  deltaG: -6.950375
REMARK  Cluster: 2
REMARK  ClusterRank: 3
ATOM   6526 O    LIG     1     -16.330  -4.652  24.027  1.00  0.00      LIG  
ATOM   6527 O1   LIG     1     -13.953 -10.901  24.069  1.00  0.00      LIG  
ATOM   6528 O2   LIG     1     -10.706   0.466  20.685  1.00  0.00      LIG  
ATOM   6529 O3   LIG     1     -13.998  -0.956  20.830  1.00  0.00      LIG  
ATOM   6530 O4   LIG     1     -14.575   0.954  18.693  1.00  0.00      LIG  
ATOM   6531 O5   LIG     1     -15.392  -2.732  20.591  1.00  0.00      LIG  
ATOM   6532 C    LIG     1     -12.890  -5.249  25.540  1.00  0.00      LIG  
ATOM   6533 C1   LIG     1     -14.405  -5.524  25.352  1.00  0.00      LIG  
ATOM   6534 C2   LIG     1     -14.858  -7.034  25.331  1.00  0.00      LIG  
ATOM   6535 C3   LIG     1     -12.669  -3.769  25.963  1.00  0.00      LIG  
ATOM   6536 C4   LIG     1     -14.009  -7.983  26.247  1.00  0.00      LIG  
ATOM   6537 C5   LIG     1     -12.358  -6.148  26.630  1.00  0.00      LIG  
ATOM   6538 C6   LIG     1     -14.917  -4.603  24.207  1.00  0.00      LIG  
ATOM   6539 C7   LIG     1     -12.538  -7.597  26.296  1.00  0.00      LIG  
ATOM   6540 C8   LIG     1     -13.223  -2.871  24.925  1.00  0.00      LIG  
ATOM   6541 C9   LIG     1     -14.144  -9.524  26.003  1.00  0.00      LIG  
ATOM   6542 C10  LIG     1     -14.957  -7.572  23.899  1.00  0.00      LIG  
ATOM   6543 C11  LIG     1     -11.207  -3.319  26.056  1.00  0.00      LIG  
ATOM   6544 C12  LIG     1     -14.610  -3.127  24.454  1.00  0.00      LIG  
ATOM   6545 C13  LIG     1     -12.089  -5.541  24.256  1.00  0.00      LIG  
ATOM   6546 C14  LIG     1     -16.274  -7.043  25.920  1.00  0.00      LIG  
ATOM   6547 C15  LIG     1     -12.380  -1.898  24.569  1.00  0.00      LIG  
ATOM   6548 C16  LIG     1     -13.303  -3.396  27.305  1.00  0.00      LIG  
ATOM   6549 C17  LIG     1     -11.096  -2.006  25.306  1.00  0.00      LIG  
ATOM   6550 C18  LIG     1     -15.350  -9.027  23.820  1.00  0.00      LIG  
ATOM   6551 C19  LIG     1     -14.343  -9.847  24.545  1.00  0.00      LIG  
ATOM   6552 C20  LIG     1     -15.289 -10.137  26.801  1.00  0.00      LIG  
ATOM   6553 C21  LIG     1     -12.929 -10.334  26.458  1.00  0.00      LIG  
ATOM   6554 C22  LIG     1     -12.631  -0.748  23.632  1.00  0.00      LIG  
ATOM   6555 C23  LIG     1     -11.713  -0.828  22.406  1.00  0.00      LIG  
ATOM   6556 C24  LIG     1     -12.432   0.556  24.389  1.00  0.00      LIG  
ATOM   6557 C25  LIG     1     -11.948   0.271  21.358  1.00  0.00      LIG  
ATOM   6558 C26  LIG     1     -13.030  -0.027  20.289  1.00  0.00      LIG  
ATOM   6559 C27  LIG     1     -13.773   1.256  19.835  1.00  0.00      LIG  
ATOM   6560 C28  LIG     1     -12.829   2.367  19.409  1.00  0.00      LIG  
ATOM   6561 C29  LIG     1     -14.710   1.799  20.902  1.00  0.00      LIG  
ATOM   6562 C30  LIG     1     -14.490  -2.044  20.140  1.00  0.00      LIG  
ATOM   6563 C31  LIG     1     -13.828  -2.391  18.837  1.00  0.00      LIG  
ATOM   6564 H    LIG     1     -14.900  -5.161  26.251  1.00  0.00      LIG  
ATOM   6565 H1   LIG     1     -14.363  -7.805  27.266  1.00  0.00      LIG  
ATOM   6566 H2   LIG     1     -12.871  -5.963  27.575  1.00  0.00      LIG  
ATOM   6567 H3   LIG     1     -11.294  -5.956  26.791  1.00  0.00      LIG  
ATOM   6568 H4   LIG     1     -14.476  -4.903  23.253  1.00  0.00      LIG  
ATOM   6569 H5   LIG     1     -12.029  -7.878  25.372  1.00  0.00      LIG  
ATOM   6570 H6   LIG     1     -12.028  -8.117  27.111  1.00  0.00      LIG  
ATOM   6571 H7   LIG     1     -14.008  -7.445  23.380  1.00  0.00      LIG  
ATOM   6572 H8   LIG     1     -15.703  -7.011  23.333  1.00  0.00      LIG  
ATOM   6573 H9   LIG     1     -10.497  -4.032  25.635  1.00  0.00      LIG  
ATOM   6574 H10  LIG     1     -10.903  -3.180  27.098  1.00  0.00      LIG  
ATOM   6575 H11  LIG     1     -15.306  -2.724  25.196  1.00  0.00      LIG  
ATOM   6576 H12  LIG     1     -14.802  -2.584  23.528  1.00  0.00      LIG  
ATOM   6577 H13  LIG     1     -12.343  -6.501  23.812  1.00  0.00      LIG  
ATOM   6578 H14  LIG     1     -11.018  -5.586  24.461  1.00  0.00      LIG  
ATOM   6579 H15  LIG     1     -12.241  -4.790  23.478  1.00  0.00      LIG  
ATOM   6580 H16  LIG     1     -16.696  -8.038  26.008  1.00  0.00      LIG  
ATOM   6581 H17  LIG     1     -16.985  -6.492  25.306  1.00  0.00      LIG  
ATOM   6582 H18  LIG     1     -16.276  -6.600  26.919  1.00  0.00      LIG  
ATOM   6583 H19  LIG     1     -14.366  -3.640  27.367  1.00  0.00      LIG  
ATOM   6584 H20  LIG     1     -13.225  -2.322  27.482  1.00  0.00      LIG  
ATOM   6585 H21  LIG     1     -12.792  -3.890  28.135  1.00  0.00      LIG  
ATOM   6586 H22  LIG     1     -10.242  -2.023  24.624  1.00  0.00      LIG  
ATOM   6587 H23  LIG     1     -10.973  -1.178  26.009  1.00  0.00      LIG  
ATOM   6588 H24  LIG     1     -15.352  -9.345  22.774  1.00  0.00      LIG  
ATOM   6589 H25  LIG     1     -16.342  -9.218  24.234  1.00  0.00      LIG  
ATOM   6590 H26  LIG     1     -15.224 -11.228  26.798  1.00  0.00      LIG  
ATOM   6591 H27  LIG     1     -16.272  -9.895  26.397  1.00  0.00      LIG  
ATOM   6592 H28  LIG     1     -15.251  -9.804  27.842  1.00  0.00      LIG  
ATOM   6593 H29  LIG     1     -12.693 -10.123  27.505  1.00  0.00      LIG  
ATOM   6594 H30  LIG     1     -12.040 -10.143  25.848  1.00  0.00      LIG  
ATOM   6595 H31  LIG     1     -13.123 -11.409  26.392  1.00  0.00      LIG  
ATOM   6596 H32  LIG     1     -13.668  -0.773  23.300  1.00  0.00      LIG  
ATOM   6597 H33  LIG     1     -16.720  -4.158  24.768  1.00  0.00      LIG  
ATOM   6598 H34  LIG     1     -11.806  -1.807  21.925  1.00  0.00      LIG  
ATOM   6599 H35  LIG     1     -10.674  -0.776  22.752  1.00  0.00      LIG  
ATOM   6600 H36  LIG     1     -11.372   0.743  24.580  1.00  0.00      LIG  
ATOM   6601 H37  LIG     1     -12.822   1.399  23.814  1.00  0.00      LIG  
ATOM   6602 H38  LIG     1     -12.961   0.548  25.348  1.00  0.00      LIG  
ATOM   6603 H39  LIG     1     -12.160   1.217  21.857  1.00  0.00      LIG  
ATOM   6604 H40  LIG     1     -12.526  -0.427  19.408  1.00  0.00      LIG  
ATOM   6605 H41  LIG     1     -10.028   0.559  21.376  1.00  0.00      LIG  
ATOM   6606 H42  LIG     1     -12.265   2.766  20.256  1.00  0.00      LIG  
ATOM   6607 H43  LIG     1     -13.383   3.193  18.952  1.00  0.00      LIG  
ATOM   6608 H44  LIG     1     -12.124   2.000  18.659  1.00  0.00      LIG  
ATOM   6609 H45  LIG     1     -15.512   1.091  21.121  1.00  0.00      LIG  
ATOM   6610 H46  LIG     1     -14.176   2.029  21.827  1.00  0.00      LIG  
ATOM   6611 H47  LIG     1     -15.197   2.714  20.553  1.00  0.00      LIG  
ATOM   6612 H48  LIG     1     -15.045   1.773  18.460  1.00  0.00      LIG  
ATOM   6613 H49  LIG     1     -12.749  -2.502  18.977  1.00  0.00      LIG  
ATOM   6614 H50  LIG     1     -14.060  -1.638  18.079  1.00  0.00      LIG  
ATOM   6615 H51  LIG     1     -14.224  -3.353  18.506  1.00  0.00      LIG  
TER
REMARK  Energy: 63.1046
REMARK  SimpleFitness: 63.1046
REMARK  FullFitness: -1569.8711
REMARK  InterFull: -26.7882
REMARK  IntraFull: 109.581
REMARK  solvFull: -1935.26
REMARK  surfFull: 282.596
REMARK  extraFull: 0.0
REMARK  deltaGcompsolvpol: -1935.26
REMARK  deltaGcompsolvnonpol: 282.596
REMARK  deltaGprotsolvpol: -1938.72
REMARK  deltaGprotsolvnonpol: 281.59
REMARK  deltaGligsolvpol: -14.6005
REMARK  deltaGligsolvnonpol: 16.472
REMARK  deltaGvdw: -26.7882
REMARK  deltaGelec: 0.0
REMARK  deltaG: -6.881946
REMARK  Cluster: 2
REMARK  ClusterRank: 4
ATOM   6526 O    LIG     1     -16.333  -4.709  23.974  1.00  0.00      LIG  
ATOM   6527 O1   LIG     1     -14.037 -10.997  23.995  1.00  0.00      LIG  
ATOM   6528 O2   LIG     1     -10.724   0.573  20.736  1.00  0.00      LIG  
ATOM   6529 O3   LIG     1     -13.986  -0.954  20.790  1.00  0.00      LIG  
ATOM   6530 O4   LIG     1     -14.477   0.906  18.568  1.00  0.00      LIG  
ATOM   6531 O5   LIG     1     -15.358  -2.747  20.534  1.00  0.00      LIG  
ATOM   6532 C    LIG     1     -12.882  -5.351  25.436  1.00  0.00      LIG  
ATOM   6533 C1   LIG     1     -14.402  -5.606  25.272  1.00  0.00      LIG  
ATOM   6534 C2   LIG     1     -14.877  -7.111  25.257  1.00  0.00      LIG  
ATOM   6535 C3   LIG     1     -12.636  -3.876  25.863  1.00  0.00      LIG  
ATOM   6536 C4   LIG     1     -14.028  -8.071  26.160  1.00  0.00      LIG  
ATOM   6537 C5   LIG     1     -12.339  -6.266  26.508  1.00  0.00      LIG  
ATOM   6538 C6   LIG     1     -14.919  -4.674  24.138  1.00  0.00      LIG  
ATOM   6539 C7   LIG     1     -12.549  -7.711  26.170  1.00  0.00      LIG  
ATOM   6540 C8   LIG     1     -13.205  -2.961  24.847  1.00  0.00      LIG  
ATOM   6541 C9   LIG     1     -14.193  -9.611  25.926  1.00  0.00      LIG  
ATOM   6542 C10  LIG     1     -14.998  -7.649  23.827  1.00  0.00      LIG  
ATOM   6543 C11  LIG     1     -11.168  -3.441  25.923  1.00  0.00      LIG  
ATOM   6544 C12  LIG     1     -14.603  -3.202  24.399  1.00  0.00      LIG  
ATOM   6545 C13  LIG     1     -12.110  -5.646  24.135  1.00  0.00      LIG  
ATOM   6546 C14  LIG     1     -16.284  -7.098  25.867  1.00  0.00      LIG  
ATOM   6547 C15  LIG     1     -12.369  -1.980  24.499  1.00  0.00      LIG  
ATOM   6548 C16  LIG     1     -13.232  -3.498  27.223  1.00  0.00      LIG  
ATOM   6549 C17  LIG     1     -11.071  -2.107  25.209  1.00  0.00      LIG  
ATOM   6550 C18  LIG     1     -15.404  -9.101  23.748  1.00  0.00      LIG  
ATOM   6551 C19  LIG     1     -14.408  -9.933  24.472  1.00  0.00      LIG  
ATOM   6552 C20  LIG     1     -15.342 -10.198  26.736  1.00  0.00      LIG  
ATOM   6553 C21  LIG     1     -12.990 -10.443  26.375  1.00  0.00      LIG  
ATOM   6554 C22  LIG     1     -12.644  -0.804  23.602  1.00  0.00      LIG  
ATOM   6555 C23  LIG     1     -11.713  -0.815  22.386  1.00  0.00      LIG  
ATOM   6556 C24  LIG     1     -12.492   0.477  24.408  1.00  0.00      LIG  
ATOM   6557 C25  LIG     1     -11.976   0.304  21.366  1.00  0.00      LIG  
ATOM   6558 C26  LIG     1     -13.010  -0.026  20.263  1.00  0.00      LIG  
ATOM   6559 C27  LIG     1     -13.756   1.236  19.754  1.00  0.00      LIG  
ATOM   6560 C28  LIG     1     -12.825   2.380  19.383  1.00  0.00      LIG  
ATOM   6561 C29  LIG     1     -14.775   1.760  20.756  1.00  0.00      LIG  
ATOM   6562 C30  LIG     1     -14.445  -2.057  20.102  1.00  0.00      LIG  
ATOM   6563 C31  LIG     1     -13.717  -2.432  18.844  1.00  0.00      LIG  
ATOM   6564 H    LIG     1     -14.876  -5.233  26.178  1.00  0.00      LIG  
ATOM   6565 H1   LIG     1     -14.356  -7.883  27.186  1.00  0.00      LIG  
ATOM   6566 H2   LIG     1     -12.828  -6.080  27.467  1.00  0.00      LIG  
ATOM   6567 H3   LIG     1     -11.269  -6.092  26.647  1.00  0.00      LIG  
ATOM   6568 H4   LIG     1     -14.490  -4.968  23.178  1.00  0.00      LIG  
ATOM   6569 H5   LIG     1     -12.072  -7.996  25.230  1.00  0.00      LIG  
ATOM   6570 H6   LIG     1     -12.026  -8.242  26.967  1.00  0.00      LIG  
ATOM   6571 H7   LIG     1     -14.053  -7.534  23.298  1.00  0.00      LIG  
ATOM   6572 H8   LIG     1     -15.743  -7.079  23.267  1.00  0.00      LIG  
ATOM   6573 H9   LIG     1     -10.481  -4.145  25.453  1.00  0.00      LIG  
ATOM   6574 H10  LIG     1     -10.825  -3.341  26.957  1.00  0.00      LIG  
ATOM   6575 H11  LIG     1     -15.283  -2.811  25.162  1.00  0.00      LIG  
ATOM   6576 H12  LIG     1     -14.817  -2.643  23.488  1.00  0.00      LIG  
ATOM   6577 H13  LIG     1     -12.389  -6.597  23.689  1.00  0.00      LIG  
ATOM   6578 H14  LIG     1     -11.036  -5.712  24.320  1.00  0.00      LIG  
ATOM   6579 H15  LIG     1     -12.262  -4.885  23.367  1.00  0.00      LIG  
ATOM   6580 H16  LIG     1     -16.735  -8.082  25.929  1.00  0.00      LIG  
ATOM   6581 H17  LIG     1     -16.989  -6.508  25.285  1.00  0.00      LIG  
ATOM   6582 H18  LIG     1     -16.259  -6.685  26.878  1.00  0.00      LIG  
ATOM   6583 H19  LIG     1     -14.305  -3.686  27.291  1.00  0.00      LIG  
ATOM   6584 H20  LIG     1     -13.089  -2.434  27.427  1.00  0.00      LIG  
ATOM   6585 H21  LIG     1     -12.740  -4.038  28.036  1.00  0.00      LIG  
ATOM   6586 H22  LIG     1     -10.226  -2.104  24.516  1.00  0.00      LIG  
ATOM   6587 H23  LIG     1     -10.939  -1.297  25.932  1.00  0.00      LIG  
ATOM   6588 H24  LIG     1     -15.408  -9.418  22.702  1.00  0.00      LIG  
ATOM   6589 H25  LIG     1     -16.398  -9.280  24.163  1.00  0.00      LIG  
ATOM   6590 H26  LIG     1     -15.303 -11.291  26.729  1.00  0.00      LIG  
ATOM   6591 H27  LIG     1     -16.324  -9.931  26.345  1.00  0.00      LIG  
ATOM   6592 H28  LIG     1     -15.282  -9.870  27.777  1.00  0.00      LIG  
ATOM   6593 H29  LIG     1     -12.741 -10.229  27.418  1.00  0.00      LIG  
ATOM   6594 H30  LIG     1     -12.104 -10.274  25.755  1.00  0.00      LIG  
ATOM   6595 H31  LIG     1     -13.207 -11.514  26.318  1.00  0.00      LIG  
ATOM   6596 H32  LIG     1     -13.676  -0.843  23.257  1.00  0.00      LIG  
ATOM   6597 H33  LIG     1     -16.712  -4.290  24.765  1.00  0.00      LIG  
ATOM   6598 H34  LIG     1     -11.765  -1.782  21.875  1.00  0.00      LIG  
ATOM   6599 H35  LIG     1     -10.681  -0.736  22.746  1.00  0.00      LIG  
ATOM   6600 H36  LIG     1     -11.442   0.682  24.632  1.00  0.00      LIG  
ATOM   6601 H37  LIG     1     -12.888   1.332  23.857  1.00  0.00      LIG  
ATOM   6602 H38  LIG     1     -13.041   0.421  25.354  1.00  0.00      LIG  
ATOM   6603 H39  LIG     1     -12.259   1.221  21.882  1.00  0.00      LIG  
ATOM   6604 H40  LIG     1     -12.459  -0.441  19.417  1.00  0.00      LIG  
ATOM   6605 H41  LIG     1     -10.385  -0.279  20.413  1.00  0.00      LIG  
ATOM   6606 H42  LIG     1     -12.343   2.807  20.265  1.00  0.00      LIG  
ATOM   6607 H43  LIG     1     -13.375   3.180  18.877  1.00  0.00      LIG  
ATOM   6608 H44  LIG     1     -12.053   2.038  18.688  1.00  0.00      LIG  
ATOM   6609 H45  LIG     1     -15.578   1.038  20.924  1.00  0.00      LIG  
ATOM   6610 H46  LIG     1     -14.308   2.002  21.714  1.00  0.00      LIG  
ATOM   6611 H47  LIG     1     -15.254   2.665  20.372  1.00  0.00      LIG  
ATOM   6612 H48  LIG     1     -14.988   1.698  18.329  1.00  0.00      LIG  
ATOM   6613 H49  LIG     1     -12.652  -2.568  19.052  1.00  0.00      LIG  
ATOM   6614 H50  LIG     1     -13.880  -1.677  18.071  1.00  0.00      LIG  
ATOM   6615 H51  LIG     1     -14.118  -3.383  18.489  1.00  0.00      LIG  
TER
REMARK  Energy: 63.1046
REMARK  SimpleFitness: 63.1046
REMARK  FullFitness: -1569.8711
REMARK  InterFull: -26.7882
REMARK  IntraFull: 109.581
REMARK  solvFull: -1935.26
REMARK  surfFull: 282.596
REMARK  extraFull: 0.0
REMARK  deltaGcompsolvpol: -1935.26
REMARK  deltaGcompsolvnonpol: 282.596
REMARK  deltaGprotsolvpol: -1938.72
REMARK  deltaGprotsolvnonpol: 281.59
REMARK  deltaGligsolvpol: -14.6005
REMARK  deltaGligsolvnonpol: 16.472
REMARK  deltaGvdw: -26.7882
REMARK  deltaGelec: 0.0
REMARK  deltaG: -6.881946
REMARK  Cluster: 2
REMARK  ClusterRank: 5
ATOM   6526 O    LIG     1     -16.333  -4.709  23.974  1.00  0.00      LIG  
ATOM   6527 O1   LIG     1     -14.037 -10.997  23.995  1.00  0.00      LIG  
ATOM   6528 O2   LIG     1     -10.724   0.573  20.736  1.00  0.00      LIG  
ATOM   6529 O3   LIG     1     -13.986  -0.954  20.790  1.00  0.00      LIG  
ATOM   6530 O4   LIG     1     -14.477   0.906  18.568  1.00  0.00      LIG  
ATOM   6531 O5   LIG     1     -15.358  -2.747  20.534  1.00  0.00      LIG  
ATOM   6532 C    LIG     1     -12.882  -5.351  25.436  1.00  0.00      LIG  
ATOM   6533 C1   LIG     1     -14.402  -5.606  25.272  1.00  0.00      LIG  
ATOM   6534 C2   LIG     1     -14.877  -7.111  25.257  1.00  0.00      LIG  
ATOM   6535 C3   LIG     1     -12.636  -3.876  25.863  1.00  0.00      LIG  
ATOM   6536 C4   LIG     1     -14.028  -8.071  26.160  1.00  0.00      LIG  
ATOM   6537 C5   LIG     1     -12.339  -6.266  26.508  1.00  0.00      LIG  
ATOM   6538 C6   LIG     1     -14.919  -4.674  24.138  1.00  0.00      LIG  
ATOM   6539 C7   LIG     1     -12.549  -7.711  26.170  1.00  0.00      LIG  
ATOM   6540 C8   LIG     1     -13.205  -2.961  24.847  1.00  0.00      LIG  
ATOM   6541 C9   LIG     1     -14.193  -9.611  25.926  1.00  0.00      LIG  
ATOM   6542 C10  LIG     1     -14.998  -7.649  23.827  1.00  0.00      LIG  
ATOM   6543 C11  LIG     1     -11.168  -3.441  25.923  1.00  0.00      LIG  
ATOM   6544 C12  LIG     1     -14.603  -3.202  24.399  1.00  0.00      LIG  
ATOM   6545 C13  LIG     1     -12.110  -5.646  24.135  1.00  0.00      LIG  
ATOM   6546 C14  LIG     1     -16.284  -7.098  25.867  1.00  0.00      LIG  
ATOM   6547 C15  LIG     1     -12.369  -1.980  24.499  1.00  0.00      LIG  
ATOM   6548 C16  LIG     1     -13.232  -3.498  27.223  1.00  0.00      LIG  
ATOM   6549 C17  LIG     1     -11.071  -2.107  25.209  1.00  0.00      LIG  
ATOM   6550 C18  LIG     1     -15.404  -9.101  23.748  1.00  0.00      LIG  
ATOM   6551 C19  LIG     1     -14.408  -9.933  24.472  1.00  0.00      LIG  
ATOM   6552 C20  LIG     1     -15.342 -10.198  26.736  1.00  0.00      LIG  
ATOM   6553 C21  LIG     1     -12.990 -10.443  26.375  1.00  0.00      LIG  
ATOM   6554 C22  LIG     1     -12.644  -0.804  23.602  1.00  0.00      LIG  
ATOM   6555 C23  LIG     1     -11.713  -0.815  22.386  1.00  0.00      LIG  
ATOM   6556 C24  LIG     1     -12.492   0.477  24.408  1.00  0.00      LIG  
ATOM   6557 C25  LIG     1     -11.976   0.304  21.366  1.00  0.00      LIG  
ATOM   6558 C26  LIG     1     -13.010  -0.026  20.263  1.00  0.00      LIG  
ATOM   6559 C27  LIG     1     -13.756   1.236  19.754  1.00  0.00      LIG  
ATOM   6560 C28  LIG     1     -12.825   2.380  19.383  1.00  0.00      LIG  
ATOM   6561 C29  LIG     1     -14.775   1.760  20.756  1.00  0.00      LIG  
ATOM   6562 C30  LIG     1     -14.445  -2.057  20.102  1.00  0.00      LIG  
ATOM   6563 C31  LIG     1     -13.717  -2.432  18.844  1.00  0.00      LIG  
ATOM   6564 H    LIG     1     -14.876  -5.233  26.178  1.00  0.00      LIG  
ATOM   6565 H1   LIG     1     -14.356  -7.883  27.186  1.00  0.00      LIG  
ATOM   6566 H2   LIG     1     -12.828  -6.080  27.467  1.00  0.00      LIG  
ATOM   6567 H3   LIG     1     -11.269  -6.092  26.647  1.00  0.00      LIG  
ATOM   6568 H4   LIG     1     -14.490  -4.968  23.178  1.00  0.00      LIG  
ATOM   6569 H5   LIG     1     -12.072  -7.996  25.230  1.00  0.00      LIG  
ATOM   6570 H6   LIG     1     -12.026  -8.242  26.967  1.00  0.00      LIG  
ATOM   6571 H7   LIG     1     -14.053  -7.534  23.298  1.00  0.00      LIG  
ATOM   6572 H8   LIG     1     -15.743  -7.079  23.267  1.00  0.00      LIG  
ATOM   6573 H9   LIG     1     -10.481  -4.145  25.453  1.00  0.00      LIG  
ATOM   6574 H10  LIG     1     -10.825  -3.341  26.957  1.00  0.00      LIG  
ATOM   6575 H11  LIG     1     -15.283  -2.811  25.162  1.00  0.00      LIG  
ATOM   6576 H12  LIG     1     -14.817  -2.643  23.488  1.00  0.00      LIG  
ATOM   6577 H13  LIG     1     -12.389  -6.597  23.689  1.00  0.00      LIG  
ATOM   6578 H14  LIG     1     -11.036  -5.712  24.320  1.00  0.00      LIG  
ATOM   6579 H15  LIG     1     -12.262  -4.885  23.367  1.00  0.00      LIG  
ATOM   6580 H16  LIG     1     -16.735  -8.082  25.929  1.00  0.00      LIG  
ATOM   6581 H17  LIG     1     -16.989  -6.508  25.285  1.00  0.00      LIG  
ATOM   6582 H18  LIG     1     -16.259  -6.685  26.878  1.00  0.00      LIG  
ATOM   6583 H19  LIG     1     -14.305  -3.686  27.291  1.00  0.00      LIG  
ATOM   6584 H20  LIG     1     -13.089  -2.434  27.427  1.00  0.00      LIG  
ATOM   6585 H21  LIG     1     -12.740  -4.038  28.036  1.00  0.00      LIG  
ATOM   6586 H22  LIG     1     -10.226  -2.104  24.516  1.00  0.00      LIG  
ATOM   6587 H23  LIG     1     -10.939  -1.297  25.932  1.00  0.00      LIG  
ATOM   6588 H24  LIG     1     -15.408  -9.418  22.702  1.00  0.00      LIG  
ATOM   6589 H25  LIG     1     -16.398  -9.280  24.163  1.00  0.00      LIG  
ATOM   6590 H26  LIG     1     -15.303 -11.291  26.729  1.00  0.00      LIG  
ATOM   6591 H27  LIG     1     -16.324  -9.931  26.345  1.00  0.00      LIG  
ATOM   6592 H28  LIG     1     -15.282  -9.870  27.777  1.00  0.00      LIG  
ATOM   6593 H29  LIG     1     -12.741 -10.229  27.418  1.00  0.00      LIG  
ATOM   6594 H30  LIG     1     -12.104 -10.274  25.755  1.00  0.00      LIG  
ATOM   6595 H31  LIG     1     -13.207 -11.514  26.318  1.00  0.00      LIG  
ATOM   6596 H32  LIG     1     -13.676  -0.843  23.257  1.00  0.00      LIG  
ATOM   6597 H33  LIG     1     -16.712  -4.290  24.765  1.00  0.00      LIG  
ATOM   6598 H34  LIG     1     -11.765  -1.782  21.875  1.00  0.00      LIG  
ATOM   6599 H35  LIG     1     -10.681  -0.736  22.746  1.00  0.00      LIG  
ATOM   6600 H36  LIG     1     -11.442   0.682  24.632  1.00  0.00      LIG  
ATOM   6601 H37  LIG     1     -12.888   1.332  23.857  1.00  0.00      LIG  
ATOM   6602 H38  LIG     1     -13.041   0.421  25.354  1.00  0.00      LIG  
ATOM   6603 H39  LIG     1     -12.259   1.221  21.882  1.00  0.00      LIG  
ATOM   6604 H40  LIG     1     -12.459  -0.441  19.417  1.00  0.00      LIG  
ATOM   6605 H41  LIG     1     -10.385  -0.279  20.413  1.00  0.00      LIG  
ATOM   6606 H42  LIG     1     -12.343   2.807  20.265  1.00  0.00      LIG  
ATOM   6607 H43  LIG     1     -13.375   3.180  18.877  1.00  0.00      LIG  
ATOM   6608 H44  LIG     1     -12.053   2.038  18.688  1.00  0.00      LIG  
ATOM   6609 H45  LIG     1     -15.578   1.038  20.924  1.00  0.00      LIG  
ATOM   6610 H46  LIG     1     -14.308   2.002  21.714  1.00  0.00      LIG  
ATOM   6611 H47  LIG     1     -15.254   2.665  20.372  1.00  0.00      LIG  
ATOM   6612 H48  LIG     1     -14.988   1.698  18.329  1.00  0.00      LIG  
ATOM   6613 H49  LIG     1     -12.652  -2.568  19.052  1.00  0.00      LIG  
ATOM   6614 H50  LIG     1     -13.880  -1.677  18.071  1.00  0.00      LIG  
ATOM   6615 H51  LIG     1     -14.118  -3.383  18.489  1.00  0.00      LIG  
TER
REMARK  Energy: 63.1046
REMARK  SimpleFitness: 63.1046
REMARK  FullFitness: -1569.8711
REMARK  InterFull: -26.7882
REMARK  IntraFull: 109.581
REMARK  solvFull: -1935.26
REMARK  surfFull: 282.596
REMARK  extraFull: 0.0
REMARK  deltaGcompsolvpol: -1935.26
REMARK  deltaGcompsolvnonpol: 282.596
REMARK  deltaGprotsolvpol: -1938.72
REMARK  deltaGprotsolvnonpol: 281.59
REMARK  deltaGligsolvpol: -14.6005
REMARK  deltaGligsolvnonpol: 16.472
REMARK  deltaGvdw: -26.7882
REMARK  deltaGelec: 0.0
REMARK  deltaG: -6.881946
REMARK  Cluster: 2
REMARK  ClusterRank: 6
ATOM   6526 O    LIG     1     -16.333  -4.709  23.974  1.00  0.00      LIG  
ATOM   6527 O1   LIG     1     -14.037 -10.997  23.995  1.00  0.00      LIG  
ATOM   6528 O2   LIG     1     -10.724   0.573  20.736  1.00  0.00      LIG  
ATOM   6529 O3   LIG     1     -13.986  -0.954  20.790  1.00  0.00      LIG  
ATOM   6530 O4   LIG     1     -14.477   0.906  18.568  1.00  0.00      LIG  
ATOM   6531 O5   LIG     1     -15.358  -2.747  20.534  1.00  0.00      LIG  
ATOM   6532 C    LIG     1     -12.882  -5.351  25.436  1.00  0.00      LIG  
ATOM   6533 C1   LIG     1     -14.402  -5.606  25.272  1.00  0.00      LIG  
ATOM   6534 C2   LIG     1     -14.877  -7.111  25.257  1.00  0.00      LIG  
ATOM   6535 C3   LIG     1     -12.636  -3.876  25.863  1.00  0.00      LIG  
ATOM   6536 C4   LIG     1     -14.028  -8.071  26.160  1.00  0.00      LIG  
ATOM   6537 C5   LIG     1     -12.339  -6.266  26.508  1.00  0.00      LIG  
ATOM   6538 C6   LIG     1     -14.919  -4.674  24.138  1.00  0.00      LIG  
ATOM   6539 C7   LIG     1     -12.549  -7.711  26.170  1.00  0.00      LIG  
ATOM   6540 C8   LIG     1     -13.205  -2.961  24.847  1.00  0.00      LIG  
ATOM   6541 C9   LIG     1     -14.193  -9.611  25.926  1.00  0.00      LIG  
ATOM   6542 C10  LIG     1     -14.998  -7.649  23.827  1.00  0.00      LIG  
ATOM   6543 C11  LIG     1     -11.168  -3.441  25.923  1.00  0.00      LIG  
ATOM   6544 C12  LIG     1     -14.603  -3.202  24.399  1.00  0.00      LIG  
ATOM   6545 C13  LIG     1     -12.110  -5.646  24.135  1.00  0.00      LIG  
ATOM   6546 C14  LIG     1     -16.284  -7.098  25.867  1.00  0.00      LIG  
ATOM   6547 C15  LIG     1     -12.369  -1.980  24.499  1.00  0.00      LIG  
ATOM   6548 C16  LIG     1     -13.232  -3.498  27.223  1.00  0.00      LIG  
ATOM   6549 C17  LIG     1     -11.071  -2.107  25.209  1.00  0.00      LIG  
ATOM   6550 C18  LIG     1     -15.404  -9.101  23.748  1.00  0.00      LIG  
ATOM   6551 C19  LIG     1     -14.408  -9.933  24.472  1.00  0.00      LIG  
ATOM   6552 C20  LIG     1     -15.342 -10.198  26.736  1.00  0.00      LIG  
ATOM   6553 C21  LIG     1     -12.990 -10.443  26.375  1.00  0.00      LIG  
ATOM   6554 C22  LIG     1     -12.644  -0.804  23.602  1.00  0.00      LIG  
ATOM   6555 C23  LIG     1     -11.713  -0.815  22.386  1.00  0.00      LIG  
ATOM   6556 C24  LIG     1     -12.492   0.477  24.408  1.00  0.00      LIG  
ATOM   6557 C25  LIG     1     -11.976   0.304  21.366  1.00  0.00      LIG  
ATOM   6558 C26  LIG     1     -13.010  -0.026  20.263  1.00  0.00      LIG  
ATOM   6559 C27  LIG     1     -13.756   1.236  19.754  1.00  0.00      LIG  
ATOM   6560 C28  LIG     1     -12.825   2.380  19.383  1.00  0.00      LIG  
ATOM   6561 C29  LIG     1     -14.775   1.760  20.756  1.00  0.00      LIG  
ATOM   6562 C30  LIG     1     -14.445  -2.057  20.102  1.00  0.00      LIG  
ATOM   6563 C31  LIG     1     -13.717  -2.432  18.844  1.00  0.00      LIG  
ATOM   6564 H    LIG     1     -14.876  -5.233  26.178  1.00  0.00      LIG  
ATOM   6565 H1   LIG     1     -14.356  -7.883  27.186  1.00  0.00      LIG  
ATOM   6566 H2   LIG     1     -12.828  -6.080  27.467  1.00  0.00      LIG  
ATOM   6567 H3   LIG     1     -11.269  -6.092  26.647  1.00  0.00      LIG  
ATOM   6568 H4   LIG     1     -14.490  -4.968  23.178  1.00  0.00      LIG  
ATOM   6569 H5   LIG     1     -12.072  -7.996  25.230  1.00  0.00      LIG  
ATOM   6570 H6   LIG     1     -12.026  -8.242  26.967  1.00  0.00      LIG  
ATOM   6571 H7   LIG     1     -14.053  -7.534  23.298  1.00  0.00      LIG  
ATOM   6572 H8   LIG     1     -15.743  -7.079  23.267  1.00  0.00      LIG  
ATOM   6573 H9   LIG     1     -10.481  -4.145  25.453  1.00  0.00      LIG  
ATOM   6574 H10  LIG     1     -10.825  -3.341  26.957  1.00  0.00      LIG  
ATOM   6575 H11  LIG     1     -15.283  -2.811  25.162  1.00  0.00      LIG  
ATOM   6576 H12  LIG     1     -14.817  -2.643  23.488  1.00  0.00      LIG  
ATOM   6577 H13  LIG     1     -12.389  -6.597  23.689  1.00  0.00      LIG  
ATOM   6578 H14  LIG     1     -11.036  -5.712  24.320  1.00  0.00      LIG  
ATOM   6579 H15  LIG     1     -12.262  -4.885  23.367  1.00  0.00      LIG  
ATOM   6580 H16  LIG     1     -16.735  -8.082  25.929  1.00  0.00      LIG  
ATOM   6581 H17  LIG     1     -16.989  -6.508  25.285  1.00  0.00      LIG  
ATOM   6582 H18  LIG     1     -16.259  -6.685  26.878  1.00  0.00      LIG  
ATOM   6583 H19  LIG     1     -14.305  -3.686  27.291  1.00  0.00      LIG  
ATOM   6584 H20  LIG     1     -13.089  -2.434  27.427  1.00  0.00      LIG  
ATOM   6585 H21  LIG     1     -12.740  -4.038  28.036  1.00  0.00      LIG  
ATOM   6586 H22  LIG     1     -10.226  -2.104  24.516  1.00  0.00      LIG  
ATOM   6587 H23  LIG     1     -10.939  -1.297  25.932  1.00  0.00      LIG  
ATOM   6588 H24  LIG     1     -15.408  -9.418  22.702  1.00  0.00      LIG  
ATOM   6589 H25  LIG     1     -16.398  -9.280  24.163  1.00  0.00      LIG  
ATOM   6590 H26  LIG     1     -15.303 -11.291  26.729  1.00  0.00      LIG  
ATOM   6591 H27  LIG     1     -16.324  -9.931  26.345  1.00  0.00      LIG  
ATOM   6592 H28  LIG     1     -15.282  -9.870  27.777  1.00  0.00      LIG  
ATOM   6593 H29  LIG     1     -12.741 -10.229  27.418  1.00  0.00      LIG  
ATOM   6594 H30  LIG     1     -12.104 -10.274  25.755  1.00  0.00      LIG  
ATOM   6595 H31  LIG     1     -13.207 -11.514  26.318  1.00  0.00      LIG  
ATOM   6596 H32  LIG     1     -13.676  -0.843  23.257  1.00  0.00      LIG  
ATOM   6597 H33  LIG     1     -16.712  -4.290  24.765  1.00  0.00      LIG  
ATOM   6598 H34  LIG     1     -11.765  -1.782  21.875  1.00  0.00      LIG  
ATOM   6599 H35  LIG     1     -10.681  -0.736  22.746  1.00  0.00      LIG  
ATOM   6600 H36  LIG     1     -11.442   0.682  24.632  1.00  0.00      LIG  
ATOM   6601 H37  LIG     1     -12.888   1.332  23.857  1.00  0.00      LIG  
ATOM   6602 H38  LIG     1     -13.041   0.421  25.354  1.00  0.00      LIG  
ATOM   6603 H39  LIG     1     -12.259   1.221  21.882  1.00  0.00      LIG  
ATOM   6604 H40  LIG     1     -12.459  -0.441  19.417  1.00  0.00      LIG  
ATOM   6605 H41  LIG     1     -10.385  -0.279  20.413  1.00  0.00      LIG  
ATOM   6606 H42  LIG     1     -12.343   2.807  20.265  1.00  0.00      LIG  
ATOM   6607 H43  LIG     1     -13.375   3.180  18.877  1.00  0.00      LIG  
ATOM   6608 H44  LIG     1     -12.053   2.038  18.688  1.00  0.00      LIG  
ATOM   6609 H45  LIG     1     -15.578   1.038  20.924  1.00  0.00      LIG  
ATOM   6610 H46  LIG     1     -14.308   2.002  21.714  1.00  0.00      LIG  
ATOM   6611 H47  LIG     1     -15.254   2.665  20.372  1.00  0.00      LIG  
ATOM   6612 H48  LIG     1     -14.988   1.698  18.329  1.00  0.00      LIG  
ATOM   6613 H49  LIG     1     -12.652  -2.568  19.052  1.00  0.00      LIG  
ATOM   6614 H50  LIG     1     -13.880  -1.677  18.071  1.00  0.00      LIG  
ATOM   6615 H51  LIG     1     -14.118  -3.383  18.489  1.00  0.00      LIG  
TER
REMARK  Energy: 63.1046
REMARK  SimpleFitness: 63.1046
REMARK  FullFitness: -1569.8711
REMARK  InterFull: -26.7882
REMARK  IntraFull: 109.581
REMARK  solvFull: -1935.26
REMARK  surfFull: 282.596
REMARK  extraFull: 0.0
REMARK  deltaGcompsolvpol: -1935.26
REMARK  deltaGcompsolvnonpol: 282.596
REMARK  deltaGprotsolvpol: -1938.72
REMARK  deltaGprotsolvnonpol: 281.59
REMARK  deltaGligsolvpol: -14.6005
REMARK  deltaGligsolvnonpol: 16.472
REMARK  deltaGvdw: -26.7882
REMARK  deltaGelec: 0.0
REMARK  deltaG: -6.881946
REMARK  Cluster: 2
REMARK  ClusterRank: 7
ATOM   6526 O    LIG     1     -16.333  -4.709  23.974  1.00  0.00      LIG  
ATOM   6527 O1   LIG     1     -14.037 -10.997  23.995  1.00  0.00      LIG  
ATOM   6528 O2   LIG     1     -10.724   0.573  20.736  1.00  0.00      LIG  
ATOM   6529 O3   LIG     1     -13.986  -0.954  20.790  1.00  0.00      LIG  
ATOM   6530 O4   LIG     1     -14.477   0.906  18.568  1.00  0.00      LIG  
ATOM   6531 O5   LIG     1     -15.358  -2.747  20.534  1.00  0.00      LIG  
ATOM   6532 C    LIG     1     -12.882  -5.351  25.436  1.00  0.00      LIG  
ATOM   6533 C1   LIG     1     -14.402  -5.606  25.272  1.00  0.00      LIG  
ATOM   6534 C2   LIG     1     -14.877  -7.111  25.257  1.00  0.00      LIG  
ATOM   6535 C3   LIG     1     -12.636  -3.876  25.863  1.00  0.00      LIG  
ATOM   6536 C4   LIG     1     -14.028  -8.071  26.160  1.00  0.00      LIG  
ATOM   6537 C5   LIG     1     -12.339  -6.266  26.508  1.00  0.00      LIG  
ATOM   6538 C6   LIG     1     -14.919  -4.674  24.138  1.00  0.00      LIG  
ATOM   6539 C7   LIG     1     -12.549  -7.711  26.170  1.00  0.00      LIG  
ATOM   6540 C8   LIG     1     -13.205  -2.961  24.847  1.00  0.00      LIG  
ATOM   6541 C9   LIG     1     -14.193  -9.611  25.926  1.00  0.00      LIG  
ATOM   6542 C10  LIG     1     -14.998  -7.649  23.827  1.00  0.00      LIG  
ATOM   6543 C11  LIG     1     -11.168  -3.441  25.923  1.00  0.00      LIG  
ATOM   6544 C12  LIG     1     -14.603  -3.202  24.399  1.00  0.00      LIG  
ATOM   6545 C13  LIG     1     -12.110  -5.646  24.135  1.00  0.00      LIG  
ATOM   6546 C14  LIG     1     -16.284  -7.098  25.867  1.00  0.00      LIG  
ATOM   6547 C15  LIG     1     -12.369  -1.980  24.499  1.00  0.00      LIG  
ATOM   6548 C16  LIG     1     -13.232  -3.498  27.223  1.00  0.00      LIG  
ATOM   6549 C17  LIG     1     -11.071  -2.107  25.209  1.00  0.00      LIG  
ATOM   6550 C18  LIG     1     -15.404  -9.101  23.748  1.00  0.00      LIG  
ATOM   6551 C19  LIG     1     -14.408  -9.933  24.472  1.00  0.00      LIG  
ATOM   6552 C20  LIG     1     -15.342 -10.198  26.736  1.00  0.00      LIG  
ATOM   6553 C21  LIG     1     -12.990 -10.443  26.375  1.00  0.00      LIG  
ATOM   6554 C22  LIG     1     -12.644  -0.804  23.602  1.00  0.00      LIG  
ATOM   6555 C23  LIG     1     -11.713  -0.815  22.386  1.00  0.00      LIG  
ATOM   6556 C24  LIG     1     -12.492   0.477  24.408  1.00  0.00      LIG  
ATOM   6557 C25  LIG     1     -11.976   0.304  21.366  1.00  0.00      LIG  
ATOM   6558 C26  LIG     1     -13.010  -0.026  20.263  1.00  0.00      LIG  
ATOM   6559 C27  LIG     1     -13.756   1.236  19.754  1.00  0.00      LIG  
ATOM   6560 C28  LIG     1     -12.825   2.380  19.383  1.00  0.00      LIG  
ATOM   6561 C29  LIG     1     -14.775   1.760  20.756  1.00  0.00      LIG  
ATOM   6562 C30  LIG     1     -14.445  -2.057  20.102  1.00  0.00      LIG  
ATOM   6563 C31  LIG     1     -13.717  -2.432  18.844  1.00  0.00      LIG  
ATOM   6564 H    LIG     1     -14.876  -5.233  26.178  1.00  0.00      LIG  
ATOM   6565 H1   LIG     1     -14.356  -7.883  27.186  1.00  0.00      LIG  
ATOM   6566 H2   LIG     1     -12.828  -6.080  27.467  1.00  0.00      LIG  
ATOM   6567 H3   LIG     1     -11.269  -6.092  26.647  1.00  0.00      LIG  
ATOM   6568 H4   LIG     1     -14.490  -4.968  23.178  1.00  0.00      LIG  
ATOM   6569 H5   LIG     1     -12.072  -7.996  25.230  1.00  0.00      LIG  
ATOM   6570 H6   LIG     1     -12.026  -8.242  26.967  1.00  0.00      LIG  
ATOM   6571 H7   LIG     1     -14.053  -7.534  23.298  1.00  0.00      LIG  
ATOM   6572 H8   LIG     1     -15.743  -7.079  23.267  1.00  0.00      LIG  
ATOM   6573 H9   LIG     1     -10.481  -4.145  25.453  1.00  0.00      LIG  
ATOM   6574 H10  LIG     1     -10.825  -3.341  26.957  1.00  0.00      LIG  
ATOM   6575 H11  LIG     1     -15.283  -2.811  25.162  1.00  0.00      LIG  
ATOM   6576 H12  LIG     1     -14.817  -2.643  23.488  1.00  0.00      LIG  
ATOM   6577 H13  LIG     1     -12.389  -6.597  23.689  1.00  0.00      LIG  
ATOM   6578 H14  LIG     1     -11.036  -5.712  24.320  1.00  0.00      LIG  
ATOM   6579 H15  LIG     1     -12.262  -4.885  23.367  1.00  0.00      LIG  
ATOM   6580 H16  LIG     1     -16.735  -8.082  25.929  1.00  0.00      LIG  
ATOM   6581 H17  LIG     1     -16.989  -6.508  25.285  1.00  0.00      LIG  
ATOM   6582 H18  LIG     1     -16.259  -6.685  26.878  1.00  0.00      LIG  
ATOM   6583 H19  LIG     1     -14.305  -3.686  27.291  1.00  0.00      LIG  
ATOM   6584 H20  LIG     1     -13.089  -2.434  27.427  1.00  0.00      LIG  
ATOM   6585 H21  LIG     1     -12.740  -4.038  28.036  1.00  0.00      LIG  
ATOM   6586 H22  LIG     1     -10.226  -2.104  24.516  1.00  0.00      LIG  
ATOM   6587 H23  LIG     1     -10.939  -1.297  25.932  1.00  0.00      LIG  
ATOM   6588 H24  LIG     1     -15.408  -9.418  22.702  1.00  0.00      LIG  
ATOM   6589 H25  LIG     1     -16.398  -9.280  24.163  1.00  0.00      LIG  
ATOM   6590 H26  LIG     1     -15.303 -11.291  26.729  1.00  0.00      LIG  
ATOM   6591 H27  LIG     1     -16.324  -9.931  26.345  1.00  0.00      LIG  
ATOM   6592 H28  LIG     1     -15.282  -9.870  27.777  1.00  0.00      LIG  
ATOM   6593 H29  LIG     1     -12.741 -10.229  27.418  1.00  0.00      LIG  
ATOM   6594 H30  LIG     1     -12.104 -10.274  25.755  1.00  0.00      LIG  
ATOM   6595 H31  LIG     1     -13.207 -11.514  26.318  1.00  0.00      LIG  
ATOM   6596 H32  LIG     1     -13.676  -0.843  23.257  1.00  0.00      LIG  
ATOM   6597 H33  LIG     1     -16.712  -4.290  24.765  1.00  0.00      LIG  
ATOM   6598 H34  LIG     1     -11.765  -1.782  21.875  1.00  0.00      LIG  
ATOM   6599 H35  LIG     1     -10.681  -0.736  22.746  1.00  0.00      LIG  
ATOM   6600 H36  LIG     1     -11.442   0.682  24.632  1.00  0.00      LIG  
ATOM   6601 H37  LIG     1     -12.888   1.332  23.857  1.00  0.00      LIG  
ATOM   6602 H38  LIG     1     -13.041   0.421  25.354  1.00  0.00      LIG  
ATOM   6603 H39  LIG     1     -12.259   1.221  21.882  1.00  0.00      LIG  
ATOM   6604 H40  LIG     1     -12.459  -0.441  19.417  1.00  0.00      LIG  
ATOM   6605 H41  LIG     1     -10.385  -0.279  20.413  1.00  0.00      LIG  
ATOM   6606 H42  LIG     1     -12.343   2.807  20.265  1.00  0.00      LIG  
ATOM   6607 H43  LIG     1     -13.375   3.180  18.877  1.00  0.00      LIG  
ATOM   6608 H44  LIG     1     -12.053   2.038  18.688  1.00  0.00      LIG  
ATOM   6609 H45  LIG     1     -15.578   1.038  20.924  1.00  0.00      LIG  
ATOM   6610 H46  LIG     1     -14.308   2.002  21.714  1.00  0.00      LIG  
ATOM   6611 H47  LIG     1     -15.254   2.665  20.372  1.00  0.00      LIG  
ATOM   6612 H48  LIG     1     -14.988   1.698  18.329  1.00  0.00      LIG  
ATOM   6613 H49  LIG     1     -12.652  -2.568  19.052  1.00  0.00      LIG  
ATOM   6614 H50  LIG     1     -13.880  -1.677  18.071  1.00  0.00      LIG  
ATOM   6615 H51  LIG     1     -14.118  -3.383  18.489  1.00  0.00      LIG  
TER
REMARK  Energy: 60.7764
REMARK  SimpleFitness: 60.7764
REMARK  FullFitness: -1570.5214
REMARK  InterFull: -28.6274
REMARK  IntraFull: 102.722
REMARK  solvFull: -1926.94
REMARK  surfFull: 282.324
REMARK  extraFull: 0.0
REMARK  deltaGcompsolvpol: -1926.94
REMARK  deltaGcompsolvnonpol: 282.324
REMARK  deltaGprotsolvpol: -1938.72
REMARK  deltaGprotsolvnonpol: 281.59
REMARK  deltaGligsolvpol: -11.5367
REMARK  deltaGligsolvnonpol: 16.4027
REMARK  deltaGvdw: -28.6274
REMARK  deltaGelec: 0.0
REMARK  deltaG: -6.753426
REMARK  Cluster: 3
REMARK  ClusterRank: 0
ATOM   6526 O    LIG     1     -14.102  -2.314  24.777  1.00  0.00      LIG  
ATOM   6527 O1   LIG     1     -17.729  -7.756  25.740  1.00  0.00      LIG  
ATOM   6528 O2   LIG     1     -10.204  -0.919  20.131  1.00  0.00      LIG  
ATOM   6529 O3   LIG     1     -12.223   2.096  20.529  1.00  0.00      LIG  
ATOM   6530 O4   LIG     1      -9.747   1.267  22.150  1.00  0.00      LIG  
ATOM   6531 O5   LIG     1     -12.427   3.229  18.527  1.00  0.00      LIG  
ATOM   6532 C    LIG     1     -13.498  -5.253  22.429  1.00  0.00      LIG  
ATOM   6533 C1   LIG     1     -13.642  -4.575  23.816  1.00  0.00      LIG  
ATOM   6534 C2   LIG     1     -14.438  -5.366  24.919  1.00  0.00      LIG  
ATOM   6535 C3   LIG     1     -12.390  -4.536  21.594  1.00  0.00      LIG  
ATOM   6536 C4   LIG     1     -14.298  -6.925  24.836  1.00  0.00      LIG  
ATOM   6537 C5   LIG     1     -13.108  -6.697  22.645  1.00  0.00      LIG  
ATOM   6538 C6   LIG     1     -14.040  -3.092  23.586  1.00  0.00      LIG  
ATOM   6539 C7   LIG     1     -14.155  -7.449  23.415  1.00  0.00      LIG  
ATOM   6540 C8   LIG     1     -12.773  -3.109  21.438  1.00  0.00      LIG  
ATOM   6541 C9   LIG     1     -15.349  -7.779  25.621  1.00  0.00      LIG  
ATOM   6542 C10  LIG     1     -15.906  -4.924  24.979  1.00  0.00      LIG  
ATOM   6543 C11  LIG     1     -12.260  -5.025  20.150  1.00  0.00      LIG  
ATOM   6544 C12  LIG     1     -13.033  -2.370  22.703  1.00  0.00      LIG  
ATOM   6545 C13  LIG     1     -14.828  -5.238  21.643  1.00  0.00      LIG  
ATOM   6546 C14  LIG     1     -13.783  -4.971  26.249  1.00  0.00      LIG  
ATOM   6547 C15  LIG     1     -12.875  -2.732  20.157  1.00  0.00      LIG  
ATOM   6548 C16  LIG     1     -10.981  -4.624  22.187  1.00  0.00      LIG  
ATOM   6549 C17  LIG     1     -12.500  -3.834  19.248  1.00  0.00      LIG  
ATOM   6550 C18  LIG     1     -16.720  -5.661  26.010  1.00  0.00      LIG  
ATOM   6551 C19  LIG     1     -16.697  -7.108  25.680  1.00  0.00      LIG  
ATOM   6552 C20  LIG     1     -14.877  -8.077  27.038  1.00  0.00      LIG  
ATOM   6553 C21  LIG     1     -15.597  -9.169  25.032  1.00  0.00      LIG  
ATOM   6554 C22  LIG     1     -13.387  -1.488  19.489  1.00  0.00      LIG  
ATOM   6555 C23  LIG     1     -12.299  -0.507  19.099  1.00  0.00      LIG  
ATOM   6556 C24  LIG     1     -14.513  -0.757  20.189  1.00  0.00      LIG  
ATOM   6557 C25  LIG     1     -11.356  -0.087  20.223  1.00  0.00      LIG  
ATOM   6558 C26  LIG     1     -11.034   1.411  20.074  1.00  0.00      LIG  
ATOM   6559 C27  LIG     1      -9.814   1.912  20.881  1.00  0.00      LIG  
ATOM   6560 C28  LIG     1      -9.876   3.409  21.144  1.00  0.00      LIG  
ATOM   6561 C29  LIG     1      -8.513   1.668  20.133  1.00  0.00      LIG  
ATOM   6562 C30  LIG     1     -12.820   2.962  19.653  1.00  0.00      LIG  
ATOM   6563 C31  LIG     1     -14.054   3.539  20.270  1.00  0.00      LIG  
ATOM   6564 H    LIG     1     -12.637  -4.534  24.237  1.00  0.00      LIG  
ATOM   6565 H1   LIG     1     -13.330  -7.153  25.290  1.00  0.00      LIG  
ATOM   6566 H2   LIG     1     -12.171  -6.766  23.204  1.00  0.00      LIG  
ATOM   6567 H3   LIG     1     -12.956  -7.199  21.686  1.00  0.00      LIG  
ATOM   6568 H4   LIG     1     -15.030  -3.037  23.126  1.00  0.00      LIG  
ATOM   6569 H5   LIG     1     -15.119  -7.462  22.902  1.00  0.00      LIG  
ATOM   6570 H6   LIG     1     -13.793  -8.480  23.429  1.00  0.00      LIG  
ATOM   6571 H7   LIG     1     -16.381  -5.056  24.006  1.00  0.00      LIG  
ATOM   6572 H8   LIG     1     -15.985  -3.864  25.224  1.00  0.00      LIG  
ATOM   6573 H9   LIG     1     -12.948  -5.832  19.896  1.00  0.00      LIG  
ATOM   6574 H10  LIG     1     -11.261  -5.428  19.962  1.00  0.00      LIG  
ATOM   6575 H11  LIG     1     -12.090  -2.259  23.245  1.00  0.00      LIG  
ATOM   6576 H12  LIG     1     -13.363  -1.347  22.528  1.00  0.00      LIG  
ATOM   6577 H13  LIG     1     -15.674  -5.569  22.242  1.00  0.00      LIG  
ATOM   6578 H14  LIG     1     -14.788  -5.915  20.787  1.00  0.00      LIG  
ATOM   6579 H15  LIG     1     -15.091  -4.248  21.265  1.00  0.00      LIG  
ATOM   6580 H16  LIG     1     -13.889  -3.910  26.469  1.00  0.00      LIG  
ATOM   6581 H17  LIG     1     -12.715  -5.207  26.236  1.00  0.00      LIG  
ATOM   6582 H18  LIG     1     -14.213  -5.483  27.103  1.00  0.00      LIG  
ATOM   6583 H19  LIG     1     -10.921  -4.243  23.208  1.00  0.00      LIG  
ATOM   6584 H20  LIG     1     -10.273  -4.042  21.587  1.00  0.00      LIG  
ATOM   6585 H21  LIG     1     -10.618  -5.655  22.188  1.00  0.00      LIG  
ATOM   6586 H22  LIG     1     -13.311  -4.037  18.548  1.00  0.00      LIG  
ATOM   6587 H23  LIG     1     -11.600  -3.581  18.682  1.00  0.00      LIG  
ATOM   6588 H24  LIG     1     -17.758  -5.321  25.964  1.00  0.00      LIG  
ATOM   6589 H25  LIG     1     -16.356  -5.509  27.029  1.00  0.00      LIG  
ATOM   6590 H26  LIG     1     -15.509  -8.838  27.505  1.00  0.00      LIG  
ATOM   6591 H27  LIG     1     -14.917  -7.207  27.691  1.00  0.00      LIG  
ATOM   6592 H28  LIG     1     -13.852  -8.458  27.028  1.00  0.00      LIG  
ATOM   6593 H29  LIG     1     -14.659  -9.723  24.933  1.00  0.00      LIG  
ATOM   6594 H30  LIG     1     -16.097  -9.133  24.059  1.00  0.00      LIG  
ATOM   6595 H31  LIG     1     -16.240  -9.763  25.690  1.00  0.00      LIG  
ATOM   6596 H32  LIG     1     -13.838  -1.829  18.552  1.00  0.00      LIG  
ATOM   6597 H33  LIG     1     -14.348  -1.415  24.498  1.00  0.00      LIG  
ATOM   6598 H34  LIG     1     -12.808   0.374  18.706  1.00  0.00      LIG  
ATOM   6599 H35  LIG     1     -11.727  -0.940  18.272  1.00  0.00      LIG  
ATOM   6600 H36  LIG     1     -14.153  -0.188  21.048  1.00  0.00      LIG  
ATOM   6601 H37  LIG     1     -14.978  -0.045  19.501  1.00  0.00      LIG  
ATOM   6602 H38  LIG     1     -15.284  -1.457  20.522  1.00  0.00      LIG  
ATOM   6603 H39  LIG     1     -11.822  -0.265  21.195  1.00  0.00      LIG  
ATOM   6604 H40  LIG     1     -10.828   1.614  19.017  1.00  0.00      LIG  
ATOM   6605 H41  LIG     1     -10.532  -1.835  20.155  1.00  0.00      LIG  
ATOM   6606 H42  LIG     1      -8.964   3.748  21.643  1.00  0.00      LIG  
ATOM   6607 H43  LIG     1     -10.704   3.665  21.810  1.00  0.00      LIG  
ATOM   6608 H44  LIG     1      -9.986   3.965  20.209  1.00  0.00      LIG  
ATOM   6609 H45  LIG     1      -8.291   0.604  20.030  1.00  0.00      LIG  
ATOM   6610 H46  LIG     1      -8.549   2.117  19.136  1.00  0.00      LIG  
ATOM   6611 H47  LIG     1      -7.672   2.104  20.679  1.00  0.00      LIG  
ATOM   6612 H48  LIG     1      -8.944   1.600  22.585  1.00  0.00      LIG  
ATOM   6613 H49  LIG     1     -13.796   4.063  21.195  1.00  0.00      LIG  
ATOM   6614 H50  LIG     1     -14.777   2.743  20.468  1.00  0.00      LIG  
ATOM   6615 H51  LIG     1     -14.494   4.254  19.571  1.00  0.00      LIG  
TER
REMARK  Energy: 60.7764
REMARK  SimpleFitness: 60.7764
REMARK  FullFitness: -1570.5214
REMARK  InterFull: -28.6274
REMARK  IntraFull: 102.722
REMARK  solvFull: -1926.94
REMARK  surfFull: 282.324
REMARK  extraFull: 0.0
REMARK  deltaGcompsolvpol: -1926.94
REMARK  deltaGcompsolvnonpol: 282.324
REMARK  deltaGprotsolvpol: -1938.72
REMARK  deltaGprotsolvnonpol: 281.59
REMARK  deltaGligsolvpol: -11.5367
REMARK  deltaGligsolvnonpol: 16.4027
REMARK  deltaGvdw: -28.6274
REMARK  deltaGelec: 0.0
REMARK  deltaG: -6.753426
REMARK  Cluster: 3
REMARK  ClusterRank: 1
ATOM   6526 O    LIG     1     -14.102  -2.314  24.777  1.00  0.00      LIG  
ATOM   6527 O1   LIG     1     -17.729  -7.756  25.740  1.00  0.00      LIG  
ATOM   6528 O2   LIG     1     -10.204  -0.919  20.131  1.00  0.00      LIG  
ATOM   6529 O3   LIG     1     -12.223   2.096  20.529  1.00  0.00      LIG  
ATOM   6530 O4   LIG     1      -9.747   1.267  22.150  1.00  0.00      LIG  
ATOM   6531 O5   LIG     1     -12.427   3.229  18.527  1.00  0.00      LIG  
ATOM   6532 C    LIG     1     -13.498  -5.253  22.429  1.00  0.00      LIG  
ATOM   6533 C1   LIG     1     -13.642  -4.575  23.816  1.00  0.00      LIG  
ATOM   6534 C2   LIG     1     -14.438  -5.366  24.919  1.00  0.00      LIG  
ATOM   6535 C3   LIG     1     -12.390  -4.536  21.594  1.00  0.00      LIG  
ATOM   6536 C4   LIG     1     -14.298  -6.925  24.836  1.00  0.00      LIG  
ATOM   6537 C5   LIG     1     -13.108  -6.697  22.645  1.00  0.00      LIG  
ATOM   6538 C6   LIG     1     -14.040  -3.092  23.586  1.00  0.00      LIG  
ATOM   6539 C7   LIG     1     -14.155  -7.449  23.415  1.00  0.00      LIG  
ATOM   6540 C8   LIG     1     -12.773  -3.109  21.438  1.00  0.00      LIG  
ATOM   6541 C9   LIG     1     -15.349  -7.779  25.621  1.00  0.00      LIG  
ATOM   6542 C10  LIG     1     -15.906  -4.924  24.979  1.00  0.00      LIG  
ATOM   6543 C11  LIG     1     -12.260  -5.025  20.150  1.00  0.00      LIG  
ATOM   6544 C12  LIG     1     -13.033  -2.370  22.703  1.00  0.00      LIG  
ATOM   6545 C13  LIG     1     -14.828  -5.238  21.643  1.00  0.00      LIG  
ATOM   6546 C14  LIG     1     -13.783  -4.971  26.249  1.00  0.00      LIG  
ATOM   6547 C15  LIG     1     -12.875  -2.732  20.157  1.00  0.00      LIG  
ATOM   6548 C16  LIG     1     -10.981  -4.624  22.187  1.00  0.00      LIG  
ATOM   6549 C17  LIG     1     -12.500  -3.834  19.248  1.00  0.00      LIG  
ATOM   6550 C18  LIG     1     -16.720  -5.661  26.010  1.00  0.00      LIG  
ATOM   6551 C19  LIG     1     -16.697  -7.108  25.680  1.00  0.00      LIG  
ATOM   6552 C20  LIG     1     -14.877  -8.077  27.038  1.00  0.00      LIG  
ATOM   6553 C21  LIG     1     -15.597  -9.169  25.032  1.00  0.00      LIG  
ATOM   6554 C22  LIG     1     -13.387  -1.488  19.489  1.00  0.00      LIG  
ATOM   6555 C23  LIG     1     -12.299  -0.507  19.099  1.00  0.00      LIG  
ATOM   6556 C24  LIG     1     -14.513  -0.757  20.189  1.00  0.00      LIG  
ATOM   6557 C25  LIG     1     -11.356  -0.087  20.223  1.00  0.00      LIG  
ATOM   6558 C26  LIG     1     -11.034   1.411  20.074  1.00  0.00      LIG  
ATOM   6559 C27  LIG     1      -9.814   1.912  20.881  1.00  0.00      LIG  
ATOM   6560 C28  LIG     1      -9.876   3.409  21.144  1.00  0.00      LIG  
ATOM   6561 C29  LIG     1      -8.513   1.668  20.133  1.00  0.00      LIG  
ATOM   6562 C30  LIG     1     -12.820   2.962  19.653  1.00  0.00      LIG  
ATOM   6563 C31  LIG     1     -14.054   3.539  20.270  1.00  0.00      LIG  
ATOM   6564 H    LIG     1     -12.637  -4.534  24.237  1.00  0.00      LIG  
ATOM   6565 H1   LIG     1     -13.330  -7.153  25.290  1.00  0.00      LIG  
ATOM   6566 H2   LIG     1     -12.171  -6.766  23.204  1.00  0.00      LIG  
ATOM   6567 H3   LIG     1     -12.956  -7.199  21.686  1.00  0.00      LIG  
ATOM   6568 H4   LIG     1     -15.030  -3.037  23.126  1.00  0.00      LIG  
ATOM   6569 H5   LIG     1     -15.119  -7.462  22.902  1.00  0.00      LIG  
ATOM   6570 H6   LIG     1     -13.793  -8.480  23.429  1.00  0.00      LIG  
ATOM   6571 H7   LIG     1     -16.381  -5.056  24.006  1.00  0.00      LIG  
ATOM   6572 H8   LIG     1     -15.985  -3.864  25.224  1.00  0.00      LIG  
ATOM   6573 H9   LIG     1     -12.948  -5.832  19.896  1.00  0.00      LIG  
ATOM   6574 H10  LIG     1     -11.261  -5.428  19.962  1.00  0.00      LIG  
ATOM   6575 H11  LIG     1     -12.090  -2.259  23.245  1.00  0.00      LIG  
ATOM   6576 H12  LIG     1     -13.363  -1.347  22.528  1.00  0.00      LIG  
ATOM   6577 H13  LIG     1     -15.674  -5.569  22.242  1.00  0.00      LIG  
ATOM   6578 H14  LIG     1     -14.788  -5.915  20.787  1.00  0.00      LIG  
ATOM   6579 H15  LIG     1     -15.091  -4.248  21.265  1.00  0.00      LIG  
ATOM   6580 H16  LIG     1     -13.889  -3.910  26.469  1.00  0.00      LIG  
ATOM   6581 H17  LIG     1     -12.715  -5.207  26.236  1.00  0.00      LIG  
ATOM   6582 H18  LIG     1     -14.213  -5.483  27.103  1.00  0.00      LIG  
ATOM   6583 H19  LIG     1     -10.921  -4.243  23.208  1.00  0.00      LIG  
ATOM   6584 H20  LIG     1     -10.273  -4.042  21.587  1.00  0.00      LIG  
ATOM   6585 H21  LIG     1     -10.618  -5.655  22.188  1.00  0.00      LIG  
ATOM   6586 H22  LIG     1     -13.311  -4.037  18.548  1.00  0.00      LIG  
ATOM   6587 H23  LIG     1     -11.600  -3.581  18.682  1.00  0.00      LIG  
ATOM   6588 H24  LIG     1     -17.758  -5.321  25.964  1.00  0.00      LIG  
ATOM   6589 H25  LIG     1     -16.356  -5.509  27.029  1.00  0.00      LIG  
ATOM   6590 H26  LIG     1     -15.509  -8.838  27.505  1.00  0.00      LIG  
ATOM   6591 H27  LIG     1     -14.917  -7.207  27.691  1.00  0.00      LIG  
ATOM   6592 H28  LIG     1     -13.852  -8.458  27.028  1.00  0.00      LIG  
ATOM   6593 H29  LIG     1     -14.659  -9.723  24.933  1.00  0.00      LIG  
ATOM   6594 H30  LIG     1     -16.097  -9.133  24.059  1.00  0.00      LIG  
ATOM   6595 H31  LIG     1     -16.240  -9.763  25.690  1.00  0.00      LIG  
ATOM   6596 H32  LIG     1     -13.838  -1.829  18.552  1.00  0.00      LIG  
ATOM   6597 H33  LIG     1     -14.348  -1.415  24.498  1.00  0.00      LIG  
ATOM   6598 H34  LIG     1     -12.808   0.374  18.706  1.00  0.00      LIG  
ATOM   6599 H35  LIG     1     -11.727  -0.940  18.272  1.00  0.00      LIG  
ATOM   6600 H36  LIG     1     -14.153  -0.188  21.048  1.00  0.00      LIG  
ATOM   6601 H37  LIG     1     -14.978  -0.045  19.501  1.00  0.00      LIG  
ATOM   6602 H38  LIG     1     -15.284  -1.457  20.522  1.00  0.00      LIG  
ATOM   6603 H39  LIG     1     -11.822  -0.265  21.195  1.00  0.00      LIG  
ATOM   6604 H40  LIG     1     -10.828   1.614  19.017  1.00  0.00      LIG  
ATOM   6605 H41  LIG     1     -10.532  -1.835  20.155  1.00  0.00      LIG  
ATOM   6606 H42  LIG     1      -8.964   3.748  21.643  1.00  0.00      LIG  
ATOM   6607 H43  LIG     1     -10.704   3.665  21.810  1.00  0.00      LIG  
ATOM   6608 H44  LIG     1      -9.986   3.965  20.209  1.00  0.00      LIG  
ATOM   6609 H45  LIG     1      -8.291   0.604  20.030  1.00  0.00      LIG  
ATOM   6610 H46  LIG     1      -8.549   2.117  19.136  1.00  0.00      LIG  
ATOM   6611 H47  LIG     1      -7.672   2.104  20.679  1.00  0.00      LIG  
ATOM   6612 H48  LIG     1      -8.944   1.600  22.585  1.00  0.00      LIG  
ATOM   6613 H49  LIG     1     -13.796   4.063  21.195  1.00  0.00      LIG  
ATOM   6614 H50  LIG     1     -14.777   2.743  20.468  1.00  0.00      LIG  
ATOM   6615 H51  LIG     1     -14.494   4.254  19.571  1.00  0.00      LIG  
TER
REMARK  Energy: 60.8934
REMARK  SimpleFitness: 60.8934
REMARK  FullFitness: -1570.458
REMARK  InterFull: -28.4029
REMARK  IntraFull: 102.863
REMARK  solvFull: -1927.41
REMARK  surfFull: 282.492
REMARK  extraFull: 0.0
REMARK  deltaGcompsolvpol: -1927.41
REMARK  deltaGcompsolvnonpol: 282.492
REMARK  deltaGprotsolvpol: -1938.72
REMARK  deltaGprotsolvnonpol: 281.59
REMARK  deltaGligsolvpol: -11.4958
REMARK  deltaGligsolvnonpol: 16.4105
REMARK  deltaGvdw: -28.4029
REMARK  deltaGelec: 0.0
REMARK  deltaG: -6.7483068
REMARK  Cluster: 3
REMARK  ClusterRank: 2
ATOM   6526 O    LIG     1     -14.149  -2.356  24.724  1.00  0.00      LIG  
ATOM   6527 O1   LIG     1     -17.643  -7.924  25.528  1.00  0.00      LIG  
ATOM   6528 O2   LIG     1     -10.061  -0.859  20.215  1.00  0.00      LIG  
ATOM   6529 O3   LIG     1     -12.201   2.059  20.639  1.00  0.00      LIG  
ATOM   6530 O4   LIG     1      -9.743   1.303  22.300  1.00  0.00      LIG  
ATOM   6531 O5   LIG     1     -12.464   3.145  18.621  1.00  0.00      LIG  
ATOM   6532 C    LIG     1     -13.368  -5.293  22.425  1.00  0.00      LIG  
ATOM   6533 C1   LIG     1     -13.587  -4.613  23.803  1.00  0.00      LIG  
ATOM   6534 C2   LIG     1     -14.406  -5.418  24.879  1.00  0.00      LIG  
ATOM   6535 C3   LIG     1     -12.237  -4.560  21.636  1.00  0.00      LIG  
ATOM   6536 C4   LIG     1     -14.216  -6.972  24.813  1.00  0.00      LIG  
ATOM   6537 C5   LIG     1     -12.963  -6.730  22.662  1.00  0.00      LIG  
ATOM   6538 C6   LIG     1     -14.003  -3.139  23.545  1.00  0.00      LIG  
ATOM   6539 C7   LIG     1     -14.023  -7.497  23.398  1.00  0.00      LIG  
ATOM   6540 C8   LIG     1     -12.633  -3.140  21.465  1.00  0.00      LIG  
ATOM   6541 C9   LIG     1     -15.262  -7.852  25.571  1.00  0.00      LIG  
ATOM   6542 C10  LIG     1     -15.890  -5.021  24.872  1.00  0.00      LIG  
ATOM   6543 C11  LIG     1     -12.041  -5.046  20.197  1.00  0.00      LIG  
ATOM   6544 C12  LIG     1     -12.958  -2.405  22.719  1.00  0.00      LIG  
ATOM   6545 C13  LIG     1     -14.661  -5.308  21.582  1.00  0.00      LIG  
ATOM   6546 C14  LIG     1     -13.822  -4.994  26.233  1.00  0.00      LIG  
ATOM   6547 C15  LIG     1     -12.698  -2.767  20.180  1.00  0.00      LIG  
ATOM   6548 C16  LIG     1     -10.852  -4.629  22.288  1.00  0.00      LIG  
ATOM   6549 C17  LIG     1     -12.291  -3.867  19.283  1.00  0.00      LIG  
ATOM   6550 C18  LIG     1     -16.733  -5.789  25.859  1.00  0.00      LIG  
ATOM   6551 C19  LIG     1     -16.637  -7.237  25.542  1.00  0.00      LIG  
ATOM   6552 C20  LIG     1     -14.851  -8.097  27.018  1.00  0.00      LIG  
ATOM   6553 C21  LIG     1     -15.420  -9.266  25.009  1.00  0.00      LIG  
ATOM   6554 C22  LIG     1     -13.221  -1.535  19.500  1.00  0.00      LIG  
ATOM   6555 C23  LIG     1     -12.154  -0.511  19.150  1.00  0.00      LIG  
ATOM   6556 C24  LIG     1     -14.397  -0.853  20.169  1.00  0.00      LIG  
ATOM   6557 C25  LIG     1     -11.247  -0.077  20.299  1.00  0.00      LIG  
ATOM   6558 C26  LIG     1     -10.976   1.435  20.192  1.00  0.00      LIG  
ATOM   6559 C27  LIG     1      -9.798   1.968  21.040  1.00  0.00      LIG  
ATOM   6560 C28  LIG     1      -9.925   3.456  21.327  1.00  0.00      LIG  
ATOM   6561 C29  LIG     1      -8.463   1.788  20.335  1.00  0.00      LIG  
ATOM   6562 C30  LIG     1     -12.837   2.885  19.754  1.00  0.00      LIG  
ATOM   6563 C31  LIG     1     -14.135   3.343  20.338  1.00  0.00      LIG  
ATOM   6564 H    LIG     1     -12.602  -4.551  24.265  1.00  0.00      LIG  
ATOM   6565 H1   LIG     1     -13.253  -7.170  25.293  1.00  0.00      LIG  
ATOM   6566 H2   LIG     1     -12.045  -6.784  23.251  1.00  0.00      LIG  
ATOM   6567 H3   LIG     1     -12.770  -7.232  21.711  1.00  0.00      LIG  
ATOM   6568 H4   LIG     1     -14.966  -3.105  23.030  1.00  0.00      LIG  
ATOM   6569 H5   LIG     1     -14.972  -7.523  22.860  1.00  0.00      LIG  
ATOM   6570 H6   LIG     1     -13.646  -8.522  23.419  1.00  0.00      LIG  
ATOM   6571 H7   LIG     1     -16.314  -5.165  23.879  1.00  0.00      LIG  
ATOM   6572 H8   LIG     1     -16.009  -3.964  25.114  1.00  0.00      LIG  
ATOM   6573 H9   LIG     1     -12.691  -5.877  19.921  1.00  0.00      LIG  
ATOM   6574 H10  LIG     1     -11.022  -5.411  20.044  1.00  0.00      LIG  
ATOM   6575 H11  LIG     1     -12.044  -2.288  23.309  1.00  0.00      LIG  
ATOM   6576 H12  LIG     1     -13.289  -1.384  22.530  1.00  0.00      LIG  
ATOM   6577 H13  LIG     1     -15.526  -5.650  22.143  1.00  0.00      LIG  
ATOM   6578 H14  LIG     1     -14.569  -5.988  20.732  1.00  0.00      LIG  
ATOM   6579 H15  LIG     1     -14.926  -4.326  21.185  1.00  0.00      LIG  
ATOM   6580 H16  LIG     1     -13.930  -3.928  26.424  1.00  0.00      LIG  
ATOM   6581 H17  LIG     1     -12.757  -5.236  26.285  1.00  0.00      LIG  
ATOM   6582 H18  LIG     1     -14.303  -5.479  27.076  1.00  0.00      LIG  
ATOM   6583 H19  LIG     1     -10.843  -4.256  23.314  1.00  0.00      LIG  
ATOM   6584 H20  LIG     1     -10.131  -4.029  21.723  1.00  0.00      LIG  
ATOM   6585 H21  LIG     1     -10.471  -5.653  22.297  1.00  0.00      LIG  
ATOM   6586 H22  LIG     1     -13.093  -4.090  18.578  1.00  0.00      LIG  
ATOM   6587 H23  LIG     1     -11.389  -3.605  18.722  1.00  0.00      LIG  
ATOM   6588 H24  LIG     1     -17.780  -5.491  25.754  1.00  0.00      LIG  
ATOM   6589 H25  LIG     1     -16.431  -5.619  26.894  1.00  0.00      LIG  
ATOM   6590 H26  LIG     1     -15.460  -8.889  27.464  1.00  0.00      LIG  
ATOM   6591 H27  LIG     1     -14.981  -7.221  27.652  1.00  0.00      LIG  
ATOM   6592 H28  LIG     1     -13.806  -8.413  27.070  1.00  0.00      LIG  
ATOM   6593 H29  LIG     1     -14.452  -9.772  24.965  1.00  0.00      LIG  
ATOM   6594 H30  LIG     1     -15.876  -9.277  24.013  1.00  0.00      LIG  
ATOM   6595 H31  LIG     1     -16.063  -9.874  25.653  1.00  0.00      LIG  
ATOM   6596 H32  LIG     1     -13.628  -1.884  18.546  1.00  0.00      LIG  
ATOM   6597 H33  LIG     1     -14.409  -1.467  24.426  1.00  0.00      LIG  
ATOM   6598 H34  LIG     1     -12.685   0.357  18.758  1.00  0.00      LIG  
ATOM   6599 H35  LIG     1     -11.551  -0.909  18.328  1.00  0.00      LIG  
ATOM   6600 H36  LIG     1     -14.081  -0.243  21.018  1.00  0.00      LIG  
ATOM   6601 H37  LIG     1     -14.895  -0.185  19.460  1.00  0.00      LIG  
ATOM   6602 H38  LIG     1     -15.129  -1.588  20.515  1.00  0.00      LIG  
ATOM   6603 H39  LIG     1     -11.724  -0.293  21.257  1.00  0.00      LIG  
ATOM   6604 H40  LIG     1     -10.751   1.672  19.147  1.00  0.00      LIG  
ATOM   6605 H41  LIG     1     -10.345  -1.786  20.292  1.00  0.00      LIG  
ATOM   6606 H42  LIG     1      -9.038   3.821  21.852  1.00  0.00      LIG  
ATOM   6607 H43  LIG     1     -10.779   3.669  21.976  1.00  0.00      LIG  
ATOM   6608 H44  LIG     1     -10.032   4.024  20.399  1.00  0.00      LIG  
ATOM   6609 H45  LIG     1      -8.190   0.737  20.226  1.00  0.00      LIG  
ATOM   6610 H46  LIG     1      -8.480   2.251  19.345  1.00  0.00      LIG  
ATOM   6611 H47  LIG     1      -7.663   2.252  20.918  1.00  0.00      LIG  
ATOM   6612 H48  LIG     1      -8.969   1.658  22.769  1.00  0.00      LIG  
ATOM   6613 H49  LIG     1     -13.975   3.750  21.340  1.00  0.00      LIG  
ATOM   6614 H50  LIG     1     -14.834   2.503  20.372  1.00  0.00      LIG  
ATOM   6615 H51  LIG     1     -14.542   4.133  19.704  1.00  0.00      LIG  
TER
REMARK  Energy: 60.8934
REMARK  SimpleFitness: 60.8934
REMARK  FullFitness: -1570.458
REMARK  InterFull: -28.4029
REMARK  IntraFull: 102.863
REMARK  solvFull: -1927.41
REMARK  surfFull: 282.492
REMARK  extraFull: 0.0
REMARK  deltaGcompsolvpol: -1927.41
REMARK  deltaGcompsolvnonpol: 282.492
REMARK  deltaGprotsolvpol: -1938.72
REMARK  deltaGprotsolvnonpol: 281.59
REMARK  deltaGligsolvpol: -11.4958
REMARK  deltaGligsolvnonpol: 16.4105
REMARK  deltaGvdw: -28.4029
REMARK  deltaGelec: 0.0
REMARK  deltaG: -6.7483068
REMARK  Cluster: 3
REMARK  ClusterRank: 3
ATOM   6526 O    LIG     1     -14.149  -2.356  24.724  1.00  0.00      LIG  
ATOM   6527 O1   LIG     1     -17.643  -7.924  25.528  1.00  0.00      LIG  
ATOM   6528 O2   LIG     1     -10.061  -0.859  20.215  1.00  0.00      LIG  
ATOM   6529 O3   LIG     1     -12.201   2.059  20.639  1.00  0.00      LIG  
ATOM   6530 O4   LIG     1      -9.743   1.303  22.300  1.00  0.00      LIG  
ATOM   6531 O5   LIG     1     -12.464   3.145  18.621  1.00  0.00      LIG  
ATOM   6532 C    LIG     1     -13.368  -5.293  22.425  1.00  0.00      LIG  
ATOM   6533 C1   LIG     1     -13.587  -4.613  23.803  1.00  0.00      LIG  
ATOM   6534 C2   LIG     1     -14.406  -5.418  24.879  1.00  0.00      LIG  
ATOM   6535 C3   LIG     1     -12.237  -4.560  21.636  1.00  0.00      LIG  
ATOM   6536 C4   LIG     1     -14.216  -6.972  24.813  1.00  0.00      LIG  
ATOM   6537 C5   LIG     1     -12.963  -6.730  22.662  1.00  0.00      LIG  
ATOM   6538 C6   LIG     1     -14.003  -3.139  23.545  1.00  0.00      LIG  
ATOM   6539 C7   LIG     1     -14.023  -7.497  23.398  1.00  0.00      LIG  
ATOM   6540 C8   LIG     1     -12.633  -3.140  21.465  1.00  0.00      LIG  
ATOM   6541 C9   LIG     1     -15.262  -7.852  25.571  1.00  0.00      LIG  
ATOM   6542 C10  LIG     1     -15.890  -5.021  24.872  1.00  0.00      LIG  
ATOM   6543 C11  LIG     1     -12.041  -5.046  20.197  1.00  0.00      LIG  
ATOM   6544 C12  LIG     1     -12.958  -2.405  22.719  1.00  0.00      LIG  
ATOM   6545 C13  LIG     1     -14.661  -5.308  21.582  1.00  0.00      LIG  
ATOM   6546 C14  LIG     1     -13.822  -4.994  26.233  1.00  0.00      LIG  
ATOM   6547 C15  LIG     1     -12.698  -2.767  20.180  1.00  0.00      LIG  
ATOM   6548 C16  LIG     1     -10.852  -4.629  22.288  1.00  0.00      LIG  
ATOM   6549 C17  LIG     1     -12.291  -3.867  19.283  1.00  0.00      LIG  
ATOM   6550 C18  LIG     1     -16.733  -5.789  25.859  1.00  0.00      LIG  
ATOM   6551 C19  LIG     1     -16.637  -7.237  25.542  1.00  0.00      LIG  
ATOM   6552 C20  LIG     1     -14.851  -8.097  27.018  1.00  0.00      LIG  
ATOM   6553 C21  LIG     1     -15.420  -9.266  25.009  1.00  0.00      LIG  
ATOM   6554 C22  LIG     1     -13.221  -1.535  19.500  1.00  0.00      LIG  
ATOM   6555 C23  LIG     1     -12.154  -0.511  19.150  1.00  0.00      LIG  
ATOM   6556 C24  LIG     1     -14.397  -0.853  20.169  1.00  0.00      LIG  
ATOM   6557 C25  LIG     1     -11.247  -0.077  20.299  1.00  0.00      LIG  
ATOM   6558 C26  LIG     1     -10.976   1.435  20.192  1.00  0.00      LIG  
ATOM   6559 C27  LIG     1      -9.798   1.968  21.040  1.00  0.00      LIG  
ATOM   6560 C28  LIG     1      -9.925   3.456  21.327  1.00  0.00      LIG  
ATOM   6561 C29  LIG     1      -8.463   1.788  20.335  1.00  0.00      LIG  
ATOM   6562 C30  LIG     1     -12.837   2.885  19.754  1.00  0.00      LIG  
ATOM   6563 C31  LIG     1     -14.135   3.343  20.338  1.00  0.00      LIG  
ATOM   6564 H    LIG     1     -12.602  -4.551  24.265  1.00  0.00      LIG  
ATOM   6565 H1   LIG     1     -13.253  -7.170  25.293  1.00  0.00      LIG  
ATOM   6566 H2   LIG     1     -12.045  -6.784  23.251  1.00  0.00      LIG  
ATOM   6567 H3   LIG     1     -12.770  -7.232  21.711  1.00  0.00      LIG  
ATOM   6568 H4   LIG     1     -14.966  -3.105  23.030  1.00  0.00      LIG  
ATOM   6569 H5   LIG     1     -14.972  -7.523  22.860  1.00  0.00      LIG  
ATOM   6570 H6   LIG     1     -13.646  -8.522  23.419  1.00  0.00      LIG  
ATOM   6571 H7   LIG     1     -16.314  -5.165  23.879  1.00  0.00      LIG  
ATOM   6572 H8   LIG     1     -16.009  -3.964  25.114  1.00  0.00      LIG  
ATOM   6573 H9   LIG     1     -12.691  -5.877  19.921  1.00  0.00      LIG  
ATOM   6574 H10  LIG     1     -11.022  -5.411  20.044  1.00  0.00      LIG  
ATOM   6575 H11  LIG     1     -12.044  -2.288  23.309  1.00  0.00      LIG  
ATOM   6576 H12  LIG     1     -13.289  -1.384  22.530  1.00  0.00      LIG  
ATOM   6577 H13  LIG     1     -15.526  -5.650  22.143  1.00  0.00      LIG  
ATOM   6578 H14  LIG     1     -14.569  -5.988  20.732  1.00  0.00      LIG  
ATOM   6579 H15  LIG     1     -14.926  -4.326  21.185  1.00  0.00      LIG  
ATOM   6580 H16  LIG     1     -13.930  -3.928  26.424  1.00  0.00      LIG  
ATOM   6581 H17  LIG     1     -12.757  -5.236  26.285  1.00  0.00      LIG  
ATOM   6582 H18  LIG     1     -14.303  -5.479  27.076  1.00  0.00      LIG  
ATOM   6583 H19  LIG     1     -10.843  -4.256  23.314  1.00  0.00      LIG  
ATOM   6584 H20  LIG     1     -10.131  -4.029  21.723  1.00  0.00      LIG  
ATOM   6585 H21  LIG     1     -10.471  -5.653  22.297  1.00  0.00      LIG  
ATOM   6586 H22  LIG     1     -13.093  -4.090  18.578  1.00  0.00      LIG  
ATOM   6587 H23  LIG     1     -11.389  -3.605  18.722  1.00  0.00      LIG  
ATOM   6588 H24  LIG     1     -17.780  -5.491  25.754  1.00  0.00      LIG  
ATOM   6589 H25  LIG     1     -16.431  -5.619  26.894  1.00  0.00      LIG  
ATOM   6590 H26  LIG     1     -15.460  -8.889  27.464  1.00  0.00      LIG  
ATOM   6591 H27  LIG     1     -14.981  -7.221  27.652  1.00  0.00      LIG  
ATOM   6592 H28  LIG     1     -13.806  -8.413  27.070  1.00  0.00      LIG  
ATOM   6593 H29  LIG     1     -14.452  -9.772  24.965  1.00  0.00      LIG  
ATOM   6594 H30  LIG     1     -15.876  -9.277  24.013  1.00  0.00      LIG  
ATOM   6595 H31  LIG     1     -16.063  -9.874  25.653  1.00  0.00      LIG  
ATOM   6596 H32  LIG     1     -13.628  -1.884  18.546  1.00  0.00      LIG  
ATOM   6597 H33  LIG     1     -14.409  -1.467  24.426  1.00  0.00      LIG  
ATOM   6598 H34  LIG     1     -12.685   0.357  18.758  1.00  0.00      LIG  
ATOM   6599 H35  LIG     1     -11.551  -0.909  18.328  1.00  0.00      LIG  
ATOM   6600 H36  LIG     1     -14.081  -0.243  21.018  1.00  0.00      LIG  
ATOM   6601 H37  LIG     1     -14.895  -0.185  19.460  1.00  0.00      LIG  
ATOM   6602 H38  LIG     1     -15.129  -1.588  20.515  1.00  0.00      LIG  
ATOM   6603 H39  LIG     1     -11.724  -0.293  21.257  1.00  0.00      LIG  
ATOM   6604 H40  LIG     1     -10.751   1.672  19.147  1.00  0.00      LIG  
ATOM   6605 H41  LIG     1     -10.345  -1.786  20.292  1.00  0.00      LIG  
ATOM   6606 H42  LIG     1      -9.038   3.821  21.852  1.00  0.00      LIG  
ATOM   6607 H43  LIG     1     -10.779   3.669  21.976  1.00  0.00      LIG  
ATOM   6608 H44  LIG     1     -10.032   4.024  20.399  1.00  0.00      LIG  
ATOM   6609 H45  LIG     1      -8.190   0.737  20.226  1.00  0.00      LIG  
ATOM   6610 H46  LIG     1      -8.480   2.251  19.345  1.00  0.00      LIG  
ATOM   6611 H47  LIG     1      -7.663   2.252  20.918  1.00  0.00      LIG  
ATOM   6612 H48  LIG     1      -8.969   1.658  22.769  1.00  0.00      LIG  
ATOM   6613 H49  LIG     1     -13.975   3.750  21.340  1.00  0.00      LIG  
ATOM   6614 H50  LIG     1     -14.834   2.503  20.372  1.00  0.00      LIG  
ATOM   6615 H51  LIG     1     -14.542   4.133  19.704  1.00  0.00      LIG  
TER
REMARK  Energy: 61.0034
REMARK  SimpleFitness: 61.0034
REMARK  FullFitness: -1570.1593
REMARK  InterFull: -28.4843
REMARK  IntraFull: 102.764
REMARK  solvFull: -1926.72
REMARK  surfFull: 282.281
REMARK  extraFull: 0.0
REMARK  deltaGcompsolvpol: -1926.72
REMARK  deltaGcompsolvnonpol: 282.281
REMARK  deltaGprotsolvpol: -1938.72
REMARK  deltaGprotsolvnonpol: 281.59
REMARK  deltaGligsolvpol: -11.4739
REMARK  deltaGligsolvnonpol: 16.4007
REMARK  deltaGvdw: -28.4843
REMARK  deltaGelec: 0.0
REMARK  deltaG: -6.734149
REMARK  Cluster: 3
REMARK  ClusterRank: 4
ATOM   6526 O    LIG     1     -14.081  -2.348  24.829  1.00  0.00      LIG  
ATOM   6527 O1   LIG     1     -17.719  -7.822  25.734  1.00  0.00      LIG  
ATOM   6528 O2   LIG     1     -10.272  -0.997  20.124  1.00  0.00      LIG  
ATOM   6529 O3   LIG     1     -12.273   2.030  20.571  1.00  0.00      LIG  
ATOM   6530 O4   LIG     1      -9.833   1.127  22.225  1.00  0.00      LIG  
ATOM   6531 O5   LIG     1     -12.447   3.180  18.576  1.00  0.00      LIG  
ATOM   6532 C    LIG     1     -13.557  -5.271  22.447  1.00  0.00      LIG  
ATOM   6533 C1   LIG     1     -13.670  -4.598  23.839  1.00  0.00      LIG  
ATOM   6534 C2   LIG     1     -14.445  -5.403  24.950  1.00  0.00      LIG  
ATOM   6535 C3   LIG     1     -12.473  -4.552  21.587  1.00  0.00      LIG  
ATOM   6536 C4   LIG     1     -14.304  -6.963  24.850  1.00  0.00      LIG  
ATOM   6537 C5   LIG     1     -13.150  -6.713  22.647  1.00  0.00      LIG  
ATOM   6538 C6   LIG     1     -14.068  -3.109  23.626  1.00  0.00      LIG  
ATOM   6539 C7   LIG     1     -14.174  -7.481  23.426  1.00  0.00      LIG  
ATOM   6540 C8   LIG     1     -12.864  -3.128  21.436  1.00  0.00      LIG  
ATOM   6541 C9   LIG     1     -15.340  -7.828  25.637  1.00  0.00      LIG  
ATOM   6542 C10  LIG     1     -15.910  -4.961  25.039  1.00  0.00      LIG  
ATOM   6543 C11  LIG     1     -12.372  -5.050  20.144  1.00  0.00      LIG  
ATOM   6544 C12  LIG     1     -13.094  -2.380  22.705  1.00  0.00      LIG  
ATOM   6545 C13  LIG     1     -14.911  -5.251  21.703  1.00  0.00      LIG  
ATOM   6546 C14  LIG     1     -13.778  -5.028  26.280  1.00  0.00      LIG  
ATOM   6547 C15  LIG     1     -12.984  -2.759  20.155  1.00  0.00      LIG  
ATOM   6548 C16  LIG     1     -11.050  -4.635  22.146  1.00  0.00      LIG  
ATOM   6549 C17  LIG     1     -12.656  -3.872  19.243  1.00  0.00      LIG  
ATOM   6550 C18  LIG     1     -16.725  -5.724  26.053  1.00  0.00      LIG  
ATOM   6551 C19  LIG     1     -16.691  -7.167  25.701  1.00  0.00      LIG  
ATOM   6552 C20  LIG     1     -14.856  -8.129  27.050  1.00  0.00      LIG  
ATOM   6553 C21  LIG     1     -15.580  -9.218  25.042  1.00  0.00      LIG  
ATOM   6554 C22  LIG     1     -13.469  -1.509  19.479  1.00  0.00      LIG  
ATOM   6555 C23  LIG     1     -12.361  -0.543  19.101  1.00  0.00      LIG  
ATOM   6556 C24  LIG     1     -14.602  -0.768  20.156  1.00  0.00      LIG  
ATOM   6557 C25  LIG     1     -11.415  -0.155  20.234  1.00  0.00      LIG  
ATOM   6558 C26  LIG     1     -11.079   1.344  20.126  1.00  0.00      LIG  
ATOM   6559 C27  LIG     1      -9.873   1.812  20.974  1.00  0.00      LIG  
ATOM   6560 C28  LIG     1      -9.933   3.300  21.280  1.00  0.00      LIG  
ATOM   6561 C29  LIG     1      -8.557   1.580  20.246  1.00  0.00      LIG  
ATOM   6562 C30  LIG     1     -12.853   2.911  19.696  1.00  0.00      LIG  
ATOM   6563 C31  LIG     1     -14.113   3.460  20.290  1.00  0.00      LIG  
ATOM   6564 H    LIG     1     -12.659  -4.559  24.244  1.00  0.00      LIG  
ATOM   6565 H1   LIG     1     -13.331  -7.193  25.289  1.00  0.00      LIG  
ATOM   6566 H2   LIG     1     -12.206  -6.775  23.193  1.00  0.00      LIG  
ATOM   6567 H3   LIG     1     -13.004  -7.212  21.686  1.00  0.00      LIG  
ATOM   6568 H4   LIG     1     -15.074  -3.043  23.205  1.00  0.00      LIG  
ATOM   6569 H5   LIG     1     -15.143  -7.512  22.923  1.00  0.00      LIG  
ATOM   6570 H6   LIG     1     -13.792  -8.504  23.435  1.00  0.00      LIG  
ATOM   6571 H7   LIG     1     -16.394  -5.065  24.069  1.00  0.00      LIG  
ATOM   6572 H8   LIG     1     -15.979  -3.905  25.309  1.00  0.00      LIG  
ATOM   6573 H9   LIG     1     -13.054  -5.870  19.911  1.00  0.00      LIG  
ATOM   6574 H10  LIG     1     -11.372  -5.436  19.929  1.00  0.00      LIG  
ATOM   6575 H11  LIG     1     -12.138  -2.247  23.222  1.00  0.00      LIG  
ATOM   6576 H12  LIG     1     -13.449  -1.365  22.524  1.00  0.00      LIG  
ATOM   6577 H13  LIG     1     -15.730  -5.629  22.310  1.00  0.00      LIG  
ATOM   6578 H14  LIG     1     -14.890  -5.882  20.814  1.00  0.00      LIG  
ATOM   6579 H15  LIG     1     -15.210  -4.251  21.385  1.00  0.00      LIG  
ATOM   6580 H16  LIG     1     -13.838  -3.964  26.498  1.00  0.00      LIG  
ATOM   6581 H17  LIG     1     -12.721  -5.309  26.275  1.00  0.00      LIG  
ATOM   6582 H18  LIG     1     -14.237  -5.517  27.133  1.00  0.00      LIG  
ATOM   6583 H19  LIG     1     -10.979  -4.333  23.192  1.00  0.00      LIG  
ATOM   6584 H20  LIG     1     -10.371  -3.988  21.583  1.00  0.00      LIG  
ATOM   6585 H21  LIG     1     -10.655  -5.651  22.064  1.00  0.00      LIG  
ATOM   6586 H22  LIG     1     -13.514  -4.078  18.601  1.00  0.00      LIG  
ATOM   6587 H23  LIG     1     -11.792  -3.631  18.618  1.00  0.00      LIG  
ATOM   6588 H24  LIG     1     -17.764  -5.389  26.002  1.00  0.00      LIG  
ATOM   6589 H25  LIG     1     -16.373  -5.587  27.078  1.00  0.00      LIG  
ATOM   6590 H26  LIG     1     -15.449  -8.928  27.503  1.00  0.00      LIG  
ATOM   6591 H27  LIG     1     -14.936  -7.272  27.718  1.00  0.00      LIG  
ATOM   6592 H28  LIG     1     -13.814  -8.459  27.034  1.00  0.00      LIG  
ATOM   6593 H29  LIG     1     -14.639  -9.764  24.936  1.00  0.00      LIG  
ATOM   6594 H30  LIG     1     -16.084  -9.183  24.070  1.00  0.00      LIG  
ATOM   6595 H31  LIG     1     -16.217  -9.820  25.697  1.00  0.00      LIG  
ATOM   6596 H32  LIG     1     -13.910  -1.842  18.535  1.00  0.00      LIG  
ATOM   6597 H33  LIG     1     -14.322  -1.439  24.581  1.00  0.00      LIG  
ATOM   6598 H34  LIG     1     -12.847   0.351  18.707  1.00  0.00      LIG  
ATOM   6599 H35  LIG     1     -11.792  -0.982  18.274  1.00  0.00      LIG  
ATOM   6600 H36  LIG     1     -14.259  -0.210  21.031  1.00  0.00      LIG  
ATOM   6601 H37  LIG     1     -15.031  -0.047  19.455  1.00  0.00      LIG  
ATOM   6602 H38  LIG     1     -15.396  -1.456  20.461  1.00  0.00      LIG  
ATOM   6603 H39  LIG     1     -11.884  -0.350  21.201  1.00  0.00      LIG  
ATOM   6604 H40  LIG     1     -10.845   1.568  19.079  1.00  0.00      LIG  
ATOM   6605 H41  LIG     1     -10.616  -1.906  20.074  1.00  0.00      LIG  
ATOM   6606 H42  LIG     1      -9.029   3.619  21.808  1.00  0.00      LIG  
ATOM   6607 H43  LIG     1     -10.775   3.541  21.935  1.00  0.00      LIG  
ATOM   6608 H44  LIG     1     -10.019   3.881  20.357  1.00  0.00      LIG  
ATOM   6609 H45  LIG     1      -8.351   0.519  20.098  1.00  0.00      LIG  
ATOM   6610 H46  LIG     1      -8.563   2.077  19.272  1.00  0.00      LIG  
ATOM   6611 H47  LIG     1      -7.723   1.977  20.832  1.00  0.00      LIG  
ATOM   6612 H48  LIG     1      -9.024   1.423  22.676  1.00  0.00      LIG  
ATOM   6613 H49  LIG     1     -13.904   3.897  21.272  1.00  0.00      LIG  
ATOM   6614 H50  LIG     1     -14.857   2.663  20.374  1.00  0.00      LIG  
ATOM   6615 H51  LIG     1     -14.499   4.245  19.634  1.00  0.00      LIG  
TER
REMARK  Energy: 61.0034
REMARK  SimpleFitness: 61.0034
REMARK  FullFitness: -1570.1593
REMARK  InterFull: -28.4843
REMARK  IntraFull: 102.764
REMARK  solvFull: -1926.72
REMARK  surfFull: 282.281
REMARK  extraFull: 0.0
REMARK  deltaGcompsolvpol: -1926.72
REMARK  deltaGcompsolvnonpol: 282.281
REMARK  deltaGprotsolvpol: -1938.72
REMARK  deltaGprotsolvnonpol: 281.59
REMARK  deltaGligsolvpol: -11.4739
REMARK  deltaGligsolvnonpol: 16.4007
REMARK  deltaGvdw: -28.4843
REMARK  deltaGelec: 0.0
REMARK  deltaG: -6.734149
REMARK  Cluster: 3
REMARK  ClusterRank: 5
ATOM   6526 O    LIG     1     -14.081  -2.348  24.829  1.00  0.00      LIG  
ATOM   6527 O1   LIG     1     -17.719  -7.822  25.734  1.00  0.00      LIG  
ATOM   6528 O2   LIG     1     -10.272  -0.997  20.124  1.00  0.00      LIG  
ATOM   6529 O3   LIG     1     -12.273   2.030  20.571  1.00  0.00      LIG  
ATOM   6530 O4   LIG     1      -9.833   1.127  22.225  1.00  0.00      LIG  
ATOM   6531 O5   LIG     1     -12.447   3.180  18.576  1.00  0.00      LIG  
ATOM   6532 C    LIG     1     -13.557  -5.271  22.447  1.00  0.00      LIG  
ATOM   6533 C1   LIG     1     -13.670  -4.598  23.839  1.00  0.00      LIG  
ATOM   6534 C2   LIG     1     -14.445  -5.403  24.950  1.00  0.00      LIG  
ATOM   6535 C3   LIG     1     -12.473  -4.552  21.587  1.00  0.00      LIG  
ATOM   6536 C4   LIG     1     -14.304  -6.963  24.850  1.00  0.00      LIG  
ATOM   6537 C5   LIG     1     -13.150  -6.713  22.647  1.00  0.00      LIG  
ATOM   6538 C6   LIG     1     -14.068  -3.109  23.626  1.00  0.00      LIG  
ATOM   6539 C7   LIG     1     -14.174  -7.481  23.426  1.00  0.00      LIG  
ATOM   6540 C8   LIG     1     -12.864  -3.128  21.436  1.00  0.00      LIG  
ATOM   6541 C9   LIG     1     -15.340  -7.828  25.637  1.00  0.00      LIG  
ATOM   6542 C10  LIG     1     -15.910  -4.961  25.039  1.00  0.00      LIG  
ATOM   6543 C11  LIG     1     -12.372  -5.050  20.144  1.00  0.00      LIG  
ATOM   6544 C12  LIG     1     -13.094  -2.380  22.705  1.00  0.00      LIG  
ATOM   6545 C13  LIG     1     -14.911  -5.251  21.703  1.00  0.00      LIG  
ATOM   6546 C14  LIG     1     -13.778  -5.028  26.280  1.00  0.00      LIG  
ATOM   6547 C15  LIG     1     -12.984  -2.759  20.155  1.00  0.00      LIG  
ATOM   6548 C16  LIG     1     -11.050  -4.635  22.146  1.00  0.00      LIG  
ATOM   6549 C17  LIG     1     -12.656  -3.872  19.243  1.00  0.00      LIG  
ATOM   6550 C18  LIG     1     -16.725  -5.724  26.053  1.00  0.00      LIG  
ATOM   6551 C19  LIG     1     -16.691  -7.167  25.701  1.00  0.00      LIG  
ATOM   6552 C20  LIG     1     -14.856  -8.129  27.050  1.00  0.00      LIG  
ATOM   6553 C21  LIG     1     -15.580  -9.218  25.042  1.00  0.00      LIG  
ATOM   6554 C22  LIG     1     -13.469  -1.509  19.479  1.00  0.00      LIG  
ATOM   6555 C23  LIG     1     -12.361  -0.543  19.101  1.00  0.00      LIG  
ATOM   6556 C24  LIG     1     -14.602  -0.768  20.156  1.00  0.00      LIG  
ATOM   6557 C25  LIG     1     -11.415  -0.155  20.234  1.00  0.00      LIG  
ATOM   6558 C26  LIG     1     -11.079   1.344  20.126  1.00  0.00      LIG  
ATOM   6559 C27  LIG     1      -9.873   1.812  20.974  1.00  0.00      LIG  
ATOM   6560 C28  LIG     1      -9.933   3.300  21.280  1.00  0.00      LIG  
ATOM   6561 C29  LIG     1      -8.557   1.580  20.246  1.00  0.00      LIG  
ATOM   6562 C30  LIG     1     -12.853   2.911  19.696  1.00  0.00      LIG  
ATOM   6563 C31  LIG     1     -14.113   3.460  20.290  1.00  0.00      LIG  
ATOM   6564 H    LIG     1     -12.659  -4.559  24.244  1.00  0.00      LIG  
ATOM   6565 H1   LIG     1     -13.331  -7.193  25.289  1.00  0.00      LIG  
ATOM   6566 H2   LIG     1     -12.206  -6.775  23.193  1.00  0.00      LIG  
ATOM   6567 H3   LIG     1     -13.004  -7.212  21.686  1.00  0.00      LIG  
ATOM   6568 H4   LIG     1     -15.074  -3.043  23.205  1.00  0.00      LIG  
ATOM   6569 H5   LIG     1     -15.143  -7.512  22.923  1.00  0.00      LIG  
ATOM   6570 H6   LIG     1     -13.792  -8.504  23.435  1.00  0.00      LIG  
ATOM   6571 H7   LIG     1     -16.394  -5.065  24.069  1.00  0.00      LIG  
ATOM   6572 H8   LIG     1     -15.979  -3.905  25.309  1.00  0.00      LIG  
ATOM   6573 H9   LIG     1     -13.054  -5.870  19.911  1.00  0.00      LIG  
ATOM   6574 H10  LIG     1     -11.372  -5.436  19.929  1.00  0.00      LIG  
ATOM   6575 H11  LIG     1     -12.138  -2.247  23.222  1.00  0.00      LIG  
ATOM   6576 H12  LIG     1     -13.449  -1.365  22.524  1.00  0.00      LIG  
ATOM   6577 H13  LIG     1     -15.730  -5.629  22.310  1.00  0.00      LIG  
ATOM   6578 H14  LIG     1     -14.890  -5.882  20.814  1.00  0.00      LIG  
ATOM   6579 H15  LIG     1     -15.210  -4.251  21.385  1.00  0.00      LIG  
ATOM   6580 H16  LIG     1     -13.838  -3.964  26.498  1.00  0.00      LIG  
ATOM   6581 H17  LIG     1     -12.721  -5.309  26.275  1.00  0.00      LIG  
ATOM   6582 H18  LIG     1     -14.237  -5.517  27.133  1.00  0.00      LIG  
ATOM   6583 H19  LIG     1     -10.979  -4.333  23.192  1.00  0.00      LIG  
ATOM   6584 H20  LIG     1     -10.371  -3.988  21.583  1.00  0.00      LIG  
ATOM   6585 H21  LIG     1     -10.655  -5.651  22.064  1.00  0.00      LIG  
ATOM   6586 H22  LIG     1     -13.514  -4.078  18.601  1.00  0.00      LIG  
ATOM   6587 H23  LIG     1     -11.792  -3.631  18.618  1.00  0.00      LIG  
ATOM   6588 H24  LIG     1     -17.764  -5.389  26.002  1.00  0.00      LIG  
ATOM   6589 H25  LIG     1     -16.373  -5.587  27.078  1.00  0.00      LIG  
ATOM   6590 H26  LIG     1     -15.449  -8.928  27.503  1.00  0.00      LIG  
ATOM   6591 H27  LIG     1     -14.936  -7.272  27.718  1.00  0.00      LIG  
ATOM   6592 H28  LIG     1     -13.814  -8.459  27.034  1.00  0.00      LIG  
ATOM   6593 H29  LIG     1     -14.639  -9.764  24.936  1.00  0.00      LIG  
ATOM   6594 H30  LIG     1     -16.084  -9.183  24.070  1.00  0.00      LIG  
ATOM   6595 H31  LIG     1     -16.217  -9.820  25.697  1.00  0.00      LIG  
ATOM   6596 H32  LIG     1     -13.910  -1.842  18.535  1.00  0.00      LIG  
ATOM   6597 H33  LIG     1     -14.322  -1.439  24.581  1.00  0.00      LIG  
ATOM   6598 H34  LIG     1     -12.847   0.351  18.707  1.00  0.00      LIG  
ATOM   6599 H35  LIG     1     -11.792  -0.982  18.274  1.00  0.00      LIG  
ATOM   6600 H36  LIG     1     -14.259  -0.210  21.031  1.00  0.00      LIG  
ATOM   6601 H37  LIG     1     -15.031  -0.047  19.455  1.00  0.00      LIG  
ATOM   6602 H38  LIG     1     -15.396  -1.456  20.461  1.00  0.00      LIG  
ATOM   6603 H39  LIG     1     -11.884  -0.350  21.201  1.00  0.00      LIG  
ATOM   6604 H40  LIG     1     -10.845   1.568  19.079  1.00  0.00      LIG  
ATOM   6605 H41  LIG     1     -10.616  -1.906  20.074  1.00  0.00      LIG  
ATOM   6606 H42  LIG     1      -9.029   3.619  21.808  1.00  0.00      LIG  
ATOM   6607 H43  LIG     1     -10.775   3.541  21.935  1.00  0.00      LIG  
ATOM   6608 H44  LIG     1     -10.019   3.881  20.357  1.00  0.00      LIG  
ATOM   6609 H45  LIG     1      -8.351   0.519  20.098  1.00  0.00      LIG  
ATOM   6610 H46  LIG     1      -8.563   2.077  19.272  1.00  0.00      LIG  
ATOM   6611 H47  LIG     1      -7.723   1.977  20.832  1.00  0.00      LIG  
ATOM   6612 H48  LIG     1      -9.024   1.423  22.676  1.00  0.00      LIG  
ATOM   6613 H49  LIG     1     -13.904   3.897  21.272  1.00  0.00      LIG  
ATOM   6614 H50  LIG     1     -14.857   2.663  20.374  1.00  0.00      LIG  
ATOM   6615 H51  LIG     1     -14.499   4.245  19.634  1.00  0.00      LIG  
TER
REMARK  Energy: 61.0034
REMARK  SimpleFitness: 61.0034
REMARK  FullFitness: -1570.1593
REMARK  InterFull: -28.4843
REMARK  IntraFull: 102.764
REMARK  solvFull: -1926.72
REMARK  surfFull: 282.281
REMARK  extraFull: 0.0
REMARK  deltaGcompsolvpol: -1926.72
REMARK  deltaGcompsolvnonpol: 282.281
REMARK  deltaGprotsolvpol: -1938.72
REMARK  deltaGprotsolvnonpol: 281.59
REMARK  deltaGligsolvpol: -11.4739
REMARK  deltaGligsolvnonpol: 16.4007
REMARK  deltaGvdw: -28.4843
REMARK  deltaGelec: 0.0
REMARK  deltaG: -6.734149
REMARK  Cluster: 3
REMARK  ClusterRank: 6
ATOM   6526 O    LIG     1     -14.081  -2.348  24.829  1.00  0.00      LIG  
ATOM   6527 O1   LIG     1     -17.719  -7.822  25.734  1.00  0.00      LIG  
ATOM   6528 O2   LIG     1     -10.272  -0.997  20.124  1.00  0.00      LIG  
ATOM   6529 O3   LIG     1     -12.273   2.030  20.571  1.00  0.00      LIG  
ATOM   6530 O4   LIG     1      -9.833   1.127  22.225  1.00  0.00      LIG  
ATOM   6531 O5   LIG     1     -12.447   3.180  18.576  1.00  0.00      LIG  
ATOM   6532 C    LIG     1     -13.557  -5.271  22.447  1.00  0.00      LIG  
ATOM   6533 C1   LIG     1     -13.670  -4.598  23.839  1.00  0.00      LIG  
ATOM   6534 C2   LIG     1     -14.445  -5.403  24.950  1.00  0.00      LIG  
ATOM   6535 C3   LIG     1     -12.473  -4.552  21.587  1.00  0.00      LIG  
ATOM   6536 C4   LIG     1     -14.304  -6.963  24.850  1.00  0.00      LIG  
ATOM   6537 C5   LIG     1     -13.150  -6.713  22.647  1.00  0.00      LIG  
ATOM   6538 C6   LIG     1     -14.068  -3.109  23.626  1.00  0.00      LIG  
ATOM   6539 C7   LIG     1     -14.174  -7.481  23.426  1.00  0.00      LIG  
ATOM   6540 C8   LIG     1     -12.864  -3.128  21.436  1.00  0.00      LIG  
ATOM   6541 C9   LIG     1     -15.340  -7.828  25.637  1.00  0.00      LIG  
ATOM   6542 C10  LIG     1     -15.910  -4.961  25.039  1.00  0.00      LIG  
ATOM   6543 C11  LIG     1     -12.372  -5.050  20.144  1.00  0.00      LIG  
ATOM   6544 C12  LIG     1     -13.094  -2.380  22.705  1.00  0.00      LIG  
ATOM   6545 C13  LIG     1     -14.911  -5.251  21.703  1.00  0.00      LIG  
ATOM   6546 C14  LIG     1     -13.778  -5.028  26.280  1.00  0.00      LIG  
ATOM   6547 C15  LIG     1     -12.984  -2.759  20.155  1.00  0.00      LIG  
ATOM   6548 C16  LIG     1     -11.050  -4.635  22.146  1.00  0.00      LIG  
ATOM   6549 C17  LIG     1     -12.656  -3.872  19.243  1.00  0.00      LIG  
ATOM   6550 C18  LIG     1     -16.725  -5.724  26.053  1.00  0.00      LIG  
ATOM   6551 C19  LIG     1     -16.691  -7.167  25.701  1.00  0.00      LIG  
ATOM   6552 C20  LIG     1     -14.856  -8.129  27.050  1.00  0.00      LIG  
ATOM   6553 C21  LIG     1     -15.580  -9.218  25.042  1.00  0.00      LIG  
ATOM   6554 C22  LIG     1     -13.469  -1.509  19.479  1.00  0.00      LIG  
ATOM   6555 C23  LIG     1     -12.361  -0.543  19.101  1.00  0.00      LIG  
ATOM   6556 C24  LIG     1     -14.602  -0.768  20.156  1.00  0.00      LIG  
ATOM   6557 C25  LIG     1     -11.415  -0.155  20.234  1.00  0.00      LIG  
ATOM   6558 C26  LIG     1     -11.079   1.344  20.126  1.00  0.00      LIG  
ATOM   6559 C27  LIG     1      -9.873   1.812  20.974  1.00  0.00      LIG  
ATOM   6560 C28  LIG     1      -9.933   3.300  21.280  1.00  0.00      LIG  
ATOM   6561 C29  LIG     1      -8.557   1.580  20.246  1.00  0.00      LIG  
ATOM   6562 C30  LIG     1     -12.853   2.911  19.696  1.00  0.00      LIG  
ATOM   6563 C31  LIG     1     -14.113   3.460  20.290  1.00  0.00      LIG  
ATOM   6564 H    LIG     1     -12.659  -4.559  24.244  1.00  0.00      LIG  
ATOM   6565 H1   LIG     1     -13.331  -7.193  25.289  1.00  0.00      LIG  
ATOM   6566 H2   LIG     1     -12.206  -6.775  23.193  1.00  0.00      LIG  
ATOM   6567 H3   LIG     1     -13.004  -7.212  21.686  1.00  0.00      LIG  
ATOM   6568 H4   LIG     1     -15.074  -3.043  23.205  1.00  0.00      LIG  
ATOM   6569 H5   LIG     1     -15.143  -7.512  22.923  1.00  0.00      LIG  
ATOM   6570 H6   LIG     1     -13.792  -8.504  23.435  1.00  0.00      LIG  
ATOM   6571 H7   LIG     1     -16.394  -5.065  24.069  1.00  0.00      LIG  
ATOM   6572 H8   LIG     1     -15.979  -3.905  25.309  1.00  0.00      LIG  
ATOM   6573 H9   LIG     1     -13.054  -5.870  19.911  1.00  0.00      LIG  
ATOM   6574 H10  LIG     1     -11.372  -5.436  19.929  1.00  0.00      LIG  
ATOM   6575 H11  LIG     1     -12.138  -2.247  23.222  1.00  0.00      LIG  
ATOM   6576 H12  LIG     1     -13.449  -1.365  22.524  1.00  0.00      LIG  
ATOM   6577 H13  LIG     1     -15.730  -5.629  22.310  1.00  0.00      LIG  
ATOM   6578 H14  LIG     1     -14.890  -5.882  20.814  1.00  0.00      LIG  
ATOM   6579 H15  LIG     1     -15.210  -4.251  21.385  1.00  0.00      LIG  
ATOM   6580 H16  LIG     1     -13.838  -3.964  26.498  1.00  0.00      LIG  
ATOM   6581 H17  LIG     1     -12.721  -5.309  26.275  1.00  0.00      LIG  
ATOM   6582 H18  LIG     1     -14.237  -5.517  27.133  1.00  0.00      LIG  
ATOM   6583 H19  LIG     1     -10.979  -4.333  23.192  1.00  0.00      LIG  
ATOM   6584 H20  LIG     1     -10.371  -3.988  21.583  1.00  0.00      LIG  
ATOM   6585 H21  LIG     1     -10.655  -5.651  22.064  1.00  0.00      LIG  
ATOM   6586 H22  LIG     1     -13.514  -4.078  18.601  1.00  0.00      LIG  
ATOM   6587 H23  LIG     1     -11.792  -3.631  18.618  1.00  0.00      LIG  
ATOM   6588 H24  LIG     1     -17.764  -5.389  26.002  1.00  0.00      LIG  
ATOM   6589 H25  LIG     1     -16.373  -5.587  27.078  1.00  0.00      LIG  
ATOM   6590 H26  LIG     1     -15.449  -8.928  27.503  1.00  0.00      LIG  
ATOM   6591 H27  LIG     1     -14.936  -7.272  27.718  1.00  0.00      LIG  
ATOM   6592 H28  LIG     1     -13.814  -8.459  27.034  1.00  0.00      LIG  
ATOM   6593 H29  LIG     1     -14.639  -9.764  24.936  1.00  0.00      LIG  
ATOM   6594 H30  LIG     1     -16.084  -9.183  24.070  1.00  0.00      LIG  
ATOM   6595 H31  LIG     1     -16.217  -9.820  25.697  1.00  0.00      LIG  
ATOM   6596 H32  LIG     1     -13.910  -1.842  18.535  1.00  0.00      LIG  
ATOM   6597 H33  LIG     1     -14.322  -1.439  24.581  1.00  0.00      LIG  
ATOM   6598 H34  LIG     1     -12.847   0.351  18.707  1.00  0.00      LIG  
ATOM   6599 H35  LIG     1     -11.792  -0.982  18.274  1.00  0.00      LIG  
ATOM   6600 H36  LIG     1     -14.259  -0.210  21.031  1.00  0.00      LIG  
ATOM   6601 H37  LIG     1     -15.031  -0.047  19.455  1.00  0.00      LIG  
ATOM   6602 H38  LIG     1     -15.396  -1.456  20.461  1.00  0.00      LIG  
ATOM   6603 H39  LIG     1     -11.884  -0.350  21.201  1.00  0.00      LIG  
ATOM   6604 H40  LIG     1     -10.845   1.568  19.079  1.00  0.00      LIG  
ATOM   6605 H41  LIG     1     -10.616  -1.906  20.074  1.00  0.00      LIG  
ATOM   6606 H42  LIG     1      -9.029   3.619  21.808  1.00  0.00      LIG  
ATOM   6607 H43  LIG     1     -10.775   3.541  21.935  1.00  0.00      LIG  
ATOM   6608 H44  LIG     1     -10.019   3.881  20.357  1.00  0.00      LIG  
ATOM   6609 H45  LIG     1      -8.351   0.519  20.098  1.00  0.00      LIG  
ATOM   6610 H46  LIG     1      -8.563   2.077  19.272  1.00  0.00      LIG  
ATOM   6611 H47  LIG     1      -7.723   1.977  20.832  1.00  0.00      LIG  
ATOM   6612 H48  LIG     1      -9.024   1.423  22.676  1.00  0.00      LIG  
ATOM   6613 H49  LIG     1     -13.904   3.897  21.272  1.00  0.00      LIG  
ATOM   6614 H50  LIG     1     -14.857   2.663  20.374  1.00  0.00      LIG  
ATOM   6615 H51  LIG     1     -14.499   4.245  19.634  1.00  0.00      LIG  
TER
REMARK  Energy: 61.0034
REMARK  SimpleFitness: 61.0034
REMARK  FullFitness: -1570.1593
REMARK  InterFull: -28.4843
REMARK  IntraFull: 102.764
REMARK  solvFull: -1926.72
REMARK  surfFull: 282.281
REMARK  extraFull: 0.0
REMARK  deltaGcompsolvpol: -1926.72
REMARK  deltaGcompsolvnonpol: 282.281
REMARK  deltaGprotsolvpol: -1938.72
REMARK  deltaGprotsolvnonpol: 281.59
REMARK  deltaGligsolvpol: -11.4739
REMARK  deltaGligsolvnonpol: 16.4007
REMARK  deltaGvdw: -28.4843
REMARK  deltaGelec: 0.0
REMARK  deltaG: -6.734149
REMARK  Cluster: 3
REMARK  ClusterRank: 7
ATOM   6526 O    LIG     1     -14.081  -2.348  24.829  1.00  0.00      LIG  
ATOM   6527 O1   LIG     1     -17.719  -7.822  25.734  1.00  0.00      LIG  
ATOM   6528 O2   LIG     1     -10.272  -0.997  20.124  1.00  0.00      LIG  
ATOM   6529 O3   LIG     1     -12.273   2.030  20.571  1.00  0.00      LIG  
ATOM   6530 O4   LIG     1      -9.833   1.127  22.225  1.00  0.00      LIG  
ATOM   6531 O5   LIG     1     -12.447   3.180  18.576  1.00  0.00      LIG  
ATOM   6532 C    LIG     1     -13.557  -5.271  22.447  1.00  0.00      LIG  
ATOM   6533 C1   LIG     1     -13.670  -4.598  23.839  1.00  0.00      LIG  
ATOM   6534 C2   LIG     1     -14.445  -5.403  24.950  1.00  0.00      LIG  
ATOM   6535 C3   LIG     1     -12.473  -4.552  21.587  1.00  0.00      LIG  
ATOM   6536 C4   LIG     1     -14.304  -6.963  24.850  1.00  0.00      LIG  
ATOM   6537 C5   LIG     1     -13.150  -6.713  22.647  1.00  0.00      LIG  
ATOM   6538 C6   LIG     1     -14.068  -3.109  23.626  1.00  0.00      LIG  
ATOM   6539 C7   LIG     1     -14.174  -7.481  23.426  1.00  0.00      LIG  
ATOM   6540 C8   LIG     1     -12.864  -3.128  21.436  1.00  0.00      LIG  
ATOM   6541 C9   LIG     1     -15.340  -7.828  25.637  1.00  0.00      LIG  
ATOM   6542 C10  LIG     1     -15.910  -4.961  25.039  1.00  0.00      LIG  
ATOM   6543 C11  LIG     1     -12.372  -5.050  20.144  1.00  0.00      LIG  
ATOM   6544 C12  LIG     1     -13.094  -2.380  22.705  1.00  0.00      LIG  
ATOM   6545 C13  LIG     1     -14.911  -5.251  21.703  1.00  0.00      LIG  
ATOM   6546 C14  LIG     1     -13.778  -5.028  26.280  1.00  0.00      LIG  
ATOM   6547 C15  LIG     1     -12.984  -2.759  20.155  1.00  0.00      LIG  
ATOM   6548 C16  LIG     1     -11.050  -4.635  22.146  1.00  0.00      LIG  
ATOM   6549 C17  LIG     1     -12.656  -3.872  19.243  1.00  0.00      LIG  
ATOM   6550 C18  LIG     1     -16.725  -5.724  26.053  1.00  0.00      LIG  
ATOM   6551 C19  LIG     1     -16.691  -7.167  25.701  1.00  0.00      LIG  
ATOM   6552 C20  LIG     1     -14.856  -8.129  27.050  1.00  0.00      LIG  
ATOM   6553 C21  LIG     1     -15.580  -9.218  25.042  1.00  0.00      LIG  
ATOM   6554 C22  LIG     1     -13.469  -1.509  19.479  1.00  0.00      LIG  
ATOM   6555 C23  LIG     1     -12.361  -0.543  19.101  1.00  0.00      LIG  
ATOM   6556 C24  LIG     1     -14.602  -0.768  20.156  1.00  0.00      LIG  
ATOM   6557 C25  LIG     1     -11.415  -0.155  20.234  1.00  0.00      LIG  
ATOM   6558 C26  LIG     1     -11.079   1.344  20.126  1.00  0.00      LIG  
ATOM   6559 C27  LIG     1      -9.873   1.812  20.974  1.00  0.00      LIG  
ATOM   6560 C28  LIG     1      -9.933   3.300  21.280  1.00  0.00      LIG  
ATOM   6561 C29  LIG     1      -8.557   1.580  20.246  1.00  0.00      LIG  
ATOM   6562 C30  LIG     1     -12.853   2.911  19.696  1.00  0.00      LIG  
ATOM   6563 C31  LIG     1     -14.113   3.460  20.290  1.00  0.00      LIG  
ATOM   6564 H    LIG     1     -12.659  -4.559  24.244  1.00  0.00      LIG  
ATOM   6565 H1   LIG     1     -13.331  -7.193  25.289  1.00  0.00      LIG  
ATOM   6566 H2   LIG     1     -12.206  -6.775  23.193  1.00  0.00      LIG  
ATOM   6567 H3   LIG     1     -13.004  -7.212  21.686  1.00  0.00      LIG  
ATOM   6568 H4   LIG     1     -15.074  -3.043  23.205  1.00  0.00      LIG  
ATOM   6569 H5   LIG     1     -15.143  -7.512  22.923  1.00  0.00      LIG  
ATOM   6570 H6   LIG     1     -13.792  -8.504  23.435  1.00  0.00      LIG  
ATOM   6571 H7   LIG     1     -16.394  -5.065  24.069  1.00  0.00      LIG  
ATOM   6572 H8   LIG     1     -15.979  -3.905  25.309  1.00  0.00      LIG  
ATOM   6573 H9   LIG     1     -13.054  -5.870  19.911  1.00  0.00      LIG  
ATOM   6574 H10  LIG     1     -11.372  -5.436  19.929  1.00  0.00      LIG  
ATOM   6575 H11  LIG     1     -12.138  -2.247  23.222  1.00  0.00      LIG  
ATOM   6576 H12  LIG     1     -13.449  -1.365  22.524  1.00  0.00      LIG  
ATOM   6577 H13  LIG     1     -15.730  -5.629  22.310  1.00  0.00      LIG  
ATOM   6578 H14  LIG     1     -14.890  -5.882  20.814  1.00  0.00      LIG  
ATOM   6579 H15  LIG     1     -15.210  -4.251  21.385  1.00  0.00      LIG  
ATOM   6580 H16  LIG     1     -13.838  -3.964  26.498  1.00  0.00      LIG  
ATOM   6581 H17  LIG     1     -12.721  -5.309  26.275  1.00  0.00      LIG  
ATOM   6582 H18  LIG     1     -14.237  -5.517  27.133  1.00  0.00      LIG  
ATOM   6583 H19  LIG     1     -10.979  -4.333  23.192  1.00  0.00      LIG  
ATOM   6584 H20  LIG     1     -10.371  -3.988  21.583  1.00  0.00      LIG  
ATOM   6585 H21  LIG     1     -10.655  -5.651  22.064  1.00  0.00      LIG  
ATOM   6586 H22  LIG     1     -13.514  -4.078  18.601  1.00  0.00      LIG  
ATOM   6587 H23  LIG     1     -11.792  -3.631  18.618  1.00  0.00      LIG  
ATOM   6588 H24  LIG     1     -17.764  -5.389  26.002  1.00  0.00      LIG  
ATOM   6589 H25  LIG     1     -16.373  -5.587  27.078  1.00  0.00      LIG  
ATOM   6590 H26  LIG     1     -15.449  -8.928  27.503  1.00  0.00      LIG  
ATOM   6591 H27  LIG     1     -14.936  -7.272  27.718  1.00  0.00      LIG  
ATOM   6592 H28  LIG     1     -13.814  -8.459  27.034  1.00  0.00      LIG  
ATOM   6593 H29  LIG     1     -14.639  -9.764  24.936  1.00  0.00      LIG  
ATOM   6594 H30  LIG     1     -16.084  -9.183  24.070  1.00  0.00      LIG  
ATOM   6595 H31  LIG     1     -16.217  -9.820  25.697  1.00  0.00      LIG  
ATOM   6596 H32  LIG     1     -13.910  -1.842  18.535  1.00  0.00      LIG  
ATOM   6597 H33  LIG     1     -14.322  -1.439  24.581  1.00  0.00      LIG  
ATOM   6598 H34  LIG     1     -12.847   0.351  18.707  1.00  0.00      LIG  
ATOM   6599 H35  LIG     1     -11.792  -0.982  18.274  1.00  0.00      LIG  
ATOM   6600 H36  LIG     1     -14.259  -0.210  21.031  1.00  0.00      LIG  
ATOM   6601 H37  LIG     1     -15.031  -0.047  19.455  1.00  0.00      LIG  
ATOM   6602 H38  LIG     1     -15.396  -1.456  20.461  1.00  0.00      LIG  
ATOM   6603 H39  LIG     1     -11.884  -0.350  21.201  1.00  0.00      LIG  
ATOM   6604 H40  LIG     1     -10.845   1.568  19.079  1.00  0.00      LIG  
ATOM   6605 H41  LIG     1     -10.616  -1.906  20.074  1.00  0.00      LIG  
ATOM   6606 H42  LIG     1      -9.029   3.619  21.808  1.00  0.00      LIG  
ATOM   6607 H43  LIG     1     -10.775   3.541  21.935  1.00  0.00      LIG  
ATOM   6608 H44  LIG     1     -10.019   3.881  20.357  1.00  0.00      LIG  
ATOM   6609 H45  LIG     1      -8.351   0.519  20.098  1.00  0.00      LIG  
ATOM   6610 H46  LIG     1      -8.563   2.077  19.272  1.00  0.00      LIG  
ATOM   6611 H47  LIG     1      -7.723   1.977  20.832  1.00  0.00      LIG  
ATOM   6612 H48  LIG     1      -9.024   1.423  22.676  1.00  0.00      LIG  
ATOM   6613 H49  LIG     1     -13.904   3.897  21.272  1.00  0.00      LIG  
ATOM   6614 H50  LIG     1     -14.857   2.663  20.374  1.00  0.00      LIG  
ATOM   6615 H51  LIG     1     -14.499   4.245  19.634  1.00  0.00      LIG  
TER
REMARK  Energy: 65.2333
REMARK  SimpleFitness: 65.2333
REMARK  FullFitness: -1569.3811
REMARK  InterFull: -22.7521
REMARK  IntraFull: 104.449
REMARK  solvFull: -1934.86
REMARK  surfFull: 283.782
REMARK  extraFull: 0.0
REMARK  deltaGcompsolvpol: -1934.86
REMARK  deltaGcompsolvnonpol: 283.782
REMARK  deltaGprotsolvpol: -1938.72
REMARK  deltaGprotsolvnonpol: 281.59
REMARK  deltaGligsolvpol: -10.9784
REMARK  deltaGligsolvnonpol: 16.2304
REMARK  deltaGvdw: -22.7521
REMARK  deltaGelec: 0.0
REMARK  deltaG: -6.56227
REMARK  Cluster: 4
REMARK  ClusterRank: 0
ATOM   6526 O    LIG     1     -15.929  -4.677  21.759  1.00  0.00      LIG  
ATOM   6527 O1   LIG     1     -13.151 -10.753  21.628  1.00  0.00      LIG  
ATOM   6528 O2   LIG     1     -12.276   0.710  21.611  1.00  0.00      LIG  
ATOM   6529 O3   LIG     1     -12.858   3.586  20.216  1.00  0.00      LIG  
ATOM   6530 O4   LIG     1     -10.413   1.089  19.141  1.00  0.00      LIG  
ATOM   6531 O5   LIG     1     -14.692   3.607  18.824  1.00  0.00      LIG  
ATOM   6532 C    LIG     1     -12.134  -4.987  21.962  1.00  0.00      LIG  
ATOM   6533 C1   LIG     1     -13.589  -5.305  22.401  1.00  0.00      LIG  
ATOM   6534 C2   LIG     1     -13.920  -6.809  22.731  1.00  0.00      LIG  
ATOM   6535 C3   LIG     1     -11.865  -3.455  22.054  1.00  0.00      LIG  
ATOM   6536 C4   LIG     1     -12.737  -7.612  23.376  1.00  0.00      LIG  
ATOM   6537 C5   LIG     1     -11.185  -5.713  22.887  1.00  0.00      LIG  
ATOM   6538 C6   LIG     1     -14.550  -4.543  21.441  1.00  0.00      LIG  
ATOM   6539 C7   LIG     1     -11.375  -7.200  22.837  1.00  0.00      LIG  
ATOM   6540 C8   LIG     1     -12.856  -2.739  21.213  1.00  0.00      LIG  
ATOM   6541 C9   LIG     1     -12.852  -9.172  23.382  1.00  0.00      LIG  
ATOM   6542 C10  LIG     1     -14.499  -7.522  21.505  1.00  0.00      LIG  
ATOM   6543 C11  LIG     1     -10.523  -2.996  21.476  1.00  0.00      LIG  
ATOM   6544 C12  LIG     1     -14.287  -3.043  21.483  1.00  0.00      LIG  
ATOM   6545 C13  LIG     1     -11.844  -5.464  20.525  1.00  0.00      LIG  
ATOM   6546 C14  LIG     1     -15.015  -6.768  23.805  1.00  0.00      LIG  
ATOM   6547 C15  LIG     1     -12.296  -1.948  20.293  1.00  0.00      LIG  
ATOM   6548 C16  LIG     1     -11.921  -2.882  23.475  1.00  0.00      LIG  
ATOM   6549 C17  LIG     1     -10.818  -2.049  20.331  1.00  0.00      LIG  
ATOM   6550 C18  LIG     1     -14.721  -9.004  21.679  1.00  0.00      LIG  
ATOM   6551 C19  LIG     1     -13.461  -9.669  22.100  1.00  0.00      LIG  
ATOM   6552 C20  LIG     1     -13.670  -9.701  24.558  1.00  0.00      LIG  
ATOM   6553 C21  LIG     1     -11.509  -9.889  23.533  1.00  0.00      LIG  
ATOM   6554 C22  LIG     1     -12.915  -1.049  19.258  1.00  0.00      LIG  
ATOM   6555 C23  LIG     1     -13.800   0.072  19.810  1.00  0.00      LIG  
ATOM   6556 C24  LIG     1     -13.726  -1.863  18.267  1.00  0.00      LIG  
ATOM   6557 C25  LIG     1     -13.131   1.210  20.594  1.00  0.00      LIG  
ATOM   6558 C26  LIG     1     -12.475   2.295  19.700  1.00  0.00      LIG  
ATOM   6559 C27  LIG     1     -10.936   2.342  19.553  1.00  0.00      LIG  
ATOM   6560 C28  LIG     1     -10.178   2.807  20.791  1.00  0.00      LIG  
ATOM   6561 C29  LIG     1     -10.596   3.334  18.454  1.00  0.00      LIG  
ATOM   6562 C30  LIG     1     -14.004   4.116  19.696  1.00  0.00      LIG  
ATOM   6563 C31  LIG     1     -14.282   5.444  20.322  1.00  0.00      LIG  
ATOM   6564 H    LIG     1     -13.724  -4.827  23.372  1.00  0.00      LIG  
ATOM   6565 H1   LIG     1     -12.706  -7.310  24.427  1.00  0.00      LIG  
ATOM   6566 H2   LIG     1     -11.333  -5.399  23.923  1.00  0.00      LIG  
ATOM   6567 H3   LIG     1     -10.149  -5.486  22.622  1.00  0.00      LIG  
ATOM   6568 H4   LIG     1     -14.438  -4.902  20.414  1.00  0.00      LIG  
ATOM   6569 H5   LIG     1     -11.209  -7.610  21.839  1.00  0.00      LIG  
ATOM   6570 H6   LIG     1     -10.577  -7.588  23.473  1.00  0.00      LIG  
ATOM   6571 H7   LIG     1     -13.848  -7.381  20.646  1.00  0.00      LIG  
ATOM   6572 H8   LIG     1     -15.462  -7.087  21.233  1.00  0.00      LIG  
ATOM   6573 H9   LIG     1      -9.878  -3.810  21.144  1.00  0.00      LIG  
ATOM   6574 H10  LIG     1      -9.944  -2.461  22.235  1.00  0.00      LIG  
ATOM   6575 H11  LIG     1     -14.554  -2.658  22.471  1.00  0.00      LIG  
ATOM   6576 H12  LIG     1     -14.953  -2.532  20.784  1.00  0.00      LIG  
ATOM   6577 H13  LIG     1     -12.140  -6.496  20.357  1.00  0.00      LIG  
ATOM   6578 H14  LIG     1     -10.776  -5.430  20.302  1.00  0.00      LIG  
ATOM   6579 H15  LIG     1     -12.355  -4.867  19.767  1.00  0.00      LIG  
ATOM   6580 H16  LIG     1     -15.876  -6.171  23.517  1.00  0.00      LIG  
ATOM   6581 H17  LIG     1     -14.623  -6.343  24.733  1.00  0.00      LIG  
ATOM   6582 H18  LIG     1     -15.420  -7.748  24.034  1.00  0.00      LIG  
ATOM   6583 H19  LIG     1     -12.857  -3.108  23.990  1.00  0.00      LIG  
ATOM   6584 H20  LIG     1     -11.821  -1.792  23.458  1.00  0.00      LIG  
ATOM   6585 H21  LIG     1     -11.098  -3.262  24.085  1.00  0.00      LIG  
ATOM   6586 H22  LIG     1     -10.435  -2.447  19.388  1.00  0.00      LIG  
ATOM   6587 H23  LIG     1     -10.359  -1.076  20.519  1.00  0.00      LIG  
ATOM   6588 H24  LIG     1     -15.019  -9.431  20.721  1.00  0.00      LIG  
ATOM   6589 H25  LIG     1     -15.504  -9.219  22.410  1.00  0.00      LIG  
ATOM   6590 H26  LIG     1     -13.545 -10.783  24.658  1.00  0.00      LIG  
ATOM   6591 H27  LIG     1     -14.742  -9.535  24.452  1.00  0.00      LIG  
ATOM   6592 H28  LIG     1     -13.338  -9.239  25.491  1.00  0.00      LIG  
ATOM   6593 H29  LIG     1     -10.971  -9.517  24.410  1.00  0.00      LIG  
ATOM   6594 H30  LIG     1     -10.869  -9.781  22.652  1.00  0.00      LIG  
ATOM   6595 H31  LIG     1     -11.652 -10.964  23.681  1.00  0.00      LIG  
ATOM   6596 H32  LIG     1     -12.105  -0.599  18.687  1.00  0.00      LIG  
ATOM   6597 H33  LIG     1     -16.124  -5.629  21.725  1.00  0.00      LIG  
ATOM   6598 H34  LIG     1     -14.547  -0.382  20.466  1.00  0.00      LIG  
ATOM   6599 H35  LIG     1     -14.364   0.515  18.984  1.00  0.00      LIG  
ATOM   6600 H36  LIG     1     -14.007  -1.242  17.414  1.00  0.00      LIG  
ATOM   6601 H37  LIG     1     -13.156  -2.717  17.891  1.00  0.00      LIG  
ATOM   6602 H38  LIG     1     -14.648  -2.240  18.715  1.00  0.00      LIG  
ATOM   6603 H39  LIG     1     -13.955   1.682  21.138  1.00  0.00      LIG  
ATOM   6604 H40  LIG     1     -12.873   2.153  18.689  1.00  0.00      LIG  
ATOM   6605 H41  LIG     1     -12.615  -0.171  21.845  1.00  0.00      LIG  
ATOM   6606 H42  LIG     1      -9.110   2.884  20.567  1.00  0.00      LIG  
ATOM   6607 H43  LIG     1     -10.263   2.095  21.613  1.00  0.00      LIG  
ATOM   6608 H44  LIG     1     -10.523   3.786  21.133  1.00  0.00      LIG  
ATOM   6609 H45  LIG     1     -11.094   3.058  17.520  1.00  0.00      LIG  
ATOM   6610 H46  LIG     1     -10.898   4.349  18.723  1.00  0.00      LIG  
ATOM   6611 H47  LIG     1      -9.521   3.335  18.254  1.00  0.00      LIG  
ATOM   6612 H48  LIG     1      -9.451   1.205  19.060  1.00  0.00      LIG  
ATOM   6613 H49  LIG     1     -14.386   5.329  21.405  1.00  0.00      LIG  
ATOM   6614 H50  LIG     1     -15.221   5.830  19.918  1.00  0.00      LIG  
ATOM   6615 H51  LIG     1     -13.476   6.143  20.081  1.00  0.00      LIG  
TER
REMARK  Energy: 64.9388
REMARK  SimpleFitness: 64.9388
REMARK  FullFitness: -1569.375
REMARK  InterFull: -21.984
REMARK  IntraFull: 103.863
REMARK  solvFull: -1935.18
REMARK  surfFull: 283.926
REMARK  extraFull: 0.0
REMARK  deltaGcompsolvpol: -1935.18
REMARK  deltaGcompsolvnonpol: 283.926
REMARK  deltaGprotsolvpol: -1938.72
REMARK  deltaGprotsolvnonpol: 281.59
REMARK  deltaGligsolvpol: -10.994
REMARK  deltaGligsolvnonpol: 16.2461
REMARK  deltaGvdw: -21.984
REMARK  deltaGelec: 0.0
REMARK  deltaG: -6.496106
REMARK  Cluster: 4
REMARK  ClusterRank: 1
ATOM   6526 O    LIG     1     -15.791  -4.604  22.041  1.00  0.00      LIG  
ATOM   6527 O1   LIG     1     -13.255 -10.733  21.346  1.00  0.00      LIG  
ATOM   6528 O2   LIG     1     -12.062   0.686  21.617  1.00  0.00      LIG  
ATOM   6529 O3   LIG     1     -12.813   3.586  20.214  1.00  0.00      LIG  
ATOM   6530 O4   LIG     1     -10.331   1.122  19.145  1.00  0.00      LIG  
ATOM   6531 O5   LIG     1     -14.692   3.485  18.888  1.00  0.00      LIG  
ATOM   6532 C    LIG     1     -12.010  -5.029  21.829  1.00  0.00      LIG  
ATOM   6533 C1   LIG     1     -13.422  -5.324  22.400  1.00  0.00      LIG  
ATOM   6534 C2   LIG     1     -13.763  -6.833  22.704  1.00  0.00      LIG  
ATOM   6535 C3   LIG     1     -11.688  -3.509  21.938  1.00  0.00      LIG  
ATOM   6536 C4   LIG     1     -12.546  -7.698  23.191  1.00  0.00      LIG  
ATOM   6537 C5   LIG     1     -11.000  -5.809  22.638  1.00  0.00      LIG  
ATOM   6538 C6   LIG     1     -14.453  -4.503  21.570  1.00  0.00      LIG  
ATOM   6539 C7   LIG     1     -11.229  -7.289  22.550  1.00  0.00      LIG  
ATOM   6540 C8   LIG     1     -12.730  -2.742  21.211  1.00  0.00      LIG  
ATOM   6541 C9   LIG     1     -12.700  -9.254  23.129  1.00  0.00      LIG  
ATOM   6542 C10  LIG     1     -14.493  -7.478  21.521  1.00  0.00      LIG  
ATOM   6543 C11  LIG     1     -10.391  -3.074  21.250  1.00  0.00      LIG  
ATOM   6544 C12  LIG     1     -14.139  -3.011  21.604  1.00  0.00      LIG  
ATOM   6545 C13  LIG     1     -11.879  -5.467  20.356  1.00  0.00      LIG  
ATOM   6546 C14  LIG     1     -14.739  -6.807  23.886  1.00  0.00      LIG  
ATOM   6547 C15  LIG     1     -12.230  -1.948  20.258  1.00  0.00      LIG  
ATOM   6548 C16  LIG     1     -11.596  -2.979  23.372  1.00  0.00      LIG  
ATOM   6549 C17  LIG     1     -10.761  -2.100  20.152  1.00  0.00      LIG  
ATOM   6550 C18  LIG     1     -14.756  -8.954  21.679  1.00  0.00      LIG  
ATOM   6551 C19  LIG     1     -13.477  -9.673  21.912  1.00  0.00      LIG  
ATOM   6552 C20  LIG     1     -13.378  -9.827  24.371  1.00  0.00      LIG  
ATOM   6553 C21  LIG     1     -11.370 -10.009  23.072  1.00  0.00      LIG  
ATOM   6554 C22  LIG     1     -12.910  -1.006  19.302  1.00  0.00      LIG  
ATOM   6555 C23  LIG     1     -13.745   0.100  19.954  1.00  0.00      LIG  
ATOM   6556 C24  LIG     1     -13.795  -1.783  18.344  1.00  0.00      LIG  
ATOM   6557 C25  LIG     1     -12.996   1.218  20.689  1.00  0.00      LIG  
ATOM   6558 C26  LIG     1     -12.402   2.289  19.737  1.00  0.00      LIG  
ATOM   6559 C27  LIG     1     -10.871   2.374  19.546  1.00  0.00      LIG  
ATOM   6560 C28  LIG     1     -10.095   2.888  20.753  1.00  0.00      LIG  
ATOM   6561 C29  LIG     1     -10.588   3.350  18.417  1.00  0.00      LIG  
ATOM   6562 C30  LIG     1     -13.988   4.058  19.706  1.00  0.00      LIG  
ATOM   6563 C31  LIG     1     -14.299   5.395  20.300  1.00  0.00      LIG  
ATOM   6564 H    LIG     1     -13.446  -4.880  23.396  1.00  0.00      LIG  
ATOM   6565 H1   LIG     1     -12.411  -7.451  24.247  1.00  0.00      LIG  
ATOM   6566 H2   LIG     1     -11.049  -5.532  23.694  1.00  0.00      LIG  
ATOM   6567 H3   LIG     1      -9.986  -5.594  22.291  1.00  0.00      LIG  
ATOM   6568 H4   LIG     1     -14.468  -4.843  20.531  1.00  0.00      LIG  
ATOM   6569 H5   LIG     1     -11.161  -7.661  21.525  1.00  0.00      LIG  
ATOM   6570 H6   LIG     1     -10.388  -7.721  23.097  1.00  0.00      LIG  
ATOM   6571 H7   LIG     1     -13.928  -7.333  20.604  1.00  0.00      LIG  
ATOM   6572 H8   LIG     1     -15.461  -7.000  21.365  1.00  0.00      LIG  
ATOM   6573 H9   LIG     1      -9.800  -3.899  20.849  1.00  0.00      LIG  
ATOM   6574 H10  LIG     1      -9.733  -2.568  21.962  1.00  0.00      LIG  
ATOM   6575 H11  LIG     1     -14.311  -2.625  22.612  1.00  0.00      LIG  
ATOM   6576 H12  LIG     1     -14.848  -2.478  20.966  1.00  0.00      LIG  
ATOM   6577 H13  LIG     1     -12.223  -6.484  20.191  1.00  0.00      LIG  
ATOM   6578 H14  LIG     1     -10.837  -5.454  20.028  1.00  0.00      LIG  
ATOM   6579 H15  LIG     1     -12.445  -4.833  19.671  1.00  0.00      LIG  
ATOM   6580 H16  LIG     1     -15.646  -6.246  23.673  1.00  0.00      LIG  
ATOM   6581 H17  LIG     1     -14.267  -6.354  24.762  1.00  0.00      LIG  
ATOM   6582 H18  LIG     1     -15.084  -7.795  24.174  1.00  0.00      LIG  
ATOM   6583 H19  LIG     1     -12.489  -3.189  23.964  1.00  0.00      LIG  
ATOM   6584 H20  LIG     1     -11.459  -1.893  23.375  1.00  0.00      LIG  
ATOM   6585 H21  LIG     1     -10.735  -3.403  23.895  1.00  0.00      LIG  
ATOM   6586 H22  LIG     1     -10.487  -2.499  19.171  1.00  0.00      LIG  
ATOM   6587 H23  LIG     1     -10.249  -1.148  20.303  1.00  0.00      LIG  
ATOM   6588 H24  LIG     1     -15.191  -9.335  20.754  1.00  0.00      LIG  
ATOM   6589 H25  LIG     1     -15.448  -9.167  22.496  1.00  0.00      LIG  
ATOM   6590 H26  LIG     1     -13.273 -10.915  24.401  1.00  0.00      LIG  
ATOM   6591 H27  LIG     1     -14.449  -9.629  24.412  1.00  0.00      LIG  
ATOM   6592 H28  LIG     1     -12.916  -9.424  25.277  1.00  0.00      LIG  
ATOM   6593 H29  LIG     1     -10.722  -9.711  23.901  1.00  0.00      LIG  
ATOM   6594 H30  LIG     1     -10.836  -9.855  22.129  1.00  0.00      LIG  
ATOM   6595 H31  LIG     1     -11.527 -11.088  23.165  1.00  0.00      LIG  
ATOM   6596 H32  LIG     1     -12.136  -0.536  18.696  1.00  0.00      LIG  
ATOM   6597 H33  LIG     1     -15.999  -5.554  22.064  1.00  0.00      LIG  
ATOM   6598 H34  LIG     1     -14.430  -0.363  20.667  1.00  0.00      LIG  
ATOM   6599 H35  LIG     1     -14.377   0.561  19.190  1.00  0.00      LIG  
ATOM   6600 H36  LIG     1     -14.162  -1.122  17.556  1.00  0.00      LIG  
ATOM   6601 H37  LIG     1     -13.248  -2.604  17.872  1.00  0.00      LIG  
ATOM   6602 H38  LIG     1     -14.666  -2.202  18.854  1.00  0.00      LIG  
ATOM   6603 H39  LIG     1     -13.759   1.699  21.309  1.00  0.00      LIG  
ATOM   6604 H40  LIG     1     -12.821   2.096  18.743  1.00  0.00      LIG  
ATOM   6605 H41  LIG     1     -12.392  -0.196  21.862  1.00  0.00      LIG  
ATOM   6606 H42  LIG     1      -9.034   2.979  20.503  1.00  0.00      LIG  
ATOM   6607 H43  LIG     1     -10.148   2.198  21.597  1.00  0.00      LIG  
ATOM   6608 H44  LIG     1     -10.452   3.869  21.075  1.00  0.00      LIG  
ATOM   6609 H45  LIG     1     -11.107   3.042  17.505  1.00  0.00      LIG  
ATOM   6610 H46  LIG     1     -10.907   4.363  18.674  1.00  0.00      LIG  
ATOM   6611 H47  LIG     1      -9.520   3.374  18.185  1.00  0.00      LIG  
ATOM   6612 H48  LIG     1      -9.375   1.259  19.036  1.00  0.00      LIG  
ATOM   6613 H49  LIG     1     -14.469   5.291  21.375  1.00  0.00      LIG  
ATOM   6614 H50  LIG     1     -15.207   5.782  19.831  1.00  0.00      LIG  
ATOM   6615 H51  LIG     1     -13.478   6.089  20.101  1.00  0.00      LIG  
TER
REMARK  Energy: 65.3336
REMARK  SimpleFitness: 65.3336
REMARK  FullFitness: -1569.2808
REMARK  InterFull: -23.1597
REMARK  IntraFull: 104.914
REMARK  solvFull: -1934.74
REMARK  surfFull: 283.705
REMARK  extraFull: 0.0
REMARK  deltaGcompsolvpol: -1934.74
REMARK  deltaGcompsolvnonpol: 283.705
REMARK  deltaGprotsolvpol: -1938.72
REMARK  deltaGprotsolvnonpol: 281.59
REMARK  deltaGligsolvpol: -11.0302
REMARK  deltaGligsolvnonpol: 16.2415
REMARK  deltaGvdw: -23.1597
REMARK  deltaGelec: 0.0
REMARK  deltaG: -6.5986524
REMARK  Cluster: 4
REMARK  ClusterRank: 2
ATOM   6526 O    LIG     1     -15.962  -4.717  21.767  1.00  0.00      LIG  
ATOM   6527 O1   LIG     1     -13.130 -10.769  21.638  1.00  0.00      LIG  
ATOM   6528 O2   LIG     1     -12.367   0.695  21.623  1.00  0.00      LIG  
ATOM   6529 O3   LIG     1     -12.997   3.572  20.312  1.00  0.00      LIG  
ATOM   6530 O4   LIG     1     -10.524   1.132  19.166  1.00  0.00      LIG  
ATOM   6531 O5   LIG     1     -14.667   3.798  18.741  1.00  0.00      LIG  
ATOM   6532 C    LIG     1     -12.165  -4.993  21.964  1.00  0.00      LIG  
ATOM   6533 C1   LIG     1     -13.617  -5.325  22.402  1.00  0.00      LIG  
ATOM   6534 C2   LIG     1     -13.933  -6.833  22.733  1.00  0.00      LIG  
ATOM   6535 C3   LIG     1     -11.912  -3.458  22.051  1.00  0.00      LIG  
ATOM   6536 C4   LIG     1     -12.743  -7.622  23.384  1.00  0.00      LIG  
ATOM   6537 C5   LIG     1     -11.212  -5.706  22.895  1.00  0.00      LIG  
ATOM   6538 C6   LIG     1     -14.586  -4.575  21.440  1.00  0.00      LIG  
ATOM   6539 C7   LIG     1     -11.384  -7.195  22.848  1.00  0.00      LIG  
ATOM   6540 C8   LIG     1     -12.907  -2.755  21.205  1.00  0.00      LIG  
ATOM   6541 C9   LIG     1     -12.837  -9.184  23.392  1.00  0.00      LIG  
ATOM   6542 C10  LIG     1     -14.500  -7.557  21.509  1.00  0.00      LIG  
ATOM   6543 C11  LIG     1     -10.573  -2.988  21.477  1.00  0.00      LIG  
ATOM   6544 C12  LIG     1     -14.335  -3.072  21.471  1.00  0.00      LIG  
ATOM   6545 C13  LIG     1     -11.868  -5.472  20.528  1.00  0.00      LIG  
ATOM   6546 C14  LIG     1     -15.033  -6.802  23.801  1.00  0.00      LIG  
ATOM   6547 C15  LIG     1     -12.350  -1.954  20.290  1.00  0.00      LIG  
ATOM   6548 C16  LIG     1     -11.981  -2.882  23.470  1.00  0.00      LIG  
ATOM   6549 C17  LIG     1     -10.872  -2.038  20.336  1.00  0.00      LIG  
ATOM   6550 C18  LIG     1     -14.720  -9.037  21.701  1.00  0.00      LIG  
ATOM   6551 C19  LIG     1     -13.453  -9.691  22.117  1.00  0.00      LIG  
ATOM   6552 C20  LIG     1     -13.636  -9.721  24.578  1.00  0.00      LIG  
ATOM   6553 C21  LIG     1     -11.485  -9.886  23.531  1.00  0.00      LIG  
ATOM   6554 C22  LIG     1     -12.974  -1.057  19.257  1.00  0.00      LIG  
ATOM   6555 C23  LIG     1     -13.877   0.051  19.808  1.00  0.00      LIG  
ATOM   6556 C24  LIG     1     -13.768  -1.875  18.255  1.00  0.00      LIG  
ATOM   6557 C25  LIG     1     -13.233   1.189  20.612  1.00  0.00      LIG  
ATOM   6558 C26  LIG     1     -12.602   2.307  19.742  1.00  0.00      LIG  
ATOM   6559 C27  LIG     1     -11.066   2.377  19.581  1.00  0.00      LIG  
ATOM   6560 C28  LIG     1     -10.307   2.855  20.814  1.00  0.00      LIG  
ATOM   6561 C29  LIG     1     -10.750   3.374  18.479  1.00  0.00      LIG  
ATOM   6562 C30  LIG     1     -14.061   4.193  19.725  1.00  0.00      LIG  
ATOM   6563 C31  LIG     1     -14.357   5.475  20.437  1.00  0.00      LIG  
ATOM   6564 H    LIG     1     -13.758  -4.847  23.372  1.00  0.00      LIG  
ATOM   6565 H1   LIG     1     -12.720  -7.316  24.434  1.00  0.00      LIG  
ATOM   6566 H2   LIG     1     -11.369  -5.392  23.929  1.00  0.00      LIG  
ATOM   6567 H3   LIG     1     -10.178  -5.467  22.634  1.00  0.00      LIG  
ATOM   6568 H4   LIG     1     -14.476  -4.939  20.416  1.00  0.00      LIG  
ATOM   6569 H5   LIG     1     -11.211  -7.605  21.851  1.00  0.00      LIG  
ATOM   6570 H6   LIG     1     -10.583  -7.573  23.487  1.00  0.00      LIG  
ATOM   6571 H7   LIG     1     -13.840  -7.426  20.656  1.00  0.00      LIG  
ATOM   6572 H8   LIG     1     -15.462  -7.127  21.224  1.00  0.00      LIG  
ATOM   6573 H9   LIG     1      -9.922  -3.797  21.141  1.00  0.00      LIG  
ATOM   6574 H10  LIG     1      -9.997  -2.454  22.239  1.00  0.00      LIG  
ATOM   6575 H11  LIG     1     -14.609  -2.682  22.454  1.00  0.00      LIG  
ATOM   6576 H12  LIG     1     -15.003  -2.573  20.765  1.00  0.00      LIG  
ATOM   6577 H13  LIG     1     -12.156  -6.506  20.363  1.00  0.00      LIG  
ATOM   6578 H14  LIG     1     -10.800  -5.430  20.309  1.00  0.00      LIG  
ATOM   6579 H15  LIG     1     -12.382  -4.880  19.768  1.00  0.00      LIG  
ATOM   6580 H16  LIG     1     -15.926  -6.274  23.476  1.00  0.00      LIG  
ATOM   6581 H17  LIG     1     -14.672  -6.312  24.709  1.00  0.00      LIG  
ATOM   6582 H18  LIG     1     -15.385  -7.791  24.078  1.00  0.00      LIG  
ATOM   6583 H19  LIG     1     -12.919  -3.112  23.980  1.00  0.00      LIG  
ATOM   6584 H20  LIG     1     -11.887  -1.791  23.451  1.00  0.00      LIG  
ATOM   6585 H21  LIG     1     -11.160  -3.255  24.088  1.00  0.00      LIG  
ATOM   6586 H22  LIG     1     -10.479  -2.426  19.392  1.00  0.00      LIG  
ATOM   6587 H23  LIG     1     -10.427  -1.060  20.531  1.00  0.00      LIG  
ATOM   6588 H24  LIG     1     -15.025  -9.475  20.750  1.00  0.00      LIG  
ATOM   6589 H25  LIG     1     -15.496  -9.247  22.440  1.00  0.00      LIG  
ATOM   6590 H26  LIG     1     -13.483 -10.798  24.690  1.00  0.00      LIG  
ATOM   6591 H27  LIG     1     -14.712  -9.583  24.476  1.00  0.00      LIG  
ATOM   6592 H28  LIG     1     -13.310  -9.241  25.504  1.00  0.00      LIG  
ATOM   6593 H29  LIG     1     -10.950  -9.518  24.411  1.00  0.00      LIG  
ATOM   6594 H30  LIG     1     -10.849  -9.761  22.649  1.00  0.00      LIG  
ATOM   6595 H31  LIG     1     -11.614 -10.965  23.667  1.00  0.00      LIG  
ATOM   6596 H32  LIG     1     -12.165  -0.594  18.693  1.00  0.00      LIG  
ATOM   6597 H33  LIG     1     -16.156  -5.669  21.727  1.00  0.00      LIG  
ATOM   6598 H34  LIG     1     -14.625  -0.420  20.452  1.00  0.00      LIG  
ATOM   6599 H35  LIG     1     -14.437   0.494  18.980  1.00  0.00      LIG  
ATOM   6600 H36  LIG     1     -14.057  -1.250  17.408  1.00  0.00      LIG  
ATOM   6601 H37  LIG     1     -13.182  -2.716  17.873  1.00  0.00      LIG  
ATOM   6602 H38  LIG     1     -14.684  -2.273  18.697  1.00  0.00      LIG  
ATOM   6603 H39  LIG     1     -14.069   1.632  21.163  1.00  0.00      LIG  
ATOM   6604 H40  LIG     1     -13.012   2.183  18.734  1.00  0.00      LIG  
ATOM   6605 H41  LIG     1     -12.694  -0.193  21.853  1.00  0.00      LIG  
ATOM   6606 H42  LIG     1      -9.237   2.921  20.593  1.00  0.00      LIG  
ATOM   6607 H43  LIG     1     -10.402   2.157  21.647  1.00  0.00      LIG  
ATOM   6608 H44  LIG     1     -10.644   3.842  21.140  1.00  0.00      LIG  
ATOM   6609 H45  LIG     1     -11.242   3.084  17.546  1.00  0.00      LIG  
ATOM   6610 H46  LIG     1     -11.076   4.382  18.747  1.00  0.00      LIG  
ATOM   6611 H47  LIG     1      -9.675   3.400  18.278  1.00  0.00      LIG  
ATOM   6612 H48  LIG     1      -9.564   1.264  19.086  1.00  0.00      LIG  
ATOM   6613 H49  LIG     1     -14.556   5.275  21.494  1.00  0.00      LIG  
ATOM   6614 H50  LIG     1     -15.250   5.921  19.992  1.00  0.00      LIG  
ATOM   6615 H51  LIG     1     -13.517   6.165  20.323  1.00  0.00      LIG  
TER
REMARK  Energy: 74.2038
REMARK  SimpleFitness: 74.2038
REMARK  FullFitness: -1558.9703
REMARK  InterFull: -20.1773
REMARK  IntraFull: 114.185
REMARK  solvFull: -1937.05
REMARK  surfFull: 284.072
REMARK  extraFull: 0.0
REMARK  deltaGcompsolvpol: -1937.05
REMARK  deltaGcompsolvnonpol: 284.072
REMARK  deltaGprotsolvpol: -1938.72
REMARK  deltaGprotsolvnonpol: 281.59
REMARK  deltaGligsolvpol: -14.354
REMARK  deltaGligsolvnonpol: 16.5146
REMARK  deltaGvdw: -20.1773
REMARK  deltaGelec: 0.0
REMARK  deltaG: -6.245593
REMARK  Cluster: 4
REMARK  ClusterRank: 3
ATOM   6526 O    LIG     1     -15.623  -4.235  22.142  1.00  0.00      LIG  
ATOM   6527 O1   LIG     1     -13.262 -10.487  21.563  1.00  0.00      LIG  
ATOM   6528 O2   LIG     1     -11.171   1.177  18.928  1.00  0.00      LIG  
ATOM   6529 O3   LIG     1     -14.310   2.411  20.507  1.00  0.00      LIG  
ATOM   6530 O4   LIG     1     -11.193   3.178  21.486  1.00  0.00      LIG  
ATOM   6531 O5   LIG     1     -15.854   2.083  22.124  1.00  0.00      LIG  
ATOM   6532 C    LIG     1     -11.863  -4.834  21.944  1.00  0.00      LIG  
ATOM   6533 C1   LIG     1     -13.295  -5.059  22.497  1.00  0.00      LIG  
ATOM   6534 C2   LIG     1     -13.691  -6.549  22.828  1.00  0.00      LIG  
ATOM   6535 C3   LIG     1     -11.498  -3.316  21.969  1.00  0.00      LIG  
ATOM   6536 C4   LIG     1     -12.518  -7.436  23.380  1.00  0.00      LIG  
ATOM   6537 C5   LIG     1     -10.903  -5.588  22.836  1.00  0.00      LIG  
ATOM   6538 C6   LIG     1     -14.295  -4.233  21.634  1.00  0.00      LIG  
ATOM   6539 C7   LIG     1     -11.154  -7.067  22.813  1.00  0.00      LIG  
ATOM   6540 C8   LIG     1     -12.501  -2.590  21.155  1.00  0.00      LIG  
ATOM   6541 C9   LIG     1     -12.705  -8.990  23.331  1.00  0.00      LIG  
ATOM   6542 C10  LIG     1     -14.412  -7.203  21.641  1.00  0.00      LIG  
ATOM   6543 C11  LIG     1     -10.178  -2.955  21.281  1.00  0.00      LIG  
ATOM   6544 C12  LIG     1     -13.915  -2.758  21.572  1.00  0.00      LIG  
ATOM   6545 C13  LIG     1     -11.709  -5.373  20.505  1.00  0.00      LIG  
ATOM   6546 C14  LIG     1     -14.703  -6.469  23.977  1.00  0.00      LIG  
ATOM   6547 C15  LIG     1     -11.975  -1.974  20.091  1.00  0.00      LIG  
ATOM   6548 C16  LIG     1     -11.423  -2.702  23.370  1.00  0.00      LIG  
ATOM   6549 C17  LIG     1     -10.510  -2.176  20.026  1.00  0.00      LIG  
ATOM   6550 C18  LIG     1     -14.724  -8.665  21.831  1.00  0.00      LIG  
ATOM   6551 C19  LIG     1     -13.468  -9.411  22.104  1.00  0.00      LIG  
ATOM   6552 C20  LIG     1     -13.421  -9.531  24.566  1.00  0.00      LIG  
ATOM   6553 C21  LIG     1     -11.391  -9.774  23.314  1.00  0.00      LIG  
ATOM   6554 C22  LIG     1     -12.629  -1.282  18.933  1.00  0.00      LIG  
ATOM   6555 C23  LIG     1     -13.268   0.050  19.296  1.00  0.00      LIG  
ATOM   6556 C24  LIG     1     -13.665  -2.149  18.244  1.00  0.00      LIG  
ATOM   6557 C25  LIG     1     -12.277   1.090  19.819  1.00  0.00      LIG  
ATOM   6558 C26  LIG     1     -12.969   2.463  19.955  1.00  0.00      LIG  
ATOM   6559 C27  LIG     1     -12.106   3.633  20.493  1.00  0.00      LIG  
ATOM   6560 C28  LIG     1     -12.940   4.756  21.090  1.00  0.00      LIG  
ATOM   6561 C29  LIG     1     -11.281   4.263  19.382  1.00  0.00      LIG  
ATOM   6562 C30  LIG     1     -14.687   2.000  21.771  1.00  0.00      LIG  
ATOM   6563 C31  LIG     1     -13.656   1.367  22.666  1.00  0.00      LIG  
ATOM   6564 H    LIG     1     -13.314  -4.587  23.481  1.00  0.00      LIG  
ATOM   6565 H1   LIG     1     -12.432  -7.178  24.439  1.00  0.00      LIG  
ATOM   6566 H2   LIG     1     -10.994  -5.254  23.872  1.00  0.00      LIG  
ATOM   6567 H3   LIG     1      -9.871  -5.408  22.524  1.00  0.00      LIG  
ATOM   6568 H4   LIG     1     -14.344  -4.634  20.618  1.00  0.00      LIG  
ATOM   6569 H5   LIG     1     -11.017  -7.489  21.815  1.00  0.00      LIG  
ATOM   6570 H6   LIG     1     -10.363  -7.487  23.439  1.00  0.00      LIG  
ATOM   6571 H7   LIG     1     -13.823  -7.100  20.732  1.00  0.00      LIG  
ATOM   6572 H8   LIG     1     -15.361  -6.697  21.451  1.00  0.00      LIG  
ATOM   6573 H9   LIG     1      -9.551  -3.819  21.050  1.00  0.00      LIG  
ATOM   6574 H10  LIG     1      -9.573  -2.319  21.935  1.00  0.00      LIG  
ATOM   6575 H11  LIG     1     -14.055  -2.301  22.556  1.00  0.00      LIG  
ATOM   6576 H12  LIG     1     -14.603  -2.221  20.916  1.00  0.00      LIG  
ATOM   6577 H13  LIG     1     -12.026  -6.407  20.402  1.00  0.00      LIG  
ATOM   6578 H14  LIG     1     -10.666  -5.355  20.184  1.00  0.00      LIG  
ATOM   6579 H15  LIG     1     -12.289  -4.804  19.776  1.00  0.00      LIG  
ATOM   6580 H16  LIG     1     -15.626  -5.971  23.689  1.00  0.00      LIG  
ATOM   6581 H17  LIG     1     -14.278  -5.930  24.827  1.00  0.00      LIG  
ATOM   6582 H18  LIG     1     -15.016  -7.444  24.335  1.00  0.00      LIG  
ATOM   6583 H19  LIG     1     -12.327  -2.872  23.959  1.00  0.00      LIG  
ATOM   6584 H20  LIG     1     -11.278  -1.619  23.310  1.00  0.00      LIG  
ATOM   6585 H21  LIG     1     -10.575  -3.103  23.930  1.00  0.00      LIG  
ATOM   6586 H22  LIG     1     -10.248  -2.754  19.136  1.00  0.00      LIG  
ATOM   6587 H23  LIG     1      -9.975  -1.223  20.002  1.00  0.00      LIG  
ATOM   6588 H24  LIG     1     -15.160  -9.063  20.911  1.00  0.00      LIG  
ATOM   6589 H25  LIG     1     -15.432  -8.834  22.645  1.00  0.00      LIG  
ATOM   6590 H26  LIG     1     -13.338 -10.621  24.613  1.00  0.00      LIG  
ATOM   6591 H27  LIG     1     -14.489  -9.312  24.579  1.00  0.00      LIG  
ATOM   6592 H28  LIG     1     -12.972  -9.124  25.476  1.00  0.00      LIG  
ATOM   6593 H29  LIG     1     -10.757  -9.486  24.157  1.00  0.00      LIG  
ATOM   6594 H30  LIG     1     -10.829  -9.643  22.384  1.00  0.00      LIG  
ATOM   6595 H31  LIG     1     -11.574 -10.849  23.413  1.00  0.00      LIG  
ATOM   6596 H32  LIG     1     -11.846  -1.105  18.193  1.00  0.00      LIG  
ATOM   6597 H33  LIG     1     -15.576  -3.829  23.025  1.00  0.00      LIG  
ATOM   6598 H34  LIG     1     -14.064  -0.113  20.026  1.00  0.00      LIG  
ATOM   6599 H35  LIG     1     -13.748   0.447  18.398  1.00  0.00      LIG  
ATOM   6600 H36  LIG     1     -14.575  -2.241  18.839  1.00  0.00      LIG  
ATOM   6601 H37  LIG     1     -13.945  -1.703  17.287  1.00  0.00      LIG  
ATOM   6602 H38  LIG     1     -13.274  -3.152  18.051  1.00  0.00      LIG  
ATOM   6603 H39  LIG     1     -11.873   0.757  20.775  1.00  0.00      LIG  
ATOM   6604 H40  LIG     1     -13.172   2.763  18.923  1.00  0.00      LIG  
ATOM   6605 H41  LIG     1     -11.529   1.441  18.061  1.00  0.00      LIG  
ATOM   6606 H42  LIG     1     -12.299   5.597  21.371  1.00  0.00      LIG  
ATOM   6607 H43  LIG     1     -13.445   4.436  22.004  1.00  0.00      LIG  
ATOM   6608 H44  LIG     1     -13.685   5.112  20.373  1.00  0.00      LIG  
ATOM   6609 H45  LIG     1     -10.533   3.571  18.990  1.00  0.00      LIG  
ATOM   6610 H46  LIG     1     -11.921   4.596  18.561  1.00  0.00      LIG  
ATOM   6611 H47  LIG     1     -10.730   5.128  19.763  1.00  0.00      LIG  
ATOM   6612 H48  LIG     1     -10.677   3.954  21.763  1.00  0.00      LIG  
ATOM   6613 H49  LIG     1     -12.863   2.073  22.911  1.00  0.00      LIG  
ATOM   6614 H50  LIG     1     -13.273   0.445  22.229  1.00  0.00      LIG  
ATOM   6615 H51  LIG     1     -14.149   1.083  23.597  1.00  0.00      LIG  
TER
REMARK  Energy: 74.2038
REMARK  SimpleFitness: 74.2038
REMARK  FullFitness: -1558.9703
REMARK  InterFull: -20.1773
REMARK  IntraFull: 114.185
REMARK  solvFull: -1937.05
REMARK  surfFull: 284.072
REMARK  extraFull: 0.0
REMARK  deltaGcompsolvpol: -1937.05
REMARK  deltaGcompsolvnonpol: 284.072
REMARK  deltaGprotsolvpol: -1938.72
REMARK  deltaGprotsolvnonpol: 281.59
REMARK  deltaGligsolvpol: -14.354
REMARK  deltaGligsolvnonpol: 16.5146
REMARK  deltaGvdw: -20.1773
REMARK  deltaGelec: 0.0
REMARK  deltaG: -6.245593
REMARK  Cluster: 4
REMARK  ClusterRank: 4
ATOM   6526 O    LIG     1     -15.623  -4.235  22.142  1.00  0.00      LIG  
ATOM   6527 O1   LIG     1     -13.262 -10.487  21.563  1.00  0.00      LIG  
ATOM   6528 O2   LIG     1     -11.171   1.177  18.928  1.00  0.00      LIG  
ATOM   6529 O3   LIG     1     -14.310   2.411  20.507  1.00  0.00      LIG  
ATOM   6530 O4   LIG     1     -11.193   3.178  21.486  1.00  0.00      LIG  
ATOM   6531 O5   LIG     1     -15.854   2.083  22.124  1.00  0.00      LIG  
ATOM   6532 C    LIG     1     -11.863  -4.834  21.944  1.00  0.00      LIG  
ATOM   6533 C1   LIG     1     -13.295  -5.059  22.497  1.00  0.00      LIG  
ATOM   6534 C2   LIG     1     -13.691  -6.549  22.828  1.00  0.00      LIG  
ATOM   6535 C3   LIG     1     -11.498  -3.316  21.969  1.00  0.00      LIG  
ATOM   6536 C4   LIG     1     -12.518  -7.436  23.380  1.00  0.00      LIG  
ATOM   6537 C5   LIG     1     -10.903  -5.588  22.836  1.00  0.00      LIG  
ATOM   6538 C6   LIG     1     -14.295  -4.233  21.634  1.00  0.00      LIG  
ATOM   6539 C7   LIG     1     -11.154  -7.067  22.813  1.00  0.00      LIG  
ATOM   6540 C8   LIG     1     -12.501  -2.590  21.155  1.00  0.00      LIG  
ATOM   6541 C9   LIG     1     -12.705  -8.990  23.331  1.00  0.00      LIG  
ATOM   6542 C10  LIG     1     -14.412  -7.203  21.641  1.00  0.00      LIG  
ATOM   6543 C11  LIG     1     -10.178  -2.955  21.281  1.00  0.00      LIG  
ATOM   6544 C12  LIG     1     -13.915  -2.758  21.572  1.00  0.00      LIG  
ATOM   6545 C13  LIG     1     -11.709  -5.373  20.505  1.00  0.00      LIG  
ATOM   6546 C14  LIG     1     -14.703  -6.469  23.977  1.00  0.00      LIG  
ATOM   6547 C15  LIG     1     -11.975  -1.974  20.091  1.00  0.00      LIG  
ATOM   6548 C16  LIG     1     -11.423  -2.702  23.370  1.00  0.00      LIG  
ATOM   6549 C17  LIG     1     -10.510  -2.176  20.026  1.00  0.00      LIG  
ATOM   6550 C18  LIG     1     -14.724  -8.665  21.831  1.00  0.00      LIG  
ATOM   6551 C19  LIG     1     -13.468  -9.411  22.104  1.00  0.00      LIG  
ATOM   6552 C20  LIG     1     -13.421  -9.531  24.566  1.00  0.00      LIG  
ATOM   6553 C21  LIG     1     -11.391  -9.774  23.314  1.00  0.00      LIG  
ATOM   6554 C22  LIG     1     -12.629  -1.282  18.933  1.00  0.00      LIG  
ATOM   6555 C23  LIG     1     -13.268   0.050  19.296  1.00  0.00      LIG  
ATOM   6556 C24  LIG     1     -13.665  -2.149  18.244  1.00  0.00      LIG  
ATOM   6557 C25  LIG     1     -12.277   1.090  19.819  1.00  0.00      LIG  
ATOM   6558 C26  LIG     1     -12.969   2.463  19.955  1.00  0.00      LIG  
ATOM   6559 C27  LIG     1     -12.106   3.633  20.493  1.00  0.00      LIG  
ATOM   6560 C28  LIG     1     -12.940   4.756  21.090  1.00  0.00      LIG  
ATOM   6561 C29  LIG     1     -11.281   4.263  19.382  1.00  0.00      LIG  
ATOM   6562 C30  LIG     1     -14.687   2.000  21.771  1.00  0.00      LIG  
ATOM   6563 C31  LIG     1     -13.656   1.367  22.666  1.00  0.00      LIG  
ATOM   6564 H    LIG     1     -13.314  -4.587  23.481  1.00  0.00      LIG  
ATOM   6565 H1   LIG     1     -12.432  -7.178  24.439  1.00  0.00      LIG  
ATOM   6566 H2   LIG     1     -10.994  -5.254  23.872  1.00  0.00      LIG  
ATOM   6567 H3   LIG     1      -9.871  -5.408  22.524  1.00  0.00      LIG  
ATOM   6568 H4   LIG     1     -14.344  -4.634  20.618  1.00  0.00      LIG  
ATOM   6569 H5   LIG     1     -11.017  -7.489  21.815  1.00  0.00      LIG  
ATOM   6570 H6   LIG     1     -10.363  -7.487  23.439  1.00  0.00      LIG  
ATOM   6571 H7   LIG     1     -13.823  -7.100  20.732  1.00  0.00      LIG  
ATOM   6572 H8   LIG     1     -15.361  -6.697  21.451  1.00  0.00      LIG  
ATOM   6573 H9   LIG     1      -9.551  -3.819  21.050  1.00  0.00      LIG  
ATOM   6574 H10  LIG     1      -9.573  -2.319  21.935  1.00  0.00      LIG  
ATOM   6575 H11  LIG     1     -14.055  -2.301  22.556  1.00  0.00      LIG  
ATOM   6576 H12  LIG     1     -14.603  -2.221  20.916  1.00  0.00      LIG  
ATOM   6577 H13  LIG     1     -12.026  -6.407  20.402  1.00  0.00      LIG  
ATOM   6578 H14  LIG     1     -10.666  -5.355  20.184  1.00  0.00      LIG  
ATOM   6579 H15  LIG     1     -12.289  -4.804  19.776  1.00  0.00      LIG  
ATOM   6580 H16  LIG     1     -15.626  -5.971  23.689  1.00  0.00      LIG  
ATOM   6581 H17  LIG     1     -14.278  -5.930  24.827  1.00  0.00      LIG  
ATOM   6582 H18  LIG     1     -15.016  -7.444  24.335  1.00  0.00      LIG  
ATOM   6583 H19  LIG     1     -12.327  -2.872  23.959  1.00  0.00      LIG  
ATOM   6584 H20  LIG     1     -11.278  -1.619  23.310  1.00  0.00      LIG  
ATOM   6585 H21  LIG     1     -10.575  -3.103  23.930  1.00  0.00      LIG  
ATOM   6586 H22  LIG     1     -10.248  -2.754  19.136  1.00  0.00      LIG  
ATOM   6587 H23  LIG     1      -9.975  -1.223  20.002  1.00  0.00      LIG  
ATOM   6588 H24  LIG     1     -15.160  -9.063  20.911  1.00  0.00      LIG  
ATOM   6589 H25  LIG     1     -15.432  -8.834  22.645  1.00  0.00      LIG  
ATOM   6590 H26  LIG     1     -13.338 -10.621  24.613  1.00  0.00      LIG  
ATOM   6591 H27  LIG     1     -14.489  -9.312  24.579  1.00  0.00      LIG  
ATOM   6592 H28  LIG     1     -12.972  -9.124  25.476  1.00  0.00      LIG  
ATOM   6593 H29  LIG     1     -10.757  -9.486  24.157  1.00  0.00      LIG  
ATOM   6594 H30  LIG     1     -10.829  -9.643  22.384  1.00  0.00      LIG  
ATOM   6595 H31  LIG     1     -11.574 -10.849  23.413  1.00  0.00      LIG  
ATOM   6596 H32  LIG     1     -11.846  -1.105  18.193  1.00  0.00      LIG  
ATOM   6597 H33  LIG     1     -15.576  -3.829  23.025  1.00  0.00      LIG  
ATOM   6598 H34  LIG     1     -14.064  -0.113  20.026  1.00  0.00      LIG  
ATOM   6599 H35  LIG     1     -13.748   0.447  18.398  1.00  0.00      LIG  
ATOM   6600 H36  LIG     1     -14.575  -2.241  18.839  1.00  0.00      LIG  
ATOM   6601 H37  LIG     1     -13.945  -1.703  17.287  1.00  0.00      LIG  
ATOM   6602 H38  LIG     1     -13.274  -3.152  18.051  1.00  0.00      LIG  
ATOM   6603 H39  LIG     1     -11.873   0.757  20.775  1.00  0.00      LIG  
ATOM   6604 H40  LIG     1     -13.172   2.763  18.923  1.00  0.00      LIG  
ATOM   6605 H41  LIG     1     -11.529   1.441  18.061  1.00  0.00      LIG  
ATOM   6606 H42  LIG     1     -12.299   5.597  21.371  1.00  0.00      LIG  
ATOM   6607 H43  LIG     1     -13.445   4.436  22.004  1.00  0.00      LIG  
ATOM   6608 H44  LIG     1     -13.685   5.112  20.373  1.00  0.00      LIG  
ATOM   6609 H45  LIG     1     -10.533   3.571  18.990  1.00  0.00      LIG  
ATOM   6610 H46  LIG     1     -11.921   4.596  18.561  1.00  0.00      LIG  
ATOM   6611 H47  LIG     1     -10.730   5.128  19.763  1.00  0.00      LIG  
ATOM   6612 H48  LIG     1     -10.677   3.954  21.763  1.00  0.00      LIG  
ATOM   6613 H49  LIG     1     -12.863   2.073  22.911  1.00  0.00      LIG  
ATOM   6614 H50  LIG     1     -13.273   0.445  22.229  1.00  0.00      LIG  
ATOM   6615 H51  LIG     1     -14.149   1.083  23.597  1.00  0.00      LIG  
TER
REMARK  Energy: 74.2038
REMARK  SimpleFitness: 74.2038
REMARK  FullFitness: -1558.9703
REMARK  InterFull: -20.1773
REMARK  IntraFull: 114.185
REMARK  solvFull: -1937.05
REMARK  surfFull: 284.072
REMARK  extraFull: 0.0
REMARK  deltaGcompsolvpol: -1937.05
REMARK  deltaGcompsolvnonpol: 284.072
REMARK  deltaGprotsolvpol: -1938.72
REMARK  deltaGprotsolvnonpol: 281.59
REMARK  deltaGligsolvpol: -14.354
REMARK  deltaGligsolvnonpol: 16.5146
REMARK  deltaGvdw: -20.1773
REMARK  deltaGelec: 0.0
REMARK  deltaG: -6.245593
REMARK  Cluster: 4
REMARK  ClusterRank: 5
ATOM   6526 O    LIG     1     -15.623  -4.235  22.142  1.00  0.00      LIG  
ATOM   6527 O1   LIG     1     -13.262 -10.487  21.563  1.00  0.00      LIG  
ATOM   6528 O2   LIG     1     -11.171   1.177  18.928  1.00  0.00      LIG  
ATOM   6529 O3   LIG     1     -14.310   2.411  20.507  1.00  0.00      LIG  
ATOM   6530 O4   LIG     1     -11.193   3.178  21.486  1.00  0.00      LIG  
ATOM   6531 O5   LIG     1     -15.854   2.083  22.124  1.00  0.00      LIG  
ATOM   6532 C    LIG     1     -11.863  -4.834  21.944  1.00  0.00      LIG  
ATOM   6533 C1   LIG     1     -13.295  -5.059  22.497  1.00  0.00      LIG  
ATOM   6534 C2   LIG     1     -13.691  -6.549  22.828  1.00  0.00      LIG  
ATOM   6535 C3   LIG     1     -11.498  -3.316  21.969  1.00  0.00      LIG  
ATOM   6536 C4   LIG     1     -12.518  -7.436  23.380  1.00  0.00      LIG  
ATOM   6537 C5   LIG     1     -10.903  -5.588  22.836  1.00  0.00      LIG  
ATOM   6538 C6   LIG     1     -14.295  -4.233  21.634  1.00  0.00      LIG  
ATOM   6539 C7   LIG     1     -11.154  -7.067  22.813  1.00  0.00      LIG  
ATOM   6540 C8   LIG     1     -12.501  -2.590  21.155  1.00  0.00      LIG  
ATOM   6541 C9   LIG     1     -12.705  -8.990  23.331  1.00  0.00      LIG  
ATOM   6542 C10  LIG     1     -14.412  -7.203  21.641  1.00  0.00      LIG  
ATOM   6543 C11  LIG     1     -10.178  -2.955  21.281  1.00  0.00      LIG  
ATOM   6544 C12  LIG     1     -13.915  -2.758  21.572  1.00  0.00      LIG  
ATOM   6545 C13  LIG     1     -11.709  -5.373  20.505  1.00  0.00      LIG  
ATOM   6546 C14  LIG     1     -14.703  -6.469  23.977  1.00  0.00      LIG  
ATOM   6547 C15  LIG     1     -11.975  -1.974  20.091  1.00  0.00      LIG  
ATOM   6548 C16  LIG     1     -11.423  -2.702  23.370  1.00  0.00      LIG  
ATOM   6549 C17  LIG     1     -10.510  -2.176  20.026  1.00  0.00      LIG  
ATOM   6550 C18  LIG     1     -14.724  -8.665  21.831  1.00  0.00      LIG  
ATOM   6551 C19  LIG     1     -13.468  -9.411  22.104  1.00  0.00      LIG  
ATOM   6552 C20  LIG     1     -13.421  -9.531  24.566  1.00  0.00      LIG  
ATOM   6553 C21  LIG     1     -11.391  -9.774  23.314  1.00  0.00      LIG  
ATOM   6554 C22  LIG     1     -12.629  -1.282  18.933  1.00  0.00      LIG  
ATOM   6555 C23  LIG     1     -13.268   0.050  19.296  1.00  0.00      LIG  
ATOM   6556 C24  LIG     1     -13.665  -2.149  18.244  1.00  0.00      LIG  
ATOM   6557 C25  LIG     1     -12.277   1.090  19.819  1.00  0.00      LIG  
ATOM   6558 C26  LIG     1     -12.969   2.463  19.955  1.00  0.00      LIG  
ATOM   6559 C27  LIG     1     -12.106   3.633  20.493  1.00  0.00      LIG  
ATOM   6560 C28  LIG     1     -12.940   4.756  21.090  1.00  0.00      LIG  
ATOM   6561 C29  LIG     1     -11.281   4.263  19.382  1.00  0.00      LIG  
ATOM   6562 C30  LIG     1     -14.687   2.000  21.771  1.00  0.00      LIG  
ATOM   6563 C31  LIG     1     -13.656   1.367  22.666  1.00  0.00      LIG  
ATOM   6564 H    LIG     1     -13.314  -4.587  23.481  1.00  0.00      LIG  
ATOM   6565 H1   LIG     1     -12.432  -7.178  24.439  1.00  0.00      LIG  
ATOM   6566 H2   LIG     1     -10.994  -5.254  23.872  1.00  0.00      LIG  
ATOM   6567 H3   LIG     1      -9.871  -5.408  22.524  1.00  0.00      LIG  
ATOM   6568 H4   LIG     1     -14.344  -4.634  20.618  1.00  0.00      LIG  
ATOM   6569 H5   LIG     1     -11.017  -7.489  21.815  1.00  0.00      LIG  
ATOM   6570 H6   LIG     1     -10.363  -7.487  23.439  1.00  0.00      LIG  
ATOM   6571 H7   LIG     1     -13.823  -7.100  20.732  1.00  0.00      LIG  
ATOM   6572 H8   LIG     1     -15.361  -6.697  21.451  1.00  0.00      LIG  
ATOM   6573 H9   LIG     1      -9.551  -3.819  21.050  1.00  0.00      LIG  
ATOM   6574 H10  LIG     1      -9.573  -2.319  21.935  1.00  0.00      LIG  
ATOM   6575 H11  LIG     1     -14.055  -2.301  22.556  1.00  0.00      LIG  
ATOM   6576 H12  LIG     1     -14.603  -2.221  20.916  1.00  0.00      LIG  
ATOM   6577 H13  LIG     1     -12.026  -6.407  20.402  1.00  0.00      LIG  
ATOM   6578 H14  LIG     1     -10.666  -5.355  20.184  1.00  0.00      LIG  
ATOM   6579 H15  LIG     1     -12.289  -4.804  19.776  1.00  0.00      LIG  
ATOM   6580 H16  LIG     1     -15.626  -5.971  23.689  1.00  0.00      LIG  
ATOM   6581 H17  LIG     1     -14.278  -5.930  24.827  1.00  0.00      LIG  
ATOM   6582 H18  LIG     1     -15.016  -7.444  24.335  1.00  0.00      LIG  
ATOM   6583 H19  LIG     1     -12.327  -2.872  23.959  1.00  0.00      LIG  
ATOM   6584 H20  LIG     1     -11.278  -1.619  23.310  1.00  0.00      LIG  
ATOM   6585 H21  LIG     1     -10.575  -3.103  23.930  1.00  0.00      LIG  
ATOM   6586 H22  LIG     1     -10.248  -2.754  19.136  1.00  0.00      LIG  
ATOM   6587 H23  LIG     1      -9.975  -1.223  20.002  1.00  0.00      LIG  
ATOM   6588 H24  LIG     1     -15.160  -9.063  20.911  1.00  0.00      LIG  
ATOM   6589 H25  LIG     1     -15.432  -8.834  22.645  1.00  0.00      LIG  
ATOM   6590 H26  LIG     1     -13.338 -10.621  24.613  1.00  0.00      LIG  
ATOM   6591 H27  LIG     1     -14.489  -9.312  24.579  1.00  0.00      LIG  
ATOM   6592 H28  LIG     1     -12.972  -9.124  25.476  1.00  0.00      LIG  
ATOM   6593 H29  LIG     1     -10.757  -9.486  24.157  1.00  0.00      LIG  
ATOM   6594 H30  LIG     1     -10.829  -9.643  22.384  1.00  0.00      LIG  
ATOM   6595 H31  LIG     1     -11.574 -10.849  23.413  1.00  0.00      LIG  
ATOM   6596 H32  LIG     1     -11.846  -1.105  18.193  1.00  0.00      LIG  
ATOM   6597 H33  LIG     1     -15.576  -3.829  23.025  1.00  0.00      LIG  
ATOM   6598 H34  LIG     1     -14.064  -0.113  20.026  1.00  0.00      LIG  
ATOM   6599 H35  LIG     1     -13.748   0.447  18.398  1.00  0.00      LIG  
ATOM   6600 H36  LIG     1     -14.575  -2.241  18.839  1.00  0.00      LIG  
ATOM   6601 H37  LIG     1     -13.945  -1.703  17.287  1.00  0.00      LIG  
ATOM   6602 H38  LIG     1     -13.274  -3.152  18.051  1.00  0.00      LIG  
ATOM   6603 H39  LIG     1     -11.873   0.757  20.775  1.00  0.00      LIG  
ATOM   6604 H40  LIG     1     -13.172   2.763  18.923  1.00  0.00      LIG  
ATOM   6605 H41  LIG     1     -11.529   1.441  18.061  1.00  0.00      LIG  
ATOM   6606 H42  LIG     1     -12.299   5.597  21.371  1.00  0.00      LIG  
ATOM   6607 H43  LIG     1     -13.445   4.436  22.004  1.00  0.00      LIG  
ATOM   6608 H44  LIG     1     -13.685   5.112  20.373  1.00  0.00      LIG  
ATOM   6609 H45  LIG     1     -10.533   3.571  18.990  1.00  0.00      LIG  
ATOM   6610 H46  LIG     1     -11.921   4.596  18.561  1.00  0.00      LIG  
ATOM   6611 H47  LIG     1     -10.730   5.128  19.763  1.00  0.00      LIG  
ATOM   6612 H48  LIG     1     -10.677   3.954  21.763  1.00  0.00      LIG  
ATOM   6613 H49  LIG     1     -12.863   2.073  22.911  1.00  0.00      LIG  
ATOM   6614 H50  LIG     1     -13.273   0.445  22.229  1.00  0.00      LIG  
ATOM   6615 H51  LIG     1     -14.149   1.083  23.597  1.00  0.00      LIG  
TER
REMARK  Energy: 75.4622
REMARK  SimpleFitness: 75.4622
REMARK  FullFitness: -1558.1708
REMARK  InterFull: -19.0138
REMARK  IntraFull: 114.906
REMARK  solvFull: -1938.2
REMARK  surfFull: 284.137
REMARK  extraFull: 0.0
REMARK  deltaGcompsolvpol: -1938.2
REMARK  deltaGcompsolvnonpol: 284.137
REMARK  deltaGprotsolvpol: -1938.72
REMARK  deltaGprotsolvnonpol: 281.59
REMARK  deltaGligsolvpol: -14.2799
REMARK  deltaGligsolvnonpol: 16.5063
REMARK  deltaGvdw: -19.0138
REMARK  deltaGelec: 0.0
REMARK  deltaG: -6.2035003
REMARK  Cluster: 4
REMARK  ClusterRank: 6
ATOM   6526 O    LIG     1     -15.636  -4.297  22.136  1.00  0.00      LIG  
ATOM   6527 O1   LIG     1     -13.326 -10.556  21.482  1.00  0.00      LIG  
ATOM   6528 O2   LIG     1     -11.003   1.003  18.846  1.00  0.00      LIG  
ATOM   6529 O3   LIG     1     -13.973   2.514  20.509  1.00  0.00      LIG  
ATOM   6530 O4   LIG     1     -10.800   3.210  21.216  1.00  0.00      LIG  
ATOM   6531 O5   LIG     1     -15.435   2.002  22.147  1.00  0.00      LIG  
ATOM   6532 C    LIG     1     -11.877  -4.913  21.948  1.00  0.00      LIG  
ATOM   6533 C1   LIG     1     -13.314  -5.136  22.490  1.00  0.00      LIG  
ATOM   6534 C2   LIG     1     -13.717  -6.630  22.799  1.00  0.00      LIG  
ATOM   6535 C3   LIG     1     -11.505  -3.397  21.982  1.00  0.00      LIG  
ATOM   6536 C4   LIG     1     -12.551  -7.531  23.343  1.00  0.00      LIG  
ATOM   6537 C5   LIG     1     -10.930  -5.674  22.847  1.00  0.00      LIG  
ATOM   6538 C6   LIG     1     -14.306  -4.296  21.630  1.00  0.00      LIG  
ATOM   6539 C7   LIG     1     -11.178  -7.153  22.804  1.00  0.00      LIG  
ATOM   6540 C8   LIG     1     -12.501  -2.664  21.166  1.00  0.00      LIG  
ATOM   6541 C9   LIG     1     -12.738  -9.083  23.260  1.00  0.00      LIG  
ATOM   6542 C10  LIG     1     -14.438  -7.264  21.603  1.00  0.00      LIG  
ATOM   6543 C11  LIG     1     -10.180  -3.041  21.302  1.00  0.00      LIG  
ATOM   6544 C12  LIG     1     -13.917  -2.823  21.584  1.00  0.00      LIG  
ATOM   6545 C13  LIG     1     -11.716  -5.445  20.508  1.00  0.00      LIG  
ATOM   6546 C14  LIG     1     -14.736  -6.561  23.943  1.00  0.00      LIG  
ATOM   6547 C15  LIG     1     -11.966  -2.048  20.107  1.00  0.00      LIG  
ATOM   6548 C16  LIG     1     -11.435  -2.790  23.387  1.00  0.00      LIG  
ATOM   6549 C17  LIG     1     -10.502  -2.253  20.050  1.00  0.00      LIG  
ATOM   6550 C18  LIG     1     -14.766  -8.724  21.782  1.00  0.00      LIG  
ATOM   6551 C19  LIG     1     -13.516  -9.484  22.035  1.00  0.00      LIG  
ATOM   6552 C20  LIG     1     -13.441  -9.648  24.492  1.00  0.00      LIG  
ATOM   6553 C21  LIG     1     -11.427  -9.870  23.209  1.00  0.00      LIG  
ATOM   6554 C22  LIG     1     -12.607  -1.337  18.951  1.00  0.00      LIG  
ATOM   6555 C23  LIG     1     -13.159   0.033  19.322  1.00  0.00      LIG  
ATOM   6556 C24  LIG     1     -13.697  -2.153  18.282  1.00  0.00      LIG  
ATOM   6557 C25  LIG     1     -12.089   1.033  19.765  1.00  0.00      LIG  
ATOM   6558 C26  LIG     1     -12.686   2.455  19.845  1.00  0.00      LIG  
ATOM   6559 C27  LIG     1     -11.730   3.616  20.217  1.00  0.00      LIG  
ATOM   6560 C28  LIG     1     -12.477   4.841  20.723  1.00  0.00      LIG  
ATOM   6561 C29  LIG     1     -10.924   4.086  19.016  1.00  0.00      LIG  
ATOM   6562 C30  LIG     1     -14.274   2.067  21.781  1.00  0.00      LIG  
ATOM   6563 C31  LIG     1     -13.152   1.899  22.771  1.00  0.00      LIG  
ATOM   6564 H    LIG     1     -13.336  -4.675  23.478  1.00  0.00      LIG  
ATOM   6565 H1   LIG     1     -12.478  -7.296  24.409  1.00  0.00      LIG  
ATOM   6566 H2   LIG     1     -11.039  -5.350  23.885  1.00  0.00      LIG  
ATOM   6567 H3   LIG     1      -9.894  -5.489  22.555  1.00  0.00      LIG  
ATOM   6568 H4   LIG     1     -14.354  -4.688  20.610  1.00  0.00      LIG  
ATOM   6569 H5   LIG     1     -11.021  -7.562  21.803  1.00  0.00      LIG  
ATOM   6570 H6   LIG     1     -10.399  -7.580  23.440  1.00  0.00      LIG  
ATOM   6571 H7   LIG     1     -13.842  -7.161  20.698  1.00  0.00      LIG  
ATOM   6572 H8   LIG     1     -15.380  -6.748  21.410  1.00  0.00      LIG  
ATOM   6573 H9   LIG     1      -9.558  -3.908  21.069  1.00  0.00      LIG  
ATOM   6574 H10  LIG     1      -9.573  -2.412  21.961  1.00  0.00      LIG  
ATOM   6575 H11  LIG     1     -14.053  -2.376  22.573  1.00  0.00      LIG  
ATOM   6576 H12  LIG     1     -14.601  -2.273  20.936  1.00  0.00      LIG  
ATOM   6577 H13  LIG     1     -12.038  -6.477  20.398  1.00  0.00      LIG  
ATOM   6578 H14  LIG     1     -10.670  -5.433  20.195  1.00  0.00      LIG  
ATOM   6579 H15  LIG     1     -12.287  -4.870  19.777  1.00  0.00      LIG  
ATOM   6580 H16  LIG     1     -15.663  -6.074  23.648  1.00  0.00      LIG  
ATOM   6581 H17  LIG     1     -14.322  -6.015  24.795  1.00  0.00      LIG  
ATOM   6582 H18  LIG     1     -15.036  -7.539  24.302  1.00  0.00      LIG  
ATOM   6583 H19  LIG     1     -12.338  -2.966  23.974  1.00  0.00      LIG  
ATOM   6584 H20  LIG     1     -11.294  -1.705  23.333  1.00  0.00      LIG  
ATOM   6585 H21  LIG     1     -10.585  -3.190  23.946  1.00  0.00      LIG  
ATOM   6586 H22  LIG     1     -10.233  -2.824  19.157  1.00  0.00      LIG  
ATOM   6587 H23  LIG     1      -9.964  -1.302  20.038  1.00  0.00      LIG  
ATOM   6588 H24  LIG     1     -15.214  -9.108  20.863  1.00  0.00      LIG  
ATOM   6589 H25  LIG     1     -15.467  -8.893  22.602  1.00  0.00      LIG  
ATOM   6590 H26  LIG     1     -13.379 -10.740  24.505  1.00  0.00      LIG  
ATOM   6591 H27  LIG     1     -14.503  -9.407  24.533  1.00  0.00      LIG  
ATOM   6592 H28  LIG     1     -12.965  -9.278  25.404  1.00  0.00      LIG  
ATOM   6593 H29  LIG     1     -10.780  -9.604  24.049  1.00  0.00      LIG  
ATOM   6594 H30  LIG     1     -10.878  -9.721  22.273  1.00  0.00      LIG  
ATOM   6595 H31  LIG     1     -11.611 -10.946  23.287  1.00  0.00      LIG  
ATOM   6596 H32  LIG     1     -11.832  -1.213  18.192  1.00  0.00      LIG  
ATOM   6597 H33  LIG     1     -15.592  -3.889  23.018  1.00  0.00      LIG  
ATOM   6598 H34  LIG     1     -13.915  -0.077  20.104  1.00  0.00      LIG  
ATOM   6599 H35  LIG     1     -13.675   0.435  18.446  1.00  0.00      LIG  
ATOM   6600 H36  LIG     1     -14.602  -2.199  18.889  1.00  0.00      LIG  
ATOM   6601 H37  LIG     1     -13.969  -1.698  17.326  1.00  0.00      LIG  
ATOM   6602 H38  LIG     1     -13.357  -3.175  18.088  1.00  0.00      LIG  
ATOM   6603 H39  LIG     1     -11.681   0.710  20.721  1.00  0.00      LIG  
ATOM   6604 H40  LIG     1     -12.960   2.687  18.812  1.00  0.00      LIG  
ATOM   6605 H41  LIG     1     -11.347   1.321  17.992  1.00  0.00      LIG  
ATOM   6606 H42  LIG     1     -11.779   5.658  20.924  1.00  0.00      LIG  
ATOM   6607 H43  LIG     1     -12.992   4.639  21.665  1.00  0.00      LIG  
ATOM   6608 H44  LIG     1     -13.209   5.182  19.985  1.00  0.00      LIG  
ATOM   6609 H45  LIG     1     -10.219   3.326  18.674  1.00  0.00      LIG  
ATOM   6610 H46  LIG     1     -11.582   4.360  18.187  1.00  0.00      LIG  
ATOM   6611 H47  LIG     1     -10.323   4.961  19.282  1.00  0.00      LIG  
ATOM   6612 H48  LIG     1     -10.222   3.973  21.383  1.00  0.00      LIG  
ATOM   6613 H49  LIG     1     -12.728   2.871  23.028  1.00  0.00      LIG  
ATOM   6614 H50  LIG     1     -12.387   1.212  22.426  1.00  0.00      LIG  
ATOM   6615 H51  LIG     1     -13.570   1.451  23.673  1.00  0.00      LIG  
TER
REMARK  Energy: 75.1995
REMARK  SimpleFitness: 75.1995
REMARK  FullFitness: -1557.5925
REMARK  InterFull: -20.8465
REMARK  IntraFull: 115.514
REMARK  solvFull: -1936.21
REMARK  surfFull: 283.95
REMARK  extraFull: 0.0
REMARK  deltaGcompsolvpol: -1936.21
REMARK  deltaGcompsolvnonpol: 283.95
REMARK  deltaGprotsolvpol: -1938.72
REMARK  deltaGprotsolvnonpol: 281.59
REMARK  deltaGligsolvpol: -14.4145
REMARK  deltaGligsolvnonpol: 16.5803
REMARK  deltaGvdw: -20.8465
REMARK  deltaGelec: 0.0
REMARK  deltaG: -6.271538
REMARK  Cluster: 4
REMARK  ClusterRank: 7
ATOM   6526 O    LIG     1     -15.635  -4.323  22.071  1.00  0.00      LIG  
ATOM   6527 O1   LIG     1     -13.285 -10.553  21.477  1.00  0.00      LIG  
ATOM   6528 O2   LIG     1     -11.149   1.037  18.937  1.00  0.00      LIG  
ATOM   6529 O3   LIG     1     -14.478   2.329  19.980  1.00  0.00      LIG  
ATOM   6530 O4   LIG     1     -11.556   3.305  21.290  1.00  0.00      LIG  
ATOM   6531 O5   LIG     1     -16.223   1.920  21.369  1.00  0.00      LIG  
ATOM   6532 C    LIG     1     -11.869  -4.903  21.983  1.00  0.00      LIG  
ATOM   6533 C1   LIG     1     -13.316  -5.137  22.488  1.00  0.00      LIG  
ATOM   6534 C2   LIG     1     -13.712  -6.632  22.798  1.00  0.00      LIG  
ATOM   6535 C3   LIG     1     -11.514  -3.383  22.023  1.00  0.00      LIG  
ATOM   6536 C4   LIG     1     -12.548  -7.528  23.357  1.00  0.00      LIG  
ATOM   6537 C5   LIG     1     -10.937  -5.653  22.907  1.00  0.00      LIG  
ATOM   6538 C6   LIG     1     -14.294  -4.316  21.595  1.00  0.00      LIG  
ATOM   6539 C7   LIG     1     -11.166  -7.135  22.855  1.00  0.00      LIG  
ATOM   6540 C8   LIG     1     -12.490  -2.664  21.172  1.00  0.00      LIG  
ATOM   6541 C9   LIG     1     -12.723  -9.081  23.264  1.00  0.00      LIG  
ATOM   6542 C10  LIG     1     -14.421  -7.271  21.597  1.00  0.00      LIG  
ATOM   6543 C11  LIG     1     -10.171  -3.017  21.383  1.00  0.00      LIG  
ATOM   6544 C12  LIG     1     -13.919  -2.840  21.537  1.00  0.00      LIG  
ATOM   6545 C13  LIG     1     -11.669  -5.441  20.550  1.00  0.00      LIG  
ATOM   6546 C14  LIG     1     -14.735  -6.563  23.937  1.00  0.00      LIG  
ATOM   6547 C15  LIG     1     -11.929  -2.060  20.120  1.00  0.00      LIG  
ATOM   6548 C16  LIG     1     -11.497  -2.769  23.426  1.00  0.00      LIG  
ATOM   6549 C17  LIG     1     -10.461  -2.250  20.109  1.00  0.00      LIG  
ATOM   6550 C18  LIG     1     -14.741  -8.733  21.770  1.00  0.00      LIG  
ATOM   6551 C19  LIG     1     -13.487  -9.483  22.032  1.00  0.00      LIG  
ATOM   6552 C20  LIG     1     -13.433  -9.651  24.488  1.00  0.00      LIG  
ATOM   6553 C21  LIG     1     -11.405  -9.858  23.223  1.00  0.00      LIG  
ATOM   6554 C22  LIG     1     -12.550  -1.418  18.916  1.00  0.00      LIG  
ATOM   6555 C23  LIG     1     -13.259  -0.106  19.206  1.00  0.00      LIG  
ATOM   6556 C24  LIG     1     -13.524  -2.342  18.214  1.00  0.00      LIG  
ATOM   6557 C25  LIG     1     -12.345   1.011  19.708  1.00  0.00      LIG  
ATOM   6558 C26  LIG     1     -13.075   2.369  19.610  1.00  0.00      LIG  
ATOM   6559 C27  LIG     1     -12.313   3.616  20.125  1.00  0.00      LIG  
ATOM   6560 C28  LIG     1     -13.246   4.771  20.448  1.00  0.00      LIG  
ATOM   6561 C29  LIG     1     -11.334   4.137  19.086  1.00  0.00      LIG  
ATOM   6562 C30  LIG     1     -15.012   1.971  21.203  1.00  0.00      LIG  
ATOM   6563 C31  LIG     1     -14.080   1.669  22.337  1.00  0.00      LIG  
ATOM   6564 H    LIG     1     -13.371  -4.669  23.472  1.00  0.00      LIG  
ATOM   6565 H1   LIG     1     -12.498  -7.301  24.426  1.00  0.00      LIG  
ATOM   6566 H2   LIG     1     -11.077  -5.331  23.942  1.00  0.00      LIG  
ATOM   6567 H3   LIG     1      -9.895  -5.456  22.642  1.00  0.00      LIG  
ATOM   6568 H4   LIG     1     -14.314  -4.719  20.578  1.00  0.00      LIG  
ATOM   6569 H5   LIG     1     -10.978  -7.540  21.859  1.00  0.00      LIG  
ATOM   6570 H6   LIG     1     -10.400  -7.556  23.511  1.00  0.00      LIG  
ATOM   6571 H7   LIG     1     -13.820  -7.159  20.697  1.00  0.00      LIG  
ATOM   6572 H8   LIG     1     -15.368  -6.764  21.401  1.00  0.00      LIG  
ATOM   6573 H9   LIG     1      -9.531  -3.879  21.182  1.00  0.00      LIG  
ATOM   6574 H10  LIG     1      -9.596  -2.372  22.054  1.00  0.00      LIG  
ATOM   6575 H11  LIG     1     -14.101  -2.374  22.510  1.00  0.00      LIG  
ATOM   6576 H12  LIG     1     -14.585  -2.313  20.850  1.00  0.00      LIG  
ATOM   6577 H13  LIG     1     -11.993  -6.473  20.434  1.00  0.00      LIG  
ATOM   6578 H14  LIG     1     -10.615  -5.429  20.265  1.00  0.00      LIG  
ATOM   6579 H15  LIG     1     -12.220  -4.869  19.801  1.00  0.00      LIG  
ATOM   6580 H16  LIG     1     -15.641  -6.031  23.656  1.00  0.00      LIG  
ATOM   6581 H17  LIG     1     -14.307  -6.060  24.808  1.00  0.00      LIG  
ATOM   6582 H18  LIG     1     -15.073  -7.543  24.262  1.00  0.00      LIG  
ATOM   6583 H19  LIG     1     -12.427  -2.934  23.974  1.00  0.00      LIG  
ATOM   6584 H20  LIG     1     -11.345  -1.686  23.371  1.00  0.00      LIG  
ATOM   6585 H21  LIG     1     -10.676  -3.173  24.022  1.00  0.00      LIG  
ATOM   6586 H22  LIG     1     -10.159  -2.832  19.234  1.00  0.00      LIG  
ATOM   6587 H23  LIG     1      -9.933  -1.292  20.098  1.00  0.00      LIG  
ATOM   6588 H24  LIG     1     -15.180  -9.119  20.847  1.00  0.00      LIG  
ATOM   6589 H25  LIG     1     -15.447  -8.911  22.584  1.00  0.00      LIG  
ATOM   6590 H26  LIG     1     -13.385 -10.744  24.487  1.00  0.00      LIG  
ATOM   6591 H27  LIG     1     -14.492  -9.394  24.533  1.00  0.00      LIG  
ATOM   6592 H28  LIG     1     -12.953  -9.297  25.405  1.00  0.00      LIG  
ATOM   6593 H29  LIG     1     -10.770  -9.594  24.072  1.00  0.00      LIG  
ATOM   6594 H30  LIG     1     -10.847  -9.696  22.294  1.00  0.00      LIG  
ATOM   6595 H31  LIG     1     -11.583 -10.936  23.290  1.00  0.00      LIG  
ATOM   6596 H32  LIG     1     -11.744  -1.235  18.202  1.00  0.00      LIG  
ATOM   6597 H33  LIG     1     -15.605  -3.952  22.969  1.00  0.00      LIG  
ATOM   6598 H34  LIG     1     -14.070  -0.273  19.918  1.00  0.00      LIG  
ATOM   6599 H35  LIG     1     -13.734   0.226  18.279  1.00  0.00      LIG  
ATOM   6600 H36  LIG     1     -14.448  -2.470  18.781  1.00  0.00      LIG  
ATOM   6601 H37  LIG     1     -13.794  -1.926  17.240  1.00  0.00      LIG  
ATOM   6602 H38  LIG     1     -13.079  -3.328  18.051  1.00  0.00      LIG  
ATOM   6603 H39  LIG     1     -12.040   0.791  20.731  1.00  0.00      LIG  
ATOM   6604 H40  LIG     1     -13.143   2.557  18.535  1.00  0.00      LIG  
ATOM   6605 H41  LIG     1     -11.404   1.306  18.037  1.00  0.00      LIG  
ATOM   6606 H42  LIG     1     -12.671   5.655  20.736  1.00  0.00      LIG  
ATOM   6607 H43  LIG     1     -13.896   4.536  21.294  1.00  0.00      LIG  
ATOM   6608 H44  LIG     1     -13.864   5.025  19.583  1.00  0.00      LIG  
ATOM   6609 H45  LIG     1     -10.519   3.433  18.904  1.00  0.00      LIG  
ATOM   6610 H46  LIG     1     -11.843   4.344  18.141  1.00  0.00      LIG  
ATOM   6611 H47  LIG     1     -10.866   5.062  19.436  1.00  0.00      LIG  
ATOM   6612 H48  LIG     1     -11.112   4.127  21.559  1.00  0.00      LIG  
ATOM   6613 H49  LIG     1     -13.508   2.554  22.619  1.00  0.00      LIG  
ATOM   6614 H50  LIG     1     -13.447   0.809  22.123  1.00  0.00      LIG  
ATOM   6615 H51  LIG     1     -14.697   1.382  23.187  1.00  0.00      LIG  
TER
REMARK  Energy: 66.6969
REMARK  SimpleFitness: 66.6969
REMARK  FullFitness: -1567.6205
REMARK  InterFull: -19.6114
REMARK  IntraFull: 107.697
REMARK  solvFull: -1939.91
REMARK  surfFull: 284.204
REMARK  extraFull: 0.0
REMARK  deltaGcompsolvpol: -1939.91
REMARK  deltaGcompsolvnonpol: 284.204
REMARK  deltaGprotsolvpol: -1938.72
REMARK  deltaGprotsolvnonpol: 281.59
REMARK  deltaGligsolvpol: -11.1536
REMARK  deltaGligsolvnonpol: 16.5285
REMARK  deltaGvdw: -19.6114
REMARK  deltaGelec: 0.0
REMARK  deltaG: -6.55178
REMARK  Cluster: 5
REMARK  ClusterRank: 0
ATOM   6526 O    LIG     1     -11.498   0.143  23.524  1.00  0.00      LIG  
ATOM   6527 O1   LIG     1      -9.080   1.054  29.585  1.00  0.00      LIG  
ATOM   6528 O2   LIG     1     -15.114  -3.538  19.082  1.00  0.00      LIG  
ATOM   6529 O3   LIG     1     -12.046  -4.006  18.922  1.00  0.00      LIG  
ATOM   6530 O4   LIG     1     -13.298  -1.741  17.899  1.00  0.00      LIG  
ATOM   6531 O5   LIG     1     -11.605  -5.548  20.576  1.00  0.00      LIG  
ATOM   6532 C    LIG     1     -10.712  -3.020  25.450  1.00  0.00      LIG  
ATOM   6533 C1   LIG     1     -10.392  -1.620  24.876  1.00  0.00      LIG  
ATOM   6534 C2   LIG     1      -9.568  -0.629  25.783  1.00  0.00      LIG  
ATOM   6535 C3   LIG     1     -11.081  -3.983  24.282  1.00  0.00      LIG  
ATOM   6536 C4   LIG     1      -8.601  -1.302  26.814  1.00  0.00      LIG  
ATOM   6537 C5   LIG     1      -9.507  -3.543  26.198  1.00  0.00      LIG  
ATOM   6538 C6   LIG     1     -11.697  -1.074  24.238  1.00  0.00      LIG  
ATOM   6539 C7   LIG     1      -9.114  -2.637  27.331  1.00  0.00      LIG  
ATOM   6540 C8   LIG     1     -12.270  -3.475  23.542  1.00  0.00      LIG  
ATOM   6541 C9   LIG     1      -8.083  -0.414  27.996  1.00  0.00      LIG  
ATOM   6542 C10  LIG     1     -10.490   0.386  26.460  1.00  0.00      LIG  
ATOM   6543 C11  LIG     1     -11.526  -5.378  24.718  1.00  0.00      LIG  
ATOM   6544 C12  LIG     1     -12.288  -2.022  23.203  1.00  0.00      LIG  
ATOM   6545 C13  LIG     1     -11.869  -2.966  26.462  1.00  0.00      LIG  
ATOM   6546 C14  LIG     1      -8.667   0.142  24.812  1.00  0.00      LIG  
ATOM   6547 C15  LIG     1     -13.167  -4.440  23.286  1.00  0.00      LIG  
ATOM   6548 C16  LIG     1      -9.947  -4.214  23.277  1.00  0.00      LIG  
ATOM   6549 C17  LIG     1     -12.716  -5.734  23.856  1.00  0.00      LIG  
ATOM   6550 C18  LIG     1      -9.798   1.353  27.381  1.00  0.00      LIG  
ATOM   6551 C19  LIG     1      -9.099   0.602  28.451  1.00  0.00      LIG  
ATOM   6552 C20  LIG     1      -6.803   0.322  27.617  1.00  0.00      LIG  
ATOM   6553 C21  LIG     1      -7.692  -1.204  29.245  1.00  0.00      LIG  
ATOM   6554 C22  LIG     1     -14.511  -4.476  22.598  1.00  0.00      LIG  
ATOM   6555 C23  LIG     1     -14.826  -3.517  21.451  1.00  0.00      LIG  
ATOM   6556 C24  LIG     1     -15.579  -4.282  23.661  1.00  0.00      LIG  
ATOM   6557 C25  LIG     1     -14.188  -3.880  20.107  1.00  0.00      LIG  
ATOM   6558 C26  LIG     1     -12.822  -3.202  19.840  1.00  0.00      LIG  
ATOM   6559 C27  LIG     1     -12.841  -1.756  19.254  1.00  0.00      LIG  
ATOM   6560 C28  LIG     1     -11.424  -1.210  19.264  1.00  0.00      LIG  
ATOM   6561 C29  LIG     1     -13.697  -0.744  19.995  1.00  0.00      LIG  
ATOM   6562 C30  LIG     1     -11.477  -5.138  19.434  1.00  0.00      LIG  
ATOM   6563 C31  LIG     1     -10.481  -5.690  18.465  1.00  0.00      LIG  
ATOM   6564 H    LIG     1      -9.714  -1.774  24.037  1.00  0.00      LIG  
ATOM   6565 H1   LIG     1      -7.711  -1.581  26.243  1.00  0.00      LIG  
ATOM   6566 H2   LIG     1      -8.644  -3.638  25.537  1.00  0.00      LIG  
ATOM   6567 H3   LIG     1      -9.719  -4.535  26.604  1.00  0.00      LIG  
ATOM   6568 H4   LIG     1     -12.452  -0.868  25.001  1.00  0.00      LIG  
ATOM   6569 H5   LIG     1      -9.915  -2.494  28.060  1.00  0.00      LIG  
ATOM   6570 H6   LIG     1      -8.318  -3.179  27.845  1.00  0.00      LIG  
ATOM   6571 H7   LIG     1     -11.254  -0.148  27.016  1.00  0.00      LIG  
ATOM   6572 H8   LIG     1     -11.006   1.001  25.723  1.00  0.00      LIG  
ATOM   6573 H9   LIG     1     -11.828  -5.431  25.764  1.00  0.00      LIG  
ATOM   6574 H10  LIG     1     -10.726  -6.113  24.592  1.00  0.00      LIG  
ATOM   6575 H11  LIG     1     -11.728  -1.897  22.274  1.00  0.00      LIG  
ATOM   6576 H12  LIG     1     -13.304  -1.686  22.998  1.00  0.00      LIG  
ATOM   6577 H13  LIG     1     -11.762  -2.126  27.141  1.00  0.00      LIG  
ATOM   6578 H14  LIG     1     -11.887  -3.865  27.084  1.00  0.00      LIG  
ATOM   6579 H15  LIG     1     -12.851  -2.873  25.994  1.00  0.00      LIG  
ATOM   6580 H16  LIG     1      -9.232   0.639  24.025  1.00  0.00      LIG  
ATOM   6581 H17  LIG     1      -7.957  -0.536  24.329  1.00  0.00      LIG  
ATOM   6582 H18  LIG     1      -8.090   0.924  25.297  1.00  0.00      LIG  
ATOM   6583 H19  LIG     1      -9.665  -3.308  22.734  1.00  0.00      LIG  
ATOM   6584 H20  LIG     1     -10.235  -4.954  22.529  1.00  0.00      LIG  
ATOM   6585 H21  LIG     1      -9.056  -4.613  23.766  1.00  0.00      LIG  
ATOM   6586 H22  LIG     1     -13.496  -6.205  24.460  1.00  0.00      LIG  
ATOM   6587 H23  LIG     1     -12.430  -6.422  23.056  1.00  0.00      LIG  
ATOM   6588 H24  LIG     1     -10.551   1.986  27.855  1.00  0.00      LIG  
ATOM   6589 H25  LIG     1      -9.086   1.996  26.859  1.00  0.00      LIG  
ATOM   6590 H26  LIG     1      -6.353   0.796  28.494  1.00  0.00      LIG  
ATOM   6591 H27  LIG     1      -6.966   1.119  26.891  1.00  0.00      LIG  
ATOM   6592 H28  LIG     1      -6.072  -0.377  27.203  1.00  0.00      LIG  
ATOM   6593 H29  LIG     1      -6.968  -1.985  29.000  1.00  0.00      LIG  
ATOM   6594 H30  LIG     1      -8.556  -1.660  29.740  1.00  0.00      LIG  
ATOM   6595 H31  LIG     1      -7.214  -0.557  29.987  1.00  0.00      LIG  
ATOM   6596 H32  LIG     1     -14.632  -5.484  22.191  1.00  0.00      LIG  
ATOM   6597 H33  LIG     1     -10.792  -0.028  22.878  1.00  0.00      LIG  
ATOM   6598 H34  LIG     1     -14.598  -2.494  21.732  1.00  0.00      LIG  
ATOM   6599 H35  LIG     1     -15.912  -3.532  21.325  1.00  0.00      LIG  
ATOM   6600 H36  LIG     1     -16.574  -4.409  23.228  1.00  0.00      LIG  
ATOM   6601 H37  LIG     1     -15.477  -5.007  24.474  1.00  0.00      LIG  
ATOM   6602 H38  LIG     1     -15.523  -3.276  24.088  1.00  0.00      LIG  
ATOM   6603 H39  LIG     1     -14.092  -4.968  20.065  1.00  0.00      LIG  
ATOM   6604 H40  LIG     1     -12.275  -3.167  20.780  1.00  0.00      LIG  
ATOM   6605 H41  LIG     1     -14.672  -2.877  18.517  1.00  0.00      LIG  
ATOM   6606 H42  LIG     1     -11.384  -0.222  18.798  1.00  0.00      LIG  
ATOM   6607 H43  LIG     1     -10.752  -1.856  18.700  1.00  0.00      LIG  
ATOM   6608 H44  LIG     1     -11.042  -1.127  20.285  1.00  0.00      LIG  
ATOM   6609 H45  LIG     1     -14.756  -1.006  19.943  1.00  0.00      LIG  
ATOM   6610 H46  LIG     1     -13.400  -0.657  21.041  1.00  0.00      LIG  
ATOM   6611 H47  LIG     1     -13.601   0.243  19.533  1.00  0.00      LIG  
ATOM   6612 H48  LIG     1     -12.667  -2.281  17.387  1.00  0.00      LIG  
ATOM   6613 H49  LIG     1      -9.561  -5.102  18.515  1.00  0.00      LIG  
ATOM   6614 H50  LIG     1     -10.887  -5.671  17.450  1.00  0.00      LIG  
ATOM   6615 H51  LIG     1     -10.274  -6.729  18.731  1.00  0.00      LIG  
TER
REMARK  Energy: 66.6969
REMARK  SimpleFitness: 66.6969
REMARK  FullFitness: -1567.6205
REMARK  InterFull: -19.6114
REMARK  IntraFull: 107.697
REMARK  solvFull: -1939.91
REMARK  surfFull: 284.204
REMARK  extraFull: 0.0
REMARK  deltaGcompsolvpol: -1939.91
REMARK  deltaGcompsolvnonpol: 284.204
REMARK  deltaGprotsolvpol: -1938.72
REMARK  deltaGprotsolvnonpol: 281.59
REMARK  deltaGligsolvpol: -11.1536
REMARK  deltaGligsolvnonpol: 16.5285
REMARK  deltaGvdw: -19.6114
REMARK  deltaGelec: 0.0
REMARK  deltaG: -6.55178
REMARK  Cluster: 5
REMARK  ClusterRank: 1
ATOM   6526 O    LIG     1     -11.498   0.143  23.524  1.00  0.00      LIG  
ATOM   6527 O1   LIG     1      -9.080   1.054  29.585  1.00  0.00      LIG  
ATOM   6528 O2   LIG     1     -15.114  -3.538  19.082  1.00  0.00      LIG  
ATOM   6529 O3   LIG     1     -12.046  -4.006  18.922  1.00  0.00      LIG  
ATOM   6530 O4   LIG     1     -13.298  -1.741  17.899  1.00  0.00      LIG  
ATOM   6531 O5   LIG     1     -11.605  -5.548  20.576  1.00  0.00      LIG  
ATOM   6532 C    LIG     1     -10.712  -3.020  25.450  1.00  0.00      LIG  
ATOM   6533 C1   LIG     1     -10.392  -1.620  24.876  1.00  0.00      LIG  
ATOM   6534 C2   LIG     1      -9.568  -0.629  25.783  1.00  0.00      LIG  
ATOM   6535 C3   LIG     1     -11.081  -3.983  24.282  1.00  0.00      LIG  
ATOM   6536 C4   LIG     1      -8.601  -1.302  26.814  1.00  0.00      LIG  
ATOM   6537 C5   LIG     1      -9.507  -3.543  26.198  1.00  0.00      LIG  
ATOM   6538 C6   LIG     1     -11.697  -1.074  24.238  1.00  0.00      LIG  
ATOM   6539 C7   LIG     1      -9.114  -2.637  27.331  1.00  0.00      LIG  
ATOM   6540 C8   LIG     1     -12.270  -3.475  23.542  1.00  0.00      LIG  
ATOM   6541 C9   LIG     1      -8.083  -0.414  27.996  1.00  0.00      LIG  
ATOM   6542 C10  LIG     1     -10.490   0.386  26.460  1.00  0.00      LIG  
ATOM   6543 C11  LIG     1     -11.526  -5.378  24.718  1.00  0.00      LIG  
ATOM   6544 C12  LIG     1     -12.288  -2.022  23.203  1.00  0.00      LIG  
ATOM   6545 C13  LIG     1     -11.869  -2.966  26.462  1.00  0.00      LIG  
ATOM   6546 C14  LIG     1      -8.667   0.142  24.812  1.00  0.00      LIG  
ATOM   6547 C15  LIG     1     -13.167  -4.440  23.286  1.00  0.00      LIG  
ATOM   6548 C16  LIG     1      -9.947  -4.214  23.277  1.00  0.00      LIG  
ATOM   6549 C17  LIG     1     -12.716  -5.734  23.856  1.00  0.00      LIG  
ATOM   6550 C18  LIG     1      -9.798   1.353  27.381  1.00  0.00      LIG  
ATOM   6551 C19  LIG     1      -9.099   0.602  28.451  1.00  0.00      LIG  
ATOM   6552 C20  LIG     1      -6.803   0.322  27.617  1.00  0.00      LIG  
ATOM   6553 C21  LIG     1      -7.692  -1.204  29.245  1.00  0.00      LIG  
ATOM   6554 C22  LIG     1     -14.511  -4.476  22.598  1.00  0.00      LIG  
ATOM   6555 C23  LIG     1     -14.826  -3.517  21.451  1.00  0.00      LIG  
ATOM   6556 C24  LIG     1     -15.579  -4.282  23.661  1.00  0.00      LIG  
ATOM   6557 C25  LIG     1     -14.188  -3.880  20.107  1.00  0.00      LIG  
ATOM   6558 C26  LIG     1     -12.822  -3.202  19.840  1.00  0.00      LIG  
ATOM   6559 C27  LIG     1     -12.841  -1.756  19.254  1.00  0.00      LIG  
ATOM   6560 C28  LIG     1     -11.424  -1.210  19.264  1.00  0.00      LIG  
ATOM   6561 C29  LIG     1     -13.697  -0.744  19.995  1.00  0.00      LIG  
ATOM   6562 C30  LIG     1     -11.477  -5.138  19.434  1.00  0.00      LIG  
ATOM   6563 C31  LIG     1     -10.481  -5.690  18.465  1.00  0.00      LIG  
ATOM   6564 H    LIG     1      -9.714  -1.774  24.037  1.00  0.00      LIG  
ATOM   6565 H1   LIG     1      -7.711  -1.581  26.243  1.00  0.00      LIG  
ATOM   6566 H2   LIG     1      -8.644  -3.638  25.537  1.00  0.00      LIG  
ATOM   6567 H3   LIG     1      -9.719  -4.535  26.604  1.00  0.00      LIG  
ATOM   6568 H4   LIG     1     -12.452  -0.868  25.001  1.00  0.00      LIG  
ATOM   6569 H5   LIG     1      -9.915  -2.494  28.060  1.00  0.00      LIG  
ATOM   6570 H6   LIG     1      -8.318  -3.179  27.845  1.00  0.00      LIG  
ATOM   6571 H7   LIG     1     -11.254  -0.148  27.016  1.00  0.00      LIG  
ATOM   6572 H8   LIG     1     -11.006   1.001  25.723  1.00  0.00      LIG  
ATOM   6573 H9   LIG     1     -11.828  -5.431  25.764  1.00  0.00      LIG  
ATOM   6574 H10  LIG     1     -10.726  -6.113  24.592  1.00  0.00      LIG  
ATOM   6575 H11  LIG     1     -11.728  -1.897  22.274  1.00  0.00      LIG  
ATOM   6576 H12  LIG     1     -13.304  -1.686  22.998  1.00  0.00      LIG  
ATOM   6577 H13  LIG     1     -11.762  -2.126  27.141  1.00  0.00      LIG  
ATOM   6578 H14  LIG     1     -11.887  -3.865  27.084  1.00  0.00      LIG  
ATOM   6579 H15  LIG     1     -12.851  -2.873  25.994  1.00  0.00      LIG  
ATOM   6580 H16  LIG     1      -9.232   0.639  24.025  1.00  0.00      LIG  
ATOM   6581 H17  LIG     1      -7.957  -0.536  24.329  1.00  0.00      LIG  
ATOM   6582 H18  LIG     1      -8.090   0.924  25.297  1.00  0.00      LIG  
ATOM   6583 H19  LIG     1      -9.665  -3.308  22.734  1.00  0.00      LIG  
ATOM   6584 H20  LIG     1     -10.235  -4.954  22.529  1.00  0.00      LIG  
ATOM   6585 H21  LIG     1      -9.056  -4.613  23.766  1.00  0.00      LIG  
ATOM   6586 H22  LIG     1     -13.496  -6.205  24.460  1.00  0.00      LIG  
ATOM   6587 H23  LIG     1     -12.430  -6.422  23.056  1.00  0.00      LIG  
ATOM   6588 H24  LIG     1     -10.551   1.986  27.855  1.00  0.00      LIG  
ATOM   6589 H25  LIG     1      -9.086   1.996  26.859  1.00  0.00      LIG  
ATOM   6590 H26  LIG     1      -6.353   0.796  28.494  1.00  0.00      LIG  
ATOM   6591 H27  LIG     1      -6.966   1.119  26.891  1.00  0.00      LIG  
ATOM   6592 H28  LIG     1      -6.072  -0.377  27.203  1.00  0.00      LIG  
ATOM   6593 H29  LIG     1      -6.968  -1.985  29.000  1.00  0.00      LIG  
ATOM   6594 H30  LIG     1      -8.556  -1.660  29.740  1.00  0.00      LIG  
ATOM   6595 H31  LIG     1      -7.214  -0.557  29.987  1.00  0.00      LIG  
ATOM   6596 H32  LIG     1     -14.632  -5.484  22.191  1.00  0.00      LIG  
ATOM   6597 H33  LIG     1     -10.792  -0.028  22.878  1.00  0.00      LIG  
ATOM   6598 H34  LIG     1     -14.598  -2.494  21.732  1.00  0.00      LIG  
ATOM   6599 H35  LIG     1     -15.912  -3.532  21.325  1.00  0.00      LIG  
ATOM   6600 H36  LIG     1     -16.574  -4.409  23.228  1.00  0.00      LIG  
ATOM   6601 H37  LIG     1     -15.477  -5.007  24.474  1.00  0.00      LIG  
ATOM   6602 H38  LIG     1     -15.523  -3.276  24.088  1.00  0.00      LIG  
ATOM   6603 H39  LIG     1     -14.092  -4.968  20.065  1.00  0.00      LIG  
ATOM   6604 H40  LIG     1     -12.275  -3.167  20.780  1.00  0.00      LIG  
ATOM   6605 H41  LIG     1     -14.672  -2.877  18.517  1.00  0.00      LIG  
ATOM   6606 H42  LIG     1     -11.384  -0.222  18.798  1.00  0.00      LIG  
ATOM   6607 H43  LIG     1     -10.752  -1.856  18.700  1.00  0.00      LIG  
ATOM   6608 H44  LIG     1     -11.042  -1.127  20.285  1.00  0.00      LIG  
ATOM   6609 H45  LIG     1     -14.756  -1.006  19.943  1.00  0.00      LIG  
ATOM   6610 H46  LIG     1     -13.400  -0.657  21.041  1.00  0.00      LIG  
ATOM   6611 H47  LIG     1     -13.601   0.243  19.533  1.00  0.00      LIG  
ATOM   6612 H48  LIG     1     -12.667  -2.281  17.387  1.00  0.00      LIG  
ATOM   6613 H49  LIG     1      -9.561  -5.102  18.515  1.00  0.00      LIG  
ATOM   6614 H50  LIG     1     -10.887  -5.671  17.450  1.00  0.00      LIG  
ATOM   6615 H51  LIG     1     -10.274  -6.729  18.731  1.00  0.00      LIG  
TER
REMARK  Energy: 66.6969
REMARK  SimpleFitness: 66.6969
REMARK  FullFitness: -1567.6205
REMARK  InterFull: -19.6114
REMARK  IntraFull: 107.697
REMARK  solvFull: -1939.91
REMARK  surfFull: 284.204
REMARK  extraFull: 0.0
REMARK  deltaGcompsolvpol: -1939.91
REMARK  deltaGcompsolvnonpol: 284.204
REMARK  deltaGprotsolvpol: -1938.72
REMARK  deltaGprotsolvnonpol: 281.59
REMARK  deltaGligsolvpol: -11.1536
REMARK  deltaGligsolvnonpol: 16.5285
REMARK  deltaGvdw: -19.6114
REMARK  deltaGelec: 0.0
REMARK  deltaG: -6.55178
REMARK  Cluster: 5
REMARK  ClusterRank: 2
ATOM   6526 O    LIG     1     -11.498   0.143  23.524  1.00  0.00      LIG  
ATOM   6527 O1   LIG     1      -9.080   1.054  29.585  1.00  0.00      LIG  
ATOM   6528 O2   LIG     1     -15.114  -3.538  19.082  1.00  0.00      LIG  
ATOM   6529 O3   LIG     1     -12.046  -4.006  18.922  1.00  0.00      LIG  
ATOM   6530 O4   LIG     1     -13.298  -1.741  17.899  1.00  0.00      LIG  
ATOM   6531 O5   LIG     1     -11.605  -5.548  20.576  1.00  0.00      LIG  
ATOM   6532 C    LIG     1     -10.712  -3.020  25.450  1.00  0.00      LIG  
ATOM   6533 C1   LIG     1     -10.392  -1.620  24.876  1.00  0.00      LIG  
ATOM   6534 C2   LIG     1      -9.568  -0.629  25.783  1.00  0.00      LIG  
ATOM   6535 C3   LIG     1     -11.081  -3.983  24.282  1.00  0.00      LIG  
ATOM   6536 C4   LIG     1      -8.601  -1.302  26.814  1.00  0.00      LIG  
ATOM   6537 C5   LIG     1      -9.507  -3.543  26.198  1.00  0.00      LIG  
ATOM   6538 C6   LIG     1     -11.697  -1.074  24.238  1.00  0.00      LIG  
ATOM   6539 C7   LIG     1      -9.114  -2.637  27.331  1.00  0.00      LIG  
ATOM   6540 C8   LIG     1     -12.270  -3.475  23.542  1.00  0.00      LIG  
ATOM   6541 C9   LIG     1      -8.083  -0.414  27.996  1.00  0.00      LIG  
ATOM   6542 C10  LIG     1     -10.490   0.386  26.460  1.00  0.00      LIG  
ATOM   6543 C11  LIG     1     -11.526  -5.378  24.718  1.00  0.00      LIG  
ATOM   6544 C12  LIG     1     -12.288  -2.022  23.203  1.00  0.00      LIG  
ATOM   6545 C13  LIG     1     -11.869  -2.966  26.462  1.00  0.00      LIG  
ATOM   6546 C14  LIG     1      -8.667   0.142  24.812  1.00  0.00      LIG  
ATOM   6547 C15  LIG     1     -13.167  -4.440  23.286  1.00  0.00      LIG  
ATOM   6548 C16  LIG     1      -9.947  -4.214  23.277  1.00  0.00      LIG  
ATOM   6549 C17  LIG     1     -12.716  -5.734  23.856  1.00  0.00      LIG  
ATOM   6550 C18  LIG     1      -9.798   1.353  27.381  1.00  0.00      LIG  
ATOM   6551 C19  LIG     1      -9.099   0.602  28.451  1.00  0.00      LIG  
ATOM   6552 C20  LIG     1      -6.803   0.322  27.617  1.00  0.00      LIG  
ATOM   6553 C21  LIG     1      -7.692  -1.204  29.245  1.00  0.00      LIG  
ATOM   6554 C22  LIG     1     -14.511  -4.476  22.598  1.00  0.00      LIG  
ATOM   6555 C23  LIG     1     -14.826  -3.517  21.451  1.00  0.00      LIG  
ATOM   6556 C24  LIG     1     -15.579  -4.282  23.661  1.00  0.00      LIG  
ATOM   6557 C25  LIG     1     -14.188  -3.880  20.107  1.00  0.00      LIG  
ATOM   6558 C26  LIG     1     -12.822  -3.202  19.840  1.00  0.00      LIG  
ATOM   6559 C27  LIG     1     -12.841  -1.756  19.254  1.00  0.00      LIG  
ATOM   6560 C28  LIG     1     -11.424  -1.210  19.264  1.00  0.00      LIG  
ATOM   6561 C29  LIG     1     -13.697  -0.744  19.995  1.00  0.00      LIG  
ATOM   6562 C30  LIG     1     -11.477  -5.138  19.434  1.00  0.00      LIG  
ATOM   6563 C31  LIG     1     -10.481  -5.690  18.465  1.00  0.00      LIG  
ATOM   6564 H    LIG     1      -9.714  -1.774  24.037  1.00  0.00      LIG  
ATOM   6565 H1   LIG     1      -7.711  -1.581  26.243  1.00  0.00      LIG  
ATOM   6566 H2   LIG     1      -8.644  -3.638  25.537  1.00  0.00      LIG  
ATOM   6567 H3   LIG     1      -9.719  -4.535  26.604  1.00  0.00      LIG  
ATOM   6568 H4   LIG     1     -12.452  -0.868  25.001  1.00  0.00      LIG  
ATOM   6569 H5   LIG     1      -9.915  -2.494  28.060  1.00  0.00      LIG  
ATOM   6570 H6   LIG     1      -8.318  -3.179  27.845  1.00  0.00      LIG  
ATOM   6571 H7   LIG     1     -11.254  -0.148  27.016  1.00  0.00      LIG  
ATOM   6572 H8   LIG     1     -11.006   1.001  25.723  1.00  0.00      LIG  
ATOM   6573 H9   LIG     1     -11.828  -5.431  25.764  1.00  0.00      LIG  
ATOM   6574 H10  LIG     1     -10.726  -6.113  24.592  1.00  0.00      LIG  
ATOM   6575 H11  LIG     1     -11.728  -1.897  22.274  1.00  0.00      LIG  
ATOM   6576 H12  LIG     1     -13.304  -1.686  22.998  1.00  0.00      LIG  
ATOM   6577 H13  LIG     1     -11.762  -2.126  27.141  1.00  0.00      LIG  
ATOM   6578 H14  LIG     1     -11.887  -3.865  27.084  1.00  0.00      LIG  
ATOM   6579 H15  LIG     1     -12.851  -2.873  25.994  1.00  0.00      LIG  
ATOM   6580 H16  LIG     1      -9.232   0.639  24.025  1.00  0.00      LIG  
ATOM   6581 H17  LIG     1      -7.957  -0.536  24.329  1.00  0.00      LIG  
ATOM   6582 H18  LIG     1      -8.090   0.924  25.297  1.00  0.00      LIG  
ATOM   6583 H19  LIG     1      -9.665  -3.308  22.734  1.00  0.00      LIG  
ATOM   6584 H20  LIG     1     -10.235  -4.954  22.529  1.00  0.00      LIG  
ATOM   6585 H21  LIG     1      -9.056  -4.613  23.766  1.00  0.00      LIG  
ATOM   6586 H22  LIG     1     -13.496  -6.205  24.460  1.00  0.00      LIG  
ATOM   6587 H23  LIG     1     -12.430  -6.422  23.056  1.00  0.00      LIG  
ATOM   6588 H24  LIG     1     -10.551   1.986  27.855  1.00  0.00      LIG  
ATOM   6589 H25  LIG     1      -9.086   1.996  26.859  1.00  0.00      LIG  
ATOM   6590 H26  LIG     1      -6.353   0.796  28.494  1.00  0.00      LIG  
ATOM   6591 H27  LIG     1      -6.966   1.119  26.891  1.00  0.00      LIG  
ATOM   6592 H28  LIG     1      -6.072  -0.377  27.203  1.00  0.00      LIG  
ATOM   6593 H29  LIG     1      -6.968  -1.985  29.000  1.00  0.00      LIG  
ATOM   6594 H30  LIG     1      -8.556  -1.660  29.740  1.00  0.00      LIG  
ATOM   6595 H31  LIG     1      -7.214  -0.557  29.987  1.00  0.00      LIG  
ATOM   6596 H32  LIG     1     -14.632  -5.484  22.191  1.00  0.00      LIG  
ATOM   6597 H33  LIG     1     -10.792  -0.028  22.878  1.00  0.00      LIG  
ATOM   6598 H34  LIG     1     -14.598  -2.494  21.732  1.00  0.00      LIG  
ATOM   6599 H35  LIG     1     -15.912  -3.532  21.325  1.00  0.00      LIG  
ATOM   6600 H36  LIG     1     -16.574  -4.409  23.228  1.00  0.00      LIG  
ATOM   6601 H37  LIG     1     -15.477  -5.007  24.474  1.00  0.00      LIG  
ATOM   6602 H38  LIG     1     -15.523  -3.276  24.088  1.00  0.00      LIG  
ATOM   6603 H39  LIG     1     -14.092  -4.968  20.065  1.00  0.00      LIG  
ATOM   6604 H40  LIG     1     -12.275  -3.167  20.780  1.00  0.00      LIG  
ATOM   6605 H41  LIG     1     -14.672  -2.877  18.517  1.00  0.00      LIG  
ATOM   6606 H42  LIG     1     -11.384  -0.222  18.798  1.00  0.00      LIG  
ATOM   6607 H43  LIG     1     -10.752  -1.856  18.700  1.00  0.00      LIG  
ATOM   6608 H44  LIG     1     -11.042  -1.127  20.285  1.00  0.00      LIG  
ATOM   6609 H45  LIG     1     -14.756  -1.006  19.943  1.00  0.00      LIG  
ATOM   6610 H46  LIG     1     -13.400  -0.657  21.041  1.00  0.00      LIG  
ATOM   6611 H47  LIG     1     -13.601   0.243  19.533  1.00  0.00      LIG  
ATOM   6612 H48  LIG     1     -12.667  -2.281  17.387  1.00  0.00      LIG  
ATOM   6613 H49  LIG     1      -9.561  -5.102  18.515  1.00  0.00      LIG  
ATOM   6614 H50  LIG     1     -10.887  -5.671  17.450  1.00  0.00      LIG  
ATOM   6615 H51  LIG     1     -10.274  -6.729  18.731  1.00  0.00      LIG  
TER
REMARK  Energy: 66.6969
REMARK  SimpleFitness: 66.6969
REMARK  FullFitness: -1567.6205
REMARK  InterFull: -19.6114
REMARK  IntraFull: 107.697
REMARK  solvFull: -1939.91
REMARK  surfFull: 284.204
REMARK  extraFull: 0.0
REMARK  deltaGcompsolvpol: -1939.91
REMARK  deltaGcompsolvnonpol: 284.204
REMARK  deltaGprotsolvpol: -1938.72
REMARK  deltaGprotsolvnonpol: 281.59
REMARK  deltaGligsolvpol: -11.1536
REMARK  deltaGligsolvnonpol: 16.5285
REMARK  deltaGvdw: -19.6114
REMARK  deltaGelec: 0.0
REMARK  deltaG: -6.55178
REMARK  Cluster: 5
REMARK  ClusterRank: 3
ATOM   6526 O    LIG     1     -11.498   0.143  23.524  1.00  0.00      LIG  
ATOM   6527 O1   LIG     1      -9.080   1.054  29.585  1.00  0.00      LIG  
ATOM   6528 O2   LIG     1     -15.114  -3.538  19.082  1.00  0.00      LIG  
ATOM   6529 O3   LIG     1     -12.046  -4.006  18.922  1.00  0.00      LIG  
ATOM   6530 O4   LIG     1     -13.298  -1.741  17.899  1.00  0.00      LIG  
ATOM   6531 O5   LIG     1     -11.605  -5.548  20.576  1.00  0.00      LIG  
ATOM   6532 C    LIG     1     -10.712  -3.020  25.450  1.00  0.00      LIG  
ATOM   6533 C1   LIG     1     -10.392  -1.620  24.876  1.00  0.00      LIG  
ATOM   6534 C2   LIG     1      -9.568  -0.629  25.783  1.00  0.00      LIG  
ATOM   6535 C3   LIG     1     -11.081  -3.983  24.282  1.00  0.00      LIG  
ATOM   6536 C4   LIG     1      -8.601  -1.302  26.814  1.00  0.00      LIG  
ATOM   6537 C5   LIG     1      -9.507  -3.543  26.198  1.00  0.00      LIG  
ATOM   6538 C6   LIG     1     -11.697  -1.074  24.238  1.00  0.00      LIG  
ATOM   6539 C7   LIG     1      -9.114  -2.637  27.331  1.00  0.00      LIG  
ATOM   6540 C8   LIG     1     -12.270  -3.475  23.542  1.00  0.00      LIG  
ATOM   6541 C9   LIG     1      -8.083  -0.414  27.996  1.00  0.00      LIG  
ATOM   6542 C10  LIG     1     -10.490   0.386  26.460  1.00  0.00      LIG  
ATOM   6543 C11  LIG     1     -11.526  -5.378  24.718  1.00  0.00      LIG  
ATOM   6544 C12  LIG     1     -12.288  -2.022  23.203  1.00  0.00      LIG  
ATOM   6545 C13  LIG     1     -11.869  -2.966  26.462  1.00  0.00      LIG  
ATOM   6546 C14  LIG     1      -8.667   0.142  24.812  1.00  0.00      LIG  
ATOM   6547 C15  LIG     1     -13.167  -4.440  23.286  1.00  0.00      LIG  
ATOM   6548 C16  LIG     1      -9.947  -4.214  23.277  1.00  0.00      LIG  
ATOM   6549 C17  LIG     1     -12.716  -5.734  23.856  1.00  0.00      LIG  
ATOM   6550 C18  LIG     1      -9.798   1.353  27.381  1.00  0.00      LIG  
ATOM   6551 C19  LIG     1      -9.099   0.602  28.451  1.00  0.00      LIG  
ATOM   6552 C20  LIG     1      -6.803   0.322  27.617  1.00  0.00      LIG  
ATOM   6553 C21  LIG     1      -7.692  -1.204  29.245  1.00  0.00      LIG  
ATOM   6554 C22  LIG     1     -14.511  -4.476  22.598  1.00  0.00      LIG  
ATOM   6555 C23  LIG     1     -14.826  -3.517  21.451  1.00  0.00      LIG  
ATOM   6556 C24  LIG     1     -15.579  -4.282  23.661  1.00  0.00      LIG  
ATOM   6557 C25  LIG     1     -14.188  -3.880  20.107  1.00  0.00      LIG  
ATOM   6558 C26  LIG     1     -12.822  -3.202  19.840  1.00  0.00      LIG  
ATOM   6559 C27  LIG     1     -12.841  -1.756  19.254  1.00  0.00      LIG  
ATOM   6560 C28  LIG     1     -11.424  -1.210  19.264  1.00  0.00      LIG  
ATOM   6561 C29  LIG     1     -13.697  -0.744  19.995  1.00  0.00      LIG  
ATOM   6562 C30  LIG     1     -11.477  -5.138  19.434  1.00  0.00      LIG  
ATOM   6563 C31  LIG     1     -10.481  -5.690  18.465  1.00  0.00      LIG  
ATOM   6564 H    LIG     1      -9.714  -1.774  24.037  1.00  0.00      LIG  
ATOM   6565 H1   LIG     1      -7.711  -1.581  26.243  1.00  0.00      LIG  
ATOM   6566 H2   LIG     1      -8.644  -3.638  25.537  1.00  0.00      LIG  
ATOM   6567 H3   LIG     1      -9.719  -4.535  26.604  1.00  0.00      LIG  
ATOM   6568 H4   LIG     1     -12.452  -0.868  25.001  1.00  0.00      LIG  
ATOM   6569 H5   LIG     1      -9.915  -2.494  28.060  1.00  0.00      LIG  
ATOM   6570 H6   LIG     1      -8.318  -3.179  27.845  1.00  0.00      LIG  
ATOM   6571 H7   LIG     1     -11.254  -0.148  27.016  1.00  0.00      LIG  
ATOM   6572 H8   LIG     1     -11.006   1.001  25.723  1.00  0.00      LIG  
ATOM   6573 H9   LIG     1     -11.828  -5.431  25.764  1.00  0.00      LIG  
ATOM   6574 H10  LIG     1     -10.726  -6.113  24.592  1.00  0.00      LIG  
ATOM   6575 H11  LIG     1     -11.728  -1.897  22.274  1.00  0.00      LIG  
ATOM   6576 H12  LIG     1     -13.304  -1.686  22.998  1.00  0.00      LIG  
ATOM   6577 H13  LIG     1     -11.762  -2.126  27.141  1.00  0.00      LIG  
ATOM   6578 H14  LIG     1     -11.887  -3.865  27.084  1.00  0.00      LIG  
ATOM   6579 H15  LIG     1     -12.851  -2.873  25.994  1.00  0.00      LIG  
ATOM   6580 H16  LIG     1      -9.232   0.639  24.025  1.00  0.00      LIG  
ATOM   6581 H17  LIG     1      -7.957  -0.536  24.329  1.00  0.00      LIG  
ATOM   6582 H18  LIG     1      -8.090   0.924  25.297  1.00  0.00      LIG  
ATOM   6583 H19  LIG     1      -9.665  -3.308  22.734  1.00  0.00      LIG  
ATOM   6584 H20  LIG     1     -10.235  -4.954  22.529  1.00  0.00      LIG  
ATOM   6585 H21  LIG     1      -9.056  -4.613  23.766  1.00  0.00      LIG  
ATOM   6586 H22  LIG     1     -13.496  -6.205  24.460  1.00  0.00      LIG  
ATOM   6587 H23  LIG     1     -12.430  -6.422  23.056  1.00  0.00      LIG  
ATOM   6588 H24  LIG     1     -10.551   1.986  27.855  1.00  0.00      LIG  
ATOM   6589 H25  LIG     1      -9.086   1.996  26.859  1.00  0.00      LIG  
ATOM   6590 H26  LIG     1      -6.353   0.796  28.494  1.00  0.00      LIG  
ATOM   6591 H27  LIG     1      -6.966   1.119  26.891  1.00  0.00      LIG  
ATOM   6592 H28  LIG     1      -6.072  -0.377  27.203  1.00  0.00      LIG  
ATOM   6593 H29  LIG     1      -6.968  -1.985  29.000  1.00  0.00      LIG  
ATOM   6594 H30  LIG     1      -8.556  -1.660  29.740  1.00  0.00      LIG  
ATOM   6595 H31  LIG     1      -7.214  -0.557  29.987  1.00  0.00      LIG  
ATOM   6596 H32  LIG     1     -14.632  -5.484  22.191  1.00  0.00      LIG  
ATOM   6597 H33  LIG     1     -10.792  -0.028  22.878  1.00  0.00      LIG  
ATOM   6598 H34  LIG     1     -14.598  -2.494  21.732  1.00  0.00      LIG  
ATOM   6599 H35  LIG     1     -15.912  -3.532  21.325  1.00  0.00      LIG  
ATOM   6600 H36  LIG     1     -16.574  -4.409  23.228  1.00  0.00      LIG  
ATOM   6601 H37  LIG     1     -15.477  -5.007  24.474  1.00  0.00      LIG  
ATOM   6602 H38  LIG     1     -15.523  -3.276  24.088  1.00  0.00      LIG  
ATOM   6603 H39  LIG     1     -14.092  -4.968  20.065  1.00  0.00      LIG  
ATOM   6604 H40  LIG     1     -12.275  -3.167  20.780  1.00  0.00      LIG  
ATOM   6605 H41  LIG     1     -14.672  -2.877  18.517  1.00  0.00      LIG  
ATOM   6606 H42  LIG     1     -11.384  -0.222  18.798  1.00  0.00      LIG  
ATOM   6607 H43  LIG     1     -10.752  -1.856  18.700  1.00  0.00      LIG  
ATOM   6608 H44  LIG     1     -11.042  -1.127  20.285  1.00  0.00      LIG  
ATOM   6609 H45  LIG     1     -14.756  -1.006  19.943  1.00  0.00      LIG  
ATOM   6610 H46  LIG     1     -13.400  -0.657  21.041  1.00  0.00      LIG  
ATOM   6611 H47  LIG     1     -13.601   0.243  19.533  1.00  0.00      LIG  
ATOM   6612 H48  LIG     1     -12.667  -2.281  17.387  1.00  0.00      LIG  
ATOM   6613 H49  LIG     1      -9.561  -5.102  18.515  1.00  0.00      LIG  
ATOM   6614 H50  LIG     1     -10.887  -5.671  17.450  1.00  0.00      LIG  
ATOM   6615 H51  LIG     1     -10.274  -6.729  18.731  1.00  0.00      LIG  
TER
REMARK  Energy: 66.9786
REMARK  SimpleFitness: 66.9786
REMARK  FullFitness: -1567.4706
REMARK  InterFull: -19.5487
REMARK  IntraFull: 107.68
REMARK  solvFull: -1939.94
REMARK  surfFull: 284.338
REMARK  extraFull: 0.0
REMARK  deltaGcompsolvpol: -1939.94
REMARK  deltaGcompsolvnonpol: 284.338
REMARK  deltaGprotsolvpol: -1938.72
REMARK  deltaGprotsolvnonpol: 281.59
REMARK  deltaGligsolvpol: -11.1592
REMARK  deltaGligsolvnonpol: 16.5231
REMARK  deltaGvdw: -19.5487
REMARK  deltaGelec: 0.0
REMARK  deltaG: -6.534149
REMARK  Cluster: 5
REMARK  ClusterRank: 4
ATOM   6526 O    LIG     1     -11.552   0.148  23.603  1.00  0.00      LIG  
ATOM   6527 O1   LIG     1      -8.852   0.999  29.563  1.00  0.00      LIG  
ATOM   6528 O2   LIG     1     -15.083  -3.443  19.065  1.00  0.00      LIG  
ATOM   6529 O3   LIG     1     -12.010  -3.956  18.900  1.00  0.00      LIG  
ATOM   6530 O4   LIG     1     -13.227  -1.670  17.914  1.00  0.00      LIG  
ATOM   6531 O5   LIG     1     -11.588  -5.535  20.521  1.00  0.00      LIG  
ATOM   6532 C    LIG     1     -10.679  -3.044  25.441  1.00  0.00      LIG  
ATOM   6533 C1   LIG     1     -10.386  -1.633  24.879  1.00  0.00      LIG  
ATOM   6534 C2   LIG     1      -9.535  -0.650  25.770  1.00  0.00      LIG  
ATOM   6535 C3   LIG     1     -11.061  -3.992  24.266  1.00  0.00      LIG  
ATOM   6536 C4   LIG     1      -8.521  -1.335  26.745  1.00  0.00      LIG  
ATOM   6537 C5   LIG     1      -9.453  -3.567  26.154  1.00  0.00      LIG  
ATOM   6538 C6   LIG     1     -11.715  -1.087  24.294  1.00  0.00      LIG  
ATOM   6539 C7   LIG     1      -9.033  -2.664  27.279  1.00  0.00      LIG  
ATOM   6540 C8   LIG     1     -12.264  -3.482  23.550  1.00  0.00      LIG  
ATOM   6541 C9   LIG     1      -7.947  -0.458  27.910  1.00  0.00      LIG  
ATOM   6542 C10  LIG     1     -10.439   0.328  26.519  1.00  0.00      LIG  
ATOM   6543 C11  LIG     1     -11.495  -5.397  24.683  1.00  0.00      LIG  
ATOM   6544 C12  LIG     1     -12.334  -2.019  23.260  1.00  0.00      LIG  
ATOM   6545 C13  LIG     1     -11.815  -3.019  26.480  1.00  0.00      LIG  
ATOM   6546 C14  LIG     1      -8.688   0.152  24.777  1.00  0.00      LIG  
ATOM   6547 C15  LIG     1     -13.137  -4.459  23.258  1.00  0.00      LIG  
ATOM   6548 C16  LIG     1      -9.942  -4.205  23.240  1.00  0.00      LIG  
ATOM   6549 C17  LIG     1     -12.662  -5.761  23.789  1.00  0.00      LIG  
ATOM   6550 C18  LIG     1      -9.716   1.299  27.411  1.00  0.00      LIG  
ATOM   6551 C19  LIG     1      -8.941   0.550  28.428  1.00  0.00      LIG  
ATOM   6552 C20  LIG     1      -6.689   0.290  27.483  1.00  0.00      LIG  
ATOM   6553 C21  LIG     1      -7.496  -1.265  29.127  1.00  0.00      LIG  
ATOM   6554 C22  LIG     1     -14.473  -4.492  22.554  1.00  0.00      LIG  
ATOM   6555 C23  LIG     1     -14.786  -3.498  21.435  1.00  0.00      LIG  
ATOM   6556 C24  LIG     1     -15.555  -4.349  23.610  1.00  0.00      LIG  
ATOM   6557 C25  LIG     1     -14.158  -3.829  20.076  1.00  0.00      LIG  
ATOM   6558 C26  LIG     1     -12.782  -3.163  19.833  1.00  0.00      LIG  
ATOM   6559 C27  LIG     1     -12.782  -1.708  19.274  1.00  0.00      LIG  
ATOM   6560 C28  LIG     1     -11.359  -1.179  19.308  1.00  0.00      LIG  
ATOM   6561 C29  LIG     1     -13.629  -0.698  20.029  1.00  0.00      LIG  
ATOM   6562 C30  LIG     1     -11.451  -5.102  19.386  1.00  0.00      LIG  
ATOM   6563 C31  LIG     1     -10.460  -5.649  18.409  1.00  0.00      LIG  
ATOM   6564 H    LIG     1      -9.735  -1.769  24.016  1.00  0.00      LIG  
ATOM   6565 H1   LIG     1      -7.660  -1.615  26.132  1.00  0.00      LIG  
ATOM   6566 H2   LIG     1      -8.608  -3.657  25.469  1.00  0.00      LIG  
ATOM   6567 H3   LIG     1      -9.653  -4.562  26.560  1.00  0.00      LIG  
ATOM   6568 H4   LIG     1     -12.444  -0.903  25.088  1.00  0.00      LIG  
ATOM   6569 H5   LIG     1      -9.820  -2.510  28.021  1.00  0.00      LIG  
ATOM   6570 H6   LIG     1      -8.233  -3.218  27.776  1.00  0.00      LIG  
ATOM   6571 H7   LIG     1     -11.141  -0.239  27.119  1.00  0.00      LIG  
ATOM   6572 H8   LIG     1     -11.026   0.936  25.831  1.00  0.00      LIG  
ATOM   6573 H9   LIG     1     -11.824  -5.460  25.720  1.00  0.00      LIG  
ATOM   6574 H10  LIG     1     -10.685  -6.123  24.574  1.00  0.00      LIG  
ATOM   6575 H11  LIG     1     -11.837  -1.848  22.303  1.00  0.00      LIG  
ATOM   6576 H12  LIG     1     -13.372  -1.707  23.130  1.00  0.00      LIG  
ATOM   6577 H13  LIG     1     -11.717  -2.181  27.165  1.00  0.00      LIG  
ATOM   6578 H14  LIG     1     -11.803  -3.921  27.095  1.00  0.00      LIG  
ATOM   6579 H15  LIG     1     -12.808  -2.946  26.033  1.00  0.00      LIG  
ATOM   6580 H16  LIG     1      -9.295   0.669  24.036  1.00  0.00      LIG  
ATOM   6581 H17  LIG     1      -8.005  -0.510  24.238  1.00  0.00      LIG  
ATOM   6582 H18  LIG     1      -8.087   0.923  25.250  1.00  0.00      LIG  
ATOM   6583 H19  LIG     1      -9.660  -3.287  22.719  1.00  0.00      LIG  
ATOM   6584 H20  LIG     1     -10.246  -4.920  22.474  1.00  0.00      LIG  
ATOM   6585 H21  LIG     1      -9.047  -4.627  23.702  1.00  0.00      LIG  
ATOM   6586 H22  LIG     1     -13.437  -6.277  24.362  1.00  0.00      LIG  
ATOM   6587 H23  LIG     1     -12.343  -6.409  22.968  1.00  0.00      LIG  
ATOM   6588 H24  LIG     1     -10.452   1.909  27.936  1.00  0.00      LIG  
ATOM   6589 H25  LIG     1      -9.050   1.962  26.855  1.00  0.00      LIG  
ATOM   6590 H26  LIG     1      -6.190   0.733  28.351  1.00  0.00      LIG  
ATOM   6591 H27  LIG     1      -6.891   1.111  26.796  1.00  0.00      LIG  
ATOM   6592 H28  LIG     1      -5.983  -0.396  27.007  1.00  0.00      LIG  
ATOM   6593 H29  LIG     1      -6.787  -2.044  28.835  1.00  0.00      LIG  
ATOM   6594 H30  LIG     1      -8.334  -1.728  29.658  1.00  0.00      LIG  
ATOM   6595 H31  LIG     1      -6.980  -0.631  29.855  1.00  0.00      LIG  
ATOM   6596 H32  LIG     1     -14.574  -5.489  22.115  1.00  0.00      LIG  
ATOM   6597 H33  LIG     1     -10.834   0.015  22.960  1.00  0.00      LIG  
ATOM   6598 H34  LIG     1     -14.542  -2.484  21.737  1.00  0.00      LIG  
ATOM   6599 H35  LIG     1     -15.873  -3.492  21.315  1.00  0.00      LIG  
ATOM   6600 H36  LIG     1     -16.542  -4.483  23.161  1.00  0.00      LIG  
ATOM   6601 H37  LIG     1     -15.449  -5.094  24.405  1.00  0.00      LIG  
ATOM   6602 H38  LIG     1     -15.524  -3.354  24.066  1.00  0.00      LIG  
ATOM   6603 H39  LIG     1     -14.074  -4.916  19.998  1.00  0.00      LIG  
ATOM   6604 H40  LIG     1     -12.240  -3.151  20.777  1.00  0.00      LIG  
ATOM   6605 H41  LIG     1     -14.625  -2.792  18.500  1.00  0.00      LIG  
ATOM   6606 H42  LIG     1     -11.294  -0.199  18.827  1.00  0.00      LIG  
ATOM   6607 H43  LIG     1     -10.679  -1.844  18.774  1.00  0.00      LIG  
ATOM   6608 H44  LIG     1     -11.006  -1.086  20.338  1.00  0.00      LIG  
ATOM   6609 H45  LIG     1     -14.684  -0.985  20.032  1.00  0.00      LIG  
ATOM   6610 H46  LIG     1     -13.286  -0.583  21.058  1.00  0.00      LIG  
ATOM   6611 H47  LIG     1     -13.578   0.280  19.540  1.00  0.00      LIG  
ATOM   6612 H48  LIG     1     -12.608  -2.227  17.404  1.00  0.00      LIG  
ATOM   6613 H49  LIG     1      -9.523  -5.092  18.489  1.00  0.00      LIG  
ATOM   6614 H50  LIG     1     -10.851  -5.585  17.390  1.00  0.00      LIG  
ATOM   6615 H51  LIG     1     -10.287  -6.703  18.642  1.00  0.00      LIG  
TER
REMARK  Energy: 66.9786
REMARK  SimpleFitness: 66.9786
REMARK  FullFitness: -1567.4706
REMARK  InterFull: -19.5487
REMARK  IntraFull: 107.68
REMARK  solvFull: -1939.94
REMARK  surfFull: 284.338
REMARK  extraFull: 0.0
REMARK  deltaGcompsolvpol: -1939.94
REMARK  deltaGcompsolvnonpol: 284.338
REMARK  deltaGprotsolvpol: -1938.72
REMARK  deltaGprotsolvnonpol: 281.59
REMARK  deltaGligsolvpol: -11.1592
REMARK  deltaGligsolvnonpol: 16.5231
REMARK  deltaGvdw: -19.5487
REMARK  deltaGelec: 0.0
REMARK  deltaG: -6.534149
REMARK  Cluster: 5
REMARK  ClusterRank: 5
ATOM   6526 O    LIG     1     -11.552   0.148  23.603  1.00  0.00      LIG  
ATOM   6527 O1   LIG     1      -8.852   0.999  29.563  1.00  0.00      LIG  
ATOM   6528 O2   LIG     1     -15.083  -3.443  19.065  1.00  0.00      LIG  
ATOM   6529 O3   LIG     1     -12.010  -3.956  18.900  1.00  0.00      LIG  
ATOM   6530 O4   LIG     1     -13.227  -1.670  17.914  1.00  0.00      LIG  
ATOM   6531 O5   LIG     1     -11.588  -5.535  20.521  1.00  0.00      LIG  
ATOM   6532 C    LIG     1     -10.679  -3.044  25.441  1.00  0.00      LIG  
ATOM   6533 C1   LIG     1     -10.386  -1.633  24.879  1.00  0.00      LIG  
ATOM   6534 C2   LIG     1      -9.535  -0.650  25.770  1.00  0.00      LIG  
ATOM   6535 C3   LIG     1     -11.061  -3.992  24.266  1.00  0.00      LIG  
ATOM   6536 C4   LIG     1      -8.521  -1.335  26.745  1.00  0.00      LIG  
ATOM   6537 C5   LIG     1      -9.453  -3.567  26.154  1.00  0.00      LIG  
ATOM   6538 C6   LIG     1     -11.715  -1.087  24.294  1.00  0.00      LIG  
ATOM   6539 C7   LIG     1      -9.033  -2.664  27.279  1.00  0.00      LIG  
ATOM   6540 C8   LIG     1     -12.264  -3.482  23.550  1.00  0.00      LIG  
ATOM   6541 C9   LIG     1      -7.947  -0.458  27.910  1.00  0.00      LIG  
ATOM   6542 C10  LIG     1     -10.439   0.328  26.519  1.00  0.00      LIG  
ATOM   6543 C11  LIG     1     -11.495  -5.397  24.683  1.00  0.00      LIG  
ATOM   6544 C12  LIG     1     -12.334  -2.019  23.260  1.00  0.00      LIG  
ATOM   6545 C13  LIG     1     -11.815  -3.019  26.480  1.00  0.00      LIG  
ATOM   6546 C14  LIG     1      -8.688   0.152  24.777  1.00  0.00      LIG  
ATOM   6547 C15  LIG     1     -13.137  -4.459  23.258  1.00  0.00      LIG  
ATOM   6548 C16  LIG     1      -9.942  -4.205  23.240  1.00  0.00      LIG  
ATOM   6549 C17  LIG     1     -12.662  -5.761  23.789  1.00  0.00      LIG  
ATOM   6550 C18  LIG     1      -9.716   1.299  27.411  1.00  0.00      LIG  
ATOM   6551 C19  LIG     1      -8.941   0.550  28.428  1.00  0.00      LIG  
ATOM   6552 C20  LIG     1      -6.689   0.290  27.483  1.00  0.00      LIG  
ATOM   6553 C21  LIG     1      -7.496  -1.265  29.127  1.00  0.00      LIG  
ATOM   6554 C22  LIG     1     -14.473  -4.492  22.554  1.00  0.00      LIG  
ATOM   6555 C23  LIG     1     -14.786  -3.498  21.435  1.00  0.00      LIG  
ATOM   6556 C24  LIG     1     -15.555  -4.349  23.610  1.00  0.00      LIG  
ATOM   6557 C25  LIG     1     -14.158  -3.829  20.076  1.00  0.00      LIG  
ATOM   6558 C26  LIG     1     -12.782  -3.163  19.833  1.00  0.00      LIG  
ATOM   6559 C27  LIG     1     -12.782  -1.708  19.274  1.00  0.00      LIG  
ATOM   6560 C28  LIG     1     -11.359  -1.179  19.308  1.00  0.00      LIG  
ATOM   6561 C29  LIG     1     -13.629  -0.698  20.029  1.00  0.00      LIG  
ATOM   6562 C30  LIG     1     -11.451  -5.102  19.386  1.00  0.00      LIG  
ATOM   6563 C31  LIG     1     -10.460  -5.649  18.409  1.00  0.00      LIG  
ATOM   6564 H    LIG     1      -9.735  -1.769  24.016  1.00  0.00      LIG  
ATOM   6565 H1   LIG     1      -7.660  -1.615  26.132  1.00  0.00      LIG  
ATOM   6566 H2   LIG     1      -8.608  -3.657  25.469  1.00  0.00      LIG  
ATOM   6567 H3   LIG     1      -9.653  -4.562  26.560  1.00  0.00      LIG  
ATOM   6568 H4   LIG     1     -12.444  -0.903  25.088  1.00  0.00      LIG  
ATOM   6569 H5   LIG     1      -9.820  -2.510  28.021  1.00  0.00      LIG  
ATOM   6570 H6   LIG     1      -8.233  -3.218  27.776  1.00  0.00      LIG  
ATOM   6571 H7   LIG     1     -11.141  -0.239  27.119  1.00  0.00      LIG  
ATOM   6572 H8   LIG     1     -11.026   0.936  25.831  1.00  0.00      LIG  
ATOM   6573 H9   LIG     1     -11.824  -5.460  25.720  1.00  0.00      LIG  
ATOM   6574 H10  LIG     1     -10.685  -6.123  24.574  1.00  0.00      LIG  
ATOM   6575 H11  LIG     1     -11.837  -1.848  22.303  1.00  0.00      LIG  
ATOM   6576 H12  LIG     1     -13.372  -1.707  23.130  1.00  0.00      LIG  
ATOM   6577 H13  LIG     1     -11.717  -2.181  27.165  1.00  0.00      LIG  
ATOM   6578 H14  LIG     1     -11.803  -3.921  27.095  1.00  0.00      LIG  
ATOM   6579 H15  LIG     1     -12.808  -2.946  26.033  1.00  0.00      LIG  
ATOM   6580 H16  LIG     1      -9.295   0.669  24.036  1.00  0.00      LIG  
ATOM   6581 H17  LIG     1      -8.005  -0.510  24.238  1.00  0.00      LIG  
ATOM   6582 H18  LIG     1      -8.087   0.923  25.250  1.00  0.00      LIG  
ATOM   6583 H19  LIG     1      -9.660  -3.287  22.719  1.00  0.00      LIG  
ATOM   6584 H20  LIG     1     -10.246  -4.920  22.474  1.00  0.00      LIG  
ATOM   6585 H21  LIG     1      -9.047  -4.627  23.702  1.00  0.00      LIG  
ATOM   6586 H22  LIG     1     -13.437  -6.277  24.362  1.00  0.00      LIG  
ATOM   6587 H23  LIG     1     -12.343  -6.409  22.968  1.00  0.00      LIG  
ATOM   6588 H24  LIG     1     -10.452   1.909  27.936  1.00  0.00      LIG  
ATOM   6589 H25  LIG     1      -9.050   1.962  26.855  1.00  0.00      LIG  
ATOM   6590 H26  LIG     1      -6.190   0.733  28.351  1.00  0.00      LIG  
ATOM   6591 H27  LIG     1      -6.891   1.111  26.796  1.00  0.00      LIG  
ATOM   6592 H28  LIG     1      -5.983  -0.396  27.007  1.00  0.00      LIG  
ATOM   6593 H29  LIG     1      -6.787  -2.044  28.835  1.00  0.00      LIG  
ATOM   6594 H30  LIG     1      -8.334  -1.728  29.658  1.00  0.00      LIG  
ATOM   6595 H31  LIG     1      -6.980  -0.631  29.855  1.00  0.00      LIG  
ATOM   6596 H32  LIG     1     -14.574  -5.489  22.115  1.00  0.00      LIG  
ATOM   6597 H33  LIG     1     -10.834   0.015  22.960  1.00  0.00      LIG  
ATOM   6598 H34  LIG     1     -14.542  -2.484  21.737  1.00  0.00      LIG  
ATOM   6599 H35  LIG     1     -15.873  -3.492  21.315  1.00  0.00      LIG  
ATOM   6600 H36  LIG     1     -16.542  -4.483  23.161  1.00  0.00      LIG  
ATOM   6601 H37  LIG     1     -15.449  -5.094  24.405  1.00  0.00      LIG  
ATOM   6602 H38  LIG     1     -15.524  -3.354  24.066  1.00  0.00      LIG  
ATOM   6603 H39  LIG     1     -14.074  -4.916  19.998  1.00  0.00      LIG  
ATOM   6604 H40  LIG     1     -12.240  -3.151  20.777  1.00  0.00      LIG  
ATOM   6605 H41  LIG     1     -14.625  -2.792  18.500  1.00  0.00      LIG  
ATOM   6606 H42  LIG     1     -11.294  -0.199  18.827  1.00  0.00      LIG  
ATOM   6607 H43  LIG     1     -10.679  -1.844  18.774  1.00  0.00      LIG  
ATOM   6608 H44  LIG     1     -11.006  -1.086  20.338  1.00  0.00      LIG  
ATOM   6609 H45  LIG     1     -14.684  -0.985  20.032  1.00  0.00      LIG  
ATOM   6610 H46  LIG     1     -13.286  -0.583  21.058  1.00  0.00      LIG  
ATOM   6611 H47  LIG     1     -13.578   0.280  19.540  1.00  0.00      LIG  
ATOM   6612 H48  LIG     1     -12.608  -2.227  17.404  1.00  0.00      LIG  
ATOM   6613 H49  LIG     1      -9.523  -5.092  18.489  1.00  0.00      LIG  
ATOM   6614 H50  LIG     1     -10.851  -5.585  17.390  1.00  0.00      LIG  
ATOM   6615 H51  LIG     1     -10.287  -6.703  18.642  1.00  0.00      LIG  
TER
REMARK  Energy: 66.7615
REMARK  SimpleFitness: 66.7615
REMARK  FullFitness: -1567.4523
REMARK  InterFull: -19.4892
REMARK  IntraFull: 107.712
REMARK  solvFull: -1939.91
REMARK  surfFull: 284.235
REMARK  extraFull: 0.0
REMARK  deltaGcompsolvpol: -1939.91
REMARK  deltaGcompsolvnonpol: 284.235
REMARK  deltaGprotsolvpol: -1938.72
REMARK  deltaGprotsolvnonpol: 281.59
REMARK  deltaGligsolvpol: -11.1554
REMARK  deltaGligsolvnonpol: 16.5303
REMARK  deltaGvdw: -19.4892
REMARK  deltaGelec: 0.0
REMARK  deltaG: -6.53735
REMARK  Cluster: 5
REMARK  ClusterRank: 6
ATOM   6526 O    LIG     1     -11.482   0.111  23.539  1.00  0.00      LIG  
ATOM   6527 O1   LIG     1      -9.071   1.003  29.601  1.00  0.00      LIG  
ATOM   6528 O2   LIG     1     -15.116  -3.545  19.090  1.00  0.00      LIG  
ATOM   6529 O3   LIG     1     -12.057  -4.010  18.903  1.00  0.00      LIG  
ATOM   6530 O4   LIG     1     -13.315  -1.751  17.884  1.00  0.00      LIG  
ATOM   6531 O5   LIG     1     -11.552  -5.518  20.568  1.00  0.00      LIG  
ATOM   6532 C    LIG     1     -10.715  -3.054  25.469  1.00  0.00      LIG  
ATOM   6533 C1   LIG     1     -10.387  -1.655  24.893  1.00  0.00      LIG  
ATOM   6534 C2   LIG     1      -9.556  -0.666  25.796  1.00  0.00      LIG  
ATOM   6535 C3   LIG     1     -11.074  -4.023  24.304  1.00  0.00      LIG  
ATOM   6536 C4   LIG     1      -8.595  -1.345  26.830  1.00  0.00      LIG  
ATOM   6537 C5   LIG     1      -9.514  -3.577  26.223  1.00  0.00      LIG  
ATOM   6538 C6   LIG     1     -11.687  -1.107  24.248  1.00  0.00      LIG  
ATOM   6539 C7   LIG     1      -9.129  -2.668  27.354  1.00  0.00      LIG  
ATOM   6540 C8   LIG     1     -12.252  -3.507  23.550  1.00  0.00      LIG  
ATOM   6541 C9   LIG     1      -8.072  -0.459  28.010  1.00  0.00      LIG  
ATOM   6542 C10  LIG     1     -10.471   0.361  26.466  1.00  0.00      LIG  
ATOM   6543 C11  LIG     1     -11.533  -5.413  24.744  1.00  0.00      LIG  
ATOM   6544 C12  LIG     1     -12.256  -2.056  23.202  1.00  0.00      LIG  
ATOM   6545 C13  LIG     1     -11.881  -2.989  26.470  1.00  0.00      LIG  
ATOM   6546 C14  LIG     1      -8.645   0.091  24.823  1.00  0.00      LIG  
ATOM   6547 C15  LIG     1     -13.155  -4.464  23.293  1.00  0.00      LIG  
ATOM   6548 C16  LIG     1      -9.933  -4.264  23.310  1.00  0.00      LIG  
ATOM   6549 C17  LIG     1     -12.719  -5.761  23.871  1.00  0.00      LIG  
ATOM   6550 C18  LIG     1      -9.777   1.319  27.396  1.00  0.00      LIG  
ATOM   6551 C19  LIG     1      -9.086   0.559  28.466  1.00  0.00      LIG  
ATOM   6552 C20  LIG     1      -6.793   0.278  27.631  1.00  0.00      LIG  
ATOM   6553 C21  LIG     1      -7.678  -1.253  29.256  1.00  0.00      LIG  
ATOM   6554 C22  LIG     1     -14.500  -4.482  22.603  1.00  0.00      LIG  
ATOM   6555 C23  LIG     1     -14.812  -3.519  21.457  1.00  0.00      LIG  
ATOM   6556 C24  LIG     1     -15.563  -4.269  23.668  1.00  0.00      LIG  
ATOM   6557 C25  LIG     1     -14.184  -3.887  20.109  1.00  0.00      LIG  
ATOM   6558 C26  LIG     1     -12.824  -3.207  19.828  1.00  0.00      LIG  
ATOM   6559 C27  LIG     1     -12.850  -1.765  19.238  1.00  0.00      LIG  
ATOM   6560 C28  LIG     1     -11.435  -1.220  19.241  1.00  0.00      LIG  
ATOM   6561 C29  LIG     1     -13.693  -0.753  19.993  1.00  0.00      LIG  
ATOM   6562 C30  LIG     1     -11.455  -5.122  19.416  1.00  0.00      LIG  
ATOM   6563 C31  LIG     1     -10.474  -5.670  18.431  1.00  0.00      LIG  
ATOM   6564 H    LIG     1      -9.709  -1.814  24.056  1.00  0.00      LIG  
ATOM   6565 H1   LIG     1      -7.708  -1.635  26.261  1.00  0.00      LIG  
ATOM   6566 H2   LIG     1      -8.648  -3.673  25.565  1.00  0.00      LIG  
ATOM   6567 H3   LIG     1      -9.728  -4.569  26.630  1.00  0.00      LIG  
ATOM   6568 H4   LIG     1     -12.452  -0.905  25.004  1.00  0.00      LIG  
ATOM   6569 H5   LIG     1      -9.939  -2.506  28.068  1.00  0.00      LIG  
ATOM   6570 H6   LIG     1      -8.346  -3.218  27.882  1.00  0.00      LIG  
ATOM   6571 H7   LIG     1     -11.250  -0.159  27.014  1.00  0.00      LIG  
ATOM   6572 H8   LIG     1     -10.969   0.985  25.723  1.00  0.00      LIG  
ATOM   6573 H9   LIG     1     -11.843  -5.460  25.789  1.00  0.00      LIG  
ATOM   6574 H10  LIG     1     -10.739  -6.156  24.631  1.00  0.00      LIG  
ATOM   6575 H11  LIG     1     -11.675  -1.936  22.285  1.00  0.00      LIG  
ATOM   6576 H12  LIG     1     -13.266  -1.716  22.971  1.00  0.00      LIG  
ATOM   6577 H13  LIG     1     -11.789  -2.130  27.128  1.00  0.00      LIG  
ATOM   6578 H14  LIG     1     -11.900  -3.872  27.113  1.00  0.00      LIG  
ATOM   6579 H15  LIG     1     -12.860  -2.913  25.991  1.00  0.00      LIG  
ATOM   6580 H16  LIG     1      -9.203   0.567  24.018  1.00  0.00      LIG  
ATOM   6581 H17  LIG     1      -7.928  -0.594  24.362  1.00  0.00      LIG  
ATOM   6582 H18  LIG     1      -8.078   0.885  25.301  1.00  0.00      LIG  
ATOM   6583 H19  LIG     1      -9.639  -3.359  22.773  1.00  0.00      LIG  
ATOM   6584 H20  LIG     1     -10.226  -4.997  22.556  1.00  0.00      LIG  
ATOM   6585 H21  LIG     1      -9.049  -4.676  23.800  1.00  0.00      LIG  
ATOM   6586 H22  LIG     1     -13.508  -6.226  24.467  1.00  0.00      LIG  
ATOM   6587 H23  LIG     1     -12.426  -6.455  23.077  1.00  0.00      LIG  
ATOM   6588 H24  LIG     1     -10.529   1.953  27.870  1.00  0.00      LIG  
ATOM   6589 H25  LIG     1      -9.061   1.962  26.879  1.00  0.00      LIG  
ATOM   6590 H26  LIG     1      -6.335   0.734  28.514  1.00  0.00      LIG  
ATOM   6591 H27  LIG     1      -6.959   1.087  26.920  1.00  0.00      LIG  
ATOM   6592 H28  LIG     1      -6.067  -0.418  27.201  1.00  0.00      LIG  
ATOM   6593 H29  LIG     1      -6.957  -2.036  29.005  1.00  0.00      LIG  
ATOM   6594 H30  LIG     1      -8.539  -1.709  29.755  1.00  0.00      LIG  
ATOM   6595 H31  LIG     1      -7.194  -0.609  29.998  1.00  0.00      LIG  
ATOM   6596 H32  LIG     1     -14.632  -5.488  22.197  1.00  0.00      LIG  
ATOM   6597 H33  LIG     1     -10.766  -0.059  22.905  1.00  0.00      LIG  
ATOM   6598 H34  LIG     1     -14.582  -2.497  21.735  1.00  0.00      LIG  
ATOM   6599 H35  LIG     1     -15.898  -3.526  21.337  1.00  0.00      LIG  
ATOM   6600 H36  LIG     1     -16.560  -4.380  23.236  1.00  0.00      LIG  
ATOM   6601 H37  LIG     1     -15.474  -4.993  24.483  1.00  0.00      LIG  
ATOM   6602 H38  LIG     1     -15.493  -3.263  24.094  1.00  0.00      LIG  
ATOM   6603 H39  LIG     1     -14.086  -4.975  20.068  1.00  0.00      LIG  
ATOM   6604 H40  LIG     1     -12.271  -3.166  20.765  1.00  0.00      LIG  
ATOM   6605 H41  LIG     1     -14.673  -2.887  18.522  1.00  0.00      LIG  
ATOM   6606 H42  LIG     1     -11.397  -0.231  18.777  1.00  0.00      LIG  
ATOM   6607 H43  LIG     1     -10.765  -1.867  18.675  1.00  0.00      LIG  
ATOM   6608 H44  LIG     1     -11.054  -1.141  20.262  1.00  0.00      LIG  
ATOM   6609 H45  LIG     1     -14.754  -1.016  19.964  1.00  0.00      LIG  
ATOM   6610 H46  LIG     1     -13.373  -0.673  21.032  1.00  0.00      LIG  
ATOM   6611 H47  LIG     1     -13.605   0.235  19.531  1.00  0.00      LIG  
ATOM   6612 H48  LIG     1     -12.679  -2.280  17.367  1.00  0.00      LIG  
ATOM   6613 H49  LIG     1      -9.557  -5.076  18.462  1.00  0.00      LIG  
ATOM   6614 H50  LIG     1     -10.899  -5.655  17.424  1.00  0.00      LIG  
ATOM   6615 H51  LIG     1     -10.257  -6.708  18.695  1.00  0.00      LIG  
TER
REMARK  Energy: 66.7615
REMARK  SimpleFitness: 66.7615
REMARK  FullFitness: -1567.4523
REMARK  InterFull: -19.4892
REMARK  IntraFull: 107.712
REMARK  solvFull: -1939.91
REMARK  surfFull: 284.235
REMARK  extraFull: 0.0
REMARK  deltaGcompsolvpol: -1939.91
REMARK  deltaGcompsolvnonpol: 284.235
REMARK  deltaGprotsolvpol: -1938.72
REMARK  deltaGprotsolvnonpol: 281.59
REMARK  deltaGligsolvpol: -11.1554
REMARK  deltaGligsolvnonpol: 16.5303
REMARK  deltaGvdw: -19.4892
REMARK  deltaGelec: 0.0
REMARK  deltaG: -6.53735
REMARK  Cluster: 5
REMARK  ClusterRank: 7
ATOM   6526 O    LIG     1     -11.482   0.111  23.539  1.00  0.00      LIG  
ATOM   6527 O1   LIG     1      -9.071   1.003  29.601  1.00  0.00      LIG  
ATOM   6528 O2   LIG     1     -15.116  -3.545  19.090  1.00  0.00      LIG  
ATOM   6529 O3   LIG     1     -12.057  -4.010  18.903  1.00  0.00      LIG  
ATOM   6530 O4   LIG     1     -13.315  -1.751  17.884  1.00  0.00      LIG  
ATOM   6531 O5   LIG     1     -11.552  -5.518  20.568  1.00  0.00      LIG  
ATOM   6532 C    LIG     1     -10.715  -3.054  25.469  1.00  0.00      LIG  
ATOM   6533 C1   LIG     1     -10.387  -1.655  24.893  1.00  0.00      LIG  
ATOM   6534 C2   LIG     1      -9.556  -0.666  25.796  1.00  0.00      LIG  
ATOM   6535 C3   LIG     1     -11.074  -4.023  24.304  1.00  0.00      LIG  
ATOM   6536 C4   LIG     1      -8.595  -1.345  26.830  1.00  0.00      LIG  
ATOM   6537 C5   LIG     1      -9.514  -3.577  26.223  1.00  0.00      LIG  
ATOM   6538 C6   LIG     1     -11.687  -1.107  24.248  1.00  0.00      LIG  
ATOM   6539 C7   LIG     1      -9.129  -2.668  27.354  1.00  0.00      LIG  
ATOM   6540 C8   LIG     1     -12.252  -3.507  23.550  1.00  0.00      LIG  
ATOM   6541 C9   LIG     1      -8.072  -0.459  28.010  1.00  0.00      LIG  
ATOM   6542 C10  LIG     1     -10.471   0.361  26.466  1.00  0.00      LIG  
ATOM   6543 C11  LIG     1     -11.533  -5.413  24.744  1.00  0.00      LIG  
ATOM   6544 C12  LIG     1     -12.256  -2.056  23.202  1.00  0.00      LIG  
ATOM   6545 C13  LIG     1     -11.881  -2.989  26.470  1.00  0.00      LIG  
ATOM   6546 C14  LIG     1      -8.645   0.091  24.823  1.00  0.00      LIG  
ATOM   6547 C15  LIG     1     -13.155  -4.464  23.293  1.00  0.00      LIG  
ATOM   6548 C16  LIG     1      -9.933  -4.264  23.310  1.00  0.00      LIG  
ATOM   6549 C17  LIG     1     -12.719  -5.761  23.871  1.00  0.00      LIG  
ATOM   6550 C18  LIG     1      -9.777   1.319  27.396  1.00  0.00      LIG  
ATOM   6551 C19  LIG     1      -9.086   0.559  28.466  1.00  0.00      LIG  
ATOM   6552 C20  LIG     1      -6.793   0.278  27.631  1.00  0.00      LIG  
ATOM   6553 C21  LIG     1      -7.678  -1.253  29.256  1.00  0.00      LIG  
ATOM   6554 C22  LIG     1     -14.500  -4.482  22.603  1.00  0.00      LIG  
ATOM   6555 C23  LIG     1     -14.812  -3.519  21.457  1.00  0.00      LIG  
ATOM   6556 C24  LIG     1     -15.563  -4.269  23.668  1.00  0.00      LIG  
ATOM   6557 C25  LIG     1     -14.184  -3.887  20.109  1.00  0.00      LIG  
ATOM   6558 C26  LIG     1     -12.824  -3.207  19.828  1.00  0.00      LIG  
ATOM   6559 C27  LIG     1     -12.850  -1.765  19.238  1.00  0.00      LIG  
ATOM   6560 C28  LIG     1     -11.435  -1.220  19.241  1.00  0.00      LIG  
ATOM   6561 C29  LIG     1     -13.693  -0.753  19.993  1.00  0.00      LIG  
ATOM   6562 C30  LIG     1     -11.455  -5.122  19.416  1.00  0.00      LIG  
ATOM   6563 C31  LIG     1     -10.474  -5.670  18.431  1.00  0.00      LIG  
ATOM   6564 H    LIG     1      -9.709  -1.814  24.056  1.00  0.00      LIG  
ATOM   6565 H1   LIG     1      -7.708  -1.635  26.261  1.00  0.00      LIG  
ATOM   6566 H2   LIG     1      -8.648  -3.673  25.565  1.00  0.00      LIG  
ATOM   6567 H3   LIG     1      -9.728  -4.569  26.630  1.00  0.00      LIG  
ATOM   6568 H4   LIG     1     -12.452  -0.905  25.004  1.00  0.00      LIG  
ATOM   6569 H5   LIG     1      -9.939  -2.506  28.068  1.00  0.00      LIG  
ATOM   6570 H6   LIG     1      -8.346  -3.218  27.882  1.00  0.00      LIG  
ATOM   6571 H7   LIG     1     -11.250  -0.159  27.014  1.00  0.00      LIG  
ATOM   6572 H8   LIG     1     -10.969   0.985  25.723  1.00  0.00      LIG  
ATOM   6573 H9   LIG     1     -11.843  -5.460  25.789  1.00  0.00      LIG  
ATOM   6574 H10  LIG     1     -10.739  -6.156  24.631  1.00  0.00      LIG  
ATOM   6575 H11  LIG     1     -11.675  -1.936  22.285  1.00  0.00      LIG  
ATOM   6576 H12  LIG     1     -13.266  -1.716  22.971  1.00  0.00      LIG  
ATOM   6577 H13  LIG     1     -11.789  -2.130  27.128  1.00  0.00      LIG  
ATOM   6578 H14  LIG     1     -11.900  -3.872  27.113  1.00  0.00      LIG  
ATOM   6579 H15  LIG     1     -12.860  -2.913  25.991  1.00  0.00      LIG  
ATOM   6580 H16  LIG     1      -9.203   0.567  24.018  1.00  0.00      LIG  
ATOM   6581 H17  LIG     1      -7.928  -0.594  24.362  1.00  0.00      LIG  
ATOM   6582 H18  LIG     1      -8.078   0.885  25.301  1.00  0.00      LIG  
ATOM   6583 H19  LIG     1      -9.639  -3.359  22.773  1.00  0.00      LIG  
ATOM   6584 H20  LIG     1     -10.226  -4.997  22.556  1.00  0.00      LIG  
ATOM   6585 H21  LIG     1      -9.049  -4.676  23.800  1.00  0.00      LIG  
ATOM   6586 H22  LIG     1     -13.508  -6.226  24.467  1.00  0.00      LIG  
ATOM   6587 H23  LIG     1     -12.426  -6.455  23.077  1.00  0.00      LIG  
ATOM   6588 H24  LIG     1     -10.529   1.953  27.870  1.00  0.00      LIG  
ATOM   6589 H25  LIG     1      -9.061   1.962  26.879  1.00  0.00      LIG  
ATOM   6590 H26  LIG     1      -6.335   0.734  28.514  1.00  0.00      LIG  
ATOM   6591 H27  LIG     1      -6.959   1.087  26.920  1.00  0.00      LIG  
ATOM   6592 H28  LIG     1      -6.067  -0.418  27.201  1.00  0.00      LIG  
ATOM   6593 H29  LIG     1      -6.957  -2.036  29.005  1.00  0.00      LIG  
ATOM   6594 H30  LIG     1      -8.539  -1.709  29.755  1.00  0.00      LIG  
ATOM   6595 H31  LIG     1      -7.194  -0.609  29.998  1.00  0.00      LIG  
ATOM   6596 H32  LIG     1     -14.632  -5.488  22.197  1.00  0.00      LIG  
ATOM   6597 H33  LIG     1     -10.766  -0.059  22.905  1.00  0.00      LIG  
ATOM   6598 H34  LIG     1     -14.582  -2.497  21.735  1.00  0.00      LIG  
ATOM   6599 H35  LIG     1     -15.898  -3.526  21.337  1.00  0.00      LIG  
ATOM   6600 H36  LIG     1     -16.560  -4.380  23.236  1.00  0.00      LIG  
ATOM   6601 H37  LIG     1     -15.474  -4.993  24.483  1.00  0.00      LIG  
ATOM   6602 H38  LIG     1     -15.493  -3.263  24.094  1.00  0.00      LIG  
ATOM   6603 H39  LIG     1     -14.086  -4.975  20.068  1.00  0.00      LIG  
ATOM   6604 H40  LIG     1     -12.271  -3.166  20.765  1.00  0.00      LIG  
ATOM   6605 H41  LIG     1     -14.673  -2.887  18.522  1.00  0.00      LIG  
ATOM   6606 H42  LIG     1     -11.397  -0.231  18.777  1.00  0.00      LIG  
ATOM   6607 H43  LIG     1     -10.765  -1.867  18.675  1.00  0.00      LIG  
ATOM   6608 H44  LIG     1     -11.054  -1.141  20.262  1.00  0.00      LIG  
ATOM   6609 H45  LIG     1     -14.754  -1.016  19.964  1.00  0.00      LIG  
ATOM   6610 H46  LIG     1     -13.373  -0.673  21.032  1.00  0.00      LIG  
ATOM   6611 H47  LIG     1     -13.605   0.235  19.531  1.00  0.00      LIG  
ATOM   6612 H48  LIG     1     -12.679  -2.280  17.367  1.00  0.00      LIG  
ATOM   6613 H49  LIG     1      -9.557  -5.076  18.462  1.00  0.00      LIG  
ATOM   6614 H50  LIG     1     -10.899  -5.655  17.424  1.00  0.00      LIG  
ATOM   6615 H51  LIG     1     -10.257  -6.708  18.695  1.00  0.00      LIG  
TER
REMARK  Energy: 70.058
REMARK  SimpleFitness: 70.058
REMARK  FullFitness: -1566.9291
REMARK  InterFull: -24.5041
REMARK  IntraFull: 105.458
REMARK  solvFull: -1931.82
REMARK  surfFull: 283.937
REMARK  extraFull: 0.0
REMARK  deltaGcompsolvpol: -1931.82
REMARK  deltaGcompsolvnonpol: 283.937
REMARK  deltaGprotsolvpol: -1938.72
REMARK  deltaGprotsolvnonpol: 281.59
REMARK  deltaGligsolvpol: -11.2662
REMARK  deltaGligsolvnonpol: 16.0862
REMARK  deltaGvdw: -24.5041
REMARK  deltaGelec: 0.0
REMARK  deltaG: -6.496042
REMARK  Cluster: 6
REMARK  ClusterRank: 0
ATOM   6526 O    LIG     1     -12.386   6.408  17.896  1.00  0.00      LIG  
ATOM   6527 O1   LIG     1      -7.114  10.413  18.660  1.00  0.00      LIG  
ATOM   6528 O2   LIG     1     -12.780   0.908  19.387  1.00  0.00      LIG  
ATOM   6529 O3   LIG     1     -14.682  -1.406  19.253  1.00  0.00      LIG  
ATOM   6530 O4   LIG     1     -11.457  -1.293  21.041  1.00  0.00      LIG  
ATOM   6531 O5   LIG     1     -15.825  -2.956  20.520  1.00  0.00      LIG  
ATOM   6532 C    LIG     1      -9.362   5.076  19.773  1.00  0.00      LIG  
ATOM   6533 C1   LIG     1     -10.073   5.739  18.565  1.00  0.00      LIG  
ATOM   6534 C2   LIG     1      -9.370   6.990  17.913  1.00  0.00      LIG  
ATOM   6535 C3   LIG     1      -9.940   3.648  20.009  1.00  0.00      LIG  
ATOM   6536 C4   LIG     1      -7.804   6.939  17.942  1.00  0.00      LIG  
ATOM   6537 C5   LIG     1      -7.882   4.980  19.482  1.00  0.00      LIG  
ATOM   6538 C6   LIG     1     -11.580   5.856  18.930  1.00  0.00      LIG  
ATOM   6539 C7   LIG     1      -7.271   6.327  19.230  1.00  0.00      LIG  
ATOM   6540 C8   LIG     1     -11.412   3.704  20.234  1.00  0.00      LIG  
ATOM   6541 C9   LIG     1      -7.045   8.269  17.623  1.00  0.00      LIG  
ATOM   6542 C10  LIG     1      -9.899   8.301  18.512  1.00  0.00      LIG  
ATOM   6543 C11  LIG     1      -9.412   2.944  21.258  1.00  0.00      LIG  
ATOM   6544 C12  LIG     1     -12.188   4.488  19.223  1.00  0.00      LIG  
ATOM   6545 C13  LIG     1      -9.522   5.902  21.064  1.00  0.00      LIG  
ATOM   6546 C14  LIG     1      -9.751   6.948  16.426  1.00  0.00      LIG  
ATOM   6547 C15  LIG     1     -11.795   2.947  21.275  1.00  0.00      LIG  
ATOM   6548 C16  LIG     1      -9.686   2.665  18.861  1.00  0.00      LIG  
ATOM   6549 C17  LIG     1     -10.613   2.347  21.948  1.00  0.00      LIG  
ATOM   6550 C18  LIG     1      -9.205   9.545  18.012  1.00  0.00      LIG  
ATOM   6551 C19  LIG     1      -7.740   9.445  18.252  1.00  0.00      LIG  
ATOM   6552 C20  LIG     1      -6.895   8.523  16.124  1.00  0.00      LIG  
ATOM   6553 C21  LIG     1      -5.603   8.288  18.131  1.00  0.00      LIG  
ATOM   6554 C22  LIG     1     -13.140   2.550  21.849  1.00  0.00      LIG  
ATOM   6555 C23  LIG     1     -13.401   1.040  21.758  1.00  0.00      LIG  
ATOM   6556 C24  LIG     1     -14.366   3.306  21.373  1.00  0.00      LIG  
ATOM   6557 C25  LIG     1     -13.714   0.472  20.365  1.00  0.00      LIG  
ATOM   6558 C26  LIG     1     -13.824  -1.070  20.366  1.00  0.00      LIG  
ATOM   6559 C27  LIG     1     -12.500  -1.879  20.270  1.00  0.00      LIG  
ATOM   6560 C28  LIG     1     -11.987  -2.065  18.854  1.00  0.00      LIG  
ATOM   6561 C29  LIG     1     -12.697  -3.277  20.830  1.00  0.00      LIG  
ATOM   6562 C30  LIG     1     -15.650  -2.345  19.476  1.00  0.00      LIG  
ATOM   6563 C31  LIG     1     -16.554  -2.459  18.290  1.00  0.00      LIG  
ATOM   6564 H    LIG     1     -10.034   5.015  17.750  1.00  0.00      LIG  
ATOM   6565 H1   LIG     1      -7.506   6.228  17.166  1.00  0.00      LIG  
ATOM   6566 H2   LIG     1      -7.695   4.367  18.598  1.00  0.00      LIG  
ATOM   6567 H3   LIG     1      -7.361   4.511  20.320  1.00  0.00      LIG  
ATOM   6568 H4   LIG     1     -11.716   6.510  19.794  1.00  0.00      LIG  
ATOM   6569 H5   LIG     1      -7.398   7.013  20.070  1.00  0.00      LIG  
ATOM   6570 H6   LIG     1      -6.202   6.119  19.152  1.00  0.00      LIG  
ATOM   6571 H7   LIG     1      -9.805   8.287  19.597  1.00  0.00      LIG  
ATOM   6572 H8   LIG     1     -10.961   8.420  18.291  1.00  0.00      LIG  
ATOM   6573 H9   LIG     1      -8.889   3.596  21.957  1.00  0.00      LIG  
ATOM   6574 H10  LIG     1      -8.697   2.158  20.997  1.00  0.00      LIG  
ATOM   6575 H11  LIG     1     -12.235   3.911  18.295  1.00  0.00      LIG  
ATOM   6576 H12  LIG     1     -13.225   4.636  19.519  1.00  0.00      LIG  
ATOM   6577 H13  LIG     1      -9.334   6.961  20.912  1.00  0.00      LIG  
ATOM   6578 H14  LIG     1      -8.805   5.588  21.825  1.00  0.00      LIG  
ATOM   6579 H15  LIG     1     -10.519   5.817  21.501  1.00  0.00      LIG  
ATOM   6580 H16  LIG     1      -9.515   7.868  15.899  1.00  0.00      LIG  
ATOM   6581 H17  LIG     1     -10.812   6.791  16.257  1.00  0.00      LIG  
ATOM   6582 H18  LIG     1      -9.230   6.130  15.921  1.00  0.00      LIG  
ATOM   6583 H19  LIG     1     -10.104   3.005  17.912  1.00  0.00      LIG  
ATOM   6584 H20  LIG     1     -10.136   1.689  19.073  1.00  0.00      LIG  
ATOM   6585 H21  LIG     1      -8.618   2.483  18.717  1.00  0.00      LIG  
ATOM   6586 H22  LIG     1     -10.603   2.586  23.015  1.00  0.00      LIG  
ATOM   6587 H23  LIG     1     -10.602   1.260  21.833  1.00  0.00      LIG  
ATOM   6588 H24  LIG     1      -9.579  10.414  18.560  1.00  0.00      LIG  
ATOM   6589 H25  LIG     1      -9.380   9.711  16.949  1.00  0.00      LIG  
ATOM   6590 H26  LIG     1      -6.174   9.324  15.939  1.00  0.00      LIG  
ATOM   6591 H27  LIG     1      -7.821   8.838  15.642  1.00  0.00      LIG  
ATOM   6592 H28  LIG     1      -6.530   7.624  15.621  1.00  0.00      LIG  
ATOM   6593 H29  LIG     1      -5.058   7.412  17.770  1.00  0.00      LIG  
ATOM   6594 H30  LIG     1      -5.539   8.318  19.223  1.00  0.00      LIG  
ATOM   6595 H31  LIG     1      -5.068   9.170  17.765  1.00  0.00      LIG  
ATOM   6596 H32  LIG     1     -13.063   2.778  22.916  1.00  0.00      LIG  
ATOM   6597 H33  LIG     1     -13.303   6.394  18.221  1.00  0.00      LIG  
ATOM   6598 H34  LIG     1     -14.250   0.813  22.404  1.00  0.00      LIG  
ATOM   6599 H35  LIG     1     -12.563   0.504  22.202  1.00  0.00      LIG  
ATOM   6600 H36  LIG     1     -14.553   3.144  20.309  1.00  0.00      LIG  
ATOM   6601 H37  LIG     1     -15.251   2.974  21.922  1.00  0.00      LIG  
ATOM   6602 H38  LIG     1     -14.247   4.380  21.541  1.00  0.00      LIG  
ATOM   6603 H39  LIG     1     -14.677   0.887  20.055  1.00  0.00      LIG  
ATOM   6604 H40  LIG     1     -14.306  -1.325  21.314  1.00  0.00      LIG  
ATOM   6605 H41  LIG     1     -12.516   1.811  19.639  1.00  0.00      LIG  
ATOM   6606 H42  LIG     1     -11.063  -2.651  18.859  1.00  0.00      LIG  
ATOM   6607 H43  LIG     1     -11.742  -1.110  18.386  1.00  0.00      LIG  
ATOM   6608 H44  LIG     1     -12.716  -2.590  18.230  1.00  0.00      LIG  
ATOM   6609 H45  LIG     1     -13.073  -3.231  21.856  1.00  0.00      LIG  
ATOM   6610 H46  LIG     1     -13.399  -3.852  20.223  1.00  0.00      LIG  
ATOM   6611 H47  LIG     1     -11.748  -3.822  20.861  1.00  0.00      LIG  
ATOM   6612 H48  LIG     1     -10.678  -1.863  20.928  1.00  0.00      LIG  
ATOM   6613 H49  LIG     1     -16.786  -3.512  18.125  1.00  0.00      LIG  
ATOM   6614 H50  LIG     1     -16.069  -2.073  17.387  1.00  0.00      LIG  
ATOM   6615 H51  LIG     1     -17.470  -1.902  18.480  1.00  0.00      LIG  
TER
REMARK  Energy: 70.058
REMARK  SimpleFitness: 70.058
REMARK  FullFitness: -1566.9291
REMARK  InterFull: -24.5041
REMARK  IntraFull: 105.458
REMARK  solvFull: -1931.82
REMARK  surfFull: 283.937
REMARK  extraFull: 0.0
REMARK  deltaGcompsolvpol: -1931.82
REMARK  deltaGcompsolvnonpol: 283.937
REMARK  deltaGprotsolvpol: -1938.72
REMARK  deltaGprotsolvnonpol: 281.59
REMARK  deltaGligsolvpol: -11.2662
REMARK  deltaGligsolvnonpol: 16.0862
REMARK  deltaGvdw: -24.5041
REMARK  deltaGelec: 0.0
REMARK  deltaG: -6.496042
REMARK  Cluster: 6
REMARK  ClusterRank: 1
ATOM   6526 O    LIG     1     -12.386   6.408  17.896  1.00  0.00      LIG  
ATOM   6527 O1   LIG     1      -7.114  10.413  18.660  1.00  0.00      LIG  
ATOM   6528 O2   LIG     1     -12.780   0.908  19.387  1.00  0.00      LIG  
ATOM   6529 O3   LIG     1     -14.682  -1.406  19.253  1.00  0.00      LIG  
ATOM   6530 O4   LIG     1     -11.457  -1.293  21.041  1.00  0.00      LIG  
ATOM   6531 O5   LIG     1     -15.825  -2.956  20.520  1.00  0.00      LIG  
ATOM   6532 C    LIG     1      -9.362   5.076  19.773  1.00  0.00      LIG  
ATOM   6533 C1   LIG     1     -10.073   5.739  18.565  1.00  0.00      LIG  
ATOM   6534 C2   LIG     1      -9.370   6.990  17.913  1.00  0.00      LIG  
ATOM   6535 C3   LIG     1      -9.940   3.648  20.009  1.00  0.00      LIG  
ATOM   6536 C4   LIG     1      -7.804   6.939  17.942  1.00  0.00      LIG  
ATOM   6537 C5   LIG     1      -7.882   4.980  19.482  1.00  0.00      LIG  
ATOM   6538 C6   LIG     1     -11.580   5.856  18.930  1.00  0.00      LIG  
ATOM   6539 C7   LIG     1      -7.271   6.327  19.230  1.00  0.00      LIG  
ATOM   6540 C8   LIG     1     -11.412   3.704  20.234  1.00  0.00      LIG  
ATOM   6541 C9   LIG     1      -7.045   8.269  17.623  1.00  0.00      LIG  
ATOM   6542 C10  LIG     1      -9.899   8.301  18.512  1.00  0.00      LIG  
ATOM   6543 C11  LIG     1      -9.412   2.944  21.258  1.00  0.00      LIG  
ATOM   6544 C12  LIG     1     -12.188   4.488  19.223  1.00  0.00      LIG  
ATOM   6545 C13  LIG     1      -9.522   5.902  21.064  1.00  0.00      LIG  
ATOM   6546 C14  LIG     1      -9.751   6.948  16.426  1.00  0.00      LIG  
ATOM   6547 C15  LIG     1     -11.795   2.947  21.275  1.00  0.00      LIG  
ATOM   6548 C16  LIG     1      -9.686   2.665  18.861  1.00  0.00      LIG  
ATOM   6549 C17  LIG     1     -10.613   2.347  21.948  1.00  0.00      LIG  
ATOM   6550 C18  LIG     1      -9.205   9.545  18.012  1.00  0.00      LIG  
ATOM   6551 C19  LIG     1      -7.740   9.445  18.252  1.00  0.00      LIG  
ATOM   6552 C20  LIG     1      -6.895   8.523  16.124  1.00  0.00      LIG  
ATOM   6553 C21  LIG     1      -5.603   8.288  18.131  1.00  0.00      LIG  
ATOM   6554 C22  LIG     1     -13.140   2.550  21.849  1.00  0.00      LIG  
ATOM   6555 C23  LIG     1     -13.401   1.040  21.758  1.00  0.00      LIG  
ATOM   6556 C24  LIG     1     -14.366   3.306  21.373  1.00  0.00      LIG  
ATOM   6557 C25  LIG     1     -13.714   0.472  20.365  1.00  0.00      LIG  
ATOM   6558 C26  LIG     1     -13.824  -1.070  20.366  1.00  0.00      LIG  
ATOM   6559 C27  LIG     1     -12.500  -1.879  20.270  1.00  0.00      LIG  
ATOM   6560 C28  LIG     1     -11.987  -2.065  18.854  1.00  0.00      LIG  
ATOM   6561 C29  LIG     1     -12.697  -3.277  20.830  1.00  0.00      LIG  
ATOM   6562 C30  LIG     1     -15.650  -2.345  19.476  1.00  0.00      LIG  
ATOM   6563 C31  LIG     1     -16.554  -2.459  18.290  1.00  0.00      LIG  
ATOM   6564 H    LIG     1     -10.034   5.015  17.750  1.00  0.00      LIG  
ATOM   6565 H1   LIG     1      -7.506   6.228  17.166  1.00  0.00      LIG  
ATOM   6566 H2   LIG     1      -7.695   4.367  18.598  1.00  0.00      LIG  
ATOM   6567 H3   LIG     1      -7.361   4.511  20.320  1.00  0.00      LIG  
ATOM   6568 H4   LIG     1     -11.716   6.510  19.794  1.00  0.00      LIG  
ATOM   6569 H5   LIG     1      -7.398   7.013  20.070  1.00  0.00      LIG  
ATOM   6570 H6   LIG     1      -6.202   6.119  19.152  1.00  0.00      LIG  
ATOM   6571 H7   LIG     1      -9.805   8.287  19.597  1.00  0.00      LIG  
ATOM   6572 H8   LIG     1     -10.961   8.420  18.291  1.00  0.00      LIG  
ATOM   6573 H9   LIG     1      -8.889   3.596  21.957  1.00  0.00      LIG  
ATOM   6574 H10  LIG     1      -8.697   2.158  20.997  1.00  0.00      LIG  
ATOM   6575 H11  LIG     1     -12.235   3.911  18.295  1.00  0.00      LIG  
ATOM   6576 H12  LIG     1     -13.225   4.636  19.519  1.00  0.00      LIG  
ATOM   6577 H13  LIG     1      -9.334   6.961  20.912  1.00  0.00      LIG  
ATOM   6578 H14  LIG     1      -8.805   5.588  21.825  1.00  0.00      LIG  
ATOM   6579 H15  LIG     1     -10.519   5.817  21.501  1.00  0.00      LIG  
ATOM   6580 H16  LIG     1      -9.515   7.868  15.899  1.00  0.00      LIG  
ATOM   6581 H17  LIG     1     -10.812   6.791  16.257  1.00  0.00      LIG  
ATOM   6582 H18  LIG     1      -9.230   6.130  15.921  1.00  0.00      LIG  
ATOM   6583 H19  LIG     1     -10.104   3.005  17.912  1.00  0.00      LIG  
ATOM   6584 H20  LIG     1     -10.136   1.689  19.073  1.00  0.00      LIG  
ATOM   6585 H21  LIG     1      -8.618   2.483  18.717  1.00  0.00      LIG  
ATOM   6586 H22  LIG     1     -10.603   2.586  23.015  1.00  0.00      LIG  
ATOM   6587 H23  LIG     1     -10.602   1.260  21.833  1.00  0.00      LIG  
ATOM   6588 H24  LIG     1      -9.579  10.414  18.560  1.00  0.00      LIG  
ATOM   6589 H25  LIG     1      -9.380   9.711  16.949  1.00  0.00      LIG  
ATOM   6590 H26  LIG     1      -6.174   9.324  15.939  1.00  0.00      LIG  
ATOM   6591 H27  LIG     1      -7.821   8.838  15.642  1.00  0.00      LIG  
ATOM   6592 H28  LIG     1      -6.530   7.624  15.621  1.00  0.00      LIG  
ATOM   6593 H29  LIG     1      -5.058   7.412  17.770  1.00  0.00      LIG  
ATOM   6594 H30  LIG     1      -5.539   8.318  19.223  1.00  0.00      LIG  
ATOM   6595 H31  LIG     1      -5.068   9.170  17.765  1.00  0.00      LIG  
ATOM   6596 H32  LIG     1     -13.063   2.778  22.916  1.00  0.00      LIG  
ATOM   6597 H33  LIG     1     -13.303   6.394  18.221  1.00  0.00      LIG  
ATOM   6598 H34  LIG     1     -14.250   0.813  22.404  1.00  0.00      LIG  
ATOM   6599 H35  LIG     1     -12.563   0.504  22.202  1.00  0.00      LIG  
ATOM   6600 H36  LIG     1     -14.553   3.144  20.309  1.00  0.00      LIG  
ATOM   6601 H37  LIG     1     -15.251   2.974  21.922  1.00  0.00      LIG  
ATOM   6602 H38  LIG     1     -14.247   4.380  21.541  1.00  0.00      LIG  
ATOM   6603 H39  LIG     1     -14.677   0.887  20.055  1.00  0.00      LIG  
ATOM   6604 H40  LIG     1     -14.306  -1.325  21.314  1.00  0.00      LIG  
ATOM   6605 H41  LIG     1     -12.516   1.811  19.639  1.00  0.00      LIG  
ATOM   6606 H42  LIG     1     -11.063  -2.651  18.859  1.00  0.00      LIG  
ATOM   6607 H43  LIG     1     -11.742  -1.110  18.386  1.00  0.00      LIG  
ATOM   6608 H44  LIG     1     -12.716  -2.590  18.230  1.00  0.00      LIG  
ATOM   6609 H45  LIG     1     -13.073  -3.231  21.856  1.00  0.00      LIG  
ATOM   6610 H46  LIG     1     -13.399  -3.852  20.223  1.00  0.00      LIG  
ATOM   6611 H47  LIG     1     -11.748  -3.822  20.861  1.00  0.00      LIG  
ATOM   6612 H48  LIG     1     -10.678  -1.863  20.928  1.00  0.00      LIG  
ATOM   6613 H49  LIG     1     -16.786  -3.512  18.125  1.00  0.00      LIG  
ATOM   6614 H50  LIG     1     -16.069  -2.073  17.387  1.00  0.00      LIG  
ATOM   6615 H51  LIG     1     -17.470  -1.902  18.480  1.00  0.00      LIG  
TER
REMARK  Energy: 72.6293
REMARK  SimpleFitness: 72.6293
REMARK  FullFitness: -1561.2024
REMARK  InterFull: -26.6475
REMARK  IntraFull: 111.426
REMARK  solvFull: -1929.2
REMARK  surfFull: 283.219
REMARK  extraFull: 0.0
REMARK  deltaGcompsolvpol: -1929.2
REMARK  deltaGcompsolvnonpol: 283.219
REMARK  deltaGprotsolvpol: -1938.72
REMARK  deltaGprotsolvnonpol: 281.59
REMARK  deltaGligsolvpol: -11.7756
REMARK  deltaGligsolvnonpol: 16.0334
REMARK  deltaGvdw: -26.6475
REMARK  deltaGelec: 0.0
REMARK  deltaG: -6.570218
REMARK  Cluster: 6
REMARK  ClusterRank: 2
ATOM   6526 O    LIG     1     -12.618   6.603  17.787  1.00  0.00      LIG  
ATOM   6527 O1   LIG     1      -6.978  10.111  18.253  1.00  0.00      LIG  
ATOM   6528 O2   LIG     1     -13.704   1.316  18.921  1.00  0.00      LIG  
ATOM   6529 O3   LIG     1     -15.317  -1.136  18.727  1.00  0.00      LIG  
ATOM   6530 O4   LIG     1     -11.965  -0.736  19.606  1.00  0.00      LIG  
ATOM   6531 O5   LIG     1     -16.221  -2.910  19.891  1.00  0.00      LIG  
ATOM   6532 C    LIG     1      -9.611   4.984  19.451  1.00  0.00      LIG  
ATOM   6533 C1   LIG     1     -10.335   5.719  18.294  1.00  0.00      LIG  
ATOM   6534 C2   LIG     1      -9.568   6.913  17.610  1.00  0.00      LIG  
ATOM   6535 C3   LIG     1     -10.286   3.604  19.703  1.00  0.00      LIG  
ATOM   6536 C4   LIG     1      -8.013   6.729  17.542  1.00  0.00      LIG  
ATOM   6537 C5   LIG     1      -8.162   4.775  19.078  1.00  0.00      LIG  
ATOM   6538 C6   LIG     1     -11.800   5.959  18.757  1.00  0.00      LIG  
ATOM   6539 C7   LIG     1      -7.461   6.072  18.799  1.00  0.00      LIG  
ATOM   6540 C8   LIG     1     -11.739   3.753  19.989  1.00  0.00      LIG  
ATOM   6541 C9   LIG     1      -7.164   7.991  17.180  1.00  0.00      LIG  
ATOM   6542 C10  LIG     1      -9.943   8.257  18.251  1.00  0.00      LIG  
ATOM   6543 C11  LIG     1      -9.757   2.844  20.917  1.00  0.00      LIG  
ATOM   6544 C12  LIG     1     -12.507   4.642  19.064  1.00  0.00      LIG  
ATOM   6545 C13  LIG     1      -9.631   5.798  20.758  1.00  0.00      LIG  
ATOM   6546 C14  LIG     1     -10.044   6.921  16.149  1.00  0.00      LIG  
ATOM   6547 C15  LIG     1     -12.131   2.946  20.988  1.00  0.00      LIG  
ATOM   6548 C16  LIG     1     -10.166   2.617  18.539  1.00  0.00      LIG  
ATOM   6549 C17  LIG     1     -10.966   2.237  21.582  1.00  0.00      LIG  
ATOM   6550 C18  LIG     1      -9.171   9.442  17.724  1.00  0.00      LIG  
ATOM   6551 C19  LIG     1      -7.711   9.210  17.871  1.00  0.00      LIG  
ATOM   6552 C20  LIG     1      -7.097   8.256  15.677  1.00  0.00      LIG  
ATOM   6553 C21  LIG     1      -5.695   7.880  17.585  1.00  0.00      LIG  
ATOM   6554 C22  LIG     1     -13.472   2.597  21.589  1.00  0.00      LIG  
ATOM   6555 C23  LIG     1     -13.836   1.125  21.371  1.00  0.00      LIG  
ATOM   6556 C24  LIG     1     -14.655   3.487  21.265  1.00  0.00      LIG  
ATOM   6557 C25  LIG     1     -14.402   0.708  20.004  1.00  0.00      LIG  
ATOM   6558 C26  LIG     1     -14.455  -0.832  19.853  1.00  0.00      LIG  
ATOM   6559 C27  LIG     1     -13.093  -1.594  19.758  1.00  0.00      LIG  
ATOM   6560 C28  LIG     1     -13.008  -2.596  18.620  1.00  0.00      LIG  
ATOM   6561 C29  LIG     1     -12.876  -2.373  21.042  1.00  0.00      LIG  
ATOM   6562 C30  LIG     1     -16.167  -2.202  18.896  1.00  0.00      LIG  
ATOM   6563 C31  LIG     1     -17.006  -2.437  17.675  1.00  0.00      LIG  
ATOM   6564 H    LIG     1     -10.410   5.005  17.473  1.00  0.00      LIG  
ATOM   6565 H1   LIG     1      -7.823   6.000  16.750  1.00  0.00      LIG  
ATOM   6566 H2   LIG     1      -8.071   4.158  18.181  1.00  0.00      LIG  
ATOM   6567 H3   LIG     1      -7.635   4.260  19.885  1.00  0.00      LIG  
ATOM   6568 H4   LIG     1     -11.826   6.604  19.638  1.00  0.00      LIG  
ATOM   6569 H5   LIG     1      -7.491   6.762  19.645  1.00  0.00      LIG  
ATOM   6570 H6   LIG     1      -6.418   5.781  18.665  1.00  0.00      LIG  
ATOM   6571 H7   LIG     1      -9.791   8.219  19.327  1.00  0.00      LIG  
ATOM   6572 H8   LIG     1     -11.001   8.472  18.093  1.00  0.00      LIG  
ATOM   6573 H9   LIG     1      -9.237   3.462  21.648  1.00  0.00      LIG  
ATOM   6574 H10  LIG     1      -9.048   2.063  20.626  1.00  0.00      LIG  
ATOM   6575 H11  LIG     1     -12.677   4.099  18.130  1.00  0.00      LIG  
ATOM   6576 H12  LIG     1     -13.500   4.876  19.446  1.00  0.00      LIG  
ATOM   6577 H13  LIG     1      -9.383   6.845  20.607  1.00  0.00      LIG  
ATOM   6578 H14  LIG     1      -8.887   5.424  21.465  1.00  0.00      LIG  
ATOM   6579 H15  LIG     1     -10.601   5.769  21.259  1.00  0.00      LIG  
ATOM   6580 H16  LIG     1      -9.779   7.832  15.620  1.00  0.00      LIG  
ATOM   6581 H17  LIG     1     -11.122   6.840  16.047  1.00  0.00      LIG  
ATOM   6582 H18  LIG     1      -9.615   6.077  15.603  1.00  0.00      LIG  
ATOM   6583 H19  LIG     1     -10.596   3.004  17.613  1.00  0.00      LIG  
ATOM   6584 H20  LIG     1     -10.684   1.677  18.756  1.00  0.00      LIG  
ATOM   6585 H21  LIG     1      -9.124   2.351  18.347  1.00  0.00      LIG  
ATOM   6586 H22  LIG     1     -10.924   2.379  22.665  1.00  0.00      LIG  
ATOM   6587 H23  LIG     1     -11.005   1.166  21.369  1.00  0.00      LIG  
ATOM   6588 H24  LIG     1      -9.434  10.333  18.299  1.00  0.00      LIG  
ATOM   6589 H25  LIG     1      -9.392   9.633  16.674  1.00  0.00      LIG  
ATOM   6590 H26  LIG     1      -6.329   9.001  15.450  1.00  0.00      LIG  
ATOM   6591 H27  LIG     1      -8.024   8.649  15.261  1.00  0.00      LIG  
ATOM   6592 H28  LIG     1      -6.839   7.338  15.141  1.00  0.00      LIG  
ATOM   6593 H29  LIG     1      -5.256   6.963  17.182  1.00  0.00      LIG  
ATOM   6594 H30  LIG     1      -5.552   7.891  18.670  1.00  0.00      LIG  
ATOM   6595 H31  LIG     1      -5.112   8.717  17.188  1.00  0.00      LIG  
ATOM   6596 H32  LIG     1     -13.323   2.713  22.666  1.00  0.00      LIG  
ATOM   6597 H33  LIG     1     -13.509   6.670  18.172  1.00  0.00      LIG  
ATOM   6598 H34  LIG     1     -14.585   0.876  22.120  1.00  0.00      LIG  
ATOM   6599 H35  LIG     1     -12.983   0.494  21.619  1.00  0.00      LIG  
ATOM   6600 H36  LIG     1     -14.911   3.446  20.204  1.00  0.00      LIG  
ATOM   6601 H37  LIG     1     -15.533   3.170  21.835  1.00  0.00      LIG  
ATOM   6602 H38  LIG     1     -14.438   4.527  21.525  1.00  0.00      LIG  
ATOM   6603 H39  LIG     1     -15.425   1.089  19.935  1.00  0.00      LIG  
ATOM   6604 H40  LIG     1     -14.941  -1.174  20.769  1.00  0.00      LIG  
ATOM   6605 H41  LIG     1     -13.250   2.096  19.285  1.00  0.00      LIG  
ATOM   6606 H42  LIG     1     -12.014  -3.050  18.576  1.00  0.00      LIG  
ATOM   6607 H43  LIG     1     -13.174  -2.100  17.659  1.00  0.00      LIG  
ATOM   6608 H44  LIG     1     -13.740  -3.398  18.737  1.00  0.00      LIG  
ATOM   6609 H45  LIG     1     -12.841  -1.703  21.905  1.00  0.00      LIG  
ATOM   6610 H46  LIG     1     -13.680  -3.098  21.195  1.00  0.00      LIG  
ATOM   6611 H47  LIG     1     -11.923  -2.909  21.014  1.00  0.00      LIG  
ATOM   6612 H48  LIG     1     -11.182  -1.312  19.593  1.00  0.00      LIG  
ATOM   6613 H49  LIG     1     -17.085  -3.514  17.509  1.00  0.00      LIG  
ATOM   6614 H50  LIG     1     -16.540  -1.991  16.791  1.00  0.00      LIG  
ATOM   6615 H51  LIG     1     -18.004  -2.024  17.820  1.00  0.00      LIG  
TER
REMARK  Energy: 72.6293
REMARK  SimpleFitness: 72.6293
REMARK  FullFitness: -1561.2024
REMARK  InterFull: -26.6475
REMARK  IntraFull: 111.426
REMARK  solvFull: -1929.2
REMARK  surfFull: 283.219
REMARK  extraFull: 0.0
REMARK  deltaGcompsolvpol: -1929.2
REMARK  deltaGcompsolvnonpol: 283.219
REMARK  deltaGprotsolvpol: -1938.72
REMARK  deltaGprotsolvnonpol: 281.59
REMARK  deltaGligsolvpol: -11.7756
REMARK  deltaGligsolvnonpol: 16.0334
REMARK  deltaGvdw: -26.6475
REMARK  deltaGelec: 0.0
REMARK  deltaG: -6.570218
REMARK  Cluster: 6
REMARK  ClusterRank: 3
ATOM   6526 O    LIG     1     -12.618   6.603  17.787  1.00  0.00      LIG  
ATOM   6527 O1   LIG     1      -6.978  10.111  18.253  1.00  0.00      LIG  
ATOM   6528 O2   LIG     1     -13.704   1.316  18.921  1.00  0.00      LIG  
ATOM   6529 O3   LIG     1     -15.317  -1.136  18.727  1.00  0.00      LIG  
ATOM   6530 O4   LIG     1     -11.965  -0.736  19.606  1.00  0.00      LIG  
ATOM   6531 O5   LIG     1     -16.221  -2.910  19.891  1.00  0.00      LIG  
ATOM   6532 C    LIG     1      -9.611   4.984  19.451  1.00  0.00      LIG  
ATOM   6533 C1   LIG     1     -10.335   5.719  18.294  1.00  0.00      LIG  
ATOM   6534 C2   LIG     1      -9.568   6.913  17.610  1.00  0.00      LIG  
ATOM   6535 C3   LIG     1     -10.286   3.604  19.703  1.00  0.00      LIG  
ATOM   6536 C4   LIG     1      -8.013   6.729  17.542  1.00  0.00      LIG  
ATOM   6537 C5   LIG     1      -8.162   4.775  19.078  1.00  0.00      LIG  
ATOM   6538 C6   LIG     1     -11.800   5.959  18.757  1.00  0.00      LIG  
ATOM   6539 C7   LIG     1      -7.461   6.072  18.799  1.00  0.00      LIG  
ATOM   6540 C8   LIG     1     -11.739   3.753  19.989  1.00  0.00      LIG  
ATOM   6541 C9   LIG     1      -7.164   7.991  17.180  1.00  0.00      LIG  
ATOM   6542 C10  LIG     1      -9.943   8.257  18.251  1.00  0.00      LIG  
ATOM   6543 C11  LIG     1      -9.757   2.844  20.917  1.00  0.00      LIG  
ATOM   6544 C12  LIG     1     -12.507   4.642  19.064  1.00  0.00      LIG  
ATOM   6545 C13  LIG     1      -9.631   5.798  20.758  1.00  0.00      LIG  
ATOM   6546 C14  LIG     1     -10.044   6.921  16.149  1.00  0.00      LIG  
ATOM   6547 C15  LIG     1     -12.131   2.946  20.988  1.00  0.00      LIG  
ATOM   6548 C16  LIG     1     -10.166   2.617  18.539  1.00  0.00      LIG  
ATOM   6549 C17  LIG     1     -10.966   2.237  21.582  1.00  0.00      LIG  
ATOM   6550 C18  LIG     1      -9.171   9.442  17.724  1.00  0.00      LIG  
ATOM   6551 C19  LIG     1      -7.711   9.210  17.871  1.00  0.00      LIG  
ATOM   6552 C20  LIG     1      -7.097   8.256  15.677  1.00  0.00      LIG  
ATOM   6553 C21  LIG     1      -5.695   7.880  17.585  1.00  0.00      LIG  
ATOM   6554 C22  LIG     1     -13.472   2.597  21.589  1.00  0.00      LIG  
ATOM   6555 C23  LIG     1     -13.836   1.125  21.371  1.00  0.00      LIG  
ATOM   6556 C24  LIG     1     -14.655   3.487  21.265  1.00  0.00      LIG  
ATOM   6557 C25  LIG     1     -14.402   0.708  20.004  1.00  0.00      LIG  
ATOM   6558 C26  LIG     1     -14.455  -0.832  19.853  1.00  0.00      LIG  
ATOM   6559 C27  LIG     1     -13.093  -1.594  19.758  1.00  0.00      LIG  
ATOM   6560 C28  LIG     1     -13.008  -2.596  18.620  1.00  0.00      LIG  
ATOM   6561 C29  LIG     1     -12.876  -2.373  21.042  1.00  0.00      LIG  
ATOM   6562 C30  LIG     1     -16.167  -2.202  18.896  1.00  0.00      LIG  
ATOM   6563 C31  LIG     1     -17.006  -2.437  17.675  1.00  0.00      LIG  
ATOM   6564 H    LIG     1     -10.410   5.005  17.473  1.00  0.00      LIG  
ATOM   6565 H1   LIG     1      -7.823   6.000  16.750  1.00  0.00      LIG  
ATOM   6566 H2   LIG     1      -8.071   4.158  18.181  1.00  0.00      LIG  
ATOM   6567 H3   LIG     1      -7.635   4.260  19.885  1.00  0.00      LIG  
ATOM   6568 H4   LIG     1     -11.826   6.604  19.638  1.00  0.00      LIG  
ATOM   6569 H5   LIG     1      -7.491   6.762  19.645  1.00  0.00      LIG  
ATOM   6570 H6   LIG     1      -6.418   5.781  18.665  1.00  0.00      LIG  
ATOM   6571 H7   LIG     1      -9.791   8.219  19.327  1.00  0.00      LIG  
ATOM   6572 H8   LIG     1     -11.001   8.472  18.093  1.00  0.00      LIG  
ATOM   6573 H9   LIG     1      -9.237   3.462  21.648  1.00  0.00      LIG  
ATOM   6574 H10  LIG     1      -9.048   2.063  20.626  1.00  0.00      LIG  
ATOM   6575 H11  LIG     1     -12.677   4.099  18.130  1.00  0.00      LIG  
ATOM   6576 H12  LIG     1     -13.500   4.876  19.446  1.00  0.00      LIG  
ATOM   6577 H13  LIG     1      -9.383   6.845  20.607  1.00  0.00      LIG  
ATOM   6578 H14  LIG     1      -8.887   5.424  21.465  1.00  0.00      LIG  
ATOM   6579 H15  LIG     1     -10.601   5.769  21.259  1.00  0.00      LIG  
ATOM   6580 H16  LIG     1      -9.779   7.832  15.620  1.00  0.00      LIG  
ATOM   6581 H17  LIG     1     -11.122   6.840  16.047  1.00  0.00      LIG  
ATOM   6582 H18  LIG     1      -9.615   6.077  15.603  1.00  0.00      LIG  
ATOM   6583 H19  LIG     1     -10.596   3.004  17.613  1.00  0.00      LIG  
ATOM   6584 H20  LIG     1     -10.684   1.677  18.756  1.00  0.00      LIG  
ATOM   6585 H21  LIG     1      -9.124   2.351  18.347  1.00  0.00      LIG  
ATOM   6586 H22  LIG     1     -10.924   2.379  22.665  1.00  0.00      LIG  
ATOM   6587 H23  LIG     1     -11.005   1.166  21.369  1.00  0.00      LIG  
ATOM   6588 H24  LIG     1      -9.434  10.333  18.299  1.00  0.00      LIG  
ATOM   6589 H25  LIG     1      -9.392   9.633  16.674  1.00  0.00      LIG  
ATOM   6590 H26  LIG     1      -6.329   9.001  15.450  1.00  0.00      LIG  
ATOM   6591 H27  LIG     1      -8.024   8.649  15.261  1.00  0.00      LIG  
ATOM   6592 H28  LIG     1      -6.839   7.338  15.141  1.00  0.00      LIG  
ATOM   6593 H29  LIG     1      -5.256   6.963  17.182  1.00  0.00      LIG  
ATOM   6594 H30  LIG     1      -5.552   7.891  18.670  1.00  0.00      LIG  
ATOM   6595 H31  LIG     1      -5.112   8.717  17.188  1.00  0.00      LIG  
ATOM   6596 H32  LIG     1     -13.323   2.713  22.666  1.00  0.00      LIG  
ATOM   6597 H33  LIG     1     -13.509   6.670  18.172  1.00  0.00      LIG  
ATOM   6598 H34  LIG     1     -14.585   0.876  22.120  1.00  0.00      LIG  
ATOM   6599 H35  LIG     1     -12.983   0.494  21.619  1.00  0.00      LIG  
ATOM   6600 H36  LIG     1     -14.911   3.446  20.204  1.00  0.00      LIG  
ATOM   6601 H37  LIG     1     -15.533   3.170  21.835  1.00  0.00      LIG  
ATOM   6602 H38  LIG     1     -14.438   4.527  21.525  1.00  0.00      LIG  
ATOM   6603 H39  LIG     1     -15.425   1.089  19.935  1.00  0.00      LIG  
ATOM   6604 H40  LIG     1     -14.941  -1.174  20.769  1.00  0.00      LIG  
ATOM   6605 H41  LIG     1     -13.250   2.096  19.285  1.00  0.00      LIG  
ATOM   6606 H42  LIG     1     -12.014  -3.050  18.576  1.00  0.00      LIG  
ATOM   6607 H43  LIG     1     -13.174  -2.100  17.659  1.00  0.00      LIG  
ATOM   6608 H44  LIG     1     -13.740  -3.398  18.737  1.00  0.00      LIG  
ATOM   6609 H45  LIG     1     -12.841  -1.703  21.905  1.00  0.00      LIG  
ATOM   6610 H46  LIG     1     -13.680  -3.098  21.195  1.00  0.00      LIG  
ATOM   6611 H47  LIG     1     -11.923  -2.909  21.014  1.00  0.00      LIG  
ATOM   6612 H48  LIG     1     -11.182  -1.312  19.593  1.00  0.00      LIG  
ATOM   6613 H49  LIG     1     -17.085  -3.514  17.509  1.00  0.00      LIG  
ATOM   6614 H50  LIG     1     -16.540  -1.991  16.791  1.00  0.00      LIG  
ATOM   6615 H51  LIG     1     -18.004  -2.024  17.820  1.00  0.00      LIG  
TER
REMARK  Energy: 72.6293
REMARK  SimpleFitness: 72.6293
REMARK  FullFitness: -1561.2024
REMARK  InterFull: -26.6475
REMARK  IntraFull: 111.426
REMARK  solvFull: -1929.2
REMARK  surfFull: 283.219
REMARK  extraFull: 0.0
REMARK  deltaGcompsolvpol: -1929.2
REMARK  deltaGcompsolvnonpol: 283.219
REMARK  deltaGprotsolvpol: -1938.72
REMARK  deltaGprotsolvnonpol: 281.59
REMARK  deltaGligsolvpol: -11.7756
REMARK  deltaGligsolvnonpol: 16.0334
REMARK  deltaGvdw: -26.6475
REMARK  deltaGelec: 0.0
REMARK  deltaG: -6.570218
REMARK  Cluster: 6
REMARK  ClusterRank: 4
ATOM   6526 O    LIG     1     -12.618   6.603  17.787  1.00  0.00      LIG  
ATOM   6527 O1   LIG     1      -6.978  10.111  18.253  1.00  0.00      LIG  
ATOM   6528 O2   LIG     1     -13.704   1.316  18.921  1.00  0.00      LIG  
ATOM   6529 O3   LIG     1     -15.317  -1.136  18.727  1.00  0.00      LIG  
ATOM   6530 O4   LIG     1     -11.965  -0.736  19.606  1.00  0.00      LIG  
ATOM   6531 O5   LIG     1     -16.221  -2.910  19.891  1.00  0.00      LIG  
ATOM   6532 C    LIG     1      -9.611   4.984  19.451  1.00  0.00      LIG  
ATOM   6533 C1   LIG     1     -10.335   5.719  18.294  1.00  0.00      LIG  
ATOM   6534 C2   LIG     1      -9.568   6.913  17.610  1.00  0.00      LIG  
ATOM   6535 C3   LIG     1     -10.286   3.604  19.703  1.00  0.00      LIG  
ATOM   6536 C4   LIG     1      -8.013   6.729  17.542  1.00  0.00      LIG  
ATOM   6537 C5   LIG     1      -8.162   4.775  19.078  1.00  0.00      LIG  
ATOM   6538 C6   LIG     1     -11.800   5.959  18.757  1.00  0.00      LIG  
ATOM   6539 C7   LIG     1      -7.461   6.072  18.799  1.00  0.00      LIG  
ATOM   6540 C8   LIG     1     -11.739   3.753  19.989  1.00  0.00      LIG  
ATOM   6541 C9   LIG     1      -7.164   7.991  17.180  1.00  0.00      LIG  
ATOM   6542 C10  LIG     1      -9.943   8.257  18.251  1.00  0.00      LIG  
ATOM   6543 C11  LIG     1      -9.757   2.844  20.917  1.00  0.00      LIG  
ATOM   6544 C12  LIG     1     -12.507   4.642  19.064  1.00  0.00      LIG  
ATOM   6545 C13  LIG     1      -9.631   5.798  20.758  1.00  0.00      LIG  
ATOM   6546 C14  LIG     1     -10.044   6.921  16.149  1.00  0.00      LIG  
ATOM   6547 C15  LIG     1     -12.131   2.946  20.988  1.00  0.00      LIG  
ATOM   6548 C16  LIG     1     -10.166   2.617  18.539  1.00  0.00      LIG  
ATOM   6549 C17  LIG     1     -10.966   2.237  21.582  1.00  0.00      LIG  
ATOM   6550 C18  LIG     1      -9.171   9.442  17.724  1.00  0.00      LIG  
ATOM   6551 C19  LIG     1      -7.711   9.210  17.871  1.00  0.00      LIG  
ATOM   6552 C20  LIG     1      -7.097   8.256  15.677  1.00  0.00      LIG  
ATOM   6553 C21  LIG     1      -5.695   7.880  17.585  1.00  0.00      LIG  
ATOM   6554 C22  LIG     1     -13.472   2.597  21.589  1.00  0.00      LIG  
ATOM   6555 C23  LIG     1     -13.836   1.125  21.371  1.00  0.00      LIG  
ATOM   6556 C24  LIG     1     -14.655   3.487  21.265  1.00  0.00      LIG  
ATOM   6557 C25  LIG     1     -14.402   0.708  20.004  1.00  0.00      LIG  
ATOM   6558 C26  LIG     1     -14.455  -0.832  19.853  1.00  0.00      LIG  
ATOM   6559 C27  LIG     1     -13.093  -1.594  19.758  1.00  0.00      LIG  
ATOM   6560 C28  LIG     1     -13.008  -2.596  18.620  1.00  0.00      LIG  
ATOM   6561 C29  LIG     1     -12.876  -2.373  21.042  1.00  0.00      LIG  
ATOM   6562 C30  LIG     1     -16.167  -2.202  18.896  1.00  0.00      LIG  
ATOM   6563 C31  LIG     1     -17.006  -2.437  17.675  1.00  0.00      LIG  
ATOM   6564 H    LIG     1     -10.410   5.005  17.473  1.00  0.00      LIG  
ATOM   6565 H1   LIG     1      -7.823   6.000  16.750  1.00  0.00      LIG  
ATOM   6566 H2   LIG     1      -8.071   4.158  18.181  1.00  0.00      LIG  
ATOM   6567 H3   LIG     1      -7.635   4.260  19.885  1.00  0.00      LIG  
ATOM   6568 H4   LIG     1     -11.826   6.604  19.638  1.00  0.00      LIG  
ATOM   6569 H5   LIG     1      -7.491   6.762  19.645  1.00  0.00      LIG  
ATOM   6570 H6   LIG     1      -6.418   5.781  18.665  1.00  0.00      LIG  
ATOM   6571 H7   LIG     1      -9.791   8.219  19.327  1.00  0.00      LIG  
ATOM   6572 H8   LIG     1     -11.001   8.472  18.093  1.00  0.00      LIG  
ATOM   6573 H9   LIG     1      -9.237   3.462  21.648  1.00  0.00      LIG  
ATOM   6574 H10  LIG     1      -9.048   2.063  20.626  1.00  0.00      LIG  
ATOM   6575 H11  LIG     1     -12.677   4.099  18.130  1.00  0.00      LIG  
ATOM   6576 H12  LIG     1     -13.500   4.876  19.446  1.00  0.00      LIG  
ATOM   6577 H13  LIG     1      -9.383   6.845  20.607  1.00  0.00      LIG  
ATOM   6578 H14  LIG     1      -8.887   5.424  21.465  1.00  0.00      LIG  
ATOM   6579 H15  LIG     1     -10.601   5.769  21.259  1.00  0.00      LIG  
ATOM   6580 H16  LIG     1      -9.779   7.832  15.620  1.00  0.00      LIG  
ATOM   6581 H17  LIG     1     -11.122   6.840  16.047  1.00  0.00      LIG  
ATOM   6582 H18  LIG     1      -9.615   6.077  15.603  1.00  0.00      LIG  
ATOM   6583 H19  LIG     1     -10.596   3.004  17.613  1.00  0.00      LIG  
ATOM   6584 H20  LIG     1     -10.684   1.677  18.756  1.00  0.00      LIG  
ATOM   6585 H21  LIG     1      -9.124   2.351  18.347  1.00  0.00      LIG  
ATOM   6586 H22  LIG     1     -10.924   2.379  22.665  1.00  0.00      LIG  
ATOM   6587 H23  LIG     1     -11.005   1.166  21.369  1.00  0.00      LIG  
ATOM   6588 H24  LIG     1      -9.434  10.333  18.299  1.00  0.00      LIG  
ATOM   6589 H25  LIG     1      -9.392   9.633  16.674  1.00  0.00      LIG  
ATOM   6590 H26  LIG     1      -6.329   9.001  15.450  1.00  0.00      LIG  
ATOM   6591 H27  LIG     1      -8.024   8.649  15.261  1.00  0.00      LIG  
ATOM   6592 H28  LIG     1      -6.839   7.338  15.141  1.00  0.00      LIG
[truncated: 1,540,721 more chars]
