# Supplementary material for: Exploring the mechanism of Alisma orientale for the treatment of pregnancy induced hypertension and potential hepato-nephrotoxicity by using network pharmacology, network toxicology, molecular docking and molecular dynamics simulation
Source: Front Pharmacol. 2022 Nov 15;13:1027112. doi: 10.3389/fphar.2022.1027112 (PMC9705790; doi:10.3389/fphar.2022.1027112)
Supplement: Supplementary file 2 [file DataSheet3.zip › AKT1/AKTE24/eadock3.err]

sib.fastconf.EADock3: running @ selenium/127.0.1.1 development version. /home/swissdock/swissdock/tmp//cache/eadock3/eadock3.jar MD5: 6b55cadf59de6f950f604b9d6d6562d2
sib.fastconf.EADock3: 5000 binding modes will be generated
sib.fastconf.EADock3: the 5000 with the most favorable SimpleFitness will be evaluated with FACTS.
sib.fastconf.EADock3: 250 binding modes will be retained
sib.fastconf.EADock3: minimize with 100 steps of SD then 250 steps of ABNR
sib.fastconf.EADock3: side chains closer than 0.0 A to any atom of the ligand will be optimized.
sib.fastconf.EADock3: Clustering radius is 2.0
sib.fastconf.EADock3: Maximum cluster size is 8
sib.fastconf.EADock3: clusters will have the exact size.
sib.fastconf.EADock3: Output file is clusters.zip
sib.fastconf.EADock3: Ligand selection is SEGID LIG
sib.fastconf.EADock3: temporary files will be kept.
sib.fastconf.EADock3: Translations allowed.
sib.fastconf.EADock3: solvation model is FACTS
sib.fastconf.EADock3: Centering rotations on the whole ligand.
sib.fastconf.EADock3: System  : 6615 atoms
sib.fastconf.EADock3: Ligand  : 90 atoms
sib.fastconf.EADock3: Receptor: 6525 atoms
sib.fastconf.EADock3:   Fixed part   : 6525 atoms
sib.fastconf.EADock3:   Flexible part: 0 atoms
sib.fastconf.EADock3: Blind docking
sib.fastconf.biodatastructures.molecules.FlexibleMoleculeBuilder: No RotateBond directive found.
sib.fastconf.biodatastructures.molecules.FlexibleMoleculeBuilder: Multiple keyword found in RotateBond directive.
sib.fastconf.biodatastructures.molecules.FlexibleMoleculeBuilder: Identify bonds.
sib.fastconf.biodatastructures.molecules.FlexibleMolecule: Total of 93 bonds found.
sib.fastconf.biodatastructures.molecules.FlexibleMolecule: Restricting dihedral rotations based on the number of atom on each side.
sib.fastconf.biodatastructures.molecules.FlexibleMolecule: 19 rotatable dihedral angles found.
sib.fastconf.biodatastructures.molecules.FlexibleMolecule: no user specified bond list.
sib.fastconf.biodatastructures.molecules.FlexibleMolecule: Filtering out dihedrals defined with an hydrogen.
sib.fastconf.biodatastructures.molecules.FlexibleMolecule: accepting bond 6557_6558_6529_6562
sib.fastconf.biodatastructures.molecules.FlexibleMolecule: accepting bond 6558_6529_6562_6531
sib.fastconf.biodatastructures.molecules.FlexibleMolecule: accepting bond 6540_6547_6554_6555
sib.fastconf.biodatastructures.molecules.FlexibleMolecule: accepting bond 6547_6554_6555_6557
sib.fastconf.biodatastructures.molecules.FlexibleMolecule: accepting bond 6554_6555_6557_6528
sib.fastconf.biodatastructures.molecules.FlexibleMolecule: accepting bond 6528_6557_6558_6529
sib.fastconf.biodatastructures.molecules.FlexibleMolecule: accepting bond 6529_6558_6559_6530
sib.fastconf.biodatastructures.molecules.FlexibleMolecule: found # 58 core atoms : [ 6526 6527 6532 6533 6534 6535 6536 6537 6538 6539 6540 6541 6542 6543 6544 6545 6546 6547 6548 6549 6550 6551 6552 6553 6554 6564 6565 6566 6567 6568 6569 6570 6571 6572 6573 6574 6575 6576 6577 6578 6579 6580 6581 6582 6583 6584 6585 6586 6587 6588 6589 6590 6591 6592 6593 6594 6595 6597 ]
sib.fastconf.biodatastructures.molecules.FlexibleMolecule: found rotatable bond # 0 between 6558 6529
sib.fastconf.biodatastructures.molecules.FlexibleMolecule: Group FIX (82): [ 6526 6538 6597 6533 6544 6568 6532 6534 6564 6540 6575 6576 6535 6537 6545 6536 6542 6546 6547 6543 6548 6539 6566 6567 6577 6578 6579 6541 6565 6550 6571 6572 6580 6581 6582 6549 6554 6573 6574 6583 6584 6585 6569 6570 6551 6552 6553 6588 6589 6586 6587 6555 6556 6596 6527 6590 6591 6592 6593 6594 6595 6557 6598 6599 6600 6601 6602 6528 6603 6605 6559 6604 6530 6560 6561 6612 6606 6607 6608 6609 6610 6611 ] 
sib.fastconf.biodatastructures.molecules.FlexibleMolecule: Group ROTATABLE (6): [ 6562 6531 6563 6613 6614 6615 ] 
sib.fastconf.biodatastructures.molecules.FlexibleMolecule: Group ROTATABLE (Validation) (1): [ 6562 ] 
sib.fastconf.biodatastructures.molecules.FlexibleMolecule: Group ROTATABLE (Non Validation) (5): [ 6531 6563 6613 6614 6615 ] 
sib.fastconf.biodatastructures.molecules.FlexibleMolecule: found rotatable bond # 1 between 6529 6562
sib.fastconf.biodatastructures.molecules.FlexibleMolecule: Group FIX (83): [ 6526 6538 6597 6533 6544 6568 6532 6534 6564 6540 6575 6576 6535 6537 6545 6536 6542 6546 6547 6543 6548 6539 6566 6567 6577 6578 6579 6541 6565 6550 6571 6572 6580 6581 6582 6549 6554 6573 6574 6583 6584 6585 6569 6570 6551 6552 6553 6588 6589 6586 6587 6555 6556 6596 6527 6590 6591 6592 6593 6594 6595 6557 6598 6599 6600 6601 6602 6528 6558 6603 6605 6559 6604 6530 6560 6561 6612 6606 6607 6608 6609 6610 6611 ] 
sib.fastconf.biodatastructures.molecules.FlexibleMolecule: Group ROTATABLE (5): [ 6531 6563 6613 6614 6615 ] 
sib.fastconf.biodatastructures.molecules.FlexibleMolecule: Group ROTATABLE (Validation) (2): [ 6531 6563 ] 
sib.fastconf.biodatastructures.molecules.FlexibleMolecule: Group ROTATABLE (Non Validation) (0): [ ] 
sib.fastconf.biodatastructures.molecules.FlexibleMolecule: found rotatable bond # 2 between 6547 6554
sib.fastconf.biodatastructures.molecules.FlexibleMolecule: Group FIX (56): [ 6526 6538 6597 6533 6544 6568 6532 6534 6564 6540 6575 6576 6535 6537 6545 6536 6542 6546 6543 6548 6539 6566 6567 6577 6578 6579 6541 6565 6550 6571 6572 6580 6581 6582 6549 6573 6574 6583 6584 6585 6569 6570 6551 6552 6553 6588 6589 6586 6587 6527 6590 6591 6592 6593 6594 6595 ] 
sib.fastconf.biodatastructures.molecules.FlexibleMolecule: Group ROTATABLE (32): [ 6528 6557 6605 6529 6558 6562 6530 6559 6612 6531 6555 6556 6596 6598 6599 6600 6601 6602 6603 6604 6560 6561 6606 6607 6608 6609 6610 6611 6563 6613 6614 6615 ] 
sib.fastconf.biodatastructures.molecules.FlexibleMolecule: Group ROTATABLE (Validation) (2): [ 6555 6556 ] 
sib.fastconf.biodatastructures.molecules.FlexibleMolecule: Group ROTATABLE (Non Validation) (26): [ 6528 6557 6605 6529 6558 6562 6530 6559 6612 6531 6598 6599 6603 6604 6560 6561 6606 6607 6608 6609 6610 6611 6563 6613 6614 6615 ] 
sib.fastconf.biodatastructures.molecules.FlexibleMolecule: found rotatable bond # 3 between 6554 6555
sib.fastconf.biodatastructures.molecules.FlexibleMolecule: Group FIX (62): [ 6526 6538 6597 6533 6544 6568 6532 6534 6564 6540 6575 6576 6535 6537 6545 6536 6542 6546 6547 6543 6548 6539 6566 6567 6577 6578 6579 6541 6565 6550 6571 6572 6580 6581 6582 6549 6573 6574 6583 6584 6585 6569 6570 6551 6552 6553 6588 6589 6586 6587 6556 6596 6527 6590 6591 6592 6593 6594 6595 6600 6601 6602 ] 
sib.fastconf.biodatastructures.molecules.FlexibleMolecule: Group ROTATABLE (26): [ 6528 6557 6605 6529 6558 6562 6530 6559 6612 6531 6598 6599 6603 6604 6560 6561 6606 6607 6608 6609 6610 6611 6563 6613 6614 6615 ] 
sib.fastconf.biodatastructures.molecules.FlexibleMolecule: Group ROTATABLE (Validation) (1): [ 6557 ] 
sib.fastconf.biodatastructures.molecules.FlexibleMolecule: Group ROTATABLE (Non Validation) (23): [ 6528 6605 6529 6558 6562 6530 6559 6612 6531 6603 6604 6560 6561 6606 6607 6608 6609 6610 6611 6563 6613 6614 6615 ] 
sib.fastconf.biodatastructures.molecules.FlexibleMolecule: found rotatable bond # 4 between 6555 6557
sib.fastconf.biodatastructures.molecules.FlexibleMolecule: Group FIX (65): [ 6526 6538 6597 6533 6544 6568 6532 6534 6564 6540 6575 6576 6535 6537 6545 6536 6542 6546 6547 6543 6548 6539 6566 6567 6577 6578 6579 6541 6565 6550 6571 6572 6580 6581 6582 6549 6554 6573 6574 6583 6584 6585 6569 6570 6551 6552 6553 6588 6589 6586 6587 6556 6596 6527 6590 6591 6592 6593 6594 6595 6598 6599 6600 6601 6602 ] 
sib.fastconf.biodatastructures.molecules.FlexibleMolecule: Group ROTATABLE (23): [ 6528 6605 6529 6558 6562 6530 6559 6612 6531 6603 6604 6560 6561 6606 6607 6608 6609 6610 6611 6563 6613 6614 6615 ] 
sib.fastconf.biodatastructures.molecules.FlexibleMolecule: Group ROTATABLE (Validation) (2): [ 6528 6558 ] 
sib.fastconf.biodatastructures.molecules.FlexibleMolecule: Group ROTATABLE (Non Validation) (19): [ 6529 6562 6530 6559 6612 6531 6604 6560 6561 6606 6607 6608 6609 6610 6611 6563 6613 6614 6615 ] 
sib.fastconf.biodatastructures.molecules.FlexibleMolecule: found rotatable bond # 5 between 6557 6558
sib.fastconf.biodatastructures.molecules.FlexibleMolecule: Group FIX (69): [ 6526 6538 6597 6533 6544 6568 6532 6534 6564 6540 6575 6576 6535 6537 6545 6536 6542 6546 6547 6543 6548 6539 6566 6567 6577 6578 6579 6541 6565 6550 6571 6572 6580 6581 6582 6549 6554 6573 6574 6583 6584 6585 6569 6570 6551 6552 6553 6588 6589 6586 6587 6555 6556 6596 6527 6590 6591 6592 6593 6594 6595 6598 6599 6600 6601 6602 6528 6603 6605 ] 
sib.fastconf.biodatastructures.molecules.FlexibleMolecule: Group ROTATABLE (19): [ 6529 6562 6530 6559 6612 6531 6604 6560 6561 6606 6607 6608 6609 6610 6611 6563 6613 6614 6615 ] 
sib.fastconf.biodatastructures.molecules.FlexibleMolecule: Group ROTATABLE (Validation) (2): [ 6529 6559 ] 
sib.fastconf.biodatastructures.molecules.FlexibleMolecule: Group ROTATABLE (Non Validation) (16): [ 6562 6530 6612 6531 6560 6561 6606 6607 6608 6609 6610 6611 6563 6613 6614 6615 ] 
sib.fastconf.biodatastructures.molecules.FlexibleMolecule: found rotatable bond # 6 between 6558 6559
sib.fastconf.biodatastructures.molecules.FlexibleMolecule: Group FIX (78): [ 6526 6538 6597 6533 6544 6568 6532 6534 6564 6540 6575 6576 6535 6537 6545 6536 6542 6546 6547 6543 6548 6539 6566 6567 6577 6578 6579 6541 6565 6550 6571 6572 6580 6581 6582 6549 6554 6573 6574 6583 6584 6585 6569 6570 6551 6552 6553 6588 6589 6586 6587 6555 6556 6596 6527 6590 6591 6592 6593 6594 6595 6557 6598 6599 6600 6601 6602 6528 6603 6605 6529 6604 6562 6531 6563 6613 6614 6615 ] 
sib.fastconf.biodatastructures.molecules.FlexibleMolecule: Group ROTATABLE (10): [ 6530 6612 6560 6561 6606 6607 6608 6609 6610 6611 ] 
sib.fastconf.biodatastructures.molecules.FlexibleMolecule: Group ROTATABLE (Validation) (3): [ 6530 6560 6561 ] 
sib.fastconf.biodatastructures.molecules.FlexibleMolecule: Group ROTATABLE (Non Validation) (0): [ ] 
sib.fastconf.biodatastructures.molecules.FlexibleMolecule: Bond 6558 6529 has no parent, best bet is 6557 6558
sib.fastconf.biodatastructures.molecules.FlexibleMolecule: Bond 6547 6554 has no putative parent, best bet is root node
sib.fastconf.biodatastructures.molecules.FlexibleMoleculeRotatable bond tree initialized 8 elements
sib.fastconf.biodatastructures.molecules.FlexibleMolecule: Detecting chiral carbons
sib.fastconf.biodatastructures.molecules.FlexibleMolecule: Atom 6532 C    [ 6.165 -2.106 1.148 ] is chiral
sib.fastconf.biodatastructures.molecules.FlexibleMolecule: Atom 6535 C3   [ 6.837 -1.361 2.345 ] is chiral
sib.fastconf.biodatastructures.molecules.FlexibleMolecule: Atom 6538 C6   [ 5.737 0.104 0.014 ] is chiral
sib.fastconf.biodatastructures.molecules.FlexibleMolecule: Atom 6554 C22  [ 9.6 1.112 1.451 ] is chiral
sib.fastconf.biodatastructures.molecules.FlexibleMolecule: Atom 6557 C25  [ 10.347 1.71 -0.955 ] is chiral
sib.fastconf.biodatastructures.molecules.FlexibleMolecule: Atom 6558 C26  [ 11.461 2.752 -0.739 ] is chiral
sib.fastconf.FastconfBuilder: Initialize non bonded list.
sib.fastconf.biodatastructures.scoring.moleculargrids.grids.InsideMolecularGrid: Calculating inside grid [393][406][479]
sib.fastconf.biodatastructures.scoring.moleculargrids.grids.InsideMolecularGrid: Inside grid calculated in 910 ms
sib.fastconf.biodatastructures.scoring.moleculargrids.grids.InsideMolecularGrid: Smoothing inside grid.
sib.fastconf.biodatastructures.scoring.moleculargrids.grids.InsideMolecularGrid: Inside grid smoothed in 890 ms
sib.fastconf.biodatastructures.scoring.EvaluatorBuilder: generation of the electrostatic grid took 0 ms.
sib.fastconf.FastconfBuilder: Initial energy: 231.86069
sib.fastconf.EADock3: EADock3 starting
sib.fastconf.EADock3: Box volume 417439.78 ?
sib.fastconf.EADock3: Xmin: -61.672 Xmax: 6.819 Xsize: 68.491
sib.fastconf.EADock3: Ymin: -35.212 Ymax: 35.938 Ysize: 71.150
sib.fastconf.EADock3: Zmin: -27.667 Zmax: 57.993 Zsize: 85.661
sib.fastconf.EADock3: Calculating pocket bias.
sib.fastconf.EADock3: 1 cavities identified.
sib.fastconf.EADock3: 25 magic points identified.
sib.fastconf.EADock3: 25 pocket points were identified in 1720 ms
sib.fastconf.EADock3: Calculating surface bias.
sib.fastconf.EADock3: 10248 surface points were identified in 5120 ms
sib.fastconf.EADock3: 0.0 % done
sib.fastconf.EADock3: 0.1 % done
sib.fastconf.EADock3: 0.2 % done
sib.fastconf.EADock3: 0.3 % done
sib.fastconf.EADock3: 0.4 % done
sib.fastconf.EADock3: 0.5 % done
sib.fastconf.EADock3: 0.6 % done
sib.fastconf.EADock3: 0.7 % done
sib.fastconf.EADock3: 0.8 % done
sib.fastconf.EADock3: 0.9 % done
sib.fastconf.EADock3: 1.0 % done
sib.fastconf.EADock3: 1.1 % done
sib.fastconf.EADock3: 1.2 % done
sib.fastconf.EADock3: 1.3 % done
sib.fastconf.EADock3: only 65/500001 BM accepted, exiting DSS.
sib.fastconf.EADock3: The generation of 65 conformations took 1688790 s
sib.fastconf.EADock3: The DSS engine failed 495001 times to find a suitable BMs within the allowed time limit of 500 ms
sib.fastconf.EADock3: Minimizing binding mode 0, energy is -276.85245, rmsd is 26.954681
sib.fastconf.EADock3: Minimizing binding mode 1, energy is 386.4434, rmsd is 27.573158
sib.fastconf.EADock3: Minimizing binding mode 2, energy is 593.3611, rmsd is 29.123068
sib.fastconf.EADock3: Minimizing binding mode 3, energy is 829.58813, rmsd is 29.231396
sib.fastconf.EADock3: Minimizing binding mode 4, energy is 1060.2214, rmsd is 30.732096
sib.fastconf.EADock3: Minimizing binding mode 5, energy is 1086.103, rmsd is 2.043323
sib.fastconf.EADock3: Minimizing binding mode 6, energy is 1101.6434, rmsd is 31.230675
sib.fastconf.EADock3: Minimizing binding mode 7, energy is 1115.2072, rmsd is 30.952854
sib.fastconf.EADock3: Minimizing binding mode 8, energy is 1165.9242, rmsd is 30.380674
sib.fastconf.EADock3: Minimizing binding mode 9, energy is 1178.3623, rmsd is 30.256948
sib.fastconf.EADock3: Minimizing binding mode 10, energy is 1184.5165, rmsd is 30.692774
sib.fastconf.EADock3: Minimizing binding mode 11, energy is 1225.7161, rmsd is 31.285316
sib.fastconf.EADock3: Minimizing binding mode 12, energy is 1281.2018, rmsd is 30.752888
sib.fastconf.EADock3: Minimizing binding mode 13, energy is 1301.5981, rmsd is 29.36218
sib.fastconf.EADock3: Minimizing binding mode 14, energy is 1373.431, rmsd is 30.920525
sib.fastconf.EADock3: Minimizing binding mode 15, energy is 1386.1222, rmsd is 29.154657
sib.fastconf.EADock3: Minimizing binding mode 16, energy is 1412.7185, rmsd is 29.895586
sib.fastconf.EADock3: Minimizing binding mode 17, energy is 1512.028, rmsd is 31.095549
sib.fastconf.EADock3: Minimizing binding mode 18, energy is 1557.6364, rmsd is 28.021273
sib.fastconf.EADock3: Minimizing binding mode 19, energy is 1557.7659, rmsd is 30.115204
sib.fastconf.EADock3: Minimizing binding mode 20, energy is 1630.158, rmsd is 28.887028
sib.fastconf.EADock3: Minimizing binding mode 21, energy is 1803.4137, rmsd is 29.375652
sib.fastconf.EADock3: Minimizing binding mode 22, energy is 1841.1221, rmsd is 30.721895
sib.fastconf.EADock3: Minimizing binding mode 23, energy is 1867.2156, rmsd is 30.932451
sib.fastconf.EADock3: Minimizing binding mode 24, energy is 1868.0698, rmsd is 28.41435
sib.fastconf.EADock3: Minimizing binding mode 25, energy is 1895.4474, rmsd is 29.850277
sib.fastconf.EADock3: Minimizing binding mode 26, energy is 1972.5177, rmsd is 30.023699
sib.fastconf.EADock3: Minimizing binding mode 27, energy is 1996.5364, rmsd is 29.762463
sib.fastconf.EADock3: Minimizing binding mode 28, energy is 2013.4739, rmsd is 29.458683
sib.fastconf.EADock3: Minimizing binding mode 29, energy is 2020.7269, rmsd is 30.363615
sib.fastconf.EADock3: Minimizing binding mode 30, energy is 2026.7888, rmsd is 30.168983
sib.fastconf.EADock3: Minimizing binding mode 31, energy is 2042.843, rmsd is 31.268145
sib.fastconf.EADock3: Minimizing binding mode 32, energy is 2043.3065, rmsd is 30.832346
sib.fastconf.EADock3: Minimizing binding mode 33, energy is 2124.7295, rmsd is 45.00927
sib.fastconf.EADock3: Minimizing binding mode 34, energy is 2154.601, rmsd is 30.810816
sib.fastconf.EADock3: Minimizing binding mode 35, energy is 2181.958, rmsd is 33.527145
sib.fastconf.EADock3: Minimizing binding mode 36, energy is 2245.9338, rmsd is 32.36109
sib.fastconf.EADock3: Minimizing binding mode 37, energy is 2264.175, rmsd is 28.87746
sib.fastconf.EADock3: Minimizing binding mode 38, energy is 2271.3843, rmsd is 31.40329
sib.fastconf.EADock3: Minimizing binding mode 39, energy is 2385.58, rmsd is 29.579573
sib.fastconf.EADock3: Minimizing binding mode 40, energy is 2438.1812, rmsd is 31.427378
sib.fastconf.EADock3: Minimizing binding mode 41, energy is 2518.4045, rmsd is 30.14466
sib.fastconf.EADock3: Minimizing binding mode 42, energy is 2612.3813, rmsd is 30.769754
sib.fastconf.EADock3: Minimizing binding mode 43, energy is 2660.839, rmsd is 30.575714
sib.fastconf.EADock3: Minimizing binding mode 44, energy is 2687.3555, rmsd is 30.793766
sib.fastconf.EADock3: Minimizing binding mode 45, energy is 2868.3457, rmsd is 58.740993
sib.fastconf.EADock3: Minimizing binding mode 46, energy is 2876.3733, rmsd is 32.416557
sib.fastconf.EADock3: Minimizing binding mode 47, energy is 3139.9963, rmsd is 32.945103
sib.fastconf.EADock3: Minimizing binding mode 48, energy is 3242.3884, rmsd is 28.827196
sib.fastconf.EADock3: Minimizing binding mode 49, energy is 3299.661, rmsd is 28.8188
sib.fastconf.EADock3: Minimizing binding mode 50, energy is 3516.186, rmsd is 30.01703
sib.fastconf.EADock3: Minimizing binding mode 51, energy is 3546.9277, rmsd is 30.093994
sib.fastconf.EADock3: Minimizing binding mode 52, energy is 3826.442, rmsd is 31.603355
sib.fastconf.EADock3: Minimizing binding mode 53, energy is 5114.941, rmsd is 30.491116
sib.fastconf.EADock3: Minimizing binding mode 54, energy is 5263.3823, rmsd is 28.90252
sib.fastconf.EADock3: Minimizing binding mode 55, energy is 5384.1157, rmsd is 30.715382
sib.fastconf.EADock3: Minimizing binding mode 56, energy is 5400.369, rmsd is 28.200497
sib.fastconf.EADock3: Minimizing binding mode 57, energy is 5577.9443, rmsd is 31.394531
sib.fastconf.EADock3: Minimizing binding mode 58, energy is 5885.246, rmsd is 30.853405
sib.fastconf.EADock3: Minimizing binding mode 59, energy is 6131.9565, rmsd is 29.099928
sib.fastconf.EADock3: Minimizing binding mode 60, energy is 7024.453, rmsd is 29.651632
sib.fastconf.EADock3: Minimizing binding mode 61, energy is 7095.144, rmsd is 30.048447
sib.fastconf.EADock3: Minimizing binding mode 62, energy is 7624.5825, rmsd is 29.984312
sib.fastconf.EADock3: Minimizing binding mode 63, energy is 8138.8813, rmsd is 30.887562
sib.fastconf.EADock3: Minimizing binding mode 64, energy is 8889.354, rmsd is 31.343357
sib.fastconf.EADock3: Filter out binding modes with an energy above 3.4028235E38 (3.4028235E38 above the most favorable binding mode, which has an energy of 68.3773)
sib.wrappers.md.charmm.ExtendedCharmmWrapper: CHARMM timers: CPU time: 33.46 seconds
sib.wrappers.md.charmm.ExtendedCharmmWrapper: CHARMM timers: Elapsed time: 1748.24 seconds.
sib.fastconf.EADock3: Starting clustering
sib.fastconf.EADock3: Clustering iteration 0 took 0 ms and merged 2 clusters.
sib.fastconf.EADock3: Clustering iteration 1 took 0 ms and merged 0 clusters.
sib.fastconf.EADock3: Clustering took 0 ms.
sib.fastconf.EADock3: 65 elements were gathered in 63 clusters.
sib.fastconf.EADock3: Evaluating cluster 0/63
sib.fastconf.EADock3: Evaluating binding mode 0/1 with FACTS
sib.fastconf.EADock3: Evaluating cluster 1/63
sib.fastconf.EADock3: Evaluating binding mode 0/1 with FACTS
sib.fastconf.EADock3: Evaluating cluster 2/63
sib.fastconf.EADock3: Evaluating binding mode 0/1 with FACTS
sib.fastconf.EADock3: Evaluating cluster 3/63
sib.fastconf.EADock3: Evaluating binding mode 0/1 with FACTS
sib.fastconf.EADock3: Evaluating cluster 4/63
sib.fastconf.EADock3: Evaluating binding mode 0/1 with FACTS
sib.fastconf.EADock3: Evaluating cluster 5/63
sib.fastconf.EADock3: Evaluating binding mode 0/1 with FACTS
sib.fastconf.EADock3: Evaluating cluster 6/63
sib.fastconf.EADock3: Evaluating binding mode 0/1 with FACTS
sib.fastconf.EADock3: Evaluating cluster 7/63
sib.fastconf.EADock3: Evaluating binding mode 0/1 with FACTS
sib.fastconf.EADock3: Evaluating cluster 8/63
sib.fastconf.EADock3: Evaluating binding mode 0/1 with FACTS
sib.fastconf.EADock3: Evaluating cluster 9/63
sib.fastconf.EADock3: Evaluating binding mode 0/1 with FACTS
sib.fastconf.EADock3: Evaluating cluster 10/63
sib.fastconf.EADock3: Evaluating binding mode 0/1 with FACTS
sib.fastconf.EADock3: Evaluating cluster 11/63
sib.fastconf.EADock3: Evaluating binding mode 0/1 with FACTS
sib.fastconf.EADock3: Evaluating cluster 12/63
sib.fastconf.EADock3: Evaluating binding mode 0/1 with FACTS
sib.fastconf.EADock3: Evaluating cluster 13/63
sib.fastconf.EADock3: Evaluating binding mode 0/1 with FACTS
sib.fastconf.EADock3: Evaluating cluster 14/63
sib.fastconf.EADock3: Evaluating binding mode 0/1 with FACTS
sib.fastconf.EADock3: Evaluating cluster 15/63
sib.fastconf.EADock3: Evaluating binding mode 0/1 with FACTS
sib.fastconf.EADock3: Evaluating cluster 16/63
sib.fastconf.EADock3: Evaluating binding mode 0/1 with FACTS
sib.fastconf.EADock3: Evaluating cluster 17/63
sib.fastconf.EADock3: Evaluating binding mode 0/1 with FACTS
sib.fastconf.EADock3: Evaluating cluster 18/63
sib.fastconf.EADock3: Evaluating binding mode 0/1 with FACTS
sib.fastconf.EADock3: Evaluating cluster 19/63
sib.fastconf.EADock3: Evaluating binding mode 0/1 with FACTS
sib.fastconf.EADock3: Evaluating cluster 20/63
sib.fastconf.EADock3: Evaluating binding mode 0/1 with FACTS
sib.fastconf.EADock3: Evaluating cluster 21/63
sib.fastconf.EADock3: Evaluating binding mode 0/1 with FACTS
sib.fastconf.EADock3: Evaluating cluster 22/63
sib.fastconf.EADock3: Evaluating binding mode 0/1 with FACTS
sib.fastconf.EADock3: Evaluating cluster 23/63
sib.fastconf.EADock3: Evaluating binding mode 0/1 with FACTS
sib.fastconf.EADock3: Evaluating cluster 24/63
sib.fastconf.EADock3: Evaluating binding mode 0/1 with FACTS
sib.fastconf.EADock3: Evaluating cluster 25/63
sib.fastconf.EADock3: Evaluating binding mode 0/1 with FACTS
sib.fastconf.EADock3: Evaluating cluster 26/63
sib.fastconf.EADock3: Evaluating binding mode 0/1 with FACTS
sib.fastconf.EADock3: Evaluating cluster 27/63
sib.fastconf.EADock3: Evaluating binding mode 0/1 with FACTS
sib.fastconf.EADock3: Evaluating cluster 28/63
sib.fastconf.EADock3: Evaluating binding mode 0/1 with FACTS
sib.fastconf.EADock3: Evaluating cluster 29/63
sib.fastconf.EADock3: Evaluating binding mode 0/1 with FACTS
sib.fastconf.EADock3: Evaluating cluster 30/63
sib.fastconf.EADock3: Evaluating binding mode 0/1 with FACTS
sib.fastconf.EADock3: Evaluating cluster 31/63
sib.fastconf.EADock3: Evaluating binding mode 0/1 with FACTS
sib.fastconf.EADock3: Evaluating cluster 32/63
sib.fastconf.EADock3: Evaluating binding mode 0/1 with FACTS
sib.fastconf.EADock3: Evaluating cluster 33/63
sib.fastconf.EADock3: Evaluating binding mode 0/1 with FACTS
sib.fastconf.EADock3: Evaluating cluster 34/63
sib.fastconf.EADock3: Evaluating binding mode 0/1 with FACTS
sib.fastconf.EADock3: Evaluating cluster 35/63
sib.fastconf.EADock3: Evaluating binding mode 0/1 with FACTS
sib.fastconf.EADock3: Evaluating cluster 36/63
sib.fastconf.EADock3: Evaluating binding mode 0/1 with FACTS
sib.fastconf.EADock3: Evaluating cluster 37/63
sib.fastconf.EADock3: Evaluating binding mode 0/1 with FACTS
sib.fastconf.EADock3: Evaluating cluster 38/63
sib.fastconf.EADock3: Evaluating binding mode 0/1 with FACTS
sib.fastconf.EADock3: Evaluating cluster 39/63
sib.fastconf.EADock3: Evaluating binding mode 0/1 with FACTS
sib.fastconf.EADock3: Evaluating cluster 40/63
sib.fastconf.EADock3: Evaluating binding mode 0/1 with FACTS
sib.fastconf.EADock3: Evaluating cluster 41/63
sib.fastconf.EADock3: Evaluating binding mode 0/1 with FACTS
sib.fastconf.EADock3: Evaluating cluster 42/63
sib.fastconf.EADock3: Evaluating binding mode 0/1 with FACTS
sib.fastconf.EADock3: Evaluating cluster 43/63
sib.fastconf.EADock3: Evaluating binding mode 0/2 with FACTS
sib.fastconf.EADock3: Evaluating binding mode 1/2 with FACTS
sib.fastconf.EADock3: Evaluating cluster 44/63
sib.fastconf.EADock3: Evaluating binding mode 0/1 with FACTS
sib.fastconf.EADock3: Evaluating cluster 45/63
sib.fastconf.EADock3: Evaluating binding mode 0/1 with FACTS
sib.fastconf.EADock3: Evaluating cluster 46/63
sib.fastconf.EADock3: Evaluating binding mode 0/1 with FACTS
sib.fastconf.EADock3: Evaluating cluster 47/63
sib.fastconf.EADock3: Evaluating binding mode 0/1 with FACTS
sib.fastconf.EADock3: Evaluating cluster 48/63
sib.fastconf.EADock3: Evaluating binding mode 0/1 with FACTS
sib.fastconf.EADock3: Evaluating cluster 49/63
sib.fastconf.EADock3: Evaluating binding mode 0/1 with FACTS
sib.fastconf.EADock3: Evaluating cluster 50/63
sib.fastconf.EADock3: Evaluating binding mode 0/1 with FACTS
sib.fastconf.EADock3: Evaluating cluster 51/63
sib.fastconf.EADock3: Evaluating binding mode 0/1 with FACTS
sib.fastconf.EADock3: Evaluating cluster 52/63
sib.fastconf.EADock3: Evaluating binding mode 0/1 with FACTS
sib.fastconf.EADock3: Evaluating cluster 53/63
sib.fastconf.EADock3: Evaluating binding mode 0/1 with FACTS
sib.fastconf.EADock3: Evaluating cluster 54/63
sib.fastconf.EADock3: Evaluating binding mode 0/1 with FACTS
sib.fastconf.EADock3: Evaluating cluster 55/63
sib.fastconf.EADock3: Evaluating binding mode 0/1 with FACTS
sib.fastconf.EADock3: Evaluating cluster 56/63
sib.fastconf.EADock3: Evaluating binding mode 0/1 with FACTS
sib.fastconf.EADock3: Evaluating cluster 57/63
sib.fastconf.EADock3: Evaluating binding mode 0/1 with FACTS
sib.fastconf.EADock3: Evaluating cluster 58/63
sib.fastconf.EADock3: Evaluating binding mode 0/2 with FACTS
sib.fastconf.EADock3: Evaluating binding mode 1/2 with FACTS
sib.fastconf.EADock3: Evaluating cluster 59/63
sib.fastconf.EADock3: Evaluating binding mode 0/1 with FACTS
sib.fastconf.EADock3: Evaluating cluster 60/63
sib.fastconf.EADock3: Evaluating binding mode 0/1 with FACTS
sib.fastconf.EADock3: Evaluating cluster 61/63
sib.fastconf.EADock3: Evaluating binding mode 0/1 with FACTS
sib.fastconf.EADock3: Evaluating cluster 62/63
sib.fastconf.EADock3: Evaluating binding mode 0/1 with FACTS
sib.wrappers.md.charmm.ExtendedCharmmWrapper: CHARMM timers: CPU time: 21.23 seconds
sib.wrappers.md.charmm.ExtendedCharmmWrapper: CHARMM timers: Elapsed time: 21.4676 seconds.
sib.fastconf.EADock3: Starting cluster expansion.
sib.fastconf.EADock3: System  : 6615 atoms
sib.fastconf.EADock3: Ligand  : 90 atoms
sib.fastconf.EADock3: Receptor: 6525 atoms
sib.fastconf.EADock3:   Fixed part   : 6525 atoms
sib.fastconf.EADock3:   Flexible part: 0 atoms
sib.fastconf.EADock3: Expanding cluster 0/32
sib.fastconf.EADock3: Expanding cluster 1/32
sib.fastconf.EADock3: Expanding cluster 2/32
sib.fastconf.EADock3: Expanding cluster 3/32
sib.fastconf.EADock3: Expanding cluster 4/32
sib.fastconf.EADock3: Expanding cluster 5/32
sib.fastconf.EADock3: Expanding cluster 6/32
sib.fastconf.EADock3: Expanding cluster 7/32
sib.fastconf.EADock3: Expanding cluster 8/32
sib.fastconf.EADock3: Expanding cluster 9/32
sib.fastconf.EADock3: Expanding cluster 10/32
sib.fastconf.EADock3: Expanding cluster 11/32
sib.fastconf.EADock3: Expanding cluster 12/32
sib.fastconf.EADock3: Expanding cluster 13/32
sib.fastconf.EADock3: Expanding cluster 14/32
sib.fastconf.EADock3: Expanding cluster 15/32
sib.fastconf.EADock3: Expanding cluster 16/32
sib.fastconf.EADock3: Expanding cluster 17/32
sib.fastconf.EADock3: Expanding cluster 18/32
sib.fastconf.EADock3: Expanding cluster 19/32
sib.fastconf.EADock3: Expanding cluster 20/32
sib.fastconf.EADock3: Expanding cluster 21/32
sib.fastconf.EADock3: Expanding cluster 22/32
sib.fastconf.EADock3: Expanding cluster 23/32
sib.fastconf.EADock3: Expanding cluster 24/32
sib.fastconf.EADock3: Expanding cluster 25/32
sib.fastconf.EADock3: Expanding cluster 26/32
sib.fastconf.EADock3: Expanding cluster 27/32
sib.fastconf.EADock3: Expanding cluster 28/32
sib.fastconf.EADock3: Expanding cluster 29/32
sib.fastconf.EADock3: Expanding cluster 30/32
sib.fastconf.EADock3: Expanding cluster 31/32
sib.wrappers.md.charmm.ExtendedCharmmWrapper: CHARMM timers: CPU time: 149.14 seconds
sib.wrappers.md.charmm.ExtendedCharmmWrapper: CHARMM timers: Elapsed time: 149.722 seconds.
sib.fastconf.EADock3: Starting clustering
sib.fastconf.EADock3: Clustering iteration 0 took 10 ms and merged 223 clusters.
sib.fastconf.EADock3: Clustering iteration 1 took 0 ms and merged 0 clusters.
sib.fastconf.EADock3: Clustering took 10 ms.
sib.fastconf.EADock3: 256 elements were gathered in 33 clusters.
sib.fastconf.EADock3: clusters expanded, 256 binding modes generated
sib.fastconf.EADock3: Evaluating cluster 0/33
sib.fastconf.EADock3: Evaluating binding mode 0/8 with FACTS
sib.fastconf.EADock3: Evaluating binding mode 1/8 with FACTS
sib.fastconf.EADock3: Evaluating binding mode 2/8 with FACTS
sib.fastconf.EADock3: Evaluating binding mode 3/8 with FACTS
sib.fastconf.EADock3: Evaluating binding mode 4/8 with FACTS
sib.fastconf.EADock3: Evaluating binding mode 5/8 with FACTS
sib.fastconf.EADock3: Evaluating binding mode 6/8 with FACTS
sib.fastconf.EADock3: Evaluating binding mode 7/8 with FACTS
sib.fastconf.EADock3: Evaluating cluster 1/33
sib.fastconf.EADock3: Evaluating binding mode 0/8 with FACTS
sib.fastconf.EADock3: Evaluating binding mode 1/8 with FACTS
sib.fastconf.EADock3: Evaluating binding mode 2/8 with FACTS
sib.fastconf.EADock3: Evaluating binding mode 3/8 with FACTS
sib.fastconf.EADock3: Evaluating binding mode 4/8 with FACTS
sib.fastconf.EADock3: Evaluating binding mode 5/8 with FACTS
sib.fastconf.EADock3: Evaluating binding mode 6/8 with FACTS
sib.fastconf.EADock3: Evaluating binding mode 7/8 with FACTS
sib.fastconf.EADock3: Evaluating cluster 2/33
sib.fastconf.EADock3: Evaluating binding mode 0/8 with FACTS
sib.fastconf.EADock3: Evaluating binding mode 1/8 with FACTS
sib.fastconf.EADock3: Evaluating binding mode 2/8 with FACTS
sib.fastconf.EADock3: Evaluating binding mode 3/8 with FACTS
sib.fastconf.EADock3: Evaluating binding mode 4/8 with FACTS
sib.fastconf.EADock3: Evaluating binding mode 5/8 with FACTS
sib.fastconf.EADock3: Evaluating binding mode 6/8 with FACTS
sib.fastconf.EADock3: Evaluating binding mode 7/8 with FACTS
sib.fastconf.EADock3: Evaluating cluster 3/33
sib.fastconf.EADock3: Evaluating binding mode 0/8 with FACTS
sib.fastconf.EADock3: Evaluating binding mode 1/8 with FACTS
sib.fastconf.EADock3: Evaluating binding mode 2/8 with FACTS
sib.fastconf.EADock3: Evaluating binding mode 3/8 with FACTS
sib.fastconf.EADock3: Evaluating binding mode 4/8 with FACTS
sib.fastconf.EADock3: Evaluating binding mode 5/8 with FACTS
sib.fastconf.EADock3: Evaluating binding mode 6/8 with FACTS
sib.fastconf.EADock3: Evaluating binding mode 7/8 with FACTS
sib.fastconf.EADock3: Evaluating cluster 4/33
sib.fastconf.EADock3: Evaluating binding mode 0/8 with FACTS
sib.fastconf.EADock3: Evaluating binding mode 1/8 with FACTS
sib.fastconf.EADock3: Evaluating binding mode 2/8 with FACTS
sib.fastconf.EADock3: Evaluating binding mode 3/8 with FACTS
sib.fastconf.EADock3: Evaluating binding mode 4/8 with FACTS
sib.fastconf.EADock3: Evaluating binding mode 5/8 with FACTS
sib.fastconf.EADock3: Evaluating binding mode 6/8 with FACTS
sib.fastconf.EADock3: Evaluating binding mode 7/8 with FACTS
sib.fastconf.EADock3: Evaluating cluster 5/33
sib.fastconf.EADock3: Evaluating binding mode 0/8 with FACTS
sib.fastconf.EADock3: Evaluating binding mode 1/8 with FACTS
sib.fastconf.EADock3: Evaluating binding mode 2/8 with FACTS
sib.fastconf.EADock3: Evaluating binding mode 3/8 with FACTS
sib.fastconf.EADock3: Evaluating binding mode 4/8 with FACTS
sib.fastconf.EADock3: Evaluating binding mode 5/8 with FACTS
sib.fastconf.EADock3: Evaluating binding mode 6/8 with FACTS
sib.fastconf.EADock3: Evaluating binding mode 7/8 with FACTS
sib.fastconf.EADock3: Evaluating cluster 6/33
sib.fastconf.EADock3: Evaluating binding mode 0/8 with FACTS
sib.fastconf.EADock3: Evaluating binding mode 1/8 with FACTS
sib.fastconf.EADock3: Evaluating binding mode 2/8 with FACTS
sib.fastconf.EADock3: Evaluating binding mode 3/8 with FACTS
sib.fastconf.EADock3: Evaluating binding mode 4/8 with FACTS
sib.fastconf.EADock3: Evaluating binding mode 5/8 with FACTS
sib.fastconf.EADock3: Evaluating binding mode 6/8 with FACTS
sib.fastconf.EADock3: Evaluating binding mode 7/8 with FACTS
sib.fastconf.EADock3: Evaluating cluster 7/33
sib.fastconf.EADock3: Evaluating binding mode 0/8 with FACTS
sib.fastconf.EADock3: Evaluating binding mode 1/8 with FACTS
sib.fastconf.EADock3: Evaluating binding mode 2/8 with FACTS
sib.fastconf.EADock3: Evaluating binding mode 3/8 with FACTS
sib.fastconf.EADock3: Evaluating binding mode 4/8 with FACTS
sib.fastconf.EADock3: Evaluating binding mode 5/8 with FACTS
sib.fastconf.EADock3: Evaluating binding mode 6/8 with FACTS
sib.fastconf.EADock3: Evaluating binding mode 7/8 with FACTS
sib.fastconf.EADock3: Evaluating cluster 8/33
sib.fastconf.EADock3: Evaluating binding mode 0/8 with FACTS
sib.fastconf.EADock3: Evaluating binding mode 1/8 with FACTS
sib.fastconf.EADock3: Evaluating binding mode 2/8 with FACTS
sib.fastconf.EADock3: Evaluating binding mode 3/8 with FACTS
sib.fastconf.EADock3: Evaluating binding mode 4/8 with FACTS
sib.fastconf.EADock3: Evaluating binding mode 5/8 with FACTS
sib.fastconf.EADock3: Evaluating binding mode 6/8 with FACTS
sib.fastconf.EADock3: Evaluating binding mode 7/8 with FACTS
sib.fastconf.EADock3: Evaluating cluster 9/33
sib.fastconf.EADock3: Evaluating binding mode 0/8 with FACTS
sib.fastconf.EADock3: Evaluating binding mode 1/8 with FACTS
sib.fastconf.EADock3: Evaluating binding mode 2/8 with FACTS
sib.fastconf.EADock3: Evaluating binding mode 3/8 with FACTS
sib.fastconf.EADock3: Evaluating binding mode 4/8 with FACTS
sib.fastconf.EADock3: Evaluating binding mode 5/8 with FACTS
sib.fastconf.EADock3: Evaluating binding mode 6/8 with FACTS
sib.fastconf.EADock3: Evaluating binding mode 7/8 with FACTS
sib.fastconf.EADock3: Evaluating cluster 10/33
sib.fastconf.EADock3: Evaluating binding mode 0/5 with FACTS
sib.fastconf.EADock3: Evaluating binding mode 1/5 with FACTS
sib.fastconf.EADock3: Evaluating binding mode 2/5 with FACTS
sib.fastconf.EADock3: Evaluating binding mode 3/5 with FACTS
sib.fastconf.EADock3: Evaluating binding mode 4/5 with FACTS
sib.fastconf.EADock3: Evaluating cluster 11/33
sib.fastconf.EADock3: Evaluating binding mode 0/3 with FACTS
sib.fastconf.EADock3: Evaluating binding mode 1/3 with FACTS
sib.fastconf.EADock3: Evaluating binding mode 2/3 with FACTS
sib.fastconf.EADock3: Evaluating cluster 12/33
sib.fastconf.EADock3: Evaluating binding mode 0/8 with FACTS
sib.fastconf.EADock3: Evaluating binding mode 1/8 with FACTS
sib.fastconf.EADock3: Evaluating binding mode 2/8 with FACTS
sib.fastconf.EADock3: Evaluating binding mode 3/8 with FACTS
sib.fastconf.EADock3: Evaluating binding mode 4/8 with FACTS
sib.fastconf.EADock3: Evaluating binding mode 5/8 with FACTS
sib.fastconf.EADock3: Evaluating binding mode 6/8 with FACTS
sib.fastconf.EADock3: Evaluating binding mode 7/8 with FACTS
sib.fastconf.EADock3: Evaluating cluster 13/33
sib.fastconf.EADock3: Evaluating binding mode 0/8 with FACTS
sib.fastconf.EADock3: Evaluating binding mode 1/8 with FACTS
sib.fastconf.EADock3: Evaluating binding mode 2/8 with FACTS
sib.fastconf.EADock3: Evaluating binding mode 3/8 with FACTS
sib.fastconf.EADock3: Evaluating binding mode 4/8 with FACTS
sib.fastconf.EADock3: Evaluating binding mode 5/8 with FACTS
sib.fastconf.EADock3: Evaluating binding mode 6/8 with FACTS
sib.fastconf.EADock3: Evaluating binding mode 7/8 with FACTS
sib.fastconf.EADock3: Evaluating cluster 14/33
sib.fastconf.EADock3: Evaluating binding mode 0/8 with FACTS
sib.fastconf.EADock3: Evaluating binding mode 1/8 with FACTS
sib.fastconf.EADock3: Evaluating binding mode 2/8 with FACTS
sib.fastconf.EADock3: Evaluating binding mode 3/8 with FACTS
sib.fastconf.EADock3: Evaluating binding mode 4/8 with FACTS
sib.fastconf.EADock3: Evaluating binding mode 5/8 with FACTS
sib.fastconf.EADock3: Evaluating binding mode 6/8 with FACTS
sib.fastconf.EADock3: Evaluating binding mode 7/8 with FACTS
sib.fastconf.EADock3: Evaluating cluster 15/33
sib.fastconf.EADock3: Evaluating binding mode 0/8 with FACTS
sib.fastconf.EADock3: Evaluating binding mode 1/8 with FACTS
sib.fastconf.EADock3: Evaluating binding mode 2/8 with FACTS
sib.fastconf.EADock3: Evaluating binding mode 3/8 with FACTS
sib.fastconf.EADock3: Evaluating binding mode 4/8 with FACTS
sib.fastconf.EADock3: Evaluating binding mode 5/8 with FACTS
sib.fastconf.EADock3: Evaluating binding mode 6/8 with FACTS
sib.fastconf.EADock3: Evaluating binding mode 7/8 with FACTS
sib.fastconf.EADock3: Evaluating cluster 16/33
sib.fastconf.EADock3: Evaluating binding mode 0/8 with FACTS
sib.fastconf.EADock3: Evaluating binding mode 1/8 with FACTS
sib.fastconf.EADock3: Evaluating binding mode 2/8 with FACTS
sib.fastconf.EADock3: Evaluating binding mode 3/8 with FACTS
sib.fastconf.EADock3: Evaluating binding mode 4/8 with FACTS
sib.fastconf.EADock3: Evaluating binding mode 5/8 with FACTS
sib.fastconf.EADock3: Evaluating binding mode 6/8 with FACTS
sib.fastconf.EADock3: Evaluating binding mode 7/8 with FACTS
sib.fastconf.EADock3: Evaluating cluster 17/33
sib.fastconf.EADock3: Evaluating binding mode 0/8 with FACTS
sib.fastconf.EADock3: Evaluating binding mode 1/8 with FACTS
sib.fastconf.EADock3: Evaluating binding mode 2/8 with FACTS
sib.fastconf.EADock3: Evaluating binding mode 3/8 with FACTS
sib.fastconf.EADock3: Evaluating binding mode 4/8 with FACTS
sib.fastconf.EADock3: Evaluating binding mode 5/8 with FACTS
sib.fastconf.EADock3: Evaluating binding mode 6/8 with FACTS
sib.fastconf.EADock3: Evaluating binding mode 7/8 with FACTS
sib.fastconf.EADock3: Evaluating cluster 18/33
sib.fastconf.EADock3: Evaluating binding mode 0/8 with FACTS
sib.fastconf.EADock3: Evaluating binding mode 1/8 with FACTS
sib.fastconf.EADock3: Evaluating binding mode 2/8 with FACTS
sib.fastconf.EADock3: Evaluating binding mode 3/8 with FACTS
sib.fastconf.EADock3: Evaluating binding mode 4/8 with FACTS
sib.fastconf.EADock3: Evaluating binding mode 5/8 with FACTS
sib.fastconf.EADock3: Evaluating binding mode 6/8 with FACTS
sib.fastconf.EADock3: Evaluating binding mode 7/8 with FACTS
sib.fastconf.EADock3: Evaluating cluster 19/33
sib.fastconf.EADock3: Evaluating binding mode 0/8 with FACTS
sib.fastconf.EADock3: Evaluating binding mode 1/8 with FACTS
sib.fastconf.EADock3: Evaluating binding mode 2/8 with FACTS
sib.fastconf.EADock3: Evaluating binding mode 3/8 with FACTS
sib.fastconf.EADock3: Evaluating binding mode 4/8 with FACTS
sib.fastconf.EADock3: Evaluating binding mode 5/8 with FACTS
sib.fastconf.EADock3: Evaluating binding mode 6/8 with FACTS
sib.fastconf.EADock3: Evaluating binding mode 7/8 with FACTS
sib.fastconf.EADock3: Evaluating cluster 20/33
sib.fastconf.EADock3: Evaluating binding mode 0/8 with FACTS
sib.fastconf.EADock3: Evaluating binding mode 1/8 with FACTS
sib.fastconf.EADock3: Evaluating binding mode 2/8 with FACTS
sib.fastconf.EADock3: Evaluating binding mode 3/8 with FACTS
sib.fastconf.EADock3: Evaluating binding mode 4/8 with FACTS
sib.fastconf.EADock3: Evaluating binding mode 5/8 with FACTS
sib.fastconf.EADock3: Evaluating binding mode 6/8 with FACTS
sib.fastconf.EADock3: Evaluating binding mode 7/8 with FACTS
sib.fastconf.EADock3: Evaluating cluster 21/33
sib.fastconf.EADock3: Evaluating binding mode 0/8 with FACTS
sib.fastconf.EADock3: Evaluating binding mode 1/8 with FACTS
sib.fastconf.EADock3: Evaluating binding mode 2/8 with FACTS
sib.fastconf.EADock3: Evaluating binding mode 3/8 with FACTS
sib.fastconf.EADock3: Evaluating binding mode 4/8 with FACTS
sib.fastconf.EADock3: Evaluating binding mode 5/8 with FACTS
sib.fastconf.EADock3: Evaluating binding mode 6/8 with FACTS
sib.fastconf.EADock3: Evaluating binding mode 7/8 with FACTS
sib.fastconf.EADock3: Evaluating cluster 22/33
sib.fastconf.EADock3: Evaluating binding mode 0/8 with FACTS
sib.fastconf.EADock3: Evaluating binding mode 1/8 with FACTS
sib.fastconf.EADock3: Evaluating binding mode 2/8 with FACTS
sib.fastconf.EADock3: Evaluating binding mode 3/8 with FACTS
sib.fastconf.EADock3: Evaluating binding mode 4/8 with FACTS
sib.fastconf.EADock3: Evaluating binding mode 5/8 with FACTS
sib.fastconf.EADock3: Evaluating binding mode 6/8 with FACTS
sib.fastconf.EADock3: Evaluating binding mode 7/8 with FACTS
sib.fastconf.EADock3: Evaluating cluster 23/33
sib.fastconf.EADock3: Evaluating binding mode 0/8 with FACTS
sib.fastconf.EADock3: Evaluating binding mode 1/8 with FACTS
sib.fastconf.EADock3: Evaluating binding mode 2/8 with FACTS
sib.fastconf.EADock3: Evaluating binding mode 3/8 with FACTS
sib.fastconf.EADock3: Evaluating binding mode 4/8 with FACTS
sib.fastconf.EADock3: Evaluating binding mode 5/8 with FACTS
sib.fastconf.EADock3: Evaluating binding mode 6/8 with FACTS
sib.fastconf.EADock3: Evaluating binding mode 7/8 with FACTS
sib.fastconf.EADock3: Evaluating cluster 24/33
sib.fastconf.EADock3: Evaluating binding mode 0/8 with FACTS
sib.fastconf.EADock3: Evaluating binding mode 1/8 with FACTS
sib.fastconf.EADock3: Evaluating binding mode 2/8 with FACTS
sib.fastconf.EADock3: Evaluating binding mode 3/8 with FACTS
sib.fastconf.EADock3: Evaluating binding mode 4/8 with FACTS
sib.fastconf.EADock3: Evaluating binding mode 5/8 with FACTS
sib.fastconf.EADock3: Evaluating binding mode 6/8 with FACTS
sib.fastconf.EADock3: Evaluating binding mode 7/8 with FACTS
sib.fastconf.EADock3: Evaluating cluster 25/33
sib.fastconf.EADock3: Evaluating binding mode 0/8 with FACTS
sib.fastconf.EADock3: Evaluating binding mode 1/8 with FACTS
sib.fastconf.EADock3: Evaluating binding mode 2/8 with FACTS
sib.fastconf.EADock3: Evaluating binding mode 3/8 with FACTS
sib.fastconf.EADock3: Evaluating binding mode 4/8 with FACTS
sib.fastconf.EADock3: Evaluating binding mode 5/8 with FACTS
sib.fastconf.EADock3: Evaluating binding mode 6/8 with FACTS
sib.fastconf.EADock3: Evaluating binding mode 7/8 with FACTS
sib.fastconf.EADock3: Evaluating cluster 26/33
sib.fastconf.EADock3: Evaluating binding mode 0/8 with FACTS
sib.fastconf.EADock3: Evaluating binding mode 1/8 with FACTS
sib.fastconf.EADock3: Evaluating binding mode 2/8 with FACTS
sib.fastconf.EADock3: Evaluating binding mode 3/8 with FACTS
sib.fastconf.EADock3: Evaluating binding mode 4/8 with FACTS
sib.fastconf.EADock3: Evaluating binding mode 5/8 with FACTS
sib.fastconf.EADock3: Evaluating binding mode 6/8 with FACTS
sib.fastconf.EADock3: Evaluating binding mode 7/8 with FACTS
sib.fastconf.EADock3: Evaluating cluster 27/33
sib.fastconf.EADock3: Evaluating binding mode 0/8 with FACTS
sib.fastconf.EADock3: Evaluating binding mode 1/8 with FACTS
sib.fastconf.EADock3: Evaluating binding mode 2/8 with FACTS
sib.fastconf.EADock3: Evaluating binding mode 3/8 with FACTS
sib.fastconf.EADock3: Evaluating binding mode 4/8 with FACTS
sib.fastconf.EADock3: Evaluating binding mode 5/8 with FACTS
sib.fastconf.EADock3: Evaluating binding mode 6/8 with FACTS
sib.fastconf.EADock3: Evaluating binding mode 7/8 with FACTS
sib.fastconf.EADock3: Evaluating cluster 28/33
sib.fastconf.EADock3: Evaluating binding mode 0/8 with FACTS
sib.fastconf.EADock3: Evaluating binding mode 1/8 with FACTS
sib.fastconf.EADock3: Evaluating binding mode 2/8 with FACTS
sib.fastconf.EADock3: Evaluating binding mode 3/8 with FACTS
sib.fastconf.EADock3: Evaluating binding mode 4/8 with FACTS
sib.fastconf.EADock3: Evaluating binding mode 5/8 with FACTS
sib.fastconf.EADock3: Evaluating binding mode 6/8 with FACTS
sib.fastconf.EADock3: Evaluating binding mode 7/8 with FACTS
sib.fastconf.EADock3: Evaluating cluster 29/33
sib.fastconf.EADock3: Evaluating binding mode 0/8 with FACTS
sib.fastconf.EADock3: Evaluating binding mode 1/8 with FACTS
sib.fastconf.EADock3: Evaluating binding mode 2/8 with FACTS
sib.fastconf.EADock3: Evaluating binding mode 3/8 with FACTS
sib.fastconf.EADock3: Evaluating binding mode 4/8 with FACTS
sib.fastconf.EADock3: Evaluating binding mode 5/8 with FACTS
sib.fastconf.EADock3: Evaluating binding mode 6/8 with FACTS
sib.fastconf.EADock3: Evaluating binding mode 7/8 with FACTS
sib.fastconf.EADock3: Evaluating cluster 30/33
sib.fastconf.EADock3: Evaluating binding mode 0/8 with FACTS
sib.fastconf.EADock3: Evaluating binding mode 1/8 with FACTS
sib.fastconf.EADock3: Evaluating binding mode 2/8 with FACTS
sib.fastconf.EADock3: Evaluating binding mode 3/8 with FACTS
sib.fastconf.EADock3: Evaluating binding mode 4/8 with FACTS
sib.fastconf.EADock3: Evaluating binding mode 5/8 with FACTS
sib.fastconf.EADock3: Evaluating binding mode 6/8 with FACTS
sib.fastconf.EADock3: Evaluating binding mode 7/8 with FACTS
sib.fastconf.EADock3: Evaluating cluster 31/33
sib.fastconf.EADock3: Evaluating binding mode 0/8 with FACTS
sib.fastconf.EADock3: Evaluating binding mode 1/8 with FACTS
sib.fastconf.EADock3: Evaluating binding mode 2/8 with FACTS
sib.fastconf.EADock3: Evaluating binding mode 3/8 with FACTS
sib.fastconf.EADock3: Evaluating binding mode 4/8 with FACTS
sib.fastconf.EADock3: Evaluating binding mode 5/8 with FACTS
sib.fastconf.EADock3: Evaluating binding mode 6/8 with FACTS
sib.fastconf.EADock3: Evaluating binding mode 7/8 with FACTS
sib.fastconf.EADock3: Evaluating cluster 32/33
sib.fastconf.EADock3: Evaluating binding mode 0/8 with FACTS
sib.fastconf.EADock3: Evaluating binding mode 1/8 with FACTS
sib.fastconf.EADock3: Evaluating binding mode 2/8 with FACTS
sib.fastconf.EADock3: Evaluating binding mode 3/8 with FACTS
sib.fastconf.EADock3: Evaluating binding mode 4/8 with FACTS
sib.fastconf.EADock3: Evaluating binding mode 5/8 with FACTS
sib.fastconf.EADock3: Evaluating binding mode 6/8 with FACTS
sib.fastconf.EADock3: Evaluating binding mode 7/8 with FACTS
sib.wrappers.md.charmm.ExtendedCharmmWrapper: CHARMM timers: CPU time: 32.39 seconds
sib.wrappers.md.charmm.ExtendedCharmmWrapper: CHARMM timers: Elapsed time: 32.8909 seconds.
sib.fastconf.EADock3: EADock3Cluster 0 : 8 elements, SimpleFitness: 59.31512, FullFitness: -1574.4607 , RMSD: 31.936272 , elements: [ 57.1408 -1574.4607 31.936272 ] [ 57.1408 -1574.4607 31.936272 ] [ 57.1408 -1574.4607 31.936272 ] [ 60.8559 -1571.6914 31.696047 ] [ 60.8559 -1571.6914 31.696047 ] [ 60.8559 -1571.6914 31.696047 ] [ 60.8559 -1571.6914 31.696047 ] [ 59.675 -1569.9209 31.944391 ] 
sib.fastconf.EADock3: EADock3Cluster 1 : 8 elements, SimpleFitness: 62.26803, FullFitness: -1573.4778 , RMSD: 30.057178 , elements: [ 61.5164 -1573.4778 30.057178 ] [ 61.5164 -1573.4778 30.057178 ] [ 62.3847 -1573.335 30.047392 ] [ 62.3847 -1573.335 30.047392 ] [ 62.5855 -1572.7986 30.048903 ] [ 62.5855 -1572.7986 30.048903 ] [ 62.5855 -1572.7986 30.048903 ] [ 62.5855 -1572.7986 30.048903 ] 
sib.fastconf.EADock3: EADock3Cluster 2 : 8 elements, SimpleFitness: 62.93215, FullFitness: -1570.6272 , RMSD: 32.366848 , elements: [ 62.5807 -1570.6272 32.366848 ] [ 62.5807 -1570.6272 32.366848 ] [ 62.9387 -1570.5215 32.348904 ] [ 62.9387 -1570.5215 32.348904 ] [ 63.1046 -1569.8711 32.305237 ] [ 63.1046 -1569.8711 32.305237 ] [ 63.1046 -1569.8711 32.305237 ] [ 63.1046 -1569.8711 32.305237 ] 
sib.fastconf.EADock3: EADock3Cluster 3 : 8 elements, SimpleFitness: 60.919144, FullFitness: -1570.5214 , RMSD: 31.056578 , elements: [ 60.7764 -1570.5214 31.056578 ] [ 60.7764 -1570.5214 31.056578 ] [ 60.8934 -1570.458 31.020601 ] [ 60.8934 -1570.458 31.020601 ] [ 61.0034 -1570.1593 31.110685 ] [ 61.0034 -1570.1593 31.110685 ] [ 61.0034 -1570.1593 31.110685 ] [ 61.0034 -1570.1593 31.110685 ] 
sib.fastconf.EADock3: EADock3Cluster 4 : 8 elements, SimpleFitness: 71.09734, FullFitness: -1569.3811 , RMSD: 30.09971 , elements: [ 65.2333 -1569.3811 30.09971 ] [ 64.9388 -1569.375 30.001087 ] [ 65.3336 -1569.2808 30.144892 ] [ 74.2038 -1558.9703 30.278458 ] [ 74.2038 -1558.9703 30.278458 ] [ 74.2038 -1558.9703 30.278458 ] [ 75.4622 -1558.1708 30.162828 ] [ 75.1995 -1557.5925 30.252619 ] 
sib.fastconf.EADock3: EADock3Cluster 5 : 8 elements, SimpleFitness: 66.78348, FullFitness: -1567.6205 , RMSD: 31.356897 , elements: [ 66.6969 -1567.6205 31.356897 ] [ 66.6969 -1567.6205 31.356897 ] [ 66.6969 -1567.6205 31.356897 ] [ 66.6969 -1567.6205 31.356897 ] [ 66.9786 -1567.4706 31.31266 ] [ 66.9786 -1567.4706 31.31266 ] [ 66.7615 -1567.4523 31.357582 ] [ 66.7615 -1567.4523 31.357582 ] 
sib.fastconf.EADock3: EADock3Cluster 6 : 8 elements, SimpleFitness: 72.31239, FullFitness: -1566.9291 , RMSD: 28.78504 , elements: [ 70.058 -1566.9291 28.78504 ] [ 70.058 -1566.9291 28.78504 ] [ 72.6293 -1561.2024 28.744946 ] [ 72.6293 -1561.2024 28.744946 ] [ 72.6293 -1561.2024 28.744946 ] [ 73.4984 -1557.7867 28.700813 ] [ 73.4984 -1557.7867 28.700813 ] [ 73.4984 -1557.7867 28.700813 ] 
sib.fastconf.EADock3: EADock3Cluster 7 : 8 elements, SimpleFitness: 69.08272, FullFitness: -1566.4816 , RMSD: 29.734268 , elements: [ 68.071 -1566.4816 29.734268 ] [ 68.071 -1566.4816 29.734268 ] [ 68.071 -1566.4816 29.734268 ] [ 68.071 -1566.4816 29.734268 ] [ 69.5815 -1564.9973 29.770164 ] [ 69.5815 -1564.9973 29.770164 ] [ 70.6074 -1562.197 29.80786 ] [ 70.6074 -1562.197 29.80786 ] 
sib.fastconf.EADock3: EADock3Cluster 8 : 8 elements, SimpleFitness: 78.37846, FullFitness: -1564.6372 , RMSD: 29.23322 , elements: [ 65.5766 -1564.6372 29.23322 ] [ 65.5766 -1564.6372 29.23322 ] [ 82.1653 -1547.8223 29.142643 ] [ 82.1653 -1547.8223 29.142643 ] [ 82.1653 -1547.8223 29.142643 ] [ 83.1262 -1545.249 29.163555 ] [ 83.1262 -1545.249 29.163555 ] [ 83.1262 -1545.249 29.163555 ] 
sib.fastconf.EADock3: EADock3Cluster 9 : 8 elements, SimpleFitness: 68.26061, FullFitness: -1563.5112 , RMSD: 28.622894 , elements: [ 68.1729 -1563.5112 28.622894 ] [ 68.1729 -1563.5112 28.622894 ] [ 68.1543 -1563.223 28.614807 ] [ 68.1543 -1563.223 28.614807 ] [ 68.1543 -1563.223 28.614807 ] [ 68.4254 -1563.0923 28.595942 ] [ 68.4254 -1563.0923 28.595942 ] [ 68.4254 -1563.0923 28.595942 ] 
sib.fastconf.EADock3: EADock3Cluster 10 : 8 elements, SimpleFitness: 76.584984, FullFitness: -1560.7334 , RMSD: 30.280529 , elements: [ 76.1523 -1560.7334 30.280529 ] [ 76.1523 -1560.7334 30.280529 ] [ 76.1523 -1560.7334 30.280529 ] [ 76.5991 -1560.3381 30.27663 ] [ 76.5991 -1560.3381 30.27663 ] [ 76.5991 -1560.3381 30.27663 ] [ 76.5991 -1560.3381 30.27663 ] [ 77.8266 -1558.3091 30.060965 ] 
sib.fastconf.EADock3: EADock3Cluster 11 : 8 elements, SimpleFitness: 71.0732, FullFitness: -1559.8564 , RMSD: 28.75799 , elements: [ 70.9696 -1559.8564 28.75799 ] [ 70.9696 -1559.8564 28.75799 ] [ 70.9696 -1559.8564 28.75799 ] [ 70.9696 -1559.8564 28.75799 ] [ 71.0329 -1559.8386 28.701715 ] [ 71.0329 -1559.8386 28.701715 ] [ 71.3207 -1559.2548 28.723167 ] [ 71.3207 -1559.2548 28.723167 ] 
sib.fastconf.EADock3: EADock3Cluster 12 : 8 elements, SimpleFitness: 76.85265, FullFitness: -1559.2036 , RMSD: 32.23205 , elements: [ 76.8034 -1559.2036 32.23205 ] [ 76.8034 -1559.2036 32.23205 ] [ 76.8034 -1559.2036 32.23205 ] [ 76.7383 -1558.6138 32.199425 ] [ 76.7383 -1558.6138 32.199425 ] [ 76.7383 -1558.6138 32.199425 ] [ 77.0981 -1557.9402 32.096306 ] [ 77.0981 -1557.9402 32.096306 ] 
sib.fastconf.EADock3: EADock3Cluster 13 : 8 elements, SimpleFitness: 78.630486, FullFitness: -1559.1528 , RMSD: 30.947767 , elements: [ 75.3321 -1559.1528 30.947767 ] [ 75.3321 -1559.1528 30.947767 ] [ 75.3321 -1559.1528 30.947767 ] [ 75.3321 -1559.1528 30.947767 ] [ 76.2273 -1558.475 31.193647 ] [ 83.8294 -1551.071 31.330736 ] [ 83.8294 -1551.071 31.330736 ] [ 83.8294 -1551.071 31.330736 ] 
sib.fastconf.EADock3: EADock3Cluster 14 : 8 elements, SimpleFitness: 70.43519, FullFitness: -1558.8281 , RMSD: 29.440454 , elements: [ 70.3427 -1558.8281 29.440454 ] [ 70.3427 -1558.8281 29.440454 ] [ 70.3427 -1558.8281 29.440454 ] [ 70.3555 -1558.7798 29.391617 ] [ 70.3555 -1558.7798 29.391617 ] [ 70.5808 -1557.8136 29.374357 ] [ 70.5808 -1557.8136 29.374357 ] [ 70.5808 -1557.8136 29.374357 ] 
sib.fastconf.EADock3: EADock3Cluster 15 : 8 elements, SimpleFitness: 73.08478, FullFitness: -1558.5077 , RMSD: 30.135687 , elements: [ 72.7712 -1558.5077 30.135687 ] [ 72.7712 -1558.5077 30.135687 ] [ 73.1946 -1558.4678 30.060276 ] [ 73.1946 -1558.4678 30.060276 ] [ 73.1946 -1558.4678 30.060276 ] [ 73.184 -1557.7631 30.177015 ] [ 73.184 -1557.7631 30.177015 ] [ 73.184 -1557.7631 30.177015 ] 
sib.fastconf.EADock3: EADock3Cluster 16 : 3 elements, SimpleFitness: 89.185, FullFitness: -1557.898 , RMSD: 32.702328 , elements: [ 79.8632 -1557.898 32.702328 ] [ 87.8755 -1548.4912 32.799183 ] [ 99.8163 -1537.1987 32.969242 ] 
sib.fastconf.EADock3: EADock3Cluster 17 : 8 elements, SimpleFitness: 71.73206, FullFitness: -1557.8792 , RMSD: 30.99466 , elements: [ 71.6978 -1557.8792 30.99466 ] [ 71.6978 -1557.8792 30.99466 ] [ 71.6978 -1557.8792 30.99466 ] [ 71.7429 -1557.7817 31.0005 ] [ 71.7429 -1557.7817 31.0005 ] [ 71.7591 -1557.7456 30.946218 ] [ 71.7591 -1557.7456 30.946218 ] [ 71.7591 -1557.7456 30.946218 ] 
sib.fastconf.EADock3: EADock3Cluster 18 : 8 elements, SimpleFitness: 79.600464, FullFitness: -1556.9531 , RMSD: 31.186836 , elements: [ 78.0103 -1556.9531 31.186836 ] [ 78.0103 -1556.9531 31.186836 ] [ 78.0103 -1556.9531 31.186836 ] [ 78.0103 -1556.9531 31.186836 ] [ 78.1436 -1556.6189 31.207153 ] [ 82.2063 -1550.8494 31.204939 ] [ 82.2063 -1550.8494 31.204939 ] [ 82.2063 -1550.8494 31.204939 ] 
sib.fastconf.EADock3: EADock3Cluster 19 : 8 elements, SimpleFitness: 75.73432, FullFitness: -1556.5079 , RMSD: 28.745394 , elements: [ 75.8352 -1556.5079 28.745394 ] [ 75.8352 -1556.5079 28.745394 ] [ 75.7615 -1556.4268 28.746613 ] [ 75.7615 -1556.4268 28.746613 ] [ 75.7615 -1556.4268 28.746613 ] [ 75.6399 -1556.4178 28.774393 ] [ 75.6399 -1556.4178 28.774393 ] [ 75.6399 -1556.4178 28.774393 ] 
sib.fastconf.EADock3: EADock3Cluster 20 : 8 elements, SimpleFitness: 80.9361, FullFitness: -1553.6366 , RMSD: 30.991364 , elements: [ 79.9501 -1553.6366 30.991364 ] [ 79.9501 -1553.6366 30.991364 ] [ 79.9501 -1553.6366 30.991364 ] [ 81.2133 -1552.2404 30.930262 ] [ 81.2133 -1552.2404 30.930262 ] [ 81.2133 -1552.2404 30.930262 ] [ 81.9993 -1551.2235 30.907738 ] [ 81.9993 -1551.2235 30.907738 ] 
sib.fastconf.EADock3: EADock3Cluster 21 : 8 elements, SimpleFitness: 78.30131, FullFitness: -1553.203 , RMSD: 30.947302 , elements: [ 77.9061 -1553.203 30.947302 ] [ 78.459 -1553.1956 30.729507 ] [ 78.459 -1553.1956 30.729507 ] [ 78.459 -1553.1956 30.729507 ] [ 78.459 -1553.1956 30.729507 ] [ 78.2228 -1552.68 30.896935 ] [ 78.2228 -1552.68 30.896935 ] [ 78.2228 -1552.68 30.896935 ] 
sib.fastconf.EADock3: EADock3Cluster 22 : 5 elements, SimpleFitness: 81.75904, FullFitness: -1552.7395 , RMSD: 31.964798 , elements: [ 81.5698 -1552.7395 31.964798 ] [ 81.5698 -1552.7395 31.964798 ] [ 81.7316 -1552.5385 31.993326 ] [ 81.962 -1551.8518 31.99515 ] [ 81.962 -1551.8518 31.99515 ] 
sib.fastconf.EADock3: EADock3Cluster 23 : 8 elements, SimpleFitness: 82.392746, FullFitness: -1551.0494 , RMSD: 30.891794 , elements: [ 80.3861 -1551.0494 30.891794 ] [ 80.3861 -1551.0494 30.891794 ] [ 81.1363 -1550.4058 30.81027 ] [ 81.1363 -1550.4058 30.81027 ] [ 84.0243 -1548.2319 30.403267 ] [ 84.0243 -1548.2319 30.403267 ] [ 84.0243 -1548.2319 30.403267 ] [ 84.0243 -1548.2319 30.403267 ] 
sib.fastconf.EADock3: EADock3Cluster 24 : 8 elements, SimpleFitness: 81.21786, FullFitness: -1549.9612 , RMSD: 29.692642 , elements: [ 80.6491 -1549.9612 29.692642 ] [ 80.6491 -1549.9612 29.692642 ] [ 81.167 -1548.9734 29.771214 ] [ 81.167 -1548.9734 29.771214 ] [ 81.167 -1548.9734 29.771214 ] [ 81.6479 -1548.7048 29.700167 ] [ 81.6479 -1548.7048 29.700167 ] [ 81.6479 -1548.7048 29.700167 ] 
sib.fastconf.EADock3: EADock3Cluster 25 : 8 elements, SimpleFitness: 84.149574, FullFitness: -1549.525 , RMSD: 31.03768 , elements: [ 83.1391 -1549.525 31.03768 ] [ 84.0847 -1548.5509 31.068647 ] [ 84.0847 -1548.5509 31.068647 ] [ 84.0847 -1548.5509 31.068647 ] [ 84.0847 -1548.5509 31.068647 ] [ 84.5729 -1547.4087 30.950537 ] [ 84.5729 -1547.4087 30.950537 ] [ 84.5729 -1547.4087 30.950537 ] 
sib.fastconf.EADock3: EADock3Cluster 26 : 8 elements, SimpleFitness: 81.96568, FullFitness: -1547.5172 , RMSD: 27.805 , elements: [ 80.5134 -1547.5172 27.805 ] [ 80.5134 -1547.5172 27.805 ] [ 80.5134 -1547.5172 27.805 ] [ 82.8321 -1545.0115 27.96049 ] [ 82.8321 -1545.0115 27.96049 ] [ 82.8321 -1545.0115 27.96049 ] [ 82.8445 -1544.4844 27.945902 ] [ 82.8445 -1544.4844 27.945902 ] 
sib.fastconf.EADock3: EADock3Cluster 27 : 8 elements, SimpleFitness: 95.07195, FullFitness: -1542.0261 , RMSD: 27.970516 , elements: [ 93.4062 -1542.0261 27.970516 ] [ 93.4062 -1542.0261 27.970516 ] [ 95.513 -1538.8367 27.822111 ] [ 95.513 -1538.8367 27.822111 ] [ 95.6843 -1538.6926 27.745756 ] [ 95.6843 -1538.6926 27.745756 ] [ 95.6843 -1538.6926 27.745756 ] [ 95.6843 -1538.6926 27.745756 ] 
sib.fastconf.EADock3: EADock3Cluster 28 : 8 elements, SimpleFitness: 90.48502, FullFitness: -1541.3142 , RMSD: 31.154543 , elements: [ 89.8029 -1541.3142 31.154543 ] [ 89.8426 -1541.2456 31.243673 ] [ 89.8426 -1541.2456 31.243673 ] [ 90.8784 -1540.387 31.106627 ] [ 90.8784 -1540.387 31.106627 ] [ 90.8784 -1540.387 31.106627 ] [ 90.8784 -1540.387 31.106627 ] [ 90.8784 -1540.387 31.106627 ] 
sib.fastconf.EADock3: EADock3Cluster 29 : 8 elements, SimpleFitness: 97.954, FullFitness: -1536.9762 , RMSD: 30.523846 , elements: [ 95.9907 -1536.9762 30.523846 ] [ 95.9907 -1536.9762 30.523846 ] [ 97.9648 -1534.8617 30.518618 ] [ 97.9648 -1534.8617 30.518618 ] [ 97.9648 -1534.8617 30.518618 ] [ 99.2521 -1532.8188 30.177515 ] [ 99.2521 -1532.8188 30.177515 ] [ 99.2521 -1532.8188 30.177515 ] 
sib.fastconf.EADock3: EADock3Cluster 30 : 8 elements, SimpleFitness: 95.811554, FullFitness: -1534.3531 , RMSD: 29.93547 , elements: [ 95.1672 -1534.3531 29.93547 ] [ 95.1672 -1534.3531 29.93547 ] [ 95.2798 -1534.3195 29.908262 ] [ 95.2798 -1534.3195 29.908262 ] [ 95.2798 -1534.3195 29.908262 ] [ 96.7729 -1531.6028 29.936419 ] [ 96.7729 -1531.6028 29.936419 ] [ 96.7729 -1531.6028 29.936419 ] 
sib.fastconf.EADock3: EADock3Cluster 31 : 8 elements, SimpleFitness: 85.81845, FullFitness: -1533.175 , RMSD: 29.6197 , elements: [ 85.7306 -1533.175 29.6197 ] [ 85.7306 -1533.175 29.6197 ] [ 85.7306 -1533.175 29.6197 ] [ 85.8543 -1533.1482 29.634237 ] [ 85.8543 -1533.1482 29.634237 ] [ 85.8543 -1533.1482 29.634237 ] [ 85.8543 -1533.1482 29.634237 ] [ 85.9386 -1533.1337 29.638556 ] 
sib.fastconf.EADock3: EADock3Cluster 32 : 8 elements, SimpleFitness: 94.382706, FullFitness: -1533.0538 , RMSD: 29.04526 , elements: [ 93.0157 -1533.0538 29.04526 ] [ 93.0157 -1533.0538 29.04526 ] [ 93.0157 -1533.0538 29.04526 ] [ 95.2024 -1530.9541 29.021824 ] [ 95.2024 -1530.9541 29.021824 ] [ 95.2024 -1530.9541 29.021824 ] [ 95.2037 -1530.9375 28.998875 ] [ 95.2037 -1530.9375 28.998875 ] 
sib.wrappers.md.charmm.ExtendedCharmmWrapper: CHARMM timers: CPU time: 2.25 seconds
sib.wrappers.md.charmm.ExtendedCharmmWrapper: CHARMM timers: Elapsed time: 2.2528 seconds.
sib.wrappers.md.charmm.ExtendedCharmmWrapper: CHARMM timers: CPU time: 19.2 seconds
sib.wrappers.md.charmm.ExtendedCharmmWrapper: CHARMM timers: Elapsed time: 19.3411 seconds.
sib.fastconf.EADock3$Flusher: Closing java.util.zip.ZipOutputStream@8487471
sib.fastconf.EADock3$Flusher: Closing java.util.zip.ZipOutputStream@52a00770
