# Supplementary material for: Exploring the mechanism of Alisma orientale for the treatment of pregnancy induced hypertension and potential hepato-nephrotoxicity by using network pharmacology, network toxicology, molecular docking and molecular dynamics simulation
Source: Front Pharmacol. 2022 Nov 15;13:1027112. doi: 10.3389/fphar.2022.1027112 (PMC9705790; doi:10.3389/fphar.2022.1027112)
Supplement: Supplementary file 2 [file DataSheet3.zip › AKT1/AKTE24/ligand.par]

* ---- 
* Built parameters for tmpOr3ybR.mol2 
*    by user swissdock     Tue Oct  4 16:44:44 CEST 2022 
* ---- 
*

BONDS
CR   OR    363.214     1.4180 
OR   HOR   560.905     0.9720 
O=C  C=O   931.963     1.2220 
OR   C=O   417.476     1.3550 
CR   CR    306.432     1.5080 
CR   HCMM  342.991     1.0930 
CR   C=C   326.655     1.4820 
C=C  C=C   684.039     1.3330 
CR   C=O   301.539     1.4920 

ANGLES
CR   OR   HOR    57.069    106.5030 
CR   OR   C=O    66.424    108.0550 
CR   CR   CR     61.243    109.6080 
CR   CR   HCMM   45.770    110.5490 
CR   CR   C=C    52.967    109.4450 
HCMM CR   HCMM   37.134    108.8360 
OR   CR   CR     71.390    108.1330 
OR   CR   HCMM   56.205    108.5770 
CR   C=C  CR     54.118    118.0430 
CR   C=C  C=C    48.361    122.1410 
CR   CR   C=O    55.917    107.5170 
C=C  CR   HCMM   45.482    110.2920 
C=O  CR   HCMM   46.778    108.3850 
O=C  C=O  CR     67.504    124.4100 
CR   C=O  CR     82.832    118.0160 
OR   C=O  O=C    83.120    124.4250 
OR   C=O  CR     75.060    109.7160 

DIHEDRALS
OR   CR   CR   CR      -0.344  1     0.00 
OR   CR   CR   CR       0.879  2   180.00 
OR   CR   CR   CR       0.238  3     0.00 
OR   CR   CR   HCMM    -0.327  1     0.00 
OR   CR   CR   HCMM     0.536  2   180.00 
OR   CR   CR   HCMM     0.140  3     0.00 
OR   CR   CR   C=C      0.150  3     0.00 
O=C  C=O  CR   CR       0.412  1     0.00 
O=C  C=O  CR   CR       0.070  2   180.00 
O=C  C=O  CR   CR       0.163  3     0.00 
O=C  C=O  CR   HCMM     0.330  1     0.00 
O=C  C=O  CR   HCMM    -0.704  2   180.00 
O=C  C=O  CR   HCMM     0.154  3     0.00 
OR   CR   CR   OR       0.204  1     0.00 
OR   CR   CR   OR       0.699  2   180.00 
OR   CR   CR   OR       0.480  3     0.00 
OR   C=O  CR   HCMM    -0.312  2   180.00 
OR   C=O  CR   HCMM     0.165  3     0.00 
O=C  C=O  OR   CR       0.341  1     0.00 
O=C  C=O  OR   CR       3.592  2   180.00 
O=C  C=O  OR   CR      -0.468  3     0.00 
CR   CR   CR   CR       0.051  1     0.00 
CR   CR   CR   CR       0.341  2   180.00 
CR   CR   CR   CR       0.166  3     0.00 
CR   CR   CR   HCMM     0.320  1     0.00 
CR   CR   CR   HCMM    -0.315  2   180.00 
CR   CR   CR   HCMM     0.132  3     0.00 
CR   CR   C=C  CR       0.209  1     0.00 
CR   CR   C=C  CR       0.148  2   180.00 
CR   CR   C=C  CR       0.141  3     0.00 
CR   CR   C=C  C=C     -0.247  1     0.00 
CR   CR   C=C  C=C      0.137  2   180.00 
CR   CR   C=C  C=C     -0.315  3     0.00 
CR   CR   CR   C=C     -0.147  1     0.00 
CR   CR   CR   C=C      0.219  2   180.00 
CR   CR   CR   C=C      0.292  3     0.00 
CR   CR   OR   HOR      0.135  2   180.00 
CR   CR   OR   HOR      0.118  3     0.00 
CR   CR   CR   C=O      0.033  1     0.00 
CR   CR   CR   C=O     -0.078  2   180.00 
CR   CR   CR   C=O      0.071  3     0.00 
CR   C=C  CR   HCMM    -0.092  2   180.00 
CR   C=C  CR   HCMM     0.110  3     0.00 
CR   C=C  C=C  CR      -0.202  1     0.00 
CR   C=C  C=C  CR       6.000  2   180.00 
CR   CR   C=O  CR       0.051  1     0.00 
CR   CR   C=O  CR       0.088  2   180.00 
CR   CR   C=O  CR       0.273  3     0.00 
C=C  CR   CR   HCMM     0.161  1     0.00 
C=C  CR   CR   HCMM    -0.205  2   180.00 
C=C  CR   CR   HCMM     0.072  3     0.00 
C=C  C=C  CR   HCMM     0.251  1     0.00 
C=C  C=C  CR   HCMM    -0.205  2   180.00 
C=C  C=C  CR   HCMM    -0.268  3     0.00 
CR   C=O  CR   HCMM    -0.036  1     0.00 
CR   C=O  CR   HCMM     0.043  2   180.00 
CR   C=O  CR   HCMM     0.266  3     0.00 
C=O  CR   CR   HCMM    -0.128  1     0.00 
C=O  CR   CR   HCMM     0.029  2   180.00 
CR   CR   OR   C=O     -0.274  1     0.00 
CR   CR   OR   C=O      0.160  3     0.00 
CR   OR   C=O  CR      -0.622  1     0.00 
CR   OR   C=O  CR       2.741  2   180.00 
CR   OR   C=O  CR       0.182  3     0.00 
C=O  OR   CR   HCMM     0.286  1     0.00 
C=O  OR   CR   HCMM    -0.152  3     0.00 
HCMM CR   CR   HCMM     0.142  1     0.00 
HCMM CR   CR   HCMM    -0.693  2   180.00 
HCMM CR   CR   HCMM     0.157  3     0.00 
HCMM CR   OR   HOR      0.298  1     0.00 
HCMM CR   OR   HOR     -0.138  2   180.00 
HCMM CR   OR   HOR      0.173  3     0.00 

IMPROPER
CR   CR   OR   CR       0.000  0     0.00 
CR   CR   OR   HCMM     0.000  0     0.00 
CR   CR   CR   CR       0.000  0     0.00 
CR   CR   CR   HCMM     0.000  0     0.00 
CR   C=C  CR   CR       0.000  0     0.00 
C=C  CR   CR   C=C      2.159  0     0.00 
CR   C=O  CR   CR       0.000  0     0.00 
C=O  CR   CR   O=C     10.507  0     0.00 
C=C  CR   C=C  CR       2.159  0     0.00 
CR   CR   C=C  HCMM     0.000  0     0.00 
CR   CR   CR   OR       0.000  0     0.00 
CR   OR   CR   HCMM     0.000  0     0.00 
C=O  O=C  OR   CR      10.147  0     0.00 
CR   C=C  CR   HCMM     0.000  0     0.00 
CR   HCMM CR   HCMM     0.000  0     0.00 
CR   C=O  CR   HCMM     0.000  0     0.00 
CR   HCMM C=O  HCMM     0.000  0     0.00 

NONBONDED nbxmod  5 atom cdiel shift vatom vdistance vswitch - 
cutnb 14.0 ctofnb 12.0 ctonnb 10.0 eps 1.0 e14fac 1.0 wmin 1.5 
OR      0.000000  -0.152100     1.770000    
O=C     0.000000  -0.120000     1.700000   0.000000  -0.120000     1.400000    
CR      0.000000  -0.055000     2.175000   0.000000  -0.010000     1.900000    
C=C     0.000000  -0.068000     2.090000    
C=O     0.000000  -0.110000     2.000000    
HCMM    0.000000  -0.022000     1.320000    
HOR     0.000000  -0.046000     0.224500    
