# Supplementary material for: Exploring the mechanism of Alisma orientale for the treatment of pregnancy induced hypertension and potential hepato-nephrotoxicity by using network pharmacology, network toxicology, molecular docking and molecular dynamics simulation
Source: Front Pharmacol. 2022 Nov 15;13:1027112. doi: 10.3389/fphar.2022.1027112 (PMC9705790; doi:10.3389/fphar.2022.1027112)
Supplement: Supplementary file 2 [file DataSheet3.zip › AKT1/AKTb23/clusters.dock4.csv]

Cluster ClusterRank deltaG deltaGelec deltaGvdw deltaGligsolvnonpol deltaGligsolvpol deltaGprotsolvnonpol deltaGprotsolvpol deltaGcompsolvnonpol deltaGcompsolvpol extraFull surfFull solvFull IntraFull InterFull FullFitness SimpleFitness Energy
0 0 -6.561305 0.0 -22.3186 14.4503 -8.79607 281.59 -1938.72 282.46 -1934.04 0.0 282.46 -1934.04 299.17 -22.3186 -1374.7286 272.618 272.618
0 1 -6.561305 0.0 -22.3186 14.4503 -8.79607 281.59 -1938.72 282.46 -1934.04 0.0 282.46 -1934.04 299.17 -22.3186 -1374.7286 272.618 272.618
0 2 -6.561305 0.0 -22.3186 14.4503 -8.79607 281.59 -1938.72 282.46 -1934.04 0.0 282.46 -1934.04 299.17 -22.3186 -1374.7286 272.618 272.618
0 3 -6.561305 0.0 -22.3186 14.4503 -8.79607 281.59 -1938.72 282.46 -1934.04 0.0 282.46 -1934.04 299.17 -22.3186 -1374.7286 272.618 272.618
0 4 -6.572353 0.0 -22.7556 14.4721 -8.868 281.59 -1938.72 282.432 -1933.54 0.0 282.432 -1933.54 299.443 -22.7556 -1374.4207 272.877 272.877
0 5 -6.572353 0.0 -22.7556 14.4721 -8.868 281.59 -1938.72 282.432 -1933.54 0.0 282.432 -1933.54 299.443 -22.7556 -1374.4207 272.877 272.877
0 6 -6.572353 0.0 -22.7556 14.4721 -8.868 281.59 -1938.72 282.432 -1933.54 0.0 282.432 -1933.54 299.443 -22.7556 -1374.4207 272.877 272.877
0 7 -6.4063516 0.0 -21.0491 14.4735 -9.50096 281.59 -1938.72 282.415 -1934.07 0.0 282.415 -1934.07 301.257 -21.0491 -1371.447 274.555 274.555
1 0 -6.6244345 0.0 -26.8183 14.4369 -11.5625 281.59 -1938.72 283.053 -1931.82 0.0 283.053 -1931.82 304.72 -26.8183 -1370.8652 273.549 273.549
1 1 -6.6244345 0.0 -26.8183 14.4369 -11.5625 281.59 -1938.72 283.053 -1931.82 0.0 283.053 -1931.82 304.72 -26.8183 -1370.8652 273.549 273.549
1 2 -6.6244345 0.0 -26.8183 14.4369 -11.5625 281.59 -1938.72 283.053 -1931.82 0.0 283.053 -1931.82 304.72 -26.8183 -1370.8652 273.549 273.549
1 3 -6.6244345 0.0 -26.8183 14.4369 -11.5625 281.59 -1938.72 283.053 -1931.82 0.0 283.053 -1931.82 304.72 -26.8183 -1370.8652 273.549 273.549
1 4 -6.6242785 0.0 -26.8443 14.4363 -11.5575 281.59 -1938.72 283.051 -1931.77 0.0 283.051 -1931.77 304.701 -26.8443 -1370.8623 273.538 273.538
1 5 -6.6211185 0.0 -26.783 14.4327 -11.5711 281.59 -1938.72 283.043 -1931.82 0.0 283.043 -1931.82 304.714 -26.783 -1370.846 273.585 273.585
1 6 -6.6211185 0.0 -26.783 14.4327 -11.5711 281.59 -1938.72 283.043 -1931.82 0.0 283.043 -1931.82 304.714 -26.783 -1370.846 273.585 273.585
1 7 -6.6211185 0.0 -26.783 14.4327 -11.5711 281.59 -1938.72 283.043 -1931.82 0.0 283.043 -1931.82 304.714 -26.783 -1370.846 273.585 273.585
2 0 -6.4177794 0.0 -23.7509 14.186 -9.44454 281.59 -1938.72 282.746 -1930.98 0.0 282.746 -1930.98 302.989 -23.7509 -1368.996 279.742 279.742
2 1 -6.474359 0.0 -25.2704 14.1596 -9.49048 281.59 -1938.72 282.518 -1929.29 0.0 282.518 -1929.29 303.593 -25.2704 -1368.4495 279.952 279.952
2 2 -6.474359 0.0 -25.2704 14.1596 -9.49048 281.59 -1938.72 282.518 -1929.29 0.0 282.518 -1929.29 303.593 -25.2704 -1368.4495 279.952 279.952
2 3 -6.474359 0.0 -25.2704 14.1596 -9.49048 281.59 -1938.72 282.518 -1929.29 0.0 282.518 -1929.29 303.593 -25.2704 -1368.4495 279.952 279.952
2 4 -6.474359 0.0 -25.2704 14.1596 -9.49048 281.59 -1938.72 282.518 -1929.29 0.0 282.518 -1929.29 303.593 -25.2704 -1368.4495 279.952 279.952
2 5 -6.474359 0.0 -25.2704 14.1596 -9.49048 281.59 -1938.72 282.518 -1929.29 0.0 282.518 -1929.29 303.593 -25.2704 -1368.4495 279.952 279.952
2 6 -6.8442535 0.0 -32.009 14.0276 -9.7328 281.59 -1938.72 282.25 -1924.95 0.0 282.25 -1924.95 308.706 -32.009 -1366.0029 281.147 281.147
2 7 -6.8442535 0.0 -32.009 14.0276 -9.7328 281.59 -1938.72 282.25 -1924.95 0.0 282.25 -1924.95 308.706 -32.009 -1366.0029 281.147 281.147
3 0 -6.40887 0.0 -25.0265 14.6381 -10.3829 281.59 -1938.72 282.764 -1929.13 0.0 282.764 -1929.13 302.584 -25.0265 -1368.8085 274.918 274.918
3 1 -6.431406 0.0 -25.4396 14.6419 -10.4052 281.59 -1938.72 282.663 -1928.72 0.0 282.663 -1928.72 302.951 -25.4396 -1368.5457 274.999 274.999
3 2 -6.4457836 0.0 -25.6327 14.6487 -10.392 281.59 -1938.72 282.616 -1928.56 0.0 282.616 -1928.56 303.111 -25.6327 -1368.4658 275.025 275.025
3 3 -6.3661914 0.0 -24.2788 14.2958 -8.66242 281.59 -1938.72 282.436 -1927.89 0.0 282.436 -1927.89 309.576 -24.2788 -1360.1567 284.374 284.374
3 4 -6.3661914 0.0 -24.2788 14.2958 -8.66242 281.59 -1938.72 282.436 -1927.89 0.0 282.436 -1927.89 309.576 -24.2788 -1360.1567 284.374 284.374
3 5 -6.3731523 0.0 -24.535 14.2985 -8.21667 281.59 -1938.72 282.625 -1927.45 0.0 282.625 -1927.45 310.477 -24.535 -1358.8829 285.497 285.497
3 6 -6.3731523 0.0 -24.535 14.2985 -8.21667 281.59 -1938.72 282.625 -1927.45 0.0 282.625 -1927.45 310.477 -24.535 -1358.8829 285.497 285.497
3 7 -6.1264668 0.0 -19.4615 14.3065 -8.8805 281.59 -1938.72 282.429 -1931.61 0.0 282.429 -1931.61 311.032 -19.4615 -1357.6105 286.051 286.051
4 0 -6.3984027 0.0 -26.7359 14.1104 -10.3408 281.59 -1938.72 281.884 -1925.73 0.0 281.884 -1925.73 302.519 -26.7359 -1368.0629 275.488 275.488
4 1 -6.382475 0.0 -26.8817 14.1085 -10.3489 281.59 -1938.72 281.887 -1925.26 0.0 281.887 -1925.26 303.093 -26.8817 -1367.1617 276.005 276.005
4 2 -6.382475 0.0 -26.8817 14.1085 -10.3489 281.59 -1938.72 281.887 -1925.26 0.0 281.887 -1925.26 303.093 -26.8817 -1367.1617 276.005 276.005
4 3 -6.382475 0.0 -26.8817 14.1085 -10.3489 281.59 -1938.72 281.887 -1925.26 0.0 281.887 -1925.26 303.093 -26.8817 -1367.1617 276.005 276.005
4 4 -6.2621026 0.0 -23.5237 14.1351 -9.96967 281.59 -1938.72 281.833 -1927.98 0.0 281.833 -1927.98 302.655 -23.5237 -1367.0156 276.175 276.175
4 5 -6.2621026 0.0 -23.5237 14.1351 -9.96967 281.59 -1938.72 281.833 -1927.98 0.0 281.833 -1927.98 302.655 -23.5237 -1367.0156 276.175 276.175
4 6 -6.2621026 0.0 -23.5237 14.1351 -9.96967 281.59 -1938.72 281.833 -1927.98 0.0 281.833 -1927.98 302.655 -23.5237 -1367.0156 276.175 276.175
4 7 -6.2621026 0.0 -23.5237 14.1351 -9.96967 281.59 -1938.72 281.833 -1927.98 0.0 281.833 -1927.98 302.655 -23.5237 -1367.0156 276.175 276.175
5 0 -6.128926 0.0 -21.0133 14.2403 -10.6986 281.59 -1938.72 283.424 -1932.71 0.0 283.424 -1932.71 303.177 -21.0133 -1367.1223 280.029 280.029
5 1 -6.128926 0.0 -21.0133 14.2403 -10.6986 281.59 -1938.72 283.424 -1932.71 0.0 283.424 -1932.71 303.177 -21.0133 -1367.1223 280.029 280.029
5 2 -6.328241 0.0 -23.5255 14.048 -11.5145 281.59 -1938.72 283.148 -1932.77 0.0 283.148 -1932.77 308.624 -23.5255 -1364.5234 282.981 282.981
5 3 -6.328241 0.0 -23.5255 14.048 -11.5145 281.59 -1938.72 283.148 -1932.77 0.0 283.148 -1932.77 308.624 -23.5255 -1364.5234 282.981 282.981
5 4 -6.328241 0.0 -23.5255 14.048 -11.5145 281.59 -1938.72 283.148 -1932.77 0.0 283.148 -1932.77 308.624 -23.5255 -1364.5234 282.981 282.981
5 5 -6.328241 0.0 -23.5255 14.048 -11.5145 281.59 -1938.72 283.148 -1932.77 0.0 283.148 -1932.77 308.624 -23.5255 -1364.5234 282.981 282.981
5 6 -6.301028 0.0 -23.1488 14.0708 -11.5066 281.59 -1938.72 283.171 -1932.9 0.0 283.171 -1932.9 309.074 -23.1488 -1363.8038 283.736 283.736
5 7 -6.301028 0.0 -23.1488 14.0708 -11.5066 281.59 -1938.72 283.171 -1932.9 0.0 283.171 -1932.9 309.074 -23.1488 -1363.8038 283.736 283.736
6 0 -6.330398 0.0 -23.6242 14.2665 -9.79315 281.59 -1938.72 281.703 -1928.36 0.0 281.703 -1928.36 303.251 -23.6242 -1367.0302 277.501 277.501
6 1 -6.330398 0.0 -23.6242 14.2665 -9.79315 281.59 -1938.72 281.703 -1928.36 0.0 281.703 -1928.36 303.251 -23.6242 -1367.0302 277.501 277.501
6 2 -6.2881875 0.0 -22.9986 14.2488 -9.80159 281.59 -1938.72 281.798 -1928.82 0.0 281.798 -1928.82 303.079 -22.9986 -1366.9415 277.808 277.808
6 3 -6.173443 0.0 -20.7322 14.2681 -9.13011 281.59 -1938.72 281.787 -1929.73 0.0 281.787 -1929.73 302.815 -20.7322 -1365.8602 278.507 278.507
6 4 -6.173443 0.0 -20.7322 14.2681 -9.13011 281.59 -1938.72 281.787 -1929.73 0.0 281.787 -1929.73 302.815 -20.7322 -1365.8602 278.507 278.507
6 5 -6.173443 0.0 -20.7322 14.2681 -9.13011 281.59 -1938.72 281.787 -1929.73 0.0 281.787 -1929.73 302.815 -20.7322 -1365.8602 278.507 278.507
6 6 -6.173443 0.0 -20.7322 14.2681 -9.13011 281.59 -1938.72 281.787 -1929.73 0.0 281.787 -1929.73 302.815 -20.7322 -1365.8602 278.507 278.507
6 7 -6.173443 0.0 -20.7322 14.2681 -9.13011 281.59 -1938.72 281.787 -1929.73 0.0 281.787 -1929.73 302.815 -20.7322 -1365.8602 278.507 278.507
7 0 -6.5628886 0.0 -25.4208 14.5293 -9.09453 281.59 -1938.72 283.911 -1931.69 0.0 283.911 -1931.69 307.531 -25.4208 -1365.6687 284.032 284.032
7 1 -6.5628886 0.0 -25.4208 14.5293 -9.09453 281.59 -1938.72 283.911 -1931.69 0.0 283.911 -1931.69 307.531 -25.4208 -1365.6687 284.032 284.032
7 2 -6.450194 0.0 -23.9777 14.5694 -8.93882 281.59 -1938.72 283.606 -1931.39 0.0 283.606 -1931.39 307.325 -23.9777 -1364.4368 283.583 283.583
7 3 -6.450194 0.0 -23.9777 14.5694 -8.93882 281.59 -1938.72 283.606 -1931.39 0.0 283.606 -1931.39 307.325 -23.9777 -1364.4368 283.583 283.583
7 4 -6.4274526 0.0 -23.8545 14.5675 -8.92186 281.59 -1938.72 283.577 -1931.15 0.0 283.577 -1931.15 307.408 -23.8545 -1364.0195 283.712 283.712
7 5 -6.4274526 0.0 -23.8545 14.5675 -8.92186 281.59 -1938.72 283.577 -1931.15 0.0 283.577 -1931.15 307.408 -23.8545 -1364.0195 283.712 283.712
7 6 -6.4274526 0.0 -23.8545 14.5675 -8.92186 281.59 -1938.72 283.577 -1931.15 0.0 283.577 -1931.15 307.408 -23.8545 -1364.0195 283.712 283.712
7 7 -6.4274526 0.0 -23.8545 14.5675 -8.92186 281.59 -1938.72 283.577 -1931.15 0.0 283.577 -1931.15 307.408 -23.8545 -1364.0195 283.712 283.712
8 0 -6.2633095 0.0 -26.9282 14.5567 -10.556 281.59 -1938.72 283.902 -1925.87 0.0 283.902 -1925.87 303.282 -26.9282 -1365.6141 278.142 278.142
8 1 -6.263954 0.0 -26.7288 14.5495 -10.5626 281.59 -1938.72 283.859 -1926.14 0.0 283.859 -1926.14 303.482 -26.7288 -1365.5278 278.286 278.286
8 2 -6.263954 0.0 -26.7288 14.5495 -10.5626 281.59 -1938.72 283.859 -1926.14 0.0 283.859 -1926.14 303.482 -26.7288 -1365.5278 278.286 278.286
8 3 -6.2555714 0.0 -26.5219 14.5407 -10.5602 281.59 -1938.72 283.837 -1926.3 0.0 283.837 -1926.3 303.563 -26.5219 -1365.422 278.431 278.431
8 4 -6.2555714 0.0 -26.5219 14.5407 -10.5602 281.59 -1938.72 283.837 -1926.3 0.0 283.837 -1926.3 303.563 -26.5219 -1365.422 278.431 278.431
8 5 -6.2042713 0.0 -24.3478 13.9914 -8.99878 281.59 -1938.72 283.934 -1928.26 0.0 283.934 -1928.26 305.022 -24.3478 -1363.6519 281.511 281.511
8 6 -6.1981897 0.0 -24.3103 13.9908 -9.02181 281.59 -1938.72 283.997 -1928.34 0.0 283.997 -1928.34 305.01 -24.3103 -1363.6433 281.48 281.48
8 7 -6.190811 0.0 -24.2268 13.9934 -9.00296 281.59 -1938.72 283.974 -1928.29 0.0 283.974 -1928.29 304.943 -24.2268 -1363.5999 281.511 281.511
9 0 -5.932857 0.0 -17.8907 14.4263 -10.1517 281.59 -1938.72 285.094 -1936.08 0.0 285.094 -1936.08 304.534 -17.8907 -1364.3427 284.07 284.07
9 1 -5.862002 0.0 -17.9121 14.4421 -9.80385 281.59 -1938.72 285.426 -1935.03 0.0 285.426 -1935.03 304.351 -17.9121 -1363.165 285.217 285.217
9 2 -5.862002 0.0 -17.9121 14.4421 -9.80385 281.59 -1938.72 285.426 -1935.03 0.0 285.426 -1935.03 304.351 -17.9121 -1363.165 285.217 285.217
9 3 -5.862002 0.0 -17.9121 14.4421 -9.80385 281.59 -1938.72 285.426 -1935.03 0.0 285.426 -1935.03 304.351 -17.9121 -1363.165 285.217 285.217
9 4 -5.862002 0.0 -17.9121 14.4421 -9.80385 281.59 -1938.72 285.426 -1935.03 0.0 285.426 -1935.03 304.351 -17.9121 -1363.165 285.217 285.217
9 5 -5.712907 0.0 -14.3426 14.4564 -9.04511 281.59 -1938.72 284.824 -1936.4 0.0 284.824 -1936.4 303.597 -14.3426 -1362.3217 285.048 285.048
9 6 -5.712907 0.0 -14.3426 14.4564 -9.04511 281.59 -1938.72 284.824 -1936.4 0.0 284.824 -1936.4 303.597 -14.3426 -1362.3217 285.048 285.048
9 7 -5.712907 0.0 -14.3426 14.4564 -9.04511 281.59 -1938.72 284.824 -1936.4 0.0 284.824 -1936.4 303.597 -14.3426 -1362.3217 285.048 285.048
10 0 -6.2299266 0.0 -25.0739 14.3742 -9.27598 281.59 -1938.72 284.036 -1927.4 0.0 284.036 -1927.4 304.688 -25.0739 -1363.7499 279.922 279.922
10 1 -6.2299266 0.0 -25.0739 14.3742 -9.27598 281.59 -1938.72 284.036 -1927.4 0.0 284.036 -1927.4 304.688 -25.0739 -1363.7499 279.922 279.922
10 2 -5.8556037 0.0 -19.2154 14.1644 -9.47091 281.59 -1938.72 283.804 -1930.5 0.0 283.804 -1930.5 312.501 -19.2154 -1353.4104 287.708 287.708
10 3 -5.8556037 0.0 -19.2154 14.1644 -9.47091 281.59 -1938.72 283.804 -1930.5 0.0 283.804 -1930.5 312.501 -19.2154 -1353.4104 287.708 287.708
10 4 -5.8556037 0.0 -19.2154 14.1644 -9.47091 281.59 -1938.72 283.804 -1930.5 0.0 283.804 -1930.5 312.501 -19.2154 -1353.4104 287.708 287.708
10 5 -5.8556037 0.0 -19.2154 14.1644 -9.47091 281.59 -1938.72 283.804 -1930.5 0.0 283.804 -1930.5 312.501 -19.2154 -1353.4104 287.708 287.708
10 6 -5.8412647 0.0 -18.9978 14.167 -9.4703 281.59 -1938.72 283.838 -1930.65 0.0 283.838 -1930.65 312.481 -18.9978 -1353.3289 287.725 287.725
10 7 -5.8412647 0.0 -18.9978 14.167 -9.4703 281.59 -1938.72 283.838 -1930.65 0.0 283.838 -1930.65 312.481 -18.9978 -1353.3289 287.725 287.725
11 0 -6.1627584 0.0 -23.4912 14.3428 -10.4481 281.59 -1938.72 285.99 -1932.99 0.0 285.99 -1932.99 306.762 -23.4912 -1363.7292 283.297 283.297
11 1 -6.1627584 0.0 -23.4912 14.3428 -10.4481 281.59 -1938.72 285.99 -1932.99 0.0 285.99 -1932.99 306.762 -23.4912 -1363.7292 283.297 283.297
11 2 -6.1418586 0.0 -23.2503 14.3452 -10.4587 281.59 -1938.72 285.985 -1933.02 0.0 285.985 -1933.02 306.694 -23.2503 -1363.5913 283.388 283.388
11 3 -6.1418586 0.0 -23.2503 14.3452 -10.4587 281.59 -1938.72 285.985 -1933.02 0.0 285.985 -1933.02 306.694 -23.2503 -1363.5913 283.388 283.388
11 4 -6.1418586 0.0 -23.2503 14.3452 -10.4587 281.59 -1938.72 285.985 -1933.02 0.0 285.985 -1933.02 306.694 -23.2503 -1363.5913 283.388 283.388
11 5 -6.1322184 0.0 -23.3628 14.332 -10.3861 281.59 -1938.72 286.052 -1932.74 0.0 286.052 -1932.74 306.64 -23.3628 -1363.4108 283.467 283.467
11 6 -6.1322184 0.0 -23.3628 14.332 -10.3861 281.59 -1938.72 286.052 -1932.74 0.0 286.052 -1932.74 306.64 -23.3628 -1363.4108 283.467 283.467
11 7 -6.1322184 0.0 -23.3628 14.332 -10.3861 281.59 -1938.72 286.052 -1932.74 0.0 286.052 -1932.74 306.64 -23.3628 -1363.4108 283.467 283.467
12 0 -6.215959 0.0 -26.2493 14.4503 -9.70987 281.59 -1938.72 284.087 -1925.75 0.0 284.087 -1925.75 305.459 -26.2493 -1362.4532 278.703 278.703
12 1 -6.215959 0.0 -26.2493 14.4503 -9.70987 281.59 -1938.72 284.087 -1925.75 0.0 284.087 -1925.75 305.459 -26.2493 -1362.4532 278.703 278.703
12 2 -6.1820107 0.0 -26.5023 14.4782 -9.77341 281.59 -1938.72 283.987 -1924.67 0.0 283.987 -1924.67 306.258 -26.5023 -1360.9272 279.548 279.548
12 3 -6.1820107 0.0 -26.5023 14.4782 -9.77341 281.59 -1938.72 283.987 -1924.67 0.0 283.987 -1924.67 306.258 -26.5023 -1360.9272 279.548 279.548
12 4 -6.0711765 0.0 -25.1732 14.4866 -9.7673 281.59 -1938.72 284.547 -1925.76 0.0 284.547 -1925.76 312.006 -25.1732 -1354.3802 287.293 287.293
12 5 -6.0711765 0.0 -25.1732 14.4866 -9.7673 281.59 -1938.72 284.547 -1925.76 0.0 284.547 -1925.76 312.006 -25.1732 -1354.3802 287.293 287.293
12 6 -6.0711765 0.0 -25.1732 14.4866 -9.7673 281.59 -1938.72 284.547 -1925.76 0.0 284.547 -1925.76 312.006 -25.1732 -1354.3802 287.293 287.293
12 7 -6.0711765 0.0 -25.1732 14.4866 -9.7673 281.59 -1938.72 284.547 -1925.76 0.0 284.547 -1925.76 312.006 -25.1732 -1354.3802 287.293 287.293
13 0 -6.012812 0.0 -17.559 14.0964 -8.77992 281.59 -1938.72 284.093 -1935.49 0.0 284.093 -1935.49 306.593 -17.559 -1362.363 285.608 285.608
13 1 -6.012812 0.0 -17.559 14.0964 -8.77992 281.59 -1938.72 284.093 -1935.49 0.0 284.093 -1935.49 306.593 -17.559 -1362.363 285.608 285.608
13 2 -6.012812 0.0 -17.559 14.0964 -8.77992 281.59 -1938.72 284.093 -1935.49 0.0 284.093 -1935.49 306.593 -17.559 -1362.363 285.608 285.608
13 3 -6.012812 0.0 -17.559 14.0964 -8.77992 281.59 -1938.72 284.093 -1935.49 0.0 284.093 -1935.49 306.593 -17.559 -1362.363 285.608 285.608
13 4 -6.027255 0.0 -18.2113 14.015 -8.61529 281.59 -1938.72 283.932 -1934.43 0.0 283.932 -1934.43 306.737 -18.2113 -1361.9723 285.941 285.941
13 5 -6.054062 0.0 -17.4772 14.1628 -8.60729 281.59 -1938.72 284.219 -1936.21 0.0 284.219 -1936.21 310.766 -17.4772 -1358.7021 289.582 289.582
13 6 -6.054062 0.0 -17.4772 14.1628 -8.60729 281.59 -1938.72 284.219 -1936.21 0.0 284.219 -1936.21 310.766 -17.4772 -1358.7021 289.582 289.582
13 7 -6.054062 0.0 -17.4772 14.1628 -8.60729 281.59 -1938.72 284.219 -1936.21 0.0 284.219 -1936.21 310.766 -17.4772 -1358.7021 289.582 289.582
14 0 -6.3115363 0.0 -23.1655 14.3011 -8.71835 281.59 -1938.72 282.717 -1929.2 0.0 282.717 -1929.2 308.021 -23.1655 -1361.6274 284.679 284.679
14 1 -6.245131 0.0 -22.434 14.2854 -8.76389 281.59 -1938.72 282.927 -1929.64 0.0 282.927 -1929.64 307.552 -22.434 -1361.595 284.89 284.89
14 2 -6.126632 0.0 -21.3597 14.2722 -8.7284 281.59 -1938.72 283.141 -1929.68 0.0 283.141 -1929.68 307.306 -21.3597 -1360.5928 285.578 285.578
14 3 -6.126632 0.0 -21.3597 14.2722 -8.7284 281.59 -1938.72 283.141 -1929.68 0.0 283.141 -1929.68 307.306 -21.3597 -1360.5928 285.578 285.578
15 0 -6.1000366 0.0 -21.6044 14.5472 -9.15454 281.59 -1938.72 282.741 -1928.25 0.0 282.741 -1928.25 305.865 -21.6044 -1361.2484 282.311 282.311
15 1 -6.1000366 0.0 -21.6044 14.5472 -9.15454 281.59 -1938.72 282.741 -1928.25 0.0 282.741 -1928.25 305.865 -21.6044 -1361.2484 282.311 282.311
15 2 -6.1000366 0.0 -21.6044 14.5472 -9.15454 281.59 -1938.72 282.741 -1928.25 0.0 282.741 -1928.25 305.865 -21.6044 -1361.2484 282.311 282.311
15 3 -5.8286366 0.0 -17.2417 14.4368 -11.2734 281.59 -1938.72 283.266 -1933.66 0.0 283.266 -1933.66 308.862 -17.2417 -1358.7738 285.236 285.236
15 4 -5.8286366 0.0 -17.2417 14.4368 -11.2734 281.59 -1938.72 283.266 -1933.66 0.0 283.266 -1933.66 308.862 -17.2417 -1358.7738 285.236 285.236
15 5 -5.843578 0.0 -17.3789 14.458 -11.2627 281.59 -1938.72 283.241 -1933.61 0.0 283.241 -1933.61 309.078 -17.3789 -1358.6699 285.325 285.325
15 6 -5.843578 0.0 -17.3789 14.458 -11.2627 281.59 -1938.72 283.241 -1933.61 0.0 283.241 -1933.61 309.078 -17.3789 -1358.6699 285.325 285.325
15 7 -5.843578 0.0 -17.3789 14.458 -11.2627 281.59 -1938.72 283.241 -1933.61 0.0 283.241 -1933.61 309.078 -17.3789 -1358.6699 285.325 285.325
16 0 -6.1822357 0.0 -24.4098 14.8516 -11.1213 281.59 -1938.72 283.606 -1928.09 0.0 283.606 -1928.09 307.842 -24.4098 -1361.0518 282.309 282.309
16 1 -6.1822357 0.0 -24.4098 14.8516 -11.1213 281.59 -1938.72 283.606 -1928.09 0.0 283.606 -1928.09 307.842 -24.4098 -1361.0518 282.309 282.309
16 2 -6.1822357 0.0 -24.4098 14.8516 -11.1213 281.59 -1938.72 283.606 -1928.09 0.0 283.606 -1928.09 307.842 -24.4098 -1361.0518 282.309 282.309
16 3 -6.1370516 0.0 -24.0355 14.8383 -11.1355 281.59 -1938.72 283.661 -1928.05 0.0 283.661 -1928.05 307.713 -24.0355 -1360.7115 282.421 282.421
16 4 -6.1370516 0.0 -24.0355 14.8383 -11.1355 281.59 -1938.72 283.661 -1928.05 0.0 283.661 -1928.05 307.713 -24.0355 -1360.7115 282.421 282.421
16 5 -6.1370516 0.0 -24.0355 14.8383 -11.1355 281.59 -1938.72 283.661 -1928.05 0.0 283.661 -1928.05 307.713 -24.0355 -1360.7115 282.421 282.421
16 6 -6.1370516 0.0 -24.0355 14.8383 -11.1355 281.59 -1938.72 283.661 -1928.05 0.0 283.661 -1928.05 307.713 -24.0355 -1360.7115 282.421 282.421
16 7 -6.1255703 0.0 -23.897 14.8377 -11.1333 281.59 -1938.72 283.677 -1928.1 0.0 283.677 -1928.1 307.695 -23.897 -1360.625 282.445 282.445
17 0 -6.8084693 0.0 -24.9494 14.5869 -10.8424 281.59 -1938.72 282.837 -1936.43 0.0 282.837 -1936.43 317.492 -24.9494 -1361.0504 288.81 288.81
17 1 -6.8084693 0.0 -24.9494 14.5869 -10.8424 281.59 -1938.72 282.837 -1936.43 0.0 282.837 -1936.43 317.492 -24.9494 -1361.0504 288.81 288.81
17 2 -6.8084693 0.0 -24.9494 14.5869 -10.8424 281.59 -1938.72 282.837 -1936.43 0.0 282.837 -1936.43 317.492 -24.9494 -1361.0504 288.81 288.81
17 3 -6.801557 0.0 -24.8825 14.5871 -10.8536 281.59 -1938.72 282.849 -1936.45 0.0 282.849 -1936.45 317.459 -24.8825 -1361.0244 288.82 288.82
17 4 -6.801557 0.0 -24.8825 14.5871 -10.8536 281.59 -1938.72 282.849 -1936.45 0.0 282.849 -1936.45 317.459 -24.8825 -1361.0244 288.82 288.82
17 5 -6.801557 0.0 -24.8825 14.5871 -10.8536 281.59 -1938.72 282.849 -1936.45 0.0 282.849 -1936.45 317.459 -24.8825 -1361.0244 288.82 288.82
17 6 -6.801557 0.0 -24.8825 14.5871 -10.8536 281.59 -1938.72 282.849 -1936.45 0.0 282.849 -1936.45 317.459 -24.8825 -1361.0244 288.82 288.82
17 7 -6.7990627 0.0 -24.8727 14.5877 -10.8503 281.59 -1938.72 282.836 -1936.4 0.0 282.836 -1936.4 317.472 -24.8727 -1360.9648 288.835 288.835
18 0 -6.2152834 0.0 -20.1306 14.6147 -10.9164 281.59 -1938.72 282.069 -1933.03 0.0 282.069 -1933.03 311.022 -20.1306 -1360.0697 280.868 280.868
18 1 -6.2152834 0.0 -20.1306 14.6147 -10.9164 281.59 -1938.72 282.069 -1933.03 0.0 282.069 -1933.03 311.022 -20.1306 -1360.0697 280.868 280.868
18 2 -6.2152834 0.0 -20.1306 14.6147 -10.9164 281.59 -1938.72 282.069 -1933.03 0.0 282.069 -1933.03 311.022 -20.1306 -1360.0697 280.868 280.868
18 3 -6.2152834 0.0 -20.1306 14.6147 -10.9164 281.59 -1938.72 282.069 -1933.03 0.0 282.069 -1933.03 311.022 -20.1306 -1360.0697 280.868 280.868
18 4 -6.4956174 0.0 -23.2507 14.5489 -10.3305 281.59 -1938.72 281.478 -1931.39 0.0 281.478 -1931.39 314.789 -23.2507 -1358.3737 281.922 281.922
18 5 -6.4956174 0.0 -23.2507 14.5489 -10.3305 281.59 -1938.72 281.478 -1931.39 0.0 281.478 -1931.39 314.789 -23.2507 -1358.3737 281.922 281.922
18 6 -6.5271115 0.0 -23.6072 14.5398 -10.2432 281.59 -1938.72 281.426 -1931.2 0.0 281.426 -1931.2 315.181 -23.6072 -1358.2002 281.93 281.93
18 7 -6.5271115 0.0 -23.6072 14.5398 -10.2432 281.59 -1938.72 281.426 -1931.2 0.0 281.426 -1931.2 315.181 -23.6072 -1358.2002 281.93 281.93
19 0 -6.066332 0.0 -22.7795 14.0796 -7.58023 281.59 -1938.72 284.668 -1928.01 0.0 284.668 -1928.01 309.331 -22.7795 -1356.7905 288.374 288.374
19 1 -6.066332 0.0 -22.7795 14.0796 -7.58023 281.59 -1938.72 284.668 -1928.01 0.0 284.668 -1928.01 309.331 -22.7795 -1356.7905 288.374 288.374
19 2 -6.089699 0.0 -23.0248 14.0881 -7.52516 281.59 -1938.72 284.484 -1927.66 0.0 284.484 -1927.66 309.422 -23.0248 -1356.7788 288.266 288.266
19 3 -6.089699 0.0 -23.0248 14.0881 -7.52516 281.59 -1938.72 284.484 -1927.66 0.0 284.484 -1927.66 309.422 -23.0248 -1356.7788 288.266 288.266
19 4 -6.089699 0.0 -23.0248 14.0881 -7.52516 281.59 -1938.72 284.484 -1927.66 0.0 284.484 -1927.66 309.422 -23.0248 -1356.7788 288.266 288.266
19 5 -6.089699 0.0 -23.0248 14.0881 -7.52516 281.59 -1938.72 284.484 -1927.66 0.0 284.484 -1927.66 309.422 -23.0248 -1356.7788 288.266 288.266
19 6 -5.903212 0.0 -21.6501 14.066 -7.43836 281.59 -1938.72 284.513 -1926.73 0.0 284.513 -1926.73 308.555 -21.6501 -1355.312 287.963 287.963
19 7 -5.903212 0.0 -21.6501 14.066 -7.43836 281.59 -1938.72 284.513 -1926.73 0.0 284.513 -1926.73 308.555 -21.6501 -1355.312 287.963 287.963
20 0 -6.2927494 0.0 -24.8175 13.9072 -10.3508 281.59 -1938.72 282.833 -1928.76 0.0 282.833 -1928.76 314.389 -24.8175 -1356.3555 288.38 288.38
20 1 -6.2927494 0.0 -24.8175 13.9072 -10.3508 281.59 -1938.72 282.833 -1928.76 0.0 282.833 -1928.76 314.389 -24.8175 -1356.3555 288.38 288.38
20 2 -6.155235 0.0 -24.0014 13.9067 -10.1292 281.59 -1938.72 282.643 -1927.26 0.0 282.643 -1927.26 314.539 -24.0014 -1354.0793 288.479 288.479
20 3 -6.155235 0.0 -24.0014 13.9067 -10.1292 281.59 -1938.72 282.643 -1927.26 0.0 282.643 -1927.26 314.539 -24.0014 -1354.0793 288.479 288.479
20 4 -6.155235 0.0 -24.0014 13.9067 -10.1292 281.59 -1938.72 282.643 -1927.26 0.0 282.643 -1927.26 314.539 -24.0014 -1354.0793 288.479 288.479
20 5 -6.233235 0.0 -25.7505 13.8991 -10.0708 281.59 -1938.72 282.388 -1925.39 0.0 282.388 -1925.39 314.972 -25.7505 -1353.7805 287.682 287.682
20 6 -6.233235 0.0 -25.7505 13.8991 -10.0708 281.59 -1938.72 282.388 -1925.39 0.0 282.388 -1925.39 314.972 -25.7505 -1353.7805 287.682 287.682
20 7 -6.233235 0.0 -25.7505 13.8991 -10.0708 281.59 -1938.72 282.388 -1925.39 0.0 282.388 -1925.39 314.972 -25.7505 -1353.7805 287.682 287.682
21 0 -6.048969 0.0 -22.8628 14.2195 -9.91083 281.59 -1938.72 281.141 -1924.26 0.0 281.141 -1924.26 309.82 -22.8628 -1356.1617 279.488 279.488
21 1 -6.048969 0.0 -22.8628 14.2195 -9.91083 281.59 -1938.72 281.141 -1924.26 0.0 281.141 -1924.26 309.82 -22.8628 -1356.1617 279.488 279.488
21 2 -6.048969 0.0 -22.8628 14.2195 -9.91083 281.59 -1938.72 281.141 -1924.26 0.0 281.141 -1924.26 309.82 -22.8628 -1356.1617 279.488 279.488
21 3 -6.015752 0.0 -22.8933 14.2118 -9.97883 281.59 -1938.72 281.141 -1923.75 0.0 281.141 -1923.75 310.137 -22.8933 -1355.3654 279.304 279.304
21 4 -6.015752 0.0 -22.8933 14.2118 -9.97883 281.59 -1938.72 281.141 -1923.75 0.0 281.141 -1923.75 310.137 -22.8933 -1355.3654 279.304 279.304
21 5 -6.015752 0.0 -22.8933 14.2118 -9.97883 281.59 -1938.72 281.141 -1923.75 0.0 281.141 -1923.75 310.137 -22.8933 -1355.3654 279.304 279.304
21 6 -6.0272694 0.0 -23.585 14.2157 -10.0409 281.59 -1938.72 281.073 -1922.82 0.0 281.073 -1922.82 310.346 -23.585 -1354.986 279.337 279.337
21 7 -6.0272694 0.0 -23.585 14.2157 -10.0409 281.59 -1938.72 281.073 -1922.82 0.0 281.073 -1922.82 310.346 -23.585 -1354.986 279.337 279.337
22 0 -5.485598 0.0 -15.4647 14.449 -10.4136 281.59 -1938.72 283.18 -1929.79 0.0 283.18 -1929.79 306.733 -15.4647 -1355.3418 285.456 285.456
22 1 -5.485598 0.0 -15.4647 14.449 -10.4136 281.59 -1938.72 283.18 -1929.79 0.0 283.18 -1929.79 306.733 -15.4647 -1355.3418 285.456 285.456
22 2 -5.485598 0.0 -15.4647 14.449 -10.4136 281.59 -1938.72 283.18 -1929.79 0.0 283.18 -1929.79 306.733 -15.4647 -1355.3418 285.456 285.456
22 3 -5.4911485 0.0 -15.5019 14.4569 -10.3712 281.59 -1938.72 283.155 -1929.73 0.0 283.155 -1929.73 307.16 -15.5019 -1354.9169 285.829 285.829
22 4 -5.4911485 0.0 -15.5019 14.4569 -10.3712 281.59 -1938.72 283.155 -1929.73 0.0 283.155 -1929.73 307.16 -15.5019 -1354.9169 285.829 285.829
22 5 -5.4911485 0.0 -15.5019 14.4569 -10.3712 281.59 -1938.72 283.155 -1929.73 0.0 283.155 -1929.73 307.16 -15.5019 -1354.9169 285.829 285.829
22 6 -5.476181 0.0 -15.3437 14.4571 -10.3643 281.59 -1938.72 283.095 -1929.63 0.0 283.095 -1929.63 307.863 -15.3437 -1354.0157 286.556 286.556
22 7 -5.476181 0.0 -15.3437 14.4571 -10.3643 281.59 -1938.72 283.095 -1929.63 0.0 283.095 -1929.63 307.863 -15.3437 -1354.0157 286.556 286.556
23 0 -5.9887667 0.0 -21.8601 14.4737 -8.63548 281.59 -1938.72 282.585 -1925.39 0.0 282.585 -1925.39 310.041 -21.8601 -1354.6241 287.481 287.481
23 1 -5.9887667 0.0 -21.8601 14.4737 -8.63548 281.59 -1938.72 282.585 -1925.39 0.0 282.585 -1925.39 310.041 -21.8601 -1354.6241 287.481 287.481
23 2 -5.9887667 0.0 -21.8601 14.4737 -8.63548 281.59 -1938.72 282.585 -1925.39 0.0 282.585 -1925.39 310.041 -21.8601 -1354.6241 287.481 287.481
23 3 -5.9967885 0.0 -21.6269 14.5001 -8.61851 281.59 -1938.72 282.492 -1925.68 0.0 282.492 -1925.68 310.277 -21.6269 -1354.5378 287.619 287.619
23 4 -5.9967885 0.0 -21.6269 14.5001 -8.61851 281.59 -1938.72 282.492 -1925.68 0.0 282.492 -1925.68 310.277 -21.6269 -1354.5378 287.619 287.619
23 5 -5.9967885 0.0 -21.6269 14.5001 -8.61851 281.59 -1938.72 282.492 -1925.68 0.0 282.492 -1925.68 310.277 -21.6269 -1354.5378 287.619 287.619
23 6 -5.980765 0.0 -21.2 14.5046 -8.64343 281.59 -1938.72 282.501 -1926.11 0.0 282.501 -1926.11 310.413 -21.2 -1354.396 287.909 287.909
23 7 -5.980765 0.0 -21.2 14.5046 -8.64343 281.59 -1938.72 282.501 -1926.11 0.0 282.501 -1926.11 310.413 -21.2 -1354.396 287.909 287.909
24 0 -6.3724194 0.0 -22.4614 14.3315 -8.24248 281.59 -1938.72 282.788 -1930.87 0.0 282.788 -1930.87 315.985 -22.4614 -1354.5585 291.458 291.458
24 1 -6.3724194 0.0 -22.4614 14.3315 -8.24248 281.59 -1938.72 282.788 -1930.87 0.0 282.788 -1930.87 315.985 -22.4614 -1354.5585 291.458 291.458
24 2 -6.1482315 0.0 -19.5771 14.2402 -8.32071 281.59 -1938.72 283.115 -1932.39 0.0 283.115 -1932.39 315.065 -19.5771 -1353.7871 293.061 293.061
24 3 -6.1482315 0.0 -19.5771 14.2402 -8.32071 281.59 -1938.72 283.115 -1932.39 0.0 283.115 -1932.39 315.065 -19.5771 -1353.7871 293.061 293.061
24 4 -6.1482315 0.0 -19.5771 14.2402 -8.32071 281.59 -1938.72 283.115 -1932.39 0.0 283.115 -1932.39 315.065 -19.5771 -1353.7871 293.061 293.061
24 5 -5.595359 0.0 -13.6 14.286 -9.15086 281.59 -1938.72 282.588 -1932.54 0.0 282.588 -1932.54 318.124 -13.6 -1345.4281 300.66 300.66
24 6 -5.595359 0.0 -13.6 14.286 -9.15086 281.59 -1938.72 282.588 -1932.54 0.0 282.588 -1932.54 318.124 -13.6 -1345.4281 300.66 300.66
24 7 -5.595359 0.0 -13.6 14.286 -9.15086 281.59 -1938.72 282.588 -1932.54 0.0 282.588 -1932.54 318.124 -13.6 -1345.4281 300.66 300.66
25 0 -5.3502035 0.0 -14.8436 14.0395 -8.73371 281.59 -1938.72 283.477 -1927.95 0.0 283.477 -1927.95 304.814 -14.8436 -1354.5024 282.89 282.89
25 1 -5.3502035 0.0 -14.8436 14.0395 -8.73371 281.59 -1938.72 283.477 -1927.95 0.0 283.477 -1927.95 304.814 -14.8436 -1354.5024 282.89 282.89
25 2 -5.3502035 0.0 -14.8436 14.0395 -8.73371 281.59 -1938.72 283.477 -1927.95 0.0 283.477 -1927.95 304.814 -14.8436 -1354.5024 282.89 282.89
25 3 -5.4046454 0.0 -15.3454 14.0023 -8.56503 281.59 -1938.72 283.307 -1927.69 0.0 283.307 -1927.69 305.251 -15.3454 -1354.4773 282.75 282.75
25 4 -5.4046454 0.0 -15.3454 14.0023 -8.56503 281.59 -1938.72 283.307 -1927.69 0.0 283.307 -1927.69 305.251 -15.3454 -1354.4773 282.75 282.75
25 5 -5.4046454 0.0 -15.3454 14.0023 -8.56503 281.59 -1938.72 283.307 -1927.69 0.0 283.307 -1927.69 305.251 -15.3454 -1354.4773 282.75 282.75
25 6 -5.413449 0.0 -15.4325 13.9946 -8.51337 281.59 -1938.72 283.288 -1927.63 0.0 283.288 -1927.63 305.403 -15.4325 -1354.3715 282.87 282.87
25 7 -5.413449 0.0 -15.4325 13.9946 -8.51337 281.59 -1938.72 283.288 -1927.63 0.0 283.288 -1927.63 305.403 -15.4325 -1354.3715 282.87 282.87
26 0 -5.9645443 0.0 -19.7657 14.4612 -9.43969 281.59 -1938.72 283.028 -1929.74 0.0 283.028 -1929.74 316.288 -19.7657 -1350.1897 293.055 293.055
26 1 -5.9645443 0.0 -19.7657 14.4612 -9.43969 281.59 -1938.72 283.028 -1929.74 0.0 283.028 -1929.74 316.288 -19.7657 -1350.1897 293.055 293.055
26 2 -5.9876785 0.0 -20.3649 14.456 -9.47793 281.59 -1938.72 282.984 -1929.17 0.0 282.984 -1929.17 316.667 -20.3649 -1349.8839 293.322 293.322
26 3 -5.9876785 0.0 -20.3649 14.456 -9.47793 281.59 -1938.72 282.984 -1929.17 0.0 282.984 -1929.17 316.667 -20.3649 -1349.8839 293.322 293.322
26 4 -5.9876785 0.0 -20.3649 14.456 -9.47793 281.59 -1938.72 282.984 -1929.17 0.0 282.984 -1929.17 316.667 -20.3649 -1349.8839 293.322 293.322
26 5 -5.9549046 0.0 -19.9079 14.4637 -9.45953 281.59 -1938.72 283.003 -1929.34 0.0 283.003 -1929.34 316.443 -19.9079 -1349.802 293.409 293.409
26 6 -5.9549046 0.0 -19.9079 14.4637 -9.45953 281.59 -1938.72 283.003 -1929.34 0.0 283.003 -1929.34 316.443 -19.9079 -1349.802 293.409 293.409
26 7 -5.9549046 0.0 -19.9079 14.4637 -9.45953 281.59 -1938.72 283.003 -1929.34 0.0 283.003 -1929.34 316.443 -19.9079 -1349.802 293.409 293.409
27 0 -5.638427 0.0 -18.9815 14.3779 -7.13358 281.59 -1938.72 286.317 -1928.53 0.0 286.317 -1928.53 311.231 -18.9815 -1349.9635 293.747 293.747
27 1 -5.638427 0.0 -18.9815 14.3779 -7.13358 281.59 -1938.72 286.317 -1928.53 0.0 286.317 -1928.53 311.231 -18.9815 -1349.9635 293.747 293.747
27 2 -5.638427 0.0 -18.9815 14.3779 -7.13358 281.59 -1938.72 286.317 -1928.53 0.0 286.317 -1928.53 311.231 -18.9815 -1349.9635 293.747 293.747
27 3 -5.638427 0.0 -18.9815 14.3779 -7.13358 281.59 -1938.72 286.317 -1928.53 0.0 286.317 -1928.53 311.231 -18.9815 -1349.9635 293.747 293.747
27 4 -5.6693573 0.0 -19.4053 14.393 -7.25387 281.59 -1938.72 285.84 -1927.74 0.0 285.84 -1927.74 312.729 -19.4053 -1348.5763 294.467 294.467
27 5 -5.579852 0.0 -16.9614 14.4307 -6.56948 281.59 -1938.72 285.819 -1929.28 0.0 285.819 -1929.28 312.558 -16.9614 -1347.8644 295.256 295.256
27 6 -5.579852 0.0 -16.9614 14.4307 -6.56948 281.59 -1938.72 285.819 -1929.28 0.0 285.819 -1929.28 312.558 -16.9614 -1347.8644 295.256 295.256
27 7 -5.579852 0.0 -16.9614 14.4307 -6.56948 281.59 -1938.72 285.819 -1929.28 0.0 285.819 -1929.28 312.558 -16.9614 -1347.8644 295.256 295.256
28 0 -6.4698043 0.0 -28.3803 14.1703 -9.33496 281.59 -1938.72 285.121 -1928.26 0.0 285.121 -1928.26 323.739 -28.3803 -1347.7804 300.8 300.8
28 1 -6.4698043 0.0 -28.3803 14.1703 -9.33496 281.59 -1938.72 285.121 -1928.26 0.0 285.121 -1928.26 323.739 -28.3803 -1347.7804 300.8 300.8
28 2 -6.407752 0.0 -27.7857 14.1706 -9.31575 281.59 -1938.72 285.415 -1928.6 0.0 285.415 -1928.6 323.493 -27.7857 -1347.4777 300.87 300.87
28 3 -6.407752 0.0 -27.7857 14.1706 -9.31575 281.59 -1938.72 285.415 -1928.6 0.0 285.415 -1928.6 323.493 -27.7857 -1347.4777 300.87 300.87
28 4 -6.407752 0.0 -27.7857 14.1706 -9.31575 281.59 -1938.72 285.415 -1928.6 0.0 285.415 -1928.6 323.493 -27.7857 -1347.4777 300.87 300.87
28 5 -6.407752 0.0 -27.7857 14.1706 -9.31575 281.59 -1938.72 285.415 -1928.6 0.0 285.415 -1928.6 323.493 -27.7857 -1347.4777 300.87 300.87
28 6 -6.4362803 0.0 -27.9671 14.1843 -9.42073 281.59 -1938.72 285.273 -1928.65 0.0 285.273 -1928.65 324.434 -27.9671 -1346.9102 301.347 301.347
28 7 -6.4362803 0.0 -27.9671 14.1843 -9.42073 281.59 -1938.72 285.273 -1928.65 0.0 285.273 -1928.65 324.434 -27.9671 -1346.9102 301.347 301.347
29 0 -5.9407024 0.0 -20.013 14.3116 -9.76145 281.59 -1938.72 283.823 -1930.75 0.0 283.823 -1930.75 324.828 -20.013 -1342.112 303.991 303.991
29 1 -5.9407024 0.0 -20.013 14.3116 -9.76145 281.59 -1938.72 283.823 -1930.75 0.0 283.823 -1930.75 324.828 -20.013 -1342.112 303.991 303.991
29 2 -5.747323 0.0 -17.4225 14.343 -9.59657 281.59 -1938.72 283.887 -1931.48 0.0 283.887 -1931.48 329.472 -17.4225 -1335.5435 310.225 310.225
29 3 -5.747323 0.0 -17.4225 14.343 -9.59657 281.59 -1938.72 283.887 -1931.48 0.0 283.887 -1931.48 329.472 -17.4225 -1335.5435 310.225 310.225
29 4 -5.747323 0.0 -17.4225 14.343 -9.59657 281.59 -1938.72 283.887 -1931.48 0.0 283.887 -1931.48 329.472 -17.4225 -1335.5435 310.225 310.225
29 5 -5.747323 0.0 -17.4225 14.343 -9.59657 281.59 -1938.72 283.887 -1931.48 0.0 283.887 -1931.48 329.472 -17.4225 -1335.5435 310.225 310.225
29 6 -5.841879 0.0 -20.4741 14.3765 -8.70052 281.59 -1938.72 283.654 -1927.0 0.0 283.654 -1927.0 329.317 -20.4741 -1334.5032 309.592 309.592
29 7 -5.841879 0.0 -20.4741 14.3765 -8.70052 281.59 -1938.72 283.654 -1927.0 0.0 283.654 -1927.0 329.317 -20.4741 -1334.5032 309.592 309.592
30 0 -1.959238 0.0 21.0246 14.0719 -8.60955 281.59 -1938.72 283.224 -1927.42 0.0 283.224 -1927.42 338.916 21.0246 -1284.2555 357.543 357.543
30 1 -1.9948963 0.0 20.2208 14.0703 -8.74374 281.59 -1938.72 283.433 -1927.22 0.0 283.433 -1927.22 339.533 20.2208 -1284.0332 358.091 358.091
30 2 -1.9547235 0.0 20.3843 14.0671 -8.87763 281.59 -1938.72 283.792 -1927.51 0.0 283.792 -1927.51 339.95 20.3843 -1283.3837 359.082 359.082
30 3 -1.9547235 0.0 20.3843 14.0671 -8.87763 281.59 -1938.72 283.792 -1927.51 0.0 283.792 -1927.51 339.95 20.3843 -1283.3837 359.082 359.082
31 0 0.8581692 0.0 47.5998 13.8574 -10.0114 281.59 -1938.72 283.55 -1924.7 0.0 283.55 -1924.7 341.587 47.5998 -1251.9631 389.004 389.004
31 1 0.8581692 0.0 47.5998 13.8574 -10.0114 281.59 -1938.72 283.55 -1924.7 0.0 283.55 -1924.7 341.587 47.5998 -1251.9631 389.004 389.004
31 2 0.8581692 0.0 47.5998 13.8574 -10.0114 281.59 -1938.72 283.55 -1924.7 0.0 283.55 -1924.7 341.587 47.5998 -1251.9631 389.004 389.004
31 3 0.8581692 0.0 47.5998 13.8574 -10.0114 281.59 -1938.72 283.55 -1924.7 0.0 283.55 -1924.7 341.587 47.5998 -1251.9631 389.004 389.004
31 4 0.844177 0.0 47.41 13.8564 -10.0232 281.59 -1938.72 283.538 -1924.63 0.0 283.538 -1924.63 341.745 47.41 -1251.937 389.017 389.017
31 5 0.844177 0.0 47.41 13.8564 -10.0232 281.59 -1938.72 283.538 -1924.63 0.0 283.538 -1924.63 341.745 47.41 -1251.937 389.017 389.017
31 6 0.87287176 0.0 47.9087 13.8603 -10.0068 281.59 -1938.72 283.48 -1924.82 0.0 283.48 -1924.82 341.721 47.9087 -1251.7102 389.221 389.221
31 7 0.87287176 0.0 47.9087 13.8603 -10.0068 281.59 -1938.72 283.48 -1924.82 0.0 283.48 -1924.82 341.721 47.9087 -1251.7102 389.221 389.221
32 0 1.1651713 0.0 49.1534 14.1807 -10.0884 281.59 -1938.72 282.701 -1920.35 0.0 282.701 -1920.35 337.828 49.1534 -1250.6675 386.693 386.693
32 1 1.1651713 0.0 49.1534 14.1807 -10.0884 281.59 -1938.72 282.701 -1920.35 0.0 282.701 -1920.35 337.828 49.1534 -1250.6675 386.693 386.693
32 2 1.1651713 0.0 49.1534 14.1807 -10.0884 281.59 -1938.72 282.701 -1920.35 0.0 282.701 -1920.35 337.828 49.1534 -1250.6675 386.693 386.693
32 3 1.1133739 0.0 48.5874 14.1559 -10.0385 281.59 -1938.72 282.617 -1920.18 0.0 282.617 -1920.18 338.712 48.5874 -1250.2637 387.01 387.01
32 4 1.1133739 0.0 48.5874 14.1559 -10.0385 281.59 -1938.72 282.617 -1920.18 0.0 282.617 -1920.18 338.712 48.5874 -1250.2637 387.01 387.01
32 5 1.1694808 0.0 49.072 14.1731 -10.0548 281.59 -1938.72 282.551 -1919.9 0.0 282.551 -1919.9 338.202 49.072 -1250.075 387.051 387.051
32 6 1.1694808 0.0 49.072 14.1731 -10.0548 281.59 -1938.72 282.551 -1919.9 0.0 282.551 -1919.9 338.202 49.072 -1250.075 387.051 387.051
32 7 1.1694808 0.0 49.072 14.1731 -10.0548 281.59 -1938.72 282.551 -1919.9 0.0 282.551 -1919.9 338.202 49.072 -1250.075 387.051 387.051
