# Supplementary material for: Exploring the mechanism of Alisma orientale for the treatment of pregnancy induced hypertension and potential hepato-nephrotoxicity by using network pharmacology, network toxicology, molecular docking and molecular dynamics simulation
Source: Front Pharmacol. 2022 Nov 15;13:1027112. doi: 10.3389/fphar.2022.1027112 (PMC9705790; doi:10.3389/fphar.2022.1027112)
Supplement: Supplementary file 2 [file DataSheet3.zip › AKT1/AKTb23/clusters.dock4.pdb]

REMARK  Energy: 272.618
REMARK  SimpleFitness: 272.618
REMARK  FullFitness: -1374.7286
REMARK  InterFull: -22.3186
REMARK  IntraFull: 299.17
REMARK  solvFull: -1934.04
REMARK  surfFull: 282.46
REMARK  extraFull: 0.0
REMARK  deltaGcompsolvpol: -1934.04
REMARK  deltaGcompsolvnonpol: 282.46
REMARK  deltaGprotsolvpol: -1938.72
REMARK  deltaGprotsolvnonpol: 281.59
REMARK  deltaGligsolvpol: -8.79607
REMARK  deltaGligsolvnonpol: 14.4503
REMARK  deltaGvdw: -22.3186
REMARK  deltaGelec: 0.0
REMARK  deltaG: -6.561305
REMARK  Cluster: 0
REMARK  ClusterRank: 0
ATOM   6526 C    LIG     1     -15.117  -6.867  21.075  1.00  0.00      LIG  
ATOM   6527 C1   LIG     1     -14.014  -7.594  21.787  1.00  0.00      LIG  
ATOM   6528 C2   LIG     1     -13.202  -6.779  22.747  1.00  0.00      LIG  
ATOM   6529 C3   LIG     1     -12.815  -5.478  22.072  1.00  0.00      LIG  
ATOM   6530 C4   LIG     1     -14.005  -4.649  21.607  1.00  0.00      LIG  
ATOM   6531 C5   LIG     1     -14.677  -5.511  20.542  1.00  0.00      LIG  
ATOM   6532 C6   LIG     1     -11.901  -4.646  22.926  1.00  0.00      LIG  
ATOM   6533 C7   LIG     1     -11.141  -3.755  21.977  1.00  0.00      LIG  
ATOM   6534 C8   LIG     1     -12.028  -2.982  20.975  1.00  0.00      LIG  
ATOM   6535 C9   LIG     1     -13.551  -3.233  21.136  1.00  0.00      LIG  
ATOM   6536 C10  LIG     1     -11.846  -1.440  21.154  1.00  0.00      LIG  
ATOM   6537 C11  LIG     1     -12.951  -0.584  20.510  1.00  0.00      LIG  
ATOM   6538 C12  LIG     1     -13.813  -1.285  19.475  1.00  0.00      LIG  
ATOM   6539 C13  LIG     1     -14.329  -2.644  19.942  1.00  0.00      LIG  
ATOM   6540 O    LIG     1     -14.039  -8.812  21.879  1.00  0.00      LIG  
ATOM   6541 C14  LIG     1     -12.236   0.593  19.851  1.00  0.00      LIG  
ATOM   6542 C15  LIG     1     -10.827   0.596  20.402  1.00  0.00      LIG  
ATOM   6543 C16  LIG     1     -10.545  -0.871  20.600  1.00  0.00      LIG  
ATOM   6544 C17  LIG     1     -14.400   3.288  21.598  1.00  0.00      LIG  
ATOM   6545 C18  LIG     1     -13.137   2.461  21.361  1.00  0.00      LIG  
ATOM   6546 C19  LIG     1     -12.973   1.934  19.930  1.00  0.00      LIG  
ATOM   6547 C20  LIG     1     -15.007  -4.413  22.750  1.00  0.00      LIG  
ATOM   6548 O1   LIG     1     -15.702  -2.478  20.280  1.00  0.00      LIG  
ATOM   6549 C21  LIG     1     -11.865  -1.042  22.641  1.00  0.00      LIG  
ATOM   6550 C22  LIG     1     -11.529  -3.493  19.610  1.00  0.00      LIG  
ATOM   6551 C23  LIG     1     -12.186   2.940  19.106  1.00  0.00      LIG  
ATOM   6552 H    LIG     1     -13.860  -2.614  21.979  1.00  0.00      LIG  
ATOM   6553 O2   LIG     1     -15.543   2.529  21.224  1.00  0.00      LIG  
ATOM   6554 C24  LIG     1     -14.408   4.582  20.849  1.00  0.00      LIG  
ATOM   6555 H1   LIG     1     -14.582   4.459  19.788  1.00  0.00      LIG  
ATOM   6556 H2   LIG     1     -12.247  -5.765  21.181  1.00  0.00      LIG  
ATOM   6557 C25  LIG     1     -13.663   5.777  21.322  1.00  0.00      LIG  
ATOM   6558 O3   LIG     1     -15.094   5.676  21.503  1.00  0.00      LIG  
ATOM   6559 C26  LIG     1     -12.900   5.783  22.603  1.00  0.00      LIG  
ATOM   6560 C27  LIG     1     -13.240   6.782  20.311  1.00  0.00      LIG  
ATOM   6561 H3   LIG     1     -15.955  -6.762  21.767  1.00  0.00      LIG  
ATOM   6562 H4   LIG     1     -15.449  -7.491  20.245  1.00  0.00      LIG  
ATOM   6563 H5   LIG     1     -12.299  -7.346  22.989  1.00  0.00      LIG  
ATOM   6564 H6   LIG     1     -13.767  -6.624  23.669  1.00  0.00      LIG  
ATOM   6565 H7   LIG     1     -15.561  -5.014  20.140  1.00  0.00      LIG  
ATOM   6566 H8   LIG     1     -13.980  -5.659  19.712  1.00  0.00      LIG  
ATOM   6567 H9   LIG     1     -11.196  -5.289  23.459  1.00  0.00      LIG  
ATOM   6568 H10  LIG     1     -12.444  -4.059  23.670  1.00  0.00      LIG  
ATOM   6569 H11  LIG     1     -10.479  -4.422  21.418  1.00  0.00      LIG  
ATOM   6570 H12  LIG     1     -10.445  -3.127  22.532  1.00  0.00      LIG  
ATOM   6571 H13  LIG     1     -13.631  -0.239  21.292  1.00  0.00      LIG  
ATOM   6572 H14  LIG     1     -13.220  -1.430  18.570  1.00  0.00      LIG  
ATOM   6573 H15  LIG     1     -14.633  -0.620  19.184  1.00  0.00      LIG  
ATOM   6574 H16  LIG     1     -14.300  -3.320  19.083  1.00  0.00      LIG  
ATOM   6575 H17  LIG     1     -12.135   0.350  18.792  1.00  0.00      LIG  
ATOM   6576 H18  LIG     1     -10.763   1.132  21.352  1.00  0.00      LIG  
ATOM   6577 H19  LIG     1     -10.114   1.048  19.707  1.00  0.00      LIG  
ATOM   6578 H20  LIG     1     -10.293  -1.281  19.621  1.00  0.00      LIG  
ATOM   6579 H21  LIG     1      -9.696  -1.035  21.269  1.00  0.00      LIG  
ATOM   6580 H22  LIG     1     -14.490   3.480  22.669  1.00  0.00      LIG  
ATOM   6581 H23  LIG     1     -13.190   1.620  22.052  1.00  0.00      LIG  
ATOM   6582 H24  LIG     1     -12.255   3.043  21.638  1.00  0.00      LIG  
ATOM   6583 H25  LIG     1     -13.953   1.797  19.467  1.00  0.00      LIG  
ATOM   6584 H26  LIG     1     -14.569  -3.798  23.540  1.00  0.00      LIG  
ATOM   6585 H27  LIG     1     -15.367  -5.326  23.225  1.00  0.00      LIG  
ATOM   6586 H28  LIG     1     -15.889  -3.888  22.380  1.00  0.00      LIG  
ATOM   6587 H29  LIG     1     -16.081  -1.887  19.607  1.00  0.00      LIG  
ATOM   6588 H30  LIG     1     -10.919  -1.273  23.136  1.00  0.00      LIG  
ATOM   6589 H31  LIG     1     -12.665  -1.539  23.192  1.00  0.00      LIG  
ATOM   6590 H32  LIG     1     -12.020   0.030  22.775  1.00  0.00      LIG  
ATOM   6591 H33  LIG     1     -11.860  -4.520  19.435  1.00  0.00      LIG  
ATOM   6592 H34  LIG     1     -10.436  -3.496  19.570  1.00  0.00      LIG  
ATOM   6593 H35  LIG     1     -11.859  -2.895  18.763  1.00  0.00      LIG  
ATOM   6594 H36  LIG     1     -11.930   2.524  18.129  1.00  0.00      LIG  
ATOM   6595 H37  LIG     1     -11.258   3.224  19.610  1.00  0.00      LIG  
ATOM   6596 H38  LIG     1     -12.761   3.850  18.935  1.00  0.00      LIG  
ATOM   6597 H39  LIG     1     -16.251   3.180  21.071  1.00  0.00      LIG  
ATOM   6598 H40  LIG     1     -11.911   5.342  22.451  1.00  0.00      LIG  
ATOM   6599 H41  LIG     1     -13.410   5.227  23.395  1.00  0.00      LIG  
ATOM   6600 H42  LIG     1     -12.764   6.811  22.950  1.00  0.00      LIG  
ATOM   6601 H43  LIG     1     -13.396   7.793  20.695  1.00  0.00      LIG  
ATOM   6602 H44  LIG     1     -13.802   6.674  19.379  1.00  0.00      LIG  
ATOM   6603 H45  LIG     1     -12.178   6.659  20.083  1.00  0.00      LIG  
TER
REMARK  Energy: 272.618
REMARK  SimpleFitness: 272.618
REMARK  FullFitness: -1374.7286
REMARK  InterFull: -22.3186
REMARK  IntraFull: 299.17
REMARK  solvFull: -1934.04
REMARK  surfFull: 282.46
REMARK  extraFull: 0.0
REMARK  deltaGcompsolvpol: -1934.04
REMARK  deltaGcompsolvnonpol: 282.46
REMARK  deltaGprotsolvpol: -1938.72
REMARK  deltaGprotsolvnonpol: 281.59
REMARK  deltaGligsolvpol: -8.79607
REMARK  deltaGligsolvnonpol: 14.4503
REMARK  deltaGvdw: -22.3186
REMARK  deltaGelec: 0.0
REMARK  deltaG: -6.561305
REMARK  Cluster: 0
REMARK  ClusterRank: 1
ATOM   6526 C    LIG     1     -15.117  -6.867  21.075  1.00  0.00      LIG  
ATOM   6527 C1   LIG     1     -14.014  -7.594  21.787  1.00  0.00      LIG  
ATOM   6528 C2   LIG     1     -13.202  -6.779  22.747  1.00  0.00      LIG  
ATOM   6529 C3   LIG     1     -12.815  -5.478  22.072  1.00  0.00      LIG  
ATOM   6530 C4   LIG     1     -14.005  -4.649  21.607  1.00  0.00      LIG  
ATOM   6531 C5   LIG     1     -14.677  -5.511  20.542  1.00  0.00      LIG  
ATOM   6532 C6   LIG     1     -11.901  -4.646  22.926  1.00  0.00      LIG  
ATOM   6533 C7   LIG     1     -11.141  -3.755  21.977  1.00  0.00      LIG  
ATOM   6534 C8   LIG     1     -12.028  -2.982  20.975  1.00  0.00      LIG  
ATOM   6535 C9   LIG     1     -13.551  -3.233  21.136  1.00  0.00      LIG  
ATOM   6536 C10  LIG     1     -11.846  -1.440  21.154  1.00  0.00      LIG  
ATOM   6537 C11  LIG     1     -12.951  -0.584  20.510  1.00  0.00      LIG  
ATOM   6538 C12  LIG     1     -13.813  -1.285  19.475  1.00  0.00      LIG  
ATOM   6539 C13  LIG     1     -14.329  -2.644  19.942  1.00  0.00      LIG  
ATOM   6540 O    LIG     1     -14.039  -8.812  21.879  1.00  0.00      LIG  
ATOM   6541 C14  LIG     1     -12.236   0.593  19.851  1.00  0.00      LIG  
ATOM   6542 C15  LIG     1     -10.827   0.596  20.402  1.00  0.00      LIG  
ATOM   6543 C16  LIG     1     -10.545  -0.871  20.600  1.00  0.00      LIG  
ATOM   6544 C17  LIG     1     -14.400   3.288  21.598  1.00  0.00      LIG  
ATOM   6545 C18  LIG     1     -13.137   2.461  21.361  1.00  0.00      LIG  
ATOM   6546 C19  LIG     1     -12.973   1.934  19.930  1.00  0.00      LIG  
ATOM   6547 C20  LIG     1     -15.007  -4.413  22.750  1.00  0.00      LIG  
ATOM   6548 O1   LIG     1     -15.702  -2.478  20.280  1.00  0.00      LIG  
ATOM   6549 C21  LIG     1     -11.865  -1.042  22.641  1.00  0.00      LIG  
ATOM   6550 C22  LIG     1     -11.529  -3.493  19.610  1.00  0.00      LIG  
ATOM   6551 C23  LIG     1     -12.186   2.940  19.106  1.00  0.00      LIG  
ATOM   6552 H    LIG     1     -13.860  -2.614  21.979  1.00  0.00      LIG  
ATOM   6553 O2   LIG     1     -15.543   2.529  21.224  1.00  0.00      LIG  
ATOM   6554 C24  LIG     1     -14.408   4.582  20.849  1.00  0.00      LIG  
ATOM   6555 H1   LIG     1     -14.582   4.459  19.788  1.00  0.00      LIG  
ATOM   6556 H2   LIG     1     -12.247  -5.765  21.181  1.00  0.00      LIG  
ATOM   6557 C25  LIG     1     -13.663   5.777  21.322  1.00  0.00      LIG  
ATOM   6558 O3   LIG     1     -15.094   5.676  21.503  1.00  0.00      LIG  
ATOM   6559 C26  LIG     1     -12.900   5.783  22.603  1.00  0.00      LIG  
ATOM   6560 C27  LIG     1     -13.240   6.782  20.311  1.00  0.00      LIG  
ATOM   6561 H3   LIG     1     -15.955  -6.762  21.767  1.00  0.00      LIG  
ATOM   6562 H4   LIG     1     -15.449  -7.491  20.245  1.00  0.00      LIG  
ATOM   6563 H5   LIG     1     -12.299  -7.346  22.989  1.00  0.00      LIG  
ATOM   6564 H6   LIG     1     -13.767  -6.624  23.669  1.00  0.00      LIG  
ATOM   6565 H7   LIG     1     -15.561  -5.014  20.140  1.00  0.00      LIG  
ATOM   6566 H8   LIG     1     -13.980  -5.659  19.712  1.00  0.00      LIG  
ATOM   6567 H9   LIG     1     -11.196  -5.289  23.459  1.00  0.00      LIG  
ATOM   6568 H10  LIG     1     -12.444  -4.059  23.670  1.00  0.00      LIG  
ATOM   6569 H11  LIG     1     -10.479  -4.422  21.418  1.00  0.00      LIG  
ATOM   6570 H12  LIG     1     -10.445  -3.127  22.532  1.00  0.00      LIG  
ATOM   6571 H13  LIG     1     -13.631  -0.239  21.292  1.00  0.00      LIG  
ATOM   6572 H14  LIG     1     -13.220  -1.430  18.570  1.00  0.00      LIG  
ATOM   6573 H15  LIG     1     -14.633  -0.620  19.184  1.00  0.00      LIG  
ATOM   6574 H16  LIG     1     -14.300  -3.320  19.083  1.00  0.00      LIG  
ATOM   6575 H17  LIG     1     -12.135   0.350  18.792  1.00  0.00      LIG  
ATOM   6576 H18  LIG     1     -10.763   1.132  21.352  1.00  0.00      LIG  
ATOM   6577 H19  LIG     1     -10.114   1.048  19.707  1.00  0.00      LIG  
ATOM   6578 H20  LIG     1     -10.293  -1.281  19.621  1.00  0.00      LIG  
ATOM   6579 H21  LIG     1      -9.696  -1.035  21.269  1.00  0.00      LIG  
ATOM   6580 H22  LIG     1     -14.490   3.480  22.669  1.00  0.00      LIG  
ATOM   6581 H23  LIG     1     -13.190   1.620  22.052  1.00  0.00      LIG  
ATOM   6582 H24  LIG     1     -12.255   3.043  21.638  1.00  0.00      LIG  
ATOM   6583 H25  LIG     1     -13.953   1.797  19.467  1.00  0.00      LIG  
ATOM   6584 H26  LIG     1     -14.569  -3.798  23.540  1.00  0.00      LIG  
ATOM   6585 H27  LIG     1     -15.367  -5.326  23.225  1.00  0.00      LIG  
ATOM   6586 H28  LIG     1     -15.889  -3.888  22.380  1.00  0.00      LIG  
ATOM   6587 H29  LIG     1     -16.081  -1.887  19.607  1.00  0.00      LIG  
ATOM   6588 H30  LIG     1     -10.919  -1.273  23.136  1.00  0.00      LIG  
ATOM   6589 H31  LIG     1     -12.665  -1.539  23.192  1.00  0.00      LIG  
ATOM   6590 H32  LIG     1     -12.020   0.030  22.775  1.00  0.00      LIG  
ATOM   6591 H33  LIG     1     -11.860  -4.520  19.435  1.00  0.00      LIG  
ATOM   6592 H34  LIG     1     -10.436  -3.496  19.570  1.00  0.00      LIG  
ATOM   6593 H35  LIG     1     -11.859  -2.895  18.763  1.00  0.00      LIG  
ATOM   6594 H36  LIG     1     -11.930   2.524  18.129  1.00  0.00      LIG  
ATOM   6595 H37  LIG     1     -11.258   3.224  19.610  1.00  0.00      LIG  
ATOM   6596 H38  LIG     1     -12.761   3.850  18.935  1.00  0.00      LIG  
ATOM   6597 H39  LIG     1     -16.251   3.180  21.071  1.00  0.00      LIG  
ATOM   6598 H40  LIG     1     -11.911   5.342  22.451  1.00  0.00      LIG  
ATOM   6599 H41  LIG     1     -13.410   5.227  23.395  1.00  0.00      LIG  
ATOM   6600 H42  LIG     1     -12.764   6.811  22.950  1.00  0.00      LIG  
ATOM   6601 H43  LIG     1     -13.396   7.793  20.695  1.00  0.00      LIG  
ATOM   6602 H44  LIG     1     -13.802   6.674  19.379  1.00  0.00      LIG  
ATOM   6603 H45  LIG     1     -12.178   6.659  20.083  1.00  0.00      LIG  
TER
REMARK  Energy: 272.618
REMARK  SimpleFitness: 272.618
REMARK  FullFitness: -1374.7286
REMARK  InterFull: -22.3186
REMARK  IntraFull: 299.17
REMARK  solvFull: -1934.04
REMARK  surfFull: 282.46
REMARK  extraFull: 0.0
REMARK  deltaGcompsolvpol: -1934.04
REMARK  deltaGcompsolvnonpol: 282.46
REMARK  deltaGprotsolvpol: -1938.72
REMARK  deltaGprotsolvnonpol: 281.59
REMARK  deltaGligsolvpol: -8.79607
REMARK  deltaGligsolvnonpol: 14.4503
REMARK  deltaGvdw: -22.3186
REMARK  deltaGelec: 0.0
REMARK  deltaG: -6.561305
REMARK  Cluster: 0
REMARK  ClusterRank: 2
ATOM   6526 C    LIG     1     -15.117  -6.867  21.075  1.00  0.00      LIG  
ATOM   6527 C1   LIG     1     -14.014  -7.594  21.787  1.00  0.00      LIG  
ATOM   6528 C2   LIG     1     -13.202  -6.779  22.747  1.00  0.00      LIG  
ATOM   6529 C3   LIG     1     -12.815  -5.478  22.072  1.00  0.00      LIG  
ATOM   6530 C4   LIG     1     -14.005  -4.649  21.607  1.00  0.00      LIG  
ATOM   6531 C5   LIG     1     -14.677  -5.511  20.542  1.00  0.00      LIG  
ATOM   6532 C6   LIG     1     -11.901  -4.646  22.926  1.00  0.00      LIG  
ATOM   6533 C7   LIG     1     -11.141  -3.755  21.977  1.00  0.00      LIG  
ATOM   6534 C8   LIG     1     -12.028  -2.982  20.975  1.00  0.00      LIG  
ATOM   6535 C9   LIG     1     -13.551  -3.233  21.136  1.00  0.00      LIG  
ATOM   6536 C10  LIG     1     -11.846  -1.440  21.154  1.00  0.00      LIG  
ATOM   6537 C11  LIG     1     -12.951  -0.584  20.510  1.00  0.00      LIG  
ATOM   6538 C12  LIG     1     -13.813  -1.285  19.475  1.00  0.00      LIG  
ATOM   6539 C13  LIG     1     -14.329  -2.644  19.942  1.00  0.00      LIG  
ATOM   6540 O    LIG     1     -14.039  -8.812  21.879  1.00  0.00      LIG  
ATOM   6541 C14  LIG     1     -12.236   0.593  19.851  1.00  0.00      LIG  
ATOM   6542 C15  LIG     1     -10.827   0.596  20.402  1.00  0.00      LIG  
ATOM   6543 C16  LIG     1     -10.545  -0.871  20.600  1.00  0.00      LIG  
ATOM   6544 C17  LIG     1     -14.400   3.288  21.598  1.00  0.00      LIG  
ATOM   6545 C18  LIG     1     -13.137   2.461  21.361  1.00  0.00      LIG  
ATOM   6546 C19  LIG     1     -12.973   1.934  19.930  1.00  0.00      LIG  
ATOM   6547 C20  LIG     1     -15.007  -4.413  22.750  1.00  0.00      LIG  
ATOM   6548 O1   LIG     1     -15.702  -2.478  20.280  1.00  0.00      LIG  
ATOM   6549 C21  LIG     1     -11.865  -1.042  22.641  1.00  0.00      LIG  
ATOM   6550 C22  LIG     1     -11.529  -3.493  19.610  1.00  0.00      LIG  
ATOM   6551 C23  LIG     1     -12.186   2.940  19.106  1.00  0.00      LIG  
ATOM   6552 H    LIG     1     -13.860  -2.614  21.979  1.00  0.00      LIG  
ATOM   6553 O2   LIG     1     -15.543   2.529  21.224  1.00  0.00      LIG  
ATOM   6554 C24  LIG     1     -14.408   4.582  20.849  1.00  0.00      LIG  
ATOM   6555 H1   LIG     1     -14.582   4.459  19.788  1.00  0.00      LIG  
ATOM   6556 H2   LIG     1     -12.247  -5.765  21.181  1.00  0.00      LIG  
ATOM   6557 C25  LIG     1     -13.663   5.777  21.322  1.00  0.00      LIG  
ATOM   6558 O3   LIG     1     -15.094   5.676  21.503  1.00  0.00      LIG  
ATOM   6559 C26  LIG     1     -12.900   5.783  22.603  1.00  0.00      LIG  
ATOM   6560 C27  LIG     1     -13.240   6.782  20.311  1.00  0.00      LIG  
ATOM   6561 H3   LIG     1     -15.955  -6.762  21.767  1.00  0.00      LIG  
ATOM   6562 H4   LIG     1     -15.449  -7.491  20.245  1.00  0.00      LIG  
ATOM   6563 H5   LIG     1     -12.299  -7.346  22.989  1.00  0.00      LIG  
ATOM   6564 H6   LIG     1     -13.767  -6.624  23.669  1.00  0.00      LIG  
ATOM   6565 H7   LIG     1     -15.561  -5.014  20.140  1.00  0.00      LIG  
ATOM   6566 H8   LIG     1     -13.980  -5.659  19.712  1.00  0.00      LIG  
ATOM   6567 H9   LIG     1     -11.196  -5.289  23.459  1.00  0.00      LIG  
ATOM   6568 H10  LIG     1     -12.444  -4.059  23.670  1.00  0.00      LIG  
ATOM   6569 H11  LIG     1     -10.479  -4.422  21.418  1.00  0.00      LIG  
ATOM   6570 H12  LIG     1     -10.445  -3.127  22.532  1.00  0.00      LIG  
ATOM   6571 H13  LIG     1     -13.631  -0.239  21.292  1.00  0.00      LIG  
ATOM   6572 H14  LIG     1     -13.220  -1.430  18.570  1.00  0.00      LIG  
ATOM   6573 H15  LIG     1     -14.633  -0.620  19.184  1.00  0.00      LIG  
ATOM   6574 H16  LIG     1     -14.300  -3.320  19.083  1.00  0.00      LIG  
ATOM   6575 H17  LIG     1     -12.135   0.350  18.792  1.00  0.00      LIG  
ATOM   6576 H18  LIG     1     -10.763   1.132  21.352  1.00  0.00      LIG  
ATOM   6577 H19  LIG     1     -10.114   1.048  19.707  1.00  0.00      LIG  
ATOM   6578 H20  LIG     1     -10.293  -1.281  19.621  1.00  0.00      LIG  
ATOM   6579 H21  LIG     1      -9.696  -1.035  21.269  1.00  0.00      LIG  
ATOM   6580 H22  LIG     1     -14.490   3.480  22.669  1.00  0.00      LIG  
ATOM   6581 H23  LIG     1     -13.190   1.620  22.052  1.00  0.00      LIG  
ATOM   6582 H24  LIG     1     -12.255   3.043  21.638  1.00  0.00      LIG  
ATOM   6583 H25  LIG     1     -13.953   1.797  19.467  1.00  0.00      LIG  
ATOM   6584 H26  LIG     1     -14.569  -3.798  23.540  1.00  0.00      LIG  
ATOM   6585 H27  LIG     1     -15.367  -5.326  23.225  1.00  0.00      LIG  
ATOM   6586 H28  LIG     1     -15.889  -3.888  22.380  1.00  0.00      LIG  
ATOM   6587 H29  LIG     1     -16.081  -1.887  19.607  1.00  0.00      LIG  
ATOM   6588 H30  LIG     1     -10.919  -1.273  23.136  1.00  0.00      LIG  
ATOM   6589 H31  LIG     1     -12.665  -1.539  23.192  1.00  0.00      LIG  
ATOM   6590 H32  LIG     1     -12.020   0.030  22.775  1.00  0.00      LIG  
ATOM   6591 H33  LIG     1     -11.860  -4.520  19.435  1.00  0.00      LIG  
ATOM   6592 H34  LIG     1     -10.436  -3.496  19.570  1.00  0.00      LIG  
ATOM   6593 H35  LIG     1     -11.859  -2.895  18.763  1.00  0.00      LIG  
ATOM   6594 H36  LIG     1     -11.930   2.524  18.129  1.00  0.00      LIG  
ATOM   6595 H37  LIG     1     -11.258   3.224  19.610  1.00  0.00      LIG  
ATOM   6596 H38  LIG     1     -12.761   3.850  18.935  1.00  0.00      LIG  
ATOM   6597 H39  LIG     1     -16.251   3.180  21.071  1.00  0.00      LIG  
ATOM   6598 H40  LIG     1     -11.911   5.342  22.451  1.00  0.00      LIG  
ATOM   6599 H41  LIG     1     -13.410   5.227  23.395  1.00  0.00      LIG  
ATOM   6600 H42  LIG     1     -12.764   6.811  22.950  1.00  0.00      LIG  
ATOM   6601 H43  LIG     1     -13.396   7.793  20.695  1.00  0.00      LIG  
ATOM   6602 H44  LIG     1     -13.802   6.674  19.379  1.00  0.00      LIG  
ATOM   6603 H45  LIG     1     -12.178   6.659  20.083  1.00  0.00      LIG  
TER
REMARK  Energy: 272.618
REMARK  SimpleFitness: 272.618
REMARK  FullFitness: -1374.7286
REMARK  InterFull: -22.3186
REMARK  IntraFull: 299.17
REMARK  solvFull: -1934.04
REMARK  surfFull: 282.46
REMARK  extraFull: 0.0
REMARK  deltaGcompsolvpol: -1934.04
REMARK  deltaGcompsolvnonpol: 282.46
REMARK  deltaGprotsolvpol: -1938.72
REMARK  deltaGprotsolvnonpol: 281.59
REMARK  deltaGligsolvpol: -8.79607
REMARK  deltaGligsolvnonpol: 14.4503
REMARK  deltaGvdw: -22.3186
REMARK  deltaGelec: 0.0
REMARK  deltaG: -6.561305
REMARK  Cluster: 0
REMARK  ClusterRank: 3
ATOM   6526 C    LIG     1     -15.117  -6.867  21.075  1.00  0.00      LIG  
ATOM   6527 C1   LIG     1     -14.014  -7.594  21.787  1.00  0.00      LIG  
ATOM   6528 C2   LIG     1     -13.202  -6.779  22.747  1.00  0.00      LIG  
ATOM   6529 C3   LIG     1     -12.815  -5.478  22.072  1.00  0.00      LIG  
ATOM   6530 C4   LIG     1     -14.005  -4.649  21.607  1.00  0.00      LIG  
ATOM   6531 C5   LIG     1     -14.677  -5.511  20.542  1.00  0.00      LIG  
ATOM   6532 C6   LIG     1     -11.901  -4.646  22.926  1.00  0.00      LIG  
ATOM   6533 C7   LIG     1     -11.141  -3.755  21.977  1.00  0.00      LIG  
ATOM   6534 C8   LIG     1     -12.028  -2.982  20.975  1.00  0.00      LIG  
ATOM   6535 C9   LIG     1     -13.551  -3.233  21.136  1.00  0.00      LIG  
ATOM   6536 C10  LIG     1     -11.846  -1.440  21.154  1.00  0.00      LIG  
ATOM   6537 C11  LIG     1     -12.951  -0.584  20.510  1.00  0.00      LIG  
ATOM   6538 C12  LIG     1     -13.813  -1.285  19.475  1.00  0.00      LIG  
ATOM   6539 C13  LIG     1     -14.329  -2.644  19.942  1.00  0.00      LIG  
ATOM   6540 O    LIG     1     -14.039  -8.812  21.879  1.00  0.00      LIG  
ATOM   6541 C14  LIG     1     -12.236   0.593  19.851  1.00  0.00      LIG  
ATOM   6542 C15  LIG     1     -10.827   0.596  20.402  1.00  0.00      LIG  
ATOM   6543 C16  LIG     1     -10.545  -0.871  20.600  1.00  0.00      LIG  
ATOM   6544 C17  LIG     1     -14.400   3.288  21.598  1.00  0.00      LIG  
ATOM   6545 C18  LIG     1     -13.137   2.461  21.361  1.00  0.00      LIG  
ATOM   6546 C19  LIG     1     -12.973   1.934  19.930  1.00  0.00      LIG  
ATOM   6547 C20  LIG     1     -15.007  -4.413  22.750  1.00  0.00      LIG  
ATOM   6548 O1   LIG     1     -15.702  -2.478  20.280  1.00  0.00      LIG  
ATOM   6549 C21  LIG     1     -11.865  -1.042  22.641  1.00  0.00      LIG  
ATOM   6550 C22  LIG     1     -11.529  -3.493  19.610  1.00  0.00      LIG  
ATOM   6551 C23  LIG     1     -12.186   2.940  19.106  1.00  0.00      LIG  
ATOM   6552 H    LIG     1     -13.860  -2.614  21.979  1.00  0.00      LIG  
ATOM   6553 O2   LIG     1     -15.543   2.529  21.224  1.00  0.00      LIG  
ATOM   6554 C24  LIG     1     -14.408   4.582  20.849  1.00  0.00      LIG  
ATOM   6555 H1   LIG     1     -14.582   4.459  19.788  1.00  0.00      LIG  
ATOM   6556 H2   LIG     1     -12.247  -5.765  21.181  1.00  0.00      LIG  
ATOM   6557 C25  LIG     1     -13.663   5.777  21.322  1.00  0.00      LIG  
ATOM   6558 O3   LIG     1     -15.094   5.676  21.503  1.00  0.00      LIG  
ATOM   6559 C26  LIG     1     -12.900   5.783  22.603  1.00  0.00      LIG  
ATOM   6560 C27  LIG     1     -13.240   6.782  20.311  1.00  0.00      LIG  
ATOM   6561 H3   LIG     1     -15.955  -6.762  21.767  1.00  0.00      LIG  
ATOM   6562 H4   LIG     1     -15.449  -7.491  20.245  1.00  0.00      LIG  
ATOM   6563 H5   LIG     1     -12.299  -7.346  22.989  1.00  0.00      LIG  
ATOM   6564 H6   LIG     1     -13.767  -6.624  23.669  1.00  0.00      LIG  
ATOM   6565 H7   LIG     1     -15.561  -5.014  20.140  1.00  0.00      LIG  
ATOM   6566 H8   LIG     1     -13.980  -5.659  19.712  1.00  0.00      LIG  
ATOM   6567 H9   LIG     1     -11.196  -5.289  23.459  1.00  0.00      LIG  
ATOM   6568 H10  LIG     1     -12.444  -4.059  23.670  1.00  0.00      LIG  
ATOM   6569 H11  LIG     1     -10.479  -4.422  21.418  1.00  0.00      LIG  
ATOM   6570 H12  LIG     1     -10.445  -3.127  22.532  1.00  0.00      LIG  
ATOM   6571 H13  LIG     1     -13.631  -0.239  21.292  1.00  0.00      LIG  
ATOM   6572 H14  LIG     1     -13.220  -1.430  18.570  1.00  0.00      LIG  
ATOM   6573 H15  LIG     1     -14.633  -0.620  19.184  1.00  0.00      LIG  
ATOM   6574 H16  LIG     1     -14.300  -3.320  19.083  1.00  0.00      LIG  
ATOM   6575 H17  LIG     1     -12.135   0.350  18.792  1.00  0.00      LIG  
ATOM   6576 H18  LIG     1     -10.763   1.132  21.352  1.00  0.00      LIG  
ATOM   6577 H19  LIG     1     -10.114   1.048  19.707  1.00  0.00      LIG  
ATOM   6578 H20  LIG     1     -10.293  -1.281  19.621  1.00  0.00      LIG  
ATOM   6579 H21  LIG     1      -9.696  -1.035  21.269  1.00  0.00      LIG  
ATOM   6580 H22  LIG     1     -14.490   3.480  22.669  1.00  0.00      LIG  
ATOM   6581 H23  LIG     1     -13.190   1.620  22.052  1.00  0.00      LIG  
ATOM   6582 H24  LIG     1     -12.255   3.043  21.638  1.00  0.00      LIG  
ATOM   6583 H25  LIG     1     -13.953   1.797  19.467  1.00  0.00      LIG  
ATOM   6584 H26  LIG     1     -14.569  -3.798  23.540  1.00  0.00      LIG  
ATOM   6585 H27  LIG     1     -15.367  -5.326  23.225  1.00  0.00      LIG  
ATOM   6586 H28  LIG     1     -15.889  -3.888  22.380  1.00  0.00      LIG  
ATOM   6587 H29  LIG     1     -16.081  -1.887  19.607  1.00  0.00      LIG  
ATOM   6588 H30  LIG     1     -10.919  -1.273  23.136  1.00  0.00      LIG  
ATOM   6589 H31  LIG     1     -12.665  -1.539  23.192  1.00  0.00      LIG  
ATOM   6590 H32  LIG     1     -12.020   0.030  22.775  1.00  0.00      LIG  
ATOM   6591 H33  LIG     1     -11.860  -4.520  19.435  1.00  0.00      LIG  
ATOM   6592 H34  LIG     1     -10.436  -3.496  19.570  1.00  0.00      LIG  
ATOM   6593 H35  LIG     1     -11.859  -2.895  18.763  1.00  0.00      LIG  
ATOM   6594 H36  LIG     1     -11.930   2.524  18.129  1.00  0.00      LIG  
ATOM   6595 H37  LIG     1     -11.258   3.224  19.610  1.00  0.00      LIG  
ATOM   6596 H38  LIG     1     -12.761   3.850  18.935  1.00  0.00      LIG  
ATOM   6597 H39  LIG     1     -16.251   3.180  21.071  1.00  0.00      LIG  
ATOM   6598 H40  LIG     1     -11.911   5.342  22.451  1.00  0.00      LIG  
ATOM   6599 H41  LIG     1     -13.410   5.227  23.395  1.00  0.00      LIG  
ATOM   6600 H42  LIG     1     -12.764   6.811  22.950  1.00  0.00      LIG  
ATOM   6601 H43  LIG     1     -13.396   7.793  20.695  1.00  0.00      LIG  
ATOM   6602 H44  LIG     1     -13.802   6.674  19.379  1.00  0.00      LIG  
ATOM   6603 H45  LIG     1     -12.178   6.659  20.083  1.00  0.00      LIG  
TER
REMARK  Energy: 272.877
REMARK  SimpleFitness: 272.877
REMARK  FullFitness: -1374.4207
REMARK  InterFull: -22.7556
REMARK  IntraFull: 299.443
REMARK  solvFull: -1933.54
REMARK  surfFull: 282.432
REMARK  extraFull: 0.0
REMARK  deltaGcompsolvpol: -1933.54
REMARK  deltaGcompsolvnonpol: 282.432
REMARK  deltaGprotsolvpol: -1938.72
REMARK  deltaGprotsolvnonpol: 281.59
REMARK  deltaGligsolvpol: -8.868
REMARK  deltaGligsolvnonpol: 14.4721
REMARK  deltaGvdw: -22.7556
REMARK  deltaGelec: 0.0
REMARK  deltaG: -6.572353
REMARK  Cluster: 0
REMARK  ClusterRank: 4
ATOM   6526 C    LIG     1     -14.987  -6.953  21.133  1.00  0.00      LIG  
ATOM   6527 C1   LIG     1     -13.842  -7.623  21.833  1.00  0.00      LIG  
ATOM   6528 C2   LIG     1     -13.046  -6.762  22.767  1.00  0.00      LIG  
ATOM   6529 C3   LIG     1     -12.723  -5.459  22.062  1.00  0.00      LIG  
ATOM   6530 C4   LIG     1     -13.953  -4.682  21.614  1.00  0.00      LIG  
ATOM   6531 C5   LIG     1     -14.615  -5.585  20.574  1.00  0.00      LIG  
ATOM   6532 C6   LIG     1     -11.817  -4.581  22.877  1.00  0.00      LIG  
ATOM   6533 C7   LIG     1     -11.111  -3.689  21.888  1.00  0.00      LIG  
ATOM   6534 C8   LIG     1     -12.053  -2.954  20.906  1.00  0.00      LIG  
ATOM   6535 C9   LIG     1     -13.561  -3.256  21.116  1.00  0.00      LIG  
ATOM   6536 C10  LIG     1     -11.918  -1.404  21.063  1.00  0.00      LIG  
ATOM   6537 C11  LIG     1     -13.081  -0.594  20.467  1.00  0.00      LIG  
ATOM   6538 C12  LIG     1     -13.942  -1.330  19.456  1.00  0.00      LIG  
ATOM   6539 C13  LIG     1     -14.390  -2.708  19.938  1.00  0.00      LIG  
ATOM   6540 O    LIG     1     -13.810  -8.840  21.939  1.00  0.00      LIG  
ATOM   6541 C14  LIG     1     -12.445   0.617  19.787  1.00  0.00      LIG  
ATOM   6542 C15  LIG     1     -11.006   0.662  20.252  1.00  0.00      LIG  
ATOM   6543 C16  LIG     1     -10.667  -0.794  20.439  1.00  0.00      LIG  
ATOM   6544 C17  LIG     1     -14.506   3.303  21.701  1.00  0.00      LIG  
ATOM   6545 C18  LIG     1     -13.288   2.443  21.370  1.00  0.00      LIG  
ATOM   6546 C19  LIG     1     -13.220   1.932  19.927  1.00  0.00      LIG  
ATOM   6547 C20  LIG     1     -14.938  -4.468  22.775  1.00  0.00      LIG  
ATOM   6548 O1   LIG     1     -15.760  -2.596  20.302  1.00  0.00      LIG  
ATOM   6549 C21  LIG     1     -11.883  -0.994  22.545  1.00  0.00      LIG  
ATOM   6550 C22  LIG     1     -11.578  -3.465  19.533  1.00  0.00      LIG  
ATOM   6551 C23  LIG     1     -12.533   2.963  19.047  1.00  0.00      LIG  
ATOM   6552 H    LIG     1     -13.864  -2.638  21.963  1.00  0.00      LIG  
ATOM   6553 O2   LIG     1     -15.694   2.603  21.355  1.00  0.00      LIG  
ATOM   6554 C24  LIG     1     -14.502   4.638  21.028  1.00  0.00      LIG  
ATOM   6555 H1   LIG     1     -14.741   4.588  19.975  1.00  0.00      LIG  
ATOM   6556 H2   LIG     1     -12.167  -5.742  21.162  1.00  0.00      LIG  
ATOM   6557 C25  LIG     1     -13.685   5.773  21.533  1.00  0.00      LIG  
ATOM   6558 O3   LIG     1     -15.109   5.715  21.780  1.00  0.00      LIG  
ATOM   6559 C26  LIG     1     -12.863   5.674  22.774  1.00  0.00      LIG  
ATOM   6560 C27  LIG     1     -13.270   6.822  20.565  1.00  0.00      LIG  
ATOM   6561 H3   LIG     1     -15.815  -6.875  21.840  1.00  0.00      LIG  
ATOM   6562 H4   LIG     1     -15.307  -7.602  20.317  1.00  0.00      LIG  
ATOM   6563 H5   LIG     1     -12.117  -7.289  23.002  1.00  0.00      LIG  
ATOM   6564 H6   LIG     1     -13.602  -6.614  23.696  1.00  0.00      LIG  
ATOM   6565 H7   LIG     1     -15.527  -5.130  20.187  1.00  0.00      LIG  
ATOM   6566 H8   LIG     1     -13.931  -5.716  19.731  1.00  0.00      LIG  
ATOM   6567 H9   LIG     1     -11.077  -5.188  23.405  1.00  0.00      LIG  
ATOM   6568 H10  LIG     1     -12.360  -3.995  23.622  1.00  0.00      LIG  
ATOM   6569 H11  LIG     1     -10.454  -4.349  21.315  1.00  0.00      LIG  
ATOM   6570 H12  LIG     1     -10.409  -3.036  22.405  1.00  0.00      LIG  
ATOM   6571 H13  LIG     1     -13.749  -0.281  21.273  1.00  0.00      LIG  
ATOM   6572 H14  LIG     1     -13.367  -1.454  18.536  1.00  0.00      LIG  
ATOM   6573 H15  LIG     1     -14.795  -0.700  19.185  1.00  0.00      LIG  
ATOM   6574 H16  LIG     1     -14.351  -3.388  19.083  1.00  0.00      LIG  
ATOM   6575 H17  LIG     1     -12.403   0.391  18.722  1.00  0.00      LIG  
ATOM   6576 H18  LIG     1     -10.898   1.204  21.195  1.00  0.00      LIG  
ATOM   6577 H19  LIG     1     -10.350   1.132  19.514  1.00  0.00      LIG  
ATOM   6578 H20  LIG     1     -10.456  -1.199  19.448  1.00  0.00      LIG  
ATOM   6579 H21  LIG     1      -9.779  -0.928  21.062  1.00  0.00      LIG  
ATOM   6580 H22  LIG     1     -14.535   3.443  22.781  1.00  0.00      LIG  
ATOM   6581 H23  LIG     1     -13.333   1.591  22.047  1.00  0.00      LIG  
ATOM   6582 H24  LIG     1     -12.372   2.990  21.609  1.00  0.00      LIG  
ATOM   6583 H25  LIG     1     -14.228   1.761  19.542  1.00  0.00      LIG  
ATOM   6584 H26  LIG     1     -14.503  -3.835  23.551  1.00  0.00      LIG  
ATOM   6585 H27  LIG     1     -15.261  -5.388  23.263  1.00  0.00      LIG  
ATOM   6586 H28  LIG     1     -15.844  -3.972  22.420  1.00  0.00      LIG  
ATOM   6587 H29  LIG     1     -16.178  -2.035  19.627  1.00  0.00      LIG  
ATOM   6588 H30  LIG     1     -10.913  -1.198  23.003  1.00  0.00      LIG  
ATOM   6589 H31  LIG     1     -12.650  -1.505  23.131  1.00  0.00      LIG  
ATOM   6590 H32  LIG     1     -12.056   0.075  22.679  1.00  0.00      LIG  
ATOM   6591 H33  LIG     1     -11.861  -4.510  19.389  1.00  0.00      LIG  
ATOM   6592 H34  LIG     1     -10.488  -3.414  19.455  1.00  0.00      LIG  
ATOM   6593 H35  LIG     1     -11.970  -2.901  18.688  1.00  0.00      LIG  
ATOM   6594 H36  LIG     1     -12.328   2.552  18.057  1.00  0.00      LIG  
ATOM   6595 H37  LIG     1     -11.587   3.288  19.486  1.00  0.00      LIG  
ATOM   6596 H38  LIG     1     -13.156   3.846  18.909  1.00  0.00      LIG  
ATOM   6597 H39  LIG     1     -16.388   3.283  21.295  1.00  0.00      LIG  
ATOM   6598 H40  LIG     1     -11.898   5.213  22.547  1.00  0.00      LIG  
ATOM   6599 H41  LIG     1     -13.354   5.085  23.553  1.00  0.00      LIG  
ATOM   6600 H42  LIG     1     -12.678   6.673  23.177  1.00  0.00      LIG  
ATOM   6601 H43  LIG     1     -13.379   7.814  21.011  1.00  0.00      LIG  
ATOM   6602 H44  LIG     1     -13.870   6.783  19.651  1.00  0.00      LIG  
ATOM   6603 H45  LIG     1     -12.222   6.679  20.288  1.00  0.00      LIG  
TER
REMARK  Energy: 272.877
REMARK  SimpleFitness: 272.877
REMARK  FullFitness: -1374.4207
REMARK  InterFull: -22.7556
REMARK  IntraFull: 299.443
REMARK  solvFull: -1933.54
REMARK  surfFull: 282.432
REMARK  extraFull: 0.0
REMARK  deltaGcompsolvpol: -1933.54
REMARK  deltaGcompsolvnonpol: 282.432
REMARK  deltaGprotsolvpol: -1938.72
REMARK  deltaGprotsolvnonpol: 281.59
REMARK  deltaGligsolvpol: -8.868
REMARK  deltaGligsolvnonpol: 14.4721
REMARK  deltaGvdw: -22.7556
REMARK  deltaGelec: 0.0
REMARK  deltaG: -6.572353
REMARK  Cluster: 0
REMARK  ClusterRank: 5
ATOM   6526 C    LIG     1     -14.987  -6.953  21.133  1.00  0.00      LIG  
ATOM   6527 C1   LIG     1     -13.842  -7.623  21.833  1.00  0.00      LIG  
ATOM   6528 C2   LIG     1     -13.046  -6.762  22.767  1.00  0.00      LIG  
ATOM   6529 C3   LIG     1     -12.723  -5.459  22.062  1.00  0.00      LIG  
ATOM   6530 C4   LIG     1     -13.953  -4.682  21.614  1.00  0.00      LIG  
ATOM   6531 C5   LIG     1     -14.615  -5.585  20.574  1.00  0.00      LIG  
ATOM   6532 C6   LIG     1     -11.817  -4.581  22.877  1.00  0.00      LIG  
ATOM   6533 C7   LIG     1     -11.111  -3.689  21.888  1.00  0.00      LIG  
ATOM   6534 C8   LIG     1     -12.053  -2.954  20.906  1.00  0.00      LIG  
ATOM   6535 C9   LIG     1     -13.561  -3.256  21.116  1.00  0.00      LIG  
ATOM   6536 C10  LIG     1     -11.918  -1.404  21.063  1.00  0.00      LIG  
ATOM   6537 C11  LIG     1     -13.081  -0.594  20.467  1.00  0.00      LIG  
ATOM   6538 C12  LIG     1     -13.942  -1.330  19.456  1.00  0.00      LIG  
ATOM   6539 C13  LIG     1     -14.390  -2.708  19.938  1.00  0.00      LIG  
ATOM   6540 O    LIG     1     -13.810  -8.840  21.939  1.00  0.00      LIG  
ATOM   6541 C14  LIG     1     -12.445   0.617  19.787  1.00  0.00      LIG  
ATOM   6542 C15  LIG     1     -11.006   0.662  20.252  1.00  0.00      LIG  
ATOM   6543 C16  LIG     1     -10.667  -0.794  20.439  1.00  0.00      LIG  
ATOM   6544 C17  LIG     1     -14.506   3.303  21.701  1.00  0.00      LIG  
ATOM   6545 C18  LIG     1     -13.288   2.443  21.370  1.00  0.00      LIG  
ATOM   6546 C19  LIG     1     -13.220   1.932  19.927  1.00  0.00      LIG  
ATOM   6547 C20  LIG     1     -14.938  -4.468  22.775  1.00  0.00      LIG  
ATOM   6548 O1   LIG     1     -15.760  -2.596  20.302  1.00  0.00      LIG  
ATOM   6549 C21  LIG     1     -11.883  -0.994  22.545  1.00  0.00      LIG  
ATOM   6550 C22  LIG     1     -11.578  -3.465  19.533  1.00  0.00      LIG  
ATOM   6551 C23  LIG     1     -12.533   2.963  19.047  1.00  0.00      LIG  
ATOM   6552 H    LIG     1     -13.864  -2.638  21.963  1.00  0.00      LIG  
ATOM   6553 O2   LIG     1     -15.694   2.603  21.355  1.00  0.00      LIG  
ATOM   6554 C24  LIG     1     -14.502   4.638  21.028  1.00  0.00      LIG  
ATOM   6555 H1   LIG     1     -14.741   4.588  19.975  1.00  0.00      LIG  
ATOM   6556 H2   LIG     1     -12.167  -5.742  21.162  1.00  0.00      LIG  
ATOM   6557 C25  LIG     1     -13.685   5.773  21.533  1.00  0.00      LIG  
ATOM   6558 O3   LIG     1     -15.109   5.715  21.780  1.00  0.00      LIG  
ATOM   6559 C26  LIG     1     -12.863   5.674  22.774  1.00  0.00      LIG  
ATOM   6560 C27  LIG     1     -13.270   6.822  20.565  1.00  0.00      LIG  
ATOM   6561 H3   LIG     1     -15.815  -6.875  21.840  1.00  0.00      LIG  
ATOM   6562 H4   LIG     1     -15.307  -7.602  20.317  1.00  0.00      LIG  
ATOM   6563 H5   LIG     1     -12.117  -7.289  23.002  1.00  0.00      LIG  
ATOM   6564 H6   LIG     1     -13.602  -6.614  23.696  1.00  0.00      LIG  
ATOM   6565 H7   LIG     1     -15.527  -5.130  20.187  1.00  0.00      LIG  
ATOM   6566 H8   LIG     1     -13.931  -5.716  19.731  1.00  0.00      LIG  
ATOM   6567 H9   LIG     1     -11.077  -5.188  23.405  1.00  0.00      LIG  
ATOM   6568 H10  LIG     1     -12.360  -3.995  23.622  1.00  0.00      LIG  
ATOM   6569 H11  LIG     1     -10.454  -4.349  21.315  1.00  0.00      LIG  
ATOM   6570 H12  LIG     1     -10.409  -3.036  22.405  1.00  0.00      LIG  
ATOM   6571 H13  LIG     1     -13.749  -0.281  21.273  1.00  0.00      LIG  
ATOM   6572 H14  LIG     1     -13.367  -1.454  18.536  1.00  0.00      LIG  
ATOM   6573 H15  LIG     1     -14.795  -0.700  19.185  1.00  0.00      LIG  
ATOM   6574 H16  LIG     1     -14.351  -3.388  19.083  1.00  0.00      LIG  
ATOM   6575 H17  LIG     1     -12.403   0.391  18.722  1.00  0.00      LIG  
ATOM   6576 H18  LIG     1     -10.898   1.204  21.195  1.00  0.00      LIG  
ATOM   6577 H19  LIG     1     -10.350   1.132  19.514  1.00  0.00      LIG  
ATOM   6578 H20  LIG     1     -10.456  -1.199  19.448  1.00  0.00      LIG  
ATOM   6579 H21  LIG     1      -9.779  -0.928  21.062  1.00  0.00      LIG  
ATOM   6580 H22  LIG     1     -14.535   3.443  22.781  1.00  0.00      LIG  
ATOM   6581 H23  LIG     1     -13.333   1.591  22.047  1.00  0.00      LIG  
ATOM   6582 H24  LIG     1     -12.372   2.990  21.609  1.00  0.00      LIG  
ATOM   6583 H25  LIG     1     -14.228   1.761  19.542  1.00  0.00      LIG  
ATOM   6584 H26  LIG     1     -14.503  -3.835  23.551  1.00  0.00      LIG  
ATOM   6585 H27  LIG     1     -15.261  -5.388  23.263  1.00  0.00      LIG  
ATOM   6586 H28  LIG     1     -15.844  -3.972  22.420  1.00  0.00      LIG  
ATOM   6587 H29  LIG     1     -16.178  -2.035  19.627  1.00  0.00      LIG  
ATOM   6588 H30  LIG     1     -10.913  -1.198  23.003  1.00  0.00      LIG  
ATOM   6589 H31  LIG     1     -12.650  -1.505  23.131  1.00  0.00      LIG  
ATOM   6590 H32  LIG     1     -12.056   0.075  22.679  1.00  0.00      LIG  
ATOM   6591 H33  LIG     1     -11.861  -4.510  19.389  1.00  0.00      LIG  
ATOM   6592 H34  LIG     1     -10.488  -3.414  19.455  1.00  0.00      LIG  
ATOM   6593 H35  LIG     1     -11.970  -2.901  18.688  1.00  0.00      LIG  
ATOM   6594 H36  LIG     1     -12.328   2.552  18.057  1.00  0.00      LIG  
ATOM   6595 H37  LIG     1     -11.587   3.288  19.486  1.00  0.00      LIG  
ATOM   6596 H38  LIG     1     -13.156   3.846  18.909  1.00  0.00      LIG  
ATOM   6597 H39  LIG     1     -16.388   3.283  21.295  1.00  0.00      LIG  
ATOM   6598 H40  LIG     1     -11.898   5.213  22.547  1.00  0.00      LIG  
ATOM   6599 H41  LIG     1     -13.354   5.085  23.553  1.00  0.00      LIG  
ATOM   6600 H42  LIG     1     -12.678   6.673  23.177  1.00  0.00      LIG  
ATOM   6601 H43  LIG     1     -13.379   7.814  21.011  1.00  0.00      LIG  
ATOM   6602 H44  LIG     1     -13.870   6.783  19.651  1.00  0.00      LIG  
ATOM   6603 H45  LIG     1     -12.222   6.679  20.288  1.00  0.00      LIG  
TER
REMARK  Energy: 272.877
REMARK  SimpleFitness: 272.877
REMARK  FullFitness: -1374.4207
REMARK  InterFull: -22.7556
REMARK  IntraFull: 299.443
REMARK  solvFull: -1933.54
REMARK  surfFull: 282.432
REMARK  extraFull: 0.0
REMARK  deltaGcompsolvpol: -1933.54
REMARK  deltaGcompsolvnonpol: 282.432
REMARK  deltaGprotsolvpol: -1938.72
REMARK  deltaGprotsolvnonpol: 281.59
REMARK  deltaGligsolvpol: -8.868
REMARK  deltaGligsolvnonpol: 14.4721
REMARK  deltaGvdw: -22.7556
REMARK  deltaGelec: 0.0
REMARK  deltaG: -6.572353
REMARK  Cluster: 0
REMARK  ClusterRank: 6
ATOM   6526 C    LIG     1     -14.987  -6.953  21.133  1.00  0.00      LIG  
ATOM   6527 C1   LIG     1     -13.842  -7.623  21.833  1.00  0.00      LIG  
ATOM   6528 C2   LIG     1     -13.046  -6.762  22.767  1.00  0.00      LIG  
ATOM   6529 C3   LIG     1     -12.723  -5.459  22.062  1.00  0.00      LIG  
ATOM   6530 C4   LIG     1     -13.953  -4.682  21.614  1.00  0.00      LIG  
ATOM   6531 C5   LIG     1     -14.615  -5.585  20.574  1.00  0.00      LIG  
ATOM   6532 C6   LIG     1     -11.817  -4.581  22.877  1.00  0.00      LIG  
ATOM   6533 C7   LIG     1     -11.111  -3.689  21.888  1.00  0.00      LIG  
ATOM   6534 C8   LIG     1     -12.053  -2.954  20.906  1.00  0.00      LIG  
ATOM   6535 C9   LIG     1     -13.561  -3.256  21.116  1.00  0.00      LIG  
ATOM   6536 C10  LIG     1     -11.918  -1.404  21.063  1.00  0.00      LIG  
ATOM   6537 C11  LIG     1     -13.081  -0.594  20.467  1.00  0.00      LIG  
ATOM   6538 C12  LIG     1     -13.942  -1.330  19.456  1.00  0.00      LIG  
ATOM   6539 C13  LIG     1     -14.390  -2.708  19.938  1.00  0.00      LIG  
ATOM   6540 O    LIG     1     -13.810  -8.840  21.939  1.00  0.00      LIG  
ATOM   6541 C14  LIG     1     -12.445   0.617  19.787  1.00  0.00      LIG  
ATOM   6542 C15  LIG     1     -11.006   0.662  20.252  1.00  0.00      LIG  
ATOM   6543 C16  LIG     1     -10.667  -0.794  20.439  1.00  0.00      LIG  
ATOM   6544 C17  LIG     1     -14.506   3.303  21.701  1.00  0.00      LIG  
ATOM   6545 C18  LIG     1     -13.288   2.443  21.370  1.00  0.00      LIG  
ATOM   6546 C19  LIG     1     -13.220   1.932  19.927  1.00  0.00      LIG  
ATOM   6547 C20  LIG     1     -14.938  -4.468  22.775  1.00  0.00      LIG  
ATOM   6548 O1   LIG     1     -15.760  -2.596  20.302  1.00  0.00      LIG  
ATOM   6549 C21  LIG     1     -11.883  -0.994  22.545  1.00  0.00      LIG  
ATOM   6550 C22  LIG     1     -11.578  -3.465  19.533  1.00  0.00      LIG  
ATOM   6551 C23  LIG     1     -12.533   2.963  19.047  1.00  0.00      LIG  
ATOM   6552 H    LIG     1     -13.864  -2.638  21.963  1.00  0.00      LIG  
ATOM   6553 O2   LIG     1     -15.694   2.603  21.355  1.00  0.00      LIG  
ATOM   6554 C24  LIG     1     -14.502   4.638  21.028  1.00  0.00      LIG  
ATOM   6555 H1   LIG     1     -14.741   4.588  19.975  1.00  0.00      LIG  
ATOM   6556 H2   LIG     1     -12.167  -5.742  21.162  1.00  0.00      LIG  
ATOM   6557 C25  LIG     1     -13.685   5.773  21.533  1.00  0.00      LIG  
ATOM   6558 O3   LIG     1     -15.109   5.715  21.780  1.00  0.00      LIG  
ATOM   6559 C26  LIG     1     -12.863   5.674  22.774  1.00  0.00      LIG  
ATOM   6560 C27  LIG     1     -13.270   6.822  20.565  1.00  0.00      LIG  
ATOM   6561 H3   LIG     1     -15.815  -6.875  21.840  1.00  0.00      LIG  
ATOM   6562 H4   LIG     1     -15.307  -7.602  20.317  1.00  0.00      LIG  
ATOM   6563 H5   LIG     1     -12.117  -7.289  23.002  1.00  0.00      LIG  
ATOM   6564 H6   LIG     1     -13.602  -6.614  23.696  1.00  0.00      LIG  
ATOM   6565 H7   LIG     1     -15.527  -5.130  20.187  1.00  0.00      LIG  
ATOM   6566 H8   LIG     1     -13.931  -5.716  19.731  1.00  0.00      LIG  
ATOM   6567 H9   LIG     1     -11.077  -5.188  23.405  1.00  0.00      LIG  
ATOM   6568 H10  LIG     1     -12.360  -3.995  23.622  1.00  0.00      LIG  
ATOM   6569 H11  LIG     1     -10.454  -4.349  21.315  1.00  0.00      LIG  
ATOM   6570 H12  LIG     1     -10.409  -3.036  22.405  1.00  0.00      LIG  
ATOM   6571 H13  LIG     1     -13.749  -0.281  21.273  1.00  0.00      LIG  
ATOM   6572 H14  LIG     1     -13.367  -1.454  18.536  1.00  0.00      LIG  
ATOM   6573 H15  LIG     1     -14.795  -0.700  19.185  1.00  0.00      LIG  
ATOM   6574 H16  LIG     1     -14.351  -3.388  19.083  1.00  0.00      LIG  
ATOM   6575 H17  LIG     1     -12.403   0.391  18.722  1.00  0.00      LIG  
ATOM   6576 H18  LIG     1     -10.898   1.204  21.195  1.00  0.00      LIG  
ATOM   6577 H19  LIG     1     -10.350   1.132  19.514  1.00  0.00      LIG  
ATOM   6578 H20  LIG     1     -10.456  -1.199  19.448  1.00  0.00      LIG  
ATOM   6579 H21  LIG     1      -9.779  -0.928  21.062  1.00  0.00      LIG  
ATOM   6580 H22  LIG     1     -14.535   3.443  22.781  1.00  0.00      LIG  
ATOM   6581 H23  LIG     1     -13.333   1.591  22.047  1.00  0.00      LIG  
ATOM   6582 H24  LIG     1     -12.372   2.990  21.609  1.00  0.00      LIG  
ATOM   6583 H25  LIG     1     -14.228   1.761  19.542  1.00  0.00      LIG  
ATOM   6584 H26  LIG     1     -14.503  -3.835  23.551  1.00  0.00      LIG  
ATOM   6585 H27  LIG     1     -15.261  -5.388  23.263  1.00  0.00      LIG  
ATOM   6586 H28  LIG     1     -15.844  -3.972  22.420  1.00  0.00      LIG  
ATOM   6587 H29  LIG     1     -16.178  -2.035  19.627  1.00  0.00      LIG  
ATOM   6588 H30  LIG     1     -10.913  -1.198  23.003  1.00  0.00      LIG  
ATOM   6589 H31  LIG     1     -12.650  -1.505  23.131  1.00  0.00      LIG  
ATOM   6590 H32  LIG     1     -12.056   0.075  22.679  1.00  0.00      LIG  
ATOM   6591 H33  LIG     1     -11.861  -4.510  19.389  1.00  0.00      LIG  
ATOM   6592 H34  LIG     1     -10.488  -3.414  19.455  1.00  0.00      LIG  
ATOM   6593 H35  LIG     1     -11.970  -2.901  18.688  1.00  0.00      LIG  
ATOM   6594 H36  LIG     1     -12.328   2.552  18.057  1.00  0.00      LIG  
ATOM   6595 H37  LIG     1     -11.587   3.288  19.486  1.00  0.00      LIG  
ATOM   6596 H38  LIG     1     -13.156   3.846  18.909  1.00  0.00      LIG  
ATOM   6597 H39  LIG     1     -16.388   3.283  21.295  1.00  0.00      LIG  
ATOM   6598 H40  LIG     1     -11.898   5.213  22.547  1.00  0.00      LIG  
ATOM   6599 H41  LIG     1     -13.354   5.085  23.553  1.00  0.00      LIG  
ATOM   6600 H42  LIG     1     -12.678   6.673  23.177  1.00  0.00      LIG  
ATOM   6601 H43  LIG     1     -13.379   7.814  21.011  1.00  0.00      LIG  
ATOM   6602 H44  LIG     1     -13.870   6.783  19.651  1.00  0.00      LIG  
ATOM   6603 H45  LIG     1     -12.222   6.679  20.288  1.00  0.00      LIG  
TER
REMARK  Energy: 274.555
REMARK  SimpleFitness: 274.555
REMARK  FullFitness: -1371.447
REMARK  InterFull: -21.0491
REMARK  IntraFull: 301.257
REMARK  solvFull: -1934.07
REMARK  surfFull: 282.415
REMARK  extraFull: 0.0
REMARK  deltaGcompsolvpol: -1934.07
REMARK  deltaGcompsolvnonpol: 282.415
REMARK  deltaGprotsolvpol: -1938.72
REMARK  deltaGprotsolvnonpol: 281.59
REMARK  deltaGligsolvpol: -9.50096
REMARK  deltaGligsolvnonpol: 14.4735
REMARK  deltaGvdw: -21.0491
REMARK  deltaGelec: 0.0
REMARK  deltaG: -6.4063516
REMARK  Cluster: 0
REMARK  ClusterRank: 7
ATOM   6526 C    LIG     1     -14.916  -6.818  21.050  1.00  0.00      LIG  
ATOM   6527 C1   LIG     1     -13.775  -7.463  21.784  1.00  0.00      LIG  
ATOM   6528 C2   LIG     1     -13.005  -6.576  22.717  1.00  0.00      LIG  
ATOM   6529 C3   LIG     1     -12.696  -5.274  22.005  1.00  0.00      LIG  
ATOM   6530 C4   LIG     1     -13.935  -4.525  21.535  1.00  0.00      LIG  
ATOM   6531 C5   LIG     1     -14.556  -5.449  20.488  1.00  0.00      LIG  
ATOM   6532 C6   LIG     1     -11.817  -4.371  22.825  1.00  0.00      LIG  
ATOM   6533 C7   LIG     1     -11.119  -3.472  21.837  1.00  0.00      LIG  
ATOM   6534 C8   LIG     1     -12.067  -2.748  20.854  1.00  0.00      LIG  
ATOM   6535 C9   LIG     1     -13.569  -3.089  21.045  1.00  0.00      LIG  
ATOM   6536 C10  LIG     1     -11.969  -1.195  21.020  1.00  0.00      LIG  
ATOM   6537 C11  LIG     1     -13.160  -0.407  20.447  1.00  0.00      LIG  
ATOM   6538 C12  LIG     1     -13.995  -1.151  19.417  1.00  0.00      LIG  
ATOM   6539 C13  LIG     1     -14.386  -2.561  19.850  1.00  0.00      LIG  
ATOM   6540 O    LIG     1     -13.733  -8.675  21.911  1.00  0.00      LIG  
ATOM   6541 C14  LIG     1     -12.568   0.835  19.788  1.00  0.00      LIG  
ATOM   6542 C15  LIG     1     -11.120   0.906  20.224  1.00  0.00      LIG  
ATOM   6543 C16  LIG     1     -10.745  -0.546  20.382  1.00  0.00      LIG  
ATOM   6544 C17  LIG     1     -14.483   3.567  21.831  1.00  0.00      LIG  
ATOM   6545 C18  LIG     1     -13.330   2.658  21.408  1.00  0.00      LIG  
ATOM   6546 C19  LIG     1     -13.380   2.122  19.972  1.00  0.00      LIG  
ATOM   6547 C20  LIG     1     -14.942  -4.329  22.681  1.00  0.00      LIG  
ATOM   6548 O1   LIG     1     -15.775  -2.544  20.154  1.00  0.00      LIG  
ATOM   6549 C21  LIG     1     -11.930  -0.800  22.506  1.00  0.00      LIG  
ATOM   6550 C22  LIG     1     -11.568  -3.234  19.481  1.00  0.00      LIG  
ATOM   6551 C23  LIG     1     -12.814   3.145  19.004  1.00  0.00      LIG  
ATOM   6552 H    LIG     1     -13.900  -2.478  21.886  1.00  0.00      LIG  
ATOM   6553 O2   LIG     1     -15.720   2.908  21.601  1.00  0.00      LIG  
ATOM   6554 C24  LIG     1     -14.486   4.902  21.157  1.00  0.00      LIG  
ATOM   6555 H1   LIG     1     -14.815   4.862  20.128  1.00  0.00      LIG  
ATOM   6556 H2   LIG     1     -12.124  -5.551  21.114  1.00  0.00      LIG  
ATOM   6557 C25  LIG     1     -13.592   6.007  21.597  1.00  0.00      LIG  
ATOM   6558 O3   LIG     1     -14.996   6.001  21.947  1.00  0.00      LIG  
ATOM   6559 C26  LIG     1     -12.691   5.888  22.781  1.00  0.00      LIG  
ATOM   6560 C27  LIG     1     -13.208   7.038  20.597  1.00  0.00      LIG  
ATOM   6561 H3   LIG     1     -15.764  -6.750  21.736  1.00  0.00      LIG  
ATOM   6562 H4   LIG     1     -15.204  -7.480  20.233  1.00  0.00      LIG  
ATOM   6563 H5   LIG     1     -12.070  -7.084  22.967  1.00  0.00      LIG  
ATOM   6564 H6   LIG     1     -13.573  -6.429  23.638  1.00  0.00      LIG  
ATOM   6565 H7   LIG     1     -15.466  -5.017  20.071  1.00  0.00      LIG  
ATOM   6566 H8   LIG     1     -13.849  -5.574  19.663  1.00  0.00      LIG  
ATOM   6567 H9   LIG     1     -11.072  -4.960  23.365  1.00  0.00      LIG  
ATOM   6568 H10  LIG     1     -12.382  -3.792  23.560  1.00  0.00      LIG  
ATOM   6569 H11  LIG     1     -10.455  -4.125  21.265  1.00  0.00      LIG  
ATOM   6570 H12  LIG     1     -10.424  -2.812  22.354  1.00  0.00      LIG  
ATOM   6571 H13  LIG     1     -13.832  -0.124  21.261  1.00  0.00      LIG  
ATOM   6572 H14  LIG     1     -13.415  -1.228  18.495  1.00  0.00      LIG  
ATOM   6573 H15  LIG     1     -14.872  -0.546  19.163  1.00  0.00      LIG  
ATOM   6574 H16  LIG     1     -14.275  -3.217  18.983  1.00  0.00      LIG  
ATOM   6575 H17  LIG     1     -12.543   0.636  18.717  1.00  0.00      LIG  
ATOM   6576 H18  LIG     1     -10.997   1.430  21.174  1.00  0.00      LIG  
ATOM   6577 H19  LIG     1     -10.492   1.404  19.481  1.00  0.00      LIG  
ATOM   6578 H20  LIG     1     -10.544  -0.928  19.380  1.00  0.00      LIG  
ATOM   6579 H21  LIG     1      -9.841  -0.670  20.985  1.00  0.00      LIG  
ATOM   6580 H22  LIG     1     -14.408   3.712  22.909  1.00  0.00      LIG  
ATOM   6581 H23  LIG     1     -13.358   1.807  22.088  1.00  0.00      LIG  
ATOM   6582 H24  LIG     1     -12.381   3.173  21.573  1.00  0.00      LIG  
ATOM   6583 H25  LIG     1     -14.414   1.910  19.689  1.00  0.00      LIG  
ATOM   6584 H26  LIG     1     -14.527  -3.692  23.466  1.00  0.00      LIG  
ATOM   6585 H27  LIG     1     -15.261  -5.255  23.162  1.00  0.00      LIG  
ATOM   6586 H28  LIG     1     -15.847  -3.844  22.313  1.00  0.00      LIG  
ATOM   6587 H29  LIG     1     -16.030  -3.475  20.266  1.00  0.00      LIG  
ATOM   6588 H30  LIG     1     -10.948  -0.979  22.949  1.00  0.00      LIG  
ATOM   6589 H31  LIG     1     -12.674  -1.345  23.091  1.00  0.00      LIG  
ATOM   6590 H32  LIG     1     -12.135   0.259  22.656  1.00  0.00      LIG  
ATOM   6591 H33  LIG     1     -11.828  -4.284  19.323  1.00  0.00      LIG  
ATOM   6592 H34  LIG     1     -10.479  -3.159  19.416  1.00  0.00      LIG  
ATOM   6593 H35  LIG     1     -11.964  -2.667  18.640  1.00  0.00      LIG  
ATOM   6594 H36  LIG     1     -12.669   2.702  18.016  1.00  0.00      LIG  
ATOM   6595 H37  LIG     1     -11.852   3.529  19.353  1.00  0.00      LIG  
ATOM   6596 H38  LIG     1     -13.490   3.991  18.880  1.00  0.00      LIG  
ATOM   6597 H39  LIG     1     -16.409   3.574  21.773  1.00  0.00      LIG  
ATOM   6598 H40  LIG     1     -11.765   5.380  22.498  1.00  0.00      LIG  
ATOM   6599 H41  LIG     1     -13.152   5.334  23.603  1.00  0.00      LIG  
ATOM   6600 H42  LIG     1     -12.433   6.883  23.153  1.00  0.00      LIG  
ATOM   6601 H43  LIG     1     -13.332   8.040  21.015  1.00  0.00      LIG  
ATOM   6602 H44  LIG     1     -13.811   6.961  19.689  1.00  0.00      LIG  
ATOM   6603 H45  LIG     1     -12.159   6.909  20.317  1.00  0.00      LIG  
TER
REMARK  Energy: 273.549
REMARK  SimpleFitness: 273.549
REMARK  FullFitness: -1370.8652
REMARK  InterFull: -26.8183
REMARK  IntraFull: 304.72
REMARK  solvFull: -1931.82
REMARK  surfFull: 283.053
REMARK  extraFull: 0.0
REMARK  deltaGcompsolvpol: -1931.82
REMARK  deltaGcompsolvnonpol: 283.053
REMARK  deltaGprotsolvpol: -1938.72
REMARK  deltaGprotsolvnonpol: 281.59
REMARK  deltaGligsolvpol: -11.5625
REMARK  deltaGligsolvnonpol: 14.4369
REMARK  deltaGvdw: -26.8183
REMARK  deltaGelec: 0.0
REMARK  deltaG: -6.6244345
REMARK  Cluster: 1
REMARK  ClusterRank: 0
ATOM   6526 C    LIG     1     -12.751   5.024  19.495  1.00  0.00      LIG  
ATOM   6527 C1   LIG     1     -11.531   4.956  18.618  1.00  0.00      LIG  
ATOM   6528 C2   LIG     1     -11.048   3.585  18.245  1.00  0.00      LIG  
ATOM   6529 C3   LIG     1     -11.043   2.713  19.482  1.00  0.00      LIG  
ATOM   6530 C4   LIG     1     -12.407   2.583  20.143  1.00  0.00      LIG  
ATOM   6531 C5   LIG     1     -12.736   3.997  20.623  1.00  0.00      LIG  
ATOM   6532 C6   LIG     1     -10.454   1.354  19.224  1.00  0.00      LIG  
ATOM   6533 C7   LIG     1      -9.956   0.853  20.556  1.00  0.00      LIG  
ATOM   6534 C8   LIG     1     -10.996   0.939  21.697  1.00  0.00      LIG  
ATOM   6535 C9   LIG     1     -12.380   1.480  21.247  1.00  0.00      LIG  
ATOM   6536 C10  LIG     1     -11.274  -0.478  22.307  1.00  0.00      LIG  
ATOM   6537 C11  LIG     1     -12.575  -0.587  23.118  1.00  0.00      LIG  
ATOM   6538 C12  LIG     1     -13.154   0.728  23.585  1.00  0.00      LIG  
ATOM   6539 C13  LIG     1     -13.284   1.755  22.464  1.00  0.00      LIG  
ATOM   6540 O    LIG     1     -11.204   5.921  17.944  1.00  0.00      LIG  
ATOM   6541 C14  LIG     1     -12.254  -1.445  24.344  1.00  0.00      LIG  
ATOM   6542 C15  LIG     1     -10.891  -2.051  24.079  1.00  0.00      LIG  
ATOM   6543 C16  LIG     1     -10.196  -1.004  23.246  1.00  0.00      LIG  
ATOM   6544 C17  LIG     1     -14.616  -4.583  24.004  1.00  0.00      LIG  
ATOM   6545 C18  LIG     1     -13.775  -3.372  23.618  1.00  0.00      LIG  
ATOM   6546 C19  LIG     1     -13.335  -2.454  24.762  1.00  0.00      LIG  
ATOM   6547 C20  LIG     1     -13.487   2.153  19.138  1.00  0.00      LIG  
ATOM   6548 O1   LIG     1     -14.650   1.775  22.060  1.00  0.00      LIG  
ATOM   6549 C21  LIG     1     -11.426  -1.542  21.207  1.00  0.00      LIG  
ATOM   6550 C22  LIG     1     -10.329   1.901  22.698  1.00  0.00      LIG  
ATOM   6551 C23  LIG     1     -12.829  -3.239  25.959  1.00  0.00      LIG  
ATOM   6552 H    LIG     1     -12.859   0.641  20.739  1.00  0.00      LIG  
ATOM   6553 O2   LIG     1     -14.982  -5.221  22.782  1.00  0.00      LIG  
ATOM   6554 C24  LIG     1     -15.849  -4.211  24.791  1.00  0.00      LIG  
ATOM   6555 H1   LIG     1     -16.122  -3.169  24.686  1.00  0.00      LIG  
ATOM   6556 H2   LIG     1     -10.378   3.217  20.191  1.00  0.00      LIG  
ATOM   6557 C25  LIG     1     -16.250  -4.961  26.019  1.00  0.00      LIG  
ATOM   6558 O3   LIG     1     -16.940  -5.168  24.775  1.00  0.00      LIG  
ATOM   6559 C26  LIG     1     -15.525  -6.180  26.475  1.00  0.00      LIG  
ATOM   6560 C27  LIG     1     -17.085  -4.286  27.047  1.00  0.00      LIG  
ATOM   6561 H3   LIG     1     -13.628   4.887  18.858  1.00  0.00      LIG  
ATOM   6562 H4   LIG     1     -12.801   6.028  19.923  1.00  0.00      LIG  
ATOM   6563 H5   LIG     1     -10.027   3.683  17.865  1.00  0.00      LIG  
ATOM   6564 H6   LIG     1     -11.672   3.180  17.447  1.00  0.00      LIG  
ATOM   6565 H7   LIG     1     -13.715   4.028  21.106  1.00  0.00      LIG  
ATOM   6566 H8   LIG     1     -11.996   4.300  21.369  1.00  0.00      LIG  
ATOM   6567 H9   LIG     1      -9.613   1.432  18.529  1.00  0.00      LIG  
ATOM   6568 H10  LIG     1     -11.180   0.662  18.792  1.00  0.00      LIG  
ATOM   6569 H11  LIG     1      -9.102   1.488  20.810  1.00  0.00      LIG  
ATOM   6570 H12  LIG     1      -9.502  -0.130  20.435  1.00  0.00      LIG  
ATOM   6571 H13  LIG     1     -13.337  -1.048  22.488  1.00  0.00      LIG  
ATOM   6572 H14  LIG     1     -12.507   1.136  24.364  1.00  0.00      LIG  
ATOM   6573 H15  LIG     1     -14.115   0.540  24.072  1.00  0.00      LIG  
ATOM   6574 H16  LIG     1     -13.071   2.734  22.900  1.00  0.00      LIG  
ATOM   6575 H17  LIG     1     -12.118  -0.768  25.193  1.00  0.00      LIG  
ATOM   6576 H18  LIG     1     -10.968  -2.988  23.524  1.00  0.00      LIG  
ATOM   6577 H19  LIG     1     -10.341  -2.250  25.003  1.00  0.00      LIG  
ATOM   6578 H20  LIG     1      -9.835  -0.242  23.938  1.00  0.00      LIG  
ATOM   6579 H21  LIG     1      -9.337  -1.415  22.710  1.00  0.00      LIG  
ATOM   6580 H22  LIG     1     -13.987  -5.288  24.551  1.00  0.00      LIG  
ATOM   6581 H23  LIG     1     -14.339  -2.784  22.889  1.00  0.00      LIG  
ATOM   6582 H24  LIG     1     -12.901  -3.736  23.075  1.00  0.00      LIG  
ATOM   6583 H25  LIG     1     -14.210  -1.884  25.086  1.00  0.00      LIG  
ATOM   6584 H26  LIG     1     -13.301   1.142  18.768  1.00  0.00      LIG  
ATOM   6585 H27  LIG     1     -13.565   2.801  18.264  1.00  0.00      LIG  
ATOM   6586 H28  LIG     1     -14.472   2.154  19.607  1.00  0.00      LIG  
ATOM   6587 H29  LIG     1     -14.709   2.402  21.320  1.00  0.00      LIG  
ATOM   6588 H30  LIG     1     -10.458  -1.857  20.811  1.00  0.00      LIG  
ATOM   6589 H31  LIG     1     -12.035  -1.186  20.374  1.00  0.00      LIG  
ATOM   6590 H32  LIG     1     -11.911  -2.446  21.579  1.00  0.00      LIG  
ATOM   6591 H33  LIG     1     -10.327   2.924  22.314  1.00  0.00      LIG  
ATOM   6592 H34  LIG     1      -9.286   1.621  22.870  1.00  0.00      LIG  
ATOM   6593 H35  LIG     1     -10.805   1.923  23.676  1.00  0.00      LIG  
ATOM   6594 H36  LIG     1     -12.365  -2.568  26.688  1.00  0.00      LIG  
ATOM   6595 H37  LIG     1     -12.092  -3.989  25.659  1.00  0.00      LIG  
ATOM   6596 H38  LIG     1     -13.648  -3.754  26.466  1.00  0.00      LIG  
ATOM   6597 H39  LIG     1     -14.180  -5.249  22.235  1.00  0.00      LIG  
ATOM   6598 H40  LIG     1     -14.686  -5.900  27.116  1.00  0.00      LIG  
ATOM   6599 H41  LIG     1     -15.139  -6.772  25.640  1.00  0.00      LIG  
ATOM   6600 H42  LIG     1     -16.199  -6.821  27.046  1.00  0.00      LIG  
ATOM   6601 H43  LIG     1     -17.859  -4.967  27.412  1.00  0.00      LIG  
ATOM   6602 H44  LIG     1     -17.575  -3.394  26.647  1.00  0.00      LIG  
ATOM   6603 H45  LIG     1     -16.465  -3.986  27.896  1.00  0.00      LIG  
TER
REMARK  Energy: 273.549
REMARK  SimpleFitness: 273.549
REMARK  FullFitness: -1370.8652
REMARK  InterFull: -26.8183
REMARK  IntraFull: 304.72
REMARK  solvFull: -1931.82
REMARK  surfFull: 283.053
REMARK  extraFull: 0.0
REMARK  deltaGcompsolvpol: -1931.82
REMARK  deltaGcompsolvnonpol: 283.053
REMARK  deltaGprotsolvpol: -1938.72
REMARK  deltaGprotsolvnonpol: 281.59
REMARK  deltaGligsolvpol: -11.5625
REMARK  deltaGligsolvnonpol: 14.4369
REMARK  deltaGvdw: -26.8183
REMARK  deltaGelec: 0.0
REMARK  deltaG: -6.6244345
REMARK  Cluster: 1
REMARK  ClusterRank: 1
ATOM   6526 C    LIG     1     -12.751   5.024  19.495  1.00  0.00      LIG  
ATOM   6527 C1   LIG     1     -11.531   4.956  18.618  1.00  0.00      LIG  
ATOM   6528 C2   LIG     1     -11.048   3.585  18.245  1.00  0.00      LIG  
ATOM   6529 C3   LIG     1     -11.043   2.713  19.482  1.00  0.00      LIG  
ATOM   6530 C4   LIG     1     -12.407   2.583  20.143  1.00  0.00      LIG  
ATOM   6531 C5   LIG     1     -12.736   3.997  20.623  1.00  0.00      LIG  
ATOM   6532 C6   LIG     1     -10.454   1.354  19.224  1.00  0.00      LIG  
ATOM   6533 C7   LIG     1      -9.956   0.853  20.556  1.00  0.00      LIG  
ATOM   6534 C8   LIG     1     -10.996   0.939  21.697  1.00  0.00      LIG  
ATOM   6535 C9   LIG     1     -12.380   1.480  21.247  1.00  0.00      LIG  
ATOM   6536 C10  LIG     1     -11.274  -0.478  22.307  1.00  0.00      LIG  
ATOM   6537 C11  LIG     1     -12.575  -0.587  23.118  1.00  0.00      LIG  
ATOM   6538 C12  LIG     1     -13.154   0.728  23.585  1.00  0.00      LIG  
ATOM   6539 C13  LIG     1     -13.284   1.755  22.464  1.00  0.00      LIG  
ATOM   6540 O    LIG     1     -11.204   5.921  17.944  1.00  0.00      LIG  
ATOM   6541 C14  LIG     1     -12.254  -1.445  24.344  1.00  0.00      LIG  
ATOM   6542 C15  LIG     1     -10.891  -2.051  24.079  1.00  0.00      LIG  
ATOM   6543 C16  LIG     1     -10.196  -1.004  23.246  1.00  0.00      LIG  
ATOM   6544 C17  LIG     1     -14.616  -4.583  24.004  1.00  0.00      LIG  
ATOM   6545 C18  LIG     1     -13.775  -3.372  23.618  1.00  0.00      LIG  
ATOM   6546 C19  LIG     1     -13.335  -2.454  24.762  1.00  0.00      LIG  
ATOM   6547 C20  LIG     1     -13.487   2.153  19.138  1.00  0.00      LIG  
ATOM   6548 O1   LIG     1     -14.650   1.775  22.060  1.00  0.00      LIG  
ATOM   6549 C21  LIG     1     -11.426  -1.542  21.207  1.00  0.00      LIG  
ATOM   6550 C22  LIG     1     -10.329   1.901  22.698  1.00  0.00      LIG  
ATOM   6551 C23  LIG     1     -12.829  -3.239  25.959  1.00  0.00      LIG  
ATOM   6552 H    LIG     1     -12.859   0.641  20.739  1.00  0.00      LIG  
ATOM   6553 O2   LIG     1     -14.982  -5.221  22.782  1.00  0.00      LIG  
ATOM   6554 C24  LIG     1     -15.849  -4.211  24.791  1.00  0.00      LIG  
ATOM   6555 H1   LIG     1     -16.122  -3.169  24.686  1.00  0.00      LIG  
ATOM   6556 H2   LIG     1     -10.378   3.217  20.191  1.00  0.00      LIG  
ATOM   6557 C25  LIG     1     -16.250  -4.961  26.019  1.00  0.00      LIG  
ATOM   6558 O3   LIG     1     -16.940  -5.168  24.775  1.00  0.00      LIG  
ATOM   6559 C26  LIG     1     -15.525  -6.180  26.475  1.00  0.00      LIG  
ATOM   6560 C27  LIG     1     -17.085  -4.286  27.047  1.00  0.00      LIG  
ATOM   6561 H3   LIG     1     -13.628   4.887  18.858  1.00  0.00      LIG  
ATOM   6562 H4   LIG     1     -12.801   6.028  19.923  1.00  0.00      LIG  
ATOM   6563 H5   LIG     1     -10.027   3.683  17.865  1.00  0.00      LIG  
ATOM   6564 H6   LIG     1     -11.672   3.180  17.447  1.00  0.00      LIG  
ATOM   6565 H7   LIG     1     -13.715   4.028  21.106  1.00  0.00      LIG  
ATOM   6566 H8   LIG     1     -11.996   4.300  21.369  1.00  0.00      LIG  
ATOM   6567 H9   LIG     1      -9.613   1.432  18.529  1.00  0.00      LIG  
ATOM   6568 H10  LIG     1     -11.180   0.662  18.792  1.00  0.00      LIG  
ATOM   6569 H11  LIG     1      -9.102   1.488  20.810  1.00  0.00      LIG  
ATOM   6570 H12  LIG     1      -9.502  -0.130  20.435  1.00  0.00      LIG  
ATOM   6571 H13  LIG     1     -13.337  -1.048  22.488  1.00  0.00      LIG  
ATOM   6572 H14  LIG     1     -12.507   1.136  24.364  1.00  0.00      LIG  
ATOM   6573 H15  LIG     1     -14.115   0.540  24.072  1.00  0.00      LIG  
ATOM   6574 H16  LIG     1     -13.071   2.734  22.900  1.00  0.00      LIG  
ATOM   6575 H17  LIG     1     -12.118  -0.768  25.193  1.00  0.00      LIG  
ATOM   6576 H18  LIG     1     -10.968  -2.988  23.524  1.00  0.00      LIG  
ATOM   6577 H19  LIG     1     -10.341  -2.250  25.003  1.00  0.00      LIG  
ATOM   6578 H20  LIG     1      -9.835  -0.242  23.938  1.00  0.00      LIG  
ATOM   6579 H21  LIG     1      -9.337  -1.415  22.710  1.00  0.00      LIG  
ATOM   6580 H22  LIG     1     -13.987  -5.288  24.551  1.00  0.00      LIG  
ATOM   6581 H23  LIG     1     -14.339  -2.784  22.889  1.00  0.00      LIG  
ATOM   6582 H24  LIG     1     -12.901  -3.736  23.075  1.00  0.00      LIG  
ATOM   6583 H25  LIG     1     -14.210  -1.884  25.086  1.00  0.00      LIG  
ATOM   6584 H26  LIG     1     -13.301   1.142  18.768  1.00  0.00      LIG  
ATOM   6585 H27  LIG     1     -13.565   2.801  18.264  1.00  0.00      LIG  
ATOM   6586 H28  LIG     1     -14.472   2.154  19.607  1.00  0.00      LIG  
ATOM   6587 H29  LIG     1     -14.709   2.402  21.320  1.00  0.00      LIG  
ATOM   6588 H30  LIG     1     -10.458  -1.857  20.811  1.00  0.00      LIG  
ATOM   6589 H31  LIG     1     -12.035  -1.186  20.374  1.00  0.00      LIG  
ATOM   6590 H32  LIG     1     -11.911  -2.446  21.579  1.00  0.00      LIG  
ATOM   6591 H33  LIG     1     -10.327   2.924  22.314  1.00  0.00      LIG  
ATOM   6592 H34  LIG     1      -9.286   1.621  22.870  1.00  0.00      LIG  
ATOM   6593 H35  LIG     1     -10.805   1.923  23.676  1.00  0.00      LIG  
ATOM   6594 H36  LIG     1     -12.365  -2.568  26.688  1.00  0.00      LIG  
ATOM   6595 H37  LIG     1     -12.092  -3.989  25.659  1.00  0.00      LIG  
ATOM   6596 H38  LIG     1     -13.648  -3.754  26.466  1.00  0.00      LIG  
ATOM   6597 H39  LIG     1     -14.180  -5.249  22.235  1.00  0.00      LIG  
ATOM   6598 H40  LIG     1     -14.686  -5.900  27.116  1.00  0.00      LIG  
ATOM   6599 H41  LIG     1     -15.139  -6.772  25.640  1.00  0.00      LIG  
ATOM   6600 H42  LIG     1     -16.199  -6.821  27.046  1.00  0.00      LIG  
ATOM   6601 H43  LIG     1     -17.859  -4.967  27.412  1.00  0.00      LIG  
ATOM   6602 H44  LIG     1     -17.575  -3.394  26.647  1.00  0.00      LIG  
ATOM   6603 H45  LIG     1     -16.465  -3.986  27.896  1.00  0.00      LIG  
TER
REMARK  Energy: 273.549
REMARK  SimpleFitness: 273.549
REMARK  FullFitness: -1370.8652
REMARK  InterFull: -26.8183
REMARK  IntraFull: 304.72
REMARK  solvFull: -1931.82
REMARK  surfFull: 283.053
REMARK  extraFull: 0.0
REMARK  deltaGcompsolvpol: -1931.82
REMARK  deltaGcompsolvnonpol: 283.053
REMARK  deltaGprotsolvpol: -1938.72
REMARK  deltaGprotsolvnonpol: 281.59
REMARK  deltaGligsolvpol: -11.5625
REMARK  deltaGligsolvnonpol: 14.4369
REMARK  deltaGvdw: -26.8183
REMARK  deltaGelec: 0.0
REMARK  deltaG: -6.6244345
REMARK  Cluster: 1
REMARK  ClusterRank: 2
ATOM   6526 C    LIG     1     -12.751   5.024  19.495  1.00  0.00      LIG  
ATOM   6527 C1   LIG     1     -11.531   4.956  18.618  1.00  0.00      LIG  
ATOM   6528 C2   LIG     1     -11.048   3.585  18.245  1.00  0.00      LIG  
ATOM   6529 C3   LIG     1     -11.043   2.713  19.482  1.00  0.00      LIG  
ATOM   6530 C4   LIG     1     -12.407   2.583  20.143  1.00  0.00      LIG  
ATOM   6531 C5   LIG     1     -12.736   3.997  20.623  1.00  0.00      LIG  
ATOM   6532 C6   LIG     1     -10.454   1.354  19.224  1.00  0.00      LIG  
ATOM   6533 C7   LIG     1      -9.956   0.853  20.556  1.00  0.00      LIG  
ATOM   6534 C8   LIG     1     -10.996   0.939  21.697  1.00  0.00      LIG  
ATOM   6535 C9   LIG     1     -12.380   1.480  21.247  1.00  0.00      LIG  
ATOM   6536 C10  LIG     1     -11.274  -0.478  22.307  1.00  0.00      LIG  
ATOM   6537 C11  LIG     1     -12.575  -0.587  23.118  1.00  0.00      LIG  
ATOM   6538 C12  LIG     1     -13.154   0.728  23.585  1.00  0.00      LIG  
ATOM   6539 C13  LIG     1     -13.284   1.755  22.464  1.00  0.00      LIG  
ATOM   6540 O    LIG     1     -11.204   5.921  17.944  1.00  0.00      LIG  
ATOM   6541 C14  LIG     1     -12.254  -1.445  24.344  1.00  0.00      LIG  
ATOM   6542 C15  LIG     1     -10.891  -2.051  24.079  1.00  0.00      LIG  
ATOM   6543 C16  LIG     1     -10.196  -1.004  23.246  1.00  0.00      LIG  
ATOM   6544 C17  LIG     1     -14.616  -4.583  24.004  1.00  0.00      LIG  
ATOM   6545 C18  LIG     1     -13.775  -3.372  23.618  1.00  0.00      LIG  
ATOM   6546 C19  LIG     1     -13.335  -2.454  24.762  1.00  0.00      LIG  
ATOM   6547 C20  LIG     1     -13.487   2.153  19.138  1.00  0.00      LIG  
ATOM   6548 O1   LIG     1     -14.650   1.775  22.060  1.00  0.00      LIG  
ATOM   6549 C21  LIG     1     -11.426  -1.542  21.207  1.00  0.00      LIG  
ATOM   6550 C22  LIG     1     -10.329   1.901  22.698  1.00  0.00      LIG  
ATOM   6551 C23  LIG     1     -12.829  -3.239  25.959  1.00  0.00      LIG  
ATOM   6552 H    LIG     1     -12.859   0.641  20.739  1.00  0.00      LIG  
ATOM   6553 O2   LIG     1     -14.982  -5.221  22.782  1.00  0.00      LIG  
ATOM   6554 C24  LIG     1     -15.849  -4.211  24.791  1.00  0.00      LIG  
ATOM   6555 H1   LIG     1     -16.122  -3.169  24.686  1.00  0.00      LIG  
ATOM   6556 H2   LIG     1     -10.378   3.217  20.191  1.00  0.00      LIG  
ATOM   6557 C25  LIG     1     -16.250  -4.961  26.019  1.00  0.00      LIG  
ATOM   6558 O3   LIG     1     -16.940  -5.168  24.775  1.00  0.00      LIG  
ATOM   6559 C26  LIG     1     -15.525  -6.180  26.475  1.00  0.00      LIG  
ATOM   6560 C27  LIG     1     -17.085  -4.286  27.047  1.00  0.00      LIG  
ATOM   6561 H3   LIG     1     -13.628   4.887  18.858  1.00  0.00      LIG  
ATOM   6562 H4   LIG     1     -12.801   6.028  19.923  1.00  0.00      LIG  
ATOM   6563 H5   LIG     1     -10.027   3.683  17.865  1.00  0.00      LIG  
ATOM   6564 H6   LIG     1     -11.672   3.180  17.447  1.00  0.00      LIG  
ATOM   6565 H7   LIG     1     -13.715   4.028  21.106  1.00  0.00      LIG  
ATOM   6566 H8   LIG     1     -11.996   4.300  21.369  1.00  0.00      LIG  
ATOM   6567 H9   LIG     1      -9.613   1.432  18.529  1.00  0.00      LIG  
ATOM   6568 H10  LIG     1     -11.180   0.662  18.792  1.00  0.00      LIG  
ATOM   6569 H11  LIG     1      -9.102   1.488  20.810  1.00  0.00      LIG  
ATOM   6570 H12  LIG     1      -9.502  -0.130  20.435  1.00  0.00      LIG  
ATOM   6571 H13  LIG     1     -13.337  -1.048  22.488  1.00  0.00      LIG  
ATOM   6572 H14  LIG     1     -12.507   1.136  24.364  1.00  0.00      LIG  
ATOM   6573 H15  LIG     1     -14.115   0.540  24.072  1.00  0.00      LIG  
ATOM   6574 H16  LIG     1     -13.071   2.734  22.900  1.00  0.00      LIG  
ATOM   6575 H17  LIG     1     -12.118  -0.768  25.193  1.00  0.00      LIG  
ATOM   6576 H18  LIG     1     -10.968  -2.988  23.524  1.00  0.00      LIG  
ATOM   6577 H19  LIG     1     -10.341  -2.250  25.003  1.00  0.00      LIG  
ATOM   6578 H20  LIG     1      -9.835  -0.242  23.938  1.00  0.00      LIG  
ATOM   6579 H21  LIG     1      -9.337  -1.415  22.710  1.00  0.00      LIG  
ATOM   6580 H22  LIG     1     -13.987  -5.288  24.551  1.00  0.00      LIG  
ATOM   6581 H23  LIG     1     -14.339  -2.784  22.889  1.00  0.00      LIG  
ATOM   6582 H24  LIG     1     -12.901  -3.736  23.075  1.00  0.00      LIG  
ATOM   6583 H25  LIG     1     -14.210  -1.884  25.086  1.00  0.00      LIG  
ATOM   6584 H26  LIG     1     -13.301   1.142  18.768  1.00  0.00      LIG  
ATOM   6585 H27  LIG     1     -13.565   2.801  18.264  1.00  0.00      LIG  
ATOM   6586 H28  LIG     1     -14.472   2.154  19.607  1.00  0.00      LIG  
ATOM   6587 H29  LIG     1     -14.709   2.402  21.320  1.00  0.00      LIG  
ATOM   6588 H30  LIG     1     -10.458  -1.857  20.811  1.00  0.00      LIG  
ATOM   6589 H31  LIG     1     -12.035  -1.186  20.374  1.00  0.00      LIG  
ATOM   6590 H32  LIG     1     -11.911  -2.446  21.579  1.00  0.00      LIG  
ATOM   6591 H33  LIG     1     -10.327   2.924  22.314  1.00  0.00      LIG  
ATOM   6592 H34  LIG     1      -9.286   1.621  22.870  1.00  0.00      LIG  
ATOM   6593 H35  LIG     1     -10.805   1.923  23.676  1.00  0.00      LIG  
ATOM   6594 H36  LIG     1     -12.365  -2.568  26.688  1.00  0.00      LIG  
ATOM   6595 H37  LIG     1     -12.092  -3.989  25.659  1.00  0.00      LIG  
ATOM   6596 H38  LIG     1     -13.648  -3.754  26.466  1.00  0.00      LIG  
ATOM   6597 H39  LIG     1     -14.180  -5.249  22.235  1.00  0.00      LIG  
ATOM   6598 H40  LIG     1     -14.686  -5.900  27.116  1.00  0.00      LIG  
ATOM   6599 H41  LIG     1     -15.139  -6.772  25.640  1.00  0.00      LIG  
ATOM   6600 H42  LIG     1     -16.199  -6.821  27.046  1.00  0.00      LIG  
ATOM   6601 H43  LIG     1     -17.859  -4.967  27.412  1.00  0.00      LIG  
ATOM   6602 H44  LIG     1     -17.575  -3.394  26.647  1.00  0.00      LIG  
ATOM   6603 H45  LIG     1     -16.465  -3.986  27.896  1.00  0.00      LIG  
TER
REMARK  Energy: 273.549
REMARK  SimpleFitness: 273.549
REMARK  FullFitness: -1370.8652
REMARK  InterFull: -26.8183
REMARK  IntraFull: 304.72
REMARK  solvFull: -1931.82
REMARK  surfFull: 283.053
REMARK  extraFull: 0.0
REMARK  deltaGcompsolvpol: -1931.82
REMARK  deltaGcompsolvnonpol: 283.053
REMARK  deltaGprotsolvpol: -1938.72
REMARK  deltaGprotsolvnonpol: 281.59
REMARK  deltaGligsolvpol: -11.5625
REMARK  deltaGligsolvnonpol: 14.4369
REMARK  deltaGvdw: -26.8183
REMARK  deltaGelec: 0.0
REMARK  deltaG: -6.6244345
REMARK  Cluster: 1
REMARK  ClusterRank: 3
ATOM   6526 C    LIG     1     -12.751   5.024  19.495  1.00  0.00      LIG  
ATOM   6527 C1   LIG     1     -11.531   4.956  18.618  1.00  0.00      LIG  
ATOM   6528 C2   LIG     1     -11.048   3.585  18.245  1.00  0.00      LIG  
ATOM   6529 C3   LIG     1     -11.043   2.713  19.482  1.00  0.00      LIG  
ATOM   6530 C4   LIG     1     -12.407   2.583  20.143  1.00  0.00      LIG  
ATOM   6531 C5   LIG     1     -12.736   3.997  20.623  1.00  0.00      LIG  
ATOM   6532 C6   LIG     1     -10.454   1.354  19.224  1.00  0.00      LIG  
ATOM   6533 C7   LIG     1      -9.956   0.853  20.556  1.00  0.00      LIG  
ATOM   6534 C8   LIG     1     -10.996   0.939  21.697  1.00  0.00      LIG  
ATOM   6535 C9   LIG     1     -12.380   1.480  21.247  1.00  0.00      LIG  
ATOM   6536 C10  LIG     1     -11.274  -0.478  22.307  1.00  0.00      LIG  
ATOM   6537 C11  LIG     1     -12.575  -0.587  23.118  1.00  0.00      LIG  
ATOM   6538 C12  LIG     1     -13.154   0.728  23.585  1.00  0.00      LIG  
ATOM   6539 C13  LIG     1     -13.284   1.755  22.464  1.00  0.00      LIG  
ATOM   6540 O    LIG     1     -11.204   5.921  17.944  1.00  0.00      LIG  
ATOM   6541 C14  LIG     1     -12.254  -1.445  24.344  1.00  0.00      LIG  
ATOM   6542 C15  LIG     1     -10.891  -2.051  24.079  1.00  0.00      LIG  
ATOM   6543 C16  LIG     1     -10.196  -1.004  23.246  1.00  0.00      LIG  
ATOM   6544 C17  LIG     1     -14.616  -4.583  24.004  1.00  0.00      LIG  
ATOM   6545 C18  LIG     1     -13.775  -3.372  23.618  1.00  0.00      LIG  
ATOM   6546 C19  LIG     1     -13.335  -2.454  24.762  1.00  0.00      LIG  
ATOM   6547 C20  LIG     1     -13.487   2.153  19.138  1.00  0.00      LIG  
ATOM   6548 O1   LIG     1     -14.650   1.775  22.060  1.00  0.00      LIG  
ATOM   6549 C21  LIG     1     -11.426  -1.542  21.207  1.00  0.00      LIG  
ATOM   6550 C22  LIG     1     -10.329   1.901  22.698  1.00  0.00      LIG  
ATOM   6551 C23  LIG     1     -12.829  -3.239  25.959  1.00  0.00      LIG  
ATOM   6552 H    LIG     1     -12.859   0.641  20.739  1.00  0.00      LIG  
ATOM   6553 O2   LIG     1     -14.982  -5.221  22.782  1.00  0.00      LIG  
ATOM   6554 C24  LIG     1     -15.849  -4.211  24.791  1.00  0.00      LIG  
ATOM   6555 H1   LIG     1     -16.122  -3.169  24.686  1.00  0.00      LIG  
ATOM   6556 H2   LIG     1     -10.378   3.217  20.191  1.00  0.00      LIG  
ATOM   6557 C25  LIG     1     -16.250  -4.961  26.019  1.00  0.00      LIG  
ATOM   6558 O3   LIG     1     -16.940  -5.168  24.775  1.00  0.00      LIG  
ATOM   6559 C26  LIG     1     -15.525  -6.180  26.475  1.00  0.00      LIG  
ATOM   6560 C27  LIG     1     -17.085  -4.286  27.047  1.00  0.00      LIG  
ATOM   6561 H3   LIG     1     -13.628   4.887  18.858  1.00  0.00      LIG  
ATOM   6562 H4   LIG     1     -12.801   6.028  19.923  1.00  0.00      LIG  
ATOM   6563 H5   LIG     1     -10.027   3.683  17.865  1.00  0.00      LIG  
ATOM   6564 H6   LIG     1     -11.672   3.180  17.447  1.00  0.00      LIG  
ATOM   6565 H7   LIG     1     -13.715   4.028  21.106  1.00  0.00      LIG  
ATOM   6566 H8   LIG     1     -11.996   4.300  21.369  1.00  0.00      LIG  
ATOM   6567 H9   LIG     1      -9.613   1.432  18.529  1.00  0.00      LIG  
ATOM   6568 H10  LIG     1     -11.180   0.662  18.792  1.00  0.00      LIG  
ATOM   6569 H11  LIG     1      -9.102   1.488  20.810  1.00  0.00      LIG  
ATOM   6570 H12  LIG     1      -9.502  -0.130  20.435  1.00  0.00      LIG  
ATOM   6571 H13  LIG     1     -13.337  -1.048  22.488  1.00  0.00      LIG  
ATOM   6572 H14  LIG     1     -12.507   1.136  24.364  1.00  0.00      LIG  
ATOM   6573 H15  LIG     1     -14.115   0.540  24.072  1.00  0.00      LIG  
ATOM   6574 H16  LIG     1     -13.071   2.734  22.900  1.00  0.00      LIG  
ATOM   6575 H17  LIG     1     -12.118  -0.768  25.193  1.00  0.00      LIG  
ATOM   6576 H18  LIG     1     -10.968  -2.988  23.524  1.00  0.00      LIG  
ATOM   6577 H19  LIG     1     -10.341  -2.250  25.003  1.00  0.00      LIG  
ATOM   6578 H20  LIG     1      -9.835  -0.242  23.938  1.00  0.00      LIG  
ATOM   6579 H21  LIG     1      -9.337  -1.415  22.710  1.00  0.00      LIG  
ATOM   6580 H22  LIG     1     -13.987  -5.288  24.551  1.00  0.00      LIG  
ATOM   6581 H23  LIG     1     -14.339  -2.784  22.889  1.00  0.00      LIG  
ATOM   6582 H24  LIG     1     -12.901  -3.736  23.075  1.00  0.00      LIG  
ATOM   6583 H25  LIG     1     -14.210  -1.884  25.086  1.00  0.00      LIG  
ATOM   6584 H26  LIG     1     -13.301   1.142  18.768  1.00  0.00      LIG  
ATOM   6585 H27  LIG     1     -13.565   2.801  18.264  1.00  0.00      LIG  
ATOM   6586 H28  LIG     1     -14.472   2.154  19.607  1.00  0.00      LIG  
ATOM   6587 H29  LIG     1     -14.709   2.402  21.320  1.00  0.00      LIG  
ATOM   6588 H30  LIG     1     -10.458  -1.857  20.811  1.00  0.00      LIG  
ATOM   6589 H31  LIG     1     -12.035  -1.186  20.374  1.00  0.00      LIG  
ATOM   6590 H32  LIG     1     -11.911  -2.446  21.579  1.00  0.00      LIG  
ATOM   6591 H33  LIG     1     -10.327   2.924  22.314  1.00  0.00      LIG  
ATOM   6592 H34  LIG     1      -9.286   1.621  22.870  1.00  0.00      LIG  
ATOM   6593 H35  LIG     1     -10.805   1.923  23.676  1.00  0.00      LIG  
ATOM   6594 H36  LIG     1     -12.365  -2.568  26.688  1.00  0.00      LIG  
ATOM   6595 H37  LIG     1     -12.092  -3.989  25.659  1.00  0.00      LIG  
ATOM   6596 H38  LIG     1     -13.648  -3.754  26.466  1.00  0.00      LIG  
ATOM   6597 H39  LIG     1     -14.180  -5.249  22.235  1.00  0.00      LIG  
ATOM   6598 H40  LIG     1     -14.686  -5.900  27.116  1.00  0.00      LIG  
ATOM   6599 H41  LIG     1     -15.139  -6.772  25.640  1.00  0.00      LIG  
ATOM   6600 H42  LIG     1     -16.199  -6.821  27.046  1.00  0.00      LIG  
ATOM   6601 H43  LIG     1     -17.859  -4.967  27.412  1.00  0.00      LIG  
ATOM   6602 H44  LIG     1     -17.575  -3.394  26.647  1.00  0.00      LIG  
ATOM   6603 H45  LIG     1     -16.465  -3.986  27.896  1.00  0.00      LIG  
TER
REMARK  Energy: 273.538
REMARK  SimpleFitness: 273.538
REMARK  FullFitness: -1370.8623
REMARK  InterFull: -26.8443
REMARK  IntraFull: 304.701
REMARK  solvFull: -1931.77
REMARK  surfFull: 283.051
REMARK  extraFull: 0.0
REMARK  deltaGcompsolvpol: -1931.77
REMARK  deltaGcompsolvnonpol: 283.051
REMARK  deltaGprotsolvpol: -1938.72
REMARK  deltaGprotsolvnonpol: 281.59
REMARK  deltaGligsolvpol: -11.5575
REMARK  deltaGligsolvnonpol: 14.4363
REMARK  deltaGvdw: -26.8443
REMARK  deltaGelec: 0.0
REMARK  deltaG: -6.6242785
REMARK  Cluster: 1
REMARK  ClusterRank: 4
ATOM   6526 C    LIG     1     -12.726   5.022  19.515  1.00  0.00      LIG  
ATOM   6527 C1   LIG     1     -11.512   4.946  18.630  1.00  0.00      LIG  
ATOM   6528 C2   LIG     1     -11.046   3.573  18.247  1.00  0.00      LIG  
ATOM   6529 C3   LIG     1     -11.041   2.695  19.480  1.00  0.00      LIG  
ATOM   6530 C4   LIG     1     -12.403   2.575  20.149  1.00  0.00      LIG  
ATOM   6531 C5   LIG     1     -12.715   3.989  20.638  1.00  0.00      LIG  
ATOM   6532 C6   LIG     1     -10.466   1.332  19.212  1.00  0.00      LIG  
ATOM   6533 C7   LIG     1      -9.965   0.820  20.538  1.00  0.00      LIG  
ATOM   6534 C8   LIG     1     -10.998   0.909  21.686  1.00  0.00      LIG  
ATOM   6535 C9   LIG     1     -12.379   1.465  21.247  1.00  0.00      LIG  
ATOM   6536 C10  LIG     1     -11.285  -0.508  22.288  1.00  0.00      LIG  
ATOM   6537 C11  LIG     1     -12.581  -0.611  23.108  1.00  0.00      LIG  
ATOM   6538 C12  LIG     1     -13.147   0.707  23.585  1.00  0.00      LIG  
ATOM   6539 C13  LIG     1     -13.275   1.741  22.470  1.00  0.00      LIG  
ATOM   6540 O    LIG     1     -11.181   5.911  17.958  1.00  0.00      LIG  
ATOM   6541 C14  LIG     1     -12.259  -1.478  24.327  1.00  0.00      LIG  
ATOM   6542 C15  LIG     1     -10.904  -2.095  24.048  1.00  0.00      LIG  
ATOM   6543 C16  LIG     1     -10.205  -1.050  23.217  1.00  0.00      LIG  
ATOM   6544 C17  LIG     1     -14.651  -4.593  23.987  1.00  0.00      LIG  
ATOM   6545 C18  LIG     1     -13.806  -3.385  23.602  1.00  0.00      LIG  
ATOM   6546 C19  LIG     1     -13.345  -2.480  24.749  1.00  0.00      LIG  
ATOM   6547 C20  LIG     1     -13.492   2.161  19.147  1.00  0.00      LIG  
ATOM   6548 O1   LIG     1     -14.642   1.775  22.074  1.00  0.00      LIG  
ATOM   6549 C21  LIG     1     -11.455  -1.565  21.184  1.00  0.00      LIG  
ATOM   6550 C22  LIG     1     -10.317   1.859  22.688  1.00  0.00      LIG  
ATOM   6551 C23  LIG     1     -12.833  -3.279  25.935  1.00  0.00      LIG  
ATOM   6552 H    LIG     1     -12.869   0.634  20.737  1.00  0.00      LIG  
ATOM   6553 O2   LIG     1     -15.041  -5.215  22.764  1.00  0.00      LIG  
ATOM   6554 C24  LIG     1     -15.871  -4.220  24.794  1.00  0.00      LIG  
ATOM   6555 H1   LIG     1     -16.144  -3.177  24.692  1.00  0.00      LIG  
ATOM   6556 H2   LIG     1     -10.368   3.189  20.188  1.00  0.00      LIG  
ATOM   6557 C25  LIG     1     -16.255  -4.967  26.029  1.00  0.00      LIG  
ATOM   6558 O3   LIG     1     -16.963  -5.176  24.796  1.00  0.00      LIG  
ATOM   6559 C26  LIG     1     -15.525  -6.187  26.476  1.00  0.00      LIG  
ATOM   6560 C27  LIG     1     -17.073  -4.289  27.068  1.00  0.00      LIG  
ATOM   6561 H3   LIG     1     -13.609   4.898  18.884  1.00  0.00      LIG  
ATOM   6562 H4   LIG     1     -12.762   6.025  19.950  1.00  0.00      LIG  
ATOM   6563 H5   LIG     1     -10.027   3.663  17.862  1.00  0.00      LIG  
ATOM   6564 H6   LIG     1     -11.678   3.177  17.451  1.00  0.00      LIG  
ATOM   6565 H7   LIG     1     -13.690   4.027  21.128  1.00  0.00      LIG  
ATOM   6566 H8   LIG     1     -11.967   4.280  21.382  1.00  0.00      LIG  
ATOM   6567 H9   LIG     1      -9.630   1.405  18.513  1.00  0.00      LIG  
ATOM   6568 H10  LIG     1     -11.202   0.649  18.782  1.00  0.00      LIG  
ATOM   6569 H11  LIG     1      -9.105   1.446  20.791  1.00  0.00      LIG  
ATOM   6570 H12  LIG     1      -9.521  -0.166  20.410  1.00  0.00      LIG  
ATOM   6571 H13  LIG     1     -13.352  -1.062  22.481  1.00  0.00      LIG  
ATOM   6572 H14  LIG     1     -12.492   1.105  24.363  1.00  0.00      LIG  
ATOM   6573 H15  LIG     1     -14.107   0.525  24.077  1.00  0.00      LIG  
ATOM   6574 H16  LIG     1     -13.051   2.716  22.911  1.00  0.00      LIG  
ATOM   6575 H17  LIG     1     -12.110  -0.808  25.178  1.00  0.00      LIG  
ATOM   6576 H18  LIG     1     -10.994  -3.029  23.489  1.00  0.00      LIG  
ATOM   6577 H19  LIG     1     -10.350  -2.305  24.967  1.00  0.00      LIG  
ATOM   6578 H20  LIG     1      -9.832  -0.296  23.910  1.00  0.00      LIG  
ATOM   6579 H21  LIG     1      -9.354  -1.467  22.672  1.00  0.00      LIG  
ATOM   6580 H22  LIG     1     -14.021  -5.309  24.518  1.00  0.00      LIG  
ATOM   6581 H23  LIG     1     -14.373  -2.787  22.884  1.00  0.00      LIG  
ATOM   6582 H24  LIG     1     -12.940  -3.752  23.046  1.00  0.00      LIG  
ATOM   6583 H25  LIG     1     -14.212  -1.905  25.085  1.00  0.00      LIG  
ATOM   6584 H26  LIG     1     -13.317   1.151  18.770  1.00  0.00      LIG  
ATOM   6585 H27  LIG     1     -13.570   2.816  18.279  1.00  0.00      LIG  
ATOM   6586 H28  LIG     1     -14.474   2.165  19.623  1.00  0.00      LIG  
ATOM   6587 H29  LIG     1     -14.699   2.407  21.338  1.00  0.00      LIG  
ATOM   6588 H30  LIG     1     -10.492  -1.887  20.779  1.00  0.00      LIG  
ATOM   6589 H31  LIG     1     -12.066  -1.199  20.357  1.00  0.00      LIG  
ATOM   6590 H32  LIG     1     -11.946  -2.467  21.554  1.00  0.00      LIG  
ATOM   6591 H33  LIG     1     -10.307   2.884  22.310  1.00  0.00      LIG  
ATOM   6592 H34  LIG     1      -9.275   1.569  22.853  1.00  0.00      LIG  
ATOM   6593 H35  LIG     1     -10.786   1.880  23.669  1.00  0.00      LIG  
ATOM   6594 H36  LIG     1     -12.354  -2.618  26.662  1.00  0.00      LIG  
ATOM   6595 H37  LIG     1     -12.109  -4.035  25.621  1.00  0.00      LIG  
ATOM   6596 H38  LIG     1     -13.652  -3.787  26.447  1.00  0.00      LIG  
ATOM   6597 H39  LIG     1     -14.246  -5.248  22.206  1.00  0.00      LIG  
ATOM   6598 H40  LIG     1     -14.680  -5.909  27.110  1.00  0.00      LIG  
ATOM   6599 H41  LIG     1     -15.148  -6.779  25.637  1.00  0.00      LIG  
ATOM   6600 H42  LIG     1     -16.194  -6.829  27.053  1.00  0.00      LIG  
ATOM   6601 H43  LIG     1     -17.838  -4.970  27.451  1.00  0.00      LIG  
ATOM   6602 H44  LIG     1     -17.573  -3.400  26.672  1.00  0.00      LIG  
ATOM   6603 H45  LIG     1     -16.438  -3.982  27.903  1.00  0.00      LIG  
TER
REMARK  Energy: 273.585
REMARK  SimpleFitness: 273.585
REMARK  FullFitness: -1370.846
REMARK  InterFull: -26.783
REMARK  IntraFull: 304.714
REMARK  solvFull: -1931.82
REMARK  surfFull: 283.043
REMARK  extraFull: 0.0
REMARK  deltaGcompsolvpol: -1931.82
REMARK  deltaGcompsolvnonpol: 283.043
REMARK  deltaGprotsolvpol: -1938.72
REMARK  deltaGprotsolvnonpol: 281.59
REMARK  deltaGligsolvpol: -11.5711
REMARK  deltaGligsolvnonpol: 14.4327
REMARK  deltaGvdw: -26.783
REMARK  deltaGelec: 0.0
REMARK  deltaG: -6.6211185
REMARK  Cluster: 1
REMARK  ClusterRank: 5
ATOM   6526 C    LIG     1     -12.781   5.050  19.468  1.00  0.00      LIG  
ATOM   6527 C1   LIG     1     -11.557   4.990  18.596  1.00  0.00      LIG  
ATOM   6528 C2   LIG     1     -11.057   3.623  18.231  1.00  0.00      LIG  
ATOM   6529 C3   LIG     1     -11.050   2.757  19.471  1.00  0.00      LIG  
ATOM   6530 C4   LIG     1     -12.416   2.614  20.126  1.00  0.00      LIG  
ATOM   6531 C5   LIG     1     -12.760   4.027  20.600  1.00  0.00      LIG  
ATOM   6532 C6   LIG     1     -10.445   1.403  19.222  1.00  0.00      LIG  
ATOM   6533 C7   LIG     1      -9.949   0.914  20.559  1.00  0.00      LIG  
ATOM   6534 C8   LIG     1     -10.998   0.989  21.693  1.00  0.00      LIG  
ATOM   6535 C9   LIG     1     -12.385   1.514  21.232  1.00  0.00      LIG  
ATOM   6536 C10  LIG     1     -11.265  -0.429  22.304  1.00  0.00      LIG  
ATOM   6537 C11  LIG     1     -12.570  -0.553  23.106  1.00  0.00      LIG  
ATOM   6538 C12  LIG     1     -13.168   0.757  23.564  1.00  0.00      LIG  
ATOM   6539 C13  LIG     1     -13.302   1.781  22.442  1.00  0.00      LIG  
ATOM   6540 O    LIG     1     -11.239   5.955  17.916  1.00  0.00      LIG  
ATOM   6541 C14  LIG     1     -12.248  -1.401  24.339  1.00  0.00      LIG  
ATOM   6542 C15  LIG     1     -10.877  -1.993  24.085  1.00  0.00      LIG  
ATOM   6543 C16  LIG     1     -10.188  -0.941  23.254  1.00  0.00      LIG  
ATOM   6544 C17  LIG     1     -14.582  -4.564  24.013  1.00  0.00      LIG  
ATOM   6545 C18  LIG     1     -13.750  -3.348  23.619  1.00  0.00      LIG  
ATOM   6546 C19  LIG     1     -13.321  -2.419  24.758  1.00  0.00      LIG  
ATOM   6547 C20  LIG     1     -13.486   2.171  19.115  1.00  0.00      LIG  
ATOM   6548 O1   LIG     1     -14.665   1.787  22.028  1.00  0.00      LIG  
ATOM   6549 C21  LIG     1     -11.396  -1.499  21.207  1.00  0.00      LIG  
ATOM   6550 C22  LIG     1     -10.350   1.961  22.696  1.00  0.00      LIG  
ATOM   6551 C23  LIG     1     -12.812  -3.193  25.961  1.00  0.00      LIG  
ATOM   6552 H    LIG     1     -12.852   0.669  20.723  1.00  0.00      LIG  
ATOM   6553 O2   LIG     1     -14.928  -5.222  22.796  1.00  0.00      LIG  
ATOM   6554 C24  LIG     1     -15.828  -4.196  24.783  1.00  0.00      LIG  
ATOM   6555 H1   LIG     1     -16.103  -3.155  24.674  1.00  0.00      LIG  
ATOM   6556 H2   LIG     1     -10.395   3.271  20.182  1.00  0.00      LIG  
ATOM   6557 C25  LIG     1     -16.243  -4.946  26.006  1.00  0.00      LIG  
ATOM   6558 O3   LIG     1     -16.916  -5.157  24.754  1.00  0.00      LIG  
ATOM   6559 C26  LIG     1     -15.515  -6.160  26.473  1.00  0.00      LIG  
ATOM   6560 C27  LIG     1     -17.092  -4.272  27.024  1.00  0.00      LIG  
ATOM   6561 H3   LIG     1     -13.655   4.902  18.828  1.00  0.00      LIG  
ATOM   6562 H4   LIG     1     -12.841   6.055  19.893  1.00  0.00      LIG  
ATOM   6563 H5   LIG     1     -10.036   3.731  17.856  1.00  0.00      LIG  
ATOM   6564 H6   LIG     1     -11.672   3.207  17.431  1.00  0.00      LIG  
ATOM   6565 H7   LIG     1     -13.740   4.051  21.082  1.00  0.00      LIG  
ATOM   6566 H8   LIG     1     -12.023   4.338  21.346  1.00  0.00      LIG  
ATOM   6567 H9   LIG     1      -9.600   1.489  18.533  1.00  0.00      LIG  
ATOM   6568 H10  LIG     1     -11.160   0.701  18.787  1.00  0.00      LIG  
ATOM   6569 H11  LIG     1      -9.107   1.561  20.817  1.00  0.00      LIG  
ATOM   6570 H12  LIG     1      -9.482  -0.063  20.445  1.00  0.00      LIG  
ATOM   6571 H13  LIG     1     -13.321  -1.027  22.473  1.00  0.00      LIG  
ATOM   6572 H14  LIG     1     -12.533   1.173  24.349  1.00  0.00      LIG  
ATOM   6573 H15  LIG     1     -14.132   0.558  24.044  1.00  0.00      LIG  
ATOM   6574 H16  LIG     1     -13.102   2.762  22.879  1.00  0.00      LIG  
ATOM   6575 H17  LIG     1     -12.123  -0.719  25.184  1.00  0.00      LIG  
ATOM   6576 H18  LIG     1     -10.940  -2.934  23.533  1.00  0.00      LIG  
ATOM   6577 H19  LIG     1     -10.332  -2.183  25.014  1.00  0.00      LIG  
ATOM   6578 H20  LIG     1      -9.842  -0.172  23.946  1.00  0.00      LIG  
ATOM   6579 H21  LIG     1      -9.319  -1.344  22.726  1.00  0.00      LIG  
ATOM   6580 H22  LIG     1     -13.951  -5.254  24.576  1.00  0.00      LIG  
ATOM   6581 H23  LIG     1     -14.319  -2.770  22.885  1.00  0.00      LIG  
ATOM   6582 H24  LIG     1     -12.871  -3.708  23.080  1.00  0.00      LIG  
ATOM   6583 H25  LIG     1     -14.203  -1.855  25.076  1.00  0.00      LIG  
ATOM   6584 H26  LIG     1     -13.288   1.161  18.751  1.00  0.00      LIG  
ATOM   6585 H27  LIG     1     -13.566   2.816  18.240  1.00  0.00      LIG  
ATOM   6586 H28  LIG     1     -14.474   2.162  19.578  1.00  0.00      LIG  
ATOM   6587 H29  LIG     1     -14.728   2.424  21.297  1.00  0.00      LIG  
ATOM   6588 H30  LIG     1     -10.422  -1.796  20.812  1.00  0.00      LIG  
ATOM   6589 H31  LIG     1     -12.012  -1.156  20.374  1.00  0.00      LIG  
ATOM   6590 H32  LIG     1     -11.863  -2.411  21.581  1.00  0.00      LIG  
ATOM   6591 H33  LIG     1     -10.353   2.982  22.308  1.00  0.00      LIG  
ATOM   6592 H34  LIG     1      -9.306   1.691  22.879  1.00  0.00      LIG  
ATOM   6593 H35  LIG     1     -10.835   1.983  23.670  1.00  0.00      LIG  
ATOM   6594 H36  LIG     1     -12.358  -2.513  26.688  1.00  0.00      LIG  
ATOM   6595 H37  LIG     1     -12.066  -3.937  25.667  1.00  0.00      LIG  
ATOM   6596 H38  LIG     1     -13.628  -3.713  26.467  1.00  0.00      LIG  
ATOM   6597 H39  LIG     1     -14.122  -5.238  22.252  1.00  0.00      LIG  
ATOM   6598 H40  LIG     1     -14.673  -5.872  27.107  1.00  0.00      LIG  
ATOM   6599 H41  LIG     1     -15.134  -6.761  25.643  1.00  0.00      LIG  
ATOM   6600 H42  LIG     1     -16.186  -6.794  27.055  1.00  0.00      LIG  
ATOM   6601 H43  LIG     1     -17.864  -4.956  27.386  1.00  0.00      LIG  
ATOM   6602 H44  LIG     1     -17.585  -3.385  26.614  1.00  0.00      LIG  
ATOM   6603 H45  LIG     1     -16.481  -3.962  27.875  1.00  0.00      LIG  
TER
REMARK  Energy: 273.585
REMARK  SimpleFitness: 273.585
REMARK  FullFitness: -1370.846
REMARK  InterFull: -26.783
REMARK  IntraFull: 304.714
REMARK  solvFull: -1931.82
REMARK  surfFull: 283.043
REMARK  extraFull: 0.0
REMARK  deltaGcompsolvpol: -1931.82
REMARK  deltaGcompsolvnonpol: 283.043
REMARK  deltaGprotsolvpol: -1938.72
REMARK  deltaGprotsolvnonpol: 281.59
REMARK  deltaGligsolvpol: -11.5711
REMARK  deltaGligsolvnonpol: 14.4327
REMARK  deltaGvdw: -26.783
REMARK  deltaGelec: 0.0
REMARK  deltaG: -6.6211185
REMARK  Cluster: 1
REMARK  ClusterRank: 6
ATOM   6526 C    LIG     1     -12.781   5.050  19.468  1.00  0.00      LIG  
ATOM   6527 C1   LIG     1     -11.557   4.990  18.596  1.00  0.00      LIG  
ATOM   6528 C2   LIG     1     -11.057   3.623  18.231  1.00  0.00      LIG  
ATOM   6529 C3   LIG     1     -11.050   2.757  19.471  1.00  0.00      LIG  
ATOM   6530 C4   LIG     1     -12.416   2.614  20.126  1.00  0.00      LIG  
ATOM   6531 C5   LIG     1     -12.760   4.027  20.600  1.00  0.00      LIG  
ATOM   6532 C6   LIG     1     -10.445   1.403  19.222  1.00  0.00      LIG  
ATOM   6533 C7   LIG     1      -9.949   0.914  20.559  1.00  0.00      LIG  
ATOM   6534 C8   LIG     1     -10.998   0.989  21.693  1.00  0.00      LIG  
ATOM   6535 C9   LIG     1     -12.385   1.514  21.232  1.00  0.00      LIG  
ATOM   6536 C10  LIG     1     -11.265  -0.429  22.304  1.00  0.00      LIG  
ATOM   6537 C11  LIG     1     -12.570  -0.553  23.106  1.00  0.00      LIG  
ATOM   6538 C12  LIG     1     -13.168   0.757  23.564  1.00  0.00      LIG  
ATOM   6539 C13  LIG     1     -13.302   1.781  22.442  1.00  0.00      LIG  
ATOM   6540 O    LIG     1     -11.239   5.955  17.916  1.00  0.00      LIG  
ATOM   6541 C14  LIG     1     -12.248  -1.401  24.339  1.00  0.00      LIG  
ATOM   6542 C15  LIG     1     -10.877  -1.993  24.085  1.00  0.00      LIG  
ATOM   6543 C16  LIG     1     -10.188  -0.941  23.254  1.00  0.00      LIG  
ATOM   6544 C17  LIG     1     -14.582  -4.564  24.013  1.00  0.00      LIG  
ATOM   6545 C18  LIG     1     -13.750  -3.348  23.619  1.00  0.00      LIG  
ATOM   6546 C19  LIG     1     -13.321  -2.419  24.758  1.00  0.00      LIG  
ATOM   6547 C20  LIG     1     -13.486   2.171  19.115  1.00  0.00      LIG  
ATOM   6548 O1   LIG     1     -14.665   1.787  22.028  1.00  0.00      LIG  
ATOM   6549 C21  LIG     1     -11.396  -1.499  21.207  1.00  0.00      LIG  
ATOM   6550 C22  LIG     1     -10.350   1.961  22.696  1.00  0.00      LIG  
ATOM   6551 C23  LIG     1     -12.812  -3.193  25.961  1.00  0.00      LIG  
ATOM   6552 H    LIG     1     -12.852   0.669  20.723  1.00  0.00      LIG  
ATOM   6553 O2   LIG     1     -14.928  -5.222  22.796  1.00  0.00      LIG  
ATOM   6554 C24  LIG     1     -15.828  -4.196  24.783  1.00  0.00      LIG  
ATOM   6555 H1   LIG     1     -16.103  -3.155  24.674  1.00  0.00      LIG  
ATOM   6556 H2   LIG     1     -10.395   3.271  20.182  1.00  0.00      LIG  
ATOM   6557 C25  LIG     1     -16.243  -4.946  26.006  1.00  0.00      LIG  
ATOM   6558 O3   LIG     1     -16.916  -5.157  24.754  1.00  0.00      LIG  
ATOM   6559 C26  LIG     1     -15.515  -6.160  26.473  1.00  0.00      LIG  
ATOM   6560 C27  LIG     1     -17.092  -4.272  27.024  1.00  0.00      LIG  
ATOM   6561 H3   LIG     1     -13.655   4.902  18.828  1.00  0.00      LIG  
ATOM   6562 H4   LIG     1     -12.841   6.055  19.893  1.00  0.00      LIG  
ATOM   6563 H5   LIG     1     -10.036   3.731  17.856  1.00  0.00      LIG  
ATOM   6564 H6   LIG     1     -11.672   3.207  17.431  1.00  0.00      LIG  
ATOM   6565 H7   LIG     1     -13.740   4.051  21.082  1.00  0.00      LIG  
ATOM   6566 H8   LIG     1     -12.023   4.338  21.346  1.00  0.00      LIG  
ATOM   6567 H9   LIG     1      -9.600   1.489  18.533  1.00  0.00      LIG  
ATOM   6568 H10  LIG     1     -11.160   0.701  18.787  1.00  0.00      LIG  
ATOM   6569 H11  LIG     1      -9.107   1.561  20.817  1.00  0.00      LIG  
ATOM   6570 H12  LIG     1      -9.482  -0.063  20.445  1.00  0.00      LIG  
ATOM   6571 H13  LIG     1     -13.321  -1.027  22.473  1.00  0.00      LIG  
ATOM   6572 H14  LIG     1     -12.533   1.173  24.349  1.00  0.00      LIG  
ATOM   6573 H15  LIG     1     -14.132   0.558  24.044  1.00  0.00      LIG  
ATOM   6574 H16  LIG     1     -13.102   2.762  22.879  1.00  0.00      LIG  
ATOM   6575 H17  LIG     1     -12.123  -0.719  25.184  1.00  0.00      LIG  
ATOM   6576 H18  LIG     1     -10.940  -2.934  23.533  1.00  0.00      LIG  
ATOM   6577 H19  LIG     1     -10.332  -2.183  25.014  1.00  0.00      LIG  
ATOM   6578 H20  LIG     1      -9.842  -0.172  23.946  1.00  0.00      LIG  
ATOM   6579 H21  LIG     1      -9.319  -1.344  22.726  1.00  0.00      LIG  
ATOM   6580 H22  LIG     1     -13.951  -5.254  24.576  1.00  0.00      LIG  
ATOM   6581 H23  LIG     1     -14.319  -2.770  22.885  1.00  0.00      LIG  
ATOM   6582 H24  LIG     1     -12.871  -3.708  23.080  1.00  0.00      LIG  
ATOM   6583 H25  LIG     1     -14.203  -1.855  25.076  1.00  0.00      LIG  
ATOM   6584 H26  LIG     1     -13.288   1.161  18.751  1.00  0.00      LIG  
ATOM   6585 H27  LIG     1     -13.566   2.816  18.240  1.00  0.00      LIG  
ATOM   6586 H28  LIG     1     -14.474   2.162  19.578  1.00  0.00      LIG  
ATOM   6587 H29  LIG     1     -14.728   2.424  21.297  1.00  0.00      LIG  
ATOM   6588 H30  LIG     1     -10.422  -1.796  20.812  1.00  0.00      LIG  
ATOM   6589 H31  LIG     1     -12.012  -1.156  20.374  1.00  0.00      LIG  
ATOM   6590 H32  LIG     1     -11.863  -2.411  21.581  1.00  0.00      LIG  
ATOM   6591 H33  LIG     1     -10.353   2.982  22.308  1.00  0.00      LIG  
ATOM   6592 H34  LIG     1      -9.306   1.691  22.879  1.00  0.00      LIG  
ATOM   6593 H35  LIG     1     -10.835   1.983  23.670  1.00  0.00      LIG  
ATOM   6594 H36  LIG     1     -12.358  -2.513  26.688  1.00  0.00      LIG  
ATOM   6595 H37  LIG     1     -12.066  -3.937  25.667  1.00  0.00      LIG  
ATOM   6596 H38  LIG     1     -13.628  -3.713  26.467  1.00  0.00      LIG  
ATOM   6597 H39  LIG     1     -14.122  -5.238  22.252  1.00  0.00      LIG  
ATOM   6598 H40  LIG     1     -14.673  -5.872  27.107  1.00  0.00      LIG  
ATOM   6599 H41  LIG     1     -15.134  -6.761  25.643  1.00  0.00      LIG  
ATOM   6600 H42  LIG     1     -16.186  -6.794  27.055  1.00  0.00      LIG  
ATOM   6601 H43  LIG     1     -17.864  -4.956  27.386  1.00  0.00      LIG  
ATOM   6602 H44  LIG     1     -17.585  -3.385  26.614  1.00  0.00      LIG  
ATOM   6603 H45  LIG     1     -16.481  -3.962  27.875  1.00  0.00      LIG  
TER
REMARK  Energy: 273.585
REMARK  SimpleFitness: 273.585
REMARK  FullFitness: -1370.846
REMARK  InterFull: -26.783
REMARK  IntraFull: 304.714
REMARK  solvFull: -1931.82
REMARK  surfFull: 283.043
REMARK  extraFull: 0.0
REMARK  deltaGcompsolvpol: -1931.82
REMARK  deltaGcompsolvnonpol: 283.043
REMARK  deltaGprotsolvpol: -1938.72
REMARK  deltaGprotsolvnonpol: 281.59
REMARK  deltaGligsolvpol: -11.5711
REMARK  deltaGligsolvnonpol: 14.4327
REMARK  deltaGvdw: -26.783
REMARK  deltaGelec: 0.0
REMARK  deltaG: -6.6211185
REMARK  Cluster: 1
REMARK  ClusterRank: 7
ATOM   6526 C    LIG     1     -12.781   5.050  19.468  1.00  0.00      LIG  
ATOM   6527 C1   LIG     1     -11.557   4.990  18.596  1.00  0.00      LIG  
ATOM   6528 C2   LIG     1     -11.057   3.623  18.231  1.00  0.00      LIG  
ATOM   6529 C3   LIG     1     -11.050   2.757  19.471  1.00  0.00      LIG  
ATOM   6530 C4   LIG     1     -12.416   2.614  20.126  1.00  0.00      LIG  
ATOM   6531 C5   LIG     1     -12.760   4.027  20.600  1.00  0.00      LIG  
ATOM   6532 C6   LIG     1     -10.445   1.403  19.222  1.00  0.00      LIG  
ATOM   6533 C7   LIG     1      -9.949   0.914  20.559  1.00  0.00      LIG  
ATOM   6534 C8   LIG     1     -10.998   0.989  21.693  1.00  0.00      LIG  
ATOM   6535 C9   LIG     1     -12.385   1.514  21.232  1.00  0.00      LIG  
ATOM   6536 C10  LIG     1     -11.265  -0.429  22.304  1.00  0.00      LIG  
ATOM   6537 C11  LIG     1     -12.570  -0.553  23.106  1.00  0.00      LIG  
ATOM   6538 C12  LIG     1     -13.168   0.757  23.564  1.00  0.00      LIG  
ATOM   6539 C13  LIG     1     -13.302   1.781  22.442  1.00  0.00      LIG  
ATOM   6540 O    LIG     1     -11.239   5.955  17.916  1.00  0.00      LIG  
ATOM   6541 C14  LIG     1     -12.248  -1.401  24.339  1.00  0.00      LIG  
ATOM   6542 C15  LIG     1     -10.877  -1.993  24.085  1.00  0.00      LIG  
ATOM   6543 C16  LIG     1     -10.188  -0.941  23.254  1.00  0.00      LIG  
ATOM   6544 C17  LIG     1     -14.582  -4.564  24.013  1.00  0.00      LIG  
ATOM   6545 C18  LIG     1     -13.750  -3.348  23.619  1.00  0.00      LIG  
ATOM   6546 C19  LIG     1     -13.321  -2.419  24.758  1.00  0.00      LIG  
ATOM   6547 C20  LIG     1     -13.486   2.171  19.115  1.00  0.00      LIG  
ATOM   6548 O1   LIG     1     -14.665   1.787  22.028  1.00  0.00      LIG  
ATOM   6549 C21  LIG     1     -11.396  -1.499  21.207  1.00  0.00      LIG  
ATOM   6550 C22  LIG     1     -10.350   1.961  22.696  1.00  0.00      LIG  
ATOM   6551 C23  LIG     1     -12.812  -3.193  25.961  1.00  0.00      LIG  
ATOM   6552 H    LIG     1     -12.852   0.669  20.723  1.00  0.00      LIG  
ATOM   6553 O2   LIG     1     -14.928  -5.222  22.796  1.00  0.00      LIG  
ATOM   6554 C24  LIG     1     -15.828  -4.196  24.783  1.00  0.00      LIG  
ATOM   6555 H1   LIG     1     -16.103  -3.155  24.674  1.00  0.00      LIG  
ATOM   6556 H2   LIG     1     -10.395   3.271  20.182  1.00  0.00      LIG  
ATOM   6557 C25  LIG     1     -16.243  -4.946  26.006  1.00  0.00      LIG  
ATOM   6558 O3   LIG     1     -16.916  -5.157  24.754  1.00  0.00      LIG  
ATOM   6559 C26  LIG     1     -15.515  -6.160  26.473  1.00  0.00      LIG  
ATOM   6560 C27  LIG     1     -17.092  -4.272  27.024  1.00  0.00      LIG  
ATOM   6561 H3   LIG     1     -13.655   4.902  18.828  1.00  0.00      LIG  
ATOM   6562 H4   LIG     1     -12.841   6.055  19.893  1.00  0.00      LIG  
ATOM   6563 H5   LIG     1     -10.036   3.731  17.856  1.00  0.00      LIG  
ATOM   6564 H6   LIG     1     -11.672   3.207  17.431  1.00  0.00      LIG  
ATOM   6565 H7   LIG     1     -13.740   4.051  21.082  1.00  0.00      LIG  
ATOM   6566 H8   LIG     1     -12.023   4.338  21.346  1.00  0.00      LIG  
ATOM   6567 H9   LIG     1      -9.600   1.489  18.533  1.00  0.00      LIG  
ATOM   6568 H10  LIG     1     -11.160   0.701  18.787  1.00  0.00      LIG  
ATOM   6569 H11  LIG     1      -9.107   1.561  20.817  1.00  0.00      LIG  
ATOM   6570 H12  LIG     1      -9.482  -0.063  20.445  1.00  0.00      LIG  
ATOM   6571 H13  LIG     1     -13.321  -1.027  22.473  1.00  0.00      LIG  
ATOM   6572 H14  LIG     1     -12.533   1.173  24.349  1.00  0.00      LIG  
ATOM   6573 H15  LIG     1     -14.132   0.558  24.044  1.00  0.00      LIG  
ATOM   6574 H16  LIG     1     -13.102   2.762  22.879  1.00  0.00      LIG  
ATOM   6575 H17  LIG     1     -12.123  -0.719  25.184  1.00  0.00      LIG  
ATOM   6576 H18  LIG     1     -10.940  -2.934  23.533  1.00  0.00      LIG  
ATOM   6577 H19  LIG     1     -10.332  -2.183  25.014  1.00  0.00      LIG  
ATOM   6578 H20  LIG     1      -9.842  -0.172  23.946  1.00  0.00      LIG  
ATOM   6579 H21  LIG     1      -9.319  -1.344  22.726  1.00  0.00      LIG  
ATOM   6580 H22  LIG     1     -13.951  -5.254  24.576  1.00  0.00      LIG  
ATOM   6581 H23  LIG     1     -14.319  -2.770  22.885  1.00  0.00      LIG  
ATOM   6582 H24  LIG     1     -12.871  -3.708  23.080  1.00  0.00      LIG  
ATOM   6583 H25  LIG     1     -14.203  -1.855  25.076  1.00  0.00      LIG  
ATOM   6584 H26  LIG     1     -13.288   1.161  18.751  1.00  0.00      LIG  
ATOM   6585 H27  LIG     1     -13.566   2.816  18.240  1.00  0.00      LIG  
ATOM   6586 H28  LIG     1     -14.474   2.162  19.578  1.00  0.00      LIG  
ATOM   6587 H29  LIG     1     -14.728   2.424  21.297  1.00  0.00      LIG  
ATOM   6588 H30  LIG     1     -10.422  -1.796  20.812  1.00  0.00      LIG  
ATOM   6589 H31  LIG     1     -12.012  -1.156  20.374  1.00  0.00      LIG  
ATOM   6590 H32  LIG     1     -11.863  -2.411  21.581  1.00  0.00      LIG  
ATOM   6591 H33  LIG     1     -10.353   2.982  22.308  1.00  0.00      LIG  
ATOM   6592 H34  LIG     1      -9.306   1.691  22.879  1.00  0.00      LIG  
ATOM   6593 H35  LIG     1     -10.835   1.983  23.670  1.00  0.00      LIG  
ATOM   6594 H36  LIG     1     -12.358  -2.513  26.688  1.00  0.00      LIG  
ATOM   6595 H37  LIG     1     -12.066  -3.937  25.667  1.00  0.00      LIG  
ATOM   6596 H38  LIG     1     -13.628  -3.713  26.467  1.00  0.00      LIG  
ATOM   6597 H39  LIG     1     -14.122  -5.238  22.252  1.00  0.00      LIG  
ATOM   6598 H40  LIG     1     -14.673  -5.872  27.107  1.00  0.00      LIG  
ATOM   6599 H41  LIG     1     -15.134  -6.761  25.643  1.00  0.00      LIG  
ATOM   6600 H42  LIG     1     -16.186  -6.794  27.055  1.00  0.00      LIG  
ATOM   6601 H43  LIG     1     -17.864  -4.956  27.386  1.00  0.00      LIG  
ATOM   6602 H44  LIG     1     -17.585  -3.385  26.614  1.00  0.00      LIG  
ATOM   6603 H45  LIG     1     -16.481  -3.962  27.875  1.00  0.00      LIG  
TER
REMARK  Energy: 279.742
REMARK  SimpleFitness: 279.742
REMARK  FullFitness: -1368.996
REMARK  InterFull: -23.7509
REMARK  IntraFull: 302.989
REMARK  solvFull: -1930.98
REMARK  surfFull: 282.746
REMARK  extraFull: 0.0
REMARK  deltaGcompsolvpol: -1930.98
REMARK  deltaGcompsolvnonpol: 282.746
REMARK  deltaGprotsolvpol: -1938.72
REMARK  deltaGprotsolvnonpol: 281.59
REMARK  deltaGligsolvpol: -9.44454
REMARK  deltaGligsolvnonpol: 14.186
REMARK  deltaGvdw: -23.7509
REMARK  deltaGelec: 0.0
REMARK  deltaG: -6.4177794
REMARK  Cluster: 2
REMARK  ClusterRank: 0
ATOM   6526 C    LIG     1     -11.568  -4.406  19.228  1.00  0.00      LIG  
ATOM   6527 C1   LIG     1     -10.945  -5.081  20.415  1.00  0.00      LIG  
ATOM   6528 C2   LIG     1     -11.383  -4.584  21.761  1.00  0.00      LIG  
ATOM   6529 C3   LIG     1     -11.282  -3.072  21.754  1.00  0.00      LIG  
ATOM   6530 C4   LIG     1     -12.153  -2.403  20.698  1.00  0.00      LIG  
ATOM   6531 C5   LIG     1     -11.590  -2.888  19.362  1.00  0.00      LIG  
ATOM   6532 C6   LIG     1     -11.539  -2.459  23.102  1.00  0.00      LIG  
ATOM   6533 C7   LIG     1     -10.836  -1.123  23.104  1.00  0.00      LIG  
ATOM   6534 C8   LIG     1     -11.121  -0.242  21.862  1.00  0.00      LIG  
ATOM   6535 C9   LIG     1     -12.169  -0.854  20.897  1.00  0.00      LIG  
ATOM   6536 C10  LIG     1     -11.691   1.157  22.281  1.00  0.00      LIG  
ATOM   6537 C11  LIG     1     -12.442   1.921  21.178  1.00  0.00      LIG  
ATOM   6538 C12  LIG     1     -12.102   1.465  19.774  1.00  0.00      LIG  
ATOM   6539 C13  LIG     1     -12.252  -0.040  19.590  1.00  0.00      LIG  
ATOM   6540 O    LIG     1     -10.407  -6.172  20.298  1.00  0.00      LIG  
ATOM   6541 C14  LIG     1     -12.079   3.402  21.336  1.00  0.00      LIG  
ATOM   6542 C15  LIG     1     -11.302   3.494  22.633  1.00  0.00      LIG  
ATOM   6543 C16  LIG     1     -10.649   2.147  22.783  1.00  0.00      LIG  
ATOM   6544 C17  LIG     1     -13.781   6.920  21.407  1.00  0.00      LIG  
ATOM   6545 C18  LIG     1     -12.723   5.812  21.378  1.00  0.00      LIG  
ATOM   6546 C19  LIG     1     -13.264   4.378  21.326  1.00  0.00      LIG  
ATOM   6547 C20  LIG     1     -13.614  -2.866  20.799  1.00  0.00      LIG  
ATOM   6548 O1   LIG     1     -13.511  -0.262  18.963  1.00  0.00      LIG  
ATOM   6549 C21  LIG     1     -12.735   1.032  23.399  1.00  0.00      LIG  
ATOM   6550 C22  LIG     1      -9.740  -0.142  21.181  1.00  0.00      LIG  
ATOM   6551 C23  LIG     1     -14.112   4.194  20.078  1.00  0.00      LIG  
ATOM   6552 H    LIG     1     -13.132  -0.693  21.388  1.00  0.00      LIG  
ATOM   6553 O2   LIG     1     -13.156   8.160  21.090  1.00  0.00      LIG  
ATOM   6554 C24  LIG     1     -14.572   7.053  22.685  1.00  0.00      LIG  
ATOM   6555 H1   LIG     1     -15.631   7.142  22.479  1.00  0.00      LIG  
ATOM   6556 H2   LIG     1     -10.238  -2.856  21.507  1.00  0.00      LIG  
ATOM   6557 C25  LIG     1     -14.073   7.673  23.949  1.00  0.00      LIG  
ATOM   6558 O3   LIG     1     -14.166   6.238  23.815  1.00  0.00      LIG  
ATOM   6559 C26  LIG     1     -12.676   8.163  24.141  1.00  0.00      LIG  
ATOM   6560 C27  LIG     1     -15.085   8.278  24.855  1.00  0.00      LIG  
ATOM   6561 H3   LIG     1     -12.580  -4.801  19.115  1.00  0.00      LIG  
ATOM   6562 H4   LIG     1     -10.995  -4.683  18.339  1.00  0.00      LIG  
ATOM   6563 H5   LIG     1     -10.699  -4.992  22.510  1.00  0.00      LIG  
ATOM   6564 H6   LIG     1     -12.390  -4.945  21.980  1.00  0.00      LIG  
ATOM   6565 H7   LIG     1     -12.176  -2.496  18.529  1.00  0.00      LIG  
ATOM   6566 H8   LIG     1     -10.570  -2.510  19.250  1.00  0.00      LIG  
ATOM   6567 H9   LIG     1     -11.116  -3.090  23.889  1.00  0.00      LIG  
ATOM   6568 H10  LIG     1     -12.606  -2.343  23.309  1.00  0.00      LIG  
ATOM   6569 H11  LIG     1      -9.767  -1.352  23.131  1.00  0.00      LIG  
ATOM   6570 H12  LIG     1     -11.000  -0.627  24.059  1.00  0.00      LIG  
ATOM   6571 H13  LIG     1     -13.518   1.778  21.316  1.00  0.00      LIG  
ATOM   6572 H14  LIG     1     -11.072   1.754  19.558  1.00  0.00      LIG  
ATOM   6573 H15  LIG     1     -12.714   2.010  19.050  1.00  0.00      LIG  
ATOM   6574 H16  LIG     1     -11.483  -0.349  18.878  1.00  0.00      LIG  
ATOM   6575 H17  LIG     1     -11.404   3.679  20.521  1.00  0.00      LIG  
ATOM   6576 H18  LIG     1     -11.978   3.687  23.470  1.00  0.00      LIG  
ATOM   6577 H19  LIG     1     -10.558   4.295  22.611  1.00  0.00      LIG  
ATOM   6578 H20  LIG     1      -9.753   2.169  22.162  1.00  0.00      LIG  
ATOM   6579 H21  LIG     1     -10.349   1.954  23.816  1.00  0.00      LIG  
ATOM   6580 H22  LIG     1     -14.500   6.761  20.604  1.00  0.00      LIG  
ATOM   6581 H23  LIG     1     -12.062   5.945  22.235  1.00  0.00      LIG  
ATOM   6582 H24  LIG     1     -12.084   5.961  20.502  1.00  0.00      LIG  
ATOM   6583 H25  LIG     1     -13.888   4.189  22.203  1.00  0.00      LIG  
ATOM   6584 H26  LIG     1     -14.063  -2.559  21.747  1.00  0.00      LIG  
ATOM   6585 H27  LIG     1     -13.743  -3.947  20.720  1.00  0.00      LIG  
ATOM   6586 H28  LIG     1     -14.212  -2.427  19.998  1.00  0.00      LIG  
ATOM   6587 H29  LIG     1     -14.189   0.034  19.594  1.00  0.00      LIG  
ATOM   6588 H30  LIG     1     -12.268   0.911  24.379  1.00  0.00      LIG  
ATOM   6589 H31  LIG     1     -13.409   0.189  23.233  1.00  0.00      LIG  
ATOM   6590 H32  LIG     1     -13.362   1.923  23.461  1.00  0.00      LIG  
ATOM   6591 H33  LIG     1      -9.457  -1.088  20.719  1.00  0.00      LIG  
ATOM   6592 H34  LIG     1      -8.963   0.103  21.911  1.00  0.00      LIG  
ATOM   6593 H35  LIG     1      -9.682   0.621  20.407  1.00  0.00      LIG  
ATOM   6594 H36  LIG     1     -14.528   3.186  20.019  1.00  0.00      LIG  
ATOM   6595 H37  LIG     1     -13.515   4.374  19.180  1.00  0.00      LIG  
ATOM   6596 H38  LIG     1     -14.962   4.877  20.066  1.00  0.00      LIG  
ATOM   6597 H39  LIG     1     -12.646   8.010  20.277  1.00  0.00      LIG  
ATOM   6598 H40  LIG     1     -12.598   9.204  23.818  1.00  0.00      LIG  
ATOM   6599 H41  LIG     1     -11.947   7.576  23.580  1.00  0.00      LIG  
ATOM   6600 H42  LIG     1     -12.405   8.111  25.198  1.00  0.00      LIG  
ATOM   6601 H43  LIG     1     -14.797   8.132  25.898  1.00  0.00      LIG  
ATOM   6602 H44  LIG     1     -16.075   7.840  24.705  1.00  0.00      LIG  
ATOM   6603 H45  LIG     1     -15.157   9.353  24.666  1.00  0.00      LIG  
TER
REMARK  Energy: 279.952
REMARK  SimpleFitness: 279.952
REMARK  FullFitness: -1368.4495
REMARK  InterFull: -25.2704
REMARK  IntraFull: 303.593
REMARK  solvFull: -1929.29
REMARK  surfFull: 282.518
REMARK  extraFull: 0.0
REMARK  deltaGcompsolvpol: -1929.29
REMARK  deltaGcompsolvnonpol: 282.518
REMARK  deltaGprotsolvpol: -1938.72
REMARK  deltaGprotsolvnonpol: 281.59
REMARK  deltaGligsolvpol: -9.49048
REMARK  deltaGligsolvnonpol: 14.1596
REMARK  deltaGvdw: -25.2704
REMARK  deltaGelec: 0.0
REMARK  deltaG: -6.474359
REMARK  Cluster: 2
REMARK  ClusterRank: 1
ATOM   6526 C    LIG     1     -11.388  -4.322  19.131  1.00  0.00      LIG  
ATOM   6527 C1   LIG     1     -10.810  -5.020  20.328  1.00  0.00      LIG  
ATOM   6528 C2   LIG     1     -11.326  -4.576  21.666  1.00  0.00      LIG  
ATOM   6529 C3   LIG     1     -11.273  -3.061  21.710  1.00  0.00      LIG  
ATOM   6530 C4   LIG     1     -12.110  -2.387  20.632  1.00  0.00      LIG  
ATOM   6531 C5   LIG     1     -11.463  -2.811  19.314  1.00  0.00      LIG  
ATOM   6532 C6   LIG     1     -11.616  -2.500  23.061  1.00  0.00      LIG  
ATOM   6533 C7   LIG     1     -10.956  -1.143  23.139  1.00  0.00      LIG  
ATOM   6534 C8   LIG     1     -11.211  -0.232  21.913  1.00  0.00      LIG  
ATOM   6535 C9   LIG     1     -12.188  -0.847  20.877  1.00  0.00      LIG  
ATOM   6536 C10  LIG     1     -11.855   1.129  22.349  1.00  0.00      LIG  
ATOM   6537 C11  LIG     1     -12.568   1.913  21.234  1.00  0.00      LIG  
ATOM   6538 C12  LIG     1     -12.147   1.510  19.833  1.00  0.00      LIG  
ATOM   6539 C13  LIG     1     -12.241   0.008  19.595  1.00  0.00      LIG  
ATOM   6540 O    LIG     1     -10.238  -6.092  20.205  1.00  0.00      LIG  
ATOM   6541 C14  LIG     1     -12.254   3.398  21.464  1.00  0.00      LIG  
ATOM   6542 C15  LIG     1     -11.581   3.461  22.820  1.00  0.00      LIG  
ATOM   6543 C16  LIG     1     -10.887   2.134  22.958  1.00  0.00      LIG  
ATOM   6544 C17  LIG     1     -14.062   6.859  21.567  1.00  0.00      LIG  
ATOM   6545 C18  LIG     1     -12.956   5.802  21.467  1.00  0.00      LIG  
ATOM   6546 C19  LIG     1     -13.454   4.355  21.386  1.00  0.00      LIG  
ATOM   6547 C20  LIG     1     -13.558  -2.901  20.641  1.00  0.00      LIG  
ATOM   6548 O1   LIG     1     -13.467  -0.233  18.911  1.00  0.00      LIG  
ATOM   6549 C21  LIG     1     -12.954   0.915  23.396  1.00  0.00      LIG  
ATOM   6550 C22  LIG     1      -9.802  -0.057  21.311  1.00  0.00      LIG  
ATOM   6551 C23  LIG     1     -14.204   4.161  20.078  1.00  0.00      LIG  
ATOM   6552 H    LIG     1     -13.178  -0.736  21.323  1.00  0.00      LIG  
ATOM   6553 O2   LIG     1     -13.536   8.118  21.161  1.00  0.00      LIG  
ATOM   6554 C24  LIG     1     -14.734   6.995  22.911  1.00  0.00      LIG  
ATOM   6555 H1   LIG     1     -15.812   7.016  22.806  1.00  0.00      LIG  
ATOM   6556 H2   LIG     1     -10.225  -2.807  21.523  1.00  0.00      LIG  
ATOM   6557 C25  LIG     1     -14.150   7.685  24.099  1.00  0.00      LIG  
ATOM   6558 O3   LIG     1     -14.185   6.242  24.022  1.00  0.00      LIG  
ATOM   6559 C26  LIG     1     -12.766   8.241  24.143  1.00  0.00      LIG  
ATOM   6560 C27  LIG     1     -15.105   8.289  25.066  1.00  0.00      LIG  
ATOM   6561 H3   LIG     1     -12.379  -4.741  18.946  1.00  0.00      LIG  
ATOM   6562 H4   LIG     1     -10.757  -4.551  18.268  1.00  0.00      LIG  
ATOM   6563 H5   LIG     1     -10.665  -4.986  22.434  1.00  0.00      LIG  
ATOM   6564 H6   LIG     1     -12.330  -4.973  21.828  1.00  0.00      LIG  
ATOM   6565 H7   LIG     1     -12.014  -2.404  18.464  1.00  0.00      LIG  
ATOM   6566 H8   LIG     1     -10.450  -2.401  19.271  1.00  0.00      LIG  
ATOM   6567 H9   LIG     1     -11.214  -3.142  23.849  1.00  0.00      LIG  
ATOM   6568 H10  LIG     1     -12.695  -2.422  23.215  1.00  0.00      LIG  
ATOM   6569 H11  LIG     1      -9.883  -1.342  23.208  1.00  0.00      LIG  
ATOM   6570 H12  LIG     1     -11.179  -0.682  24.100  1.00  0.00      LIG  
ATOM   6571 H13  LIG     1     -13.645   1.739  21.312  1.00  0.00      LIG  
ATOM   6572 H14  LIG     1     -11.118   1.838  19.675  1.00  0.00      LIG  
ATOM   6573 H15  LIG     1     -12.742   2.057  19.097  1.00  0.00      LIG  
ATOM   6574 H16  LIG     1     -11.435  -0.253  18.907  1.00  0.00      LIG  
ATOM   6575 H17  LIG     1     -11.522   3.712  20.715  1.00  0.00      LIG  
ATOM   6576 H18  LIG     1     -12.327   3.589  23.610  1.00  0.00      LIG  
ATOM   6577 H19  LIG     1     -10.871   4.289  22.891  1.00  0.00      LIG  
ATOM   6578 H20  LIG     1      -9.953   2.210  22.399  1.00  0.00      LIG  
ATOM   6579 H21  LIG     1     -10.646   1.908  24.000  1.00  0.00      LIG  
ATOM   6580 H22  LIG     1     -14.850   6.642  20.848  1.00  0.00      LIG  
ATOM   6581 H23  LIG     1     -12.271   5.931  22.305  1.00  0.00      LIG  
ATOM   6582 H24  LIG     1     -12.355   5.999  20.573  1.00  0.00      LIG  
ATOM   6583 H25  LIG     1     -14.134   4.154  22.219  1.00  0.00      LIG  
ATOM   6584 H26  LIG     1     -14.067  -2.634  21.571  1.00  0.00      LIG  
ATOM   6585 H27  LIG     1     -13.645  -3.982  20.528  1.00  0.00      LIG  
ATOM   6586 H28  LIG     1     -14.127  -2.461  19.820  1.00  0.00      LIG  
ATOM   6587 H29  LIG     1     -14.179   0.009  19.528  1.00  0.00      LIG  
ATOM   6588 H30  LIG     1     -12.541   0.804  24.402  1.00  0.00      LIG  
ATOM   6589 H31  LIG     1     -13.561   0.034  23.178  1.00  0.00      LIG  
ATOM   6590 H32  LIG     1     -13.639   1.762  23.426  1.00  0.00      LIG  
ATOM   6591 H33  LIG     1      -9.457  -0.978  20.838  1.00  0.00      LIG  
ATOM   6592 H34  LIG     1      -9.076   0.195  22.088  1.00  0.00      LIG  
ATOM   6593 H35  LIG     1      -9.734   0.731  20.564  1.00  0.00      LIG  
ATOM   6594 H36  LIG     1     -14.648   3.165  20.016  1.00  0.00      LIG  
ATOM   6595 H37  LIG     1     -13.528   4.291  19.229  1.00  0.00      LIG  
ATOM   6596 H38  LIG     1     -15.020   4.874  19.966  1.00  0.00      LIG  
ATOM   6597 H39  LIG     1     -13.227   8.002  20.246  1.00  0.00      LIG  
ATOM   6598 H40  LIG     1     -12.762   9.267  23.764  1.00  0.00      LIG  
ATOM   6599 H41  LIG     1     -12.061   7.654  23.550  1.00  0.00      LIG  
ATOM   6600 H42  LIG     1     -12.404   8.258  25.174  1.00  0.00      LIG  
ATOM   6601 H43  LIG     1     -14.716   8.216  26.084  1.00  0.00      LIG  
ATOM   6602 H44  LIG     1     -16.079   7.795  25.032  1.00  0.00      LIG  
ATOM   6603 H45  LIG     1     -15.253   9.347  24.834  1.00  0.00      LIG  
TER
REMARK  Energy: 279.952
REMARK  SimpleFitness: 279.952
REMARK  FullFitness: -1368.4495
REMARK  InterFull: -25.2704
REMARK  IntraFull: 303.593
REMARK  solvFull: -1929.29
REMARK  surfFull: 282.518
REMARK  extraFull: 0.0
REMARK  deltaGcompsolvpol: -1929.29
REMARK  deltaGcompsolvnonpol: 282.518
REMARK  deltaGprotsolvpol: -1938.72
REMARK  deltaGprotsolvnonpol: 281.59
REMARK  deltaGligsolvpol: -9.49048
REMARK  deltaGligsolvnonpol: 14.1596
REMARK  deltaGvdw: -25.2704
REMARK  deltaGelec: 0.0
REMARK  deltaG: -6.474359
REMARK  Cluster: 2
REMARK  ClusterRank: 2
ATOM   6526 C    LIG     1     -11.388  -4.322  19.131  1.00  0.00      LIG  
ATOM   6527 C1   LIG     1     -10.810  -5.020  20.328  1.00  0.00      LIG  
ATOM   6528 C2   LIG     1     -11.326  -4.576  21.666  1.00  0.00      LIG  
ATOM   6529 C3   LIG     1     -11.273  -3.061  21.710  1.00  0.00      LIG  
ATOM   6530 C4   LIG     1     -12.110  -2.387  20.632  1.00  0.00      LIG  
ATOM   6531 C5   LIG     1     -11.463  -2.811  19.314  1.00  0.00      LIG  
ATOM   6532 C6   LIG     1     -11.616  -2.500  23.061  1.00  0.00      LIG  
ATOM   6533 C7   LIG     1     -10.956  -1.143  23.139  1.00  0.00      LIG  
ATOM   6534 C8   LIG     1     -11.211  -0.232  21.913  1.00  0.00      LIG  
ATOM   6535 C9   LIG     1     -12.188  -0.847  20.877  1.00  0.00      LIG  
ATOM   6536 C10  LIG     1     -11.855   1.129  22.349  1.00  0.00      LIG  
ATOM   6537 C11  LIG     1     -12.568   1.913  21.234  1.00  0.00      LIG  
ATOM   6538 C12  LIG     1     -12.147   1.510  19.833  1.00  0.00      LIG  
ATOM   6539 C13  LIG     1     -12.241   0.008  19.595  1.00  0.00      LIG  
ATOM   6540 O    LIG     1     -10.238  -6.092  20.205  1.00  0.00      LIG  
ATOM   6541 C14  LIG     1     -12.254   3.398  21.464  1.00  0.00      LIG  
ATOM   6542 C15  LIG     1     -11.581   3.461  22.820  1.00  0.00      LIG  
ATOM   6543 C16  LIG     1     -10.887   2.134  22.958  1.00  0.00      LIG  
ATOM   6544 C17  LIG     1     -14.062   6.859  21.567  1.00  0.00      LIG  
ATOM   6545 C18  LIG     1     -12.956   5.802  21.467  1.00  0.00      LIG  
ATOM   6546 C19  LIG     1     -13.454   4.355  21.386  1.00  0.00      LIG  
ATOM   6547 C20  LIG     1     -13.558  -2.901  20.641  1.00  0.00      LIG  
ATOM   6548 O1   LIG     1     -13.467  -0.233  18.911  1.00  0.00      LIG  
ATOM   6549 C21  LIG     1     -12.954   0.915  23.396  1.00  0.00      LIG  
ATOM   6550 C22  LIG     1      -9.802  -0.057  21.311  1.00  0.00      LIG  
ATOM   6551 C23  LIG     1     -14.204   4.161  20.078  1.00  0.00      LIG  
ATOM   6552 H    LIG     1     -13.178  -0.736  21.323  1.00  0.00      LIG  
ATOM   6553 O2   LIG     1     -13.536   8.118  21.161  1.00  0.00      LIG  
ATOM   6554 C24  LIG     1     -14.734   6.995  22.911  1.00  0.00      LIG  
ATOM   6555 H1   LIG     1     -15.812   7.016  22.806  1.00  0.00      LIG  
ATOM   6556 H2   LIG     1     -10.225  -2.807  21.523  1.00  0.00      LIG  
ATOM   6557 C25  LIG     1     -14.150   7.685  24.099  1.00  0.00      LIG  
ATOM   6558 O3   LIG     1     -14.185   6.242  24.022  1.00  0.00      LIG  
ATOM   6559 C26  LIG     1     -12.766   8.241  24.143  1.00  0.00      LIG  
ATOM   6560 C27  LIG     1     -15.105   8.289  25.066  1.00  0.00      LIG  
ATOM   6561 H3   LIG     1     -12.379  -4.741  18.946  1.00  0.00      LIG  
ATOM   6562 H4   LIG     1     -10.757  -4.551  18.268  1.00  0.00      LIG  
ATOM   6563 H5   LIG     1     -10.665  -4.986  22.434  1.00  0.00      LIG  
ATOM   6564 H6   LIG     1     -12.330  -4.973  21.828  1.00  0.00      LIG  
ATOM   6565 H7   LIG     1     -12.014  -2.404  18.464  1.00  0.00      LIG  
ATOM   6566 H8   LIG     1     -10.450  -2.401  19.271  1.00  0.00      LIG  
ATOM   6567 H9   LIG     1     -11.214  -3.142  23.849  1.00  0.00      LIG  
ATOM   6568 H10  LIG     1     -12.695  -2.422  23.215  1.00  0.00      LIG  
ATOM   6569 H11  LIG     1      -9.883  -1.342  23.208  1.00  0.00      LIG  
ATOM   6570 H12  LIG     1     -11.179  -0.682  24.100  1.00  0.00      LIG  
ATOM   6571 H13  LIG     1     -13.645   1.739  21.312  1.00  0.00      LIG  
ATOM   6572 H14  LIG     1     -11.118   1.838  19.675  1.00  0.00      LIG  
ATOM   6573 H15  LIG     1     -12.742   2.057  19.097  1.00  0.00      LIG  
ATOM   6574 H16  LIG     1     -11.435  -0.253  18.907  1.00  0.00      LIG  
ATOM   6575 H17  LIG     1     -11.522   3.712  20.715  1.00  0.00      LIG  
ATOM   6576 H18  LIG     1     -12.327   3.589  23.610  1.00  0.00      LIG  
ATOM   6577 H19  LIG     1     -10.871   4.289  22.891  1.00  0.00      LIG  
ATOM   6578 H20  LIG     1      -9.953   2.210  22.399  1.00  0.00      LIG  
ATOM   6579 H21  LIG     1     -10.646   1.908  24.000  1.00  0.00      LIG  
ATOM   6580 H22  LIG     1     -14.850   6.642  20.848  1.00  0.00      LIG  
ATOM   6581 H23  LIG     1     -12.271   5.931  22.305  1.00  0.00      LIG  
ATOM   6582 H24  LIG     1     -12.355   5.999  20.573  1.00  0.00      LIG  
ATOM   6583 H25  LIG     1     -14.134   4.154  22.219  1.00  0.00      LIG  
ATOM   6584 H26  LIG     1     -14.067  -2.634  21.571  1.00  0.00      LIG  
ATOM   6585 H27  LIG     1     -13.645  -3.982  20.528  1.00  0.00      LIG  
ATOM   6586 H28  LIG     1     -14.127  -2.461  19.820  1.00  0.00      LIG  
ATOM   6587 H29  LIG     1     -14.179   0.009  19.528  1.00  0.00      LIG  
ATOM   6588 H30  LIG     1     -12.541   0.804  24.402  1.00  0.00      LIG  
ATOM   6589 H31  LIG     1     -13.561   0.034  23.178  1.00  0.00      LIG  
ATOM   6590 H32  LIG     1     -13.639   1.762  23.426  1.00  0.00      LIG  
ATOM   6591 H33  LIG     1      -9.457  -0.978  20.838  1.00  0.00      LIG  
ATOM   6592 H34  LIG     1      -9.076   0.195  22.088  1.00  0.00      LIG  
ATOM   6593 H35  LIG     1      -9.734   0.731  20.564  1.00  0.00      LIG  
ATOM   6594 H36  LIG     1     -14.648   3.165  20.016  1.00  0.00      LIG  
ATOM   6595 H37  LIG     1     -13.528   4.291  19.229  1.00  0.00      LIG  
ATOM   6596 H38  LIG     1     -15.020   4.874  19.966  1.00  0.00      LIG  
ATOM   6597 H39  LIG     1     -13.227   8.002  20.246  1.00  0.00      LIG  
ATOM   6598 H40  LIG     1     -12.762   9.267  23.764  1.00  0.00      LIG  
ATOM   6599 H41  LIG     1     -12.061   7.654  23.550  1.00  0.00      LIG  
ATOM   6600 H42  LIG     1     -12.404   8.258  25.174  1.00  0.00      LIG  
ATOM   6601 H43  LIG     1     -14.716   8.216  26.084  1.00  0.00      LIG  
ATOM   6602 H44  LIG     1     -16.079   7.795  25.032  1.00  0.00      LIG  
ATOM   6603 H45  LIG     1     -15.253   9.347  24.834  1.00  0.00      LIG  
TER
REMARK  Energy: 279.952
REMARK  SimpleFitness: 279.952
REMARK  FullFitness: -1368.4495
REMARK  InterFull: -25.2704
REMARK  IntraFull: 303.593
REMARK  solvFull: -1929.29
REMARK  surfFull: 282.518
REMARK  extraFull: 0.0
REMARK  deltaGcompsolvpol: -1929.29
REMARK  deltaGcompsolvnonpol: 282.518
REMARK  deltaGprotsolvpol: -1938.72
REMARK  deltaGprotsolvnonpol: 281.59
REMARK  deltaGligsolvpol: -9.49048
REMARK  deltaGligsolvnonpol: 14.1596
REMARK  deltaGvdw: -25.2704
REMARK  deltaGelec: 0.0
REMARK  deltaG: -6.474359
REMARK  Cluster: 2
REMARK  ClusterRank: 3
ATOM   6526 C    LIG     1     -11.388  -4.322  19.131  1.00  0.00      LIG  
ATOM   6527 C1   LIG     1     -10.810  -5.020  20.328  1.00  0.00      LIG  
ATOM   6528 C2   LIG     1     -11.326  -4.576  21.666  1.00  0.00      LIG  
ATOM   6529 C3   LIG     1     -11.273  -3.061  21.710  1.00  0.00      LIG  
ATOM   6530 C4   LIG     1     -12.110  -2.387  20.632  1.00  0.00      LIG  
ATOM   6531 C5   LIG     1     -11.463  -2.811  19.314  1.00  0.00      LIG  
ATOM   6532 C6   LIG     1     -11.616  -2.500  23.061  1.00  0.00      LIG  
ATOM   6533 C7   LIG     1     -10.956  -1.143  23.139  1.00  0.00      LIG  
ATOM   6534 C8   LIG     1     -11.211  -0.232  21.913  1.00  0.00      LIG  
ATOM   6535 C9   LIG     1     -12.188  -0.847  20.877  1.00  0.00      LIG  
ATOM   6536 C10  LIG     1     -11.855   1.129  22.349  1.00  0.00      LIG  
ATOM   6537 C11  LIG     1     -12.568   1.913  21.234  1.00  0.00      LIG  
ATOM   6538 C12  LIG     1     -12.147   1.510  19.833  1.00  0.00      LIG  
ATOM   6539 C13  LIG     1     -12.241   0.008  19.595  1.00  0.00      LIG  
ATOM   6540 O    LIG     1     -10.238  -6.092  20.205  1.00  0.00      LIG  
ATOM   6541 C14  LIG     1     -12.254   3.398  21.464  1.00  0.00      LIG  
ATOM   6542 C15  LIG     1     -11.581   3.461  22.820  1.00  0.00      LIG  
ATOM   6543 C16  LIG     1     -10.887   2.134  22.958  1.00  0.00      LIG  
ATOM   6544 C17  LIG     1     -14.062   6.859  21.567  1.00  0.00      LIG  
ATOM   6545 C18  LIG     1     -12.956   5.802  21.467  1.00  0.00      LIG  
ATOM   6546 C19  LIG     1     -13.454   4.355  21.386  1.00  0.00      LIG  
ATOM   6547 C20  LIG     1     -13.558  -2.901  20.641  1.00  0.00      LIG  
ATOM   6548 O1   LIG     1     -13.467  -0.233  18.911  1.00  0.00      LIG  
ATOM   6549 C21  LIG     1     -12.954   0.915  23.396  1.00  0.00      LIG  
ATOM   6550 C22  LIG     1      -9.802  -0.057  21.311  1.00  0.00      LIG  
ATOM   6551 C23  LIG     1     -14.204   4.161  20.078  1.00  0.00      LIG  
ATOM   6552 H    LIG     1     -13.178  -0.736  21.323  1.00  0.00      LIG  
ATOM   6553 O2   LIG     1     -13.536   8.118  21.161  1.00  0.00      LIG  
ATOM   6554 C24  LIG     1     -14.734   6.995  22.911  1.00  0.00      LIG  
ATOM   6555 H1   LIG     1     -15.812   7.016  22.806  1.00  0.00      LIG  
ATOM   6556 H2   LIG     1     -10.225  -2.807  21.523  1.00  0.00      LIG  
ATOM   6557 C25  LIG     1     -14.150   7.685  24.099  1.00  0.00      LIG  
ATOM   6558 O3   LIG     1     -14.185   6.242  24.022  1.00  0.00      LIG  
ATOM   6559 C26  LIG     1     -12.766   8.241  24.143  1.00  0.00      LIG  
ATOM   6560 C27  LIG     1     -15.105   8.289  25.066  1.00  0.00      LIG  
ATOM   6561 H3   LIG     1     -12.379  -4.741  18.946  1.00  0.00      LIG  
ATOM   6562 H4   LIG     1     -10.757  -4.551  18.268  1.00  0.00      LIG  
ATOM   6563 H5   LIG     1     -10.665  -4.986  22.434  1.00  0.00      LIG  
ATOM   6564 H6   LIG     1     -12.330  -4.973  21.828  1.00  0.00      LIG  
ATOM   6565 H7   LIG     1     -12.014  -2.404  18.464  1.00  0.00      LIG  
ATOM   6566 H8   LIG     1     -10.450  -2.401  19.271  1.00  0.00      LIG  
ATOM   6567 H9   LIG     1     -11.214  -3.142  23.849  1.00  0.00      LIG  
ATOM   6568 H10  LIG     1     -12.695  -2.422  23.215  1.00  0.00      LIG  
ATOM   6569 H11  LIG     1      -9.883  -1.342  23.208  1.00  0.00      LIG  
ATOM   6570 H12  LIG     1     -11.179  -0.682  24.100  1.00  0.00      LIG  
ATOM   6571 H13  LIG     1     -13.645   1.739  21.312  1.00  0.00      LIG  
ATOM   6572 H14  LIG     1     -11.118   1.838  19.675  1.00  0.00      LIG  
ATOM   6573 H15  LIG     1     -12.742   2.057  19.097  1.00  0.00      LIG  
ATOM   6574 H16  LIG     1     -11.435  -0.253  18.907  1.00  0.00      LIG  
ATOM   6575 H17  LIG     1     -11.522   3.712  20.715  1.00  0.00      LIG  
ATOM   6576 H18  LIG     1     -12.327   3.589  23.610  1.00  0.00      LIG  
ATOM   6577 H19  LIG     1     -10.871   4.289  22.891  1.00  0.00      LIG  
ATOM   6578 H20  LIG     1      -9.953   2.210  22.399  1.00  0.00      LIG  
ATOM   6579 H21  LIG     1     -10.646   1.908  24.000  1.00  0.00      LIG  
ATOM   6580 H22  LIG     1     -14.850   6.642  20.848  1.00  0.00      LIG  
ATOM   6581 H23  LIG     1     -12.271   5.931  22.305  1.00  0.00      LIG  
ATOM   6582 H24  LIG     1     -12.355   5.999  20.573  1.00  0.00      LIG  
ATOM   6583 H25  LIG     1     -14.134   4.154  22.219  1.00  0.00      LIG  
ATOM   6584 H26  LIG     1     -14.067  -2.634  21.571  1.00  0.00      LIG  
ATOM   6585 H27  LIG     1     -13.645  -3.982  20.528  1.00  0.00      LIG  
ATOM   6586 H28  LIG     1     -14.127  -2.461  19.820  1.00  0.00      LIG  
ATOM   6587 H29  LIG     1     -14.179   0.009  19.528  1.00  0.00      LIG  
ATOM   6588 H30  LIG     1     -12.541   0.804  24.402  1.00  0.00      LIG  
ATOM   6589 H31  LIG     1     -13.561   0.034  23.178  1.00  0.00      LIG  
ATOM   6590 H32  LIG     1     -13.639   1.762  23.426  1.00  0.00      LIG  
ATOM   6591 H33  LIG     1      -9.457  -0.978  20.838  1.00  0.00      LIG  
ATOM   6592 H34  LIG     1      -9.076   0.195  22.088  1.00  0.00      LIG  
ATOM   6593 H35  LIG     1      -9.734   0.731  20.564  1.00  0.00      LIG  
ATOM   6594 H36  LIG     1     -14.648   3.165  20.016  1.00  0.00      LIG  
ATOM   6595 H37  LIG     1     -13.528   4.291  19.229  1.00  0.00      LIG  
ATOM   6596 H38  LIG     1     -15.020   4.874  19.966  1.00  0.00      LIG  
ATOM   6597 H39  LIG     1     -13.227   8.002  20.246  1.00  0.00      LIG  
ATOM   6598 H40  LIG     1     -12.762   9.267  23.764  1.00  0.00      LIG  
ATOM   6599 H41  LIG     1     -12.061   7.654  23.550  1.00  0.00      LIG  
ATOM   6600 H42  LIG     1     -12.404   8.258  25.174  1.00  0.00      LIG  
ATOM   6601 H43  LIG     1     -14.716   8.216  26.084  1.00  0.00      LIG  
ATOM   6602 H44  LIG     1     -16.079   7.795  25.032  1.00  0.00      LIG  
ATOM   6603 H45  LIG     1     -15.253   9.347  24.834  1.00  0.00      LIG  
TER
REMARK  Energy: 279.952
REMARK  SimpleFitness: 279.952
REMARK  FullFitness: -1368.4495
REMARK  InterFull: -25.2704
REMARK  IntraFull: 303.593
REMARK  solvFull: -1929.29
REMARK  surfFull: 282.518
REMARK  extraFull: 0.0
REMARK  deltaGcompsolvpol: -1929.29
REMARK  deltaGcompsolvnonpol: 282.518
REMARK  deltaGprotsolvpol: -1938.72
REMARK  deltaGprotsolvnonpol: 281.59
REMARK  deltaGligsolvpol: -9.49048
REMARK  deltaGligsolvnonpol: 14.1596
REMARK  deltaGvdw: -25.2704
REMARK  deltaGelec: 0.0
REMARK  deltaG: -6.474359
REMARK  Cluster: 2
REMARK  ClusterRank: 4
ATOM   6526 C    LIG     1     -11.388  -4.322  19.131  1.00  0.00      LIG  
ATOM   6527 C1   LIG     1     -10.810  -5.020  20.328  1.00  0.00      LIG  
ATOM   6528 C2   LIG     1     -11.326  -4.576  21.666  1.00  0.00      LIG  
ATOM   6529 C3   LIG     1     -11.273  -3.061  21.710  1.00  0.00      LIG  
ATOM   6530 C4   LIG     1     -12.110  -2.387  20.632  1.00  0.00      LIG  
ATOM   6531 C5   LIG     1     -11.463  -2.811  19.314  1.00  0.00      LIG  
ATOM   6532 C6   LIG     1     -11.616  -2.500  23.061  1.00  0.00      LIG  
ATOM   6533 C7   LIG     1     -10.956  -1.143  23.139  1.00  0.00      LIG  
ATOM   6534 C8   LIG     1     -11.211  -0.232  21.913  1.00  0.00      LIG  
ATOM   6535 C9   LIG     1     -12.188  -0.847  20.877  1.00  0.00      LIG  
ATOM   6536 C10  LIG     1     -11.855   1.129  22.349  1.00  0.00      LIG  
ATOM   6537 C11  LIG     1     -12.568   1.913  21.234  1.00  0.00      LIG  
ATOM   6538 C12  LIG     1     -12.147   1.510  19.833  1.00  0.00      LIG  
ATOM   6539 C13  LIG     1     -12.241   0.008  19.595  1.00  0.00      LIG  
ATOM   6540 O    LIG     1     -10.238  -6.092  20.205  1.00  0.00      LIG  
ATOM   6541 C14  LIG     1     -12.254   3.398  21.464  1.00  0.00      LIG  
ATOM   6542 C15  LIG     1     -11.581   3.461  22.820  1.00  0.00      LIG  
ATOM   6543 C16  LIG     1     -10.887   2.134  22.958  1.00  0.00      LIG  
ATOM   6544 C17  LIG     1     -14.062   6.859  21.567  1.00  0.00      LIG  
ATOM   6545 C18  LIG     1     -12.956   5.802  21.467  1.00  0.00      LIG  
ATOM   6546 C19  LIG     1     -13.454   4.355  21.386  1.00  0.00      LIG  
ATOM   6547 C20  LIG     1     -13.558  -2.901  20.641  1.00  0.00      LIG  
ATOM   6548 O1   LIG     1     -13.467  -0.233  18.911  1.00  0.00      LIG  
ATOM   6549 C21  LIG     1     -12.954   0.915  23.396  1.00  0.00      LIG  
ATOM   6550 C22  LIG     1      -9.802  -0.057  21.311  1.00  0.00      LIG  
ATOM   6551 C23  LIG     1     -14.204   4.161  20.078  1.00  0.00      LIG  
ATOM   6552 H    LIG     1     -13.178  -0.736  21.323  1.00  0.00      LIG  
ATOM   6553 O2   LIG     1     -13.536   8.118  21.161  1.00  0.00      LIG  
ATOM   6554 C24  LIG     1     -14.734   6.995  22.911  1.00  0.00      LIG  
ATOM   6555 H1   LIG     1     -15.812   7.016  22.806  1.00  0.00      LIG  
ATOM   6556 H2   LIG     1     -10.225  -2.807  21.523  1.00  0.00      LIG  
ATOM   6557 C25  LIG     1     -14.150   7.685  24.099  1.00  0.00      LIG  
ATOM   6558 O3   LIG     1     -14.185   6.242  24.022  1.00  0.00      LIG  
ATOM   6559 C26  LIG     1     -12.766   8.241  24.143  1.00  0.00      LIG  
ATOM   6560 C27  LIG     1     -15.105   8.289  25.066  1.00  0.00      LIG  
ATOM   6561 H3   LIG     1     -12.379  -4.741  18.946  1.00  0.00      LIG  
ATOM   6562 H4   LIG     1     -10.757  -4.551  18.268  1.00  0.00      LIG  
ATOM   6563 H5   LIG     1     -10.665  -4.986  22.434  1.00  0.00      LIG  
ATOM   6564 H6   LIG     1     -12.330  -4.973  21.828  1.00  0.00      LIG  
ATOM   6565 H7   LIG     1     -12.014  -2.404  18.464  1.00  0.00      LIG  
ATOM   6566 H8   LIG     1     -10.450  -2.401  19.271  1.00  0.00      LIG  
ATOM   6567 H9   LIG     1     -11.214  -3.142  23.849  1.00  0.00      LIG  
ATOM   6568 H10  LIG     1     -12.695  -2.422  23.215  1.00  0.00      LIG  
ATOM   6569 H11  LIG     1      -9.883  -1.342  23.208  1.00  0.00      LIG  
ATOM   6570 H12  LIG     1     -11.179  -0.682  24.100  1.00  0.00      LIG  
ATOM   6571 H13  LIG     1     -13.645   1.739  21.312  1.00  0.00      LIG  
ATOM   6572 H14  LIG     1     -11.118   1.838  19.675  1.00  0.00      LIG  
ATOM   6573 H15  LIG     1     -12.742   2.057  19.097  1.00  0.00      LIG  
ATOM   6574 H16  LIG     1     -11.435  -0.253  18.907  1.00  0.00      LIG  
ATOM   6575 H17  LIG     1     -11.522   3.712  20.715  1.00  0.00      LIG  
ATOM   6576 H18  LIG     1     -12.327   3.589  23.610  1.00  0.00      LIG  
ATOM   6577 H19  LIG     1     -10.871   4.289  22.891  1.00  0.00      LIG  
ATOM   6578 H20  LIG     1      -9.953   2.210  22.399  1.00  0.00      LIG  
ATOM   6579 H21  LIG     1     -10.646   1.908  24.000  1.00  0.00      LIG  
ATOM   6580 H22  LIG     1     -14.850   6.642  20.848  1.00  0.00      LIG  
ATOM   6581 H23  LIG     1     -12.271   5.931  22.305  1.00  0.00      LIG  
ATOM   6582 H24  LIG     1     -12.355   5.999  20.573  1.00  0.00      LIG  
ATOM   6583 H25  LIG     1     -14.134   4.154  22.219  1.00  0.00      LIG  
ATOM   6584 H26  LIG     1     -14.067  -2.634  21.571  1.00  0.00      LIG  
ATOM   6585 H27  LIG     1     -13.645  -3.982  20.528  1.00  0.00      LIG  
ATOM   6586 H28  LIG     1     -14.127  -2.461  19.820  1.00  0.00      LIG  
ATOM   6587 H29  LIG     1     -14.179   0.009  19.528  1.00  0.00      LIG  
ATOM   6588 H30  LIG     1     -12.541   0.804  24.402  1.00  0.00      LIG  
ATOM   6589 H31  LIG     1     -13.561   0.034  23.178  1.00  0.00      LIG  
ATOM   6590 H32  LIG     1     -13.639   1.762  23.426  1.00  0.00      LIG  
ATOM   6591 H33  LIG     1      -9.457  -0.978  20.838  1.00  0.00      LIG  
ATOM   6592 H34  LIG     1      -9.076   0.195  22.088  1.00  0.00      LIG  
ATOM   6593 H35  LIG     1      -9.734   0.731  20.564  1.00  0.00      LIG  
ATOM   6594 H36  LIG     1     -14.648   3.165  20.016  1.00  0.00      LIG  
ATOM   6595 H37  LIG     1     -13.528   4.291  19.229  1.00  0.00      LIG  
ATOM   6596 H38  LIG     1     -15.020   4.874  19.966  1.00  0.00      LIG  
ATOM   6597 H39  LIG     1     -13.227   8.002  20.246  1.00  0.00      LIG  
ATOM   6598 H40  LIG     1     -12.762   9.267  23.764  1.00  0.00      LIG  
ATOM   6599 H41  LIG     1     -12.061   7.654  23.550  1.00  0.00      LIG  
ATOM   6600 H42  LIG     1     -12.404   8.258  25.174  1.00  0.00      LIG  
ATOM   6601 H43  LIG     1     -14.716   8.216  26.084  1.00  0.00      LIG  
ATOM   6602 H44  LIG     1     -16.079   7.795  25.032  1.00  0.00      LIG  
ATOM   6603 H45  LIG     1     -15.253   9.347  24.834  1.00  0.00      LIG  
TER
REMARK  Energy: 279.952
REMARK  SimpleFitness: 279.952
REMARK  FullFitness: -1368.4495
REMARK  InterFull: -25.2704
REMARK  IntraFull: 303.593
REMARK  solvFull: -1929.29
REMARK  surfFull: 282.518
REMARK  extraFull: 0.0
REMARK  deltaGcompsolvpol: -1929.29
REMARK  deltaGcompsolvnonpol: 282.518
REMARK  deltaGprotsolvpol: -1938.72
REMARK  deltaGprotsolvnonpol: 281.59
REMARK  deltaGligsolvpol: -9.49048
REMARK  deltaGligsolvnonpol: 14.1596
REMARK  deltaGvdw: -25.2704
REMARK  deltaGelec: 0.0
REMARK  deltaG: -6.474359
REMARK  Cluster: 2
REMARK  ClusterRank: 5
ATOM   6526 C    LIG     1     -11.388  -4.322  19.131  1.00  0.00      LIG  
ATOM   6527 C1   LIG     1     -10.810  -5.020  20.328  1.00  0.00      LIG  
ATOM   6528 C2   LIG     1     -11.326  -4.576  21.666  1.00  0.00      LIG  
ATOM   6529 C3   LIG     1     -11.273  -3.061  21.710  1.00  0.00      LIG  
ATOM   6530 C4   LIG     1     -12.110  -2.387  20.632  1.00  0.00      LIG  
ATOM   6531 C5   LIG     1     -11.463  -2.811  19.314  1.00  0.00      LIG  
ATOM   6532 C6   LIG     1     -11.616  -2.500  23.061  1.00  0.00      LIG  
ATOM   6533 C7   LIG     1     -10.956  -1.143  23.139  1.00  0.00      LIG  
ATOM   6534 C8   LIG     1     -11.211  -0.232  21.913  1.00  0.00      LIG  
ATOM   6535 C9   LIG     1     -12.188  -0.847  20.877  1.00  0.00      LIG  
ATOM   6536 C10  LIG     1     -11.855   1.129  22.349  1.00  0.00      LIG  
ATOM   6537 C11  LIG     1     -12.568   1.913  21.234  1.00  0.00      LIG  
ATOM   6538 C12  LIG     1     -12.147   1.510  19.833  1.00  0.00      LIG  
ATOM   6539 C13  LIG     1     -12.241   0.008  19.595  1.00  0.00      LIG  
ATOM   6540 O    LIG     1     -10.238  -6.092  20.205  1.00  0.00      LIG  
ATOM   6541 C14  LIG     1     -12.254   3.398  21.464  1.00  0.00      LIG  
ATOM   6542 C15  LIG     1     -11.581   3.461  22.820  1.00  0.00      LIG  
ATOM   6543 C16  LIG     1     -10.887   2.134  22.958  1.00  0.00      LIG  
ATOM   6544 C17  LIG     1     -14.062   6.859  21.567  1.00  0.00      LIG  
ATOM   6545 C18  LIG     1     -12.956   5.802  21.467  1.00  0.00      LIG  
ATOM   6546 C19  LIG     1     -13.454   4.355  21.386  1.00  0.00      LIG  
ATOM   6547 C20  LIG     1     -13.558  -2.901  20.641  1.00  0.00      LIG  
ATOM   6548 O1   LIG     1     -13.467  -0.233  18.911  1.00  0.00      LIG  
ATOM   6549 C21  LIG     1     -12.954   0.915  23.396  1.00  0.00      LIG  
ATOM   6550 C22  LIG     1      -9.802  -0.057  21.311  1.00  0.00      LIG  
ATOM   6551 C23  LIG     1     -14.204   4.161  20.078  1.00  0.00      LIG  
ATOM   6552 H    LIG     1     -13.178  -0.736  21.323  1.00  0.00      LIG  
ATOM   6553 O2   LIG     1     -13.536   8.118  21.161  1.00  0.00      LIG  
ATOM   6554 C24  LIG     1     -14.734   6.995  22.911  1.00  0.00      LIG  
ATOM   6555 H1   LIG     1     -15.812   7.016  22.806  1.00  0.00      LIG  
ATOM   6556 H2   LIG     1     -10.225  -2.807  21.523  1.00  0.00      LIG  
ATOM   6557 C25  LIG     1     -14.150   7.685  24.099  1.00  0.00      LIG  
ATOM   6558 O3   LIG     1     -14.185   6.242  24.022  1.00  0.00      LIG  
ATOM   6559 C26  LIG     1     -12.766   8.241  24.143  1.00  0.00      LIG  
ATOM   6560 C27  LIG     1     -15.105   8.289  25.066  1.00  0.00      LIG  
ATOM   6561 H3   LIG     1     -12.379  -4.741  18.946  1.00  0.00      LIG  
ATOM   6562 H4   LIG     1     -10.757  -4.551  18.268  1.00  0.00      LIG  
ATOM   6563 H5   LIG     1     -10.665  -4.986  22.434  1.00  0.00      LIG  
ATOM   6564 H6   LIG     1     -12.330  -4.973  21.828  1.00  0.00      LIG  
ATOM   6565 H7   LIG     1     -12.014  -2.404  18.464  1.00  0.00      LIG  
ATOM   6566 H8   LIG     1     -10.450  -2.401  19.271  1.00  0.00      LIG  
ATOM   6567 H9   LIG     1     -11.214  -3.142  23.849  1.00  0.00      LIG  
ATOM   6568 H10  LIG     1     -12.695  -2.422  23.215  1.00  0.00      LIG  
ATOM   6569 H11  LIG     1      -9.883  -1.342  23.208  1.00  0.00      LIG  
ATOM   6570 H12  LIG     1     -11.179  -0.682  24.100  1.00  0.00      LIG  
ATOM   6571 H13  LIG     1     -13.645   1.739  21.312  1.00  0.00      LIG  
ATOM   6572 H14  LIG     1     -11.118   1.838  19.675  1.00  0.00      LIG  
ATOM   6573 H15  LIG     1     -12.742   2.057  19.097  1.00  0.00      LIG  
ATOM   6574 H16  LIG     1     -11.435  -0.253  18.907  1.00  0.00      LIG  
ATOM   6575 H17  LIG     1     -11.522   3.712  20.715  1.00  0.00      LIG  
ATOM   6576 H18  LIG     1     -12.327   3.589  23.610  1.00  0.00      LIG  
ATOM   6577 H19  LIG     1     -10.871   4.289  22.891  1.00  0.00      LIG  
ATOM   6578 H20  LIG     1      -9.953   2.210  22.399  1.00  0.00      LIG  
ATOM   6579 H21  LIG     1     -10.646   1.908  24.000  1.00  0.00      LIG  
ATOM   6580 H22  LIG     1     -14.850   6.642  20.848  1.00  0.00      LIG  
ATOM   6581 H23  LIG     1     -12.271   5.931  22.305  1.00  0.00      LIG  
ATOM   6582 H24  LIG     1     -12.355   5.999  20.573  1.00  0.00      LIG  
ATOM   6583 H25  LIG     1     -14.134   4.154  22.219  1.00  0.00      LIG  
ATOM   6584 H26  LIG     1     -14.067  -2.634  21.571  1.00  0.00      LIG  
ATOM   6585 H27  LIG     1     -13.645  -3.982  20.528  1.00  0.00      LIG  
ATOM   6586 H28  LIG     1     -14.127  -2.461  19.820  1.00  0.00      LIG  
ATOM   6587 H29  LIG     1     -14.179   0.009  19.528  1.00  0.00      LIG  
ATOM   6588 H30  LIG     1     -12.541   0.804  24.402  1.00  0.00      LIG  
ATOM   6589 H31  LIG     1     -13.561   0.034  23.178  1.00  0.00      LIG  
ATOM   6590 H32  LIG     1     -13.639   1.762  23.426  1.00  0.00      LIG  
ATOM   6591 H33  LIG     1      -9.457  -0.978  20.838  1.00  0.00      LIG  
ATOM   6592 H34  LIG     1      -9.076   0.195  22.088  1.00  0.00      LIG  
ATOM   6593 H35  LIG     1      -9.734   0.731  20.564  1.00  0.00      LIG  
ATOM   6594 H36  LIG     1     -14.648   3.165  20.016  1.00  0.00      LIG  
ATOM   6595 H37  LIG     1     -13.528   4.291  19.229  1.00  0.00      LIG  
ATOM   6596 H38  LIG     1     -15.020   4.874  19.966  1.00  0.00      LIG  
ATOM   6597 H39  LIG     1     -13.227   8.002  20.246  1.00  0.00      LIG  
ATOM   6598 H40  LIG     1     -12.762   9.267  23.764  1.00  0.00      LIG  
ATOM   6599 H41  LIG     1     -12.061   7.654  23.550  1.00  0.00      LIG  
ATOM   6600 H42  LIG     1     -12.404   8.258  25.174  1.00  0.00      LIG  
ATOM   6601 H43  LIG     1     -14.716   8.216  26.084  1.00  0.00      LIG  
ATOM   6602 H44  LIG     1     -16.079   7.795  25.032  1.00  0.00      LIG  
ATOM   6603 H45  LIG     1     -15.253   9.347  24.834  1.00  0.00      LIG  
TER
REMARK  Energy: 281.147
REMARK  SimpleFitness: 281.147
REMARK  FullFitness: -1366.0029
REMARK  InterFull: -32.009
REMARK  IntraFull: 308.706
REMARK  solvFull: -1924.95
REMARK  surfFull: 282.25
REMARK  extraFull: 0.0
REMARK  deltaGcompsolvpol: -1924.95
REMARK  deltaGcompsolvnonpol: 282.25
REMARK  deltaGprotsolvpol: -1938.72
REMARK  deltaGprotsolvnonpol: 281.59
REMARK  deltaGligsolvpol: -9.7328
REMARK  deltaGligsolvnonpol: 14.0276
REMARK  deltaGvdw: -32.009
REMARK  deltaGelec: 0.0
REMARK  deltaG: -6.8442535
REMARK  Cluster: 2
REMARK  ClusterRank: 6
ATOM   6526 C    LIG     1     -11.209  -4.625  18.963  1.00  0.00      LIG  
ATOM   6527 C1   LIG     1     -10.375  -5.237  20.047  1.00  0.00      LIG  
ATOM   6528 C2   LIG     1     -10.784  -4.904  21.451  1.00  0.00      LIG  
ATOM   6529 C3   LIG     1     -10.938  -3.399  21.543  1.00  0.00      LIG  
ATOM   6530 C4   LIG     1     -11.989  -2.824  20.601  1.00  0.00      LIG  
ATOM   6531 C5   LIG     1     -11.473  -3.142  19.198  1.00  0.00      LIG  
ATOM   6532 C6   LIG     1     -11.183  -2.919  22.945  1.00  0.00      LIG  
ATOM   6533 C7   LIG     1     -10.703  -1.488  22.991  1.00  0.00      LIG  
ATOM   6534 C8   LIG     1     -11.218  -0.596  21.835  1.00  0.00      LIG  
ATOM   6535 C9   LIG     1     -12.231  -1.308  20.901  1.00  0.00      LIG  
ATOM   6536 C10  LIG     1     -11.959   0.663  22.399  1.00  0.00      LIG  
ATOM   6537 C11  LIG     1     -12.826   1.438  21.386  1.00  0.00      LIG  
ATOM   6538 C12  LIG     1     -12.605   1.060  19.931  1.00  0.00      LIG  
ATOM   6539 C13  LIG     1     -12.536  -0.442  19.664  1.00  0.00      LIG  
ATOM   6540 O    LIG     1      -9.658  -6.199  19.812  1.00  0.00      LIG  
ATOM   6541 C14  LIG     1     -12.530   2.930  21.619  1.00  0.00      LIG  
ATOM   6542 C15  LIG     1     -11.844   2.979  22.969  1.00  0.00      LIG  
ATOM   6543 C16  LIG     1     -11.034   1.714  22.999  1.00  0.00      LIG  
ATOM   6544 C17  LIG     1     -14.786   6.110  22.207  1.00  0.00      LIG  
ATOM   6545 C18  LIG     1     -13.664   5.081  22.413  1.00  0.00      LIG  
ATOM   6546 C19  LIG     1     -13.756   3.857  21.487  1.00  0.00      LIG  
ATOM   6547 C20  LIG     1     -13.346  -3.523  20.777  1.00  0.00      LIG  
ATOM   6548 O1   LIG     1     -13.784  -0.830  19.097  1.00  0.00      LIG  
ATOM   6549 C21  LIG     1     -12.931   0.287  23.528  1.00  0.00      LIG  
ATOM   6550 C22  LIG     1      -9.933  -0.229  21.065  1.00  0.00      LIG  
ATOM   6551 C23  LIG     1     -13.886   4.292  20.034  1.00  0.00      LIG  
ATOM   6552 H    LIG     1     -13.170  -1.329  21.455  1.00  0.00      LIG  
ATOM   6553 O2   LIG     1     -14.374   7.087  21.258  1.00  0.00      LIG  
ATOM   6554 C24  LIG     1     -15.281   6.832  23.435  1.00  0.00      LIG  
ATOM   6555 H1   LIG     1     -16.331   7.076  23.347  1.00  0.00      LIG  
ATOM   6556 H2   LIG     1      -9.966  -2.995  21.241  1.00  0.00      LIG  
ATOM   6557 C25  LIG     1     -14.471   7.720  24.319  1.00  0.00      LIG  
ATOM   6558 O3   LIG     1     -14.791   6.367  24.717  1.00  0.00      LIG  
ATOM   6559 C26  LIG     1     -13.019   7.971  24.094  1.00  0.00      LIG  
ATOM   6560 C27  LIG     1     -15.190   8.763  25.100  1.00  0.00      LIG  
ATOM   6561 H3   LIG     1     -12.146  -5.184  18.913  1.00  0.00      LIG  
ATOM   6562 H4   LIG     1     -10.684  -4.755  18.013  1.00  0.00      LIG  
ATOM   6563 H5   LIG     1      -9.985  -5.233  22.121  1.00  0.00      LIG  
ATOM   6564 H6   LIG     1     -11.697  -5.444  21.709  1.00  0.00      LIG  
ATOM   6565 H7   LIG     1     -12.188  -2.813  18.441  1.00  0.00      LIG  
ATOM   6566 H8   LIG     1     -10.544  -2.589  19.032  1.00  0.00      LIG  
ATOM   6567 H9   LIG     1     -10.606  -3.516  23.657  1.00  0.00      LIG  
ATOM   6568 H10  LIG     1     -12.235  -2.990  23.231  1.00  0.00      LIG  
ATOM   6569 H11  LIG     1      -9.613  -1.540  22.933  1.00  0.00      LIG  
ATOM   6570 H12  LIG     1     -10.875  -1.078  23.985  1.00  0.00      LIG  
ATOM   6571 H13  LIG     1     -13.880   1.244  21.603  1.00  0.00      LIG  
ATOM   6572 H14  LIG     1     -11.671   1.517  19.599  1.00  0.00      LIG  
ATOM   6573 H15  LIG     1     -13.385   1.514  19.316  1.00  0.00      LIG  
ATOM   6574 H16  LIG     1     -11.782  -0.586  18.887  1.00  0.00      LIG  
ATOM   6575 H17  LIG     1     -11.786   3.247  20.883  1.00  0.00      LIG  
ATOM   6576 H18  LIG     1     -12.571   2.970  23.784  1.00  0.00      LIG  
ATOM   6577 H19  LIG     1     -11.208   3.861  23.081  1.00  0.00      LIG  
ATOM   6578 H20  LIG     1     -10.146   1.896  22.393  1.00  0.00      LIG  
ATOM   6579 H21  LIG     1     -10.713   1.462  24.013  1.00  0.00      LIG  
ATOM   6580 H22  LIG     1     -15.648   5.591  21.780  1.00  0.00      LIG  
ATOM   6581 H23  LIG     1     -13.703   4.712  23.438  1.00  0.00      LIG  
ATOM   6582 H24  LIG     1     -12.692   5.562  22.266  1.00  0.00      LIG  
ATOM   6583 H25  LIG     1     -14.654   3.297  21.759  1.00  0.00      LIG  
ATOM   6584 H26  LIG     1     -13.764  -3.332  21.768  1.00  0.00      LIG  
ATOM   6585 H27  LIG     1     -13.305  -4.606  20.649  1.00  0.00      LIG  
ATOM   6586 H28  LIG     1     -14.065  -3.153  20.043  1.00  0.00      LIG  
ATOM   6587 H29  LIG     1     -14.453  -0.690  19.788  1.00  0.00      LIG  
ATOM   6588 H30  LIG     1     -12.413   0.144  24.479  1.00  0.00      LIG  
ATOM   6589 H31  LIG     1     -13.486  -0.627  23.310  1.00  0.00      LIG  
ATOM   6590 H32  LIG     1     -13.676   1.068  23.697  1.00  0.00      LIG  
ATOM   6591 H33  LIG     1      -9.561  -1.079  20.490  1.00  0.00      LIG  
ATOM   6592 H34  LIG     1      -9.136   0.066  21.753  1.00  0.00      LIG  
ATOM   6593 H35  LIG     1     -10.057   0.601  20.371  1.00  0.00      LIG  
ATOM   6594 H36  LIG     1     -13.910   3.440  19.358  1.00  0.00      LIG  
ATOM   6595 H37  LIG     1     -13.042   4.926  19.751  1.00  0.00      LIG  
ATOM   6596 H38  LIG     1     -14.808   4.851  19.861  1.00  0.00      LIG  
ATOM   6597 H39  LIG     1     -15.134   7.678  21.121  1.00  0.00      LIG  
ATOM   6598 H40  LIG     1     -12.883   8.639  23.240  1.00  0.00      LIG  
ATOM   6599 H41  LIG     1     -12.459   7.051  23.911  1.00  0.00      LIG  
ATOM   6600 H42  LIG     1     -12.582   8.451  24.974  1.00  0.00      LIG  
ATOM   6601 H43  LIG     1     -14.690   8.931  26.058  1.00  0.00      LIG  
ATOM   6602 H44  LIG     1     -16.227   8.477  25.304  1.00  0.00      LIG  
ATOM   6603 H45  LIG     1     -15.197   9.706  24.546  1.00  0.00      LIG  
TER
REMARK  Energy: 281.147
REMARK  SimpleFitness: 281.147
REMARK  FullFitness: -1366.0029
REMARK  InterFull: -32.009
REMARK  IntraFull: 308.706
REMARK  solvFull: -1924.95
REMARK  surfFull: 282.25
REMARK  extraFull: 0.0
REMARK  deltaGcompsolvpol: -1924.95
REMARK  deltaGcompsolvnonpol: 282.25
REMARK  deltaGprotsolvpol: -1938.72
REMARK  deltaGprotsolvnonpol: 281.59
REMARK  deltaGligsolvpol: -9.7328
REMARK  deltaGligsolvnonpol: 14.0276
REMARK  deltaGvdw: -32.009
REMARK  deltaGelec: 0.0
REMARK  deltaG: -6.8442535
REMARK  Cluster: 2
REMARK  ClusterRank: 7
ATOM   6526 C    LIG     1     -11.209  -4.625  18.963  1.00  0.00      LIG  
ATOM   6527 C1   LIG     1     -10.375  -5.237  20.047  1.00  0.00      LIG  
ATOM   6528 C2   LIG     1     -10.784  -4.904  21.451  1.00  0.00      LIG  
ATOM   6529 C3   LIG     1     -10.938  -3.399  21.543  1.00  0.00      LIG  
ATOM   6530 C4   LIG     1     -11.989  -2.824  20.601  1.00  0.00      LIG  
ATOM   6531 C5   LIG     1     -11.473  -3.142  19.198  1.00  0.00      LIG  
ATOM   6532 C6   LIG     1     -11.183  -2.919  22.945  1.00  0.00      LIG  
ATOM   6533 C7   LIG     1     -10.703  -1.488  22.991  1.00  0.00      LIG  
ATOM   6534 C8   LIG     1     -11.218  -0.596  21.835  1.00  0.00      LIG  
ATOM   6535 C9   LIG     1     -12.231  -1.308  20.901  1.00  0.00      LIG  
ATOM   6536 C10  LIG     1     -11.959   0.663  22.399  1.00  0.00      LIG  
ATOM   6537 C11  LIG     1     -12.826   1.438  21.386  1.00  0.00      LIG  
ATOM   6538 C12  LIG     1     -12.605   1.060  19.931  1.00  0.00      LIG  
ATOM   6539 C13  LIG     1     -12.536  -0.442  19.664  1.00  0.00      LIG  
ATOM   6540 O    LIG     1      -9.658  -6.199  19.812  1.00  0.00      LIG  
ATOM   6541 C14  LIG     1     -12.530   2.930  21.619  1.00  0.00      LIG  
ATOM   6542 C15  LIG     1     -11.844   2.979  22.969  1.00  0.00      LIG  
ATOM   6543 C16  LIG     1     -11.034   1.714  22.999  1.00  0.00      LIG  
ATOM   6544 C17  LIG     1     -14.786   6.110  22.207  1.00  0.00      LIG  
ATOM   6545 C18  LIG     1     -13.664   5.081  22.413  1.00  0.00      LIG  
ATOM   6546 C19  LIG     1     -13.756   3.857  21.487  1.00  0.00      LIG  
ATOM   6547 C20  LIG     1     -13.346  -3.523  20.777  1.00  0.00      LIG  
ATOM   6548 O1   LIG     1     -13.784  -0.830  19.097  1.00  0.00      LIG  
ATOM   6549 C21  LIG     1     -12.931   0.287  23.528  1.00  0.00      LIG  
ATOM   6550 C22  LIG     1      -9.933  -0.229  21.065  1.00  0.00      LIG  
ATOM   6551 C23  LIG     1     -13.886   4.292  20.034  1.00  0.00      LIG  
ATOM   6552 H    LIG     1     -13.170  -1.329  21.455  1.00  0.00      LIG  
ATOM   6553 O2   LIG     1     -14.374   7.087  21.258  1.00  0.00      LIG  
ATOM   6554 C24  LIG     1     -15.281   6.832  23.435  1.00  0.00      LIG  
ATOM   6555 H1   LIG     1     -16.331   7.076  23.347  1.00  0.00      LIG  
ATOM   6556 H2   LIG     1      -9.966  -2.995  21.241  1.00  0.00      LIG  
ATOM   6557 C25  LIG     1     -14.471   7.720  24.319  1.00  0.00      LIG  
ATOM   6558 O3   LIG     1     -14.791   6.367  24.717  1.00  0.00      LIG  
ATOM   6559 C26  LIG     1     -13.019   7.971  24.094  1.00  0.00      LIG  
ATOM   6560 C27  LIG     1     -15.190   8.763  25.100  1.00  0.00      LIG  
ATOM   6561 H3   LIG     1     -12.146  -5.184  18.913  1.00  0.00      LIG  
ATOM   6562 H4   LIG     1     -10.684  -4.755  18.013  1.00  0.00      LIG  
ATOM   6563 H5   LIG     1      -9.985  -5.233  22.121  1.00  0.00      LIG  
ATOM   6564 H6   LIG     1     -11.697  -5.444  21.709  1.00  0.00      LIG  
ATOM   6565 H7   LIG     1     -12.188  -2.813  18.441  1.00  0.00      LIG  
ATOM   6566 H8   LIG     1     -10.544  -2.589  19.032  1.00  0.00      LIG  
ATOM   6567 H9   LIG     1     -10.606  -3.516  23.657  1.00  0.00      LIG  
ATOM   6568 H10  LIG     1     -12.235  -2.990  23.231  1.00  0.00      LIG  
ATOM   6569 H11  LIG     1      -9.613  -1.540  22.933  1.00  0.00      LIG  
ATOM   6570 H12  LIG     1     -10.875  -1.078  23.985  1.00  0.00      LIG  
ATOM   6571 H13  LIG     1     -13.880   1.244  21.603  1.00  0.00      LIG  
ATOM   6572 H14  LIG     1     -11.671   1.517  19.599  1.00  0.00      LIG  
ATOM   6573 H15  LIG     1     -13.385   1.514  19.316  1.00  0.00      LIG  
ATOM   6574 H16  LIG     1     -11.782  -0.586  18.887  1.00  0.00      LIG  
ATOM   6575 H17  LIG     1     -11.786   3.247  20.883  1.00  0.00      LIG  
ATOM   6576 H18  LIG     1     -12.571   2.970  23.784  1.00  0.00      LIG  
ATOM   6577 H19  LIG     1     -11.208   3.861  23.081  1.00  0.00      LIG  
ATOM   6578 H20  LIG     1     -10.146   1.896  22.393  1.00  0.00      LIG  
ATOM   6579 H21  LIG     1     -10.713   1.462  24.013  1.00  0.00      LIG  
ATOM   6580 H22  LIG     1     -15.648   5.591  21.780  1.00  0.00      LIG  
ATOM   6581 H23  LIG     1     -13.703   4.712  23.438  1.00  0.00      LIG  
ATOM   6582 H24  LIG     1     -12.692   5.562  22.266  1.00  0.00      LIG  
ATOM   6583 H25  LIG     1     -14.654   3.297  21.759  1.00  0.00      LIG  
ATOM   6584 H26  LIG     1     -13.764  -3.332  21.768  1.00  0.00      LIG  
ATOM   6585 H27  LIG     1     -13.305  -4.606  20.649  1.00  0.00      LIG  
ATOM   6586 H28  LIG     1     -14.065  -3.153  20.043  1.00  0.00      LIG  
ATOM   6587 H29  LIG     1     -14.453  -0.690  19.788  1.00  0.00      LIG  
ATOM   6588 H30  LIG     1     -12.413   0.144  24.479  1.00  0.00      LIG  
ATOM   6589 H31  LIG     1     -13.486  -0.627  23.310  1.00  0.00      LIG  
ATOM   6590 H32  LIG     1     -13.676   1.068  23.697  1.00  0.00      LIG  
ATOM   6591 H33  LIG     1      -9.561  -1.079  20.490  1.00  0.00      LIG  
ATOM   6592 H34  LIG     1      -9.136   0.066  21.753  1.00  0.00      LIG  
ATOM   6593 H35  LIG     1     -10.057   0.601  20.371  1.00  0.00      LIG  
ATOM   6594 H36  LIG     1     -13.910   3.440  19.358  1.00  0.00      LIG  
ATOM   6595 H37  LIG     1     -13.042   4.926  19.751  1.00  0.00      LIG  
ATOM   6596 H38  LIG     1     -14.808   4.851  19.861  1.00  0.00      LIG  
ATOM   6597 H39  LIG     1     -15.134   7.678  21.121  1.00  0.00      LIG  
ATOM   6598 H40  LIG     1     -12.883   8.639  23.240  1.00  0.00      LIG  
ATOM   6599 H41  LIG     1     -12.459   7.051  23.911  1.00  0.00      LIG  
ATOM   6600 H42  LIG     1     -12.582   8.451  24.974  1.00  0.00      LIG  
ATOM   6601 H43  LIG     1     -14.690   8.931  26.058  1.00  0.00      LIG  
ATOM   6602 H44  LIG     1     -16.227   8.477  25.304  1.00  0.00      LIG  
ATOM   6603 H45  LIG     1     -15.197   9.706  24.546  1.00  0.00      LIG  
TER
REMARK  Energy: 274.918
REMARK  SimpleFitness: 274.918
REMARK  FullFitness: -1368.8085
REMARK  InterFull: -25.0265
REMARK  IntraFull: 302.584
REMARK  solvFull: -1929.13
REMARK  surfFull: 282.764
REMARK  extraFull: 0.0
REMARK  deltaGcompsolvpol: -1929.13
REMARK  deltaGcompsolvnonpol: 282.764
REMARK  deltaGprotsolvpol: -1938.72
REMARK  deltaGprotsolvnonpol: 281.59
REMARK  deltaGligsolvpol: -10.3829
REMARK  deltaGligsolvnonpol: 14.6381
REMARK  deltaGvdw: -25.0265
REMARK  deltaGelec: 0.0
REMARK  deltaG: -6.40887
REMARK  Cluster: 3
REMARK  ClusterRank: 0
ATOM   6526 C    LIG     1     -12.219  -4.983  27.339  1.00  0.00      LIG  
ATOM   6527 C1   LIG     1     -10.725  -5.137  27.364  1.00  0.00      LIG  
ATOM   6528 C2   LIG     1      -9.941  -4.165  26.531  1.00  0.00      LIG  
ATOM   6529 C3   LIG     1     -10.582  -4.089  25.160  1.00  0.00      LIG  
ATOM   6530 C4   LIG     1     -12.032  -3.629  25.187  1.00  0.00      LIG  
ATOM   6531 C5   LIG     1     -12.773  -4.734  25.941  1.00  0.00      LIG  
ATOM   6532 C6   LIG     1      -9.785  -3.255  24.196  1.00  0.00      LIG  
ATOM   6533 C7   LIG     1     -10.156  -3.743  22.817  1.00  0.00      LIG  
ATOM   6534 C8   LIG     1     -11.678  -3.816  22.550  1.00  0.00      LIG  
ATOM   6535 C9   LIG     1     -12.547  -3.331  23.743  1.00  0.00      LIG  
ATOM   6536 C10  LIG     1     -12.082  -2.912  21.336  1.00  0.00      LIG  
ATOM   6537 C11  LIG     1     -13.570  -2.534  21.288  1.00  0.00      LIG  
ATOM   6538 C12  LIG     1     -14.487  -3.456  22.069  1.00  0.00      LIG  
ATOM   6539 C13  LIG     1     -14.034  -3.665  23.507  1.00  0.00      LIG  
ATOM   6540 O    LIG     1     -10.184  -5.747  28.272  1.00  0.00      LIG  
ATOM   6541 C14  LIG     1     -13.984  -2.587  19.825  1.00  0.00      LIG  
ATOM   6542 C15  LIG     1     -12.708  -2.736  19.021  1.00  0.00      LIG  
ATOM   6543 C16  LIG     1     -11.798  -3.495  19.954  1.00  0.00      LIG  
ATOM   6544 C17  LIG     1     -14.878   0.934  20.267  1.00  0.00      LIG  
ATOM   6545 C18  LIG     1     -14.304  -0.069  19.276  1.00  0.00      LIG  
ATOM   6546 C19  LIG     1     -14.934  -1.459  19.413  1.00  0.00      LIG  
ATOM   6547 C20  LIG     1     -12.189  -2.318  25.971  1.00  0.00      LIG  
ATOM   6548 O1   LIG     1     -14.863  -2.854  24.333  1.00  0.00      LIG  
ATOM   6549 C21  LIG     1     -11.355  -1.560  21.384  1.00  0.00      LIG  
ATOM   6550 C22  LIG     1     -11.905  -5.315  22.277  1.00  0.00      LIG  
ATOM   6551 C23  LIG     1     -15.548  -1.825  18.082  1.00  0.00      LIG  
ATOM   6552 H    LIG     1     -12.500  -2.241  23.705  1.00  0.00      LIG  
ATOM   6553 O2   LIG     1     -16.293   0.956  20.151  1.00  0.00      LIG  
ATOM   6554 C24  LIG     1     -14.367   2.309  19.975  1.00  0.00      LIG  
ATOM   6555 H1   LIG     1     -14.638   2.654  18.985  1.00  0.00      LIG  
ATOM   6556 H2   LIG     1     -10.570  -5.113  24.774  1.00  0.00      LIG  
ATOM   6557 C25  LIG     1     -13.156   2.884  20.615  1.00  0.00      LIG  
ATOM   6558 O3   LIG     1     -14.478   3.247  21.073  1.00  0.00      LIG  
ATOM   6559 C26  LIG     1     -12.359   2.131  21.623  1.00  0.00      LIG  
ATOM   6560 C27  LIG     1     -12.441   3.981  19.909  1.00  0.00      LIG  
ATOM   6561 H3   LIG     1     -12.482  -4.163  28.012  1.00  0.00      LIG  
ATOM   6562 H4   LIG     1     -12.656  -5.902  27.738  1.00  0.00      LIG  
ATOM   6563 H5   LIG     1      -8.922  -4.550  26.437  1.00  0.00      LIG  
ATOM   6564 H6   LIG     1      -9.896  -3.197  27.035  1.00  0.00      LIG  
ATOM   6565 H7   LIG     1     -13.832  -4.493  26.048  1.00  0.00      LIG  
ATOM   6566 H8   LIG     1     -12.708  -5.660  25.363  1.00  0.00      LIG  
ATOM   6567 H9   LIG     1      -8.716  -3.414  24.357  1.00  0.00      LIG  
ATOM   6568 H10  LIG     1      -9.984  -2.187  24.306  1.00  0.00      LIG  
ATOM   6569 H11  LIG     1      -9.741  -4.752  22.742  1.00  0.00      LIG  
ATOM   6570 H12  LIG     1      -9.592  -3.194  22.064  1.00  0.00      LIG  
ATOM   6571 H13  LIG     1     -13.702  -1.524  21.685  1.00  0.00      LIG  
ATOM   6572 H14  LIG     1     -14.515  -4.425  21.566  1.00  0.00      LIG  
ATOM   6573 H15  LIG     1     -15.512  -3.076  22.020  1.00  0.00      LIG  
ATOM   6574 H16  LIG     1     -14.249  -4.703  23.770  1.00  0.00      LIG  
ATOM   6575 H17  LIG     1     -14.534  -3.521  19.680  1.00  0.00      LIG  
ATOM   6576 H18  LIG     1     -12.260  -1.775  18.761  1.00  0.00      LIG  
ATOM   6577 H19  LIG     1     -12.878  -3.286  18.092  1.00  0.00      LIG  
ATOM   6578 H20  LIG     1     -12.077  -4.547  19.876  1.00  0.00      LIG  
ATOM   6579 H21  LIG     1     -10.748  -3.397  19.664  1.00  0.00      LIG  
ATOM   6580 H22  LIG     1     -14.640   0.623  21.286  1.00  0.00      LIG  
ATOM   6581 H23  LIG     1     -13.222  -0.091  19.397  1.00  0.00      LIG  
ATOM   6582 H24  LIG     1     -14.492   0.302  18.263  1.00  0.00      LIG  
ATOM   6583 H25  LIG     1     -15.739  -1.430  20.151  1.00  0.00      LIG  
ATOM   6584 H26  LIG     1     -11.660  -1.497  25.480  1.00  0.00      LIG  
ATOM   6585 H27  LIG     1     -11.819  -2.368  26.996  1.00  0.00      LIG  
ATOM   6586 H28  LIG     1     -13.240  -2.033  26.041  1.00  0.00      LIG  
ATOM   6587 H29  LIG     1     -15.112  -2.076  23.799  1.00  0.00      LIG  
ATOM   6588 H30  LIG     1     -10.324  -1.640  21.030  1.00  0.00      LIG  
ATOM   6589 H31  LIG     1     -11.340  -1.142  22.393  1.00  0.00      LIG  
ATOM   6590 H32  LIG     1     -11.835  -0.816  20.750  1.00  0.00      LIG  
ATOM   6591 H33  LIG     1     -11.793  -5.899  23.193  1.00  0.00      LIG  
ATOM   6592 H34  LIG     1     -11.170  -5.694  21.562  1.00  0.00      LIG  
ATOM   6593 H35  LIG     1     -12.884  -5.547  21.862  1.00  0.00      LIG  
ATOM   6594 H36  LIG     1     -16.082  -2.775  18.157  1.00  0.00      LIG  
ATOM   6595 H37  LIG     1     -14.781  -1.916  17.308  1.00  0.00      LIG  
ATOM   6596 H38  LIG     1     -16.256  -1.059  17.763  1.00  0.00      LIG  
ATOM   6597 H39  LIG     1     -16.497   0.975  19.199  1.00  0.00      LIG  
ATOM   6598 H40  LIG     1     -11.629   1.493  21.118  1.00  0.00      LIG  
ATOM   6599 H41  LIG     1     -12.983   1.505  22.266  1.00  0.00      LIG  
ATOM   6600 H42  LIG     1     -11.816   2.830  22.264  1.00  0.00      LIG  
ATOM   6601 H43  LIG     1     -12.046   4.700  20.632  1.00  0.00      LIG  
ATOM   6602 H44  LIG     1     -13.101   4.515  19.220  1.00  0.00      LIG  
ATOM   6603 H45  LIG     1     -11.604   3.574  19.336  1.00  0.00      LIG  
TER
REMARK  Energy: 274.999
REMARK  SimpleFitness: 274.999
REMARK  FullFitness: -1368.5457
REMARK  InterFull: -25.4396
REMARK  IntraFull: 302.951
REMARK  solvFull: -1928.72
REMARK  surfFull: 282.663
REMARK  extraFull: 0.0
REMARK  deltaGcompsolvpol: -1928.72
REMARK  deltaGcompsolvnonpol: 282.663
REMARK  deltaGprotsolvpol: -1938.72
REMARK  deltaGprotsolvnonpol: 281.59
REMARK  deltaGligsolvpol: -10.4052
REMARK  deltaGligsolvnonpol: 14.6419
REMARK  deltaGvdw: -25.4396
REMARK  deltaGelec: 0.0
REMARK  deltaG: -6.431406
REMARK  Cluster: 3
REMARK  ClusterRank: 1
ATOM   6526 C    LIG     1     -12.411  -5.117  27.277  1.00  0.00      LIG  
ATOM   6527 C1   LIG     1     -10.913  -5.196  27.358  1.00  0.00      LIG  
ATOM   6528 C2   LIG     1     -10.148  -4.160  26.589  1.00  0.00      LIG  
ATOM   6529 C3   LIG     1     -10.739  -4.076  25.196  1.00  0.00      LIG  
ATOM   6530 C4   LIG     1     -12.209  -3.684  25.178  1.00  0.00      LIG  
ATOM   6531 C5   LIG     1     -12.923  -4.847  25.866  1.00  0.00      LIG  
ATOM   6532 C6   LIG     1      -9.947  -3.182  24.283  1.00  0.00      LIG  
ATOM   6533 C7   LIG     1     -10.241  -3.658  22.882  1.00  0.00      LIG  
ATOM   6534 C8   LIG     1     -11.748  -3.786  22.554  1.00  0.00      LIG  
ATOM   6535 C9   LIG     1     -12.681  -3.365  23.724  1.00  0.00      LIG  
ATOM   6536 C10  LIG     1     -12.142  -2.873  21.343  1.00  0.00      LIG  
ATOM   6537 C11  LIG     1     -13.637  -2.541  21.253  1.00  0.00      LIG  
ATOM   6538 C12  LIG     1     -14.551  -3.512  21.974  1.00  0.00      LIG  
ATOM   6539 C13  LIG     1     -14.143  -3.750  23.421  1.00  0.00      LIG  
ATOM   6540 O    LIG     1     -10.376  -5.809  28.268  1.00  0.00      LIG  
ATOM   6541 C14  LIG     1     -14.000  -2.565  19.776  1.00  0.00      LIG  
ATOM   6542 C15  LIG     1     -12.698  -2.678  19.009  1.00  0.00      LIG  
ATOM   6543 C16  LIG     1     -11.796  -3.423  19.961  1.00  0.00      LIG  
ATOM   6544 C17  LIG     1     -14.898   0.937  20.264  1.00  0.00      LIG  
ATOM   6545 C18  LIG     1     -14.339  -0.042  19.241  1.00  0.00      LIG  
ATOM   6546 C19  LIG     1     -14.954  -1.441  19.364  1.00  0.00      LIG  
ATOM   6547 C20  LIG     1     -12.459  -2.408  25.996  1.00  0.00      LIG  
ATOM   6548 O1   LIG     1     -15.039  -3.005  24.240  1.00  0.00      LIG  
ATOM   6549 C21  LIG     1     -11.464  -1.499  21.437  1.00  0.00      LIG  
ATOM   6550 C22  LIG     1     -11.905  -5.285  22.239  1.00  0.00      LIG  
ATOM   6551 C23  LIG     1     -15.550  -1.807  18.025  1.00  0.00      LIG  
ATOM   6552 H    LIG     1     -12.674  -2.273  23.715  1.00  0.00      LIG  
ATOM   6553 O2   LIG     1     -16.315   0.954  20.171  1.00  0.00      LIG  
ATOM   6554 C24  LIG     1     -14.399   2.320  19.989  1.00  0.00      LIG  
ATOM   6555 H1   LIG     1     -14.679   2.676  19.005  1.00  0.00      LIG  
ATOM   6556 H2   LIG     1     -10.664  -5.088  24.785  1.00  0.00      LIG  
ATOM   6557 C25  LIG     1     -13.192   2.899  20.633  1.00  0.00      LIG  
ATOM   6558 O3   LIG     1     -14.516   3.242  21.099  1.00  0.00      LIG  
ATOM   6559 C26  LIG     1     -12.384   2.148  21.635  1.00  0.00      LIG  
ATOM   6560 C27  LIG     1     -12.491   4.011  19.937  1.00  0.00      LIG  
ATOM   6561 H3   LIG     1     -12.742  -4.335  27.965  1.00  0.00      LIG  
ATOM   6562 H4   LIG     1     -12.815  -6.069  27.629  1.00  0.00      LIG  
ATOM   6563 H5   LIG     1      -9.108  -4.491  26.524  1.00  0.00      LIG  
ATOM   6564 H6   LIG     1     -10.173  -3.207  27.122  1.00  0.00      LIG  
ATOM   6565 H7   LIG     1     -13.996  -4.661  25.940  1.00  0.00      LIG  
ATOM   6566 H8   LIG     1     -12.791  -5.750  25.263  1.00  0.00      LIG  
ATOM   6567 H9   LIG     1      -8.878  -3.292  24.484  1.00  0.00      LIG  
ATOM   6568 H10  LIG     1     -10.204  -2.128  24.407  1.00  0.00      LIG  
ATOM   6569 H11  LIG     1      -9.782  -4.648  22.805  1.00  0.00      LIG  
ATOM   6570 H12  LIG     1      -9.669  -3.073  22.164  1.00  0.00      LIG  
ATOM   6571 H13  LIG     1     -13.817  -1.548  21.672  1.00  0.00      LIG  
ATOM   6572 H14  LIG     1     -14.529  -4.467  21.443  1.00  0.00      LIG  
ATOM   6573 H15  LIG     1     -15.584  -3.160  21.897  1.00  0.00      LIG  
ATOM   6574 H16  LIG     1     -14.324  -4.805  23.642  1.00  0.00      LIG  
ATOM   6575 H17  LIG     1     -14.532  -3.502  19.591  1.00  0.00      LIG  
ATOM   6576 H18  LIG     1     -12.263  -1.708  18.766  1.00  0.00      LIG  
ATOM   6577 H19  LIG     1     -12.831  -3.226  18.073  1.00  0.00      LIG  
ATOM   6578 H20  LIG     1     -12.041  -4.480  19.856  1.00  0.00      LIG  
ATOM   6579 H21  LIG     1     -10.741  -3.288  19.707  1.00  0.00      LIG  
ATOM   6580 H22  LIG     1     -14.641   0.608  21.272  1.00  0.00      LIG  
ATOM   6581 H23  LIG     1     -13.254  -0.054  19.332  1.00  0.00      LIG  
ATOM   6582 H24  LIG     1     -14.557   0.345  18.240  1.00  0.00      LIG  
ATOM   6583 H25  LIG     1     -15.769  -1.425  20.092  1.00  0.00      LIG  
ATOM   6584 H26  LIG     1     -11.941  -1.551  25.560  1.00  0.00      LIG  
ATOM   6585 H27  LIG     1     -12.140  -2.480  27.036  1.00  0.00      LIG  
ATOM   6586 H28  LIG     1     -13.523  -2.167  26.020  1.00  0.00      LIG  
ATOM   6587 H29  LIG     1     -15.217  -2.168  23.770  1.00  0.00      LIG  
ATOM   6588 H30  LIG     1     -10.421  -1.537  21.116  1.00  0.00      LIG  
ATOM   6589 H31  LIG     1     -11.499  -1.100  22.453  1.00  0.00      LIG  
ATOM   6590 H32  LIG     1     -11.950  -0.761  20.800  1.00  0.00      LIG  
ATOM   6591 H33  LIG     1     -11.804  -5.887  23.144  1.00  0.00      LIG  
ATOM   6592 H34  LIG     1     -11.130  -5.618  21.543  1.00  0.00      LIG  
ATOM   6593 H35  LIG     1     -12.860  -5.543  21.783  1.00  0.00      LIG  
ATOM   6594 H36  LIG     1     -16.087  -2.756  18.096  1.00  0.00      LIG  
ATOM   6595 H37  LIG     1     -14.772  -1.902  17.264  1.00  0.00      LIG  
ATOM   6596 H38  LIG     1     -16.253  -1.041  17.694  1.00  0.00      LIG  
ATOM   6597 H39  LIG     1     -16.534   0.970  19.222  1.00  0.00      LIG  
ATOM   6598 H40  LIG     1     -11.634   1.538  21.127  1.00  0.00      LIG  
ATOM   6599 H41  LIG     1     -12.996   1.495  22.263  1.00  0.00      LIG  
ATOM   6600 H42  LIG     1     -11.864   2.849  22.293  1.00  0.00      LIG  
ATOM   6601 H43  LIG     1     -12.095   4.722  20.667  1.00  0.00      LIG  
ATOM   6602 H44  LIG     1     -13.162   4.550  19.261  1.00  0.00      LIG  
ATOM   6603 H45  LIG     1     -11.656   3.619  19.350  1.00  0.00      LIG  
TER
REMARK  Energy: 275.025
REMARK  SimpleFitness: 275.025
REMARK  FullFitness: -1368.4658
REMARK  InterFull: -25.6327
REMARK  IntraFull: 303.111
REMARK  solvFull: -1928.56
REMARK  surfFull: 282.616
REMARK  extraFull: 0.0
REMARK  deltaGcompsolvpol: -1928.56
REMARK  deltaGcompsolvnonpol: 282.616
REMARK  deltaGprotsolvpol: -1938.72
REMARK  deltaGprotsolvnonpol: 281.59
REMARK  deltaGligsolvpol: -10.392
REMARK  deltaGligsolvnonpol: 14.6487
REMARK  deltaGvdw: -25.6327
REMARK  deltaGelec: 0.0
REMARK  deltaG: -6.4457836
REMARK  Cluster: 3
REMARK  ClusterRank: 2
ATOM   6526 C    LIG     1     -12.431  -5.085  27.270  1.00  0.00      LIG  
ATOM   6527 C1   LIG     1     -10.932  -5.130  27.363  1.00  0.00      LIG  
ATOM   6528 C2   LIG     1     -10.182  -4.085  26.590  1.00  0.00      LIG  
ATOM   6529 C3   LIG     1     -10.767  -4.022  25.194  1.00  0.00      LIG  
ATOM   6530 C4   LIG     1     -12.244  -3.657  25.166  1.00  0.00      LIG  
ATOM   6531 C5   LIG     1     -12.939  -4.832  25.855  1.00  0.00      LIG  
ATOM   6532 C6   LIG     1      -9.987  -3.122  24.277  1.00  0.00      LIG  
ATOM   6533 C7   LIG     1     -10.266  -3.621  22.881  1.00  0.00      LIG  
ATOM   6534 C8   LIG     1     -11.770  -3.770  22.547  1.00  0.00      LIG  
ATOM   6535 C9   LIG     1     -12.713  -3.354  23.709  1.00  0.00      LIG  
ATOM   6536 C10  LIG     1     -12.170  -2.867  21.330  1.00  0.00      LIG  
ATOM   6537 C11  LIG     1     -13.668  -2.549  21.236  1.00  0.00      LIG  
ATOM   6538 C12  LIG     1     -14.572  -3.533  21.951  1.00  0.00      LIG  
ATOM   6539 C13  LIG     1     -14.169  -3.760  23.402  1.00  0.00      LIG  
ATOM   6540 O    LIG     1     -10.390  -5.725  28.282  1.00  0.00      LIG  
ATOM   6541 C14  LIG     1     -14.025  -2.571  19.757  1.00  0.00      LIG  
ATOM   6542 C15  LIG     1     -12.721  -2.687  18.994  1.00  0.00      LIG  
ATOM   6543 C16  LIG     1     -11.818  -3.423  19.953  1.00  0.00      LIG  
ATOM   6544 C17  LIG     1     -14.903   0.935  20.246  1.00  0.00      LIG  
ATOM   6545 C18  LIG     1     -14.365  -0.045  19.212  1.00  0.00      LIG  
ATOM   6546 C19  LIG     1     -14.978  -1.445  19.342  1.00  0.00      LIG  
ATOM   6547 C20  LIG     1     -12.524  -2.383  25.977  1.00  0.00      LIG  
ATOM   6548 O1   LIG     1     -15.078  -3.024  24.213  1.00  0.00      LIG  
ATOM   6549 C21  LIG     1     -11.506  -1.487  21.418  1.00  0.00      LIG  
ATOM   6550 C22  LIG     1     -11.907  -5.273  22.242  1.00  0.00      LIG  
ATOM   6551 C23  LIG     1     -15.574  -1.815  18.005  1.00  0.00      LIG  
ATOM   6552 H    LIG     1     -12.720  -2.262  23.695  1.00  0.00      LIG  
ATOM   6553 O2   LIG     1     -16.322   0.949  20.183  1.00  0.00      LIG  
ATOM   6554 C24  LIG     1     -14.415   2.319  19.955  1.00  0.00      LIG  
ATOM   6555 H1   LIG     1     -14.715   2.671  18.978  1.00  0.00      LIG  
ATOM   6556 H2   LIG     1     -10.671  -5.035  24.791  1.00  0.00      LIG  
ATOM   6557 C25  LIG     1     -13.196   2.905  20.573  1.00  0.00      LIG  
ATOM   6558 O3   LIG     1     -14.513   3.245  21.066  1.00  0.00      LIG  
ATOM   6559 C26  LIG     1     -12.364   2.158  21.555  1.00  0.00      LIG  
ATOM   6560 C27  LIG     1     -12.515   4.018  19.859  1.00  0.00      LIG  
ATOM   6561 H3   LIG     1     -12.784  -4.308  27.952  1.00  0.00      LIG  
ATOM   6562 H4   LIG     1     -12.816  -6.045  27.622  1.00  0.00      LIG  
ATOM   6563 H5   LIG     1      -9.137  -4.397  26.532  1.00  0.00      LIG  
ATOM   6564 H6   LIG     1     -10.227  -3.129  27.116  1.00  0.00      LIG  
ATOM   6565 H7   LIG     1     -14.017  -4.668  25.920  1.00  0.00      LIG  
ATOM   6566 H8   LIG     1     -12.784  -5.734  25.256  1.00  0.00      LIG  
ATOM   6567 H9   LIG     1      -8.918  -3.208  24.485  1.00  0.00      LIG  
ATOM   6568 H10  LIG     1     -10.267  -2.071  24.388  1.00  0.00      LIG  
ATOM   6569 H11  LIG     1      -9.796  -4.607  22.820  1.00  0.00      LIG  
ATOM   6570 H12  LIG     1      -9.698  -3.040  22.156  1.00  0.00      LIG  
ATOM   6571 H13  LIG     1     -13.859  -1.558  21.657  1.00  0.00      LIG  
ATOM   6572 H14  LIG     1     -14.529  -4.488  21.423  1.00  0.00      LIG  
ATOM   6573 H15  LIG     1     -15.609  -3.197  21.868  1.00  0.00      LIG  
ATOM   6574 H16  LIG     1     -14.337  -4.816  23.626  1.00  0.00      LIG  
ATOM   6575 H17  LIG     1     -14.559  -3.507  19.571  1.00  0.00      LIG  
ATOM   6576 H18  LIG     1     -12.286  -1.718  18.746  1.00  0.00      LIG  
ATOM   6577 H19  LIG     1     -12.850  -3.242  18.062  1.00  0.00      LIG  
ATOM   6578 H20  LIG     1     -12.058  -4.483  19.854  1.00  0.00      LIG  
ATOM   6579 H21  LIG     1     -10.763  -3.286  19.702  1.00  0.00      LIG  
ATOM   6580 H22  LIG     1     -14.624   0.608  21.248  1.00  0.00      LIG  
ATOM   6581 H23  LIG     1     -13.278  -0.058  19.279  1.00  0.00      LIG  
ATOM   6582 H24  LIG     1     -14.603   0.344  18.217  1.00  0.00      LIG  
ATOM   6583 H25  LIG     1     -15.793  -1.426  20.070  1.00  0.00      LIG  
ATOM   6584 H26  LIG     1     -12.022  -1.517  25.539  1.00  0.00      LIG  
ATOM   6585 H27  LIG     1     -12.206  -2.443  27.018  1.00  0.00      LIG  
ATOM   6586 H28  LIG     1     -13.592  -2.164  25.999  1.00  0.00      LIG  
ATOM   6587 H29  LIG     1     -15.244  -2.181  23.751  1.00  0.00      LIG  
ATOM   6588 H30  LIG     1     -10.461  -1.517  21.100  1.00  0.00      LIG  
ATOM   6589 H31  LIG     1     -11.547  -1.082  22.432  1.00  0.00      LIG  
ATOM   6590 H32  LIG     1     -11.997  -0.758  20.775  1.00  0.00      LIG  
ATOM   6591 H33  LIG     1     -11.803  -5.867  23.152  1.00  0.00      LIG  
ATOM   6592 H34  LIG     1     -11.124  -5.601  21.553  1.00  0.00      LIG  
ATOM   6593 H35  LIG     1     -12.855  -5.546  21.783  1.00  0.00      LIG  
ATOM   6594 H36  LIG     1     -16.110  -2.765  18.080  1.00  0.00      LIG  
ATOM   6595 H37  LIG     1     -14.797  -1.912  17.244  1.00  0.00      LIG  
ATOM   6596 H38  LIG     1     -16.279  -1.053  17.671  1.00  0.00      LIG  
ATOM   6597 H39  LIG     1     -16.559   0.970  19.239  1.00  0.00      LIG  
ATOM   6598 H40  LIG     1     -11.630   1.543  21.028  1.00  0.00      LIG  
ATOM   6599 H41  LIG     1     -12.961   1.509  22.203  1.00  0.00      LIG  
ATOM   6600 H42  LIG     1     -11.823   2.860  22.195  1.00  0.00      LIG  
ATOM   6601 H43  LIG     1     -12.106   4.734  20.577  1.00  0.00      LIG  
ATOM   6602 H44  LIG     1     -13.201   4.552  19.195  1.00  0.00      LIG  
ATOM   6603 H45  LIG     1     -11.691   3.624  19.258  1.00  0.00      LIG  
TER
REMARK  Energy: 284.374
REMARK  SimpleFitness: 284.374
REMARK  FullFitness: -1360.1567
REMARK  InterFull: -24.2788
REMARK  IntraFull: 309.576
REMARK  solvFull: -1927.89
REMARK  surfFull: 282.436
REMARK  extraFull: 0.0
REMARK  deltaGcompsolvpol: -1927.89
REMARK  deltaGcompsolvnonpol: 282.436
REMARK  deltaGprotsolvpol: -1938.72
REMARK  deltaGprotsolvnonpol: 281.59
REMARK  deltaGligsolvpol: -8.66242
REMARK  deltaGligsolvnonpol: 14.2958
REMARK  deltaGvdw: -24.2788
REMARK  deltaGelec: 0.0
REMARK  deltaG: -6.3661914
REMARK  Cluster: 3
REMARK  ClusterRank: 3
ATOM   6526 C    LIG     1     -13.342  -7.405  26.642  1.00  0.00      LIG  
ATOM   6527 C1   LIG     1     -11.877  -7.730  26.731  1.00  0.00      LIG  
ATOM   6528 C2   LIG     1     -10.929  -6.664  26.265  1.00  0.00      LIG  
ATOM   6529 C3   LIG     1     -11.420  -6.142  24.931  1.00  0.00      LIG  
ATOM   6530 C4   LIG     1     -12.817  -5.538  24.983  1.00  0.00      LIG  
ATOM   6531 C5   LIG     1     -13.728  -6.713  25.338  1.00  0.00      LIG  
ATOM   6532 C6   LIG     1     -10.456  -5.182  24.296  1.00  0.00      LIG  
ATOM   6533 C7   LIG     1     -10.732  -5.232  22.813  1.00  0.00      LIG  
ATOM   6534 C8   LIG     1     -12.221  -5.063  22.431  1.00  0.00      LIG  
ATOM   6535 C9   LIG     1     -13.153  -4.803  23.646  1.00  0.00      LIG  
ATOM   6536 C10  LIG     1     -12.413  -3.836  21.477  1.00  0.00      LIG  
ATOM   6537 C11  LIG     1     -13.852  -3.312  21.389  1.00  0.00      LIG  
ATOM   6538 C12  LIG     1     -14.923  -4.276  21.849  1.00  0.00      LIG  
ATOM   6539 C13  LIG     1     -14.641  -4.850  23.231  1.00  0.00      LIG  
ATOM   6540 O    LIG     1     -11.487  -8.617  27.472  1.00  0.00      LIG  
ATOM   6541 C14  LIG     1     -14.098  -2.971  19.921  1.00  0.00      LIG  
ATOM   6542 C15  LIG     1     -12.743  -2.996  19.252  1.00  0.00      LIG  
ATOM   6543 C16  LIG     1     -12.006  -4.062  20.024  1.00  0.00      LIG  
ATOM   6544 C17  LIG     1     -13.463   0.398  19.413  1.00  0.00      LIG  
ATOM   6545 C18  LIG     1     -14.454  -0.402  20.271  1.00  0.00      LIG  
ATOM   6546 C19  LIG     1     -14.967  -1.728  19.693  1.00  0.00      LIG  
ATOM   6547 C20  LIG     1     -12.927  -4.483  26.095  1.00  0.00      LIG  
ATOM   6548 O1   LIG     1     -15.433  -4.112  24.157  1.00  0.00      LIG  
ATOM   6549 C21  LIG     1     -11.600  -2.621  21.954  1.00  0.00      LIG  
ATOM   6550 C22  LIG     1     -12.561  -6.405  21.753  1.00  0.00      LIG  
ATOM   6551 C23  LIG     1     -15.349  -1.611  18.232  1.00  0.00      LIG  
ATOM   6552 H    LIG     1     -12.981  -3.759  23.914  1.00  0.00      LIG  
ATOM   6553 O2   LIG     1     -12.253   0.574  20.139  1.00  0.00      LIG  
ATOM   6554 C24  LIG     1     -13.919   1.751  18.923  1.00  0.00      LIG  
ATOM   6555 H1   LIG     1     -13.469   1.997  17.972  1.00  0.00      LIG  
ATOM   6556 H2   LIG     1     -11.465  -7.017  24.275  1.00  0.00      LIG  
ATOM   6557 C25  LIG     1     -14.286   2.908  19.785  1.00  0.00      LIG  
ATOM   6558 O3   LIG     1     -15.305   2.115  19.130  1.00  0.00      LIG  
ATOM   6559 C26  LIG     1     -14.320   2.846  21.277  1.00  0.00      LIG  
ATOM   6560 C27  LIG     1     -14.091   4.266  19.207  1.00  0.00      LIG  
ATOM   6561 H3   LIG     1     -13.594  -6.778  27.501  1.00  0.00      LIG  
ATOM   6562 H4   LIG     1     -13.899  -8.341  26.731  1.00  0.00      LIG  
ATOM   6563 H5   LIG     1      -9.945  -7.125  26.135  1.00  0.00      LIG  
ATOM   6564 H6   LIG     1     -10.846  -5.885  27.026  1.00  0.00      LIG  
ATOM   6565 H7   LIG     1     -14.766  -6.386  25.431  1.00  0.00      LIG  
ATOM   6566 H8   LIG     1     -13.688  -7.445  24.525  1.00  0.00      LIG  
ATOM   6567 H9   LIG     1      -9.428  -5.503  24.484  1.00  0.00      LIG  
ATOM   6568 H10  LIG     1     -10.562  -4.167  24.686  1.00  0.00      LIG  
ATOM   6569 H11  LIG     1     -10.398  -6.220  22.485  1.00  0.00      LIG  
ATOM   6570 H12  LIG     1     -10.053  -4.560  22.289  1.00  0.00      LIG  
ATOM   6571 H13  LIG     1     -13.945  -2.428  22.024  1.00  0.00      LIG  
ATOM   6572 H14  LIG     1     -14.990  -5.092  21.128  1.00  0.00      LIG  
ATOM   6573 H15  LIG     1     -15.893  -3.774  21.813  1.00  0.00      LIG  
ATOM   6574 H16  LIG     1     -15.021  -5.874  23.235  1.00  0.00      LIG  
ATOM   6575 H17  LIG     1     -14.649  -3.808  19.486  1.00  0.00      LIG  
ATOM   6576 H18  LIG     1     -12.226  -2.041  19.342  1.00  0.00      LIG  
ATOM   6577 H19  LIG     1     -12.817  -3.243  18.190  1.00  0.00      LIG  
ATOM   6578 H20  LIG     1     -12.348  -5.024  19.639  1.00  0.00      LIG  
ATOM   6579 H21  LIG     1     -10.925  -3.997  19.873  1.00  0.00      LIG  
ATOM   6580 H22  LIG     1     -13.185  -0.182  18.534  1.00  0.00      LIG  
ATOM   6581 H23  LIG     1     -15.355   0.185  20.451  1.00  0.00      LIG  
ATOM   6582 H24  LIG     1     -14.034  -0.569  21.265  1.00  0.00      LIG  
ATOM   6583 H25  LIG     1     -15.897  -1.928  20.231  1.00  0.00      LIG  
ATOM   6584 H26  LIG     1     -12.263  -3.636  25.902  1.00  0.00      LIG  
ATOM   6585 H27  LIG     1     -12.684  -4.859  27.090  1.00  0.00      LIG  
ATOM   6586 H28  LIG     1     -13.943  -4.092  26.157  1.00  0.00      LIG  
ATOM   6587 H29  LIG     1     -15.158  -3.181  24.076  1.00  0.00      LIG  
ATOM   6588 H30  LIG     1     -10.547  -2.703  21.671  1.00  0.00      LIG  
ATOM   6589 H31  LIG     1     -11.649  -2.494  23.038  1.00  0.00      LIG  
ATOM   6590 H32  LIG     1     -11.965  -1.690  21.518  1.00  0.00      LIG  
ATOM   6591 H33  LIG     1     -12.595  -7.215  22.484  1.00  0.00      LIG  
ATOM   6592 H34  LIG     1     -11.801  -6.672  21.015  1.00  0.00      LIG  
ATOM   6593 H35  LIG     1     -13.513  -6.409  21.225  1.00  0.00      LIG  
ATOM   6594 H36  LIG     1     -15.956  -2.471  17.939  1.00  0.00      LIG  
ATOM   6595 H37  LIG     1     -14.474  -1.580  17.577  1.00  0.00      LIG  
ATOM   6596 H38  LIG     1     -15.935  -0.705  18.064  1.00  0.00      LIG  
ATOM   6597 H39  LIG     1     -12.487   1.068  20.944  1.00  0.00      LIG  
ATOM   6598 H40  LIG     1     -13.307   2.922  21.680  1.00  0.00      LIG  
ATOM   6599 H41  LIG     1     -14.768   1.923  21.649  1.00  0.00      LIG  
ATOM   6600 H42  LIG     1     -14.907   3.679  21.671  1.00  0.00      LIG  
ATOM   6601 H43  LIG     1     -14.793   4.975  19.654  1.00  0.00      LIG  
ATOM   6602 H44  LIG     1     -14.245   4.265  18.124  1.00  0.00      LIG  
ATOM   6603 H45  LIG     1     -13.075   4.618  19.407  1.00  0.00      LIG  
TER
REMARK  Energy: 284.374
REMARK  SimpleFitness: 284.374
REMARK  FullFitness: -1360.1567
REMARK  InterFull: -24.2788
REMARK  IntraFull: 309.576
REMARK  solvFull: -1927.89
REMARK  surfFull: 282.436
REMARK  extraFull: 0.0
REMARK  deltaGcompsolvpol: -1927.89
REMARK  deltaGcompsolvnonpol: 282.436
REMARK  deltaGprotsolvpol: -1938.72
REMARK  deltaGprotsolvnonpol: 281.59
REMARK  deltaGligsolvpol: -8.66242
REMARK  deltaGligsolvnonpol: 14.2958
REMARK  deltaGvdw: -24.2788
REMARK  deltaGelec: 0.0
REMARK  deltaG: -6.3661914
REMARK  Cluster: 3
REMARK  ClusterRank: 4
ATOM   6526 C    LIG     1     -13.342  -7.405  26.642  1.00  0.00      LIG  
ATOM   6527 C1   LIG     1     -11.877  -7.730  26.731  1.00  0.00      LIG  
ATOM   6528 C2   LIG     1     -10.929  -6.664  26.265  1.00  0.00      LIG  
ATOM   6529 C3   LIG     1     -11.420  -6.142  24.931  1.00  0.00      LIG  
ATOM   6530 C4   LIG     1     -12.817  -5.538  24.983  1.00  0.00      LIG  
ATOM   6531 C5   LIG     1     -13.728  -6.713  25.338  1.00  0.00      LIG  
ATOM   6532 C6   LIG     1     -10.456  -5.182  24.296  1.00  0.00      LIG  
ATOM   6533 C7   LIG     1     -10.732  -5.232  22.813  1.00  0.00      LIG  
ATOM   6534 C8   LIG     1     -12.221  -5.063  22.431  1.00  0.00      LIG  
ATOM   6535 C9   LIG     1     -13.153  -4.803  23.646  1.00  0.00      LIG  
ATOM   6536 C10  LIG     1     -12.413  -3.836  21.477  1.00  0.00      LIG  
ATOM   6537 C11  LIG     1     -13.852  -3.312  21.389  1.00  0.00      LIG  
ATOM   6538 C12  LIG     1     -14.923  -4.276  21.849  1.00  0.00      LIG  
ATOM   6539 C13  LIG     1     -14.641  -4.850  23.231  1.00  0.00      LIG  
ATOM   6540 O    LIG     1     -11.487  -8.617  27.472  1.00  0.00      LIG  
ATOM   6541 C14  LIG     1     -14.098  -2.971  19.921  1.00  0.00      LIG  
ATOM   6542 C15  LIG     1     -12.743  -2.996  19.252  1.00  0.00      LIG  
ATOM   6543 C16  LIG     1     -12.006  -4.062  20.024  1.00  0.00      LIG  
ATOM   6544 C17  LIG     1     -13.463   0.398  19.413  1.00  0.00      LIG  
ATOM   6545 C18  LIG     1     -14.454  -0.402  20.271  1.00  0.00      LIG  
ATOM   6546 C19  LIG     1     -14.967  -1.728  19.693  1.00  0.00      LIG  
ATOM   6547 C20  LIG     1     -12.927  -4.483  26.095  1.00  0.00      LIG  
ATOM   6548 O1   LIG     1     -15.433  -4.112  24.157  1.00  0.00      LIG  
ATOM   6549 C21  LIG     1     -11.600  -2.621  21.954  1.00  0.00      LIG  
ATOM   6550 C22  LIG     1     -12.561  -6.405  21.753  1.00  0.00      LIG  
ATOM   6551 C23  LIG     1     -15.349  -1.611  18.232  1.00  0.00      LIG  
ATOM   6552 H    LIG     1     -12.981  -3.759  23.914  1.00  0.00      LIG  
ATOM   6553 O2   LIG     1     -12.253   0.574  20.139  1.00  0.00      LIG  
ATOM   6554 C24  LIG     1     -13.919   1.751  18.923  1.00  0.00      LIG  
ATOM   6555 H1   LIG     1     -13.469   1.997  17.972  1.00  0.00      LIG  
ATOM   6556 H2   LIG     1     -11.465  -7.017  24.275  1.00  0.00      LIG  
ATOM   6557 C25  LIG     1     -14.286   2.908  19.785  1.00  0.00      LIG  
ATOM   6558 O3   LIG     1     -15.305   2.115  19.130  1.00  0.00      LIG  
ATOM   6559 C26  LIG     1     -14.320   2.846  21.277  1.00  0.00      LIG  
ATOM   6560 C27  LIG     1     -14.091   4.266  19.207  1.00  0.00      LIG  
ATOM   6561 H3   LIG     1     -13.594  -6.778  27.501  1.00  0.00      LIG  
ATOM   6562 H4   LIG     1     -13.899  -8.341  26.731  1.00  0.00      LIG  
ATOM   6563 H5   LIG     1      -9.945  -7.125  26.135  1.00  0.00      LIG  
ATOM   6564 H6   LIG     1     -10.846  -5.885  27.026  1.00  0.00      LIG  
ATOM   6565 H7   LIG     1     -14.766  -6.386  25.431  1.00  0.00      LIG  
ATOM   6566 H8   LIG     1     -13.688  -7.445  24.525  1.00  0.00      LIG  
ATOM   6567 H9   LIG     1      -9.428  -5.503  24.484  1.00  0.00      LIG  
ATOM   6568 H10  LIG     1     -10.562  -4.167  24.686  1.00  0.00      LIG  
ATOM   6569 H11  LIG     1     -10.398  -6.220  22.485  1.00  0.00      LIG  
ATOM   6570 H12  LIG     1     -10.053  -4.560  22.289  1.00  0.00      LIG  
ATOM   6571 H13  LIG     1     -13.945  -2.428  22.024  1.00  0.00      LIG  
ATOM   6572 H14  LIG     1     -14.990  -5.092  21.128  1.00  0.00      LIG  
ATOM   6573 H15  LIG     1     -15.893  -3.774  21.813  1.00  0.00      LIG  
ATOM   6574 H16  LIG     1     -15.021  -5.874  23.235  1.00  0.00      LIG  
ATOM   6575 H17  LIG     1     -14.649  -3.808  19.486  1.00  0.00      LIG  
ATOM   6576 H18  LIG     1     -12.226  -2.041  19.342  1.00  0.00      LIG  
ATOM   6577 H19  LIG     1     -12.817  -3.243  18.190  1.00  0.00      LIG  
ATOM   6578 H20  LIG     1     -12.348  -5.024  19.639  1.00  0.00      LIG  
ATOM   6579 H21  LIG     1     -10.925  -3.997  19.873  1.00  0.00      LIG  
ATOM   6580 H22  LIG     1     -13.185  -0.182  18.534  1.00  0.00      LIG  
ATOM   6581 H23  LIG     1     -15.355   0.185  20.451  1.00  0.00      LIG  
ATOM   6582 H24  LIG     1     -14.034  -0.569  21.265  1.00  0.00      LIG  
ATOM   6583 H25  LIG     1     -15.897  -1.928  20.231  1.00  0.00      LIG  
ATOM   6584 H26  LIG     1     -12.263  -3.636  25.902  1.00  0.00      LIG  
ATOM   6585 H27  LIG     1     -12.684  -4.859  27.090  1.00  0.00      LIG  
ATOM   6586 H28  LIG     1     -13.943  -4.092  26.157  1.00  0.00      LIG  
ATOM   6587 H29  LIG     1     -15.158  -3.181  24.076  1.00  0.00      LIG  
ATOM   6588 H30  LIG     1     -10.547  -2.703  21.671  1.00  0.00      LIG  
ATOM   6589 H31  LIG     1     -11.649  -2.494  23.038  1.00  0.00      LIG  
ATOM   6590 H32  LIG     1     -11.965  -1.690  21.518  1.00  0.00      LIG  
ATOM   6591 H33  LIG     1     -12.595  -7.215  22.484  1.00  0.00      LIG  
ATOM   6592 H34  LIG     1     -11.801  -6.672  21.015  1.00  0.00      LIG  
ATOM   6593 H35  LIG     1     -13.513  -6.409  21.225  1.00  0.00      LIG  
ATOM   6594 H36  LIG     1     -15.956  -2.471  17.939  1.00  0.00      LIG  
ATOM   6595 H37  LIG     1     -14.474  -1.580  17.577  1.00  0.00      LIG  
ATOM   6596 H38  LIG     1     -15.935  -0.705  18.064  1.00  0.00      LIG  
ATOM   6597 H39  LIG     1     -12.487   1.068  20.944  1.00  0.00      LIG  
ATOM   6598 H40  LIG     1     -13.307   2.922  21.680  1.00  0.00      LIG  
ATOM   6599 H41  LIG     1     -14.768   1.923  21.649  1.00  0.00      LIG  
ATOM   6600 H42  LIG     1     -14.907   3.679  21.671  1.00  0.00      LIG  
ATOM   6601 H43  LIG     1     -14.793   4.975  19.654  1.00  0.00      LIG  
ATOM   6602 H44  LIG     1     -14.245   4.265  18.124  1.00  0.00      LIG  
ATOM   6603 H45  LIG     1     -13.075   4.618  19.407  1.00  0.00      LIG  
TER
REMARK  Energy: 285.497
REMARK  SimpleFitness: 285.497
REMARK  FullFitness: -1358.8829
REMARK  InterFull: -24.535
REMARK  IntraFull: 310.477
REMARK  solvFull: -1927.45
REMARK  surfFull: 282.625
REMARK  extraFull: 0.0
REMARK  deltaGcompsolvpol: -1927.45
REMARK  deltaGcompsolvnonpol: 282.625
REMARK  deltaGprotsolvpol: -1938.72
REMARK  deltaGprotsolvnonpol: 281.59
REMARK  deltaGligsolvpol: -8.21667
REMARK  deltaGligsolvnonpol: 14.2985
REMARK  deltaGvdw: -24.535
REMARK  deltaGelec: 0.0
REMARK  deltaG: -6.3731523
REMARK  Cluster: 3
REMARK  ClusterRank: 5
ATOM   6526 C    LIG     1     -12.876  -6.608  26.916  1.00  0.00      LIG  
ATOM   6527 C1   LIG     1     -11.411  -6.939  26.909  1.00  0.00      LIG  
ATOM   6528 C2   LIG     1     -10.506  -5.932  26.260  1.00  0.00      LIG  
ATOM   6529 C3   LIG     1     -11.109  -5.548  24.925  1.00  0.00      LIG  
ATOM   6530 C4   LIG     1     -12.498  -4.933  25.032  1.00  0.00      LIG  
ATOM   6531 C5   LIG     1     -13.374  -6.057  25.585  1.00  0.00      LIG  
ATOM   6532 C6   LIG     1     -10.205  -4.660  24.116  1.00  0.00      LIG  
ATOM   6533 C7   LIG     1     -10.601  -4.862  22.674  1.00  0.00      LIG  
ATOM   6534 C8   LIG     1     -12.119  -4.734  22.403  1.00  0.00      LIG  
ATOM   6535 C9   LIG     1     -12.949  -4.343  23.659  1.00  0.00      LIG  
ATOM   6536 C10  LIG     1     -12.400  -3.618  21.343  1.00  0.00      LIG  
ATOM   6537 C11  LIG     1     -13.848  -3.108  21.318  1.00  0.00      LIG  
ATOM   6538 C12  LIG     1     -14.870  -4.011  21.975  1.00  0.00      LIG  
ATOM   6539 C13  LIG     1     -14.466  -4.431  23.381  1.00  0.00      LIG  
ATOM   6540 O    LIG     1     -10.960  -7.757  27.694  1.00  0.00      LIG  
ATOM   6541 C14  LIG     1     -14.215  -2.943  19.847  1.00  0.00      LIG  
ATOM   6542 C15  LIG     1     -12.922  -3.038  19.071  1.00  0.00      LIG  
ATOM   6543 C16  LIG     1     -12.103  -4.000  19.895  1.00  0.00      LIG  
ATOM   6544 C17  LIG     1     -13.993   0.565  19.149  1.00  0.00      LIG  
ATOM   6545 C18  LIG     1     -14.840  -0.366  20.029  1.00  0.00      LIG  
ATOM   6546 C19  LIG     1     -15.169  -1.781  19.525  1.00  0.00      LIG  
ATOM   6547 C20  LIG     1     -12.521  -3.765  26.032  1.00  0.00      LIG  
ATOM   6548 O1   LIG     1     -15.181  -3.592  24.284  1.00  0.00      LIG  
ATOM   6549 C21  LIG     1     -11.568  -2.354  21.617  1.00  0.00      LIG  
ATOM   6550 C22  LIG     1     -12.504  -6.140  21.902  1.00  0.00      LIG  
ATOM   6551 C23  LIG     1     -15.538  -1.788  18.060  1.00  0.00      LIG  
ATOM   6552 H    LIG     1     -12.761  -3.277  23.799  1.00  0.00      LIG  
ATOM   6553 O2   LIG     1     -12.614   0.254  19.269  1.00  0.00      LIG  
ATOM   6554 C24  LIG     1     -14.187   2.031  19.440  1.00  0.00      LIG  
ATOM   6555 H1   LIG     1     -14.268   2.603  18.524  1.00  0.00      LIG  
ATOM   6556 H2   LIG     1     -11.204  -6.486  24.370  1.00  0.00      LIG  
ATOM   6557 C25  LIG     1     -13.709   2.764  20.652  1.00  0.00      LIG  
ATOM   6558 O3   LIG     1     -15.090   2.364  20.528  1.00  0.00      LIG  
ATOM   6559 C26  LIG     1     -12.990   2.110  21.788  1.00  0.00      LIG  
ATOM   6560 C27  LIG     1     -13.490   4.231  20.521  1.00  0.00      LIG  
ATOM   6561 H3   LIG     1     -13.046  -5.885  27.717  1.00  0.00      LIG  
ATOM   6562 H4   LIG     1     -13.428  -7.520  27.160  1.00  0.00      LIG  
ATOM   6563 H5   LIG     1      -9.536  -6.410  26.099  1.00  0.00      LIG  
ATOM   6564 H6   LIG     1     -10.363  -5.079  26.926  1.00  0.00      LIG  
ATOM   6565 H7   LIG     1     -14.400  -5.713  25.735  1.00  0.00      LIG  
ATOM   6566 H8   LIG     1     -13.407  -6.872  24.856  1.00  0.00      LIG  
ATOM   6567 H9   LIG     1      -9.163  -4.963  24.248  1.00  0.00      LIG  
ATOM   6568 H10  LIG     1     -10.286  -3.610  24.405  1.00  0.00      LIG  
ATOM   6569 H11  LIG     1     -10.285  -5.877  22.419  1.00  0.00      LIG  
ATOM   6570 H12  LIG     1      -9.977  -4.243  22.031  1.00  0.00      LIG  
ATOM   6571 H13  LIG     1     -13.891  -2.157  21.850  1.00  0.00      LIG  
ATOM   6572 H14  LIG     1     -15.000  -4.903  21.359  1.00  0.00      LIG  
ATOM   6573 H15  LIG     1     -15.841  -3.510  21.973  1.00  0.00      LIG  
ATOM   6574 H16  LIG     1     -14.839  -5.447  23.530  1.00  0.00      LIG  
ATOM   6575 H17  LIG     1     -14.763  -3.846  19.562  1.00  0.00      LIG  
ATOM   6576 H18  LIG     1     -12.411  -2.083  19.001  1.00  0.00      LIG  
ATOM   6577 H19  LIG     1     -13.076  -3.412  18.057  1.00  0.00      LIG  
ATOM   6578 H20  LIG     1     -12.449  -5.004  19.645  1.00  0.00      LIG  
ATOM   6579 H21  LIG     1     -11.039  -3.936  19.653  1.00  0.00      LIG  
ATOM   6580 H22  LIG     1     -14.253   0.429  18.099  1.00  0.00      LIG  
ATOM   6581 H23  LIG     1     -15.820   0.103  20.151  1.00  0.00      LIG  
ATOM   6582 H24  LIG     1     -14.404  -0.418  21.025  1.00  0.00      LIG  
ATOM   6583 H25  LIG     1     -16.089  -2.038  20.058  1.00  0.00      LIG  
ATOM   6584 H26  LIG     1     -11.891  -2.940  25.689  1.00  0.00      LIG  
ATOM   6585 H27  LIG     1     -12.180  -4.031  27.033  1.00  0.00      LIG  
ATOM   6586 H28  LIG     1     -13.534  -3.377  26.147  1.00  0.00      LIG  
ATOM   6587 H29  LIG     1     -15.091  -2.683  23.947  1.00  0.00      LIG  
ATOM   6588 H30  LIG     1     -10.541  -2.461  21.262  1.00  0.00      LIG  
ATOM   6589 H31  LIG     1     -11.535  -2.107  22.681  1.00  0.00      LIG  
ATOM   6590 H32  LIG     1     -11.981  -1.479  21.112  1.00  0.00      LIG  
ATOM   6591 H33  LIG     1     -12.480  -6.866  22.716  1.00  0.00      LIG  
ATOM   6592 H34  LIG     1     -11.799  -6.487  21.142  1.00  0.00      LIG  
ATOM   6593 H35  LIG     1     -13.492  -6.194  21.450  1.00  0.00      LIG  
ATOM   6594 H36  LIG     1     -16.079  -2.705  17.818  1.00  0.00      LIG  
ATOM   6595 H37  LIG     1     -14.656  -1.723  17.418  1.00  0.00      LIG  
ATOM   6596 H38  LIG     1     -16.190  -0.947  17.824  1.00  0.00      LIG  
ATOM   6597 H39  LIG     1     -12.394   0.358  20.210  1.00  0.00      LIG  
ATOM   6598 H40  LIG     1     -11.920   2.057  21.568  1.00  0.00      LIG  
ATOM   6599 H41  LIG     1     -13.349   1.101  21.992  1.00  0.00      LIG  
ATOM   6600 H42  LIG     1     -13.121   2.702  22.699  1.00  0.00      LIG  
ATOM   6601 H43  LIG     1     -13.677   4.730  21.476  1.00  0.00      LIG  
ATOM   6602 H44  LIG     1     -14.150   4.675  19.767  1.00  0.00      LIG  
ATOM   6603 H45  LIG     1     -12.455   4.425  20.226  1.00  0.00      LIG  
TER
REMARK  Energy: 285.497
REMARK  SimpleFitness: 285.497
REMARK  FullFitness: -1358.8829
REMARK  InterFull: -24.535
REMARK  IntraFull: 310.477
REMARK  solvFull: -1927.45
REMARK  surfFull: 282.625
REMARK  extraFull: 0.0
REMARK  deltaGcompsolvpol: -1927.45
REMARK  deltaGcompsolvnonpol: 282.625
REMARK  deltaGprotsolvpol: -1938.72
REMARK  deltaGprotsolvnonpol: 281.59
REMARK  deltaGligsolvpol: -8.21667
REMARK  deltaGligsolvnonpol: 14.2985
REMARK  deltaGvdw: -24.535
REMARK  deltaGelec: 0.0
REMARK  deltaG: -6.3731523
REMARK  Cluster: 3
REMARK  ClusterRank: 6
ATOM   6526 C    LIG     1     -12.876  -6.608  26.916  1.00  0.00      LIG  
ATOM   6527 C1   LIG     1     -11.411  -6.939  26.909  1.00  0.00      LIG  
ATOM   6528 C2   LIG     1     -10.506  -5.932  26.260  1.00  0.00      LIG  
ATOM   6529 C3   LIG     1     -11.109  -5.548  24.925  1.00  0.00      LIG  
ATOM   6530 C4   LIG     1     -12.498  -4.933  25.032  1.00  0.00      LIG  
ATOM   6531 C5   LIG     1     -13.374  -6.057  25.585  1.00  0.00      LIG  
ATOM   6532 C6   LIG     1     -10.205  -4.660  24.116  1.00  0.00      LIG  
ATOM   6533 C7   LIG     1     -10.601  -4.862  22.674  1.00  0.00      LIG  
ATOM   6534 C8   LIG     1     -12.119  -4.734  22.403  1.00  0.00      LIG  
ATOM   6535 C9   LIG     1     -12.949  -4.343  23.659  1.00  0.00      LIG  
ATOM   6536 C10  LIG     1     -12.400  -3.618  21.343  1.00  0.00      LIG  
ATOM   6537 C11  LIG     1     -13.848  -3.108  21.318  1.00  0.00      LIG  
ATOM   6538 C12  LIG     1     -14.870  -4.011  21.975  1.00  0.00      LIG  
ATOM   6539 C13  LIG     1     -14.466  -4.431  23.381  1.00  0.00      LIG  
ATOM   6540 O    LIG     1     -10.960  -7.757  27.694  1.00  0.00      LIG  
ATOM   6541 C14  LIG     1     -14.215  -2.943  19.847  1.00  0.00      LIG  
ATOM   6542 C15  LIG     1     -12.922  -3.038  19.071  1.00  0.00      LIG  
ATOM   6543 C16  LIG     1     -12.103  -4.000  19.895  1.00  0.00      LIG  
ATOM   6544 C17  LIG     1     -13.993   0.565  19.149  1.00  0.00      LIG  
ATOM   6545 C18  LIG     1     -14.840  -0.366  20.029  1.00  0.00      LIG  
ATOM   6546 C19  LIG     1     -15.169  -1.781  19.525  1.00  0.00      LIG  
ATOM   6547 C20  LIG     1     -12.521  -3.765  26.032  1.00  0.00      LIG  
ATOM   6548 O1   LIG     1     -15.181  -3.592  24.284  1.00  0.00      LIG  
ATOM   6549 C21  LIG     1     -11.568  -2.354  21.617  1.00  0.00      LIG  
ATOM   6550 C22  LIG     1     -12.504  -6.140  21.902  1.00  0.00      LIG  
ATOM   6551 C23  LIG     1     -15.538  -1.788  18.060  1.00  0.00      LIG  
ATOM   6552 H    LIG     1     -12.761  -3.277  23.799  1.00  0.00      LIG  
ATOM   6553 O2   LIG     1     -12.614   0.254  19.269  1.00  0.00      LIG  
ATOM   6554 C24  LIG     1     -14.187   2.031  19.440  1.00  0.00      LIG  
ATOM   6555 H1   LIG     1     -14.268   2.603  18.524  1.00  0.00      LIG  
ATOM   6556 H2   LIG     1     -11.204  -6.486  24.370  1.00  0.00      LIG  
ATOM   6557 C25  LIG     1     -13.709   2.764  20.652  1.00  0.00      LIG  
ATOM   6558 O3   LIG     1     -15.090   2.364  20.528  1.00  0.00      LIG  
ATOM   6559 C26  LIG     1     -12.990   2.110  21.788  1.00  0.00      LIG  
ATOM   6560 C27  LIG     1     -13.490   4.231  20.521  1.00  0.00      LIG  
ATOM   6561 H3   LIG     1     -13.046  -5.885  27.717  1.00  0.00      LIG  
ATOM   6562 H4   LIG     1     -13.428  -7.520  27.160  1.00  0.00      LIG  
ATOM   6563 H5   LIG     1      -9.536  -6.410  26.099  1.00  0.00      LIG  
ATOM   6564 H6   LIG     1     -10.363  -5.079  26.926  1.00  0.00      LIG  
ATOM   6565 H7   LIG     1     -14.400  -5.713  25.735  1.00  0.00      LIG  
ATOM   6566 H8   LIG     1     -13.407  -6.872  24.856  1.00  0.00      LIG  
ATOM   6567 H9   LIG     1      -9.163  -4.963  24.248  1.00  0.00      LIG  
ATOM   6568 H10  LIG     1     -10.286  -3.610  24.405  1.00  0.00      LIG  
ATOM   6569 H11  LIG     1     -10.285  -5.877  22.419  1.00  0.00      LIG  
ATOM   6570 H12  LIG     1      -9.977  -4.243  22.031  1.00  0.00      LIG  
ATOM   6571 H13  LIG     1     -13.891  -2.157  21.850  1.00  0.00      LIG  
ATOM   6572 H14  LIG     1     -15.000  -4.903  21.359  1.00  0.00      LIG  
ATOM   6573 H15  LIG     1     -15.841  -3.510  21.973  1.00  0.00      LIG  
ATOM   6574 H16  LIG     1     -14.839  -5.447  23.530  1.00  0.00      LIG  
ATOM   6575 H17  LIG     1     -14.763  -3.846  19.562  1.00  0.00      LIG  
ATOM   6576 H18  LIG     1     -12.411  -2.083  19.001  1.00  0.00      LIG  
ATOM   6577 H19  LIG     1     -13.076  -3.412  18.057  1.00  0.00      LIG  
ATOM   6578 H20  LIG     1     -12.449  -5.004  19.645  1.00  0.00      LIG  
ATOM   6579 H21  LIG     1     -11.039  -3.936  19.653  1.00  0.00      LIG  
ATOM   6580 H22  LIG     1     -14.253   0.429  18.099  1.00  0.00      LIG  
ATOM   6581 H23  LIG     1     -15.820   0.103  20.151  1.00  0.00      LIG  
ATOM   6582 H24  LIG     1     -14.404  -0.418  21.025  1.00  0.00      LIG  
ATOM   6583 H25  LIG     1     -16.089  -2.038  20.058  1.00  0.00      LIG  
ATOM   6584 H26  LIG     1     -11.891  -2.940  25.689  1.00  0.00      LIG  
ATOM   6585 H27  LIG     1     -12.180  -4.031  27.033  1.00  0.00      LIG  
ATOM   6586 H28  LIG     1     -13.534  -3.377  26.147  1.00  0.00      LIG  
ATOM   6587 H29  LIG     1     -15.091  -2.683  23.947  1.00  0.00      LIG  
ATOM   6588 H30  LIG     1     -10.541  -2.461  21.262  1.00  0.00      LIG  
ATOM   6589 H31  LIG     1     -11.535  -2.107  22.681  1.00  0.00      LIG  
ATOM   6590 H32  LIG     1     -11.981  -1.479  21.112  1.00  0.00      LIG  
ATOM   6591 H33  LIG     1     -12.480  -6.866  22.716  1.00  0.00      LIG  
ATOM   6592 H34  LIG     1     -11.799  -6.487  21.142  1.00  0.00      LIG  
ATOM   6593 H35  LIG     1     -13.492  -6.194  21.450  1.00  0.00      LIG  
ATOM   6594 H36  LIG     1     -16.079  -2.705  17.818  1.00  0.00      LIG  
ATOM   6595 H37  LIG     1     -14.656  -1.723  17.418  1.00  0.00      LIG  
ATOM   6596 H38  LIG     1     -16.190  -0.947  17.824  1.00  0.00      LIG  
ATOM   6597 H39  LIG     1     -12.394   0.358  20.210  1.00  0.00      LIG  
ATOM   6598 H40  LIG     1     -11.920   2.057  21.568  1.00  0.00      LIG  
ATOM   6599 H41  LIG     1     -13.349   1.101  21.992  1.00  0.00      LIG  
ATOM   6600 H42  LIG     1     -13.121   2.702  22.699  1.00  0.00      LIG  
ATOM   6601 H43  LIG     1     -13.677   4.730  21.476  1.00  0.00      LIG  
ATOM   6602 H44  LIG     1     -14.150   4.675  19.767  1.00  0.00      LIG  
ATOM   6603 H45  LIG     1     -12.455   4.425  20.226  1.00  0.00      LIG  
TER
REMARK  Energy: 286.051
REMARK  SimpleFitness: 286.051
REMARK  FullFitness: -1357.6105
REMARK  InterFull: -19.4615
REMARK  IntraFull: 311.032
REMARK  solvFull: -1931.61
REMARK  surfFull: 282.429
REMARK  extraFull: 0.0
REMARK  deltaGcompsolvpol: -1931.61
REMARK  deltaGcompsolvnonpol: 282.429
REMARK  deltaGprotsolvpol: -1938.72
REMARK  deltaGprotsolvnonpol: 281.59
REMARK  deltaGligsolvpol: -8.8805
REMARK  deltaGligsolvnonpol: 14.3065
REMARK  deltaGvdw: -19.4615
REMARK  deltaGelec: 0.0
REMARK  deltaG: -6.1264668
REMARK  Cluster: 3
REMARK  ClusterRank: 7
ATOM   6526 C    LIG     1     -13.095  -7.131  26.817  1.00  0.00      LIG  
ATOM   6527 C1   LIG     1     -11.611  -7.350  26.924  1.00  0.00      LIG  
ATOM   6528 C2   LIG     1     -10.732  -6.258  26.388  1.00  0.00      LIG  
ATOM   6529 C3   LIG     1     -11.258  -5.843  25.029  1.00  0.00      LIG  
ATOM   6530 C4   LIG     1     -12.693  -5.332  25.057  1.00  0.00      LIG  
ATOM   6531 C5   LIG     1     -13.521  -6.547  25.474  1.00  0.00      LIG  
ATOM   6532 C6   LIG     1     -10.362  -4.851  24.342  1.00  0.00      LIG  
ATOM   6533 C7   LIG     1     -10.633  -4.992  22.864  1.00  0.00      LIG  
ATOM   6534 C8   LIG     1     -12.132  -4.940  22.481  1.00  0.00      LIG  
ATOM   6535 C9   LIG     1     -13.080  -4.691  23.686  1.00  0.00      LIG  
ATOM   6536 C10  LIG     1     -12.408  -3.771  21.476  1.00  0.00      LIG  
ATOM   6537 C11  LIG     1     -13.876  -3.331  21.386  1.00  0.00      LIG  
ATOM   6538 C12  LIG     1     -14.885  -4.347  21.880  1.00  0.00      LIG  
ATOM   6539 C13  LIG     1     -14.558  -4.869  23.275  1.00  0.00      LIG  
ATOM   6540 O    LIG     1     -11.167  -8.163  27.720  1.00  0.00      LIG  
ATOM   6541 C14  LIG     1     -14.148  -3.034  19.912  1.00  0.00      LIG  
ATOM   6542 C15  LIG     1     -12.802  -3.046  19.221  1.00  0.00      LIG  
ATOM   6543 C16  LIG     1     -12.007  -4.041  20.029  1.00  0.00      LIG  
ATOM   6544 C17  LIG     1     -13.575   0.342  19.301  1.00  0.00      LIG  
ATOM   6545 C18  LIG     1     -14.547  -0.455  20.190  1.00  0.00      LIG  
ATOM   6546 C19  LIG     1     -15.040  -1.810  19.663  1.00  0.00      LIG  
ATOM   6547 C20  LIG     1     -12.878  -4.231  26.115  1.00  0.00      LIG  
ATOM   6548 O1   LIG     1     -15.411  -4.182  24.186  1.00  0.00      LIG  
ATOM   6549 C21  LIG     1     -11.661  -2.495  21.894  1.00  0.00      LIG  
ATOM   6550 C22  LIG     1     -12.381  -6.327  21.860  1.00  0.00      LIG  
ATOM   6551 C23  LIG     1     -15.448  -1.736  18.205  1.00  0.00      LIG  
ATOM   6552 H    LIG     1     -12.986  -3.625  23.904  1.00  0.00      LIG  
ATOM   6553 O2   LIG     1     -12.311   0.435  19.946  1.00  0.00      LIG  
ATOM   6554 C24  LIG     1     -13.994   1.735  18.904  1.00  0.00      LIG  
ATOM   6555 H1   LIG     1     -13.570   2.015  17.951  1.00  0.00      LIG  
ATOM   6556 H2   LIG     1     -11.244  -6.752  24.420  1.00  0.00      LIG  
ATOM   6557 C25  LIG     1     -14.289   2.853  19.844  1.00  0.00      LIG  
ATOM   6558 O3   LIG     1     -15.357   2.135  19.180  1.00  0.00      LIG  
ATOM   6559 C26  LIG     1     -14.264   2.697  21.328  1.00  0.00      LIG  
ATOM   6560 C27  LIG     1     -14.074   4.239  19.346  1.00  0.00      LIG  
ATOM   6561 H3   LIG     1     -13.392  -6.471  27.634  1.00  0.00      LIG  
ATOM   6562 H4   LIG     1     -13.589  -8.094  26.964  1.00  0.00      LIG  
ATOM   6563 H5   LIG     1      -9.724  -6.667  26.277  1.00  0.00      LIG  
ATOM   6564 H6   LIG     1     -10.691  -5.430  27.099  1.00  0.00      LIG  
ATOM   6565 H7   LIG     1     -14.580  -6.291  25.548  1.00  0.00      LIG  
ATOM   6566 H8   LIG     1     -13.426  -7.320  24.706  1.00  0.00      LIG  
ATOM   6567 H9   LIG     1      -9.313  -5.090  24.539  1.00  0.00      LIG  
ATOM   6568 H10  LIG     1     -10.539  -3.828  24.681  1.00  0.00      LIG  
ATOM   6569 H11  LIG     1     -10.233  -5.969  22.579  1.00  0.00      LIG  
ATOM   6570 H12  LIG     1     -10.000  -4.302  22.307  1.00  0.00      LIG  
ATOM   6571 H13  LIG     1     -14.017  -2.439  21.999  1.00  0.00      LIG  
ATOM   6572 H14  LIG     1     -14.906  -5.186  21.182  1.00  0.00      LIG  
ATOM   6573 H15  LIG     1     -15.885  -3.907  21.841  1.00  0.00      LIG  
ATOM   6574 H16  LIG     1     -14.851  -5.922  23.303  1.00  0.00      LIG  
ATOM   6575 H17  LIG     1     -14.690  -3.892  19.506  1.00  0.00      LIG  
ATOM   6576 H18  LIG     1     -12.318  -2.071  19.251  1.00  0.00      LIG  
ATOM   6577 H19  LIG     1     -12.883  -3.350  18.175  1.00  0.00      LIG  
ATOM   6578 H20  LIG     1     -12.309  -5.033  19.689  1.00  0.00      LIG  
ATOM   6579 H21  LIG     1     -10.932  -3.932  19.862  1.00  0.00      LIG  
ATOM   6580 H22  LIG     1     -13.382  -0.207  18.380  1.00  0.00      LIG  
ATOM   6581 H23  LIG     1     -15.461   0.118  20.346  1.00  0.00      LIG  
ATOM   6582 H24  LIG     1     -14.123  -0.579  21.188  1.00  0.00      LIG  
ATOM   6583 H25  LIG     1     -15.958  -2.011  20.222  1.00  0.00      LIG  
ATOM   6584 H26  LIG     1     -12.293  -3.342  25.866  1.00  0.00      LIG  
ATOM   6585 H27  LIG     1     -12.589  -4.529  27.124  1.00  0.00      LIG  
ATOM   6586 H28  LIG     1     -13.925  -3.928  26.175  1.00  0.00      LIG  
ATOM   6587 H29  LIG     1     -15.080  -4.382  25.078  1.00  0.00      LIG  
ATOM   6588 H30  LIG     1     -10.612  -2.522  21.589  1.00  0.00      LIG  
ATOM   6589 H31  LIG     1     -11.698  -2.334  22.973  1.00  0.00      LIG  
ATOM   6590 H32  LIG     1     -12.092  -1.605  21.437  1.00  0.00      LIG  
ATOM   6591 H33  LIG     1     -12.360  -7.106  22.624  1.00  0.00      LIG  
ATOM   6592 H34  LIG     1     -11.603  -6.571  21.131  1.00  0.00      LIG  
ATOM   6593 H35  LIG     1     -13.330  -6.413  21.334  1.00  0.00      LIG  
ATOM   6594 H36  LIG     1     -16.078  -2.592  17.952  1.00  0.00      LIG  
ATOM   6595 H37  LIG     1     -14.583  -1.748  17.536  1.00  0.00      LIG  
ATOM   6596 H38  LIG     1     -16.015  -0.823  18.013  1.00  0.00      LIG  
ATOM   6597 H39  LIG     1     -12.136  -0.438  20.335  1.00  0.00      LIG  
ATOM   6598 H40  LIG     1     -13.232   2.609  21.678  1.00  0.00      LIG  
ATOM   6599 H41  LIG     1     -14.821   1.822  21.666  1.00  0.00      LIG  
ATOM   6600 H42  LIG     1     -14.710   3.575  21.802  1.00  0.00      LIG  
ATOM   6601 H43  LIG     1     -14.775   4.927  19.826  1.00  0.00      LIG  
ATOM   6602 H44  LIG     1     -14.213   4.308  18.263  1.00  0.00      LIG  
ATOM   6603 H45  LIG     1     -13.058   4.567  19.583  1.00  0.00      LIG  
TER
REMARK  Energy: 275.488
REMARK  SimpleFitness: 275.488
REMARK  FullFitness: -1368.0629
REMARK  InterFull: -26.7359
REMARK  IntraFull: 302.519
REMARK  solvFull: -1925.73
REMARK  surfFull: 281.884
REMARK  extraFull: 0.0
REMARK  deltaGcompsolvpol: -1925.73
REMARK  deltaGcompsolvnonpol: 281.884
REMARK  deltaGprotsolvpol: -1938.72
REMARK  deltaGprotsolvnonpol: 281.59
REMARK  deltaGligsolvpol: -10.3408
REMARK  deltaGligsolvnonpol: 14.1104
REMARK  deltaGvdw: -26.7359
REMARK  deltaGelec: 0.0
REMARK  deltaG: -6.3984027
REMARK  Cluster: 4
REMARK  ClusterRank: 0
ATOM   6526 C    LIG     1     -11.536   3.064  21.045  1.00  0.00      LIG  
ATOM   6527 C1   LIG     1     -12.035   3.477  19.688  1.00  0.00      LIG  
ATOM   6528 C2   LIG     1     -13.330   2.866  19.241  1.00  0.00      LIG  
ATOM   6529 C3   LIG     1     -13.252   1.375  19.489  1.00  0.00      LIG  
ATOM   6530 C4   LIG     1     -13.041   1.003  20.949  1.00  0.00      LIG  
ATOM   6531 C5   LIG     1     -11.661   1.562  21.296  1.00  0.00      LIG  
ATOM   6532 C6   LIG     1     -14.425   0.629  18.922  1.00  0.00      LIG  
ATOM   6533 C7   LIG     1     -13.954  -0.787  18.688  1.00  0.00      LIG  
ATOM   6534 C8   LIG     1     -13.231  -1.431  19.894  1.00  0.00      LIG  
ATOM   6535 C9   LIG     1     -13.220  -0.536  21.155  1.00  0.00      LIG  
ATOM   6536 C10  LIG     1     -13.935  -2.765  20.311  1.00  0.00      LIG  
ATOM   6537 C11  LIG     1     -13.710  -3.219  21.757  1.00  0.00      LIG  
ATOM   6538 C12  LIG     1     -12.427  -2.682  22.354  1.00  0.00      LIG  
ATOM   6539 C13  LIG     1     -12.343  -1.159  22.264  1.00  0.00      LIG  
ATOM   6540 O    LIG     1     -11.617   4.494  19.157  1.00  0.00      LIG  
ATOM   6541 C14  LIG     1     -13.678  -4.753  21.731  1.00  0.00      LIG  
ATOM   6542 C15  LIG     1     -13.962  -5.147  20.295  1.00  0.00      LIG  
ATOM   6543 C16  LIG     1     -13.516  -3.965  19.488  1.00  0.00      LIG  
ATOM   6544 C17  LIG     1     -13.759  -7.832  22.943  1.00  0.00      LIG  
ATOM   6545 C18  LIG     1     -14.895  -6.904  22.501  1.00  0.00      LIG  
ATOM   6546 C19  LIG     1     -14.681  -5.396  22.695  1.00  0.00      LIG  
ATOM   6547 C20  LIG     1     -14.080   1.689  21.847  1.00  0.00      LIG  
ATOM   6548 O1   LIG     1     -12.726  -0.644  23.535  1.00  0.00      LIG  
ATOM   6549 C21  LIG     1     -15.461  -2.671  20.193  1.00  0.00      LIG  
ATOM   6550 C22  LIG     1     -11.794  -1.648  19.379  1.00  0.00      LIG  
ATOM   6551 C23  LIG     1     -14.312  -5.100  24.136  1.00  0.00      LIG  
ATOM   6552 H    LIG     1     -14.240  -0.598  21.527  1.00  0.00      LIG  
ATOM   6553 O2   LIG     1     -12.606  -7.634  22.134  1.00  0.00      LIG  
ATOM   6554 C24  LIG     1     -14.185  -9.257  22.780  1.00  0.00      LIG  
ATOM   6555 H1   LIG     1     -14.277  -9.555  21.743  1.00  0.00      LIG  
ATOM   6556 H2   LIG     1     -12.371   1.040  18.935  1.00  0.00      LIG  
ATOM   6557 C25  LIG     1     -15.013  -9.975  23.783  1.00  0.00      LIG  
ATOM   6558 O3   LIG     1     -13.584 -10.187  23.713  1.00  0.00      LIG  
ATOM   6559 C26  LIG     1     -15.470  -9.319  25.043  1.00  0.00      LIG  
ATOM   6560 C27  LIG     1     -15.817 -11.140  23.326  1.00  0.00      LIG  
ATOM   6561 H3   LIG     1     -12.098   3.630  21.792  1.00  0.00      LIG  
ATOM   6562 H4   LIG     1     -10.485   3.355  21.119  1.00  0.00      LIG  
ATOM   6563 H5   LIG     1     -13.438   3.053  18.170  1.00  0.00      LIG  
ATOM   6564 H6   LIG     1     -14.165   3.344  19.757  1.00  0.00      LIG  
ATOM   6565 H7   LIG     1     -11.423   1.381  22.346  1.00  0.00      LIG  
ATOM   6566 H8   LIG     1     -10.908   1.041  20.699  1.00  0.00      LIG  
ATOM   6567 H9   LIG     1     -14.725   1.069  17.967  1.00  0.00      LIG  
ATOM   6568 H10  LIG     1     -15.293   0.652  19.586  1.00  0.00      LIG  
ATOM   6569 H11  LIG     1     -13.248  -0.750  17.861  1.00  0.00      LIG  
ATOM   6570 H12  LIG     1     -14.765  -1.368  18.256  1.00  0.00      LIG  
ATOM   6571 H13  LIG     1     -14.536  -2.868  22.382  1.00  0.00      LIG  
ATOM   6572 H14  LIG     1     -11.586  -3.125  21.816  1.00  0.00      LIG  
ATOM   6573 H15  LIG     1     -12.338  -3.024  23.390  1.00  0.00      LIG  
ATOM   6574 H16  LIG     1     -11.290  -0.902  22.124  1.00  0.00      LIG  
ATOM   6575 H17  LIG     1     -12.669  -5.082  21.990  1.00  0.00      LIG  
ATOM   6576 H18  LIG     1     -15.030  -5.326  20.142  1.00  0.00      LIG  
ATOM   6577 H19  LIG     1     -13.427  -6.054  20.004  1.00  0.00      LIG  
ATOM   6578 H20  LIG     1     -12.434  -4.059  19.382  1.00  0.00      LIG  
ATOM   6579 H21  LIG     1     -13.966  -3.950  18.496  1.00  0.00      LIG  
ATOM   6580 H22  LIG     1     -13.469  -7.635  23.978  1.00  0.00      LIG  
ATOM   6581 H23  LIG     1     -15.784  -7.172  23.078  1.00  0.00      LIG  
ATOM   6582 H24  LIG     1     -15.154  -7.122  21.462  1.00  0.00      LIG  
ATOM   6583 H25  LIG     1     -15.651  -4.925  22.508  1.00  0.00      LIG  
ATOM   6584 H26  LIG     1     -15.092   1.367  21.594  1.00  0.00      LIG  
ATOM   6585 H27  LIG     1     -14.070   2.778  21.789  1.00  0.00      LIG  
ATOM   6586 H28  LIG     1     -13.909   1.437  22.895  1.00  0.00      LIG  
ATOM   6587 H29  LIG     1     -12.838   0.316  23.424  1.00  0.00      LIG  
ATOM   6588 H30  LIG     1     -15.798  -2.845  19.168  1.00  0.00      LIG  
ATOM   6589 H31  LIG     1     -15.829  -1.694  20.514  1.00  0.00      LIG  
ATOM   6590 H32  LIG     1     -15.971  -3.412  20.812  1.00  0.00      LIG  
ATOM   6591 H33  LIG     1     -11.272  -0.700  19.246  1.00  0.00      LIG  
ATOM   6592 H34  LIG     1     -11.799  -2.143  18.405  1.00  0.00      LIG  
ATOM   6593 H35  LIG     1     -11.178  -2.260  20.037  1.00  0.00      LIG  
ATOM   6594 H36  LIG     1     -14.398  -4.032  24.353  1.00  0.00      LIG  
ATOM   6595 H37  LIG     1     -13.282  -5.401  24.345  1.00  0.00      LIG  
ATOM   6596 H38  LIG     1     -14.975  -5.636  24.819  1.00  0.00      LIG  
ATOM   6597 H39  LIG     1     -12.880  -7.791  21.215  1.00  0.00      LIG  
ATOM   6598 H40  LIG     1     -16.365  -8.722  24.849  1.00  0.00      LIG  
ATOM   6599 H41  LIG     1     -14.704  -8.667  25.472  1.00  0.00      LIG  
ATOM   6600 H42  LIG     1     -15.721 -10.078  25.789  1.00  0.00      LIG  
ATOM   6601 H43  LIG     1     -15.845 -11.907  24.104  1.00  0.00      LIG  
ATOM   6602 H44  LIG     1     -15.401 -11.587  22.418  1.00  0.00      LIG  
ATOM   6603 H45  LIG     1     -16.842 -10.826  23.115  1.00  0.00      LIG  
TER
REMARK  Energy: 276.005
REMARK  SimpleFitness: 276.005
REMARK  FullFitness: -1367.1617
REMARK  InterFull: -26.8817
REMARK  IntraFull: 303.093
REMARK  solvFull: -1925.26
REMARK  surfFull: 281.887
REMARK  extraFull: 0.0
REMARK  deltaGcompsolvpol: -1925.26
REMARK  deltaGcompsolvnonpol: 281.887
REMARK  deltaGprotsolvpol: -1938.72
REMARK  deltaGprotsolvnonpol: 281.59
REMARK  deltaGligsolvpol: -10.3489
REMARK  deltaGligsolvnonpol: 14.1085
REMARK  deltaGvdw: -26.8817
REMARK  deltaGelec: 0.0
REMARK  deltaG: -6.382475
REMARK  Cluster: 4
REMARK  ClusterRank: 1
ATOM   6526 C    LIG     1     -11.703   3.319  21.057  1.00  0.00      LIG  
ATOM   6527 C1   LIG     1     -12.336   3.789  19.776  1.00  0.00      LIG  
ATOM   6528 C2   LIG     1     -13.647   3.158  19.409  1.00  0.00      LIG  
ATOM   6529 C3   LIG     1     -13.498   1.658  19.560  1.00  0.00      LIG  
ATOM   6530 C4   LIG     1     -13.147   1.218  20.975  1.00  0.00      LIG  
ATOM   6531 C5   LIG     1     -11.758   1.804  21.230  1.00  0.00      LIG  
ATOM   6532 C6   LIG     1     -14.692   0.896  19.062  1.00  0.00      LIG  
ATOM   6533 C7   LIG     1     -14.198  -0.489  18.717  1.00  0.00      LIG  
ATOM   6534 C8   LIG     1     -13.346  -1.167  19.819  1.00  0.00      LIG  
ATOM   6535 C9   LIG     1     -13.264  -0.334  21.119  1.00  0.00      LIG  
ATOM   6536 C10  LIG     1     -13.948  -2.559  20.215  1.00  0.00      LIG  
ATOM   6537 C11  LIG     1     -13.627  -3.050  21.629  1.00  0.00      LIG  
ATOM   6538 C12  LIG     1     -12.316  -2.502  22.149  1.00  0.00      LIG  
ATOM   6539 C13  LIG     1     -12.285  -0.977  22.127  1.00  0.00      LIG  
ATOM   6540 O    LIG     1     -11.995   4.848  19.269  1.00  0.00      LIG  
ATOM   6541 C14  LIG     1     -13.562  -4.581  21.557  1.00  0.00      LIG  
ATOM   6542 C15  LIG     1     -13.849  -4.937  20.111  1.00  0.00      LIG  
ATOM   6543 C16  LIG     1     -13.486  -3.705  19.338  1.00  0.00      LIG  
ATOM   6544 C17  LIG     1     -13.598  -7.707  22.640  1.00  0.00      LIG  
ATOM   6545 C18  LIG     1     -14.754  -6.774  22.273  1.00  0.00      LIG  
ATOM   6546 C19  LIG     1     -14.545  -5.271  22.513  1.00  0.00      LIG  
ATOM   6547 C20  LIG     1     -14.124   1.824  21.993  1.00  0.00      LIG  
ATOM   6548 O1   LIG     1     -12.584  -0.536  23.448  1.00  0.00      LIG  
ATOM   6549 C21  LIG     1     -15.480  -2.556  20.168  1.00  0.00      LIG  
ATOM   6550 C22  LIG     1     -11.950  -1.291  19.182  1.00  0.00      LIG  
ATOM   6551 C23  LIG     1     -14.155  -5.021  23.957  1.00  0.00      LIG  
ATOM   6552 H    LIG     1     -14.250  -0.451  21.562  1.00  0.00      LIG  
ATOM   6553 O2   LIG     1     -12.484  -7.487  21.783  1.00  0.00      LIG  
ATOM   6554 C24  LIG     1     -14.032  -9.129  22.463  1.00  0.00      LIG  
ATOM   6555 H1   LIG     1     -14.201  -9.392  21.426  1.00  0.00      LIG  
ATOM   6556 H2   LIG     1     -12.662   1.386  18.910  1.00  0.00      LIG  
ATOM   6557 C25  LIG     1     -14.776  -9.886  23.506  1.00  0.00      LIG  
ATOM   6558 O3   LIG     1     -13.356 -10.087  23.313  1.00  0.00      LIG  
ATOM   6559 C26  LIG     1     -15.129  -9.278  24.821  1.00  0.00      LIG  
ATOM   6560 C27  LIG     1     -15.610 -11.041  23.079  1.00  0.00      LIG  
ATOM   6561 H3   LIG     1     -12.208   3.821  21.885  1.00  0.00      LIG  
ATOM   6562 H4   LIG     1     -10.659   3.645  21.054  1.00  0.00      LIG  
ATOM   6563 H5   LIG     1     -13.854   3.401  18.364  1.00  0.00      LIG  
ATOM   6564 H6   LIG     1     -14.448   3.575  20.022  1.00  0.00      LIG  
ATOM   6565 H7   LIG     1     -11.418   1.573  22.242  1.00  0.00      LIG  
ATOM   6566 H8   LIG     1     -11.047   1.344  20.538  1.00  0.00      LIG  
ATOM   6567 H9   LIG     1     -15.093   1.368  18.162  1.00  0.00      LIG  
ATOM   6568 H10  LIG     1     -15.497   0.856  19.798  1.00  0.00      LIG  
ATOM   6569 H11  LIG     1     -13.571  -0.384  17.837  1.00  0.00      LIG  
ATOM   6570 H12  LIG     1     -15.024  -1.072  18.318  1.00  0.00      LIG  
ATOM   6571 H13  LIG     1     -14.415  -2.731  22.317  1.00  0.00      LIG  
ATOM   6572 H14  LIG     1     -11.508  -2.892  21.526  1.00  0.00      LIG  
ATOM   6573 H15  LIG     1     -12.135  -2.892  23.155  1.00  0.00      LIG  
ATOM   6574 H16  LIG     1     -11.254  -0.680  21.921  1.00  0.00      LIG  
ATOM   6575 H17  LIG     1     -12.545  -4.899  21.800  1.00  0.00      LIG  
ATOM   6576 H18  LIG     1     -14.906  -5.174  19.964  1.00  0.00      LIG  
ATOM   6577 H19  LIG     1     -13.266  -5.800  19.780  1.00  0.00      LIG  
ATOM   6578 H20  LIG     1     -12.403  -3.739  19.209  1.00  0.00      LIG  
ATOM   6579 H21  LIG     1     -13.955  -3.678  18.355  1.00  0.00      LIG  
ATOM   6580 H22  LIG     1     -13.260  -7.532  23.664  1.00  0.00      LIG  
ATOM   6581 H23  LIG     1     -15.620  -7.069  22.873  1.00  0.00      LIG  
ATOM   6582 H24  LIG     1     -15.050  -6.955  21.237  1.00  0.00      LIG  
ATOM   6583 H25  LIG     1     -15.521  -4.804  22.361  1.00  0.00      LIG  
ATOM   6584 H26  LIG     1     -15.146   1.489  21.806  1.00  0.00      LIG  
ATOM   6585 H27  LIG     1     -14.146   2.914  21.998  1.00  0.00      LIG  
ATOM   6586 H28  LIG     1     -13.861   1.521  23.007  1.00  0.00      LIG  
ATOM   6587 H29  LIG     1     -12.717   0.425  23.398  1.00  0.00      LIG  
ATOM   6588 H30  LIG     1     -15.848  -2.719  19.151  1.00  0.00      LIG  
ATOM   6589 H31  LIG     1     -15.888  -1.611  20.532  1.00  0.00      LIG  
ATOM   6590 H32  LIG     1     -15.922  -3.340  20.785  1.00  0.00      LIG  
ATOM   6591 H33  LIG     1     -11.480  -0.315  19.054  1.00  0.00      LIG  
ATOM   6592 H34  LIG     1     -12.017  -1.740  18.188  1.00  0.00      LIG  
ATOM   6593 H35  LIG     1     -11.257  -1.903  19.760  1.00  0.00      LIG  
ATOM   6594 H36  LIG     1     -14.260  -3.964  24.213  1.00  0.00      LIG  
ATOM   6595 H37  LIG     1     -13.117  -5.310  24.139  1.00  0.00      LIG  
ATOM   6596 H38  LIG     1     -14.798  -5.595  24.630  1.00  0.00      LIG  
ATOM   6597 H39  LIG     1     -12.780  -7.694  20.880  1.00  0.00      LIG  
ATOM   6598 H40  LIG     1     -16.040  -8.680  24.724  1.00  0.00      LIG  
ATOM   6599 H41  LIG     1     -14.334  -8.636  25.210  1.00  0.00      LIG  
ATOM   6600 H42  LIG     1     -15.315 -10.064  25.557  1.00  0.00      LIG  
ATOM   6601 H43  LIG     1     -15.547 -11.845  23.817  1.00  0.00      LIG  
ATOM   6602 H44  LIG     1     -15.287 -11.437  22.111  1.00  0.00      LIG  
ATOM   6603 H45  LIG     1     -16.656 -10.735  22.993  1.00  0.00      LIG  
TER
REMARK  Energy: 276.005
REMARK  SimpleFitness: 276.005
REMARK  FullFitness: -1367.1617
REMARK  InterFull: -26.8817
REMARK  IntraFull: 303.093
REMARK  solvFull: -1925.26
REMARK  surfFull: 281.887
REMARK  extraFull: 0.0
REMARK  deltaGcompsolvpol: -1925.26
REMARK  deltaGcompsolvnonpol: 281.887
REMARK  deltaGprotsolvpol: -1938.72
REMARK  deltaGprotsolvnonpol: 281.59
REMARK  deltaGligsolvpol: -10.3489
REMARK  deltaGligsolvnonpol: 14.1085
REMARK  deltaGvdw: -26.8817
REMARK  deltaGelec: 0.0
REMARK  deltaG: -6.382475
REMARK  Cluster: 4
REMARK  ClusterRank: 2
ATOM   6526 C    LIG     1     -11.703   3.319  21.057  1.00  0.00      LIG  
ATOM   6527 C1   LIG     1     -12.336   3.789  19.776  1.00  0.00      LIG  
ATOM   6528 C2   LIG     1     -13.647   3.158  19.409  1.00  0.00      LIG  
ATOM   6529 C3   LIG     1     -13.498   1.658  19.560  1.00  0.00      LIG  
ATOM   6530 C4   LIG     1     -13.147   1.218  20.975  1.00  0.00      LIG  
ATOM   6531 C5   LIG     1     -11.758   1.804  21.230  1.00  0.00      LIG  
ATOM   6532 C6   LIG     1     -14.692   0.896  19.062  1.00  0.00      LIG  
ATOM   6533 C7   LIG     1     -14.198  -0.489  18.717  1.00  0.00      LIG  
ATOM   6534 C8   LIG     1     -13.346  -1.167  19.819  1.00  0.00      LIG  
ATOM   6535 C9   LIG     1     -13.264  -0.334  21.119  1.00  0.00      LIG  
ATOM   6536 C10  LIG     1     -13.948  -2.559  20.215  1.00  0.00      LIG  
ATOM   6537 C11  LIG     1     -13.627  -3.050  21.629  1.00  0.00      LIG  
ATOM   6538 C12  LIG     1     -12.316  -2.502  22.149  1.00  0.00      LIG  
ATOM   6539 C13  LIG     1     -12.285  -0.977  22.127  1.00  0.00      LIG  
ATOM   6540 O    LIG     1     -11.995   4.848  19.269  1.00  0.00      LIG  
ATOM   6541 C14  LIG     1     -13.562  -4.581  21.557  1.00  0.00      LIG  
ATOM   6542 C15  LIG     1     -13.849  -4.937  20.111  1.00  0.00      LIG  
ATOM   6543 C16  LIG     1     -13.486  -3.705  19.338  1.00  0.00      LIG  
ATOM   6544 C17  LIG     1     -13.598  -7.707  22.640  1.00  0.00      LIG  
ATOM   6545 C18  LIG     1     -14.754  -6.774  22.273  1.00  0.00      LIG  
ATOM   6546 C19  LIG     1     -14.545  -5.271  22.513  1.00  0.00      LIG  
ATOM   6547 C20  LIG     1     -14.124   1.824  21.993  1.00  0.00      LIG  
ATOM   6548 O1   LIG     1     -12.584  -0.536  23.448  1.00  0.00      LIG  
ATOM   6549 C21  LIG     1     -15.480  -2.556  20.168  1.00  0.00      LIG  
ATOM   6550 C22  LIG     1     -11.950  -1.291  19.182  1.00  0.00      LIG  
ATOM   6551 C23  LIG     1     -14.155  -5.021  23.957  1.00  0.00      LIG  
ATOM   6552 H    LIG     1     -14.250  -0.451  21.562  1.00  0.00      LIG  
ATOM   6553 O2   LIG     1     -12.484  -7.487  21.783  1.00  0.00      LIG  
ATOM   6554 C24  LIG     1     -14.032  -9.129  22.463  1.00  0.00      LIG  
ATOM   6555 H1   LIG     1     -14.201  -9.392  21.426  1.00  0.00      LIG  
ATOM   6556 H2   LIG     1     -12.662   1.386  18.910  1.00  0.00      LIG  
ATOM   6557 C25  LIG     1     -14.776  -9.886  23.506  1.00  0.00      LIG  
ATOM   6558 O3   LIG     1     -13.356 -10.087  23.313  1.00  0.00      LIG  
ATOM   6559 C26  LIG     1     -15.129  -9.278  24.821  1.00  0.00      LIG  
ATOM   6560 C27  LIG     1     -15.610 -11.041  23.079  1.00  0.00      LIG  
ATOM   6561 H3   LIG     1     -12.208   3.821  21.885  1.00  0.00      LIG  
ATOM   6562 H4   LIG     1     -10.659   3.645  21.054  1.00  0.00      LIG  
ATOM   6563 H5   LIG     1     -13.854   3.401  18.364  1.00  0.00      LIG  
ATOM   6564 H6   LIG     1     -14.448   3.575  20.022  1.00  0.00      LIG  
ATOM   6565 H7   LIG     1     -11.418   1.573  22.242  1.00  0.00      LIG  
ATOM   6566 H8   LIG     1     -11.047   1.344  20.538  1.00  0.00      LIG  
ATOM   6567 H9   LIG     1     -15.093   1.368  18.162  1.00  0.00      LIG  
ATOM   6568 H10  LIG     1     -15.497   0.856  19.798  1.00  0.00      LIG  
ATOM   6569 H11  LIG     1     -13.571  -0.384  17.837  1.00  0.00      LIG  
ATOM   6570 H12  LIG     1     -15.024  -1.072  18.318  1.00  0.00      LIG  
ATOM   6571 H13  LIG     1     -14.415  -2.731  22.317  1.00  0.00      LIG  
ATOM   6572 H14  LIG     1     -11.508  -2.892  21.526  1.00  0.00      LIG  
ATOM   6573 H15  LIG     1     -12.135  -2.892  23.155  1.00  0.00      LIG  
ATOM   6574 H16  LIG     1     -11.254  -0.680  21.921  1.00  0.00      LIG  
ATOM   6575 H17  LIG     1     -12.545  -4.899  21.800  1.00  0.00      LIG  
ATOM   6576 H18  LIG     1     -14.906  -5.174  19.964  1.00  0.00      LIG  
ATOM   6577 H19  LIG     1     -13.266  -5.800  19.780  1.00  0.00      LIG  
ATOM   6578 H20  LIG     1     -12.403  -3.739  19.209  1.00  0.00      LIG  
ATOM   6579 H21  LIG     1     -13.955  -3.678  18.355  1.00  0.00      LIG  
ATOM   6580 H22  LIG     1     -13.260  -7.532  23.664  1.00  0.00      LIG  
ATOM   6581 H23  LIG     1     -15.620  -7.069  22.873  1.00  0.00      LIG  
ATOM   6582 H24  LIG     1     -15.050  -6.955  21.237  1.00  0.00      LIG  
ATOM   6583 H25  LIG     1     -15.521  -4.804  22.361  1.00  0.00      LIG  
ATOM   6584 H26  LIG     1     -15.146   1.489  21.806  1.00  0.00      LIG  
ATOM   6585 H27  LIG     1     -14.146   2.914  21.998  1.00  0.00      LIG  
ATOM   6586 H28  LIG     1     -13.861   1.521  23.007  1.00  0.00      LIG  
ATOM   6587 H29  LIG     1     -12.717   0.425  23.398  1.00  0.00      LIG  
ATOM   6588 H30  LIG     1     -15.848  -2.719  19.151  1.00  0.00      LIG  
ATOM   6589 H31  LIG     1     -15.888  -1.611  20.532  1.00  0.00      LIG  
ATOM   6590 H32  LIG     1     -15.922  -3.340  20.785  1.00  0.00      LIG  
ATOM   6591 H33  LIG     1     -11.480  -0.315  19.054  1.00  0.00      LIG  
ATOM   6592 H34  LIG     1     -12.017  -1.740  18.188  1.00  0.00      LIG  
ATOM   6593 H35  LIG     1     -11.257  -1.903  19.760  1.00  0.00      LIG  
ATOM   6594 H36  LIG     1     -14.260  -3.964  24.213  1.00  0.00      LIG  
ATOM   6595 H37  LIG     1     -13.117  -5.310  24.139  1.00  0.00      LIG  
ATOM   6596 H38  LIG     1     -14.798  -5.595  24.630  1.00  0.00      LIG  
ATOM   6597 H39  LIG     1     -12.780  -7.694  20.880  1.00  0.00      LIG  
ATOM   6598 H40  LIG     1     -16.040  -8.680  24.724  1.00  0.00      LIG  
ATOM   6599 H41  LIG     1     -14.334  -8.636  25.210  1.00  0.00      LIG  
ATOM   6600 H42  LIG     1     -15.315 -10.064  25.557  1.00  0.00      LIG  
ATOM   6601 H43  LIG     1     -15.547 -11.845  23.817  1.00  0.00      LIG  
ATOM   6602 H44  LIG     1     -15.287 -11.437  22.111  1.00  0.00      LIG  
ATOM   6603 H45  LIG     1     -16.656 -10.735  22.993  1.00  0.00      LIG  
TER
REMARK  Energy: 276.005
REMARK  SimpleFitness: 276.005
REMARK  FullFitness: -1367.1617
REMARK  InterFull: -26.8817
REMARK  IntraFull: 303.093
REMARK  solvFull: -1925.26
REMARK  surfFull: 281.887
REMARK  extraFull: 0.0
REMARK  deltaGcompsolvpol: -1925.26
REMARK  deltaGcompsolvnonpol: 281.887
REMARK  deltaGprotsolvpol: -1938.72
REMARK  deltaGprotsolvnonpol: 281.59
REMARK  deltaGligsolvpol: -10.3489
REMARK  deltaGligsolvnonpol: 14.1085
REMARK  deltaGvdw: -26.8817
REMARK  deltaGelec: 0.0
REMARK  deltaG: -6.382475
REMARK  Cluster: 4
REMARK  ClusterRank: 3
ATOM   6526 C    LIG     1     -11.703   3.319  21.057  1.00  0.00      LIG  
ATOM   6527 C1   LIG     1     -12.336   3.789  19.776  1.00  0.00      LIG  
ATOM   6528 C2   LIG     1     -13.647   3.158  19.409  1.00  0.00      LIG  
ATOM   6529 C3   LIG     1     -13.498   1.658  19.560  1.00  0.00      LIG  
ATOM   6530 C4   LIG     1     -13.147   1.218  20.975  1.00  0.00      LIG  
ATOM   6531 C5   LIG     1     -11.758   1.804  21.230  1.00  0.00      LIG  
ATOM   6532 C6   LIG     1     -14.692   0.896  19.062  1.00  0.00      LIG  
ATOM   6533 C7   LIG     1     -14.198  -0.489  18.717  1.00  0.00      LIG  
ATOM   6534 C8   LIG     1     -13.346  -1.167  19.819  1.00  0.00      LIG  
ATOM   6535 C9   LIG     1     -13.264  -0.334  21.119  1.00  0.00      LIG  
ATOM   6536 C10  LIG     1     -13.948  -2.559  20.215  1.00  0.00      LIG  
ATOM   6537 C11  LIG     1     -13.627  -3.050  21.629  1.00  0.00      LIG  
ATOM   6538 C12  LIG     1     -12.316  -2.502  22.149  1.00  0.00      LIG  
ATOM   6539 C13  LIG     1     -12.285  -0.977  22.127  1.00  0.00      LIG  
ATOM   6540 O    LIG     1     -11.995   4.848  19.269  1.00  0.00      LIG  
ATOM   6541 C14  LIG     1     -13.562  -4.581  21.557  1.00  0.00      LIG  
ATOM   6542 C15  LIG     1     -13.849  -4.937  20.111  1.00  0.00      LIG  
ATOM   6543 C16  LIG     1     -13.486  -3.705  19.338  1.00  0.00      LIG  
ATOM   6544 C17  LIG     1     -13.598  -7.707  22.640  1.00  0.00      LIG  
ATOM   6545 C18  LIG     1     -14.754  -6.774  22.273  1.00  0.00      LIG  
ATOM   6546 C19  LIG     1     -14.545  -5.271  22.513  1.00  0.00      LIG  
ATOM   6547 C20  LIG     1     -14.124   1.824  21.993  1.00  0.00      LIG  
ATOM   6548 O1   LIG     1     -12.584  -0.536  23.448  1.00  0.00      LIG  
ATOM   6549 C21  LIG     1     -15.480  -2.556  20.168  1.00  0.00      LIG  
ATOM   6550 C22  LIG     1     -11.950  -1.291  19.182  1.00  0.00      LIG  
ATOM   6551 C23  LIG     1     -14.155  -5.021  23.957  1.00  0.00      LIG  
ATOM   6552 H    LIG     1     -14.250  -0.451  21.562  1.00  0.00      LIG  
ATOM   6553 O2   LIG     1     -12.484  -7.487  21.783  1.00  0.00      LIG  
ATOM   6554 C24  LIG     1     -14.032  -9.129  22.463  1.00  0.00      LIG  
ATOM   6555 H1   LIG     1     -14.201  -9.392  21.426  1.00  0.00      LIG  
ATOM   6556 H2   LIG     1     -12.662   1.386  18.910  1.00  0.00      LIG  
ATOM   6557 C25  LIG     1     -14.776  -9.886  23.506  1.00  0.00      LIG  
ATOM   6558 O3   LIG     1     -13.356 -10.087  23.313  1.00  0.00      LIG  
ATOM   6559 C26  LIG     1     -15.129  -9.278  24.821  1.00  0.00      LIG  
ATOM   6560 C27  LIG     1     -15.610 -11.041  23.079  1.00  0.00      LIG  
ATOM   6561 H3   LIG     1     -12.208   3.821  21.885  1.00  0.00      LIG  
ATOM   6562 H4   LIG     1     -10.659   3.645  21.054  1.00  0.00      LIG  
ATOM   6563 H5   LIG     1     -13.854   3.401  18.364  1.00  0.00      LIG  
ATOM   6564 H6   LIG     1     -14.448   3.575  20.022  1.00  0.00      LIG  
ATOM   6565 H7   LIG     1     -11.418   1.573  22.242  1.00  0.00      LIG  
ATOM   6566 H8   LIG     1     -11.047   1.344  20.538  1.00  0.00      LIG  
ATOM   6567 H9   LIG     1     -15.093   1.368  18.162  1.00  0.00      LIG  
ATOM   6568 H10  LIG     1     -15.497   0.856  19.798  1.00  0.00      LIG  
ATOM   6569 H11  LIG     1     -13.571  -0.384  17.837  1.00  0.00      LIG  
ATOM   6570 H12  LIG     1     -15.024  -1.072  18.318  1.00  0.00      LIG  
ATOM   6571 H13  LIG     1     -14.415  -2.731  22.317  1.00  0.00      LIG  
ATOM   6572 H14  LIG     1     -11.508  -2.892  21.526  1.00  0.00      LIG  
ATOM   6573 H15  LIG     1     -12.135  -2.892  23.155  1.00  0.00      LIG  
ATOM   6574 H16  LIG     1     -11.254  -0.680  21.921  1.00  0.00      LIG  
ATOM   6575 H17  LIG     1     -12.545  -4.899  21.800  1.00  0.00      LIG  
ATOM   6576 H18  LIG     1     -14.906  -5.174  19.964  1.00  0.00      LIG  
ATOM   6577 H19  LIG     1     -13.266  -5.800  19.780  1.00  0.00      LIG  
ATOM   6578 H20  LIG     1     -12.403  -3.739  19.209  1.00  0.00      LIG  
ATOM   6579 H21  LIG     1     -13.955  -3.678  18.355  1.00  0.00      LIG  
ATOM   6580 H22  LIG     1     -13.260  -7.532  23.664  1.00  0.00      LIG  
ATOM   6581 H23  LIG     1     -15.620  -7.069  22.873  1.00  0.00      LIG  
ATOM   6582 H24  LIG     1     -15.050  -6.955  21.237  1.00  0.00      LIG  
ATOM   6583 H25  LIG     1     -15.521  -4.804  22.361  1.00  0.00      LIG  
ATOM   6584 H26  LIG     1     -15.146   1.489  21.806  1.00  0.00      LIG  
ATOM   6585 H27  LIG     1     -14.146   2.914  21.998  1.00  0.00      LIG  
ATOM   6586 H28  LIG     1     -13.861   1.521  23.007  1.00  0.00      LIG  
ATOM   6587 H29  LIG     1     -12.717   0.425  23.398  1.00  0.00      LIG  
ATOM   6588 H30  LIG     1     -15.848  -2.719  19.151  1.00  0.00      LIG  
ATOM   6589 H31  LIG     1     -15.888  -1.611  20.532  1.00  0.00      LIG  
ATOM   6590 H32  LIG     1     -15.922  -3.340  20.785  1.00  0.00      LIG  
ATOM   6591 H33  LIG     1     -11.480  -0.315  19.054  1.00  0.00      LIG  
ATOM   6592 H34  LIG     1     -12.017  -1.740  18.188  1.00  0.00      LIG  
ATOM   6593 H35  LIG     1     -11.257  -1.903  19.760  1.00  0.00      LIG  
ATOM   6594 H36  LIG     1     -14.260  -3.964  24.213  1.00  0.00      LIG  
ATOM   6595 H37  LIG     1     -13.117  -5.310  24.139  1.00  0.00      LIG  
ATOM   6596 H38  LIG     1     -14.798  -5.595  24.630  1.00  0.00      LIG  
ATOM   6597 H39  LIG     1     -12.780  -7.694  20.880  1.00  0.00      LIG  
ATOM   6598 H40  LIG     1     -16.040  -8.680  24.724  1.00  0.00      LIG  
ATOM   6599 H41  LIG     1     -14.334  -8.636  25.210  1.00  0.00      LIG  
ATOM   6600 H42  LIG     1     -15.315 -10.064  25.557  1.00  0.00      LIG  
ATOM   6601 H43  LIG     1     -15.547 -11.845  23.817  1.00  0.00      LIG  
ATOM   6602 H44  LIG     1     -15.287 -11.437  22.111  1.00  0.00      LIG  
ATOM   6603 H45  LIG     1     -16.656 -10.735  22.993  1.00  0.00      LIG  
TER
REMARK  Energy: 276.175
REMARK  SimpleFitness: 276.175
REMARK  FullFitness: -1367.0156
REMARK  InterFull: -23.5237
REMARK  IntraFull: 302.655
REMARK  solvFull: -1927.98
REMARK  surfFull: 281.833
REMARK  extraFull: 0.0
REMARK  deltaGcompsolvpol: -1927.98
REMARK  deltaGcompsolvnonpol: 281.833
REMARK  deltaGprotsolvpol: -1938.72
REMARK  deltaGprotsolvnonpol: 281.59
REMARK  deltaGligsolvpol: -9.96967
REMARK  deltaGligsolvnonpol: 14.1351
REMARK  deltaGvdw: -23.5237
REMARK  deltaGelec: 0.0
REMARK  deltaG: -6.2621026
REMARK  Cluster: 4
REMARK  ClusterRank: 4
ATOM   6526 C    LIG     1     -11.647   3.193  21.007  1.00  0.00      LIG  
ATOM   6527 C1   LIG     1     -12.179   3.597  19.660  1.00  0.00      LIG  
ATOM   6528 C2   LIG     1     -13.463   2.954  19.226  1.00  0.00      LIG  
ATOM   6529 C3   LIG     1     -13.344   1.464  19.473  1.00  0.00      LIG  
ATOM   6530 C4   LIG     1     -13.107   1.101  20.930  1.00  0.00      LIG  
ATOM   6531 C5   LIG     1     -11.736   1.690  21.259  1.00  0.00      LIG  
ATOM   6532 C6   LIG     1     -14.505   0.684  18.924  1.00  0.00      LIG  
ATOM   6533 C7   LIG     1     -14.002  -0.720  18.687  1.00  0.00      LIG  
ATOM   6534 C8   LIG     1     -13.252  -1.345  19.887  1.00  0.00      LIG  
ATOM   6535 C9   LIG     1     -13.247  -0.441  21.143  1.00  0.00      LIG  
ATOM   6536 C10  LIG     1     -13.920  -2.695  20.319  1.00  0.00      LIG  
ATOM   6537 C11  LIG     1     -13.686  -3.114  21.774  1.00  0.00      LIG  
ATOM   6538 C12  LIG     1     -12.402  -2.558  22.348  1.00  0.00      LIG  
ATOM   6539 C13  LIG     1     -12.347  -1.036  22.250  1.00  0.00      LIG  
ATOM   6540 O    LIG     1     -11.795   4.630  19.129  1.00  0.00      LIG  
ATOM   6541 C14  LIG     1     -13.644  -4.645  21.789  1.00  0.00      LIG  
ATOM   6542 C15  LIG     1     -13.882  -5.079  20.355  1.00  0.00      LIG  
ATOM   6543 C16  LIG     1     -13.462  -3.902  19.524  1.00  0.00      LIG  
ATOM   6544 C17  LIG     1     -13.759  -7.679  23.157  1.00  0.00      LIG  
ATOM   6545 C18  LIG     1     -14.866  -6.779  22.603  1.00  0.00      LIG  
ATOM   6546 C19  LIG     1     -14.672  -5.263  22.747  1.00  0.00      LIG  
ATOM   6547 C20  LIG     1     -14.150   1.767  21.839  1.00  0.00      LIG  
ATOM   6548 O1   LIG     1     -12.730  -0.523  23.521  1.00  0.00      LIG  
ATOM   6549 C21  LIG     1     -15.447  -2.642  20.196  1.00  0.00      LIG  
ATOM   6550 C22  LIG     1     -11.817  -1.531  19.358  1.00  0.00      LIG  
ATOM   6551 C23  LIG     1     -14.353  -4.909  24.187  1.00  0.00      LIG  
ATOM   6552 H    LIG     1     -14.262  -0.524  21.524  1.00  0.00      LIG  
ATOM   6553 O2   LIG     1     -12.540  -7.463  22.459  1.00  0.00      LIG  
ATOM   6554 C24  LIG     1     -14.140  -9.113  22.968  1.00  0.00      LIG  
ATOM   6555 H1   LIG     1     -14.125  -9.418  21.929  1.00  0.00      LIG  
ATOM   6556 H2   LIG     1     -12.463   1.148  18.908  1.00  0.00      LIG  
ATOM   6557 C25  LIG     1     -15.044  -9.842  23.895  1.00  0.00      LIG  
ATOM   6558 O3   LIG     1     -13.612 -10.025  23.961  1.00  0.00      LIG  
ATOM   6559 C26  LIG     1     -15.627  -9.195  25.106  1.00  0.00      LIG  
ATOM   6560 C27  LIG     1     -15.779 -11.025  23.370  1.00  0.00      LIG  
ATOM   6561 H3   LIG     1     -12.205   3.746  21.766  1.00  0.00      LIG  
ATOM   6562 H4   LIG     1     -10.602   3.506  21.064  1.00  0.00      LIG  
ATOM   6563 H5   LIG     1     -13.582   3.137  18.156  1.00  0.00      LIG  
ATOM   6564 H6   LIG     1     -14.306   3.411  19.749  1.00  0.00      LIG  
ATOM   6565 H7   LIG     1     -11.478   1.513  22.306  1.00  0.00      LIG  
ATOM   6566 H8   LIG     1     -10.980   1.187  20.650  1.00  0.00      LIG  
ATOM   6567 H9   LIG     1     -14.830   1.114  17.974  1.00  0.00      LIG  
ATOM   6568 H10  LIG     1     -15.365   0.687  19.599  1.00  0.00      LIG  
ATOM   6569 H11  LIG     1     -13.303  -0.666  17.856  1.00  0.00      LIG  
ATOM   6570 H12  LIG     1     -14.801  -1.321  18.258  1.00  0.00      LIG  
ATOM   6571 H13  LIG     1     -14.510  -2.751  22.395  1.00  0.00      LIG  
ATOM   6572 H14  LIG     1     -11.564  -2.990  21.797  1.00  0.00      LIG  
ATOM   6573 H15  LIG     1     -12.288  -2.896  23.382  1.00  0.00      LIG  
ATOM   6574 H16  LIG     1     -11.300  -0.761  22.101  1.00  0.00      LIG  
ATOM   6575 H17  LIG     1     -12.642  -4.960  22.087  1.00  0.00      LIG  
ATOM   6576 H18  LIG     1     -14.939  -5.300  20.183  1.00  0.00      LIG  
ATOM   6577 H19  LIG     1     -13.311  -5.976  20.100  1.00  0.00      LIG  
ATOM   6578 H20  LIG     1     -12.377  -3.966  19.429  1.00  0.00      LIG  
ATOM   6579 H21  LIG     1     -13.904  -3.923  18.528  1.00  0.00      LIG  
ATOM   6580 H22  LIG     1     -13.573  -7.467  24.213  1.00  0.00      LIG  
ATOM   6581 H23  LIG     1     -15.790  -7.032  23.129  1.00  0.00      LIG  
ATOM   6582 H24  LIG     1     -15.055  -7.042  21.559  1.00  0.00      LIG  
ATOM   6583 H25  LIG     1     -15.639  -4.811  22.512  1.00  0.00      LIG  
ATOM   6584 H26  LIG     1     -15.158   1.423  21.599  1.00  0.00      LIG  
ATOM   6585 H27  LIG     1     -14.164   2.856  21.778  1.00  0.00      LIG  
ATOM   6586 H28  LIG     1     -13.961   1.523  22.885  1.00  0.00      LIG  
ATOM   6587 H29  LIG     1     -12.862   0.433  23.406  1.00  0.00      LIG  
ATOM   6588 H30  LIG     1     -15.775  -2.828  19.170  1.00  0.00      LIG  
ATOM   6589 H31  LIG     1     -15.840  -1.673  20.512  1.00  0.00      LIG  
ATOM   6590 H32  LIG     1     -15.942  -3.391  20.817  1.00  0.00      LIG  
ATOM   6591 H33  LIG     1     -11.320  -0.570  19.211  1.00  0.00      LIG  
ATOM   6592 H34  LIG     1     -11.823  -2.035  18.389  1.00  0.00      LIG  
ATOM   6593 H35  LIG     1     -11.179  -2.121  20.014  1.00  0.00      LIG  
ATOM   6594 H36  LIG     1     -14.472  -3.837  24.364  1.00  0.00      LIG  
ATOM   6595 H37  LIG     1     -13.323  -5.178  24.437  1.00  0.00      LIG  
ATOM   6596 H38  LIG     1     -15.026  -5.437  24.869  1.00  0.00      LIG  
ATOM   6597 H39  LIG     1     -12.430  -6.500  22.389  1.00  0.00      LIG  
ATOM   6598 H40  LIG     1     -16.534  -8.646  24.837  1.00  0.00      LIG  
ATOM   6599 H41  LIG     1     -14.930  -8.499  25.581  1.00  0.00      LIG  
ATOM   6600 H42  LIG     1     -15.894  -9.956  25.844  1.00  0.00      LIG  
ATOM   6601 H43  LIG     1     -15.820 -11.810  24.129  1.00  0.00      LIG  
ATOM   6602 H44  LIG     1     -15.297 -11.435  22.477  1.00  0.00      LIG  
ATOM   6603 H45  LIG     1     -16.802 -10.744  23.108  1.00  0.00      LIG  
TER
REMARK  Energy: 276.175
REMARK  SimpleFitness: 276.175
REMARK  FullFitness: -1367.0156
REMARK  InterFull: -23.5237
REMARK  IntraFull: 302.655
REMARK  solvFull: -1927.98
REMARK  surfFull: 281.833
REMARK  extraFull: 0.0
REMARK  deltaGcompsolvpol: -1927.98
REMARK  deltaGcompsolvnonpol: 281.833
REMARK  deltaGprotsolvpol: -1938.72
REMARK  deltaGprotsolvnonpol: 281.59
REMARK  deltaGligsolvpol: -9.96967
REMARK  deltaGligsolvnonpol: 14.1351
REMARK  deltaGvdw: -23.5237
REMARK  deltaGelec: 0.0
REMARK  deltaG: -6.2621026
REMARK  Cluster: 4
REMARK  ClusterRank: 5
ATOM   6526 C    LIG     1     -11.647   3.193  21.007  1.00  0.00      LIG  
ATOM   6527 C1   LIG     1     -12.179   3.597  19.660  1.00  0.00      LIG  
ATOM   6528 C2   LIG     1     -13.463   2.954  19.226  1.00  0.00      LIG  
ATOM   6529 C3   LIG     1     -13.344   1.464  19.473  1.00  0.00      LIG  
ATOM   6530 C4   LIG     1     -13.107   1.101  20.930  1.00  0.00      LIG  
ATOM   6531 C5   LIG     1     -11.736   1.690  21.259  1.00  0.00      LIG  
ATOM   6532 C6   LIG     1     -14.505   0.684  18.924  1.00  0.00      LIG  
ATOM   6533 C7   LIG     1     -14.002  -0.720  18.687  1.00  0.00      LIG  
ATOM   6534 C8   LIG     1     -13.252  -1.345  19.887  1.00  0.00      LIG  
ATOM   6535 C9   LIG     1     -13.247  -0.441  21.143  1.00  0.00      LIG  
ATOM   6536 C10  LIG     1     -13.920  -2.695  20.319  1.00  0.00      LIG  
ATOM   6537 C11  LIG     1     -13.686  -3.114  21.774  1.00  0.00      LIG  
ATOM   6538 C12  LIG     1     -12.402  -2.558  22.348  1.00  0.00      LIG  
ATOM   6539 C13  LIG     1     -12.347  -1.036  22.250  1.00  0.00      LIG  
ATOM   6540 O    LIG     1     -11.795   4.630  19.129  1.00  0.00      LIG  
ATOM   6541 C14  LIG     1     -13.644  -4.645  21.789  1.00  0.00      LIG  
ATOM   6542 C15  LIG     1     -13.882  -5.079  20.355  1.00  0.00      LIG  
ATOM   6543 C16  LIG     1     -13.462  -3.902  19.524  1.00  0.00      LIG  
ATOM   6544 C17  LIG     1     -13.759  -7.679  23.157  1.00  0.00      LIG  
ATOM   6545 C18  LIG     1     -14.866  -6.779  22.603  1.00  0.00      LIG  
ATOM   6546 C19  LIG     1     -14.672  -5.263  22.747  1.00  0.00      LIG  
ATOM   6547 C20  LIG     1     -14.150   1.767  21.839  1.00  0.00      LIG  
ATOM   6548 O1   LIG     1     -12.730  -0.523  23.521  1.00  0.00      LIG  
ATOM   6549 C21  LIG     1     -15.447  -2.642  20.196  1.00  0.00      LIG  
ATOM   6550 C22  LIG     1     -11.817  -1.531  19.358  1.00  0.00      LIG  
ATOM   6551 C23  LIG     1     -14.353  -4.909  24.187  1.00  0.00      LIG  
ATOM   6552 H    LIG     1     -14.262  -0.524  21.524  1.00  0.00      LIG  
ATOM   6553 O2   LIG     1     -12.540  -7.463  22.459  1.00  0.00      LIG  
ATOM   6554 C24  LIG     1     -14.140  -9.113  22.968  1.00  0.00      LIG  
ATOM   6555 H1   LIG     1     -14.125  -9.418  21.929  1.00  0.00      LIG  
ATOM   6556 H2   LIG     1     -12.463   1.148  18.908  1.00  0.00      LIG  
ATOM   6557 C25  LIG     1     -15.044  -9.842  23.895  1.00  0.00      LIG  
ATOM   6558 O3   LIG     1     -13.612 -10.025  23.961  1.00  0.00      LIG  
ATOM   6559 C26  LIG     1     -15.627  -9.195  25.106  1.00  0.00      LIG  
ATOM   6560 C27  LIG     1     -15.779 -11.025  23.370  1.00  0.00      LIG  
ATOM   6561 H3   LIG     1     -12.205   3.746  21.766  1.00  0.00      LIG  
ATOM   6562 H4   LIG     1     -10.602   3.506  21.064  1.00  0.00      LIG  
ATOM   6563 H5   LIG     1     -13.582   3.137  18.156  1.00  0.00      LIG  
ATOM   6564 H6   LIG     1     -14.306   3.411  19.749  1.00  0.00      LIG  
ATOM   6565 H7   LIG     1     -11.478   1.513  22.306  1.00  0.00      LIG  
ATOM   6566 H8   LIG     1     -10.980   1.187  20.650  1.00  0.00      LIG  
ATOM   6567 H9   LIG     1     -14.830   1.114  17.974  1.00  0.00      LIG  
ATOM   6568 H10  LIG     1     -15.365   0.687  19.599  1.00  0.00      LIG  
ATOM   6569 H11  LIG     1     -13.303  -0.666  17.856  1.00  0.00      LIG  
ATOM   6570 H12  LIG     1     -14.801  -1.321  18.258  1.00  0.00      LIG  
ATOM   6571 H13  LIG     1     -14.510  -2.751  22.395  1.00  0.00      LIG  
ATOM   6572 H14  LIG     1     -11.564  -2.990  21.797  1.00  0.00      LIG  
ATOM   6573 H15  LIG     1     -12.288  -2.896  23.382  1.00  0.00      LIG  
ATOM   6574 H16  LIG     1     -11.300  -0.761  22.101  1.00  0.00      LIG  
ATOM   6575 H17  LIG     1     -12.642  -4.960  22.087  1.00  0.00      LIG  
ATOM   6576 H18  LIG     1     -14.939  -5.300  20.183  1.00  0.00      LIG  
ATOM   6577 H19  LIG     1     -13.311  -5.976  20.100  1.00  0.00      LIG  
ATOM   6578 H20  LIG     1     -12.377  -3.966  19.429  1.00  0.00      LIG  
ATOM   6579 H21  LIG     1     -13.904  -3.923  18.528  1.00  0.00      LIG  
ATOM   6580 H22  LIG     1     -13.573  -7.467  24.213  1.00  0.00      LIG  
ATOM   6581 H23  LIG     1     -15.790  -7.032  23.129  1.00  0.00      LIG  
ATOM   6582 H24  LIG     1     -15.055  -7.042  21.559  1.00  0.00      LIG  
ATOM   6583 H25  LIG     1     -15.639  -4.811  22.512  1.00  0.00      LIG  
ATOM   6584 H26  LIG     1     -15.158   1.423  21.599  1.00  0.00      LIG  
ATOM   6585 H27  LIG     1     -14.164   2.856  21.778  1.00  0.00      LIG  
ATOM   6586 H28  LIG     1     -13.961   1.523  22.885  1.00  0.00      LIG  
ATOM   6587 H29  LIG     1     -12.862   0.433  23.406  1.00  0.00      LIG  
ATOM   6588 H30  LIG     1     -15.775  -2.828  19.170  1.00  0.00      LIG  
ATOM   6589 H31  LIG     1     -15.840  -1.673  20.512  1.00  0.00      LIG  
ATOM   6590 H32  LIG     1     -15.942  -3.391  20.817  1.00  0.00      LIG  
ATOM   6591 H33  LIG     1     -11.320  -0.570  19.211  1.00  0.00      LIG  
ATOM   6592 H34  LIG     1     -11.823  -2.035  18.389  1.00  0.00      LIG  
ATOM   6593 H35  LIG     1     -11.179  -2.121  20.014  1.00  0.00      LIG  
ATOM   6594 H36  LIG     1     -14.472  -3.837  24.364  1.00  0.00      LIG  
ATOM   6595 H37  LIG     1     -13.323  -5.178  24.437  1.00  0.00      LIG  
ATOM   6596 H38  LIG     1     -15.026  -5.437  24.869  1.00  0.00      LIG  
ATOM   6597 H39  LIG     1     -12.430  -6.500  22.389  1.00  0.00      LIG  
ATOM   6598 H40  LIG     1     -16.534  -8.646  24.837  1.00  0.00      LIG  
ATOM   6599 H41  LIG     1     -14.930  -8.499  25.581  1.00  0.00      LIG  
ATOM   6600 H42  LIG     1     -15.894  -9.956  25.844  1.00  0.00      LIG  
ATOM   6601 H43  LIG     1     -15.820 -11.810  24.129  1.00  0.00      LIG  
ATOM   6602 H44  LIG     1     -15.297 -11.435  22.477  1.00  0.00      LIG  
ATOM   6603 H45  LIG     1     -16.802 -10.744  23.108  1.00  0.00      LIG  
TER
REMARK  Energy: 276.175
REMARK  SimpleFitness: 276.175
REMARK  FullFitness: -1367.0156
REMARK  InterFull: -23.5237
REMARK  IntraFull: 302.655
REMARK  solvFull: -1927.98
REMARK  surfFull: 281.833
REMARK  extraFull: 0.0
REMARK  deltaGcompsolvpol: -1927.98
REMARK  deltaGcompsolvnonpol: 281.833
REMARK  deltaGprotsolvpol: -1938.72
REMARK  deltaGprotsolvnonpol: 281.59
REMARK  deltaGligsolvpol: -9.96967
REMARK  deltaGligsolvnonpol: 14.1351
REMARK  deltaGvdw: -23.5237
REMARK  deltaGelec: 0.0
REMARK  deltaG: -6.2621026
REMARK  Cluster: 4
REMARK  ClusterRank: 6
ATOM   6526 C    LIG     1     -11.647   3.193  21.007  1.00  0.00      LIG  
ATOM   6527 C1   LIG     1     -12.179   3.597  19.660  1.00  0.00      LIG  
ATOM   6528 C2   LIG     1     -13.463   2.954  19.226  1.00  0.00      LIG  
ATOM   6529 C3   LIG     1     -13.344   1.464  19.473  1.00  0.00      LIG  
ATOM   6530 C4   LIG     1     -13.107   1.101  20.930  1.00  0.00      LIG  
ATOM   6531 C5   LIG     1     -11.736   1.690  21.259  1.00  0.00      LIG  
ATOM   6532 C6   LIG     1     -14.505   0.684  18.924  1.00  0.00      LIG  
ATOM   6533 C7   LIG     1     -14.002  -0.720  18.687  1.00  0.00      LIG  
ATOM   6534 C8   LIG     1     -13.252  -1.345  19.887  1.00  0.00      LIG  
ATOM   6535 C9   LIG     1     -13.247  -0.441  21.143  1.00  0.00      LIG  
ATOM   6536 C10  LIG     1     -13.920  -2.695  20.319  1.00  0.00      LIG  
ATOM   6537 C11  LIG     1     -13.686  -3.114  21.774  1.00  0.00      LIG  
ATOM   6538 C12  LIG     1     -12.402  -2.558  22.348  1.00  0.00      LIG  
ATOM   6539 C13  LIG     1     -12.347  -1.036  22.250  1.00  0.00      LIG  
ATOM   6540 O    LIG     1     -11.795   4.630  19.129  1.00  0.00      LIG  
ATOM   6541 C14  LIG     1     -13.644  -4.645  21.789  1.00  0.00      LIG  
ATOM   6542 C15  LIG     1     -13.882  -5.079  20.355  1.00  0.00      LIG  
ATOM   6543 C16  LIG     1     -13.462  -3.902  19.524  1.00  0.00      LIG  
ATOM   6544 C17  LIG     1     -13.759  -7.679  23.157  1.00  0.00      LIG  
ATOM   6545 C18  LIG     1     -14.866  -6.779  22.603  1.00  0.00      LIG  
ATOM   6546 C19  LIG     1     -14.672  -5.263  22.747  1.00  0.00      LIG  
ATOM   6547 C20  LIG     1     -14.150   1.767  21.839  1.00  0.00      LIG  
ATOM   6548 O1   LIG     1     -12.730  -0.523  23.521  1.00  0.00      LIG  
ATOM   6549 C21  LIG     1     -15.447  -2.642  20.196  1.00  0.00      LIG  
ATOM   6550 C22  LIG     1     -11.817  -1.531  19.358  1.00  0.00      LIG  
ATOM   6551 C23  LIG     1     -14.353  -4.909  24.187  1.00  0.00      LIG  
ATOM   6552 H    LIG     1     -14.262  -0.524  21.524  1.00  0.00      LIG  
ATOM   6553 O2   LIG     1     -12.540  -7.463  22.459  1.00  0.00      LIG  
ATOM   6554 C24  LIG     1     -14.140  -9.113  22.968  1.00  0.00      LIG  
ATOM   6555 H1   LIG     1     -14.125  -9.418  21.929  1.00  0.00      LIG  
ATOM   6556 H2   LIG     1     -12.463   1.148  18.908  1.00  0.00      LIG  
ATOM   6557 C25  LIG     1     -15.044  -9.842  23.895  1.00  0.00      LIG  
ATOM   6558 O3   LIG     1     -13.612 -10.025  23.961  1.00  0.00      LIG  
ATOM   6559 C26  LIG     1     -15.627  -9.195  25.106  1.00  0.00      LIG  
ATOM   6560 C27  LIG     1     -15.779 -11.025  23.370  1.00  0.00      LIG  
ATOM   6561 H3   LIG     1     -12.205   3.746  21.766  1.00  0.00      LIG  
ATOM   6562 H4   LIG     1     -10.602   3.506  21.064  1.00  0.00      LIG  
ATOM   6563 H5   LIG     1     -13.582   3.137  18.156  1.00  0.00      LIG  
ATOM   6564 H6   LIG     1     -14.306   3.411  19.749  1.00  0.00      LIG  
ATOM   6565 H7   LIG     1     -11.478   1.513  22.306  1.00  0.00      LIG  
ATOM   6566 H8   LIG     1     -10.980   1.187  20.650  1.00  0.00      LIG  
ATOM   6567 H9   LIG     1     -14.830   1.114  17.974  1.00  0.00      LIG  
ATOM   6568 H10  LIG     1     -15.365   0.687  19.599  1.00  0.00      LIG  
ATOM   6569 H11  LIG     1     -13.303  -0.666  17.856  1.00  0.00      LIG  
ATOM   6570 H12  LIG     1     -14.801  -1.321  18.258  1.00  0.00      LIG  
ATOM   6571 H13  LIG     1     -14.510  -2.751  22.395  1.00  0.00      LIG  
ATOM   6572 H14  LIG     1     -11.564  -2.990  21.797  1.00  0.00      LIG  
ATOM   6573 H15  LIG     1     -12.288  -2.896  23.382  1.00  0.00      LIG  
ATOM   6574 H16  LIG     1     -11.300  -0.761  22.101  1.00  0.00      LIG  
ATOM   6575 H17  LIG     1     -12.642  -4.960  22.087  1.00  0.00      LIG  
ATOM   6576 H18  LIG     1     -14.939  -5.300  20.183  1.00  0.00      LIG  
ATOM   6577 H19  LIG     1     -13.311  -5.976  20.100  1.00  0.00      LIG  
ATOM   6578 H20  LIG     1     -12.377  -3.966  19.429  1.00  0.00      LIG  
ATOM   6579 H21  LIG     1     -13.904  -3.923  18.528  1.00  0.00      LIG  
ATOM   6580 H22  LIG     1     -13.573  -7.467  24.213  1.00  0.00      LIG  
ATOM   6581 H23  LIG     1     -15.790  -7.032  23.129  1.00  0.00      LIG  
ATOM   6582 H24  LIG     1     -15.055  -7.042  21.559  1.00  0.00      LIG  
ATOM   6583 H25  LIG     1     -15.639  -4.811  22.512  1.00  0.00      LIG  
ATOM   6584 H26  LIG     1     -15.158   1.423  21.599  1.00  0.00      LIG  
ATOM   6585 H27  LIG     1     -14.164   2.856  21.778  1.00  0.00      LIG  
ATOM   6586 H28  LIG     1     -13.961   1.523  22.885  1.00  0.00      LIG  
ATOM   6587 H29  LIG     1     -12.862   0.433  23.406  1.00  0.00      LIG  
ATOM   6588 H30  LIG     1     -15.775  -2.828  19.170  1.00  0.00      LIG  
ATOM   6589 H31  LIG     1     -15.840  -1.673  20.512  1.00  0.00      LIG  
ATOM   6590 H32  LIG     1     -15.942  -3.391  20.817  1.00  0.00      LIG  
ATOM   6591 H33  LIG     1     -11.320  -0.570  19.211  1.00  0.00      LIG  
ATOM   6592 H34  LIG     1     -11.823  -2.035  18.389  1.00  0.00      LIG  
ATOM   6593 H35  LIG     1     -11.179  -2.121  20.014  1.00  0.00      LIG  
ATOM   6594 H36  LIG     1     -14.472  -3.837  24.364  1.00  0.00      LIG  
ATOM   6595 H37  LIG     1     -13.323  -5.178  24.437  1.00  0.00      LIG  
ATOM   6596 H38  LIG     1     -15.026  -5.437  24.869  1.00  0.00      LIG  
ATOM   6597 H39  LIG     1     -12.430  -6.500  22.389  1.00  0.00      LIG  
ATOM   6598 H40  LIG     1     -16.534  -8.646  24.837  1.00  0.00      LIG  
ATOM   6599 H41  LIG     1     -14.930  -8.499  25.581  1.00  0.00      LIG  
ATOM   6600 H42  LIG     1     -15.894  -9.956  25.844  1.00  0.00      LIG  
ATOM   6601 H43  LIG     1     -15.820 -11.810  24.129  1.00  0.00      LIG  
ATOM   6602 H44  LIG     1     -15.297 -11.435  22.477  1.00  0.00      LIG  
ATOM   6603 H45  LIG     1     -16.802 -10.744  23.108  1.00  0.00      LIG  
TER
REMARK  Energy: 276.175
REMARK  SimpleFitness: 276.175
REMARK  FullFitness: -1367.0156
REMARK  InterFull: -23.5237
REMARK  IntraFull: 302.655
REMARK  solvFull: -1927.98
REMARK  surfFull: 281.833
REMARK  extraFull: 0.0
REMARK  deltaGcompsolvpol: -1927.98
REMARK  deltaGcompsolvnonpol: 281.833
REMARK  deltaGprotsolvpol: -1938.72
REMARK  deltaGprotsolvnonpol: 281.59
REMARK  deltaGligsolvpol: -9.96967
REMARK  deltaGligsolvnonpol: 14.1351
REMARK  deltaGvdw: -23.5237
REMARK  deltaGelec: 0.0
REMARK  deltaG: -6.2621026
REMARK  Cluster: 4
REMARK  ClusterRank: 7
ATOM   6526 C    LIG     1     -11.647   3.193  21.007  1.00  0.00      LIG  
ATOM   6527 C1   LIG     1     -12.179   3.597  19.660  1.00  0.00      LIG  
ATOM   6528 C2   LIG     1     -13.463   2.954  19.226  1.00  0.00      LIG  
ATOM   6529 C3   LIG     1     -13.344   1.464  19.473  1.00  0.00      LIG  
ATOM   6530 C4   LIG     1     -13.107   1.101  20.930  1.00  0.00      LIG  
ATOM   6531 C5   LIG     1     -11.736   1.690  21.259  1.00  0.00      LIG  
ATOM   6532 C6   LIG     1     -14.505   0.684  18.924  1.00  0.00      LIG  
ATOM   6533 C7   LIG     1     -14.002  -0.720  18.687  1.00  0.00      LIG  
ATOM   6534 C8   LIG     1     -13.252  -1.345  19.887  1.00  0.00      LIG  
ATOM   6535 C9   LIG     1     -13.247  -0.441  21.143  1.00  0.00      LIG  
ATOM   6536 C10  LIG     1     -13.920  -2.695  20.319  1.00  0.00      LIG  
ATOM   6537 C11  LIG     1     -13.686  -3.114  21.774  1.00  0.00      LIG  
ATOM   6538 C12  LIG     1     -12.402  -2.558  22.348  1.00  0.00      LIG  
ATOM   6539 C13  LIG     1     -12.347  -1.036  22.250  1.00  0.00      LIG  
ATOM   6540 O    LIG     1     -11.795   4.630  19.129  1.00  0.00      LIG  
ATOM   6541 C14  LIG     1     -13.644  -4.645  21.789  1.00  0.00      LIG  
ATOM   6542 C15  LIG     1     -13.882  -5.079  20.355  1.00  0.00      LIG  
ATOM   6543 C16  LIG     1     -13.462  -3.902  19.524  1.00  0.00      LIG  
ATOM   6544 C17  LIG     1     -13.759  -7.679  23.157  1.00  0.00      LIG  
ATOM   6545 C18  LIG     1     -14.866  -6.779  22.603  1.00  0.00      LIG  
ATOM   6546 C19  LIG     1     -14.672  -5.263  22.747  1.00  0.00      LIG  
ATOM   6547 C20  LIG     1     -14.150   1.767  21.839  1.00  0.00      LIG  
ATOM   6548 O1   LIG     1     -12.730  -0.523  23.521  1.00  0.00      LIG  
ATOM   6549 C21  LIG     1     -15.447  -2.642  20.196  1.00  0.00      LIG  
ATOM   6550 C22  LIG     1     -11.817  -1.531  19.358  1.00  0.00      LIG  
ATOM   6551 C23  LIG     1     -14.353  -4.909  24.187  1.00  0.00      LIG  
ATOM   6552 H    LIG     1     -14.262  -0.524  21.524  1.00  0.00      LIG  
ATOM   6553 O2   LIG     1     -12.540  -7.463  22.459  1.00  0.00      LIG  
ATOM   6554 C24  LIG     1     -14.140  -9.113  22.968  1.00  0.00      LIG  
ATOM   6555 H1   LIG     1     -14.125  -9.418  21.929  1.00  0.00      LIG  
ATOM   6556 H2   LIG     1     -12.463   1.148  18.908  1.00  0.00      LIG  
ATOM   6557 C25  LIG     1     -15.044  -9.842  23.895  1.00  0.00      LIG  
ATOM   6558 O3   LIG     1     -13.612 -10.025  23.961  1.00  0.00      LIG  
ATOM   6559 C26  LIG     1     -15.627  -9.195  25.106  1.00  0.00      LIG  
ATOM   6560 C27  LIG     1     -15.779 -11.025  23.370  1.00  0.00      LIG  
ATOM   6561 H3   LIG     1     -12.205   3.746  21.766  1.00  0.00      LIG  
ATOM   6562 H4   LIG     1     -10.602   3.506  21.064  1.00  0.00      LIG  
ATOM   6563 H5   LIG     1     -13.582   3.137  18.156  1.00  0.00      LIG  
ATOM   6564 H6   LIG     1     -14.306   3.411  19.749  1.00  0.00      LIG  
ATOM   6565 H7   LIG     1     -11.478   1.513  22.306  1.00  0.00      LIG  
ATOM   6566 H8   LIG     1     -10.980   1.187  20.650  1.00  0.00      LIG  
ATOM   6567 H9   LIG     1     -14.830   1.114  17.974  1.00  0.00      LIG  
ATOM   6568 H10  LIG     1     -15.365   0.687  19.599  1.00  0.00      LIG  
ATOM   6569 H11  LIG     1     -13.303  -0.666  17.856  1.00  0.00      LIG  
ATOM   6570 H12  LIG     1     -14.801  -1.321  18.258  1.00  0.00      LIG  
ATOM   6571 H13  LIG     1     -14.510  -2.751  22.395  1.00  0.00      LIG  
ATOM   6572 H14  LIG     1     -11.564  -2.990  21.797  1.00  0.00      LIG  
ATOM   6573 H15  LIG     1     -12.288  -2.896  23.382  1.00  0.00      LIG  
ATOM   6574 H16  LIG     1     -11.300  -0.761  22.101  1.00  0.00      LIG  
ATOM   6575 H17  LIG     1     -12.642  -4.960  22.087  1.00  0.00      LIG  
ATOM   6576 H18  LIG     1     -14.939  -5.300  20.183  1.00  0.00      LIG  
ATOM   6577 H19  LIG     1     -13.311  -5.976  20.100  1.00  0.00      LIG  
ATOM   6578 H20  LIG     1     -12.377  -3.966  19.429  1.00  0.00      LIG  
ATOM   6579 H21  LIG     1     -13.904  -3.923  18.528  1.00  0.00      LIG  
ATOM   6580 H22  LIG     1     -13.573  -7.467  24.213  1.00  0.00      LIG  
ATOM   6581 H23  LIG     1     -15.790  -7.032  23.129  1.00  0.00      LIG  
ATOM   6582 H24  LIG     1     -15.055  -7.042  21.559  1.00  0.00      LIG  
ATOM   6583 H25  LIG     1     -15.639  -4.811  22.512  1.00  0.00      LIG  
ATOM   6584 H26  LIG     1     -15.158   1.423  21.599  1.00  0.00      LIG  
ATOM   6585 H27  LIG     1     -14.164   2.856  21.778  1.00  0.00      LIG  
ATOM   6586 H28  LIG     1     -13.961   1.523  22.885  1.00  0.00      LIG  
ATOM   6587 H29  LIG     1     -12.862   0.433  23.406  1.00  0.00      LIG  
ATOM   6588 H30  LIG     1     -15.775  -2.828  19.170  1.00  0.00      LIG  
ATOM   6589 H31  LIG     1     -15.840  -1.673  20.512  1.00  0.00      LIG  
ATOM   6590 H32  LIG     1     -15.942  -3.391  20.817  1.00  0.00      LIG  
ATOM   6591 H33  LIG     1     -11.320  -0.570  19.211  1.00  0.00      LIG  
ATOM   6592 H34  LIG     1     -11.823  -2.035  18.389  1.00  0.00      LIG  
ATOM   6593 H35  LIG     1     -11.179  -2.121  20.014  1.00  0.00      LIG  
ATOM   6594 H36  LIG     1     -14.472  -3.837  24.364  1.00  0.00      LIG  
ATOM   6595 H37  LIG     1     -13.323  -5.178  24.437  1.00  0.00      LIG  
ATOM   6596 H38  LIG     1     -15.026  -5.437  24.869  1.00  0.00      LIG  
ATOM   6597 H39  LIG     1     -12.430  -6.500  22.389  1.00  0.00      LIG  
ATOM   6598 H40  LIG     1     -16.534  -8.646  24.837  1.00  0.00      LIG  
ATOM   6599 H41  LIG     1     -14.930  -8.499  25.581  1.00  0.00      LIG  
ATOM   6600 H42  LIG     1     -15.894  -9.956  25.844  1.00  0.00      LIG  
ATOM   6601 H43  LIG     1     -15.820 -11.810  24.129  1.00  0.00      LIG  
ATOM   6602 H44  LIG     1     -15.297 -11.435  22.477  1.00  0.00      LIG  
ATOM   6603 H45  LIG     1     -16.802 -10.744  23.108  1.00  0.00      LIG  
TER
REMARK  Energy: 280.029
REMARK  SimpleFitness: 280.029
REMARK  FullFitness: -1367.1223
REMARK  InterFull: -21.0133
REMARK  IntraFull: 303.177
REMARK  solvFull: -1932.71
REMARK  surfFull: 283.424
REMARK  extraFull: 0.0
REMARK  deltaGcompsolvpol: -1932.71
REMARK  deltaGcompsolvnonpol: 283.424
REMARK  deltaGprotsolvpol: -1938.72
REMARK  deltaGprotsolvnonpol: 281.59
REMARK  deltaGligsolvpol: -10.6986
REMARK  deltaGligsolvnonpol: 14.2403
REMARK  deltaGvdw: -21.0133
REMARK  deltaGelec: 0.0
REMARK  deltaG: -6.128926
REMARK  Cluster: 5
REMARK  ClusterRank: 0
ATOM   6526 C    LIG     1     -12.381  -6.975  25.414  1.00  0.00      LIG  
ATOM   6527 C1   LIG     1     -13.033  -8.099  24.660  1.00  0.00      LIG  
ATOM   6528 C2   LIG     1     -12.871  -8.082  23.169  1.00  0.00      LIG  
ATOM   6529 C3   LIG     1     -13.191  -6.686  22.675  1.00  0.00      LIG  
ATOM   6530 C4   LIG     1     -12.291  -5.606  23.261  1.00  0.00      LIG  
ATOM   6531 C5   LIG     1     -12.601  -5.616  24.759  1.00  0.00      LIG  
ATOM   6532 C6   LIG     1     -13.207  -6.595  21.177  1.00  0.00      LIG  
ATOM   6533 C7   LIG     1     -14.057  -5.404  20.806  1.00  0.00      LIG  
ATOM   6534 C8   LIG     1     -13.743  -4.114  21.602  1.00  0.00      LIG  
ATOM   6535 C9   LIG     1     -12.511  -4.240  22.533  1.00  0.00      LIG  
ATOM   6536 C10  LIG     1     -13.433  -2.914  20.636  1.00  0.00      LIG  
ATOM   6537 C11  LIG     1     -12.676  -1.735  21.269  1.00  0.00      LIG  
ATOM   6538 C12  LIG     1     -12.768  -1.685  22.781  1.00  0.00      LIG  
ATOM   6539 C13  LIG     1     -12.374  -2.999  23.442  1.00  0.00      LIG  
ATOM   6540 O    LIG     1     -13.342  -9.131  25.237  1.00  0.00      LIG  
ATOM   6541 C14  LIG     1     -13.261  -0.450  20.667  1.00  0.00      LIG  
ATOM   6542 C15  LIG     1     -14.203  -0.912  19.572  1.00  0.00      LIG  
ATOM   6543 C16  LIG     1     -14.661  -2.279  20.000  1.00  0.00      LIG  
ATOM   6544 C17  LIG     1     -12.047   2.850  18.888  1.00  0.00      LIG  
ATOM   6545 C18  LIG     1     -12.925   1.761  19.516  1.00  0.00      LIG  
ATOM   6546 C19  LIG     1     -12.216   0.549  20.142  1.00  0.00      LIG  
ATOM   6547 C20  LIG     1     -10.806  -5.951  23.073  1.00  0.00      LIG  
ATOM   6548 O1   LIG     1     -11.024  -2.864  23.873  1.00  0.00      LIG  
ATOM   6549 C21  LIG     1     -12.523  -3.335  19.472  1.00  0.00      LIG  
ATOM   6550 C22  LIG     1     -15.027  -3.909  22.429  1.00  0.00      LIG  
ATOM   6551 C23  LIG     1     -11.291   0.987  21.267  1.00  0.00      LIG  
ATOM   6552 H    LIG     1     -11.651  -4.190  21.863  1.00  0.00      LIG  
ATOM   6553 O2   LIG     1     -10.844   2.299  18.370  1.00  0.00      LIG  
ATOM   6554 C24  LIG     1     -11.722   3.967  19.832  1.00  0.00      LIG  
ATOM   6555 H1   LIG     1     -11.006   3.698  20.596  1.00  0.00      LIG  
ATOM   6556 H2   LIG     1     -14.213  -6.490  23.011  1.00  0.00      LIG  
ATOM   6557 C25  LIG     1     -12.675   5.072  20.117  1.00  0.00      LIG  
ATOM   6558 O3   LIG     1     -11.571   5.263  19.203  1.00  0.00      LIG  
ATOM   6559 C26  LIG     1     -14.017   5.133  19.471  1.00  0.00      LIG  
ATOM   6560 C27  LIG     1     -12.536   5.817  21.396  1.00  0.00      LIG  
ATOM   6561 H3   LIG     1     -11.315  -7.200  25.495  1.00  0.00      LIG  
ATOM   6562 H4   LIG     1     -12.800  -6.959  26.424  1.00  0.00      LIG  
ATOM   6563 H5   LIG     1     -13.587  -8.791  22.745  1.00  0.00      LIG  
ATOM   6564 H6   LIG     1     -11.864  -8.408  22.901  1.00  0.00      LIG  
ATOM   6565 H7   LIG     1     -11.978  -4.892  25.290  1.00  0.00      LIG  
ATOM   6566 H8   LIG     1     -13.643  -5.317  24.906  1.00  0.00      LIG  
ATOM   6567 H9   LIG     1     -13.660  -7.497  20.760  1.00  0.00      LIG  
ATOM   6568 H10  LIG     1     -12.203  -6.504  20.759  1.00  0.00      LIG  
ATOM   6569 H11  LIG     1     -15.090  -5.701  21.013  1.00  0.00      LIG  
ATOM   6570 H12  LIG     1     -14.053  -5.283  19.725  1.00  0.00      LIG  
ATOM   6571 H13  LIG     1     -11.615  -1.815  21.014  1.00  0.00      LIG  
ATOM   6572 H14  LIG     1     -13.793  -1.438  23.056  1.00  0.00      LIG  
ATOM   6573 H15  LIG     1     -12.162  -0.859  23.163  1.00  0.00      LIG  
ATOM   6574 H16  LIG     1     -12.987  -3.093  24.341  1.00  0.00      LIG  
ATOM   6575 H17  LIG     1     -13.858   0.052  21.433  1.00  0.00      LIG  
ATOM   6576 H18  LIG     1     -13.676  -0.973  18.616  1.00  0.00      LIG  
ATOM   6577 H19  LIG     1     -15.049  -0.232  19.445  1.00  0.00      LIG  
ATOM   6578 H20  LIG     1     -15.474  -2.127  20.710  1.00  0.00      LIG  
ATOM   6579 H21  LIG     1     -15.046  -2.861  19.158  1.00  0.00      LIG  
ATOM   6580 H22  LIG     1     -12.585   3.257  18.028  1.00  0.00      LIG  
ATOM   6581 H23  LIG     1     -13.550   1.401  18.697  1.00  0.00      LIG  
ATOM   6582 H24  LIG     1     -13.609   2.203  20.245  1.00  0.00      LIG  
ATOM   6583 H25  LIG     1     -11.618   0.048  19.376  1.00  0.00      LIG  
ATOM   6584 H26  LIG     1     -10.538  -5.980  22.014  1.00  0.00      LIG  
ATOM   6585 H27  LIG     1     -10.516  -6.911  23.502  1.00  0.00      LIG  
ATOM   6586 H28  LIG     1     -10.175  -5.199  23.549  1.00  0.00      LIG  
ATOM   6587 H29  LIG     1     -10.743  -3.742  24.180  1.00  0.00      LIG  
ATOM   6588 H30  LIG     1     -13.081  -3.856  18.691  1.00  0.00      LIG  
ATOM   6589 H31  LIG     1     -11.713  -3.988  19.807  1.00  0.00      LIG  
ATOM   6590 H32  LIG     1     -12.050  -2.476  18.990  1.00  0.00      LIG  
ATOM   6591 H33  LIG     1     -15.134  -4.675  23.198  1.00  0.00      LIG  
ATOM   6592 H34  LIG     1     -15.914  -3.974  21.794  1.00  0.00      LIG  
ATOM   6593 H35  LIG     1     -15.076  -2.951  22.938  1.00  0.00      LIG  
ATOM   6594 H36  LIG     1     -10.771   0.137  21.714  1.00  0.00      LIG  
ATOM   6595 H37  LIG     1     -11.857   1.498  22.050  1.00  0.00      LIG  
ATOM   6596 H38  LIG     1     -10.516   1.664  20.905  1.00  0.00      LIG  
ATOM   6597 H39  LIG     1     -11.118   1.635  17.712  1.00  0.00      LIG  
ATOM   6598 H40  LIG     1     -14.708   4.461  19.985  1.00  0.00      LIG  
ATOM   6599 H41  LIG     1     -13.983   4.856  18.414  1.00  0.00      LIG  
ATOM   6600 H42  LIG     1     -14.416   6.148  19.536  1.00  0.00      LIG  
ATOM   6601 H43  LIG     1     -12.809   6.865  21.252  1.00  0.00      LIG  
ATOM   6602 H44  LIG     1     -11.511   5.777  21.776  1.00  0.00      LIG  
ATOM   6603 H45  LIG     1     -13.199   5.389  22.152  1.00  0.00      LIG  
TER
REMARK  Energy: 280.029
REMARK  SimpleFitness: 280.029
REMARK  FullFitness: -1367.1223
REMARK  InterFull: -21.0133
REMARK  IntraFull: 303.177
REMARK  solvFull: -1932.71
REMARK  surfFull: 283.424
REMARK  extraFull: 0.0
REMARK  deltaGcompsolvpol: -1932.71
REMARK  deltaGcompsolvnonpol: 283.424
REMARK  deltaGprotsolvpol: -1938.72
REMARK  deltaGprotsolvnonpol: 281.59
REMARK  deltaGligsolvpol: -10.6986
REMARK  deltaGligsolvnonpol: 14.2403
REMARK  deltaGvdw: -21.0133
REMARK  deltaGelec: 0.0
REMARK  deltaG: -6.128926
REMARK  Cluster: 5
REMARK  ClusterRank: 1
ATOM   6526 C    LIG     1     -12.381  -6.975  25.414  1.00  0.00      LIG  
ATOM   6527 C1   LIG     1     -13.033  -8.099  24.660  1.00  0.00      LIG  
ATOM   6528 C2   LIG     1     -12.871  -8.082  23.169  1.00  0.00      LIG  
ATOM   6529 C3   LIG     1     -13.191  -6.686  22.675  1.00  0.00      LIG  
ATOM   6530 C4   LIG     1     -12.291  -5.606  23.261  1.00  0.00      LIG  
ATOM   6531 C5   LIG     1     -12.601  -5.616  24.759  1.00  0.00      LIG  
ATOM   6532 C6   LIG     1     -13.207  -6.595  21.177  1.00  0.00      LIG  
ATOM   6533 C7   LIG     1     -14.057  -5.404  20.806  1.00  0.00      LIG  
ATOM   6534 C8   LIG     1     -13.743  -4.114  21.602  1.00  0.00      LIG  
ATOM   6535 C9   LIG     1     -12.511  -4.240  22.533  1.00  0.00      LIG  
ATOM   6536 C10  LIG     1     -13.433  -2.914  20.636  1.00  0.00      LIG  
ATOM   6537 C11  LIG     1     -12.676  -1.735  21.269  1.00  0.00      LIG  
ATOM   6538 C12  LIG     1     -12.768  -1.685  22.781  1.00  0.00      LIG  
ATOM   6539 C13  LIG     1     -12.374  -2.999  23.442  1.00  0.00      LIG  
ATOM   6540 O    LIG     1     -13.342  -9.131  25.237  1.00  0.00      LIG  
ATOM   6541 C14  LIG     1     -13.261  -0.450  20.667  1.00  0.00      LIG  
ATOM   6542 C15  LIG     1     -14.203  -0.912  19.572  1.00  0.00      LIG  
ATOM   6543 C16  LIG     1     -14.661  -2.279  20.000  1.00  0.00      LIG  
ATOM   6544 C17  LIG     1     -12.047   2.850  18.888  1.00  0.00      LIG  
ATOM   6545 C18  LIG     1     -12.925   1.761  19.516  1.00  0.00      LIG  
ATOM   6546 C19  LIG     1     -12.216   0.549  20.142  1.00  0.00      LIG  
ATOM   6547 C20  LIG     1     -10.806  -5.951  23.073  1.00  0.00      LIG  
ATOM   6548 O1   LIG     1     -11.024  -2.864  23.873  1.00  0.00      LIG  
ATOM   6549 C21  LIG     1     -12.523  -3.335  19.472  1.00  0.00      LIG  
ATOM   6550 C22  LIG     1     -15.027  -3.909  22.429  1.00  0.00      LIG  
ATOM   6551 C23  LIG     1     -11.291   0.987  21.267  1.00  0.00      LIG  
ATOM   6552 H    LIG     1     -11.651  -4.190  21.863  1.00  0.00      LIG  
ATOM   6553 O2   LIG     1     -10.844   2.299  18.370  1.00  0.00      LIG  
ATOM   6554 C24  LIG     1     -11.722   3.967  19.832  1.00  0.00      LIG  
ATOM   6555 H1   LIG     1     -11.006   3.698  20.596  1.00  0.00      LIG  
ATOM   6556 H2   LIG     1     -14.213  -6.490  23.011  1.00  0.00      LIG  
ATOM   6557 C25  LIG     1     -12.675   5.072  20.117  1.00  0.00      LIG  
ATOM   6558 O3   LIG     1     -11.571   5.263  19.203  1.00  0.00      LIG  
ATOM   6559 C26  LIG     1     -14.017   5.133  19.471  1.00  0.00      LIG  
ATOM   6560 C27  LIG     1     -12.536   5.817  21.396  1.00  0.00      LIG  
ATOM   6561 H3   LIG     1     -11.315  -7.200  25.495  1.00  0.00      LIG  
ATOM   6562 H4   LIG     1     -12.800  -6.959  26.424  1.00  0.00      LIG  
ATOM   6563 H5   LIG     1     -13.587  -8.791  22.745  1.00  0.00      LIG  
ATOM   6564 H6   LIG     1     -11.864  -8.408  22.901  1.00  0.00      LIG  
ATOM   6565 H7   LIG     1     -11.978  -4.892  25.290  1.00  0.00      LIG  
ATOM   6566 H8   LIG     1     -13.643  -5.317  24.906  1.00  0.00      LIG  
ATOM   6567 H9   LIG     1     -13.660  -7.497  20.760  1.00  0.00      LIG  
ATOM   6568 H10  LIG     1     -12.203  -6.504  20.759  1.00  0.00      LIG  
ATOM   6569 H11  LIG     1     -15.090  -5.701  21.013  1.00  0.00      LIG  
ATOM   6570 H12  LIG     1     -14.053  -5.283  19.725  1.00  0.00      LIG  
ATOM   6571 H13  LIG     1     -11.615  -1.815  21.014  1.00  0.00      LIG  
ATOM   6572 H14  LIG     1     -13.793  -1.438  23.056  1.00  0.00      LIG  
ATOM   6573 H15  LIG     1     -12.162  -0.859  23.163  1.00  0.00      LIG  
ATOM   6574 H16  LIG     1     -12.987  -3.093  24.341  1.00  0.00      LIG  
ATOM   6575 H17  LIG     1     -13.858   0.052  21.433  1.00  0.00      LIG  
ATOM   6576 H18  LIG     1     -13.676  -0.973  18.616  1.00  0.00      LIG  
ATOM   6577 H19  LIG     1     -15.049  -0.232  19.445  1.00  0.00      LIG  
ATOM   6578 H20  LIG     1     -15.474  -2.127  20.710  1.00  0.00      LIG  
ATOM   6579 H21  LIG     1     -15.046  -2.861  19.158  1.00  0.00      LIG  
ATOM   6580 H22  LIG     1     -12.585   3.257  18.028  1.00  0.00      LIG  
ATOM   6581 H23  LIG     1     -13.550   1.401  18.697  1.00  0.00      LIG  
ATOM   6582 H24  LIG     1     -13.609   2.203  20.245  1.00  0.00      LIG  
ATOM   6583 H25  LIG     1     -11.618   0.048  19.376  1.00  0.00      LIG  
ATOM   6584 H26  LIG     1     -10.538  -5.980  22.014  1.00  0.00      LIG  
ATOM   6585 H27  LIG     1     -10.516  -6.911  23.502  1.00  0.00      LIG  
ATOM   6586 H28  LIG     1     -10.175  -5.199  23.549  1.00  0.00      LIG  
ATOM   6587 H29  LIG     1     -10.743  -3.742  24.180  1.00  0.00      LIG  
ATOM   6588 H30  LIG     1     -13.081  -3.856  18.691  1.00  0.00      LIG  
ATOM   6589 H31  LIG     1     -11.713  -3.988  19.807  1.00  0.00      LIG  
ATOM   6590 H32  LIG     1     -12.050  -2.476  18.990  1.00  0.00      LIG  
ATOM   6591 H33  LIG     1     -15.134  -4.675  23.198  1.00  0.00      LIG  
ATOM   6592 H34  LIG     1     -15.914  -3.974  21.794  1.00  0.00      LIG  
ATOM   6593 H35  LIG     1     -15.076  -2.951  22.938  1.00  0.00      LIG  
ATOM   6594 H36  LIG     1     -10.771   0.137  21.714  1.00  0.00      LIG  
ATOM   6595 H37  LIG     1     -11.857   1.498  22.050  1.00  0.00      LIG  
ATOM   6596 H38  LIG     1     -10.516   1.664  20.905  1.00  0.00      LIG  
ATOM   6597 H39  LIG     1     -11.118   1.635  17.712  1.00  0.00      LIG  
ATOM   6598 H40  LIG     1     -14.708   4.461  19.985  1.00  0.00      LIG  
ATOM   6599 H41  LIG     1     -13.983   4.856  18.414  1.00  0.00      LIG  
ATOM   6600 H42  LIG     1     -14.416   6.148  19.536  1.00  0.00      LIG  
ATOM   6601 H43  LIG     1     -12.809   6.865  21.252  1.00  0.00      LIG  
ATOM   6602 H44  LIG     1     -11.511   5.777  21.776  1.00  0.00      LIG  
ATOM   6603 H45  LIG     1     -13.199   5.389  22.152  1.00  0.00      LIG  
TER
REMARK  Energy: 282.981
REMARK  SimpleFitness: 282.981
REMARK  FullFitness: -1364.5234
REMARK  InterFull: -23.5255
REMARK  IntraFull: 308.624
REMARK  solvFull: -1932.77
REMARK  surfFull: 283.148
REMARK  extraFull: 0.0
REMARK  deltaGcompsolvpol: -1932.77
REMARK  deltaGcompsolvnonpol: 283.148
REMARK  deltaGprotsolvpol: -1938.72
REMARK  deltaGprotsolvnonpol: 281.59
REMARK  deltaGligsolvpol: -11.5145
REMARK  deltaGligsolvnonpol: 14.048
REMARK  deltaGvdw: -23.5255
REMARK  deltaGelec: 0.0
REMARK  deltaG: -6.328241
REMARK  Cluster: 5
REMARK  ClusterRank: 2
ATOM   6526 C    LIG     1     -11.987  -6.986  25.425  1.00  0.00      LIG  
ATOM   6527 C1   LIG     1     -12.679  -8.150  24.777  1.00  0.00      LIG  
ATOM   6528 C2   LIG     1     -12.653  -8.188  23.278  1.00  0.00      LIG  
ATOM   6529 C3   LIG     1     -13.051  -6.820  22.761  1.00  0.00      LIG  
ATOM   6530 C4   LIG     1     -12.130  -5.699  23.224  1.00  0.00      LIG  
ATOM   6531 C5   LIG     1     -12.302  -5.659  24.744  1.00  0.00      LIG  
ATOM   6532 C6   LIG     1     -13.194  -6.790  21.267  1.00  0.00      LIG  
ATOM   6533 C7   LIG     1     -14.102  -5.635  20.924  1.00  0.00      LIG  
ATOM   6534 C8   LIG     1     -13.764  -4.308  21.647  1.00  0.00      LIG  
ATOM   6535 C9   LIG     1     -12.453  -4.367  22.472  1.00  0.00      LIG  
ATOM   6536 C10  LIG     1     -13.575  -3.138  20.617  1.00  0.00      LIG  
ATOM   6537 C11  LIG     1     -12.833  -1.899  21.147  1.00  0.00      LIG  
ATOM   6538 C12  LIG     1     -12.769  -1.813  22.662  1.00  0.00      LIG  
ATOM   6539 C13  LIG     1     -12.274  -3.093  23.321  1.00  0.00      LIG  
ATOM   6540 O    LIG     1     -12.908  -9.166  25.417  1.00  0.00      LIG  
ATOM   6541 C14  LIG     1     -13.574  -0.679  20.587  1.00  0.00      LIG  
ATOM   6542 C15  LIG     1     -14.530  -1.221  19.546  1.00  0.00      LIG  
ATOM   6543 C16  LIG     1     -14.876  -2.597  20.040  1.00  0.00      LIG  
ATOM   6544 C17  LIG     1     -13.071   2.953  19.254  1.00  0.00      LIG  
ATOM   6545 C18  LIG     1     -13.668   1.595  19.620  1.00  0.00      LIG  
ATOM   6546 C19  LIG     1     -12.712   0.456  20.016  1.00  0.00      LIG  
ATOM   6547 C20  LIG     1     -10.659  -6.016  22.916  1.00  0.00      LIG  
ATOM   6548 O1   LIG     1     -10.895  -2.905  23.624  1.00  0.00      LIG  
ATOM   6549 C21  LIG     1     -12.729  -3.563  19.410  1.00  0.00      LIG  
ATOM   6550 C22  LIG     1     -14.981  -4.098  22.572  1.00  0.00      LIG  
ATOM   6551 C23  LIG     1     -11.647   0.885  21.016  1.00  0.00      LIG  
ATOM   6552 H    LIG     1     -11.655  -4.319  21.729  1.00  0.00      LIG  
ATOM   6553 O2   LIG     1     -11.895   2.778  18.467  1.00  0.00      LIG  
ATOM   6554 C24  LIG     1     -12.831   3.798  20.483  1.00  0.00      LIG  
ATOM   6555 H1   LIG     1     -12.949   3.247  21.406  1.00  0.00      LIG  
ATOM   6556 H2   LIG     1     -14.045  -6.632  23.177  1.00  0.00      LIG  
ATOM   6557 C25  LIG     1     -13.158   5.248  20.520  1.00  0.00      LIG  
ATOM   6558 O3   LIG     1     -11.788   4.806  20.422  1.00  0.00      LIG  
ATOM   6559 C26  LIG     1     -13.629   5.984  19.315  1.00  0.00      LIG  
ATOM   6560 C27  LIG     1     -13.518   5.848  21.833  1.00  0.00      LIG  
ATOM   6561 H3   LIG     1     -10.912  -7.183  25.413  1.00  0.00      LIG  
ATOM   6562 H4   LIG     1     -12.310  -6.940  26.468  1.00  0.00      LIG  
ATOM   6563 H5   LIG     1     -13.387  -8.929  22.949  1.00  0.00      LIG  
ATOM   6564 H6   LIG     1     -11.667  -8.504  22.931  1.00  0.00      LIG  
ATOM   6565 H7   LIG     1     -11.654  -4.901  25.190  1.00  0.00      LIG  
ATOM   6566 H8   LIG     1     -13.334  -5.380  24.975  1.00  0.00      LIG  
ATOM   6567 H9   LIG     1     -13.651  -7.720  20.919  1.00  0.00      LIG  
ATOM   6568 H10  LIG     1     -12.229  -6.690  20.764  1.00  0.00      LIG  
ATOM   6569 H11  LIG     1     -15.107  -5.949  21.218  1.00  0.00      LIG  
ATOM   6570 H12  LIG     1     -14.181  -5.552  19.841  1.00  0.00      LIG  
ATOM   6571 H13  LIG     1     -11.804  -1.915  20.778  1.00  0.00      LIG  
ATOM   6572 H14  LIG     1     -13.767  -1.585  23.036  1.00  0.00      LIG  
ATOM   6573 H15  LIG     1     -12.153  -0.961  22.959  1.00  0.00      LIG  
ATOM   6574 H16  LIG     1     -12.801  -3.172  24.275  1.00  0.00      LIG  
ATOM   6575 H17  LIG     1     -14.173  -0.256  21.396  1.00  0.00      LIG  
ATOM   6576 H18  LIG     1     -14.040  -1.277  18.570  1.00  0.00      LIG  
ATOM   6577 H19  LIG     1     -15.425  -0.602  19.441  1.00  0.00      LIG  
ATOM   6578 H20  LIG     1     -15.653  -2.468  20.793  1.00  0.00      LIG  
ATOM   6579 H21  LIG     1     -15.276  -3.227  19.241  1.00  0.00      LIG  
ATOM   6580 H22  LIG     1     -13.804   3.453  18.617  1.00  0.00      LIG  
ATOM   6581 H23  LIG     1     -14.214   1.262  18.734  1.00  0.00      LIG  
ATOM   6582 H24  LIG     1     -14.417   1.734  20.406  1.00  0.00      LIG  
ATOM   6583 H25  LIG     1     -12.202   0.098  19.117  1.00  0.00      LIG  
ATOM   6584 H26  LIG     1     -10.484  -6.073  21.838  1.00  0.00      LIG  
ATOM   6585 H27  LIG     1     -10.307  -6.954  23.346  1.00  0.00      LIG  
ATOM   6586 H28  LIG     1     -10.007  -5.234  23.310  1.00  0.00      LIG  
ATOM   6587 H29  LIG     1     -10.564  -3.759  23.947  1.00  0.00      LIG  
ATOM   6588 H30  LIG     1     -13.318  -4.139  18.696  1.00  0.00      LIG  
ATOM   6589 H31  LIG     1     -11.866  -4.163  19.704  1.00  0.00      LIG  
ATOM   6590 H32  LIG     1     -12.339  -2.702  18.860  1.00  0.00      LIG  
ATOM   6591 H33  LIG     1     -14.976  -4.806  23.402  1.00  0.00      LIG  
ATOM   6592 H34  LIG     1     -15.916  -4.253  22.027  1.00  0.00      LIG  
ATOM   6593 H35  LIG     1     -15.042  -3.103  23.005  1.00  0.00      LIG  
ATOM   6594 H36  LIG     1     -10.958   0.067  21.237  1.00  0.00      LIG  
ATOM   6595 H37  LIG     1     -12.110   1.208  21.952  1.00  0.00      LIG  
ATOM   6596 H38  LIG     1     -11.039   1.707  20.632  1.00  0.00      LIG  
ATOM   6597 H39  LIG     1     -12.128   2.157  17.753  1.00  0.00      LIG  
ATOM   6598 H40  LIG     1     -14.706   5.848  19.192  1.00  0.00      LIG  
ATOM   6599 H41  LIG     1     -13.130   5.643  18.403  1.00  0.00      LIG  
ATOM   6600 H42  LIG     1     -13.426   7.052  19.431  1.00  0.00      LIG  
ATOM   6601 H43  LIG     1     -13.139   6.871  21.898  1.00  0.00      LIG  
ATOM   6602 H44  LIG     1     -13.101   5.273  22.665  1.00  0.00      LIG  
ATOM   6603 H45  LIG     1     -14.605   5.875  21.946  1.00  0.00      LIG  
TER
REMARK  Energy: 282.981
REMARK  SimpleFitness: 282.981
REMARK  FullFitness: -1364.5234
REMARK  InterFull: -23.5255
REMARK  IntraFull: 308.624
REMARK  solvFull: -1932.77
REMARK  surfFull: 283.148
REMARK  extraFull: 0.0
REMARK  deltaGcompsolvpol: -1932.77
REMARK  deltaGcompsolvnonpol: 283.148
REMARK  deltaGprotsolvpol: -1938.72
REMARK  deltaGprotsolvnonpol: 281.59
REMARK  deltaGligsolvpol: -11.5145
REMARK  deltaGligsolvnonpol: 14.048
REMARK  deltaGvdw: -23.5255
REMARK  deltaGelec: 0.0
REMARK  deltaG: -6.328241
REMARK  Cluster: 5
REMARK  ClusterRank: 3
ATOM   6526 C    LIG     1     -11.987  -6.986  25.425  1.00  0.00      LIG  
ATOM   6527 C1   LIG     1     -12.679  -8.150  24.777  1.00  0.00      LIG  
ATOM   6528 C2   LIG     1     -12.653  -8.188  23.278  1.00  0.00      LIG  
ATOM   6529 C3   LIG     1     -13.051  -6.820  22.761  1.00  0.00      LIG  
ATOM   6530 C4   LIG     1     -12.130  -5.699  23.224  1.00  0.00      LIG  
ATOM   6531 C5   LIG     1     -12.302  -5.659  24.744  1.00  0.00      LIG  
ATOM   6532 C6   LIG     1     -13.194  -6.790  21.267  1.00  0.00      LIG  
ATOM   6533 C7   LIG     1     -14.102  -5.635  20.924  1.00  0.00      LIG  
ATOM   6534 C8   LIG     1     -13.764  -4.308  21.647  1.00  0.00      LIG  
ATOM   6535 C9   LIG     1     -12.453  -4.367  22.472  1.00  0.00      LIG  
ATOM   6536 C10  LIG     1     -13.575  -3.138  20.617  1.00  0.00      LIG  
ATOM   6537 C11  LIG     1     -12.833  -1.899  21.147  1.00  0.00      LIG  
ATOM   6538 C12  LIG     1     -12.769  -1.813  22.662  1.00  0.00      LIG  
ATOM   6539 C13  LIG     1     -12.274  -3.093  23.321  1.00  0.00      LIG  
ATOM   6540 O    LIG     1     -12.908  -9.166  25.417  1.00  0.00      LIG  
ATOM   6541 C14  LIG     1     -13.574  -0.679  20.587  1.00  0.00      LIG  
ATOM   6542 C15  LIG     1     -14.530  -1.221  19.546  1.00  0.00      LIG  
ATOM   6543 C16  LIG     1     -14.876  -2.597  20.040  1.00  0.00      LIG  
ATOM   6544 C17  LIG     1     -13.071   2.953  19.254  1.00  0.00      LIG  
ATOM   6545 C18  LIG     1     -13.668   1.595  19.620  1.00  0.00      LIG  
ATOM   6546 C19  LIG     1     -12.712   0.456  20.016  1.00  0.00      LIG  
ATOM   6547 C20  LIG     1     -10.659  -6.016  22.916  1.00  0.00      LIG  
ATOM   6548 O1   LIG     1     -10.895  -2.905  23.624  1.00  0.00      LIG  
ATOM   6549 C21  LIG     1     -12.729  -3.563  19.410  1.00  0.00      LIG  
ATOM   6550 C22  LIG     1     -14.981  -4.098  22.572  1.00  0.00      LIG  
ATOM   6551 C23  LIG     1     -11.647   0.885  21.016  1.00  0.00      LIG  
ATOM   6552 H    LIG     1     -11.655  -4.319  21.729  1.00  0.00      LIG  
ATOM   6553 O2   LIG     1     -11.895   2.778  18.467  1.00  0.00      LIG  
ATOM   6554 C24  LIG     1     -12.831   3.798  20.483  1.00  0.00      LIG  
ATOM   6555 H1   LIG     1     -12.949   3.247  21.406  1.00  0.00      LIG  
ATOM   6556 H2   LIG     1     -14.045  -6.632  23.177  1.00  0.00      LIG  
ATOM   6557 C25  LIG     1     -13.158   5.248  20.520  1.00  0.00      LIG  
ATOM   6558 O3   LIG     1     -11.788   4.806  20.422  1.00  0.00      LIG  
ATOM   6559 C26  LIG     1     -13.629   5.984  19.315  1.00  0.00      LIG  
ATOM   6560 C27  LIG     1     -13.518   5.848  21.833  1.00  0.00      LIG  
ATOM   6561 H3   LIG     1     -10.912  -7.183  25.413  1.00  0.00      LIG  
ATOM   6562 H4   LIG     1     -12.310  -6.940  26.468  1.00  0.00      LIG  
ATOM   6563 H5   LIG     1     -13.387  -8.929  22.949  1.00  0.00      LIG  
ATOM   6564 H6   LIG     1     -11.667  -8.504  22.931  1.00  0.00      LIG  
ATOM   6565 H7   LIG     1     -11.654  -4.901  25.190  1.00  0.00      LIG  
ATOM   6566 H8   LIG     1     -13.334  -5.380  24.975  1.00  0.00      LIG  
ATOM   6567 H9   LIG     1     -13.651  -7.720  20.919  1.00  0.00      LIG  
ATOM   6568 H10  LIG     1     -12.229  -6.690  20.764  1.00  0.00      LIG  
ATOM   6569 H11  LIG     1     -15.107  -5.949  21.218  1.00  0.00      LIG  
ATOM   6570 H12  LIG     1     -14.181  -5.552  19.841  1.00  0.00      LIG  
ATOM   6571 H13  LIG     1     -11.804  -1.915  20.778  1.00  0.00      LIG  
ATOM   6572 H14  LIG     1     -13.767  -1.585  23.036  1.00  0.00      LIG  
ATOM   6573 H15  LIG     1     -12.153  -0.961  22.959  1.00  0.00      LIG  
ATOM   6574 H16  LIG     1     -12.801  -3.172  24.275  1.00  0.00      LIG  
ATOM   6575 H17  LIG     1     -14.173  -0.256  21.396  1.00  0.00      LIG  
ATOM   6576 H18  LIG     1     -14.040  -1.277  18.570  1.00  0.00      LIG  
ATOM   6577 H19  LIG     1     -15.425  -0.602  19.441  1.00  0.00      LIG  
ATOM   6578 H20  LIG     1     -15.653  -2.468  20.793  1.00  0.00      LIG  
ATOM   6579 H21  LIG     1     -15.276  -3.227  19.241  1.00  0.00      LIG  
ATOM   6580 H22  LIG     1     -13.804   3.453  18.617  1.00  0.00      LIG  
ATOM   6581 H23  LIG     1     -14.214   1.262  18.734  1.00  0.00      LIG  
ATOM   6582 H24  LIG     1     -14.417   1.734  20.406  1.00  0.00      LIG  
ATOM   6583 H25  LIG     1     -12.202   0.098  19.117  1.00  0.00      LIG  
ATOM   6584 H26  LIG     1     -10.484  -6.073  21.838  1.00  0.00      LIG  
ATOM   6585 H27  LIG     1     -10.307  -6.954  23.346  1.00  0.00      LIG  
ATOM   6586 H28  LIG     1     -10.007  -5.234  23.310  1.00  0.00      LIG  
ATOM   6587 H29  LIG     1     -10.564  -3.759  23.947  1.00  0.00      LIG  
ATOM   6588 H30  LIG     1     -13.318  -4.139  18.696  1.00  0.00      LIG  
ATOM   6589 H31  LIG     1     -11.866  -4.163  19.704  1.00  0.00      LIG  
ATOM   6590 H32  LIG     1     -12.339  -2.702  18.860  1.00  0.00      LIG  
ATOM   6591 H33  LIG     1     -14.976  -4.806  23.402  1.00  0.00      LIG  
ATOM   6592 H34  LIG     1     -15.916  -4.253  22.027  1.00  0.00      LIG  
ATOM   6593 H35  LIG     1     -15.042  -3.103  23.005  1.00  0.00      LIG  
ATOM   6594 H36  LIG     1     -10.958   0.067  21.237  1.00  0.00      LIG  
ATOM   6595 H37  LIG     1     -12.110   1.208  21.952  1.00  0.00      LIG  
ATOM   6596 H38  LIG     1     -11.039   1.707  20.632  1.00  0.00      LIG  
ATOM   6597 H39  LIG     1     -12.128   2.157  17.753  1.00  0.00      LIG  
ATOM   6598 H40  LIG     1     -14.706   5.848  19.192  1.00  0.00      LIG  
ATOM   6599 H41  LIG     1     -13.130   5.643  18.403  1.00  0.00      LIG  
ATOM   6600 H42  LIG     1     -13.426   7.052  19.431  1.00  0.00      LIG  
ATOM   6601 H43  LIG     1     -13.139   6.871  21.898  1.00  0.00      LIG  
ATOM   6602 H44  LIG     1     -13.101   5.273  22.665  1.00  0.00      LIG  
ATOM   6603 H45  LIG     1     -14.605   5.875  21.946  1.00  0.00      LIG  
TER
REMARK  Energy: 282.981
REMARK  SimpleFitness: 282.981
REMARK  FullFitness: -1364.5234
REMARK  InterFull: -23.5255
REMARK  IntraFull: 308.624
REMARK  solvFull: -1932.77
REMARK  surfFull: 283.148
REMARK  extraFull: 0.0
REMARK  deltaGcompsolvpol: -1932.77
REMARK  deltaGcompsolvnonpol: 283.148
REMARK  deltaGprotsolvpol: -1938.72
REMARK  deltaGprotsolvnonpol: 281.59
REMARK  deltaGligsolvpol: -11.5145
REMARK  deltaGligsolvnonpol: 14.048
REMARK  deltaGvdw: -23.5255
REMARK  deltaGelec: 0.0
REMARK  deltaG: -6.328241
REMARK  Cluster: 5
REMARK  ClusterRank: 4
ATOM   6526 C    LIG     1     -11.987  -6.986  25.425  1.00  0.00      LIG  
ATOM   6527 C1   LIG     1     -12.679  -8.150  24.777  1.00  0.00      LIG  
ATOM   6528 C2   LIG     1     -12.653  -8.188  23.278  1.00  0.00      LIG  
ATOM   6529 C3   LIG     1     -13.051  -6.820  22.761  1.00  0.00      LIG  
ATOM   6530 C4   LIG     1     -12.130  -5.699  23.224  1.00  0.00      LIG  
ATOM   6531 C5   LIG     1     -12.302  -5.659  24.744  1.00  0.00      LIG  
ATOM   6532 C6   LIG     1     -13.194  -6.790  21.267  1.00  0.00      LIG  
ATOM   6533 C7   LIG     1     -14.102  -5.635  20.924  1.00  0.00      LIG  
ATOM   6534 C8   LIG     1     -13.764  -4.308  21.647  1.00  0.00      LIG  
ATOM   6535 C9   LIG     1     -12.453  -4.367  22.472  1.00  0.00      LIG  
ATOM   6536 C10  LIG     1     -13.575  -3.138  20.617  1.00  0.00      LIG  
ATOM   6537 C11  LIG     1     -12.833  -1.899  21.147  1.00  0.00      LIG  
ATOM   6538 C12  LIG     1     -12.769  -1.813  22.662  1.00  0.00      LIG  
ATOM   6539 C13  LIG     1     -12.274  -3.093  23.321  1.00  0.00      LIG  
ATOM   6540 O    LIG     1     -12.908  -9.166  25.417  1.00  0.00      LIG  
ATOM   6541 C14  LIG     1     -13.574  -0.679  20.587  1.00  0.00      LIG  
ATOM   6542 C15  LIG     1     -14.530  -1.221  19.546  1.00  0.00      LIG  
ATOM   6543 C16  LIG     1     -14.876  -2.597  20.040  1.00  0.00      LIG  
ATOM   6544 C17  LIG     1     -13.071   2.953  19.254  1.00  0.00      LIG  
ATOM   6545 C18  LIG     1     -13.668   1.595  19.620  1.00  0.00      LIG  
ATOM   6546 C19  LIG     1     -12.712   0.456  20.016  1.00  0.00      LIG  
ATOM   6547 C20  LIG     1     -10.659  -6.016  22.916  1.00  0.00      LIG  
ATOM   6548 O1   LIG     1     -10.895  -2.905  23.624  1.00  0.00      LIG  
ATOM   6549 C21  LIG     1     -12.729  -3.563  19.410  1.00  0.00      LIG  
ATOM   6550 C22  LIG     1     -14.981  -4.098  22.572  1.00  0.00      LIG  
ATOM   6551 C23  LIG     1     -11.647   0.885  21.016  1.00  0.00      LIG  
ATOM   6552 H    LIG     1     -11.655  -4.319  21.729  1.00  0.00      LIG  
ATOM   6553 O2   LIG     1     -11.895   2.778  18.467  1.00  0.00      LIG  
ATOM   6554 C24  LIG     1     -12.831   3.798  20.483  1.00  0.00      LIG  
ATOM   6555 H1   LIG     1     -12.949   3.247  21.406  1.00  0.00      LIG  
ATOM   6556 H2   LIG     1     -14.045  -6.632  23.177  1.00  0.00      LIG  
ATOM   6557 C25  LIG     1     -13.158   5.248  20.520  1.00  0.00      LIG  
ATOM   6558 O3   LIG     1     -11.788   4.806  20.422  1.00  0.00      LIG  
ATOM   6559 C26  LIG     1     -13.629   5.984  19.315  1.00  0.00      LIG  
ATOM   6560 C27  LIG     1     -13.518   5.848  21.833  1.00  0.00      LIG  
ATOM   6561 H3   LIG     1     -10.912  -7.183  25.413  1.00  0.00      LIG  
ATOM   6562 H4   LIG     1     -12.310  -6.940  26.468  1.00  0.00      LIG  
ATOM   6563 H5   LIG     1     -13.387  -8.929  22.949  1.00  0.00      LIG  
ATOM   6564 H6   LIG     1     -11.667  -8.504  22.931  1.00  0.00      LIG  
ATOM   6565 H7   LIG     1     -11.654  -4.901  25.190  1.00  0.00      LIG  
ATOM   6566 H8   LIG     1     -13.334  -5.380  24.975  1.00  0.00      LIG  
ATOM   6567 H9   LIG     1     -13.651  -7.720  20.919  1.00  0.00      LIG  
ATOM   6568 H10  LIG     1     -12.229  -6.690  20.764  1.00  0.00      LIG  
ATOM   6569 H11  LIG     1     -15.107  -5.949  21.218  1.00  0.00      LIG  
ATOM   6570 H12  LIG     1     -14.181  -5.552  19.841  1.00  0.00      LIG  
ATOM   6571 H13  LIG     1     -11.804  -1.915  20.778  1.00  0.00      LIG  
ATOM   6572 H14  LIG     1     -13.767  -1.585  23.036  1.00  0.00      LIG  
ATOM   6573 H15  LIG     1     -12.153  -0.961  22.959  1.00  0.00      LIG  
ATOM   6574 H16  LIG     1     -12.801  -3.172  24.275  1.00  0.00      LIG  
ATOM   6575 H17  LIG     1     -14.173  -0.256  21.396  1.00  0.00      LIG  
ATOM   6576 H18  LIG     1     -14.040  -1.277  18.570  1.00  0.00      LIG  
ATOM   6577 H19  LIG     1     -15.425  -0.602  19.441  1.00  0.00      LIG  
ATOM   6578 H20  LIG     1     -15.653  -2.468  20.793  1.00  0.00      LIG  
ATOM   6579 H21  LIG     1     -15.276  -3.227  19.241  1.00  0.00      LIG  
ATOM   6580 H22  LIG     1     -13.804   3.453  18.617  1.00  0.00      LIG  
ATOM   6581 H23  LIG     1     -14.214   1.262  18.734  1.00  0.00      LIG  
ATOM   6582 H24  LIG     1     -14.417   1.734  20.406  1.00  0.00      LIG  
ATOM   6583 H25  LIG     1     -12.202   0.098  19.117  1.00  0.00      LIG  
ATOM   6584 H26  LIG     1     -10.484  -6.073  21.838  1.00  0.00      LIG  
ATOM   6585 H27  LIG     1     -10.307  -6.954  23.346  1.00  0.00      LIG  
ATOM   6586 H28  LIG     1     -10.007  -5.234  23.310  1.00  0.00      LIG  
ATOM   6587 H29  LIG     1     -10.564  -3.759  23.947  1.00  0.00      LIG  
ATOM   6588 H30  LIG     1     -13.318  -4.139  18.696  1.00  0.00      LIG  
ATOM   6589 H31  LIG     1     -11.866  -4.163  19.704  1.00  0.00      LIG  
ATOM   6590 H32  LIG     1     -12.339  -2.702  18.860  1.00  0.00      LIG  
ATOM   6591 H33  LIG     1     -14.976  -4.806  23.402  1.00  0.00      LIG  
ATOM   6592 H34  LIG     1     -15.916  -4.253  22.027  1.00  0.00      LIG  
ATOM   6593 H35  LIG     1     -15.042  -3.103  23.005  1.00  0.00      LIG  
ATOM   6594 H36  LIG     1     -10.958   0.067  21.237  1.00  0.00      LIG  
ATOM   6595 H37  LIG     1     -12.110   1.208  21.952  1.00  0.00      LIG  
ATOM   6596 H38  LIG     1     -11.039   1.707  20.632  1.00  0.00      LIG  
ATOM   6597 H39  LIG     1     -12.128   2.157  17.753  1.00  0.00      LIG  
ATOM   6598 H40  LIG     1     -14.706   5.848  19.192  1.00  0.00      LIG  
ATOM   6599 H41  LIG     1     -13.130   5.643  18.403  1.00  0.00      LIG  
ATOM   6600 H42  LIG     1     -13.426   7.052  19.431  1.00  0.00      LIG  
ATOM   6601 H43  LIG     1     -13.139   6.871  21.898  1.00  0.00      LIG  
ATOM   6602 H44  LIG     1     -13.101   5.273  22.665  1.00  0.00      LIG  
ATOM   6603 H45  LIG     1     -14.605   5.875  21.946  1.00  0.00      LIG  
TER
REMARK  Energy: 282.981
REMARK  SimpleFitness: 282.981
REMARK  FullFitness: -1364.5234
REMARK  InterFull: -23.5255
REMARK  IntraFull: 308.624
REMARK  solvFull: -1932.77
REMARK  surfFull: 283.148
REMARK  extraFull: 0.0
REMARK  deltaGcompsolvpol: -1932.77
REMARK  deltaGcompsolvnonpol: 283.148
REMARK  deltaGprotsolvpol: -1938.72
REMARK  deltaGprotsolvnonpol: 281.59
REMARK  deltaGligsolvpol: -11.5145
REMARK  deltaGligsolvnonpol: 14.048
REMARK  deltaGvdw: -23.5255
REMARK  deltaGelec: 0.0
REMARK  deltaG: -6.328241
REMARK  Cluster: 5
REMARK  ClusterRank: 5
ATOM   6526 C    LIG     1     -11.987  -6.986  25.425  1.00  0.00      LIG  
ATOM   6527 C1   LIG     1     -12.679  -8.150  24.777  1.00  0.00      LIG  
ATOM   6528 C2   LIG     1     -12.653  -8.188  23.278  1.00  0.00      LIG  
ATOM   6529 C3   LIG     1     -13.051  -6.820  22.761  1.00  0.00      LIG  
ATOM   6530 C4   LIG     1     -12.130  -5.699  23.224  1.00  0.00      LIG  
ATOM   6531 C5   LIG     1     -12.302  -5.659  24.744  1.00  0.00      LIG  
ATOM   6532 C6   LIG     1     -13.194  -6.790  21.267  1.00  0.00      LIG  
ATOM   6533 C7   LIG     1     -14.102  -5.635  20.924  1.00  0.00      LIG  
ATOM   6534 C8   LIG     1     -13.764  -4.308  21.647  1.00  0.00      LIG  
ATOM   6535 C9   LIG     1     -12.453  -4.367  22.472  1.00  0.00      LIG  
ATOM   6536 C10  LIG     1     -13.575  -3.138  20.617  1.00  0.00      LIG  
ATOM   6537 C11  LIG     1     -12.833  -1.899  21.147  1.00  0.00      LIG  
ATOM   6538 C12  LIG     1     -12.769  -1.813  22.662  1.00  0.00      LIG  
ATOM   6539 C13  LIG     1     -12.274  -3.093  23.321  1.00  0.00      LIG  
ATOM   6540 O    LIG     1     -12.908  -9.166  25.417  1.00  0.00      LIG  
ATOM   6541 C14  LIG     1     -13.574  -0.679  20.587  1.00  0.00      LIG  
ATOM   6542 C15  LIG     1     -14.530  -1.221  19.546  1.00  0.00      LIG  
ATOM   6543 C16  LIG     1     -14.876  -2.597  20.040  1.00  0.00      LIG  
ATOM   6544 C17  LIG     1     -13.071   2.953  19.254  1.00  0.00      LIG  
ATOM   6545 C18  LIG     1     -13.668   1.595  19.620  1.00  0.00      LIG  
ATOM   6546 C19  LIG     1     -12.712   0.456  20.016  1.00  0.00      LIG  
ATOM   6547 C20  LIG     1     -10.659  -6.016  22.916  1.00  0.00      LIG  
ATOM   6548 O1   LIG     1     -10.895  -2.905  23.624  1.00  0.00      LIG  
ATOM   6549 C21  LIG     1     -12.729  -3.563  19.410  1.00  0.00      LIG  
ATOM   6550 C22  LIG     1     -14.981  -4.098  22.572  1.00  0.00      LIG  
ATOM   6551 C23  LIG     1     -11.647   0.885  21.016  1.00  0.00      LIG  
ATOM   6552 H    LIG     1     -11.655  -4.319  21.729  1.00  0.00      LIG  
ATOM   6553 O2   LIG     1     -11.895   2.778  18.467  1.00  0.00      LIG  
ATOM   6554 C24  LIG     1     -12.831   3.798  20.483  1.00  0.00      LIG  
ATOM   6555 H1   LIG     1     -12.949   3.247  21.406  1.00  0.00      LIG  
ATOM   6556 H2   LIG     1     -14.045  -6.632  23.177  1.00  0.00      LIG  
ATOM   6557 C25  LIG     1     -13.158   5.248  20.520  1.00  0.00      LIG  
ATOM   6558 O3   LIG     1     -11.788   4.806  20.422  1.00  0.00      LIG  
ATOM   6559 C26  LIG     1     -13.629   5.984  19.315  1.00  0.00      LIG  
ATOM   6560 C27  LIG     1     -13.518   5.848  21.833  1.00  0.00      LIG  
ATOM   6561 H3   LIG     1     -10.912  -7.183  25.413  1.00  0.00      LIG  
ATOM   6562 H4   LIG     1     -12.310  -6.940  26.468  1.00  0.00      LIG  
ATOM   6563 H5   LIG     1     -13.387  -8.929  22.949  1.00  0.00      LIG  
ATOM   6564 H6   LIG     1     -11.667  -8.504  22.931  1.00  0.00      LIG  
ATOM   6565 H7   LIG     1     -11.654  -4.901  25.190  1.00  0.00      LIG  
ATOM   6566 H8   LIG     1     -13.334  -5.380  24.975  1.00  0.00      LIG  
ATOM   6567 H9   LIG     1     -13.651  -7.720  20.919  1.00  0.00      LIG  
ATOM   6568 H10  LIG     1     -12.229  -6.690  20.764  1.00  0.00      LIG  
ATOM   6569 H11  LIG     1     -15.107  -5.949  21.218  1.00  0.00      LIG  
ATOM   6570 H12  LIG     1     -14.181  -5.552  19.841  1.00  0.00      LIG  
ATOM   6571 H13  LIG     1     -11.804  -1.915  20.778  1.00  0.00      LIG  
ATOM   6572 H14  LIG     1     -13.767  -1.585  23.036  1.00  0.00      LIG  
ATOM   6573 H15  LIG     1     -12.153  -0.961  22.959  1.00  0.00      LIG  
ATOM   6574 H16  LIG     1     -12.801  -3.172  24.275  1.00  0.00      LIG  
ATOM   6575 H17  LIG     1     -14.173  -0.256  21.396  1.00  0.00      LIG  
ATOM   6576 H18  LIG     1     -14.040  -1.277  18.570  1.00  0.00      LIG  
ATOM   6577 H19  LIG     1     -15.425  -0.602  19.441  1.00  0.00      LIG  
ATOM   6578 H20  LIG     1     -15.653  -2.468  20.793  1.00  0.00      LIG  
ATOM   6579 H21  LIG     1     -15.276  -3.227  19.241  1.00  0.00      LIG  
ATOM   6580 H22  LIG     1     -13.804   3.453  18.617  1.00  0.00      LIG  
ATOM   6581 H23  LIG     1     -14.214   1.262  18.734  1.00  0.00      LIG  
ATOM   6582 H24  LIG     1     -14.417   1.734  20.406  1.00  0.00      LIG  
ATOM   6583 H25  LIG     1     -12.202   0.098  19.117  1.00  0.00      LIG  
ATOM   6584 H26  LIG     1     -10.484  -6.073  21.838  1.00  0.00      LIG  
ATOM   6585 H27  LIG     1     -10.307  -6.954  23.346  1.00  0.00      LIG  
ATOM   6586 H28  LIG     1     -10.007  -5.234  23.310  1.00  0.00      LIG  
ATOM   6587 H29  LIG     1     -10.564  -3.759  23.947  1.00  0.00      LIG  
ATOM   6588 H30  LIG     1     -13.318  -4.139  18.696  1.00  0.00      LIG  
ATOM   6589 H31  LIG     1     -11.866  -4.163  19.704  1.00  0.00      LIG  
ATOM   6590 H32  LIG     1     -12.339  -2.702  18.860  1.00  0.00      LIG  
ATOM   6591 H33  LIG     1     -14.976  -4.806  23.402  1.00  0.00      LIG  
ATOM   6592 H34  LIG     1     -15.916  -4.253  22.027  1.00  0.00      LIG  
ATOM   6593 H35  LIG     1     -15.042  -3.103  23.005  1.00  0.00      LIG  
ATOM   6594 H36  LIG     1     -10.958   0.067  21.237  1.00  0.00      LIG  
ATOM   6595 H37  LIG     1     -12.110   1.208  21.952  1.00  0.00      LIG  
ATOM   6596 H38  LIG     1     -11.039   1.707  20.632  1.00  0.00      LIG  
ATOM   6597 H39  LIG     1     -12.128   2.157  17.753  1.00  0.00      LIG  
ATOM   6598 H40  LIG     1     -14.706   5.848  19.192  1.00  0.00      LIG  
ATOM   6599 H41  LIG     1     -13.130   5.643  18.403  1.00  0.00      LIG  
ATOM   6600 H42  LIG     1     -13.426   7.052  19.431  1.00  0.00      LIG  
ATOM   6601 H43  LIG     1     -13.139   6.871  21.898  1.00  0.00      LIG  
ATOM   6602 H44  LIG     1     -13.101   5.273  22.665  1.00  0.00      LIG  
ATOM   6603 H45  LIG     1     -14.605   5.875  21.946  1.00  0.00      LIG  
TER
REMARK  Energy: 283.736
REMARK  SimpleFitness: 283.736
REMARK  FullFitness: -1363.8038
REMARK  InterFull: -23.1488
REMARK  IntraFull: 309.074
REMARK  solvFull: -1932.9
REMARK  surfFull: 283.171
REMARK  extraFull: 0.0
REMARK  deltaGcompsolvpol: -1932.9
REMARK  deltaGcompsolvnonpol: 283.171
REMARK  deltaGprotsolvpol: -1938.72
REMARK  deltaGprotsolvnonpol: 281.59
REMARK  deltaGligsolvpol: -11.5066
REMARK  deltaGligsolvnonpol: 14.0708
REMARK  deltaGvdw: -23.1488
REMARK  deltaGelec: 0.0
REMARK  deltaG: -6.301028
REMARK  Cluster: 5
REMARK  ClusterRank: 6
ATOM   6526 C    LIG     1     -11.950  -7.017  25.342  1.00  0.00      LIG  
ATOM   6527 C1   LIG     1     -12.644  -8.174  24.681  1.00  0.00      LIG  
ATOM   6528 C2   LIG     1     -12.631  -8.184  23.181  1.00  0.00      LIG  
ATOM   6529 C3   LIG     1     -13.047  -6.808  22.700  1.00  0.00      LIG  
ATOM   6530 C4   LIG     1     -12.117  -5.693  23.164  1.00  0.00      LIG  
ATOM   6531 C5   LIG     1     -12.271  -5.677  24.686  1.00  0.00      LIG  
ATOM   6532 C6   LIG     1     -13.224  -6.753  21.211  1.00  0.00      LIG  
ATOM   6533 C7   LIG     1     -14.134  -5.590  20.905  1.00  0.00      LIG  
ATOM   6534 C8   LIG     1     -13.769  -4.274  21.633  1.00  0.00      LIG  
ATOM   6535 C9   LIG     1     -12.444  -4.351  22.433  1.00  0.00      LIG  
ATOM   6536 C10  LIG     1     -13.587  -3.102  20.605  1.00  0.00      LIG  
ATOM   6537 C11  LIG     1     -12.832  -1.869  21.127  1.00  0.00      LIG  
ATOM   6538 C12  LIG     1     -12.730  -1.793  22.641  1.00  0.00      LIG  
ATOM   6539 C13  LIG     1     -12.248  -3.085  23.292  1.00  0.00      LIG  
ATOM   6540 O    LIG     1     -12.862  -9.201  25.304  1.00  0.00      LIG  
ATOM   6541 C14  LIG     1     -13.584  -0.644  20.589  1.00  0.00      LIG  
ATOM   6542 C15  LIG     1     -14.551  -1.177  19.553  1.00  0.00      LIG  
ATOM   6543 C16  LIG     1     -14.893  -2.555  20.045  1.00  0.00      LIG  
ATOM   6544 C17  LIG     1     -13.141   3.033  19.379  1.00  0.00      LIG  
ATOM   6545 C18  LIG     1     -13.717   1.656  19.698  1.00  0.00      LIG  
ATOM   6546 C19  LIG     1     -12.743   0.503  20.011  1.00  0.00      LIG  
ATOM   6547 C20  LIG     1     -10.650  -6.007  22.831  1.00  0.00      LIG  
ATOM   6548 O1   LIG     1     -10.868  -2.915  23.597  1.00  0.00      LIG  
ATOM   6549 C21  LIG     1     -12.757  -3.526  19.384  1.00  0.00      LIG  
ATOM   6550 C22  LIG     1     -14.964  -4.061  22.585  1.00  0.00      LIG  
ATOM   6551 C23  LIG     1     -11.621   0.892  20.964  1.00  0.00      LIG  
ATOM   6552 H    LIG     1     -11.656  -4.297  21.680  1.00  0.00      LIG  
ATOM   6553 O2   LIG     1     -12.004   2.902  18.529  1.00  0.00      LIG  
ATOM   6554 C24  LIG     1     -12.832   3.808  20.640  1.00  0.00      LIG  
ATOM   6555 H1   LIG     1     -12.861   3.196  21.531  1.00  0.00      LIG  
ATOM   6556 H2   LIG     1     -14.033  -6.629  23.139  1.00  0.00      LIG  
ATOM   6557 C25  LIG     1     -13.206   5.235  20.805  1.00  0.00      LIG  
ATOM   6558 O3   LIG     1     -11.834   4.861  20.567  1.00  0.00      LIG  
ATOM   6559 C26  LIG     1     -13.799   6.035  19.700  1.00  0.00      LIG  
ATOM   6560 C27  LIG     1     -13.484   5.720  22.183  1.00  0.00      LIG  
ATOM   6561 H3   LIG     1     -10.875  -7.212  25.318  1.00  0.00      LIG  
ATOM   6562 H4   LIG     1     -12.265  -6.990  26.388  1.00  0.00      LIG  
ATOM   6563 H5   LIG     1     -13.360  -8.925  22.845  1.00  0.00      LIG  
ATOM   6564 H6   LIG     1     -11.644  -8.485  22.819  1.00  0.00      LIG  
ATOM   6565 H7   LIG     1     -11.618  -4.926  25.137  1.00  0.00      LIG  
ATOM   6566 H8   LIG     1     -13.300  -5.401  24.934  1.00  0.00      LIG  
ATOM   6567 H9   LIG     1     -13.699  -7.674  20.863  1.00  0.00      LIG  
ATOM   6568 H10  LIG     1     -12.271  -6.654  20.687  1.00  0.00      LIG  
ATOM   6569 H11  LIG     1     -15.133  -5.900  21.224  1.00  0.00      LIG  
ATOM   6570 H12  LIG     1     -14.241  -5.495  19.826  1.00  0.00      LIG  
ATOM   6571 H13  LIG     1     -11.811  -1.886  20.735  1.00  0.00      LIG  
ATOM   6572 H14  LIG     1     -13.713  -1.545  23.039  1.00  0.00      LIG  
ATOM   6573 H15  LIG     1     -12.090  -0.953  22.925  1.00  0.00      LIG  
ATOM   6574 H16  LIG     1     -12.773  -3.169  24.246  1.00  0.00      LIG  
ATOM   6575 H17  LIG     1     -14.175  -0.233  21.410  1.00  0.00      LIG  
ATOM   6576 H18  LIG     1     -14.072  -1.230  18.571  1.00  0.00      LIG  
ATOM   6577 H19  LIG     1     -15.447  -0.556  19.461  1.00  0.00      LIG  
ATOM   6578 H20  LIG     1     -15.657  -2.426  20.811  1.00  0.00      LIG  
ATOM   6579 H21  LIG     1     -15.306  -3.180  19.250  1.00  0.00      LIG  
ATOM   6580 H22  LIG     1     -13.905   3.562  18.803  1.00  0.00      LIG  
ATOM   6581 H23  LIG     1     -14.286   1.358  18.812  1.00  0.00      LIG  
ATOM   6582 H24  LIG     1     -14.442   1.757  20.514  1.00  0.00      LIG  
ATOM   6583 H25  LIG     1     -12.279   0.170  19.077  1.00  0.00      LIG  
ATOM   6584 H26  LIG     1     -10.495  -6.059  21.750  1.00  0.00      LIG  
ATOM   6585 H27  LIG     1     -10.288  -6.945  23.253  1.00  0.00      LIG  
ATOM   6586 H28  LIG     1      -9.994  -5.224  23.218  1.00  0.00      LIG  
ATOM   6587 H29  LIG     1     -10.550  -3.775  23.921  1.00  0.00      LIG  
ATOM   6588 H30  LIG     1     -13.358  -4.097  18.676  1.00  0.00      LIG  
ATOM   6589 H31  LIG     1     -11.892  -4.131  19.664  1.00  0.00      LIG  
ATOM   6590 H32  LIG     1     -12.372  -2.665  18.832  1.00  0.00      LIG  
ATOM   6591 H33  LIG     1     -14.960  -4.795  23.394  1.00  0.00      LIG  
ATOM   6592 H34  LIG     1     -15.912  -4.178  22.051  1.00  0.00      LIG  
ATOM   6593 H35  LIG     1     -14.989  -3.076  23.047  1.00  0.00      LIG  
ATOM   6594 H36  LIG     1     -10.926   0.063  21.115  1.00  0.00      LIG  
ATOM   6595 H37  LIG     1     -12.024   1.186  21.936  1.00  0.00      LIG  
ATOM   6596 H38  LIG     1     -11.030   1.722  20.574  1.00  0.00      LIG  
ATOM   6597 H39  LIG     1     -12.264   2.306  17.804  1.00  0.00      LIG  
ATOM   6598 H40  LIG     1     -14.882   5.889  19.676  1.00  0.00      LIG  
ATOM   6599 H41  LIG     1     -13.390   5.765  18.722  1.00  0.00      LIG  
ATOM   6600 H42  LIG     1     -13.597   7.097  19.865  1.00  0.00      LIG  
ATOM   6601 H43  LIG     1     -13.166   6.760  22.293  1.00  0.00      LIG  
ATOM   6602 H44  LIG     1     -12.960   5.116  22.931  1.00  0.00      LIG  
ATOM   6603 H45  LIG     1     -14.556   5.662  22.387  1.00  0.00      LIG  
TER
REMARK  Energy: 283.736
REMARK  SimpleFitness: 283.736
REMARK  FullFitness: -1363.8038
REMARK  InterFull: -23.1488
REMARK  IntraFull: 309.074
REMARK  solvFull: -1932.9
REMARK  surfFull: 283.171
REMARK  extraFull: 0.0
REMARK  deltaGcompsolvpol: -1932.9
REMARK  deltaGcompsolvnonpol: 283.171
REMARK  deltaGprotsolvpol: -1938.72
REMARK  deltaGprotsolvnonpol: 281.59
REMARK  deltaGligsolvpol: -11.5066
REMARK  deltaGligsolvnonpol: 14.0708
REMARK  deltaGvdw: -23.1488
REMARK  deltaGelec: 0.0
REMARK  deltaG: -6.301028
REMARK  Cluster: 5
REMARK  ClusterRank: 7
ATOM   6526 C    LIG     1     -11.950  -7.017  25.342  1.00  0.00      LIG  
ATOM   6527 C1   LIG     1     -12.644  -8.174  24.681  1.00  0.00      LIG  
ATOM   6528 C2   LIG     1     -12.631  -8.184  23.181  1.00  0.00      LIG  
ATOM   6529 C3   LIG     1     -13.047  -6.808  22.700  1.00  0.00      LIG  
ATOM   6530 C4   LIG     1     -12.117  -5.693  23.164  1.00  0.00      LIG  
ATOM   6531 C5   LIG     1     -12.271  -5.677  24.686  1.00  0.00      LIG  
ATOM   6532 C6   LIG     1     -13.224  -6.753  21.211  1.00  0.00      LIG  
ATOM   6533 C7   LIG     1     -14.134  -5.590  20.905  1.00  0.00      LIG  
ATOM   6534 C8   LIG     1     -13.769  -4.274  21.633  1.00  0.00      LIG  
ATOM   6535 C9   LIG     1     -12.444  -4.351  22.433  1.00  0.00      LIG  
ATOM   6536 C10  LIG     1     -13.587  -3.102  20.605  1.00  0.00      LIG  
ATOM   6537 C11  LIG     1     -12.832  -1.869  21.127  1.00  0.00      LIG  
ATOM   6538 C12  LIG     1     -12.730  -1.793  22.641  1.00  0.00      LIG  
ATOM   6539 C13  LIG     1     -12.248  -3.085  23.292  1.00  0.00      LIG  
ATOM   6540 O    LIG     1     -12.862  -9.201  25.304  1.00  0.00      LIG  
ATOM   6541 C14  LIG     1     -13.584  -0.644  20.589  1.00  0.00      LIG  
ATOM   6542 C15  LIG     1     -14.551  -1.177  19.553  1.00  0.00      LIG  
ATOM   6543 C16  LIG     1     -14.893  -2.555  20.045  1.00  0.00      LIG  
ATOM   6544 C17  LIG     1     -13.141   3.033  19.379  1.00  0.00      LIG  
ATOM   6545 C18  LIG     1     -13.717   1.656  19.698  1.00  0.00      LIG  
ATOM   6546 C19  LIG     1     -12.743   0.503  20.011  1.00  0.00      LIG  
ATOM   6547 C20  LIG     1     -10.650  -6.007  22.831  1.00  0.00      LIG  
ATOM   6548 O1   LIG     1     -10.868  -2.915  23.597  1.00  0.00      LIG  
ATOM   6549 C21  LIG     1     -12.757  -3.526  19.384  1.00  0.00      LIG  
ATOM   6550 C22  LIG     1     -14.964  -4.061  22.585  1.00  0.00      LIG  
ATOM   6551 C23  LIG     1     -11.621   0.892  20.964  1.00  0.00      LIG  
ATOM   6552 H    LIG     1     -11.656  -4.297  21.680  1.00  0.00      LIG  
ATOM   6553 O2   LIG     1     -12.004   2.902  18.529  1.00  0.00      LIG  
ATOM   6554 C24  LIG     1     -12.832   3.808  20.640  1.00  0.00      LIG  
ATOM   6555 H1   LIG     1     -12.861   3.196  21.531  1.00  0.00      LIG  
ATOM   6556 H2   LIG     1     -14.033  -6.629  23.139  1.00  0.00      LIG  
ATOM   6557 C25  LIG     1     -13.206   5.235  20.805  1.00  0.00      LIG  
ATOM   6558 O3   LIG     1     -11.834   4.861  20.567  1.00  0.00      LIG  
ATOM   6559 C26  LIG     1     -13.799   6.035  19.700  1.00  0.00      LIG  
ATOM   6560 C27  LIG     1     -13.484   5.720  22.183  1.00  0.00      LIG  
ATOM   6561 H3   LIG     1     -10.875  -7.212  25.318  1.00  0.00      LIG  
ATOM   6562 H4   LIG     1     -12.265  -6.990  26.388  1.00  0.00      LIG  
ATOM   6563 H5   LIG     1     -13.360  -8.925  22.845  1.00  0.00      LIG  
ATOM   6564 H6   LIG     1     -11.644  -8.485  22.819  1.00  0.00      LIG  
ATOM   6565 H7   LIG     1     -11.618  -4.926  25.137  1.00  0.00      LIG  
ATOM   6566 H8   LIG     1     -13.300  -5.401  24.934  1.00  0.00      LIG  
ATOM   6567 H9   LIG     1     -13.699  -7.674  20.863  1.00  0.00      LIG  
ATOM   6568 H10  LIG     1     -12.271  -6.654  20.687  1.00  0.00      LIG  
ATOM   6569 H11  LIG     1     -15.133  -5.900  21.224  1.00  0.00      LIG  
ATOM   6570 H12  LIG     1     -14.241  -5.495  19.826  1.00  0.00      LIG  
ATOM   6571 H13  LIG     1     -11.811  -1.886  20.735  1.00  0.00      LIG  
ATOM   6572 H14  LIG     1     -13.713  -1.545  23.039  1.00  0.00      LIG  
ATOM   6573 H15  LIG     1     -12.090  -0.953  22.925  1.00  0.00      LIG  
ATOM   6574 H16  LIG     1     -12.773  -3.169  24.246  1.00  0.00      LIG  
ATOM   6575 H17  LIG     1     -14.175  -0.233  21.410  1.00  0.00      LIG  
ATOM   6576 H18  LIG     1     -14.072  -1.230  18.571  1.00  0.00      LIG  
ATOM   6577 H19  LIG     1     -15.447  -0.556  19.461  1.00  0.00      LIG  
ATOM   6578 H20  LIG     1     -15.657  -2.426  20.811  1.00  0.00      LIG  
ATOM   6579 H21  LIG     1     -15.306  -3.180  19.250  1.00  0.00      LIG  
ATOM   6580 H22  LIG     1     -13.905   3.562  18.803  1.00  0.00      LIG  
ATOM   6581 H23  LIG     1     -14.286   1.358  18.812  1.00  0.00      LIG  
ATOM   6582 H24  LIG     1     -14.442   1.757  20.514  1.00  0.00      LIG  
ATOM   6583 H25  LIG     1     -12.279   0.170  19.077  1.00  0.00      LIG  
ATOM   6584 H26  LIG     1     -10.495  -6.059  21.750  1.00  0.00      LIG  
ATOM   6585 H27  LIG     1     -10.288  -6.945  23.253  1.00  0.00      LIG  
ATOM   6586 H28  LIG     1      -9.994  -5.224  23.218  1.00  0.00      LIG  
ATOM   6587 H29  LIG     1     -10.550  -3.775  23.921  1.00  0.00      LIG  
ATOM   6588 H30  LIG     1     -13.358  -4.097  18.676  1.00  0.00      LIG  
ATOM   6589 H31  LIG     1     -11.892  -4.131  19.664  1.00  0.00      LIG  
ATOM   6590 H32  LIG     1     -12.372  -2.665  18.832  1.00  0.00      LIG  
ATOM   6591 H33  LIG     1     -14.960  -4.795  23.394  1.00  0.00      LIG  
ATOM   6592 H34  LIG     1     -15.912  -4.178  22.051  1.00  0.00      LIG  
ATOM   6593 H35  LIG     1     -14.989  -3.076  23.047  1.00  0.00      LIG  
ATOM   6594 H36  LIG     1     -10.926   0.063  21.115  1.00  0.00      LIG  
ATOM   6595 H37  LIG     1     -12.024   1.186  21.936  1.00  0.00      LIG  
ATOM   6596 H38  LIG     1     -11.030   1.722  20.574  1.00  0.00      LIG  
ATOM   6597 H39  LIG     1     -12.264   2.306  17.804  1.00  0.00      LIG  
ATOM   6598 H40  LIG     1     -14.882   5.889  19.676  1.00  0.00      LIG  
ATOM   6599 H41  LIG     1     -13.390   5.765  18.722  1.00  0.00      LIG  
ATOM   6600 H42  LIG     1     -13.597   7.097  19.865  1.00  0.00      LIG  
ATOM   6601 H43  LIG     1     -13.166   6.760  22.293  1.00  0.00      LIG  
ATOM   6602 H44  LIG     1     -12.960   5.116  22.931  1.00  0.00      LIG  
ATOM   6603 H45  LIG     1     -14.556   5.662  22.387  1.00  0.00      LIG  
TER
REMARK  Energy: 277.501
REMARK  SimpleFitness: 277.501
REMARK  FullFitness: -1367.0302
REMARK  InterFull: -23.6242
REMARK  IntraFull: 303.251
REMARK  solvFull: -1928.36
REMARK  surfFull: 281.703
REMARK  extraFull: 0.0
REMARK  deltaGcompsolvpol: -1928.36
REMARK  deltaGcompsolvnonpol: 281.703
REMARK  deltaGprotsolvpol: -1938.72
REMARK  deltaGprotsolvnonpol: 281.59
REMARK  deltaGligsolvpol: -9.79315
REMARK  deltaGligsolvnonpol: 14.2665
REMARK  deltaGvdw: -23.6242
REMARK  deltaGelec: 0.0
REMARK  deltaG: -6.330398
REMARK  Cluster: 6
REMARK  ClusterRank: 0
ATOM   6526 C    LIG     1     -12.319  -3.186  21.091  1.00  0.00      LIG  
ATOM   6527 C1   LIG     1     -13.811  -3.370  21.166  1.00  0.00      LIG  
ATOM   6528 C2   LIG     1     -14.640  -2.489  20.278  1.00  0.00      LIG  
ATOM   6529 C3   LIG     1     -14.132  -1.069  20.434  1.00  0.00      LIG  
ATOM   6530 C4   LIG     1     -12.682  -0.887  20.028  1.00  0.00      LIG  
ATOM   6531 C5   LIG     1     -11.890  -1.720  21.038  1.00  0.00      LIG  
ATOM   6532 C6   LIG     1     -15.007  -0.051  19.756  1.00  0.00      LIG  
ATOM   6533 C7   LIG     1     -14.772   1.256  20.476  1.00  0.00      LIG  
ATOM   6534 C8   LIG     1     -13.280   1.633  20.649  1.00  0.00      LIG  
ATOM   6535 C9   LIG     1     -12.316   0.633  19.959  1.00  0.00      LIG  
ATOM   6536 C10  LIG     1     -12.977   3.045  20.033  1.00  0.00      LIG  
ATOM   6537 C11  LIG     1     -11.520   3.292  19.629  1.00  0.00      LIG  
ATOM   6538 C12  LIG     1     -10.536   2.450  20.410  1.00  0.00      LIG  
ATOM   6539 C13  LIG     1     -10.848   0.960  20.314  1.00  0.00      LIG  
ATOM   6540 O    LIG     1     -14.285  -4.395  21.632  1.00  0.00      LIG  
ATOM   6541 C14  LIG     1     -11.233   4.781  19.869  1.00  0.00      LIG  
ATOM   6542 C15  LIG     1     -12.541   5.374  20.363  1.00  0.00      LIG  
ATOM   6543 C16  LIG     1     -13.314   4.221  20.938  1.00  0.00      LIG  
ATOM   6544 C17  LIG     1     -10.370   7.899  17.715  1.00  0.00      LIG  
ATOM   6545 C18  LIG     1     -10.442   7.004  18.957  1.00  0.00      LIG  
ATOM   6546 C19  LIG     1     -10.720   5.533  18.632  1.00  0.00      LIG  
ATOM   6547 C20  LIG     1     -12.444  -1.473  18.634  1.00  0.00      LIG  
ATOM   6548 O1   LIG     1      -9.979   0.411  19.329  1.00  0.00      LIG  
ATOM   6549 C21  LIG     1     -13.734   3.265  18.721  1.00  0.00      LIG  
ATOM   6550 C22  LIG     1     -13.082   1.606  22.177  1.00  0.00      LIG  
ATOM   6551 C23  LIG     1      -9.435   4.904  18.117  1.00  0.00      LIG  
ATOM   6552 H    LIG     1     -12.410   0.850  18.893  1.00  0.00      LIG  
ATOM   6553 O2   LIG     1      -9.718   9.118  18.051  1.00  0.00      LIG  
ATOM   6554 C24  LIG     1     -11.687   8.198  17.039  1.00  0.00      LIG  
ATOM   6555 H1   LIG     1     -11.606   8.079  15.967  1.00  0.00      LIG  
ATOM   6556 H2   LIG     1     -14.184  -0.859  21.504  1.00  0.00      LIG  
ATOM   6557 C25  LIG     1     -12.744   9.130  17.540  1.00  0.00      LIG  
ATOM   6558 O3   LIG     1     -12.881   7.701  17.692  1.00  0.00      LIG  
ATOM   6559 C26  LIG     1     -12.637   9.872  18.829  1.00  0.00      LIG  
ATOM   6560 C27  LIG     1     -13.689   9.717  16.552  1.00  0.00      LIG  
ATOM   6561 H3   LIG     1     -11.961  -3.724  20.210  1.00  0.00      LIG  
ATOM   6562 H4   LIG     1     -11.878  -3.656  21.973  1.00  0.00      LIG  
ATOM   6563 H5   LIG     1     -15.675  -2.545  20.624  1.00  0.00      LIG  
ATOM   6564 H6   LIG     1     -14.603  -2.853  19.249  1.00  0.00      LIG  
ATOM   6565 H7   LIG     1     -10.823  -1.695  20.806  1.00  0.00      LIG  
ATOM   6566 H8   LIG     1     -12.015  -1.283  22.032  1.00  0.00      LIG  
ATOM   6567 H9   LIG     1     -16.059  -0.332  19.857  1.00  0.00      LIG  
ATOM   6568 H10  LIG     1     -14.789   0.041  18.689  1.00  0.00      LIG  
ATOM   6569 H11  LIG     1     -15.211   1.142  21.469  1.00  0.00      LIG  
ATOM   6570 H12  LIG     1     -15.401   2.028  20.037  1.00  0.00      LIG  
ATOM   6571 H13  LIG     1     -11.397   3.042  18.571  1.00  0.00      LIG  
ATOM   6572 H14  LIG     1     -10.569   2.764  21.455  1.00  0.00      LIG  
ATOM   6573 H15  LIG     1      -9.520   2.667  20.065  1.00  0.00      LIG  
ATOM   6574 H16  LIG     1     -10.562   0.515  21.269  1.00  0.00      LIG  
ATOM   6575 H17  LIG     1     -10.488   4.875  20.664  1.00  0.00      LIG  
ATOM   6576 H18  LIG     1     -13.099   5.817  19.536  1.00  0.00      LIG  
ATOM   6577 H19  LIG     1     -12.378   6.155  21.110  1.00  0.00      LIG  
ATOM   6578 H20  LIG     1     -12.950   4.091  21.958  1.00  0.00      LIG  
ATOM   6579 H21  LIG     1     -14.387   4.427  20.976  1.00  0.00      LIG  
ATOM   6580 H22  LIG     1      -9.729   7.419  16.972  1.00  0.00      LIG  
ATOM   6581 H23  LIG     1     -11.185   7.417  19.640  1.00  0.00      LIG  
ATOM   6582 H24  LIG     1      -9.496   7.064  19.503  1.00  0.00      LIG  
ATOM   6583 H25  LIG     1     -11.477   5.472  17.846  1.00  0.00      LIG  
ATOM   6584 H26  LIG     1     -13.098  -1.003  17.898  1.00  0.00      LIG  
ATOM   6585 H27  LIG     1     -12.615  -2.547  18.562  1.00  0.00      LIG  
ATOM   6586 H28  LIG     1     -11.414  -1.308  18.316  1.00  0.00      LIG  
ATOM   6587 H29  LIG     1     -10.232  -0.522  19.230  1.00  0.00      LIG  
ATOM   6588 H30  LIG     1     -14.777   3.539  18.895  1.00  0.00      LIG  
ATOM   6589 H31  LIG     1     -13.708   2.368  18.099  1.00  0.00      LIG  
ATOM   6590 H32  LIG     1     -13.304   4.070  18.122  1.00  0.00      LIG  
ATOM   6591 H33  LIG     1     -13.141   0.590  22.568  1.00  0.00      LIG  
ATOM   6592 H34  LIG     1     -13.864   2.182  22.679  1.00  0.00      LIG  
ATOM   6593 H35  LIG     1     -12.129   2.019  22.504  1.00  0.00      LIG  
ATOM   6594 H36  LIG     1      -9.595   3.875  17.788  1.00  0.00      LIG  
ATOM   6595 H37  LIG     1      -8.675   4.897  18.902  1.00  0.00      LIG  
ATOM   6596 H38  LIG     1      -9.036   5.457  17.264  1.00  0.00      LIG  
ATOM   6597 H39  LIG     1      -9.904   9.739  17.325  1.00  0.00      LIG  
ATOM   6598 H40  LIG     1     -12.115  10.819  18.671  1.00  0.00      LIG  
ATOM   6599 H41  LIG     1     -12.099   9.309  19.594  1.00  0.00      LIG  
ATOM   6600 H42  LIG     1     -13.635  10.094  19.217  1.00  0.00      LIG  
ATOM   6601 H43  LIG     1     -13.288  10.653  16.156  1.00  0.00      LIG  
ATOM   6602 H44  LIG     1     -14.650   9.931  17.026  1.00  0.00      LIG  
ATOM   6603 H45  LIG     1     -13.866   9.037  15.714  1.00  0.00      LIG  
TER
REMARK  Energy: 277.501
REMARK  SimpleFitness: 277.501
REMARK  FullFitness: -1367.0302
REMARK  InterFull: -23.6242
REMARK  IntraFull: 303.251
REMARK  solvFull: -1928.36
REMARK  surfFull: 281.703
REMARK  extraFull: 0.0
REMARK  deltaGcompsolvpol: -1928.36
REMARK  deltaGcompsolvnonpol: 281.703
REMARK  deltaGprotsolvpol: -1938.72
REMARK  deltaGprotsolvnonpol: 281.59
REMARK  deltaGligsolvpol: -9.79315
REMARK  deltaGligsolvnonpol: 14.2665
REMARK  deltaGvdw: -23.6242
REMARK  deltaGelec: 0.0
REMARK  deltaG: -6.330398
REMARK  Cluster: 6
REMARK  ClusterRank: 1
ATOM   6526 C    LIG     1     -12.319  -3.186  21.091  1.00  0.00      LIG  
ATOM   6527 C1   LIG     1     -13.811  -3.370  21.166  1.00  0.00      LIG  
ATOM   6528 C2   LIG     1     -14.640  -2.489  20.278  1.00  0.00      LIG  
ATOM   6529 C3   LIG     1     -14.132  -1.069  20.434  1.00  0.00      LIG  
ATOM   6530 C4   LIG     1     -12.682  -0.887  20.028  1.00  0.00      LIG  
ATOM   6531 C5   LIG     1     -11.890  -1.720  21.038  1.00  0.00      LIG  
ATOM   6532 C6   LIG     1     -15.007  -0.051  19.756  1.00  0.00      LIG  
ATOM   6533 C7   LIG     1     -14.772   1.256  20.476  1.00  0.00      LIG  
ATOM   6534 C8   LIG     1     -13.280   1.633  20.649  1.00  0.00      LIG  
ATOM   6535 C9   LIG     1     -12.316   0.633  19.959  1.00  0.00      LIG  
ATOM   6536 C10  LIG     1     -12.977   3.045  20.033  1.00  0.00      LIG  
ATOM   6537 C11  LIG     1     -11.520   3.292  19.629  1.00  0.00      LIG  
ATOM   6538 C12  LIG     1     -10.536   2.450  20.410  1.00  0.00      LIG  
ATOM   6539 C13  LIG     1     -10.848   0.960  20.314  1.00  0.00      LIG  
ATOM   6540 O    LIG     1     -14.285  -4.395  21.632  1.00  0.00      LIG  
ATOM   6541 C14  LIG     1     -11.233   4.781  19.869  1.00  0.00      LIG  
ATOM   6542 C15  LIG     1     -12.541   5.374  20.363  1.00  0.00      LIG  
ATOM   6543 C16  LIG     1     -13.314   4.221  20.938  1.00  0.00      LIG  
ATOM   6544 C17  LIG     1     -10.370   7.899  17.715  1.00  0.00      LIG  
ATOM   6545 C18  LIG     1     -10.442   7.004  18.957  1.00  0.00      LIG  
ATOM   6546 C19  LIG     1     -10.720   5.533  18.632  1.00  0.00      LIG  
ATOM   6547 C20  LIG     1     -12.444  -1.473  18.634  1.00  0.00      LIG  
ATOM   6548 O1   LIG     1      -9.979   0.411  19.329  1.00  0.00      LIG  
ATOM   6549 C21  LIG     1     -13.734   3.265  18.721  1.00  0.00      LIG  
ATOM   6550 C22  LIG     1     -13.082   1.606  22.177  1.00  0.00      LIG  
ATOM   6551 C23  LIG     1      -9.435   4.904  18.117  1.00  0.00      LIG  
ATOM   6552 H    LIG     1     -12.410   0.850  18.893  1.00  0.00      LIG  
ATOM   6553 O2   LIG     1      -9.718   9.118  18.051  1.00  0.00      LIG  
ATOM   6554 C24  LIG     1     -11.687   8.198  17.039  1.00  0.00      LIG  
ATOM   6555 H1   LIG     1     -11.606   8.079  15.967  1.00  0.00      LIG  
ATOM   6556 H2   LIG     1     -14.184  -0.859  21.504  1.00  0.00      LIG  
ATOM   6557 C25  LIG     1     -12.744   9.130  17.540  1.00  0.00      LIG  
ATOM   6558 O3   LIG     1     -12.881   7.701  17.692  1.00  0.00      LIG  
ATOM   6559 C26  LIG     1     -12.637   9.872  18.829  1.00  0.00      LIG  
ATOM   6560 C27  LIG     1     -13.689   9.717  16.552  1.00  0.00      LIG  
ATOM   6561 H3   LIG     1     -11.961  -3.724  20.210  1.00  0.00      LIG  
ATOM   6562 H4   LIG     1     -11.878  -3.656  21.973  1.00  0.00      LIG  
ATOM   6563 H5   LIG     1     -15.675  -2.545  20.624  1.00  0.00      LIG  
ATOM   6564 H6   LIG     1     -14.603  -2.853  19.249  1.00  0.00      LIG  
ATOM   6565 H7   LIG     1     -10.823  -1.695  20.806  1.00  0.00      LIG  
ATOM   6566 H8   LIG     1     -12.015  -1.283  22.032  1.00  0.00      LIG  
ATOM   6567 H9   LIG     1     -16.059  -0.332  19.857  1.00  0.00      LIG  
ATOM   6568 H10  LIG     1     -14.789   0.041  18.689  1.00  0.00      LIG  
ATOM   6569 H11  LIG     1     -15.211   1.142  21.469  1.00  0.00      LIG  
ATOM   6570 H12  LIG     1     -15.401   2.028  20.037  1.00  0.00      LIG  
ATOM   6571 H13  LIG     1     -11.397   3.042  18.571  1.00  0.00      LIG  
ATOM   6572 H14  LIG     1     -10.569   2.764  21.455  1.00  0.00      LIG  
ATOM   6573 H15  LIG     1      -9.520   2.667  20.065  1.00  0.00      LIG  
ATOM   6574 H16  LIG     1     -10.562   0.515  21.269  1.00  0.00      LIG  
ATOM   6575 H17  LIG     1     -10.488   4.875  20.664  1.00  0.00      LIG  
ATOM   6576 H18  LIG     1     -13.099   5.817  19.536  1.00  0.00      LIG  
ATOM   6577 H19  LIG     1     -12.378   6.155  21.110  1.00  0.00      LIG  
ATOM   6578 H20  LIG     1     -12.950   4.091  21.958  1.00  0.00      LIG  
ATOM   6579 H21  LIG     1     -14.387   4.427  20.976  1.00  0.00      LIG  
ATOM   6580 H22  LIG     1      -9.729   7.419  16.972  1.00  0.00      LIG  
ATOM   6581 H23  LIG     1     -11.185   7.417  19.640  1.00  0.00      LIG  
ATOM   6582 H24  LIG     1      -9.496   7.064  19.503  1.00  0.00      LIG  
ATOM   6583 H25  LIG     1     -11.477   5.472  17.846  1.00  0.00      LIG  
ATOM   6584 H26  LIG     1     -13.098  -1.003  17.898  1.00  0.00      LIG  
ATOM   6585 H27  LIG     1     -12.615  -2.547  18.562  1.00  0.00      LIG  
ATOM   6586 H28  LIG     1     -11.414  -1.308  18.316  1.00  0.00      LIG  
ATOM   6587 H29  LIG     1     -10.232  -0.522  19.230  1.00  0.00      LIG  
ATOM   6588 H30  LIG     1     -14.777   3.539  18.895  1.00  0.00      LIG  
ATOM   6589 H31  LIG     1     -13.708   2.368  18.099  1.00  0.00      LIG  
ATOM   6590 H32  LIG     1     -13.304   4.070  18.122  1.00  0.00      LIG  
ATOM   6591 H33  LIG     1     -13.141   0.590  22.568  1.00  0.00      LIG  
ATOM   6592 H34  LIG     1     -13.864   2.182  22.679  1.00  0.00      LIG  
ATOM   6593 H35  LIG     1     -12.129   2.019  22.504  1.00  0.00      LIG  
ATOM   6594 H36  LIG     1      -9.595   3.875  17.788  1.00  0.00      LIG  
ATOM   6595 H37  LIG     1      -8.675   4.897  18.902  1.00  0.00      LIG  
ATOM   6596 H38  LIG     1      -9.036   5.457  17.264  1.00  0.00      LIG  
ATOM   6597 H39  LIG     1      -9.904   9.739  17.325  1.00  0.00      LIG  
ATOM   6598 H40  LIG     1     -12.115  10.819  18.671  1.00  0.00      LIG  
ATOM   6599 H41  LIG     1     -12.099   9.309  19.594  1.00  0.00      LIG  
ATOM   6600 H42  LIG     1     -13.635  10.094  19.217  1.00  0.00      LIG  
ATOM   6601 H43  LIG     1     -13.288  10.653  16.156  1.00  0.00      LIG  
ATOM   6602 H44  LIG     1     -14.650   9.931  17.026  1.00  0.00      LIG  
ATOM   6603 H45  LIG     1     -13.866   9.037  15.714  1.00  0.00      LIG  
TER
REMARK  Energy: 277.808
REMARK  SimpleFitness: 277.808
REMARK  FullFitness: -1366.9415
REMARK  InterFull: -22.9986
REMARK  IntraFull: 303.079
REMARK  solvFull: -1928.82
REMARK  surfFull: 281.798
REMARK  extraFull: 0.0
REMARK  deltaGcompsolvpol: -1928.82
REMARK  deltaGcompsolvnonpol: 281.798
REMARK  deltaGprotsolvpol: -1938.72
REMARK  deltaGprotsolvnonpol: 281.59
REMARK  deltaGligsolvpol: -9.80159
REMARK  deltaGligsolvnonpol: 14.2488
REMARK  deltaGvdw: -22.9986
REMARK  deltaGelec: 0.0
REMARK  deltaG: -6.2881875
REMARK  Cluster: 6
REMARK  ClusterRank: 2
ATOM   6526 C    LIG     1     -12.042  -3.233  21.066  1.00  0.00      LIG  
ATOM   6527 C1   LIG     1     -13.518  -3.441  21.267  1.00  0.00      LIG  
ATOM   6528 C2   LIG     1     -14.432  -2.574  20.451  1.00  0.00      LIG  
ATOM   6529 C3   LIG     1     -13.942  -1.143  20.563  1.00  0.00      LIG  
ATOM   6530 C4   LIG     1     -12.529  -0.940  20.046  1.00  0.00      LIG  
ATOM   6531 C5   LIG     1     -11.647  -1.760  20.988  1.00  0.00      LIG  
ATOM   6532 C6   LIG     1     -14.874  -0.146  19.931  1.00  0.00      LIG  
ATOM   6533 C7   LIG     1     -14.612   1.174  20.620  1.00  0.00      LIG  
ATOM   6534 C8   LIG     1     -13.118   1.573  20.693  1.00  0.00      LIG  
ATOM   6535 C9   LIG     1     -12.187   0.585  19.947  1.00  0.00      LIG  
ATOM   6536 C10  LIG     1     -12.883   2.985  20.051  1.00  0.00      LIG  
ATOM   6537 C11  LIG     1     -11.456   3.260  19.563  1.00  0.00      LIG  
ATOM   6538 C12  LIG     1     -10.410   2.430  20.274  1.00  0.00      LIG  
ATOM   6539 C13  LIG     1     -10.703   0.935  20.194  1.00  0.00      LIG  
ATOM   6540 O    LIG     1     -13.932  -4.476  21.767  1.00  0.00      LIG  
ATOM   6541 C14  LIG     1     -11.183   4.752  19.801  1.00  0.00      LIG  
ATOM   6542 C15  LIG     1     -12.480   5.322  20.346  1.00  0.00      LIG  
ATOM   6543 C16  LIG     1     -13.198   4.159  20.966  1.00  0.00      LIG  
ATOM   6544 C17  LIG     1     -10.406   7.888  17.645  1.00  0.00      LIG  
ATOM   6545 C18  LIG     1     -10.454   6.992  18.884  1.00  0.00      LIG  
ATOM   6546 C19  LIG     1     -10.723   5.519  18.554  1.00  0.00      LIG  
ATOM   6547 C20  LIG     1     -12.383  -1.520  18.636  1.00  0.00      LIG  
ATOM   6548 O1   LIG     1      -9.903   0.404  19.144  1.00  0.00      LIG  
ATOM   6549 C21  LIG     1     -13.719   3.177  18.781  1.00  0.00      LIG  
ATOM   6550 C22  LIG     1     -12.817   1.557  22.205  1.00  0.00      LIG  
ATOM   6551 C23  LIG     1      -9.454   4.908  17.981  1.00  0.00      LIG  
ATOM   6552 H    LIG     1     -12.357   0.795  18.890  1.00  0.00      LIG  
ATOM   6553 O2   LIG     1      -9.769   9.115  17.979  1.00  0.00      LIG  
ATOM   6554 C24  LIG     1     -11.737   8.166  16.987  1.00  0.00      LIG  
ATOM   6555 H1   LIG     1     -11.677   8.015  15.921  1.00  0.00      LIG  
ATOM   6556 H2   LIG     1     -13.930  -0.926  21.634  1.00  0.00      LIG  
ATOM   6557 C25  LIG     1     -12.789   9.105  17.486  1.00  0.00      LIG  
ATOM   6558 O3   LIG     1     -12.917   7.680  17.675  1.00  0.00      LIG  
ATOM   6559 C26  LIG     1     -12.663   9.876  18.758  1.00  0.00      LIG  
ATOM   6560 C27  LIG     1     -13.755   9.664  16.502  1.00  0.00      LIG  
ATOM   6561 H3   LIG     1     -11.750  -3.763  20.156  1.00  0.00      LIG  
ATOM   6562 H4   LIG     1     -11.521  -3.698  21.906  1.00  0.00      LIG  
ATOM   6563 H5   LIG     1     -15.434  -2.653  20.879  1.00  0.00      LIG  
ATOM   6564 H6   LIG     1     -14.469  -2.937  19.421  1.00  0.00      LIG  
ATOM   6565 H7   LIG     1     -10.601  -1.712  20.677  1.00  0.00      LIG  
ATOM   6566 H8   LIG     1     -11.708  -1.327  21.990  1.00  0.00      LIG  
ATOM   6567 H9   LIG     1     -15.914  -0.438  20.100  1.00  0.00      LIG  
ATOM   6568 H10  LIG     1     -14.726  -0.064  18.851  1.00  0.00      LIG  
ATOM   6569 H11  LIG     1     -14.979   1.065  21.642  1.00  0.00      LIG  
ATOM   6570 H12  LIG     1     -15.279   1.931  20.214  1.00  0.00      LIG  
ATOM   6571 H13  LIG     1     -11.392   3.022  18.497  1.00  0.00      LIG  
ATOM   6572 H14  LIG     1     -10.381   2.741  21.320  1.00  0.00      LIG  
ATOM   6573 H15  LIG     1      -9.421   2.660  19.866  1.00  0.00      LIG  
ATOM   6574 H16  LIG     1     -10.336   0.490  21.122  1.00  0.00      LIG  
ATOM   6575 H17  LIG     1     -10.412   4.849  20.570  1.00  0.00      LIG  
ATOM   6576 H18  LIG     1     -13.085   5.741  19.538  1.00  0.00      LIG  
ATOM   6577 H19  LIG     1     -12.303   6.117  21.076  1.00  0.00      LIG  
ATOM   6578 H20  LIG     1     -12.781   4.043  21.968  1.00  0.00      LIG  
ATOM   6579 H21  LIG     1     -14.271   4.346  21.055  1.00  0.00      LIG  
ATOM   6580 H22  LIG     1      -9.764   7.421  16.895  1.00  0.00      LIG  
ATOM   6581 H23  LIG     1     -11.190   7.398  19.580  1.00  0.00      LIG  
ATOM   6582 H24  LIG     1      -9.497   7.061  19.409  1.00  0.00      LIG  
ATOM   6583 H25  LIG     1     -11.509   5.452  17.799  1.00  0.00      LIG  
ATOM   6584 H26  LIG     1     -13.068  -1.034  17.938  1.00  0.00      LIG  
ATOM   6585 H27  LIG     1     -12.572  -2.592  18.568  1.00  0.00      LIG  
ATOM   6586 H28  LIG     1     -11.370  -1.366  18.265  1.00  0.00      LIG  
ATOM   6587 H29  LIG     1     -10.152  -0.532  19.060  1.00  0.00      LIG  
ATOM   6588 H30  LIG     1     -14.755   3.436  19.014  1.00  0.00      LIG  
ATOM   6589 H31  LIG     1     -13.716   2.275  18.165  1.00  0.00      LIG  
ATOM   6590 H32  LIG     1     -13.337   3.984  18.151  1.00  0.00      LIG  
ATOM   6591 H33  LIG     1     -12.824   0.541  22.601  1.00  0.00      LIG  
ATOM   6592 H34  LIG     1     -13.576   2.117  22.758  1.00  0.00      LIG  
ATOM   6593 H35  LIG     1     -11.854   1.993  22.465  1.00  0.00      LIG  
ATOM   6594 H36  LIG     1      -9.616   3.875  17.666  1.00  0.00      LIG  
ATOM   6595 H37  LIG     1      -8.657   4.916  18.730  1.00  0.00      LIG  
ATOM   6596 H38  LIG     1      -9.104   5.460  17.106  1.00  0.00      LIG  
ATOM   6597 H39  LIG     1      -9.978   9.735  17.258  1.00  0.00      LIG  
ATOM   6598 H40  LIG     1     -12.142  10.819  18.573  1.00  0.00      LIG  
ATOM   6599 H41  LIG     1     -12.115   9.328  19.527  1.00  0.00      LIG  
ATOM   6600 H42  LIG     1     -13.654  10.110  19.155  1.00  0.00      LIG  
ATOM   6601 H43  LIG     1     -13.347  10.566  16.042  1.00  0.00      LIG  
ATOM   6602 H44  LIG     1     -14.696   9.928  16.992  1.00  0.00      LIG  
ATOM   6603 H45  LIG     1     -13.979   8.946  15.707  1.00  0.00      LIG  
TER
REMARK  Energy: 278.507
REMARK  SimpleFitness: 278.507
REMARK  FullFitness: -1365.8602
REMARK  InterFull: -20.7322
REMARK  IntraFull: 302.815
REMARK  solvFull: -1929.73
REMARK  surfFull: 281.787
REMARK  extraFull: 0.0
REMARK  deltaGcompsolvpol: -1929.73
REMARK  deltaGcompsolvnonpol: 281.787
REMARK  deltaGprotsolvpol: -1938.72
REMARK  deltaGprotsolvnonpol: 281.59
REMARK  deltaGligsolvpol: -9.13011
REMARK  deltaGligsolvnonpol: 14.2681
REMARK  deltaGvdw: -20.7322
REMARK  deltaGelec: 0.0
REMARK  deltaG: -6.173443
REMARK  Cluster: 6
REMARK  ClusterRank: 3
ATOM   6526 C    LIG     1     -12.281  -3.331  21.048  1.00  0.00      LIG  
ATOM   6527 C1   LIG     1     -13.772  -3.507  21.156  1.00  0.00      LIG  
ATOM   6528 C2   LIG     1     -14.614  -2.614  20.292  1.00  0.00      LIG  
ATOM   6529 C3   LIG     1     -14.100  -1.197  20.447  1.00  0.00      LIG  
ATOM   6530 C4   LIG     1     -12.653  -1.019  20.022  1.00  0.00      LIG  
ATOM   6531 C5   LIG     1     -11.849  -1.866  21.010  1.00  0.00      LIG  
ATOM   6532 C6   LIG     1     -14.977  -0.176  19.776  1.00  0.00      LIG  
ATOM   6533 C7   LIG     1     -14.727   1.137  20.483  1.00  0.00      LIG  
ATOM   6534 C8   LIG     1     -13.232   1.501  20.656  1.00  0.00      LIG  
ATOM   6535 C9   LIG     1     -12.276   0.498  19.959  1.00  0.00      LIG  
ATOM   6536 C10  LIG     1     -12.921   2.912  20.045  1.00  0.00      LIG  
ATOM   6537 C11  LIG     1     -11.462   3.149  19.640  1.00  0.00      LIG  
ATOM   6538 C12  LIG     1     -10.482   2.298  20.416  1.00  0.00      LIG  
ATOM   6539 C13  LIG     1     -10.804   0.811  20.305  1.00  0.00      LIG  
ATOM   6540 O    LIG     1     -14.241  -4.532  21.624  1.00  0.00      LIG  
ATOM   6541 C14  LIG     1     -11.165   4.635  19.884  1.00  0.00      LIG  
ATOM   6542 C15  LIG     1     -12.469   5.235  20.379  1.00  0.00      LIG  
ATOM   6543 C16  LIG     1     -13.247   4.086  20.955  1.00  0.00      LIG  
ATOM   6544 C17  LIG     1     -10.293   7.719  17.693  1.00  0.00      LIG  
ATOM   6545 C18  LIG     1     -10.375   6.851  18.953  1.00  0.00      LIG  
ATOM   6546 C19  LIG     1     -10.644   5.375  18.645  1.00  0.00      LIG  
ATOM   6547 C20  LIG     1     -12.434  -1.588  18.619  1.00  0.00      LIG  
ATOM   6548 O1   LIG     1      -9.947   0.270  19.305  1.00  0.00      LIG  
ATOM   6549 C21  LIG     1     -13.679   3.143  18.735  1.00  0.00      LIG  
ATOM   6550 C22  LIG     1     -13.029   1.465  22.184  1.00  0.00      LIG  
ATOM   6551 C23  LIG     1      -9.351   4.745  18.153  1.00  0.00      LIG  
ATOM   6552 H    LIG     1     -12.375   0.722  18.895  1.00  0.00      LIG  
ATOM   6553 O2   LIG     1      -9.625   8.935  18.007  1.00  0.00      LIG  
ATOM   6554 C24  LIG     1     -11.610   8.019  17.016  1.00  0.00      LIG  
ATOM   6555 H1   LIG     1     -11.536   7.877  15.947  1.00  0.00      LIG  
ATOM   6556 H2   LIG     1     -14.143  -0.990  21.518  1.00  0.00      LIG  
ATOM   6557 C25  LIG     1     -12.662   8.966  17.502  1.00  0.00      LIG  
ATOM   6558 O3   LIG     1     -12.805   7.542  17.685  1.00  0.00      LIG  
ATOM   6559 C26  LIG     1     -12.546   9.736  18.774  1.00  0.00      LIG  
ATOM   6560 C27  LIG     1     -13.615   9.533  16.510  1.00  0.00      LIG  
ATOM   6561 H3   LIG     1     -11.946  -3.856  20.150  1.00  0.00      LIG  
ATOM   6562 H4   LIG     1     -11.823  -3.817  21.913  1.00  0.00      LIG  
ATOM   6563 H5   LIG     1     -15.642  -2.670  20.659  1.00  0.00      LIG  
ATOM   6564 H6   LIG     1     -14.600  -2.969  19.259  1.00  0.00      LIG  
ATOM   6565 H7   LIG     1     -10.785  -1.842  20.763  1.00  0.00      LIG  
ATOM   6566 H8   LIG     1     -11.960  -1.441  22.011  1.00  0.00      LIG  
ATOM   6567 H9   LIG     1     -16.029  -0.451  19.891  1.00  0.00      LIG  
ATOM   6568 H10  LIG     1     -14.773  -0.092  18.706  1.00  0.00      LIG  
ATOM   6569 H11  LIG     1     -15.167   1.042  21.476  1.00  0.00      LIG  
ATOM   6570 H12  LIG     1     -15.349   1.908  20.034  1.00  0.00      LIG  
ATOM   6571 H13  LIG     1     -11.343   2.902  18.582  1.00  0.00      LIG  
ATOM   6572 H14  LIG     1     -10.515   2.603  21.463  1.00  0.00      LIG  
ATOM   6573 H15  LIG     1      -9.464   2.510  20.073  1.00  0.00      LIG  
ATOM   6574 H16  LIG     1     -10.511   0.353  21.253  1.00  0.00      LIG  
ATOM   6575 H17  LIG     1     -10.419   4.722  20.680  1.00  0.00      LIG  
ATOM   6576 H18  LIG     1     -13.025   5.681  19.551  1.00  0.00      LIG  
ATOM   6577 H19  LIG     1     -12.301   6.016  21.125  1.00  0.00      LIG  
ATOM   6578 H20  LIG     1     -12.879   3.950  21.973  1.00  0.00      LIG  
ATOM   6579 H21  LIG     1     -14.318   4.299  20.998  1.00  0.00      LIG  
ATOM   6580 H22  LIG     1      -9.660   7.217  16.959  1.00  0.00      LIG  
ATOM   6581 H23  LIG     1     -11.127   7.272  19.621  1.00  0.00      LIG  
ATOM   6582 H24  LIG     1      -9.434   6.922  19.507  1.00  0.00      LIG  
ATOM   6583 H25  LIG     1     -11.392   5.301  17.852  1.00  0.00      LIG  
ATOM   6584 H26  LIG     1     -13.067  -1.083  17.887  1.00  0.00      LIG  
ATOM   6585 H27  LIG     1     -12.641  -2.655  18.528  1.00  0.00      LIG  
ATOM   6586 H28  LIG     1     -11.398  -1.453  18.309  1.00  0.00      LIG  
ATOM   6587 H29  LIG     1     -10.209  -0.659  19.191  1.00  0.00      LIG  
ATOM   6588 H30  LIG     1     -14.717   3.436  18.914  1.00  0.00      LIG  
ATOM   6589 H31  LIG     1     -13.673   2.246  18.112  1.00  0.00      LIG  
ATOM   6590 H32  LIG     1     -13.238   3.939  18.132  1.00  0.00      LIG  
ATOM   6591 H33  LIG     1     -13.089   0.446  22.570  1.00  0.00      LIG  
ATOM   6592 H34  LIG     1     -13.806   2.041  22.693  1.00  0.00      LIG  
ATOM   6593 H35  LIG     1     -12.074   1.872  22.510  1.00  0.00      LIG  
ATOM   6594 H36  LIG     1      -9.501   3.709  17.843  1.00  0.00      LIG  
ATOM   6595 H37  LIG     1      -8.599   4.757  18.945  1.00  0.00      LIG  
ATOM   6596 H38  LIG     1      -8.946   5.282  17.293  1.00  0.00      LIG  
ATOM   6597 H39  LIG     1     -10.272   9.490  18.474  1.00  0.00      LIG  
ATOM   6598 H40  LIG     1     -12.037  10.686  18.590  1.00  0.00      LIG  
ATOM   6599 H41  LIG     1     -11.994   9.194  19.544  1.00  0.00      LIG  
ATOM   6600 H42  LIG     1     -13.542   9.956  19.167  1.00  0.00      LIG  
ATOM   6601 H43  LIG     1     -13.207  10.447  16.071  1.00  0.00      LIG  
ATOM   6602 H44  LIG     1     -14.563   9.781  16.993  1.00  0.00      LIG  
ATOM   6603 H45  LIG     1     -13.822   8.825  15.703  1.00  0.00      LIG  
TER
REMARK  Energy: 278.507
REMARK  SimpleFitness: 278.507
REMARK  FullFitness: -1365.8602
REMARK  InterFull: -20.7322
REMARK  IntraFull: 302.815
REMARK  solvFull: -1929.73
REMARK  surfFull: 281.787
REMARK  extraFull: 0.0
REMARK  deltaGcompsolvpol: -1929.73
REMARK  deltaGcompsolvnonpol: 281.787
REMARK  deltaGprotsolvpol: -1938.72
REMARK  deltaGprotsolvnonpol: 281.59
REMARK  deltaGligsolvpol: -9.13011
REMARK  deltaGligsolvnonpol: 14.2681
REMARK  deltaGvdw: -20.7322
REMARK  deltaGelec: 0.0
REMARK  deltaG: -6.173443
REMARK  Cluster: 6
REMARK  ClusterRank: 4
ATOM   6526 C    LIG     1     -12.281  -3.331  21.048  1.00  0.00      LIG  
ATOM   6527 C1   LIG     1     -13.772  -3.507  21.156  1.00  0.00      LIG  
ATOM   6528 C2   LIG     1     -14.614  -2.614  20.292  1.00  0.00      LIG  
ATOM   6529 C3   LIG     1     -14.100  -1.197  20.447  1.00  0.00      LIG  
ATOM   6530 C4   LIG     1     -12.653  -1.019  20.022  1.00  0.00      LIG  
ATOM   6531 C5   LIG     1     -11.849  -1.866  21.010  1.00  0.00      LIG  
ATOM   6532 C6   LIG     1     -14.977  -0.176  19.776  1.00  0.00      LIG  
ATOM   6533 C7   LIG     1     -14.727   1.137  20.483  1.00  0.00      LIG  
ATOM   6534 C8   LIG     1     -13.232   1.501  20.656  1.00  0.00      LIG  
ATOM   6535 C9   LIG     1     -12.276   0.498  19.959  1.00  0.00      LIG  
ATOM   6536 C10  LIG     1     -12.921   2.912  20.045  1.00  0.00      LIG  
ATOM   6537 C11  LIG     1     -11.462   3.149  19.640  1.00  0.00      LIG  
ATOM   6538 C12  LIG     1     -10.482   2.298  20.416  1.00  0.00      LIG  
ATOM   6539 C13  LIG     1     -10.804   0.811  20.305  1.00  0.00      LIG  
ATOM   6540 O    LIG     1     -14.241  -4.532  21.624  1.00  0.00      LIG  
ATOM   6541 C14  LIG     1     -11.165   4.635  19.884  1.00  0.00      LIG  
ATOM   6542 C15  LIG     1     -12.469   5.235  20.379  1.00  0.00      LIG  
ATOM   6543 C16  LIG     1     -13.247   4.086  20.955  1.00  0.00      LIG  
ATOM   6544 C17  LIG     1     -10.293   7.719  17.693  1.00  0.00      LIG  
ATOM   6545 C18  LIG     1     -10.375   6.851  18.953  1.00  0.00      LIG  
ATOM   6546 C19  LIG     1     -10.644   5.375  18.645  1.00  0.00      LIG  
ATOM   6547 C20  LIG     1     -12.434  -1.588  18.619  1.00  0.00      LIG  
ATOM   6548 O1   LIG     1      -9.947   0.270  19.305  1.00  0.00      LIG  
ATOM   6549 C21  LIG     1     -13.679   3.143  18.735  1.00  0.00      LIG  
ATOM   6550 C22  LIG     1     -13.029   1.465  22.184  1.00  0.00      LIG  
ATOM   6551 C23  LIG     1      -9.351   4.745  18.153  1.00  0.00      LIG  
ATOM   6552 H    LIG     1     -12.375   0.722  18.895  1.00  0.00      LIG  
ATOM   6553 O2   LIG     1      -9.625   8.935  18.007  1.00  0.00      LIG  
ATOM   6554 C24  LIG     1     -11.610   8.019  17.016  1.00  0.00      LIG  
ATOM   6555 H1   LIG     1     -11.536   7.877  15.947  1.00  0.00      LIG  
ATOM   6556 H2   LIG     1     -14.143  -0.990  21.518  1.00  0.00      LIG  
ATOM   6557 C25  LIG     1     -12.662   8.966  17.502  1.00  0.00      LIG  
ATOM   6558 O3   LIG     1     -12.805   7.542  17.685  1.00  0.00      LIG  
ATOM   6559 C26  LIG     1     -12.546   9.736  18.774  1.00  0.00      LIG  
ATOM   6560 C27  LIG     1     -13.615   9.533  16.510  1.00  0.00      LIG  
ATOM   6561 H3   LIG     1     -11.946  -3.856  20.150  1.00  0.00      LIG  
ATOM   6562 H4   LIG     1     -11.823  -3.817  21.913  1.00  0.00      LIG  
ATOM   6563 H5   LIG     1     -15.642  -2.670  20.659  1.00  0.00      LIG  
ATOM   6564 H6   LIG     1     -14.600  -2.969  19.259  1.00  0.00      LIG  
ATOM   6565 H7   LIG     1     -10.785  -1.842  20.763  1.00  0.00      LIG  
ATOM   6566 H8   LIG     1     -11.960  -1.441  22.011  1.00  0.00      LIG  
ATOM   6567 H9   LIG     1     -16.029  -0.451  19.891  1.00  0.00      LIG  
ATOM   6568 H10  LIG     1     -14.773  -0.092  18.706  1.00  0.00      LIG  
ATOM   6569 H11  LIG     1     -15.167   1.042  21.476  1.00  0.00      LIG  
ATOM   6570 H12  LIG     1     -15.349   1.908  20.034  1.00  0.00      LIG  
ATOM   6571 H13  LIG     1     -11.343   2.902  18.582  1.00  0.00      LIG  
ATOM   6572 H14  LIG     1     -10.515   2.603  21.463  1.00  0.00      LIG  
ATOM   6573 H15  LIG     1      -9.464   2.510  20.073  1.00  0.00      LIG  
ATOM   6574 H16  LIG     1     -10.511   0.353  21.253  1.00  0.00      LIG  
ATOM   6575 H17  LIG     1     -10.419   4.722  20.680  1.00  0.00      LIG  
ATOM   6576 H18  LIG     1     -13.025   5.681  19.551  1.00  0.00      LIG  
ATOM   6577 H19  LIG     1     -12.301   6.016  21.125  1.00  0.00      LIG  
ATOM   6578 H20  LIG     1     -12.879   3.950  21.973  1.00  0.00      LIG  
ATOM   6579 H21  LIG     1     -14.318   4.299  20.998  1.00  0.00      LIG  
ATOM   6580 H22  LIG     1      -9.660   7.217  16.959  1.00  0.00      LIG  
ATOM   6581 H23  LIG     1     -11.127   7.272  19.621  1.00  0.00      LIG  
ATOM   6582 H24  LIG     1      -9.434   6.922  19.507  1.00  0.00      LIG  
ATOM   6583 H25  LIG     1     -11.392   5.301  17.852  1.00  0.00      LIG  
ATOM   6584 H26  LIG     1     -13.067  -1.083  17.887  1.00  0.00      LIG  
ATOM   6585 H27  LIG     1     -12.641  -2.655  18.528  1.00  0.00      LIG  
ATOM   6586 H28  LIG     1     -11.398  -1.453  18.309  1.00  0.00      LIG  
ATOM   6587 H29  LIG     1     -10.209  -0.659  19.191  1.00  0.00      LIG  
ATOM   6588 H30  LIG     1     -14.717   3.436  18.914  1.00  0.00      LIG  
ATOM   6589 H31  LIG     1     -13.673   2.246  18.112  1.00  0.00      LIG  
ATOM   6590 H32  LIG     1     -13.238   3.939  18.132  1.00  0.00      LIG  
ATOM   6591 H33  LIG     1     -13.089   0.446  22.570  1.00  0.00      LIG  
ATOM   6592 H34  LIG     1     -13.806   2.041  22.693  1.00  0.00      LIG  
ATOM   6593 H35  LIG     1     -12.074   1.872  22.510  1.00  0.00      LIG  
ATOM   6594 H36  LIG     1      -9.501   3.709  17.843  1.00  0.00      LIG  
ATOM   6595 H37  LIG     1      -8.599   4.757  18.945  1.00  0.00      LIG  
ATOM   6596 H38  LIG     1      -8.946   5.282  17.293  1.00  0.00      LIG  
ATOM   6597 H39  LIG     1     -10.272   9.490  18.474  1.00  0.00      LIG  
ATOM   6598 H40  LIG     1     -12.037  10.686  18.590  1.00  0.00      LIG  
ATOM   6599 H41  LIG     1     -11.994   9.194  19.544  1.00  0.00      LIG  
ATOM   6600 H42  LIG     1     -13.542   9.956  19.167  1.00  0.00      LIG  
ATOM   6601 H43  LIG     1     -13.207  10.447  16.071  1.00  0.00      LIG  
ATOM   6602 H44  LIG     1     -14.563   9.781  16.993  1.00  0.00      LIG  
ATOM   6603 H45  LIG     1     -13.822   8.825  15.703  1.00  0.00      LIG  
TER
REMARK  Energy: 278.507
REMARK  SimpleFitness: 278.507
REMARK  FullFitness: -1365.8602
REMARK  InterFull: -20.7322
REMARK  IntraFull: 302.815
REMARK  solvFull: -1929.73
REMARK  surfFull: 281.787
REMARK  extraFull: 0.0
REMARK  deltaGcompsolvpol: -1929.73
REMARK  deltaGcompsolvnonpol: 281.787
REMARK  deltaGprotsolvpol: -1938.72
REMARK  deltaGprotsolvnonpol: 281.59
REMARK  deltaGligsolvpol: -9.13011
REMARK  deltaGligsolvnonpol: 14.2681
REMARK  deltaGvdw: -20.7322
REMARK  deltaGelec: 0.0
REMARK  deltaG: -6.173443
REMARK  Cluster: 6
REMARK  ClusterRank: 5
ATOM   6526 C    LIG     1     -12.281  -3.331  21.048  1.00  0.00      LIG  
ATOM   6527 C1   LIG     1     -13.772  -3.507  21.156  1.00  0.00      LIG  
ATOM   6528 C2   LIG     1     -14.614  -2.614  20.292  1.00  0.00      LIG  
ATOM   6529 C3   LIG     1     -14.100  -1.197  20.447  1.00  0.00      LIG  
ATOM   6530 C4   LIG     1     -12.653  -1.019  20.022  1.00  0.00      LIG  
ATOM   6531 C5   LIG     1     -11.849  -1.866  21.010  1.00  0.00      LIG  
ATOM   6532 C6   LIG     1     -14.977  -0.176  19.776  1.00  0.00      LIG  
ATOM   6533 C7   LIG     1     -14.727   1.137  20.483  1.00  0.00      LIG  
ATOM   6534 C8   LIG     1     -13.232   1.501  20.656  1.00  0.00      LIG  
ATOM   6535 C9   LIG     1     -12.276   0.498  19.959  1.00  0.00      LIG  
ATOM   6536 C10  LIG     1     -12.921   2.912  20.045  1.00  0.00      LIG  
ATOM   6537 C11  LIG     1     -11.462   3.149  19.640  1.00  0.00      LIG  
ATOM   6538 C12  LIG     1     -10.482   2.298  20.416  1.00  0.00      LIG  
ATOM   6539 C13  LIG     1     -10.804   0.811  20.305  1.00  0.00      LIG  
ATOM   6540 O    LIG     1     -14.241  -4.532  21.624  1.00  0.00      LIG  
ATOM   6541 C14  LIG     1     -11.165   4.635  19.884  1.00  0.00      LIG  
ATOM   6542 C15  LIG     1     -12.469   5.235  20.379  1.00  0.00      LIG  
ATOM   6543 C16  LIG     1     -13.247   4.086  20.955  1.00  0.00      LIG  
ATOM   6544 C17  LIG     1     -10.293   7.719  17.693  1.00  0.00      LIG  
ATOM   6545 C18  LIG     1     -10.375   6.851  18.953  1.00  0.00      LIG  
ATOM   6546 C19  LIG     1     -10.644   5.375  18.645  1.00  0.00      LIG  
ATOM   6547 C20  LIG     1     -12.434  -1.588  18.619  1.00  0.00      LIG  
ATOM   6548 O1   LIG     1      -9.947   0.270  19.305  1.00  0.00      LIG  
ATOM   6549 C21  LIG     1     -13.679   3.143  18.735  1.00  0.00      LIG  
ATOM   6550 C22  LIG     1     -13.029   1.465  22.184  1.00  0.00      LIG  
ATOM   6551 C23  LIG     1      -9.351   4.745  18.153  1.00  0.00      LIG  
ATOM   6552 H    LIG     1     -12.375   0.722  18.895  1.00  0.00      LIG  
ATOM   6553 O2   LIG     1      -9.625   8.935  18.007  1.00  0.00      LIG  
ATOM   6554 C24  LIG     1     -11.610   8.019  17.016  1.00  0.00      LIG  
ATOM   6555 H1   LIG     1     -11.536   7.877  15.947  1.00  0.00      LIG  
ATOM   6556 H2   LIG     1     -14.143  -0.990  21.518  1.00  0.00      LIG  
ATOM   6557 C25  LIG     1     -12.662   8.966  17.502  1.00  0.00      LIG  
ATOM   6558 O3   LIG     1     -12.805   7.542  17.685  1.00  0.00      LIG  
ATOM   6559 C26  LIG     1     -12.546   9.736  18.774  1.00  0.00      LIG  
ATOM   6560 C27  LIG     1     -13.615   9.533  16.510  1.00  0.00      LIG  
ATOM   6561 H3   LIG     1     -11.946  -3.856  20.150  1.00  0.00      LIG  
ATOM   6562 H4   LIG     1     -11.823  -3.817  21.913  1.00  0.00      LIG  
ATOM   6563 H5   LIG     1     -15.642  -2.670  20.659  1.00  0.00      LIG  
ATOM   6564 H6   LIG     1     -14.600  -2.969  19.259  1.00  0.00      LIG  
ATOM   6565 H7   LIG     1     -10.785  -1.842  20.763  1.00  0.00      LIG  
ATOM   6566 H8   LIG     1     -11.960  -1.441  22.011  1.00  0.00      LIG  
ATOM   6567 H9   LIG     1     -16.029  -0.451  19.891  1.00  0.00      LIG  
ATOM   6568 H10  LIG     1     -14.773  -0.092  18.706  1.00  0.00      LIG  
ATOM   6569 H11  LIG     1     -15.167   1.042  21.476  1.00  0.00      LIG  
ATOM   6570 H12  LIG     1     -15.349   1.908  20.034  1.00  0.00      LIG  
ATOM   6571 H13  LIG     1     -11.343   2.902  18.582  1.00  0.00      LIG  
ATOM   6572 H14  LIG     1     -10.515   2.603  21.463  1.00  0.00      LIG  
ATOM   6573 H15  LIG     1      -9.464   2.510  20.073  1.00  0.00      LIG  
ATOM   6574 H16  LIG     1     -10.511   0.353  21.253  1.00  0.00      LIG  
ATOM   6575 H17  LIG     1     -10.419   4.722  20.680  1.00  0.00      LIG  
ATOM   6576 H18  LIG     1     -13.025   5.681  19.551  1.00  0.00      LIG  
ATOM   6577 H19  LIG     1     -12.301   6.016  21.125  1.00  0.00      LIG  
ATOM   6578 H20  LIG     1     -12.879   3.950  21.973  1.00  0.00      LIG  
ATOM   6579 H21  LIG     1     -14.318   4.299  20.998  1.00  0.00      LIG  
ATOM   6580 H22  LIG     1      -9.660   7.217  16.959  1.00  0.00      LIG  
ATOM   6581 H23  LIG     1     -11.127   7.272  19.621  1.00  0.00      LIG  
ATOM   6582 H24  LIG     1      -9.434   6.922  19.507  1.00  0.00      LIG  
ATOM   6583 H25  LIG     1     -11.392   5.301  17.852  1.00  0.00      LIG  
ATOM   6584 H26  LIG     1     -13.067  -1.083  17.887  1.00  0.00      LIG  
ATOM   6585 H27  LIG     1     -12.641  -2.655  18.528  1.00  0.00      LIG  
ATOM   6586 H28  LIG     1     -11.398  -1.453  18.309  1.00  0.00      LIG  
ATOM   6587 H29  LIG     1     -10.209  -0.659  19.191  1.00  0.00      LIG  
ATOM   6588 H30  LIG     1     -14.717   3.436  18.914  1.00  0.00      LIG  
ATOM   6589 H31  LIG     1     -13.673   2.246  18.112  1.00  0.00      LIG  
ATOM   6590 H32  LIG     1     -13.238   3.939  18.132  1.00  0.00      LIG  
ATOM   6591 H33  LIG     1     -13.089   0.446  22.570  1.00  0.00      LIG  
ATOM   6592 H34  LIG     1     -13.806   2.041  22.693  1.00  0.00      LIG  
ATOM   6593 H35  LIG     1     -12.074   1.872  22.510  1.00  0.00      LIG  
ATOM   6594 H36  LIG     1      -9.501   3.709  17.843  1.00  0.00      LIG  
ATOM   6595 H37  LIG     1      -8.599   4.757  18.945  1.00  0.00      LIG  
ATOM   6596 H38  LIG     1      -8.946   5.282  17.293  1.00  0.00      LIG  
ATOM   6597 H39  LIG     1     -10.272   9.490  18.474  1.00  0.00      LIG  
ATOM   6598 H40  LIG     1     -12.037  10.686  18.590  1.00  0.00      LIG  
ATOM   6599 H41  LIG     1     -11.994   9.194  19.544  1.00  0.00      LIG  
ATOM   6600 H42  LIG     1     -13.542   9.956  19.167  1.00  0.00      LIG  
ATOM   6601 H43  LIG     1     -13.207  10.447  16.071  1.00  0.00      LIG  
ATOM   6602 H44  LIG     1     -14.563   9.781  16.993  1.00  0.00      LIG  
ATOM   6603 H45  LIG     1     -13.822   8.825  15.703  1.00  0.00      LIG  
TER
REMARK  Energy: 278.507
REMARK  SimpleFitness: 278.507
REMARK  FullFitness: -1365.8602
REMARK  InterFull: -20.7322
REMARK  IntraFull: 302.815
REMARK  solvFull: -1929.73
REMARK  surfFull: 281.787
REMARK  extraFull: 0.0
REMARK  deltaGcompsolvpol: -1929.73
REMARK  deltaGcompsolvnonpol: 281.787
REMARK  deltaGprotsolvpol: -1938.72
REMARK  deltaGprotsolvnonpol: 281.59
REMARK  deltaGligsolvpol: -9.13011
REMARK  deltaGligsolvnonpol: 14.2681
REMARK  deltaGvdw: -20.7322
REMARK  deltaGelec: 0.0
REMARK  deltaG: -6.173443
REMARK  Cluster: 6
REMARK  ClusterRank: 6
ATOM   6526 C    LIG     1     -12.281  -3.331  21.048  1.00  0.00      LIG  
ATOM   6527 C1   LIG     1     -13.772  -3.507  21.156  1.00  0.00      LIG  
ATOM   6528 C2   LIG     1     -14.614  -2.614  20.292  1.00  0.00      LIG  
ATOM   6529 C3   LIG     1     -14.100  -1.197  20.447  1.00  0.00      LIG  
ATOM   6530 C4   LIG     1     -12.653  -1.019  20.022  1.00  0.00      LIG  
ATOM   6531 C5   LIG     1     -11.849  -1.866  21.010  1.00  0.00      LIG  
ATOM   6532 C6   LIG     1     -14.977  -0.176  19.776  1.00  0.00      LIG  
ATOM   6533 C7   LIG     1     -14.727   1.137  20.483  1.00  0.00      LIG  
ATOM   6534 C8   LIG     1     -13.232   1.501  20.656  1.00  0.00      LIG  
ATOM   6535 C9   LIG     1     -12.276   0.498  19.959  1.00  0.00      LIG  
ATOM   6536 C10  LIG     1     -12.921   2.912  20.045  1.00  0.00      LIG  
ATOM   6537 C11  LIG     1     -11.462   3.149  19.640  1.00  0.00      LIG  
ATOM   6538 C12  LIG     1     -10.482   2.298  20.416  1.00  0.00      LIG  
ATOM   6539 C13  LIG     1     -10.804   0.811  20.305  1.00  0.00      LIG  
ATOM   6540 O    LIG     1     -14.241  -4.532  21.624  1.00  0.00      LIG  
ATOM   6541 C14  LIG     1     -11.165   4.635  19.884  1.00  0.00      LIG  
ATOM   6542 C15  LIG     1     -12.469   5.235  20.379  1.00  0.00      LIG  
ATOM   6543 C16  LIG     1     -13.247   4.086  20.955  1.00  0.00      LIG  
ATOM   6544 C17  LIG     1     -10.293   7.719  17.693  1.00  0.00      LIG  
ATOM   6545 C18  LIG     1     -10.375   6.851  18.953  1.00  0.00      LIG  
ATOM   6546 C19  LIG     1     -10.644   5.375  18.645  1.00  0.00      LIG  
ATOM   6547 C20  LIG     1     -12.434  -1.588  18.619  1.00  0.00      LIG  
ATOM   6548 O1   LIG     1      -9.947   0.270  19.305  1.00  0.00      LIG  
ATOM   6549 C21  LIG     1     -13.679   3.143  18.735  1.00  0.00      LIG  
ATOM   6550 C22  LIG     1     -13.029   1.465  22.184  1.00  0.00      LIG  
ATOM   6551 C23  LIG     1      -9.351   4.745  18.153  1.00  0.00      LIG  
ATOM   6552 H    LIG     1     -12.375   0.722  18.895  1.00  0.00      LIG  
ATOM   6553 O2   LIG     1      -9.625   8.935  18.007  1.00  0.00      LIG  
ATOM   6554 C24  LIG     1     -11.610   8.019  17.016  1.00  0.00      LIG  
ATOM   6555 H1   LIG     1     -11.536   7.877  15.947  1.00  0.00      LIG  
ATOM   6556 H2   LIG     1     -14.143  -0.990  21.518  1.00  0.00      LIG  
ATOM   6557 C25  LIG     1     -12.662   8.966  17.502  1.00  0.00      LIG  
ATOM   6558 O3   LIG     1     -12.805   7.542  17.685  1.00  0.00      LIG  
ATOM   6559 C26  LIG     1     -12.546   9.736  18.774  1.00  0.00      LIG  
ATOM   6560 C27  LIG     1     -13.615   9.533  16.510  1.00  0.00      LIG  
ATOM   6561 H3   LIG     1     -11.946  -3.856  20.150  1.00  0.00      LIG  
ATOM   6562 H4   LIG     1     -11.823  -3.817  21.913  1.00  0.00      LIG  
ATOM   6563 H5   LIG     1     -15.642  -2.670  20.659  1.00  0.00      LIG  
ATOM   6564 H6   LIG     1     -14.600  -2.969  19.259  1.00  0.00      LIG  
ATOM   6565 H7   LIG     1     -10.785  -1.842  20.763  1.00  0.00      LIG  
ATOM   6566 H8   LIG     1     -11.960  -1.441  22.011  1.00  0.00      LIG  
ATOM   6567 H9   LIG     1     -16.029  -0.451  19.891  1.00  0.00      LIG  
ATOM   6568 H10  LIG     1     -14.773  -0.092  18.706  1.00  0.00      LIG  
ATOM   6569 H11  LIG     1     -15.167   1.042  21.476  1.00  0.00      LIG  
ATOM   6570 H12  LIG     1     -15.349   1.908  20.034  1.00  0.00      LIG  
ATOM   6571 H13  LIG     1     -11.343   2.902  18.582  1.00  0.00      LIG  
ATOM   6572 H14  LIG     1     -10.515   2.603  21.463  1.00  0.00      LIG  
ATOM   6573 H15  LIG     1      -9.464   2.510  20.073  1.00  0.00      LIG  
ATOM   6574 H16  LIG     1     -10.511   0.353  21.253  1.00  0.00      LIG  
ATOM   6575 H17  LIG     1     -10.419   4.722  20.680  1.00  0.00      LIG  
ATOM   6576 H18  LIG     1     -13.025   5.681  19.551  1.00  0.00      LIG  
ATOM   6577 H19  LIG     1     -12.301   6.016  21.125  1.00  0.00      LIG  
ATOM   6578 H20  LIG     1     -12.879   3.950  21.973  1.00  0.00      LIG  
ATOM   6579 H21  LIG     1     -14.318   4.299  20.998  1.00  0.00      LIG  
ATOM   6580 H22  LIG     1      -9.660   7.217  16.959  1.00  0.00      LIG  
ATOM   6581 H23  LIG     1     -11.127   7.272  19.621  1.00  0.00      LIG  
ATOM   6582 H24  LIG     1      -9.434   6.922  19.507  1.00  0.00      LIG  
ATOM   6583 H25  LIG     1     -11.392   5.301  17.852  1.00  0.00      LIG  
ATOM   6584 H26  LIG     1     -13.067  -1.083  17.887  1.00  0.00      LIG  
ATOM   6585 H27  LIG     1     -12.641  -2.655  18.528  1.00  0.00      LIG  
ATOM   6586 H28  LIG     1     -11.398  -1.453  18.309  1.00  0.00      LIG  
ATOM   6587 H29  LIG     1     -10.209  -0.659  19.191  1.00  0.00      LIG  
ATOM   6588 H30  LIG     1     -14.717   3.436  18.914  1.00  0.00      LIG  
ATOM   6589 H31  LIG     1     -13.673   2.246  18.112  1.00  0.00      LIG  
ATOM   6590 H32  LIG     1     -13.238   3.939  18.132  1.00  0.00      LIG  
ATOM   6591 H33  LIG     1     -13.089   0.446  22.570  1.00  0.00      LIG  
ATOM   6592 H34  LIG     1     -13.806   2.041  22.693  1.00  0.00      LIG  
ATOM   6593 H35  LIG     1     -12.074   1.872  22.510  1.00  0.00      LIG  
ATOM   6594 H36  LIG     1      -9.501   3.709  17.843  1.00  0.00      LIG  
ATOM   6595 H37  LIG     1      -8.599   4.757  18.945  1.00  0.00      LIG  
ATOM   6596 H38  LIG     1      -8.946   5.282  17.293  1.00  0.00      LIG  
ATOM   6597 H39  LIG     1     -10.272   9.490  18.474  1.00  0.00      LIG  
ATOM   6598 H40  LIG     1     -12.037  10.686  18.590  1.00  0.00      LIG  
ATOM   6599 H41  LIG     1     -11.994   9.194  19.544  1.00  0.00      LIG  
ATOM   6600 H42  LIG     1     -13.542   9.956  19.167  1.00  0.00      LIG  
ATOM   6601 H43  LIG     1     -13.207  10.447  16.071  1.00  0.00      LIG  
ATOM   6602 H44  LIG     1     -14.563   9.781  16.993  1.00  0.00      LIG  
ATOM   6603 H45  LIG     1     -13.822   8.825  15.703  1.00  0.00      LIG  
TER
REMARK  Energy: 278.507
REMARK  SimpleFitness: 278.507
REMARK  FullFitness: -1365.8602
REMARK  InterFull: -20.7322
REMARK  IntraFull: 302.815
REMARK  solvFull: -1929.73
REMARK  surfFull: 281.787
REMARK  extraFull: 0.0
REMARK  deltaGcompsolvpol: -1929.73
REMARK  deltaGcompsolvnonpol: 281.787
REMARK  deltaGprotsolvpol: -1938.72
REMARK  deltaGprotsolvnonpol: 281.59
REMARK  deltaGligsolvpol: -9.13011
REMARK  deltaGligsolvnonpol: 14.2681
REMARK  deltaGvdw: -20.7322
REMARK  deltaGelec: 0.0
REMARK  deltaG: -6.173443
REMARK  Cluster: 6
REMARK  ClusterRank: 7
ATOM   6526 C    LIG     1     -12.281  -3.331  21.048  1.00  0.00      LIG  
ATOM   6527 C1   LIG     1     -13.772  -3.507  21.156  1.00  0.00      LIG  
ATOM   6528 C2   LIG     1     -14.614  -2.614  20.292  1.00  0.00      LIG  
ATOM   6529 C3   LIG     1     -14.100  -1.197  20.447  1.00  0.00      LIG  
ATOM   6530 C4   LIG     1     -12.653  -1.019  20.022  1.00  0.00      LIG  
ATOM   6531 C5   LIG     1     -11.849  -1.866  21.010  1.00  0.00      LIG  
ATOM   6532 C6   LIG     1     -14.977  -0.176  19.776  1.00  0.00      LIG  
ATOM   6533 C7   LIG     1     -14.727   1.137  20.483  1.00  0.00      LIG  
ATOM   6534 C8   LIG     1     -13.232   1.501  20.656  1.00  0.00      LIG  
ATOM   6535 C9   LIG     1     -12.276   0.498  19.959  1.00  0.00      LIG  
ATOM   6536 C10  LIG     1     -12.921   2.912  20.045  1.00  0.00      LIG  
ATOM   6537 C11  LIG     1     -11.462   3.149  19.640  1.00  0.00      LIG  
ATOM   6538 C12  LIG     1     -10.482   2.298  20.416  1.00  0.00      LIG  
ATOM   6539 C13  LIG     1     -10.804   0.811  20.305  1.00  0.00      LIG  
ATOM   6540 O    LIG     1     -14.241  -4.532  21.624  1.00  0.00      LIG  
ATOM   6541 C14  LIG     1     -11.165   4.635  19.884  1.00  0.00      LIG  
ATOM   6542 C15  LIG     1     -12.469   5.235  20.379  1.00  0.00      LIG  
ATOM   6543 C16  LIG     1     -13.247   4.086  20.955  1.00  0.00      LIG  
ATOM   6544 C17  LIG     1     -10.293   7.719  17.693  1.00  0.00      LIG  
ATOM   6545 C18  LIG     1     -10.375   6.851  18.953  1.00  0.00      LIG  
ATOM   6546 C19  LIG     1     -10.644   5.375  18.645  1.00  0.00      LIG  
ATOM   6547 C20  LIG     1     -12.434  -1.588  18.619  1.00  0.00      LIG  
ATOM   6548 O1   LIG     1      -9.947   0.270  19.305  1.00  0.00      LIG  
ATOM   6549 C21  LIG     1     -13.679   3.143  18.735  1.00  0.00      LIG  
ATOM   6550 C22  LIG     1     -13.029   1.465  22.184  1.00  0.00      LIG  
ATOM   6551 C23  LIG     1      -9.351   4.745  18.153  1.00  0.00      LIG  
ATOM   6552 H    LIG     1     -12.375   0.722  18.895  1.00  0.00      LIG  
ATOM   6553 O2   LIG     1      -9.625   8.935  18.007  1.00  0.00      LIG  
ATOM   6554 C24  LIG     1     -11.610   8.019  17.016  1.00  0.00      LIG  
ATOM   6555 H1   LIG     1     -11.536   7.877  15.947  1.00  0.00      LIG  
ATOM   6556 H2   LIG     1     -14.143  -0.990  21.518  1.00  0.00      LIG  
ATOM   6557 C25  LIG     1     -12.662   8.966  17.502  1.00  0.00      LIG  
ATOM   6558 O3   LIG     1     -12.805   7.542  17.685  1.00  0.00      LIG  
ATOM   6559 C26  LIG     1     -12.546   9.736  18.774  1.00  0.00      LIG  
ATOM   6560 C27  LIG     1     -13.615   9.533  16.510  1.00  0.00      LIG  
ATOM   6561 H3   LIG     1     -11.946  -3.856  20.150  1.00  0.00      LIG  
ATOM   6562 H4   LIG     1     -11.823  -3.817  21.913  1.00  0.00      LIG  
ATOM   6563 H5   LIG     1     -15.642  -2.670  20.659  1.00  0.00      LIG  
ATOM   6564 H6   LIG     1     -14.600  -2.969  19.259  1.00  0.00      LIG  
ATOM   6565 H7   LIG     1     -10.785  -1.842  20.763  1.00  0.00      LIG  
ATOM   6566 H8   LIG     1     -11.960  -1.441  22.011  1.00  0.00      LIG  
ATOM   6567 H9   LIG     1     -16.029  -0.451  19.891  1.00  0.00      LIG  
ATOM   6568 H10  LIG     1     -14.773  -0.092  18.706  1.00  0.00      LIG  
ATOM   6569 H11  LIG     1     -15.167   1.042  21.476  1.00  0.00      LIG  
ATOM   6570 H12  LIG     1     -15.349   1.908  20.034  1.00  0.00      LIG  
ATOM   6571 H13  LIG     1     -11.343   2.902  18.582  1.00  0.00      LIG  
ATOM   6572 H14  LIG     1     -10.515   2.603  21.463  1.00  0.00      LIG  
ATOM   6573 H15  LIG     1      -9.464   2.510  20.073  1.00  0.00      LIG  
ATOM   6574 H16  LIG     1     -10.511   0.353  21.253  1.00  0.00      LIG  
ATOM   6575 H17  LIG     1     -10.419   4.722  20.680  1.00  0.00      LIG  
ATOM   6576 H18  LIG     1     -13.025   5.681  19.551  1.00  0.00      LIG  
ATOM   6577 H19  LIG     1     -12.301   6.016  21.125  1.00  0.00      LIG  
ATOM   6578 H20  LIG     1     -12.879   3.950  21.973  1.00  0.00      LIG  
ATOM   6579 H21  LIG     1     -14.318   4.299  20.998  1.00  0.00      LIG  
ATOM   6580 H22  LIG     1      -9.660   7.217  16.959  1.00  0.00      LIG  
ATOM   6581 H23  LIG     1     -11.127   7.272  19.621  1.00  0.00      LIG  
ATOM   6582 H24  LIG     1      -9.434   6.922  19.507  1.00  0.00      LIG  
ATOM   6583 H25  LIG     1     -11.392   5.301  17.852  1.00  0.00      LIG  
ATOM   6584 H26  LIG     1     -13.067  -1.083  17.887  1.00  0.00      LIG  
ATOM   6585 H27  LIG     1     -12.641  -2.655  18.528  1.00  0.00      LIG  
ATOM   6586 H28  LIG     1     -11.398  -1.453  18.309  1.00  0.00      LIG  
ATOM   6587 H29  LIG     1     -10.209  -0.659  19.191  1.00  0.00      LIG  
ATOM   6588 H30  LIG     1     -14.717   3.436  18.914  1.00  0.00      LIG  
ATOM   6589 H31  LIG     1     -13.673   2.246  18.112  1.00  0.00      LIG  
ATOM   6590 H32  LIG     1     -13.238   3.939  18.132  1.00  0.00      LIG  
ATOM   6591 H33  LIG     1     -13.089   0.446  22.570  1.00  0.00      LIG  
ATOM   6592 H34  LIG     1     -13.806   2.041  22.693  1.00  0.00      LIG  
ATOM   6593 H35  LIG     1     -12.074   1.872  22.510  1.00  0.00      LIG  
ATOM   6594 H36  LIG     1      -9.501   3.709  17.843  1.00  0.00      LIG  
ATOM   6595 H37  LIG     1      -8.599   4.757  18.945  1.00  0.00      LIG  
ATOM   6596 H38  LIG     1      -8.946   5.282  17.293  1.00  0.00      LIG  
ATOM   6597 H39  LIG     1     -10.272   9.490  18.474  1.00  0.00      LIG  
ATOM   6598 H40  LIG     1     -12.037  10.686  18.590  1.00  0.00      LIG  
ATOM   6599 H41  LIG     1     -11.994   9.194  19.544  1.00  0.00      LIG  
ATOM   6600 H42  LIG     1     -13.542   9.956  19.167  1.00  0.00      LIG  
ATOM   6601 H43  LIG     1     -13.207  10.447  16.071  1.00  0.00      LIG  
ATOM   6602 H44  LIG     1     -14.563   9.781  16.993  1.00  0.00      LIG  
ATOM   6603 H45  LIG     1     -13.822   8.825  15.703  1.00  0.00      LIG  
TER
REMARK  Energy: 284.032
REMARK  SimpleFitness: 284.032
REMARK  FullFitness: -1365.6687
REMARK  InterFull: -25.4208
REMARK  IntraFull: 307.531
REMARK  solvFull: -1931.69
REMARK  surfFull: 283.911
REMARK  extraFull: 0.0
REMARK  deltaGcompsolvpol: -1931.69
REMARK  deltaGcompsolvnonpol: 283.911
REMARK  deltaGprotsolvpol: -1938.72
REMARK  deltaGprotsolvnonpol: 281.59
REMARK  deltaGligsolvpol: -9.09453
REMARK  deltaGligsolvnonpol: 14.5293
REMARK  deltaGvdw: -25.4208
REMARK  deltaGelec: 0.0
REMARK  deltaG: -6.5628886
REMARK  Cluster: 7
REMARK  ClusterRank: 0
ATOM   6526 C    LIG     1      -9.069  -0.263  28.160  1.00  0.00      LIG  
ATOM   6527 C1   LIG     1      -7.834   0.570  27.953  1.00  0.00      LIG  
ATOM   6528 C2   LIG     1      -7.853   1.521  26.792  1.00  0.00      LIG  
ATOM   6529 C3   LIG     1      -8.370   0.782  25.575  1.00  0.00      LIG  
ATOM   6530 C4   LIG     1      -9.772   0.217  25.755  1.00  0.00      LIG  
ATOM   6531 C5   LIG     1      -9.629  -0.831  26.860  1.00  0.00      LIG  
ATOM   6532 C6   LIG     1      -8.300   1.606  24.320  1.00  0.00      LIG  
ATOM   6533 C7   LIG     1      -8.259   0.626  23.173  1.00  0.00      LIG  
ATOM   6534 C8   LIG     1      -9.360  -0.462  23.216  1.00  0.00      LIG  
ATOM   6535 C9   LIG     1     -10.350  -0.296  24.397  1.00  0.00      LIG  
ATOM   6536 C10  LIG     1     -10.235  -0.433  21.913  1.00  0.00      LIG  
ATOM   6537 C11  LIG     1     -11.614  -1.113  22.020  1.00  0.00      LIG  
ATOM   6538 C12  LIG     1     -11.715  -2.102  23.167  1.00  0.00      LIG  
ATOM   6539 C13  LIG     1     -11.282  -1.520  24.509  1.00  0.00      LIG  
ATOM   6540 O    LIG     1      -7.040   0.731  28.867  1.00  0.00      LIG  
ATOM   6541 C14  LIG     1     -11.840  -1.844  20.684  1.00  0.00      LIG  
ATOM   6542 C15  LIG     1     -10.716  -1.404  19.773  1.00  0.00      LIG  
ATOM   6543 C16  LIG     1      -9.579  -1.088  20.705  1.00  0.00      LIG  
ATOM   6544 C17  LIG     1     -14.750  -3.701  20.018  1.00  0.00      LIG  
ATOM   6545 C18  LIG     1     -14.348  -2.392  20.700  1.00  0.00      LIG  
ATOM   6546 C19  LIG     1     -13.201  -1.686  19.983  1.00  0.00      LIG  
ATOM   6547 C20  LIG     1     -10.744   1.296  26.242  1.00  0.00      LIG  
ATOM   6548 O1   LIG     1     -12.467  -1.170  25.218  1.00  0.00      LIG  
ATOM   6549 C21  LIG     1     -10.567   1.008  21.495  1.00  0.00      LIG  
ATOM   6550 C22  LIG     1      -8.549  -1.763  23.367  1.00  0.00      LIG  
ATOM   6551 C23  LIG     1     -13.622  -0.239  19.782  1.00  0.00      LIG  
ATOM   6552 H    LIG     1     -11.007   0.523  24.097  1.00  0.00      LIG  
ATOM   6553 O2   LIG     1     -16.151  -3.880  20.180  1.00  0.00      LIG  
ATOM   6554 C24  LIG     1     -14.025  -4.949  20.460  1.00  0.00      LIG  
ATOM   6555 H1   LIG     1     -13.721  -5.549  19.613  1.00  0.00      LIG  
ATOM   6556 H2   LIG     1      -7.688  -0.062  25.435  1.00  0.00      LIG  
ATOM   6557 C25  LIG     1     -14.249  -5.666  21.753  1.00  0.00      LIG  
ATOM   6558 O3   LIG     1     -13.094  -4.823  21.563  1.00  0.00      LIG  
ATOM   6559 C26  LIG     1     -15.174  -5.176  22.817  1.00  0.00      LIG  
ATOM   6560 C27  LIG     1     -13.932  -7.118  21.806  1.00  0.00      LIG  
ATOM   6561 H3   LIG     1      -9.813   0.360  28.665  1.00  0.00      LIG  
ATOM   6562 H4   LIG     1      -8.810  -1.087  28.831  1.00  0.00      LIG  
ATOM   6563 H5   LIG     1      -6.826   1.847  26.610  1.00  0.00      LIG  
ATOM   6564 H6   LIG     1      -8.450   2.401  27.043  1.00  0.00      LIG  
ATOM   6565 H7   LIG     1     -10.593  -1.289  27.090  1.00  0.00      LIG  
ATOM   6566 H8   LIG     1      -8.968  -1.628  26.508  1.00  0.00      LIG  
ATOM   6567 H9   LIG     1      -7.387   2.207  24.315  1.00  0.00      LIG  
ATOM   6568 H10  LIG     1      -9.147   2.291  24.225  1.00  0.00      LIG  
ATOM   6569 H11  LIG     1      -7.282   0.138  23.238  1.00  0.00      LIG  
ATOM   6570 H12  LIG     1      -8.193   1.169  22.231  1.00  0.00      LIG  
ATOM   6571 H13  LIG     1     -12.383  -0.356  22.190  1.00  0.00      LIG  
ATOM   6572 H14  LIG     1     -11.087  -2.963  22.932  1.00  0.00      LIG  
ATOM   6573 H15  LIG     1     -12.732  -2.495  23.229  1.00  0.00      LIG  
ATOM   6574 H16  LIG     1     -10.806  -2.328  25.069  1.00  0.00      LIG  
ATOM   6575 H17  LIG     1     -11.683  -2.908  20.860  1.00  0.00      LIG  
ATOM   6576 H18  LIG     1     -10.977  -0.518  19.192  1.00  0.00      LIG  
ATOM   6577 H19  LIG     1     -10.448  -2.195  19.068  1.00  0.00      LIG  
ATOM   6578 H20  LIG     1      -9.106  -2.041  20.943  1.00  0.00      LIG  
ATOM   6579 H21  LIG     1      -8.834  -0.444  20.231  1.00  0.00      LIG  
ATOM   6580 H22  LIG     1     -14.592  -3.587  18.942  1.00  0.00      LIG  
ATOM   6581 H23  LIG     1     -14.127  -2.545  21.754  1.00  0.00      LIG  
ATOM   6582 H24  LIG     1     -15.213  -1.722  20.684  1.00  0.00      LIG  
ATOM   6583 H25  LIG     1     -13.100  -2.123  18.986  1.00  0.00      LIG  
ATOM   6584 H26  LIG     1     -10.873   2.082  25.494  1.00  0.00      LIG  
ATOM   6585 H27  LIG     1     -10.446   1.784  27.170  1.00  0.00      LIG  
ATOM   6586 H28  LIG     1     -11.725   0.858  26.431  1.00  0.00      LIG  
ATOM   6587 H29  LIG     1     -12.917  -0.492  24.684  1.00  0.00      LIG  
ATOM   6588 H30  LIG     1      -9.726   1.489  20.992  1.00  0.00      LIG  
ATOM   6589 H31  LIG     1     -10.853   1.623  22.352  1.00  0.00      LIG  
ATOM   6590 H32  LIG     1     -11.400   1.050  20.793  1.00  0.00      LIG  
ATOM   6591 H33  LIG     1      -8.100  -1.834  24.360  1.00  0.00      LIG  
ATOM   6592 H34  LIG     1      -7.729  -1.797  22.645  1.00  0.00      LIG  
ATOM   6593 H35  LIG     1      -9.131  -2.670  23.213  1.00  0.00      LIG  
ATOM   6594 H36  LIG     1     -12.869   0.332  19.235  1.00  0.00      LIG  
ATOM   6595 H37  LIG     1     -13.808   0.256  20.738  1.00  0.00      LIG  
ATOM   6596 H38  LIG     1     -14.549  -0.197  19.204  1.00  0.00      LIG  
ATOM   6597 H39  LIG     1     -16.391  -4.702  19.712  1.00  0.00      LIG  
ATOM   6598 H40  LIG     1     -16.180  -5.565  22.645  1.00  0.00      LIG  
ATOM   6599 H41  LIG     1     -15.230  -4.086  22.853  1.00  0.00      LIG  
ATOM   6600 H42  LIG     1     -14.835  -5.526  23.796  1.00  0.00      LIG  
ATOM   6601 H43  LIG     1     -13.558  -7.385  22.798  1.00  0.00      LIG  
ATOM   6602 H44  LIG     1     -13.171  -7.391  21.070  1.00  0.00      LIG  
ATOM   6603 H45  LIG     1     -14.831  -7.706  21.605  1.00  0.00      LIG  
TER
REMARK  Energy: 284.032
REMARK  SimpleFitness: 284.032
REMARK  FullFitness: -1365.6687
REMARK  InterFull: -25.4208
REMARK  IntraFull: 307.531
REMARK  solvFull: -1931.69
REMARK  surfFull: 283.911
REMARK  extraFull: 0.0
REMARK  deltaGcompsolvpol: -1931.69
REMARK  deltaGcompsolvnonpol: 283.911
REMARK  deltaGprotsolvpol: -1938.72
REMARK  deltaGprotsolvnonpol: 281.59
REMARK  deltaGligsolvpol: -9.09453
REMARK  deltaGligsolvnonpol: 14.5293
REMARK  deltaGvdw: -25.4208
REMARK  deltaGelec: 0.0
REMARK  deltaG: -6.5628886
REMARK  Cluster: 7
REMARK  ClusterRank: 1
ATOM   6526 C    LIG     1      -9.069  -0.263  28.160  1.00  0.00      LIG  
ATOM   6527 C1   LIG     1      -7.834   0.570  27.953  1.00  0.00      LIG  
ATOM   6528 C2   LIG     1      -7.853   1.521  26.792  1.00  0.00      LIG  
ATOM   6529 C3   LIG     1      -8.370   0.782  25.575  1.00  0.00      LIG  
ATOM   6530 C4   LIG     1      -9.772   0.217  25.755  1.00  0.00      LIG  
ATOM   6531 C5   LIG     1      -9.629  -0.831  26.860  1.00  0.00      LIG  
ATOM   6532 C6   LIG     1      -8.300   1.606  24.320  1.00  0.00      LIG  
ATOM   6533 C7   LIG     1      -8.259   0.626  23.173  1.00  0.00      LIG  
ATOM   6534 C8   LIG     1      -9.360  -0.462  23.216  1.00  0.00      LIG  
ATOM   6535 C9   LIG     1     -10.350  -0.296  24.397  1.00  0.00      LIG  
ATOM   6536 C10  LIG     1     -10.235  -0.433  21.913  1.00  0.00      LIG  
ATOM   6537 C11  LIG     1     -11.614  -1.113  22.020  1.00  0.00      LIG  
ATOM   6538 C12  LIG     1     -11.715  -2.102  23.167  1.00  0.00      LIG  
ATOM   6539 C13  LIG     1     -11.282  -1.520  24.509  1.00  0.00      LIG  
ATOM   6540 O    LIG     1      -7.040   0.731  28.867  1.00  0.00      LIG  
ATOM   6541 C14  LIG     1     -11.840  -1.844  20.684  1.00  0.00      LIG  
ATOM   6542 C15  LIG     1     -10.716  -1.404  19.773  1.00  0.00      LIG  
ATOM   6543 C16  LIG     1      -9.579  -1.088  20.705  1.00  0.00      LIG  
ATOM   6544 C17  LIG     1     -14.750  -3.701  20.018  1.00  0.00      LIG  
ATOM   6545 C18  LIG     1     -14.348  -2.392  20.700  1.00  0.00      LIG  
ATOM   6546 C19  LIG     1     -13.201  -1.686  19.983  1.00  0.00      LIG  
ATOM   6547 C20  LIG     1     -10.744   1.296  26.242  1.00  0.00      LIG  
ATOM   6548 O1   LIG     1     -12.467  -1.170  25.218  1.00  0.00      LIG  
ATOM   6549 C21  LIG     1     -10.567   1.008  21.495  1.00  0.00      LIG  
ATOM   6550 C22  LIG     1      -8.549  -1.763  23.367  1.00  0.00      LIG  
ATOM   6551 C23  LIG     1     -13.622  -0.239  19.782  1.00  0.00      LIG  
ATOM   6552 H    LIG     1     -11.007   0.523  24.097  1.00  0.00      LIG  
ATOM   6553 O2   LIG     1     -16.151  -3.880  20.180  1.00  0.00      LIG  
ATOM   6554 C24  LIG     1     -14.025  -4.949  20.460  1.00  0.00      LIG  
ATOM   6555 H1   LIG     1     -13.721  -5.549  19.613  1.00  0.00      LIG  
ATOM   6556 H2   LIG     1      -7.688  -0.062  25.435  1.00  0.00      LIG  
ATOM   6557 C25  LIG     1     -14.249  -5.666  21.753  1.00  0.00      LIG  
ATOM   6558 O3   LIG     1     -13.094  -4.823  21.563  1.00  0.00      LIG  
ATOM   6559 C26  LIG     1     -15.174  -5.176  22.817  1.00  0.00      LIG  
ATOM   6560 C27  LIG     1     -13.932  -7.118  21.806  1.00  0.00      LIG  
ATOM   6561 H3   LIG     1      -9.813   0.360  28.665  1.00  0.00      LIG  
ATOM   6562 H4   LIG     1      -8.810  -1.087  28.831  1.00  0.00      LIG  
ATOM   6563 H5   LIG     1      -6.826   1.847  26.610  1.00  0.00      LIG  
ATOM   6564 H6   LIG     1      -8.450   2.401  27.043  1.00  0.00      LIG  
ATOM   6565 H7   LIG     1     -10.593  -1.289  27.090  1.00  0.00      LIG  
ATOM   6566 H8   LIG     1      -8.968  -1.628  26.508  1.00  0.00      LIG  
ATOM   6567 H9   LIG     1      -7.387   2.207  24.315  1.00  0.00      LIG  
ATOM   6568 H10  LIG     1      -9.147   2.291  24.225  1.00  0.00      LIG  
ATOM   6569 H11  LIG     1      -7.282   0.138  23.238  1.00  0.00      LIG  
ATOM   6570 H12  LIG     1      -8.193   1.169  22.231  1.00  0.00      LIG  
ATOM   6571 H13  LIG     1     -12.383  -0.356  22.190  1.00  0.00      LIG  
ATOM   6572 H14  LIG     1     -11.087  -2.963  22.932  1.00  0.00      LIG  
ATOM   6573 H15  LIG     1     -12.732  -2.495  23.229  1.00  0.00      LIG  
ATOM   6574 H16  LIG     1     -10.806  -2.328  25.069  1.00  0.00      LIG  
ATOM   6575 H17  LIG     1     -11.683  -2.908  20.860  1.00  0.00      LIG  
ATOM   6576 H18  LIG     1     -10.977  -0.518  19.192  1.00  0.00      LIG  
ATOM   6577 H19  LIG     1     -10.448  -2.195  19.068  1.00  0.00      LIG  
ATOM   6578 H20  LIG     1      -9.106  -2.041  20.943  1.00  0.00      LIG  
ATOM   6579 H21  LIG     1      -8.834  -0.444  20.231  1.00  0.00      LIG  
ATOM   6580 H22  LIG     1     -14.592  -3.587  18.942  1.00  0.00      LIG  
ATOM   6581 H23  LIG     1     -14.127  -2.545  21.754  1.00  0.00      LIG  
ATOM   6582 H24  LIG     1     -15.213  -1.722  20.684  1.00  0.00      LIG  
ATOM   6583 H25  LIG     1     -13.100  -2.123  18.986  1.00  0.00      LIG  
ATOM   6584 H26  LIG     1     -10.873   2.082  25.494  1.00  0.00      LIG  
ATOM   6585 H27  LIG     1     -10.446   1.784  27.170  1.00  0.00      LIG  
ATOM   6586 H28  LIG     1     -11.725   0.858  26.431  1.00  0.00      LIG  
ATOM   6587 H29  LIG     1     -12.917  -0.492  24.684  1.00  0.00      LIG  
ATOM   6588 H30  LIG     1      -9.726   1.489  20.992  1.00  0.00      LIG  
ATOM   6589 H31  LIG     1     -10.853   1.623  22.352  1.00  0.00      LIG  
ATOM   6590 H32  LIG     1     -11.400   1.050  20.793  1.00  0.00      LIG  
ATOM   6591 H33  LIG     1      -8.100  -1.834  24.360  1.00  0.00      LIG  
ATOM   6592 H34  LIG     1      -7.729  -1.797  22.645  1.00  0.00      LIG  
ATOM   6593 H35  LIG     1      -9.131  -2.670  23.213  1.00  0.00      LIG  
ATOM   6594 H36  LIG     1     -12.869   0.332  19.235  1.00  0.00      LIG  
ATOM   6595 H37  LIG     1     -13.808   0.256  20.738  1.00  0.00      LIG  
ATOM   6596 H38  LIG     1     -14.549  -0.197  19.204  1.00  0.00      LIG  
ATOM   6597 H39  LIG     1     -16.391  -4.702  19.712  1.00  0.00      LIG  
ATOM   6598 H40  LIG     1     -16.180  -5.565  22.645  1.00  0.00      LIG  
ATOM   6599 H41  LIG     1     -15.230  -4.086  22.853  1.00  0.00      LIG  
ATOM   6600 H42  LIG     1     -14.835  -5.526  23.796  1.00  0.00      LIG  
ATOM   6601 H43  LIG     1     -13.558  -7.385  22.798  1.00  0.00      LIG  
ATOM   6602 H44  LIG     1     -13.171  -7.391  21.070  1.00  0.00      LIG  
ATOM   6603 H45  LIG     1     -14.831  -7.706  21.605  1.00  0.00      LIG  
TER
REMARK  Energy: 283.583
REMARK  SimpleFitness: 283.583
REMARK  FullFitness: -1364.4368
REMARK  InterFull: -23.9777
REMARK  IntraFull: 307.325
REMARK  solvFull: -1931.39
REMARK  surfFull: 283.606
REMARK  extraFull: 0.0
REMARK  deltaGcompsolvpol: -1931.39
REMARK  deltaGcompsolvnonpol: 283.606
REMARK  deltaGprotsolvpol: -1938.72
REMARK  deltaGprotsolvnonpol: 281.59
REMARK  deltaGligsolvpol: -8.93882
REMARK  deltaGligsolvnonpol: 14.5694
REMARK  deltaGvdw: -23.9777
REMARK  deltaGelec: 0.0
REMARK  deltaG: -6.450194
REMARK  Cluster: 7
REMARK  ClusterRank: 2
ATOM   6526 C    LIG     1      -9.225  -0.913  28.020  1.00  0.00      LIG  
ATOM   6527 C1   LIG     1      -7.886  -0.247  27.873  1.00  0.00      LIG  
ATOM   6528 C2   LIG     1      -7.787   0.832  26.835  1.00  0.00      LIG  
ATOM   6529 C3   LIG     1      -8.414   0.318  25.555  1.00  0.00      LIG  
ATOM   6530 C4   LIG     1      -9.880  -0.066  25.703  1.00  0.00      LIG  
ATOM   6531 C5   LIG     1      -9.875  -1.243  26.680  1.00  0.00      LIG  
ATOM   6532 C6   LIG     1      -8.240   1.265  24.401  1.00  0.00      LIG  
ATOM   6533 C7   LIG     1      -8.339   0.427  23.150  1.00  0.00      LIG  
ATOM   6534 C8   LIG     1      -9.573  -0.506  23.096  1.00  0.00      LIG  
ATOM   6535 C9   LIG     1     -10.527  -0.341  24.307  1.00  0.00      LIG  
ATOM   6536 C10  LIG     1     -10.436  -0.217  21.820  1.00  0.00      LIG  
ATOM   6537 C11  LIG     1     -11.876  -0.761  21.856  1.00  0.00      LIG  
ATOM   6538 C12  LIG     1     -12.120  -1.816  22.919  1.00  0.00      LIG  
ATOM   6539 C13  LIG     1     -11.617  -1.431  24.304  1.00  0.00      LIG  
ATOM   6540 O    LIG     1      -7.061  -0.314  28.771  1.00  0.00      LIG  
ATOM   6541 C14  LIG     1     -12.147  -1.346  20.458  1.00  0.00      LIG  
ATOM   6542 C15  LIG     1     -11.016  -0.857  19.585  1.00  0.00      LIG  
ATOM   6543 C16  LIG     1      -9.847  -0.765  20.525  1.00  0.00      LIG  
ATOM   6544 C17  LIG     1     -14.891  -3.175  19.581  1.00  0.00      LIG  
ATOM   6545 C18  LIG     1     -14.653  -1.875  20.352  1.00  0.00      LIG  
ATOM   6546 C19  LIG     1     -13.499  -1.055  19.788  1.00  0.00      LIG  
ATOM   6547 C20  LIG     1     -10.693   1.073  26.331  1.00  0.00      LIG  
ATOM   6548 O1   LIG     1     -12.746  -0.994  25.057  1.00  0.00      LIG  
ATOM   6549 C21  LIG     1     -10.616   1.293  21.590  1.00  0.00      LIG  
ATOM   6550 C22  LIG     1      -8.944  -1.914  23.084  1.00  0.00      LIG  
ATOM   6551 C23  LIG     1     -13.904   0.409  19.850  1.00  0.00      LIG  
ATOM   6552 H    LIG     1     -11.069   0.586  24.115  1.00  0.00      LIG  
ATOM   6553 O2   LIG     1     -16.292  -3.413  19.522  1.00  0.00      LIG  
ATOM   6554 C24  LIG     1     -14.188  -4.415  20.080  1.00  0.00      LIG  
ATOM   6555 H1   LIG     1     -13.733  -4.959  19.267  1.00  0.00      LIG  
ATOM   6556 H2   LIG     1      -7.857  -0.589  25.303  1.00  0.00      LIG  
ATOM   6557 C25  LIG     1     -14.572  -5.198  21.293  1.00  0.00      LIG  
ATOM   6558 O3   LIG     1     -13.432  -4.317  21.310  1.00  0.00      LIG  
ATOM   6559 C26  LIG     1     -15.647  -4.780  22.235  1.00  0.00      LIG  
ATOM   6560 C27  LIG     1     -14.225  -6.643  21.324  1.00  0.00      LIG  
ATOM   6561 H3   LIG     1      -9.863  -0.251  28.610  1.00  0.00      LIG  
ATOM   6562 H4   LIG     1      -9.082  -1.836  28.588  1.00  0.00      LIG  
ATOM   6563 H5   LIG     1      -6.727   1.037  26.664  1.00  0.00      LIG  
ATOM   6564 H6   LIG     1      -8.257   1.747  27.204  1.00  0.00      LIG  
ATOM   6565 H7   LIG     1     -10.893  -1.583  26.884  1.00  0.00      LIG  
ATOM   6566 H8   LIG     1      -9.340  -2.080  26.223  1.00  0.00      LIG  
ATOM   6567 H9   LIG     1      -7.253   1.734  24.444  1.00  0.00      LIG  
ATOM   6568 H10  LIG     1      -8.986   2.063  24.401  1.00  0.00      LIG  
ATOM   6569 H11  LIG     1      -7.434  -0.187  23.133  1.00  0.00      LIG  
ATOM   6570 H12  LIG     1      -8.217   1.062  22.273  1.00  0.00      LIG  
ATOM   6571 H13  LIG     1     -12.557   0.061  22.085  1.00  0.00      LIG  
ATOM   6572 H14  LIG     1     -11.621  -2.735  22.607  1.00  0.00      LIG  
ATOM   6573 H15  LIG     1     -13.185  -2.061  22.952  1.00  0.00      LIG  
ATOM   6574 H16  LIG     1     -11.260  -2.348  24.777  1.00  0.00      LIG  
ATOM   6575 H17  LIG     1     -12.027  -2.428  20.518  1.00  0.00      LIG  
ATOM   6576 H18  LIG     1     -11.232   0.121  19.150  1.00  0.00      LIG  
ATOM   6577 H19  LIG     1     -10.822  -1.551  18.764  1.00  0.00      LIG  
ATOM   6578 H20  LIG     1      -9.455  -1.777  20.631  1.00  0.00      LIG  
ATOM   6579 H21  LIG     1      -9.052  -0.131  20.122  1.00  0.00      LIG  
ATOM   6580 H22  LIG     1     -14.577  -3.016  18.547  1.00  0.00      LIG  
ATOM   6581 H23  LIG     1     -14.516  -2.065  21.415  1.00  0.00      LIG  
ATOM   6582 H24  LIG     1     -15.557  -1.262  20.281  1.00  0.00      LIG  
ATOM   6583 H25  LIG     1     -13.395  -1.303  18.728  1.00  0.00      LIG  
ATOM   6584 H26  LIG     1     -10.719   1.949  25.678  1.00  0.00      LIG  
ATOM   6585 H27  LIG     1     -10.322   1.407  27.300  1.00  0.00      LIG  
ATOM   6586 H28  LIG     1     -11.723   0.754  26.494  1.00  0.00      LIG  
ATOM   6587 H29  LIG     1     -13.111  -0.226  24.585  1.00  0.00      LIG  
ATOM   6588 H30  LIG     1      -9.726   1.746  21.149  1.00  0.00      LIG  
ATOM   6589 H31  LIG     1     -10.846   1.823  22.516  1.00  0.00      LIG  
ATOM   6590 H32  LIG     1     -11.436   1.504  20.901  1.00  0.00      LIG  
ATOM   6591 H33  LIG     1      -8.527  -2.168  24.060  1.00  0.00      LIG  
ATOM   6592 H34  LIG     1      -8.125  -1.969  22.362  1.00  0.00      LIG  
ATOM   6593 H35  LIG     1      -9.640  -2.706  22.815  1.00  0.00      LIG  
ATOM   6594 H36  LIG     1     -13.117   1.062  19.467  1.00  0.00      LIG  
ATOM   6595 H37  LIG     1     -14.143   0.710  20.873  1.00  0.00      LIG  
ATOM   6596 H38  LIG     1     -14.798   0.574  19.243  1.00  0.00      LIG  
ATOM   6597 H39  LIG     1     -16.411  -4.334  19.226  1.00  0.00      LIG  
ATOM   6598 H40  LIG     1     -16.616  -5.113  21.857  1.00  0.00      LIG  
ATOM   6599 H41  LIG     1     -15.684  -3.696  22.368  1.00  0.00      LIG  
ATOM   6600 H42  LIG     1     -15.486  -5.235  23.216  1.00  0.00      LIG  
ATOM   6601 H43  LIG     1     -13.999  -6.955  22.347  1.00  0.00      LIG  
ATOM   6602 H44  LIG     1     -13.354  -6.861  20.700  1.00  0.00      LIG  
ATOM   6603 H45  LIG     1     -15.067  -7.238  20.960  1.00  0.00      LIG  
TER
REMARK  Energy: 283.583
REMARK  SimpleFitness: 283.583
REMARK  FullFitness: -1364.4368
REMARK  InterFull: -23.9777
REMARK  IntraFull: 307.325
REMARK  solvFull: -1931.39
REMARK  surfFull: 283.606
REMARK  extraFull: 0.0
REMARK  deltaGcompsolvpol: -1931.39
REMARK  deltaGcompsolvnonpol: 283.606
REMARK  deltaGprotsolvpol: -1938.72
REMARK  deltaGprotsolvnonpol: 281.59
REMARK  deltaGligsolvpol: -8.93882
REMARK  deltaGligsolvnonpol: 14.5694
REMARK  deltaGvdw: -23.9777
REMARK  deltaGelec: 0.0
REMARK  deltaG: -6.450194
REMARK  Cluster: 7
REMARK  ClusterRank: 3
ATOM   6526 C    LIG     1      -9.225  -0.913  28.020  1.00  0.00      LIG  
ATOM   6527 C1   LIG     1      -7.886  -0.247  27.873  1.00  0.00      LIG  
ATOM   6528 C2   LIG     1      -7.787   0.832  26.835  1.00  0.00      LIG  
ATOM   6529 C3   LIG     1      -8.414   0.318  25.555  1.00  0.00      LIG  
ATOM   6530 C4   LIG     1      -9.880  -0.066  25.703  1.00  0.00      LIG  
ATOM   6531 C5   LIG     1      -9.875  -1.243  26.680  1.00  0.00      LIG  
ATOM   6532 C6   LIG     1      -8.240   1.265  24.401  1.00  0.00      LIG  
ATOM   6533 C7   LIG     1      -8.339   0.427  23.150  1.00  0.00      LIG  
ATOM   6534 C8   LIG     1      -9.573  -0.506  23.096  1.00  0.00      LIG  
ATOM   6535 C9   LIG     1     -10.527  -0.341  24.307  1.00  0.00      LIG  
ATOM   6536 C10  LIG     1     -10.436  -0.217  21.820  1.00  0.00      LIG  
ATOM   6537 C11  LIG     1     -11.876  -0.761  21.856  1.00  0.00      LIG  
ATOM   6538 C12  LIG     1     -12.120  -1.816  22.919  1.00  0.00      LIG  
ATOM   6539 C13  LIG     1     -11.617  -1.431  24.304  1.00  0.00      LIG  
ATOM   6540 O    LIG     1      -7.061  -0.314  28.771  1.00  0.00      LIG  
ATOM   6541 C14  LIG     1     -12.147  -1.346  20.458  1.00  0.00      LIG  
ATOM   6542 C15  LIG     1     -11.016  -0.857  19.585  1.00  0.00      LIG  
ATOM   6543 C16  LIG     1      -9.847  -0.765  20.525  1.00  0.00      LIG  
ATOM   6544 C17  LIG     1     -14.891  -3.175  19.581  1.00  0.00      LIG  
ATOM   6545 C18  LIG     1     -14.653  -1.875  20.352  1.00  0.00      LIG  
ATOM   6546 C19  LIG     1     -13.499  -1.055  19.788  1.00  0.00      LIG  
ATOM   6547 C20  LIG     1     -10.693   1.073  26.331  1.00  0.00      LIG  
ATOM   6548 O1   LIG     1     -12.746  -0.994  25.057  1.00  0.00      LIG  
ATOM   6549 C21  LIG     1     -10.616   1.293  21.590  1.00  0.00      LIG  
ATOM   6550 C22  LIG     1      -8.944  -1.914  23.084  1.00  0.00      LIG  
ATOM   6551 C23  LIG     1     -13.904   0.409  19.850  1.00  0.00      LIG  
ATOM   6552 H    LIG     1     -11.069   0.586  24.115  1.00  0.00      LIG  
ATOM   6553 O2   LIG     1     -16.292  -3.413  19.522  1.00  0.00      LIG  
ATOM   6554 C24  LIG     1     -14.188  -4.415  20.080  1.00  0.00      LIG  
ATOM   6555 H1   LIG     1     -13.733  -4.959  19.267  1.00  0.00      LIG  
ATOM   6556 H2   LIG     1      -7.857  -0.589  25.303  1.00  0.00      LIG  
ATOM   6557 C25  LIG     1     -14.572  -5.198  21.293  1.00  0.00      LIG  
ATOM   6558 O3   LIG     1     -13.432  -4.317  21.310  1.00  0.00      LIG  
ATOM   6559 C26  LIG     1     -15.647  -4.780  22.235  1.00  0.00      LIG  
ATOM   6560 C27  LIG     1     -14.225  -6.643  21.324  1.00  0.00      LIG  
ATOM   6561 H3   LIG     1      -9.863  -0.251  28.610  1.00  0.00      LIG  
ATOM   6562 H4   LIG     1      -9.082  -1.836  28.588  1.00  0.00      LIG  
ATOM   6563 H5   LIG     1      -6.727   1.037  26.664  1.00  0.00      LIG  
ATOM   6564 H6   LIG     1      -8.257   1.747  27.204  1.00  0.00      LIG  
ATOM   6565 H7   LIG     1     -10.893  -1.583  26.884  1.00  0.00      LIG  
ATOM   6566 H8   LIG     1      -9.340  -2.080  26.223  1.00  0.00      LIG  
ATOM   6567 H9   LIG     1      -7.253   1.734  24.444  1.00  0.00      LIG  
ATOM   6568 H10  LIG     1      -8.986   2.063  24.401  1.00  0.00      LIG  
ATOM   6569 H11  LIG     1      -7.434  -0.187  23.133  1.00  0.00      LIG  
ATOM   6570 H12  LIG     1      -8.217   1.062  22.273  1.00  0.00      LIG  
ATOM   6571 H13  LIG     1     -12.557   0.061  22.085  1.00  0.00      LIG  
ATOM   6572 H14  LIG     1     -11.621  -2.735  22.607  1.00  0.00      LIG  
ATOM   6573 H15  LIG     1     -13.185  -2.061  22.952  1.00  0.00      LIG  
ATOM   6574 H16  LIG     1     -11.260  -2.348  24.777  1.00  0.00      LIG  
ATOM   6575 H17  LIG     1     -12.027  -2.428  20.518  1.00  0.00      LIG  
ATOM   6576 H18  LIG     1     -11.232   0.121  19.150  1.00  0.00      LIG  
ATOM   6577 H19  LIG     1     -10.822  -1.551  18.764  1.00  0.00      LIG  
ATOM   6578 H20  LIG     1      -9.455  -1.777  20.631  1.00  0.00      LIG  
ATOM   6579 H21  LIG     1      -9.052  -0.131  20.122  1.00  0.00      LIG  
ATOM   6580 H22  LIG     1     -14.577  -3.016  18.547  1.00  0.00      LIG  
ATOM   6581 H23  LIG     1     -14.516  -2.065  21.415  1.00  0.00      LIG  
ATOM   6582 H24  LIG     1     -15.557  -1.262  20.281  1.00  0.00      LIG  
ATOM   6583 H25  LIG     1     -13.395  -1.303  18.728  1.00  0.00      LIG  
ATOM   6584 H26  LIG     1     -10.719   1.949  25.678  1.00  0.00      LIG  
ATOM   6585 H27  LIG     1     -10.322   1.407  27.300  1.00  0.00      LIG  
ATOM   6586 H28  LIG     1     -11.723   0.754  26.494  1.00  0.00      LIG  
ATOM   6587 H29  LIG     1     -13.111  -0.226  24.585  1.00  0.00      LIG  
ATOM   6588 H30  LIG     1      -9.726   1.746  21.149  1.00  0.00      LIG  
ATOM   6589 H31  LIG     1     -10.846   1.823  22.516  1.00  0.00      LIG  
ATOM   6590 H32  LIG     1     -11.436   1.504  20.901  1.00  0.00      LIG  
ATOM   6591 H33  LIG     1      -8.527  -2.168  24.060  1.00  0.00      LIG  
ATOM   6592 H34  LIG     1      -8.125  -1.969  22.362  1.00  0.00      LIG  
ATOM   6593 H35  LIG     1      -9.640  -2.706  22.815  1.00  0.00      LIG  
ATOM   6594 H36  LIG     1     -13.117   1.062  19.467  1.00  0.00      LIG  
ATOM   6595 H37  LIG     1     -14.143   0.710  20.873  1.00  0.00      LIG  
ATOM   6596 H38  LIG     1     -14.798   0.574  19.243  1.00  0.00      LIG  
ATOM   6597 H39  LIG     1     -16.411  -4.334  19.226  1.00  0.00      LIG  
ATOM   6598 H40  LIG     1     -16.616  -5.113  21.857  1.00  0.00      LIG  
ATOM   6599 H41  LIG     1     -15.684  -3.696  22.368  1.00  0.00      LIG  
ATOM   6600 H42  LIG     1     -15.486  -5.235  23.216  1.00  0.00      LIG  
ATOM   6601 H43  LIG     1     -13.999  -6.955  22.347  1.00  0.00      LIG  
ATOM   6602 H44  LIG     1     -13.354  -6.861  20.700  1.00  0.00      LIG  
ATOM   6603 H45  LIG     1     -15.067  -7.238  20.960  1.00  0.00      LIG  
TER
REMARK  Energy: 283.712
REMARK  SimpleFitness: 283.712
REMARK  FullFitness: -1364.0195
REMARK  InterFull: -23.8545
REMARK  IntraFull: 307.408
REMARK  solvFull: -1931.15
REMARK  surfFull: 283.577
REMARK  extraFull: 0.0
REMARK  deltaGcompsolvpol: -1931.15
REMARK  deltaGcompsolvnonpol: 283.577
REMARK  deltaGprotsolvpol: -1938.72
REMARK  deltaGprotsolvnonpol: 281.59
REMARK  deltaGligsolvpol: -8.92186
REMARK  deltaGligsolvnonpol: 14.5675
REMARK  deltaGvdw: -23.8545
REMARK  deltaGelec: 0.0
REMARK  deltaG: -6.4274526
REMARK  Cluster: 7
REMARK  ClusterRank: 4
ATOM   6526 C    LIG     1      -9.205  -0.931  27.935  1.00  0.00      LIG  
ATOM   6527 C1   LIG     1      -7.871  -0.257  27.778  1.00  0.00      LIG  
ATOM   6528 C2   LIG     1      -7.795   0.845  26.762  1.00  0.00      LIG  
ATOM   6529 C3   LIG     1      -8.443   0.357  25.483  1.00  0.00      LIG  
ATOM   6530 C4   LIG     1      -9.904  -0.038  25.649  1.00  0.00      LIG  
ATOM   6531 C5   LIG     1      -9.878  -1.235  26.600  1.00  0.00      LIG  
ATOM   6532 C6   LIG     1      -8.294   1.329  24.347  1.00  0.00      LIG  
ATOM   6533 C7   LIG     1      -8.415   0.520  23.078  1.00  0.00      LIG  
ATOM   6534 C8   LIG     1      -9.640  -0.424  23.030  1.00  0.00      LIG
[truncated: 1,301,110 more chars]
