# Supplementary material for: Exploring the mechanism of Alisma orientale for the treatment of pregnancy induced hypertension and potential hepato-nephrotoxicity by using network pharmacology, network toxicology, molecular docking and molecular dynamics simulation
Source: Front Pharmacol. 2022 Nov 15;13:1027112. doi: 10.3389/fphar.2022.1027112 (PMC9705790; doi:10.3389/fphar.2022.1027112)
Supplement: Supplementary file 2 [file DataSheet3.zip › AKT1/AKTb23/eadock3.err]

sib.fastconf.EADock3: running @ selenium/127.0.1.1 development version. /home/swissdock/swissdock/tmp//cache/eadock3/eadock3.jar MD5: 6b55cadf59de6f950f604b9d6d6562d2
sib.fastconf.EADock3: 5000 binding modes will be generated
sib.fastconf.EADock3: the 5000 with the most favorable SimpleFitness will be evaluated with FACTS.
sib.fastconf.EADock3: 250 binding modes will be retained
sib.fastconf.EADock3: minimize with 100 steps of SD then 250 steps of ABNR
sib.fastconf.EADock3: side chains closer than 0.0 A to any atom of the ligand will be optimized.
sib.fastconf.EADock3: Clustering radius is 2.0
sib.fastconf.EADock3: Maximum cluster size is 8
sib.fastconf.EADock3: clusters will have the exact size.
sib.fastconf.EADock3: Output file is clusters.zip
sib.fastconf.EADock3: Ligand selection is SEGID LIG
sib.fastconf.EADock3: temporary files will be kept.
sib.fastconf.EADock3: Translations allowed.
sib.fastconf.EADock3: solvation model is FACTS
sib.fastconf.EADock3: Centering rotations on the whole ligand.
sib.fastconf.EADock3: System  : 6603 atoms
sib.fastconf.EADock3: Ligand  : 78 atoms
sib.fastconf.EADock3: Receptor: 6525 atoms
sib.fastconf.EADock3:   Fixed part   : 6525 atoms
sib.fastconf.EADock3:   Flexible part: 0 atoms
sib.fastconf.EADock3: Blind docking
sib.fastconf.biodatastructures.molecules.FlexibleMoleculeBuilder: No RotateBond directive found.
sib.fastconf.biodatastructures.molecules.FlexibleMoleculeBuilder: Multiple keyword found in RotateBond directive.
sib.fastconf.biodatastructures.molecules.FlexibleMoleculeBuilder: Identify bonds.
sib.fastconf.biodatastructures.molecules.FlexibleMolecule: Total of 82 bonds found.
sib.fastconf.biodatastructures.molecules.FlexibleMolecule: Restricting dihedral rotations based on the number of atom on each side.
sib.fastconf.biodatastructures.molecules.FlexibleMolecule: 12 rotatable dihedral angles found.
sib.fastconf.biodatastructures.molecules.FlexibleMolecule: no user specified bond list.
sib.fastconf.biodatastructures.molecules.FlexibleMolecule: Filtering out dihedrals defined with an hydrogen.
sib.fastconf.biodatastructures.molecules.FlexibleMolecule: accepting bond 6537_6541_6546_6545
sib.fastconf.biodatastructures.molecules.FlexibleMolecule: accepting bond 6546_6545_6544_6553
sib.fastconf.biodatastructures.molecules.FlexibleMolecule: accepting bond 6545_6544_6554_6557
sib.fastconf.biodatastructures.molecules.FlexibleMolecule: accepting bond 6541_6546_6545_6544
sib.fastconf.biodatastructures.molecules.FlexibleMolecule: found # 54 core atoms : [ 6526 6527 6528 6529 6530 6531 6532 6533 6534 6535 6536 6537 6538 6539 6540 6541 6542 6543 6546 6547 6548 6549 6550 6552 6556 6561 6562 6563 6564 6565 6566 6567 6568 6569 6570 6571 6572 6573 6574 6575 6576 6577 6578 6579 6584 6585 6586 6587 6588 6589 6590 6591 6592 6593 ]
sib.fastconf.biodatastructures.molecules.FlexibleMolecule: found rotatable bond # 0 between 6541 6546
sib.fastconf.biodatastructures.molecules.FlexibleMolecule: Group FIX (52): [ 6526 6527 6531 6561 6562 6528 6540 6530 6565 6566 6529 6563 6564 6535 6547 6532 6556 6534 6539 6552 6584 6585 6586 6533 6567 6568 6536 6550 6538 6548 6574 6569 6570 6537 6543 6549 6591 6592 6593 6572 6573 6587 6571 6542 6578 6579 6588 6589 6590 6575 6576 6577 ] 
sib.fastconf.biodatastructures.molecules.FlexibleMolecule: Group ROTATABLE (24): [ 6544 6545 6553 6554 6580 6581 6582 6551 6583 6594 6595 6596 6597 6555 6557 6558 6559 6560 6598 6599 6600 6601 6602 6603 ] 
sib.fastconf.biodatastructures.molecules.FlexibleMolecule: Group ROTATABLE (Validation) (2): [ 6545 6551 ] 
sib.fastconf.biodatastructures.molecules.FlexibleMolecule: Group ROTATABLE (Non Validation) (18): [ 6544 6553 6554 6580 6581 6582 6597 6555 6557 6558 6559 6560 6598 6599 6600 6601 6602 6603 ] 
sib.fastconf.biodatastructures.molecules.FlexibleMolecule: found rotatable bond # 1 between 6545 6544
sib.fastconf.biodatastructures.molecules.FlexibleMolecule: Group FIX (61): [ 6526 6527 6531 6561 6562 6528 6540 6530 6565 6566 6529 6563 6564 6535 6547 6532 6556 6534 6539 6552 6584 6585 6586 6533 6567 6568 6536 6550 6538 6548 6574 6569 6570 6537 6543 6549 6591 6592 6593 6572 6573 6587 6541 6571 6542 6578 6579 6588 6589 6590 6546 6575 6576 6577 6551 6583 6581 6582 6594 6595 6596 ] 
sib.fastconf.biodatastructures.molecules.FlexibleMolecule: Group ROTATABLE (15): [ 6553 6554 6580 6597 6555 6557 6558 6559 6560 6598 6599 6600 6601 6602 6603 ] 
sib.fastconf.biodatastructures.molecules.FlexibleMolecule: Group ROTATABLE (Validation) (2): [ 6553 6554 ] 
sib.fastconf.biodatastructures.molecules.FlexibleMolecule: Group ROTATABLE (Non Validation) (11): [ 6555 6557 6558 6559 6560 6598 6599 6600 6601 6602 6603 ] 
sib.fastconf.biodatastructures.molecules.FlexibleMolecule: found rotatable bond # 2 between 6544 6554
sib.fastconf.biodatastructures.molecules.FlexibleMolecule: Group FIX (65): [ 6526 6527 6531 6561 6562 6528 6540 6530 6565 6566 6529 6563 6564 6535 6547 6532 6556 6534 6539 6552 6584 6585 6586 6533 6567 6568 6536 6550 6538 6548 6574 6569 6570 6537 6543 6549 6591 6592 6593 6572 6573 6587 6541 6571 6542 6578 6579 6588 6589 6590 6546 6575 6576 6577 6545 6551 6583 6581 6582 6594 6595 6596 6553 6580 6597 ] 
sib.fastconf.biodatastructures.molecules.FlexibleMolecule: Group ROTATABLE (11): [ 6555 6557 6558 6559 6560 6598 6599 6600 6601 6602 6603 ] 
sib.fastconf.biodatastructures.molecules.FlexibleMolecule: Group ROTATABLE (Validation) (4): [ 6557 6558 6559 6560 ] 
sib.fastconf.biodatastructures.molecules.FlexibleMolecule: Group ROTATABLE (Non Validation) (0): [ ] 
sib.fastconf.biodatastructures.molecules.FlexibleMolecule: found rotatable bond # 3 between 6546 6545
sib.fastconf.biodatastructures.molecules.FlexibleMolecule: Group FIX (58): [ 6526 6527 6531 6561 6562 6528 6540 6530 6565 6566 6529 6563 6564 6535 6547 6532 6556 6534 6539 6552 6584 6585 6586 6533 6567 6568 6536 6550 6538 6548 6574 6569 6570 6537 6543 6549 6591 6592 6593 6572 6573 6587 6541 6571 6542 6578 6579 6588 6589 6590 6575 6576 6577 6551 6583 6594 6595 6596 ] 
sib.fastconf.biodatastructures.molecules.FlexibleMolecule: Group ROTATABLE (18): [ 6544 6553 6554 6580 6581 6582 6597 6555 6557 6558 6559 6560 6598 6599 6600 6601 6602 6603 ] 
sib.fastconf.biodatastructures.molecules.FlexibleMolecule: Group ROTATABLE (Validation) (1): [ 6544 ] 
sib.fastconf.biodatastructures.molecules.FlexibleMolecule: Group ROTATABLE (Non Validation) (15): [ 6553 6554 6580 6597 6555 6557 6558 6559 6560 6598 6599 6600 6601 6602 6603 ] 
sib.fastconf.biodatastructures.molecules.FlexibleMolecule: Bond 6541 6546 has no putative parent, best bet is root node
sib.fastconf.biodatastructures.molecules.FlexibleMoleculeRotatable bond tree initialized 5 elements
sib.fastconf.biodatastructures.molecules.FlexibleMolecule: Detecting chiral carbons
sib.fastconf.biodatastructures.molecules.FlexibleMolecule: Atom 6534 C8   [ -1.506 1.273 0.41 ] is chiral
sib.fastconf.biodatastructures.molecules.FlexibleMolecule: Atom 6536 C10  [ 0.021 1.036 0.134 ] is chiral
sib.fastconf.biodatastructures.molecules.FlexibleMolecule: Atom 6537 C11  [ 0.609 -0.229 0.771 ] is chiral
sib.fastconf.biodatastructures.molecules.FlexibleMolecule: Atom 6539 C13  [ -1.629 -0.931 1.681 ] is chiral
sib.fastconf.biodatastructures.molecules.FlexibleMolecule: Atom 6544 C17  [ 5.525 -1.048 -0.041 ] is chiral
sib.fastconf.biodatastructures.molecules.FlexibleMolecule: Atom 6546 C19  [ 3.071 -0.879 0.56 ] is chiral
sib.fastconf.biodatastructures.molecules.FlexibleMolecule: Atom 6554 C24  [ 5.434 -0.295 -1.336 ] is chiral
sib.fastconf.FastconfBuilder: Initialize non bonded list.
sib.fastconf.biodatastructures.scoring.moleculargrids.grids.InsideMolecularGrid: Calculating inside grid [393][406][479]
sib.fastconf.biodatastructures.scoring.moleculargrids.grids.InsideMolecularGrid: Inside grid calculated in 980 ms
sib.fastconf.biodatastructures.scoring.moleculargrids.grids.InsideMolecularGrid: Smoothing inside grid.
sib.fastconf.biodatastructures.scoring.moleculargrids.grids.InsideMolecularGrid: Inside grid smoothed in 930 ms
sib.fastconf.biodatastructures.scoring.EvaluatorBuilder: generation of the electrostatic grid took 0 ms.
sib.fastconf.FastconfBuilder: Initial energy: 839.9071
sib.fastconf.EADock3: EADock3 starting
sib.fastconf.EADock3: Box volume 417439.78 ?
sib.fastconf.EADock3: Xmin: -61.672 Xmax: 6.819 Xsize: 68.491
sib.fastconf.EADock3: Ymin: -35.212 Ymax: 35.938 Ysize: 71.150
sib.fastconf.EADock3: Zmin: -27.667 Zmax: 57.993 Zsize: 85.661
sib.fastconf.EADock3: Calculating pocket bias.
sib.fastconf.EADock3: 1 cavities identified.
sib.fastconf.EADock3: 25 magic points identified.
sib.fastconf.EADock3: 25 pocket points were identified in 1710 ms
sib.fastconf.EADock3: Calculating surface bias.
sib.fastconf.EADock3: 10248 surface points were identified in 5120 ms
sib.fastconf.EADock3: 0.0 % done
sib.fastconf.EADock3: 0.1 % done
sib.fastconf.EADock3: 0.2 % done
sib.fastconf.EADock3: 0.3 % done
sib.fastconf.EADock3: 0.4 % done
sib.fastconf.EADock3: 0.5 % done
sib.fastconf.EADock3: 0.6 % done
sib.fastconf.EADock3: 0.7 % done
sib.fastconf.EADock3: 0.8 % done
sib.fastconf.EADock3: only 38/500001 BM accepted, exiting DSS.
sib.fastconf.EADock3: The generation of 38 conformations took 1211540 s
sib.fastconf.EADock3: The DSS engine failed 495001 times to find a suitable BMs within the allowed time limit of 500 ms
sib.fastconf.EADock3: Minimizing binding mode 0, energy is 301.94827, rmsd is 26.20931
sib.fastconf.EADock3: Minimizing binding mode 1, energy is 304.3459, rmsd is 1.544129
sib.fastconf.EADock3: Minimizing binding mode 2, energy is 465.18326, rmsd is 26.575916
sib.fastconf.EADock3: Minimizing binding mode 3, energy is 562.574, rmsd is 26.534197
sib.fastconf.EADock3: Minimizing binding mode 4, energy is 575.66254, rmsd is 24.180756
sib.fastconf.EADock3: Minimizing binding mode 5, energy is 780.7893, rmsd is 25.215414
sib.fastconf.EADock3: Minimizing binding mode 6, energy is 906.8488, rmsd is 26.329872
sib.fastconf.EADock3: Minimizing binding mode 7, energy is 920.0149, rmsd is 27.301424
sib.fastconf.EADock3: Minimizing binding mode 8, energy is 937.8473, rmsd is 27.364082
sib.fastconf.EADock3: Minimizing binding mode 9, energy is 941.97754, rmsd is 3.30336
sib.fastconf.EADock3: Minimizing binding mode 10, energy is 1021.31586, rmsd is 25.71246
sib.fastconf.EADock3: Minimizing binding mode 11, energy is 1051.4026, rmsd is 26.469574
sib.fastconf.EADock3: Minimizing binding mode 12, energy is 1129.3608, rmsd is 23.783922
sib.fastconf.EADock3: Minimizing binding mode 13, energy is 1143.577, rmsd is 24.923403
sib.fastconf.EADock3: Minimizing binding mode 14, energy is 1180.7429, rmsd is 24.150429
sib.fastconf.EADock3: Minimizing binding mode 15, energy is 1187.1388, rmsd is 26.362661
sib.fastconf.EADock3: Minimizing binding mode 16, energy is 1220.5718, rmsd is 26.276606
sib.fastconf.EADock3: Minimizing binding mode 17, energy is 1240.4082, rmsd is 25.748009
sib.fastconf.EADock3: Minimizing binding mode 18, energy is 1271.6368, rmsd is 25.940214
sib.fastconf.EADock3: Minimizing binding mode 19, energy is 1286.6172, rmsd is 24.76238
sib.fastconf.EADock3: Minimizing binding mode 20, energy is 1367.5896, rmsd is 25.625051
sib.fastconf.EADock3: Minimizing binding mode 21, energy is 1434.1406, rmsd is 24.531933
sib.fastconf.EADock3: Minimizing binding mode 22, energy is 1492.33, rmsd is 25.107023
sib.fastconf.EADock3: Minimizing binding mode 23, energy is 1591.637, rmsd is 25.600033
sib.fastconf.EADock3: Minimizing binding mode 24, energy is 1599.6713, rmsd is 24.351646
sib.fastconf.EADock3: Minimizing binding mode 25, energy is 1665.21, rmsd is 25.996687
sib.fastconf.EADock3: Minimizing binding mode 26, energy is 1687.8116, rmsd is 38.919247
sib.fastconf.EADock3: Minimizing binding mode 27, energy is 1692.8357, rmsd is 25.689028
sib.fastconf.EADock3: Minimizing binding mode 28, energy is 1798.2109, rmsd is 24.689367
sib.fastconf.EADock3: Minimizing binding mode 29, energy is 1809.0474, rmsd is 24.981968
sib.fastconf.EADock3: Minimizing binding mode 30, energy is 1839.585, rmsd is 23.388876
sib.fastconf.EADock3: Minimizing binding mode 31, energy is 1864.1481, rmsd is 26.07412
sib.fastconf.EADock3: Minimizing binding mode 32, energy is 1867.6083, rmsd is 2.4779541
sib.fastconf.EADock3: Minimizing binding mode 33, energy is 2121.268, rmsd is 27.184242
sib.fastconf.EADock3: Minimizing binding mode 34, energy is 2237.641, rmsd is 25.443243
sib.fastconf.EADock3: Minimizing binding mode 35, energy is 2517.0156, rmsd is 25.15948
sib.fastconf.EADock3: Minimizing binding mode 36, energy is 3076.7, rmsd is 26.861229
sib.fastconf.EADock3: Minimizing binding mode 37, energy is 3411.3267, rmsd is 26.578905
sib.fastconf.EADock3: Filter out binding modes with an energy above 3.4028235E38 (3.4028235E38 above the most favorable binding mode, which has an energy of 274.103)
sib.wrappers.md.charmm.ExtendedCharmmWrapper: CHARMM timers: CPU time: 15.58 seconds
sib.wrappers.md.charmm.ExtendedCharmmWrapper: CHARMM timers: Elapsed time: 1251.21 seconds.
sib.fastconf.EADock3: Starting clustering
sib.fastconf.EADock3: Clustering iteration 0 took 0 ms and merged 3 clusters.
sib.fastconf.EADock3: Clustering iteration 1 took 0 ms and merged 0 clusters.
sib.fastconf.EADock3: Clustering took 0 ms.
sib.fastconf.EADock3: 38 elements were gathered in 35 clusters.
sib.fastconf.EADock3: Evaluating cluster 0/35
sib.fastconf.EADock3: Evaluating binding mode 0/1 with FACTS
sib.fastconf.EADock3: Evaluating cluster 1/35
sib.fastconf.EADock3: Evaluating binding mode 0/1 with FACTS
sib.fastconf.EADock3: Evaluating cluster 2/35
sib.fastconf.EADock3: Evaluating binding mode 0/1 with FACTS
sib.fastconf.EADock3: Evaluating cluster 3/35
sib.fastconf.EADock3: Evaluating binding mode 0/1 with FACTS
sib.fastconf.EADock3: Evaluating cluster 4/35
sib.fastconf.EADock3: Evaluating binding mode 0/2 with FACTS
sib.fastconf.EADock3: Evaluating binding mode 1/2 with FACTS
sib.fastconf.EADock3: Evaluating cluster 5/35
sib.fastconf.EADock3: Evaluating binding mode 0/1 with FACTS
sib.fastconf.EADock3: Evaluating cluster 6/35
sib.fastconf.EADock3: Evaluating binding mode 0/1 with FACTS
sib.fastconf.EADock3: Evaluating cluster 7/35
sib.fastconf.EADock3: Evaluating binding mode 0/1 with FACTS
sib.fastconf.EADock3: Evaluating cluster 8/35
sib.fastconf.EADock3: Evaluating binding mode 0/1 with FACTS
sib.fastconf.EADock3: Evaluating cluster 9/35
sib.fastconf.EADock3: Evaluating binding mode 0/1 with FACTS
sib.fastconf.EADock3: Evaluating cluster 10/35
sib.fastconf.EADock3: Evaluating binding mode 0/1 with FACTS
sib.fastconf.EADock3: Evaluating cluster 11/35
sib.fastconf.EADock3: Evaluating binding mode 0/1 with FACTS
sib.fastconf.EADock3: Evaluating cluster 12/35
sib.fastconf.EADock3: Evaluating binding mode 0/1 with FACTS
sib.fastconf.EADock3: Evaluating cluster 13/35
sib.fastconf.EADock3: Evaluating binding mode 0/1 with FACTS
sib.fastconf.EADock3: Evaluating cluster 14/35
sib.fastconf.EADock3: Evaluating binding mode 0/1 with FACTS
sib.fastconf.EADock3: Evaluating cluster 15/35
sib.fastconf.EADock3: Evaluating binding mode 0/1 with FACTS
sib.fastconf.EADock3: Evaluating cluster 16/35
sib.fastconf.EADock3: Evaluating binding mode 0/1 with FACTS
sib.fastconf.EADock3: Evaluating cluster 17/35
sib.fastconf.EADock3: Evaluating binding mode 0/1 with FACTS
sib.fastconf.EADock3: Evaluating cluster 18/35
sib.fastconf.EADock3: Evaluating binding mode 0/1 with FACTS
sib.fastconf.EADock3: Evaluating cluster 19/35
sib.fastconf.EADock3: Evaluating binding mode 0/1 with FACTS
sib.fastconf.EADock3: Evaluating cluster 20/35
sib.fastconf.EADock3: Evaluating binding mode 0/1 with FACTS
sib.fastconf.EADock3: Evaluating cluster 21/35
sib.fastconf.EADock3: Evaluating binding mode 0/1 with FACTS
sib.fastconf.EADock3: Evaluating cluster 22/35
sib.fastconf.EADock3: Evaluating binding mode 0/1 with FACTS
sib.fastconf.EADock3: Evaluating cluster 23/35
sib.fastconf.EADock3: Evaluating binding mode 0/1 with FACTS
sib.fastconf.EADock3: Evaluating cluster 24/35
sib.fastconf.EADock3: Evaluating binding mode 0/1 with FACTS
sib.fastconf.EADock3: Evaluating cluster 25/35
sib.fastconf.EADock3: Evaluating binding mode 0/1 with FACTS
sib.fastconf.EADock3: Evaluating cluster 26/35
sib.fastconf.EADock3: Evaluating binding mode 0/1 with FACTS
sib.fastconf.EADock3: Evaluating cluster 27/35
sib.fastconf.EADock3: Evaluating binding mode 0/2 with FACTS
sib.fastconf.EADock3: Evaluating binding mode 1/2 with FACTS
sib.fastconf.EADock3: Evaluating cluster 28/35
sib.fastconf.EADock3: Evaluating binding mode 0/1 with FACTS
sib.fastconf.EADock3: Evaluating cluster 29/35
sib.fastconf.EADock3: Evaluating binding mode 0/2 with FACTS
sib.fastconf.EADock3: Evaluating binding mode 1/2 with FACTS
sib.fastconf.EADock3: Evaluating cluster 30/35
sib.fastconf.EADock3: Evaluating binding mode 0/1 with FACTS
sib.fastconf.EADock3: Evaluating cluster 31/35
sib.fastconf.EADock3: Evaluating binding mode 0/1 with FACTS
sib.fastconf.EADock3: Evaluating cluster 32/35
sib.fastconf.EADock3: Evaluating binding mode 0/1 with FACTS
sib.fastconf.EADock3: Evaluating cluster 33/35
sib.fastconf.EADock3: Evaluating binding mode 0/1 with FACTS
sib.fastconf.EADock3: Evaluating cluster 34/35
sib.fastconf.EADock3: Evaluating binding mode 0/1 with FACTS
sib.wrappers.md.charmm.ExtendedCharmmWrapper: CHARMM timers: CPU time: 12.17 seconds
sib.wrappers.md.charmm.ExtendedCharmmWrapper: CHARMM timers: Elapsed time: 12.2685 seconds.
sib.fastconf.EADock3: Starting cluster expansion.
sib.fastconf.EADock3: System  : 6603 atoms
sib.fastconf.EADock3: Ligand  : 78 atoms
sib.fastconf.EADock3: Receptor: 6525 atoms
sib.fastconf.EADock3:   Fixed part   : 6525 atoms
sib.fastconf.EADock3:   Flexible part: 0 atoms
sib.fastconf.EADock3: Expanding cluster 0/32
sib.fastconf.EADock3: Expanding cluster 1/32
sib.fastconf.EADock3: Expanding cluster 2/32
sib.fastconf.EADock3: Expanding cluster 3/32
sib.fastconf.EADock3: Expanding cluster 4/32
sib.fastconf.EADock3: Expanding cluster 5/32
sib.fastconf.EADock3: Expanding cluster 6/32
sib.fastconf.EADock3: Expanding cluster 7/32
sib.fastconf.EADock3: Expanding cluster 8/32
sib.fastconf.EADock3: Expanding cluster 9/32
sib.fastconf.EADock3: Expanding cluster 10/32
sib.fastconf.EADock3: Expanding cluster 11/32
sib.fastconf.EADock3: Expanding cluster 12/32
sib.fastconf.EADock3: Expanding cluster 13/32
sib.fastconf.EADock3: Expanding cluster 14/32
sib.fastconf.EADock3: Expanding cluster 15/32
sib.fastconf.EADock3: Expanding cluster 16/32
sib.fastconf.EADock3: Expanding cluster 17/32
sib.fastconf.EADock3: Expanding cluster 18/32
sib.fastconf.EADock3: Expanding cluster 19/32
sib.fastconf.EADock3: Expanding cluster 20/32
sib.fastconf.EADock3: Expanding cluster 21/32
sib.fastconf.EADock3: Expanding cluster 22/32
sib.fastconf.EADock3: Expanding cluster 23/32
sib.fastconf.EADock3: Expanding cluster 24/32
sib.fastconf.EADock3: Expanding cluster 25/32
sib.fastconf.EADock3: Expanding cluster 26/32
sib.fastconf.EADock3: Expanding cluster 27/32
sib.fastconf.EADock3: Expanding cluster 28/32
sib.fastconf.EADock3: Expanding cluster 29/32
sib.fastconf.EADock3: Expanding cluster 30/32
sib.fastconf.EADock3: Expanding cluster 31/32
sib.wrappers.md.charmm.ExtendedCharmmWrapper: CHARMM timers: CPU time: 127.71 seconds
sib.wrappers.md.charmm.ExtendedCharmmWrapper: CHARMM timers: Elapsed time: 128.23 seconds.
sib.fastconf.EADock3: Starting clustering
sib.fastconf.EADock3: Clustering iteration 0 took 10 ms and merged 223 clusters.
sib.fastconf.EADock3: Clustering iteration 1 took 0 ms and merged 0 clusters.
sib.fastconf.EADock3: Clustering took 10 ms.
sib.fastconf.EADock3: 256 elements were gathered in 33 clusters.
sib.fastconf.EADock3: clusters expanded, 256 binding modes generated
sib.fastconf.EADock3: Evaluating cluster 0/33
sib.fastconf.EADock3: Evaluating binding mode 0/8 with FACTS
sib.fastconf.EADock3: Evaluating binding mode 1/8 with FACTS
sib.fastconf.EADock3: Evaluating binding mode 2/8 with FACTS
sib.fastconf.EADock3: Evaluating binding mode 3/8 with FACTS
sib.fastconf.EADock3: Evaluating binding mode 4/8 with FACTS
sib.fastconf.EADock3: Evaluating binding mode 5/8 with FACTS
sib.fastconf.EADock3: Evaluating binding mode 6/8 with FACTS
sib.fastconf.EADock3: Evaluating binding mode 7/8 with FACTS
sib.fastconf.EADock3: Evaluating cluster 1/33
sib.fastconf.EADock3: Evaluating binding mode 0/8 with FACTS
sib.fastconf.EADock3: Evaluating binding mode 1/8 with FACTS
sib.fastconf.EADock3: Evaluating binding mode 2/8 with FACTS
sib.fastconf.EADock3: Evaluating binding mode 3/8 with FACTS
sib.fastconf.EADock3: Evaluating binding mode 4/8 with FACTS
sib.fastconf.EADock3: Evaluating binding mode 5/8 with FACTS
sib.fastconf.EADock3: Evaluating binding mode 6/8 with FACTS
sib.fastconf.EADock3: Evaluating binding mode 7/8 with FACTS
sib.fastconf.EADock3: Evaluating cluster 2/33
sib.fastconf.EADock3: Evaluating binding mode 0/8 with FACTS
sib.fastconf.EADock3: Evaluating binding mode 1/8 with FACTS
sib.fastconf.EADock3: Evaluating binding mode 2/8 with FACTS
sib.fastconf.EADock3: Evaluating binding mode 3/8 with FACTS
sib.fastconf.EADock3: Evaluating binding mode 4/8 with FACTS
sib.fastconf.EADock3: Evaluating binding mode 5/8 with FACTS
sib.fastconf.EADock3: Evaluating binding mode 6/8 with FACTS
sib.fastconf.EADock3: Evaluating binding mode 7/8 with FACTS
sib.fastconf.EADock3: Evaluating cluster 3/33
sib.fastconf.EADock3: Evaluating binding mode 0/8 with FACTS
sib.fastconf.EADock3: Evaluating binding mode 1/8 with FACTS
sib.fastconf.EADock3: Evaluating binding mode 2/8 with FACTS
sib.fastconf.EADock3: Evaluating binding mode 3/8 with FACTS
sib.fastconf.EADock3: Evaluating binding mode 4/8 with FACTS
sib.fastconf.EADock3: Evaluating binding mode 5/8 with FACTS
sib.fastconf.EADock3: Evaluating binding mode 6/8 with FACTS
sib.fastconf.EADock3: Evaluating binding mode 7/8 with FACTS
sib.fastconf.EADock3: Evaluating cluster 4/33
sib.fastconf.EADock3: Evaluating binding mode 0/8 with FACTS
sib.fastconf.EADock3: Evaluating binding mode 1/8 with FACTS
sib.fastconf.EADock3: Evaluating binding mode 2/8 with FACTS
sib.fastconf.EADock3: Evaluating binding mode 3/8 with FACTS
sib.fastconf.EADock3: Evaluating binding mode 4/8 with FACTS
sib.fastconf.EADock3: Evaluating binding mode 5/8 with FACTS
sib.fastconf.EADock3: Evaluating binding mode 6/8 with FACTS
sib.fastconf.EADock3: Evaluating binding mode 7/8 with FACTS
sib.fastconf.EADock3: Evaluating cluster 5/33
sib.fastconf.EADock3: Evaluating binding mode 0/8 with FACTS
sib.fastconf.EADock3: Evaluating binding mode 1/8 with FACTS
sib.fastconf.EADock3: Evaluating binding mode 2/8 with FACTS
sib.fastconf.EADock3: Evaluating binding mode 3/8 with FACTS
sib.fastconf.EADock3: Evaluating binding mode 4/8 with FACTS
sib.fastconf.EADock3: Evaluating binding mode 5/8 with FACTS
sib.fastconf.EADock3: Evaluating binding mode 6/8 with FACTS
sib.fastconf.EADock3: Evaluating binding mode 7/8 with FACTS
sib.fastconf.EADock3: Evaluating cluster 6/33
sib.fastconf.EADock3: Evaluating binding mode 0/8 with FACTS
sib.fastconf.EADock3: Evaluating binding mode 1/8 with FACTS
sib.fastconf.EADock3: Evaluating binding mode 2/8 with FACTS
sib.fastconf.EADock3: Evaluating binding mode 3/8 with FACTS
sib.fastconf.EADock3: Evaluating binding mode 4/8 with FACTS
sib.fastconf.EADock3: Evaluating binding mode 5/8 with FACTS
sib.fastconf.EADock3: Evaluating binding mode 6/8 with FACTS
sib.fastconf.EADock3: Evaluating binding mode 7/8 with FACTS
sib.fastconf.EADock3: Evaluating cluster 7/33
sib.fastconf.EADock3: Evaluating binding mode 0/8 with FACTS
sib.fastconf.EADock3: Evaluating binding mode 1/8 with FACTS
sib.fastconf.EADock3: Evaluating binding mode 2/8 with FACTS
sib.fastconf.EADock3: Evaluating binding mode 3/8 with FACTS
sib.fastconf.EADock3: Evaluating binding mode 4/8 with FACTS
sib.fastconf.EADock3: Evaluating binding mode 5/8 with FACTS
sib.fastconf.EADock3: Evaluating binding mode 6/8 with FACTS
sib.fastconf.EADock3: Evaluating binding mode 7/8 with FACTS
sib.fastconf.EADock3: Evaluating cluster 8/33
sib.fastconf.EADock3: Evaluating binding mode 0/8 with FACTS
sib.fastconf.EADock3: Evaluating binding mode 1/8 with FACTS
sib.fastconf.EADock3: Evaluating binding mode 2/8 with FACTS
sib.fastconf.EADock3: Evaluating binding mode 3/8 with FACTS
sib.fastconf.EADock3: Evaluating binding mode 4/8 with FACTS
sib.fastconf.EADock3: Evaluating binding mode 5/8 with FACTS
sib.fastconf.EADock3: Evaluating binding mode 6/8 with FACTS
sib.fastconf.EADock3: Evaluating binding mode 7/8 with FACTS
sib.fastconf.EADock3: Evaluating cluster 9/33
sib.fastconf.EADock3: Evaluating binding mode 0/8 with FACTS
sib.fastconf.EADock3: Evaluating binding mode 1/8 with FACTS
sib.fastconf.EADock3: Evaluating binding mode 2/8 with FACTS
sib.fastconf.EADock3: Evaluating binding mode 3/8 with FACTS
sib.fastconf.EADock3: Evaluating binding mode 4/8 with FACTS
sib.fastconf.EADock3: Evaluating binding mode 5/8 with FACTS
sib.fastconf.EADock3: Evaluating binding mode 6/8 with FACTS
sib.fastconf.EADock3: Evaluating binding mode 7/8 with FACTS
sib.fastconf.EADock3: Evaluating cluster 10/33
sib.fastconf.EADock3: Evaluating binding mode 0/8 with FACTS
sib.fastconf.EADock3: Evaluating binding mode 1/8 with FACTS
sib.fastconf.EADock3: Evaluating binding mode 2/8 with FACTS
sib.fastconf.EADock3: Evaluating binding mode 3/8 with FACTS
sib.fastconf.EADock3: Evaluating binding mode 4/8 with FACTS
sib.fastconf.EADock3: Evaluating binding mode 5/8 with FACTS
sib.fastconf.EADock3: Evaluating binding mode 6/8 with FACTS
sib.fastconf.EADock3: Evaluating binding mode 7/8 with FACTS
sib.fastconf.EADock3: Evaluating cluster 11/33
sib.fastconf.EADock3: Evaluating binding mode 0/8 with FACTS
sib.fastconf.EADock3: Evaluating binding mode 1/8 with FACTS
sib.fastconf.EADock3: Evaluating binding mode 2/8 with FACTS
sib.fastconf.EADock3: Evaluating binding mode 3/8 with FACTS
sib.fastconf.EADock3: Evaluating binding mode 4/8 with FACTS
sib.fastconf.EADock3: Evaluating binding mode 5/8 with FACTS
sib.fastconf.EADock3: Evaluating binding mode 6/8 with FACTS
sib.fastconf.EADock3: Evaluating binding mode 7/8 with FACTS
sib.fastconf.EADock3: Evaluating cluster 12/33
sib.fastconf.EADock3: Evaluating binding mode 0/8 with FACTS
sib.fastconf.EADock3: Evaluating binding mode 1/8 with FACTS
sib.fastconf.EADock3: Evaluating binding mode 2/8 with FACTS
sib.fastconf.EADock3: Evaluating binding mode 3/8 with FACTS
sib.fastconf.EADock3: Evaluating binding mode 4/8 with FACTS
sib.fastconf.EADock3: Evaluating binding mode 5/8 with FACTS
sib.fastconf.EADock3: Evaluating binding mode 6/8 with FACTS
sib.fastconf.EADock3: Evaluating binding mode 7/8 with FACTS
sib.fastconf.EADock3: Evaluating cluster 13/33
sib.fastconf.EADock3: Evaluating binding mode 0/8 with FACTS
sib.fastconf.EADock3: Evaluating binding mode 1/8 with FACTS
sib.fastconf.EADock3: Evaluating binding mode 2/8 with FACTS
sib.fastconf.EADock3: Evaluating binding mode 3/8 with FACTS
sib.fastconf.EADock3: Evaluating binding mode 4/8 with FACTS
sib.fastconf.EADock3: Evaluating binding mode 5/8 with FACTS
sib.fastconf.EADock3: Evaluating binding mode 6/8 with FACTS
sib.fastconf.EADock3: Evaluating binding mode 7/8 with FACTS
sib.fastconf.EADock3: Evaluating cluster 14/33
sib.fastconf.EADock3: Evaluating binding mode 0/4 with FACTS
sib.fastconf.EADock3: Evaluating binding mode 1/4 with FACTS
sib.fastconf.EADock3: Evaluating binding mode 2/4 with FACTS
sib.fastconf.EADock3: Evaluating binding mode 3/4 with FACTS
sib.fastconf.EADock3: Evaluating cluster 15/33
sib.fastconf.EADock3: Evaluating binding mode 0/4 with FACTS
sib.fastconf.EADock3: Evaluating binding mode 1/4 with FACTS
sib.fastconf.EADock3: Evaluating binding mode 2/4 with FACTS
sib.fastconf.EADock3: Evaluating binding mode 3/4 with FACTS
sib.fastconf.EADock3: Evaluating cluster 16/33
sib.fastconf.EADock3: Evaluating binding mode 0/8 with FACTS
sib.fastconf.EADock3: Evaluating binding mode 1/8 with FACTS
sib.fastconf.EADock3: Evaluating binding mode 2/8 with FACTS
sib.fastconf.EADock3: Evaluating binding mode 3/8 with FACTS
sib.fastconf.EADock3: Evaluating binding mode 4/8 with FACTS
sib.fastconf.EADock3: Evaluating binding mode 5/8 with FACTS
sib.fastconf.EADock3: Evaluating binding mode 6/8 with FACTS
sib.fastconf.EADock3: Evaluating binding mode 7/8 with FACTS
sib.fastconf.EADock3: Evaluating cluster 17/33
sib.fastconf.EADock3: Evaluating binding mode 0/8 with FACTS
sib.fastconf.EADock3: Evaluating binding mode 1/8 with FACTS
sib.fastconf.EADock3: Evaluating binding mode 2/8 with FACTS
sib.fastconf.EADock3: Evaluating binding mode 3/8 with FACTS
sib.fastconf.EADock3: Evaluating binding mode 4/8 with FACTS
sib.fastconf.EADock3: Evaluating binding mode 5/8 with FACTS
sib.fastconf.EADock3: Evaluating binding mode 6/8 with FACTS
sib.fastconf.EADock3: Evaluating binding mode 7/8 with FACTS
sib.fastconf.EADock3: Evaluating cluster 18/33
sib.fastconf.EADock3: Evaluating binding mode 0/8 with FACTS
sib.fastconf.EADock3: Evaluating binding mode 1/8 with FACTS
sib.fastconf.EADock3: Evaluating binding mode 2/8 with FACTS
sib.fastconf.EADock3: Evaluating binding mode 3/8 with FACTS
sib.fastconf.EADock3: Evaluating binding mode 4/8 with FACTS
sib.fastconf.EADock3: Evaluating binding mode 5/8 with FACTS
sib.fastconf.EADock3: Evaluating binding mode 6/8 with FACTS
sib.fastconf.EADock3: Evaluating binding mode 7/8 with FACTS
sib.fastconf.EADock3: Evaluating cluster 19/33
sib.fastconf.EADock3: Evaluating binding mode 0/8 with FACTS
sib.fastconf.EADock3: Evaluating binding mode 1/8 with FACTS
sib.fastconf.EADock3: Evaluating binding mode 2/8 with FACTS
sib.fastconf.EADock3: Evaluating binding mode 3/8 with FACTS
sib.fastconf.EADock3: Evaluating binding mode 4/8 with FACTS
sib.fastconf.EADock3: Evaluating binding mode 5/8 with FACTS
sib.fastconf.EADock3: Evaluating binding mode 6/8 with FACTS
sib.fastconf.EADock3: Evaluating binding mode 7/8 with FACTS
sib.fastconf.EADock3: Evaluating cluster 20/33
sib.fastconf.EADock3: Evaluating binding mode 0/8 with FACTS
sib.fastconf.EADock3: Evaluating binding mode 1/8 with FACTS
sib.fastconf.EADock3: Evaluating binding mode 2/8 with FACTS
sib.fastconf.EADock3: Evaluating binding mode 3/8 with FACTS
sib.fastconf.EADock3: Evaluating binding mode 4/8 with FACTS
sib.fastconf.EADock3: Evaluating binding mode 5/8 with FACTS
sib.fastconf.EADock3: Evaluating binding mode 6/8 with FACTS
sib.fastconf.EADock3: Evaluating binding mode 7/8 with FACTS
sib.fastconf.EADock3: Evaluating cluster 21/33
sib.fastconf.EADock3: Evaluating binding mode 0/8 with FACTS
sib.fastconf.EADock3: Evaluating binding mode 1/8 with FACTS
sib.fastconf.EADock3: Evaluating binding mode 2/8 with FACTS
sib.fastconf.EADock3: Evaluating binding mode 3/8 with FACTS
sib.fastconf.EADock3: Evaluating binding mode 4/8 with FACTS
sib.fastconf.EADock3: Evaluating binding mode 5/8 with FACTS
sib.fastconf.EADock3: Evaluating binding mode 6/8 with FACTS
sib.fastconf.EADock3: Evaluating binding mode 7/8 with FACTS
sib.fastconf.EADock3: Evaluating cluster 22/33
sib.fastconf.EADock3: Evaluating binding mode 0/8 with FACTS
sib.fastconf.EADock3: Evaluating binding mode 1/8 with FACTS
sib.fastconf.EADock3: Evaluating binding mode 2/8 with FACTS
sib.fastconf.EADock3: Evaluating binding mode 3/8 with FACTS
sib.fastconf.EADock3: Evaluating binding mode 4/8 with FACTS
sib.fastconf.EADock3: Evaluating binding mode 5/8 with FACTS
sib.fastconf.EADock3: Evaluating binding mode 6/8 with FACTS
sib.fastconf.EADock3: Evaluating binding mode 7/8 with FACTS
sib.fastconf.EADock3: Evaluating cluster 23/33
sib.fastconf.EADock3: Evaluating binding mode 0/8 with FACTS
sib.fastconf.EADock3: Evaluating binding mode 1/8 with FACTS
sib.fastconf.EADock3: Evaluating binding mode 2/8 with FACTS
sib.fastconf.EADock3: Evaluating binding mode 3/8 with FACTS
sib.fastconf.EADock3: Evaluating binding mode 4/8 with FACTS
sib.fastconf.EADock3: Evaluating binding mode 5/8 with FACTS
sib.fastconf.EADock3: Evaluating binding mode 6/8 with FACTS
sib.fastconf.EADock3: Evaluating binding mode 7/8 with FACTS
sib.fastconf.EADock3: Evaluating cluster 24/33
sib.fastconf.EADock3: Evaluating binding mode 0/8 with FACTS
sib.fastconf.EADock3: Evaluating binding mode 1/8 with FACTS
sib.fastconf.EADock3: Evaluating binding mode 2/8 with FACTS
sib.fastconf.EADock3: Evaluating binding mode 3/8 with FACTS
sib.fastconf.EADock3: Evaluating binding mode 4/8 with FACTS
sib.fastconf.EADock3: Evaluating binding mode 5/8 with FACTS
sib.fastconf.EADock3: Evaluating binding mode 6/8 with FACTS
sib.fastconf.EADock3: Evaluating binding mode 7/8 with FACTS
sib.fastconf.EADock3: Evaluating cluster 25/33
sib.fastconf.EADock3: Evaluating binding mode 0/8 with FACTS
sib.fastconf.EADock3: Evaluating binding mode 1/8 with FACTS
sib.fastconf.EADock3: Evaluating binding mode 2/8 with FACTS
sib.fastconf.EADock3: Evaluating binding mode 3/8 with FACTS
sib.fastconf.EADock3: Evaluating binding mode 4/8 with FACTS
sib.fastconf.EADock3: Evaluating binding mode 5/8 with FACTS
sib.fastconf.EADock3: Evaluating binding mode 6/8 with FACTS
sib.fastconf.EADock3: Evaluating binding mode 7/8 with FACTS
sib.fastconf.EADock3: Evaluating cluster 26/33
sib.fastconf.EADock3: Evaluating binding mode 0/8 with FACTS
sib.fastconf.EADock3: Evaluating binding mode 1/8 with FACTS
sib.fastconf.EADock3: Evaluating binding mode 2/8 with FACTS
sib.fastconf.EADock3: Evaluating binding mode 3/8 with FACTS
sib.fastconf.EADock3: Evaluating binding mode 4/8 with FACTS
sib.fastconf.EADock3: Evaluating binding mode 5/8 with FACTS
sib.fastconf.EADock3: Evaluating binding mode 6/8 with FACTS
sib.fastconf.EADock3: Evaluating binding mode 7/8 with FACTS
sib.fastconf.EADock3: Evaluating cluster 27/33
sib.fastconf.EADock3: Evaluating binding mode 0/8 with FACTS
sib.fastconf.EADock3: Evaluating binding mode 1/8 with FACTS
sib.fastconf.EADock3: Evaluating binding mode 2/8 with FACTS
sib.fastconf.EADock3: Evaluating binding mode 3/8 with FACTS
sib.fastconf.EADock3: Evaluating binding mode 4/8 with FACTS
sib.fastconf.EADock3: Evaluating binding mode 5/8 with FACTS
sib.fastconf.EADock3: Evaluating binding mode 6/8 with FACTS
sib.fastconf.EADock3: Evaluating binding mode 7/8 with FACTS
sib.fastconf.EADock3: Evaluating cluster 28/33
sib.fastconf.EADock3: Evaluating binding mode 0/8 with FACTS
sib.fastconf.EADock3: Evaluating binding mode 1/8 with FACTS
sib.fastconf.EADock3: Evaluating binding mode 2/8 with FACTS
sib.fastconf.EADock3: Evaluating binding mode 3/8 with FACTS
sib.fastconf.EADock3: Evaluating binding mode 4/8 with FACTS
sib.fastconf.EADock3: Evaluating binding mode 5/8 with FACTS
sib.fastconf.EADock3: Evaluating binding mode 6/8 with FACTS
sib.fastconf.EADock3: Evaluating binding mode 7/8 with FACTS
sib.fastconf.EADock3: Evaluating cluster 29/33
sib.fastconf.EADock3: Evaluating binding mode 0/8 with FACTS
sib.fastconf.EADock3: Evaluating binding mode 1/8 with FACTS
sib.fastconf.EADock3: Evaluating binding mode 2/8 with FACTS
sib.fastconf.EADock3: Evaluating binding mode 3/8 with FACTS
sib.fastconf.EADock3: Evaluating binding mode 4/8 with FACTS
sib.fastconf.EADock3: Evaluating binding mode 5/8 with FACTS
sib.fastconf.EADock3: Evaluating binding mode 6/8 with FACTS
sib.fastconf.EADock3: Evaluating binding mode 7/8 with FACTS
sib.fastconf.EADock3: Evaluating cluster 30/33
sib.fastconf.EADock3: Evaluating binding mode 0/8 with FACTS
sib.fastconf.EADock3: Evaluating binding mode 1/8 with FACTS
sib.fastconf.EADock3: Evaluating binding mode 2/8 with FACTS
sib.fastconf.EADock3: Evaluating binding mode 3/8 with FACTS
sib.fastconf.EADock3: Evaluating binding mode 4/8 with FACTS
sib.fastconf.EADock3: Evaluating binding mode 5/8 with FACTS
sib.fastconf.EADock3: Evaluating binding mode 6/8 with FACTS
sib.fastconf.EADock3: Evaluating binding mode 7/8 with FACTS
sib.fastconf.EADock3: Evaluating cluster 31/33
sib.fastconf.EADock3: Evaluating binding mode 0/8 with FACTS
sib.fastconf.EADock3: Evaluating binding mode 1/8 with FACTS
sib.fastconf.EADock3: Evaluating binding mode 2/8 with FACTS
sib.fastconf.EADock3: Evaluating binding mode 3/8 with FACTS
sib.fastconf.EADock3: Evaluating binding mode 4/8 with FACTS
sib.fastconf.EADock3: Evaluating binding mode 5/8 with FACTS
sib.fastconf.EADock3: Evaluating binding mode 6/8 with FACTS
sib.fastconf.EADock3: Evaluating binding mode 7/8 with FACTS
sib.fastconf.EADock3: Evaluating cluster 32/33
sib.fastconf.EADock3: Evaluating binding mode 0/8 with FACTS
sib.fastconf.EADock3: Evaluating binding mode 1/8 with FACTS
sib.fastconf.EADock3: Evaluating binding mode 2/8 with FACTS
sib.fastconf.EADock3: Evaluating binding mode 3/8 with FACTS
sib.fastconf.EADock3: Evaluating binding mode 4/8 with FACTS
sib.fastconf.EADock3: Evaluating binding mode 5/8 with FACTS
sib.fastconf.EADock3: Evaluating binding mode 6/8 with FACTS
sib.fastconf.EADock3: Evaluating binding mode 7/8 with FACTS
sib.wrappers.md.charmm.ExtendedCharmmWrapper: CHARMM timers: CPU time: 32.2 seconds
sib.wrappers.md.charmm.ExtendedCharmmWrapper: CHARMM timers: Elapsed time: 32.6212 seconds.
sib.fastconf.EADock3: EADock3Cluster 0 : 8 elements, SimpleFitness: 272.95724, FullFitness: -1374.7286 , RMSD: 25.92996 , elements: [ 272.618 -1374.7286 25.92996 ] [ 272.618 -1374.7286 25.92996 ] [ 272.618 -1374.7286 25.92996 ] [ 272.618 -1374.7286 25.92996 ] [ 272.877 -1374.4207 25.982979 ] [ 272.877 -1374.4207 25.982979 ] [ 272.877 -1374.4207 25.982979 ] [ 274.555 -1371.447 25.978054 ] 
sib.fastconf.EADock3: EADock3Cluster 1 : 8 elements, SimpleFitness: 273.56113, FullFitness: -1370.8652 , RMSD: 26.823833 , elements: [ 273.549 -1370.8652 26.823833 ] [ 273.549 -1370.8652 26.823833 ] [ 273.549 -1370.8652 26.823833 ] [ 273.549 -1370.8652 26.823833 ] [ 273.538 -1370.8623 26.826235 ] [ 273.585 -1370.846 26.81172 ] [ 273.585 -1370.846 26.81172 ] [ 273.585 -1370.846 26.81172 ] 
sib.fastconf.EADock3: EADock3Cluster 2 : 8 elements, SimpleFitness: 280.22452, FullFitness: -1368.996 , RMSD: 26.076017 , elements: [ 279.742 -1368.996 26.076017 ] [ 279.952 -1368.4495 26.163795 ] [ 279.952 -1368.4495 26.163795 ] [ 279.952 -1368.4495 26.163795 ] [ 279.952 -1368.4495 26.163795 ] [ 279.952 -1368.4495 26.163795 ] [ 281.147 -1366.0029 26.334846 ] [ 281.147 -1366.0029 26.334846 ] 
sib.fastconf.EADock3: EADock3Cluster 3 : 8 elements, SimpleFitness: 281.3419, FullFitness: -1368.8085 , RMSD: 26.931213 , elements: [ 274.918 -1368.8085 26.931213 ] [ 274.999 -1368.5457 26.957478 ] [ 275.025 -1368.4658 26.949175 ] [ 284.374 -1360.1567 27.005758 ] [ 284.374 -1360.1567 27.005758 ] [ 285.497 -1358.8829 26.980347 ] [ 285.497 -1358.8829 26.980347 ] [ 286.051 -1357.6105 27.009916 ] 
sib.fastconf.EADock3: EADock3Cluster 4 : 8 elements, SimpleFitness: 276.0254, FullFitness: -1368.0629 , RMSD: 26.467257 , elements: [ 275.488 -1368.0629 26.467257 ] [ 276.005 -1367.1617 26.32721 ] [ 276.005 -1367.1617 26.32721 ] [ 276.005 -1367.1617 26.32721 ] [ 276.175 -1367.0156 26.500364 ] [ 276.175 -1367.0156 26.500364 ] [ 276.175 -1367.0156 26.500364 ] [ 276.175 -1367.0156 26.500364 ] 
sib.fastconf.EADock3: EADock3Cluster 5 : 8 elements, SimpleFitness: 282.43173, FullFitness: -1367.1223 , RMSD: 26.013287 , elements: [ 280.029 -1367.1223 26.013287 ] [ 280.029 -1367.1223 26.013287 ] [ 282.981 -1364.5234 26.243286 ] [ 282.981 -1364.5234 26.243286 ] [ 282.981 -1364.5234 26.243286 ] [ 282.981 -1364.5234 26.243286 ] [ 283.736 -1363.8038 26.27084 ] [ 283.736 -1363.8038 26.27084 ] 
sib.fastconf.EADock3: EADock3Cluster 6 : 8 elements, SimpleFitness: 278.16812, FullFitness: -1367.0302 , RMSD: 24.087893 , elements: [ 277.501 -1367.0302 24.087893 ] [ 277.501 -1367.0302 24.087893 ] [ 277.808 -1366.9415 24.049501 ] [ 278.507 -1365.8602 24.034286 ] [ 278.507 -1365.8602 24.034286 ] [ 278.507 -1365.8602 24.034286 ] [ 278.507 -1365.8602 24.034286 ] [ 278.507 -1365.8602 24.034286 ] 
sib.fastconf.EADock3: EADock3Cluster 7 : 8 elements, SimpleFitness: 283.75977, FullFitness: -1365.6687 , RMSD: 26.870646 , elements: [ 284.032 -1365.6687 26.870646 ] [ 284.032 -1365.6687 26.870646 ] [ 283.583 -1364.4368 26.801365 ] [ 283.583 -1364.4368 26.801365 ] [ 283.712 -1364.0195 26.774424 ] [ 283.712 -1364.0195 26.774424 ] [ 283.712 -1364.0195 26.774424 ] [ 283.712 -1364.0195 26.774424 ] 
sib.fastconf.EADock3: EADock3Cluster 8 : 8 elements, SimpleFitness: 279.50977, FullFitness: -1365.6141 , RMSD: 24.194958 , elements: [ 278.142 -1365.6141 24.194958 ] [ 278.286 -1365.5278 24.202906 ] [ 278.286 -1365.5278 24.202906 ] [ 278.431 -1365.422 24.223412 ] [ 278.431 -1365.422 24.223412 ] [ 281.511 -1363.6519 24.602617 ] [ 281.48 -1363.6433 24.559818 ] [ 281.511 -1363.5999 24.569721 ] 
sib.fastconf.EADock3: EADock3Cluster 9 : 8 elements, SimpleFitness: 285.01025, FullFitness: -1364.3427 , RMSD: 26.802456 , elements: [ 284.07 -1364.3427 26.802456 ] [ 285.217 -1363.165 26.677452 ] [ 285.217 -1363.165 26.677452 ] [ 285.217 -1363.165 26.677452 ] [ 285.217 -1363.165 26.677452 ] [ 285.048 -1362.3217 26.923523 ] [ 285.048 -1362.3217 26.923523 ] [ 285.048 -1362.3217 26.923523 ] 
sib.fastconf.EADock3: EADock3Cluster 10 : 8 elements, SimpleFitness: 285.76575, FullFitness: -1363.7499 , RMSD: 23.836666 , elements: [ 279.922 -1363.7499 23.836666 ] [ 279.922 -1363.7499 23.836666 ] [ 287.708 -1353.4104 23.676998 ] [ 287.708 -1353.4104 23.676998 ] [ 287.708 -1353.4104 23.676998 ] [ 287.708 -1353.4104 23.676998 ] [ 287.725 -1353.3289 23.6293 ] [ 287.725 -1353.3289 23.6293 ] 
sib.fastconf.EADock3: EADock3Cluster 11 : 8 elements, SimpleFitness: 283.3949, FullFitness: -1363.7292 , RMSD: 39.311752 , elements: [ 283.297 -1363.7292 39.311752 ] [ 283.297 -1363.7292 39.311752 ] [ 283.388 -1363.5913 39.364143 ] [ 283.388 -1363.5913 39.364143 ] [ 283.388 -1363.5913 39.364143 ] [ 283.467 -1363.4108 39.402817 ] [ 283.467 -1363.4108 39.402817 ] [ 283.467 -1363.4108 39.402817 ] 
sib.fastconf.EADock3: EADock3Cluster 12 : 8 elements, SimpleFitness: 283.20923, FullFitness: -1362.4532 , RMSD: 25.541367 , elements: [ 278.703 -1362.4532 25.541367 ] [ 278.703 -1362.4532 25.541367 ] [ 279.548 -1360.9272 25.410957 ] [ 279.548 -1360.9272 25.410957 ] [ 287.293 -1354.3802 25.218513 ] [ 287.293 -1354.3802 25.218513 ] [ 287.293 -1354.3802 25.218513 ] [ 287.293 -1354.3802 25.218513 ] 
sib.fastconf.EADock3: EADock3Cluster 13 : 8 elements, SimpleFitness: 287.1399, FullFitness: -1362.363 , RMSD: 26.260773 , elements: [ 285.608 -1362.363 26.260773 ] [ 285.608 -1362.363 26.260773 ] [ 285.608 -1362.363 26.260773 ] [ 285.608 -1362.363 26.260773 ] [ 285.941 -1361.9723 26.28026 ] [ 289.582 -1358.7021 26.172289 ] [ 289.582 -1358.7021 26.172289 ] [ 289.582 -1358.7021 26.172289 ] 
sib.fastconf.EADock3: EADock3Cluster 14 : 4 elements, SimpleFitness: 285.18124, FullFitness: -1361.6274 , RMSD: 25.547749 , elements: [ 284.679 -1361.6274 25.547749 ] [ 284.89 -1361.595 25.612106 ] [ 285.578 -1360.5928 25.59707 ] [ 285.578 -1360.5928 25.59707 ] 
sib.fastconf.EADock3: EADock3Cluster 15 : 8 elements, SimpleFitness: 284.1725, FullFitness: -1361.2484 , RMSD: 26.592985 , elements: [ 282.311 -1361.2484 26.592985 ] [ 282.311 -1361.2484 26.592985 ] [ 282.311 -1361.2484 26.592985 ] [ 285.236 -1358.7738 26.336449 ] [ 285.236 -1358.7738 26.336449 ] [ 285.325 -1358.6699 26.32906 ] [ 285.325 -1358.6699 26.32906 ] [ 285.325 -1358.6699 26.32906 ] 
sib.fastconf.EADock3: EADock3Cluster 16 : 8 elements, SimpleFitness: 282.38202, FullFitness: -1361.0518 , RMSD: 26.790806 , elements: [ 282.309 -1361.0518 26.790806 ] [ 282.309 -1361.0518 26.790806 ] [ 282.309 -1361.0518 26.790806 ] [ 282.421 -1360.7115 26.765991 ] [ 282.421 -1360.7115 26.765991 ] [ 282.421 -1360.7115 26.765991 ] [ 282.421 -1360.7115 26.765991 ] [ 282.445 -1360.625 26.755526 ] 
sib.fastconf.EADock3: EADock3Cluster 17 : 8 elements, SimpleFitness: 288.81815, FullFitness: -1361.0504 , RMSD: 26.662495 , elements: [ 288.81 -1361.0504 26.662495 ] [ 288.81 -1361.0504 26.662495 ] [ 288.81 -1361.0504 26.662495 ] [ 288.82 -1361.0244 26.651602 ] [ 288.82 -1361.0244 26.651602 ] [ 288.82 -1361.0244 26.651602 ] [ 288.82 -1361.0244 26.651602 ] [ 288.835 -1360.9648 26.645367 ] 
sib.fastconf.EADock3: EADock3Cluster 18 : 8 elements, SimpleFitness: 281.397, FullFitness: -1360.0697 , RMSD: 27.078241 , elements: [ 280.868 -1360.0697 27.078241 ] [ 280.868 -1360.0697 27.078241 ] [ 280.868 -1360.0697 27.078241 ] [ 280.868 -1360.0697 27.078241 ] [ 281.922 -1358.3737 27.150211 ] [ 281.922 -1358.3737 27.150211 ] [ 281.93 -1358.2002 27.168356 ] [ 281.93 -1358.2002 27.168356 ] 
sib.fastconf.EADock3: EADock3Cluster 19 : 8 elements, SimpleFitness: 288.21725, FullFitness: -1356.7905 , RMSD: 26.46885 , elements: [ 288.374 -1356.7905 26.46885 ] [ 288.374 -1356.7905 26.46885 ] [ 288.266 -1356.7788 26.474977 ] [ 288.266 -1356.7788 26.474977 ] [ 288.266 -1356.7788 26.474977 ] [ 288.266 -1356.7788 26.474977 ] [ 287.963 -1355.312 26.568087 ] [ 287.963 -1355.312 26.568087 ] 
sib.fastconf.EADock3: EADock3Cluster 20 : 8 elements, SimpleFitness: 288.1554, FullFitness: -1356.3555 , RMSD: 26.373852 , elements: [ 288.38 -1356.3555 26.373852 ] [ 288.38 -1356.3555 26.373852 ] [ 288.479 -1354.0793 26.53032 ] [ 288.479 -1354.0793 26.53032 ] [ 288.479 -1354.0793 26.53032 ] [ 287.682 -1353.7805 26.649603 ] [ 287.682 -1353.7805 26.649603 ] [ 287.682 -1353.7805 26.649603 ] 
sib.fastconf.EADock3: EADock3Cluster 21 : 8 elements, SimpleFitness: 279.38123, FullFitness: -1356.1617 , RMSD: 27.240765 , elements: [ 279.488 -1356.1617 27.240765 ] [ 279.488 -1356.1617 27.240765 ] [ 279.488 -1356.1617 27.240765 ] [ 279.304 -1355.3654 27.304932 ] [ 279.304 -1355.3654 27.304932 ] [ 279.304 -1355.3654 27.304932 ] [ 279.337 -1354.986 27.375467 ] [ 279.337 -1354.986 27.375467 ] 
sib.fastconf.EADock3: EADock3Cluster 22 : 8 elements, SimpleFitness: 285.87088, FullFitness: -1355.3418 , RMSD: 24.868574 , elements: [ 285.456 -1355.3418 24.868574 ] [ 285.456 -1355.3418 24.868574 ] [ 285.456 -1355.3418 24.868574 ] [ 285.829 -1354.9169 24.84077 ] [ 285.829 -1354.9169 24.84077 ] [ 285.829 -1354.9169 24.84077 ] [ 286.556 -1354.0157 24.841763 ] [ 286.556 -1354.0157 24.841763 ] 
sib.fastconf.EADock3: EADock3Cluster 23 : 8 elements, SimpleFitness: 287.63974, FullFitness: -1354.6241 , RMSD: 26.358631 , elements: [ 287.481 -1354.6241 26.358631 ] [ 287.481 -1354.6241 26.358631 ] [ 287.481 -1354.6241 26.358631 ] [ 287.619 -1354.5378 26.455555 ] [ 287.619 -1354.5378 26.455555 ] [ 287.619 -1354.5378 26.455555 ] [ 287.909 -1354.396 26.535967 ] [ 287.909 -1354.396 26.535967 ] 
sib.fastconf.EADock3: EADock3Cluster 24 : 8 elements, SimpleFitness: 295.5099, FullFitness: -1354.5585 , RMSD: 27.749245 , elements: [ 291.458 -1354.5585 27.749245 ] [ 291.458 -1354.5585 27.749245 ] [ 293.061 -1353.7871 27.922981 ] [ 293.061 -1353.7871 27.922981 ] [ 293.061 -1353.7871 27.922981 ] [ 300.66 -1345.4281 28.351484 ] [ 300.66 -1345.4281 28.351484 ] [ 300.66 -1345.4281 28.351484 ] 
sib.fastconf.EADock3: EADock3Cluster 25 : 8 elements, SimpleFitness: 282.83252, FullFitness: -1354.5024 , RMSD: 25.168526 , elements: [ 282.89 -1354.5024 25.168526 ] [ 282.89 -1354.5024 25.168526 ] [ 282.89 -1354.5024 25.168526 ] [ 282.75 -1354.4773 25.282745 ] [ 282.75 -1354.4773 25.282745 ] [ 282.75 -1354.4773 25.282745 ] [ 282.87 -1354.3715 25.329247 ] [ 282.87 -1354.3715 25.329247 ] 
sib.fastconf.EADock3: EADock3Cluster 26 : 8 elements, SimpleFitness: 293.28787, FullFitness: -1350.1897 , RMSD: 27.070662 , elements: [ 293.055 -1350.1897 27.070662 ] [ 293.055 -1350.1897 27.070662 ] [ 293.322 -1349.8839 27.051636 ] [ 293.322 -1349.8839 27.051636 ] [ 293.322 -1349.8839 27.051636 ] [ 293.409 -1349.802 27.020987 ] [ 293.409 -1349.802 27.020987 ] [ 293.409 -1349.802 27.020987 ] 
sib.fastconf.EADock3: EADock3Cluster 27 : 8 elements, SimpleFitness: 294.4029, FullFitness: -1349.9635 , RMSD: 24.905308 , elements: [ 293.747 -1349.9635 24.905308 ] [ 293.747 -1349.9635 24.905308 ] [ 293.747 -1349.9635 24.905308 ] [ 293.747 -1349.9635 24.905308 ] [ 294.467 -1348.5763 24.961187 ] [ 295.256 -1347.8644 25.015158 ] [ 295.256 -1347.8644 25.015158 ] [ 295.256 -1347.8644 25.015158 ] 
sib.fastconf.EADock3: EADock3Cluster 28 : 8 elements, SimpleFitness: 300.97174, FullFitness: -1347.7804 , RMSD: 25.819494 , elements: [ 300.8 -1347.7804 25.819494 ] [ 300.8 -1347.7804 25.819494 ] [ 300.87 -1347.4777 25.798481 ] [ 300.87 -1347.4777 25.798481 ] [ 300.87 -1347.4777 25.798481 ] [ 300.87 -1347.4777 25.798481 ] [ 301.347 -1346.9102 25.761106 ] [ 301.347 -1346.9102 25.761106 ] 
sib.fastconf.EADock3: EADock3Cluster 29 : 8 elements, SimpleFitness: 308.50824, FullFitness: -1342.112 , RMSD: 25.679234 , elements: [ 303.991 -1342.112 25.679234 ] [ 303.991 -1342.112 25.679234 ] [ 310.225 -1335.5435 25.774542 ] [ 310.225 -1335.5435 25.774542 ] [ 310.225 -1335.5435 25.774542 ] [ 310.225 -1335.5435 25.774542 ] [ 309.592 -1334.5032 25.86086 ] [ 309.592 -1334.5032 25.86086 ] 
sib.fastconf.EADock3: EADock3Cluster 30 : 4 elements, SimpleFitness: 358.44952, FullFitness: -1284.2555 , RMSD: 25.033636 , elements: [ 357.543 -1284.2555 25.033636 ] [ 358.091 -1284.0332 25.09288 ] [ 359.082 -1283.3837 25.219936 ] [ 359.082 -1283.3837 25.219936 ] 
sib.fastconf.EADock3: EADock3Cluster 31 : 8 elements, SimpleFitness: 389.0615, FullFitness: -1251.9631 , RMSD: 25.95759 , elements: [ 389.004 -1251.9631 25.95759 ] [ 389.004 -1251.9631 25.95759 ] [ 389.004 -1251.9631 25.95759 ] [ 389.004 -1251.9631 25.95759 ] [ 389.017 -1251.937 25.96393 ] [ 389.017 -1251.937 25.96393 ] [ 389.221 -1251.7102 25.996473 ] [ 389.221 -1251.7102 25.996473 ] 
sib.fastconf.EADock3: EADock3Cluster 32 : 8 elements, SimpleFitness: 386.9065, FullFitness: -1250.6675 , RMSD: 24.926207 , elements: [ 386.693 -1250.6675 24.926207 ] [ 386.693 -1250.6675 24.926207 ] [ 386.693 -1250.6675 24.926207 ] [ 387.01 -1250.2637 24.954058 ] [ 387.01 -1250.2637 24.954058 ] [ 387.051 -1250.075 24.98284 ] [ 387.051 -1250.075 24.98284 ] [ 387.051 -1250.075 24.98284 ] 
sib.wrappers.md.charmm.ExtendedCharmmWrapper: CHARMM timers: CPU time: 2.2 seconds
sib.wrappers.md.charmm.ExtendedCharmmWrapper: CHARMM timers: Elapsed time: 2.2066 seconds.
sib.wrappers.md.charmm.ExtendedCharmmWrapper: CHARMM timers: CPU time: 18.1 seconds
sib.wrappers.md.charmm.ExtendedCharmmWrapper: CHARMM timers: Elapsed time: 18.1869 seconds.
sib.fastconf.EADock3$Flusher: Closing java.util.zip.ZipOutputStream@1ba4f8a6
sib.fastconf.EADock3$Flusher: Closing java.util.zip.ZipOutputStream@6bc06877
