# Supplementary material for: Exploring the mechanism of Alisma orientale for the treatment of pregnancy induced hypertension and potential hepato-nephrotoxicity by using network pharmacology, network toxicology, molecular docking and molecular dynamics simulation
Source: Front Pharmacol. 2022 Nov 15;13:1027112. doi: 10.3389/fphar.2022.1027112 (PMC9705790; doi:10.3389/fphar.2022.1027112)
Supplement: Supplementary file 2 [file DataSheet3.zip › AKT1/akt854N/clusters.dock4.csv]

Cluster ClusterRank deltaG deltaGelec deltaGvdw deltaGligsolvnonpol deltaGligsolvpol deltaGprotsolvnonpol deltaGprotsolvpol deltaGcompsolvnonpol deltaGcompsolvpol extraFull surfFull solvFull IntraFull InterFull FullFitness SimpleFitness Energy
0 0 -6.492203 0.0 -23.9155 15.2873 -11.7393 281.59 -1938.72 283.772 -1934.12 0.0 283.772 -1934.12 295.892 -23.9155 -1378.3716 262.953 262.953
0 1 -6.492203 0.0 -23.9155 15.2873 -11.7393 281.59 -1938.72 283.772 -1934.12 0.0 283.772 -1934.12 295.892 -23.9155 -1378.3716 262.953 262.953
0 2 -6.492203 0.0 -23.9155 15.2873 -11.7393 281.59 -1938.72 283.772 -1934.12 0.0 283.772 -1934.12 295.892 -23.9155 -1378.3716 262.953 262.953
0 3 -6.492203 0.0 -23.9155 15.2873 -11.7393 281.59 -1938.72 283.772 -1934.12 0.0 283.772 -1934.12 295.892 -23.9155 -1378.3716 262.953 262.953
0 4 -6.570484 0.0 -25.565 15.2823 -11.5882 281.59 -1938.72 283.587 -1932.42 0.0 283.587 -1932.42 296.359 -25.565 -1378.039 262.623 262.623
0 5 -6.570484 0.0 -25.565 15.2823 -11.5882 281.59 -1938.72 283.587 -1932.42 0.0 283.587 -1932.42 296.359 -25.565 -1378.039 262.623 262.623
0 6 -6.570484 0.0 -25.565 15.2823 -11.5882 281.59 -1938.72 283.587 -1932.42 0.0 283.587 -1932.42 296.359 -25.565 -1378.039 262.623 262.623
0 7 -6.5636206 0.0 -25.3972 15.2857 -11.6185 281.59 -1938.72 283.579 -1932.58 0.0 283.579 -1932.58 296.891 -25.3972 -1377.5072 263.124 263.124
1 0 -6.263117 0.0 -19.8204 15.2993 -11.7724 281.59 -1938.72 283.383 -1936.12 0.0 283.383 -1936.12 294.52 -19.8204 -1378.0374 265.429 265.429
1 1 -6.263117 0.0 -19.8204 15.2993 -11.7724 281.59 -1938.72 283.383 -1936.12 0.0 283.383 -1936.12 294.52 -19.8204 -1378.0374 265.429 265.429
1 2 -6.263117 0.0 -19.8204 15.2993 -11.7724 281.59 -1938.72 283.383 -1936.12 0.0 283.383 -1936.12 294.52 -19.8204 -1378.0374 265.429 265.429
1 3 -6.253605 0.0 -19.7324 15.303 -11.7743 281.59 -1938.72 283.398 -1936.12 0.0 283.398 -1936.12 294.51 -19.7324 -1377.9443 265.503 265.503
1 4 -6.253605 0.0 -19.7324 15.303 -11.7743 281.59 -1938.72 283.398 -1936.12 0.0 283.398 -1936.12 294.51 -19.7324 -1377.9443 265.503 265.503
1 5 -6.253605 0.0 -19.7324 15.303 -11.7743 281.59 -1938.72 283.398 -1936.12 0.0 283.398 -1936.12 294.51 -19.7324 -1377.9443 265.503 265.503
1 6 -6.2531986 0.0 -19.6743 15.3002 -11.7867 281.59 -1938.72 283.411 -1936.24 0.0 283.411 -1936.24 294.588 -19.6743 -1377.9153 265.628 265.628
1 7 -6.2531986 0.0 -19.6743 15.3002 -11.7867 281.59 -1938.72 283.411 -1936.24 0.0 283.411 -1936.24 294.588 -19.6743 -1377.9153 265.628 265.628
2 0 -6.4781303 0.0 -22.2386 15.417 -12.7149 281.59 -1938.72 284.686 -1938.67 0.0 284.686 -1938.67 298.679 -22.2386 -1377.5436 269.33 269.33
2 1 -6.4781303 0.0 -22.2386 15.417 -12.7149 281.59 -1938.72 284.686 -1938.67 0.0 284.686 -1938.67 298.679 -22.2386 -1377.5436 269.33 269.33
2 2 -6.4781303 0.0 -22.2386 15.417 -12.7149 281.59 -1938.72 284.686 -1938.67 0.0 284.686 -1938.67 298.679 -22.2386 -1377.5436 269.33 269.33
2 3 -6.483488 0.0 -22.2825 15.4212 -12.7475 281.59 -1938.72 284.624 -1938.62 0.0 284.624 -1938.62 298.84 -22.2825 -1377.4385 269.395 269.395
2 4 -6.483488 0.0 -22.2825 15.4212 -12.7475 281.59 -1938.72 284.624 -1938.62 0.0 284.624 -1938.62 298.84 -22.2825 -1377.4385 269.395 269.395
2 5 -6.4629774 0.0 -21.9685 15.4273 -12.7429 281.59 -1938.72 284.62 -1938.75 0.0 284.62 -1938.75 298.851 -21.9685 -1377.2474 269.53 269.53
2 6 -6.4629774 0.0 -21.9685 15.4273 -12.7429 281.59 -1938.72 284.62 -1938.75 0.0 284.62 -1938.75 298.851 -21.9685 -1377.2474 269.53 269.53
2 7 -6.4629774 0.0 -21.9685 15.4273 -12.7429 281.59 -1938.72 284.62 -1938.75 0.0 284.62 -1938.75 298.851 -21.9685 -1377.2474 269.53 269.53
3 0 -6.3183703 0.0 -20.8282 15.3872 -12.9726 281.59 -1938.72 283.998 -1937.48 0.0 283.998 -1937.48 300.918 -20.8282 -1373.3921 270.141 270.141
3 1 -6.3183703 0.0 -20.8282 15.3872 -12.9726 281.59 -1938.72 283.998 -1937.48 0.0 283.998 -1937.48 300.918 -20.8282 -1373.3921 270.141 270.141
3 2 -6.3183703 0.0 -20.8282 15.3872 -12.9726 281.59 -1938.72 283.998 -1937.48 0.0 283.998 -1937.48 300.918 -20.8282 -1373.3921 270.141 270.141
3 3 -6.3183703 0.0 -20.8282 15.3872 -12.9726 281.59 -1938.72 283.998 -1937.48 0.0 283.998 -1937.48 300.918 -20.8282 -1373.3921 270.141 270.141
3 4 -6.3314843 0.0 -21.0575 15.399 -12.9797 281.59 -1938.72 283.973 -1937.29 0.0 283.973 -1937.29 301.003 -21.0575 -1373.3715 270.157 270.157
3 5 -6.3203635 0.0 -21.0515 15.3977 -13.0131 281.59 -1938.72 283.984 -1937.17 0.0 283.984 -1937.17 300.922 -21.0515 -1373.3156 270.176 270.176
3 6 -6.3203635 0.0 -21.0515 15.3977 -13.0131 281.59 -1938.72 283.984 -1937.17 0.0 283.984 -1937.17 300.922 -21.0515 -1373.3156 270.176 270.176
3 7 -6.3203635 0.0 -21.0515 15.3977 -13.0131 281.59 -1938.72 283.984 -1937.17 0.0 283.984 -1937.17 300.922 -21.0515 -1373.3156 270.176 270.176
4 0 -6.589708 0.0 -25.8367 15.3727 -14.2524 281.59 -1938.72 282.514 -1933.18 0.0 282.514 -1933.18 303.258 -25.8367 -1373.2448 266.592 266.592
4 1 -6.580124 0.0 -25.7848 15.3739 -14.2526 281.59 -1938.72 282.558 -1933.17 0.0 282.558 -1933.17 303.201 -25.7848 -1373.1959 266.625 266.625
4 2 -6.6253467 0.0 -25.5291 15.3436 -12.8349 281.59 -1938.72 282.407 -1932.7 0.0 282.407 -1932.7 304.461 -25.5291 -1371.3611 270.384 270.384
4 3 -6.2982845 0.0 -21.8366 15.2592 -12.1961 281.59 -1938.72 283.29 -1933.92 0.0 283.29 -1933.92 307.324 -21.8366 -1365.1426 275.559 275.559
4 4 -6.322241 0.0 -22.058 15.2578 -14.5311 281.59 -1938.72 282.516 -1935.11 0.0 282.516 -1935.11 311.839 -22.058 -1362.813 275.452 275.452
4 5 -6.5144577 0.0 -24.9096 15.2854 -12.7099 281.59 -1938.72 283.06 -1932.82 0.0 283.06 -1932.82 316.443 -24.9096 -1358.2266 285.214 285.214
4 6 -6.4372196 0.0 -24.8668 15.3241 -12.5068 281.59 -1938.72 283.014 -1931.29 0.0 283.014 -1931.29 318.07 -24.8668 -1355.0728 287.057 287.057
4 7 -6.0713716 0.0 -19.4394 15.3214 -10.8569 281.59 -1938.72 282.952 -1931.96 0.0 282.952 -1931.96 318.164 -19.4394 -1350.2833 289.075 289.075
5 0 -6.396635 0.0 -22.8055 15.3711 -12.8058 281.59 -1938.72 282.775 -1933.67 0.0 282.775 -1933.67 301.159 -22.8055 -1372.5415 268.856 268.856
5 1 -6.429163 0.0 -23.4743 15.3749 -12.5416 281.59 -1938.72 282.039 -1931.76 0.0 282.039 -1931.76 303.422 -23.4743 -1369.7732 270.981 270.981
5 2 -6.429163 0.0 -23.4743 15.3749 -12.5416 281.59 -1938.72 282.039 -1931.76 0.0 282.039 -1931.76 303.422 -23.4743 -1369.7732 270.981 270.981
5 3 -6.4381332 0.0 -23.2456 15.3587 -12.5111 281.59 -1938.72 281.926 -1932.08 0.0 281.926 -1932.08 304.08 -23.2456 -1369.3196 271.555 271.555
5 4 -6.4381332 0.0 -23.2456 15.3587 -12.5111 281.59 -1938.72 281.926 -1932.08 0.0 281.926 -1932.08 304.08 -23.2456 -1369.3196 271.555 271.555
5 5 -6.2417235 0.0 -19.5737 14.9932 -11.2678 281.59 -1938.72 283.124 -1935.72 0.0 283.124 -1935.72 306.065 -19.5737 -1366.1046 276.864 276.864
5 6 -6.2548423 0.0 -19.6738 14.9857 -11.2754 281.59 -1938.72 283.073 -1935.72 0.0 283.073 -1935.72 306.381 -19.6738 -1365.9397 277.007 277.007
5 7 -6.2528067 0.0 -19.5851 14.9863 -11.2758 281.59 -1938.72 283.045 -1935.78 0.0 283.045 -1935.78 306.429 -19.5851 -1365.8911 277.131 277.131
6 0 -6.707448 0.0 -26.6837 15.3049 -12.53 281.59 -1938.72 281.015 -1929.86 0.0 281.015 -1929.86 303.995 -26.6837 -1371.5337 268.342 268.342
6 1 -6.615253 0.0 -24.8886 15.3377 -11.7453 281.59 -1938.72 280.722 -1929.84 0.0 280.722 -1929.84 306.021 -24.8886 -1367.9856 270.544 270.544
6 2 -6.615253 0.0 -24.8886 15.3377 -11.7453 281.59 -1938.72 280.722 -1929.84 0.0 280.722 -1929.84 306.021 -24.8886 -1367.9856 270.544 270.544
6 3 -6.615583 0.0 -24.8861 15.3387 -11.7484 281.59 -1938.72 280.715 -1929.84 0.0 280.715 -1929.84 306.062 -24.8861 -1367.9491 270.554 270.554
6 4 -6.615583 0.0 -24.8861 15.3387 -11.7484 281.59 -1938.72 280.715 -1929.84 0.0 280.715 -1929.84 306.062 -24.8861 -1367.9491 270.554 270.554
6 5 -6.4034348 0.0 -22.7106 15.4658 -12.2122 281.59 -1938.72 281.269 -1930.86 0.0 281.269 -1930.86 310.406 -22.7106 -1361.8955 277.504 277.504
6 6 -6.3821464 0.0 -22.4343 15.4704 -12.2115 281.59 -1938.72 281.281 -1930.95 0.0 281.281 -1930.95 310.254 -22.4343 -1361.8492 277.493 277.493
6 7 -6.365536 0.0 -22.24 15.471 -12.239 281.59 -1938.72 281.271 -1930.99 0.0 281.271 -1930.99 310.277 -22.24 -1361.682 277.582 277.582
7 0 -6.467937 0.0 -23.1532 15.3834 -12.3423 281.59 -1938.72 283.438 -1934.84 0.0 283.438 -1934.84 303.72 -23.1532 -1370.8352 271.243 271.243
7 1 -6.467937 0.0 -23.1532 15.3834 -12.3423 281.59 -1938.72 283.438 -1934.84 0.0 283.438 -1934.84 303.72 -23.1532 -1370.8352 271.243 271.243
7 2 -6.467937 0.0 -23.1532 15.3834 -12.3423 281.59 -1938.72 283.438 -1934.84 0.0 283.438 -1934.84 303.72 -23.1532 -1370.8352 271.243 271.243
7 3 -6.4713807 0.0 -23.2313 15.3832 -12.3613 281.59 -1938.72 283.409 -1934.75 0.0 283.409 -1934.75 303.775 -23.2313 -1370.7974 271.256 271.256
7 4 -6.4713807 0.0 -23.2313 15.3832 -12.3613 281.59 -1938.72 283.409 -1934.75 0.0 283.409 -1934.75 303.775 -23.2313 -1370.7974 271.256 271.256
7 5 -6.4713807 0.0 -23.2313 15.3832 -12.3613 281.59 -1938.72 283.409 -1934.75 0.0 283.409 -1934.75 303.775 -23.2313 -1370.7974 271.256 271.256
7 6 -6.4678044 0.0 -23.1968 15.3849 -12.3605 281.59 -1938.72 283.421 -1934.76 0.0 283.421 -1934.76 303.768 -23.1968 -1370.7678 271.254 271.254
7 7 -6.4678044 0.0 -23.1968 15.3849 -12.3605 281.59 -1938.72 283.421 -1934.76 0.0 283.421 -1934.76 303.768 -23.1968 -1370.7678 271.254 271.254
8 0 -6.6896973 0.0 -27.258 15.0546 -11.5986 281.59 -1938.72 282.705 -1930.75 0.0 282.705 -1930.75 304.552 -27.258 -1370.7511 276.334 276.334
8 1 -6.751411 0.0 -29.1202 15.0903 -11.6338 281.59 -1938.72 282.291 -1928.22 0.0 282.291 -1928.22 306.318 -29.1202 -1368.7312 277.113 277.113
8 2 -6.751411 0.0 -29.1202 15.0903 -11.6338 281.59 -1938.72 282.291 -1928.22 0.0 282.291 -1928.22 306.318 -29.1202 -1368.7312 277.113 277.113
8 3 -6.751411 0.0 -29.1202 15.0903 -11.6338 281.59 -1938.72 282.291 -1928.22 0.0 282.291 -1928.22 306.318 -29.1202 -1368.7312 277.113 277.113
8 4 -6.6410546 0.0 -27.2286 15.0916 -11.4844 281.59 -1938.72 282.285 -1929.18 0.0 282.285 -1929.18 306.349 -27.2286 -1367.7747 277.149 277.149
8 5 -6.6410546 0.0 -27.2286 15.0916 -11.4844 281.59 -1938.72 282.285 -1929.18 0.0 282.285 -1929.18 306.349 -27.2286 -1367.7747 277.149 277.149
8 6 -6.6410546 0.0 -27.2286 15.0916 -11.4844 281.59 -1938.72 282.285 -1929.18 0.0 282.285 -1929.18 306.349 -27.2286 -1367.7747 277.149 277.149
8 7 -6.6410546 0.0 -27.2286 15.0916 -11.4844 281.59 -1938.72 282.285 -1929.18 0.0 282.285 -1929.18 306.349 -27.2286 -1367.7747 277.149 277.149
9 0 -6.3578835 0.0 -22.8489 15.1374 -11.5666 281.59 -1938.72 283.259 -1932.84 0.0 283.259 -1932.84 301.685 -22.8489 -1370.7449 271.991 271.991
9 1 -6.366815 0.0 -22.9773 15.1509 -11.6653 281.59 -1938.72 283.165 -1932.72 0.0 283.165 -1932.72 301.836 -22.9773 -1370.6963 272.143 272.143
9 2 -6.366815 0.0 -22.9773 15.1509 -11.6653 281.59 -1938.72 283.165 -1932.72 0.0 283.165 -1932.72 301.836 -22.9773 -1370.6963 272.143 272.143
9 3 -6.366815 0.0 -22.9773 15.1509 -11.6653 281.59 -1938.72 283.165 -1932.72 0.0 283.165 -1932.72 301.836 -22.9773 -1370.6963 272.143 272.143
9 4 -6.366815 0.0 -22.9773 15.1509 -11.6653 281.59 -1938.72 283.165 -1932.72 0.0 283.165 -1932.72 301.836 -22.9773 -1370.6963 272.143 272.143
9 5 -6.3459935 0.0 -22.5018 15.1348 -11.6208 281.59 -1938.72 283.097 -1932.99 0.0 283.097 -1932.99 301.844 -22.5018 -1370.5508 272.109 272.109
9 6 -6.3459935 0.0 -22.5018 15.1348 -11.6208 281.59 -1938.72 283.097 -1932.99 0.0 283.097 -1932.99 301.844 -22.5018 -1370.5508 272.109 272.109
9 7 -6.3459935 0.0 -22.5018 15.1348 -11.6208 281.59 -1938.72 283.097 -1932.99 0.0 283.097 -1932.99 301.844 -22.5018 -1370.5508 272.109 272.109
10 0 -6.351177 0.0 -19.3226 15.1544 -15.4424 281.59 -1938.72 282.741 -1941.23 0.0 282.741 -1941.23 309.516 -19.3226 -1368.2957 275.176 275.176
10 1 -6.351177 0.0 -19.3226 15.1544 -15.4424 281.59 -1938.72 282.741 -1941.23 0.0 282.741 -1941.23 309.516 -19.3226 -1368.2957 275.176 275.176
10 2 -6.351177 0.0 -19.3226 15.1544 -15.4424 281.59 -1938.72 282.741 -1941.23 0.0 282.741 -1941.23 309.516 -19.3226 -1368.2957 275.176 275.176
10 3 -6.3441396 0.0 -19.5874 15.1459 -15.5415 281.59 -1938.72 282.6 -1940.6 0.0 282.6 -1940.6 309.393 -19.5874 -1368.1945 274.321 274.321
10 4 -6.3046722 0.0 -19.0451 15.1492 -15.5839 281.59 -1938.72 282.619 -1940.86 0.0 282.619 -1940.86 309.531 -19.0451 -1367.755 274.522 274.522
10 5 -6.5849276 0.0 -26.7913 15.0456 -14.0435 281.59 -1938.72 282.098 -1931.28 0.0 282.098 -1931.28 309.141 -26.7913 -1366.8323 272.208 272.208
10 6 -6.571787 0.0 -24.9576 14.9615 -13.109 281.59 -1938.72 281.48 -1932.14 0.0 281.48 -1932.14 309.724 -24.9576 -1365.8937 272.717 272.717
10 7 -6.6094456 0.0 -25.7868 14.9635 -13.0596 281.59 -1938.72 281.434 -1931.35 0.0 281.434 -1931.35 310.059 -25.7868 -1365.6438 272.529 272.529
11 0 -6.602396 0.0 -27.3218 15.2975 -12.6119 281.59 -1938.72 283.706 -1931.41 0.0 283.706 -1931.41 307.17 -27.3218 -1367.8557 274.485 274.485
11 1 -6.602396 0.0 -27.3218 15.2975 -12.6119 281.59 -1938.72 283.706 -1931.41 0.0 283.706 -1931.41 307.17 -27.3218 -1367.8557 274.485 274.485
11 2 -6.602396 0.0 -27.3218 15.2975 -12.6119 281.59 -1938.72 283.706 -1931.41 0.0 283.706 -1931.41 307.17 -27.3218 -1367.8557 274.485 274.485
11 3 -6.36298 0.0 -24.1849 15.2686 -12.6083 281.59 -1938.72 284.626 -1933.81 0.0 284.626 -1933.81 306.852 -24.1849 -1366.517 276.842 276.842
11 4 -6.36298 0.0 -24.1849 15.2686 -12.6083 281.59 -1938.72 284.626 -1933.81 0.0 284.626 -1933.81 306.852 -24.1849 -1366.517 276.842 276.842
11 5 -6.36298 0.0 -24.1849 15.2686 -12.6083 281.59 -1938.72 284.626 -1933.81 0.0 284.626 -1933.81 306.852 -24.1849 -1366.517 276.842 276.842
11 6 -6.274905 0.0 -22.3811 15.2674 -11.0701 281.59 -1938.72 283.822 -1932.38 0.0 283.822 -1932.38 307.216 -22.3811 -1363.7231 276.624 276.624
11 7 -6.274905 0.0 -22.3811 15.2674 -11.0701 281.59 -1938.72 283.822 -1932.38 0.0 283.822 -1932.38 307.216 -22.3811 -1363.7231 276.624 276.624
12 0 -6.7851124 0.0 -27.3335 15.4026 -13.5961 281.59 -1938.72 283.176 -1934.38 0.0 283.176 -1934.38 311.139 -27.3335 -1367.3984 277.229 277.229
12 1 -6.7851124 0.0 -27.3335 15.4026 -13.5961 281.59 -1938.72 283.176 -1934.38 0.0 283.176 -1934.38 311.139 -27.3335 -1367.3984 277.229 277.229
12 2 -6.6709623 0.0 -26.6248 15.3678 -13.5698 281.59 -1938.72 283.475 -1934.1 0.0 283.475 -1934.1 310.555 -26.6248 -1366.6948 277.776 277.776
12 3 -6.604757 0.0 -25.961 15.3599 -13.5829 281.59 -1938.72 283.54 -1934.17 0.0 283.54 -1934.17 310.581 -25.961 -1366.01 278.268 278.268
12 4 -6.604757 0.0 -25.961 15.3599 -13.5829 281.59 -1938.72 283.54 -1934.17 0.0 283.54 -1934.17 310.581 -25.961 -1366.01 278.268 278.268
12 5 -6.604757 0.0 -25.961 15.3599 -13.5829 281.59 -1938.72 283.54 -1934.17 0.0 283.54 -1934.17 310.581 -25.961 -1366.01 278.268 278.268
12 6 -6.604757 0.0 -25.961 15.3599 -13.5829 281.59 -1938.72 283.54 -1934.17 0.0 283.54 -1934.17 310.581 -25.961 -1366.01 278.268 278.268
12 7 -6.604757 0.0 -25.961 15.3599 -13.5829 281.59 -1938.72 283.54 -1934.17 0.0 283.54 -1934.17 310.581 -25.961 -1366.01 278.268 278.268
13 0 -6.4593344 0.0 -21.4951 15.4642 -13.7555 281.59 -1938.72 284.285 -1939.86 0.0 284.285 -1939.86 310.809 -21.4951 -1366.2611 277.625 277.625
13 1 -6.4593344 0.0 -21.4951 15.4642 -13.7555 281.59 -1938.72 284.285 -1939.86 0.0 284.285 -1939.86 310.809 -21.4951 -1366.2611 277.625 277.625
13 2 -6.456947 0.0 -21.5236 15.4884 -13.7948 281.59 -1938.72 284.344 -1939.87 0.0 284.344 -1939.87 310.964 -21.5236 -1366.0856 277.79 277.79
13 3 -6.456947 0.0 -21.5236 15.4884 -13.7948 281.59 -1938.72 284.344 -1939.87 0.0 284.344 -1939.87 310.964 -21.5236 -1366.0856 277.79 277.79
13 4 -6.456947 0.0 -21.5236 15.4884 -13.7948 281.59 -1938.72 284.344 -1939.87 0.0 284.344 -1939.87 310.964 -21.5236 -1366.0856 277.79 277.79
13 5 -6.456947 0.0 -21.5236 15.4884 -13.7948 281.59 -1938.72 284.344 -1939.87 0.0 284.344 -1939.87 310.964 -21.5236 -1366.0856 277.79 277.79
13 6 -6.4347258 0.0 -21.5753 15.4755 -13.7968 281.59 -1938.72 284.584 -1939.82 0.0 284.584 -1939.82 310.986 -21.5753 -1365.8252 278.033 278.033
13 7 -6.4347258 0.0 -21.5753 15.4755 -13.7968 281.59 -1938.72 284.584 -1939.82 0.0 284.584 -1939.82 310.986 -21.5753 -1365.8252 278.033 278.033
14 0 -6.5547514 0.0 -31.1414 15.1295 -13.2447 281.59 -1938.72 286.158 -1929.41 0.0 286.158 -1929.41 308.317 -31.1414 -1366.0764 271.388 271.388
14 1 -6.5547514 0.0 -31.1414 15.1295 -13.2447 281.59 -1938.72 286.158 -1929.41 0.0 286.158 -1929.41 308.317 -31.1414 -1366.0764 271.388 271.388
14 2 -6.5547514 0.0 -31.1414 15.1295 -13.2447 281.59 -1938.72 286.158 -1929.41 0.0 286.158 -1929.41 308.317 -31.1414 -1366.0764 271.388 271.388
14 3 -6.5484047 0.0 -31.0989 15.1243 -13.3547 281.59 -1938.72 286.145 -1929.47 0.0 286.145 -1929.47 308.541 -31.0989 -1365.8828 271.338 271.338
14 4 -6.5484047 0.0 -31.0989 15.1243 -13.3547 281.59 -1938.72 286.145 -1929.47 0.0 286.145 -1929.47 308.541 -31.0989 -1365.8828 271.338 271.338
14 5 -6.5484047 0.0 -31.0989 15.1243 -13.3547 281.59 -1938.72 286.145 -1929.47 0.0 286.145 -1929.47 308.541 -31.0989 -1365.8828 271.338 271.338
14 6 -6.5495787 0.0 -31.0689 15.125 -13.3642 281.59 -1938.72 286.136 -1929.53 0.0 286.136 -1929.53 308.593 -31.0689 -1365.87 271.338 271.338
14 7 -6.5495787 0.0 -31.0689 15.125 -13.3642 281.59 -1938.72 286.136 -1929.53 0.0 286.136 -1929.53 308.593 -31.0689 -1365.87 271.338 271.338
15 0 -6.130223 0.0 -19.3643 15.0511 -11.6663 281.59 -1938.72 285.239 -1937.8 0.0 285.239 -1937.8 306.726 -19.3643 -1365.1993 279.505 279.505
15 1 -6.130223 0.0 -19.3643 15.0511 -11.6663 281.59 -1938.72 285.239 -1937.8 0.0 285.239 -1937.8 306.726 -19.3643 -1365.1993 279.505 279.505
15 2 -6.130223 0.0 -19.3643 15.0511 -11.6663 281.59 -1938.72 285.239 -1937.8 0.0 285.239 -1937.8 306.726 -19.3643 -1365.1993 279.505 279.505
15 3 -6.130223 0.0 -19.3643 15.0511 -11.6663 281.59 -1938.72 285.239 -1937.8 0.0 285.239 -1937.8 306.726 -19.3643 -1365.1993 279.505 279.505
15 4 -6.0660887 0.0 -18.619 15.0536 -11.6616 281.59 -1938.72 285.326 -1938.03 0.0 285.326 -1938.03 306.929 -18.619 -1364.394 280.022 280.022
15 5 -6.0660887 0.0 -18.619 15.0536 -11.6616 281.59 -1938.72 285.326 -1938.03 0.0 285.326 -1938.03 306.929 -18.619 -1364.394 280.022 280.022
15 6 -6.0660887 0.0 -18.619 15.0536 -11.6616 281.59 -1938.72 285.326 -1938.03 0.0 285.326 -1938.03 306.929 -18.619 -1364.394 280.022 280.022
15 7 -5.9341435 0.0 -15.6977 15.0493 -11.5356 281.59 -1938.72 285.384 -1940.36 0.0 285.384 -1940.36 306.712 -15.6977 -1363.9617 280.231 280.231
16 0 -6.605489 0.0 -29.1269 15.4074 -12.0458 281.59 -1938.72 282.364 -1925.86 0.0 282.364 -1925.86 307.756 -29.1269 -1364.8668 275.596 275.596
16 1 -6.605489 0.0 -29.1269 15.4074 -12.0458 281.59 -1938.72 282.364 -1925.86 0.0 282.364 -1925.86 307.756 -29.1269 -1364.8668 275.596 275.596
16 2 -6.6184993 0.0 -29.2751 15.412 -12.0437 281.59 -1938.72 282.303 -1925.74 0.0 282.303 -1925.74 307.905 -29.2751 -1364.8071 275.595 275.595
16 3 -6.6184993 0.0 -29.2751 15.412 -12.0437 281.59 -1938.72 282.303 -1925.74 0.0 282.303 -1925.74 307.905 -29.2751 -1364.8071 275.595 275.595
16 4 -6.6184993 0.0 -29.2751 15.412 -12.0437 281.59 -1938.72 282.303 -1925.74 0.0 282.303 -1925.74 307.905 -29.2751 -1364.8071 275.595 275.595
16 5 -6.6189094 0.0 -29.2865 15.4119 -12.0475 281.59 -1938.72 282.314 -1925.75 0.0 282.314 -1925.75 307.924 -29.2865 -1364.7986 275.598 275.598
16 6 -6.6189094 0.0 -29.2865 15.4119 -12.0475 281.59 -1938.72 282.314 -1925.75 0.0 282.314 -1925.75 307.924 -29.2865 -1364.7986 275.598 275.598
16 7 -6.6189094 0.0 -29.2865 15.4119 -12.0475 281.59 -1938.72 282.314 -1925.75 0.0 282.314 -1925.75 307.924 -29.2865 -1364.7986 275.598 275.598
17 0 -6.400868 0.0 -23.019 15.4042 -11.7895 281.59 -1938.72 282.528 -1931.96 0.0 282.528 -1931.96 307.882 -23.019 -1364.5688 278.245 278.245
17 1 -6.3658724 0.0 -23.3816 15.3964 -11.6821 281.59 -1938.72 282.533 -1930.74 0.0 282.533 -1930.74 307.94 -23.3816 -1363.6487 278.375 278.375
17 2 -6.3658724 0.0 -23.3816 15.3964 -11.6821 281.59 -1938.72 282.533 -1930.74 0.0 282.533 -1930.74 307.94 -23.3816 -1363.6487 278.375 278.375
17 3 -6.3658724 0.0 -23.3816 15.3964 -11.6821 281.59 -1938.72 282.533 -1930.74 0.0 282.533 -1930.74 307.94 -23.3816 -1363.6487 278.375 278.375
17 4 -6.3658724 0.0 -23.3816 15.3964 -11.6821 281.59 -1938.72 282.533 -1930.74 0.0 282.533 -1930.74 307.94 -23.3816 -1363.6487 278.375 278.375
17 5 -6.22505 0.0 -20.4758 15.4116 -11.7722 281.59 -1938.72 282.593 -1933.09 0.0 282.593 -1933.09 309.298 -20.4758 -1361.6748 280.558 280.558
17 6 -6.22505 0.0 -20.4758 15.4116 -11.7722 281.59 -1938.72 282.593 -1933.09 0.0 282.593 -1933.09 309.298 -20.4758 -1361.6748 280.558 280.558
17 7 -6.22505 0.0 -20.4758 15.4116 -11.7722 281.59 -1938.72 282.593 -1933.09 0.0 282.593 -1933.09 309.298 -20.4758 -1361.6748 280.558 280.558
18 0 -5.8951273 0.0 -19.0723 15.1571 -10.3403 281.59 -1938.72 285.97 -1934.05 0.0 285.97 -1934.05 305.177 -19.0723 -1361.9753 280.226 280.226
18 1 -5.886244 0.0 -19.0584 15.161 -10.2692 281.59 -1938.72 285.964 -1933.84 0.0 285.964 -1933.84 305.429 -19.0584 -1361.5054 280.593 280.593
18 2 -5.886244 0.0 -19.0584 15.161 -10.2692 281.59 -1938.72 285.964 -1933.84 0.0 285.964 -1933.84 305.429 -19.0584 -1361.5054 280.593 280.593
18 3 -5.886244 0.0 -19.0584 15.161 -10.2692 281.59 -1938.72 285.964 -1933.84 0.0 285.964 -1933.84 305.429 -19.0584 -1361.5054 280.593 280.593
18 4 -5.886244 0.0 -19.0584 15.161 -10.2692 281.59 -1938.72 285.964 -1933.84 0.0 285.964 -1933.84 305.429 -19.0584 -1361.5054 280.593 280.593
18 5 -5.682118 0.0 -17.5569 15.1815 -10.1825 281.59 -1938.72 286.257 -1933.16 0.0 286.257 -1933.16 304.85 -17.5569 -1359.61 281.854 281.854
18 6 -5.682118 0.0 -17.5569 15.1815 -10.1825 281.59 -1938.72 286.257 -1933.16 0.0 286.257 -1933.16 304.85 -17.5569 -1359.61 281.854 281.854
18 7 -5.682118 0.0 -17.5569 15.1815 -10.1825 281.59 -1938.72 286.257 -1933.16 0.0 286.257 -1933.16 304.85 -17.5569 -1359.61 281.854 281.854
19 0 -5.83281 0.0 -17.7108 15.3647 -12.0401 281.59 -1938.72 287.461 -1938.82 0.0 287.461 -1938.82 308.012 -17.7108 -1361.0579 283.582 283.582
19 1 -5.83281 0.0 -17.7108 15.3647 -12.0401 281.59 -1938.72 287.461 -1938.82 0.0 287.461 -1938.82 308.012 -17.7108 -1361.0579 283.582 283.582
19 2 -5.83281 0.0 -17.7108 15.3647 -12.0401 281.59 -1938.72 287.461 -1938.82 0.0 287.461 -1938.82 308.012 -17.7108 -1361.0579 283.582 283.582
19 3 -5.847739 0.0 -17.8822 15.3689 -11.9882 281.59 -1938.72 287.493 -1938.79 0.0 287.493 -1938.79 308.322 -17.8822 -1360.8572 283.782 283.782
19 4 -5.847739 0.0 -17.8822 15.3689 -11.9882 281.59 -1938.72 287.493 -1938.79 0.0 287.493 -1938.79 308.322 -17.8822 -1360.8572 283.782 283.782
19 5 -5.842742 0.0 -17.8458 15.3747 -11.9843 281.59 -1938.72 287.453 -1938.69 0.0 287.453 -1938.69 308.259 -17.8458 -1360.8237 283.734 283.734
19 6 -5.842742 0.0 -17.8458 15.3747 -11.9843 281.59 -1938.72 287.453 -1938.69 0.0 287.453 -1938.69 308.259 -17.8458 -1360.8237 283.734 283.734
19 7 -5.842742 0.0 -17.8458 15.3747 -11.9843 281.59 -1938.72 287.453 -1938.69 0.0 287.453 -1938.69 308.259 -17.8458 -1360.8237 283.734 283.734
20 0 -6.087001 0.0 -19.0484 15.2139 -9.98323 281.59 -1938.72 284.018 -1933.76 0.0 284.018 -1933.76 308.38 -19.0484 -1360.4104 282.302 282.302
20 1 -6.0762854 0.0 -19.0302 15.1727 -10.407 281.59 -1938.72 284.063 -1934.17 0.0 284.063 -1934.17 310.913 -19.0302 -1358.2242 284.484 284.484
20 2 -6.0762854 0.0 -19.0302 15.1727 -10.407 281.59 -1938.72 284.063 -1934.17 0.0 284.063 -1934.17 310.913 -19.0302 -1358.2242 284.484 284.484
20 3 -6.051351 0.0 -19.0936 15.2051 -11.0583 281.59 -1938.72 284.098 -1934.32 0.0 284.098 -1934.32 312.569 -19.0936 -1356.7465 285.704 285.704
20 4 -6.051351 0.0 -19.0936 15.2051 -11.0583 281.59 -1938.72 284.098 -1934.32 0.0 284.098 -1934.32 312.569 -19.0936 -1356.7465 285.704 285.704
20 5 -6.051351 0.0 -19.0936 15.2051 -11.0583 281.59 -1938.72 284.098 -1934.32 0.0 284.098 -1934.32 312.569 -19.0936 -1356.7465 285.704 285.704
20 6 -6.051351 0.0 -19.0936 15.2051 -11.0583 281.59 -1938.72 284.098 -1934.32 0.0 284.098 -1934.32 312.569 -19.0936 -1356.7465 285.704 285.704
20 7 -6.051351 0.0 -19.0936 15.2051 -11.0583 281.59 -1938.72 284.098 -1934.32 0.0 284.098 -1934.32 312.569 -19.0936 -1356.7465 285.704 285.704
21 0 -6.577848 0.0 -32.1315 15.4 -12.7056 281.59 -1938.72 283.441 -1923.1 0.0 283.441 -1923.1 311.411 -32.1315 -1360.3794 274.463 274.463
21 1 -6.577848 0.0 -32.1315 15.4 -12.7056 281.59 -1938.72 283.441 -1923.1 0.0 283.441 -1923.1 311.411 -32.1315 -1360.3794 274.463 274.463
21 2 -6.577848 0.0 -32.1315 15.4 -12.7056 281.59 -1938.72 283.441 -1923.1 0.0 283.441 -1923.1 311.411 -32.1315 -1360.3794 274.463 274.463
21 3 -6.594515 0.0 -32.3275 15.4088 -12.7151 281.59 -1938.72 283.457 -1923.09 0.0 283.457 -1923.09 311.686 -32.3275 -1360.2744 274.425 274.425
21 4 -6.594515 0.0 -32.3275 15.4088 -12.7151 281.59 -1938.72 283.457 -1923.09 0.0 283.457 -1923.09 311.686 -32.3275 -1360.2744 274.425 274.425
21 5 -6.64089 0.0 -33.0664 15.4089 -12.6711 281.59 -1938.72 283.262 -1922.36 0.0 283.262 -1922.36 312.513 -33.0664 -1359.6514 274.591 274.591
21 6 -6.64089 0.0 -33.0664 15.4089 -12.6711 281.59 -1938.72 283.262 -1922.36 0.0 283.262 -1922.36 312.513 -33.0664 -1359.6514 274.591 274.591
21 7 -6.64089 0.0 -33.0664 15.4089 -12.6711 281.59 -1938.72 283.262 -1922.36 0.0 283.262 -1922.36 312.513 -33.0664 -1359.6514 274.591 274.591
22 0 -5.9832296 0.0 -23.7111 15.205 -12.6868 281.59 -1938.72 286.053 -1930.72 0.0 286.053 -1930.72 308.125 -23.7111 -1360.253 279.893 279.893
22 1 -5.5455523 0.0 -16.6558 15.1593 -10.6868 281.59 -1938.72 285.5 -1931.69 0.0 285.5 -1931.69 312.281 -16.6558 -1350.5647 289.407 289.407
22 2 -5.5455523 0.0 -16.6558 15.1593 -10.6868 281.59 -1938.72 285.5 -1931.69 0.0 285.5 -1931.69 312.281 -16.6558 -1350.5647 289.407 289.407
22 3 -5.5455523 0.0 -16.6558 15.1593 -10.6868 281.59 -1938.72 285.5 -1931.69 0.0 285.5 -1931.69 312.281 -16.6558 -1350.5647 289.407 289.407
22 4 -5.5455523 0.0 -16.6558 15.1593 -10.6868 281.59 -1938.72 285.5 -1931.69 0.0 285.5 -1931.69 312.281 -16.6558 -1350.5647 289.407 289.407
22 5 -5.5455523 0.0 -16.6558 15.1593 -10.6868 281.59 -1938.72 285.5 -1931.69 0.0 285.5 -1931.69 312.281 -16.6558 -1350.5647 289.407 289.407
22 6 -5.577886 0.0 -17.3249 15.1399 -10.5904 281.59 -1938.72 284.887 -1930.17 0.0 284.887 -1930.17 314.361 -17.3249 -1348.247 290.625 290.625
22 7 -5.577886 0.0 -17.3249 15.1399 -10.5904 281.59 -1938.72 284.887 -1930.17 0.0 284.887 -1930.17 314.361 -17.3249 -1348.247 290.625 290.625
23 0 -5.76888 0.0 -19.423 15.3268 -10.3671 281.59 -1938.72 286.132 -1931.46 0.0 286.132 -1931.46 308.694 -19.423 -1356.057 284.844 284.844
23 1 -5.76888 0.0 -19.423 15.3268 -10.3671 281.59 -1938.72 286.132 -1931.46 0.0 286.132 -1931.46 308.694 -19.423 -1356.057 284.844 284.844
23 2 -5.76888 0.0 -19.423 15.3268 -10.3671 281.59 -1938.72 286.132 -1931.46 0.0 286.132 -1931.46 308.694 -19.423 -1356.057 284.844 284.844
23 3 -5.747981 0.0 -19.1869 15.3198 -10.2853 281.59 -1938.72 286.111 -1931.38 0.0 286.111 -1931.38 308.635 -19.1869 -1355.8209 284.945 284.945
23 4 -5.747981 0.0 -19.1869 15.3198 -10.2853 281.59 -1938.72 286.111 -1931.38 0.0 286.111 -1931.38 308.635 -19.1869 -1355.8209 284.945 284.945
23 5 -5.7467866 0.0 -19.1509 15.3399 -10.3049 281.59 -1938.72 285.998 -1931.23 0.0 285.998 -1931.23 308.742 -19.1509 -1355.6409 284.99 284.99
23 6 -5.7467866 0.0 -19.1509 15.3399 -10.3049 281.59 -1938.72 285.998 -1931.23 0.0 285.998 -1931.23 308.742 -19.1509 -1355.6409 284.99 284.99
23 7 -5.7467866 0.0 -19.1509 15.3399 -10.3049 281.59 -1938.72 285.998 -1931.23 0.0 285.998 -1931.23 308.742 -19.1509 -1355.6409 284.99 284.99
24 0 -5.1511154 0.0 -14.9212 15.3537 -13.7425 281.59 -1938.72 287.427 -1933.66 0.0 287.427 -1933.66 305.318 -14.9212 -1355.8362 281.489 281.489
24 1 -5.1511154 0.0 -14.9212 15.3537 -13.7425 281.59 -1938.72 287.427 -1933.66 0.0 287.427 -1933.66 305.318 -14.9212 -1355.8362 281.489 281.489
24 2 -5.114625 0.0 -14.6279 15.3414 -13.9202 281.59 -1938.72 287.418 -1933.7 0.0 287.418 -1933.7 305.538 -14.6279 -1355.3718 282.504 282.504
24 3 -5.114625 0.0 -14.6279 15.3414 -13.9202 281.59 -1938.72 287.418 -1933.7 0.0 287.418 -1933.7 305.538 -14.6279 -1355.3718 282.504 282.504
24 4 -5.1181483 0.0 -14.5163 15.3601 -13.6831 281.59 -1938.72 287.396 -1933.63 0.0 287.396 -1933.63 305.948 -14.5163 -1354.8022 282.749 282.749
24 5 -5.1181483 0.0 -14.5163 15.3601 -13.6831 281.59 -1938.72 287.396 -1933.63 0.0 287.396 -1933.63 305.948 -14.5163 -1354.8022 282.749 282.749
24 6 -5.1181483 0.0 -14.5163 15.3601 -13.6831 281.59 -1938.72 287.396 -1933.63 0.0 287.396 -1933.63 305.948 -14.5163 -1354.8022 282.749 282.749
24 7 -5.1181483 0.0 -14.5163 15.3601 -13.6831 281.59 -1938.72 287.396 -1933.63 0.0 287.396 -1933.63 305.948 -14.5163 -1354.8022 282.749 282.749
25 0 -5.3731265 0.0 -16.5698 15.3511 -10.4402 281.59 -1938.72 288.759 -1933.5 0.0 288.759 -1933.5 306.951 -16.5698 -1354.3597 284.513 284.513
25 1 -5.3731265 0.0 -16.5698 15.3511 -10.4402 281.59 -1938.72 288.759 -1933.5 0.0 288.759 -1933.5 306.951 -16.5698 -1354.3597 284.513 284.513
25 2 -5.3731265 0.0 -16.5698 15.3511 -10.4402 281.59 -1938.72 288.759 -1933.5 0.0 288.759 -1933.5 306.951 -16.5698 -1354.3597 284.513 284.513
25 3 -5.3731265 0.0 -16.5698 15.3511 -10.4402 281.59 -1938.72 288.759 -1933.5 0.0 288.759 -1933.5 306.951 -16.5698 -1354.3597 284.513 284.513
25 4 -5.361212 0.0 -16.4833 15.3804 -10.4504 281.59 -1938.72 288.75 -1933.39 0.0 288.75 -1933.39 307.207 -16.4833 -1353.9163 284.924 284.924
25 5 -5.361212 0.0 -16.4833 15.3804 -10.4504 281.59 -1938.72 288.75 -1933.39 0.0 288.75 -1933.39 307.207 -16.4833 -1353.9163 284.924 284.924
25 6 -5.279203 0.0 -15.6608 15.3889 -10.4792 281.59 -1938.72 288.836 -1933.47 0.0 288.836 -1933.47 306.775 -15.6608 -1353.5198 285.153 285.153
25 7 -5.279203 0.0 -15.6608 15.3889 -10.4792 281.59 -1938.72 288.836 -1933.47 0.0 288.836 -1933.47 306.775 -15.6608 -1353.5198 285.153 285.153
26 0 -5.840457 0.0 -17.9201 14.9432 -11.9746 281.59 -1938.72 284.021 -1933.89 0.0 284.021 -1933.89 313.681 -17.9201 -1354.1082 285.33 285.33
26 1 -5.840457 0.0 -17.9201 14.9432 -11.9746 281.59 -1938.72 284.021 -1933.89 0.0 284.021 -1933.89 313.681 -17.9201 -1354.1082 285.33 285.33
26 2 -5.8461776 0.0 -18.0047 14.9429 -11.9707 281.59 -1938.72 284.002 -1933.82 0.0 284.002 -1933.82 313.743 -18.0047 -1354.0796 285.298 285.298
26 3 -5.8461776 0.0 -18.0047 14.9429 -11.9707 281.59 -1938.72 284.002 -1933.82 0.0 284.002 -1933.82 313.743 -18.0047 -1354.0796 285.298 285.298
26 4 -5.8461776 0.0 -18.0047 14.9429 -11.9707 281.59 -1938.72 284.002 -1933.82 0.0 284.002 -1933.82 313.743 -18.0047 -1354.0796 285.298 285.298
26 5 -5.8461776 0.0 -18.0047 14.9429 -11.9707 281.59 -1938.72 284.002 -1933.82 0.0 284.002 -1933.82 313.743 -18.0047 -1354.0796 285.298 285.298
26 6 -5.684263 0.0 -17.3078 14.9613 -13.1576 281.59 -1938.72 284.222 -1933.75 0.0 284.222 -1933.75 314.421 -17.3078 -1352.4148 285.942 285.942
26 7 -5.684263 0.0 -17.3078 14.9613 -13.1576 281.59 -1938.72 284.222 -1933.75 0.0 284.222 -1933.75 314.421 -17.3078 -1352.4148 285.942 285.942
27 0 -5.7731466 0.0 -18.8325 15.3099 -12.7616 281.59 -1938.72 285.923 -1934.54 0.0 285.923 -1934.54 314.411 -18.8325 -1353.0386 288.24 288.24
27 1 -5.7731466 0.0 -18.8325 15.3099 -12.7616 281.59 -1938.72 285.923 -1934.54 0.0 285.923 -1934.54 314.411 -18.8325 -1353.0386 288.24 288.24
27 2 -5.7731466 0.0 -18.8325 15.3099 -12.7616 281.59 -1938.72 285.923 -1934.54 0.0 285.923 -1934.54 314.411 -18.8325 -1353.0386 288.24 288.24
27 3 -5.4293528 0.0 -15.6006 15.2957 -13.7601 281.59 -1938.72 286.325 -1935.56 0.0 286.325 -1935.56 312.925 -15.6006 -1351.9106 287.257 287.257
27 4 -5.4293528 0.0 -15.6006 15.2957 -13.7601 281.59 -1938.72 286.325 -1935.56 0.0 286.325 -1935.56 312.925 -15.6006 -1351.9106 287.257 287.257
27 5 -5.4293528 0.0 -15.6006 15.2957 -13.7601 281.59 -1938.72 286.325 -1935.56 0.0 286.325 -1935.56 312.925 -15.6006 -1351.9106 287.257 287.257
27 6 -5.4293528 0.0 -15.6006 15.2957 -13.7601 281.59 -1938.72 286.325 -1935.56 0.0 286.325 -1935.56 312.925 -15.6006 -1351.9106 287.257 287.257
27 7 -5.451437 0.0 -15.986 15.2872 -13.6967 281.59 -1938.72 286.283 -1935.21 0.0 286.283 -1935.21 314.285 -15.986 -1350.6279 288.386 288.386
28 0 -5.7798476 0.0 -16.1324 15.4589 -11.9732 281.59 -1938.72 285.726 -1937.5 0.0 285.726 -1937.5 317.108 -16.1324 -1350.7983 291.463 291.463
28 1 -5.7798476 0.0 -16.1324 15.4589 -11.9732 281.59 -1938.72 285.726 -1937.5 0.0 285.726 -1937.5 317.108 -16.1324 -1350.7983 291.463 291.463
28 2 -5.7798476 0.0 -16.1324 15.4589 -11.9732 281.59 -1938.72 285.726 -1937.5 0.0 285.726 -1937.5 317.108 -16.1324 -1350.7983 291.463 291.463
28 3 -5.7798476 0.0 -16.1324 15.4589 -11.9732 281.59 -1938.72 285.726 -1937.5 0.0 285.726 -1937.5 317.108 -16.1324 -1350.7983 291.463 291.463
28 4 -5.762954 0.0 -15.9037 15.4534 -11.956 281.59 -1938.72 285.371 -1937.02 0.0 285.371 -1937.02 317.355 -15.9037 -1350.1978 291.532 291.532
28 5 -5.762954 0.0 -15.9037 15.4534 -11.956 281.59 -1938.72 285.371 -1937.02 0.0 285.371 -1937.02 317.355 -15.9037 -1350.1978 291.532 291.532
28 6 -5.762954 0.0 -15.9037 15.4534 -11.956 281.59 -1938.72 285.371 -1937.02 0.0 285.371 -1937.02 317.355 -15.9037 -1350.1978 291.532 291.532
28 7 -5.7933264 0.0 -16.2058 15.5395 -12.1207 281.59 -1938.72 285.448 -1937.2 0.0 285.448 -1937.2 319.862 -16.2058 -1348.0957 293.715 293.715
29 0 -5.486323 0.0 -14.5359 15.0014 -12.2948 281.59 -1938.72 284.613 -1934.48 0.0 284.613 -1934.48 315.86 -14.5359 -1348.5428 288.731 288.731
29 1 -5.486323 0.0 -14.5359 15.0014 -12.2948 281.59 -1938.72 284.613 -1934.48 0.0 284.613 -1934.48 315.86 -14.5359 -1348.5428 288.731 288.731
29 2 -5.485078 0.0 -14.5717 15.0223 -12.2851 281.59 -1938.72 284.301 -1933.88 0.0 284.301 -1933.88 316.087 -14.5717 -1348.0637 288.911 288.911
29 3 -5.485078 0.0 -14.5717 15.0223 -12.2851 281.59 -1938.72 284.301 -1933.88 0.0 284.301 -1933.88 316.087 -14.5717 -1348.0637 288.911 288.911
29 4 -5.4466815 0.0 -14.5245 15.021 -12.1731 281.59 -1938.72 284.595 -1933.67 0.0 284.595 -1933.67 315.718 -14.5245 -1347.8816 289.067 289.067
29 5 -5.4466815 0.0 -14.5245 15.021 -12.1731 281.59 -1938.72 284.595 -1933.67 0.0 284.595 -1933.67 315.718 -14.5245 -1347.8816 289.067 289.067
29 6 -5.4466815 0.0 -14.5245 15.021 -12.1731 281.59 -1938.72 284.595 -1933.67 0.0 284.595 -1933.67 315.718 -14.5245 -1347.8816 289.067 289.067
29 7 -5.4466815 0.0 -14.5245 15.021 -12.1731 281.59 -1938.72 284.595 -1933.67 0.0 284.595 -1933.67 315.718 -14.5245 -1347.8816 289.067 289.067
30 0 -5.3739185 0.0 -21.1798 15.1495 -13.522 281.59 -1938.72 283.318 -1921.37 0.0 283.318 -1921.37 319.56 -21.1798 -1339.6718 294.548 294.548
30 1 -5.3739185 0.0 -21.1798 15.1495 -13.522 281.59 -1938.72 283.318 -1921.37 0.0 283.318 -1921.37 319.56 -21.1798 -1339.6718 294.548 294.548
30 2 -5.3739185 0.0 -21.1798 15.1495 -13.522 281.59 -1938.72 283.318 -1921.37 0.0 283.318 -1921.37 319.56 -21.1798 -1339.6718 294.548 294.548
30 3 -5.3739185 0.0 -21.1798 15.1495 -13.522 281.59 -1938.72 283.318 -1921.37 0.0 283.318 -1921.37 319.56 -21.1798 -1339.6718 294.548 294.548
30 4 -5.50333 0.0 -24.2646 15.1392 -13.8581 281.59 -1938.72 283.235 -1918.94 0.0 283.235 -1918.94 320.469 -24.2646 -1339.5006 294.662 294.662
30 5 -5.50333 0.0 -24.2646 15.1392 -13.8581 281.59 -1938.72 283.235 -1918.94 0.0 283.235 -1918.94 320.469 -24.2646 -1339.5006 294.662 294.662
30 6 -5.3645005 0.0 -21.5987 15.1344 -13.5908 281.59 -1938.72 283.104 -1920.33 0.0 283.104 -1920.33 320.597 -21.5987 -1338.2277 295.669 295.669
30 7 -5.3645005 0.0 -21.5987 15.1344 -13.5908 281.59 -1938.72 283.104 -1920.33 0.0 283.104 -1920.33 320.597 -21.5987 -1338.2277 295.669 295.669
30 8 -4.871665 0.0 -12.1339 14.8836 -12.4028 281.59 -1938.72 283.093 -1926.09 0.0 283.093 -1926.09 323.848 -12.1339 -1331.2828 303.347 303.347
30 9 -4.871665 0.0 -12.1339 14.8836 -12.4028 281.59 -1938.72 283.093 -1926.09 0.0 283.093 -1926.09 323.848 -12.1339 -1331.2828 303.347 303.347
30 10 -4.5018377 0.0 -6.01902 14.837 -12.8322 281.59 -1938.72 283.222 -1930.2 0.0 283.222 -1930.2 324.244 -6.01902 -1328.7529 303.79 303.79
30 11 -4.5018377 0.0 -6.01902 14.837 -12.8322 281.59 -1938.72 283.222 -1930.2 0.0 283.222 -1930.2 324.244 -6.01902 -1328.7529 303.79 303.79
30 12 -4.5018377 0.0 -6.01902 14.837 -12.8322 281.59 -1938.72 283.222 -1930.2 0.0 283.222 -1930.2 324.244 -6.01902 -1328.7529 303.79 303.79
30 13 -4.50031 0.0 -6.06402 14.8413 -12.852 281.59 -1938.72 283.197 -1930.08 0.0 283.197 -1930.08 324.294 -6.06402 -1328.653 303.81 303.81
30 14 -4.50031 0.0 -6.06402 14.8413 -12.852 281.59 -1938.72 283.197 -1930.08 0.0 283.197 -1930.08 324.294 -6.06402 -1328.653 303.81 303.81
30 15 -4.50031 0.0 -6.06402 14.8413 -12.852 281.59 -1938.72 283.197 -1930.08 0.0 283.197 -1930.08 324.294 -6.06402 -1328.653 303.81 303.81
