# Supplementary material for: Exploring the mechanism of Alisma orientale for the treatment of pregnancy induced hypertension and potential hepato-nephrotoxicity by using network pharmacology, network toxicology, molecular docking and molecular dynamics simulation
Source: Front Pharmacol. 2022 Nov 15;13:1027112. doi: 10.3389/fphar.2022.1027112 (PMC9705790; doi:10.3389/fphar.2022.1027112)
Supplement: Supplementary file 2 [file DataSheet3.zip › AKT1/akt854N/clusters.dock4.pdb]

REMARK  Energy: 262.953
REMARK  SimpleFitness: 262.953
REMARK  FullFitness: -1378.3716
REMARK  InterFull: -23.9155
REMARK  IntraFull: 295.892
REMARK  solvFull: -1934.12
REMARK  surfFull: 283.772
REMARK  extraFull: 0.0
REMARK  deltaGcompsolvpol: -1934.12
REMARK  deltaGcompsolvnonpol: 283.772
REMARK  deltaGprotsolvpol: -1938.72
REMARK  deltaGprotsolvnonpol: 281.59
REMARK  deltaGligsolvpol: -11.7393
REMARK  deltaGligsolvnonpol: 15.2873
REMARK  deltaGvdw: -23.9155
REMARK  deltaGelec: 0.0
REMARK  deltaG: -6.492203
REMARK  Cluster: 0
REMARK  ClusterRank: 0
ATOM   6526 C    LIG     1     -12.893  -9.689  21.745  1.00  0.00      LIG  
ATOM   6527 C1   LIG     1     -14.263  -9.105  21.928  1.00  0.00      LIG  
ATOM   6528 C2   LIG     1     -14.322  -7.613  21.638  1.00  0.00      LIG  
ATOM   6529 C3   LIG     1     -11.701  -8.911  22.267  1.00  0.00      LIG  
ATOM   6530 C4   LIG     1     -10.519  -9.338  21.399  1.00  0.00      LIG  
ATOM   6531 C5   LIG     1     -11.353  -9.355  23.684  1.00  0.00      LIG  
ATOM   6532 C6   LIG     1     -11.935  -7.401  22.058  1.00  0.00      LIG  
ATOM   6533 C7   LIG     1     -10.844  -6.485  22.566  1.00  0.00      LIG  
ATOM   6534 C8   LIG     1     -10.812  -5.245  21.696  1.00  0.00      LIG  
ATOM   6535 C9   LIG     1     -12.191  -4.669  21.320  1.00  0.00      LIG  
ATOM   6536 C10  LIG     1     -12.438  -5.021  19.837  1.00  0.00      LIG  
ATOM   6537 C11  LIG     1     -12.169  -3.113  21.461  1.00  0.00      LIG  
ATOM   6538 C12  LIG     1     -11.828  -2.598  22.865  1.00  0.00      LIG  
ATOM   6539 C13  LIG     1     -11.218  -2.406  20.496  1.00  0.00      LIG  
ATOM   6540 C14  LIG     1     -12.129  -1.587  19.642  1.00  0.00      LIG  
ATOM   6541 C15  LIG     1     -13.531  -1.681  20.086  1.00  0.00      LIG  
ATOM   6542 C16  LIG     1     -14.707  -1.017  19.416  1.00  0.00      LIG  
ATOM   6543 C17  LIG     1     -14.522   0.470  19.136  1.00  0.00      LIG  
ATOM   6544 C18  LIG     1     -14.560   1.306  20.405  1.00  0.00      LIG  
ATOM   6545 C19  LIG     1     -14.013   2.671  20.142  1.00  0.00      LIG  
ATOM   6546 C20  LIG     1     -12.573   3.004  20.286  1.00  0.00      LIG  
ATOM   6547 C21  LIG     1     -12.038   4.157  19.515  1.00  0.00      LIG  
ATOM   6548 C22  LIG     1     -11.568   1.993  20.723  1.00  0.00      LIG  
ATOM   6549 C23  LIG     1     -14.985  -1.723  18.108  1.00  0.00      LIG  
ATOM   6550 C24  LIG     1     -13.505  -2.574  21.084  1.00  0.00      LIG  
ATOM   6551 C25  LIG     1     -14.677  -3.146  21.797  1.00  0.00      LIG  
ATOM   6552 C26  LIG     1     -14.695  -4.667  21.787  1.00  0.00      LIG  
ATOM   6553 C27  LIG     1     -13.329  -5.262  22.205  1.00  0.00      LIG  
ATOM   6554 C28  LIG     1     -13.302  -6.812  22.446  1.00  0.00      LIG  
ATOM   6555 C29  LIG     1     -13.619  -6.982  23.939  1.00  0.00      LIG  
ATOM   6556 O    LIG     1     -12.781 -10.870  21.453  1.00  0.00      LIG  
ATOM   6557 O1   LIG     1     -11.754  -0.952  18.667  1.00  0.00      LIG  
ATOM   6558 O2   LIG     1     -15.913   1.449  20.815  1.00  0.00      LIG  
ATOM   6559 O3   LIG     1     -15.738  -5.023  22.691  1.00  0.00      LIG  
ATOM   6560 O4   LIG     1     -13.524   3.369  21.313  1.00  0.00      LIG  
ATOM   6561 H    LIG     1     -14.599  -9.330  22.942  1.00  0.00      LIG  
ATOM   6562 H1   LIG     1     -14.933  -9.621  21.237  1.00  0.00      LIG  
ATOM   6563 H2   LIG     1     -15.341  -7.288  21.851  1.00  0.00      LIG  
ATOM   6564 H3   LIG     1     -14.149  -7.445  20.573  1.00  0.00      LIG  
ATOM   6565 H4   LIG     1     -10.689  -9.091  20.347  1.00  0.00      LIG  
ATOM   6566 H5   LIG     1     -10.342 -10.416  21.461  1.00  0.00      LIG  
ATOM   6567 H6   LIG     1      -9.596  -8.849  21.717  1.00  0.00      LIG  
ATOM   6568 H7   LIG     1     -11.019 -10.396  23.679  1.00  0.00      LIG  
ATOM   6569 H8   LIG     1     -12.204  -9.312  24.363  1.00  0.00      LIG  
ATOM   6570 H9   LIG     1     -10.542  -8.752  24.101  1.00  0.00      LIG  
ATOM   6571 H10  LIG     1     -11.876  -7.335  20.973  1.00  0.00      LIG  
ATOM   6572 H11  LIG     1      -9.861  -6.958  22.526  1.00  0.00      LIG  
ATOM   6573 H12  LIG     1     -11.011  -6.209  23.610  1.00  0.00      LIG  
ATOM   6574 H13  LIG     1     -10.282  -5.503  20.775  1.00  0.00      LIG  
ATOM   6575 H14  LIG     1     -10.171  -4.512  22.186  1.00  0.00      LIG  
ATOM   6576 H15  LIG     1     -11.563  -4.802  19.220  1.00  0.00      LIG  
ATOM   6577 H16  LIG     1     -13.283  -4.486  19.401  1.00  0.00      LIG  
ATOM   6578 H17  LIG     1     -12.653  -6.077  19.698  1.00  0.00      LIG  
ATOM   6579 H18  LIG     1     -12.491  -2.994  23.637  1.00  0.00      LIG  
ATOM   6580 H19  LIG     1     -11.906  -1.507  22.905  1.00  0.00      LIG  
ATOM   6581 H20  LIG     1     -10.802  -2.846  23.146  1.00  0.00      LIG  
ATOM   6582 H21  LIG     1     -10.631  -3.080  19.869  1.00  0.00      LIG  
ATOM   6583 H22  LIG     1     -10.540  -1.729  21.023  1.00  0.00      LIG  
ATOM   6584 H23  LIG     1     -15.595  -1.127  20.044  1.00  0.00      LIG  
ATOM   6585 H24  LIG     1     -15.319   0.797  18.462  1.00  0.00      LIG  
ATOM   6586 H25  LIG     1     -13.583   0.639  18.605  1.00  0.00      LIG  
ATOM   6587 H26  LIG     1     -14.023   0.806  21.215  1.00  0.00      LIG  
ATOM   6588 H27  LIG     1     -14.600   3.227  19.423  1.00  0.00      LIG  
ATOM   6589 H28  LIG     1     -12.812   4.907  19.321  1.00  0.00      LIG  
ATOM   6590 H29  LIG     1     -11.644   3.812  18.555  1.00  0.00      LIG  
ATOM   6591 H30  LIG     1     -11.225   4.637  20.068  1.00  0.00      LIG  
ATOM   6592 H31  LIG     1     -11.230   1.410  19.863  1.00  0.00      LIG  
ATOM   6593 H32  LIG     1     -11.964   1.306  21.475  1.00  0.00      LIG  
ATOM   6594 H33  LIG     1     -10.699   2.496  21.155  1.00  0.00      LIG  
ATOM   6595 H34  LIG     1     -15.188  -2.784  18.281  1.00  0.00      LIG  
ATOM   6596 H35  LIG     1     -14.135  -1.641  17.424  1.00  0.00      LIG  
ATOM   6597 H36  LIG     1     -15.858  -1.285  17.617  1.00  0.00      LIG  
ATOM   6598 H37  LIG     1     -15.618  -2.785  21.377  1.00  0.00      LIG  
ATOM   6599 H38  LIG     1     -14.662  -2.792  22.832  1.00  0.00      LIG  
ATOM   6600 H39  LIG     1     -14.986  -5.023  20.795  1.00  0.00      LIG  
ATOM   6601 H40  LIG     1     -13.154  -4.860  23.204  1.00  0.00      LIG  
ATOM   6602 H41  LIG     1     -13.686  -8.019  24.259  1.00  0.00      LIG  
ATOM   6603 H42  LIG     1     -14.581  -6.535  24.191  1.00  0.00      LIG  
ATOM   6604 H43  LIG     1     -12.866  -6.496  24.564  1.00  0.00      LIG  
ATOM   6605 H44  LIG     1     -15.924   2.210  21.421  1.00  0.00      LIG  
ATOM   6606 H45  LIG     1     -15.438  -4.752  23.575  1.00  0.00      LIG  
TER
REMARK  Energy: 262.953
REMARK  SimpleFitness: 262.953
REMARK  FullFitness: -1378.3716
REMARK  InterFull: -23.9155
REMARK  IntraFull: 295.892
REMARK  solvFull: -1934.12
REMARK  surfFull: 283.772
REMARK  extraFull: 0.0
REMARK  deltaGcompsolvpol: -1934.12
REMARK  deltaGcompsolvnonpol: 283.772
REMARK  deltaGprotsolvpol: -1938.72
REMARK  deltaGprotsolvnonpol: 281.59
REMARK  deltaGligsolvpol: -11.7393
REMARK  deltaGligsolvnonpol: 15.2873
REMARK  deltaGvdw: -23.9155
REMARK  deltaGelec: 0.0
REMARK  deltaG: -6.492203
REMARK  Cluster: 0
REMARK  ClusterRank: 1
ATOM   6526 C    LIG     1     -12.893  -9.689  21.745  1.00  0.00      LIG  
ATOM   6527 C1   LIG     1     -14.263  -9.105  21.928  1.00  0.00      LIG  
ATOM   6528 C2   LIG     1     -14.322  -7.613  21.638  1.00  0.00      LIG  
ATOM   6529 C3   LIG     1     -11.701  -8.911  22.267  1.00  0.00      LIG  
ATOM   6530 C4   LIG     1     -10.519  -9.338  21.399  1.00  0.00      LIG  
ATOM   6531 C5   LIG     1     -11.353  -9.355  23.684  1.00  0.00      LIG  
ATOM   6532 C6   LIG     1     -11.935  -7.401  22.058  1.00  0.00      LIG  
ATOM   6533 C7   LIG     1     -10.844  -6.485  22.566  1.00  0.00      LIG  
ATOM   6534 C8   LIG     1     -10.812  -5.245  21.696  1.00  0.00      LIG  
ATOM   6535 C9   LIG     1     -12.191  -4.669  21.320  1.00  0.00      LIG  
ATOM   6536 C10  LIG     1     -12.438  -5.021  19.837  1.00  0.00      LIG  
ATOM   6537 C11  LIG     1     -12.169  -3.113  21.461  1.00  0.00      LIG  
ATOM   6538 C12  LIG     1     -11.828  -2.598  22.865  1.00  0.00      LIG  
ATOM   6539 C13  LIG     1     -11.218  -2.406  20.496  1.00  0.00      LIG  
ATOM   6540 C14  LIG     1     -12.129  -1.587  19.642  1.00  0.00      LIG  
ATOM   6541 C15  LIG     1     -13.531  -1.681  20.086  1.00  0.00      LIG  
ATOM   6542 C16  LIG     1     -14.707  -1.017  19.416  1.00  0.00      LIG  
ATOM   6543 C17  LIG     1     -14.522   0.470  19.136  1.00  0.00      LIG  
ATOM   6544 C18  LIG     1     -14.560   1.306  20.405  1.00  0.00      LIG  
ATOM   6545 C19  LIG     1     -14.013   2.671  20.142  1.00  0.00      LIG  
ATOM   6546 C20  LIG     1     -12.573   3.004  20.286  1.00  0.00      LIG  
ATOM   6547 C21  LIG     1     -12.038   4.157  19.515  1.00  0.00      LIG  
ATOM   6548 C22  LIG     1     -11.568   1.993  20.723  1.00  0.00      LIG  
ATOM   6549 C23  LIG     1     -14.985  -1.723  18.108  1.00  0.00      LIG  
ATOM   6550 C24  LIG     1     -13.505  -2.574  21.084  1.00  0.00      LIG  
ATOM   6551 C25  LIG     1     -14.677  -3.146  21.797  1.00  0.00      LIG  
ATOM   6552 C26  LIG     1     -14.695  -4.667  21.787  1.00  0.00      LIG  
ATOM   6553 C27  LIG     1     -13.329  -5.262  22.205  1.00  0.00      LIG  
ATOM   6554 C28  LIG     1     -13.302  -6.812  22.446  1.00  0.00      LIG  
ATOM   6555 C29  LIG     1     -13.619  -6.982  23.939  1.00  0.00      LIG  
ATOM   6556 O    LIG     1     -12.781 -10.870  21.453  1.00  0.00      LIG  
ATOM   6557 O1   LIG     1     -11.754  -0.952  18.667  1.00  0.00      LIG  
ATOM   6558 O2   LIG     1     -15.913   1.449  20.815  1.00  0.00      LIG  
ATOM   6559 O3   LIG     1     -15.738  -5.023  22.691  1.00  0.00      LIG  
ATOM   6560 O4   LIG     1     -13.524   3.369  21.313  1.00  0.00      LIG  
ATOM   6561 H    LIG     1     -14.599  -9.330  22.942  1.00  0.00      LIG  
ATOM   6562 H1   LIG     1     -14.933  -9.621  21.237  1.00  0.00      LIG  
ATOM   6563 H2   LIG     1     -15.341  -7.288  21.851  1.00  0.00      LIG  
ATOM   6564 H3   LIG     1     -14.149  -7.445  20.573  1.00  0.00      LIG  
ATOM   6565 H4   LIG     1     -10.689  -9.091  20.347  1.00  0.00      LIG  
ATOM   6566 H5   LIG     1     -10.342 -10.416  21.461  1.00  0.00      LIG  
ATOM   6567 H6   LIG     1      -9.596  -8.849  21.717  1.00  0.00      LIG  
ATOM   6568 H7   LIG     1     -11.019 -10.396  23.679  1.00  0.00      LIG  
ATOM   6569 H8   LIG     1     -12.204  -9.312  24.363  1.00  0.00      LIG  
ATOM   6570 H9   LIG     1     -10.542  -8.752  24.101  1.00  0.00      LIG  
ATOM   6571 H10  LIG     1     -11.876  -7.335  20.973  1.00  0.00      LIG  
ATOM   6572 H11  LIG     1      -9.861  -6.958  22.526  1.00  0.00      LIG  
ATOM   6573 H12  LIG     1     -11.011  -6.209  23.610  1.00  0.00      LIG  
ATOM   6574 H13  LIG     1     -10.282  -5.503  20.775  1.00  0.00      LIG  
ATOM   6575 H14  LIG     1     -10.171  -4.512  22.186  1.00  0.00      LIG  
ATOM   6576 H15  LIG     1     -11.563  -4.802  19.220  1.00  0.00      LIG  
ATOM   6577 H16  LIG     1     -13.283  -4.486  19.401  1.00  0.00      LIG  
ATOM   6578 H17  LIG     1     -12.653  -6.077  19.698  1.00  0.00      LIG  
ATOM   6579 H18  LIG     1     -12.491  -2.994  23.637  1.00  0.00      LIG  
ATOM   6580 H19  LIG     1     -11.906  -1.507  22.905  1.00  0.00      LIG  
ATOM   6581 H20  LIG     1     -10.802  -2.846  23.146  1.00  0.00      LIG  
ATOM   6582 H21  LIG     1     -10.631  -3.080  19.869  1.00  0.00      LIG  
ATOM   6583 H22  LIG     1     -10.540  -1.729  21.023  1.00  0.00      LIG  
ATOM   6584 H23  LIG     1     -15.595  -1.127  20.044  1.00  0.00      LIG  
ATOM   6585 H24  LIG     1     -15.319   0.797  18.462  1.00  0.00      LIG  
ATOM   6586 H25  LIG     1     -13.583   0.639  18.605  1.00  0.00      LIG  
ATOM   6587 H26  LIG     1     -14.023   0.806  21.215  1.00  0.00      LIG  
ATOM   6588 H27  LIG     1     -14.600   3.227  19.423  1.00  0.00      LIG  
ATOM   6589 H28  LIG     1     -12.812   4.907  19.321  1.00  0.00      LIG  
ATOM   6590 H29  LIG     1     -11.644   3.812  18.555  1.00  0.00      LIG  
ATOM   6591 H30  LIG     1     -11.225   4.637  20.068  1.00  0.00      LIG  
ATOM   6592 H31  LIG     1     -11.230   1.410  19.863  1.00  0.00      LIG  
ATOM   6593 H32  LIG     1     -11.964   1.306  21.475  1.00  0.00      LIG  
ATOM   6594 H33  LIG     1     -10.699   2.496  21.155  1.00  0.00      LIG  
ATOM   6595 H34  LIG     1     -15.188  -2.784  18.281  1.00  0.00      LIG  
ATOM   6596 H35  LIG     1     -14.135  -1.641  17.424  1.00  0.00      LIG  
ATOM   6597 H36  LIG     1     -15.858  -1.285  17.617  1.00  0.00      LIG  
ATOM   6598 H37  LIG     1     -15.618  -2.785  21.377  1.00  0.00      LIG  
ATOM   6599 H38  LIG     1     -14.662  -2.792  22.832  1.00  0.00      LIG  
ATOM   6600 H39  LIG     1     -14.986  -5.023  20.795  1.00  0.00      LIG  
ATOM   6601 H40  LIG     1     -13.154  -4.860  23.204  1.00  0.00      LIG  
ATOM   6602 H41  LIG     1     -13.686  -8.019  24.259  1.00  0.00      LIG  
ATOM   6603 H42  LIG     1     -14.581  -6.535  24.191  1.00  0.00      LIG  
ATOM   6604 H43  LIG     1     -12.866  -6.496  24.564  1.00  0.00      LIG  
ATOM   6605 H44  LIG     1     -15.924   2.210  21.421  1.00  0.00      LIG  
ATOM   6606 H45  LIG     1     -15.438  -4.752  23.575  1.00  0.00      LIG  
TER
REMARK  Energy: 262.953
REMARK  SimpleFitness: 262.953
REMARK  FullFitness: -1378.3716
REMARK  InterFull: -23.9155
REMARK  IntraFull: 295.892
REMARK  solvFull: -1934.12
REMARK  surfFull: 283.772
REMARK  extraFull: 0.0
REMARK  deltaGcompsolvpol: -1934.12
REMARK  deltaGcompsolvnonpol: 283.772
REMARK  deltaGprotsolvpol: -1938.72
REMARK  deltaGprotsolvnonpol: 281.59
REMARK  deltaGligsolvpol: -11.7393
REMARK  deltaGligsolvnonpol: 15.2873
REMARK  deltaGvdw: -23.9155
REMARK  deltaGelec: 0.0
REMARK  deltaG: -6.492203
REMARK  Cluster: 0
REMARK  ClusterRank: 2
ATOM   6526 C    LIG     1     -12.893  -9.689  21.745  1.00  0.00      LIG  
ATOM   6527 C1   LIG     1     -14.263  -9.105  21.928  1.00  0.00      LIG  
ATOM   6528 C2   LIG     1     -14.322  -7.613  21.638  1.00  0.00      LIG  
ATOM   6529 C3   LIG     1     -11.701  -8.911  22.267  1.00  0.00      LIG  
ATOM   6530 C4   LIG     1     -10.519  -9.338  21.399  1.00  0.00      LIG  
ATOM   6531 C5   LIG     1     -11.353  -9.355  23.684  1.00  0.00      LIG  
ATOM   6532 C6   LIG     1     -11.935  -7.401  22.058  1.00  0.00      LIG  
ATOM   6533 C7   LIG     1     -10.844  -6.485  22.566  1.00  0.00      LIG  
ATOM   6534 C8   LIG     1     -10.812  -5.245  21.696  1.00  0.00      LIG  
ATOM   6535 C9   LIG     1     -12.191  -4.669  21.320  1.00  0.00      LIG  
ATOM   6536 C10  LIG     1     -12.438  -5.021  19.837  1.00  0.00      LIG  
ATOM   6537 C11  LIG     1     -12.169  -3.113  21.461  1.00  0.00      LIG  
ATOM   6538 C12  LIG     1     -11.828  -2.598  22.865  1.00  0.00      LIG  
ATOM   6539 C13  LIG     1     -11.218  -2.406  20.496  1.00  0.00      LIG  
ATOM   6540 C14  LIG     1     -12.129  -1.587  19.642  1.00  0.00      LIG  
ATOM   6541 C15  LIG     1     -13.531  -1.681  20.086  1.00  0.00      LIG  
ATOM   6542 C16  LIG     1     -14.707  -1.017  19.416  1.00  0.00      LIG  
ATOM   6543 C17  LIG     1     -14.522   0.470  19.136  1.00  0.00      LIG  
ATOM   6544 C18  LIG     1     -14.560   1.306  20.405  1.00  0.00      LIG  
ATOM   6545 C19  LIG     1     -14.013   2.671  20.142  1.00  0.00      LIG  
ATOM   6546 C20  LIG     1     -12.573   3.004  20.286  1.00  0.00      LIG  
ATOM   6547 C21  LIG     1     -12.038   4.157  19.515  1.00  0.00      LIG  
ATOM   6548 C22  LIG     1     -11.568   1.993  20.723  1.00  0.00      LIG  
ATOM   6549 C23  LIG     1     -14.985  -1.723  18.108  1.00  0.00      LIG  
ATOM   6550 C24  LIG     1     -13.505  -2.574  21.084  1.00  0.00      LIG  
ATOM   6551 C25  LIG     1     -14.677  -3.146  21.797  1.00  0.00      LIG  
ATOM   6552 C26  LIG     1     -14.695  -4.667  21.787  1.00  0.00      LIG  
ATOM   6553 C27  LIG     1     -13.329  -5.262  22.205  1.00  0.00      LIG  
ATOM   6554 C28  LIG     1     -13.302  -6.812  22.446  1.00  0.00      LIG  
ATOM   6555 C29  LIG     1     -13.619  -6.982  23.939  1.00  0.00      LIG  
ATOM   6556 O    LIG     1     -12.781 -10.870  21.453  1.00  0.00      LIG  
ATOM   6557 O1   LIG     1     -11.754  -0.952  18.667  1.00  0.00      LIG  
ATOM   6558 O2   LIG     1     -15.913   1.449  20.815  1.00  0.00      LIG  
ATOM   6559 O3   LIG     1     -15.738  -5.023  22.691  1.00  0.00      LIG  
ATOM   6560 O4   LIG     1     -13.524   3.369  21.313  1.00  0.00      LIG  
ATOM   6561 H    LIG     1     -14.599  -9.330  22.942  1.00  0.00      LIG  
ATOM   6562 H1   LIG     1     -14.933  -9.621  21.237  1.00  0.00      LIG  
ATOM   6563 H2   LIG     1     -15.341  -7.288  21.851  1.00  0.00      LIG  
ATOM   6564 H3   LIG     1     -14.149  -7.445  20.573  1.00  0.00      LIG  
ATOM   6565 H4   LIG     1     -10.689  -9.091  20.347  1.00  0.00      LIG  
ATOM   6566 H5   LIG     1     -10.342 -10.416  21.461  1.00  0.00      LIG  
ATOM   6567 H6   LIG     1      -9.596  -8.849  21.717  1.00  0.00      LIG  
ATOM   6568 H7   LIG     1     -11.019 -10.396  23.679  1.00  0.00      LIG  
ATOM   6569 H8   LIG     1     -12.204  -9.312  24.363  1.00  0.00      LIG  
ATOM   6570 H9   LIG     1     -10.542  -8.752  24.101  1.00  0.00      LIG  
ATOM   6571 H10  LIG     1     -11.876  -7.335  20.973  1.00  0.00      LIG  
ATOM   6572 H11  LIG     1      -9.861  -6.958  22.526  1.00  0.00      LIG  
ATOM   6573 H12  LIG     1     -11.011  -6.209  23.610  1.00  0.00      LIG  
ATOM   6574 H13  LIG     1     -10.282  -5.503  20.775  1.00  0.00      LIG  
ATOM   6575 H14  LIG     1     -10.171  -4.512  22.186  1.00  0.00      LIG  
ATOM   6576 H15  LIG     1     -11.563  -4.802  19.220  1.00  0.00      LIG  
ATOM   6577 H16  LIG     1     -13.283  -4.486  19.401  1.00  0.00      LIG  
ATOM   6578 H17  LIG     1     -12.653  -6.077  19.698  1.00  0.00      LIG  
ATOM   6579 H18  LIG     1     -12.491  -2.994  23.637  1.00  0.00      LIG  
ATOM   6580 H19  LIG     1     -11.906  -1.507  22.905  1.00  0.00      LIG  
ATOM   6581 H20  LIG     1     -10.802  -2.846  23.146  1.00  0.00      LIG  
ATOM   6582 H21  LIG     1     -10.631  -3.080  19.869  1.00  0.00      LIG  
ATOM   6583 H22  LIG     1     -10.540  -1.729  21.023  1.00  0.00      LIG  
ATOM   6584 H23  LIG     1     -15.595  -1.127  20.044  1.00  0.00      LIG  
ATOM   6585 H24  LIG     1     -15.319   0.797  18.462  1.00  0.00      LIG  
ATOM   6586 H25  LIG     1     -13.583   0.639  18.605  1.00  0.00      LIG  
ATOM   6587 H26  LIG     1     -14.023   0.806  21.215  1.00  0.00      LIG  
ATOM   6588 H27  LIG     1     -14.600   3.227  19.423  1.00  0.00      LIG  
ATOM   6589 H28  LIG     1     -12.812   4.907  19.321  1.00  0.00      LIG  
ATOM   6590 H29  LIG     1     -11.644   3.812  18.555  1.00  0.00      LIG  
ATOM   6591 H30  LIG     1     -11.225   4.637  20.068  1.00  0.00      LIG  
ATOM   6592 H31  LIG     1     -11.230   1.410  19.863  1.00  0.00      LIG  
ATOM   6593 H32  LIG     1     -11.964   1.306  21.475  1.00  0.00      LIG  
ATOM   6594 H33  LIG     1     -10.699   2.496  21.155  1.00  0.00      LIG  
ATOM   6595 H34  LIG     1     -15.188  -2.784  18.281  1.00  0.00      LIG  
ATOM   6596 H35  LIG     1     -14.135  -1.641  17.424  1.00  0.00      LIG  
ATOM   6597 H36  LIG     1     -15.858  -1.285  17.617  1.00  0.00      LIG  
ATOM   6598 H37  LIG     1     -15.618  -2.785  21.377  1.00  0.00      LIG  
ATOM   6599 H38  LIG     1     -14.662  -2.792  22.832  1.00  0.00      LIG  
ATOM   6600 H39  LIG     1     -14.986  -5.023  20.795  1.00  0.00      LIG  
ATOM   6601 H40  LIG     1     -13.154  -4.860  23.204  1.00  0.00      LIG  
ATOM   6602 H41  LIG     1     -13.686  -8.019  24.259  1.00  0.00      LIG  
ATOM   6603 H42  LIG     1     -14.581  -6.535  24.191  1.00  0.00      LIG  
ATOM   6604 H43  LIG     1     -12.866  -6.496  24.564  1.00  0.00      LIG  
ATOM   6605 H44  LIG     1     -15.924   2.210  21.421  1.00  0.00      LIG  
ATOM   6606 H45  LIG     1     -15.438  -4.752  23.575  1.00  0.00      LIG  
TER
REMARK  Energy: 262.953
REMARK  SimpleFitness: 262.953
REMARK  FullFitness: -1378.3716
REMARK  InterFull: -23.9155
REMARK  IntraFull: 295.892
REMARK  solvFull: -1934.12
REMARK  surfFull: 283.772
REMARK  extraFull: 0.0
REMARK  deltaGcompsolvpol: -1934.12
REMARK  deltaGcompsolvnonpol: 283.772
REMARK  deltaGprotsolvpol: -1938.72
REMARK  deltaGprotsolvnonpol: 281.59
REMARK  deltaGligsolvpol: -11.7393
REMARK  deltaGligsolvnonpol: 15.2873
REMARK  deltaGvdw: -23.9155
REMARK  deltaGelec: 0.0
REMARK  deltaG: -6.492203
REMARK  Cluster: 0
REMARK  ClusterRank: 3
ATOM   6526 C    LIG     1     -12.893  -9.689  21.745  1.00  0.00      LIG  
ATOM   6527 C1   LIG     1     -14.263  -9.105  21.928  1.00  0.00      LIG  
ATOM   6528 C2   LIG     1     -14.322  -7.613  21.638  1.00  0.00      LIG  
ATOM   6529 C3   LIG     1     -11.701  -8.911  22.267  1.00  0.00      LIG  
ATOM   6530 C4   LIG     1     -10.519  -9.338  21.399  1.00  0.00      LIG  
ATOM   6531 C5   LIG     1     -11.353  -9.355  23.684  1.00  0.00      LIG  
ATOM   6532 C6   LIG     1     -11.935  -7.401  22.058  1.00  0.00      LIG  
ATOM   6533 C7   LIG     1     -10.844  -6.485  22.566  1.00  0.00      LIG  
ATOM   6534 C8   LIG     1     -10.812  -5.245  21.696  1.00  0.00      LIG  
ATOM   6535 C9   LIG     1     -12.191  -4.669  21.320  1.00  0.00      LIG  
ATOM   6536 C10  LIG     1     -12.438  -5.021  19.837  1.00  0.00      LIG  
ATOM   6537 C11  LIG     1     -12.169  -3.113  21.461  1.00  0.00      LIG  
ATOM   6538 C12  LIG     1     -11.828  -2.598  22.865  1.00  0.00      LIG  
ATOM   6539 C13  LIG     1     -11.218  -2.406  20.496  1.00  0.00      LIG  
ATOM   6540 C14  LIG     1     -12.129  -1.587  19.642  1.00  0.00      LIG  
ATOM   6541 C15  LIG     1     -13.531  -1.681  20.086  1.00  0.00      LIG  
ATOM   6542 C16  LIG     1     -14.707  -1.017  19.416  1.00  0.00      LIG  
ATOM   6543 C17  LIG     1     -14.522   0.470  19.136  1.00  0.00      LIG  
ATOM   6544 C18  LIG     1     -14.560   1.306  20.405  1.00  0.00      LIG  
ATOM   6545 C19  LIG     1     -14.013   2.671  20.142  1.00  0.00      LIG  
ATOM   6546 C20  LIG     1     -12.573   3.004  20.286  1.00  0.00      LIG  
ATOM   6547 C21  LIG     1     -12.038   4.157  19.515  1.00  0.00      LIG  
ATOM   6548 C22  LIG     1     -11.568   1.993  20.723  1.00  0.00      LIG  
ATOM   6549 C23  LIG     1     -14.985  -1.723  18.108  1.00  0.00      LIG  
ATOM   6550 C24  LIG     1     -13.505  -2.574  21.084  1.00  0.00      LIG  
ATOM   6551 C25  LIG     1     -14.677  -3.146  21.797  1.00  0.00      LIG  
ATOM   6552 C26  LIG     1     -14.695  -4.667  21.787  1.00  0.00      LIG  
ATOM   6553 C27  LIG     1     -13.329  -5.262  22.205  1.00  0.00      LIG  
ATOM   6554 C28  LIG     1     -13.302  -6.812  22.446  1.00  0.00      LIG  
ATOM   6555 C29  LIG     1     -13.619  -6.982  23.939  1.00  0.00      LIG  
ATOM   6556 O    LIG     1     -12.781 -10.870  21.453  1.00  0.00      LIG  
ATOM   6557 O1   LIG     1     -11.754  -0.952  18.667  1.00  0.00      LIG  
ATOM   6558 O2   LIG     1     -15.913   1.449  20.815  1.00  0.00      LIG  
ATOM   6559 O3   LIG     1     -15.738  -5.023  22.691  1.00  0.00      LIG  
ATOM   6560 O4   LIG     1     -13.524   3.369  21.313  1.00  0.00      LIG  
ATOM   6561 H    LIG     1     -14.599  -9.330  22.942  1.00  0.00      LIG  
ATOM   6562 H1   LIG     1     -14.933  -9.621  21.237  1.00  0.00      LIG  
ATOM   6563 H2   LIG     1     -15.341  -7.288  21.851  1.00  0.00      LIG  
ATOM   6564 H3   LIG     1     -14.149  -7.445  20.573  1.00  0.00      LIG  
ATOM   6565 H4   LIG     1     -10.689  -9.091  20.347  1.00  0.00      LIG  
ATOM   6566 H5   LIG     1     -10.342 -10.416  21.461  1.00  0.00      LIG  
ATOM   6567 H6   LIG     1      -9.596  -8.849  21.717  1.00  0.00      LIG  
ATOM   6568 H7   LIG     1     -11.019 -10.396  23.679  1.00  0.00      LIG  
ATOM   6569 H8   LIG     1     -12.204  -9.312  24.363  1.00  0.00      LIG  
ATOM   6570 H9   LIG     1     -10.542  -8.752  24.101  1.00  0.00      LIG  
ATOM   6571 H10  LIG     1     -11.876  -7.335  20.973  1.00  0.00      LIG  
ATOM   6572 H11  LIG     1      -9.861  -6.958  22.526  1.00  0.00      LIG  
ATOM   6573 H12  LIG     1     -11.011  -6.209  23.610  1.00  0.00      LIG  
ATOM   6574 H13  LIG     1     -10.282  -5.503  20.775  1.00  0.00      LIG  
ATOM   6575 H14  LIG     1     -10.171  -4.512  22.186  1.00  0.00      LIG  
ATOM   6576 H15  LIG     1     -11.563  -4.802  19.220  1.00  0.00      LIG  
ATOM   6577 H16  LIG     1     -13.283  -4.486  19.401  1.00  0.00      LIG  
ATOM   6578 H17  LIG     1     -12.653  -6.077  19.698  1.00  0.00      LIG  
ATOM   6579 H18  LIG     1     -12.491  -2.994  23.637  1.00  0.00      LIG  
ATOM   6580 H19  LIG     1     -11.906  -1.507  22.905  1.00  0.00      LIG  
ATOM   6581 H20  LIG     1     -10.802  -2.846  23.146  1.00  0.00      LIG  
ATOM   6582 H21  LIG     1     -10.631  -3.080  19.869  1.00  0.00      LIG  
ATOM   6583 H22  LIG     1     -10.540  -1.729  21.023  1.00  0.00      LIG  
ATOM   6584 H23  LIG     1     -15.595  -1.127  20.044  1.00  0.00      LIG  
ATOM   6585 H24  LIG     1     -15.319   0.797  18.462  1.00  0.00      LIG  
ATOM   6586 H25  LIG     1     -13.583   0.639  18.605  1.00  0.00      LIG  
ATOM   6587 H26  LIG     1     -14.023   0.806  21.215  1.00  0.00      LIG  
ATOM   6588 H27  LIG     1     -14.600   3.227  19.423  1.00  0.00      LIG  
ATOM   6589 H28  LIG     1     -12.812   4.907  19.321  1.00  0.00      LIG  
ATOM   6590 H29  LIG     1     -11.644   3.812  18.555  1.00  0.00      LIG  
ATOM   6591 H30  LIG     1     -11.225   4.637  20.068  1.00  0.00      LIG  
ATOM   6592 H31  LIG     1     -11.230   1.410  19.863  1.00  0.00      LIG  
ATOM   6593 H32  LIG     1     -11.964   1.306  21.475  1.00  0.00      LIG  
ATOM   6594 H33  LIG     1     -10.699   2.496  21.155  1.00  0.00      LIG  
ATOM   6595 H34  LIG     1     -15.188  -2.784  18.281  1.00  0.00      LIG  
ATOM   6596 H35  LIG     1     -14.135  -1.641  17.424  1.00  0.00      LIG  
ATOM   6597 H36  LIG     1     -15.858  -1.285  17.617  1.00  0.00      LIG  
ATOM   6598 H37  LIG     1     -15.618  -2.785  21.377  1.00  0.00      LIG  
ATOM   6599 H38  LIG     1     -14.662  -2.792  22.832  1.00  0.00      LIG  
ATOM   6600 H39  LIG     1     -14.986  -5.023  20.795  1.00  0.00      LIG  
ATOM   6601 H40  LIG     1     -13.154  -4.860  23.204  1.00  0.00      LIG  
ATOM   6602 H41  LIG     1     -13.686  -8.019  24.259  1.00  0.00      LIG  
ATOM   6603 H42  LIG     1     -14.581  -6.535  24.191  1.00  0.00      LIG  
ATOM   6604 H43  LIG     1     -12.866  -6.496  24.564  1.00  0.00      LIG  
ATOM   6605 H44  LIG     1     -15.924   2.210  21.421  1.00  0.00      LIG  
ATOM   6606 H45  LIG     1     -15.438  -4.752  23.575  1.00  0.00      LIG  
TER
REMARK  Energy: 262.623
REMARK  SimpleFitness: 262.623
REMARK  FullFitness: -1378.039
REMARK  InterFull: -25.565
REMARK  IntraFull: 296.359
REMARK  solvFull: -1932.42
REMARK  surfFull: 283.587
REMARK  extraFull: 0.0
REMARK  deltaGcompsolvpol: -1932.42
REMARK  deltaGcompsolvnonpol: 283.587
REMARK  deltaGprotsolvpol: -1938.72
REMARK  deltaGprotsolvnonpol: 281.59
REMARK  deltaGligsolvpol: -11.5882
REMARK  deltaGligsolvnonpol: 15.2823
REMARK  deltaGvdw: -25.565
REMARK  deltaGelec: 0.0
REMARK  deltaG: -6.570484
REMARK  Cluster: 0
REMARK  ClusterRank: 4
ATOM   6526 C    LIG     1     -12.785  -9.668  21.590  1.00  0.00      LIG  
ATOM   6527 C1   LIG     1     -14.169  -9.131  21.806  1.00  0.00      LIG  
ATOM   6528 C2   LIG     1     -14.277  -7.636  21.554  1.00  0.00      LIG  
ATOM   6529 C3   LIG     1     -11.614  -8.873  22.133  1.00  0.00      LIG  
ATOM   6530 C4   LIG     1     -10.420  -9.247  21.258  1.00  0.00      LIG  
ATOM   6531 C5   LIG     1     -11.261  -9.340  23.540  1.00  0.00      LIG  
ATOM   6532 C6   LIG     1     -11.889  -7.366  21.959  1.00  0.00      LIG  
ATOM   6533 C7   LIG     1     -10.820  -6.432  22.478  1.00  0.00      LIG  
ATOM   6534 C8   LIG     1     -10.826  -5.175  21.631  1.00  0.00      LIG  
ATOM   6535 C9   LIG     1     -12.223  -4.632  21.272  1.00  0.00      LIG  
ATOM   6536 C10  LIG     1     -12.463  -4.964  19.783  1.00  0.00      LIG  
ATOM   6537 C11  LIG     1     -12.244  -3.080  21.440  1.00  0.00      LIG  
ATOM   6538 C12  LIG     1     -11.919  -2.581  22.853  1.00  0.00      LIG  
ATOM   6539 C13  LIG     1     -11.310  -2.334  20.489  1.00  0.00      LIG  
ATOM   6540 C14  LIG     1     -12.240  -1.528  19.645  1.00  0.00      LIG  
ATOM   6541 C15  LIG     1     -13.642  -1.668  20.081  1.00  0.00      LIG  
ATOM   6542 C16  LIG     1     -14.839  -1.038  19.413  1.00  0.00      LIG  
ATOM   6543 C17  LIG     1     -14.680   0.439  19.073  1.00  0.00      LIG  
ATOM   6544 C18  LIG     1     -14.737   1.325  20.306  1.00  0.00      LIG  
ATOM   6545 C19  LIG     1     -14.255   2.697  19.962  1.00  0.00      LIG  
ATOM   6546 C20  LIG     1     -12.857   3.134  20.205  1.00  0.00      LIG  
ATOM   6547 C21  LIG     1     -12.308   4.232  19.364  1.00  0.00      LIG  
ATOM   6548 C22  LIG     1     -11.852   2.241  20.850  1.00  0.00      LIG  
ATOM   6549 C23  LIG     1     -15.141  -1.793  18.139  1.00  0.00      LIG  
ATOM   6550 C24  LIG     1     -13.595  -2.570  21.068  1.00  0.00      LIG  
ATOM   6551 C25  LIG     1     -14.752  -3.189  21.770  1.00  0.00      LIG  
ATOM   6552 C26  LIG     1     -14.723  -4.709  21.734  1.00  0.00      LIG  
ATOM   6553 C27  LIG     1     -13.342  -5.270  22.146  1.00  0.00      LIG  
ATOM   6554 C28  LIG     1     -13.270  -6.822  22.365  1.00  0.00      LIG  
ATOM   6555 C29  LIG     1     -13.571  -7.022  23.858  1.00  0.00      LIG  
ATOM   6556 O    LIG     1     -12.641 -10.831  21.248  1.00  0.00      LIG  
ATOM   6557 O1   LIG     1     -11.876  -0.880  18.676  1.00  0.00      LIG  
ATOM   6558 O2   LIG     1     -16.089   1.424  20.730  1.00  0.00      LIG  
ATOM   6559 O3   LIG     1     -15.760  -5.115  22.624  1.00  0.00      LIG  
ATOM   6560 O4   LIG     1     -13.927   3.542  21.090  1.00  0.00      LIG  
ATOM   6561 H    LIG     1     -14.483  -9.391  22.820  1.00  0.00      LIG  
ATOM   6562 H1   LIG     1     -14.833  -9.652  21.112  1.00  0.00      LIG  
ATOM   6563 H2   LIG     1     -15.302  -7.350  21.789  1.00  0.00      LIG  
ATOM   6564 H3   LIG     1     -14.126  -7.437  20.491  1.00  0.00      LIG  
ATOM   6565 H4   LIG     1     -10.590  -8.970  20.213  1.00  0.00      LIG  
ATOM   6566 H5   LIG     1     -10.220 -10.323  21.285  1.00  0.00      LIG  
ATOM   6567 H6   LIG     1      -9.508  -8.751  21.597  1.00  0.00      LIG  
ATOM   6568 H7   LIG     1     -10.870 -10.361  23.510  1.00  0.00      LIG  
ATOM   6569 H8   LIG     1     -12.124  -9.365  24.207  1.00  0.00      LIG  
ATOM   6570 H9   LIG     1     -10.491  -8.707  23.988  1.00  0.00      LIG  
ATOM   6571 H10  LIG     1     -11.838  -7.276  20.875  1.00  0.00      LIG  
ATOM   6572 H11  LIG     1      -9.825  -6.876  22.424  1.00  0.00      LIG  
ATOM   6573 H12  LIG     1     -10.986  -6.179  23.528  1.00  0.00      LIG  
ATOM   6574 H13  LIG     1     -10.293  -5.402  20.704  1.00  0.00      LIG  
ATOM   6575 H14  LIG     1     -10.204  -4.433  22.132  1.00  0.00      LIG  
ATOM   6576 H15  LIG     1     -11.594  -4.718  19.169  1.00  0.00      LIG  
ATOM   6577 H16  LIG     1     -13.319  -4.440  19.354  1.00  0.00      LIG  
ATOM   6578 H17  LIG     1     -12.658  -6.021  19.626  1.00  0.00      LIG  
ATOM   6579 H18  LIG     1     -12.572  -3.006  23.618  1.00  0.00      LIG  
ATOM   6580 H19  LIG     1     -12.026  -1.493  22.912  1.00  0.00      LIG  
ATOM   6581 H20  LIG     1     -10.887  -2.806  23.130  1.00  0.00      LIG  
ATOM   6582 H21  LIG     1     -10.706  -2.984  19.853  1.00  0.00      LIG  
ATOM   6583 H22  LIG     1     -10.651  -1.648  21.028  1.00  0.00      LIG  
ATOM   6584 H23  LIG     1     -15.711  -1.135  20.066  1.00  0.00      LIG  
ATOM   6585 H24  LIG     1     -15.483   0.725  18.386  1.00  0.00      LIG  
ATOM   6586 H25  LIG     1     -13.747   0.607  18.532  1.00  0.00      LIG  
ATOM   6587 H26  LIG     1     -14.168   0.882  21.127  1.00  0.00      LIG  
ATOM   6588 H27  LIG     1     -14.797   3.140  19.136  1.00  0.00      LIG  
ATOM   6589 H28  LIG     1     -13.104   4.833  18.916  1.00  0.00      LIG  
ATOM   6590 H29  LIG     1     -11.697   3.818  18.557  1.00  0.00      LIG  
ATOM   6591 H30  LIG     1     -11.680   4.890  19.970  1.00  0.00      LIG  
ATOM   6592 H31  LIG     1     -11.458   1.527  20.122  1.00  0.00      LIG  
ATOM   6593 H32  LIG     1     -12.274   1.683  21.689  1.00  0.00      LIG  
ATOM   6594 H33  LIG     1     -11.019   2.835  21.235  1.00  0.00      LIG  
ATOM   6595 H34  LIG     1     -15.336  -2.847  18.355  1.00  0.00      LIG  
ATOM   6596 H35  LIG     1     -14.307  -1.734  17.433  1.00  0.00      LIG  
ATOM   6597 H36  LIG     1     -16.027  -1.379  17.651  1.00  0.00      LIG  
ATOM   6598 H37  LIG     1     -15.701  -2.849  21.350  1.00  0.00      LIG  
ATOM   6599 H38  LIG     1     -14.752  -2.851  22.810  1.00  0.00      LIG  
ATOM   6600 H39  LIG     1     -14.999  -5.056  20.735  1.00  0.00      LIG  
ATOM   6601 H40  LIG     1     -13.180  -4.879  23.151  1.00  0.00      LIG  
ATOM   6602 H41  LIG     1     -13.618  -8.065  24.160  1.00  0.00      LIG  
ATOM   6603 H42  LIG     1     -14.537  -6.593  24.124  1.00  0.00      LIG  
ATOM   6604 H43  LIG     1     -12.820  -6.534  24.484  1.00  0.00      LIG  
ATOM   6605 H44  LIG     1     -16.124   2.207  21.307  1.00  0.00      LIG  
ATOM   6606 H45  LIG     1     -15.658  -6.075  22.740  1.00  0.00      LIG  
TER
REMARK  Energy: 262.623
REMARK  SimpleFitness: 262.623
REMARK  FullFitness: -1378.039
REMARK  InterFull: -25.565
REMARK  IntraFull: 296.359
REMARK  solvFull: -1932.42
REMARK  surfFull: 283.587
REMARK  extraFull: 0.0
REMARK  deltaGcompsolvpol: -1932.42
REMARK  deltaGcompsolvnonpol: 283.587
REMARK  deltaGprotsolvpol: -1938.72
REMARK  deltaGprotsolvnonpol: 281.59
REMARK  deltaGligsolvpol: -11.5882
REMARK  deltaGligsolvnonpol: 15.2823
REMARK  deltaGvdw: -25.565
REMARK  deltaGelec: 0.0
REMARK  deltaG: -6.570484
REMARK  Cluster: 0
REMARK  ClusterRank: 5
ATOM   6526 C    LIG     1     -12.785  -9.668  21.590  1.00  0.00      LIG  
ATOM   6527 C1   LIG     1     -14.169  -9.131  21.806  1.00  0.00      LIG  
ATOM   6528 C2   LIG     1     -14.277  -7.636  21.554  1.00  0.00      LIG  
ATOM   6529 C3   LIG     1     -11.614  -8.873  22.133  1.00  0.00      LIG  
ATOM   6530 C4   LIG     1     -10.420  -9.247  21.258  1.00  0.00      LIG  
ATOM   6531 C5   LIG     1     -11.261  -9.340  23.540  1.00  0.00      LIG  
ATOM   6532 C6   LIG     1     -11.889  -7.366  21.959  1.00  0.00      LIG  
ATOM   6533 C7   LIG     1     -10.820  -6.432  22.478  1.00  0.00      LIG  
ATOM   6534 C8   LIG     1     -10.826  -5.175  21.631  1.00  0.00      LIG  
ATOM   6535 C9   LIG     1     -12.223  -4.632  21.272  1.00  0.00      LIG  
ATOM   6536 C10  LIG     1     -12.463  -4.964  19.783  1.00  0.00      LIG  
ATOM   6537 C11  LIG     1     -12.244  -3.080  21.440  1.00  0.00      LIG  
ATOM   6538 C12  LIG     1     -11.919  -2.581  22.853  1.00  0.00      LIG  
ATOM   6539 C13  LIG     1     -11.310  -2.334  20.489  1.00  0.00      LIG  
ATOM   6540 C14  LIG     1     -12.240  -1.528  19.645  1.00  0.00      LIG  
ATOM   6541 C15  LIG     1     -13.642  -1.668  20.081  1.00  0.00      LIG  
ATOM   6542 C16  LIG     1     -14.839  -1.038  19.413  1.00  0.00      LIG  
ATOM   6543 C17  LIG     1     -14.680   0.439  19.073  1.00  0.00      LIG  
ATOM   6544 C18  LIG     1     -14.737   1.325  20.306  1.00  0.00      LIG  
ATOM   6545 C19  LIG     1     -14.255   2.697  19.962  1.00  0.00      LIG  
ATOM   6546 C20  LIG     1     -12.857   3.134  20.205  1.00  0.00      LIG  
ATOM   6547 C21  LIG     1     -12.308   4.232  19.364  1.00  0.00      LIG  
ATOM   6548 C22  LIG     1     -11.852   2.241  20.850  1.00  0.00      LIG  
ATOM   6549 C23  LIG     1     -15.141  -1.793  18.139  1.00  0.00      LIG  
ATOM   6550 C24  LIG     1     -13.595  -2.570  21.068  1.00  0.00      LIG  
ATOM   6551 C25  LIG     1     -14.752  -3.189  21.770  1.00  0.00      LIG  
ATOM   6552 C26  LIG     1     -14.723  -4.709  21.734  1.00  0.00      LIG  
ATOM   6553 C27  LIG     1     -13.342  -5.270  22.146  1.00  0.00      LIG  
ATOM   6554 C28  LIG     1     -13.270  -6.822  22.365  1.00  0.00      LIG  
ATOM   6555 C29  LIG     1     -13.571  -7.022  23.858  1.00  0.00      LIG  
ATOM   6556 O    LIG     1     -12.641 -10.831  21.248  1.00  0.00      LIG  
ATOM   6557 O1   LIG     1     -11.876  -0.880  18.676  1.00  0.00      LIG  
ATOM   6558 O2   LIG     1     -16.089   1.424  20.730  1.00  0.00      LIG  
ATOM   6559 O3   LIG     1     -15.760  -5.115  22.624  1.00  0.00      LIG  
ATOM   6560 O4   LIG     1     -13.927   3.542  21.090  1.00  0.00      LIG  
ATOM   6561 H    LIG     1     -14.483  -9.391  22.820  1.00  0.00      LIG  
ATOM   6562 H1   LIG     1     -14.833  -9.652  21.112  1.00  0.00      LIG  
ATOM   6563 H2   LIG     1     -15.302  -7.350  21.789  1.00  0.00      LIG  
ATOM   6564 H3   LIG     1     -14.126  -7.437  20.491  1.00  0.00      LIG  
ATOM   6565 H4   LIG     1     -10.590  -8.970  20.213  1.00  0.00      LIG  
ATOM   6566 H5   LIG     1     -10.220 -10.323  21.285  1.00  0.00      LIG  
ATOM   6567 H6   LIG     1      -9.508  -8.751  21.597  1.00  0.00      LIG  
ATOM   6568 H7   LIG     1     -10.870 -10.361  23.510  1.00  0.00      LIG  
ATOM   6569 H8   LIG     1     -12.124  -9.365  24.207  1.00  0.00      LIG  
ATOM   6570 H9   LIG     1     -10.491  -8.707  23.988  1.00  0.00      LIG  
ATOM   6571 H10  LIG     1     -11.838  -7.276  20.875  1.00  0.00      LIG  
ATOM   6572 H11  LIG     1      -9.825  -6.876  22.424  1.00  0.00      LIG  
ATOM   6573 H12  LIG     1     -10.986  -6.179  23.528  1.00  0.00      LIG  
ATOM   6574 H13  LIG     1     -10.293  -5.402  20.704  1.00  0.00      LIG  
ATOM   6575 H14  LIG     1     -10.204  -4.433  22.132  1.00  0.00      LIG  
ATOM   6576 H15  LIG     1     -11.594  -4.718  19.169  1.00  0.00      LIG  
ATOM   6577 H16  LIG     1     -13.319  -4.440  19.354  1.00  0.00      LIG  
ATOM   6578 H17  LIG     1     -12.658  -6.021  19.626  1.00  0.00      LIG  
ATOM   6579 H18  LIG     1     -12.572  -3.006  23.618  1.00  0.00      LIG  
ATOM   6580 H19  LIG     1     -12.026  -1.493  22.912  1.00  0.00      LIG  
ATOM   6581 H20  LIG     1     -10.887  -2.806  23.130  1.00  0.00      LIG  
ATOM   6582 H21  LIG     1     -10.706  -2.984  19.853  1.00  0.00      LIG  
ATOM   6583 H22  LIG     1     -10.651  -1.648  21.028  1.00  0.00      LIG  
ATOM   6584 H23  LIG     1     -15.711  -1.135  20.066  1.00  0.00      LIG  
ATOM   6585 H24  LIG     1     -15.483   0.725  18.386  1.00  0.00      LIG  
ATOM   6586 H25  LIG     1     -13.747   0.607  18.532  1.00  0.00      LIG  
ATOM   6587 H26  LIG     1     -14.168   0.882  21.127  1.00  0.00      LIG  
ATOM   6588 H27  LIG     1     -14.797   3.140  19.136  1.00  0.00      LIG  
ATOM   6589 H28  LIG     1     -13.104   4.833  18.916  1.00  0.00      LIG  
ATOM   6590 H29  LIG     1     -11.697   3.818  18.557  1.00  0.00      LIG  
ATOM   6591 H30  LIG     1     -11.680   4.890  19.970  1.00  0.00      LIG  
ATOM   6592 H31  LIG     1     -11.458   1.527  20.122  1.00  0.00      LIG  
ATOM   6593 H32  LIG     1     -12.274   1.683  21.689  1.00  0.00      LIG  
ATOM   6594 H33  LIG     1     -11.019   2.835  21.235  1.00  0.00      LIG  
ATOM   6595 H34  LIG     1     -15.336  -2.847  18.355  1.00  0.00      LIG  
ATOM   6596 H35  LIG     1     -14.307  -1.734  17.433  1.00  0.00      LIG  
ATOM   6597 H36  LIG     1     -16.027  -1.379  17.651  1.00  0.00      LIG  
ATOM   6598 H37  LIG     1     -15.701  -2.849  21.350  1.00  0.00      LIG  
ATOM   6599 H38  LIG     1     -14.752  -2.851  22.810  1.00  0.00      LIG  
ATOM   6600 H39  LIG     1     -14.999  -5.056  20.735  1.00  0.00      LIG  
ATOM   6601 H40  LIG     1     -13.180  -4.879  23.151  1.00  0.00      LIG  
ATOM   6602 H41  LIG     1     -13.618  -8.065  24.160  1.00  0.00      LIG  
ATOM   6603 H42  LIG     1     -14.537  -6.593  24.124  1.00  0.00      LIG  
ATOM   6604 H43  LIG     1     -12.820  -6.534  24.484  1.00  0.00      LIG  
ATOM   6605 H44  LIG     1     -16.124   2.207  21.307  1.00  0.00      LIG  
ATOM   6606 H45  LIG     1     -15.658  -6.075  22.740  1.00  0.00      LIG  
TER
REMARK  Energy: 262.623
REMARK  SimpleFitness: 262.623
REMARK  FullFitness: -1378.039
REMARK  InterFull: -25.565
REMARK  IntraFull: 296.359
REMARK  solvFull: -1932.42
REMARK  surfFull: 283.587
REMARK  extraFull: 0.0
REMARK  deltaGcompsolvpol: -1932.42
REMARK  deltaGcompsolvnonpol: 283.587
REMARK  deltaGprotsolvpol: -1938.72
REMARK  deltaGprotsolvnonpol: 281.59
REMARK  deltaGligsolvpol: -11.5882
REMARK  deltaGligsolvnonpol: 15.2823
REMARK  deltaGvdw: -25.565
REMARK  deltaGelec: 0.0
REMARK  deltaG: -6.570484
REMARK  Cluster: 0
REMARK  ClusterRank: 6
ATOM   6526 C    LIG     1     -12.785  -9.668  21.590  1.00  0.00      LIG  
ATOM   6527 C1   LIG     1     -14.169  -9.131  21.806  1.00  0.00      LIG  
ATOM   6528 C2   LIG     1     -14.277  -7.636  21.554  1.00  0.00      LIG  
ATOM   6529 C3   LIG     1     -11.614  -8.873  22.133  1.00  0.00      LIG  
ATOM   6530 C4   LIG     1     -10.420  -9.247  21.258  1.00  0.00      LIG  
ATOM   6531 C5   LIG     1     -11.261  -9.340  23.540  1.00  0.00      LIG  
ATOM   6532 C6   LIG     1     -11.889  -7.366  21.959  1.00  0.00      LIG  
ATOM   6533 C7   LIG     1     -10.820  -6.432  22.478  1.00  0.00      LIG  
ATOM   6534 C8   LIG     1     -10.826  -5.175  21.631  1.00  0.00      LIG  
ATOM   6535 C9   LIG     1     -12.223  -4.632  21.272  1.00  0.00      LIG  
ATOM   6536 C10  LIG     1     -12.463  -4.964  19.783  1.00  0.00      LIG  
ATOM   6537 C11  LIG     1     -12.244  -3.080  21.440  1.00  0.00      LIG  
ATOM   6538 C12  LIG     1     -11.919  -2.581  22.853  1.00  0.00      LIG  
ATOM   6539 C13  LIG     1     -11.310  -2.334  20.489  1.00  0.00      LIG  
ATOM   6540 C14  LIG     1     -12.240  -1.528  19.645  1.00  0.00      LIG  
ATOM   6541 C15  LIG     1     -13.642  -1.668  20.081  1.00  0.00      LIG  
ATOM   6542 C16  LIG     1     -14.839  -1.038  19.413  1.00  0.00      LIG  
ATOM   6543 C17  LIG     1     -14.680   0.439  19.073  1.00  0.00      LIG  
ATOM   6544 C18  LIG     1     -14.737   1.325  20.306  1.00  0.00      LIG  
ATOM   6545 C19  LIG     1     -14.255   2.697  19.962  1.00  0.00      LIG  
ATOM   6546 C20  LIG     1     -12.857   3.134  20.205  1.00  0.00      LIG  
ATOM   6547 C21  LIG     1     -12.308   4.232  19.364  1.00  0.00      LIG  
ATOM   6548 C22  LIG     1     -11.852   2.241  20.850  1.00  0.00      LIG  
ATOM   6549 C23  LIG     1     -15.141  -1.793  18.139  1.00  0.00      LIG  
ATOM   6550 C24  LIG     1     -13.595  -2.570  21.068  1.00  0.00      LIG  
ATOM   6551 C25  LIG     1     -14.752  -3.189  21.770  1.00  0.00      LIG  
ATOM   6552 C26  LIG     1     -14.723  -4.709  21.734  1.00  0.00      LIG  
ATOM   6553 C27  LIG     1     -13.342  -5.270  22.146  1.00  0.00      LIG  
ATOM   6554 C28  LIG     1     -13.270  -6.822  22.365  1.00  0.00      LIG  
ATOM   6555 C29  LIG     1     -13.571  -7.022  23.858  1.00  0.00      LIG  
ATOM   6556 O    LIG     1     -12.641 -10.831  21.248  1.00  0.00      LIG  
ATOM   6557 O1   LIG     1     -11.876  -0.880  18.676  1.00  0.00      LIG  
ATOM   6558 O2   LIG     1     -16.089   1.424  20.730  1.00  0.00      LIG  
ATOM   6559 O3   LIG     1     -15.760  -5.115  22.624  1.00  0.00      LIG  
ATOM   6560 O4   LIG     1     -13.927   3.542  21.090  1.00  0.00      LIG  
ATOM   6561 H    LIG     1     -14.483  -9.391  22.820  1.00  0.00      LIG  
ATOM   6562 H1   LIG     1     -14.833  -9.652  21.112  1.00  0.00      LIG  
ATOM   6563 H2   LIG     1     -15.302  -7.350  21.789  1.00  0.00      LIG  
ATOM   6564 H3   LIG     1     -14.126  -7.437  20.491  1.00  0.00      LIG  
ATOM   6565 H4   LIG     1     -10.590  -8.970  20.213  1.00  0.00      LIG  
ATOM   6566 H5   LIG     1     -10.220 -10.323  21.285  1.00  0.00      LIG  
ATOM   6567 H6   LIG     1      -9.508  -8.751  21.597  1.00  0.00      LIG  
ATOM   6568 H7   LIG     1     -10.870 -10.361  23.510  1.00  0.00      LIG  
ATOM   6569 H8   LIG     1     -12.124  -9.365  24.207  1.00  0.00      LIG  
ATOM   6570 H9   LIG     1     -10.491  -8.707  23.988  1.00  0.00      LIG  
ATOM   6571 H10  LIG     1     -11.838  -7.276  20.875  1.00  0.00      LIG  
ATOM   6572 H11  LIG     1      -9.825  -6.876  22.424  1.00  0.00      LIG  
ATOM   6573 H12  LIG     1     -10.986  -6.179  23.528  1.00  0.00      LIG  
ATOM   6574 H13  LIG     1     -10.293  -5.402  20.704  1.00  0.00      LIG  
ATOM   6575 H14  LIG     1     -10.204  -4.433  22.132  1.00  0.00      LIG  
ATOM   6576 H15  LIG     1     -11.594  -4.718  19.169  1.00  0.00      LIG  
ATOM   6577 H16  LIG     1     -13.319  -4.440  19.354  1.00  0.00      LIG  
ATOM   6578 H17  LIG     1     -12.658  -6.021  19.626  1.00  0.00      LIG  
ATOM   6579 H18  LIG     1     -12.572  -3.006  23.618  1.00  0.00      LIG  
ATOM   6580 H19  LIG     1     -12.026  -1.493  22.912  1.00  0.00      LIG  
ATOM   6581 H20  LIG     1     -10.887  -2.806  23.130  1.00  0.00      LIG  
ATOM   6582 H21  LIG     1     -10.706  -2.984  19.853  1.00  0.00      LIG  
ATOM   6583 H22  LIG     1     -10.651  -1.648  21.028  1.00  0.00      LIG  
ATOM   6584 H23  LIG     1     -15.711  -1.135  20.066  1.00  0.00      LIG  
ATOM   6585 H24  LIG     1     -15.483   0.725  18.386  1.00  0.00      LIG  
ATOM   6586 H25  LIG     1     -13.747   0.607  18.532  1.00  0.00      LIG  
ATOM   6587 H26  LIG     1     -14.168   0.882  21.127  1.00  0.00      LIG  
ATOM   6588 H27  LIG     1     -14.797   3.140  19.136  1.00  0.00      LIG  
ATOM   6589 H28  LIG     1     -13.104   4.833  18.916  1.00  0.00      LIG  
ATOM   6590 H29  LIG     1     -11.697   3.818  18.557  1.00  0.00      LIG  
ATOM   6591 H30  LIG     1     -11.680   4.890  19.970  1.00  0.00      LIG  
ATOM   6592 H31  LIG     1     -11.458   1.527  20.122  1.00  0.00      LIG  
ATOM   6593 H32  LIG     1     -12.274   1.683  21.689  1.00  0.00      LIG  
ATOM   6594 H33  LIG     1     -11.019   2.835  21.235  1.00  0.00      LIG  
ATOM   6595 H34  LIG     1     -15.336  -2.847  18.355  1.00  0.00      LIG  
ATOM   6596 H35  LIG     1     -14.307  -1.734  17.433  1.00  0.00      LIG  
ATOM   6597 H36  LIG     1     -16.027  -1.379  17.651  1.00  0.00      LIG  
ATOM   6598 H37  LIG     1     -15.701  -2.849  21.350  1.00  0.00      LIG  
ATOM   6599 H38  LIG     1     -14.752  -2.851  22.810  1.00  0.00      LIG  
ATOM   6600 H39  LIG     1     -14.999  -5.056  20.735  1.00  0.00      LIG  
ATOM   6601 H40  LIG     1     -13.180  -4.879  23.151  1.00  0.00      LIG  
ATOM   6602 H41  LIG     1     -13.618  -8.065  24.160  1.00  0.00      LIG  
ATOM   6603 H42  LIG     1     -14.537  -6.593  24.124  1.00  0.00      LIG  
ATOM   6604 H43  LIG     1     -12.820  -6.534  24.484  1.00  0.00      LIG  
ATOM   6605 H44  LIG     1     -16.124   2.207  21.307  1.00  0.00      LIG  
ATOM   6606 H45  LIG     1     -15.658  -6.075  22.740  1.00  0.00      LIG  
TER
REMARK  Energy: 263.124
REMARK  SimpleFitness: 263.124
REMARK  FullFitness: -1377.5072
REMARK  InterFull: -25.3972
REMARK  IntraFull: 296.891
REMARK  solvFull: -1932.58
REMARK  surfFull: 283.579
REMARK  extraFull: 0.0
REMARK  deltaGcompsolvpol: -1932.58
REMARK  deltaGcompsolvnonpol: 283.579
REMARK  deltaGprotsolvpol: -1938.72
REMARK  deltaGprotsolvnonpol: 281.59
REMARK  deltaGligsolvpol: -11.6185
REMARK  deltaGligsolvnonpol: 15.2857
REMARK  deltaGvdw: -25.3972
REMARK  deltaGelec: 0.0
REMARK  deltaG: -6.5636206
REMARK  Cluster: 0
REMARK  ClusterRank: 7
ATOM   6526 C    LIG     1     -12.908  -9.731  21.686  1.00  0.00      LIG  
ATOM   6527 C1   LIG     1     -14.280  -9.165  21.909  1.00  0.00      LIG  
ATOM   6528 C2   LIG     1     -14.360  -7.674  21.626  1.00  0.00      LIG  
ATOM   6529 C3   LIG     1     -11.721  -8.945  22.207  1.00  0.00      LIG  
ATOM   6530 C4   LIG     1     -10.542  -9.342  21.324  1.00  0.00      LIG  
ATOM   6531 C5   LIG     1     -11.359  -9.402  23.617  1.00  0.00      LIG  
ATOM   6532 C6   LIG     1     -11.974  -7.436  22.019  1.00  0.00      LIG  
ATOM   6533 C7   LIG     1     -10.889  -6.506  22.512  1.00  0.00      LIG  
ATOM   6534 C8   LIG     1     -10.882  -5.283  21.617  1.00  0.00      LIG  
ATOM   6535 C9   LIG     1     -12.274  -4.706  21.292  1.00  0.00      LIG  
ATOM   6536 C10  LIG     1     -12.553  -5.039  19.812  1.00  0.00      LIG  
ATOM   6537 C11  LIG     1     -12.260  -3.153  21.457  1.00  0.00      LIG  
ATOM   6538 C12  LIG     1     -11.885  -2.667  22.862  1.00  0.00      LIG  
ATOM   6539 C13  LIG     1     -11.338  -2.425  20.480  1.00  0.00      LIG  
ATOM   6540 C14  LIG     1     -12.274  -1.612  19.647  1.00  0.00      LIG  
ATOM   6541 C15  LIG     1     -13.667  -1.726  20.119  1.00  0.00      LIG  
ATOM   6542 C16  LIG     1     -14.872  -1.098  19.457  1.00  0.00      LIG  
ATOM   6543 C17  LIG     1     -14.712   0.366  19.069  1.00  0.00      LIG  
ATOM   6544 C18  LIG     1     -14.742   1.293  20.273  1.00  0.00      LIG  
ATOM   6545 C19  LIG     1     -14.201   2.632  19.885  1.00  0.00      LIG  
ATOM   6546 C20  LIG     1     -12.794   3.030  20.155  1.00  0.00      LIG  
ATOM   6547 C21  LIG     1     -12.178   4.059  19.273  1.00  0.00      LIG  
ATOM   6548 C22  LIG     1     -11.845   2.147  20.888  1.00  0.00      LIG  
ATOM   6549 C23  LIG     1     -15.203  -1.888  18.211  1.00  0.00      LIG  
ATOM   6550 C24  LIG     1     -13.610  -2.615  21.113  1.00  0.00      LIG  
ATOM   6551 C25  LIG     1     -14.763  -3.212  21.843  1.00  0.00      LIG  
ATOM   6552 C26  LIG     1     -14.766  -4.731  21.806  1.00  0.00      LIG  
ATOM   6553 C27  LIG     1     -13.388  -5.316  22.196  1.00  0.00      LIG  
ATOM   6554 C28  LIG     1     -13.342  -6.866  22.429  1.00  0.00      LIG  
ATOM   6555 C29  LIG     1     -13.632  -7.048  23.927  1.00  0.00      LIG  
ATOM   6556 O    LIG     1     -12.788 -10.901  21.361  1.00  0.00      LIG  
ATOM   6557 O1   LIG     1     -11.923  -0.979  18.664  1.00  0.00      LIG  
ATOM   6558 O2   LIG     1     -16.091   1.455  20.687  1.00  0.00      LIG  
ATOM   6559 O3   LIG     1     -15.795  -5.119  22.712  1.00  0.00      LIG  
ATOM   6560 O4   LIG     1     -13.877   3.520  20.979  1.00  0.00      LIG  
ATOM   6561 H    LIG     1     -14.586  -9.399  22.930  1.00  0.00      LIG  
ATOM   6562 H1   LIG     1     -14.964  -9.689  21.238  1.00  0.00      LIG  
ATOM   6563 H2   LIG     1     -15.381  -7.359  21.843  1.00  0.00      LIG  
ATOM   6564 H3   LIG     1     -14.191  -7.503  20.560  1.00  0.00      LIG  
ATOM   6565 H4   LIG     1     -10.721  -9.068  20.279  1.00  0.00      LIG  
ATOM   6566 H5   LIG     1     -10.357 -10.421  21.357  1.00  0.00      LIG  
ATOM   6567 H6   LIG     1      -9.622  -8.853  21.651  1.00  0.00      LIG  
ATOM   6568 H7   LIG     1     -10.980 -10.428  23.591  1.00  0.00      LIG  
ATOM   6569 H8   LIG     1     -12.216  -9.410  24.292  1.00  0.00      LIG  
ATOM   6570 H9   LIG     1     -10.577  -8.773  24.048  1.00  0.00      LIG  
ATOM   6571 H10  LIG     1     -11.935  -7.360  20.933  1.00  0.00      LIG  
ATOM   6572 H11  LIG     1      -9.901  -6.969  22.472  1.00  0.00      LIG  
ATOM   6573 H12  LIG     1     -11.053  -6.212  23.552  1.00  0.00      LIG  
ATOM   6574 H13  LIG     1     -10.400  -5.573  20.679  1.00  0.00      LIG  
ATOM   6575 H14  LIG     1     -10.212  -4.543  22.054  1.00  0.00      LIG  
ATOM   6576 H15  LIG     1     -11.699  -4.798  19.174  1.00  0.00      LIG  
ATOM   6577 H16  LIG     1     -13.417  -4.513  19.404  1.00  0.00      LIG  
ATOM   6578 H17  LIG     1     -12.752  -6.098  19.667  1.00  0.00      LIG  
ATOM   6579 H18  LIG     1     -12.571  -3.025  23.634  1.00  0.00      LIG  
ATOM   6580 H19  LIG     1     -11.896  -1.573  22.907  1.00  0.00      LIG  
ATOM   6581 H20  LIG     1     -10.877  -2.979  23.142  1.00  0.00      LIG  
ATOM   6582 H21  LIG     1     -10.754  -3.085  19.836  1.00  0.00      LIG  
ATOM   6583 H22  LIG     1     -10.660  -1.741  20.998  1.00  0.00      LIG  
ATOM   6584 H23  LIG     1     -15.729  -1.169  20.131  1.00  0.00      LIG  
ATOM   6585 H24  LIG     1     -15.523   0.634  18.385  1.00  0.00      LIG  
ATOM   6586 H25  LIG     1     -13.789   0.512  18.508  1.00  0.00      LIG  
ATOM   6587 H26  LIG     1     -14.200   0.853  21.112  1.00  0.00      LIG  
ATOM   6588 H27  LIG     1     -14.702   3.055  19.023  1.00  0.00      LIG  
ATOM   6589 H28  LIG     1     -12.939   4.634  18.738  1.00  0.00      LIG  
ATOM   6590 H29  LIG     1     -11.524   3.582  18.538  1.00  0.00      LIG  
ATOM   6591 H30  LIG     1     -11.576   4.754  19.864  1.00  0.00      LIG  
ATOM   6592 H31  LIG     1     -11.465   1.364  20.228  1.00  0.00      LIG  
ATOM   6593 H32  LIG     1     -12.311   1.675  21.758  1.00  0.00      LIG  
ATOM   6594 H33  LIG     1     -10.997   2.739  21.244  1.00  0.00      LIG  
ATOM   6595 H34  LIG     1     -15.386  -2.939  18.456  1.00  0.00      LIG  
ATOM   6596 H35  LIG     1     -14.385  -1.844  17.486  1.00  0.00      LIG  
ATOM   6597 H36  LIG     1     -16.100  -1.489  17.729  1.00  0.00      LIG  
ATOM   6598 H37  LIG     1     -15.715  -2.854  21.443  1.00  0.00      LIG  
ATOM   6599 H38  LIG     1     -14.734  -2.876  22.883  1.00  0.00      LIG  
ATOM   6600 H39  LIG     1     -15.066  -5.071  20.811  1.00  0.00      LIG  
ATOM   6601 H40  LIG     1     -13.197  -4.917  23.194  1.00  0.00      LIG  
ATOM   6602 H41  LIG     1     -13.689  -8.088  24.240  1.00  0.00      LIG  
ATOM   6603 H42  LIG     1     -14.591  -6.605  24.198  1.00  0.00      LIG  
ATOM   6604 H43  LIG     1     -12.869  -6.565  24.541  1.00  0.00      LIG  
ATOM   6605 H44  LIG     1     -16.087   2.210  21.301  1.00  0.00      LIG  
ATOM   6606 H45  LIG     1     -15.704  -6.080  22.829  1.00  0.00      LIG  
TER
REMARK  Energy: 265.429
REMARK  SimpleFitness: 265.429
REMARK  FullFitness: -1378.0374
REMARK  InterFull: -19.8204
REMARK  IntraFull: 294.52
REMARK  solvFull: -1936.12
REMARK  surfFull: 283.383
REMARK  extraFull: 0.0
REMARK  deltaGcompsolvpol: -1936.12
REMARK  deltaGcompsolvnonpol: 283.383
REMARK  deltaGprotsolvpol: -1938.72
REMARK  deltaGprotsolvnonpol: 281.59
REMARK  deltaGligsolvpol: -11.7724
REMARK  deltaGligsolvnonpol: 15.2993
REMARK  deltaGvdw: -19.8204
REMARK  deltaGelec: 0.0
REMARK  deltaG: -6.263117
REMARK  Cluster: 1
REMARK  ClusterRank: 0
ATOM   6526 C    LIG     1     -11.803  -5.880  21.330  1.00  0.00      LIG  
ATOM   6527 C1   LIG     1     -12.541  -5.365  20.128  1.00  0.00      LIG  
ATOM   6528 C2   LIG     1     -12.480  -3.853  19.979  1.00  0.00      LIG  
ATOM   6529 C3   LIG     1     -11.949  -5.132  22.639  1.00  0.00      LIG  
ATOM   6530 C4   LIG     1     -10.681  -5.432  23.434  1.00  0.00      LIG  
ATOM   6531 C5   LIG     1     -13.098  -5.706  23.463  1.00  0.00      LIG  
ATOM   6532 C6   LIG     1     -11.998  -3.619  22.349  1.00  0.00      LIG  
ATOM   6533 C7   LIG     1     -12.135  -2.718  23.556  1.00  0.00      LIG  
ATOM   6534 C8   LIG     1     -11.398  -1.433  23.246  1.00  0.00      LIG  
ATOM   6535 C9   LIG     1     -11.693  -0.846  21.853  1.00  0.00      LIG  
ATOM   6536 C10  LIG     1     -10.412  -1.023  21.008  1.00  0.00      LIG  
ATOM   6537 C11  LIG     1     -11.997   0.675  21.992  1.00  0.00      LIG  
ATOM   6538 C12  LIG     1     -13.188   1.013  22.895  1.00  0.00      LIG  
ATOM   6539 C13  LIG     1     -10.837   1.521  22.514  1.00  0.00      LIG  
ATOM   6540 C14  LIG     1     -10.720   2.599  21.490  1.00  0.00      LIG  
ATOM   6541 C15  LIG     1     -11.605   2.357  20.337  1.00  0.00      LIG  
ATOM   6542 C16  LIG     1     -11.715   3.252  19.135  1.00  0.00      LIG  
ATOM   6543 C17  LIG     1     -12.276   4.619  19.507  1.00  0.00      LIG  
ATOM   6544 C18  LIG     1     -13.698   4.524  20.046  1.00  0.00      LIG  
ATOM   6545 C19  LIG     1     -14.166   5.859  20.519  1.00  0.00      LIG  
ATOM   6546 C20  LIG     1     -13.996   6.318  21.922  1.00  0.00      LIG  
ATOM   6547 C21  LIG     1     -13.978   7.781  22.190  1.00  0.00      LIG  
ATOM   6548 C22  LIG     1     -13.354   5.457  22.955  1.00  0.00      LIG  
ATOM   6549 C23  LIG     1     -10.374   3.429  18.452  1.00  0.00      LIG  
ATOM   6550 C24  LIG     1     -12.288   1.252  20.650  1.00  0.00      LIG  
ATOM   6551 C25  LIG     1     -13.337   0.579  19.831  1.00  0.00      LIG  
ATOM   6552 C26  LIG     1     -13.124  -0.929  19.750  1.00  0.00      LIG  
ATOM   6553 C27  LIG     1     -12.893  -1.551  21.150  1.00  0.00      LIG  
ATOM   6554 C28  LIG     1     -12.935  -3.117  21.238  1.00  0.00      LIG  
ATOM   6555 C29  LIG     1     -14.408  -3.460  21.508  1.00  0.00      LIG  
ATOM   6556 O    LIG     1     -11.328  -7.005  21.308  1.00  0.00      LIG  
ATOM   6557 O1   LIG     1      -9.971   3.559  21.595  1.00  0.00      LIG  
ATOM   6558 O2   LIG     1     -14.551   4.085  18.997  1.00  0.00      LIG  
ATOM   6559 O3   LIG     1     -14.290  -1.435  19.109  1.00  0.00      LIG  
ATOM   6560 O4   LIG     1     -15.271   5.824  21.453  1.00  0.00      LIG  
ATOM   6561 H    LIG     1     -13.572  -5.722  20.181  1.00  0.00      LIG  
ATOM   6562 H1   LIG     1     -12.079  -5.819  19.248  1.00  0.00      LIG  
ATOM   6563 H2   LIG     1     -13.097  -3.587  19.120  1.00  0.00      LIG  
ATOM   6564 H3   LIG     1     -11.455  -3.560  19.741  1.00  0.00      LIG  
ATOM   6565 H4   LIG     1      -9.791  -5.063  22.914  1.00  0.00      LIG  
ATOM   6566 H5   LIG     1     -10.549  -6.506  23.594  1.00  0.00      LIG  
ATOM   6567 H6   LIG     1     -10.712  -4.970  24.423  1.00  0.00      LIG  
ATOM   6568 H7   LIG     1     -12.838  -6.705  23.822  1.00  0.00      LIG  
ATOM   6569 H8   LIG     1     -14.016  -5.820  22.886  1.00  0.00      LIG  
ATOM   6570 H9   LIG     1     -13.308  -5.087  24.338  1.00  0.00      LIG  
ATOM   6571 H10  LIG     1     -10.986  -3.443  21.981  1.00  0.00      LIG  
ATOM   6572 H11  LIG     1     -11.697  -3.158  24.453  1.00  0.00      LIG  
ATOM   6573 H12  LIG     1     -13.181  -2.511  23.790  1.00  0.00      LIG  
ATOM   6574 H13  LIG     1     -10.327  -1.645  23.316  1.00  0.00      LIG  
ATOM   6575 H14  LIG     1     -11.592  -0.727  24.053  1.00  0.00      LIG  
ATOM   6576 H15  LIG     1      -9.521  -0.725  21.564  1.00  0.00      LIG  
ATOM   6577 H16  LIG     1     -10.424  -0.445  20.083  1.00  0.00      LIG  
ATOM   6578 H17  LIG     1     -10.256  -2.062  20.721  1.00  0.00      LIG  
ATOM   6579 H18  LIG     1     -14.121   0.577  22.542  1.00  0.00      LIG  
ATOM   6580 H19  LIG     1     -13.344   2.095  22.937  1.00  0.00      LIG  
ATOM   6581 H20  LIG     1     -13.031   0.684  23.924  1.00  0.00      LIG  
ATOM   6582 H21  LIG     1      -9.884   0.995  22.588  1.00  0.00      LIG  
ATOM   6583 H22  LIG     1     -11.073   1.975  23.481  1.00  0.00      LIG  
ATOM   6584 H23  LIG     1     -12.385   2.797  18.402  1.00  0.00      LIG  
ATOM   6585 H24  LIG     1     -12.267   5.250  18.613  1.00  0.00      LIG  
ATOM   6586 H25  LIG     1     -11.630   5.106  20.244  1.00  0.00      LIG  
ATOM   6587 H26  LIG     1     -13.766   3.781  20.843  1.00  0.00      LIG  
ATOM   6588 H27  LIG     1     -14.178   6.603  19.733  1.00  0.00      LIG  
ATOM   6589 H28  LIG     1     -14.510   8.341  21.414  1.00  0.00      LIG  
ATOM   6590 H29  LIG     1     -12.947   8.141  22.226  1.00  0.00      LIG  
ATOM   6591 H30  LIG     1     -14.452   7.994  23.152  1.00  0.00      LIG  
ATOM   6592 H31  LIG     1     -12.266   5.486  22.845  1.00  0.00      LIG  
ATOM   6593 H32  LIG     1     -13.680   4.415  22.888  1.00  0.00      LIG  
ATOM   6594 H33  LIG     1     -13.606   5.820  23.955  1.00  0.00      LIG  
ATOM   6595 H34  LIG     1      -9.929   2.459  18.208  1.00  0.00      LIG  
ATOM   6596 H35  LIG     1      -9.674   3.980  19.085  1.00  0.00      LIG  
ATOM   6597 H36  LIG     1     -10.498   3.993  17.524  1.00  0.00      LIG  
ATOM   6598 H37  LIG     1     -13.388   0.989  18.819  1.00  0.00      LIG  
ATOM   6599 H38  LIG     1     -14.316   0.785  20.274  1.00  0.00      LIG  
ATOM   6600 H39  LIG     1     -12.281  -1.145  19.087  1.00  0.00      LIG  
ATOM   6601 H40  LIG     1     -13.775  -1.259  21.721  1.00  0.00      LIG  
ATOM   6602 H41  LIG     1     -14.620  -4.526  21.498  1.00  0.00      LIG  
ATOM   6603 H42  LIG     1     -15.063  -3.023  20.755  1.00  0.00      LIG  
ATOM   6604 H43  LIG     1     -14.733  -3.073  22.477  1.00  0.00      LIG  
ATOM   6605 H44  LIG     1     -15.454   4.103  19.364  1.00  0.00      LIG  
ATOM   6606 H45  LIG     1     -14.261  -2.402  19.205  1.00  0.00      LIG  
TER
REMARK  Energy: 265.429
REMARK  SimpleFitness: 265.429
REMARK  FullFitness: -1378.0374
REMARK  InterFull: -19.8204
REMARK  IntraFull: 294.52
REMARK  solvFull: -1936.12
REMARK  surfFull: 283.383
REMARK  extraFull: 0.0
REMARK  deltaGcompsolvpol: -1936.12
REMARK  deltaGcompsolvnonpol: 283.383
REMARK  deltaGprotsolvpol: -1938.72
REMARK  deltaGprotsolvnonpol: 281.59
REMARK  deltaGligsolvpol: -11.7724
REMARK  deltaGligsolvnonpol: 15.2993
REMARK  deltaGvdw: -19.8204
REMARK  deltaGelec: 0.0
REMARK  deltaG: -6.263117
REMARK  Cluster: 1
REMARK  ClusterRank: 1
ATOM   6526 C    LIG     1     -11.803  -5.880  21.330  1.00  0.00      LIG  
ATOM   6527 C1   LIG     1     -12.541  -5.365  20.128  1.00  0.00      LIG  
ATOM   6528 C2   LIG     1     -12.480  -3.853  19.979  1.00  0.00      LIG  
ATOM   6529 C3   LIG     1     -11.949  -5.132  22.639  1.00  0.00      LIG  
ATOM   6530 C4   LIG     1     -10.681  -5.432  23.434  1.00  0.00      LIG  
ATOM   6531 C5   LIG     1     -13.098  -5.706  23.463  1.00  0.00      LIG  
ATOM   6532 C6   LIG     1     -11.998  -3.619  22.349  1.00  0.00      LIG  
ATOM   6533 C7   LIG     1     -12.135  -2.718  23.556  1.00  0.00      LIG  
ATOM   6534 C8   LIG     1     -11.398  -1.433  23.246  1.00  0.00      LIG  
ATOM   6535 C9   LIG     1     -11.693  -0.846  21.853  1.00  0.00      LIG  
ATOM   6536 C10  LIG     1     -10.412  -1.023  21.008  1.00  0.00      LIG  
ATOM   6537 C11  LIG     1     -11.997   0.675  21.992  1.00  0.00      LIG  
ATOM   6538 C12  LIG     1     -13.188   1.013  22.895  1.00  0.00      LIG  
ATOM   6539 C13  LIG     1     -10.837   1.521  22.514  1.00  0.00      LIG  
ATOM   6540 C14  LIG     1     -10.720   2.599  21.490  1.00  0.00      LIG  
ATOM   6541 C15  LIG     1     -11.605   2.357  20.337  1.00  0.00      LIG  
ATOM   6542 C16  LIG     1     -11.715   3.252  19.135  1.00  0.00      LIG  
ATOM   6543 C17  LIG     1     -12.276   4.619  19.507  1.00  0.00      LIG  
ATOM   6544 C18  LIG     1     -13.698   4.524  20.046  1.00  0.00      LIG  
ATOM   6545 C19  LIG     1     -14.166   5.859  20.519  1.00  0.00      LIG  
ATOM   6546 C20  LIG     1     -13.996   6.318  21.922  1.00  0.00      LIG  
ATOM   6547 C21  LIG     1     -13.978   7.781  22.190  1.00  0.00      LIG  
ATOM   6548 C22  LIG     1     -13.354   5.457  22.955  1.00  0.00      LIG  
ATOM   6549 C23  LIG     1     -10.374   3.429  18.452  1.00  0.00      LIG  
ATOM   6550 C24  LIG     1     -12.288   1.252  20.650  1.00  0.00      LIG  
ATOM   6551 C25  LIG     1     -13.337   0.579  19.831  1.00  0.00      LIG  
ATOM   6552 C26  LIG     1     -13.124  -0.929  19.750  1.00  0.00      LIG  
ATOM   6553 C27  LIG     1     -12.893  -1.551  21.150  1.00  0.00      LIG  
ATOM   6554 C28  LIG     1     -12.935  -3.117  21.238  1.00  0.00      LIG  
ATOM   6555 C29  LIG     1     -14.408  -3.460  21.508  1.00  0.00      LIG  
ATOM   6556 O    LIG     1     -11.328  -7.005  21.308  1.00  0.00      LIG  
ATOM   6557 O1   LIG     1      -9.971   3.559  21.595  1.00  0.00      LIG  
ATOM   6558 O2   LIG     1     -14.551   4.085  18.997  1.00  0.00      LIG  
ATOM   6559 O3   LIG     1     -14.290  -1.435  19.109  1.00  0.00      LIG  
ATOM   6560 O4   LIG     1     -15.271   5.824  21.453  1.00  0.00      LIG  
ATOM   6561 H    LIG     1     -13.572  -5.722  20.181  1.00  0.00      LIG  
ATOM   6562 H1   LIG     1     -12.079  -5.819  19.248  1.00  0.00      LIG  
ATOM   6563 H2   LIG     1     -13.097  -3.587  19.120  1.00  0.00      LIG  
ATOM   6564 H3   LIG     1     -11.455  -3.560  19.741  1.00  0.00      LIG  
ATOM   6565 H4   LIG     1      -9.791  -5.063  22.914  1.00  0.00      LIG  
ATOM   6566 H5   LIG     1     -10.549  -6.506  23.594  1.00  0.00      LIG  
ATOM   6567 H6   LIG     1     -10.712  -4.970  24.423  1.00  0.00      LIG  
ATOM   6568 H7   LIG     1     -12.838  -6.705  23.822  1.00  0.00      LIG  
ATOM   6569 H8   LIG     1     -14.016  -5.820  22.886  1.00  0.00      LIG  
ATOM   6570 H9   LIG     1     -13.308  -5.087  24.338  1.00  0.00      LIG  
ATOM   6571 H10  LIG     1     -10.986  -3.443  21.981  1.00  0.00      LIG  
ATOM   6572 H11  LIG     1     -11.697  -3.158  24.453  1.00  0.00      LIG  
ATOM   6573 H12  LIG     1     -13.181  -2.511  23.790  1.00  0.00      LIG  
ATOM   6574 H13  LIG     1     -10.327  -1.645  23.316  1.00  0.00      LIG  
ATOM   6575 H14  LIG     1     -11.592  -0.727  24.053  1.00  0.00      LIG  
ATOM   6576 H15  LIG     1      -9.521  -0.725  21.564  1.00  0.00      LIG  
ATOM   6577 H16  LIG     1     -10.424  -0.445  20.083  1.00  0.00      LIG  
ATOM   6578 H17  LIG     1     -10.256  -2.062  20.721  1.00  0.00      LIG  
ATOM   6579 H18  LIG     1     -14.121   0.577  22.542  1.00  0.00      LIG  
ATOM   6580 H19  LIG     1     -13.344   2.095  22.937  1.00  0.00      LIG  
ATOM   6581 H20  LIG     1     -13.031   0.684  23.924  1.00  0.00      LIG  
ATOM   6582 H21  LIG     1      -9.884   0.995  22.588  1.00  0.00      LIG  
ATOM   6583 H22  LIG     1     -11.073   1.975  23.481  1.00  0.00      LIG  
ATOM   6584 H23  LIG     1     -12.385   2.797  18.402  1.00  0.00      LIG  
ATOM   6585 H24  LIG     1     -12.267   5.250  18.613  1.00  0.00      LIG  
ATOM   6586 H25  LIG     1     -11.630   5.106  20.244  1.00  0.00      LIG  
ATOM   6587 H26  LIG     1     -13.766   3.781  20.843  1.00  0.00      LIG  
ATOM   6588 H27  LIG     1     -14.178   6.603  19.733  1.00  0.00      LIG  
ATOM   6589 H28  LIG     1     -14.510   8.341  21.414  1.00  0.00      LIG  
ATOM   6590 H29  LIG     1     -12.947   8.141  22.226  1.00  0.00      LIG  
ATOM   6591 H30  LIG     1     -14.452   7.994  23.152  1.00  0.00      LIG  
ATOM   6592 H31  LIG     1     -12.266   5.486  22.845  1.00  0.00      LIG  
ATOM   6593 H32  LIG     1     -13.680   4.415  22.888  1.00  0.00      LIG  
ATOM   6594 H33  LIG     1     -13.606   5.820  23.955  1.00  0.00      LIG  
ATOM   6595 H34  LIG     1      -9.929   2.459  18.208  1.00  0.00      LIG  
ATOM   6596 H35  LIG     1      -9.674   3.980  19.085  1.00  0.00      LIG  
ATOM   6597 H36  LIG     1     -10.498   3.993  17.524  1.00  0.00      LIG  
ATOM   6598 H37  LIG     1     -13.388   0.989  18.819  1.00  0.00      LIG  
ATOM   6599 H38  LIG     1     -14.316   0.785  20.274  1.00  0.00      LIG  
ATOM   6600 H39  LIG     1     -12.281  -1.145  19.087  1.00  0.00      LIG  
ATOM   6601 H40  LIG     1     -13.775  -1.259  21.721  1.00  0.00      LIG  
ATOM   6602 H41  LIG     1     -14.620  -4.526  21.498  1.00  0.00      LIG  
ATOM   6603 H42  LIG     1     -15.063  -3.023  20.755  1.00  0.00      LIG  
ATOM   6604 H43  LIG     1     -14.733  -3.073  22.477  1.00  0.00      LIG  
ATOM   6605 H44  LIG     1     -15.454   4.103  19.364  1.00  0.00      LIG  
ATOM   6606 H45  LIG     1     -14.261  -2.402  19.205  1.00  0.00      LIG  
TER
REMARK  Energy: 265.429
REMARK  SimpleFitness: 265.429
REMARK  FullFitness: -1378.0374
REMARK  InterFull: -19.8204
REMARK  IntraFull: 294.52
REMARK  solvFull: -1936.12
REMARK  surfFull: 283.383
REMARK  extraFull: 0.0
REMARK  deltaGcompsolvpol: -1936.12
REMARK  deltaGcompsolvnonpol: 283.383
REMARK  deltaGprotsolvpol: -1938.72
REMARK  deltaGprotsolvnonpol: 281.59
REMARK  deltaGligsolvpol: -11.7724
REMARK  deltaGligsolvnonpol: 15.2993
REMARK  deltaGvdw: -19.8204
REMARK  deltaGelec: 0.0
REMARK  deltaG: -6.263117
REMARK  Cluster: 1
REMARK  ClusterRank: 2
ATOM   6526 C    LIG     1     -11.803  -5.880  21.330  1.00  0.00      LIG  
ATOM   6527 C1   LIG     1     -12.541  -5.365  20.128  1.00  0.00      LIG  
ATOM   6528 C2   LIG     1     -12.480  -3.853  19.979  1.00  0.00      LIG  
ATOM   6529 C3   LIG     1     -11.949  -5.132  22.639  1.00  0.00      LIG  
ATOM   6530 C4   LIG     1     -10.681  -5.432  23.434  1.00  0.00      LIG  
ATOM   6531 C5   LIG     1     -13.098  -5.706  23.463  1.00  0.00      LIG  
ATOM   6532 C6   LIG     1     -11.998  -3.619  22.349  1.00  0.00      LIG  
ATOM   6533 C7   LIG     1     -12.135  -2.718  23.556  1.00  0.00      LIG  
ATOM   6534 C8   LIG     1     -11.398  -1.433  23.246  1.00  0.00      LIG  
ATOM   6535 C9   LIG     1     -11.693  -0.846  21.853  1.00  0.00      LIG  
ATOM   6536 C10  LIG     1     -10.412  -1.023  21.008  1.00  0.00      LIG  
ATOM   6537 C11  LIG     1     -11.997   0.675  21.992  1.00  0.00      LIG  
ATOM   6538 C12  LIG     1     -13.188   1.013  22.895  1.00  0.00      LIG  
ATOM   6539 C13  LIG     1     -10.837   1.521  22.514  1.00  0.00      LIG  
ATOM   6540 C14  LIG     1     -10.720   2.599  21.490  1.00  0.00      LIG  
ATOM   6541 C15  LIG     1     -11.605   2.357  20.337  1.00  0.00      LIG  
ATOM   6542 C16  LIG     1     -11.715   3.252  19.135  1.00  0.00      LIG  
ATOM   6543 C17  LIG     1     -12.276   4.619  19.507  1.00  0.00      LIG  
ATOM   6544 C18  LIG     1     -13.698   4.524  20.046  1.00  0.00      LIG  
ATOM   6545 C19  LIG     1     -14.166   5.859  20.519  1.00  0.00      LIG  
ATOM   6546 C20  LIG     1     -13.996   6.318  21.922  1.00  0.00      LIG  
ATOM   6547 C21  LIG     1     -13.978   7.781  22.190  1.00  0.00      LIG  
ATOM   6548 C22  LIG     1     -13.354   5.457  22.955  1.00  0.00      LIG  
ATOM   6549 C23  LIG     1     -10.374   3.429  18.452  1.00  0.00      LIG  
ATOM   6550 C24  LIG     1     -12.288   1.252  20.650  1.00  0.00      LIG  
ATOM   6551 C25  LIG     1     -13.337   0.579  19.831  1.00  0.00      LIG  
ATOM   6552 C26  LIG     1     -13.124  -0.929  19.750  1.00  0.00      LIG  
ATOM   6553 C27  LIG     1     -12.893  -1.551  21.150  1.00  0.00      LIG  
ATOM   6554 C28  LIG     1     -12.935  -3.117  21.238  1.00  0.00      LIG  
ATOM   6555 C29  LIG     1     -14.408  -3.460  21.508  1.00  0.00      LIG  
ATOM   6556 O    LIG     1     -11.328  -7.005  21.308  1.00  0.00      LIG  
ATOM   6557 O1   LIG     1      -9.971   3.559  21.595  1.00  0.00      LIG  
ATOM   6558 O2   LIG     1     -14.551   4.085  18.997  1.00  0.00      LIG  
ATOM   6559 O3   LIG     1     -14.290  -1.435  19.109  1.00  0.00      LIG  
ATOM   6560 O4   LIG     1     -15.271   5.824  21.453  1.00  0.00      LIG  
ATOM   6561 H    LIG     1     -13.572  -5.722  20.181  1.00  0.00      LIG  
ATOM   6562 H1   LIG     1     -12.079  -5.819  19.248  1.00  0.00      LIG  
ATOM   6563 H2   LIG     1     -13.097  -3.587  19.120  1.00  0.00      LIG  
ATOM   6564 H3   LIG     1     -11.455  -3.560  19.741  1.00  0.00      LIG  
ATOM   6565 H4   LIG     1      -9.791  -5.063  22.914  1.00  0.00      LIG  
ATOM   6566 H5   LIG     1     -10.549  -6.506  23.594  1.00  0.00      LIG  
ATOM   6567 H6   LIG     1     -10.712  -4.970  24.423  1.00  0.00      LIG  
ATOM   6568 H7   LIG     1     -12.838  -6.705  23.822  1.00  0.00      LIG  
ATOM   6569 H8   LIG     1     -14.016  -5.820  22.886  1.00  0.00      LIG  
ATOM   6570 H9   LIG     1     -13.308  -5.087  24.338  1.00  0.00      LIG  
ATOM   6571 H10  LIG     1     -10.986  -3.443  21.981  1.00  0.00      LIG  
ATOM   6572 H11  LIG     1     -11.697  -3.158  24.453  1.00  0.00      LIG  
ATOM   6573 H12  LIG     1     -13.181  -2.511  23.790  1.00  0.00      LIG  
ATOM   6574 H13  LIG     1     -10.327  -1.645  23.316  1.00  0.00      LIG  
ATOM   6575 H14  LIG     1     -11.592  -0.727  24.053  1.00  0.00      LIG  
ATOM   6576 H15  LIG     1      -9.521  -0.725  21.564  1.00  0.00      LIG  
ATOM   6577 H16  LIG     1     -10.424  -0.445  20.083  1.00  0.00      LIG  
ATOM   6578 H17  LIG     1     -10.256  -2.062  20.721  1.00  0.00      LIG  
ATOM   6579 H18  LIG     1     -14.121   0.577  22.542  1.00  0.00      LIG  
ATOM   6580 H19  LIG     1     -13.344   2.095  22.937  1.00  0.00      LIG  
ATOM   6581 H20  LIG     1     -13.031   0.684  23.924  1.00  0.00      LIG  
ATOM   6582 H21  LIG     1      -9.884   0.995  22.588  1.00  0.00      LIG  
ATOM   6583 H22  LIG     1     -11.073   1.975  23.481  1.00  0.00      LIG  
ATOM   6584 H23  LIG     1     -12.385   2.797  18.402  1.00  0.00      LIG  
ATOM   6585 H24  LIG     1     -12.267   5.250  18.613  1.00  0.00      LIG  
ATOM   6586 H25  LIG     1     -11.630   5.106  20.244  1.00  0.00      LIG  
ATOM   6587 H26  LIG     1     -13.766   3.781  20.843  1.00  0.00      LIG  
ATOM   6588 H27  LIG     1     -14.178   6.603  19.733  1.00  0.00      LIG  
ATOM   6589 H28  LIG     1     -14.510   8.341  21.414  1.00  0.00      LIG  
ATOM   6590 H29  LIG     1     -12.947   8.141  22.226  1.00  0.00      LIG  
ATOM   6591 H30  LIG     1     -14.452   7.994  23.152  1.00  0.00      LIG  
ATOM   6592 H31  LIG     1     -12.266   5.486  22.845  1.00  0.00      LIG  
ATOM   6593 H32  LIG     1     -13.680   4.415  22.888  1.00  0.00      LIG  
ATOM   6594 H33  LIG     1     -13.606   5.820  23.955  1.00  0.00      LIG  
ATOM   6595 H34  LIG     1      -9.929   2.459  18.208  1.00  0.00      LIG  
ATOM   6596 H35  LIG     1      -9.674   3.980  19.085  1.00  0.00      LIG  
ATOM   6597 H36  LIG     1     -10.498   3.993  17.524  1.00  0.00      LIG  
ATOM   6598 H37  LIG     1     -13.388   0.989  18.819  1.00  0.00      LIG  
ATOM   6599 H38  LIG     1     -14.316   0.785  20.274  1.00  0.00      LIG  
ATOM   6600 H39  LIG     1     -12.281  -1.145  19.087  1.00  0.00      LIG  
ATOM   6601 H40  LIG     1     -13.775  -1.259  21.721  1.00  0.00      LIG  
ATOM   6602 H41  LIG     1     -14.620  -4.526  21.498  1.00  0.00      LIG  
ATOM   6603 H42  LIG     1     -15.063  -3.023  20.755  1.00  0.00      LIG  
ATOM   6604 H43  LIG     1     -14.733  -3.073  22.477  1.00  0.00      LIG  
ATOM   6605 H44  LIG     1     -15.454   4.103  19.364  1.00  0.00      LIG  
ATOM   6606 H45  LIG     1     -14.261  -2.402  19.205  1.00  0.00      LIG  
TER
REMARK  Energy: 265.503
REMARK  SimpleFitness: 265.503
REMARK  FullFitness: -1377.9443
REMARK  InterFull: -19.7324
REMARK  IntraFull: 294.51
REMARK  solvFull: -1936.12
REMARK  surfFull: 283.398
REMARK  extraFull: 0.0
REMARK  deltaGcompsolvpol: -1936.12
REMARK  deltaGcompsolvnonpol: 283.398
REMARK  deltaGprotsolvpol: -1938.72
REMARK  deltaGprotsolvnonpol: 281.59
REMARK  deltaGligsolvpol: -11.7743
REMARK  deltaGligsolvnonpol: 15.303
REMARK  deltaGvdw: -19.7324
REMARK  deltaGelec: 0.0
REMARK  deltaG: -6.253605
REMARK  Cluster: 1
REMARK  ClusterRank: 3
ATOM   6526 C    LIG     1     -11.831  -5.905  21.364  1.00  0.00      LIG  
ATOM   6527 C1   LIG     1     -12.573  -5.389  20.166  1.00  0.00      LIG  
ATOM   6528 C2   LIG     1     -12.500  -3.878  20.011  1.00  0.00      LIG  
ATOM   6529 C3   LIG     1     -11.948  -5.147  22.669  1.00  0.00      LIG  
ATOM   6530 C4   LIG     1     -10.665  -5.452  23.439  1.00  0.00      LIG  
ATOM   6531 C5   LIG     1     -13.083  -5.707  23.519  1.00  0.00      LIG  
ATOM   6532 C6   LIG     1     -11.991  -3.635  22.372  1.00  0.00      LIG  
ATOM   6533 C7   LIG     1     -12.111  -2.729  23.576  1.00  0.00      LIG  
ATOM   6534 C8   LIG     1     -11.377  -1.447  23.251  1.00  0.00      LIG  
ATOM   6535 C9   LIG     1     -11.686  -0.866  21.859  1.00  0.00      LIG  
ATOM   6536 C10  LIG     1     -10.417  -1.051  21.000  1.00  0.00      LIG  
ATOM   6537 C11  LIG     1     -11.985   0.656  21.994  1.00  0.00      LIG  
ATOM   6538 C12  LIG     1     -13.168   0.999  22.906  1.00  0.00      LIG  
ATOM   6539 C13  LIG     1     -10.817   1.500  22.503  1.00  0.00      LIG  
ATOM   6540 C14  LIG     1     -10.705   2.575  21.475  1.00  0.00      LIG  
ATOM   6541 C15  LIG     1     -11.603   2.333  20.332  1.00  0.00      LIG  
ATOM   6542 C16  LIG     1     -11.724   3.227  19.130  1.00  0.00      LIG  
ATOM   6543 C17  LIG     1     -12.299   4.588  19.501  1.00  0.00      LIG  
ATOM   6544 C18  LIG     1     -13.716   4.481  20.053  1.00  0.00      LIG  
ATOM   6545 C19  LIG     1     -14.196   5.815  20.522  1.00  0.00      LIG  
ATOM   6546 C20  LIG     1     -14.001   6.290  21.917  1.00  0.00      LIG  
ATOM   6547 C21  LIG     1     -14.000   7.754  22.178  1.00  0.00      LIG  
ATOM   6548 C22  LIG     1     -13.324   5.446  22.942  1.00  0.00      LIG  
ATOM   6549 C23  LIG     1     -10.385   3.416  18.445  1.00  0.00      LIG  
ATOM   6550 C24  LIG     1     -12.284   1.228  20.652  1.00  0.00      LIG  
ATOM   6551 C25  LIG     1     -13.337   0.555  19.840  1.00  0.00      LIG  
ATOM   6552 C26  LIG     1     -13.138  -0.956  19.772  1.00  0.00      LIG  
ATOM   6553 C27  LIG     1     -12.896  -1.571  21.174  1.00  0.00      LIG  
ATOM   6554 C28  LIG     1     -12.940  -3.135  21.270  1.00  0.00      LIG  
ATOM   6555 C29  LIG     1     -14.412  -3.475  21.556  1.00  0.00      LIG  
ATOM   6556 O    LIG     1     -11.365  -7.035  21.342  1.00  0.00      LIG  
ATOM   6557 O1   LIG     1      -9.947   3.528  21.568  1.00  0.00      LIG  
ATOM   6558 O2   LIG     1     -14.574   4.026  19.016  1.00  0.00      LIG  
ATOM   6559 O3   LIG     1     -14.315  -1.458  19.149  1.00  0.00      LIG  
ATOM   6560 O4   LIG     1     -15.279   5.772  21.480  1.00  0.00      LIG  
ATOM   6561 H    LIG     1     -13.607  -5.736  20.224  1.00  0.00      LIG  
ATOM   6562 H1   LIG     1     -12.121  -5.852  19.285  1.00  0.00      LIG  
ATOM   6563 H2   LIG     1     -13.121  -3.609  19.156  1.00  0.00      LIG  
ATOM   6564 H3   LIG     1     -11.473  -3.596  19.765  1.00  0.00      LIG  
ATOM   6565 H4   LIG     1      -9.782  -5.106  22.893  1.00  0.00      LIG  
ATOM   6566 H5   LIG     1     -10.546  -6.525  23.615  1.00  0.00      LIG  
ATOM   6567 H6   LIG     1     -10.667  -4.972  24.420  1.00  0.00      LIG  
ATOM   6568 H7   LIG     1     -12.827  -6.712  23.866  1.00  0.00      LIG  
ATOM   6569 H8   LIG     1     -14.019  -5.805  22.968  1.00  0.00      LIG  
ATOM   6570 H9   LIG     1     -13.262  -5.089  24.402  1.00  0.00      LIG  
ATOM   6571 H10  LIG     1     -10.983  -3.467  21.991  1.00  0.00      LIG  
ATOM   6572 H11  LIG     1     -11.661  -3.165  24.469  1.00  0.00      LIG  
ATOM   6573 H12  LIG     1     -13.154  -2.520  23.822  1.00  0.00      LIG  
ATOM   6574 H13  LIG     1     -10.306  -1.658  23.311  1.00  0.00      LIG  
ATOM   6575 H14  LIG     1     -11.565  -0.737  24.058  1.00  0.00      LIG  
ATOM   6576 H15  LIG     1      -9.518  -0.753  21.543  1.00  0.00      LIG  
ATOM   6577 H16  LIG     1     -10.438  -0.477  20.072  1.00  0.00      LIG  
ATOM   6578 H17  LIG     1     -10.268  -2.092  20.714  1.00  0.00      LIG  
ATOM   6579 H18  LIG     1     -14.104   0.559  22.564  1.00  0.00      LIG  
ATOM   6580 H19  LIG     1     -13.327   2.082  22.941  1.00  0.00      LIG  
ATOM   6581 H20  LIG     1     -13.001   0.677  23.935  1.00  0.00      LIG  
ATOM   6582 H21  LIG     1      -9.866   0.971  22.569  1.00  0.00      LIG  
ATOM   6583 H22  LIG     1     -11.043   1.957  23.470  1.00  0.00      LIG  
ATOM   6584 H23  LIG     1     -12.389   2.763  18.398  1.00  0.00      LIG  
ATOM   6585 H24  LIG     1     -12.305   5.215  18.604  1.00  0.00      LIG  
ATOM   6586 H25  LIG     1     -11.652   5.086  20.230  1.00  0.00      LIG  
ATOM   6587 H26  LIG     1     -13.769   3.745  20.858  1.00  0.00      LIG  
ATOM   6588 H27  LIG     1     -14.237   6.550  19.729  1.00  0.00      LIG  
ATOM   6589 H28  LIG     1     -14.548   8.302  21.406  1.00  0.00      LIG  
ATOM   6590 H29  LIG     1     -12.973   8.128  22.202  1.00  0.00      LIG  
ATOM   6591 H30  LIG     1     -14.466   7.965  23.144  1.00  0.00      LIG  
ATOM   6592 H31  LIG     1     -12.240   5.495  22.810  1.00  0.00      LIG  
ATOM   6593 H32  LIG     1     -13.632   4.399  22.886  1.00  0.00      LIG  
ATOM   6594 H33  LIG     1     -13.566   5.811  23.943  1.00  0.00      LIG  
ATOM   6595 H34  LIG     1      -9.926   2.451  18.208  1.00  0.00      LIG  
ATOM   6596 H35  LIG     1      -9.691   3.981  19.074  1.00  0.00      LIG  
ATOM   6597 H36  LIG     1     -10.515   3.972  17.513  1.00  0.00      LIG  
ATOM   6598 H37  LIG     1     -13.379   0.953  18.823  1.00  0.00      LIG  
ATOM   6599 H38  LIG     1     -14.316   0.776  20.277  1.00  0.00      LIG  
ATOM   6600 H39  LIG     1     -12.305  -1.183  19.102  1.00  0.00      LIG  
ATOM   6601 H40  LIG     1     -13.771  -1.275  21.752  1.00  0.00      LIG  
ATOM   6602 H41  LIG     1     -14.624  -4.541  21.560  1.00  0.00      LIG  
ATOM   6603 H42  LIG     1     -15.071  -3.048  20.801  1.00  0.00      LIG  
ATOM   6604 H43  LIG     1     -14.729  -3.078  22.523  1.00  0.00      LIG  
ATOM   6605 H44  LIG     1     -15.476   4.056  19.384  1.00  0.00      LIG  
ATOM   6606 H45  LIG     1     -14.270  -2.428  19.216  1.00  0.00      LIG  
TER
REMARK  Energy: 265.503
REMARK  SimpleFitness: 265.503
REMARK  FullFitness: -1377.9443
REMARK  InterFull: -19.7324
REMARK  IntraFull: 294.51
REMARK  solvFull: -1936.12
REMARK  surfFull: 283.398
REMARK  extraFull: 0.0
REMARK  deltaGcompsolvpol: -1936.12
REMARK  deltaGcompsolvnonpol: 283.398
REMARK  deltaGprotsolvpol: -1938.72
REMARK  deltaGprotsolvnonpol: 281.59
REMARK  deltaGligsolvpol: -11.7743
REMARK  deltaGligsolvnonpol: 15.303
REMARK  deltaGvdw: -19.7324
REMARK  deltaGelec: 0.0
REMARK  deltaG: -6.253605
REMARK  Cluster: 1
REMARK  ClusterRank: 4
ATOM   6526 C    LIG     1     -11.831  -5.905  21.364  1.00  0.00      LIG  
ATOM   6527 C1   LIG     1     -12.573  -5.389  20.166  1.00  0.00      LIG  
ATOM   6528 C2   LIG     1     -12.500  -3.878  20.011  1.00  0.00      LIG  
ATOM   6529 C3   LIG     1     -11.948  -5.147  22.669  1.00  0.00      LIG  
ATOM   6530 C4   LIG     1     -10.665  -5.452  23.439  1.00  0.00      LIG  
ATOM   6531 C5   LIG     1     -13.083  -5.707  23.519  1.00  0.00      LIG  
ATOM   6532 C6   LIG     1     -11.991  -3.635  22.372  1.00  0.00      LIG  
ATOM   6533 C7   LIG     1     -12.111  -2.729  23.576  1.00  0.00      LIG  
ATOM   6534 C8   LIG     1     -11.377  -1.447  23.251  1.00  0.00      LIG  
ATOM   6535 C9   LIG     1     -11.686  -0.866  21.859  1.00  0.00      LIG  
ATOM   6536 C10  LIG     1     -10.417  -1.051  21.000  1.00  0.00      LIG  
ATOM   6537 C11  LIG     1     -11.985   0.656  21.994  1.00  0.00      LIG  
ATOM   6538 C12  LIG     1     -13.168   0.999  22.906  1.00  0.00      LIG  
ATOM   6539 C13  LIG     1     -10.817   1.500  22.503  1.00  0.00      LIG  
ATOM   6540 C14  LIG     1     -10.705   2.575  21.475  1.00  0.00      LIG  
ATOM   6541 C15  LIG     1     -11.603   2.333  20.332  1.00  0.00      LIG  
ATOM   6542 C16  LIG     1     -11.724   3.227  19.130  1.00  0.00      LIG  
ATOM   6543 C17  LIG     1     -12.299   4.588  19.501  1.00  0.00      LIG  
ATOM   6544 C18  LIG     1     -13.716   4.481  20.053  1.00  0.00      LIG  
ATOM   6545 C19  LIG     1     -14.196   5.815  20.522  1.00  0.00      LIG  
ATOM   6546 C20  LIG     1     -14.001   6.290  21.917  1.00  0.00      LIG  
ATOM   6547 C21  LIG     1     -14.000   7.754  22.178  1.00  0.00      LIG  
ATOM   6548 C22  LIG     1     -13.324   5.446  22.942  1.00  0.00      LIG  
ATOM   6549 C23  LIG     1     -10.385   3.416  18.445  1.00  0.00      LIG  
ATOM   6550 C24  LIG     1     -12.284   1.228  20.652  1.00  0.00      LIG  
ATOM   6551 C25  LIG     1     -13.337   0.555  19.840  1.00  0.00      LIG  
ATOM   6552 C26  LIG     1     -13.138  -0.956  19.772  1.00  0.00      LIG  
ATOM   6553 C27  LIG     1     -12.896  -1.571  21.174  1.00  0.00      LIG  
ATOM   6554 C28  LIG     1     -12.940  -3.135  21.270  1.00  0.00      LIG  
ATOM   6555 C29  LIG     1     -14.412  -3.475  21.556  1.00  0.00      LIG  
ATOM   6556 O    LIG     1     -11.365  -7.035  21.342  1.00  0.00      LIG  
ATOM   6557 O1   LIG     1      -9.947   3.528  21.568  1.00  0.00      LIG  
ATOM   6558 O2   LIG     1     -14.574   4.026  19.016  1.00  0.00      LIG  
ATOM   6559 O3   LIG     1     -14.315  -1.458  19.149  1.00  0.00      LIG  
ATOM   6560 O4   LIG     1     -15.279   5.772  21.480  1.00  0.00      LIG  
ATOM   6561 H    LIG     1     -13.607  -5.736  20.224  1.00  0.00      LIG  
ATOM   6562 H1   LIG     1     -12.121  -5.852  19.285  1.00  0.00      LIG  
ATOM   6563 H2   LIG     1     -13.121  -3.609  19.156  1.00  0.00      LIG  
ATOM   6564 H3   LIG     1     -11.473  -3.596  19.765  1.00  0.00      LIG  
ATOM   6565 H4   LIG     1      -9.782  -5.106  22.893  1.00  0.00      LIG  
ATOM   6566 H5   LIG     1     -10.546  -6.525  23.615  1.00  0.00      LIG  
ATOM   6567 H6   LIG     1     -10.667  -4.972  24.420  1.00  0.00      LIG  
ATOM   6568 H7   LIG     1     -12.827  -6.712  23.866  1.00  0.00      LIG  
ATOM   6569 H8   LIG     1     -14.019  -5.805  22.968  1.00  0.00      LIG  
ATOM   6570 H9   LIG     1     -13.262  -5.089  24.402  1.00  0.00      LIG  
ATOM   6571 H10  LIG     1     -10.983  -3.467  21.991  1.00  0.00      LIG  
ATOM   6572 H11  LIG     1     -11.661  -3.165  24.469  1.00  0.00      LIG  
ATOM   6573 H12  LIG     1     -13.154  -2.520  23.822  1.00  0.00      LIG  
ATOM   6574 H13  LIG     1     -10.306  -1.658  23.311  1.00  0.00      LIG  
ATOM   6575 H14  LIG     1     -11.565  -0.737  24.058  1.00  0.00      LIG  
ATOM   6576 H15  LIG     1      -9.518  -0.753  21.543  1.00  0.00      LIG  
ATOM   6577 H16  LIG     1     -10.438  -0.477  20.072  1.00  0.00      LIG  
ATOM   6578 H17  LIG     1     -10.268  -2.092  20.714  1.00  0.00      LIG  
ATOM   6579 H18  LIG     1     -14.104   0.559  22.564  1.00  0.00      LIG  
ATOM   6580 H19  LIG     1     -13.327   2.082  22.941  1.00  0.00      LIG  
ATOM   6581 H20  LIG     1     -13.001   0.677  23.935  1.00  0.00      LIG  
ATOM   6582 H21  LIG     1      -9.866   0.971  22.569  1.00  0.00      LIG  
ATOM   6583 H22  LIG     1     -11.043   1.957  23.470  1.00  0.00      LIG  
ATOM   6584 H23  LIG     1     -12.389   2.763  18.398  1.00  0.00      LIG  
ATOM   6585 H24  LIG     1     -12.305   5.215  18.604  1.00  0.00      LIG  
ATOM   6586 H25  LIG     1     -11.652   5.086  20.230  1.00  0.00      LIG  
ATOM   6587 H26  LIG     1     -13.769   3.745  20.858  1.00  0.00      LIG  
ATOM   6588 H27  LIG     1     -14.237   6.550  19.729  1.00  0.00      LIG  
ATOM   6589 H28  LIG     1     -14.548   8.302  21.406  1.00  0.00      LIG  
ATOM   6590 H29  LIG     1     -12.973   8.128  22.202  1.00  0.00      LIG  
ATOM   6591 H30  LIG     1     -14.466   7.965  23.144  1.00  0.00      LIG  
ATOM   6592 H31  LIG     1     -12.240   5.495  22.810  1.00  0.00      LIG  
ATOM   6593 H32  LIG     1     -13.632   4.399  22.886  1.00  0.00      LIG  
ATOM   6594 H33  LIG     1     -13.566   5.811  23.943  1.00  0.00      LIG  
ATOM   6595 H34  LIG     1      -9.926   2.451  18.208  1.00  0.00      LIG  
ATOM   6596 H35  LIG     1      -9.691   3.981  19.074  1.00  0.00      LIG  
ATOM   6597 H36  LIG     1     -10.515   3.972  17.513  1.00  0.00      LIG  
ATOM   6598 H37  LIG     1     -13.379   0.953  18.823  1.00  0.00      LIG  
ATOM   6599 H38  LIG     1     -14.316   0.776  20.277  1.00  0.00      LIG  
ATOM   6600 H39  LIG     1     -12.305  -1.183  19.102  1.00  0.00      LIG  
ATOM   6601 H40  LIG     1     -13.771  -1.275  21.752  1.00  0.00      LIG  
ATOM   6602 H41  LIG     1     -14.624  -4.541  21.560  1.00  0.00      LIG  
ATOM   6603 H42  LIG     1     -15.071  -3.048  20.801  1.00  0.00      LIG  
ATOM   6604 H43  LIG     1     -14.729  -3.078  22.523  1.00  0.00      LIG  
ATOM   6605 H44  LIG     1     -15.476   4.056  19.384  1.00  0.00      LIG  
ATOM   6606 H45  LIG     1     -14.270  -2.428  19.216  1.00  0.00      LIG  
TER
REMARK  Energy: 265.503
REMARK  SimpleFitness: 265.503
REMARK  FullFitness: -1377.9443
REMARK  InterFull: -19.7324
REMARK  IntraFull: 294.51
REMARK  solvFull: -1936.12
REMARK  surfFull: 283.398
REMARK  extraFull: 0.0
REMARK  deltaGcompsolvpol: -1936.12
REMARK  deltaGcompsolvnonpol: 283.398
REMARK  deltaGprotsolvpol: -1938.72
REMARK  deltaGprotsolvnonpol: 281.59
REMARK  deltaGligsolvpol: -11.7743
REMARK  deltaGligsolvnonpol: 15.303
REMARK  deltaGvdw: -19.7324
REMARK  deltaGelec: 0.0
REMARK  deltaG: -6.253605
REMARK  Cluster: 1
REMARK  ClusterRank: 5
ATOM   6526 C    LIG     1     -11.831  -5.905  21.364  1.00  0.00      LIG  
ATOM   6527 C1   LIG     1     -12.573  -5.389  20.166  1.00  0.00      LIG  
ATOM   6528 C2   LIG     1     -12.500  -3.878  20.011  1.00  0.00      LIG  
ATOM   6529 C3   LIG     1     -11.948  -5.147  22.669  1.00  0.00      LIG  
ATOM   6530 C4   LIG     1     -10.665  -5.452  23.439  1.00  0.00      LIG  
ATOM   6531 C5   LIG     1     -13.083  -5.707  23.519  1.00  0.00      LIG  
ATOM   6532 C6   LIG     1     -11.991  -3.635  22.372  1.00  0.00      LIG  
ATOM   6533 C7   LIG     1     -12.111  -2.729  23.576  1.00  0.00      LIG  
ATOM   6534 C8   LIG     1     -11.377  -1.447  23.251  1.00  0.00      LIG  
ATOM   6535 C9   LIG     1     -11.686  -0.866  21.859  1.00  0.00      LIG  
ATOM   6536 C10  LIG     1     -10.417  -1.051  21.000  1.00  0.00      LIG  
ATOM   6537 C11  LIG     1     -11.985   0.656  21.994  1.00  0.00      LIG  
ATOM   6538 C12  LIG     1     -13.168   0.999  22.906  1.00  0.00      LIG  
ATOM   6539 C13  LIG     1     -10.817   1.500  22.503  1.00  0.00      LIG  
ATOM   6540 C14  LIG     1     -10.705   2.575  21.475  1.00  0.00      LIG  
ATOM   6541 C15  LIG     1     -11.603   2.333  20.332  1.00  0.00      LIG  
ATOM   6542 C16  LIG     1     -11.724   3.227  19.130  1.00  0.00      LIG  
ATOM   6543 C17  LIG     1     -12.299   4.588  19.501  1.00  0.00      LIG  
ATOM   6544 C18  LIG     1     -13.716   4.481  20.053  1.00  0.00      LIG  
ATOM   6545 C19  LIG     1     -14.196   5.815  20.522  1.00  0.00      LIG  
ATOM   6546 C20  LIG     1     -14.001   6.290  21.917  1.00  0.00      LIG  
ATOM   6547 C21  LIG     1     -14.000   7.754  22.178  1.00  0.00      LIG  
ATOM   6548 C22  LIG     1     -13.324   5.446  22.942  1.00  0.00      LIG  
ATOM   6549 C23  LIG     1     -10.385   3.416  18.445  1.00  0.00      LIG  
ATOM   6550 C24  LIG     1     -12.284   1.228  20.652  1.00  0.00      LIG  
ATOM   6551 C25  LIG     1     -13.337   0.555  19.840  1.00  0.00      LIG  
ATOM   6552 C26  LIG     1     -13.138  -0.956  19.772  1.00  0.00      LIG  
ATOM   6553 C27  LIG     1     -12.896  -1.571  21.174  1.00  0.00      LIG  
ATOM   6554 C28  LIG     1     -12.940  -3.135  21.270  1.00  0.00      LIG  
ATOM   6555 C29  LIG     1     -14.412  -3.475  21.556  1.00  0.00      LIG  
ATOM   6556 O    LIG     1     -11.365  -7.035  21.342  1.00  0.00      LIG  
ATOM   6557 O1   LIG     1      -9.947   3.528  21.568  1.00  0.00      LIG  
ATOM   6558 O2   LIG     1     -14.574   4.026  19.016  1.00  0.00      LIG  
ATOM   6559 O3   LIG     1     -14.315  -1.458  19.149  1.00  0.00      LIG  
ATOM   6560 O4   LIG     1     -15.279   5.772  21.480  1.00  0.00      LIG  
ATOM   6561 H    LIG     1     -13.607  -5.736  20.224  1.00  0.00      LIG  
ATOM   6562 H1   LIG     1     -12.121  -5.852  19.285  1.00  0.00      LIG  
ATOM   6563 H2   LIG     1     -13.121  -3.609  19.156  1.00  0.00      LIG  
ATOM   6564 H3   LIG     1     -11.473  -3.596  19.765  1.00  0.00      LIG  
ATOM   6565 H4   LIG     1      -9.782  -5.106  22.893  1.00  0.00      LIG  
ATOM   6566 H5   LIG     1     -10.546  -6.525  23.615  1.00  0.00      LIG  
ATOM   6567 H6   LIG     1     -10.667  -4.972  24.420  1.00  0.00      LIG  
ATOM   6568 H7   LIG     1     -12.827  -6.712  23.866  1.00  0.00      LIG  
ATOM   6569 H8   LIG     1     -14.019  -5.805  22.968  1.00  0.00      LIG  
ATOM   6570 H9   LIG     1     -13.262  -5.089  24.402  1.00  0.00      LIG  
ATOM   6571 H10  LIG     1     -10.983  -3.467  21.991  1.00  0.00      LIG  
ATOM   6572 H11  LIG     1     -11.661  -3.165  24.469  1.00  0.00      LIG  
ATOM   6573 H12  LIG     1     -13.154  -2.520  23.822  1.00  0.00      LIG  
ATOM   6574 H13  LIG     1     -10.306  -1.658  23.311  1.00  0.00      LIG  
ATOM   6575 H14  LIG     1     -11.565  -0.737  24.058  1.00  0.00      LIG  
ATOM   6576 H15  LIG     1      -9.518  -0.753  21.543  1.00  0.00      LIG  
ATOM   6577 H16  LIG     1     -10.438  -0.477  20.072  1.00  0.00      LIG  
ATOM   6578 H17  LIG     1     -10.268  -2.092  20.714  1.00  0.00      LIG  
ATOM   6579 H18  LIG     1     -14.104   0.559  22.564  1.00  0.00      LIG  
ATOM   6580 H19  LIG     1     -13.327   2.082  22.941  1.00  0.00      LIG  
ATOM   6581 H20  LIG     1     -13.001   0.677  23.935  1.00  0.00      LIG  
ATOM   6582 H21  LIG     1      -9.866   0.971  22.569  1.00  0.00      LIG  
ATOM   6583 H22  LIG     1     -11.043   1.957  23.470  1.00  0.00      LIG  
ATOM   6584 H23  LIG     1     -12.389   2.763  18.398  1.00  0.00      LIG  
ATOM   6585 H24  LIG     1     -12.305   5.215  18.604  1.00  0.00      LIG  
ATOM   6586 H25  LIG     1     -11.652   5.086  20.230  1.00  0.00      LIG  
ATOM   6587 H26  LIG     1     -13.769   3.745  20.858  1.00  0.00      LIG  
ATOM   6588 H27  LIG     1     -14.237   6.550  19.729  1.00  0.00      LIG  
ATOM   6589 H28  LIG     1     -14.548   8.302  21.406  1.00  0.00      LIG  
ATOM   6590 H29  LIG     1     -12.973   8.128  22.202  1.00  0.00      LIG  
ATOM   6591 H30  LIG     1     -14.466   7.965  23.144  1.00  0.00      LIG  
ATOM   6592 H31  LIG     1     -12.240   5.495  22.810  1.00  0.00      LIG  
ATOM   6593 H32  LIG     1     -13.632   4.399  22.886  1.00  0.00      LIG  
ATOM   6594 H33  LIG     1     -13.566   5.811  23.943  1.00  0.00      LIG  
ATOM   6595 H34  LIG     1      -9.926   2.451  18.208  1.00  0.00      LIG  
ATOM   6596 H35  LIG     1      -9.691   3.981  19.074  1.00  0.00      LIG  
ATOM   6597 H36  LIG     1     -10.515   3.972  17.513  1.00  0.00      LIG  
ATOM   6598 H37  LIG     1     -13.379   0.953  18.823  1.00  0.00      LIG  
ATOM   6599 H38  LIG     1     -14.316   0.776  20.277  1.00  0.00      LIG  
ATOM   6600 H39  LIG     1     -12.305  -1.183  19.102  1.00  0.00      LIG  
ATOM   6601 H40  LIG     1     -13.771  -1.275  21.752  1.00  0.00      LIG  
ATOM   6602 H41  LIG     1     -14.624  -4.541  21.560  1.00  0.00      LIG  
ATOM   6603 H42  LIG     1     -15.071  -3.048  20.801  1.00  0.00      LIG  
ATOM   6604 H43  LIG     1     -14.729  -3.078  22.523  1.00  0.00      LIG  
ATOM   6605 H44  LIG     1     -15.476   4.056  19.384  1.00  0.00      LIG  
ATOM   6606 H45  LIG     1     -14.270  -2.428  19.216  1.00  0.00      LIG  
TER
REMARK  Energy: 265.628
REMARK  SimpleFitness: 265.628
REMARK  FullFitness: -1377.9153
REMARK  InterFull: -19.6743
REMARK  IntraFull: 294.588
REMARK  solvFull: -1936.24
REMARK  surfFull: 283.411
REMARK  extraFull: 0.0
REMARK  deltaGcompsolvpol: -1936.24
REMARK  deltaGcompsolvnonpol: 283.411
REMARK  deltaGprotsolvpol: -1938.72
REMARK  deltaGprotsolvnonpol: 281.59
REMARK  deltaGligsolvpol: -11.7867
REMARK  deltaGligsolvnonpol: 15.3002
REMARK  deltaGvdw: -19.6743
REMARK  deltaGelec: 0.0
REMARK  deltaG: -6.2531986
REMARK  Cluster: 1
REMARK  ClusterRank: 6
ATOM   6526 C    LIG     1     -11.829  -5.934  21.365  1.00  0.00      LIG  
ATOM   6527 C1   LIG     1     -12.633  -5.409  20.212  1.00  0.00      LIG  
ATOM   6528 C2   LIG     1     -12.559  -3.898  20.062  1.00  0.00      LIG  
ATOM   6529 C3   LIG     1     -11.894  -5.191  22.683  1.00  0.00      LIG  
ATOM   6530 C4   LIG     1     -10.585  -5.506  23.402  1.00  0.00      LIG  
ATOM   6531 C5   LIG     1     -12.998  -5.763  23.567  1.00  0.00      LIG  
ATOM   6532 C6   LIG     1     -11.949  -3.676  22.405  1.00  0.00      LIG  
ATOM   6533 C7   LIG     1     -12.020  -2.781  23.621  1.00  0.00      LIG  
ATOM   6534 C8   LIG     1     -11.289  -1.500  23.281  1.00  0.00      LIG  
ATOM   6535 C9   LIG     1     -11.649  -0.903  21.907  1.00  0.00      LIG  
ATOM   6536 C10  LIG     1     -10.411  -1.084  21.001  1.00  0.00      LIG  
ATOM   6537 C11  LIG     1     -11.941   0.619  22.065  1.00  0.00      LIG  
ATOM   6538 C12  LIG     1     -13.085   0.952  23.029  1.00  0.00      LIG  
ATOM   6539 C13  LIG     1     -10.753   1.461  22.530  1.00  0.00      LIG  
ATOM   6540 C14  LIG     1     -10.680   2.540  21.502  1.00  0.00      LIG  
ATOM   6541 C15  LIG     1     -11.615   2.300  20.389  1.00  0.00      LIG  
ATOM   6542 C16  LIG     1     -11.764   3.186  19.183  1.00  0.00      LIG  
ATOM   6543 C17  LIG     1     -12.324   4.552  19.558  1.00  0.00      LIG  
ATOM   6544 C18  LIG     1     -13.743   4.446  20.101  1.00  0.00      LIG  
ATOM   6545 C19  LIG     1     -14.228   5.776  20.576  1.00  0.00      LIG  
ATOM   6546 C20  LIG     1     -14.055   6.241  21.978  1.00  0.00      LIG  
ATOM   6547 C21  LIG     1     -14.070   7.704  22.250  1.00  0.00      LIG  
ATOM   6548 C22  LIG     1     -13.386   5.393  23.006  1.00  0.00      LIG  
ATOM   6549 C23  LIG     1     -10.445   3.361  18.457  1.00  0.00      LIG  
ATOM   6550 C24  LIG     1     -12.292   1.201  20.738  1.00  0.00      LIG  
ATOM   6551 C25  LIG     1     -13.379   0.536  19.965  1.00  0.00      LIG  
ATOM   6552 C26  LIG     1     -13.183  -0.973  19.876  1.00  0.00      LIG  
ATOM   6553 C27  LIG     1     -12.886  -1.598  21.261  1.00  0.00      LIG  
ATOM   6554 C28  LIG     1     -12.939  -3.163  21.346  1.00  0.00      LIG  
ATOM   6555 C29  LIG     1     -14.399  -3.491  21.693  1.00  0.00      LIG  
ATOM   6556 O    LIG     1     -11.364  -7.063  21.311  1.00  0.00      LIG  
ATOM   6557 O1   LIG     1      -9.926   3.499  21.575  1.00  0.00      LIG  
ATOM   6558 O2   LIG     1     -14.590   3.998  19.053  1.00  0.00      LIG  
ATOM   6559 O3   LIG     1     -14.386  -1.468  19.297  1.00  0.00      LIG  
ATOM   6560 O4   LIG     1     -15.323   5.721  21.520  1.00  0.00      LIG  
ATOM   6561 H    LIG     1     -13.663  -5.752  20.327  1.00  0.00      LIG  
ATOM   6562 H1   LIG     1     -12.231  -5.866  19.304  1.00  0.00      LIG  
ATOM   6563 H2   LIG     1     -13.217  -3.623  19.237  1.00  0.00      LIG  
ATOM   6564 H3   LIG     1     -11.544  -3.617  19.771  1.00  0.00      LIG  
ATOM   6565 H4   LIG     1      -9.721  -5.161  22.825  1.00  0.00      LIG  
ATOM   6566 H5   LIG     1     -10.464  -6.581  23.566  1.00  0.00      LIG  
ATOM   6567 H6   LIG     1     -10.546  -5.033  24.386  1.00  0.00      LIG  
ATOM   6568 H7   LIG     1     -12.731  -6.772  23.894  1.00  0.00      LIG  
ATOM   6569 H8   LIG     1     -13.951  -5.858  23.046  1.00  0.00      LIG  
ATOM   6570 H9   LIG     1     -13.147  -5.155  24.463  1.00  0.00      LIG  
ATOM   6571 H10  LIG     1     -10.956  -3.505  21.986  1.00  0.00      LIG  
ATOM   6572 H11  LIG     1     -11.543  -3.231  24.493  1.00  0.00      LIG  
ATOM   6573 H12  LIG     1     -13.052  -2.567  23.907  1.00  0.00      LIG  
ATOM   6574 H13  LIG     1     -10.219  -1.722  23.296  1.00  0.00      LIG  
ATOM   6575 H14  LIG     1     -11.435  -0.797  24.101  1.00  0.00      LIG  
ATOM   6576 H15  LIG     1      -9.493  -0.801  21.520  1.00  0.00      LIG  
ATOM   6577 H16  LIG     1     -10.459  -0.493  20.085  1.00  0.00      LIG  
ATOM   6578 H17  LIG     1     -10.280  -2.121  20.695  1.00  0.00      LIG  
ATOM   6579 H18  LIG     1     -14.039   0.530  22.716  1.00  0.00      LIG  
ATOM   6580 H19  LIG     1     -13.228   2.035  23.096  1.00  0.00      LIG  
ATOM   6581 H20  LIG     1     -12.883   0.605  24.044  1.00  0.00      LIG  
ATOM   6582 H21  LIG     1      -9.800   0.930  22.559  1.00  0.00      LIG  
ATOM   6583 H22  LIG     1     -10.942   1.915  23.507  1.00  0.00      LIG  
ATOM   6584 H23  LIG     1     -12.449   2.717  18.473  1.00  0.00      LIG  
ATOM   6585 H24  LIG     1     -12.323   5.182  18.663  1.00  0.00      LIG  
ATOM   6586 H25  LIG     1     -11.675   5.042  20.291  1.00  0.00      LIG  
ATOM   6587 H26  LIG     1     -13.799   3.702  20.898  1.00  0.00      LIG  
ATOM   6588 H27  LIG     1     -14.265   6.516  19.788  1.00  0.00      LIG  
ATOM   6589 H28  LIG     1     -14.622   8.252  21.480  1.00  0.00      LIG  
ATOM   6590 H29  LIG     1     -13.047   8.089  22.280  1.00  0.00      LIG  
ATOM   6591 H30  LIG     1     -14.540   7.902  23.217  1.00  0.00      LIG  
ATOM   6592 H31  LIG     1     -12.301   5.457  22.897  1.00  0.00      LIG  
ATOM   6593 H32  LIG     1     -13.680   4.342  22.932  1.00  0.00      LIG  
ATOM   6594 H33  LIG     1     -13.651   5.741  24.008  1.00  0.00      LIG  
ATOM   6595 H34  LIG     1      -9.993   2.393  18.223  1.00  0.00      LIG  
ATOM   6596 H35  LIG     1      -9.734   3.938  19.054  1.00  0.00      LIG  
ATOM   6597 H36  LIG     1     -10.604   3.899  17.519  1.00  0.00      LIG  
ATOM   6598 H37  LIG     1     -13.468   0.943  18.954  1.00  0.00      LIG  
ATOM   6599 H38  LIG     1     -14.338   0.751  20.448  1.00  0.00      LIG  
ATOM   6600 H39  LIG     1     -12.377  -1.198  19.172  1.00  0.00      LIG  
ATOM   6601 H40  LIG     1     -13.737  -1.301  21.875  1.00  0.00      LIG  
ATOM   6602 H41  LIG     1     -14.617  -4.556  21.716  1.00  0.00      LIG  
ATOM   6603 H42  LIG     1     -15.087  -3.069  20.960  1.00  0.00      LIG  
ATOM   6604 H43  LIG     1     -14.678  -3.081  22.666  1.00  0.00      LIG  
ATOM   6605 H44  LIG     1     -15.496   4.025  19.411  1.00  0.00      LIG  
ATOM   6606 H45  LIG     1     -14.389  -2.429  19.444  1.00  0.00      LIG  
TER
REMARK  Energy: 265.628
REMARK  SimpleFitness: 265.628
REMARK  FullFitness: -1377.9153
REMARK  InterFull: -19.6743
REMARK  IntraFull: 294.588
REMARK  solvFull: -1936.24
REMARK  surfFull: 283.411
REMARK  extraFull: 0.0
REMARK  deltaGcompsolvpol: -1936.24
REMARK  deltaGcompsolvnonpol: 283.411
REMARK  deltaGprotsolvpol: -1938.72
REMARK  deltaGprotsolvnonpol: 281.59
REMARK  deltaGligsolvpol: -11.7867
REMARK  deltaGligsolvnonpol: 15.3002
REMARK  deltaGvdw: -19.6743
REMARK  deltaGelec: 0.0
REMARK  deltaG: -6.2531986
REMARK  Cluster: 1
REMARK  ClusterRank: 7
ATOM   6526 C    LIG     1     -11.829  -5.934  21.365  1.00  0.00      LIG  
ATOM   6527 C1   LIG     1     -12.633  -5.409  20.212  1.00  0.00      LIG  
ATOM   6528 C2   LIG     1     -12.559  -3.898  20.062  1.00  0.00      LIG  
ATOM   6529 C3   LIG     1     -11.894  -5.191  22.683  1.00  0.00      LIG  
ATOM   6530 C4   LIG     1     -10.585  -5.506  23.402  1.00  0.00      LIG  
ATOM   6531 C5   LIG     1     -12.998  -5.763  23.567  1.00  0.00      LIG  
ATOM   6532 C6   LIG     1     -11.949  -3.676  22.405  1.00  0.00      LIG  
ATOM   6533 C7   LIG     1     -12.020  -2.781  23.621  1.00  0.00      LIG  
ATOM   6534 C8   LIG     1     -11.289  -1.500  23.281  1.00  0.00      LIG  
ATOM   6535 C9   LIG     1     -11.649  -0.903  21.907  1.00  0.00      LIG  
ATOM   6536 C10  LIG     1     -10.411  -1.084  21.001  1.00  0.00      LIG  
ATOM   6537 C11  LIG     1     -11.941   0.619  22.065  1.00  0.00      LIG  
ATOM   6538 C12  LIG     1     -13.085   0.952  23.029  1.00  0.00      LIG  
ATOM   6539 C13  LIG     1     -10.753   1.461  22.530  1.00  0.00      LIG  
ATOM   6540 C14  LIG     1     -10.680   2.540  21.502  1.00  0.00      LIG  
ATOM   6541 C15  LIG     1     -11.615   2.300  20.389  1.00  0.00      LIG  
ATOM   6542 C16  LIG     1     -11.764   3.186  19.183  1.00  0.00      LIG  
ATOM   6543 C17  LIG     1     -12.324   4.552  19.558  1.00  0.00      LIG  
ATOM   6544 C18  LIG     1     -13.743   4.446  20.101  1.00  0.00      LIG  
ATOM   6545 C19  LIG     1     -14.228   5.776  20.576  1.00  0.00      LIG  
ATOM   6546 C20  LIG     1     -14.055   6.241  21.978  1.00  0.00      LIG  
ATOM   6547 C21  LIG     1     -14.070   7.704  22.250  1.00  0.00      LIG  
ATOM   6548 C22  LIG     1     -13.386   5.393  23.006  1.00  0.00      LIG  
ATOM   6549 C23  LIG     1     -10.445   3.361  18.457  1.00  0.00      LIG  
ATOM   6550 C24  LIG     1     -12.292   1.201  20.738  1.00  0.00      LIG  
ATOM   6551 C25  LIG     1     -13.379   0.536  19.965  1.00  0.00      LIG  
ATOM   6552 C26  LIG     1     -13.183  -0.973  19.876  1.00  0.00      LIG  
ATOM   6553 C27  LIG     1     -12.886  -1.598  21.261  1.00  0.00      LIG  
ATOM   6554 C28  LIG     1     -12.939  -3.163  21.346  1.00  0.00      LIG  
ATOM   6555 C29  LIG     1     -14.399  -3.491  21.693  1.00  0.00      LIG  
ATOM   6556 O    LIG     1     -11.364  -7.063  21.311  1.00  0.00      LIG  
ATOM   6557 O1   LIG     1      -9.926   3.499  21.575  1.00  0.00      LIG  
ATOM   6558 O2   LIG     1     -14.590   3.998  19.053  1.00  0.00      LIG  
ATOM   6559 O3   LIG     1     -14.386  -1.468  19.297  1.00  0.00      LIG  
ATOM   6560 O4   LIG     1     -15.323   5.721  21.520  1.00  0.00      LIG  
ATOM   6561 H    LIG     1     -13.663  -5.752  20.327  1.00  0.00      LIG  
ATOM   6562 H1   LIG     1     -12.231  -5.866  19.304  1.00  0.00      LIG  
ATOM   6563 H2   LIG     1     -13.217  -3.623  19.237  1.00  0.00      LIG  
ATOM   6564 H3   LIG     1     -11.544  -3.617  19.771  1.00  0.00      LIG  
ATOM   6565 H4   LIG     1      -9.721  -5.161  22.825  1.00  0.00      LIG  
ATOM   6566 H5   LIG     1     -10.464  -6.581  23.566  1.00  0.00      LIG  
ATOM   6567 H6   LIG     1     -10.546  -5.033  24.386  1.00  0.00      LIG  
ATOM   6568 H7   LIG     1     -12.731  -6.772  23.894  1.00  0.00      LIG  
ATOM   6569 H8   LIG     1     -13.951  -5.858  23.046  1.00  0.00      LIG  
ATOM   6570 H9   LIG     1     -13.147  -5.155  24.463  1.00  0.00      LIG  
ATOM   6571 H10  LIG     1     -10.956  -3.505  21.986  1.00  0.00      LIG  
ATOM   6572 H11  LIG     1     -11.543  -3.231  24.493  1.00  0.00      LIG  
ATOM   6573 H12  LIG     1     -13.052  -2.567  23.907  1.00  0.00      LIG  
ATOM   6574 H13  LIG     1     -10.219  -1.722  23.296  1.00  0.00      LIG  
ATOM   6575 H14  LIG     1     -11.435  -0.797  24.101  1.00  0.00      LIG  
ATOM   6576 H15  LIG     1      -9.493  -0.801  21.520  1.00  0.00      LIG  
ATOM   6577 H16  LIG     1     -10.459  -0.493  20.085  1.00  0.00      LIG  
ATOM   6578 H17  LIG     1     -10.280  -2.121  20.695  1.00  0.00      LIG  
ATOM   6579 H18  LIG     1     -14.039   0.530  22.716  1.00  0.00      LIG  
ATOM   6580 H19  LIG     1     -13.228   2.035  23.096  1.00  0.00      LIG  
ATOM   6581 H20  LIG     1     -12.883   0.605  24.044  1.00  0.00      LIG  
ATOM   6582 H21  LIG     1      -9.800   0.930  22.559  1.00  0.00      LIG  
ATOM   6583 H22  LIG     1     -10.942   1.915  23.507  1.00  0.00      LIG  
ATOM   6584 H23  LIG     1     -12.449   2.717  18.473  1.00  0.00      LIG  
ATOM   6585 H24  LIG     1     -12.323   5.182  18.663  1.00  0.00      LIG  
ATOM   6586 H25  LIG     1     -11.675   5.042  20.291  1.00  0.00      LIG  
ATOM   6587 H26  LIG     1     -13.799   3.702  20.898  1.00  0.00      LIG  
ATOM   6588 H27  LIG     1     -14.265   6.516  19.788  1.00  0.00      LIG  
ATOM   6589 H28  LIG     1     -14.622   8.252  21.480  1.00  0.00      LIG  
ATOM   6590 H29  LIG     1     -13.047   8.089  22.280  1.00  0.00      LIG  
ATOM   6591 H30  LIG     1     -14.540   7.902  23.217  1.00  0.00      LIG  
ATOM   6592 H31  LIG     1     -12.301   5.457  22.897  1.00  0.00      LIG  
ATOM   6593 H32  LIG     1     -13.680   4.342  22.932  1.00  0.00      LIG  
ATOM   6594 H33  LIG     1     -13.651   5.741  24.008  1.00  0.00      LIG  
ATOM   6595 H34  LIG     1      -9.993   2.393  18.223  1.00  0.00      LIG  
ATOM   6596 H35  LIG     1      -9.734   3.938  19.054  1.00  0.00      LIG  
ATOM   6597 H36  LIG     1     -10.604   3.899  17.519  1.00  0.00      LIG  
ATOM   6598 H37  LIG     1     -13.468   0.943  18.954  1.00  0.00      LIG  
ATOM   6599 H38  LIG     1     -14.338   0.751  20.448  1.00  0.00      LIG  
ATOM   6600 H39  LIG     1     -12.377  -1.198  19.172  1.00  0.00      LIG  
ATOM   6601 H40  LIG     1     -13.737  -1.301  21.875  1.00  0.00      LIG  
ATOM   6602 H41  LIG     1     -14.617  -4.556  21.716  1.00  0.00      LIG  
ATOM   6603 H42  LIG     1     -15.087  -3.069  20.960  1.00  0.00      LIG  
ATOM   6604 H43  LIG     1     -14.678  -3.081  22.666  1.00  0.00      LIG  
ATOM   6605 H44  LIG     1     -15.496   4.025  19.411  1.00  0.00      LIG  
ATOM   6606 H45  LIG     1     -14.389  -2.429  19.444  1.00  0.00      LIG  
TER
REMARK  Energy: 269.33
REMARK  SimpleFitness: 269.33
REMARK  FullFitness: -1377.5436
REMARK  InterFull: -22.2386
REMARK  IntraFull: 298.679
REMARK  solvFull: -1938.67
REMARK  surfFull: 284.686
REMARK  extraFull: 0.0
REMARK  deltaGcompsolvpol: -1938.67
REMARK  deltaGcompsolvnonpol: 284.686
REMARK  deltaGprotsolvpol: -1938.72
REMARK  deltaGprotsolvnonpol: 281.59
REMARK  deltaGligsolvpol: -12.7149
REMARK  deltaGligsolvnonpol: 15.417
REMARK  deltaGvdw: -22.2386
REMARK  deltaGelec: 0.0
REMARK  deltaG: -6.4781303
REMARK  Cluster: 2
REMARK  ClusterRank: 0
ATOM   6526 C    LIG     1     -10.225   0.687  22.943  1.00  0.00      LIG  
ATOM   6527 C1   LIG     1      -9.543  -0.466  22.266  1.00  0.00      LIG  
ATOM   6528 C2   LIG     1     -10.294  -1.781  22.396  1.00  0.00      LIG  
ATOM   6529 C3   LIG     1     -10.930   0.454  24.265  1.00  0.00      LIG  
ATOM   6530 C4   LIG     1     -12.106   1.424  24.262  1.00  0.00      LIG  
ATOM   6531 C5   LIG     1     -10.046   0.886  25.432  1.00  0.00      LIG  
ATOM   6532 C6   LIG     1     -11.498  -0.976  24.335  1.00  0.00      LIG  
ATOM   6533 C7   LIG     1     -12.133  -1.359  25.650  1.00  0.00      LIG  
ATOM   6534 C8   LIG     1     -13.214  -2.387  25.394  1.00  0.00      LIG  
ATOM   6535 C9   LIG     1     -12.852  -3.472  24.364  1.00  0.00      LIG  
ATOM   6536 C10  LIG     1     -13.640  -3.143  23.073  1.00  0.00      LIG  
ATOM   6537 C11  LIG     1     -13.308  -4.866  24.898  1.00  0.00      LIG  
ATOM   6538 C12  LIG     1     -12.667  -5.300  26.223  1.00  0.00      LIG  
ATOM   6539 C13  LIG     1     -14.818  -4.997  25.093  1.00  0.00      LIG  
ATOM   6540 C14  LIG     1     -15.203  -6.058  24.119  1.00  0.00      LIG  
ATOM   6541 C15  LIG     1     -14.040  -6.559  23.367  1.00  0.00      LIG  
ATOM   6542 C16  LIG     1     -14.111  -7.521  22.215  1.00  0.00      LIG  
ATOM   6543 C17  LIG     1     -14.697  -8.892  22.554  1.00  0.00      LIG  
ATOM   6544 C18  LIG     1     -13.797  -9.791  23.399  1.00  0.00      LIG  
ATOM   6545 C19  LIG     1     -12.417  -9.926  22.832  1.00  0.00      LIG  
ATOM   6546 C20  LIG     1     -12.095 -10.795  21.669  1.00  0.00      LIG  
ATOM   6547 C21  LIG     1     -10.881 -10.481  20.869  1.00  0.00      LIG  
ATOM   6548 C22  LIG     1     -13.128 -11.620  20.981  1.00  0.00      LIG  
ATOM   6549 C23  LIG     1     -14.930  -6.897  21.101  1.00  0.00      LIG  
ATOM   6550 C24  LIG     1     -12.993  -5.887  23.859  1.00  0.00      LIG  
ATOM   6551 C25  LIG     1     -11.577  -5.972  23.407  1.00  0.00      LIG  
ATOM   6552 C26  LIG     1     -11.016  -4.610  23.012  1.00  0.00      LIG  
ATOM   6553 C27  LIG     1     -11.325  -3.513  24.062  1.00  0.00      LIG  
ATOM   6554 C28  LIG     1     -10.612  -2.133  23.848  1.00  0.00      LIG  
ATOM   6555 C29  LIG     1      -9.298  -2.243  24.636  1.00  0.00      LIG  
ATOM   6556 O    LIG     1      -9.990   1.824  22.562  1.00  0.00      LIG  
ATOM   6557 O1   LIG     1     -16.343  -6.473  23.984  1.00  0.00      LIG  
ATOM   6558 O2   LIG     1     -13.706  -9.278  24.723  1.00  0.00      LIG  
ATOM   6559 O3   LIG     1      -9.617  -4.818  22.849  1.00  0.00      LIG  
ATOM   6560 O4   LIG     1     -11.809 -11.226  23.019  1.00  0.00      LIG  
ATOM   6561 H    LIG     1      -8.529  -0.545  22.665  1.00  0.00      LIG  
ATOM   6562 H1   LIG     1      -9.458  -0.215  21.205  1.00  0.00      LIG  
ATOM   6563 H2   LIG     1      -9.678  -2.547  21.925  1.00  0.00      LIG  
ATOM   6564 H3   LIG     1     -11.226  -1.722  21.827  1.00  0.00      LIG  
ATOM   6565 H4   LIG     1     -12.777   1.235  23.418  1.00  0.00      LIG  
ATOM   6566 H5   LIG     1     -11.773   2.464  24.195  1.00  0.00      LIG  
ATOM   6567 H6   LIG     1     -12.692   1.337  25.178  1.00  0.00      LIG  
ATOM   6568 H7   LIG     1     -10.546   0.729  26.391  1.00  0.00      LIG  
ATOM   6569 H8   LIG     1      -9.817   1.953  25.357  1.00  0.00      LIG  
ATOM   6570 H9   LIG     1      -9.088   0.366  25.452  1.00  0.00      LIG  
ATOM   6571 H10  LIG     1     -12.323  -0.909  23.628  1.00  0.00      LIG  
ATOM   6572 H11  LIG     1     -12.592  -0.500  26.143  1.00  0.00      LIG  
ATOM   6573 H12  LIG     1     -11.393  -1.757  26.349  1.00  0.00      LIG  
ATOM   6574 H13  LIG     1     -14.099  -1.853  25.038  1.00  0.00      LIG  
ATOM   6575 H14  LIG     1     -13.510  -2.805  26.356  1.00  0.00      LIG  
ATOM   6576 H15  LIG     1     -14.697  -2.969  23.283  1.00  0.00      LIG  
ATOM   6577 H16  LIG     1     -13.590  -3.931  22.320  1.00  0.00      LIG  
ATOM   6578 H17  LIG     1     -13.276  -2.242  22.582  1.00  0.00      LIG  
ATOM   6579 H18  LIG     1     -11.576  -5.330  26.183  1.00  0.00      LIG  
ATOM   6580 H19  LIG     1     -13.002  -6.305  26.500  1.00  0.00      LIG  
ATOM   6581 H20  LIG     1     -12.952  -4.639  27.044  1.00  0.00      LIG  
ATOM   6582 H21  LIG     1     -15.379  -4.084  24.883  1.00  0.00      LIG  
ATOM   6583 H22  LIG     1     -15.065  -5.346  26.100  1.00  0.00      LIG  
ATOM   6584 H23  LIG     1     -13.112  -7.673  21.804  1.00  0.00      LIG  
ATOM   6585 H24  LIG     1     -14.906  -9.404  21.611  1.00  0.00      LIG  
ATOM   6586 H25  LIG     1     -15.655  -8.764  23.065  1.00  0.00      LIG  
ATOM   6587 H26  LIG     1     -14.271 -10.773  23.482  1.00  0.00      LIG  
ATOM   6588 H27  LIG     1     -11.798  -9.055  23.006  1.00  0.00      LIG  
ATOM   6589 H28  LIG     1     -10.156  -9.902  21.448  1.00  0.00      LIG  
ATOM   6590 H29  LIG     1     -11.156  -9.901  19.984  1.00  0.00      LIG  
ATOM   6591 H30  LIG     1     -10.399 -11.405  20.539  1.00  0.00      LIG  
ATOM   6592 H31  LIG     1     -13.615 -11.031  20.200  1.00  0.00      LIG  
ATOM   6593 H32  LIG     1     -13.896 -11.986  21.668  1.00  0.00      LIG  
ATOM   6594 H33  LIG     1     -12.659 -12.487  20.509  1.00  0.00      LIG  
ATOM   6595 H34  LIG     1     -14.530  -5.920  20.814  1.00  0.00      LIG  
ATOM   6596 H35  LIG     1     -15.975  -6.767  21.396  1.00  0.00      LIG  
ATOM   6597 H36  LIG     1     -14.910  -7.541  20.222  1.00  0.00      LIG  
ATOM   6598 H37  LIG     1     -11.455  -6.663  22.569  1.00  0.00      LIG  
ATOM   6599 H38  LIG     1     -10.975  -6.399  24.215  1.00  0.00      LIG  
ATOM   6600 H39  LIG     1     -11.415  -4.326  22.035  1.00  0.00      LIG  
ATOM   6601 H40  LIG     1     -10.860  -3.880  24.977  1.00  0.00      LIG  
ATOM   6602 H41  LIG     1      -8.668  -1.359  24.567  1.00  0.00      LIG  
ATOM   6603 H42  LIG     1      -8.691  -3.072  24.273  1.00  0.00      LIG  
ATOM   6604 H43  LIG     1      -9.487  -2.422  25.697  1.00  0.00      LIG  
ATOM   6605 H44  LIG     1     -14.615  -9.073  24.999  1.00  0.00      LIG  
ATOM   6606 H45  LIG     1      -9.217  -3.938  22.744  1.00  0.00      LIG  
TER
REMARK  Energy: 269.33
REMARK  SimpleFitness: 269.33
REMARK  FullFitness: -1377.5436
REMARK  InterFull: -22.2386
REMARK  IntraFull: 298.679
REMARK  solvFull: -1938.67
REMARK  surfFull: 284.686
REMARK  extraFull: 0.0
REMARK  deltaGcompsolvpol: -1938.67
REMARK  deltaGcompsolvnonpol: 284.686
REMARK  deltaGprotsolvpol: -1938.72
REMARK  deltaGprotsolvnonpol: 281.59
REMARK  deltaGligsolvpol: -12.7149
REMARK  deltaGligsolvnonpol: 15.417
REMARK  deltaGvdw: -22.2386
REMARK  deltaGelec: 0.0
REMARK  deltaG: -6.4781303
REMARK  Cluster: 2
REMARK  ClusterRank: 1
ATOM   6526 C    LIG     1     -10.225   0.687  22.943  1.00  0.00      LIG  
ATOM   6527 C1   LIG     1      -9.543  -0.466  22.266  1.00  0.00      LIG  
ATOM   6528 C2   LIG     1     -10.294  -1.781  22.396  1.00  0.00      LIG  
ATOM   6529 C3   LIG     1     -10.930   0.454  24.265  1.00  0.00      LIG  
ATOM   6530 C4   LIG     1     -12.106   1.424  24.262  1.00  0.00      LIG  
ATOM   6531 C5   LIG     1     -10.046   0.886  25.432  1.00  0.00      LIG  
ATOM   6532 C6   LIG     1     -11.498  -0.976  24.335  1.00  0.00      LIG  
ATOM   6533 C7   LIG     1     -12.133  -1.359  25.650  1.00  0.00      LIG  
ATOM   6534 C8   LIG     1     -13.214  -2.387  25.394  1.00  0.00      LIG  
ATOM   6535 C9   LIG     1     -12.852  -3.472  24.364  1.00  0.00      LIG  
ATOM   6536 C10  LIG     1     -13.640  -3.143  23.073  1.00  0.00      LIG  
ATOM   6537 C11  LIG     1     -13.308  -4.866  24.898  1.00  0.00      LIG  
ATOM   6538 C12  LIG     1     -12.667  -5.300  26.223  1.00  0.00      LIG  
ATOM   6539 C13  LIG     1     -14.818  -4.997  25.093  1.00  0.00      LIG  
ATOM   6540 C14  LIG     1     -15.203  -6.058  24.119  1.00  0.00      LIG  
ATOM   6541 C15  LIG     1     -14.040  -6.559  23.367  1.00  0.00      LIG  
ATOM   6542 C16  LIG     1     -14.111  -7.521  22.215  1.00  0.00      LIG  
ATOM   6543 C17  LIG     1     -14.697  -8.892  22.554  1.00  0.00      LIG  
ATOM   6544 C18  LIG     1     -13.797  -9.791  23.399  1.00  0.00      LIG  
ATOM   6545 C19  LIG     1     -12.417  -9.926  22.832  1.00  0.00      LIG  
ATOM   6546 C20  LIG     1     -12.095 -10.795  21.669  1.00  0.00      LIG  
ATOM   6547 C21  LIG     1     -10.881 -10.481  20.869  1.00  0.00      LIG  
ATOM   6548 C22  LIG     1     -13.128 -11.620  20.981  1.00  0.00      LIG  
ATOM   6549 C23  LIG     1     -14.930  -6.897  21.101  1.00  0.00      LIG  
ATOM   6550 C24  LIG     1     -12.993  -5.887  23.859  1.00  0.00      LIG  
ATOM   6551 C25  LIG     1     -11.577  -5.972  23.407  1.00  0.00      LIG  
ATOM   6552 C26  LIG     1     -11.016  -4.610  23.012  1.00  0.00      LIG  
ATOM   6553 C27  LIG     1     -11.325  -3.513  24.062  1.00  0.00      LIG  
ATOM   6554 C28  LIG     1     -10.612  -2.133  23.848  1.00  0.00      LIG  
ATOM   6555 C29  LIG     1      -9.298  -2.243  24.636  1.00  0.00      LIG  
ATOM   6556 O    LIG     1      -9.990   1.824  22.562  1.00  0.00      LIG  
ATOM   6557 O1   LIG     1     -16.343  -6.473  23.984  1.00  0.00      LIG  
ATOM   6558 O2   LIG     1     -13.706  -9.278  24.723  1.00  0.00      LIG  
ATOM   6559 O3   LIG     1      -9.617  -4.818  22.849  1.00  0.00      LIG  
ATOM   6560 O4   LIG     1     -11.809 -11.226  23.019  1.00  0.00      LIG  
ATOM   6561 H    LIG     1      -8.529  -0.545  22.665  1.00  0.00      LIG  
ATOM   6562 H1   LIG     1      -9.458  -0.215  21.205  1.00  0.00      LIG  
ATOM   6563 H2   LIG     1      -9.678  -2.547  21.925  1.00  0.00      LIG  
ATOM   6564 H3   LIG     1     -11.226  -1.722  21.827  1.00  0.00      LIG  
ATOM   6565 H4   LIG     1     -12.777   1.235  23.418  1.00  0.00      LIG  
ATOM   6566 H5   LIG     1     -11.773   2.464  24.195  1.00  0.00      LIG  
ATOM   6567 H6   LIG     1     -12.692   1.337  25.178  1.00  0.00      LIG  
ATOM   6568 H7   LIG     1     -10.546   0.729  26.391  1.00  0.00      LIG  
ATOM   6569 H8   LIG     1      -9.817   1.953  25.357  1.00  0.00      LIG  
ATOM   6570 H9   LIG     1      -9.088   0.366  25.452  1.00  0.00      LIG  
ATOM   6571 H10  LIG     1     -12.323  -0.909  23.628  1.00  0.00      LIG  
ATOM   6572 H11  LIG     1     -12.592  -0.500  26.143  1.00  0.00      LIG  
ATOM   6573 H12  LIG     1     -11.393  -1.757  26.349  1.00  0.00      LIG  
ATOM   6574 H13  LIG     1     -14.099  -1.853  25.038  1.00  0.00      LIG  
ATOM   6575 H14  LIG     1     -13.510  -2.805  26.356  1.00  0.00      LIG  
ATOM   6576 H15  LIG     1     -14.697  -2.969  23.283  1.00  0.00      LIG  
ATOM   6577 H16  LIG     1     -13.590  -3.931  22.320  1.00  0.00      LIG  
ATOM   6578 H17  LIG     1     -13.276  -2.242  22.582  1.00  0.00      LIG  
ATOM   6579 H18  LIG     1     -11.576  -5.330  26.183  1.00  0.00      LIG  
ATOM   6580 H19  LIG     1     -13.002  -6.305  26.500  1.00  0.00      LIG  
ATOM   6581 H20  LIG     1     -12.952  -4.639  27.044  1.00  0.00      LIG  
ATOM   6582 H21  LIG     1     -15.379  -4.084  24.883  1.00  0.00      LIG  
ATOM   6583 H22  LIG     1     -15.065  -5.346  26.100  1.00  0.00      LIG  
ATOM   6584 H23  LIG     1     -13.112  -7.673  21.804  1.00  0.00      LIG  
ATOM   6585 H24  LIG     1     -14.906  -9.404  21.611  1.00  0.00      LIG  
ATOM   6586 H25  LIG     1     -15.655  -8.764  23.065  1.00  0.00      LIG  
ATOM   6587 H26  LIG     1     -14.271 -10.773  23.482  1.00  0.00      LIG  
ATOM   6588 H27  LIG     1     -11.798  -9.055  23.006  1.00  0.00      LIG  
ATOM   6589 H28  LIG     1     -10.156  -9.902  21.448  1.00  0.00      LIG  
ATOM   6590 H29  LIG     1     -11.156  -9.901  19.984  1.00  0.00      LIG  
ATOM   6591 H30  LIG     1     -10.399 -11.405  20.539  1.00  0.00      LIG  
ATOM   6592 H31  LIG     1     -13.615 -11.031  20.200  1.00  0.00      LIG  
ATOM   6593 H32  LIG     1     -13.896 -11.986  21.668  1.00  0.00      LIG  
ATOM   6594 H33  LIG     1     -12.659 -12.487  20.509  1.00  0.00      LIG  
ATOM   6595 H34  LIG     1     -14.530  -5.920  20.814  1.00  0.00      LIG  
ATOM   6596 H35  LIG     1     -15.975  -6.767  21.396  1.00  0.00      LIG  
ATOM   6597 H36  LIG     1     -14.910  -7.541  20.222  1.00  0.00      LIG  
ATOM   6598 H37  LIG     1     -11.455  -6.663  22.569  1.00  0.00      LIG  
ATOM   6599 H38  LIG     1     -10.975  -6.399  24.215  1.00  0.00      LIG  
ATOM   6600 H39  LIG     1     -11.415  -4.326  22.035  1.00  0.00      LIG  
ATOM   6601 H40  LIG     1     -10.860  -3.880  24.977  1.00  0.00      LIG  
ATOM   6602 H41  LIG     1      -8.668  -1.359  24.567  1.00  0.00      LIG  
ATOM   6603 H42  LIG     1      -8.691  -3.072  24.273  1.00  0.00      LIG  
ATOM   6604 H43  LIG     1      -9.487  -2.422  25.697  1.00  0.00      LIG  
ATOM   6605 H44  LIG     1     -14.615  -9.073  24.999  1.00  0.00      LIG  
ATOM   6606 H45  LIG     1      -9.217  -3.938  22.744  1.00  0.00      LIG  
TER
REMARK  Energy: 269.33
REMARK  SimpleFitness: 269.33
REMARK  FullFitness: -1377.5436
REMARK  InterFull: -22.2386
REMARK  IntraFull: 298.679
REMARK  solvFull: -1938.67
REMARK  surfFull: 284.686
REMARK  extraFull: 0.0
REMARK  deltaGcompsolvpol: -1938.67
REMARK  deltaGcompsolvnonpol: 284.686
REMARK  deltaGprotsolvpol: -1938.72
REMARK  deltaGprotsolvnonpol: 281.59
REMARK  deltaGligsolvpol: -12.7149
REMARK  deltaGligsolvnonpol: 15.417
REMARK  deltaGvdw: -22.2386
REMARK  deltaGelec: 0.0
REMARK  deltaG: -6.4781303
REMARK  Cluster: 2
REMARK  ClusterRank: 2
ATOM   6526 C    LIG     1     -10.225   0.687  22.943  1.00  0.00      LIG  
ATOM   6527 C1   LIG     1      -9.543  -0.466  22.266  1.00  0.00      LIG  
ATOM   6528 C2   LIG     1     -10.294  -1.781  22.396  1.00  0.00      LIG  
ATOM   6529 C3   LIG     1     -10.930   0.454  24.265  1.00  0.00      LIG  
ATOM   6530 C4   LIG     1     -12.106   1.424  24.262  1.00  0.00      LIG  
ATOM   6531 C5   LIG     1     -10.046   0.886  25.432  1.00  0.00      LIG  
ATOM   6532 C6   LIG     1     -11.498  -0.976  24.335  1.00  0.00      LIG  
ATOM   6533 C7   LIG     1     -12.133  -1.359  25.650  1.00  0.00      LIG  
ATOM   6534 C8   LIG     1     -13.214  -2.387  25.394  1.00  0.00      LIG  
ATOM   6535 C9   LIG     1     -12.852  -3.472  24.364  1.00  0.00      LIG  
ATOM   6536 C10  LIG     1     -13.640  -3.143  23.073  1.00  0.00      LIG  
ATOM   6537 C11  LIG     1     -13.308  -4.866  24.898  1.00  0.00      LIG  
ATOM   6538 C12  LIG     1     -12.667  -5.300  26.223  1.00  0.00      LIG  
ATOM   6539 C13  LIG     1     -14.818  -4.997  25.093  1.00  0.00      LIG  
ATOM   6540 C14  LIG     1     -15.203  -6.058  24.119  1.00  0.00      LIG  
ATOM   6541 C15  LIG     1     -14.040  -6.559  23.367  1.00  0.00      LIG  
ATOM   6542 C16  LIG     1     -14.111  -7.521  22.215  1.00  0.00      LIG  
ATOM   6543 C17  LIG     1     -14.697  -8.892  22.554  1.00  0.00      LIG  
ATOM   6544 C18  LIG     1     -13.797  -9.791  23.399  1.00  0.00      LIG  
ATOM   6545 C19  LIG     1     -12.417  -9.926  22.832  1.00  0.00      LIG  
ATOM   6546 C20  LIG     1     -12.095 -10.795  21.669  1.00  0.00      LIG  
ATOM   6547 C21  LIG     1     -10.881 -10.481  20.869  1.00  0.00      LIG  
ATOM   6548 C22  LIG     1     -13.128 -11.620  20.981  1.00  0.00      LIG  
ATOM   6549 C23  LIG     1     -14.930  -6.897  21.101  1.00  0.00      LIG  
ATOM   6550 C24  LIG     1     -12.993  -5.887  23.859  1.00  0.00      LIG  
ATOM   6551 C25  LIG     1     -11.577  -5.972  23.407  1.00  0.00      LIG  
ATOM   6552 C26  LIG     1     -11.016  -4.610  23.012  1.00  0.00      LIG  
ATOM   6553 C27  LIG     1     -11.325  -3.513  24.062  1.00  0.00      LIG  
ATOM   6554 C28  LIG     1     -10.612  -2.133  23.848  1.00  0.00      LIG  
ATOM   6555 C29  LIG     1      -9.298  -2.243  24.636  1.00  0.00      LIG  
ATOM   6556 O    LIG     1      -9.990   1.824  22.562  1.00  0.00      LIG  
ATOM   6557 O1   LIG     1     -16.343  -6.473  23.984  1.00  0.00      LIG  
ATOM   6558 O2   LIG     1     -13.706  -9.278  24.723  1.00  0.00      LIG  
ATOM   6559 O3   LIG     1      -9.617  -4.818  22.849  1.00  0.00      LIG  
ATOM   6560 O4   LIG     1     -11.809 -11.226  23.019  1.00  0.00      LIG  
ATOM   6561 H    LIG     1      -8.529  -0.545  22.665  1.00  0.00      LIG  
ATOM   6562 H1   LIG     1      -9.458  -0.215  21.205  1.00  0.00      LIG  
ATOM   6563 H2   LIG     1      -9.678  -2.547  21.925  1.00  0.00      LIG  
ATOM   6564 H3   LIG     1     -11.226  -1.722  21.827  1.00  0.00      LIG  
ATOM   6565 H4   LIG     1     -12.777   1.235  23.418  1.00  0.00      LIG  
ATOM   6566 H5   LIG     1     -11.773   2.464  24.195  1.00  0.00      LIG  
ATOM   6567 H6   LIG     1     -12.692   1.337  25.178  1.00  0.00      LIG  
ATOM   6568 H7   LIG     1     -10.546   0.729  26.391  1.00  0.00      LIG  
ATOM   6569 H8   LIG     1      -9.817   1.953  25.357  1.00  0.00      LIG  
ATOM   6570 H9   LIG     1      -9.088   0.366  25.452  1.00  0.00      LIG  
ATOM   6571 H10  LIG     1     -12.323  -0.909  23.628  1.00  0.00      LIG  
ATOM   6572 H11  LIG     1     -12.592  -0.500  26.143  1.00  0.00      LIG  
ATOM   6573 H12  LIG     1     -11.393  -1.757  26.349  1.00  0.00      LIG  
ATOM   6574 H13  LIG     1     -14.099  -1.853  25.038  1.00  0.00      LIG  
ATOM   6575 H14  LIG     1     -13.510  -2.805  26.356  1.00  0.00      LIG  
ATOM   6576 H15  LIG     1     -14.697  -2.969  23.283  1.00  0.00      LIG  
ATOM   6577 H16  LIG     1     -13.590  -3.931  22.320  1.00  0.00      LIG  
ATOM   6578 H17  LIG     1     -13.276  -2.242  22.582  1.00  0.00      LIG  
ATOM   6579 H18  LIG     1     -11.576  -5.330  26.183  1.00  0.00      LIG  
ATOM   6580 H19  LIG     1     -13.002  -6.305  26.500  1.00  0.00      LIG  
ATOM   6581 H20  LIG     1     -12.952  -4.639  27.044  1.00  0.00      LIG  
ATOM   6582 H21  LIG     1     -15.379  -4.084  24.883  1.00  0.00      LIG  
ATOM   6583 H22  LIG     1     -15.065  -5.346  26.100  1.00  0.00      LIG  
ATOM   6584 H23  LIG     1     -13.112  -7.673  21.804  1.00  0.00      LIG  
ATOM   6585 H24  LIG     1     -14.906  -9.404  21.611  1.00  0.00      LIG  
ATOM   6586 H25  LIG     1     -15.655  -8.764  23.065  1.00  0.00      LIG  
ATOM   6587 H26  LIG     1     -14.271 -10.773  23.482  1.00  0.00      LIG  
ATOM   6588 H27  LIG     1     -11.798  -9.055  23.006  1.00  0.00      LIG  
ATOM   6589 H28  LIG     1     -10.156  -9.902  21.448  1.00  0.00      LIG  
ATOM   6590 H29  LIG     1     -11.156  -9.901  19.984  1.00  0.00      LIG  
ATOM   6591 H30  LIG     1     -10.399 -11.405  20.539  1.00  0.00      LIG  
ATOM   6592 H31  LIG     1     -13.615 -11.031  20.200  1.00  0.00      LIG  
ATOM   6593 H32  LIG     1     -13.896 -11.986  21.668  1.00  0.00      LIG  
ATOM   6594 H33  LIG     1     -12.659 -12.487  20.509  1.00  0.00      LIG  
ATOM   6595 H34  LIG     1     -14.530  -5.920  20.814  1.00  0.00      LIG  
ATOM   6596 H35  LIG     1     -15.975  -6.767  21.396  1.00  0.00      LIG  
ATOM   6597 H36  LIG     1     -14.910  -7.541  20.222  1.00  0.00      LIG  
ATOM   6598 H37  LIG     1     -11.455  -6.663  22.569  1.00  0.00      LIG  
ATOM   6599 H38  LIG     1     -10.975  -6.399  24.215  1.00  0.00      LIG  
ATOM   6600 H39  LIG     1     -11.415  -4.326  22.035  1.00  0.00      LIG  
ATOM   6601 H40  LIG     1     -10.860  -3.880  24.977  1.00  0.00      LIG  
ATOM   6602 H41  LIG     1      -8.668  -1.359  24.567  1.00  0.00      LIG  
ATOM   6603 H42  LIG     1      -8.691  -3.072  24.273  1.00  0.00      LIG  
ATOM   6604 H43  LIG     1      -9.487  -2.422  25.697  1.00  0.00      LIG  
ATOM   6605 H44  LIG     1     -14.615  -9.073  24.999  1.00  0.00      LIG  
ATOM   6606 H45  LIG     1      -9.217  -3.938  22.744  1.00  0.00      LIG  
TER
REMARK  Energy: 269.395
REMARK  SimpleFitness: 269.395
REMARK  FullFitness: -1377.4385
REMARK  InterFull: -22.2825
REMARK  IntraFull: 298.84
REMARK  solvFull: -1938.62
REMARK  surfFull: 284.624
REMARK  extraFull: 0.0
REMARK  deltaGcompsolvpol: -1938.62
REMARK  deltaGcompsolvnonpol: 284.624
REMARK  deltaGprotsolvpol: -1938.72
REMARK  deltaGprotsolvnonpol: 281.59
REMARK  deltaGligsolvpol: -12.7475
REMARK  deltaGligsolvnonpol: 15.4212
REMARK  deltaGvdw: -22.2825
REMARK  deltaGelec: 0.0
REMARK  deltaG: -6.483488
REMARK  Cluster: 2
REMARK  ClusterRank: 3
ATOM   6526 C    LIG     1     -10.279   0.638  22.945  1.00  0.00      LIG  
ATOM   6527 C1   LIG     1      -9.589  -0.521  22.285  1.00  0.00      LIG  
ATOM   6528 C2   LIG     1     -10.339  -1.836  22.425  1.00  0.00      LIG  
ATOM   6529 C3   LIG     1     -10.992   0.418  24.265  1.00  0.00      LIG  
ATOM   6530 C4   LIG     1     -12.171   1.385  24.243  1.00  0.00      LIG  
ATOM   6531 C5   LIG     1     -10.120   0.864  25.435  1.00  0.00      LIG  
ATOM   6532 C6   LIG     1     -11.558  -1.012  24.346  1.00  0.00      LIG  
ATOM   6533 C7   LIG     1     -12.203  -1.384  25.660  1.00  0.00      LIG  
ATOM   6534 C8   LIG     1     -13.281  -2.415  25.406  1.00  0.00      LIG  
ATOM   6535 C9   LIG     1     -12.909  -3.511  24.390  1.00  0.00      LIG  
ATOM   6536 C10  LIG     1     -13.686  -3.197  23.090  1.00  0.00      LIG  
ATOM   6537 C11  LIG     1     -13.368  -4.901  24.935  1.00  0.00      LIG  
ATOM   6538 C12  LIG     1     -12.739  -5.318  26.271  1.00  0.00      LIG  
ATOM   6539 C13  LIG     1     -14.879  -5.033  25.117  1.00  0.00      LIG  
ATOM   6540 C14  LIG     1     -15.251  -6.104  24.149  1.00  0.00      LIG  
ATOM   6541 C15  LIG     1     -14.081  -6.606  23.410  1.00  0.00      LIG  
ATOM   6542 C16  LIG     1     -14.140  -7.568  22.257  1.00  0.00      LIG  
ATOM   6543 C17  LIG     1     -14.722  -8.941  22.592  1.00  0.00      LIG  
ATOM   6544 C18  LIG     1     -13.813  -9.843  23.424  1.00  0.00      LIG  
ATOM   6545 C19  LIG     1     -12.435  -9.967  22.846  1.00  0.00      LIG  
ATOM   6546 C20  LIG     1     -12.116 -10.822  21.672  1.00  0.00      LIG  
ATOM   6547 C21  LIG     1     -10.909 -10.494  20.867  1.00  0.00      LIG  
ATOM   6548 C22  LIG     1     -13.149 -11.646  20.981  1.00  0.00      LIG  
ATOM   6549 C23  LIG     1     -14.954  -6.948  21.138  1.00  0.00      LIG  
ATOM   6550 C24  LIG     1     -13.040  -5.931  23.909  1.00  0.00      LIG  
ATOM   6551 C25  LIG     1     -11.619  -6.017  23.473  1.00  0.00      LIG  
ATOM   6552 C26  LIG     1     -11.059  -4.659  23.067  1.00  0.00      LIG  
ATOM   6553 C27  LIG     1     -11.379  -3.552  24.102  1.00  0.00      LIG  
ATOM   6554 C28  LIG     1     -10.668  -2.172  23.878  1.00  0.00      LIG  
ATOM   6555 C29  LIG     1      -9.359  -2.270  24.677  1.00  0.00      LIG  
ATOM   6556 O    LIG     1     -10.044   1.771  22.553  1.00  0.00      LIG  
ATOM   6557 O1   LIG     1     -16.389  -6.528  24.012  1.00  0.00      LIG  
ATOM   6558 O2   LIG     1     -13.717  -9.338  24.750  1.00  0.00      LIG  
ATOM   6559 O3   LIG     1      -9.658  -4.866  22.919  1.00  0.00      LIG  
ATOM   6560 O4   LIG     1     -11.819 -11.266  23.015  1.00  0.00      LIG  
ATOM   6561 H    LIG     1      -8.579  -0.593  22.693  1.00  0.00      LIG  
ATOM   6562 H1   LIG     1      -9.498  -0.282  21.223  1.00  0.00      LIG  
ATOM   6563 H2   LIG     1      -9.719  -2.606  21.966  1.00  0.00      LIG  
ATOM   6564 H3   LIG     1     -11.267  -1.784  21.849  1.00  0.00      LIG  
ATOM   6565 H4   LIG     1     -12.833   1.189  23.394  1.00  0.00      LIG  
ATOM   6566 H5   LIG     1     -11.838   2.425  24.171  1.00  0.00      LIG  
ATOM   6567 H6   LIG     1     -12.764   1.303  25.155  1.00  0.00      LIG  
ATOM   6568 H7   LIG     1     -10.632   0.721  26.390  1.00  0.00      LIG  
ATOM   6569 H8   LIG     1      -9.889   1.929  25.347  1.00  0.00      LIG  
ATOM   6570 H9   LIG     1      -9.164   0.343  25.473  1.00  0.00      LIG  
ATOM   6571 H10  LIG     1     -12.379  -0.954  23.633  1.00  0.00      LIG  
ATOM   6572 H11  LIG     1     -12.666  -0.521  26.142  1.00  0.00      LIG  
ATOM   6573 H12  LIG     1     -11.468  -1.775  26.367  1.00  0.00      LIG  
ATOM   6574 H13  LIG     1     -14.163  -1.885  25.036  1.00  0.00      LIG  
ATOM   6575 H14  LIG     1     -13.586  -2.823  26.370  1.00  0.00      LIG  
ATOM   6576 H15  LIG     1     -14.745  -3.020  23.289  1.00  0.00      LIG  
ATOM   6577 H16  LIG     1     -13.630  -3.993  22.346  1.00  0.00      LIG  
ATOM   6578 H17  LIG     1     -13.317  -2.302  22.592  1.00  0.00      LIG  
ATOM   6579 H18  LIG     1     -11.647  -5.337  26.244  1.00  0.00      LIG  
ATOM   6580 H19  LIG     1     -13.067  -6.324  26.551  1.00  0.00      LIG  
ATOM   6581 H20  LIG     1     -13.043  -4.653  27.082  1.00  0.00      LIG  
ATOM   6582 H21  LIG     1     -15.441  -4.123  24.894  1.00  0.00      LIG  
ATOM   6583 H22  LIG     1     -15.135  -5.375  26.123  1.00  0.00      LIG  
ATOM   6584 H23  LIG     1     -13.138  -7.714  21.851  1.00  0.00      LIG  
ATOM   6585 H24  LIG     1     -14.935  -9.450  21.648  1.00  0.00      LIG  
ATOM   6586 H25  LIG     1     -15.676  -8.818  23.110  1.00  0.00      LIG  
ATOM   6587 H26  LIG     1     -14.281 -10.828  23.502  1.00  0.00      LIG  
ATOM   6588 H27  LIG     1     -11.818  -9.096  23.027  1.00  0.00      LIG  
ATOM   6589 H28  LIG     1     -10.188  -9.906  21.442  1.00  0.00      LIG  
ATOM   6590 H29  LIG     1     -11.194  -9.918  19.983  1.00  0.00      LIG  
ATOM   6591 H30  LIG     1     -10.418 -11.412  20.533  1.00  0.00      LIG  
ATOM   6592 H31  LIG     1     -13.633 -11.056  20.198  1.00  0.00      LIG  
ATOM   6593 H32  LIG     1     -13.919 -12.011  21.666  1.00  0.00      LIG  
ATOM   6594 H33  LIG     1     -12.681 -12.514  20.511  1.00  0.00      LIG  
ATOM   6595 H34  LIG     1     -14.541  -5.980  20.837  1.00  0.00      LIG  
ATOM   6596 H35  LIG     1     -15.996  -6.797  21.433  1.00  0.00      LIG  
ATOM   6597 H36  LIG     1     -14.947  -7.605  20.267  1.00  0.00      LIG  
ATOM   6598 H37  LIG     1     -11.486  -6.720  22.647  1.00  0.00      LIG  
ATOM   6599 H38  LIG     1     -11.026  -6.431  24.294  1.00  0.00      LIG  
ATOM   6600 H39  LIG     1     -11.450  -4.388  22.083  1.00  0.00      LIG  
ATOM   6601 H40  LIG     1     -10.922  -3.907  25.025  1.00  0.00      LIG  
ATOM   6602 H41  LIG     1      -8.732  -1.385  24.603  1.00  0.00      LIG  
ATOM   6603 H42  LIG     1      -8.746  -3.100  24.326  1.00  0.00      LIG  
ATOM   6604 H43  LIG     1      -9.555  -2.438  25.738  1.00  0.00      LIG  
ATOM   6605 H44  LIG     1     -14.628  -9.169  25.045  1.00  0.00      LIG  
ATOM   6606 H45  LIG     1      -9.258  -3.985  22.820  1.00  0.00      LIG  
TER
REMARK  Energy: 269.395
REMARK  SimpleFitness: 269.395
REMARK  FullFitness: -1377.4385
REMARK  InterFull: -22.2825
REMARK  IntraFull: 298.84
REMARK  solvFull: -1938.62
REMARK  surfFull: 284.624
REMARK  extraFull: 0.0
REMARK  deltaGcompsolvpol: -1938.62
REMARK  deltaGcompsolvnonpol: 284.624
REMARK  deltaGprotsolvpol: -1938.72
REMARK  deltaGprotsolvnonpol: 281.59
REMARK  deltaGligsolvpol: -12.7475
REMARK  deltaGligsolvnonpol: 15.4212
REMARK  deltaGvdw: -22.2825
REMARK  deltaGelec: 0.0
REMARK  deltaG: -6.483488
REMARK  Cluster: 2
REMARK  ClusterRank: 4
ATOM   6526 C    LIG     1     -10.279   0.638  22.945  1.00  0.00      LIG  
ATOM   6527 C1   LIG     1      -9.589  -0.521  22.285  1.00  0.00      LIG  
ATOM   6528 C2   LIG     1     -10.339  -1.836  22.425  1.00  0.00      LIG  
ATOM   6529 C3   LIG     1     -10.992   0.418  24.265  1.00  0.00      LIG  
ATOM   6530 C4   LIG     1     -12.171   1.385  24.243  1.00  0.00      LIG  
ATOM   6531 C5   LIG     1     -10.120   0.864  25.435  1.00  0.00      LIG  
ATOM   6532 C6   LIG     1     -11.558  -1.012  24.346  1.00  0.00      LIG  
ATOM   6533 C7   LIG     1     -12.203  -1.384  25.660  1.00  0.00      LIG  
ATOM   6534 C8   LIG     1     -13.281  -2.415  25.406  1.00  0.00      LIG  
ATOM   6535 C9   LIG     1     -12.909  -3.511  24.390  1.00  0.00      LIG  
ATOM   6536 C10  LIG     1     -13.686  -3.197  23.090  1.00  0.00      LIG  
ATOM   6537 C11  LIG     1     -13.368  -4.901  24.935  1.00  0.00      LIG  
ATOM   6538 C12  LIG     1     -12.739  -5.318  26.271  1.00  0.00      LIG  
ATOM   6539 C13  LIG     1     -14.879  -5.033  25.117  1.00  0.00      LIG  
ATOM   6540 C14  LIG     1     -15.251  -6.104  24.149  1.00  0.00      LIG  
ATOM   6541 C15  LIG     1     -14.081  -6.606  23.410  1.00  0.00      LIG  
ATOM   6542 C16  LIG     1     -14.140  -7.568  22.257  1.00  0.00      LIG  
ATOM   6543 C17  LIG     1     -14.722  -8.941  22.592  1.00  0.00      LIG  
ATOM   6544 C18  LIG     1     -13.813  -9.843  23.424  1.00  0.00      LIG  
ATOM   6545 C19  LIG     1     -12.435  -9.967  22.846  1.00  0.00      LIG  
ATOM   6546 C20  LIG     1     -12.116 -10.822  21.672  1.00  0.00      LIG  
ATOM   6547 C21  LIG     1     -10.909 -10.494  20.867  1.00  0.00      LIG  
ATOM   6548 C22  LIG     1     -13.149 -11.646  20.981  1.00  0.00      LIG  
ATOM   6549 C23  LIG     1     -14.954  -6.948  21.138  1.00  0.00      LIG  
ATOM   6550 C24  LIG     1     -13.040  -5.931  23.909  1.00  0.00      LIG  
ATOM   6551 C25  LIG     1     -11.619  -6.017  23.473  1.00  0.00      LIG  
ATOM   6552 C26  LIG     1     -11.059  -4.659  23.067  1.00  0.00      LIG  
ATOM   6553 C27  LIG     1     -11.379  -3.552  24.102  1.00  0.00      LIG  
ATOM   6554 C28  LIG     1     -10.668  -2.172  23.878  1.00  0.00      LIG  
ATOM   6555 C29  LIG     1      -9.359  -2.270  24.677  1.00  0.00      LIG  
ATOM   6556 O    LIG     1     -10.044   1.771  22.553  1.00  0.00      LIG  
ATOM   6557 O1   LIG     1     -16.389  -6.528  24.012  1.00  0.00      LIG  
ATOM   6558 O2   LIG     1     -13.717  -9.338  24.750  1.00  0.00      LIG  
ATOM   6559 O3   LIG     1      -9.658  -4.866  22.919  1.00  0.00      LIG  
ATOM   6560 O4   LIG     1     -11.819 -11.266  23.015  1.00  0.00      LIG  
ATOM   6561 H    LIG     1      -8.579  -0.593  22.693  1.00  0.00      LIG  
ATOM   6562 H1   LIG     1      -9.498  -0.282  21.223  1.00  0.00      LIG  
ATOM   6563 H2   LIG     1      -9.719  -2.606  21.966  1.00  0.00      LIG  
ATOM   6564 H3   LIG     1     -11.267  -1.784  21.849  1.00  0.00      LIG  
ATOM   6565 H4   LIG     1     -12.833   1.189  23.394  1.00  0.00      LIG  
ATOM   6566 H5   LIG     1     -11.838   2.425  24.171  1.00  0.00      LIG  
ATOM   6567 H6   LIG     1     -12.764   1.303  25.155  1.00  0.00      LIG  
ATOM   6568 H7   LIG     1     -10.632   0.721  26.390  1.00  0.00      LIG  
ATOM   6569 H8   LIG     1      -9.889   1.929  25.347  1.00  0.00      LIG  
ATOM   6570 H9   LIG     1      -9.164   0.343  25.473  1.00  0.00      LIG  
ATOM   6571 H10  LIG     1     -12.379  -0.954  23.633  1.00  0.00      LIG  
ATOM   6572 H11  LIG     1     -12.666  -0.521  26.142  1.00  0.00      LIG  
ATOM   6573 H12  LIG     1     -11.468  -1.775  26.367  1.00  0.00      LIG  
ATOM   6574 H13  LIG     1     -14.163  -1.885  25.036  1.00  0.00      LIG  
ATOM   6575 H14  LIG     1     -13.586  -2.823  26.370  1.00  0.00      LIG  
ATOM   6576 H15  LIG     1     -14.745  -3.020  23.289  1.00  0.00      LIG  
ATOM   6577 H16  LIG     1     -13.630  -3.993  22.346  1.00  0.00      LIG  
ATOM   6578 H17  LIG     1     -13.317  -2.302  22.592  1.00  0.00      LIG  
ATOM   6579 H18  LIG     1     -11.647  -5.337  26.244  1.00  0.00      LIG  
ATOM   6580 H19  LIG     1     -13.067  -6.324  26.551  1.00  0.00      LIG  
ATOM   6581 H20  LIG     1     -13.043  -4.653  27.082  1.00  0.00      LIG  
ATOM   6582 H21  LIG     1     -15.441  -4.123  24.894  1.00  0.00      LIG  
ATOM   6583 H22  LIG     1     -15.135  -5.375  26.123  1.00  0.00      LIG  
ATOM   6584 H23  LIG     1     -13.138  -7.714  21.851  1.00  0.00      LIG  
ATOM   6585 H24  LIG     1     -14.935  -9.450  21.648  1.00  0.00      LIG  
ATOM   6586 H25  LIG     1     -15.676  -8.818  23.110  1.00  0.00      LIG  
ATOM   6587 H26  LIG     1     -14.281 -10.828  23.502  1.00  0.00      LIG  
ATOM   6588 H27  LIG     1     -11.818  -9.096  23.027  1.00  0.00      LIG  
ATOM   6589 H28  LIG     1     -10.188  -9.906  21.442  1.00  0.00      LIG  
ATOM   6590 H29  LIG     1     -11.194  -9.918  19.983  1.00  0.00      LIG  
ATOM   6591 H30  LIG     1     -10.418 -11.412  20.533  1.00  0.00      LIG  
ATOM   6592 H31  LIG     1     -13.633 -11.056  20.198  1.00  0.00      LIG  
ATOM   6593 H32  LIG     1     -13.919 -12.011  21.666  1.00  0.00      LIG  
ATOM   6594 H33  LIG     1     -12.681 -12.514  20.511  1.00  0.00      LIG  
ATOM   6595 H34  LIG     1     -14.541  -5.980  20.837  1.00  0.00      LIG  
ATOM   6596 H35  LIG     1     -15.996  -6.797  21.433  1.00  0.00      LIG  
ATOM   6597 H36  LIG     1     -14.947  -7.605  20.267  1.00  0.00      LIG  
ATOM   6598 H37  LIG     1     -11.486  -6.720  22.647  1.00  0.00      LIG  
ATOM   6599 H38  LIG     1     -11.026  -6.431  24.294  1.00  0.00      LIG  
ATOM   6600 H39  LIG     1     -11.450  -4.388  22.083  1.00  0.00      LIG  
ATOM   6601 H40  LIG     1     -10.922  -3.907  25.025  1.00  0.00      LIG  
ATOM   6602 H41  LIG     1      -8.732  -1.385  24.603  1.00  0.00      LIG  
ATOM   6603 H42  LIG     1      -8.746  -3.100  24.326  1.00  0.00      LIG  
ATOM   6604 H43  LIG     1      -9.555  -2.438  25.738  1.00  0.00      LIG  
ATOM   6605 H44  LIG     1     -14.628  -9.169  25.045  1.00  0.00      LIG  
ATOM   6606 H45  LIG     1      -9.258  -3.985  22.820  1.00  0.00      LIG  
TER
REMARK  Energy: 269.53
REMARK  SimpleFitness: 269.53
REMARK  FullFitness: -1377.2474
REMARK  InterFull: -21.9685
REMARK  IntraFull: 298.851
REMARK  solvFull: -1938.75
REMARK  surfFull: 284.62
REMARK  extraFull: 0.0
REMARK  deltaGcompsolvpol: -1938.75
REMARK  deltaGcompsolvnonpol: 284.62
REMARK  deltaGprotsolvpol: -1938.72
REMARK  deltaGprotsolvnonpol: 281.59
REMARK  deltaGligsolvpol: -12.7429
REMARK  deltaGligsolvnonpol: 15.4273
REMARK  deltaGvdw: -21.9685
REMARK  deltaGelec: 0.0
REMARK  deltaG: -6.4629774
REMARK  Cluster: 2
REMARK  ClusterRank: 5
ATOM   6526 C    LIG     1     -10.296   0.561  22.988  1.00  0.00      LIG  
ATOM   6527 C1   LIG     1      -9.604  -0.594  22.324  1.00  0.00      LIG  
ATOM   6528 C2   LIG     1     -10.352  -1.911  22.458  1.00  0.00      LIG  
ATOM   6529 C3   LIG     1     -11.012   0.335  24.304  1.00  0.00      LIG  
ATOM   6530 C4   LIG     1     -12.193   1.298  24.281  1.00  0.00      LIG  
ATOM   6531 C5   LIG     1     -10.145   0.781  25.476  1.00  0.00      LIG  
ATOM   6532 C6   LIG     1     -11.572  -1.098  24.383  1.00  0.00      LIG  
ATOM   6533 C7   LIG     1     -12.213  -1.476  25.696  1.00  0.00      LIG  
ATOM   6534 C8   LIG     1     -13.285  -2.514  25.443  1.00  0.00      LIG  
ATOM   6535 C9   LIG     1     -12.913  -3.603  24.421  1.00  0.00      LIG  
ATOM   6536 C10  LIG     1     -13.694  -3.283  23.123  1.00  0.00      LIG  
ATOM   6537 C11  LIG     1     -13.368  -4.997  24.958  1.00  0.00      LIG  
ATOM   6538 C12  LIG     1     -12.734  -5.425  26.289  1.00  0.00      LIG  
ATOM   6539 C13  LIG     1     -14.879  -5.133  25.142  1.00  0.00      LIG  
ATOM   6540 C14  LIG     1     -15.252  -6.193  24.162  1.00  0.00      LIG  
ATOM   6541 C15  LIG     1     -14.082  -6.691  23.421  1.00  0.00      LIG  
ATOM   6542 C16  LIG     1     -14.139  -7.643  22.260  1.00  0.00      LIG  
ATOM   6543 C17  LIG     1     -14.727  -9.017  22.577  1.00  0.00      LIG  
ATOM   6544 C18  LIG     1     -13.828  -9.926  23.414  1.00  0.00      LIG  
ATOM   6545 C19  LIG     1     -12.443 -10.042  22.854  1.00  0.00      LIG  
ATOM   6546 C20  LIG     1     -12.110 -10.881  21.673  1.00  0.00      LIG  
ATOM   6547 C21  LIG     1     -10.898 -10.541  20.882  1.00  0.00      LIG  
ATOM   6548 C22  LIG     1     -13.137 -11.696  20.963  1.00  0.00      LIG  
ATOM   6549 C23  LIG     1     -14.941  -7.009  21.140  1.00  0.00      LIG  
ATOM   6550 C24  LIG     1     -13.041  -6.020  23.925  1.00  0.00      LIG  
ATOM   6551 C25  LIG     1     -11.620  -6.101  23.488  1.00  0.00      LIG  
ATOM   6552 C26  LIG     1     -11.065  -4.739  23.087  1.00  0.00      LIG  
ATOM   6553 C27  LIG     1     -11.385  -3.638  24.128  1.00  0.00      LIG  
ATOM   6554 C28  LIG     1     -10.678  -2.255  23.910  1.00  0.00      LIG  
ATOM   6555 C29  LIG     1      -9.369  -2.352  24.708  1.00  0.00      LIG  
ATOM   6556 O    LIG     1     -10.063   1.696  22.600  1.00  0.00      LIG  
ATOM   6557 O1   LIG     1     -16.392  -6.609  24.015  1.00  0.00      LIG  
ATOM   6558 O2   LIG     1     -13.752  -9.433  24.745  1.00  0.00      LIG  
ATOM   6559 O3   LIG     1      -9.664  -4.941  22.932  1.00  0.00      LIG  
ATOM   6560 O4   LIG     1     -11.826 -11.342  23.013  1.00  0.00      LIG  
ATOM   6561 H    LIG     1      -8.594  -0.668  22.731  1.00  0.00      LIG  
ATOM   6562 H1   LIG     1      -9.512  -0.349  21.263  1.00  0.00      LIG  
ATOM   6563 H2   LIG     1      -9.727  -2.677  21.998  1.00  0.00      LIG  
ATOM   6564 H3   LIG     1     -11.279  -1.860  21.881  1.00  0.00      LIG  
ATOM   6565 H4   LIG     1     -12.855   1.098  23.433  1.00  0.00      LIG  
ATOM   6566 H5   LIG     1     -11.866   2.339  24.207  1.00  0.00      LIG  
ATOM   6567 H6   LIG     1     -12.785   1.215  25.194  1.00  0.00      LIG  
ATOM   6568 H7   LIG     1     -10.665   0.648  26.427  1.00  0.00      LIG  
ATOM   6569 H8   LIG     1      -9.904   1.845  25.384  1.00  0.00      LIG  
ATOM   6570 H9   LIG     1      -9.193   0.253  25.524  1.00  0.00      LIG  
ATOM   6571 H10  LIG     1     -12.392  -1.040  23.670  1.00  0.00      LIG  
ATOM   6572 H11  LIG     1     -12.680  -0.616  26.178  1.00  0.00      LIG  
ATOM   6573 H12  LIG     1     -11.475  -1.864  26.403  1.00  0.00      LIG  
ATOM   6574 H13  LIG     1     -14.173  -1.988  25.082  1.00  0.00      LIG  
ATOM   6575 H14  LIG     1     -13.580  -2.928  26.407  1.00  0.00      LIG  
ATOM   6576 H15  LIG     1     -14.752  -3.104  23.325  1.00  0.00      LIG  
ATOM   6577 H16  LIG     1     -13.640  -4.077  22.376  1.00  0.00      LIG  
ATOM   6578 H17  LIG     1     -13.325  -2.388  22.626  1.00  0.00      LIG  
ATOM   6579 H18  LIG     1     -11.643  -5.445  26.258  1.00  0.00      LIG  
ATOM   6580 H19  LIG     1     -13.063  -6.433  26.564  1.00  0.00      LIG  
ATOM   6581 H20  LIG     1     -13.033  -4.765  27.105  1.00  0.00      LIG  
ATOM   6582 H21  LIG     1     -15.440  -4.221  24.929  1.00  0.00      LIG  
ATOM   6583 H22  LIG     1     -15.132  -5.485  26.146  1.00  0.00      LIG  
ATOM   6584 H23  LIG     1     -13.135  -7.788  21.858  1.00  0.00      LIG  
ATOM   6585 H24  LIG     1     -14.931  -9.518  21.627  1.00  0.00      LIG  
ATOM   6586 H25  LIG     1     -15.686  -8.898  23.086  1.00  0.00      LIG  
ATOM   6587 H26  LIG     1     -14.297 -10.912  23.476  1.00  0.00      LIG  
ATOM   6588 H27  LIG     1     -11.830  -9.171  23.051  1.00  0.00      LIG  
ATOM   6589 H28  LIG     1     -10.177  -9.968  21.474  1.00  0.00      LIG  
ATOM   6590 H29  LIG     1     -11.175  -9.944  20.009  1.00  0.00      LIG  
ATOM   6591 H30  LIG     1     -10.407 -11.452  20.531  1.00  0.00      LIG  
ATOM   6592 H31  LIG     1     -13.633 -11.088  20.203  1.00  0.00      LIG  
ATOM   6593 H32  LIG     1     -13.897 -12.091  21.642  1.00  0.00      LIG  
ATOM   6594 H33  LIG     1     -12.661 -12.543  20.463  1.00  0.00      LIG  
ATOM   6595 H34  LIG     1     -14.522  -6.041  20.851  1.00  0.00      LIG  
ATOM   6596 H35  LIG     1     -15.985  -6.859  21.426  1.00  0.00      LIG  
ATOM   6597 H36  LIG     1     -14.923  -7.659  20.264  1.00  0.00      LIG  
ATOM   6598 H37  LIG     1     -11.485  -6.801  22.658  1.00  0.00      LIG  
ATOM   6599 H38  LIG     1     -11.024  -6.517  24.306  1.00  0.00      LIG  
ATOM   6600 H39  LIG     1     -11.461  -4.463  22.106  1.00  0.00      LIG  
ATOM   6601 H40  LIG     1     -10.924  -3.997  25.049  1.00  0.00      LIG  
ATOM   6602 H41  LIG     1      -8.743  -1.465  24.636  1.00  0.00      LIG  
ATOM   6603 H42  LIG     1      -8.755  -3.180  24.354  1.00  0.00      LIG  
ATOM   6604 H43  LIG     1      -9.563  -2.523  25.769  1.00  0.00      LIG  
ATOM   6605 H44  LIG     1     -14.666  -9.242  25.017  1.00  0.00      LIG  
ATOM   6606 H45  LIG     1      -9.268  -4.059  22.825  1.00  0.00      LIG  
TER
REMARK  Energy: 269.53
REMARK  SimpleFitness: 269.53
REMARK  FullFitness: -1377.2474
REMARK  InterFull: -21.9685
REMARK  IntraFull: 298.851
REMARK  solvFull: -1938.75
REMARK  surfFull: 284.62
REMARK  extraFull: 0.0
REMARK  deltaGcompsolvpol: -1938.75
REMARK  deltaGcompsolvnonpol: 284.62
REMARK  deltaGprotsolvpol: -1938.72
REMARK  deltaGprotsolvnonpol: 281.59
REMARK  deltaGligsolvpol: -12.7429
REMARK  deltaGligsolvnonpol: 15.4273
REMARK  deltaGvdw: -21.9685
REMARK  deltaGelec: 0.0
REMARK  deltaG: -6.4629774
REMARK  Cluster: 2
REMARK  ClusterRank: 6
ATOM   6526 C    LIG     1     -10.296   0.561  22.988  1.00  0.00      LIG  
ATOM   6527 C1   LIG     1      -9.604  -0.594  22.324  1.00  0.00      LIG  
ATOM   6528 C2   LIG     1     -10.352  -1.911  22.458  1.00  0.00      LIG  
ATOM   6529 C3   LIG     1     -11.012   0.335  24.304  1.00  0.00      LIG  
ATOM   6530 C4   LIG     1     -12.193   1.298  24.281  1.00  0.00      LIG  
ATOM   6531 C5   LIG     1     -10.145   0.781  25.476  1.00  0.00      LIG  
ATOM   6532 C6   LIG     1     -11.572  -1.098  24.383  1.00  0.00      LIG  
ATOM   6533 C7   LIG     1     -12.213  -1.476  25.696  1.00  0.00      LIG  
ATOM   6534 C8   LIG     1     -13.285  -2.514  25.443  1.00  0.00      LIG  
ATOM   6535 C9   LIG     1     -12.913  -3.603  24.421  1.00  0.00      LIG  
ATOM   6536 C10  LIG     1     -13.694  -3.283  23.123  1.00  0.00      LIG  
ATOM   6537 C11  LIG     1     -13.368  -4.997  24.958  1.00  0.00      LIG  
ATOM   6538 C12  LIG     1     -12.734  -5.425  26.289  1.00  0.00      LIG  
ATOM   6539 C13  LIG     1     -14.879  -5.133  25.142  1.00  0.00      LIG  
ATOM   6540 C14  LIG     1     -15.252  -6.193  24.162  1.00  0.00      LIG  
ATOM   6541 C15  LIG     1     -14.082  -6.691  23.421  1.00  0.00      LIG  
ATOM   6542 C16  LIG     1     -14.139  -7.643  22.260  1.00  0.00      LIG  
ATOM   6543 C17  LIG     1     -14.727  -9.017  22.577  1.00  0.00      LIG  
ATOM   6544 C18  LIG     1     -13.828  -9.926  23.414  1.00  0.00      LIG  
ATOM   6545 C19  LIG     1     -12.443 -10.042  22.854  1.00  0.00      LIG  
ATOM   6546 C20  LIG     1     -12.110 -10.881  21.673  1.00  0.00      LIG  
ATOM   6547 C21  LIG     1     -10.898 -10.541  20.882  1.00  0.00      LIG  
ATOM   6548 C22  LIG     1     -13.137 -11.696  20.963  1.00  0.00      LIG  
ATOM   6549 C23  LIG     1     -14.941  -7.009  21.140  1.00  0.00      LIG  
ATOM   6550 C24  LIG     1     -13.041  -6.020  23.925  1.00  0.00      LIG  
ATOM   6551 C25  LIG     1     -11.620  -6.101  23.488  1.00  0.00      LIG  
ATOM   6552 C26  LIG     1     -11.065  -4.739  23.087  1.00  0.00      LIG  
ATOM   6553 C27  LIG     1     -11.385  -3.638  24.128  1.00  0.00      LIG  
ATOM   6554 C28  LIG     1     -10.678  -2.255  23.910  1.00  0.00      LIG  
ATOM   6555 C29  LIG     1      -9.369  -2.352  24.708  1.00  0.00      LIG  
ATOM   6556 O    LIG     1     -10.063   1.696  22.600  1.00  0.00      LIG  
ATOM   6557 O1   LIG     1     -16.392  -6.609  24.015  1.00  0.00      LIG  
ATOM   6558 O2   LIG     1     -13.752  -9.433  24.745  1.00  0.00      LIG  
ATOM   6559 O3   LIG     1      -9.664  -4.941  22.932  1.00  0.00      LIG  
ATOM   6560 O4   LIG     1     -11.826 -11.342  23.013  1.00  0.00      LIG  
ATOM   6561 H    LIG     1      -8.594  -0.668  22.731  1.00  0.00      LIG  
ATOM   6562 H1   LIG     1      -9.512  -0.349  21.263  1.00  0.00      LIG  
ATOM   6563 H2   LIG     1      -9.727  -2.677  21.998  1.00  0.00      LIG  
ATOM   6564 H3   LIG     1     -11.279  -1.860  21.881  1.00  0.00      LIG  
ATOM   6565 H4   LIG     1     -12.855   1.098  23.433  1.00  0.00      LIG  
ATOM   6566 H5   LIG     1     -11.866   2.339  24.207  1.00  0.00      LIG  
ATOM   6567 H6   LIG     1     -12.785   1.215  25.194  1.00  0.00      LIG  
ATOM   6568 H7   LIG     1     -10.665   0.648  26.427  1.00  0.00      LIG  
ATOM   6569 H8   LIG     1      -9.904   1.845  25.384  1.00  0.00      LIG  
ATOM   6570 H9   LIG     1      -9.193   0.253  25.524  1.00  0.00      LIG  
ATOM   6571 H10  LIG     1     -12.392  -1.040  23.670  1.00  0.00      LIG  
ATOM   6572 H11  LIG     1     -12.680  -0.616  26.178  1.00  0.00      LIG  
ATOM   6573 H12  LIG     1     -11.475  -1.864  26.403  1.00  0.00      LIG  
ATOM   6574 H13  LIG     1     -14.173  -1.988  25.082  1.00  0.00      LIG  
ATOM   6575 H14  LIG     1     -13.580  -2.928  26.407  1.00  0.00      LIG  
ATOM   6576 H15  LIG     1     -14.752  -3.104  23.325  1.00  0.00      LIG  
ATOM   6577 H16  LIG     1     -13.640  -4.077  22.376  1.00  0.00      LIG  
ATOM   6578 H17  LIG     1     -13.325  -2.388  22.626  1.00  0.00      LIG  
ATOM   6579 H18  LIG     1     -11.643  -5.445  26.258  1.00  0.00      LIG  
ATOM   6580 H19  LIG     1     -13.063  -6.433  26.564  1.00  0.00      LIG  
ATOM   6581 H20  LIG     1     -13.033  -4.765  27.105  1.00  0.00      LIG  
ATOM   6582 H21  LIG     1     -15.440  -4.221  24.929  1.00  0.00      LIG  
ATOM   6583 H22  LIG     1     -15.132  -5.485  26.146  1.00  0.00      LIG  
ATOM   6584 H23  LIG     1     -13.135  -7.788  21.858  1.00  0.00      LIG  
ATOM   6585 H24  LIG     1     -14.931  -9.518  21.627  1.00  0.00      LIG  
ATOM   6586 H25  LIG     1     -15.686  -8.898  23.086  1.00  0.00      LIG  
ATOM   6587 H26  LIG     1     -14.297 -10.912  23.476  1.00  0.00      LIG  
ATOM   6588 H27  LIG     1     -11.830  -9.171  23.051  1.00  0.00      LIG  
ATOM   6589 H28  LIG     1     -10.177  -9.968  21.474  1.00  0.00      LIG  
ATOM   6590 H29  LIG     1     -11.175  -9.944  20.009  1.00  0.00      LIG  
ATOM   6591 H30  LIG     1     -10.407 -11.452  20.531  1.00  0.00      LIG  
ATOM   6592 H31  LIG     1     -13.633 -11.088  20.203  1.00  0.00      LIG  
ATOM   6593 H32  LIG     1     -13.897 -12.091  21.642  1.00  0.00      LIG  
ATOM   6594 H33  LIG     1     -12.661 -12.543  20.463  1.00  0.00      LIG  
ATOM   6595 H34  LIG     1     -14.522  -6.041  20.851  1.00  0.00      LIG  
ATOM   6596 H35  LIG     1     -15.985  -6.859  21.426  1.00  0.00      LIG  
ATOM   6597 H36  LIG     1     -14.923  -7.659  20.264  1.00  0.00      LIG  
ATOM   6598 H37  LIG     1     -11.485  -6.801  22.658  1.00  0.00      LIG  
ATOM   6599 H38  LIG     1     -11.024  -6.517  24.306  1.00  0.00      LIG  
ATOM   6600 H39  LIG     1     -11.461  -4.463  22.106  1.00  0.00      LIG  
ATOM   6601 H40  LIG     1     -10.924  -3.997  25.049  1.00  0.00      LIG  
ATOM   6602 H41  LIG     1      -8.743  -1.465  24.636  1.00  0.00      LIG  
ATOM   6603 H42  LIG     1      -8.755  -3.180  24.354  1.00  0.00      LIG  
ATOM   6604 H43  LIG     1      -9.563  -2.523  25.769  1.00  0.00      LIG  
ATOM   6605 H44  LIG     1     -14.666  -9.242  25.017  1.00  0.00      LIG  
ATOM   6606 H45  LIG     1      -9.268  -4.059  22.825  1.00  0.00      LIG  
TER
REMARK  Energy: 269.53
REMARK  SimpleFitness: 269.53
REMARK  FullFitness: -1377.2474
REMARK  InterFull: -21.9685
REMARK  IntraFull: 298.851
REMARK  solvFull: -1938.75
REMARK  surfFull: 284.62
REMARK  extraFull: 0.0
REMARK  deltaGcompsolvpol: -1938.75
REMARK  deltaGcompsolvnonpol: 284.62
REMARK  deltaGprotsolvpol: -1938.72
REMARK  deltaGprotsolvnonpol: 281.59
REMARK  deltaGligsolvpol: -12.7429
REMARK  deltaGligsolvnonpol: 15.4273
REMARK  deltaGvdw: -21.9685
REMARK  deltaGelec: 0.0
REMARK  deltaG: -6.4629774
REMARK  Cluster: 2
REMARK  ClusterRank: 7
ATOM   6526 C    LIG     1     -10.296   0.561  22.988  1.00  0.00      LIG  
ATOM   6527 C1   LIG     1      -9.604  -0.594  22.324  1.00  0.00      LIG  
ATOM   6528 C2   LIG     1     -10.352  -1.911  22.458  1.00  0.00      LIG  
ATOM   6529 C3   LIG     1     -11.012   0.335  24.304  1.00  0.00      LIG  
ATOM   6530 C4   LIG     1     -12.193   1.298  24.281  1.00  0.00      LIG  
ATOM   6531 C5   LIG     1     -10.145   0.781  25.476  1.00  0.00      LIG  
ATOM   6532 C6   LIG     1     -11.572  -1.098  24.383  1.00  0.00      LIG  
ATOM   6533 C7   LIG     1     -12.213  -1.476  25.696  1.00  0.00      LIG  
ATOM   6534 C8   LIG     1     -13.285  -2.514  25.443  1.00  0.00      LIG  
ATOM   6535 C9   LIG     1     -12.913  -3.603  24.421  1.00  0.00      LIG  
ATOM   6536 C10  LIG     1     -13.694  -3.283  23.123  1.00  0.00      LIG  
ATOM   6537 C11  LIG     1     -13.368  -4.997  24.958  1.00  0.00      LIG  
ATOM   6538 C12  LIG     1     -12.734  -5.425  26.289  1.00  0.00      LIG  
ATOM   6539 C13  LIG     1     -14.879  -5.133  25.142  1.00  0.00      LIG  
ATOM   6540 C14  LIG     1     -15.252  -6.193  24.162  1.00  0.00      LIG  
ATOM   6541 C15  LIG     1     -14.082  -6.691  23.421  1.00  0.00      LIG  
ATOM   6542 C16  LIG     1     -14.139  -7.643  22.260  1.00  0.00      LIG  
ATOM   6543 C17  LIG     1     -14.727  -9.017  22.577  1.00  0.00      LIG  
ATOM   6544 C18  LIG     1     -13.828  -9.926  23.414  1.00  0.00      LIG  
ATOM   6545 C19  LIG     1     -12.443 -10.042  22.854  1.00  0.00      LIG  
ATOM   6546 C20  LIG     1     -12.110 -10.881  21.673  1.00  0.00      LIG  
ATOM   6547 C21  LIG     1     -10.898 -10.541  20.882  1.00  0.00      LIG  
ATOM   6548 C22  LIG     1     -13.137 -11.696  20.963  1.00  0.00      LIG  
ATOM   6549 C23  LIG     1     -14.941  -7.009  21.140  1.00  0.00      LIG  
ATOM   6550 C24  LIG     1     -13.041  -6.020  23.925  1.00  0.00      LIG  
ATOM   6551 C25  LIG     1     -11.620  -6.101  23.488  1.00  0.00      LIG  
ATOM   6552 C26  LIG     1     -11.065  -4.739  23.087  1.00  0.00      LIG  
ATOM   6553 C27  LIG     1     -11.385  -3.638  24.128  1.00  0.00      LIG  
ATOM   6554 C28  LIG     1     -10.678  -2.255  23.910  1.00  0.00      LIG  
ATOM   6555 C29  LIG     1      -9.369  -2.352  24.708  1.00  0.00      LIG  
ATOM   6556 O    LIG     1     -10.063   1.696  22.600  1.00  0.00      LIG  
ATOM   6557 O1   LIG     1     -16.392  -6.609  24.015  1.00  0.00      LIG  
ATOM   6558 O2   LIG     1     -13.752  -9.433  24.745  1.00  0.00      LIG  
ATOM   6559 O3   LIG     1      -9.664  -4.941  22.932  1.00  0.00      LIG  
ATOM   6560 O4   LIG     1     -11.826 -11.342  23.013  1.00  0.00      LIG  
ATOM   6561 H    LIG     1      -8.594  -0.668  22.731  1.00  0.00      LIG  
ATOM   6562 H1   LIG     1      -9.512  -0.349  21.263  1.00  0.00      LIG  
ATOM   6563 H2   LIG     1      -9.727  -2.677  21.998  1.00  0.00      LIG  
ATOM   6564 H3   LIG     1     -11.279  -1.860  21.881  1.00  0.00      LIG  
ATOM   6565 H4   LIG     1     -12.855   1.098  23.433  1.00  0.00      LIG  
ATOM   6566 H5   LIG     1     -11.866   2.339  24.207  1.00  0.00      LIG  
ATOM   6567 H6   LIG     1     -12.785   1.215  25.194  1.00  0.00      LIG  
ATOM   6568 H7   LIG     1     -10.665   0.648  26.427  1.00  0.00      LIG  
ATOM   6569 H8   LIG     1      -9.904   1.845  25.384  1.00  0.00      LIG  
ATOM   6570 H9   LIG     1      -9.193   0.253  25.524  1.00  0.00      LIG  
ATOM   6571 H10  LIG     1     -12.392  -1.040  23.670  1.00  0.00      LIG  
ATOM   6572 H11  LIG     1     -12.680  -0.616  26.178  1.00  0.00      LIG  
ATOM   6573 H12  LIG     1     -11.475  -1.864  26.403  1.00  0.00      LIG  
ATOM   6574 H13  LIG     1     -14.173  -1.988  25.082  1.00  0.00      LIG  
ATOM   6575 H14  LIG     1     -13.580  -2.928  26.407  1.00  0.00      LIG  
ATOM   6576 H15  LIG     1     -14.752  -3.104  23.325  1.00  0.00      LIG  
ATOM   6577 H16  LIG     1     -13.640  -4.077  22.376  1.00  0.00      LIG  
ATOM   6578 H17  LIG     1     -13.325  -2.388  22.626  1.00  0.00      LIG  
ATOM   6579 H18  LIG     1     -11.643  -5.445  26.258  1.00  0.00      LIG  
ATOM   6580 H19  LIG     1     -13.063  -6.433  26.564  1.00  0.00      LIG  
ATOM   6581 H20  LIG     1     -13.033  -4.765  27.105  1.00  0.00      LIG  
ATOM   6582 H21  LIG     1     -15.440  -4.221  24.929  1.00  0.00      LIG  
ATOM   6583 H22  LIG     1     -15.132  -5.485  26.146  1.00  0.00      LIG  
ATOM   6584 H23  LIG     1     -13.135  -7.788  21.858  1.00  0.00      LIG  
ATOM   6585 H24  LIG     1     -14.931  -9.518  21.627  1.00  0.00      LIG  
ATOM   6586 H25  LIG     1     -15.686  -8.898  23.086  1.00  0.00      LIG  
ATOM   6587 H26  LIG     1     -14.297 -10.912  23.476  1.00  0.00      LIG  
ATOM   6588 H27  LIG     1     -11.830  -9.171  23.051  1.00  0.00      LIG  
ATOM   6589 H28  LIG     1     -10.177  -9.968  21.474  1.00  0.00      LIG  
ATOM   6590 H29  LIG     1     -11.175  -9.944  20.009  1.00  0.00      LIG  
ATOM   6591 H30  LIG     1     -10.407 -11.452  20.531  1.00  0.00      LIG  
ATOM   6592 H31  LIG     1     -13.633 -11.088  20.203  1.00  0.00      LIG  
ATOM   6593 H32  LIG     1     -13.897 -12.091  21.642  1.00  0.00      LIG  
ATOM   6594 H33  LIG     1     -12.661 -12.543  20.463  1.00  0.00      LIG  
ATOM   6595 H34  LIG     1     -14.522  -6.041  20.851  1.00  0.00      LIG  
ATOM   6596 H35  LIG     1     -15.985  -6.859  21.426  1.00  0.00      LIG  
ATOM   6597 H36  LIG     1     -14.923  -7.659  20.264  1.00  0.00      LIG  
ATOM   6598 H37  LIG     1     -11.485  -6.801  22.658  1.00  0.00      LIG  
ATOM   6599 H38  LIG     1     -11.024  -6.517  24.306  1.00  0.00      LIG  
ATOM   6600 H39  LIG     1     -11.461  -4.463  22.106  1.00  0.00      LIG  
ATOM   6601 H40  LIG     1     -10.924  -3.997  25.049  1.00  0.00      LIG  
ATOM   6602 H41  LIG     1      -8.743  -1.465  24.636  1.00  0.00      LIG  
ATOM   6603 H42  LIG     1      -8.755  -3.180  24.354  1.00  0.00      LIG  
ATOM   6604 H43  LIG     1      -9.563  -2.523  25.769  1.00  0.00      LIG  
ATOM   6605 H44  LIG     1     -14.666  -9.242  25.017  1.00  0.00      LIG  
ATOM   6606 H45  LIG     1      -9.268  -4.059  22.825  1.00  0.00      LIG  
TER
REMARK  Energy: 270.141
REMARK  SimpleFitness: 270.141
REMARK  FullFitness: -1373.3921
REMARK  InterFull: -20.8282
REMARK  IntraFull: 300.918
REMARK  solvFull: -1937.48
REMARK  surfFull: 283.998
REMARK  extraFull: 0.0
REMARK  deltaGcompsolvpol: -1937.48
REMARK  deltaGcompsolvnonpol: 283.998
REMARK  deltaGprotsolvpol: -1938.72
REMARK  deltaGprotsolvnonpol: 281.59
REMARK  deltaGligsolvpol: -12.9726
REMARK  deltaGligsolvnonpol: 15.3872
REMARK  deltaGvdw: -20.8282
REMARK  deltaGelec: 0.0
REMARK  deltaG: -6.3183703
REMARK  Cluster: 3
REMARK  ClusterRank: 0
ATOM   6526 C    LIG     1     -11.329  -1.167  19.568  1.00  0.00      LIG  
ATOM   6527 C1   LIG     1     -10.201  -1.879  20.258  1.00  0.00      LIG  
ATOM   6528 C2   LIG     1     -10.588  -3.238  20.817  1.00  0.00      LIG  
ATOM   6529 C3   LIG     1     -12.727  -1.267  20.141  1.00  0.00      LIG  
ATOM   6530 C4   LIG     1     -13.666  -1.203  18.939  1.00  0.00      LIG  
ATOM   6531 C5   LIG     1     -13.048  -0.032  20.976  1.00  0.00      LIG  
ATOM   6532 C6   LIG     1     -12.930  -2.629  20.829  1.00  0.00      LIG  
ATOM   6533 C7   LIG     1     -14.253  -2.808  21.531  1.00  0.00      LIG  
ATOM   6534 C8   LIG     1     -14.626  -4.272  21.518  1.00  0.00      LIG  
ATOM   6535 C9   LIG     1     -13.463  -5.238  21.802  1.00  0.00      LIG  
ATOM   6536 C10  LIG     1     -13.091  -5.892  20.454  1.00  0.00      LIG  
ATOM   6537 C11  LIG     1     -13.941  -6.346  22.788  1.00  0.00      LIG  
ATOM   6538 C12  LIG     1     -14.406  -5.833  24.159  1.00  0.00      LIG  
ATOM   6539 C13  LIG     1     -15.091  -7.184  22.246  1.00  0.00      LIG  
ATOM   6540 C14  LIG     1     -14.530  -8.560  22.235  1.00  0.00      LIG  
ATOM   6541 C15  LIG     1     -13.137  -8.599  22.695  1.00  0.00      LIG  
ATOM   6542 C16  LIG     1     -12.420  -9.924  22.702  1.00  0.00      LIG  
ATOM   6543 C17  LIG     1     -11.864 -10.207  21.310  1.00  0.00      LIG  
ATOM   6544 C18  LIG     1     -11.620 -11.688  21.052  1.00  0.00      LIG  
ATOM   6545 C19  LIG     1     -12.920 -12.430  20.972  1.00  0.00      LIG  
ATOM   6546 C20  LIG     1     -13.446 -13.313  22.050  1.00  0.00      LIG  
ATOM   6547 C21  LIG     1     -14.916 -13.538  22.105  1.00  0.00      LIG  
ATOM   6548 C22  LIG     1     -12.703 -13.583  23.312  1.00  0.00      LIG  
ATOM   6549 C23  LIG     1     -11.325 -10.062  23.744  1.00  0.00      LIG  
ATOM   6550 C24  LIG     1     -12.835  -7.328  23.006  1.00  0.00      LIG  
ATOM   6551 C25  LIG     1     -11.542  -6.745  23.475  1.00  0.00      LIG  
ATOM   6552 C26  LIG     1     -11.090  -5.543  22.648  1.00  0.00      LIG  
ATOM   6553 C27  LIG     1     -12.225  -4.519  22.403  1.00  0.00      LIG  
ATOM   6554 C28  LIG     1     -11.807  -3.165  21.732  1.00  0.00      LIG  
ATOM   6555 C29  LIG     1     -11.496  -2.227  22.908  1.00  0.00      LIG  
ATOM   6556 O    LIG     1     -11.068  -0.306  18.742  1.00  0.00      LIG  
ATOM   6557 O1   LIG     1     -15.145  -9.554  21.879  1.00  0.00      LIG  
ATOM   6558 O2   LIG     1     -10.973 -11.785  19.788  1.00  0.00      LIG  
ATOM   6559 O3   LIG     1     -10.010  -4.972  23.380  1.00  0.00      LIG  
ATOM   6560 O4   LIG     1     -12.805 -13.872  20.883  1.00  0.00      LIG  
ATOM   6561 H    LIG     1      -9.810  -1.224  21.040  1.00  0.00      LIG  
ATOM   6562 H1   LIG     1      -9.406  -2.017  19.522  1.00  0.00      LIG  
ATOM   6563 H2   LIG     1      -9.716  -3.628  21.343  1.00  0.00      LIG  
ATOM   6564 H3   LIG     1     -10.797  -3.921  19.989  1.00  0.00      LIG  
ATOM   6565 H4   LIG     1     -13.471  -2.020  18.236  1.00  0.00      LIG  
ATOM   6566 H5   LIG     1     -13.553  -0.262  18.393  1.00  0.00      LIG  
ATOM   6567 H6   LIG     1     -14.712  -1.264  19.246  1.00  0.00      LIG  
ATOM   6568 H7   LIG     1     -12.997   0.867  20.354  1.00  0.00      LIG  
ATOM   6569 H8   LIG     1     -12.346   0.121  21.795  1.00  0.00      LIG  
ATOM   6570 H9   LIG     1     -14.058  -0.083  21.387  1.00  0.00      LIG  
ATOM   6571 H10  LIG     1     -12.969  -3.295  19.968  1.00  0.00      LIG  
ATOM   6572 H11  LIG     1     -15.052  -2.252  21.039  1.00  0.00      LIG  
ATOM   6573 H12  LIG     1     -14.206  -2.445  22.560  1.00  0.00      LIG  
ATOM   6574 H13  LIG     1     -15.037  -4.499  20.531  1.00  0.00      LIG  
ATOM   6575 H14  LIG     1     -15.462  -4.406  22.205  1.00  0.00      LIG  
ATOM   6576 H15  LIG     1     -13.975  -6.250  19.923  1.00  0.00      LIG  
ATOM   6577 H16  LIG     1     -12.414  -6.741  20.560  1.00  0.00      LIG  
ATOM   6578 H17  LIG     1     -12.592  -5.199  19.779  1.00  0.00      LIG  
ATOM   6579 H18  LIG     1     -13.634  -5.279  24.697  1.00  0.00      LIG  
ATOM   6580 H19  LIG     1     -14.701  -6.669  24.801  1.00  0.00      LIG  
ATOM   6581 H20  LIG     1     -15.280  -5.185  24.071  1.00  0.00      LIG  
ATOM   6582 H21  LIG     1     -15.415  -6.917  21.238  1.00  0.00      LIG  
ATOM   6583 H22  LIG     1     -15.953  -7.163  22.919  1.00  0.00      LIG  
ATOM   6584 H23  LIG     1     -13.162 -10.687  22.952  1.00  0.00      LIG  
ATOM   6585 H24  LIG     1     -10.936  -9.645  21.164  1.00  0.00      LIG  
ATOM   6586 H25  LIG     1     -12.551  -9.843  20.540  1.00  0.00      LIG  
ATOM   6587 H26  LIG     1     -10.944 -12.108  21.799  1.00  0.00      LIG  
ATOM   6588 H27  LIG     1     -13.633 -11.944  20.318  1.00  0.00      LIG  
ATOM   6589 H28  LIG     1     -15.390 -13.346  21.138  1.00  0.00      LIG  
ATOM   6590 H29  LIG     1     -15.367 -12.872  22.845  1.00  0.00      LIG  
ATOM   6591 H30  LIG     1     -15.130 -14.571  22.394  1.00  0.00      LIG  
ATOM   6592 H31  LIG     1     -12.935 -12.815  24.055  1.00  0.00      LIG  
ATOM   6593 H32  LIG     1     -11.620 -13.604  23.162  1.00  0.00      LIG  
ATOM   6594 H33  LIG     1     -13.003 -14.552  23.720  1.00  0.00      LIG  
ATOM   6595 H34  LIG     1     -11.659  -9.696  24.720  1.00  0.00      LIG  
ATOM   6596 H35  LIG     1     -10.429  -9.510  23.449  1.00  0.00      LIG  
ATOM   6597 H36  LIG     1     -11.037 -11.109  23.858  1.00  0.00      LIG  
ATOM   6598 H37  LIG     1     -10.736  -7.479  23.465  1.00  0.00      LIG  
ATOM   6599 H38  LIG     1     -11.649  -6.452  24.524  1.00  0.00      LIG  
ATOM   6600 H39  LIG     1     -10.683  -5.895  21.697  1.00  0.00      LIG  
ATOM   6601 H40  LIG     1     -12.526  -4.205  23.402  1.00  0.00      LIG  
ATOM   6602 H41  LIG     1     -11.155  -1.240  22.607  1.00  0.00      LIG  
ATOM   6603 H42  LIG     1     -10.704  -2.636  23.537  1.00  0.00      LIG  
ATOM   6604 H43  LIG     1     -12.372  -2.085  23.545  1.00  0.00      LIG  
ATOM   6605 H44  LIG     1     -11.633 -11.525  19.122  1.00  0.00      LIG  
ATOM   6606 H45  LIG     1      -9.806  -4.122  22.955  1.00  0.00      LIG  
TER
REMARK  Energy: 270.141
REMARK  SimpleFitness: 270.141
REMARK  FullFitness: -1373.3921
REMARK  InterFull: -20.8282
REMARK  IntraFull: 300.918
REMARK  solvFull: -1937.48
REMARK  surfFull: 283.998
REMARK  extraFull: 0.0
REMARK  deltaGcompsolvpol: -1937.48
REMARK  deltaGcompsolvnonpol: 283.998
REMARK  deltaGprotsolvpol: -1938.72
REMARK  deltaGprotsolvnonpol: 281.59
REMARK  deltaGligsolvpol: -12.9726
REMARK  deltaGligsolvnonpol: 15.3872
REMARK  deltaGvdw: -20.8282
REMARK  deltaGelec: 0.0
REMARK  deltaG: -6.3183703
REMARK  Cluster: 3
REMARK  ClusterRank: 1
ATOM   6526 C    LIG     1     -11.329  -1.167  19.568  1.00  0.00      LIG  
ATOM   6527 C1   LIG     1     -10.201  -1.879  20.258  1.00  0.00      LIG  
ATOM   6528 C2   LIG     1     -10.588  -3.238  20.817  1.00  0.00      LIG  
ATOM   6529 C3   LIG     1     -12.727  -1.267  20.141  1.00  0.00      LIG  
ATOM   6530 C4   LIG     1     -13.666  -1.203  18.939  1.00  0.00      LIG  
ATOM   6531 C5   LIG     1     -13.048  -0.032  20.976  1.00  0.00      LIG  
ATOM   6532 C6   LIG     1     -12.930  -2.629  20.829  1.00  0.00      LIG  
ATOM   6533 C7   LIG     1     -14.253  -2.808  21.531  1.00  0.00      LIG  
ATOM   6534 C8   LIG     1     -14.626  -4.272  21.518  1.00  0.00      LIG  
ATOM   6535 C9   LIG     1     -13.463  -5.238  21.802  1.00  0.00      LIG  
ATOM   6536 C10  LIG     1     -13.091  -5.892  20.454  1.00  0.00      LIG  
ATOM   6537 C11  LIG     1     -13.941  -6.346  22.788  1.00  0.00      LIG  
ATOM   6538 C12  LIG     1     -14.406  -5.833  24.159  1.00  0.00      LIG  
ATOM   6539 C13  LIG     1     -15.091  -7.184  22.246  1.00  0.00      LIG  
ATOM   6540 C14  LIG     1     -14.530  -8.560  22.235  1.00  0.00      LIG  
ATOM   6541 C15  LIG     1     -13.137  -8.599  22.695  1.00  0.00      LIG  
ATOM   6542 C16  LIG     1     -12.420  -9.924  22.702  1.00  0.00      LIG  
ATOM   6543 C17  LIG     1     -11.864 -10.207  21.310  1.00  0.00      LIG  
ATOM   6544 C18  LIG     1     -11.620 -11.688  21.052  1.00  0.00      LIG  
ATOM   6545 C19  LIG     1     -12.920 -12.430  20.972  1.00  0.00      LIG  
ATOM   6546 C20  LIG     1     -13.446 -13.313  22.050  1.00  0.00      LIG  
ATOM   6547 C21  LIG     1     -14.916 -13.538  22.105  1.00  0.00      LIG  
ATOM   6548 C22  LIG     1     -12.703 -13.583  23.312  1.00  0.00      LIG  
ATOM   6549 C23  LIG     1     -11.325 -10.062  23.744  1.00  0.00      LIG  
ATOM   6550 C24  LIG     1     -12.835  -7.328  23.006  1.00  0.00      LIG  
ATOM   6551 C25  LIG     1     -11.542  -6.745  23.475  1.00  0.00      LIG  
ATOM   6552 C26  LIG     1     -11.090  -5.543  22.648  1.00  0.00      LIG  
ATOM   6553 C27  LIG     1     -12.225  -4.519  22.403  1.00  0.00      LIG  
ATOM   6554 C28  LIG     1     -11.807  -3.165  21.732  1.00  0.00      LIG  
ATOM   6555 C29  LIG     1     -11.496  -2.227  22.908  1.00  0.00      LIG  
ATOM   6556 O    LIG     1     -11.068  -0.306  18.742  1.00  0.00      LIG  
ATOM   6557 O1   LIG     1     -15.145  -9.554  21.879  1.00  0.00      LIG  
ATOM   6558 O2   LIG     1     -10.973 -11.785  19.788  1.00  0.00      LIG  
ATOM   6559 O3   LIG     1     -10.010  -4.972  23.380  1.00  0.00      LIG  
ATOM   6560 O4   LIG     1     -12.805 -13.872  20.883  1.00  0.00      LIG  
ATOM   6561 H    LIG     1      -9.810  -1.224  21.040  1.00  0.00      LIG  
ATOM   6562 H1   LIG     1      -9.406  -2.017  19.522  1.00  0.00      LIG  
ATOM   6563 H2   LIG     1      -9.716  -3.628  21.343  1.00  0.00      LIG  
ATOM   6564 H3   LIG     1     -10.797  -3.921  19.989  1.00  0.00      LIG  
ATOM   6565 H4   LIG     1     -13.471  -2.020  18.236  1.00  0.00      LIG  
ATOM   6566 H5   LIG     1     -13.553  -0.262  18.393  1.00  0.00      LIG  
ATOM   6567 H6   LIG     1     -14.712  -1.264  19.246  1.00  0.00      LIG  
ATOM   6568 H7   LIG     1     -12.997   0.867  20.354  1.00  0.00      LIG  
ATOM   6569 H8   LIG     1     -12.346   0.121  21.795  1.00  0.00      LIG  
ATOM   6570 H9   LIG     1     -14.058  -0.083  21.387  1.00  0.00      LIG  
ATOM   6571 H10  LIG     1     -12.969  -3.295  19.968  1.00  0.00      LIG  
ATOM   6572 H11  LIG     1     -15.052  -2.252  21.039  1.00  0.00      LIG  
ATOM   6573 H12  LIG     1     -14.206  -2.445  22.560  1.00  0.00      LIG  
ATOM   6574 H13  LIG     1     -15.037  -4.499  20.531  1.00  0.00      LIG  
ATOM   6575 H14  LIG     1     -15.462  -4.406  22.205  1.00  0.00      LIG  
ATOM   6576 H15  LIG     1     -13.975  -6.250  19.923  1.00  0.00      LIG  
ATOM   6577 H16  LIG     1     -12.414  -6.741  20.560  1.00  0.00      LIG  
ATOM   6578 H17  LIG     1     -12.592  -5.199  19.779  1.00  0.00      LIG  
ATOM   6579 H18  LIG     1     -13.634  -5.279  24.697  1.00  0.00      LIG  
ATOM   6580 H19  LIG     1     -14.701  -6.669  24.801  1.00  0.00      LIG  
ATOM   6581 H20  LIG     1     -15.280  -5.185  24.071  1.00  0.00      LIG  
ATOM   6582 H21  LIG     1     -15.415  -6.917  21.238  1.00  0.00      LIG  
ATOM   6583 H22  LIG     1     -15.953  -7.163  22.919  1.00  0.00      LIG  
ATOM   6584 H23  LIG     1     -13.162 -10.687  22.952  1.00  0.00      LIG  
ATOM   6585 H24  LIG     1     -10.936  -9.645  21.164  1.00  0.00      LIG  
ATOM   6586 H25  LIG     1     -12.551  -9.843  20.540  1.00  0.00      LIG  
ATOM   6587 H26  LIG     1     -10.944 -12.108  21.799  1.00  0.00      LIG  
ATOM   6588 H27  LIG     1     -13.633 -11.944  20.318  1.00  0.00      LIG  
ATOM   6589 H28  LIG     1     -15.390 -13.346  21.138  1.00  0.00      LIG  
ATOM   6590 H29  LIG     1     -15.367 -12.872  22.845  1.00  0.00      LIG  
ATOM   6591 H30  LIG     1     -15.130 -14.571  22.394  1.00  0.00      LIG  
ATOM   6592 H31  LIG     1     -12.935 -12.815  24.055  1.00  0.00      LIG  
ATOM   6593 H32  LIG     1     -11.620 -13.604  23.162  1.00  0.00      LIG  
ATOM   6594 H33  LIG     1     -13.003 -14.552  23.720  1.00  0.00      LIG  
ATOM   6595 H34  LIG     1     -11.659  -9.696  24.720  1.00  0.00      LIG  
ATOM   6596 H35  LIG     1     -10.429  -9.510  23.449  1.00  0.00      LIG  
ATOM   6597 H36  LIG     1     -11.037 -11.109  23.858  1.00  0.00      LIG  
ATOM   6598 H37  LIG     1     -10.736  -7.479  23.465  1.00  0.00      LIG  
ATOM   6599 H38  LIG     1     -11.649  -6.452  24.524  1.00  0.00      LIG  
ATOM   6600 H39  LIG     1     -10.683  -5.895  21.697  1.00  0.00      LIG  
ATOM   6601 H40  LIG     1     -12.526  -4.205  23.402  1.00  0.00      LIG  
ATOM   6602 H41  LIG     1     -11.155  -1.240  22.607  1.00  0.00      LIG  
ATOM   6603 H42  LIG     1     -10.704  -2.636  23.537  1.00  0.00      LIG  
ATOM   6604 H43  LIG     1     -12.372  -2.085  23.545  1.00  0.00      LIG  
ATOM   6605 H44  LIG     1     -11.633 -11.525  19.122  1.00  0.00      LIG  
ATOM   6606 H45  LIG     1      -9.806  -4.122  22.955  1.00  0.00      LIG  
TER
REMARK  Energy: 270.141
REMARK  SimpleFitness: 270.141
REMARK  FullFitness: -1373.3921
REMARK  InterFull: -20.8282
REMARK  IntraFull: 300.918
REMARK  solvFull: -1937.48
REMARK  surfFull: 283.998
REMARK  extraFull: 0.0
REMARK  deltaGcompsolvpol: -1937.48
REMARK  deltaGcompsolvnonpol: 283.998
REMARK  deltaGprotsolvpol: -1938.72
REMARK  deltaGprotsolvnonpol: 281.59
REMARK  deltaGligsolvpol: -12.9726
REMARK  deltaGligsolvnonpol: 15.3872
REMARK  deltaGvdw: -20.8282
REMARK  deltaGelec: 0.0
REMARK  deltaG: -6.3183703
REMARK  Cluster: 3
REMARK  ClusterRank: 2
ATOM   6526 C    LIG     1     -11.329  -1.167  19.568  1.00  0.00      LIG  
ATOM   6527 C1   LIG     1     -10.201  -1.879  20.258  1.00  0.00      LIG  
ATOM   6528 C2   LIG     1     -10.588  -3.238  20.817  1.00  0.00      LIG  
ATOM   6529 C3   LIG     1     -12.727  -1.267  20.141  1.00  0.00      LIG  
ATOM   6530 C4   LIG     1     -13.666  -1.203  18.939  1.00  0.00      LIG  
ATOM   6531 C5   LIG     1     -13.048  -0.032  20.976  1.00  0.00      LIG  
ATOM   6532 C6   LIG     1     -12.930  -2.629  20.829  1.00  0.00      LIG  
ATOM   6533 C7   LIG     1     -14.253  -2.808  21.531  1.00  0.00      LIG  
ATOM   6534 C8   LIG     1     -14.626  -4.272  21.518  1.00  0.00      LIG  
ATOM   6535 C9   LIG     1     -13.463  -5.238  21.802  1.00  0.00      LIG  
ATOM   6536 C10  LIG     1     -13.091  -5.892  20.454  1.00  0.00      LIG  
ATOM   6537 C11  LIG     1     -13.941  -6.346  22.788  1.00  0.00      LIG  
ATOM   6538 C12  LIG     1     -14.406  -5.833  24.159  1.00  0.00      LIG  
ATOM   6539 C13  LIG     1     -15.091  -7.184  22.246  1.00  0.00      LIG  
ATOM   6540 C14  LIG     1     -14.530  -8.560  22.235  1.00  0.00      LIG  
ATOM   6541 C15  LIG     1     -13.137  -8.599  22.695  1.00  0.00      LIG  
ATOM   6542 C16  LIG     1     -12.420  -9.924  22.702  1.00  0.00      LIG  
ATOM   6543 C17  LIG     1     -11.864 -10.207  21.310  1.00  0.00      LIG  
ATOM   6544 C18  LIG     1     -11.620 -11.688  21.052  1.00  0.00      LIG  
ATOM   6545 C19  LIG     1     -12.920 -12.430  20.972  1.00  0.00      LIG  
ATOM   6546 C20  LIG     1     -13.446 -13.313  22.050  1.00  0.00      LIG  
ATOM   6547 C21  LIG     1     -14.916 -13.538  22.105  1.00  0.00      LIG  
ATOM   6548 C22  LIG     1     -12.703 -13.583  23.312  1.00  0.00      LIG  
ATOM   6549 C23  LIG     1     -11.325 -10.062  23.744  1.00  0.00      LIG  
ATOM   6550 C24  LIG     1     -12.835  -7.328  23.006  1.00  0.00      LIG  
ATOM   6551 C25  LIG     1     -11.542  -6.745  23.475  1.00  0.00      LIG  
ATOM   6552 C26  LIG     1     -11.090  -5.543  22.648  1.00  0.00      LIG  
ATOM   6553 C27  LIG     1     -12.225  -4.519  22.403  1.00  0.00      LIG  
ATOM   6554 C28  LIG     1     -11.807  -3.165  21.732  1.00  0.00      LIG  
ATOM   6555 C29  LIG     1     -11.496  -2.227  22.908  1.00  0.00      LIG  
ATOM   6556 O    LIG     1     -11.068  -0.306  18.742  1.00  0.00      LIG  
ATOM   6557 O1   LIG     1     -15.145  -9.554  21.879  1.00  0.00      LIG  
ATOM   6558 O2   LIG     1     -10.973 -11.785  19.788  1.00  0.00      LIG  
ATOM   6559 O3   LIG     1     -10.010  -4.972  23.380  1.00  0.00      LIG  
ATOM   6560 O4   LIG     1     -12.805 -13.872  20.883  1.00  0.00      LIG  
ATOM   6561 H    LIG     1      -9.810  -1.224  21.040  1.00  0.00      LIG  
ATOM   6562 H1   LIG     1      -9.406  -2.017  19.522  1.00  0.00      LIG  
ATOM   6563 H2   LIG     1      -9.716  -3.628  21.343  1.00  0.00      LIG  
ATOM   6564 H3   LIG     1     -10.797  -3.921  19.989  1.00  0.00      LIG  
ATOM   6565 H4   LIG     1     -13.471  -2.020  18.236  1.00  0.00      LIG  
ATOM   6566 H5   LIG     1     -13.553  -0.262  18.393  1.00  0.00      LIG  
ATOM   6567 H6   LIG     1     -14.712  -1.264  19.246  1.00  0.00      LIG  
ATOM   6568 H7   LIG     1     -12.997   0.867  20.354  1.00  0.00      LIG  
ATOM   6569 H8   LIG     1     -12.346   0.121  21.795  1.00  0.00      LIG  
ATOM   6570 H9   LIG     1     -14.058  -0.083  21.387  1.00  0.00      LIG  
ATOM   6571 H10  LIG     1     -12.969  -3.295  19.968  1.00  0.00      LIG  
ATOM   6572 H11  LIG     1     -15.052  -2.252  21.039  1.00  0.00      LIG  
ATOM   6573 H12  LIG     1     -14.206  -2.445  22.560  1.00  0.00      LIG  
ATOM   6574 H13  LIG     1     -15.037  -4.499  20.531  1.00  0.00      LIG  
ATOM   6575 H14  LIG     1     -15.462  -4.406  22.205  1.00  0.00      LIG  
ATOM   6576 H15  LIG     1     -13.975  -6.250  19.923  1.00  0.00      LIG  
ATOM   6577 H16  LIG     1     -12.414  -6.741  20.560  1.00  0.00      LIG  
ATOM   6578 H17  LIG     1     -12.592  -5.199  19.779  1.00  0.00      LIG  
ATOM   6579 H18  LIG     1     -13.634  -5.279  24.697  1.00  0.00      LIG  
ATOM   6580 H19  LIG     1     -14.701  -6.669  24.801  1.00  0.00      LIG  
ATOM   6581 H20  LIG     1     -15.280  -5.185  24.071  1.00  0.00      LIG  
ATOM   6582 H21  LIG     1     -15.415  -6.917  21.238  1.00  0.00      LIG  
ATOM   6583 H22  LIG     1     -15.953  -7.163  22.919  1.00  0.00      LIG  
ATOM   6584 H23  LIG     1     -13.162 -10.687  22.952  1.00  0.00      LIG  
ATOM   6585 H24  LIG     1     -10.936  -9.645  21.164  1.00  0.00      LIG  
ATOM   6586 H25  LIG     1     -12.551  -9.843  20.540  1.00  0.00      LIG  
ATOM   6587 H26  LIG     1     -10.944 -12.108  21.799  1.00  0.00      LIG  
ATOM   6588 H27  LIG     1     -13.633 -11.944  20.318  1.00  0.00      LIG  
ATOM   6589 H28  LIG     1     -15.390 -13.346  21.138  1.00  0.00      LIG  
ATOM   6590 H29  LIG     1     -15.367 -12.872  22.845  1.00  0.00      LIG  
ATOM   6591 H30  LIG     1     -15.130 -14.571  22.394  1.00  0.00      LIG  
ATOM   6592 H31  LIG     1     -12.935 -12.815  24.055  1.00  0.00      LIG  
ATOM   6593 H32  LIG     1     -11.620 -13.604  23.162  1.00  0.00      LIG  
ATOM   6594 H33  LIG     1     -13.003 -14.552  23.720  1.00  0.00      LIG  
ATOM   6595 H34  LIG     1     -11.659  -9.696  24.720  1.00  0.00      LIG  
ATOM   6596 H35  LIG     1     -10.429  -9.510  23.449  1.00  0.00      LIG  
ATOM   6597 H36  LIG     1     -11.037 -11.109  23.858  1.00  0.00      LIG  
ATOM   6598 H37  LIG     1     -10.736  -7.479  23.465  1.00  0.00      LIG  
ATOM   6599 H38  LIG     1     -11.649  -6.452  24.524  1.00  0.00      LIG  
ATOM   6600 H39  LIG     1     -10.683  -5.895  21.697  1.00  0.00      LIG  
ATOM   6601 H40  LIG     1     -12.526  -4.205  23.402  1.00  0.00      LIG  
ATOM   6602 H41  LIG     1     -11.155  -1.240  22.607  1.00  0.00      LIG  
ATOM   6603 H42  LIG     1     -10.704  -2.636  23.537  1.00  0.00      LIG  
ATOM   6604 H43  LIG     1     -12.372  -2.085  23.545  1.00  0.00      LIG  
ATOM   6605 H44  LIG     1     -11.633 -11.525  19.122  1.00  0.00      LIG  
ATOM   6606 H45  LIG     1      -9.806  -4.122  22.955  1.00  0.00      LIG  
TER
REMARK  Energy: 270.141
REMARK  SimpleFitness: 270.141
REMARK  FullFitness: -1373.3921
REMARK  InterFull: -20.8282
REMARK  IntraFull: 300.918
REMARK  solvFull: -1937.48
REMARK  surfFull: 283.998
REMARK  extraFull: 0.0
REMARK  deltaGcompsolvpol: -1937.48
REMARK  deltaGcompsolvnonpol: 283.998
REMARK  deltaGprotsolvpol: -1938.72
REMARK  deltaGprotsolvnonpol: 281.59
REMARK  deltaGligsolvpol: -12.9726
REMARK  deltaGligsolvnonpol: 15.3872
REMARK  deltaGvdw: -20.8282
REMARK  deltaGelec: 0.0
REMARK  deltaG: -6.3183703
REMARK  Cluster: 3
REMARK  ClusterRank: 3
ATOM   6526 C    LIG     1     -11.329  -1.167  19.568  1.00  0.00      LIG  
ATOM   6527 C1   LIG     1     -10.201  -1.879  20.258  1.00  0.00      LIG  
ATOM   6528 C2   LIG     1     -10.588  -3.238  20.817  1.00  0.00      LIG  
ATOM   6529 C3   LIG     1     -12.727  -1.267  20.141  1.00  0.00      LIG  
ATOM   6530 C4   LIG     1     -13.666  -1.203  18.939  1.00  0.00      LIG  
ATOM   6531 C5   LIG     1     -13.048  -0.032  20.976  1.00  0.00      LIG  
ATOM   6532 C6   LIG     1     -12.930  -2.629  20.829  1.00  0.00      LIG  
ATOM   6533 C7   LIG     1     -14.253  -2.808  21.531  1.00  0.00      LIG  
ATOM   6534 C8   LIG     1     -14.626  -4.272  21.518  1.00  0.00      LIG  
ATOM   6535 C9   LIG     1     -13.463  -5.238  21.802  1.00  0.00      LIG  
ATOM   6536 C10  LIG     1     -13.091  -5.892  20.454  1.00  0.00      LIG  
ATOM   6537 C11  LIG     1     -13.941  -6.346  22.788  1.00  0.00      LIG  
ATOM   6538 C12  LIG     1     -14.406  -5.833  24.159  1.00  0.00      LIG  
ATOM   6539 C13  LIG     1     -15.091  -7.184  22.246  1.00  0.00      LIG  
ATOM   6540 C14  LIG     1     -14.530  -8.560  22.235  1.00  0.00      LIG  
ATOM   6541 C15  LIG     1     -13.137  -8.599  22.695  1.00  0.00      LIG  
ATOM   6542 C16  LIG     1     -12.420  -9.924  22.702  1.00  0.00      LIG  
ATOM   6543 C17  LIG     1     -11.864 -10.207  21.310  1.00  0.00      LIG  
ATOM   6544 C18  LIG     1     -11.620 -11.688  21.052  1.00  0.00      LIG  
ATOM   6545 C19  LIG     1     -12.920 -12.430  20.972  1.00  0.00      LIG  
ATOM   6546 C20  LIG     1     -13.446 -13.313  22.050  1.00  0.00      LIG  
ATOM   6547 C21  LIG     1     -14.916 -13.538  22.105  1.00  0.00      LIG  
ATOM   6548 C22  LIG     1     -12.703 -13.583  23.312  1.00  0.00      LIG  
ATOM   6549 C23  LIG     1     -11.325 -10.062  23.744  1.00  0.00      LIG  
ATOM   6550 C24  LIG     1     -12.835  -7.328  23.006  1.00  0.00      LIG  
ATOM   6551 C25  LIG     1     -11.542  -6.745  23.475  1.00  0.00      LIG  
ATOM   6552 C26  LIG     1     -11.090  -5.543  22.648  1.00  0.00      LIG  
ATOM   6553 C27  LIG     1     -12.225  -4.519  22.403  1.00  0.00      LIG  
ATOM   6554 C28  LIG     1     -11.807  -3.165  21.732  1.00  0.00      LIG  
ATOM   6555 C29  LIG     1     -11.496  -2.227  22.908  1.00  0.00      LIG  
ATOM   6556 O    LIG     1     -11.068  -0.306  18.742  1.00  0.00      LIG  
ATOM   6557 O1   LIG     1     -15.145  -9.554  21.879  1.00  0.00      LIG  
ATOM   6558 O2   LIG     1     -10.973 -11.785  19.788  1.00  0.00      LIG  
ATOM   6559 O3   LIG     1     -10.010  -4.972  23.380  1.00  0.00      LIG  
ATOM   6560 O4   LIG     1     -12.805 -13.872  20.883  1.00  0.00      LIG  
ATOM   6561 H    LIG     1      -9.810  -1.224  21.040  1.00  0.00      LIG  
ATOM   6562 H1   LIG     1      -9.406  -2.017  19.522  1.00  0.00      LIG  
ATOM   6563 H2   LIG     1      -9.716  -3.628  21.343  1.00  0.00      LIG  
ATOM   6564 H3   LIG     1     -10.797  -3.921  19.989  1.00  0.00      LIG  
ATOM   6565 H4   LIG     1     -13.471  -2.020  18.236  1.00  0.00      LIG  
ATOM   6566 H5   LIG     1     -13.553  -0.262  18.393  1.00  0.00      LIG  
ATOM   6567 H6   LIG     1     -14.712  -1.264  19.246  1.00  0.00      LIG  
ATOM   6568 H7   LIG     1     -12.997   0.867  20.354  1.00  0.00      LIG  
ATOM   6569 H8   LIG     1     -12.346   0.121  21.795  1.00  0.00      LIG  
ATOM   6570 H9   LIG     1     -14.058  -0.083  21.387  1.00  0.00      LIG  
ATOM   6571 H10  LIG     1     -12.969  -3.295  19.968  1.00  0.00      LIG  
ATOM   6572 H11  LIG     1     -15.052  -2.252  21.039  1.00  0.00      LIG  
ATOM   6573 H12  LIG     1     -14.206  -2.445  22.560  1.00  0.00      LIG  
ATOM   6574 H13  LIG     1     -15.037  -4.499  20.531  1.00  0.00      LIG  
ATOM   6575 H14  LIG     1     -15.462  -4.406  22.205  1.00  0.00      LIG  
ATOM   6576 H15  LIG     1     -13.975  -6.250  19.923  1.00  0.00      LIG  
ATOM   6577 H16  LIG     1     -12.414  -6.741  20.560  1.00  0.00      LIG  
ATOM   6578 H17  LIG     1     -12.592  -5.199  19.779  1.00  0.00      LIG  
ATOM   6579 H18  LIG     1     -13.634  -5.279  24.697  1.00  0.00      LIG  
ATOM   6580 H19  LIG     1     -14.701  -6.669  24.801  1.00  0.00      LIG  
ATOM   6581 H20  LIG     1     -15.280  -5.185  24.071  1.00  0.00      LIG  
ATOM   6582 H21  LIG     1     -15.415  -6.917  21.238  1.00  0.00      LIG  
ATOM   6583 H22  LIG     1     -15.953  -7.163  22.919  1.00  0.00      LIG  
ATOM   6584 H23  LIG     1     -13.162 -10.687  22.952  1.00  0.00      LIG  
ATOM   6585 H24  LIG     1     -10.936  -9.645  21.164  1.00  0.00      LIG  
ATOM   6586 H25  LIG     1     -12.551  -9.843  20.540  1.00  0.00      LIG  
ATOM   6587 H26  LIG     1     -10.944 -12.108  21.799  1.00  0.00      LIG  
ATOM   6588 H27  LIG     1     -13.633 -11.944  20.318  1.00  0.00      LIG  
ATOM   6589 H28  LIG     1     -15.390 -13.346  21.138  1.00  0.00      LIG  
ATOM   6590 H29  LIG     1     -15.367 -12.872  22.845  1.00  0.00      LIG  
ATOM   6591 H30  LIG     1     -15.130 -14.571  22.394  1.00  0.00      LIG  
ATOM   6592 H31  LIG     1     -12.935 -12.815  24.055  1.00  0.00      LIG  
ATOM   6593 H32  LIG     1     -11.620 -13.604  23.162  1.00  0.00      LIG  
ATOM   6594 H33  LIG     1     -13.003 -14.552  23.720  1.00  0.00      LIG  
ATOM   6595 H34  LIG     1     -11.659  -9.696  24.720  1.00  0.00      LIG  
ATOM   6596 H35  LIG     1     -10.429  -9.510  23.449  1.00  0.00      LIG  
ATOM   6597 H36  LIG     1     -11.037 -11.109  23.858  1.00  0.00      LIG  
ATOM   6598 H37  LIG     1     -10.736  -7.479  23.465  1.00  0.00      LIG  
ATOM   6599 H38  LIG     1     -11.649  -6.452  24.524  1.00  0.00      LIG  
ATOM   6600 H39  LIG     1     -10.683  -5.895  21.697  1.00  0.00      LIG  
ATOM   6601 H40  LIG     1     -12.526  -4.205  23.402  1.00  0.00      LIG  
ATOM   6602 H41  LIG     1     -11.155  -1.240  22.607  1.00  0.00      LIG  
ATOM   6603 H42  LIG     1     -10.704  -2.636  23.537  1.00  0.00      LIG  
ATOM   6604 H43  LIG     1     -12.372  -2.085  23.545  1.00  0.00      LIG  
ATOM   6605 H44  LIG     1     -11.633 -11.525  19.122  1.00  0.00      LIG  
ATOM   6606 H45  LIG     1      -9.806  -4.122  22.955  1.00  0.00      LIG  
TER
REMARK  Energy: 270.157
REMARK  SimpleFitness: 270.157
REMARK  FullFitness: -1373.3715
REMARK  InterFull: -21.0575
REMARK  IntraFull: 301.003
REMARK  solvFull: -1937.29
REMARK  surfFull: 283.973
REMARK  extraFull: 0.0
REMARK  deltaGcompsolvpol: -1937.29
REMARK  deltaGcompsolvnonpol: 283.973
REMARK  deltaGprotsolvpol: -1938.72
REMARK  deltaGprotsolvnonpol: 281.59
REMARK  deltaGligsolvpol: -12.9797
REMARK  deltaGligsolvnonpol: 15.399
REMARK  deltaGvdw: -21.0575
REMARK  deltaGelec: 0.0
REMARK  deltaG: -6.3314843
REMARK  Cluster: 3
REMARK  ClusterRank: 4
ATOM   6526 C    LIG     1     -11.394  -1.242  19.540  1.00  0.00      LIG  
ATOM   6527 C1   LIG     1     -10.258  -1.943  20.226  1.00  0.00      LIG  
ATOM   6528 C2   LIG     1     -10.637  -3.296  20.805  1.00  0.00      LIG  
ATOM   6529 C3   LIG     1     -12.789  -1.347  20.118  1.00  0.00      LIG  
ATOM   6530 C4   LIG     1     -13.731  -1.313  18.917  1.00  0.00      LIG  
ATOM   6531 C5   LIG     1     -13.120  -0.099  20.931  1.00  0.00      LIG  
ATOM   6532 C6   LIG     1     -12.981  -2.697  20.832  1.00  0.00      LIG  
ATOM   6533 C7   LIG     1     -14.296  -2.868  21.552  1.00  0.00      LIG  
ATOM   6534 C8   LIG     1     -14.664  -4.333  21.579  1.00  0.00      LIG  
ATOM   6535 C9   LIG     1     -13.493  -5.292  21.856  1.00  0.00      LIG  
ATOM   6536 C10  LIG     1     -13.139  -5.961  20.510  1.00  0.00      LIG  
ATOM   6537 C11  LIG     1     -13.950  -6.390  22.863  1.00  0.00      LIG  
ATOM   6538 C12  LIG     1     -14.394  -5.865  24.235  1.00  0.00      LIG  
ATOM   6539 C13  LIG     1     -15.105  -7.240  22.349  1.00  0.00      LIG  
ATOM   6540 C14  LIG     1     -14.530  -8.611  22.320  1.00  0.00      LIG  
ATOM   6541 C15  LIG     1     -13.129  -8.638  22.757  1.00  0.00      LIG  
ATOM   6542 C16  LIG     1     -12.395  -9.952  22.737  1.00  0.00      LIG  
ATOM   6543 C17  LIG     1     -11.838 -10.197  21.337  1.00  0.00      LIG  
ATOM   6544 C18  LIG     1     -11.574 -11.668  21.047  1.00  0.00      LIG  
ATOM   6545 C19  LIG     1     -12.863 -12.428  20.961  1.00  0.00      LIG  
ATOM   6546 C20  LIG     1     -13.369 -13.338  22.025  1.00  0.00      LIG  
ATOM   6547 C21  LIG     1     -14.835 -13.579  22.089  1.00  0.00      LIG  
ATOM   6548 C22  LIG     1     -12.611 -13.624  23.276  1.00  0.00      LIG  
ATOM   6549 C23  LIG     1     -11.295 -10.093  23.774  1.00  0.00      LIG  
ATOM   6550 C24  LIG     1     -12.835  -7.365  23.069  1.00  0.00      LIG  
ATOM   6551 C25  LIG     1     -11.539  -6.771  23.515  1.00  0.00      LIG  
ATOM   6552 C26  LIG     1     -11.107  -5.575  22.670  1.00  0.00      LIG  
ATOM   6553 C27  LIG     1     -12.250  -4.560  22.428  1.00  0.00      LIG  
ATOM   6554 C28  LIG     1     -11.847  -3.214  21.731  1.00  0.00      LIG  
ATOM   6555 C29  LIG     1     -11.526  -2.257  22.890  1.00  0.00      LIG  
ATOM   6556 O    LIG     1     -11.142  -0.383  18.709  1.00  0.00      LIG  
ATOM   6557 O1   LIG     1     -15.140  -9.608  21.965  1.00  0.00      LIG  
ATOM   6558 O2   LIG     1     -10.933 -11.731  19.778  1.00  0.00      LIG  
ATOM   6559 O3   LIG     1     -10.021  -4.989  23.382  1.00  0.00      LIG  
ATOM   6560 O4   LIG     1     -12.730 -13.866  20.842  1.00  0.00      LIG  
ATOM   6561 H    LIG     1      -9.862  -1.277  20.996  1.00  0.00      LIG  
ATOM   6562 H1   LIG     1      -9.469  -2.090  19.485  1.00  0.00      LIG  
ATOM   6563 H2   LIG     1      -9.758  -3.676  21.326  1.00  0.00      LIG  
ATOM   6564 H3   LIG     1     -10.853  -3.990  19.988  1.00  0.00      LIG  
ATOM   6565 H4   LIG     1     -13.531  -2.141  18.229  1.00  0.00      LIG  
ATOM   6566 H5   LIG     1     -13.628  -0.382  18.352  1.00  0.00      LIG  
ATOM   6567 H6   LIG     1     -14.776  -1.377  19.228  1.00  0.00      LIG  
ATOM   6568 H7   LIG     1     -13.052   0.792  20.300  1.00  0.00      LIG  
ATOM   6569 H8   LIG     1     -12.437   0.058  21.764  1.00  0.00      LIG  
ATOM   6570 H9   LIG     1     -14.139  -0.140  21.320  1.00  0.00      LIG  
ATOM   6571 H10  LIG     1     -13.029  -3.376  19.982  1.00  0.00      LIG  
ATOM   6572 H11  LIG     1     -15.102  -2.325  21.054  1.00  0.00      LIG  
ATOM   6573 H12  LIG     1     -14.239  -2.480  22.571  1.00  0.00      LIG  
ATOM   6574 H13  LIG     1     -15.097  -4.582  20.606  1.00  0.00      LIG  
ATOM   6575 H14  LIG     1     -15.484  -4.453  22.287  1.00  0.00      LIG  
ATOM   6576 H15  LIG     1     -14.031  -6.333  20.000  1.00  0.00      LIG  
ATOM   6577 H16  LIG     1     -12.454  -6.804  20.614  1.00  0.00      LIG  
ATOM   6578 H17  LIG     1     -12.657  -5.276  19.816  1.00  0.00      LIG  
ATOM   6579 H18  LIG     1     -13.617  -5.298  24.752  1.00  0.00      LIG  
ATOM   6580 H19  LIG     1     -14.669  -6.696  24.893  1.00  0.00      LIG  
ATOM   6581 H20  LIG     1     -15.276  -5.226  24.156  1.00  0.00      LIG  
ATOM   6582 H21  LIG     1     -15.457  -6.974  21.351  1.00  0.00      LIG  
ATOM   6583 H22  LIG     1     -15.949  -7.231  23.044  1.00  0.00      LIG  
ATOM   6584 H23  LIG     1     -13.124 -10.729  22.972  1.00  0.00      LIG  
ATOM   6585 H24  LIG     1     -10.917  -9.621  21.202  1.00  0.00      LIG  
ATOM   6586 H25  LIG     1     -12.532  -9.824  20.576  1.00  0.00      LIG  
ATOM   6587 H26  LIG     1     -10.887 -12.094  21.782  1.00  0.00      LIG  
ATOM   6588 H27  LIG     1     -13.587 -11.938  20.321  1.00  0.00      LIG  
ATOM   6589 H28  LIG     1     -15.323 -13.358  21.135  1.00  0.00      LIG  
ATOM   6590 H29  LIG     1     -15.283 -12.943  22.857  1.00  0.00      LIG  
ATOM   6591 H30  LIG     1     -15.036 -14.623  22.345  1.00  0.00      LIG  
ATOM   6592 H31  LIG     1     -12.844 -12.873  24.035  1.00  0.00      LIG  
ATOM   6593 H32  LIG     1     -11.530 -13.630  23.114  1.00  0.00      LIG  
ATOM   6594 H33  LIG     1     -12.898 -14.603  23.667  1.00  0.00      LIG  
ATOM   6595 H34  LIG     1     -11.630  -9.749  24.756  1.00  0.00      LIG  
ATOM   6596 H35  LIG     1     -10.407  -9.525  23.487  1.00  0.00      LIG  
ATOM   6597 H36  LIG     1     -10.993 -11.139  23.868  1.00  0.00      LIG  
ATOM   6598 H37  LIG     1     -10.730  -7.500  23.501  1.00  0.00      LIG  
ATOM   6599 H38  LIG     1     -11.634  -6.469  24.562  1.00  0.00      LIG  
ATOM   6600 H39  LIG     1     -10.709  -5.935  21.718  1.00  0.00      LIG  
ATOM   6601 H40  LIG     1     -12.538  -4.233  23.427  1.00  0.00      LIG  
ATOM   6602 H41  LIG     1     -11.203  -1.270  22.569  1.00  0.00      LIG  
ATOM   6603 H42  LIG     1     -10.720  -2.649  23.510  1.00  0.00      LIG  
ATOM   6604 H43  LIG     1     -12.394  -2.116  23.539  1.00  0.00      LIG  
ATOM   6605 H44  LIG     1     -11.601 -11.470  19.121  1.00  0.00      LIG  
ATOM   6606 H45  LIG     1      -9.828  -4.142  22.945  1.00  0.00      LIG  
TER
REMARK  Energy: 270.176
REMARK  SimpleFitness: 270.176
REMARK  FullFitness: -1373.3156
REMARK  InterFull: -21.0515
REMARK  IntraFull: 300.922
REMARK  solvFull: -1937.17
REMARK  surfFull: 283.984
REMARK  extraFull: 0.0
REMARK  deltaGcompsolvpol: -1937.17
REMARK  deltaGcompsolvnonpol: 283.984
REMARK  deltaGprotsolvpol: -1938.72
REMARK  deltaGprotsolvnonpol: 281.59
REMARK  deltaGligsolvpol: -13.0131
REMARK  deltaGligsolvnonpol: 15.3977
REMARK  deltaGvdw: -21.0515
REMARK  deltaGelec: 0.0
REMARK  deltaG: -6.3203635
REMARK  Cluster: 3
REMARK  ClusterRank: 5
ATOM   6526 C    LIG     1     -11.441  -1.366  19.532  1.00  0.00      LIG  
ATOM   6527 C1   LIG     1     -10.287  -2.075  20.179  1.00  0.00      LIG  
ATOM   6528 C2   LIG     1     -10.659  -3.422  20.775  1.00  0.00      LIG  
ATOM   6529 C3   LIG     1     -12.808  -1.440  20.178  1.00  0.00      LIG  
ATOM   6530 C4   LIG     1     -13.805  -1.385  19.023  1.00  0.00      LIG  
ATOM   6531 C5   LIG     1     -13.067  -0.185  21.004  1.00  0.00      LIG  
ATOM   6532 C6   LIG     1     -12.991  -2.787  20.904  1.00  0.00      LIG  
ATOM   6533 C7   LIG     1     -14.277  -2.937  21.680  1.00  0.00      LIG  
ATOM   6534 C8   LIG     1     -14.665  -4.398  21.733  1.00  0.00      LIG  
ATOM   6535 C9   LIG     1     -13.498  -5.376  21.952  1.00  0.00      LIG  
ATOM   6536 C10  LIG     1     -13.219  -6.047  20.589  1.00  0.00      LIG  
ATOM   6537 C11  LIG     1     -13.921  -6.473  22.976  1.00  0.00      LIG  
ATOM   6538 C12  LIG     1     -14.295  -5.947  24.369  1.00  0.00      LIG  
ATOM   6539 C13  LIG     1     -15.108  -7.311  22.515  1.00  0.00      LIG  
ATOM   6540 C14  LIG     1     -14.549  -8.687  22.451  1.00  0.00      LIG  
ATOM   6541 C15  LIG     1     -13.130  -8.730  22.827  1.00  0.00      LIG  
ATOM   6542 C16  LIG     1     -12.404 -10.048  22.769  1.00  0.00      LIG  
ATOM   6543 C17  LIG     1     -11.875 -10.270  21.355  1.00  0.00      LIG  
ATOM   6544 C18  LIG     1     -11.602 -11.734  21.040  1.00  0.00      LIG  
ATOM   6545 C19  LIG     1     -12.885 -12.507  20.971  1.00  0.00      LIG  
ATOM   6546 C20  LIG     1     -13.358 -13.439  22.032  1.00  0.00      LIG  
ATOM   6547 C21  LIG     1     -14.819 -13.705  22.121  1.00  0.00      LIG  
ATOM   6548 C22  LIG     1     -12.573 -13.734  23.263  1.00  0.00      LIG  
ATOM   6549 C23  LIG     1     -11.287 -10.212  23.785  1.00  0.00      LIG  
ATOM   6550 C24  LIG     1     -12.809  -7.462  23.128  1.00  0.00      LIG  
ATOM   6551 C25  LIG     1     -11.487  -6.886  23.515  1.00  0.00      LIG  
ATOM   6552 C26  LIG     1     -11.078  -5.694  22.653  1.00  0.00      LIG  
ATOM   6553 C27  LIG     1     -12.218  -4.664  22.466  1.00  0.00      LIG  
ATOM   6554 C28  LIG     1     -11.827  -3.323  21.753  1.00  0.00      LIG  
ATOM   6555 C29  LIG     1     -11.443  -2.373  22.898  1.00  0.00      LIG  
ATOM   6556 O    LIG     1     -11.215  -0.519  18.682  1.00  0.00      LIG  
ATOM   6557 O1   LIG     1     -15.183  -9.677  22.116  1.00  0.00      LIG  
ATOM   6558 O2   LIG     1     -10.986 -11.775  19.757  1.00  0.00      LIG  
ATOM   6559 O3   LIG     1      -9.953  -5.126  23.315  1.00  0.00      LIG  
ATOM   6560 O4   LIG     1     -12.736 -13.942  20.830  1.00  0.00      LIG  
ATOM   6561 H    LIG     1      -9.857  -1.410  20.931  1.00  0.00      LIG  
ATOM   6562 H1   LIG     1      -9.526  -2.232  19.411  1.00  0.00      LIG  
ATOM   6563 H2   LIG     1      -9.763  -3.814  21.257  1.00  0.00      LIG  
ATOM   6564 H3   LIG     1     -10.920  -4.113  19.969  1.00  0.00      LIG  
ATOM   6565 H4   LIG     1     -13.662  -2.224  18.334  1.00  0.00      LIG  
ATOM   6566 H5   LIG     1     -13.701  -0.462  18.445  1.00  0.00      LIG  
ATOM   6567 H6   LIG     1     -14.835  -1.418  19.384  1.00  0.00      LIG  
ATOM   6568 H7   LIG     1     -13.029   0.702  20.365  1.00  0.00      LIG  
ATOM   6569 H8   LIG     1     -12.327  -0.031  21.789  1.00  0.00      LIG  
ATOM   6570 H9   LIG     1     -14.057  -0.210  21.462  1.00  0.00      LIG  
ATOM   6571 H10  LIG     1     -13.087  -3.466  20.058  1.00  0.00      LIG  
ATOM   6572 H11  LIG     1     -15.095  -2.390  21.210  1.00  0.00      LIG  
ATOM   6573 H12  LIG     1     -14.175  -2.541  22.692  1.00  0.00      LIG  
ATOM   6574 H13  LIG     1     -15.153  -4.645  20.787  1.00  0.00      LIG  
ATOM   6575 H14  LIG     1     -15.448  -4.503  22.485  1.00  0.00      LIG  
ATOM   6576 H15  LIG     1     -14.139  -6.409  20.123  1.00  0.00      LIG  
ATOM   6577 H16  LIG     1     -12.538  -6.896  20.660  1.00  0.00      LIG  
ATOM   6578 H17  LIG     1     -12.764  -5.367  19.872  1.00  0.00      LIG  
ATOM   6579 H18  LIG     1     -13.489  -5.388  24.849  1.00  0.00      LIG  
ATOM   6580 H19  LIG     1     -14.546  -6.777  25.037  1.00  0.00      LIG  
ATOM   6581 H20  LIG     1     -15.174  -5.301  24.333  1.00  0.00      LIG  
ATOM   6582 H21  LIG     1     -15.505  -7.035  21.536  1.00  0.00      LIG  
ATOM   6583 H22  LIG     1     -15.919  -7.298  23.248  1.00  0.00      LIG  
ATOM   6584 H23  LIG     1     -13.133 -10.828  23.003  1.00  0.00      LIG  
ATOM   6585 H24  LIG     1     -10.962  -9.683  21.209  1.00  0.00      LIG  
ATOM   6586 H25  LIG     1     -12.587  -9.892  20.613  1.00  0.00      LIG  
ATOM   6587 H26  LIG     1     -10.896 -12.162  21.755  1.00  0.00      LIG  
ATOM   6588 H27  LIG     1     -13.627 -12.018  20.354  1.00  0.00      LIG  
ATOM   6589 H28  LIG     1     -15.329 -13.474  21.180  1.00  0.00      LIG  
ATOM   6590 H29  LIG     1     -15.263 -13.090  22.908  1.00  0.00      LIG  
ATOM   6591 H30  LIG     1     -14.999 -14.756  22.361  1.00  0.00      LIG  
ATOM   6592 H31  LIG     1     -12.805 -13.002  24.041  1.00  0.00      LIG  
ATOM   6593 H32  LIG     1     -11.495 -13.719  23.083  1.00  0.00      LIG  
ATOM   6594 H33  LIG     1     -12.834 -14.726  23.642  1.00  0.00      LIG  
ATOM   6595 H34  LIG     1     -11.604  -9.882  24.778  1.00  0.00      LIG  
ATOM   6596 H35  LIG     1     -10.401  -9.646  23.492  1.00  0.00      LIG  
ATOM   6597 H36  LIG     1     -10.989 -11.261  23.858  1.00  0.00      LIG  
ATOM   6598 H37  LIG     1     -10.689  -7.626  23.460  1.00  0.00      LIG  
ATOM   6599 H38  LIG     1     -11.529  -6.585  24.566  1.00  0.00      LIG  
ATOM   6600 H39  LIG     1     -10.730  -6.058  21.682  1.00  0.00      LIG  
ATOM   6601 H40  LIG     1     -12.454  -4.335  23.478  1.00  0.00      LIG  
ATOM   6602 H41  LIG     1     -11.116  -1.391  22.566  1.00  0.00      LIG  
ATOM   6603 H42  LIG     1     -10.619  -2.779  23.484  1.00  0.00      LIG  
ATOM   6604 H43  LIG     1     -12.281  -2.218  23.582  1.00  0.00      LIG  
ATOM   6605 H44  LIG     1     -11.670 -11.515  19.116  1.00  0.00      LIG  
ATOM   6606 H45  LIG     1      -9.770  -4.280  22.873  1.00  0.00      LIG  
TER
REMARK  Energy: 270.176
REMARK  SimpleFitness: 270.176
REMARK  FullFitness: -1373.3156
REMARK  InterFull: -21.0515
REMARK  IntraFull: 300.922
REMARK  solvFull: -1937.17
REMARK  surfFull: 283.984
REMARK  extraFull: 0.0
REMARK  deltaGcompsolvpol: -1937.17
REMARK  deltaGcompsolvnonpol: 283.984
REMARK  deltaGprotsolvpol: -1938.72
REMARK  deltaGprotsolvnonpol: 281.59
REMARK  deltaGligsolvpol: -13.0131
REMARK  deltaGligsolvnonpol: 15.3977
REMARK  deltaGvdw: -21.0515
REMARK  deltaGelec: 0.0
REMARK  deltaG: -6.3203635
REMARK  Cluster: 3
REMARK  ClusterRank: 6
ATOM   6526 C    LIG     1     -11.441  -1.366  19.532  1.00  0.00      LIG  
ATOM   6527 C1   LIG     1     -10.287  -2.075  20.179  1.00  0.00      LIG  
ATOM   6528 C2   LIG     1     -10.659  -3.422  20.775  1.00  0.00      LIG  
ATOM   6529 C3   LIG     1     -12.808  -1.440  20.178  1.00  0.00      LIG  
ATOM   6530 C4   LIG     1     -13.805  -1.385  19.023  1.00  0.00      LIG  
ATOM   6531 C5   LIG     1     -13.067  -0.185  21.004  1.00  0.00      LIG  
ATOM   6532 C6   LIG     1     -12.991  -2.787  20.904  1.00  0.00      LIG  
ATOM   6533 C7   LIG     1     -14.277  -2.937  21.680  1.00  0.00      LIG  
ATOM   6534 C8   LIG     1     -14.665  -4.398  21.733  1.00  0.00      LIG  
ATOM   6535 C9   LIG     1     -13.498  -5.376  21.952  1.00  0.00      LIG  
ATOM   6536 C10  LIG     1     -13.219  -6.047  20.589  1.00  0.00      LIG  
ATOM   6537 C11  LIG     1     -13.921  -6.473  22.976  1.00  0.00      LIG  
ATOM   6538 C12  LIG     1     -14.295  -5.947  24.369  1.00  0.00      LIG  
ATOM   6539 C13  LIG     1     -15.108  -7.311  22.515  1.00  0.00      LIG  
ATOM   6540 C14  LIG     1     -14.549  -8.687  22.451  1.00  0.00      LIG  
ATOM   6541 C15  LIG     1     -13.130  -8.730  22.827  1.00  0.00      LIG  
ATOM   6542 C16  LIG     1     -12.404 -10.048  22.769  1.00  0.00      LIG  
ATOM   6543 C17  LIG     1     -11.875 -10.270  21.355  1.00  0.00      LIG  
ATOM   6544 C18  LIG     1     -11.602 -11.734  21.040  1.00  0.00      LIG  
ATOM   6545 C19  LIG     1     -12.885 -12.507  20.971  1.00  0.00      LIG  
ATOM   6546 C20  LIG     1     -13.358 -13.439  22.032  1.00  0.00      LIG  
ATOM   6547 C21  LIG     1     -14.819 -13.705  22.121  1.00  0.00      LIG  
ATOM   6548 C22  LIG     1     -12.573 -13.734  23.263  1.00  0.00      LIG  
ATOM   6549 C23  LIG     1     -11.287 -10.212  23.785  1.00  0.00      LIG  
ATOM   6550 C24  LIG     1     -12.809  -7.462  23.128  1.00  0.00      LIG  
ATOM   6551 C25  LIG     1     -11.487  -6.886  23.515  1.00  0.00      LIG  
ATOM   6552 C26  LIG     1     -11.078  -5.694  22.653  1.00  0.00      LIG  
ATOM   6553 C27  LIG     1     -12.218  -4.664  22.466  1.00  0.00      LIG  
ATOM   6554 C28  LIG     1     -11.827  -3.323  21.753  1.00  0.00      LIG  
ATOM   6555 C29  LIG     1     -11.443  -2.373  22.898  1.00  0.00      LIG  
ATOM   6556 O    LIG     1     -11.215  -0.519  18.682  1.00  0.00      LIG  
ATOM   6557 O1   LIG     1     -15.183  -9.677  22.116  1.00  0.00      LIG  
ATOM   6558 O2   LIG     1     -10.986 -11.775  19.757  1.00  0.00      LIG  
ATOM   6559 O3   LIG     1      -9.953  -5.126  23.315  1.00  0.00      LIG  
ATOM   6560 O4   LIG     1     -12.736 -13.942  20.830  1.00  0.00      LIG  
ATOM   6561 H    LIG     1      -9.857  -1.410  20.931  1.00  0.00      LIG  
ATOM   6562 H1   LIG     1      -9.526  -2.232  19.411  1.00  0.00      LIG  
ATOM   6563 H2   LIG     1      -9.763  -3.814  21.257  1.00  0.00      LIG  
ATOM   6564 H3   LIG     1     -10.920  -4.113  19.969  1.00  0.00      LIG  
ATOM   6565 H4   LIG     1     -13.662  -2.224  18.334  1.00  0.00      LIG  
ATOM   6566 H5   LIG     1     -13.701  -0.462  18.445  1.00  0.00      LIG  
ATOM   6567 H6   LIG     1     -14.835  -1.418  19.384  1.00  0.00      LIG  
ATOM   6568 H7   LIG     1     -13.029   0.702  20.365  1.00  0.00      LIG  
ATOM   6569 H8   LIG     1     -12.327  -0.031  21.789  1.00  0.00      LIG  
ATOM   6570 H9   LIG     1     -14.057  -0.210  21.462  1.00  0.00      LIG  
ATOM   6571 H10  LIG     1     -13.087  -3.466  20.058  1.00  0.00      LIG  
ATOM   6572 H11  LIG     1     -15.095  -2.390  21.210  1.00  0.00      LIG  
ATOM   6573 H12  LIG     1     -14.175  -2.541  22.692  1.00  0.00      LIG  
ATOM   6574 H13  LIG     1     -15.153  -4.645  20.787  1.00  0.00      LIG  
ATOM   6575 H14  LIG     1     -15.448  -4.503  22.485  1.00  0.00      LIG  
ATOM   6576 H15  LIG     1     -14.139  -6.409  20.123  1.00  0.00      LIG  
ATOM   6577 H16  LIG     1     -12.538  -6.896  20.660  1.00  0.00      LIG  
ATOM   6578 H17  LIG     1     -12.764  -5.367  19.872  1.00  0.00      LIG  
ATOM   6579 H18  LIG     1     -13.489  -5.388  24.849  1.00  0.00      LIG  
ATOM   6580 H19  LIG     1     -14.546  -6.777  25.037  1.00  0.00      LIG  
ATOM   6581 H20  LIG     1     -15.174  -5.301  24.333  1.00  0.00      LIG  
ATOM   6582 H21  LIG     1     -15.505  -7.035  21.536  1.00  0.00      LIG  
ATOM   6583 H22  LIG     1     -15.919  -7.298  23.248  1.00  0.00      LIG  
ATOM   6584 H23  LIG     1     -13.133 -10.828  23.003  1.00  0.00      LIG  
ATOM   6585 H24  LIG     1     -10.962  -9.683  21.209  1.00  0.00      LIG  
ATOM   6586 H25  LIG     1     -12.587  -9.892  20.613  1.00  0.00      LIG  
ATOM   6587 H26  LIG     1     -10.896 -12.162  21.755  1.00  0.00      LIG  
ATOM   6588 H27  LIG     1     -13.627 -12.018  20.354  1.00  0.00      LIG  
ATOM   6589 H28  LIG     1     -15.329 -13.474  21.180  1.00  0.00      LIG  
ATOM   6590 H29  LIG     1     -15.263 -13.090  22.908  1.00  0.00      LIG  
ATOM   6591 H30  LIG     1     -14.999 -14.756  22.361  1.00  0.00      LIG  
ATOM   6592 H31  LIG     1     -12.805 -13.002  24.041  1.00  0.00      LIG  
ATOM   6593 H32  LIG     1     -11.495 -13.719  23.083  1.00  0.00      LIG  
ATOM   6594 H33  LIG     1     -12.834 -14.726  23.642  1.00  0.00      LIG  
ATOM   6595 H34  LIG     1     -11.604  -9.882  24.778  1.00  0.00      LIG  
ATOM   6596 H35  LIG     1     -10.401  -9.646  23.492  1.00  0.00      LIG  
ATOM   6597 H36  LIG     1     -10.989 -11.261  23.858  1.00  0.00      LIG  
ATOM   6598 H37  LIG     1     -10.689  -7.626  23.460  1.00  0.00      LIG  
ATOM   6599 H38  LIG     1     -11.529  -6.585  24.566  1.00  0.00      LIG  
ATOM   6600 H39  LIG     1     -10.730  -6.058  21.682  1.00  0.00      LIG  
ATOM   6601 H40  LIG     1     -12.454  -4.335  23.478  1.00  0.00      LIG  
ATOM   6602 H41  LIG     1     -11.116  -1.391  22.566  1.00  0.00      LIG  
ATOM   6603 H42  LIG     1     -10.619  -2.779  23.484  1.00  0.00      LIG  
ATOM   6604 H43  LIG     1     -12.281  -2.218  23.582  1.00  0.00      LIG  
ATOM   6605 H44  LIG     1     -11.670 -11.515  19.116  1.00  0.00      LIG  
ATOM   6606 H45  LIG     1      -9.770  -4.280  22.873  1.00  0.00      LIG  
TER
REMARK  Energy: 270.176
REMARK  SimpleFitness: 270.176
REMARK  FullFitness: -1373.3156
REMARK  InterFull: -21.0515
REMARK  IntraFull: 300.922
REMARK  solvFull: -1937.17
REMARK  surfFull: 283.984
REMARK  extraFull: 0.0
REMARK  deltaGcompsolvpol: -1937.17
REMARK  deltaGcompsolvnonpol: 283.984
REMARK  deltaGprotsolvpol: -1938.72
REMARK  deltaGprotsolvnonpol: 281.59
REMARK  deltaGligsolvpol: -13.0131
REMARK  deltaGligsolvnonpol: 15.3977
REMARK  deltaGvdw: -21.0515
REMARK  deltaGelec: 0.0
REMARK  deltaG: -6.3203635
REMARK  Cluster: 3
REMARK  ClusterRank: 7
ATOM   6526 C    LIG     1     -11.441  -1.366  19.532  1.00  0.00      LIG  
ATOM   6527 C1   LIG     1     -10.287  -2.075  20.179  1.00  0.00      LIG  
ATOM   6528 C2   LIG     1     -10.659  -3.422  20.775  1.00  0.00      LIG  
ATOM   6529 C3   LIG     1     -12.808  -1.440  20.178  1.00  0.00      LIG  
ATOM   6530 C4   LIG     1     -13.805  -1.385  19.023  1.00  0.00      LIG  
ATOM   6531 C5   LIG     1     -13.067  -0.185  21.004  1.00  0.00      LIG  
ATOM   6532 C6   LIG     1     -12.991  -2.787  20.904  1.00  0.00      LIG  
ATOM   6533 C7   LIG     1     -14.277  -2.937  21.680  1.00  0.00      LIG  
ATOM   6534 C8   LIG     1     -14.665  -4.398  21.733  1.00  0.00      LIG  
ATOM   6535 C9   LIG     1     -13.498  -5.376  21.952  1.00  0.00      LIG  
ATOM   6536 C10  LIG     1     -13.219  -6.047  20.589  1.00  0.00      LIG  
ATOM   6537 C11  LIG     1     -13.921  -6.473  22.976  1.00  0.00      LIG  
ATOM   6538 C12  LIG     1     -14.295  -5.947  24.369  1.00  0.00      LIG  
ATOM   6539 C13  LIG     1     -15.108  -7.311  22.515  1.00  0.00      LIG  
ATOM   6540 C14  LIG     1     -14.549  -8.687  22.451  1.00  0.00      LIG  
ATOM   6541 C15  LIG     1     -13.130  -8.730  22.827  1.00  0.00      LIG  
ATOM   6542 C16  LIG     1     -12.404 -10.048  22.769  1.00  0.00      LIG  
ATOM   6543 C17  LIG     1     -11.875 -10.270  21.355  1.00  0.00      LIG  
ATOM   6544 C18  LIG     1     -11.602 -11.734  21.040  1.00  0.00      LIG  
ATOM   6545 C19  LIG     1     -12.885 -12.507  20.971  1.00  0.00      LIG  
ATOM   6546 C20  LIG     1     -13.358 -13.439  22.032  1.00  0.00      LIG  
ATOM   6547 C21  LIG     1     -14.819 -13.705  22.121  1.00  0.00      LIG  
ATOM   6548 C22  LIG     1     -12.573 -13.734  23.263  1.00  0.00      LIG  
ATOM   6549 C23  LIG     1     -11.287 -10.212  23.785  1.00  0.00      LIG  
ATOM   6550 C24  LIG     1     -12.809  -7.462  23.128  1.00  0.00      LIG  
ATOM   6551 C25  LIG     1     -11.487  -6.886  23.515  1.00  0.00      LIG  
ATOM   6552 C26  LIG     1     -11.078  -5.694  22.653  1.00  0.00      LIG  
ATOM   6553 C27  LIG     1     -12.218  -4.664  22.466  1.00  0.00      LIG  
ATOM   6554 C28  LIG     1     -11.827  -3.323  21.753  1.00  0.00      LIG  
ATOM   6555 C29  LIG     1     -11.443  -2.373  22.898  1.00  0.00      LIG  
ATOM   6556 O    LIG     1     -11.215  -0.519  18.682  1.00  0.00      LIG  
ATOM   6557 O1   LIG     1     -15.183  -9.677  22.116  1.00  0.00      LIG  
ATOM   6558 O2   LIG     1     -10.986 -11.775  19.757  1.00  0.00      LIG  
ATOM   6559 O3   LIG     1      -9.953  -5.126  23.315  1.00  0.00      LIG  
ATOM   6560 O4   LIG     1     -12.736 -13.942  20.830  1.00  0.00      LIG  
ATOM   6561 H    LIG     1      -9.857  -1.410  20.931  1.00  0.00      LIG  
ATOM   6562 H1   LIG     1      -9.526  -2.232  19.411  1.00  0.00      LIG  
ATOM   6563 H2   LIG     1      -9.763  -3.814  21.257  1.00  0.00      LIG  
ATOM   6564 H3   LIG     1     -10.920  -4.113  19.969  1.00  0.00      LIG  
ATOM   6565 H4   LIG     1     -13.662  -2.224  18.334  1.00  0.00      LIG  
ATOM   6566 H5   LIG     1     -13.701  -0.462  18.445  1.00  0.00      LIG  
ATOM   6567 H6   LIG     1     -14.835  -1.418  19.384  1.00  0.00      LIG  
ATOM   6568 H7   LIG     1     -13.029   0.702  20.365  1.00  0.00      LIG  
ATOM   6569 H8   LIG     1     -12.327  -0.031  21.789  1.00  0.00      LIG  
ATOM   6570 H9   LIG     1     -14.057  -0.210  21.462  1.00  0.00      LIG  
ATOM   6571 H10  LIG     1     -13.087  -3.466  20.058  1.00  0.00      LIG  
ATOM   6572 H11  LIG     1     -15.095  -2.390  21.210  1.00  0.00      LIG  
ATOM   6573 H12  LIG     1     -14.175  -2.541  22.692  1.00  0.00      LIG  
ATOM   6574 H13  LIG     1     -15.153  -4.645  20.787  1.00  0.00      LIG  
ATOM   6575 H14  LIG     1     -15.448  -4.503  22.485  1.00  0.00      LIG  
ATOM   6576 H15  LIG     1     -14.139  -6.409  20.123  1.00  0.00      LIG  
ATOM   6577 H16  LIG     1     -12.538  -6.896  20.660  1.00  0.00      LIG  
ATOM   6578 H17  LIG     1     -12.764  -5.367  19.872  1.00  0.00      LIG  
ATOM   6579 H18  LIG     1     -13.489  -5.388  24.849  1.00  0.00      LIG  
ATOM   6580 H19  LIG     1     -14.546  -6.777  25.037  1.00  0.00      LIG  
ATOM   6581 H20  LIG     1     -15.174  -5.301  24.333  1.00  0.00      LIG  
ATOM   6582 H21  LIG     1     -15.505  -7.035  21.536  1.00  0.00      LIG  
ATOM   6583 H22  LIG     1     -15.919  -7.298  23.248  1.00  0.00      LIG  
ATOM   6584 H23  LIG     1     -13.133 -10.828  23.003  1.00  0.00      LIG  
ATOM   6585 H24  LIG     1     -10.962  -9.683  21.209  1.00  0.00      LIG  
ATOM   6586 H25  LIG     1     -12.587  -9.892  20.613  1.00  0.00      LIG  
ATOM   6587 H26  LIG     1     -10.896 -12.162  21.755  1.00  0.00      LIG  
ATOM   6588 H27  LIG     1     -13.627 -12.018  20.354  1.00  0.00      LIG  
ATOM   6589 H28  LIG     1     -15.329 -13.474  21.180  1.00  0.00      LIG  
ATOM   6590 H29  LIG     1     -15.263 -13.090  22.908  1.00  0.00      LIG  
ATOM   6591 H30  LIG     1     -14.999 -14.756  22.361  1.00  0.00      LIG  
ATOM   6592 H31  LIG     1     -12.805 -13.002  24.041  1.00  0.00      LIG  
ATOM   6593 H32  LIG     1     -11.495 -13.719  23.083  1.00  0.00      LIG  
ATOM   6594 H33  LIG     1     -12.834 -14.726  23.642  1.00  0.00      LIG  
ATOM   6595 H34  LIG     1     -11.604  -9.882  24.778  1.00  0.00      LIG  
ATOM   6596 H35  LIG     1     -10.401  -9.646  23.492  1.00  0.00      LIG  
ATOM   6597 H36  LIG     1     -10.989 -11.261  23.858  1.00  0.00      LIG  
ATOM   6598 H37  LIG     1     -10.689  -7.626  23.460  1.00  0.00      LIG  
ATOM   6599 H38  LIG     1     -11.529  -6.585  24.566  1.00  0.00      LIG  
ATOM   6600 H39  LIG     1     -10.730  -6.058  21.682  1.00  0.00      LIG  
ATOM   6601 H40  LIG     1     -12.454  -4.335  23.478  1.00  0.00      LIG  
ATOM   6602 H41  LIG     1     -11.116  -1.391  22.566  1.00  0.00      LIG  
ATOM   6603 H42  LIG     1     -10.619  -2.779  23.484  1.00  0.00      LIG  
ATOM   6604 H43  LIG     1     -12.281  -2.218  23.582  1.00  0.00      LIG  
ATOM   6605 H44  LIG     1     -11.670 -11.515  19.116  1.00  0.00      LIG  
ATOM   6606 H45  LIG     1      -9.770  -4.280  22.873  1.00  0.00      LIG  
TER
REMARK  Energy: 266.592
REMARK  SimpleFitness: 266.592
REMARK  FullFitness: -1373.2448
REMARK  InterFull: -25.8367
REMARK  IntraFull: 303.258
REMARK  solvFull: -1933.18
REMARK  surfFull: 282.514
REMARK  extraFull: 0.0
REMARK  deltaGcompsolvpol: -1933.18
REMARK  deltaGcompsolvnonpol: 282.514
REMARK  deltaGprotsolvpol: -1938.72
REMARK  deltaGprotsolvnonpol: 281.59
REMARK  deltaGligsolvpol: -14.2524
REMARK  deltaGligsolvnonpol: 15.3727
REMARK  deltaGvdw: -25.8367
REMARK  deltaGelec: 0.0
REMARK  deltaG: -6.589708
REMARK  Cluster: 4
REMARK  ClusterRank: 0
ATOM   6526 C    LIG     1     -14.686  -9.916  25.759  1.00  0.00      LIG  
ATOM   6527 C1   LIG     1     -15.880  -9.200  25.191  1.00  0.00      LIG  
ATOM   6528 C2   LIG     1     -15.529  -7.902  24.481  1.00  0.00      LIG  
ATOM   6529 C3   LIG     1     -13.597  -9.101  26.429  1.00  0.00      LIG  
ATOM   6530 C4   LIG     1     -12.309  -9.898  26.236  1.00  0.00      LIG  
ATOM   6531 C5   LIG     1     -13.820  -9.044  27.938  1.00  0.00      LIG  
ATOM   6532 C6   LIG     1     -13.436  -7.750  25.703  1.00  0.00      LIG  
ATOM   6533 C7   LIG     1     -12.408  -6.803  26.281  1.00  0.00      LIG  
ATOM   6534 C8   LIG     1     -11.844  -5.968  25.148  1.00  0.00      LIG  
ATOM   6535 C9   LIG     1     -12.891  -5.429  24.155  1.00  0.00      LIG  
ATOM   6536 C10  LIG     1     -12.733  -6.237  22.846  1.00  0.00      LIG  
ATOM   6537 C11  LIG     1     -12.604  -3.922  23.860  1.00  0.00      LIG  
ATOM   6538 C12  LIG     1     -12.638  -3.005  25.090  1.00  0.00      LIG  
ATOM   6539 C13  LIG     1     -11.272  -3.654  23.160  1.00  0.00      LIG  
ATOM   6540 C14  LIG     1     -11.675  -3.031  21.863  1.00  0.00      LIG  
ATOM   6541 C15  LIG     1     -13.137  -2.925  21.740  1.00  0.00      LIG  
ATOM   6542 C16  LIG     1     -13.863  -2.425  20.521  1.00  0.00      LIG  
ATOM   6543 C17  LIG     1     -13.472  -0.986  20.173  1.00  0.00      LIG  
ATOM   6544 C18  LIG     1     -14.604  -0.216  19.499  1.00  0.00      LIG  
ATOM   6545 C19  LIG     1     -14.189   1.200  19.249  1.00  0.00      LIG  
ATOM   6546 C20  LIG     1     -14.479   2.324  20.180  1.00  0.00      LIG  
ATOM   6547 C21  LIG     1     -13.614   3.532  20.118  1.00  0.00      LIG  
ATOM   6548 C22  LIG     1     -15.230   2.126  21.450  1.00  0.00      LIG  
ATOM   6549 C23  LIG     1     -13.581  -3.383  19.371  1.00  0.00      LIG  
ATOM   6550 C24  LIG     1     -13.615  -3.429  22.883  1.00  0.00      LIG  
ATOM   6551 C25  LIG     1     -15.042  -3.608  23.254  1.00  0.00      LIG  
ATOM   6552 C26  LIG     1     -15.363  -5.030  23.683  1.00  0.00      LIG  
ATOM   6553 C27  LIG     1     -14.340  -5.582  24.703  1.00  0.00      LIG  
ATOM   6554 C28  LIG     1     -14.705  -6.959  25.355  1.00  0.00      LIG  
ATOM   6555 C29  LIG     1     -15.530  -6.599  26.595  1.00  0.00      LIG  
ATOM   6556 O    LIG     1     -14.736 -11.126  25.919  1.00  0.00      LIG  
ATOM   6557 O1   LIG     1     -10.884  -2.659  21.008  1.00  0.00      LIG  
ATOM   6558 O2   LIG     1     -14.918  -0.806  18.244  1.00  0.00      LIG  
ATOM   6559 O3   LIG     1     -16.671  -4.950  24.238  1.00  0.00      LIG  
ATOM   6560 O4   LIG     1     -15.279   2.117  18.994  1.00  0.00      LIG  
ATOM   6561 H    LIG     1     -16.594  -9.032  26.000  1.00  0.00      LIG  
ATOM   6562 H1   LIG     1     -16.353  -9.875  24.473  1.00  0.00      LIG  
ATOM   6563 H2   LIG     1     -16.467  -7.437  24.173  1.00  0.00      LIG  
ATOM   6564 H3   LIG     1     -14.970  -8.133  23.570  1.00  0.00      LIG  
ATOM   6565 H4   LIG     1     -12.069 -10.015  25.175  1.00  0.00      LIG  
ATOM   6566 H5   LIG     1     -12.385 -10.900  26.670  1.00  0.00      LIG  
ATOM   6567 H6   LIG     1     -11.462  -9.409  26.723  1.00  0.00      LIG  
ATOM   6568 H7   LIG     1     -13.658 -10.032  28.378  1.00  0.00      LIG  
ATOM   6569 H8   LIG     1     -14.837  -8.757  28.206  1.00  0.00      LIG  
ATOM   6570 H9   LIG     1     -13.123  -8.353  28.420  1.00  0.00      LIG  
ATOM   6571 H10  LIG     1     -13.016  -8.074  24.751  1.00  0.00      LIG  
ATOM   6572 H11  LIG     1     -11.584  -7.335  26.759  1.00  0.00      LIG  
ATOM   6573 H12  LIG     1     -12.845  -6.158  27.047  1.00  0.00      LIG  
ATOM   6574 H13  LIG     1     -11.136  -6.594  24.599  1.00  0.00      LIG  
ATOM   6575 H14  LIG     1     -11.234  -5.177  25.585  1.00  0.00      LIG  
ATOM   6576 H15  LIG     1     -11.689  -6.283  22.527  1.00  0.00      LIG  
ATOM   6577 H16  LIG     1     -13.307  -5.827  22.013  1.00  0.00      LIG  
ATOM   6578 H17  LIG     1     -13.060  -7.269  22.956  1.00  0.00      LIG  
ATOM   6579 H18  LIG     1     -13.583  -3.052  25.636  1.00  0.00      LIG  
ATOM   6580 H19  LIG     1     -12.494  -1.961  24.796  1.00  0.00      LIG  
ATOM   6581 H20  LIG     1     -11.836  -3.244  25.792  1.00  0.00      LIG  
ATOM   6582 H21  LIG     1     -10.678  -4.549  22.967  1.00  0.00      LIG  
ATOM   6583 H22  LIG     1     -10.665  -2.934  23.716  1.00  0.00      LIG  
ATOM   6584 H23  LIG     1     -14.939  -2.441  20.711  1.00  0.00      LIG  
ATOM   6585 H24  LIG     1     -12.595  -1.004  19.517  1.00  0.00      LIG  
ATOM   6586 H25  LIG     1     -13.183  -0.439  21.077  1.00  0.00      LIG  
ATOM   6587 H26  LIG     1     -15.506  -0.265  20.114  1.00  0.00      LIG  
ATOM   6588 H27  LIG     1     -13.309   1.273  18.624  1.00  0.00      LIG  
ATOM   6589 H28  LIG     1     -13.131   3.632  19.141  1.00  0.00      LIG  
ATOM   6590 H29  LIG     1     -12.834   3.472  20.881  1.00  0.00      LIG  
ATOM   6591 H30  LIG     1     -14.208   4.431  20.301  1.00  0.00      LIG  
ATOM   6592 H31  LIG     1     -14.579   1.681  22.207  1.00  0.00      LIG  
ATOM   6593 H32  LIG     1     -16.101   1.480  21.314  1.00  0.00      LIG  
ATOM   6594 H33  LIG     1     -15.586   3.088  21.829  1.00  0.00      LIG  
ATOM   6595 H34  LIG     1     -13.784  -4.419  19.659  1.00  0.00      LIG  
ATOM   6596 H35  LIG     1     -12.539  -3.316  19.048  1.00  0.00      LIG  
ATOM   6597 H36  LIG     1     -14.210  -3.158  18.509  1.00  0.00      LIG  
ATOM   6598 H37  LIG     1     -15.711  -3.331  22.435  1.00  0.00      LIG  
ATOM   6599 H38  LIG     1     -15.281  -2.919  24.069  1.00  0.00      LIG  
ATOM   6600 H39  LIG     1     -15.418  -5.675  22.802  1.00  0.00      LIG  
ATOM   6601 H40  LIG     1     -14.404  -4.893  25.546  1.00  0.00      LIG  
ATOM   6602 H41  LIG     1     -15.875  -7.465  27.150  1.00  0.00      LIG  
ATOM   6603 H42  LIG     1     -16.431  -6.044  26.337  1.00  0.00      LIG  
ATOM   6604 H43  LIG     1     -14.953  -5.976  27.281  1.00  0.00      LIG  
ATOM   6605 H44  LIG     1     -15.084  -1.748  18.417  1.00  0.00      LIG  
ATOM   6606 H45  LIG     1     -16.612  -4.351  25.002  1.00  0.00      LIG  
TER
REMARK  Energy: 266.625
REMARK  SimpleFitness: 266.625
REMARK  FullFitness: -1373.1959
REMARK  InterFull: -25.7848
REMARK  IntraFull: 303.201
REMARK  solvFull: -1933.17
REMARK  surfFull: 282.558
REMARK  extraFull: 0.0
REMARK  deltaGcompsolvpol: -1933.17
REMARK  deltaGcompsolvnonpol: 282.558
REMARK  deltaGprotsolvpol: -1938.72
REMARK  deltaGprotsolvnonpol: 281.59
REMARK  deltaGligsolvpol: -14.2526
REMARK  deltaGligsolvnonpol: 15.3739
REMARK  deltaGvdw: -25.7848
REMARK  deltaGelec: 0.0
REMARK  deltaG: -6.580124
REMARK  Cluster: 4
REMARK  ClusterRank: 1
ATOM   6526 C    LIG     1     -14.727  -9.965  25.692  1.00  0.00      LIG  
ATOM   6527 C1   LIG     1     -15.924  -9.227  25.160  1.00  0.00      LIG  
ATOM   6528 C2   LIG     1     -15.572  -7.921  24.463  1.00  0.00      LIG  
ATOM   6529 C3   LIG     1     -13.616  -9.174  26.354  1.00  0.00      LIG  
ATOM   6530 C4   LIG     1     -12.343  -9.985  26.126  1.00  0.00      LIG  
ATOM   6531 C5   LIG     1     -13.811  -9.137  27.868  1.00  0.00      LIG  
ATOM   6532 C6   LIG     1     -13.451  -7.815  25.645  1.00  0.00      LIG  
ATOM   6533 C7   LIG     1     -12.400  -6.890  26.217  1.00  0.00      LIG  
ATOM   6534 C8   LIG     1     -11.848  -6.044  25.086  1.00  0.00      LIG  
ATOM   6535 C9   LIG     1     -12.907  -5.479  24.120  1.00  0.00      LIG  
ATOM   6536 C10  LIG     1     -12.783  -6.272  22.797  1.00  0.00      LIG  
ATOM   6537 C11  LIG     1     -12.606  -3.973  23.838  1.00  0.00      LIG  
ATOM   6538 C12  LIG     1     -12.609  -3.071  25.080  1.00  0.00      LIG  
ATOM   6539 C13  LIG     1     -11.282  -3.713  23.120  1.00  0.00      LIG  
ATOM   6540 C14  LIG     1     -11.698  -3.072  21.837  1.00  0.00      LIG  
ATOM   6541 C15  LIG     1     -13.160  -2.943  21.741  1.00  0.00      LIG  
ATOM   6542 C16  LIG     1     -13.899  -2.415  20.541  1.00  0.00      LIG  
ATOM   6543 C17  LIG     1     -13.475  -0.985  20.195  1.00  0.00      LIG  
ATOM   6544 C18  LIG     1     -14.581  -0.188  19.508  1.00  0.00      LIG  
ATOM   6545 C19  LIG     1     -14.138   1.225  19.293  1.00  0.00      LIG  
ATOM   6546 C20  LIG     1     -14.442   2.337  20.233  1.00  0.00      LIG  
ATOM   6547 C21  LIG     1     -13.555   3.531  20.222  1.00  0.00      LIG  
ATOM   6548 C22  LIG     1     -15.237   2.130  21.474  1.00  0.00      LIG  
ATOM   6549 C23  LIG     1     -13.670  -3.377  19.382  1.00  0.00      LIG  
ATOM   6550 C24  LIG     1     -13.626  -3.455  22.884  1.00  0.00      LIG  
ATOM   6551 C25  LIG     1     -15.051  -3.622  23.275  1.00  0.00      LIG  
ATOM   6552 C26  LIG     1     -15.381  -5.045  23.697  1.00  0.00      LIG  
ATOM   6553 C27  LIG     1     -14.347  -5.621  24.692  1.00  0.00      LIG  
ATOM   6554 C28  LIG     1     -14.717  -7.002  25.333  1.00  0.00      LIG  
ATOM   6555 C29  LIG     1     -15.509  -6.649  26.596  1.00  0.00      LIG  
ATOM   6556 O    LIG     1     -14.786 -11.178  25.831  1.00  0.00      LIG  
ATOM   6557 O1   LIG     1     -10.916  -2.707  20.970  1.00  0.00      LIG  
ATOM   6558 O2   LIG     1     -14.870  -0.751  18.235  1.00  0.00      LIG  
ATOM   6559 O3   LIG     1     -16.679  -4.956  24.274  1.00  0.00      LIG  
ATOM   6560 O4   LIG     1     -15.206   2.164  19.019  1.00  0.00      LIG  
ATOM   6561 H    LIG     1     -16.619  -9.063  25.986  1.00  0.00      LIG  
ATOM   6562 H1   LIG     1     -16.419  -9.884  24.441  1.00  0.00      LIG  
ATOM   6563 H2   LIG     1     -16.511  -7.441  24.183  1.00  0.00      LIG  
ATOM   6564 H3   LIG     1     -15.036  -8.144  23.537  1.00  0.00      LIG  
ATOM   6565 H4   LIG     1     -12.125 -10.092  25.059  1.00  0.00      LIG  
ATOM   6566 H5   LIG     1     -12.423 -10.992  26.548  1.00  0.00      LIG  
ATOM   6567 H6   LIG     1     -11.480  -9.514  26.602  1.00  0.00      LIG  
ATOM   6568 H7   LIG     1     -13.672 -10.138  28.288  1.00  0.00      LIG  
ATOM   6569 H8   LIG     1     -14.813  -8.825  28.160  1.00  0.00      LIG  
ATOM   6570 H9   LIG     1     -13.085  -8.477  28.348  1.00  0.00      LIG  
ATOM   6571 H10  LIG     1     -13.053  -8.130  24.681  1.00  0.00      LIG  
ATOM   6572 H11  LIG     1     -11.574  -7.440  26.670  1.00  0.00      LIG  
ATOM   6573 H12  LIG     1     -12.814  -6.252  27.001  1.00  0.00      LIG  
ATOM   6574 H13  LIG     1     -11.158  -6.670  24.514  1.00  0.00      LIG  
ATOM   6575 H14  LIG     1     -11.221  -5.266  25.522  1.00  0.00      LIG  
ATOM   6576 H15  LIG     1     -11.747  -6.326  22.458  1.00  0.00      LIG  
ATOM   6577 H16  LIG     1     -13.369  -5.845  21.982  1.00  0.00      LIG  
ATOM   6578 H17  LIG     1     -13.121  -7.302  22.901  1.00  0.00      LIG  
ATOM   6579 H18  LIG     1     -13.549  -3.108  25.636  1.00  0.00      LIG  
ATOM   6580 H19  LIG     1     -12.450  -2.026  24.797  1.00  0.00      LIG  
ATOM   6581 H20  LIG     1     -11.803  -3.333  25.769  1.00  0.00      LIG  
ATOM   6582 H21  LIG     1     -10.702  -4.614  22.909  1.00  0.00      LIG  
ATOM   6583 H22  LIG     1     -10.657  -3.007  23.673  1.00  0.00      LIG  
ATOM   6584 H23  LIG     1     -14.970  -2.402  20.755  1.00  0.00      LIG  
ATOM   6585 H24  LIG     1     -12.591  -1.022  19.551  1.00  0.00      LIG  
ATOM   6586 H25  LIG     1     -13.186  -0.446  21.104  1.00  0.00      LIG  
ATOM   6587 H26  LIG     1     -15.499  -0.235  20.099  1.00  0.00      LIG  
ATOM   6588 H27  LIG     1     -13.240   1.294  18.694  1.00  0.00      LIG  
ATOM   6589 H28  LIG     1     -13.055   3.653  19.256  1.00  0.00      LIG  
ATOM   6590 H29  LIG     1     -12.789   3.434  20.995  1.00  0.00      LIG  
ATOM   6591 H30  LIG     1     -14.137   4.434  20.424  1.00  0.00      LIG  
ATOM   6592 H31  LIG     1     -14.614   1.672  22.248  1.00  0.00      LIG  
ATOM   6593 H32  LIG     1     -16.107   1.491  21.302  1.00  0.00      LIG  
ATOM   6594 H33  LIG     1     -15.600   3.089  21.852  1.00  0.00      LIG  
ATOM   6595 H34  LIG     1     -13.891  -4.409  19.673  1.00  0.00      LIG  
ATOM   6596 H35  LIG     1     -12.636  -3.334  19.031  1.00  0.00      LIG  
ATOM   6597 H36  LIG     1     -14.317  -3.134  18.538  1.00  0.00      LIG  
ATOM   6598 H37  LIG     1     -15.728  -3.332  22.469  1.00  0.00      LIG  
ATOM   6599 H38  LIG     1     -15.270  -2.935  24.098  1.00  0.00      LIG  
ATOM   6600 H39  LIG     1     -15.459  -5.680  22.811  1.00  0.00      LIG  
ATOM   6601 H40  LIG     1     -14.387  -4.942  25.545  1.00  0.00      LIG  
ATOM   6602 H41  LIG     1     -15.866  -7.517  27.140  1.00  0.00      LIG  
ATOM   6603 H42  LIG     1     -16.401  -6.067  26.365  1.00  0.00      LIG  
ATOM   6604 H43  LIG     1     -14.905  -6.055  27.284  1.00  0.00      LIG  
ATOM   6605 H44  LIG     1     -15.048  -1.695  18.387  1.00  0.00      LIG  
ATOM   6606 H45  LIG     1     -16.601  -4.366  25.043  1.00  0.00      LIG  
TER
REMARK  Energy: 270.384
REMARK  SimpleFitness: 270.384
REMARK  FullFitness: -1371.3611
REMARK  InterFull: -25.5291
REMARK  IntraFull: 304.461
REMARK  solvFull: -1932.7
REMARK  surfFull: 282.407
REMARK  extraFull: 0.0
REMARK  deltaGcompsolvpol: -1932.7
REMARK  deltaGcompsolvnonpol: 282.407
REMARK  deltaGprotsolvpol: -1938.72
REMARK  deltaGprotsolvnonpol: 281.59
REMARK  deltaGligsolvpol: -12.8349
REMARK  deltaGligsolvnonpol: 15.3436
REMARK  deltaGvdw: -25.5291
REMARK  deltaGelec: 0.0
REMARK  deltaG: -6.6253467
REMARK  Cluster: 4
REMARK  ClusterRank: 2
ATOM   6526 C    LIG     1     -13.640 -10.100  25.682  1.00  0.00      LIG  
ATOM   6527 C1   LIG     1     -14.442 -10.021  24.415  1.00  0.00      LIG  
ATOM   6528 C2   LIG     1     -14.212  -8.731  23.642  1.00  0.00      LIG  
ATOM   6529 C3   LIG     1     -13.564  -8.869  26.562  1.00  0.00      LIG  
ATOM   6530 C4   LIG     1     -12.262  -8.991  27.349  1.00  0.00      LIG  
ATOM   6531 C5   LIG     1     -14.676  -8.893  27.602  1.00  0.00      LIG  
ATOM   6532 C6   LIG     1     -13.481  -7.611  25.674  1.00  0.00      LIG  
ATOM   6533 C7   LIG     1     -13.410  -6.286  26.399  1.00  0.00      LIG  
ATOM   6534 C8   LIG     1     -12.592  -5.332  25.554  1.00  0.00      LIG  
ATOM   6535 C9   LIG     1     -12.915  -5.357  24.047  1.00  0.00      LIG  
ATOM   6536 C10  LIG     1     -11.729  -6.059  23.345  1.00  0.00      LIG  
ATOM   6537 C11  LIG     1     -13.023  -3.894  23.511  1.00  0.00      LIG  
ATOM   6538 C12  LIG     1     -14.093  -3.038  24.199  1.00  0.00      LIG  
ATOM   6539 C13  LIG     1     -11.723  -3.096  23.589  1.00  0.00      LIG  
ATOM   6540 C14  LIG     1     -11.400  -2.810  22.160  1.00  0.00      LIG  
ATOM   6541 C15  LIG     1     -12.424  -3.350  21.249  1.00  0.00      LIG  
ATOM   6542 C16  LIG     1     -12.356  -3.302  19.747  1.00  0.00      LIG  
ATOM   6543 C17  LIG     1     -12.265  -1.889  19.193  1.00  0.00      LIG  
ATOM   6544 C18  LIG     1     -13.535  -1.092  19.492  1.00  0.00      LIG  
ATOM   6545 C19  LIG     1     -13.204   0.131  20.314  1.00  0.00      LIG  
ATOM   6546 C20  LIG     1     -14.166   1.218  20.641  1.00  0.00      LIG  
ATOM   6547 C21  LIG     1     -13.938   2.002  21.884  1.00  0.00      LIG  
ATOM   6548 C22  LIG     1     -15.559   1.230  20.111  1.00  0.00      LIG  
ATOM   6549 C23  LIG     1     -11.173  -4.111  19.250  1.00  0.00      LIG  
ATOM   6550 C24  LIG     1     -13.319  -3.940  22.050  1.00  0.00      LIG  
ATOM   6551 C25  LIG     1     -14.519  -4.713  21.632  1.00  0.00      LIG  
ATOM   6552 C26  LIG     1     -14.513  -6.118  22.219  1.00  0.00      LIG  
ATOM   6553 C27  LIG     1     -14.241  -6.118  23.744  1.00  0.00      LIG  
ATOM   6554 C28  LIG     1     -14.455  -7.482  24.490  1.00  0.00      LIG  
ATOM   6555 C29  LIG     1     -15.926  -7.464  24.935  1.00  0.00      LIG  
ATOM   6556 O    LIG     1     -13.312 -11.194  26.116  1.00  0.00      LIG  
ATOM   6557 O1   LIG     1     -10.408  -2.198  21.795  1.00  0.00      LIG  
ATOM   6558 O2   LIG     1     -14.160  -0.783  18.246  1.00  0.00      LIG  
ATOM   6559 O3   LIG     1     -15.793  -6.646  21.902  1.00  0.00      LIG  
ATOM   6560 O4   LIG     1     -13.144   1.409  19.631  1.00  0.00      LIG  
ATOM   6561 H    LIG     1     -15.496 -10.158  24.667  1.00  0.00      LIG  
ATOM   6562 H1   LIG     1     -14.141 -10.864  23.788  1.00  0.00      LIG  
ATOM   6563 H2   LIG     1     -14.871  -8.755  22.773  1.00  0.00      LIG  
ATOM   6564 H3   LIG     1     -13.185  -8.718  23.268  1.00  0.00      LIG  
ATOM   6565 H4   LIG     1     -11.394  -8.994  26.683  1.00  0.00      LIG  
ATOM   6566 H5   LIG     1     -12.230  -9.914  27.937  1.00  0.00      LIG  
ATOM   6567 H6   LIG     1     -12.145  -8.166  28.055  1.00  0.00      LIG  
ATOM   6568 H7   LIG     1     -14.721  -7.953  28.157  1.00  0.00      LIG  
ATOM   6569 H8   LIG     1     -14.499  -9.694  28.326  1.00  0.00      LIG  
ATOM   6570 H9   LIG     1     -15.655  -9.088  27.165  1.00  0.00      LIG  
ATOM   6571 H10  LIG     1     -12.494  -7.742  25.233  1.00  0.00      LIG  
ATOM   6572 H11  LIG     1     -12.930  -6.376  27.375  1.00  0.00      LIG  
ATOM   6573 H12  LIG     1     -14.405  -5.873  26.581  1.00  0.00      LIG  
ATOM   6574 H13  LIG     1     -11.540  -5.597  25.686  1.00  0.00      LIG  
ATOM   6575 H14  LIG     1     -12.681  -4.336  25.988  1.00  0.00      LIG  
ATOM   6576 H15  LIG     1     -10.770  -5.661  23.685  1.00  0.00      LIG  
ATOM   6577 H16  LIG     1     -11.751  -5.961  22.258  1.00  0.00      LIG  
ATOM   6578 H17  LIG     1     -11.704  -7.128  23.548  1.00  0.00      LIG  
ATOM   6579 H18  LIG     1     -15.096  -3.467  24.131  1.00  0.00      LIG  
ATOM   6580 H19  LIG     1     -14.136  -2.046  23.739  1.00  0.00      LIG  
ATOM   6581 H20  LIG     1     -13.867  -2.878  25.255  1.00  0.00      LIG  
ATOM   6582 H21  LIG     1     -10.894  -3.633  24.054  1.00  0.00      LIG  
ATOM   6583 H22  LIG     1     -11.867  -2.144  24.108  1.00  0.00      LIG  
ATOM   6584 H23  LIG     1     -13.256  -3.756  19.325  1.00  0.00      LIG  
ATOM   6585 H24  LIG     1     -12.095  -1.956  18.116  1.00  0.00      LIG  
ATOM   6586 H25  LIG     1     -11.380  -1.396  19.605  1.00  0.00      LIG  
ATOM   6587 H26  LIG     1     -14.243  -1.705  20.055  1.00  0.00      LIG  
ATOM   6588 H27  LIG     1     -12.447  -0.085  21.056  1.00  0.00      LIG  
ATOM   6589 H28  LIG     1     -12.889   1.969  22.195  1.00  0.00      LIG  
ATOM   6590 H29  LIG     1     -14.548   1.598  22.695  1.00  0.00      LIG  
ATOM   6591 H30  LIG     1     -14.217   3.047  21.728  1.00  0.00      LIG  
ATOM   6592 H31  LIG     1     -16.091   0.323  20.409  1.00  0.00      LIG  
ATOM   6593 H32  LIG     1     -15.580   1.298  19.020  1.00  0.00      LIG  
ATOM   6594 H33  LIG     1     -16.105   2.089  20.510  1.00  0.00      LIG  
ATOM   6595 H34  LIG     1     -11.210  -5.138  19.627  1.00  0.00      LIG  
ATOM   6596 H35  LIG     1     -10.227  -3.663  19.565  1.00  0.00      LIG  
ATOM   6597 H36  LIG     1     -11.176  -4.151  18.158  1.00  0.00      LIG  
ATOM   6598 H37  LIG     1     -14.606  -4.780  20.545  1.00  0.00      LIG  
ATOM   6599 H38  LIG     1     -15.417  -4.179  21.958  1.00  0.00      LIG  
ATOM   6600 H39  LIG     1     -13.773  -6.729  21.694  1.00  0.00      LIG  
ATOM   6601 H40  LIG     1     -15.033  -5.494  24.159  1.00  0.00      LIG  
ATOM   6602 H41  LIG     1     -16.253  -8.385  25.410  1.00  0.00      LIG  
ATOM   6603 H42  LIG     1     -16.594  -7.318  24.086  1.00  0.00      LIG  
ATOM   6604 H43  LIG     1     -16.118  -6.650  25.637  1.00  0.00      LIG  
ATOM   6605 H44  LIG     1     -14.775  -0.054  18.433  1.00  0.00      LIG  
ATOM   6606 H45  LIG     1     -15.863  -7.497  22.368  1.00  0.00      LIG  
TER
REMARK  Energy: 275.559
REMARK  SimpleFitness: 275.559
REMARK  FullFitness: -1365.1426
REMARK  InterFull: -21.8366
REMARK  IntraFull: 307.324
REMARK  solvFull: -1933.92
REMARK  surfFull: 283.29
REMARK  extraFull: 0.0
REMARK  deltaGcompsolvpol: -1933.92
REMARK  deltaGcompsolvnonpol: 283.29
REMARK  deltaGprotsolvpol: -1938.72
REMARK  deltaGprotsolvnonpol: 281.59
REMARK  deltaGligsolvpol: -12.1961
REMARK  deltaGligsolvnonpol: 15.2592
REMARK  deltaGvdw: -21.8366
REMARK  deltaGelec: 0.0
REMARK  deltaG: -6.2982845
REMARK  Cluster: 4
REMARK  ClusterRank: 3
ATOM   6526 C    LIG     1     -14.520 -10.011  25.158  1.00  0.00      LIG  
ATOM   6527 C1   LIG     1     -15.631  -9.259  24.483  1.00  0.00      LIG  
ATOM   6528 C2   LIG     1     -15.147  -8.050  23.697  1.00  0.00      LIG  
ATOM   6529 C3   LIG     1     -13.422  -9.221  25.840  1.00  0.00      LIG  
ATOM   6530 C4   LIG     1     -12.184 -10.115  25.801  1.00  0.00      LIG  
ATOM   6531 C5   LIG     1     -13.746  -9.026  27.318  1.00  0.00      LIG  
ATOM   6532 C6   LIG     1     -13.121  -7.945  25.028  1.00  0.00      LIG  
ATOM   6533 C7   LIG     1     -12.061  -7.031  25.598  1.00  0.00      LIG  
ATOM   6534 C8   LIG     1     -11.368  -6.337  24.443  1.00  0.00      LIG  
ATOM   6535 C9   LIG     1     -12.305  -5.815  23.335  1.00  0.00      LIG  
ATOM   6536 C10  LIG     1     -12.120  -6.741  22.110  1.00  0.00      LIG  
ATOM   6537 C11  LIG     1     -11.888  -4.367  22.934  1.00  0.00      LIG  
ATOM   6538 C12  LIG     1     -11.948  -3.346  24.081  1.00  0.00      LIG  
ATOM   6539 C13  LIG     1     -10.475  -4.279  22.378  1.00  0.00      LIG  
ATOM   6540 C14  LIG     1     -10.686  -3.737  21.012  1.00  0.00      LIG  
ATOM   6541 C15  LIG     1     -12.098  -3.399  20.738  1.00  0.00      LIG  
ATOM   6542 C16  LIG     1     -12.443  -2.758  19.402  1.00  0.00      LIG  
ATOM   6543 C17  LIG     1     -13.913  -2.530  19.043  1.00  0.00      LIG  
ATOM   6544 C18  LIG     1     -14.659  -1.424  19.807  1.00  0.00      LIG  
ATOM   6545 C19  LIG     1     -14.499  -0.049  19.209  1.00  0.00      LIG  
ATOM   6546 C20  LIG     1     -13.936   1.126  19.942  1.00  0.00      LIG  
ATOM   6547 C21  LIG     1     -13.373   2.255  19.155  1.00  0.00      LIG  
ATOM   6548 C22  LIG     1     -13.496   1.067  21.365  1.00  0.00      LIG  
ATOM   6549 C23  LIG     1     -11.675  -1.459  19.216  1.00  0.00      LIG  
ATOM   6550 C24  LIG     1     -12.755  -3.855  21.823  1.00  0.00      LIG  
ATOM   6551 C25  LIG     1     -14.222  -3.931  22.109  1.00  0.00      LIG  
ATOM   6552 C26  LIG     1     -14.677  -5.289  22.634  1.00  0.00      LIG  
ATOM   6553 C27  LIG     1     -13.791  -5.814  23.786  1.00  0.00      LIG  
ATOM   6554 C28  LIG     1     -14.303  -7.094  24.538  1.00  0.00      LIG  
ATOM   6555 C29  LIG     1     -15.165  -6.561  25.694  1.00  0.00      LIG  
ATOM   6556 O    LIG     1     -14.656 -11.204  25.385  1.00  0.00      LIG  
ATOM   6557 O1   LIG     1      -9.792  -3.668  20.179  1.00  0.00      LIG  
ATOM   6558 O2   LIG     1     -16.039  -1.767  19.743  1.00  0.00      LIG  
ATOM   6559 O3   LIG     1     -16.022  -5.097  23.054  1.00  0.00      LIG  
ATOM   6560 O4   LIG     1     -15.360   0.973  19.782  1.00  0.00      LIG  
ATOM   6561 H    LIG     1     -16.365  -8.979  25.241  1.00  0.00      LIG  
ATOM   6562 H1   LIG     1     -16.120  -9.952  23.793  1.00  0.00      LIG  
ATOM   6563 H2   LIG     1     -16.030  -7.547  23.303  1.00  0.00      LIG  
ATOM   6564 H3   LIG     1     -14.561  -8.392  22.840  1.00  0.00      LIG  
ATOM   6565 H4   LIG     1     -11.884 -10.330  24.771  1.00  0.00      LIG  
ATOM   6566 H5   LIG     1     -12.360 -11.072  26.301  1.00  0.00      LIG  
ATOM   6567 H6   LIG     1     -11.338  -9.646  26.309  1.00  0.00      LIG  
ATOM   6568 H7   LIG     1     -13.701  -9.986  27.841  1.00  0.00      LIG  
ATOM   6569 H8   LIG     1     -14.751  -8.638  27.485  1.00  0.00      LIG  
ATOM   6570 H9   LIG     1     -13.028  -8.358  27.800  1.00  0.00      LIG  
ATOM   6571 H10  LIG     1     -12.670  -8.373  24.132  1.00  0.00      LIG  
ATOM   6572 H11  LIG     1     -11.310  -7.578  26.171  1.00  0.00      LIG  
ATOM   6573 H12  LIG     1     -12.492  -6.293  26.278  1.00  0.00      LIG  
ATOM   6574 H13  LIG     1     -10.672  -7.055  23.999  1.00  0.00      LIG  
ATOM   6575 H14  LIG     1     -10.731  -5.555  24.858  1.00  0.00      LIG  
ATOM   6576 H15  LIG     1     -11.064  -6.909  21.889  1.00  0.00      LIG  
ATOM   6577 H16  LIG     1     -12.579  -6.349  21.201  1.00  0.00      LIG  
ATOM   6578 H17  LIG     1     -12.556  -7.726  22.268  1.00  0.00      LIG  
ATOM   6579 H18  LIG     1     -12.941  -3.255  24.526  1.00  0.00      LIG  
ATOM   6580 H19  LIG     1     -11.669  -2.349  23.724  1.00  0.00      LIG  
ATOM   6581 H20  LIG     1     -11.248  -3.595  24.881  1.00  0.00      LIG  
ATOM   6582 H21  LIG     1      -9.953  -5.234  22.311  1.00  0.00      LIG  
ATOM   6583 H22  LIG     1      -9.857  -3.574  22.942  1.00  0.00      LIG  
ATOM   6584 H23  LIG     1     -12.073  -3.450  18.639  1.00  0.00      LIG  
ATOM   6585 H24  LIG     1     -14.437  -3.484  19.152  1.00  0.00      LIG  
ATOM   6586 H25  LIG     1     -13.968  -2.305  17.974  1.00  0.00      LIG  
ATOM   6587 H26  LIG     1     -14.371  -1.441  20.857  1.00  0.00      LIG  
ATOM   6588 H27  LIG     1     -14.426  -0.076  18.130  1.00  0.00      LIG  
ATOM   6589 H28  LIG     1     -13.811   2.310  18.155  1.00  0.00      LIG  
ATOM   6590 H29  LIG     1     -12.293   2.133  19.050  1.00  0.00      LIG  
ATOM   6591 H30  LIG     1     -13.567   3.203  19.664  1.00  0.00      LIG  
ATOM   6592 H31  LIG     1     -12.426   0.856  21.416  1.00  0.00      LIG  
ATOM   6593 H32  LIG     1     -14.023   0.301  21.937  1.00  0.00      LIG  
ATOM   6594 H33  LIG     1     -13.675   2.029  21.852  1.00  0.00      LIG  
ATOM   6595 H34  LIG     1     -12.012  -0.945  18.314  1.00  0.00      LIG  
ATOM   6596 H35  LIG     1     -10.604  -1.638  19.104  1.00  0.00      LIG  
ATOM   6597 H36  LIG     1     -11.809  -0.791  20.069  1.00  0.00      LIG  
ATOM   6598 H37  LIG     1     -14.820  -3.715  21.228  1.00  0.00      LIG  
ATOM   6599 H38  LIG     1     -14.482  -3.152  22.832  1.00  0.00      LIG  
ATOM   6600 H39  LIG     1     -14.700  -6.007  21.809  1.00  0.00      LIG  
ATOM   6601 H40  LIG     1     -13.864  -5.046  24.556  1.00  0.00      LIG  
ATOM   6602 H41  LIG     1     -15.646  -7.340  26.279  1.00  0.00      LIG  
ATOM   6603 H42  LIG     1     -15.973  -5.929  25.325  1.00  0.00      LIG  
ATOM   6604 H43  LIG     1     -14.572  -5.956  26.384  1.00  0.00      LIG  
ATOM   6605 H44  LIG     1     -16.522  -0.971  20.022  1.00  0.00      LIG  
ATOM   6606 H45  LIG     1     -16.265  -5.904  23.539  1.00  0.00      LIG  
TER
REMARK  Energy: 275.452
REMARK  SimpleFitness: 275.452
REMARK  FullFitness: -1362.813
REMARK  InterFull: -22.058
REMARK  IntraFull: 311.839
REMARK  solvFull: -1935.11
REMARK  surfFull: 282.516
REMARK  extraFull: 0.0
REMARK  deltaGcompsolvpol: -1935.11
REMARK  deltaGcompsolvnonpol: 282.516
REMARK  deltaGprotsolvpol: -1938.72
REMARK  deltaGprotsolvnonpol: 281.59
REMARK  deltaGligsolvpol: -14.5311
REMARK  deltaGligsolvnonpol: 15.2578
REMARK  deltaGvdw: -22.058
REMARK  deltaGelec: 0.0
REMARK  deltaG: -6.322241
REMARK  Cluster: 4
REMARK  ClusterRank: 4
ATOM   6526 C    LIG     1     -15.263  -9.290  25.804  1.00  0.00      LIG  
ATOM   6527 C1   LIG     1     -16.306  -8.395  25.197  1.00  0.00      LIG  
ATOM   6528 C2   LIG     1     -15.736  -7.357  24.242  1.00  0.00      LIG  
ATOM   6529 C3   LIG     1     -13.936  -8.692  26.218  1.00  0.00      LIG  
ATOM   6530 C4   LIG     1     -12.911  -9.812  26.056  1.00  0.00      LIG  
ATOM   6531 C5   LIG     1     -13.951  -8.361  27.705  1.00  0.00      LIG  
ATOM   6532 C6   LIG     1     -13.547  -7.547  25.264  1.00  0.00      LIG  
ATOM   6533 C7   LIG     1     -12.273  -6.814  25.610  1.00  0.00      LIG  
ATOM   6534 C8   LIG     1     -11.646  -6.339  24.318  1.00  0.00      LIG  
ATOM   6535 C9   LIG     1     -12.630  -5.707  23.315  1.00  0.00      LIG  
ATOM   6536 C10  LIG     1     -12.789  -6.705  22.145  1.00  0.00      LIG  
ATOM   6537 C11  LIG     1     -12.023  -4.382  22.765  1.00  0.00      LIG  
ATOM   6538 C12  LIG     1     -11.751  -3.313  23.836  1.00  0.00      LIG  
ATOM   6539 C13  LIG     1     -10.700  -4.579  22.039  1.00  0.00      LIG  
ATOM   6540 C14  LIG     1     -10.958  -3.972  20.711  1.00  0.00      LIG  
ATOM   6541 C15  LIG     1     -12.322  -3.418  20.588  1.00  0.00      LIG  
ATOM   6542 C16  LIG     1     -12.681  -2.709  19.295  1.00  0.00      LIG  
ATOM   6543 C17  LIG     1     -14.148  -2.386  18.993  1.00  0.00      LIG  
ATOM   6544 C18  LIG     1     -14.796  -1.210  19.741  1.00  0.00      LIG  
ATOM   6545 C19  LIG     1     -14.526   0.138  19.118  1.00  0.00      LIG  
ATOM   6546 C20  LIG     1     -13.899   1.280  19.850  1.00  0.00      LIG  
ATOM   6547 C21  LIG     1     -13.202   2.333  19.065  1.00  0.00      LIG  
ATOM   6548 C22  LIG     1     -13.530   1.215  21.293  1.00  0.00      LIG  
ATOM   6549 C23  LIG     1     -11.823  -1.465  19.139  1.00  0.00      LIG  
ATOM   6550 C24  LIG     1     -12.926  -3.765  21.741  1.00  0.00      LIG  
ATOM   6551 C25  LIG     1     -14.342  -3.583  22.188  1.00  0.00      LIG  
ATOM   6552 C26  LIG     1     -14.950  -4.799  22.888  1.00  0.00      LIG  
ATOM   6553 C27  LIG     1     -14.012  -5.406  23.955  1.00  0.00      LIG  
ATOM   6554 C28  LIG     1     -14.624  -6.523  24.873  1.00  0.00      LIG  
ATOM   6555 C29  LIG     1     -15.196  -5.773  26.086  1.00  0.00      LIG  
ATOM   6556 O    LIG     1     -15.589 -10.389  26.227  1.00  0.00      LIG  
ATOM   6557 O1   LIG     1     -10.154  -4.008  19.790  1.00  0.00      LIG  
ATOM   6558 O2   LIG     1     -16.198  -1.453  19.685  1.00  0.00      LIG  
ATOM   6559 O3   LIG     1     -16.166  -4.333  23.463  1.00  0.00      LIG  
ATOM   6560 O4   LIG     1     -15.323   1.240  19.630  1.00  0.00      LIG  
ATOM   6561 H    LIG     1     -16.866  -7.926  26.009  1.00  0.00      LIG  
ATOM   6562 H1   LIG     1     -17.002  -9.034  24.647  1.00  0.00      LIG  
ATOM   6563 H2   LIG     1     -16.564  -6.728  23.916  1.00  0.00      LIG  
ATOM   6564 H3   LIG     1     -15.348  -7.863  23.354  1.00  0.00      LIG  
ATOM   6565 H4   LIG     1     -12.846 -10.143  25.015  1.00  0.00      LIG  
ATOM   6566 H5   LIG     1     -13.166 -10.686  26.664  1.00  0.00      LIG  
ATOM   6567 H6   LIG     1     -11.916  -9.490  26.371  1.00  0.00      LIG  
ATOM   6568 H7   LIG     1     -14.031  -9.280  28.295  1.00  0.00      LIG  
ATOM   6569 H8   LIG     1     -14.804  -7.744  27.988  1.00  0.00      LIG  
ATOM   6570 H9   LIG     1     -13.034  -7.854  28.014  1.00  0.00      LIG  
ATOM   6571 H10  LIG     1     -13.321  -8.099  24.352  1.00  0.00      LIG  
ATOM   6572 H11  LIG     1     -11.556  -7.457  26.124  1.00  0.00      LIG  
ATOM   6573 H12  LIG     1     -12.463  -5.968  26.274  1.00  0.00      LIG  
ATOM   6574 H13  LIG     1     -11.175  -7.205  23.845  1.00  0.00      LIG  
ATOM   6575 H14  LIG     1     -10.818  -5.677  24.573  1.00  0.00      LIG  
ATOM   6576 H15  LIG     1     -11.824  -7.092  21.813  1.00  0.00      LIG  
ATOM   6577 H16  LIG     1     -13.277  -6.270  21.271  1.00  0.00      LIG  
ATOM   6578 H17  LIG     1     -13.385  -7.572  22.429  1.00  0.00      LIG  
ATOM   6579 H18  LIG     1     -12.651  -2.998  24.370  1.00  0.00      LIG  
ATOM   6580 H19  LIG     1     -11.324  -2.413  23.382  1.00  0.00      LIG  
ATOM   6581 H20  LIG     1     -11.028  -3.657  24.578  1.00  0.00      LIG  
ATOM   6582 H21  LIG     1     -10.406  -5.621  21.903  1.00  0.00      LIG  
ATOM   6583 H22  LIG     1      -9.884  -4.036  22.524  1.00  0.00      LIG  
ATOM   6584 H23  LIG     1     -12.388  -3.392  18.493  1.00  0.00      LIG  
ATOM   6585 H24  LIG     1     -14.730  -3.299  19.158  1.00  0.00      LIG  
ATOM   6586 H25  LIG     1     -14.232  -2.189  17.920  1.00  0.00      LIG  
ATOM   6587 H26  LIG     1     -14.502  -1.230  20.790  1.00  0.00      LIG  
ATOM   6588 H27  LIG     1     -14.417   0.080  18.044  1.00  0.00      LIG  
ATOM   6589 H28  LIG     1     -13.572   2.380  18.038  1.00  0.00      LIG  
ATOM   6590 H29  LIG     1     -12.130   2.126  19.033  1.00  0.00      LIG  
ATOM   6591 H30  LIG     1     -13.350   3.312  19.528  1.00  0.00      LIG  
ATOM   6592 H31  LIG     1     -12.509   0.843  21.406  1.00  0.00      LIG  
ATOM   6593 H32  LIG     1     -14.198   0.569  21.865  1.00  0.00      LIG  
ATOM   6594 H33  LIG     1     -13.578   2.215  21.734  1.00  0.00      LIG  
ATOM   6595 H34  LIG     1     -12.100  -0.929  18.230  1.00  0.00      LIG  
ATOM   6596 H35  LIG     1     -10.762  -1.714  19.059  1.00  0.00      LIG  
ATOM   6597 H36  LIG     1     -11.937  -0.791  19.990  1.00  0.00      LIG  
ATOM   6598 H37  LIG     1     -14.997  -3.338  21.354  1.00  0.00      LIG  
ATOM   6599 H38  LIG     1     -14.383  -2.719  22.858  1.00  0.00      LIG  
ATOM   6600 H39  LIG     1     -15.217  -5.551  22.141  1.00  0.00      LIG  
ATOM   6601 H40  LIG     1     -13.844  -4.593  24.660  1.00  0.00      LIG  
ATOM   6602 H41  LIG     1     -15.693  -6.417  26.808  1.00  0.00      LIG  
ATOM   6603 H42  LIG     1     -15.944  -5.041  25.779  1.00  0.00      LIG  
ATOM   6604 H43  LIG     1     -14.415  -5.230  26.623  1.00  0.00      LIG  
ATOM   6605 H44  LIG     1     -16.310  -2.418  19.678  1.00  0.00      LIG  
ATOM   6606 H45  LIG     1     -16.317  -4.874  24.256  1.00  0.00      LIG  
TER
REMARK  Energy: 285.214
REMARK  SimpleFitness: 285.214
REMARK  FullFitness: -1358.2266
REMARK  InterFull: -24.9096
REMARK  IntraFull: 316.443
REMARK  solvFull: -1932.82
REMARK  surfFull: 283.06
REMARK  extraFull: 0.0
REMARK  deltaGcompsolvpol: -1932.82
REMARK  deltaGcompsolvnonpol: 283.06
REMARK  deltaGprotsolvpol: -1938.72
REMARK  deltaGprotsolvnonpol: 281.59
REMARK  deltaGligsolvpol: -12.7099
REMARK  deltaGligsolvnonpol: 15.2854
REMARK  deltaGvdw: -24.9096
REMARK  deltaGelec: 0.0
REMARK  deltaG: -6.5144577
REMARK  Cluster: 4
REMARK  ClusterRank: 5
ATOM   6526 C    LIG     1     -14.870  -9.550  25.903  1.00  0.00      LIG  
ATOM   6527 C1   LIG     1     -16.029  -8.816  25.285  1.00  0.00      LIG  
ATOM   6528 C2   LIG     1     -15.612  -7.661  24.387  1.00  0.00      LIG  
ATOM   6529 C3   LIG     1     -13.680  -8.749  26.397  1.00  0.00      LIG  
ATOM   6530 C4   LIG     1     -12.475  -9.679  26.285  1.00  0.00      LIG  
ATOM   6531 C5   LIG     1     -13.825  -8.443  27.885  1.00  0.00      LIG  
ATOM   6532 C6   LIG     1     -13.447  -7.540  25.470  1.00  0.00      LIG  
ATOM   6533 C7   LIG     1     -12.300  -6.628  25.846  1.00  0.00      LIG  
ATOM   6534 C8   LIG     1     -11.733  -6.067  24.559  1.00  0.00      LIG  
ATOM   6535 C9   LIG     1     -12.792  -5.518  23.584  1.00  0.00      LIG  
ATOM   6536 C10  LIG     1     -12.798  -6.464  22.364  1.00  0.00      LIG  
ATOM   6537 C11  LIG     1     -12.381  -4.085  23.125  1.00  0.00      LIG  
ATOM   6538 C12  LIG     1     -12.245  -3.077  24.277  1.00  0.00      LIG  
ATOM   6539 C13  LIG     1     -11.076  -4.013  22.337  1.00  0.00      LIG  
ATOM   6540 C14  LIG     1     -11.473  -3.356  21.056  1.00  0.00      LIG  
ATOM   6541 C15  LIG     1     -12.929  -3.101  20.989  1.00  0.00      LIG  
ATOM   6542 C16  LIG     1     -13.726  -2.589  19.811  1.00  0.00      LIG  
ATOM   6543 C17  LIG     1     -14.428  -1.229  19.971  1.00  0.00      LIG  
ATOM   6544 C18  LIG     1     -13.654   0.096  20.096  1.00  0.00      LIG  
ATOM   6545 C19  LIG     1     -13.445   0.614  21.502  1.00  0.00      LIG  
ATOM   6546 C20  LIG     1     -12.173   0.672  22.291  1.00  0.00      LIG  
ATOM   6547 C21  LIG     1     -12.099   1.624  23.429  1.00  0.00      LIG  
ATOM   6548 C22  LIG     1     -10.851   0.194  21.796  1.00  0.00      LIG  
ATOM   6549 C23  LIG     1     -13.035  -2.709  18.472  1.00  0.00      LIG  
ATOM   6550 C24  LIG     1     -13.391  -3.565  22.158  1.00  0.00      LIG  
ATOM   6551 C25  LIG     1     -14.814  -3.606  22.591  1.00  0.00      LIG  
ATOM   6552 C26  LIG     1     -15.234  -4.943  23.182  1.00  0.00      LIG  
ATOM   6553 C27  LIG     1     -14.213  -5.457  24.220  1.00  0.00      LIG  
ATOM   6554 C28  LIG     1     -14.662  -6.686  25.082  1.00  0.00      LIG  
ATOM   6555 C29  LIG     1     -15.372  -6.081  26.304  1.00  0.00      LIG  
ATOM   6556 O    LIG     1     -15.025 -10.704  26.266  1.00  0.00      LIG  
ATOM   6557 O1   LIG     1     -10.663  -3.071  20.185  1.00  0.00      LIG  
ATOM   6558 O2   LIG     1     -12.492   0.171  19.285  1.00  0.00      LIG  
ATOM   6559 O3   LIG     1     -16.506  -4.691  23.767  1.00  0.00      LIG  
ATOM   6560 O4   LIG     1     -13.130  -0.386  22.494  1.00  0.00      LIG  
ATOM   6561 H    LIG     1     -16.687  -8.476  26.088  1.00  0.00      LIG  
ATOM   6562 H1   LIG     1     -16.590  -9.540  24.689  1.00  0.00      LIG  
ATOM   6563 H2   LIG     1     -16.523  -7.160  24.058  1.00  0.00      LIG  
ATOM   6564 H3   LIG     1     -15.127  -8.062  23.493  1.00  0.00      LIG  
ATOM   6565 H4   LIG     1     -12.296  -9.968  25.246  1.00  0.00      LIG  
ATOM   6566 H5   LIG     1     -12.618 -10.597  26.865  1.00  0.00      LIG  
ATOM   6567 H6   LIG     1     -11.569  -9.204  26.668  1.00  0.00      LIG  
ATOM   6568 H7   LIG     1     -13.627  -9.342  28.475  1.00  0.00      LIG  
ATOM   6569 H8   LIG     1     -14.833  -8.124  28.151  1.00  0.00      LIG  
ATOM   6570 H9   LIG     1     -13.121  -7.675  28.213  1.00  0.00      LIG  
ATOM   6571 H10  LIG     1     -13.129  -8.029  24.547  1.00  0.00      LIG  
ATOM   6572 H11  LIG     1     -11.504  -7.161  26.369  1.00  0.00      LIG  
ATOM   6573 H12  LIG     1     -12.625  -5.821  26.508  1.00  0.00      LIG  
ATOM   6574 H13  LIG     1     -11.188  -6.874  24.063  1.00  0.00      LIG  
ATOM   6575 H14  LIG     1     -10.968  -5.332  24.809  1.00  0.00      LIG  
ATOM   6576 H15  LIG     1     -11.786  -6.666  22.008  1.00  0.00      LIG  
ATOM   6577 H16  LIG     1     -13.364  -6.072  21.516  1.00  0.00      LIG  
ATOM   6578 H17  LIG     1     -13.234  -7.432  22.609  1.00  0.00      LIG  
ATOM   6579 H18  LIG     1     -13.190  -2.881  24.791  1.00  0.00      LIG  
ATOM   6580 H19  LIG     1     -11.882  -2.116  23.903  1.00  0.00      LIG  
ATOM   6581 H20  LIG     1     -11.521  -3.404  25.025  1.00  0.00      LIG  
ATOM   6582 H21  LIG     1     -10.623  -4.981  22.118  1.00  0.00      LIG  
ATOM   6583 H22  LIG     1     -10.339  -3.381  22.839  1.00  0.00      LIG  
ATOM   6584 H23  LIG     1     -14.553  -3.300  19.718  1.00  0.00      LIG  
ATOM   6585 H24  LIG     1     -15.139  -1.297  20.791  1.00  0.00      LIG  
ATOM   6586 H25  LIG     1     -15.048  -1.129  19.075  1.00  0.00      LIG  
ATOM   6587 H26  LIG     1     -14.326   0.837  19.654  1.00  0.00      LIG  
ATOM   6588 H27  LIG     1     -14.227   1.315  21.768  1.00  0.00      LIG  
ATOM   6589 H28  LIG     1     -13.092   1.865  23.814  1.00  0.00      LIG  
ATOM   6590 H29  LIG     1     -11.617   2.554  23.115  1.00  0.00      LIG  
ATOM   6591 H30  LIG     1     -11.514   1.191  24.245  1.00  0.00      LIG  
ATOM   6592 H31  LIG     1     -10.244  -0.161  22.633  1.00  0.00      LIG  
ATOM   6593 H32  LIG     1     -10.314   1.012  21.310  1.00  0.00      LIG  
ATOM   6594 H33  LIG     1     -10.946  -0.624  21.082  1.00  0.00      LIG  
ATOM   6595 H34  LIG     1     -12.735  -3.743  18.284  1.00  0.00      LIG  
ATOM   6596 H35  LIG     1     -12.138  -2.091  18.421  1.00  0.00      LIG  
ATOM   6597 H36  LIG     1     -13.707  -2.393  17.669  1.00  0.00      LIG  
ATOM   6598 H37  LIG     1     -15.498  -3.348  21.777  1.00  0.00      LIG  
ATOM   6599 H38  LIG     1     -14.955  -2.827  23.344  1.00  0.00      LIG  
ATOM   6600 H39  LIG     1     -15.383  -5.673  22.382  1.00  0.00      LIG  
ATOM   6601 H40  LIG     1     -14.168  -4.660  24.962  1.00  0.00      LIG  
ATOM   6602 H41  LIG     1     -15.794  -6.823  26.976  1.00  0.00      LIG  
ATOM   6603 H42  LIG     1     -16.210  -5.448  26.012  1.00  0.00      LIG  
ATOM   6604 H43  LIG     1     -14.690  -5.461  26.890  1.00  0.00      LIG  
ATOM   6605 H44  LIG     1     -12.104   1.048  19.445  1.00  0.00      LIG  
ATOM   6606 H45  LIG     1     -16.363  -4.032  24.468  1.00  0.00      LIG  
TER
REMARK  Energy: 287.057
REMARK  SimpleFitness: 287.057
REMARK  FullFitness: -1355.0728
REMARK  InterFull: -24.8668
REMARK  IntraFull: 318.07
REMARK  solvFull: -1931.29
REMARK  surfFull: 283.014
REMARK  extraFull: 0.0
REMARK  deltaGcompsolvpol: -1931.29
REMARK  deltaGcompsolvnonpol: 283.014
REMARK  deltaGprotsolvpol: -1938.72
REMARK  deltaGprotsolvnonpol: 281.59
REMARK  deltaGligsolvpol: -12.5068
REMARK  deltaGligsolvnonpol: 15.3241
REMARK  deltaGvdw: -24.8668
REMARK  deltaGelec: 0.0
REMARK  deltaG: -6.4372196
REMARK  Cluster: 4
REMARK  ClusterRank: 6
ATOM   6526 C    LIG     1     -15.037  -9.549  25.812  1.00  0.00      LIG  
ATOM   6527 C1   LIG     1     -16.192  -8.696  25.366  1.00  0.00      LIG  
ATOM   6528 C2   LIG     1     -15.796  -7.587  24.406  1.00  0.00      LIG  
ATOM   6529 C3   LIG     1     -13.697  -8.892  26.078  1.00  0.00      LIG  
ATOM   6530 C4   LIG     1     -12.649  -9.946  25.726  1.00  0.00      LIG  
ATOM   6531 C5   LIG     1     -13.529  -8.618  27.571  1.00  0.00      LIG  
ATOM   6532 C6   LIG     1     -13.492  -7.689  25.138  1.00  0.00      LIG  
ATOM   6533 C7   LIG     1     -12.220  -6.900  25.354  1.00  0.00      LIG  
ATOM   6534 C8   LIG     1     -11.792  -6.333  24.018  1.00  0.00      LIG  
ATOM   6535 C9   LIG     1     -12.927  -5.687  23.202  1.00  0.00      LIG  
ATOM   6536 C10  LIG     1     -13.179  -6.613  21.991  1.00  0.00      LIG  
ATOM   6537 C11  LIG     1     -12.467  -4.286  22.695  1.00  0.00      LIG  
ATOM   6538 C12  LIG     1     -12.106  -3.297  23.814  1.00  0.00      LIG  
ATOM   6539 C13  LIG     1     -11.266  -4.316  21.759  1.00  0.00      LIG  
ATOM   6540 C14  LIG     1     -11.739  -3.561  20.562  1.00  0.00      LIG  
ATOM   6541 C15  LIG     1     -13.174  -3.193  20.660  1.00  0.00      LIG  
ATOM   6542 C16  LIG     1     -14.034  -2.566  19.577  1.00  0.00      LIG  
ATOM   6543 C17  LIG     1     -14.834  -1.294  19.916  1.00  0.00      LIG  
ATOM   6544 C18  LIG     1     -14.206   0.111  20.024  1.00  0.00      LIG  
ATOM   6545 C19  LIG     1     -13.632   0.534  21.353  1.00  0.00      LIG  
ATOM   6546 C20  LIG     1     -12.196   0.509  21.765  1.00  0.00      LIG  
ATOM   6547 C21  LIG     1     -11.773   1.426  22.857  1.00  0.00      LIG  
ATOM   6548 C22  LIG     1     -11.092  -0.003  20.903  1.00  0.00      LIG  
ATOM   6549 C23  LIG     1     -13.375  -2.439  18.224  1.00  0.00      LIG  
ATOM   6550 C24  LIG     1     -13.540  -3.668  21.862  1.00  0.00      LIG  
ATOM   6551 C25  LIG     1     -14.901  -3.628  22.467  1.00  0.00      LIG  
ATOM   6552 C26  LIG     1     -15.342  -4.926  23.128  1.00  0.00      LIG  
ATOM   6553 C27  LIG     1     -14.237  -5.520  24.027  1.00  0.00      LIG  
ATOM   6554 C28  LIG     1     -14.663  -6.716  24.946  1.00  0.00      LIG  
ATOM   6555 C29  LIG     1     -15.116  -6.063  26.262  1.00  0.00      LIG  
ATOM   6556 O    LIG     1     -15.255 -10.678  26.223  1.00  0.00      LIG  
ATOM   6557 O1   LIG     1     -10.998  -3.310  19.623  1.00  0.00      LIG  
ATOM   6558 O2   LIG     1     -13.370   0.470  18.937  1.00  0.00      LIG  
ATOM   6559 O3   LIG     1     -16.505  -4.579  23.874  1.00  0.00      LIG  
ATOM   6560 O4   LIG     1     -13.113  -0.515  22.197  1.00  0.00      LIG  
ATOM   6561 H    LIG     1     -16.680  -8.293  26.256  1.00  0.00      LIG  
ATOM   6562 H1   LIG     1     -16.909  -9.354  24.869  1.00  0.00      LIG  
ATOM   6563 H2   LIG     1     -16.693  -6.999  24.211  1.00  0.00      LIG  
ATOM   6564 H3   LIG     1     -15.488  -8.030  23.454  1.00  0.00      LIG  
ATOM   6565 H4   LIG     1     -12.710 -10.227  24.670  1.00  0.00      LIG  
ATOM   6566 H5   LIG     1     -12.778 -10.858  26.316  1.00  0.00      LIG  
ATOM   6567 H6   LIG     1     -11.637  -9.584  25.921  1.00  0.00      LIG  
ATOM   6568 H7   LIG     1     -13.496  -9.562  28.123  1.00  0.00      LIG  
ATOM   6569 H8   LIG     1     -14.356  -8.047  27.993  1.00  0.00      LIG  
ATOM   6570 H9   LIG     1     -12.598  -8.086  27.779  1.00  0.00      LIG  
ATOM   6571 H10  LIG     1     -13.362  -8.183  24.174  1.00  0.00      LIG  
ATOM   6572 H11  LIG     1     -11.410  -7.525  25.734  1.00  0.00      LIG  
ATOM   6573 H12  LIG     1     -12.361  -6.097  26.081  1.00  0.00      LIG  
ATOM   6574 H13  LIG     1     -11.366  -7.155  23.436  1.00  0.00      LIG  
ATOM   6575 H14  LIG     1     -10.956  -5.655  24.188  1.00  0.00      LIG  
ATOM   6576 H15  LIG     1     -12.244  -6.907  21.510  1.00  0.00      LIG  
ATOM   6577 H16  LIG     1     -13.804  -6.157  21.221  1.00  0.00      LIG  
ATOM   6578 H17  LIG     1     -13.676  -7.537  22.287  1.00  0.00      LIG  
ATOM   6579 H18  LIG     1     -12.960  -3.029  24.442  1.00  0.00      LIG  
ATOM   6580 H19  LIG     1     -11.721  -2.365  23.391  1.00  0.00      LIG  
ATOM   6581 H20  LIG     1     -11.321  -3.682  24.466  1.00  0.00      LIG  
ATOM   6582 H21  LIG     1     -10.959  -5.316  21.447  1.00  0.00      LIG  
ATOM   6583 H22  LIG     1     -10.407  -3.795  22.190  1.00  0.00      LIG  
ATOM   6584 H23  LIG     1     -14.810  -3.320  19.408  1.00  0.00      LIG  
ATOM   6585 H24  LIG     1     -15.428  -1.479  20.804  1.00  0.00      LIG  
ATOM   6586 H25  LIG     1     -15.563  -1.214  19.104  1.00  0.00      LIG  
ATOM   6587 H26  LIG     1     -15.065   0.777  19.905  1.00  0.00      LIG  
ATOM   6588 H27  LIG     1     -14.267   1.273  21.827  1.00  0.00      LIG  
ATOM   6589 H28  LIG     1     -12.618   1.717  23.488  1.00  0.00      LIG  
ATOM   6590 H29  LIG     1     -11.336   2.333  22.432  1.00  0.00      LIG  
ATOM   6591 H30  LIG     1     -11.023   0.943  23.488  1.00  0.00      LIG  
ATOM   6592 H31  LIG     1     -10.307  -0.445  21.522  1.00  0.00      LIG  
ATOM   6593 H32  LIG     1     -10.656   0.817  20.327  1.00  0.00      LIG  
ATOM   6594 H33  LIG     1     -11.438  -0.765  20.202  1.00  0.00      LIG  
ATOM   6595 H34  LIG     1     -13.013  -3.412  17.886  1.00  0.00      LIG  
ATOM   6596 H35  LIG     1     -12.520  -1.761  18.256  1.00  0.00      LIG  
ATOM   6597 H36  LIG     1     -14.086  -2.061  17.484  1.00  0.00      LIG  
ATOM   6598 H37  LIG     1     -15.658  -3.347  21.732  1.00  0.00      LIG  
ATOM   6599 H38  LIG     1     -14.905  -2.833  23.217  1.00  0.00      LIG  
ATOM   6600 H39  LIG     1     -15.652  -5.642  22.363  1.00  0.00      LIG  
ATOM   6601 H40  LIG     1     -14.030  -4.734  24.753  1.00  0.00      LIG  
ATOM   6602 H41  LIG     1     -15.501  -6.769  26.994  1.00  0.00      LIG  
ATOM   6603 H42  LIG     1     -15.921  -5.348  26.093  1.00  0.00      LIG  
ATOM   6604 H43  LIG     1     -14.296  -5.520  26.737  1.00  0.00      LIG  
ATOM   6605 H44  LIG     1     -13.077   1.381  19.108  1.00  0.00      LIG  
ATOM   6606 H45  LIG     1     -16.226  -3.916  24.529  1.00  0.00      LIG  
TER
REMARK  Energy: 289.075
REMARK  SimpleFitness: 289.075
REMARK  FullFitness: -1350.2833
REMARK  InterFull: -19.4394
REMARK  IntraFull: 318.164
REMARK  solvFull: -1931.96
REMARK  surfFull: 282.952
REMARK  extraFull: 0.0
REMARK  deltaGcompsolvpol: -1931.96
REMARK  deltaGcompsolvnonpol: 282.952
REMARK  deltaGprotsolvpol: -1938.72
REMARK  deltaGprotsolvnonpol: 281.59
REMARK  deltaGligsolvpol: -10.8569
REMARK  deltaGligsolvnonpol: 15.3214
REMARK  deltaGvdw: -19.4394
REMARK  deltaGelec: 0.0
REMARK  deltaG: -6.0713716
REMARK  Cluster: 4
REMARK  ClusterRank: 7
ATOM   6526 C    LIG     1     -15.050  -9.522  25.782  1.00  0.00      LIG  
ATOM   6527 C1   LIG     1     -16.198  -8.617  25.437  1.00  0.00      LIG  
ATOM   6528 C2   LIG     1     -15.837  -7.529  24.439  1.00  0.00      LIG  
ATOM   6529 C3   LIG     1     -13.668  -8.922  25.940  1.00  0.00      LIG  
ATOM   6530 C4   LIG     1     -12.695 -10.019  25.515  1.00  0.00      LIG  
ATOM   6531 C5   LIG     1     -13.374  -8.658  27.414  1.00  0.00      LIG  
ATOM   6532 C6   LIG     1     -13.486  -7.727  24.983  1.00  0.00      LIG  
ATOM   6533 C7   LIG     1     -12.173  -6.989  25.110  1.00  0.00      LIG  
ATOM   6534 C8   LIG     1     -11.820  -6.422  23.754  1.00  0.00      LIG  
ATOM   6535 C9   LIG     1     -12.984  -5.734  23.018  1.00  0.00      LIG  
ATOM   6536 C10  LIG     1     -13.346  -6.643  21.823  1.00  0.00      LIG  
ATOM   6537 C11  LIG     1     -12.514  -4.344  22.492  1.00  0.00      LIG  
ATOM   6538 C12  LIG     1     -12.068  -3.371  23.594  1.00  0.00      LIG  
ATOM   6539 C13  LIG     1     -11.359  -4.406  21.503  1.00  0.00      LIG  
ATOM   6540 C14  LIG     1     -11.848  -3.589  20.356  1.00  0.00      LIG  
ATOM   6541 C15  LIG     1     -13.271  -3.191  20.510  1.00  0.00      LIG  
ATOM   6542 C16  LIG     1     -14.141  -2.505  19.468  1.00  0.00      LIG  
ATOM   6543 C17  LIG     1     -14.950  -1.258  19.879  1.00  0.00      LIG  
ATOM   6544 C18  LIG     1     -14.346   0.155  20.021  1.00  0.00      LIG  
ATOM   6545 C19  LIG     1     -13.708   0.532  21.335  1.00  0.00      LIG  
ATOM   6546 C20  LIG     1     -12.257   0.475  21.683  1.00  0.00      LIG  
ATOM   6547 C21  LIG     1     -11.769   1.342  22.789  1.00  0.00      LIG  
ATOM   6548 C22  LIG     1     -11.202  -0.021  20.755  1.00  0.00      LIG  
ATOM   6549 C23  LIG     1     -13.490  -2.292  18.122  1.00  0.00      LIG  
ATOM   6550 C24  LIG     1     -13.606  -3.689  21.713  1.00  0.00      LIG  
ATOM   6551 C25  LIG     1     -14.941  -3.630  22.377  1.00  0.00      LIG  
ATOM   6552 C26  LIG     1     -15.372  -4.903  23.095  1.00  0.00      LIG  
ATOM   6553 C27  LIG     1     -14.230  -5.528  23.925  1.00  0.00      LIG  
ATOM   6554 C28  LIG     1     -14.628  -6.706  24.879  1.00  0.00      LIG  
ATOM   6555 C29  LIG     1     -14.947  -6.030  26.223  1.00  0.00      LIG  
ATOM   6556 O    LIG     1     -15.282 -10.642  26.210  1.00  0.00      LIG  
ATOM   6557 O1   LIG     1     -11.128  -3.322  19.405  1.00  0.00      LIG  
ATOM   6558 O2   LIG     1     -13.571   0.580  18.913  1.00  0.00      LIG  
ATOM   6559 O3   LIG     1     -16.466  -4.509  23.919  1.00  0.00      LIG  
ATOM   6560 O4   LIG     1     -13.169  -0.550  22.122  1.00  0.00      LIG  
ATOM   6561 H    LIG     1     -16.586  -8.190  26.365  1.00  0.00      LIG  
ATOM   6562 H1   LIG     1     -16.987  -9.239  25.008  1.00  0.00      LIG  
ATOM   6563 H2   LIG     1     -16.722  -6.904  24.317  1.00  0.00      LIG  
ATOM   6564 H3   LIG     1     -15.628  -7.985  23.468  1.00  0.00      LIG  
ATOM   6565 H4   LIG     1     -12.848 -10.301  24.469  1.00  0.00      LIG  
ATOM   6566 H5   LIG     1     -12.816 -10.922  26.121  1.00  0.00      LIG  
ATOM   6567 H6   LIG     1     -11.658  -9.698  25.631  1.00  0.00      LIG  
ATOM   6568 H7   LIG     1     -13.331  -9.604  27.963  1.00  0.00      LIG  
ATOM   6569 H8   LIG     1     -14.145  -8.061  27.901  1.00  0.00      LIG  
ATOM   6570 H9   LIG     1     -12.411  -8.161  27.549  1.00  0.00      LIG  
ATOM   6571 H10  LIG     1     -13.446  -8.222  24.012  1.00  0.00      LIG  
ATOM   6572 H11  LIG     1     -11.363  -7.650  25.424  1.00  0.00      LIG  
ATOM   6573 H12  LIG     1     -12.229  -6.190  25.852  1.00  0.00      LIG  
ATOM   6574 H13  LIG     1     -11.459  -7.251  23.138  1.00  0.00      LIG  
ATOM   6575 H14  LIG     1     -10.955  -5.770  23.874  1.00  0.00      LIG  
ATOM   6576 H15  LIG     1     -12.455  -6.967  21.282  1.00  0.00      LIG  
ATOM   6577 H16  LIG     1     -14.003  -6.162  21.096  1.00  0.00      LIG  
ATOM   6578 H17  LIG     1     -13.856  -7.550  22.150  1.00  0.00      LIG  
ATOM   6579 H18  LIG     1     -12.883  -3.074  24.258  1.00  0.00      LIG  
ATOM   6580 H19  LIG     1     -11.668  -2.453  23.155  1.00  0.00      LIG  
ATOM   6581 H20  LIG     1     -11.271  -3.789  24.211  1.00  0.00      LIG  
ATOM   6582 H21  LIG     1     -11.123  -5.408  21.144  1.00  0.00      LIG  
ATOM   6583 H22  LIG     1     -10.454  -3.946  21.910  1.00  0.00      LIG  
ATOM   6584 H23  LIG     1     -14.912  -3.254  19.259  1.00  0.00      LIG  
ATOM   6585 H24  LIG     1     -15.516  -1.485  20.776  1.00  0.00      LIG  
ATOM   6586 H25  LIG     1     -15.701  -1.162  19.089  1.00  0.00      LIG  
ATOM   6587 H26  LIG     1     -15.223   0.807  19.977  1.00  0.00      LIG  
ATOM   6588 H27  LIG     1     -14.308   1.268  21.856  1.00  0.00      LIG  
ATOM   6589 H28  LIG     1     -12.576   1.609  23.479  1.00  0.00      LIG  
ATOM   6590 H29  LIG     1     -11.346   2.265  22.383  1.00  0.00      LIG  
ATOM   6591 H30  LIG     1     -10.990   0.826  23.355  1.00  0.00      LIG  
ATOM   6592 H31  LIG     1     -10.407  -0.514  21.321  1.00  0.00      LIG  
ATOM   6593 H32  LIG     1     -10.766   0.815  20.203  1.00  0.00      LIG  
ATOM   6594 H33  LIG     1     -11.596  -0.738  20.033  1.00  0.00      LIG  
ATOM   6595 H34  LIG     1     -13.134  -3.242  17.722  1.00  0.00      LIG  
ATOM   6596 H35  LIG     1     -12.630  -1.623  18.193  1.00  0.00      LIG  
ATOM   6597 H36  LIG     1     -14.202  -1.865  17.411  1.00  0.00      LIG  
ATOM   6598 H37  LIG     1     -15.725  -3.362  21.666  1.00  0.00      LIG  
ATOM   6599 H38  LIG     1     -14.904  -2.815  23.104  1.00  0.00      LIG  
ATOM   6600 H39  LIG     1     -15.761  -5.621  22.368  1.00  0.00      LIG  
ATOM   6601 H40  LIG     1     -13.957  -4.746  24.632  1.00  0.00      LIG  
ATOM   6602 H41  LIG     1     -15.288  -6.717  26.994  1.00  0.00      LIG  
ATOM   6603 H42  LIG     1     -15.741  -5.292  26.112  1.00  0.00      LIG  
ATOM   6604 H43  LIG     1     -14.074  -5.508  26.621  1.00  0.00      LIG  
ATOM   6605 H44  LIG     1     -12.699   0.166  19.021  1.00  0.00      LIG  
ATOM   6606 H45  LIG     1     -16.445  -5.088  24.699  1.00  0.00      LIG  
TER
REMARK  Energy: 268.856
REMARK  SimpleFitness: 268.856
REMARK  FullFitness: -1372.5415
REMARK  InterFull: -22.8055
REMARK  IntraFull: 301.159
REMARK  solvFull: -1933.67
REMARK  surfFull: 282.775
REMARK  extraFull: 0.0
REMARK  deltaGcompsolvpol: -1933.67
REMARK  deltaGcompsolvnonpol: 282.775
REMARK  deltaGprotsolvpol: -1938.72
REMARK  deltaGprotsolvnonpol: 281.59
REMARK  deltaGligsolvpol: -12.8058
REMARK  deltaGligsolvnonpol: 15.3711
REMARK  deltaGvdw: -22.8055
REMARK  deltaGelec: 0.0
REMARK  deltaG: -6.396635
REMARK  Cluster: 5
REMARK  ClusterRank: 0
ATOM   6526 C    LIG     1     -13.570  -6.798  25.008  1.00  0.00      LIG  
ATOM   6527 C1   LIG     1     -12.925  -5.572  25.587  1.00  0.00      LIG  
ATOM   6528 C2   LIG     1     -12.882  -4.400  24.619  1.00  0.00      LIG  
ATOM   6529 C3   LIG     1     -13.284  -7.169  23.566  1.00  0.00      LIG  
ATOM   6530 C4   LIG     1     -14.540  -7.881  23.068  1.00  0.00      LIG  
ATOM   6531 C5   LIG     1     -12.169  -8.206  23.487  1.00  0.00      LIG  
ATOM   6532 C6   LIG     1     -13.090  -5.896  22.720  1.00  0.00      LIG  
ATOM   6533 C7   LIG     1     -12.718  -6.124  21.273  1.00  0.00      LIG  
ATOM   6534 C8   LIG     1     -13.285  -4.986  20.453  1.00  0.00      LIG  
ATOM   6535 C9   LIG     1     -13.114  -3.589  21.078  1.00  0.00      LIG  
ATOM   6536 C10  LIG     1     -14.502  -3.150  21.583  1.00  0.00      LIG  
ATOM   6537 C11  LIG     1     -12.647  -2.580  19.986  1.00  0.00      LIG  
ATOM   6538 C12  LIG     1     -11.328  -2.953  19.301  1.00  0.00      LIG  
ATOM   6539 C13  LIG     1     -13.658  -2.356  18.862  1.00  0.00      LIG  
ATOM   6540 C14  LIG     1     -13.896  -0.885  18.907  1.00  0.00      LIG  
ATOM   6541 C15  LIG     1     -13.124  -0.229  19.968  1.00  0.00      LIG  
ATOM   6542 C16  LIG     1     -13.166   1.262  20.173  1.00  0.00      LIG  
ATOM   6543 C17  LIG     1     -13.686   1.676  21.553  1.00  0.00      LIG  
ATOM   6544 C18  LIG     1     -14.815   2.698  21.470  1.00  0.00      LIG  
ATOM   6545 C19  LIG     1     -14.429   3.947  20.734  1.00  0.00      LIG  
ATOM   6546 C20  LIG     1     -13.647   5.053  21.346  1.00  0.00      LIG  
ATOM   6547 C21  LIG     1     -12.897   5.966  20.442  1.00  0.00      LIG  
ATOM   6548 C22  LIG     1     -13.186   5.006  22.762  1.00  0.00      LIG  
ATOM   6549 C23  LIG     1     -11.785   1.861  19.953  1.00  0.00      LIG  
ATOM   6550 C24  LIG     1     -12.468  -1.222  20.583  1.00  0.00      LIG  
ATOM   6551 C25  LIG     1     -11.584  -1.135  21.779  1.00  0.00      LIG  
ATOM   6552 C26  LIG     1     -11.962  -2.160  22.844  1.00  0.00      LIG  
ATOM   6553 C27  LIG     1     -12.097  -3.587  22.256  1.00  0.00      LIG  
ATOM   6554 C28  LIG     1     -12.221  -4.762  23.289  1.00  0.00      LIG  
ATOM   6555 C29  LIG     1     -10.775  -5.202  23.558  1.00  0.00      LIG  
ATOM   6556 O    LIG     1     -14.101  -7.602  25.761  1.00  0.00      LIG  
ATOM   6557 O1   LIG     1     -14.658  -0.287  18.164  1.00  0.00      LIG  
ATOM   6558 O2   LIG     1     -15.916   2.098  20.802  1.00  0.00      LIG  
ATOM   6559 O3   LIG     1     -10.930  -2.073  23.821  1.00  0.00      LIG  
ATOM   6560 O4   LIG     1     -15.080   5.151  21.209  1.00  0.00      LIG  
ATOM   6561 H    LIG     1     -11.926  -5.845  25.931  1.00  0.00      LIG  
ATOM   6562 H1   LIG     1     -13.508  -5.280  26.465  1.00  0.00      LIG  
ATOM   6563 H2   LIG     1     -12.353  -3.590  25.120  1.00  0.00      LIG  
ATOM   6564 H3   LIG     1     -13.901  -4.051  24.434  1.00  0.00      LIG  
ATOM   6565 H4   LIG     1     -15.414  -7.224  23.120  1.00  0.00      LIG  
ATOM   6566 H5   LIG     1     -14.761  -8.772  23.664  1.00  0.00      LIG  
ATOM   6567 H6   LIG     1     -14.426  -8.212  22.033  1.00  0.00      LIG  
ATOM   6568 H7   LIG     1     -12.469  -9.122  24.005  1.00  0.00      LIG  
ATOM   6569 H8   LIG     1     -11.245  -7.875  23.961  1.00  0.00      LIG  
ATOM   6570 H9   LIG     1     -11.951  -8.475  22.451  1.00  0.00      LIG  
ATOM   6571 H10  LIG     1     -14.108  -5.508  22.695  1.00  0.00      LIG  
ATOM   6572 H11  LIG     1     -13.126  -7.060  20.890  1.00  0.00      LIG  
ATOM   6573 H12  LIG     1     -11.635  -6.180  21.142  1.00  0.00      LIG  
ATOM   6574 H13  LIG     1     -14.352  -5.179  20.314  1.00  0.00      LIG  
ATOM   6575 H14  LIG     1     -12.862  -5.056  19.452  1.00  0.00      LIG  
ATOM   6576 H15  LIG     1     -15.287  -3.362  20.853  1.00  0.00      LIG  
ATOM   6577 H16  LIG     1     -14.540  -2.084  21.798  1.00  0.00      LIG  
ATOM   6578 H17  LIG     1     -14.790  -3.659  22.501  1.00  0.00      LIG  
ATOM   6579 H18  LIG     1     -10.506  -3.112  20.002  1.00  0.00      LIG  
ATOM   6580 H19  LIG     1     -11.015  -2.156  18.620  1.00  0.00      LIG  
ATOM   6581 H20  LIG     1     -11.428  -3.854  18.692  1.00  0.00      LIG  
ATOM   6582 H21  LIG     1     -14.606  -2.881  18.987  1.00  0.00      LIG  
ATOM   6583 H22  LIG     1     -13.238  -2.611  17.886  1.00  0.00      LIG  
ATOM   6584 H23  LIG     1     -13.815   1.694  19.408  1.00  0.00      LIG  
ATOM   6585 H24  LIG     1     -12.864   2.095  22.140  1.00  0.00      LIG  
ATOM   6586 H25  LIG     1     -14.061   0.804  22.098  1.00  0.00      LIG  
ATOM   6587 H26  LIG     1     -15.154   2.939  22.480  1.00  0.00      LIG  
ATOM   6588 H27  LIG     1     -14.360   3.808  19.663  1.00  0.00      LIG  
ATOM   6589 H28  LIG     1     -13.316   5.966  19.431  1.00  0.00      LIG  
ATOM   6590 H29  LIG     1     -11.851   5.654  20.379  1.00  0.00      LIG  
ATOM   6591 H30  LIG     1     -12.929   6.989  20.828  1.00  0.00      LIG  
ATOM   6592 H31  LIG     1     -12.244   4.456  22.830  1.00  0.00      LIG  
ATOM   6593 H32  LIG     1     -13.917   4.528  23.418  1.00  0.00      LIG  
ATOM   6594 H33  LIG     1     -13.018   6.021  23.133  1.00  0.00      LIG  
ATOM   6595 H34  LIG     1     -11.389   1.591  18.970  1.00  0.00      LIG  
ATOM   6596 H35  LIG     1     -11.076   1.519  20.712  1.00  0.00      LIG  
ATOM   6597 H36  LIG     1     -11.831   2.951  20.013  1.00  0.00      LIG  
ATOM   6598 H37  LIG     1     -11.603  -0.136  22.222  1.00  0.00      LIG  
ATOM   6599 H38  LIG     1     -10.547  -1.293  21.468  1.00  0.00      LIG  
ATOM   6600 H39  LIG     1     -12.892  -1.856  23.331  1.00  0.00      LIG  
ATOM   6601 H40  LIG     1     -11.126  -3.776  21.797  1.00  0.00      LIG  
ATOM   6602 H41  LIG     1     -10.689  -6.009  24.282  1.00  0.00      LIG  
ATOM   6603 H42  LIG     1     -10.182  -4.380  23.959  1.00  0.00      LIG  
ATOM   6604 H43  LIG     1     -10.285  -5.537  22.641  1.00  0.00      LIG  
ATOM   6605 H44  LIG     1     -16.425   2.837  20.422  1.00  0.00      LIG  
ATOM   6606 H45  LIG     1     -11.070  -2.811  24.437  1.00  0.00      LIG  
TER
REMARK  Energy: 270.981
REMARK  SimpleFitness: 270.981
REMARK  FullFitness: -1369.7732
REMARK  InterFull: -23.4743
REMARK  IntraFull: 303.422
REMARK  solvFull: -1931.76
REMARK  surfFull: 282.039
REMARK  extraFull: 0.0
REMARK  deltaGcompsolvpol: -1931.76
REMARK  deltaGcompsolvnonpol: 282.039
REMARK  deltaGprotsolvpol: -1938.72
REMARK  deltaGprotsolvnonpol: 281.59
REMARK  deltaGligsolvpol: -12.5416
REMARK  deltaGligsolvnonpol: 15.3749
REMARK  deltaGvdw: -23.4743
REMARK  deltaGelec: 0.0
REMARK  deltaG: -6.429163
REMARK  Cluster: 5
REMARK  ClusterRank: 1
ATOM   6526 C    LIG     1     -14.255  -6.606  24.674  1.00  0.00      LIG  
ATOM   6527 C1   LIG     1     -13.711  -5.380  25.347  1.00  0.00      LIG  
ATOM   6528 C2   LIG     1     -13.563  -4.202  24.398  1.00  0.00      LIG  
ATOM   6529 C3   LIG     1     -13.698  -6.990  23.317  1.00  0.00      LIG  
ATOM   6530 C4   LIG     1     -14.796  -7.792  22.625  1.00  0.00      LIG  
ATOM   6531 C5   LIG     1     -12.525  -7.952  23.470  1.00  0.00      LIG  
ATOM   6532 C6   LIG     1     -13.441  -5.713  22.492  1.00  0.00      LIG  
ATOM   6533 C7   LIG     1     -12.864  -5.917  21.110  1.00  0.00      LIG  
ATOM   6534 C8   LIG     1     -13.340  -4.793  20.209  1.00  0.00      LIG  
ATOM   6535 C9   LIG     1     -13.373  -3.396  20.862  1.00  0.00      LIG  
ATOM   6536 C10  LIG     1     -14.848  -3.085  21.180  1.00  0.00      LIG  
ATOM   6537 C11  LIG     1     -12.868  -2.315  19.856  1.00  0.00      LIG  
ATOM   6538 C12  LIG     1     -11.465  -2.580  19.296  1.00  0.00      LIG  
ATOM   6539 C13  LIG     1     -13.777  -2.113  18.646  1.00  0.00      LIG  
ATOM   6540 C14  LIG     1     -14.219  -0.698  18.788  1.00  0.00      LIG  
ATOM   6541 C15  LIG     1     -13.554  -0.007  19.898  1.00  0.00      LIG  
ATOM   6542 C16  LIG     1     -13.775   1.473  20.107  1.00  0.00      LIG  
ATOM   6543 C17  LIG     1     -13.800   1.965  21.554  1.00  0.00      LIG  
ATOM   6544 C18  LIG     1     -14.809   3.086  21.794  1.00  0.00      LIG  
ATOM   6545 C19  LIG     1     -14.639   4.274  20.897  1.00  0.00      LIG  
ATOM   6546 C20  LIG     1     -13.688   5.377  21.190  1.00  0.00      LIG  
ATOM   6547 C21  LIG     1     -13.194   6.204  20.057  1.00  0.00      LIG  
ATOM   6548 C22  LIG     1     -12.838   5.377  22.415  1.00  0.00      LIG  
ATOM   6549 C23  LIG     1     -12.664   2.194  19.359  1.00  0.00      LIG  
ATOM   6550 C24  LIG     1     -12.849  -0.969  20.512  1.00  0.00      LIG  
ATOM   6551 C25  LIG     1     -12.039  -0.887  21.757  1.00  0.00      LIG  
ATOM   6552 C26  LIG     1     -12.509  -1.927  22.765  1.00  0.00      LIG  
ATOM   6553 C27  LIG     1     -12.511  -3.354  22.159  1.00  0.00      LIG  
ATOM   6554 C28  LIG     1     -12.716  -4.537  23.170  1.00  0.00      LIG  
ATOM   6555 C29  LIG     1     -11.299  -4.909  23.632  1.00  0.00      LIG  
ATOM   6556 O    LIG     1     -14.914  -7.402  25.327  1.00  0.00      LIG  
ATOM   6557 O1   LIG     1     -15.056  -0.164  18.079  1.00  0.00      LIG  
ATOM   6558 O2   LIG     1     -16.122   2.565  21.637  1.00  0.00      LIG  
ATOM   6559 O3   LIG     1     -11.613  -1.802  23.864  1.00  0.00      LIG  
ATOM   6560 O4   LIG     1     -15.101   5.528  21.454  1.00  0.00      LIG  
ATOM   6561 H    LIG     1     -12.761  -5.640  25.819  1.00  0.00      LIG  
ATOM   6562 H1   LIG     1     -14.408  -5.106  26.142  1.00  0.00      LIG  
ATOM   6563 H2   LIG     1     -13.128  -3.382  24.969  1.00  0.00      LIG  
ATOM   6564 H3   LIG     1     -14.557  -3.878  24.077  1.00  0.00      LIG  
ATOM   6565 H4   LIG     1     -15.697  -7.187  22.484  1.00  0.00      LIG  
ATOM   6566 H5   LIG     1     -15.078  -8.676  23.205  1.00  0.00      LIG  
ATOM   6567 H6   LIG     1     -14.471  -8.149  21.646  1.00  0.00      LIG  
ATOM   6568 H7   LIG     1     -12.877  -8.911  23.861  1.00  0.00      LIG  
ATOM   6569 H8   LIG     1     -11.774  -7.594  24.175  1.00  0.00      LIG  
ATOM   6570 H9   LIG     1     -12.042  -8.146  22.510  1.00  0.00      LIG  
ATOM   6571 H10  LIG     1     -14.464  -5.381  22.321  1.00  0.00      LIG  
ATOM   6572 H11  LIG     1     -13.180  -6.864  20.671  1.00  0.00      LIG  
ATOM   6573 H12  LIG     1     -11.773  -5.940  21.136  1.00  0.00      LIG  
ATOM   6574 H13  LIG     1     -14.347  -5.048  19.870  1.00  0.00      LIG  
ATOM   6575 H14  LIG     1     -12.732  -4.824  19.306  1.00  0.00      LIG  
ATOM   6576 H15  LIG     1     -15.512  -3.412  20.377  1.00  0.00      LIG  
ATOM   6577 H16  LIG     1     -15.019  -2.021  21.315  1.00  0.00      LIG  
ATOM   6578 H17  LIG     1     -15.199  -3.570  22.088  1.00  0.00      LIG  
ATOM   6579 H18  LIG     1     -10.723  -2.767  20.075  1.00  0.00      LIG  
ATOM   6580 H19  LIG     1     -11.113  -1.722  18.714  1.00  0.00      LIG  
ATOM   6581 H20  LIG     1     -11.461  -3.435  18.618  1.00  0.00      LIG  
ATOM   6582 H21  LIG     1     -14.644  -2.774  18.608  1.00  0.00      LIG  
ATOM   6583 H22  LIG     1     -13.223  -2.200  17.708  1.00  0.00      LIG  
ATOM   6584 H23  LIG     1     -14.729   1.751  19.651  1.00  0.00      LIG  
ATOM   6585 H24  LIG     1     -12.800   2.314  21.832  1.00  0.00      LIG  
ATOM   6586 H25  LIG     1     -14.062   1.139  22.222  1.00  0.00      LIG  
ATOM   6587 H26  LIG     1     -14.726   3.405  22.830  1.00  0.00      LIG  
ATOM   6588 H27  LIG     1     -14.879   4.067  19.863  1.00  0.00      LIG  
ATOM   6589 H28  LIG     1     -13.875   6.163  19.201  1.00  0.00      LIG  
ATOM   6590 H29  LIG     1     -12.213   5.847  19.733  1.00  0.00      LIG  
ATOM   6591 H30  LIG     1     -13.095   7.247  20.368  1.00  0.00      LIG  
ATOM   6592 H31  LIG     1     -11.938   4.780  22.247  1.00  0.00      LIG  
ATOM   6593 H32  LIG     1     -13.363   4.981  23.288  1.00  0.00      LIG  
ATOM   6594 H33  LIG     1     -12.530   6.398  22.651  1.00  0.00      LIG  
ATOM   6595 H34  LIG     1     -12.764   2.041  18.284  1.00  0.00      LIG  
ATOM   6596 H35  LIG     1     -11.676   1.840  19.670  1.00  0.00      LIG  
ATOM   6597 H36  LIG     1     -12.696   3.270  19.535  1.00  0.00      LIG  
ATOM   6598 H37  LIG     1     -12.071   0.104  22.212  1.00  0.00      LIG  
ATOM   6599 H38  LIG     1     -10.984  -1.049  21.521  1.00  0.00      LIG  
ATOM   6600 H39  LIG     1     -13.506  -1.664  23.129  1.00  0.00      LIG  
ATOM   6601 H40  LIG     1     -11.485  -3.500  21.818  1.00  0.00      LIG  
ATOM   6602 H41  LIG     1     -11.275  -5.695  24.381  1.00  0.00      LIG  
ATOM   6603 H42  LIG     1     -10.795  -4.057  24.086  1.00  0.00      LIG  
ATOM   6604 H43  LIG     1     -10.681  -5.239  22.794  1.00  0.00      LIG  
ATOM   6605 H44  LIG     1     -16.713   3.339  21.658  1.00  0.00      LIG  
ATOM   6606 H45  LIG     1     -11.820  -2.531  24.474  1.00  0.00      LIG  
TER
REMARK  Energy: 270.981
REMARK  SimpleFitness: 270.981
REMARK  FullFitness: -1369.7732
REMARK  InterFull: -23.4743
REMARK  IntraFull: 303.422
REMARK  solvFull: -1931.76
REMARK  surfFull: 282.039
REMARK  extraFull: 0.0
REMARK  deltaGcompsolvpol: -1931.76
REMARK  deltaGcompsolvnonpol: 282.039
REMARK  deltaGprotsolvpol: -1938.72
REMARK  deltaGprotsolvnonpol: 281.59
REMARK  deltaGligsolvpol: -12.5416
REMARK  deltaGligsolvnonpol: 15.3749
REMARK  deltaGvdw: -23.4743
REMARK  deltaGelec: 0.0
REMARK  deltaG: -6.429163
REMARK  Cluster: 5
REMARK  ClusterRank: 2
ATOM   6526 C    LIG     1     -14.255  -6.606  24.674  1.00  0.00      LIG  
ATOM   6527 C1   LIG     1     -13.711  -5.380  25.347  1.00  0.00      LIG  
ATOM   6528 C2   LIG     1     -13.563  -4.202  24.398  1.00  0.00      LIG  
ATOM   6529 C3   LIG     1     -13.698  -6.990  23.317  1.00  0.00      LIG  
ATOM   6530 C4   LIG     1     -14.796  -7.792  22.625  1.00  0.00      LIG  
ATOM   6531 C5   LIG     1     -12.525  -7.952  23.470  1.00  0.00      LIG  
ATOM   6532 C6   LIG     1     -13.441  -5.713  22.492  1.00  0.00      LIG  
ATOM   6533 C7   LIG     1     -12.864  -5.917  21.110  1.00  0.00      LIG  
ATOM   6534 C8   LIG     1     -13.340  -4.793  20.209  1.00  0.00      LIG  
ATOM   6535 C9   LIG     1     -13.373  -3.396  20.862  1.00  0.00      LIG  
ATOM   6536 C10  LIG     1     -14.848  -3.085  21.180  1.00  0.00      LIG  
ATOM   6537 C11  LIG     1     -12.868  -2.315  19.856  1.00  0.00      LIG  
ATOM   6538 C12  LIG     1     -11.465  -2.580  19.296  1.00  0.00      LIG  
ATOM   6539 C13  LIG     1     -13.777  -2.113  18.646  1.00  0.00      LIG  
ATOM   6540 C14  LIG     1     -14.219  -0.698  18.788  1.00  0.00      LIG  
ATOM   6541 C15  LIG     1     -13.554  -0.007  19.898  1.00  0.00      LIG  
ATOM   6542 C16  LIG     1     -13.775   1.473  20.107  1.00  0.00      LIG  
ATOM   6543 C17  LIG     1     -13.800   1.965  21.554  1.00  0.00      LIG  
ATOM   6544 C18  LIG     1     -14.809   3.086  21.794  1.00  0.00      LIG  
ATOM   6545 C19  LIG     1     -14.639   4.274  20.897  1.00  0.00      LIG  
ATOM   6546 C20  LIG     1     -13.688   5.377  21.190  1.00  0.00      LIG  
ATOM   6547 C21  LIG     1     -13.194   6.204  20.057  1.00  0.00      LIG  
ATOM   6548 C22  LIG     1     -12.838   5.377  22.415  1.00  0.00      LIG  
ATOM   6549 C23  LIG     1     -12.664   2.194  19.359  1.00  0.00      LIG  
ATOM   6550 C24  LIG     1     -12.849  -0.969  20.512  1.00  0.00      LIG  
ATOM   6551 C25  LIG     1     -12.039  -0.887  21.757  1.00  0.00      LIG  
ATOM   6552 C26  LIG     1     -12.509  -1.927  22.765  1.00  0.00      LIG  
ATOM   6553 C27  LIG     1     -12.511  -3.354  22.159  1.00  0.00      LIG  
ATOM   6554 C28  LIG     1     -12.716  -4.537  23.170  1.00  0.00      LIG  
ATOM   6555 C29  LIG     1     -11.299  -4.909  23.632  1.00  0.00      LIG  
ATOM   6556 O    LIG     1     -14.914  -7.402  25.327  1.00  0.00      LIG  
ATOM   6557 O1   LIG     1     -15.056  -0.164  18.079  1.00  0.00      LIG  
ATOM   6558 O2   LIG     1     -16.122   2.565  21.637  1.00  0.00      LIG  
ATOM   6559 O3   LIG     1     -11.613  -1.802  23.864  1.00  0.00      LIG  
ATOM   6560 O4   LIG     1     -15.101   5.528  21.454  1.00  0.00      LIG  
ATOM   6561 H    LIG     1     -12.761  -5.640  25.819  1.00  0.00      LIG  
ATOM   6562 H1   LIG     1     -14.408  -5.106  26.142  1.00  0.00      LIG  
ATOM   6563 H2   LIG     1     -13.128  -3.382  24.969  1.00  0.00      LIG  
ATOM   6564 H3   LIG     1     -14.557  -3.878  24.077  1.00  0.00      LIG  
ATOM   6565 H4   LIG     1     -15.697  -7.187  22.484  1.00  0.00      LIG  
ATOM   6566 H5   LIG     1     -15.078  -8.676  23.205  1.00  0.00      LIG  
ATOM   6567 H6   LIG     1     -14.471  -8.149  21.646  1.00  0.00      LIG  
ATOM   6568 H7   LIG     1     -12.877  -8.911  23.861  1.00  0.00      LIG  
ATOM   6569 H8   LIG     1     -11.774  -7.594  24.175  1.00  0.00      LIG  
ATOM   6570 H9   LIG     1     -12.042  -8.146  22.510  1.00  0.00      LIG  
ATOM   6571 H10  LIG     1     -14.464  -5.381  22.321  1.00  0.00      LIG  
ATOM   6572 H11  LIG     1     -13.180  -6.864  20.671  1.00  0.00      LIG  
ATOM   6573 H12  LIG     1     -11.773  -5.940  21.136  1.00  0.00      LIG  
ATOM   6574 H13  LIG     1     -14.347  -5.048  19.870  1.00  0.00      LIG  
ATOM   6575 H14  LIG     1     -12.732  -4.824  19.306  1.00  0.00      LIG  
ATOM   6576 H15  LIG     1     -15.512  -3.412  20.377  1.00  0.00      LIG  
ATOM   6577 H16  LIG     1     -15.019  -2.021  21.315  1.00  0.00      LIG  
ATOM   6578 H17  LIG     1     -15.199  -3.570  22.088  1.00  0.00      LIG  
ATOM   6579 H18  LIG     1     -10.723  -2.767  20.075  1.00  0.00      LIG  
ATOM   6580 H19  LIG     1     -11.113  -1.722  18.714  1.00  0.00      LIG  
ATOM   6581 H20  LIG     1     -11.461  -3.435  18.618  1.00  0.00      LIG  
ATOM   6582 H21  LIG     1     -14.644  -2.774  18.608  1.00  0.00      LIG  
ATOM   6583 H22  LIG     1     -13.223  -2.200  17.708  1.00  0.00      LIG  
ATOM   6584 H23  LIG     1     -14.729   1.751  19.651  1.00  0.00      LIG  
ATOM   6585 H24  LIG     1     -12.800   2.314  21.832  1.00  0.00      LIG  
ATOM   6586 H25  LIG     1     -14.062   1.139  22.222  1.00  0.00      LIG  
ATOM   6587 H26  LIG     1     -14.726   3.405  22.830  1.00  0.00      LIG  
ATOM   6588 H27  LIG     1     -14.879   4.067  19.863  1.00  0.00      LIG  
ATOM   6589 H28  LIG     1     -13.875   6.163  19.201  1.00  0.00      LIG  
ATOM   6590 H29  LIG     1     -12.213   5.847  19.733  1.00  0.00      LIG  
ATOM   6591 H30  LIG     1     -13.095   7.247  20.368  1.00  0.00      LIG  
ATOM   6592 H31  LIG     1     -11.938   4.780  22.247  1.00  0.00      LIG  
ATOM   6593 H32  LIG     1     -13.363   4.981  23.288  1.00  0.00      LIG  
ATOM   6594 H33  LIG     1     -12.530   6.398  22.651  1.00  0.00      LIG  
ATOM   6595 H34  LIG     1     -12.764   2.041  18.284  1.00  0.00      LIG  
ATOM   6596 H35  LIG     1     -11.676   1.840  19.670  1.00  0.00      LIG  
ATOM   6597 H36  LIG     1     -12.696   3.270  19.535  1.00  0.00      LIG  
ATOM   6598 H37  LIG     1     -12.071   0.104  22.212  1.00  0.00      LIG  
ATOM   6599 H38  LIG     1     -10.984  -1.049  21.521  1.00  0.00      LIG  
ATOM   6600 H39  LIG     1     -13.506  -1.664  23.129  1.00  0.00      LIG  
ATOM   6601 H40  LIG     1     -11.485  -3.500  21.818  1.00  0.00      LIG  
ATOM   6602 H41  LIG     1     -11.275  -5.695  24.381  1.00  0.00      LIG  
ATOM   6603 H42  LIG     1     -10.795  -4.057  24.086  1.00  0.00      LIG  
ATOM   6604 H43  LIG     1     -10.681  -5.239  22.794  1.00  0.00      LIG  
ATOM   6605 H44  LIG     1     -16.713   3.339  21.658  1.00  0.00      LIG  
ATOM   6606 H45  LIG     1     -11.820  -2.531  24.474  1.00  0.00      LIG  
TER
REMARK  Energy: 271.555
REMARK  SimpleFitness: 271.555
REMARK  FullFitness: -1369.3196
REMARK  InterFull: -23.2456
REMARK  IntraFull: 304.08
REMARK  solvFull: -1932.08
REMARK  surfFull: 281.926
REMARK  extraFull: 0.0
REMARK  deltaGcompsolvpol: -1932.08
REMARK  deltaGcompsolvnonpol: 281.926
REMARK  deltaGprotsolvpol: -1938.72
REMARK  deltaGprotsolvnonpol: 281.59
REMARK  deltaGligsolvpol: -12.5111
REMARK  deltaGligsolvnonpol: 15.3587
REMARK  deltaGvdw: -23.2456
REMARK  deltaGelec: 0.0
REMARK  deltaG: -6.4381332
REMARK  Cluster: 5
REMARK  ClusterRank: 3
ATOM   6526 C    LIG     1     -14.452  -6.632  24.358  1.00  0.00      LIG  
ATOM   6527 C1   LIG     1     -13.982  -5.433  25.129  1.00  0.00      LIG  
ATOM   6528 C2   LIG     1     -13.779  -4.204  24.255  1.00  0.00      LIG  
ATOM   6529 C3   LIG     1     -13.780  -6.941  23.035  1.00  0.00      LIG  
ATOM   6530 C4   LIG     1     -14.794  -7.737  22.219  1.00  0.00      LIG  
ATOM   6531 C5   LIG     1     -12.593  -7.877  23.238  1.00  0.00      LIG  
ATOM   6532 C6   LIG     1     -13.500  -5.620  22.294  1.00  0.00      LIG  
ATOM   6533 C7   LIG     1     -12.828  -5.745  20.946  1.00  0.00      LIG  
ATOM   6534 C8   LIG     1     -13.290  -4.598  20.072  1.00  0.00      LIG  
ATOM   6535 C9   LIG     1     -13.376  -3.232  20.781  1.00  0.00      LIG  
ATOM   6536 C10  LIG     1     -14.871  -2.946  21.017  1.00  0.00      LIG  
ATOM   6537 C11  LIG     1     -12.819  -2.110  19.853  1.00  0.00      LIG  
ATOM   6538 C12  LIG     1     -11.383  -2.348  19.368  1.00  0.00      LIG  
ATOM   6539 C13  LIG     1     -13.657  -1.868  18.601  1.00  0.00      LIG  
ATOM   6540 C14  LIG     1     -14.126  -0.466  18.779  1.00  0.00      LIG  
ATOM   6541 C15  LIG     1     -13.515   0.192  19.937  1.00  0.00      LIG  
ATOM   6542 C16  LIG     1     -13.760   1.665  20.161  1.00  0.00      LIG  
ATOM   6543 C17  LIG     1     -13.772   2.143  21.611  1.00  0.00      LIG  
ATOM   6544 C18  LIG     1     -14.764   3.273  21.881  1.00  0.00      LIG  
ATOM   6545 C19  LIG     1     -14.619   4.466  20.988  1.00  0.00      LIG  
ATOM   6546 C20  LIG     1     -13.671   5.576  21.267  1.00  0.00      LIG  
ATOM   6547 C21  LIG     1     -13.213   6.418  20.129  1.00  0.00      LIG  
ATOM   6548 C22  LIG     1     -12.791   5.572  22.471  1.00  0.00      LIG  
ATOM   6549 C23  LIG     1     -12.668   2.403  19.398  1.00  0.00      LIG  
ATOM   6550 C24  LIG     1     -12.845  -0.790  20.561  1.00  0.00      LIG  
ATOM   6551 C25  LIG     1     -12.113  -0.759  21.856  1.00  0.00      LIG  
ATOM   6552 C26  LIG     1     -12.648  -1.836  22.791  1.00  0.00      LIG  
ATOM   6553 C27  LIG     1     -12.596  -3.236  22.130  1.00  0.00      LIG  
ATOM   6554 C28  LIG     1     -12.845  -4.466  23.074  1.00  0.00      LIG  
ATOM   6555 C29  LIG     1     -11.456  -4.837  23.616  1.00  0.00      LIG  
ATOM   6556 O    LIG     1     -15.149  -7.466  24.915  1.00  0.00      LIG  
ATOM   6557 O1   LIG     1     -14.949   0.083  18.067  1.00  0.00      LIG  
ATOM   6558 O2   LIG     1     -16.084   2.757  21.768  1.00  0.00      LIG  
ATOM   6559 O3   LIG     1     -11.838  -1.750  23.958  1.00  0.00      LIG  
ATOM   6560 O4   LIG     1     -15.079   5.711  21.567  1.00  0.00      LIG  
ATOM   6561 H    LIG     1     -13.067  -5.704  25.661  1.00  0.00      LIG  
ATOM   6562 H1   LIG     1     -14.745  -5.208  25.879  1.00  0.00      LIG  
ATOM   6563 H2   LIG     1     -13.393  -3.410  24.896  1.00  0.00      LIG  
ATOM   6564 H3   LIG     1     -14.751  -3.870  23.884  1.00  0.00      LIG  
ATOM   6565 H4   LIG     1     -15.687  -7.140  22.012  1.00  0.00      LIG  
ATOM   6566 H5   LIG     1     -15.115  -8.642  22.744  1.00  0.00      LIG  
ATOM   6567 H6   LIG     1     -14.374  -8.061  21.265  1.00  0.00      LIG  
ATOM   6568 H7   LIG     1     -12.946  -8.871  23.527  1.00  0.00      LIG  
ATOM   6569 H8   LIG     1     -11.927  -7.547  24.035  1.00  0.00      LIG  
ATOM   6570 H9   LIG     1     -12.013  -7.988  22.319  1.00  0.00      LIG  
ATOM   6571 H10  LIG     1     -14.515  -5.294  22.072  1.00  0.00      LIG  
ATOM   6572 H11  LIG     1     -13.083  -6.679  20.446  1.00  0.00      LIG  
ATOM   6573 H12  LIG     1     -11.740  -5.734  21.039  1.00  0.00      LIG  
ATOM   6574 H13  LIG     1     -14.279  -4.859  19.686  1.00  0.00      LIG  
ATOM   6575 H14  LIG     1     -12.651  -4.581  19.190  1.00  0.00      LIG  
ATOM   6576 H15  LIG     1     -15.482  -3.268  20.170  1.00  0.00      LIG  
ATOM   6577 H16  LIG     1     -15.069  -1.887  21.159  1.00  0.00      LIG  
ATOM   6578 H17  LIG     1     -15.265  -3.456  21.894  1.00  0.00      LIG  
ATOM   6579 H18  LIG     1     -10.688  -2.567  20.181  1.00  0.00      LIG  
ATOM   6580 H19  LIG     1     -10.999  -1.467  18.844  1.00  0.00      LIG  
ATOM   6581 H20  LIG     1     -11.331  -3.172  18.654  1.00  0.00      LIG  
ATOM   6582 H21  LIG     1     -14.512  -2.536  18.485  1.00  0.00      LIG  
ATOM   6583 H22  LIG     1     -13.049  -1.909  17.694  1.00  0.00      LIG  
ATOM   6584 H23  LIG     1     -14.726   1.929  19.722  1.00  0.00      LIG  
ATOM   6585 H24  LIG     1     -12.766   2.471  21.887  1.00  0.00      LIG  
ATOM   6586 H25  LIG     1     -14.045   1.311  22.268  1.00  0.00      LIG  
ATOM   6587 H26  LIG     1     -14.643   3.588  22.914  1.00  0.00      LIG  
ATOM   6588 H27  LIG     1     -14.887   4.267  19.959  1.00  0.00      LIG  
ATOM   6589 H28  LIG     1     -13.908   6.365  19.286  1.00  0.00      LIG  
ATOM   6590 H29  LIG     1     -12.232   6.080  19.786  1.00  0.00      LIG  
ATOM   6591 H30  LIG     1     -13.130   7.462  20.441  1.00  0.00      LIG  
ATOM   6592 H31  LIG     1     -11.917   4.941  22.292  1.00  0.00      LIG  
ATOM   6593 H32  LIG     1     -13.307   5.206  23.363  1.00  0.00      LIG  
ATOM   6594 H33  LIG     1     -12.442   6.587  22.680  1.00  0.00      LIG  
ATOM   6595 H34  LIG     1     -12.712   2.179  18.330  1.00  0.00      LIG  
ATOM   6596 H35  LIG     1     -11.675   2.127  19.765  1.00  0.00      LIG  
ATOM   6597 H36  LIG     1     -12.766   3.484  19.504  1.00  0.00      LIG  
ATOM   6598 H37  LIG     1     -12.170   0.214  22.347  1.00  0.00      LIG  
ATOM   6599 H38  LIG     1     -11.045  -0.918  21.683  1.00  0.00      LIG  
ATOM   6600 H39  LIG     1     -13.671  -1.593  23.090  1.00  0.00      LIG  
ATOM   6601 H40  LIG     1     -11.548  -3.355  21.850  1.00  0.00      LIG  
ATOM   6602 H41  LIG     1     -11.472  -5.645  24.341  1.00  0.00      LIG  
ATOM   6603 H42  LIG     1     -10.992  -3.994  24.128  1.00  0.00      LIG  
ATOM   6604 H43  LIG     1     -10.781  -5.133  22.810  1.00  0.00      LIG  
ATOM   6605 H44  LIG     1     -16.673   3.521  21.899  1.00  0.00      LIG  
ATOM   6606 H45  LIG     1     -12.067  -2.517  24.508  1.00  0.00      LIG  
TER
REMARK  Energy: 271.555
REMARK  SimpleFitness: 271.555
REMARK  FullFitness: -1369.3196
REMARK  InterFull: -23.2456
REMARK  IntraFull: 304.08
REMARK  solvFull: -1932.08
REMARK  surfFull: 281.926
REMARK  extraFull: 0.0
REMARK  deltaGcompsolvpol: -1932.08
REMARK  deltaGcompsolvnonpol: 281.926
REMARK  deltaGprotsolvpol: -1938.72
REMARK  deltaGprotsolvnonpol: 281.59
REMARK  deltaGligsolvpol: -12.5111
REMARK  deltaGligsolvnonpol: 15.3587
REMARK  deltaGvdw: -23.2456
REMARK  deltaGelec: 0.0
REMARK  deltaG: -6.4381332
REMARK  Cluster: 5
REMARK  ClusterRank: 4
ATOM   6526 C    LIG     1     -14.452  -6.632  24.358  1.00  0.00      LIG  
ATOM   6527 C1   LIG     1     -13.982  -5.433  25.129  1.00  0.00      LIG  
ATOM   6528 C2   LIG     1     -13.779  -4.204  24.255  1.00  0.00      LIG  
ATOM   6529 C3   LIG     1     -13.780  -6.941  23.035  1.00  0.00      LIG  
ATOM   6530 C4   LIG     1     -14.794  -7.737  22.219  1.00  0.00      LIG  
ATOM   6531 C5   LIG     1     -12.593  -7.877  23.238  1.00  0.00      LIG  
ATOM   6532 C6   LIG     1     -13.500  -5.620  22.294  1.00  0.00      LIG  
ATOM   6533 C7   LIG     1     -12.828  -5.745  20.946  1.00  0.00      LIG  
ATOM   6534 C8   LIG     1     -13.290  -4.598  20.072  1.00  0.00      LIG  
ATOM   6535 C9   LIG     1     -13.376  -3.232  20.781  1.00  0.00      LIG  
ATOM   6536 C10  LIG     1     -14.871  -2.946  21.017  1.00  0.00      LIG  
ATOM   6537 C11  LIG     1     -12.819  -2.110  19.853  1.00  0.00      LIG  
ATOM   6538 C12  LIG     1     -11.383  -2.348  19.368  1.00  0.00      LIG  
ATOM   6539 C13  LIG     1     -13.657  -1.868  18.601  1.00  0.00      LIG  
ATOM   6540 C14  LIG     1     -14.126  -0.466  18.779  1.00  0.00      LIG  
ATOM   6541 C15  LIG     1     -13.515   0.192  19.937  1.00  0.00      LIG  
ATOM   6542 C16  LIG     1     -13.760   1.665  20.161  1.00  0.00      LIG  
ATOM   6543 C17  LIG     1     -13.772   2.143  21.611  1.00  0.00      LIG  
ATOM   6544 C18  LIG     1     -14.764   3.273  21.881  1.00  0.00      LIG  
ATOM   6545 C19  LIG     1     -14.619   4.466  20.988  1.00  0.00      LIG  
ATOM   6546 C20  LIG     1     -13.671   5.576  21.267  1.00  0.00      LIG  
ATOM   6547 C21  LIG     1     -13.213   6.418  20.129  1.00  0.00      LIG  
ATOM   6548 C22  LIG     1     -12.791   5.572  22.471  1.00  0.00      LIG  
ATOM   6549 C23  LIG     1     -12.668   2.403  19.398  1.00  0.00      LIG  
ATOM   6550 C24  LIG     1     -12.845  -0.790  20.561  1.00  0.00      LIG  
ATOM   6551 C25  LIG     1     -12.113  -0.759  21.856  1.00  0.00      LIG  
ATOM   6552 C26  LIG     1     -12.648  -1.836  22.791  1.00  0.00      LIG  
ATOM   6553 C27  LIG     1     -12.596  -3.236  22.130  1.00  0.00      LIG  
ATOM   6554 C28  LIG     1     -12.845  -4.466  23.074  1.00  0.00      LIG  
ATOM   6555 C29  LIG     1     -11.456  -4.837  23.616  1.00  0.00      LIG  
ATOM   6556 O    LIG     1     -15.149  -7.466  24.915  1.00  0.00      LIG  
ATOM   6557 O1   LIG     1     -14.949   0.083  18.067  1.00  0.00      LIG  
ATOM   6558 O2   LIG     1     -16.084   2.757  21.768  1.00  0.00      LIG  
ATOM   6559 O3   LIG     1     -11.838  -1.750  23.958  1.00  0.00      LIG  
ATOM   6560 O4   LIG     1     -15.079   5.711  21.567  1.00  0.00      LIG  
ATOM   6561 H    LIG     1     -13.067  -5.704  25.661  1.00  0.00      LIG  
ATOM   6562 H1   LIG     1     -14.745  -5.208  25.879  1.00  0.00      LIG  
ATOM   6563 H2   LIG     1     -13.393  -3.410  24.896  1.00  0.00      LIG  
ATOM   6564 H3   LIG     1     -14.751  -3.870  23.884  1.00  0.00      LIG  
ATOM   6565 H4   LIG     1     -15.687  -7.140  22.012  1.00  0.00      LIG  
ATOM   6566 H5   LIG     1     -15.115  -8.642  22.744  1.00  0.00      LIG  
ATOM   6567 H6   LIG     1     -14.374  -8.061  21.265  1.00  0.00      LIG  
ATOM   6568 H7   LIG     1     -12.946  -8.871  23.527  1.00  0.00      LIG  
ATOM   6569 H8   LIG     1     -11.927  -7.547  24.035  1.00  0.00      LIG  
ATOM   6570 H9   LIG     1     -12.013  -7.988  22.319  1.00  0.00      LIG  
ATOM   6571 H10  LIG     1     -14.515  -5.294  22.072  1.00  0.00      LIG  
ATOM   6572 H11  LIG     1     -13.083  -6.679  20.446  1.00  0.00      LIG  
ATOM   6573 H12  LIG     1     -11.740  -5.734  21.039  1.00  0.00      LIG  
ATOM   6574 H13  LIG     1     -14.279  -4.859  19.686  1.00  0.00      LIG  
ATOM   6575 H14  LIG     1     -12.651  -4.581  19.190  1.00  0.00      LIG  
ATOM   6576 H15  LIG     1     -15.482  -3.268  20.170  1.00  0.00      LIG  
ATOM   6577 H16  LIG     1     -15.069  -1.887  21.159  1.00  0.00      LIG  
ATOM   6578 H17  LIG     1     -15.265  -3.456  21.894  1.00  0.00      LIG  
ATOM   6579 H18  LIG     1     -10.688  -2.567  20.181  1.00  0.00      LIG  
ATOM   6580 H19  LIG     1     -10.999  -1.467  18.844  1.00  0.00      LIG  
ATOM   6581 H20  LIG     1     -11.331  -3.172  18.654  1.00  0.00      LIG  
ATOM   6582 H21  LIG     1     -14.512  -2.536  18.485  1.00  0.00      LIG  
ATOM   6583 H22  LIG     1     -13.049  -1.909  17.694  1.00  0.00      LIG  
ATOM   6584 H23  LIG     1     -14.726   1.929  19.722  1.00  0.00      LIG  
ATOM   6585 H24  LIG     1     -12.766   2.471  21.887  1.00  0.00      LIG  
ATOM   6586 H25  LIG     1     -14.045   1.311  22.268  1.00  0.00      LIG  
ATOM   6587 H26  LIG     1     -14.643   3.588  22.914  1.00  0.00      LIG  
ATOM   6588 H27  LIG     1     -14.887   4.267  19.959  1.00  0.00      LIG  
ATOM   6589 H28  LIG     1     -13.908   6.365  19.286  1.00  0.00      LIG  
ATOM   6590 H29  LIG     1     -12.232   6.080  19.786  1.00  0.00      LIG  
ATOM   6591 H30  LIG     1     -13.130   7.462  20.441  1.00  0.00      LIG  
ATOM   6592 H31  LIG     1     -11.917   4.941  22.292  1.00  0.00      LIG  
ATOM   6593 H32  LIG     1     -13.307   5.206  23.363  1.00  0.00      LIG  
ATOM   6594 H33  LIG     1     -12.442   6.587  22.680  1.00  0.00      LIG  
ATOM   6595 H34  LIG     1     -12.712   2.179  18.330  1.00  0.00      LIG  
ATOM   6596 H35  LIG     1     -11.675   2.127  19.765  1.00  0.00      LIG  
ATOM   6597 H36  LIG     1     -12.766   3.484  19.504  1.00  0.00      LIG  
ATOM   6598 H37  LIG     1     -12.170   0.214  22.347  1.00  0.00      LIG  
ATOM   6599 H38  LIG     1     -11.045  -0.918  21.683  1.00  0.00      LIG  
ATOM   6600 H39  LIG     1     -13.671  -1.593  23.090  1.00  0.00      LIG  
ATOM   6601 H40  LIG     1     -11.548  -3.355  21.850  1.00  0.00      LIG  
ATOM   6602 H41  LIG     1     -11.472  -5.645  24.341  1.00  0.00      LIG  
ATOM   6603 H42  LIG     1     -10.992  -3.994  24.128  1.00  0.00      LIG  
ATOM   6604 H43  LIG     1     -10.781  -5.133  22.810  1.00  0.00      LIG  
ATOM   6605 H44  LIG     1     -16.673   3.521  21.899  1.00  0.00      LIG  
ATOM   6606 H45  LIG     1     -12.067  -2.517  24.508  1.00  0.00      LIG  
TER
REMARK  Energy: 276.864
REMARK  SimpleFitness: 276.864
REMARK  FullFitness: -1366.1046
REMARK  InterFull: -19.5737
REMARK  IntraFull: 306.065
REMARK  solvFull: -1935.72
REMARK  surfFull: 283.124
REMARK  extraFull: 0.0
REMARK  deltaGcompsolvpol: -1935.72
REMARK  deltaGcompsolvnonpol: 283.124
REMARK  deltaGprotsolvpol: -1938.72
REMARK  deltaGprotsolvnonpol: 281.59
REMARK  deltaGligsolvpol: -11.2678
REMARK  deltaGligsolvnonpol: 14.9932
REMARK  deltaGvdw: -19.5737
REMARK  deltaGelec: 0.0
REMARK  deltaG: -6.2417235
REMARK  Cluster: 5
REMARK  ClusterRank: 5
ATOM   6526 C    LIG     1     -12.496  -7.291  24.423  1.00  0.00      LIG  
ATOM   6527 C1   LIG     1     -11.260  -6.442  24.484  1.00  0.00      LIG  
ATOM   6528 C2   LIG     1     -11.399  -5.131  23.724  1.00  0.00      LIG  
ATOM   6529 C3   LIG     1     -13.212  -7.427  23.095  1.00  0.00      LIG  
ATOM   6530 C4   LIG     1     -14.669  -7.728  23.437  1.00  0.00      LIG  
ATOM   6531 C5   LIG     1     -12.706  -8.649  22.336  1.00  0.00      LIG  
ATOM   6532 C6   LIG     1     -13.159  -6.083  22.343  1.00  0.00      LIG  
ATOM   6533 C7   LIG     1     -13.806  -6.072  20.977  1.00  0.00      LIG  
ATOM   6534 C8   LIG     1     -14.360  -4.686  20.743  1.00  0.00      LIG  
ATOM   6535 C9   LIG     1     -13.405  -3.539  21.132  1.00  0.00      LIG  
ATOM   6536 C10  LIG     1     -13.991  -2.885  22.393  1.00  0.00      LIG  
ATOM   6537 C11  LIG     1     -13.367  -2.488  19.989  1.00  0.00      LIG  
ATOM   6538 C12  LIG     1     -12.856  -3.047  18.660  1.00  0.00      LIG  
ATOM   6539 C13  LIG     1     -14.712  -1.852  19.664  1.00  0.00      LIG  
ATOM   6540 C14  LIG     1     -14.315  -0.443  19.404  1.00  0.00      LIG  
ATOM   6541 C15  LIG     1     -12.972  -0.135  19.929  1.00  0.00      LIG  
ATOM   6542 C16  LIG     1     -12.388   1.251  19.756  1.00  0.00      LIG  
ATOM   6543 C17  LIG     1     -12.680   2.192  20.922  1.00  0.00      LIG  
ATOM   6544 C18  LIG     1     -14.143   2.628  21.011  1.00  0.00      LIG  
ATOM   6545 C19  LIG     1     -14.427   3.662  22.067  1.00  0.00      LIG  
ATOM   6546 C20  LIG     1     -14.065   5.109  22.017  1.00  0.00      LIG  
ATOM   6547 C21  LIG     1     -14.837   6.053  22.871  1.00  0.00      LIG  
ATOM   6548 C22  LIG     1     -13.358   5.734  20.862  1.00  0.00      LIG  
ATOM   6549 C23  LIG     1     -10.892   1.276  19.501  1.00  0.00      LIG  
ATOM   6550 C24  LIG     1     -12.479  -1.329  20.304  1.00  0.00      LIG  
ATOM   6551 C25  LIG     1     -11.121  -1.668  20.831  1.00  0.00      LIG  
ATOM   6552 C26  LIG     1     -11.090  -2.815  21.844  1.00  0.00      LIG  
ATOM   6553 C27  LIG     1     -11.959  -4.023  21.419  1.00  0.00      LIG  
ATOM   6554 C28  LIG     1     -11.816  -5.335  22.269  1.00  0.00      LIG  
ATOM   6555 C29  LIG     1     -10.724  -6.144  21.553  1.00  0.00      LIG  
ATOM   6556 O    LIG     1     -12.741  -8.057  25.343  1.00  0.00      LIG  
ATOM   6557 O1   LIG     1     -15.022   0.375  18.834  1.00  0.00      LIG  
ATOM   6558 O2   LIG     1     -14.609   3.088  19.748  1.00  0.00      LIG  
ATOM   6559 O3   LIG     1      -9.715  -3.169  21.959  1.00  0.00      LIG  
ATOM   6560 O4   LIG     1     -13.265   4.172  22.771  1.00  0.00      LIG  
ATOM   6561 H    LIG     1     -10.419  -7.033  24.117  1.00  0.00      LIG  
ATOM   6562 H1   LIG     1     -11.070  -6.218  25.537  1.00  0.00      LIG  
ATOM   6563 H2   LIG     1     -10.440  -4.617  23.793  1.00  0.00      LIG  
ATOM   6564 H3   LIG     1     -12.139  -4.504  24.228  1.00  0.00      LIG  
ATOM   6565 H4   LIG     1     -15.121  -6.908  24.005  1.00  0.00      LIG  
ATOM   6566 H5   LIG     1     -14.764  -8.638  24.038  1.00  0.00      LIG  
ATOM   6567 H6   LIG     1     -15.265  -7.884  22.536  1.00  0.00      LIG  
ATOM   6568 H7   LIG     1     -12.976  -9.562  22.874  1.00  0.00      LIG  
ATOM   6569 H8   LIG     1     -11.621  -8.666  22.234  1.00  0.00      LIG  
ATOM   6570 H9   LIG     1     -13.153  -8.713  21.340  1.00  0.00      LIG  
ATOM   6571 H10  LIG     1     -13.804  -5.466  22.969  1.00  0.00      LIG  
ATOM   6572 H11  LIG     1     -14.625  -6.789  20.900  1.00  0.00      LIG  
ATOM   6573 H12  LIG     1     -13.092  -6.329  20.192  1.00  0.00      LIG  
ATOM   6574 H13  LIG     1     -15.277  -4.601  21.332  1.00  0.00      LIG  
ATOM   6575 H14  LIG     1     -14.696  -4.629  19.707  1.00  0.00      LIG  
ATOM   6576 H15  LIG     1     -15.077  -2.816  22.321  1.00  0.00      LIG  
ATOM   6577 H16  LIG     1     -13.608  -1.878  22.570  1.00  0.00      LIG  
ATOM   6578 H17  LIG     1     -13.779  -3.464  23.291  1.00  0.00      LIG  
ATOM   6579 H18  LIG     1     -11.820  -3.393  18.699  1.00  0.00      LIG  
ATOM   6580 H19  LIG     1     -12.908  -2.288  17.874  1.00  0.00      LIG  
ATOM   6581 H20  LIG     1     -13.470  -3.877  18.321  1.00  0.00      LIG  
ATOM   6582 H21  LIG     1     -15.435  -1.860  20.481  1.00  0.00      LIG  
ATOM   6583 H22  LIG     1     -15.160  -2.283  18.764  1.00  0.00      LIG  
ATOM   6584 H23  LIG     1     -12.822   1.677  18.849  1.00  0.00      LIG  
ATOM   6585 H24  LIG     1     -12.051   3.075  20.784  1.00  0.00      LIG  
ATOM   6586 H25  LIG     1     -12.369   1.737  21.868  1.00  0.00      LIG  
ATOM   6587 H26  LIG     1     -14.744   1.749  21.258  1.00  0.00      LIG  
ATOM   6588 H27  LIG     1     -15.309   3.406  22.637  1.00  0.00      LIG  
ATOM   6589 H28  LIG     1     -15.285   5.545  23.731  1.00  0.00      LIG  
ATOM   6590 H29  LIG     1     -15.639   6.513  22.288  1.00  0.00      LIG  
ATOM   6591 H30  LIG     1     -14.184   6.846  23.244  1.00  0.00      LIG  
ATOM   6592 H31  LIG     1     -14.088   6.069  20.120  1.00  0.00      LIG  
ATOM   6593 H32  LIG     1     -12.664   5.048  20.373  1.00  0.00      LIG  
ATOM   6594 H33  LIG     1     -12.790   6.604  21.199  1.00  0.00      LIG  
ATOM   6595 H34  LIG     1     -10.605   0.548  18.736  1.00  0.00      LIG  
ATOM   6596 H35  LIG     1     -10.332   1.068  20.415  1.00  0.00      LIG  
ATOM   6597 H36  LIG     1     -10.590   2.268  19.153  1.00  0.00      LIG  
ATOM   6598 H37  LIG     1     -10.659  -0.797  21.301  1.00  0.00      LIG  
ATOM   6599 H38  LIG     1     -10.480  -1.921  19.980  1.00  0.00      LIG  
ATOM   6600 H39  LIG     1     -11.404  -2.441  22.821  1.00  0.00      LIG  
ATOM   6601 H40  LIG     1     -11.547  -4.326  20.457  1.00  0.00      LIG  
ATOM   6602 H41  LIG     1     -10.460  -7.070  22.057  1.00  0.00      LIG  
ATOM   6603 H42  LIG     1      -9.799  -5.570  21.479  1.00  0.00      LIG  
ATOM   6604 H43  LIG     1     -11.023  -6.402  20.534  1.00  0.00      LIG  
ATOM   6605 H44  LIG     1     -14.674   2.299  19.179  1.00  0.00      LIG  
ATOM   6606 H45  LIG     1      -9.683  -3.977  22.497  1.00  0.00      LIG  
TER
REMARK  Energy: 277.007
REMARK  SimpleFitness: 277.007
REMARK  FullFitness: -1365.9397
REMARK  InterFull: -19.6738
REMARK  IntraFull: 306.381
REMARK  solvFull: -1935.72
REMARK  surfFull: 283.073
REMARK  extraFull: 0.0
REMARK  deltaGcompsolvpol: -1935.72
REMARK  deltaGcompsolvnonpol: 283.073
REMARK  deltaGprotsolvpol: -1938.72
REMARK  deltaGprotsolvnonpol: 281.59
REMARK  deltaGligsolvpol: -11.2754
REMARK  deltaGligsolvnonpol: 14.9857
REMARK  deltaGvdw: -19.6738
REMARK  deltaGelec: 0.0
REMARK  deltaG: -6.2548423
REMARK  Cluster: 5
REMARK  ClusterRank: 6
ATOM   6526 C    LIG     1     -12.522  -7.326  24.340  1.00  0.00      LIG  
ATOM   6527 C1   LIG     1     -11.283  -6.479  24.395  1.00  0.00      LIG  
ATOM   6528 C2   LIG     1     -11.420  -5.163  23.646  1.00  0.00      LIG  
ATOM   6529 C3   LIG     1     -13.276  -7.425  23.029  1.00  0.00      LIG  
ATOM   6530 C4   LIG     1     -14.730  -7.697  23.404  1.00  0.00      LIG  
ATOM   6531 C5   LIG     1     -12.827  -8.651  22.241  1.00  0.00      LIG  
ATOM   6532 C6   LIG     1     -13.215  -6.075  22.288  1.00  0.00      LIG  
ATOM   6533 C7   LIG     1     -13.883  -6.044  20.934  1.00  0.00      LIG  
ATOM   6534 C8   LIG     1     -14.412  -4.646  20.712  1.00  0.00      LIG  
ATOM   6535 C9   LIG     1     -13.429  -3.521  21.095  1.00  0.00      LIG  
ATOM   6536 C10  LIG     1     -13.984  -2.863  22.367  1.00  0.00      LIG  
ATOM   6537 C11  LIG     1     -13.386  -2.463  19.958  1.00  0.00      LIG  
ATOM   6538 C12  LIG     1     -12.897  -3.023  18.621  1.00  0.00      LIG  
ATOM   6539 C13  LIG     1     -14.725  -1.807  19.656  1.00  0.00      LIG  
ATOM   6540 C14  LIG     1     -14.313  -0.402  19.405  1.00  0.00      LIG  
ATOM   6541 C15  LIG     1     -12.963  -0.114  19.924  1.00  0.00      LIG  
ATOM   6542 C16  LIG     1     -12.373   1.273  19.772  1.00  0.00      LIG  
ATOM   6543 C17  LIG     1     -12.691   2.208  20.936  1.00  0.00      LIG  
ATOM   6544 C18  LIG     1     -14.149   2.672  20.976  1.00  0.00      LIG  
ATOM   6545 C19  LIG     1     -14.454   3.695  22.037  1.00  0.00      LIG  
ATOM   6546 C20  LIG     1     -14.068   5.136  22.019  1.00  0.00      LIG  
ATOM   6547 C21  LIG     1     -14.865   6.080  22.848  1.00  0.00      LIG  
ATOM   6548 C22  LIG     1     -13.299   5.765  20.906  1.00  0.00      LIG  
ATOM   6549 C23  LIG     1     -10.871   1.298  19.554  1.00  0.00      LIG  
ATOM   6550 C24  LIG     1     -12.477  -1.320  20.272  1.00  0.00      LIG  
ATOM   6551 C25  LIG     1     -11.116  -1.689  20.774  1.00  0.00      LIG  
ATOM   6552 C26  LIG     1     -11.088  -2.848  21.773  1.00  0.00      LIG  
ATOM   6553 C27  LIG     1     -11.989  -4.035  21.355  1.00  0.00      LIG  
ATOM   6554 C28  LIG     1     -11.859  -5.353  22.197  1.00  0.00      LIG  
ATOM   6555 C29  LIG     1     -10.796  -6.182  21.460  1.00  0.00      LIG  
ATOM   6556 O    LIG     1     -12.741  -8.120  25.242  1.00  0.00      LIG  
ATOM   6557 O1   LIG     1     -15.013   0.427  18.842  1.00  0.00      LIG  
ATOM   6558 O2   LIG     1     -14.555   3.161  19.704  1.00  0.00      LIG  
ATOM   6559 O3   LIG     1      -9.719  -3.231  21.856  1.00  0.00      LIG  
ATOM   6560 O4   LIG     1     -13.314   4.178  22.792  1.00  0.00      LIG  
ATOM   6561 H    LIG     1     -10.447  -7.072  24.016  1.00  0.00      LIG  
ATOM   6562 H1   LIG     1     -11.082  -6.263  25.447  1.00  0.00      LIG  
ATOM   6563 H2   LIG     1     -10.456  -4.656  23.705  1.00  0.00      LIG  
ATOM   6564 H3   LIG     1     -12.147  -4.532  24.165  1.00  0.00      LIG  
ATOM   6565 H4   LIG     1     -15.154  -6.867  23.977  1.00  0.00      LIG  
ATOM   6566 H5   LIG     1     -14.830  -8.603  24.008  1.00  0.00      LIG  
ATOM   6567 H6   LIG     1     -15.346  -7.843  22.514  1.00  0.00      LIG  
ATOM   6568 H7   LIG     1     -13.083  -9.562  22.789  1.00  0.00      LIG  
ATOM   6569 H8   LIG     1     -11.750  -8.682  22.080  1.00  0.00      LIG  
ATOM   6570 H9   LIG     1     -13.327  -8.704  21.271  1.00  0.00      LIG  
ATOM   6571 H10  LIG     1     -13.839  -5.451  22.930  1.00  0.00      LIG  
ATOM   6572 H11  LIG     1     -14.718  -6.744  20.868  1.00  0.00      LIG  
ATOM   6573 H12  LIG     1     -13.188  -6.311  20.136  1.00  0.00      LIG  
ATOM   6574 H13  LIG     1     -15.320  -4.545  21.312  1.00  0.00      LIG  
ATOM   6575 H14  LIG     1     -14.757  -4.577  19.681  1.00  0.00      LIG  
ATOM   6576 H15  LIG     1     -15.071  -2.787  22.312  1.00  0.00      LIG  
ATOM   6577 H16  LIG     1     -13.593  -1.858  22.537  1.00  0.00      LIG  
ATOM   6578 H17  LIG     1     -13.762  -3.444  23.261  1.00  0.00      LIG  
ATOM   6579 H18  LIG     1     -11.860  -3.366  18.642  1.00  0.00      LIG  
ATOM   6580 H19  LIG     1     -12.966  -2.265  17.835  1.00  0.00      LIG  
ATOM   6581 H20  LIG     1     -13.513  -3.856  18.297  1.00  0.00      LIG  
ATOM   6582 H21  LIG     1     -15.438  -1.813  20.482  1.00  0.00      LIG  
ATOM   6583 H22  LIG     1     -15.191  -2.223  18.758  1.00  0.00      LIG  
ATOM   6584 H23  LIG     1     -12.785   1.702  18.856  1.00  0.00      LIG  
ATOM   6585 H24  LIG     1     -12.043   3.081  20.831  1.00  0.00      LIG  
ATOM   6586 H25  LIG     1     -12.425   1.739  21.888  1.00  0.00      LIG  
ATOM   6587 H26  LIG     1     -14.776   1.802  21.186  1.00  0.00      LIG  
ATOM   6588 H27  LIG     1     -15.359   3.442  22.575  1.00  0.00      LIG  
ATOM   6589 H28  LIG     1     -15.388   5.562  23.657  1.00  0.00      LIG  
ATOM   6590 H29  LIG     1     -15.609   6.586  22.228  1.00  0.00      LIG  
ATOM   6591 H30  LIG     1     -14.213   6.838  23.292  1.00  0.00      LIG  
ATOM   6592 H31  LIG     1     -13.987   6.142  20.145  1.00  0.00      LIG  
ATOM   6593 H32  LIG     1     -12.608   5.068  20.428  1.00  0.00      LIG  
ATOM   6594 H33  LIG     1     -12.716   6.608  21.286  1.00  0.00      LIG  
ATOM   6595 H34  LIG     1     -10.567   0.582  18.785  1.00  0.00      LIG  
ATOM   6596 H35  LIG     1     -10.335   1.074  20.479  1.00  0.00      LIG  
ATOM   6597 H36  LIG     1     -10.558   2.295  19.232  1.00  0.00      LIG  
ATOM   6598 H37  LIG     1     -10.629  -0.834  21.247  1.00  0.00      LIG  
ATOM   6599 H38  LIG     1     -10.494  -1.943  19.909  1.00  0.00      LIG  
ATOM   6600 H39  LIG     1     -11.375  -2.478  22.761  1.00  0.00      LIG  
ATOM   6601 H40  LIG     1     -11.598  -4.342  20.386  1.00  0.00      LIG  
ATOM   6602 H41  LIG     1     -10.544  -7.115  21.958  1.00  0.00      LIG  
ATOM   6603 H42  LIG     1      -9.861  -5.629  21.372  1.00  0.00      LIG  
ATOM   6604 H43  LIG     1     -11.118  -6.433  20.447  1.00  0.00      LIG  
ATOM   6605 H44  LIG     1     -14.606   2.383  19.119  1.00  0.00      LIG  
ATOM   6606 H45  LIG     1      -9.693  -4.048  22.383  1.00  0.00      LIG  
TER
REMARK  Energy: 277.131
REMARK  SimpleFitness: 277.131
REMARK  FullFitness: -1365.8911
REMARK  InterFull: -19.5851
REMARK  IntraFull: 306.429
REMARK  solvFull: -1935.78
REMARK  surfFull: 283.045
REMARK  extraFull: 0.0
REMARK  deltaGcompsolvpol: -1935.78
REMARK  deltaGcompsolvnonpol: 283.045
REMARK  deltaGprotsolvpol: -1938.72
REMARK  deltaGprotsolvnonpol: 281.59
REMARK  deltaGligsolvpol: -11.2758
REMARK  deltaGligsolvnonpol: 14.9863
REMARK  deltaGvdw: -19.5851
REMARK  deltaGelec: 0.0
REMARK  deltaG: -6.2528067
REMARK  Cluster: 5
REMARK  ClusterRank: 7
ATOM   6526 C    LIG     1     -12.505  -7.343  24.231  1.00  0.00      LIG  
ATOM   6527 C1   LIG     1     -11.252  -6.518  24.265  1.00  0.00      LIG  
ATOM   6528 C2   LIG     1     -11.393  -5.187  23.542  1.00  0.00      LIG  
ATOM   6529 C3   LIG     1     -13.287  -7.420  22.936  1.00  0.00      LIG  
ATOM   6530 C4   LIG     1     -14.736  -7.676  23.344  1.00  0.00      LIG  
ATOM   6531 C5   LIG     1     -12.867  -8.641  22.126  1.00  0.00      LIG  
ATOM   6532 C6   LIG     1     -13.226  -6.063  22.208  1.00  0.00      LIG  
ATOM   6533 C7   LIG     1     -13.921  -6.010  20.868  1.00  0.00      LIG  
ATOM   6534 C8   LIG     1     -14.444  -4.606  20.675  1.00  0.00      LIG  
ATOM   6535 C9   LIG     1     -13.447  -3.491  21.053  1.00  0.00      LIG  
ATOM   6536 C10  LIG     1     -13.973  -2.850  22.346  1.00  0.00      LIG  
ATOM   6537 C11  LIG     1     -13.420  -2.419  19.930  1.00  0.00      LIG  
ATOM   6538 C12  LIG     1     -12.959  -2.963  18.578  1.00  0.00      LIG  
ATOM   6539 C13  LIG     1     -14.759  -1.752  19.655  1.00  0.00      LIG  
ATOM   6540 C14  LIG     1     -14.341  -0.347  19.408  1.00  0.00      LIG  
ATOM   6541 C15  LIG     1     -12.980  -0.073  19.906  1.00  0.00      LIG  
ATOM   6542 C16  LIG     1     -12.377   1.308  19.749  1.00  0.00      LIG  
ATOM   6543 C17  LIG     1     -12.658   2.239  20.926  1.00  0.00      LIG  
ATOM   6544 C18  LIG     1     -14.111   2.708  21.007  1.00  0.00      LIG  
ATOM   6545 C19  LIG     1     -14.388   3.719  22.086  1.00  0.00      LIG  
ATOM   6546 C20  LIG     1     -13.995   5.159  22.080  1.00  0.00      LIG  
ATOM   6547 C21  LIG     1     -14.766   6.094  22.943  1.00  0.00      LIG  
ATOM   6548 C22  LIG     1     -13.252   5.798  20.955  1.00  0.00      LIG  
ATOM   6549 C23  LIG     1     -10.881   1.319  19.495  1.00  0.00      LIG  
ATOM   6550 C24  LIG     1     -12.499  -1.284  20.241  1.00  0.00      LIG  
ATOM   6551 C25  LIG     1     -11.133  -1.664  20.721  1.00  0.00      LIG  
ATOM   6552 C26  LIG     1     -11.094  -2.838  21.703  1.00  0.00      LIG  
ATOM   6553 C27  LIG     1     -12.005  -4.016  21.282  1.00  0.00      LIG  
ATOM   6554 C28  LIG     1     -11.867  -5.349  22.099  1.00  0.00      LIG  
ATOM   6555 C29  LIG     1     -10.824  -6.170  21.326  1.00  0.00      LIG  
ATOM   6556 O    LIG     1     -12.724  -8.134  25.136  1.00  0.00      LIG  
ATOM   6557 O1   LIG     1     -15.043   0.491  18.863  1.00  0.00      LIG  
ATOM   6558 O2   LIG     1     -14.546   3.213  19.750  1.00  0.00      LIG  
ATOM   6559 O3   LIG     1      -9.725  -3.227  21.758  1.00  0.00      LIG  
ATOM   6560 O4   LIG     1     -13.228   4.185  22.822  1.00  0.00      LIG  
ATOM   6561 H    LIG     1     -10.437  -7.117  23.852  1.00  0.00      LIG  
ATOM   6562 H1   LIG     1     -11.018  -6.324  25.314  1.00  0.00      LIG  
ATOM   6563 H2   LIG     1     -10.422  -4.693  23.588  1.00  0.00      LIG  
ATOM   6564 H3   LIG     1     -12.101  -4.558  24.087  1.00  0.00      LIG  
ATOM   6565 H4   LIG     1     -15.126  -6.860  23.960  1.00  0.00      LIG  
ATOM   6566 H5   LIG     1     -14.835  -8.602  23.918  1.00  0.00      LIG  
ATOM   6567 H6   LIG     1     -15.382  -7.778  22.470  1.00  0.00      LIG  
ATOM   6568 H7   LIG     1     -13.102  -9.556  22.678  1.00  0.00      LIG  
ATOM   6569 H8   LIG     1     -11.797  -8.671  21.927  1.00  0.00      LIG  
ATOM   6570 H9   LIG     1     -13.402  -8.689  21.175  1.00  0.00      LIG  
ATOM   6571 H10  LIG     1     -13.832  -5.442  22.870  1.00  0.00      LIG  
ATOM   6572 H11  LIG     1     -14.762  -6.703  20.810  1.00  0.00      LIG  
ATOM   6573 H12  LIG     1     -13.244  -6.272  20.053  1.00  0.00      LIG  
ATOM   6574 H13  LIG     1     -15.340  -4.507  21.293  1.00  0.00      LIG  
ATOM   6575 H14  LIG     1     -14.809  -4.522  19.651  1.00  0.00      LIG  
ATOM   6576 H15  LIG     1     -15.058  -2.758  22.311  1.00  0.00      LIG  
ATOM   6577 H16  LIG     1     -13.563  -1.854  22.531  1.00  0.00      LIG  
ATOM   6578 H17  LIG     1     -13.745  -3.451  23.226  1.00  0.00      LIG  
ATOM   6579 H18  LIG     1     -11.927  -3.323  18.579  1.00  0.00      LIG  
ATOM   6580 H19  LIG     1     -13.026  -2.193  17.804  1.00  0.00      LIG  
ATOM   6581 H20  LIG     1     -13.594  -3.781  18.250  1.00  0.00      LIG  
ATOM   6582 H21  LIG     1     -15.459  -1.762  20.493  1.00  0.00      LIG  
ATOM   6583 H22  LIG     1     -15.241  -2.157  18.761  1.00  0.00      LIG  
ATOM   6584 H23  LIG     1     -12.806   1.748  18.846  1.00  0.00      LIG  
ATOM   6585 H24  LIG     1     -12.008   3.110  20.807  1.00  0.00      LIG  
ATOM   6586 H25  LIG     1     -12.367   1.763  21.868  1.00  0.00      LIG  
ATOM   6587 H26  LIG     1     -14.737   1.838  21.222  1.00  0.00      LIG  
ATOM   6588 H27  LIG     1     -15.285   3.467  22.635  1.00  0.00      LIG  
ATOM   6589 H28  LIG     1     -15.246   5.573  23.777  1.00  0.00      LIG  
ATOM   6590 H29  LIG     1     -15.544   6.590  22.355  1.00  0.00      LIG  
ATOM   6591 H30  LIG     1     -14.104   6.861  23.353  1.00  0.00      LIG  
ATOM   6592 H31  LIG     1     -13.959   6.179  20.213  1.00  0.00      LIG  
ATOM   6593 H32  LIG     1     -12.570   5.108  20.456  1.00  0.00      LIG  
ATOM   6594 H33  LIG     1     -12.664   6.641  21.329  1.00  0.00      LIG  
ATOM   6595 H34  LIG     1     -10.601   0.596  18.723  1.00  0.00      LIG  
ATOM   6596 H35  LIG     1     -10.325   1.094  20.408  1.00  0.00      LIG  
ATOM   6597 H36  LIG     1     -10.567   2.310  19.159  1.00  0.00      LIG  
ATOM   6598 H37  LIG     1     -10.641  -0.815  21.200  1.00  0.00      LIG  
ATOM   6599 H38  LIG     1     -10.522  -1.905  19.845  1.00  0.00      LIG  
ATOM   6600 H39  LIG     1     -11.363  -2.481  22.701  1.00  0.00      LIG  
ATOM   6601 H40  LIG     1     -11.631  -4.308  20.302  1.00  0.00      LIG  
ATOM   6602 H41  LIG     1     -10.574  -7.118  21.796  1.00  0.00      LIG  
ATOM   6603 H42  LIG     1      -9.885  -5.623  21.238  1.00  0.00      LIG  
ATOM   6604 H43  LIG     1     -11.164  -6.392  20.312  1.00  0.00      LIG  
ATOM   6605 H44  LIG     1     -14.614   2.441  19.159  1.00  0.00      LIG  
ATOM   6606 H45  LIG     1      -9.694  -4.056  22.266  1.00  0.00      LIG  
TER
REMARK  Energy: 268.342
REMARK  SimpleFitness: 268.342
REMARK  FullFitness: -1371.5337
REMARK  InterFull: -26.6837
REMARK  IntraFull: 303.995
REMARK  solvFull: -1929.86
REMARK  surfFull: 281.015
REMARK  extraFull: 0.0
REMARK  deltaGcompsolvpol: -1929.86
REMARK  deltaGcompsolvnonpol: 281.015
REMARK  deltaGprotsolvpol: -1938.72
REMARK  deltaGprotsolvnonpol: 281.59
REMARK  deltaGligsolvpol: -12.53
REMARK  deltaGligsolvnonpol: 15.3049
REMARK  deltaGvdw: -26.6837
REMARK  deltaGelec: 0.0
REMARK  deltaG: -6.707448
REMARK  Cluster: 6
REMARK  ClusterRank: 0
ATOM   6526 C    LIG     1     -15.475  -4.926  26.808  1.00  0.00      LIG  
ATOM   6527 C1   LIG     1     -14.250  -4.098  27.046  1.00  0.00      LIG  
ATOM   6528 C2   LIG     1     -13.653  -3.582  25.753  1.00  0.00      LIG  
ATOM   6529 C3   LIG     1     -15.388  -6.020  25.765  1.00  0.00      LIG  
ATOM   6530 C4   LIG     1     -16.827  -6.326  25.362  1.00  0.00      LIG  
ATOM   6531 C5   LIG     1     -14.846  -7.304  26.380  1.00  0.00      LIG  
ATOM   6532 C6   LIG     1     -14.627  -5.467  24.541  1.00  0.00      LIG  
ATOM   6533 C7   LIG     1     -14.451  -6.410  23.371  1.00  0.00      LIG  
ATOM   6534 C8   LIG     1     -14.358  -5.605  22.086  1.00  0.00      LIG  
ATOM   6535 C9   LIG     1     -13.578  -4.277  22.185  1.00  0.00      LIG  
ATOM   6536 C10  LIG     1     -14.617  -3.147  22.263  1.00  0.00      LIG  
ATOM   6537 C11  LIG     1     -12.724  -4.046  20.901  1.00  0.00      LIG  
ATOM   6538 C12  LIG     1     -11.690  -5.148  20.622  1.00  0.00      LIG  
ATOM   6539 C13  LIG     1     -13.552  -3.926  19.633  1.00  0.00      LIG  
ATOM   6540 C14  LIG     1     -13.144  -2.613  19.071  1.00  0.00      LIG  
ATOM   6541 C15  LIG     1     -12.233  -1.880  19.964  1.00  0.00      LIG  
ATOM   6542 C16  LIG     1     -11.760  -0.500  19.557  1.00  0.00      LIG  
ATOM   6543 C17  LIG     1     -12.868   0.552  19.437  1.00  0.00      LIG  
ATOM   6544 C18  LIG     1     -13.851   0.597  20.602  1.00  0.00      LIG  
ATOM   6545 C19  LIG     1     -14.439   1.966  20.731  1.00  0.00      LIG  
ATOM   6546 C20  LIG     1     -13.893   2.991  21.658  1.00  0.00      LIG  
ATOM   6547 C21  LIG     1     -14.149   4.426  21.362  1.00  0.00      LIG  
ATOM   6548 C22  LIG     1     -12.718   2.707  22.530  1.00  0.00      LIG  
ATOM   6549 C23  LIG     1     -10.643   0.099  20.387  1.00  0.00      LIG  
ATOM   6550 C24  LIG     1     -12.003  -2.735  20.981  1.00  0.00      LIG  
ATOM   6551 C25  LIG     1     -11.147  -2.584  22.196  1.00  0.00      LIG  
ATOM   6552 C26  LIG     1     -11.890  -2.896  23.488  1.00  0.00      LIG  
ATOM   6553 C27  LIG     1     -12.659  -4.238  23.434  1.00  0.00      LIG  
ATOM   6554 C28  LIG     1     -13.303  -4.711  24.783  1.00  0.00      LIG  
ATOM   6555 C29  LIG     1     -12.227  -5.601  25.424  1.00  0.00      LIG  
ATOM   6556 O    LIG     1     -16.379  -4.908  27.631  1.00  0.00      LIG  
ATOM   6557 O1   LIG     1     -13.532  -2.177  17.996  1.00  0.00      LIG  
ATOM   6558 O2   LIG     1     -14.919  -0.299  20.323  1.00  0.00      LIG  
ATOM   6559 O3   LIG     1     -10.882  -2.901  24.495  1.00  0.00      LIG  
ATOM   6560 O4   LIG     1     -15.081   2.239  21.999  1.00  0.00      LIG  
ATOM   6561 H    LIG     1     -13.533  -4.692  27.613  1.00  0.00      LIG  
ATOM   6562 H1   LIG     1     -14.534  -3.252  27.674  1.00  0.00      LIG  
ATOM   6563 H2   LIG     1     -12.774  -2.997  26.023  1.00  0.00      LIG  
ATOM   6564 H3   LIG     1     -14.363  -2.900  25.278  1.00  0.00      LIG  
ATOM   6565 H4   LIG     1     -17.314  -5.442  24.938  1.00  0.00      LIG  
ATOM   6566 H5   LIG     1     -17.427  -6.654  26.216  1.00  0.00      LIG  
ATOM   6567 H6   LIG     1     -16.871  -7.128  24.622  1.00  0.00      LIG  
ATOM   6568 H7   LIG     1     -15.608  -7.769  27.011  1.00  0.00      LIG  
ATOM   6569 H8   LIG     1     -13.983  -7.132  27.026  1.00  0.00      LIG  
ATOM   6570 H9   LIG     1     -14.569  -8.029  25.611  1.00  0.00      LIG  
ATOM   6571 H10  LIG     1     -15.344  -4.728  24.190  1.00  0.00      LIG  
ATOM   6572 H11  LIG     1     -15.286  -7.106  23.279  1.00  0.00      LIG  
ATOM   6573 H12  LIG     1     -13.556  -7.022  23.493  1.00  0.00      LIG  
ATOM   6574 H13  LIG     1     -15.378  -5.382  21.762  1.00  0.00      LIG  
ATOM   6575 H14  LIG     1     -13.964  -6.265  21.314  1.00  0.00      LIG  
ATOM   6576 H15  LIG     1     -15.417  -3.277  21.531  1.00  0.00      LIG  
ATOM   6577 H16  LIG     1     -14.185  -2.159  22.099  1.00  0.00      LIG  
ATOM   6578 H17  LIG     1     -15.102  -3.086  23.234  1.00  0.00      LIG  
ATOM   6579 H18  LIG     1     -11.007  -5.318  21.456  1.00  0.00      LIG  
ATOM   6580 H19  LIG     1     -11.077  -4.893  19.752  1.00  0.00      LIG  
ATOM   6581 H20  LIG     1     -12.173  -6.100  20.389  1.00  0.00      LIG  
ATOM   6582 H21  LIG     1     -14.634  -3.946  19.772  1.00  0.00      LIG  
ATOM   6583 H22  LIG     1     -13.267  -4.702  18.930  1.00  0.00      LIG  
ATOM   6584 H23  LIG     1     -11.331  -0.612  18.557  1.00  0.00      LIG  
ATOM   6585 H24  LIG     1     -13.422   0.376  18.511  1.00  0.00      LIG  
ATOM   6586 H25  LIG     1     -12.382   1.527  19.324  1.00  0.00      LIG  
ATOM   6587 H26  LIG     1     -13.374   0.265  21.527  1.00  0.00      LIG  
ATOM   6588 H27  LIG     1     -14.936   2.298  19.829  1.00  0.00      LIG  
ATOM   6589 H28  LIG     1     -15.013   4.555  20.705  1.00  0.00      LIG  
ATOM   6590 H29  LIG     1     -13.278   4.868  20.873  1.00  0.00      LIG  
ATOM   6591 H30  LIG     1     -14.339   4.975  22.289  1.00  0.00      LIG  
ATOM   6592 H31  LIG     1     -11.795   2.776  21.949  1.00  0.00      LIG  
ATOM   6593 H32  LIG     1     -12.770   1.714  22.985  1.00  0.00      LIG  
ATOM   6594 H33  LIG     1     -12.668   3.442  23.338  1.00  0.00      LIG  
ATOM   6595 H34  LIG     1      -9.794  -0.586  20.454  1.00  0.00      LIG  
ATOM   6596 H35  LIG     1     -10.986   0.332  21.398  1.00  0.00      LIG  
ATOM   6597 H36  LIG     1     -10.289   1.029  19.933  1.00  0.00      LIG  
ATOM   6598 H37  LIG     1     -10.725  -1.586  22.292  1.00  0.00      LIG  
ATOM   6599 H38  LIG     1     -10.280  -3.244  22.101  1.00  0.00      LIG  
ATOM   6600 H39  LIG     1     -12.570  -2.072  23.715  1.00  0.00      LIG  
ATOM   6601 H40  LIG     1     -11.889  -4.989  23.251  1.00  0.00      LIG  
ATOM   6602 H41  LIG     1     -12.489  -5.971  26.412  1.00  0.00      LIG  
ATOM   6603 H42  LIG     1     -11.292  -5.056  25.552  1.00  0.00      LIG  
ATOM   6604 H43  LIG     1     -12.008  -6.471  24.801  1.00  0.00      LIG  
ATOM   6605 H44  LIG     1     -15.476  -0.310  21.122  1.00  0.00      LIG  
ATOM   6606 H45  LIG     1     -11.294  -3.263  25.297  1.00  0.00      LIG  
TER
REMARK  Energy: 270.544
REMARK  SimpleFitness: 270.544
REMARK  FullFitness: -1367.9856
REMARK  InterFull: -24.8886
REMARK  IntraFull: 306.021
REMARK  solvFull: -1929.84
REMARK  surfFull: 280.722
REMARK  extraFull: 0.0
REMARK  deltaGcompsolvpol: -1929.84
REMARK  deltaGcompsolvnonpol: 280.722
REMARK  deltaGprotsolvpol: -1938.72
REMARK  deltaGprotsolvnonpol: 281.59
REMARK  deltaGligsolvpol: -11.7453
REMARK  deltaGligsolvnonpol: 15.3377
REMARK  deltaGvdw: -24.8886
REMARK  deltaGelec: 0.0
REMARK  deltaG: -6.615253
REMARK  Cluster: 6
REMARK  ClusterRank: 1
ATOM   6526 C    LIG     1     -15.506  -5.066  26.822  1.00  0.00      LIG  
ATOM   6527 C1   LIG     1     -14.226  -4.304  26.979  1.00  0.00      LIG  
ATOM   6528 C2   LIG     1     -13.674  -3.827  25.652  1.00  0.00      LIG  
ATOM   6529 C3   LIG     1     -15.542  -6.177  25.796  1.00  0.00      LIG  
ATOM   6530 C4   LIG     1     -17.019  -6.431  25.508  1.00  0.00      LIG  
ATOM   6531 C5   LIG     1     -15.002  -7.479  26.374  1.00  0.00      LIG  
ATOM   6532 C6   LIG     1     -14.857  -5.653  24.518  1.00  0.00      LIG  
ATOM   6533 C7   LIG     1     -14.834  -6.582  23.326  1.00  0.00      LIG  
ATOM   6534 C8   LIG     1     -14.835  -5.750  22.055  1.00  0.00      LIG  
ATOM   6535 C9   LIG     1     -13.983  -4.463  22.105  1.00  0.00      LIG  
ATOM   6536 C10  LIG     1     -14.938  -3.285  22.334  1.00  0.00      LIG  
ATOM   6537 C11  LIG     1     -13.283  -4.221  20.736  1.00  0.00      LIG  
ATOM   6538 C12  LIG     1     -12.359  -5.361  20.290  1.00  0.00      LIG  
ATOM   6539 C13  LIG     1     -14.267  -3.986  19.598  1.00  0.00      LIG  
ATOM   6540 C14  LIG     1     -13.764  -2.733  18.976  1.00  0.00      LIG  
ATOM   6541 C15  LIG     1     -12.743  -2.068  19.800  1.00  0.00      LIG  
ATOM   6542 C16  LIG     1     -12.223  -0.708  19.377  1.00  0.00      LIG  
ATOM   6543 C17  LIG     1     -13.280   0.400  19.261  1.00  0.00      LIG  
ATOM   6544 C18  LIG     1     -14.298   0.461  20.396  1.00  0.00      LIG  
ATOM   6545 C19  LIG     1     -14.748   1.871  20.621  1.00  0.00      LIG  
ATOM   6546 C20  LIG     1     -14.097   2.777  21.603  1.00  0.00      LIG  
ATOM   6547 C21  LIG     1     -14.209   4.246  21.400  1.00  0.00      LIG  
ATOM   6548 C22  LIG     1     -12.955   2.324  22.446  1.00  0.00      LIG  
ATOM   6549 C23  LIG     1     -11.071  -0.148  20.185  1.00  0.00      LIG  
ATOM   6550 C24  LIG     1     -12.469  -2.963  20.770  1.00  0.00      LIG  
ATOM   6551 C25  LIG     1     -11.475  -2.914  21.886  1.00  0.00      LIG  
ATOM   6552 C26  LIG     1     -12.095  -3.211  23.244  1.00  0.00      LIG  
ATOM   6553 C27  LIG     1     -12.937  -4.510  23.247  1.00  0.00      LIG  
ATOM   6554 C28  LIG     1     -13.479  -4.965  24.648  1.00  0.00      LIG  
ATOM   6555 C29  LIG     1     -12.400  -5.912  25.190  1.00  0.00      LIG  
ATOM   6556 O    LIG     1     -16.375  -4.963  27.675  1.00  0.00      LIG  
ATOM   6557 O1   LIG     1     -14.245  -2.227  17.972  1.00  0.00      LIG  
ATOM   6558 O2   LIG     1     -15.441  -0.295  20.009  1.00  0.00      LIG  
ATOM   6559 O3   LIG     1     -10.991  -3.291  24.140  1.00  0.00      LIG  
ATOM   6560 O4   LIG     1     -15.353   2.129  21.911  1.00  0.00      LIG  
ATOM   6561 H    LIG     1     -13.509  -4.934  27.509  1.00  0.00      LIG  
ATOM   6562 H1   LIG     1     -14.432  -3.436  27.611  1.00  0.00      LIG  
ATOM   6563 H2   LIG     1     -12.731  -3.321  25.864  1.00  0.00      LIG  
ATOM   6564 H3   LIG     1     -14.354  -3.081  25.236  1.00  0.00      LIG  
ATOM   6565 H4   LIG     1     -17.506  -5.534  25.114  1.00  0.00      LIG  
ATOM   6566 H5   LIG     1     -17.560  -6.731  26.410  1.00  0.00      LIG  
ATOM   6567 H6   LIG     1     -17.150  -7.237  24.783  1.00  0.00      LIG  
ATOM   6568 H7   LIG     1     -15.721  -7.903  27.080  1.00  0.00      LIG  
ATOM   6569 H8   LIG     1     -14.075  -7.341  26.932  1.00  0.00      LIG  
ATOM   6570 H9   LIG     1     -14.834  -8.221  25.589  1.00  0.00      LIG  
ATOM   6571 H10  LIG     1     -15.567  -4.878  24.238  1.00  0.00      LIG  
ATOM   6572 H11  LIG     1     -15.701  -7.244  23.303  1.00  0.00      LIG  
ATOM   6573 H12  LIG     1     -13.955  -7.230  23.348  1.00  0.00      LIG  
ATOM   6574 H13  LIG     1     -15.871  -5.474  21.842  1.00  0.00      LIG  
ATOM   6575 H14  LIG     1     -14.551  -6.410  21.237  1.00  0.00      LIG  
ATOM   6576 H15  LIG     1     -15.847  -3.387  21.743  1.00  0.00      LIG  
ATOM   6577 H16  LIG     1     -14.493  -2.322  22.084  1.00  0.00      LIG  
ATOM   6578 H17  LIG     1     -15.264  -3.190  23.366  1.00  0.00      LIG  
ATOM   6579 H18  LIG     1     -11.598  -5.607  21.034  1.00  0.00      LIG  
ATOM   6580 H19  LIG     1     -11.836  -5.100  19.364  1.00  0.00      LIG  
ATOM   6581 H20  LIG     1     -12.922  -6.270  20.078  1.00  0.00      LIG  
ATOM   6582 H21  LIG     1     -15.306  -3.835  19.888  1.00  0.00      LIG  
ATOM   6583 H22  LIG     1     -14.239  -4.797  18.880  1.00  0.00      LIG  
ATOM   6584 H23  LIG     1     -11.814  -0.848  18.372  1.00  0.00      LIG  
ATOM   6585 H24  LIG     1     -13.809   0.277  18.311  1.00  0.00      LIG  
ATOM   6586 H25  LIG     1     -12.749   1.354  19.189  1.00  0.00      LIG  
ATOM   6587 H26  LIG     1     -13.894   0.014  21.308  1.00  0.00      LIG  
ATOM   6588 H27  LIG     1     -15.214   2.309  19.746  1.00  0.00      LIG  
ATOM   6589 H28  LIG     1     -15.080   4.505  20.791  1.00  0.00      LIG  
ATOM   6590 H29  LIG     1     -13.315   4.622  20.895  1.00  0.00      LIG  
ATOM   6591 H30  LIG     1     -14.301   4.754  22.363  1.00  0.00      LIG  
ATOM   6592 H31  LIG     1     -12.027   2.361  21.871  1.00  0.00      LIG  
ATOM   6593 H32  LIG     1     -13.092   1.306  22.820  1.00  0.00      LIG  
ATOM   6594 H33  LIG     1     -12.846   2.984  23.311  1.00  0.00      LIG  
ATOM   6595 H34  LIG     1     -10.228  -0.845  20.196  1.00  0.00      LIG  
ATOM   6596 H35  LIG     1     -11.376   0.049  21.216  1.00  0.00      LIG  
ATOM   6597 H36  LIG     1     -10.721   0.792  19.751  1.00  0.00      LIG  
ATOM   6598 H37  LIG     1     -10.966  -1.956  21.956  1.00  0.00      LIG  
ATOM   6599 H38  LIG     1     -10.679  -3.636  21.682  1.00  0.00      LIG  
ATOM   6600 H39  LIG     1     -12.702  -2.355  23.552  1.00  0.00      LIG  
ATOM   6601 H40  LIG     1     -12.238  -5.301  22.970  1.00  0.00      LIG  
ATOM   6602 H41  LIG     1     -12.584  -6.249  26.206  1.00  0.00      LIG  
ATOM   6603 H42  LIG     1     -11.425  -5.425  25.214  1.00  0.00      LIG  
ATOM   6604 H43  LIG     1     -12.298  -6.801  24.562  1.00  0.00      LIG  
ATOM   6605 H44  LIG     1     -15.149  -0.898  19.303  1.00  0.00      LIG  
ATOM   6606 H45  LIG     1     -11.343  -3.622  24.984  1.00  0.00      LIG  
TER
REMARK  Energy: 270.544
REMARK  SimpleFitness: 270.544
REMARK  FullFitness: -1367.9856
REMARK  InterFull: -24.8886
REMARK  IntraFull: 306.021
REMARK  solvFull: -1929.84
REMARK  surfFull: 280.722
REMARK  extraFull: 0.0
REMARK  deltaGcompsolvpol: -1929.84
REMARK  deltaGcompsolvnonpol: 280.722
REMARK  deltaGprotsolvpol: -1938.72
REMARK  deltaGprotsolvnonpol: 281.59
REMARK  deltaGligsolvpol: -11.7453
REMARK  deltaGligsolvnonpol: 15.3377
REMARK  deltaGvdw: -24.8886
REMARK  deltaGelec: 0.0
REMARK  deltaG: -6.615253
REMARK  Cluster: 6
REMARK  ClusterRank: 2
ATOM   6526 C    LIG     1     -15.506  -5.066  26.822  1.00  0.00      LIG  
ATOM   6527 C1   LIG     1     -14.226  -4.304  26.979  1.00  0.00      LIG  
ATOM   6528 C2   LIG     1     -13.674  -3.827  25.652  1.00  0.00      LIG  
ATOM   6529 C3   LIG     1     -15.542  -6.177  25.796  1.00  0.00      LIG  
ATOM   6530 C4   LIG     1     -17.019  -6.431  25.508  1.00  0.00      LIG  
ATOM   6531 C5   LIG     1     -15.002  -7.479  26.374  1.00  0.00      LIG  
ATOM   6532 C6   LIG     1     -14.857  -5.653  24.518  1.00  0.00      LIG  
ATOM   6533 C7   LIG     1     -14.834  -6.582  23.326  1.00  0.00      LIG  
ATOM   6534 C8   LIG     1     -14.835  -5.750  22.055  1.00  0.00      LIG  
ATOM   6535 C9   LIG     1     -13.983  -4.463  22.105  1.00  0.00      LIG  
ATOM   6536 C10  LIG     1     -14.938  -3.285  22.334  1.00  0.00      LIG  
ATOM   6537 C11  LIG     1     -13.283  -4.221  20.736  1.00  0.00      LIG  
ATOM   6538 C12  LIG     1     -12.359  -5.361  20.290  1.00  0.00      LIG  
ATOM   6539 C13  LIG     1     -14.267  -3.986  19.598  1.00  0.00      LIG  
ATOM   6540 C14  LIG     1     -13.764  -2.733  18.976  1.00  0.00      LIG  
ATOM   6541 C15  LIG     1     -12.743  -2.068  19.800  1.00  0.00      LIG  
ATOM   6542 C16  LIG     1     -12.223  -0.708  19.377  1.00  0.00      LIG  
ATOM   6543 C17  LIG     1     -13.280   0.400  19.261  1.00  0.00      LIG  
ATOM   6544 C18  LIG     1     -14.298   0.461  20.396  1.00  0.00      LIG  
ATOM   6545 C19  LIG     1     -14.748   1.871  20.621  1.00  0.00      LIG  
ATOM   6546 C20  LIG     1     -14.097   2.777  21.603  1.00  0.00      LIG  
ATOM   6547 C21  LIG     1     -14.209   4.246  21.400  1.00  0.00      LIG  
ATOM   6548 C22  LIG     1     -12.955   2.324  22.446  1.00  0.00      LIG  
ATOM   6549 C23  LIG     1     -11.071  -0.148  20.185  1.00  0.00      LIG  
ATOM   6550 C24  LIG     1     -12.469  -2.963  20.770  1.00  0.00      LIG  
ATOM   6551 C25  LIG     1     -11.475  -2.914  21.886  1.00  0.00      LIG  
ATOM   6552 C26  LIG     1     -12.095  -3.211  23.244  1.00  0.00      LIG  
ATOM   6553 C27  LIG     1     -12.937  -4.510  23.247  1.00  0.00      LIG  
ATOM   6554 C28  LIG     1     -13.479  -4.965  24.648  1.00  0.00      LIG  
ATOM   6555 C29  LIG     1     -12.400  -5.912  25.190  1.00  0.00      LIG  
ATOM   6556 O    LIG     1     -16.375  -4.963  27.675  1.00  0.00      LIG  
ATOM   6557 O1   LIG     1     -14.245  -2.227  17.972  1.00  0.00      LIG  
ATOM   6558 O2   LIG     1     -15.441  -0.295  20.009  1.00  0.00      LIG  
ATOM   6559 O3   LIG     1     -10.991  -3.291  24.140  1.00  0.00      LIG  
ATOM   6560 O4   LIG     1     -15.353   2.129  21.911  1.00  0.00      LIG  
ATOM   6561 H    LIG     1     -13.509  -4.934  27.509  1.00  0.00      LIG  
ATOM   6562 H1   LIG     1     -14.432  -3.436  27.611  1.00  0.00      LIG  
ATOM   6563 H2   LIG     1     -12.731  -3.321  25.864  1.00  0.00      LIG  
ATOM   6564 H3   LIG     1     -14.354  -3.081  25.236  1.00  0.00      LIG  
ATOM   6565 H4   LIG     1     -17.506  -5.534  25.114  1.00  0.00      LIG  
ATOM   6566 H5   LIG     1     -17.560  -6.731  26.410  1.00  0.00      LIG  
ATOM   6567 H6   LIG     1     -17.150  -7.237  24.783  1.00  0.00      LIG  
ATOM   6568 H7   LIG     1     -15.721  -7.903  27.080  1.00  0.00      LIG  
ATOM   6569 H8   LIG     1     -14.075  -7.341  26.932  1.00  0.00      LIG  
ATOM   6570 H9   LIG     1     -14.834  -8.221  25.589  1.00  0.00      LIG  
ATOM   6571 H10  LIG     1     -15.567  -4.878  24.238  1.00  0.00      LIG  
ATOM   6572 H11  LIG     1     -15.701  -7.244  23.303  1.00  0.00      LIG  
ATOM   6573 H12  LIG     1     -13.955  -7.230  23.348  1.00  0.00      LIG  
ATOM   6574 H13  LIG     1     -15.871  -5.474  21.842  1.00  0.00      LIG  
ATOM   6575 H14  LIG     1     -14.551  -6.410  21.237  1.00  0.00      LIG  
ATOM   6576 H15  LIG     1     -15.847  -3.387  21.743  1.00  0.00      LIG  
ATOM   6577 H16  LIG     1     -14.493  -2.322  22.084  1.00  0.00      LIG  
ATOM   6578 H17  LIG     1     -15.264  -3.190  23.366  1.00  0.00      LIG  
ATOM   6579 H18  LIG     1     -11.598  -5.607  21.034  1.00  0.00      LIG  
ATOM   6580 H19  LIG     1     -11.836  -5.100  19.364  1.00  0.00      LIG  
ATOM   6581 H20  LIG     1     -12.922  -6.270  20.078  1.00  0.00      LIG  
ATOM   6582 H21  LIG     1     -15.306  -3.835  19.888  1.00  0.00      LIG  
ATOM   6583 H22  LIG     1     -14.239  -4.797  18.880  1.00  0.00      LIG  
ATOM   6584 H23  LIG     1     -11.814  -0.848  18.372  1.00  0.00      LIG  
ATOM   6585 H24  LIG     1     -13.809   0.277  18.311  1.00  0.00      LIG  
ATOM   6586 H25  LIG     1     -12.749   1.354  19.189  1.00  0.00      LIG  
ATOM   6587 H26  LIG     1     -13.894   0.014  21.308  1.00  0.00      LIG  
ATOM   6588 H27  LIG     1     -15.214   2.309  19.746  1.00  0.00      LIG  
ATOM   6589 H28  LIG     1     -15.080   4.505  20.791  1.00  0.00      LIG  
ATOM   6590 H29  LIG     1     -13.315   4.622  20.895  1.00  0.00      LIG  
ATOM   6591 H30  LIG     1     -14.301   4.754  22.363  1.00  0.00      LIG  
ATOM   6592 H31  LIG     1     -12.027   2.361  21.871  1.00  0.00      LIG  
ATOM   6593 H32  LIG     1     -13.092   1.306  22.820  1.00  0.00      LIG  
ATOM   6594 H33  LIG     1     -12.846   2.984  23.311  1.00  0.00      LIG  
ATOM   6595 H34  LIG     1     -10.228  -0.845  20.196  1.00  0.00      LIG  
ATOM   6596 H35  LIG     1     -11.376   0.049  21.216  1.00  0.00      LIG  
ATOM   6597 H36  LIG     1     -10.721   0.792  19.751  1.00  0.00      LIG  
ATOM   6598 H37  LIG     1     -10.966  -1.956  21.956  1.00  0.00      LIG  
ATOM   6599 H38  LIG     1     -10.679  -3.636  21.682  1.00  0.00      LIG  
ATOM   6600 H39  LIG     1     -12.702  -2.355  23.552  1.00  0.00      LIG  
ATOM   6601 H40  LIG     1     -12.238  -5.301  22.970  1.00  0.00      LIG  
ATOM   6602 H41  LIG     1     -12.584  -6.249  26.206  1.00  0.00      LIG  
ATOM   6603 H42  LIG     1     -11.425  -5.425  25.214  1.00  0.00      LIG  
ATOM   6604 H43  LIG     1     -12.298  -6.801  24.562  1.00  0.00      LIG  
ATOM   6605 H44  LIG     1     -15.149  -0.898  19.303  1.00  0.00      LIG  
ATOM   6606 H45  LIG     1     -11.343  -3.622  24.984  1.00  0.00      LIG  
TER
REMARK  Energy: 270.554
REMARK  SimpleFitness: 270.554
REMARK  FullFitness: -1367.9491
REMARK  InterFull: -24.8861
REMARK  IntraFull: 306.062
REMARK  solvFull: -1929.84
REMARK  surfFull: 280.715
REMARK  extraFull: 0.0
REMARK  deltaGcompsolvpol: -1929.84
REMARK  deltaGcompsolvnonpol: 280.715
REMARK  deltaGprotsolvpol: -1938.72
REMARK  deltaGprotsolvnonpol: 281.59
REMARK  deltaGligsolvpol: -11.7484
REMARK  deltaGligsolvnonpol: 15.3387
REMARK  deltaGvdw: -24.8861
REMARK  deltaGelec: 0.0
REMARK  deltaG: -6.615583
REMARK  Cluster: 6
REMARK  ClusterRank: 3
ATOM   6526 C    LIG     1     -15.519  -5.053  26.830  1.00  0.00      LIG  
ATOM   6527 C1   LIG     1     -14.237  -4.293  26.985  1.00  0.00      LIG  
ATOM   6528 C2   LIG     1     -13.683  -3.823  25.656  1.00  0.00      LIG  
ATOM   6529 C3   LIG     1     -15.556  -6.167  25.807  1.00  0.00      LIG  
ATOM   6530 C4   LIG     1     -17.033  -6.420  25.518  1.00  0.00      LIG  
ATOM   6531 C5   LIG     1     -15.019  -7.469  26.390  1.00  0.00      LIG  
ATOM   6532 C6   LIG     1     -14.870  -5.649  24.527  1.00  0.00      LIG  
ATOM   6533 C7   LIG     1     -14.849  -6.581  23.338  1.00  0.00      LIG  
ATOM   6534 C8   LIG     1     -14.848  -5.752  22.065  1.00  0.00      LIG  
ATOM   6535 C9   LIG     1     -13.993  -4.468  22.112  1.00  0.00      LIG  
ATOM   6536 C10  LIG     1     -14.944  -3.287  22.337  1.00  0.00      LIG  
ATOM   6537 C11  LIG     1     -13.293  -4.231  20.741  1.00  0.00      LIG  
ATOM   6538 C12  LIG     1     -12.373  -5.375  20.297  1.00  0.00      LIG  
ATOM   6539 C13  LIG     1     -14.276  -3.997  19.602  1.00  0.00      LIG  
ATOM   6540 C14  LIG     1     -13.771  -2.744  18.979  1.00  0.00      LIG  
ATOM   6541 C15  LIG     1     -12.748  -2.081  19.803  1.00  0.00      LIG  
ATOM   6542 C16  LIG     1     -12.225  -0.723  19.377  1.00  0.00      LIG  
ATOM   6543 C17  LIG     1     -13.280   0.388  19.259  1.00  0.00      LIG  
ATOM   6544 C18  LIG     1     -14.303   0.451  20.390  1.00  0.00      LIG  
ATOM   6545 C19  LIG     1     -14.750   1.863  20.612  1.00  0.00      LIG  
ATOM   6546 C20  LIG     1     -14.098   2.768  21.594  1.00  0.00      LIG  
ATOM   6547 C21  LIG     1     -14.204   4.237  21.388  1.00  0.00      LIG  
ATOM   6548 C22  LIG     1     -12.960   2.312  22.441  1.00  0.00      LIG  
ATOM   6549 C23  LIG     1     -11.072  -0.165  20.185  1.00  0.00      LIG  
ATOM   6550 C24  LIG     1     -12.475  -2.976  20.773  1.00  0.00      LIG  
ATOM   6551 C25  LIG     1     -11.480  -2.929  21.888  1.00  0.00      LIG  
ATOM   6552 C26  LIG     1     -12.100  -3.220  23.248  1.00  0.00      LIG  
ATOM   6553 C27  LIG     1     -12.947  -4.515  23.254  1.00  0.00      LIG  
ATOM   6554 C28  LIG     1     -13.491  -4.964  24.656  1.00  0.00      LIG  
ATOM   6555 C29  LIG     1     -12.415  -5.913  25.202  1.00  0.00      LIG  
ATOM   6556 O    LIG     1     -16.386  -4.950  27.685  1.00  0.00      LIG  
ATOM   6557 O1   LIG     1     -14.253  -2.237  17.977  1.00  0.00      LIG  
ATOM   6558 O2   LIG     1     -15.446  -0.302  19.999  1.00  0.00      LIG  
ATOM   6559 O3   LIG     1     -10.995  -3.303  24.144  1.00  0.00      LIG  
ATOM   6560 O4   LIG     1     -15.357   2.125  21.901  1.00  0.00      LIG  
ATOM   6561 H    LIG     1     -13.522  -4.924  27.517  1.00  0.00      LIG  
ATOM   6562 H1   LIG     1     -14.441  -3.423  27.614  1.00  0.00      LIG  
ATOM   6563 H2   LIG     1     -12.739  -3.318  25.867  1.00  0.00      LIG  
ATOM   6564 H3   LIG     1     -14.361  -3.077  25.237  1.00  0.00      LIG  
ATOM   6565 H4   LIG     1     -17.518  -5.523  25.119  1.00  0.00      LIG  
ATOM   6566 H5   LIG     1     -17.577  -6.714  26.421  1.00  0.00      LIG  
ATOM   6567 H6   LIG     1     -17.165  -7.229  24.796  1.00  0.00      LIG  
ATOM   6568 H7   LIG     1     -15.743  -7.893  27.090  1.00  0.00      LIG  
ATOM   6569 H8   LIG     1     -14.096  -7.329  26.955  1.00  0.00      LIG  
ATOM   6570 H9   LIG     1     -14.845  -8.210  25.607  1.00  0.00      LIG  
ATOM   6571 H10  LIG     1     -15.578  -4.873  24.245  1.00  0.00      LIG  
ATOM   6572 H11  LIG     1     -15.718  -7.241  23.316  1.00  0.00      LIG  
ATOM   6573 H12  LIG     1     -13.972  -7.231  23.362  1.00  0.00      LIG  
ATOM   6574 H13  LIG     1     -15.883  -5.473  21.852  1.00  0.00      LIG  
ATOM   6575 H14  LIG     1     -14.568  -6.415  21.247  1.00  0.00      LIG  
ATOM   6576 H15  LIG     1     -15.851  -3.384  21.741  1.00  0.00      LIG  
ATOM   6577 H16  LIG     1     -14.495  -2.325  22.091  1.00  0.00      LIG  
ATOM   6578 H17  LIG     1     -15.277  -3.192  23.367  1.00  0.00      LIG  
ATOM   6579 H18  LIG     1     -11.614  -5.624  21.042  1.00  0.00      LIG  
ATOM   6580 H19  LIG     1     -11.847  -5.117  19.372  1.00  0.00      LIG  
ATOM   6581 H20  LIG     1     -12.940  -6.282  20.085  1.00  0.00      LIG  
ATOM   6582 H21  LIG     1     -15.315  -3.845  19.890  1.00  0.00      LIG  
ATOM   6583 H22  LIG     1     -14.249  -4.809  18.885  1.00  0.00      LIG  
ATOM   6584 H23  LIG     1     -11.816  -0.865  18.373  1.00  0.00      LIG  
ATOM   6585 H24  LIG     1     -13.805   0.267  18.307  1.00  0.00      LIG  
ATOM   6586 H25  LIG     1     -12.746   1.341  19.190  1.00  0.00      LIG  
ATOM   6587 H26  LIG     1     -13.903   0.005  21.303  1.00  0.00      LIG  
ATOM   6588 H27  LIG     1     -15.212   2.301  19.736  1.00  0.00      LIG  
ATOM   6589 H28  LIG     1     -15.073   4.497  20.777  1.00  0.00      LIG  
ATOM   6590 H29  LIG     1     -13.308   4.609  20.885  1.00  0.00      LIG  
ATOM   6591 H30  LIG     1     -14.297   4.747  22.351  1.00  0.00      LIG  
ATOM   6592 H31  LIG     1     -12.030   2.345  21.867  1.00  0.00      LIG  
ATOM   6593 H32  LIG     1     -13.101   1.294  22.815  1.00  0.00      LIG  
ATOM   6594 H33  LIG     1     -12.849   2.971  23.305  1.00  0.00      LIG  
ATOM   6595 H34  LIG     1     -10.231  -0.864  20.197  1.00  0.00      LIG  
ATOM   6596 H35  LIG     1     -11.376   0.034  21.216  1.00  0.00      LIG  
ATOM   6597 H36  LIG     1     -10.719   0.774  19.750  1.00  0.00      LIG  
ATOM   6598 H37  LIG     1     -10.966  -1.972  21.956  1.00  0.00      LIG  
ATOM   6599 H38  LIG     1     -10.686  -3.654  21.686  1.00  0.00      LIG  
ATOM   6600 H39  LIG     1     -12.703  -2.361  23.554  1.00  0.00      LIG  
ATOM   6601 H40  LIG     1     -12.251  -5.310  22.979  1.00  0.00      LIG  
ATOM   6602 H41  LIG     1     -12.602  -6.247  26.219  1.00  0.00      LIG  
ATOM   6603 H42  LIG     1     -11.438  -5.429  25.227  1.00  0.00      LIG  
ATOM   6604 H43  LIG     1     -12.315  -6.804  24.577  1.00  0.00      LIG  
ATOM   6605 H44  LIG     1     -15.150  -0.914  19.303  1.00  0.00      LIG  
ATOM   6606 H45  LIG     1     -11.349  -3.618  24.993  1.00  0.00      LIG  
TER
REMARK  Energy: 270.554
REMARK  SimpleFitness: 270.554
REMARK  FullFitness: -1367.9491
REMARK  InterFull: -24.8861
REMARK  IntraFull: 306.062
REMARK  solvFull: -1929.84
REMARK  surfFull: 280.715
REMARK  extraFull: 0.0
REMARK  deltaGcompsolvpol: -1929.84
REMARK  deltaGcompsolvnonpol: 280.715
REMARK  deltaGprotsolvpol: -1938.72
REMARK  deltaGprotsolvnonpol: 281.59
REMARK  deltaGligsolvpol: -11.7484
REMARK  deltaGligsolvnonpol: 15.3387
REMARK  deltaGvdw: -24.8861
REMARK  deltaGelec: 0.0
REMARK  deltaG: -6.615583
REMARK  Cluster: 6
REMARK  ClusterRank: 4
ATOM   6526 C    LIG     1     -15.519  -5.053  26.830  1.00  0.00      LIG  
ATOM   6527 C1   LIG     1     -14.237  -4.293  26.985  1.00  0.00      LIG  
ATOM   6528 C2   LIG     1     -13.683  -3.823  25.656  1.00  0.00      LIG  
ATOM   6529 C3   LIG     1     -15.556  -6.167  25.807  1.00  0.00      LIG  
ATOM   6530 C4   LIG     1     -17.033  -6.420  25.518  1.00  0.00      LIG  
ATOM   6531 C5   LIG     1     -15.019  -7.469  26.390  1.00  0.00      LIG  
ATOM   6532 C6   LIG     1     -14.870  -5.649  24.527  1.00  0.00      LIG  
ATOM   6533 C7   LIG     1     -14.849  -6.581  23.338  1.00  0.00      LIG  
ATOM   6534 C8   LIG     1     -14.848  -5.752  22.065  1.00  0.00      LIG  
ATOM   6535 C9   LIG     1     -13.993  -4.468  22.112  1.00  0.00      LIG  
ATOM   6536 C10  LIG     1     -14.944  -3.287  22.337  1.00  0.00      LIG  
ATOM   6537 C11  LIG     1     -13.293  -4.231  20.741  1.00  0.00      LIG  
ATOM   6538 C12  LIG     1     -12.373  -5.375  20.297  1.00  0.00      LIG  
ATOM   6539 C13  LIG     1     -14.276  -3.997  19.602  1.00  0.00      LIG  
ATOM   6540 C14  LIG     1     -13.771  -2.744  18.979  1.00  0.00      LIG  
ATOM   6541 C15  LIG     1     -12.748  -2.081  19.803  1.00  0.00      LIG  
ATOM   6542 C16  LIG     1     -12.225  -0.723  19.377  1.00  0.00      LIG  
ATOM   6543 C17  LIG     1     -13.280   0.388  19.259  1.00  0.00      LIG  
ATOM   6544 C18  LIG     1     -14.303   0.451  20.390  1.00  0.00      LIG  
ATOM   6545 C19  LIG     1     -14.750   1.863  20.612  1.00  0.00      LIG  
ATOM   6546 C20  LIG     1     -14.098   2.768  21.594  1.00  0.00      LIG  
ATOM   6547 C21  LIG     1     -14.204   4.237  21.388  1.00  0.00      LIG  
ATOM   6548 C22  LIG     1     -12.960   2.312  22.441  1.00  0.00      LIG  
ATOM   6549 C23  LIG     1     -11.072  -0.165  20.185  1.00  0.00      LIG  
ATOM   6550 C24  LIG     1     -12.475  -2.976  20.773  1.00  0.00      LIG  
ATOM   6551 C25  LIG     1     -11.480  -2.929  21.888  1.00  0.00      LIG  
ATOM   6552 C26  LIG     1     -12.100  -3.220  23.248  1.00  0.00      LIG  
ATOM   6553 C27  LIG     1     -12.947  -4.515  23.254  1.00  0.00      LIG  
ATOM   6554 C28  LIG     1     -13.491  -4.964  24.656  1.00  0.00      LIG  
ATOM   6555 C29  LIG     1     -12.415  -5.913  25.202  1.00  0.00      LIG  
ATOM   6556 O    LIG     1     -16.386  -4.950  27.685  1.00  0.00      LIG  
ATOM   6557 O1   LIG     1     -14.253  -2.237  17.977  1.00  0.00      LIG  
ATOM   6558 O2   LIG     1     -15.446  -0.302  19.999  1.00  0.00      LIG  
ATOM   6559 O3   LIG     1     -10.995  -3.303  24.144  1.00  0.00      LIG  
ATOM   6560 O4   LIG     1     -15.357   2.125  21.901  1.00  0.00      LIG  
ATOM   6561 H    LIG     1     -13.522  -4.924  27.517  1.00  0.00      LIG  
ATOM   6562 H1   LIG     1     -14.441  -3.423  27.614  1.00  0.00      LIG  
ATOM   6563 H2   LIG     1     -12.739  -3.318  25.867  1.00  0.00      LIG  
ATOM   6564 H3   LIG     1     -14.361  -3.077  25.237  1.00  0.00      LIG  
ATOM   6565 H4   LIG     1     -17.518  -5.523  25.119  1.00  0.00      LIG  
ATOM   6566 H5   LIG     1     -17.577  -6.714  26.421  1.00  0.00      LIG  
ATOM   6567 H6   LIG     1     -17.165  -7.229  24.796  1.00  0.00      LIG  
ATOM   6568 H7   LIG     1     -15.743  -7.893  27.090  1.00  0.00      LIG  
ATOM   6569 H8   LIG     1     -14.096  -7.329  26.955  1.00  0.00      LIG  
ATOM   6570 H9   LIG     1     -14.845  -8.210  25.607  1.00  0.00      LIG  
ATOM   6571 H10  LIG     1     -15.578  -4.873  24.245  1.00  0.00      LIG  
ATOM   6572 H11  LIG     1     -15.718  -7.241  23.316  1.00  0.00      LIG  
ATOM   6573 H12  LIG     1     -13.972  -7.231  23.362  1.00  0.00      LIG  
ATOM   6574 H13  LIG     1     -15.883  -5.473  21.852  1.00  0.00      LIG  
ATOM   6575 H14  LIG     1     -14.568  -6.415  21.247  1.00  0.00      LIG  
ATOM   6576 H15  LIG     1     -15.851  -3.384  21.741  1.00  0.00      LIG  
ATOM   6577 H16  LIG     1     -14.495  -2.325  22.091  1.00  0.00      LIG  
ATOM   6578 H17  LIG     1     -15.277  -3.192  23.367  1.00  0.00      LIG  
ATOM   6579 H18  LIG     1     -11.614  -5.624  21.042  1.00  0.00      LIG  
ATOM   6580 H19  LIG     1     -11.847  -5.117  19.372  1.00  0.00      LIG  
ATOM   6581 H20  LIG     1     -12.940  -6.282  20.085  1.00  0.00      LIG  
ATOM   6582 H21  LIG     1     -15.315  -3.845  19.890  1.00  0.00      LIG  
ATOM   6583 H22  LIG     1     -14.249  -4.809  18.885  1.00  0.00      LIG  
ATOM   6584 H23  LIG     1     -11.816  -0.865  18.373  1.00  0.00      LIG  
ATOM   6585 H24  LIG     1     -13.805   0.267  18.307  1.00  0.00      LIG  
ATOM   6586 H25  LIG     1     -12.746   1.341  19.190  1.00  0.00      LIG  
ATOM   6587 H26  LIG     1     -13.903   0.005  21.303  1.00  0.00      LIG  
ATOM   6588 H27  LIG     1     -15.212   2.301  19.736  1.00  0.00      LIG  
ATOM   6589 H28  LIG     1     -15.073   4.497  20.777  1.00  0.00      LIG  
ATOM   6590 H29  LIG     1     -13.308   4.609  20.885  1.00  0.00      LIG  
ATOM   6591 H30  LIG     1     -14.297   4.747  22.351  1.00  0.00      LIG  
ATOM   6592 H31  LIG     1     -12.030   2.345  21.867  1.00  0.00      LIG  
ATOM   6593 H32  LIG     1     -13.101   1.294  22.815  1.00  0.00      LIG  
ATOM   6594 H33  LIG     1     -12.849   2.971  23.305  1.00  0.00      LIG  
ATOM   6595 H34  LIG     1     -10.231  -0.864  20.197  1.00  0.00      LIG  
ATOM   6596 H35  LIG     1     -11.376   0.034  21.216  1.00  0.00      LIG  
ATOM   6597 H36  LIG     1     -10.719   0.774  19.750  1.00  0.00      LIG  
ATOM   6598 H37  LIG     1     -10.966  -1.972  21.956  1.00  0.00      LIG  
ATOM   6599 H38  LIG     1     -10.686  -3.654  21.686  1.00  0.00      LIG  
ATOM   6600 H39  LIG     1     -12.703  -2.361  23.554  1.00  0.00      LIG  
ATOM   6601 H40  LIG     1     -12.251  -5.310  22.979  1.00  0.00      LIG  
ATOM   6602 H41  LIG     1     -12.602  -6.247  26.219  1.00  0.00      LIG  
ATOM   6603 H42  LIG     1     -11.438  -5.429  25.227  1.00  0.00      LIG  
ATOM   6604 H43  LIG     1     -12.315  -6.804  24.577  1.00  0.00      LIG  
ATOM   6605 H44  LIG     1     -15.150  -0.914  19.303  1.00  0.00      LIG  
ATOM   6606 H45  LIG     1     -11.349  -3.618  24.993  1.00  0.00      LIG  
TER
REMARK  Energy: 277.504
REMARK  SimpleFitness: 277.504
REMARK  FullFitness: -1361.8955
REMARK  InterFull: -22.7106
REMARK  IntraFull: 310.406
REMARK  solvFull: -1930.86
REMARK  surfFull: 281.269
REMARK  extraFull: 0.0
REMARK  deltaGcompsolvpol: -1930.86
REMARK  deltaGcompsolvnonpol: 281.269
REMARK  deltaGprotsolvpol: -1938.72
REMARK  deltaGprotsolvnonpol: 281.59
REMARK  deltaGligsolvpol: -12.2122
REMARK  deltaGligsolvnonpol: 15.4658
REMARK  deltaGvdw: -22.7106
REMARK  deltaGelec: 0.0
REMARK  deltaG: -6.4034348
REMARK  Cluster: 6
REMARK  ClusterRank: 5
ATOM   6526 C    LIG     1     -13.647  -4.380  27.093  1.00  0.00      LIG  
ATOM   6527 C1   LIG     1     -12.348  -3.678  26.871  1.00  0.00      LIG  
ATOM   6528 C2   LIG     1     -12.196  -3.325  25.402  1.00  0.00      LIG  
ATOM   6529 C3   LIG     1     -13.892  -5.643  26.296  1.00  0.00      LIG  
ATOM   6530 C4   LIG     1     -15.373  -5.987  26.441  1.00  0.00      LIG  
ATOM   6531 C5   LIG     1     -13.120  -6.828  26.861  1.00  0.00      LIG  
ATOM   6532 C6   LIG     1     -13.609  -5.273  24.833  1.00  0.00      LIG  
ATOM   6533 C7   LIG     1     -13.892  -6.326  23.788  1.00  0.00      LIG  
ATOM   6534 C8   LIG     1     -14.344  -5.616  22.527  1.00  0.00      LIG  
ATOM   6535 C9   LIG     1     -13.577  -4.318  22.194  1.00  0.00      LIG  
ATOM   6536 C10  LIG     1     -14.478  -3.127  22.583  1.00  0.00      LIG  
ATOM   6537 C11  LIG     1     -13.326  -4.240  20.660  1.00  0.00      LIG  
ATOM   6538 C12  LIG     1     -12.506  -5.403  20.091  1.00  0.00      LIG  
ATOM   6539 C13  LIG     1     -14.607  -4.179  19.840  1.00  0.00      LIG  
ATOM   6540 C14  LIG     1     -14.497  -2.869  19.144  1.00  0.00      LIG  
ATOM   6541 C15  LIG     1     -13.278  -2.123  19.518  1.00  0.00      LIG  
ATOM   6542 C16  LIG     1     -12.983  -0.762  18.918  1.00  0.00      LIG  
ATOM   6543 C17  LIG     1     -14.137   0.247  18.869  1.00  0.00      LIG  
ATOM   6544 C18  LIG     1     -14.881   0.429  20.188  1.00  0.00      LIG  
ATOM   6545 C19  LIG     1     -15.113   1.880  20.488  1.00  0.00      LIG  
ATOM   6546 C20  LIG     1     -14.329   2.642  21.498  1.00  0.00      LIG  
ATOM   6547 C21  LIG     1     -14.241   4.120  21.363  1.00  0.00      LIG  
ATOM   6548 C22  LIG     1     -13.259   2.005  22.317  1.00  0.00      LIG  
ATOM   6549 C23  LIG     1     -11.790  -0.018  19.486  1.00  0.00      LIG  
ATOM   6550 C24  LIG     1     -12.624  -2.957  20.349  1.00  0.00      LIG  
ATOM   6551 C25  LIG     1     -11.314  -2.815  21.058  1.00  0.00      LIG  
ATOM   6552 C26  LIG     1     -11.471  -2.943  22.566  1.00  0.00      LIG  
ATOM   6553 C27  LIG     1     -12.227  -4.234  22.959  1.00  0.00      LIG  
ATOM   6554 C28  LIG     1     -12.287  -4.552  24.491  1.00  0.00      LIG  
ATOM   6555 C29  LIG     1     -11.055  -5.429  24.758  1.00  0.00      LIG  
ATOM   6556 O    LIG     1     -14.519  -3.860  27.772  1.00  0.00      LIG  
ATOM   6557 O1   LIG     1     -15.345  -2.453  18.369  1.00  0.00      LIG  
ATOM   6558 O2   LIG     1     -16.151  -0.196  20.047  1.00  0.00      LIG  
ATOM   6559 O3   LIG     1     -10.145  -2.922  23.082  1.00  0.00      LIG  
ATOM   6560 O4   LIG     1     -15.658   2.162  21.801  1.00  0.00      LIG  
ATOM   6561 H    LIG     1     -11.534  -4.306  27.240  1.00  0.00      LIG  
ATOM   6562 H1   LIG     1     -12.353  -2.767  27.475  1.00  0.00      LIG  
ATOM   6563 H2   LIG     1     -11.235  -2.821  25.288  1.00  0.00      LIG  
ATOM   6564 H3   LIG     1     -12.973  -2.607  25.125  1.00  0.00      LIG  
ATOM   6565 H4   LIG     1     -16.009  -5.208  26.009  1.00  0.00      LIG  
ATOM   6566 H5   LIG     1     -15.655  -6.098  27.490  1.00  0.00      LIG  
ATOM   6567 H6   LIG     1     -15.609  -6.933  25.948  1.00  0.00      LIG  
ATOM   6568 H7   LIG     1     -13.603  -7.187  27.773  1.00  0.00      LIG  
ATOM   6569 H8   LIG     1     -12.097  -6.574  27.139  1.00  0.00      LIG  
ATOM   6570 H9   LIG     1     -13.097  -7.658  26.150  1.00  0.00      LIG  
ATOM   6571 H10  LIG     1     -14.405  -4.548  24.689  1.00  0.00      LIG  
ATOM   6572 H11  LIG     1     -14.679  -7.018  24.094  1.00  0.00      LIG  
ATOM   6573 H12  LIG     1     -13.009  -6.935  23.584  1.00  0.00      LIG  
ATOM   6574 H13  LIG     1     -15.402  -5.368  22.648  1.00  0.00      LIG  
ATOM   6575 H14  LIG     1     -14.320  -6.342  21.715  1.00  0.00      LIG  
ATOM   6576 H15  LIG     1     -15.504  -3.272  22.240  1.00  0.00      LIG  
ATOM   6577 H16  LIG     1     -14.133  -2.173  22.182  1.00  0.00      LIG  
ATOM   6578 H17  LIG     1     -14.539  -2.965  23.656  1.00  0.00      LIG  
ATOM   6579 H18  LIG     1     -11.572  -5.578  20.628  1.00  0.00      LIG  
ATOM   6580 H19  LIG     1     -12.241  -5.216  19.046  1.00  0.00      LIG  
ATOM   6581 H20  LIG     1     -13.077  -6.332  20.110  1.00  0.00      LIG  
ATOM   6582 H21  LIG     1     -15.528  -4.205  20.426  1.00  0.00      LIG  
ATOM   6583 H22  LIG     1     -14.646  -4.972  19.091  1.00  0.00      LIG  
ATOM   6584 H23  LIG     1     -12.732  -0.983  17.880  1.00  0.00      LIG  
ATOM   6585 H24  LIG     1     -14.830  -0.056  18.078  1.00  0.00      LIG  
ATOM   6586 H25  LIG     1     -13.725   1.206  18.539  1.00  0.00      LIG  
ATOM   6587 H26  LIG     1     -14.357  -0.074  21.003  1.00  0.00      LIG  
ATOM   6588 H27  LIG     1     -15.534   2.414  19.647  1.00  0.00      LIG  
ATOM   6589 H28  LIG     1     -15.075   4.523  20.780  1.00  0.00      LIG  
ATOM   6590 H29  LIG     1     -13.309   4.395  20.863  1.00  0.00      LIG  
ATOM   6591 H30  LIG     1     -14.256   4.589  22.351  1.00  0.00      LIG  
ATOM   6592 H31  LIG     1     -12.325   1.969  21.751  1.00  0.00      LIG  
ATOM   6593 H32  LIG     1     -13.519   0.989  22.627  1.00  0.00      LIG  
ATOM   6594 H33  LIG     1     -13.081   2.593  23.221  1.00  0.00      LIG  
ATOM   6595 H34  LIG     1     -10.862  -0.550  19.260  1.00  0.00      LIG  
ATOM   6596 H35  LIG     1     -11.875   0.090  20.570  1.00  0.00      LIG  
ATOM   6597 H36  LIG     1     -11.703   0.980  19.050  1.00  0.00      LIG  
ATOM   6598 H37  LIG     1     -10.805  -1.879  20.847  1.00  0.00      LIG  
ATOM   6599 H38  LIG     1     -10.619  -3.576  20.694  1.00  0.00      LIG  
ATOM   6600 H39  LIG     1     -11.985  -2.059  22.952  1.00  0.00      LIG  
ATOM   6601 H40  LIG     1     -11.613  -5.044  22.562  1.00  0.00      LIG  
ATOM   6602 H41  LIG     1     -10.921  -5.681  25.806  1.00  0.00      LIG  
ATOM   6603 H42  LIG     1     -10.139  -4.921  24.458  1.00  0.00      LIG  
ATOM   6604 H43  LIG     1     -11.100  -6.366  24.198  1.00  0.00      LIG  
ATOM   6605 H44  LIG     1     -16.022  -0.947  19.439  1.00  0.00      LIG  
ATOM   6606 H45  LIG     1     -10.216  -3.129  24.030  1.00  0.00      LIG  
TER
REMARK  Energy: 277.493
REMARK  SimpleFitness: 277.493
REMARK  FullFitness: -1361.8492
REMARK  InterFull: -22.4343
REMARK  IntraFull: 310.254
REMARK  solvFull: -1930.95
REMARK  surfFull: 281.281
REMARK  extraFull: 0.0
REMARK  deltaGcompsolvpol: -1930.95
REMARK  deltaGcompsolvnonpol: 281.281
REMARK  deltaGprotsolvpol: -1938.72
REMARK  deltaGprotsolvnonpol: 281.59
REMARK  deltaGligsolvpol: -12.2115
REMARK  deltaGligsolvnonpol: 15.4704
REMARK  deltaGvdw: -22.4343
REMARK  deltaGelec: 0.0
REMARK  deltaG: -6.3821464
REMARK  Cluster: 6
REMARK  ClusterRank: 6
ATOM   6526 C    LIG     1     -13.574  -4.273  27.119  1.00  0.00      LIG  
ATOM   6527 C1   LIG     1     -12.266  -3.604  26.855  1.00  0.00      LIG  
ATOM   6528 C2   LIG     1     -12.130  -3.288  25.376  1.00  0.00      LIG  
ATOM   6529 C3   LIG     1     -13.882  -5.534  26.338  1.00  0.00      LIG  
ATOM   6530 C4   LIG     1     -15.378  -5.804  26.493  1.00  0.00      LIG  
ATOM   6531 C5   LIG     1     -13.155  -6.748  26.906  1.00  0.00      LIG  
ATOM   6532 C6   LIG     1     -13.599  -5.206  24.866  1.00  0.00      LIG  
ATOM   6533 C7   LIG     1     -13.923  -6.275  23.848  1.00  0.00      LIG  
ATOM   6534 C8   LIG     1     -14.364  -5.585  22.572  1.00  0.00      LIG  
ATOM   6535 C9   LIG     1     -13.565  -4.317  22.204  1.00  0.00      LIG  
ATOM   6536 C10  LIG     1     -14.432  -3.094  22.571  1.00  0.00      LIG  
ATOM   6537 C11  LIG     1     -13.325  -4.282  20.666  1.00  0.00      LIG  
ATOM   6538 C12  LIG     1     -12.535  -5.477  20.122  1.00  0.00      LIG  
ATOM   6539 C13  LIG     1     -14.609  -4.213  19.853  1.00  0.00      LIG  
ATOM   6540 C14  LIG     1     -14.489  -2.912  19.146  1.00  0.00      LIG  
ATOM   6541 C15  LIG     1     -13.255  -2.180  19.497  1.00  0.00      LIG  
ATOM   6542 C16  LIG     1     -12.957  -0.819  18.899  1.00  0.00      LIG  
ATOM   6543 C17  LIG     1     -14.110   0.193  18.849  1.00  0.00      LIG  
ATOM   6544 C18  LIG     1     -14.855   0.380  20.168  1.00  0.00      LIG  
ATOM   6545 C19  LIG     1     -15.087   1.833  20.459  1.00  0.00      LIG  
ATOM   6546 C20  LIG     1     -14.303   2.603  21.462  1.00  0.00      LIG  
ATOM   6547 C21  LIG     1     -14.215   4.080  21.315  1.00  0.00      LIG  
ATOM   6548 C22  LIG     1     -13.232   1.974  22.287  1.00  0.00      LIG  
ATOM   6549 C23  LIG     1     -11.767  -0.078  19.480  1.00  0.00      LIG  
ATOM   6550 C24  LIG     1     -12.601  -3.020  20.323  1.00  0.00      LIG  
ATOM   6551 C25  LIG     1     -11.279  -2.896  21.012  1.00  0.00      LIG  
ATOM   6552 C26  LIG     1     -11.418  -2.994  22.525  1.00  0.00      LIG  
ATOM   6553 C27  LIG     1     -12.206  -4.253  22.956  1.00  0.00      LIG  
ATOM   6554 C28  LIG     1     -12.260  -4.534  24.496  1.00  0.00      LIG  
ATOM   6555 C29  LIG     1     -11.053  -5.440  24.778  1.00  0.00      LIG  
ATOM   6556 O    LIG     1     -14.376  -3.767  27.890  1.00  0.00      LIG  
ATOM   6557 O1   LIG     1     -15.343  -2.490  18.381  1.00  0.00      LIG  
ATOM   6558 O2   LIG     1     -16.126  -0.246  20.033  1.00  0.00      LIG  
ATOM   6559 O3   LIG     1     -10.083  -3.004  23.022  1.00  0.00      LIG  
ATOM   6560 O4   LIG     1     -15.631   2.125  21.771  1.00  0.00      LIG  
ATOM   6561 H    LIG     1     -11.460  -4.241  27.225  1.00  0.00      LIG  
ATOM   6562 H1   LIG     1     -12.241  -2.677  27.433  1.00  0.00      LIG  
ATOM   6563 H2   LIG     1     -11.161  -2.806  25.235  1.00  0.00      LIG  
ATOM   6564 H3   LIG     1     -12.897  -2.563  25.093  1.00  0.00      LIG  
ATOM   6565 H4   LIG     1     -15.975  -4.999  26.053  1.00  0.00      LIG  
ATOM   6566 H5   LIG     1     -15.668  -5.890  27.542  1.00  0.00      LIG  
ATOM   6567 H6   LIG     1     -15.662  -6.742  26.010  1.00  0.00      LIG  
ATOM   6568 H7   LIG     1     -12.129  -6.523  27.203  1.00  0.00      LIG  
ATOM   6569 H8   LIG     1     -13.139  -7.570  26.186  1.00  0.00      LIG  
ATOM   6570 H9   LIG     1     -13.664  -7.108  27.803  1.00  0.00      LIG  
ATOM   6571 H10  LIG     1     -14.371  -4.459  24.714  1.00  0.00      LIG  
ATOM   6572 H11  LIG     1     -14.725  -6.937  24.177  1.00  0.00      LIG  
ATOM   6573 H12  LIG     1     -13.059  -6.914  23.652  1.00  0.00      LIG  
ATOM   6574 H13  LIG     1     -15.415  -5.308  22.691  1.00  0.00      LIG  
ATOM   6575 H14  LIG     1     -14.361  -6.332  21.779  1.00  0.00      LIG  
ATOM   6576 H15  LIG     1     -15.462  -3.218  22.231  1.00  0.00      LIG  
ATOM   6577 H16  LIG     1     -14.064  -2.156  22.155  1.00  0.00      LIG  
ATOM   6578 H17  LIG     1     -14.490  -2.909  23.640  1.00  0.00      LIG  
ATOM   6579 H18  LIG     1     -11.601  -5.662  20.654  1.00  0.00      LIG  
ATOM   6580 H19  LIG     1     -12.275  -5.323  19.071  1.00  0.00      LIG  
ATOM   6581 H20  LIG     1     -13.128  -6.392  20.169  1.00  0.00      LIG  
ATOM   6582 H21  LIG     1     -15.525  -4.223  20.445  1.00  0.00      LIG  
ATOM   6583 H22  LIG     1     -14.661  -5.011  19.109  1.00  0.00      LIG  
ATOM   6584 H23  LIG     1     -12.699  -1.034  17.861  1.00  0.00      LIG  
ATOM   6585 H24  LIG     1     -14.803  -0.107  18.057  1.00  0.00      LIG  
ATOM   6586 H25  LIG     1     -13.696   1.150  18.521  1.00  0.00      LIG  
ATOM   6587 H26  LIG     1     -14.329  -0.118  20.984  1.00  0.00      LIG  
ATOM   6588 H27  LIG     1     -15.513   2.360  19.614  1.00  0.00      LIG  
ATOM   6589 H28  LIG     1     -15.050   4.480  20.732  1.00  0.00      LIG  
ATOM   6590 H29  LIG     1     -13.284   4.350  20.809  1.00  0.00      LIG  
ATOM   6591 H30  LIG     1     -14.225   4.558  22.298  1.00  0.00      LIG  
ATOM   6592 H31  LIG     1     -12.296   1.946  21.725  1.00  0.00      LIG  
ATOM   6593 H32  LIG     1     -13.487   0.957  22.596  1.00  0.00      LIG  
ATOM   6594 H33  LIG     1     -13.065   2.564  23.191  1.00  0.00      LIG  
ATOM   6595 H34  LIG     1     -10.838  -0.601  19.242  1.00  0.00      LIG  
ATOM   6596 H35  LIG     1     -11.851   0.012  20.566  1.00  0.00      LIG  
ATOM   6597 H36  LIG     1     -11.686   0.928  19.060  1.00  0.00      LIG  
ATOM   6598 H37  LIG     1     -10.751  -1.976  20.775  1.00  0.00      LIG  
ATOM   6599 H38  LIG     1     -10.606  -3.679  20.653  1.00  0.00      LIG  
ATOM   6600 H39  LIG     1     -11.900  -2.088  22.901  1.00  0.00      LIG  
ATOM   6601 H40  LIG     1     -11.620  -5.090  22.575  1.00  0.00      LIG  
ATOM   6602 H41  LIG     1     -10.928  -5.684  25.829  1.00  0.00      LIG  
ATOM   6603 H42  LIG     1     -10.123  -4.959  24.474  1.00  0.00      LIG  
ATOM   6604 H43  LIG     1     -11.122  -6.381  24.229  1.00  0.00      LIG  
ATOM   6605 H44  LIG     1     -15.999  -1.005  19.436  1.00  0.00      LIG  
ATOM   6606 H45  LIG     1     -10.143  -3.199  23.972  1.00  0.00      LIG  
TER
REMARK  Energy: 277.582
REMARK  SimpleFitness: 277.582
REMARK  FullFitness: -1361.682
REMARK  InterFull: -22.24
REMARK  IntraFull: 310.277
REMARK  solvFull: -1930.99
REMARK  surfFull: 281.271
REMARK  extraFull: 0.0
REMARK  deltaGcompsolvpol: -1930.99
REMARK  deltaGcompsolvnonpol: 281.271
REMARK  deltaGprotsolvpol: -1938.72
REMARK  deltaGprotsolvnonpol: 281.59
REMARK  deltaGligsolvpol: -12.239
REMARK  deltaGligsolvnonpol: 15.471
REMARK  deltaGvdw: -22.24
REMARK  deltaGelec: 0.0
REMARK  deltaG: -6.365536
REMARK  Cluster: 6
REMARK  ClusterRank: 7
ATOM   6526 C    LIG     1     -13.564  -4.248  27.131  1.00  0.00      LIG  
ATOM   6527 C1   LIG     1     -12.257  -3.584  26.849  1.00  0.00      LIG  
ATOM   6528 C2   LIG     1     -12.128  -3.282  25.367  1.00  0.00      LIG  
ATOM   6529 C3   LIG     1     -13.880  -5.515  26.360  1.00  0.00      LIG  
ATOM   6530 C4   LIG     1     -15.375  -5.782  26.527  1.00  0.00      LIG  
ATOM   6531 C5   LIG     1     -13.148  -6.725  26.928  1.00  0.00      LIG  
ATOM   6532 C6   LIG     1     -13.601  -5.202  24.884  1.00  0.00      LIG  
ATOM   6533 C7   LIG     1     -13.927  -6.282  23.879  1.00  0.00      LIG  
ATOM   6534 C8   LIG     1     -14.375  -5.606  22.599  1.00  0.00      LIG  
ATOM   6535 C9   LIG     1     -13.577  -4.343  22.212  1.00  0.00      LIG  
ATOM   6536 C10  LIG     1     -14.444  -3.114  22.565  1.00  0.00      LIG  
ATOM   6537 C11  LIG     1     -13.341  -4.331  20.675  1.00  0.00      LIG  
ATOM   6538 C12  LIG     1     -12.547  -5.532  20.148  1.00  0.00      LIG  
ATOM   6539 C13  LIG     1     -14.629  -4.275  19.866  1.00  0.00      LIG  
ATOM   6540 C14  LIG     1     -14.521  -2.978  19.151  1.00  0.00      LIG  
ATOM   6541 C15  LIG     1     -13.282  -2.243  19.479  1.00  0.00      LIG  
ATOM   6542 C16  LIG     1     -12.992  -0.884  18.868  1.00  0.00      LIG  
ATOM   6543 C17  LIG     1     -14.153   0.118  18.811  1.00  0.00      LIG  
ATOM   6544 C18  LIG     1     -14.879   0.330  20.137  1.00  0.00      LIG  
ATOM   6545 C19  LIG     1     -15.100   1.789  20.404  1.00  0.00      LIG  
ATOM   6546 C20  LIG     1     -14.309   2.568  21.394  1.00  0.00      LIG  
ATOM   6547 C21  LIG     1     -14.196   4.039  21.208  1.00  0.00      LIG  
ATOM   6548 C22  LIG     1     -13.255   1.943  22.244  1.00  0.00      LIG  
ATOM   6549 C23  LIG     1     -11.809  -0.133  19.451  1.00  0.00      LIG  
ATOM   6550 C24  LIG     1     -12.621  -3.073  20.309  1.00  0.00      LIG  
ATOM   6551 C25  LIG     1     -11.295  -2.942  20.991  1.00  0.00      LIG  
ATOM   6552 C26  LIG     1     -11.428  -3.018  22.506  1.00  0.00      LIG  
ATOM   6553 C27  LIG     1     -12.216  -4.270  22.958  1.00  0.00      LIG  
ATOM   6554 C28  LIG     1     -12.262  -4.536  24.501  1.00  0.00      LIG  
ATOM   6555 C29  LIG     1     -11.050  -5.438  24.787  1.00  0.00      LIG  
ATOM   6556 O    LIG     1     -14.351  -3.746  27.919  1.00  0.00      LIG  
ATOM   6557 O1   LIG     1     -15.394  -2.559  18.405  1.00  0.00      LIG  
ATOM   6558 O2   LIG     1     -16.154  -0.293  20.031  1.00  0.00      LIG  
ATOM   6559 O3   LIG     1     -10.092  -3.021  23.000  1.00  0.00      LIG  
ATOM   6560 O4   LIG     1     -15.644   2.115  21.707  1.00  0.00      LIG  
ATOM   6561 H    LIG     1     -11.450  -4.218  27.222  1.00  0.00      LIG  
ATOM   6562 H1   LIG     1     -12.226  -2.653  27.417  1.00  0.00      LIG  
ATOM   6563 H2   LIG     1     -11.161  -2.800  25.216  1.00  0.00      LIG  
ATOM   6564 H3   LIG     1     -12.900  -2.562  25.081  1.00  0.00      LIG  
ATOM   6565 H4   LIG     1     -15.975  -4.976  26.095  1.00  0.00      LIG  
ATOM   6566 H5   LIG     1     -15.655  -5.872  27.579  1.00  0.00      LIG  
ATOM   6567 H6   LIG     1     -15.667  -6.717  26.044  1.00  0.00      LIG  
ATOM   6568 H7   LIG     1     -12.117  -6.499  27.207  1.00  0.00      LIG  
ATOM   6569 H8   LIG     1     -13.146  -7.554  26.216  1.00  0.00      LIG  
ATOM   6570 H9   LIG     1     -13.643  -7.075  27.836  1.00  0.00      LIG  
ATOM   6571 H10  LIG     1     -14.372  -4.456  24.726  1.00  0.00      LIG  
ATOM   6572 H11  LIG     1     -14.726  -6.943  24.219  1.00  0.00      LIG  
ATOM   6573 H12  LIG     1     -13.061  -6.919  23.686  1.00  0.00      LIG  
ATOM   6574 H13  LIG     1     -15.426  -5.327  22.720  1.00  0.00      LIG  
ATOM   6575 H14  LIG     1     -14.376  -6.362  21.813  1.00  0.00      LIG  
ATOM   6576 H15  LIG     1     -15.474  -3.240  22.224  1.00  0.00      LIG  
ATOM   6577 H16  LIG     1     -14.072  -2.181  22.141  1.00  0.00      LIG  
ATOM   6578 H17  LIG     1     -14.504  -2.919  23.633  1.00  0.00      LIG  
ATOM   6579 H18  LIG     1     -11.613  -5.708  20.686  1.00  0.00      LIG  
ATOM   6580 H19  LIG     1     -12.282  -5.393  19.097  1.00  0.00      LIG  
ATOM   6581 H20  LIG     1     -13.136  -6.449  20.209  1.00  0.00      LIG  
ATOM   6582 H21  LIG     1     -15.543  -4.286  20.463  1.00  0.00      LIG  
ATOM   6583 H22  LIG     1     -14.681  -5.080  19.129  1.00  0.00      LIG  
ATOM   6584 H23  LIG     1     -12.731  -1.100  17.831  1.00  0.00      LIG  
ATOM   6585 H24  LIG     1     -14.855  -0.203  18.036  1.00  0.00      LIG  
ATOM   6586 H25  LIG     1     -13.748   1.071  18.455  1.00  0.00      LIG  
ATOM   6587 H26  LIG     1     -14.344  -0.157  20.954  1.00  0.00      LIG  
ATOM   6588 H27  LIG     1     -15.519   2.305  19.549  1.00  0.00      LIG  
ATOM   6589 H28  LIG     1     -15.013   4.433  20.596  1.00  0.00      LIG  
ATOM   6590 H29  LIG     1     -13.252   4.280  20.712  1.00  0.00      LIG  
ATOM   6591 H30  LIG     1     -14.216   4.545  22.177  1.00  0.00      LIG  
ATOM   6592 H31  LIG     1     -12.310   1.898  21.696  1.00  0.00      LIG  
ATOM   6593 H32  LIG     1     -13.522   0.932  22.564  1.00  0.00      LIG  
ATOM   6594 H33  LIG     1     -13.097   2.546  23.142  1.00  0.00      LIG  
ATOM   6595 H34  LIG     1     -10.875  -0.647  19.210  1.00  0.00      LIG  
ATOM   6596 H35  LIG     1     -11.892  -0.047  20.537  1.00  0.00      LIG  
ATOM   6597 H36  LIG     1     -11.738   0.875  19.034  1.00  0.00      LIG  
ATOM   6598 H37  LIG     1     -10.763  -2.030  20.734  1.00  0.00      LIG  
ATOM   6599 H38  LIG     1     -10.628  -3.736  20.642  1.00  0.00      LIG  
ATOM   6600 H39  LIG     1     -11.908  -2.107  22.873  1.00  0.00      LIG  
ATOM   6601 H40  LIG     1     -11.630  -5.112  22.587  1.00  0.00      LIG  
ATOM   6602 H41  LIG     1     -10.921  -5.675  25.839  1.00  0.00      LIG  
ATOM   6603 H42  LIG     1     -10.122  -4.955  24.481  1.00  0.00      LIG  
ATOM   6604 H43  LIG     1     -11.116  -6.384  24.244  1.00  0.00      LIG  
ATOM   6605 H44  LIG     1     -16.036  -1.069  19.452  1.00  0.00      LIG  
ATOM   6606 H45  LIG     1     -10.151  -3.195  23.954  1.00  0.00      LIG  
TER
REMARK  Energy: 271.243
REMARK  SimpleFitness: 271.243
REMARK  FullFitness: -1370.8352
REMARK  InterFull: -23.1532
REMARK  IntraFull: 303.72
REMARK  solvFull: -1934.84
REMARK  surfFull: 283.438
REMARK  extraFull: 0.0
REMARK  deltaGcompsolvpol: -1934.84
REMARK  deltaGcompsolvnonpol: 283.438
REMARK  deltaGprotsolvpol: -1938.72
REMARK  deltaGprotsolvnonpol: 281.59
REMARK  deltaGligsolvpol: -12.3423
REMARK  deltaGligsolvnonpol: 15.3834
REMARK  deltaGvdw: -23.1532
REMARK  deltaGelec: 0.0
REMARK  deltaG: -6.467937
REMARK  Cluster: 7
REMARK  ClusterRank: 0
ATOM   6526 C    LIG     1     -14.228   4.963  22.719  1.00  0.00      LIG  
ATOM   6527 C1   LIG     1     -15.058   4.019  21.900  1.00  0.00      LIG  
ATOM   6528 C2   LIG     1     -14.345   2.721  21.550  1.00  0.00      LIG  
ATOM   6529 C3   LIG     1     -12.772   5.143  22.346  1.00  0.00      LIG  
ATOM   6530 C4   LIG     1     -12.064   5.542  23.638  1.00  0.00      LIG  
ATOM   6531 C5   LIG     1     -12.607   6.326  21.398  1.00  0.00      LIG  
ATOM   6532 C6   LIG     1     -12.192   3.796  21.869  1.00  0.00      LIG  
ATOM   6533 C7   LIG     1     -10.745   3.822  21.434  1.00  0.00      LIG  
ATOM   6534 C8   LIG     1     -10.141   2.472  21.754  1.00  0.00      LIG  
ATOM   6535 C9   LIG     1     -11.019   1.263  21.378  1.00  0.00      LIG  
ATOM   6536 C10  LIG     1     -11.544   0.659  22.699  1.00  0.00      LIG  
ATOM   6537 C11  LIG     1     -10.145   0.200  20.648  1.00  0.00      LIG  
ATOM   6538 C12  LIG     1      -9.496   0.695  19.347  1.00  0.00      LIG  
ATOM   6539 C13  LIG     1      -9.003  -0.356  21.495  1.00  0.00      LIG  
ATOM   6540 C14  LIG     1      -9.227  -1.827  21.434  1.00  0.00      LIG  
ATOM   6541 C15  LIG     1     -10.457  -2.178  20.711  1.00  0.00      LIG  
ATOM   6542 C16  LIG     1     -10.802  -3.633  20.496  1.00  0.00      LIG  
ATOM   6543 C17  LIG     1     -11.544  -4.282  21.660  1.00  0.00      LIG  
ATOM   6544 C18  LIG     1     -12.769  -3.501  22.141  1.00  0.00      LIG  
ATOM   6545 C19  LIG     1     -13.882  -4.440  22.486  1.00  0.00      LIG  
ATOM   6546 C20  LIG     1     -14.992  -4.742  21.545  1.00  0.00      LIG  
ATOM   6547 C21  LIG     1     -15.668  -6.058  21.680  1.00  0.00      LIG  
ATOM   6548 C22  LIG     1     -15.143  -4.072  20.222  1.00  0.00      LIG  
ATOM   6549 C23  LIG     1     -11.509  -3.941  19.190  1.00  0.00      LIG  
ATOM   6550 C24  LIG     1     -10.967  -1.002  20.307  1.00  0.00      LIG  
ATOM   6551 C25  LIG     1     -12.225  -0.728  19.548  1.00  0.00      LIG  
ATOM   6552 C26  LIG     1     -13.060   0.406  20.139  1.00  0.00      LIG  
ATOM   6553 C27  LIG     1     -12.213   1.660  20.465  1.00  0.00      LIG  
ATOM   6554 C28  LIG     1     -13.002   2.957  20.865  1.00  0.00      LIG  
ATOM   6555 C29  LIG     1     -13.248   3.692  19.538  1.00  0.00      LIG  
ATOM   6556 O    LIG     1     -14.780   5.767  23.455  1.00  0.00      LIG  
ATOM   6557 O1   LIG     1      -8.497  -2.657  21.954  1.00  0.00      LIG  
ATOM   6558 O2   LIG     1     -12.409  -2.781  23.314  1.00  0.00      LIG  
ATOM   6559 O3   LIG     1     -14.063   0.673  19.164  1.00  0.00      LIG  
ATOM   6560 O4   LIG     1     -15.191  -3.845  22.661  1.00  0.00      LIG  
ATOM   6561 H    LIG     1     -15.376   4.555  21.005  1.00  0.00      LIG  
ATOM   6562 H1   LIG     1     -15.953   3.782  22.481  1.00  0.00      LIG  
ATOM   6563 H2   LIG     1     -15.017   2.143  20.913  1.00  0.00      LIG  
ATOM   6564 H3   LIG     1     -14.189   2.141  22.463  1.00  0.00      LIG  
ATOM   6565 H4   LIG     1     -12.152   4.758  24.397  1.00  0.00      LIG  
ATOM   6566 H5   LIG     1     -12.484   6.460  24.062  1.00  0.00      LIG  
ATOM   6567 H6   LIG     1     -11.002   5.732  23.469  1.00  0.00      LIG  
ATOM   6568 H7   LIG     1     -12.853   7.258  21.915  1.00  0.00      LIG  
ATOM   6569 H8   LIG     1     -13.271   6.273  20.535  1.00  0.00      LIG  
ATOM   6570 H9   LIG     1     -11.577   6.411  21.042  1.00  0.00      LIG  
ATOM   6571 H10  LIG     1     -12.197   3.230  22.800  1.00  0.00      LIG  
ATOM   6572 H11  LIG     1     -10.171   4.589  21.956  1.00  0.00      LIG  
ATOM   6573 H12  LIG     1     -10.651   4.036  20.367  1.00  0.00      LIG  
ATOM   6574 H13  LIG     1      -9.953   2.444  22.831  1.00  0.00      LIG  
ATOM   6575 H14  LIG     1      -9.151   2.432  21.300  1.00  0.00      LIG  
ATOM   6576 H15  LIG     1     -10.746   0.544  23.436  1.00  0.00      LIG  
ATOM   6577 H16  LIG     1     -12.004  -0.319  22.566  1.00  0.00      LIG  
ATOM   6578 H17  LIG     1     -12.301   1.288  23.166  1.00  0.00      LIG  
ATOM   6579 H18  LIG     1     -10.222   1.027  18.601  1.00  0.00      LIG  
ATOM   6580 H19  LIG     1      -8.910  -0.104  18.881  1.00  0.00      LIG  
ATOM   6581 H20  LIG     1      -8.804   1.520  19.526  1.00  0.00      LIG  
ATOM   6582 H21  LIG     1      -9.011  -0.037  22.538  1.00  0.00      LIG  
ATOM   6583 H22  LIG     1      -8.028  -0.129  21.056  1.00  0.00      LIG  
ATOM   6584 H23  LIG     1      -9.853  -4.169  20.408  1.00  0.00      LIG  
ATOM   6585 H24  LIG     1     -10.839  -4.422  22.486  1.00  0.00      LIG  
ATOM   6586 H25  LIG     1     -11.841  -5.282  21.331  1.00  0.00      LIG  
ATOM   6587 H26  LIG     1     -13.088  -2.769  21.400  1.00  0.00      LIG  
ATOM   6588 H27  LIG     1     -13.579  -5.202  23.193  1.00  0.00      LIG  
ATOM   6589 H28  LIG     1     -15.629  -6.430  22.708  1.00  0.00      LIG  
ATOM   6590 H29  LIG     1     -15.189  -6.793  21.029  1.00  0.00      LIG  
ATOM   6591 H30  LIG     1     -16.716  -5.971  21.385  1.00  0.00      LIG  
ATOM   6592 H31  LIG     1     -14.620  -4.641  19.451  1.00  0.00      LIG  
ATOM   6593 H32  LIG     1     -14.759  -3.049  20.222  1.00  0.00      LIG  
ATOM   6594 H33  LIG     1     -16.200  -4.021  19.952  1.00  0.00      LIG  
ATOM   6595 H34  LIG     1     -10.989  -3.479  18.347  1.00  0.00      LIG  
ATOM   6596 H35  LIG     1     -12.541  -3.592  19.194  1.00  0.00      LIG  
ATOM   6597 H36  LIG     1     -11.532  -5.021  19.022  1.00  0.00      LIG  
ATOM   6598 H37  LIG     1     -12.861  -1.612  19.491  1.00  0.00      LIG  
ATOM   6599 H38  LIG     1     -11.961  -0.496  18.514  1.00  0.00      LIG  
ATOM   6600 H39  LIG     1     -13.575   0.047  21.034  1.00  0.00      LIG  
ATOM   6601 H40  LIG     1     -11.772   1.941  19.508  1.00  0.00      LIG  
ATOM   6602 H41  LIG     1     -13.837   4.600  19.641  1.00  0.00      LIG  
ATOM   6603 H42  LIG     1     -13.796   3.064  18.836  1.00  0.00      LIG  
ATOM   6604 H43  LIG     1     -12.307   3.969  19.057  1.00  0.00      LIG  
ATOM   6605 H44  LIG     1     -11.584  -2.312  23.105  1.00  0.00      LIG  
ATOM   6606 H45  LIG     1     -14.521   1.482  19.451  1.00  0.00      LIG  
TER
REMARK  Energy: 271.243
REMARK  SimpleFitness: 271.243
REMARK  FullFitness: -1370.8352
REMARK  InterFull: -23.1532
REMARK  IntraFull: 303.72
REMARK  solvFull: -1934.84
REMARK  surfFull: 283.438
REMARK  extraFull: 0.0
REMARK  deltaGcompsolvpol: -1934.84
REMARK  deltaGcompsolvnonpol: 283.438
REMARK  deltaGprotsolvpol: -1938.72
REMARK  deltaGprotsolvnonpol: 281.59
REMARK  deltaGligsolvpol: -12.3423
REMARK  deltaGligsolvnonpol: 15.3834
REMARK  deltaGvdw: -23.1532
REMARK  deltaGelec: 0.0
REMARK  deltaG: -6.467937
REMARK  Cluster: 7
REMARK  ClusterRank: 1
ATOM   6526 C    LIG     1     -14.228   4.963  22.719  1.00  0.00      LIG  
ATOM   6527 C1   LIG     1     -15.058   4.019  21.900  1.00  0.00      LIG  
ATOM   6528 C2   LIG     1     -14.345   2.721  21.550  1.00  0.00      LIG  
ATOM   6529 C3   LIG     1     -12.772   5.143  22.346  1.00  0.00      LIG  
ATOM   6530 C4   LIG     1     -12.064   5.542  23.638  1.00  0.00      LIG  
ATOM   6531 C5   LIG     1     -12.607   6.326  21.398  1.00  0.00      LIG  
ATOM   6532 C6   LIG     1     -12.192   3.796  21.869  1.00  0.00      LIG  
ATOM   6533 C7   LIG     1     -10.745   3.822  21.434  1.00  0.00      LIG  
ATOM   6534 C8   LIG     1     -10.141   2.472  21.754  1.00  0.00      LIG  
ATOM   6535 C9   LIG     1     -11.019   1.263  21.378  1.00  0.00      LIG  
ATOM   6536 C10  LIG     1     -11.544   0.659  22.699  1.00  0.00      LIG  
ATOM   6537 C11  LIG     1     -10.145   0.200  20.648  1.00  0.00      LIG  
ATOM   6538 C12  LIG     1      -9.496   0.695  19.347  1.00  0.00      LIG  
ATOM   6539 C13  LIG     1      -9.003  -0.356  21.495  1.00  0.00      LIG  
ATOM   6540 C14  LIG     1      -9.227  -1.827  21.434  1.00  0.00      LIG  
ATOM   6541 C15  LIG     1     -10.457  -2.178  20.711  1.00  0.00      LIG  
ATOM   6542 C16  LIG     1     -10.802  -3.633  20.496  1.00  0.00      LIG  
ATOM   6543 C17  LIG     1     -11.544  -4.282  21.660  1.00  0.00      LIG  
ATOM   6544 C18  LIG     1     -12.769  -3.501  22.141  1.00  0.00      LIG  
ATOM   6545 C19  LIG     1     -13.882  -4.440  22.486  1.00  0.00      LIG  
ATOM   6546 C20  LIG     1     -14.992  -4.742  21.545  1.00  0.00      LIG  
ATOM   6547 C21  LIG     1     -15.668  -6.058  21.680  1.00  0.00      LIG  
ATOM   6548 C22  LIG     1     -15.143  -4.072  20.222  1.00  0.00      LIG  
ATOM   6549 C23  LIG     1     -11.509  -3.941  19.190  1.00  0.00      LIG  
ATOM   6550 C24  LIG     1     -10.967  -1.002  20.307  1.00  0.00      LIG  
ATOM   6551 C25  LIG     1     -12.225  -0.728  19.548  1.00  0.00      LIG  
ATOM   6552 C26  LIG     1     -13.060   0.406  20.139  1.00  0.00      LIG  
ATOM   6553 C27  LIG     1     -12.213   1.660  20.465  1.00  0.00      LIG  
ATOM   6554 C28  LIG     1     -13.002   2.957  20.865  1.00  0.00      LIG  
ATOM   6555 C29  LIG     1     -13.248   3.692  19.538  1.00  0.00      LIG  
ATOM   6556 O    LIG     1     -14.780   5.767  23.455  1.00  0.00      LIG  
ATOM   6557 O1   LIG     1      -8.497  -2.657  21.954  1.00  0.00      LIG  
ATOM   6558 O2   LIG     1     -12.409  -2.781  23.314  1.00  0.00      LIG  
ATOM   6559 O3   LIG     1     -14.063   0.673  19.164  1.00  0.00      LIG  
ATOM   6560 O4   LIG     1     -15.191  -3.845  22.661  1.00  0.00      LIG  
ATOM   6561 H    LIG     1     -15.376   4.555  21.005  1.00  0.00      LIG  
ATOM   6562 H1   LIG     1     -15.953   3.782  22.481  1.00  0.00      LIG  
ATOM   6563 H2   LIG     1     -15.017   2.143  20.913  1.00  0.00      LIG  
ATOM   6564 H3   LIG     1     -14.189   2.141  22.463  1.00  0.00      LIG  
ATOM   6565 H4   LIG     1     -12.152   4.758  24.397  1.00  0.00      LIG  
ATOM   6566 H5   LIG     1     -12.484   6.460  24.062  1.00  0.00      LIG  
ATOM   6567 H6   LIG     1     -11.002   5.732  23.469  1.00  0.00      LIG  
ATOM   6568 H7   LIG     1     -12.853   7.258  21.915  1.00  0.00      LIG  
ATOM   6569 H8   LIG     1     -13.271   6.273  20.535  1.00  0.00      LIG  
ATOM   6570 H9   LIG     1     -11.577   6.411  21.042  1.00  0.00      LIG  
ATOM   6571 H10  LIG     1     -12.197   3.230  22.800  1.00  0.00      LIG  
ATOM   6572 H11  LIG     1     -10.171   4.589  21.956  1.00  0.00      LIG  
ATOM   6573 H12  LIG     1     -10.651   4.036  20.367  1.00  0.00      LIG  
ATOM   6574 H13  LIG     1      -9.953   2.444  22.831  1.00  0.00      LIG  
ATOM   6575 H14  LIG     1      -9.151   2.432  21.300  1.00  0.00      LIG  
ATOM   6576 H15  LIG     1     -10.746   0.544  23.436  1.00  0.00      LIG  
ATOM   6577 H16  LIG     1     -12.004  -0.319  22.566  1.00  0.00      LIG  
ATOM   6578 H17  LIG     1     -12.301   1.288  23.166  1.00  0.00      LIG  
ATOM   6579 H18  LIG     1     -10.222   1.027  18.601  1.00  0.00      LIG  
ATOM   6580 H19  LIG     1      -8.910  -0.104  18.881  1.00  0.00      LIG  
ATOM   6581 H20  LIG     1      -8.804   1.520  19.526  1.00  0.00      LIG  
ATOM   6582 H21  LIG     1      -9.011  -0.037  22.538  1.00  0.00      LIG  
ATOM   6583 H22  LIG     1      -8.028  -0.129  21.056  1.00  0.00      LIG  
ATOM   6584 H23  LIG     1      -9.853  -4.169  20.408  1.00  0.00      LIG  
ATOM   6585 H24  LIG     1     -10.839  -4.422  22.486  1.00  0.00      LIG  
ATOM   6586 H25  LIG     1     -11.841  -5.282  21.331  1.00  0.00      LIG  
ATOM   6587 H26  LIG     1     -13.088  -2.769  21.400  1.00  0.00      LIG  
ATOM   6588 H27  LIG     1     -13.579  -5.202  23.193  1.00  0.00      LIG  
ATOM   6589 H28  LIG     1     -15.629  -6.430  22.708  1.00  0.00      LIG  
ATOM   6590 H29  LIG     1     -15.189  -6.793  21.029  1.00  0.00      LIG  
ATOM   6591 H30  LIG     1     -16.716  -5.971  21.385  1.00  0.00      LIG  
ATOM   6592 H31  LIG     1     -14.620  -4.641  19.451  1.00  0.00      LIG  
ATOM   6593 H32  LIG     1     -14.759  -3.049  20.222  1.00  0.00      LIG  
ATOM   6594 H33  LIG     1     -16.200  -4.021  19.952  1.00  0.00      LIG  
ATOM   6595 H34  LIG     1     -10.989  -3.479  18.347  1.00  0.00      LIG  
ATOM   6596 H35  LIG     1     -12.541  -3.592  19.194  1.00  0.00      LIG  
ATOM   6597 H36  LIG     1     -11.532  -5.021  19.022  1.00  0.00      LIG  
ATOM   6598 H37  LIG     1     -12.861  -1.612  19.491  1.00  0.00      LIG  
ATOM   6599 H38  LIG     1     -11.961  -0.496  18.514  1.00  0.00      LIG  
ATOM   6600 H39  LIG     1     -13.575   0.047  21.034  1.00  0.00      LIG  
ATOM   6601 H40  LIG     1     -11.772   1.941  19.508  1.00  0.00      LIG  
ATOM   6602 H41  LIG     1     -13.837   4.600  19.641  1.00  0.00      LIG  
ATOM   6603 H42  LIG     1     -13.796   3.064  18.836  1.00  0.00      LIG  
ATOM   6604 H43  LIG     1     -12.307   3.969  19.057  1.00  0.00      LIG  
ATOM   6605 H44  LIG     1     -11.584  -2.312  23.105  1.00  0.00      LIG  
ATOM   6606 H45  LIG     1     -14.521   1.482  19.451  1.00  0.00      LIG  
TER
REMARK  Energy: 271.243
REMARK  SimpleFitness: 271.243
REMARK  FullFitness: -1370.8352
REMARK  InterFull: -23.1532
REMARK  IntraFull: 303.72
REMARK  solvFull: -1934.84
REMARK  surfFull: 283.438
REMARK  extraFull: 0.0
REMARK  deltaGcompsolvpol: -1934.84
REMARK  deltaGcompsolvnonpol: 283.438
REMARK  deltaGprotsolvpol: -1938.72
REMARK  deltaGprotsolvnonpol: 281.59
REMARK  deltaGligsolvpol: -12.3423
REMARK  deltaGligsolvnonpol: 15.3834
REMARK  deltaGvdw: -23.1532
REMARK  deltaGelec: 0.0
REMARK  deltaG: -6.467937
REMARK  Cluster: 7
REMARK  ClusterRank: 2
ATOM   6526 C    LIG     1     -14.228   4.963  22.719  1.00  0.00      LIG  
ATOM   6527 C1   LIG     1     -15.058   4.019  21.900  1.00  0.00      LIG  
ATOM   6528 C2   LIG     1     -14.345   2.721  21.550  1.00  0.00      LIG  
ATOM   6529 C3   LIG     1     -12.772   5.143  22.346  1.00  0.00      LIG  
ATOM   6530 C4   LIG     1     -12.064   5.542  23.638  1.00  0.00      LIG  
ATOM   6531 C5   LIG     1     -12.607   6.326  21.398  1.00  0.00      LIG
[truncated: 1,361,038 more chars]
