# Supplementary material for: Exploring the mechanism of Alisma orientale for the treatment of pregnancy induced hypertension and potential hepato-nephrotoxicity by using network pharmacology, network toxicology, molecular docking and molecular dynamics simulation
Source: Front Pharmacol. 2022 Nov 15;13:1027112. doi: 10.3389/fphar.2022.1027112 (PMC9705790; doi:10.3389/fphar.2022.1027112)
Supplement: Supplementary file 2 [file DataSheet3.zip › AKT1/akt854N/complex.crd]

* PYCHARMM CRD
*  DATE:     6/20/22      4:54:53      CREATED BY USER: vzoete
*
 6606
    1    1 SER  N    -26.09380 -11.76160  -9.13244 1S   143    1.00000
    2    1 SER  HT1  -26.93514 -11.17575  -9.29960 1S   143    0.00000
    3    1 SER  HT2  -26.34858 -12.57131  -8.52737 1S   143    0.00000
    4    1 SER  HT3  -25.72017 -12.11559 -10.03594 1S   143    0.00000
    5    1 SER  CA   -25.03928 -10.97140  -8.43194 1S   143    1.00000
    6    1 SER  HA   -25.49421 -10.53091  -7.55795 1S   143    0.00000
    7    1 SER  CB   -23.85270 -11.89529  -8.02896 1S   143    1.00000
    8    1 SER  HB1  -23.09280 -11.31609  -7.46308 1S   143    0.00000
    9    1 SER  HB2  -23.36259 -12.31734  -8.93227 1S   143    0.00000
   10    1 SER  OG   -24.27946 -12.99244  -7.22583 1S   143    1.00000
   11    1 SER  HG1  -24.71137 -12.62143  -6.44629 1S   143    0.00000
   12    1 SER  C    -24.53000  -9.86686  -9.31282 1S   143    1.00000
   13    1 SER  O    -23.44998  -9.97523  -9.88710 1S   143    1.00000
   14    2 ARG  N    -25.31207  -8.77151  -9.47266 1S   144    1.00000
   15    2 ARG  HN   -26.16423  -8.64483  -8.96954 1S   144    0.00000
   16    2 ARG  CA   -25.03561  -7.78826 -10.49724 1S   144    1.00000
   17    2 ARG  HA   -24.65733  -8.32677 -11.35501 1S   144    0.00000
   18    2 ARG  CB   -26.30797  -7.02849 -10.94434 1S   144    1.00000
   19    2 ARG  HB1  -26.61118  -6.29556 -10.16666 1S   144    0.00000
   20    2 ARG  HB2  -27.13855  -7.76055 -11.03611 1S   144    0.00000
   21    2 ARG  CG   -26.15688  -6.30191 -12.29633 1S   144    1.00000
   22    2 ARG  HG1  -25.25673  -5.64955 -12.25406 1S   144    0.00000
   23    2 ARG  HG2  -27.03277  -5.62990 -12.43212 1S   144    0.00000
   24    2 ARG  CD   -26.01308  -7.25584 -13.50147 1S   144    1.00000
   25    2 ARG  HD1  -25.94022  -8.31772 -13.18515 1S   144    0.00000
   26    2 ARG  HD2  -25.09502  -6.99860 -14.07321 1S   144    0.00000
   27    2 ARG  NE   -27.17862  -7.10004 -14.43845 1S   144    1.00000
   28    2 ARG  HE   -27.05217  -6.53953 -15.25527 1S   144    0.00000
   29    2 ARG  CZ   -28.40036  -7.67310 -14.23887 1S   144    1.00000
   30    2 ARG  NH1  -28.65481  -8.45513 -13.15881 1S   144    1.00000
   31    2 ARG  HH11 -27.93539  -8.60636 -12.48470 1S   144    0.00000
   32    2 ARG  HH12 -29.56325  -8.84766 -13.02921 1S   144    0.00000
   33    2 ARG  NH2  -29.39063  -7.45443 -15.14543 1S   144    1.00000
   34    2 ARG  HH21 -29.21562  -6.88362 -15.94528 1S   144    0.00000
   35    2 ARG  HH22 -30.29046  -7.86331 -15.00677 1S   144    0.00000
   36    2 ARG  C    -23.96917  -6.79847 -10.08935 1S   144    1.00000
   37    2 ARG  O    -22.93662  -6.71088 -10.75134 1S   144    1.00000
   38    3 VAL  N    -24.19299  -6.01434  -9.00414 1S   145    1.00000
   39    3 VAL  HN   -25.01766  -6.11855  -8.45254 1S   145    0.00000
   40    3 VAL  CA   -23.30968  -4.91874  -8.64220 1S   145    1.00000
   41    3 VAL  HA   -23.01795  -4.43413  -9.56479 1S   145    0.00000
   42    3 VAL  CB   -23.94147  -3.83385  -7.76884 1S   145    1.00000
   43    3 VAL  HB   -23.21783  -2.99063  -7.66281 1S   145    0.00000
   44    3 VAL  CG1  -25.18767  -3.26986  -8.48266 1S   145    1.00000
   45    3 VAL  HG11 -25.95940  -4.05235  -8.62867 1S   145    0.00000
   46    3 VAL  HG12 -24.90990  -2.85565  -9.47438 1S   145    0.00000
   47    3 VAL  HG13 -25.63225  -2.45284  -7.87574 1S   145    0.00000
   48    3 VAL  CG2  -24.26531  -4.34466  -6.34875 1S   145    1.00000
   49    3 VAL  HG21 -23.33437  -4.54059  -5.77757 1S   145    0.00000
   50    3 VAL  HG22 -24.86091  -5.27656  -6.38199 1S   145    0.00000
   51    3 VAL  HG23 -24.84386  -3.57455  -5.79956 1S   145    0.00000
   52    3 VAL  C    -22.05183  -5.43366  -7.98609 1S   145    1.00000
   53    3 VAL  O    -22.06742  -6.42719  -7.26501 1S   145    1.00000
   54    4 THR  N    -20.91909  -4.76108  -8.26222 1S   146    1.00000
   55    4 THR  HN   -20.93405  -3.97744  -8.88236 1S   146    0.00000
   56    4 THR  CA   -19.60503  -5.14806  -7.81269 1S   146    1.00000
   57    4 THR  HA   -19.70370  -5.81458  -6.96569 1S   146    0.00000
   58    4 THR  CB   -18.84580  -5.84071  -8.95740 1S   146    1.00000
   59    4 THR  HB   -19.59930  -6.42467  -9.53536 1S   146    0.00000
   60    4 THR  OG1  -17.89331  -6.78229  -8.49706 1S   146    1.00000
   61    4 THR  HG1  -17.61784  -7.27984  -9.27149 1S   146    0.00000
   62    4 THR  CG2  -18.14057  -4.87804  -9.92925 1S   146    1.00000
   63    4 THR  HG21 -17.05874  -4.79128  -9.69558 1S   146    0.00000
   64    4 THR  HG22 -18.58292  -3.86307  -9.89912 1S   146    0.00000
   65    4 THR  HG23 -18.24051  -5.25853 -10.96734 1S   146    0.00000
   66    4 THR  C    -18.97487  -3.86162  -7.32857 1S   146    1.00000
   67    4 THR  O    -19.59533  -2.80244  -7.39580 1S   146    1.00000
   68    5 MET  N    -17.71842  -3.90245  -6.82954 1S   147    1.00000
   69    5 MET  HN   -17.24007  -4.77100  -6.71690 1S   147    0.00000
   70    5 MET  CA   -16.99150  -2.73886  -6.36666 1S   147    1.00000
   71    5 MET  HA   -17.62528  -2.22812  -5.65477 1S   147    0.00000
   72    5 MET  CB   -15.67532  -3.12328  -5.64589 1S   147    1.00000
   73    5 MET  HB1  -15.07078  -2.20838  -5.46247 1S   147    0.00000
   74    5 MET  HB2  -15.07661  -3.80063  -6.29321 1S   147    0.00000
   75    5 MET  CG   -15.93692  -3.80817  -4.28970 1S   147    1.00000
   76    5 MET  HG1  -16.31388  -4.82938  -4.48741 1S   147    0.00000
   77    5 MET  HG2  -16.75155  -3.25918  -3.76908 1S   147    0.00000
   78    5 MET  SD   -14.50778  -3.93881  -3.18141 1S   147    1.00000
   79    5 MET  CE   -14.48193  -2.21862  -2.60722 1S   147    1.00000
   80    5 MET  HE1  -15.43539  -1.94944  -2.10388 1S   147    0.00000
   81    5 MET  HE2  -14.33247  -1.51756  -3.45456 1S   147    0.00000
   82    5 MET  HE3  -13.65399  -2.05950  -1.88443 1S   147    0.00000
   83    5 MET  C    -16.68281  -1.75451  -7.47990 1S   147    1.00000
   84    5 MET  O    -16.58455  -0.55362  -7.24065 1S   147    1.00000
   85    6 ASN  N    -16.56708  -2.22952  -8.73929 1S   148    1.00000
   86    6 ASN  HN   -16.65947  -3.20540  -8.91956 1S   148    0.00000
   87    6 ASN  CA   -16.29047  -1.40389  -9.89992 1S   148    1.00000
   88    6 ASN  HA   -15.46668  -0.74980  -9.64857 1S   148    0.00000
   89    6 ASN  CB   -15.91324  -2.25809 -11.13582 1S   148    1.00000
   90    6 ASN  HB1  -15.77809  -1.61772 -12.03333 1S   148    0.00000
   91    6 ASN  HB2  -16.71958  -2.98978 -11.34765 1S   148    0.00000
   92    6 ASN  CG   -14.58683  -2.97806 -10.86285 1S   148    1.00000
   93    6 ASN  OD1  -13.65048  -2.38470 -10.32358 1S   148    1.00000
   94    6 ASN  ND2  -14.51512  -4.28503 -11.25555 1S   148    1.00000
   95    6 ASN  HD21 -13.67509  -4.79881 -11.08027 1S   148    0.00000
   96    6 ASN  HD22 -15.28286  -4.71023 -11.73014 1S   148    0.00000
   97    6 ASN  C    -17.44809  -0.51181 -10.30225 1S   148    1.00000
   98    6 ASN  O    -17.26204   0.41444 -11.09067 1S   148    1.00000
   99    7 GLU  N    -18.66350  -0.74305  -9.75128 1S   149    1.00000
  100    7 GLU  HN   -18.80392  -1.49048  -9.10485 1S   149    0.00000
  101    7 GLU  CA   -19.84185   0.03725 -10.06188 1S   149    1.00000
  102    7 GLU  HA   -19.81146   0.31100 -11.10758 1S   149    0.00000
  103    7 GLU  CB   -21.14627  -0.77045  -9.81652 1S   149    1.00000
  104    7 GLU  HB1  -21.98674  -0.08979  -9.55175 1S   149    0.00000
  105    7 GLU  HB2  -21.00764  -1.45577  -8.95525 1S   149    0.00000
  106    7 GLU  CG   -21.63108  -1.55534 -11.05410 1S   149    1.00000
  107    7 GLU  HG1  -21.79011  -0.85209 -11.89932 1S   149    0.00000
  108    7 GLU  HG2  -22.60488  -2.03915 -10.82184 1S   149    0.00000
  109    7 GLU  CD   -20.64727  -2.63371 -11.48303 1S   149    1.00000
  110    7 GLU  OE1  -19.79507  -2.35750 -12.36636 1S   149    1.00000
  111    7 GLU  OE2  -20.75338  -3.76238 -10.94287 1S   149    1.00000
  112    7 GLU  C    -19.89810   1.32774  -9.26906 1S   149    1.00000
  113    7 GLU  O    -20.81422   2.12147  -9.46137 1S   149    1.00000
  114    8 PHE  N    -18.92612   1.58537  -8.36331 1S   150    1.00000
  115    8 PHE  HN   -18.15883   0.96456  -8.22316 1S   150    0.00000
  116    8 PHE  CA   -18.99027   2.73397  -7.48690 1S   150    1.00000
  117    8 PHE  HA   -19.82750   3.35919  -7.75462 1S   150    0.00000
  118    8 PHE  CB   -19.11151   2.34198  -5.99540 1S   150    1.00000
  119    8 PHE  HB1  -19.18009   3.25018  -5.36310 1S   150    0.00000
  120    8 PHE  HB2  -18.23064   1.74728  -5.67373 1S   150    0.00000
  121    8 PHE  CG   -20.34765   1.51481  -5.76673 1S   150    1.00000
  122    8 PHE  CD1  -21.57597   2.12365  -5.45686 1S   150    1.00000
  123    8 PHE  HD1  -21.63493   3.19838  -5.37258 1S   150    0.00000
  124    8 PHE  CE1  -22.72603   1.34771  -5.26089 1S   150    1.00000
  125    8 PHE  HE1  -23.66741   1.82206  -5.02570 1S   150    0.00000
  126    8 PHE  CZ   -22.65495  -0.04591  -5.37342 1S   150    1.00000
  127    8 PHE  HZ   -23.53711  -0.64860  -5.23145 1S   150    0.00000
  128    8 PHE  CD2  -20.29024   0.11325  -5.86627 1S   150    1.00000
  129    8 PHE  HD2  -19.35249  -0.36713  -6.10357 1S   150    0.00000
  130    8 PHE  CE2  -21.43670  -0.66415  -5.67148 1S   150    1.00000
  131    8 PHE  HE2  -21.38310  -1.73969  -5.75282 1S   150    0.00000
  132    8 PHE  C    -17.74343   3.56067  -7.63069 1S   150    1.00000
  133    8 PHE  O    -16.66522   3.03629  -7.88296 1S   150    1.00000
  134    9 GLU  N    -17.88186   4.89568  -7.44501 1S   151    1.00000
  135    9 GLU  HN   -18.78715   5.29545  -7.30997 1S   151    0.00000
  136    9 GLU  CA   -16.78036   5.81743  -7.29860 1S   151    1.00000
  137    9 GLU  HA   -15.87384   5.36916  -7.67964 1S   151    0.00000
  138    9 GLU  CB   -17.02389   7.17078  -8.00629 1S   151    1.00000
  139    9 GLU  HB1  -17.88732   7.68673  -7.53050 1S   151    0.00000
  140    9 GLU  HB2  -17.29691   6.97011  -9.06607 1S   151    0.00000
  141    9 GLU  CG   -15.78787   8.09443  -7.98641 1S   151    1.00000
  142    9 GLU  HG1  -14.95958   7.62475  -8.55793 1S   151    0.00000
  143    9 GLU  HG2  -15.44609   8.24686  -6.94037 1S   151    0.00000
  144    9 GLU  CD   -16.08423   9.46796  -8.58233 1S   151    1.00000
  145    9 GLU  OE1  -15.18288  10.34160  -8.47980 1S   151    1.00000
  146    9 GLU  OE2  -17.19985   9.67553  -9.12682 1S   151    1.00000
  147    9 GLU  C    -16.63844   6.06952  -5.81973 1S   151    1.00000
  148    9 GLU  O    -17.62792   6.26836  -5.12642 1S   151    1.00000
  149   10 TYR  N    -15.38965   6.04207  -5.30935 1S   152    1.00000
  150   10 TYR  HN   -14.60767   5.91112  -5.91553 1S   152    0.00000
  151   10 TYR  CA   -15.06889   6.08945  -3.90161 1S   152    1.00000
  152   10 TYR  HA   -15.96076   5.91510  -3.31494 1S   152    0.00000
  153   10 TYR  CB   -13.99437   5.03399  -3.53942 1S   152    1.00000
  154   10 TYR  HB1  -13.71233   5.10412  -2.46821 1S   152    0.00000
  155   10 TYR  HB2  -13.08610   5.15976  -4.16380 1S   152    0.00000
  156   10 TYR  CG   -14.55573   3.66061  -3.80074 1S   152    1.00000
  157   10 TYR  CD1  -14.51585   3.08036  -5.08467 1S   152    1.00000
  158   10 TYR  HD1  -14.04609   3.60554  -5.90165 1S   152    0.00000
  159   10 TYR  CE1  -15.12571   1.84534  -5.33014 1S   152    1.00000
  160   10 TYR  HE1  -15.11127   1.43122  -6.32781 1S   152    0.00000
  161   10 TYR  CZ   -15.76114   1.16757  -4.28394 1S   152    1.00000
  162   10 TYR  OH   -16.41113  -0.05551  -4.51424 1S   152    1.00000
  163   10 TYR  HH   -16.36077  -0.23760  -5.45936 1S   152    0.00000
  164   10 TYR  CD2  -15.17992   2.95573  -2.76069 1S   152    1.00000
  165   10 TYR  HD2  -15.21824   3.37853  -1.76853 1S   152    0.00000
  166   10 TYR  CE2  -15.77243   1.71367  -2.99893 1S   152    1.00000
  167   10 TYR  HE2  -16.25305   1.19136  -2.18896 1S   152    0.00000
  168   10 TYR  C    -14.56633   7.47795  -3.60256 1S   152    1.00000
  169   10 TYR  O    -13.53856   7.90293  -4.12583 1S   152    1.00000
  170   11 LEU  N    -15.32859   8.23743  -2.78164 1S   153    1.00000
  171   11 LEU  HN   -16.11872   7.85189  -2.30645 1S   153    0.00000
  172   11 LEU  CA   -15.21570   9.67635  -2.69626 1S   153    1.00000
  173   11 LEU  HA   -14.63683  10.03323  -3.53630 1S   153    0.00000
  174   11 LEU  CB   -16.60134  10.36704  -2.74703 1S   153    1.00000
  175   11 LEU  HB1  -16.47225  11.46806  -2.65926 1S   153    0.00000
  176   11 LEU  HB2  -17.21237  10.03137  -1.88167 1S   153    0.00000
  177   11 LEU  CG   -17.40193  10.08217  -4.04056 1S   153    1.00000
  178   11 LEU  HG   -17.52738   8.97861  -4.14020 1S   153    0.00000
  179   11 LEU  CD1  -18.80820  10.69194  -3.95065 1S   153    1.00000
  180   11 LEU  HD11 -18.74030  11.79317  -3.82582 1S   153    0.00000
  181   11 LEU  HD12 -19.36739  10.26630  -3.09220 1S   153    0.00000
  182   11 LEU  HD13 -19.36916  10.47436  -4.88277 1S   153    0.00000
  183   11 LEU  CD2  -16.69034  10.58907  -5.30770 1S   153    1.00000
  184   11 LEU  HD21 -15.71264  10.08345  -5.44821 1S   153    0.00000
  185   11 LEU  HD22 -16.51965  11.68416  -5.24556 1S   153    0.00000
  186   11 LEU  HD23 -17.31656  10.38305  -6.20178 1S   153    0.00000
  187   11 LEU  C    -14.49491  10.13269  -1.45374 1S   153    1.00000
  188   11 LEU  O    -13.54104  10.89886  -1.56535 1S   153    1.00000
  189   12 LYS  N    -14.94261   9.71061  -0.24380 1S   154    1.00000
  190   12 LYS  HN   -15.66861   9.03218  -0.16067 1S   154    0.00000
  191   12 LYS  CA   -14.44585  10.27056   1.00106 1S   154    1.00000
  192   12 LYS  HA   -13.39714  10.51588   0.90384 1S   154    0.00000
  193   12 LYS  CB   -15.26695  11.50318   1.42972 1S   154    1.00000
  194   12 LYS  HB1  -15.35611  11.58482   2.53768 1S   154    0.00000
  195   12 LYS  HB2  -16.29664  11.38301   1.02457 1S   154    0.00000
  196   12 LYS  CG   -14.68489  12.83400   0.94290 1S   154    1.00000
  197   12 LYS  HG1  -14.20112  12.72630  -0.04963 1S   154    0.00000
  198   12 LYS  HG2  -13.90135  13.15051   1.66765 1S   154    0.00000
  199   12 LYS  CD   -15.77707  13.90087   0.83987 1S   154    1.00000
  200   12 LYS  HD1  -16.53174  13.67887   1.62081 1S   154    0.00000
  201   12 LYS  HD2  -16.27861  13.80927  -0.14832 1S   154    0.00000
  202   12 LYS  CE   -15.26221  15.32122   1.06208 1S   154    1.00000
  203   12 LYS  HE1  -14.48034  15.58481   0.32756 1S   154    0.00000
  204   12 LYS  HE2  -14.84883  15.41290   2.08846 1S   154    0.00000
  205   12 LYS  NZ   -16.35721  16.30502   0.92417 1S   154    1.00000
  206   12 LYS  HZ1  -17.10372  16.08082   1.61445 1S   154    0.00000
  207   12 LYS  HZ2  -16.74896  16.25419  -0.03756 1S   154    0.00000
  208   12 LYS  HZ3  -15.98890  17.26068   1.10444 1S   154    0.00000
  209   12 LYS  C    -14.58415   9.26318   2.10772 1S   154    1.00000
  210   12 LYS  O    -15.55947   8.52840   2.16763 1S   154    1.00000
  211   13 LEU  N    -13.60153   9.22258   3.03711 1S   155    1.00000
  212   13 LEU  HN   -12.79849   9.81448   2.96052 1S   155    0.00000
  213   13 LEU  CA   -13.62952   8.36265   4.19619 1S   155    1.00000
  214   13 LEU  HA   -14.06745   7.41623   3.91111 1S   155    0.00000
  215   13 LEU  CB   -12.21226   8.12175   4.77191 1S   155    1.00000
  216   13 LEU  HB1  -11.78116   9.10133   5.06109 1S   155    0.00000
  217   13 LEU  HB2  -11.56575   7.71134   3.96582 1S   155    0.00000
  218   13 LEU  CG   -12.14750   7.16237   5.98329 1S   155    1.00000
  219   13 LEU  HG   -12.89823   7.49177   6.73839 1S   155    0.00000
  220   13 LEU  CD1  -12.48615   5.72037   5.58359 1S   155    1.00000
  221   13 LEU  HD11 -11.75602   5.34139   4.83807 1S   155    0.00000
  222   13 LEU  HD12 -13.50260   5.65364   5.14763 1S   155    0.00000
  223   13 LEU  HD13 -12.44523   5.07065   6.48236 1S   155    0.00000
  224   13 LEU  CD2  -10.77683   7.21375   6.67763 1S   155    1.00000
  225   13 LEU  HD21 -10.56331   8.24106   7.03491 1S   155    0.00000
  226   13 LEU  HD22  -9.97388   6.90820   5.97560 1S   155    0.00000
  227   13 LEU  HD23 -10.75995   6.53411   7.55438 1S   155    0.00000
  228   13 LEU  C    -14.48899   9.01521   5.25193 1S   155    1.00000
  229   13 LEU  O    -14.26382  10.15854   5.63946 1S   155    1.00000
  230   14 LEU  N    -15.52076   8.28808   5.72666 1S   156    1.00000
  231   14 LEU  HN   -15.68927   7.35959   5.39816 1S   156    0.00000
  232   14 LEU  CA   -16.47942   8.78476   6.68349 1S   156    1.00000
  233   14 LEU  HA   -16.44476   9.86491   6.70732 1S   156    0.00000
  234   14 LEU  CB   -17.91829   8.33049   6.34752 1S   156    1.00000
  235   14 LEU  HB1  -18.61550   8.70074   7.13191 1S   156    0.00000
  236   14 LEU  HB2  -17.96018   7.21871   6.35083 1S   156    0.00000
  237   14 LEU  CG   -18.43462   8.83082   4.97834 1S   156    1.00000
  238   14 LEU  HG   -17.72031   8.48924   4.19382 1S   156    0.00000
  239   14 LEU  CD1  -19.80098   8.19698   4.65815 1S   156    1.00000
  240   14 LEU  HD11 -20.54757   8.48973   5.42619 1S   156    0.00000
  241   14 LEU  HD12 -19.71868   7.08991   4.64462 1S   156    0.00000
  242   14 LEU  HD13 -20.16542   8.53483   3.66600 1S   156    0.00000
  243   14 LEU  CD2  -18.50807  10.36884   4.90485 1S   156    1.00000
  244   14 LEU  HD21 -17.50488  10.82336   5.04187 1S   156    0.00000
  245   14 LEU  HD22 -19.18611  10.75931   5.69257 1S   156    0.00000
  246   14 LEU  HD23 -18.89840  10.69187   3.91764 1S   156    0.00000
  247   14 LEU  C    -16.14162   8.29502   8.06471 1S   156    1.00000
  248   14 LEU  O    -16.31226   9.03198   9.03199 1S   156    1.00000
  249   15 GLY  N    -15.66125   7.03873   8.19846 1S   157    1.00000
  250   15 GLY  HN   -15.49157   6.44804   7.41144 1S   157    0.00000
  251   15 GLY  CA   -15.38950   6.46783   9.49576 1S   157    1.00000
  252   15 GLY  HA1  -16.32256   6.09841   9.89625 1S   157    0.00000
  253   15 GLY  HA2  -14.89577   7.20492  10.11486 1S   157    0.00000
  254   15 GLY  C    -14.46062   5.31587   9.30929 1S   157    1.00000
  255   15 GLY  O    -14.35785   4.76121   8.21765 1S   157    1.00000
  256   16 LYS  N    -13.74341   4.93261  10.38590 1S   158    1.00000
  257   16 LYS  HN   -13.83703   5.37730  11.27408 1S   158    0.00000
  258   16 LYS  CA   -12.75986   3.88525  10.31253 1S   158    1.00000
  259   16 LYS  HA   -13.12398   3.09773   9.66897 1S   158    0.00000
  260   16 LYS  CB   -11.40759   4.43063   9.79951 1S   158    1.00000
  261   16 LYS  HB1  -11.01723   5.18823  10.51423 1S   158    0.00000
  262   16 LYS  HB2  -11.60148   4.95607   8.83759 1S   158    0.00000
  263   16 LYS  CG   -10.32345   3.37875   9.53472 1S   158    1.00000
  264   16 LYS  HG1  -10.71775   2.61322   8.83172 1S   158    0.00000
  265   16 LYS  HG2  -10.05991   2.87085  10.48890 1S   158    0.00000
  266   16 LYS  CD    -9.05431   4.01964   8.95967 1S   158    1.00000
  267   16 LYS  HD1   -8.72776   4.81794   9.66199 1S   158    0.00000
  268   16 LYS  HD2   -9.29089   4.51034   7.98972 1S   158    0.00000
  269   16 LYS  CE    -7.89087   3.03963   8.78782 1S   158    1.00000
  270   16 LYS  HE1   -7.74515   2.43647   9.70907 1S   158    0.00000
  271   16 LYS  HE2   -6.95562   3.59396   8.55980 1S   158    0.00000
  272   16 LYS  NZ    -8.14815   2.11239   7.66427 1S   158    1.00000
  273   16 LYS  HZ1   -8.39264   2.66368   6.81631 1S   158    0.00000
  274   16 LYS  HZ2   -8.93475   1.47670   7.91407 1S   158    0.00000
  275   16 LYS  HZ3   -7.29506   1.54773   7.47978 1S   158    0.00000
  276   16 LYS  C    -12.60090   3.32848  11.69754 1S   158    1.00000
  277   16 LYS  O    -12.77452   4.04317  12.68338 1S   158    1.00000
  278   17 GLY  N    -12.27186   2.02330  11.79940 1S   159    1.00000
  279   17 GLY  HN   -12.14961   1.44938  10.98977 1S   159    0.00000
  280   17 GLY  CA   -12.06879   1.36810  13.06237 1S   159    1.00000
  281   17 GLY  HA1  -13.03462   1.04811  13.42381 1S   159    0.00000
  282   17 GLY  HA2  -11.54166   2.03368  13.73136 1S   159    0.00000
  283   17 GLY  C    -11.21071   0.16608  12.83116 1S   159    1.00000
  284   17 GLY  O    -10.64473  -0.01363  11.75534 1S   159    1.00000
  285   18 THR  N    -11.09651  -0.70233  13.86001 1S   160    1.00000
  286   18 THR  HN   -11.57406  -0.53044  14.71998 1S   160    0.00000
  287   18 THR  CA   -10.24140  -1.87194  13.87349 1S   160    1.00000
  288   18 THR  HA    -9.24550  -1.54088  13.61403 1S   160    0.00000
  289   18 THR  CB   -10.17090  -2.53017  15.25276 1S   160    1.00000
  290   18 THR  HB    -9.60978  -3.49057  15.20015 1S   160    0.00000
  291   18 THR  OG1  -11.46673  -2.78539  15.78959 1S   160    1.00000
  292   18 THR  HG1  -11.81683  -3.54368  15.31376 1S   160    0.00000
  293   18 THR  CG2   -9.41499  -1.59116  16.21698 1S   160    1.00000
  294   18 THR  HG21  -9.94450  -0.62384  16.33240 1S   160    0.00000
  295   18 THR  HG22  -8.39280  -1.38605  15.83579 1S   160    0.00000
  296   18 THR  HG23  -9.32643  -2.05976  17.22037 1S   160    0.00000
  297   18 THR  C    -10.65113  -2.89528  12.83302 1S   160    1.00000
  298   18 THR  O     -9.80070  -3.58716  12.27751 1S   160    1.00000
  299   19 PHE  N    -11.96763  -3.00158  12.54128 1S   161    1.00000
  300   19 PHE  HN   -12.64075  -2.39501  12.96218 1S   161    0.00000
  301   19 PHE  CA   -12.51121  -4.03214  11.68542 1S   161    1.00000
  302   19 PHE  HA   -11.82422  -4.86735  11.67218 1S   161    0.00000
  303   19 PHE  CB   -13.88797  -4.55057  12.16917 1S   161    1.00000
  304   19 PHE  HB1  -14.18801  -5.44866  11.59039 1S   161    0.00000
  305   19 PHE  HB2  -14.66864  -3.76990  12.04642 1S   161    0.00000
  306   19 PHE  CG   -13.81867  -4.94373  13.61908 1S   161    1.00000
  307   19 PHE  CD1  -12.89799  -5.91090  14.06115 1S   161    1.00000
  308   19 PHE  HD1  -12.24420  -6.40323  13.35609 1S   161    0.00000
  309   19 PHE  CE1  -12.80909  -6.22986  15.42031 1S   161    1.00000
  310   19 PHE  HE1  -12.08267  -6.94361  15.76453 1S   161    0.00000
  311   19 PHE  CZ   -13.65240  -5.61147  16.34763 1S   161    1.00000
  312   19 PHE  HZ   -13.58307  -5.86693  17.39464 1S   161    0.00000
  313   19 PHE  CD2  -14.65927  -4.32437  14.56068 1S   161    1.00000
  314   19 PHE  HD2  -15.37017  -3.57826  14.23864 1S   161    0.00000
  315   19 PHE  CE2  -14.58028  -4.65834  15.91732 1S   161    1.00000
  316   19 PHE  HE2  -15.22980  -4.17633  16.63277 1S   161    0.00000
  317   19 PHE  C    -12.68337  -3.58081  10.25831 1S   161    1.00000
  318   19 PHE  O    -12.85273  -4.43119   9.38855 1S   161    1.00000
  319   20 GLY  N    -12.65423  -2.25859   9.95887 1S   162    1.00000
  320   20 GLY  HN   -12.53485  -1.54980  10.65135 1S   162    0.00000
  321   20 GLY  CA   -12.76096  -1.82980   8.58028 1S   162    1.00000
  322   20 GLY  HA1  -13.58328  -2.35157   8.11221 1S   162    0.00000
  323   20 GLY  HA2  -11.80471  -2.01460   8.11282 1S   162    0.00000
  324   20 GLY  C    -13.02394  -0.36365   8.48225 1S   162    1.00000
  325   20 GLY  O    -12.65749   0.40131   9.36926 1S   162    1.00000
  326   21 LYS  N    -13.64184   0.06193   7.35488 1S   163    1.00000
  327   21 LYS  HN   -13.94344  -0.57988   6.65195 1S   163    0.00000
  328   21 LYS  CA   -13.83453   1.46026   7.04896 1S   163    1.00000
  329   21 LYS  HA   -13.84669   2.02808   7.96682 1S   163    0.00000
  330   21 LYS  CB   -12.72616   2.00018   6.11877 1S   163    1.00000
  331   21 LYS  HB1  -11.75300   1.84918   6.63682 1S   163    0.00000
  332   21 LYS  HB2  -12.85790   3.08973   5.96830 1S   163    0.00000
  333   21 LYS  CG   -12.65745   1.31719   4.74432 1S   163    1.00000
  334   21 LYS  HG1  -13.44729   1.73209   4.07973 1S   163    0.00000
  335   21 LYS  HG2  -12.85541   0.22918   4.86264 1S   163    0.00000
  336   21 LYS  CD   -11.28627   1.47132   4.07603 1S   163    1.00000
  337   21 LYS  HD1  -10.50460   1.15852   4.80489 1S   163    0.00000
  338   21 LYS  HD2  -11.11922   2.54259   3.82650 1S   163    0.00000
  339   21 LYS  CE   -11.16967   0.60140   2.82126 1S   163    1.00000
  340   21 LYS  HE1  -11.94575   0.88525   2.08025 1S   163    0.00000
  341   21 LYS  HE2  -11.29320  -0.47063   3.08096 1S   163    0.00000
  342   21 LYS  NZ    -9.84672   0.75978   2.18294 1S   163    1.00000
  343   21 LYS  HZ1   -9.09377   0.50168   2.85011 1S   163    0.00000
  344   21 LYS  HZ2   -9.72490   1.75786   1.89574 1S   163    0.00000
  345   21 LYS  HZ3   -9.78666   0.15408   1.33942 1S   163    0.00000
  346   21 LYS  C    -15.16440   1.66148   6.38359 1S   163    1.00000
  347   21 LYS  O    -15.76261   0.72016   5.87537 1S   163    1.00000
  348   22 VAL  N    -15.65441   2.92450   6.39408 1S   164    1.00000
  349   22 VAL  HN   -15.15235   3.66072   6.84549 1S   164    0.00000
  350   22 VAL  CA   -16.89898   3.32344   5.78008 1S   164    1.00000
  351   22 VAL  HA   -17.26475   2.51925   5.16353 1S   164    0.00000
  352   22 VAL  CB   -17.97703   3.71449   6.78382 1S   164    1.00000
  353   22 VAL  HB   -17.64829   4.59667   7.37886 1S   164    0.00000
  354   22 VAL  CG1  -19.28198   4.06978   6.04109 1S   164    1.00000
  355   22 VAL  HG11 -19.61391   3.21619   5.41289 1S   164    0.00000
  356   22 VAL  HG12 -19.14644   4.95852   5.39103 1S   164    0.00000
  357   22 VAL  HG13 -20.08407   4.30062   6.77357 1S   164    0.00000
  358   22 VAL  CG2  -18.20337   2.53818   7.75623 1S   164    1.00000
  359   22 VAL  HG21 -17.32025   2.38637   8.41106 1S   164    0.00000
  360   22 VAL  HG22 -18.38506   1.60420   7.18759 1S   164    0.00000
  361   22 VAL  HG23 -19.08584   2.73589   8.40002 1S   164    0.00000
  362   22 VAL  C    -16.57103   4.49553   4.89258 1S   164    1.00000
  363   22 VAL  O    -15.98201   5.47277   5.34385 1S   164    1.00000
  364   23 ILE  N    -16.92915   4.39599   3.59060 1S   165    1.00000
  365   23 ILE  HN   -17.42292   3.59093   3.26331 1S   165    0.00000
  366   23 ILE  CA   -16.56239   5.34231   2.56217 1S   165    1.00000
  367   23 ILE  HA   -16.06209   6.19114   3.00510 1S   165    0.00000
  368   23 ILE  CB   -15.64376   4.69601   1.52500 1S   165    1.00000
  369   23 ILE  HB   -16.13336   3.77069   1.14056 1S   165    0.00000
  370   23 ILE  CG2  -15.37342   5.62513   0.31815 1S   165    1.00000
  371   23 ILE  HG21 -14.92310   6.57987   0.65596 1S   165    0.00000
  372   23 ILE  HG22 -16.30658   5.83751  -0.23643 1S   165    0.00000
  373   23 ILE  HG23 -14.67929   5.14922  -0.40222 1S   165    0.00000
  374   23 ILE  CG1  -14.32394   4.28614   2.21585 1S   165    1.00000
  375   23 ILE  HG11 -14.54419   3.63727   3.09139 1S   165    0.00000
  376   23 ILE  HG12 -13.80640   5.19736   2.58829 1S   165    0.00000
  377   23 ILE  CD   -13.39081   3.51688   1.29475 1S   165    1.00000
  378   23 ILE  HD1  -12.99399   4.16343   0.48409 1S   165    0.00000
  379   23 ILE  HD2  -13.93402   2.66647   0.82944 1S   165    0.00000
  380   23 ILE  HD3  -12.52812   3.11789   1.86703 1S   165    0.00000
  381   23 ILE  C    -17.82895   5.82580   1.90598 1S   165    1.00000
  382   23 ILE  O    -18.72308   5.04741   1.59932 1S   165    1.00000
  383   24 LEU  N    -17.91104   7.14748   1.64185 1S   166    1.00000
  384   24 LEU  HN   -17.17763   7.75878   1.93799 1S   166    0.00000
  385   24 LEU  CA   -18.93302   7.78325   0.84930 1S   166    1.00000
  386   24 LEU  HA   -19.89926   7.42119   1.17018 1S   166    0.00000
  387   24 LEU  CB   -18.83805   9.31977   0.99130 1S   166    1.00000
  388   24 LEU  HB1  -17.80648   9.64144   0.72641 1S   166    0.00000
  389   24 LEU  HB2  -18.99136   9.57813   2.05988 1S   166    0.00000
  390   24 LEU  CG   -19.83681  10.14336   0.15229 1S   166    1.00000
  391   24 LEU  HG   -19.68683   9.89532  -0.92344 1S   166    0.00000
  392   24 LEU  CD1  -21.29763   9.82277   0.50664 1S   166    1.00000
  393   24 LEU  HD11 -21.45474   9.92721   1.60064 1S   166    0.00000
  394   24 LEU  HD12 -21.55616   8.78737   0.20834 1S   166    0.00000
  395   24 LEU  HD13 -21.98564  10.51724  -0.02008 1S   166    0.00000
  396   24 LEU  CD2  -19.55029  11.64530   0.30591 1S   166    1.00000
  397   24 LEU  HD21 -18.50885  11.87814  -0.00122 1S   166    0.00000
  398   24 LEU  HD22 -19.69460  11.96430   1.35985 1S   166    0.00000
  399   24 LEU  HD23 -20.24434  12.21671  -0.34045 1S   166    0.00000
  400   24 LEU  C    -18.70162   7.43078  -0.59550 1S   166    1.00000
  401   24 LEU  O    -17.62175   7.67368  -1.12506 1S   166    1.00000
  402   25 VAL  N    -19.71043   6.82013  -1.25385 1S   167    1.00000
  403   25 VAL  HN   -20.59046   6.64817  -0.81256 1S   167    0.00000
  404   25 VAL  CA   -19.59003   6.34705  -2.61003 1S   167    1.00000
  405   25 VAL  HA   -18.66706   6.71717  -3.02792 1S   167    0.00000
  406   25 VAL  CB   -19.60883   4.82399  -2.74865 1S   167    1.00000
  407   25 VAL  HB   -19.46082   4.56604  -3.82093 1S   167    0.00000
  408   25 VAL  CG1  -18.42455   4.22475  -1.96614 1S   167    1.00000
  409   25 VAL  HG11 -18.57462   4.34977  -0.87418 1S   167    0.00000
  410   25 VAL  HG12 -17.47634   4.72209  -2.25480 1S   167    0.00000
  411   25 VAL  HG13 -18.33656   3.13930  -2.18336 1S   167    0.00000
  412   25 VAL  CG2  -20.94916   4.21226  -2.28768 1S   167    1.00000
  413   25 VAL  HG21 -21.79526   4.57637  -2.90661 1S   167    0.00000
  414   25 VAL  HG22 -21.14675   4.46087  -1.22490 1S   167    0.00000
  415   25 VAL  HG23 -20.91090   3.10665  -2.38273 1S   167    0.00000
  416   25 VAL  C    -20.70289   6.92486  -3.43419 1S   167    1.00000
  417   25 VAL  O    -21.71975   7.36605  -2.90788 1S   167    1.00000
  418   26 LYS  N    -20.51231   6.91021  -4.77079 1S   168    1.00000
  419   26 LYS  HN   -19.63633   6.61843  -5.15143 1S   168    0.00000
  420   26 LYS  CA   -21.52513   7.22215  -5.74262 1S   168    1.00000
  421   26 LYS  HA   -22.46736   7.43209  -5.25983 1S   168    0.00000
  422   26 LYS  CB   -21.10220   8.39341  -6.65582 1S   168    1.00000
  423   26 LYS  HB1  -20.17370   8.10834  -7.19694 1S   168    0.00000
  424   26 LYS  HB2  -20.84573   9.26554  -6.01754 1S   168    0.00000
  425   26 LYS  CG   -22.18106   8.83884  -7.65617 1S   168    1.00000
  426   26 LYS  HG1  -23.01447   9.31496  -7.09341 1S   168    0.00000
  427   26 LYS  HG2  -22.59996   7.95970  -8.19182 1S   168    0.00000
  428   26 LYS  CD   -21.65388   9.81580  -8.71655 1S   168    1.00000
  429   26 LYS  HD1  -21.16348  10.68031  -8.21885 1S   168    0.00000
  430   26 LYS  HD2  -22.53076  10.19880  -9.28657 1S   168    0.00000
  431   26 LYS  CE   -20.67173   9.14564  -9.68804 1S   168    1.00000
  432   26 LYS  HE1  -21.09404   8.18288 -10.04339 1S   168    0.00000
  433   26 LYS  HE2  -19.69206   8.95397  -9.20519 1S   168    0.00000
  434   26 LYS  NZ   -20.44033   9.99122 -10.87659 1S   168    1.00000
  435   26 LYS  HZ1  -20.01133  10.89897 -10.59791 1S   168    0.00000
  436   26 LYS  HZ2  -21.35519  10.15222 -11.35084 1S   168    0.00000
  437   26 LYS  HZ3  -19.81261   9.49760 -11.54617 1S   168    0.00000
  438   26 LYS  C    -21.65084   6.00697  -6.61519 1S   168    1.00000
  439   26 LYS  O    -20.65380   5.52988  -7.14486 1S   168    1.00000
  440   27 GLU  N    -22.88339   5.49132  -6.82789 1S   169    1.00000
  441   27 GLU  HN   -23.68926   5.86381  -6.36818 1S   169    0.00000
  442   27 GLU  CA   -23.13451   4.47359  -7.82083 1S   169    1.00000
  443   27 GLU  HA   -22.32913   3.75241  -7.79771 1S   169    0.00000
  444   27 GLU  CB   -24.46799   3.72709  -7.59986 1S   169    1.00000
  445   27 GLU  HB1  -25.31625   4.43676  -7.69090 1S   169    0.00000
  446   27 GLU  HB2  -24.47495   3.34637  -6.55501 1S   169    0.00000
  447   27 GLU  CG   -24.65044   2.54300  -8.57180 1S   169    1.00000
  448   27 GLU  HG1  -23.75884   1.88107  -8.51441 1S   169    0.00000
  449   27 GLU  HG2  -24.74376   2.91913  -9.61286 1S   169    0.00000
  450   27 GLU  CD   -25.88280   1.71002  -8.24059 1S   169    1.00000
  451   27 GLU  OE1  -26.42197   1.84535  -7.11491 1S   169    1.00000
  452   27 GLU  OE2  -26.30294   0.90807  -9.11354 1S   169    1.00000
  453   27 GLU  C    -23.16340   5.15834  -9.16140 1S   169    1.00000
  454   27 GLU  O    -23.98422   6.03881  -9.39257 1S   169    1.00000
  455   28 LYS  N    -22.23038   4.78541 -10.06399 1S   170    1.00000
  456   28 LYS  HN   -21.59567   4.04420  -9.85286 1S   170    0.00000
  457   28 LYS  CA   -21.97625   5.46019 -11.32019 1S   170    1.00000
  458   28 LYS  HA   -21.72746   6.48676 -11.10130 1S   170    0.00000
  459   28 LYS  CB   -20.80184   4.80221 -12.06617 1S   170    1.00000
  460   28 LYS  HB1  -20.71210   5.21890 -13.09477 1S   170    0.00000
  461   28 LYS  HB2  -21.00603   3.71202 -12.16012 1S   170    0.00000
  462   28 LYS  CG   -19.44513   4.98090 -11.37292 1S   170    1.00000
  463   28 LYS  HG1  -19.53696   4.78641 -10.28196 1S   170    0.00000
  464   28 LYS  HG2  -19.10218   6.03054 -11.50899 1S   170    0.00000
  465   28 LYS  CD   -18.42033   4.00824 -11.96621 1S   170    1.00000
  466   28 LYS  HD1  -18.40548   4.14456 -13.07101 1S   170    0.00000
  467   28 LYS  HD2  -18.77506   2.97264 -11.75510 1S   170    0.00000
  468   28 LYS  CE   -17.00560   4.17662 -11.41519 1S   170    1.00000
  469   28 LYS  HE1  -16.99249   4.02605 -10.31658 1S   170    0.00000
  470   28 LYS  HE2  -16.59855   5.18152 -11.65431 1S   170    0.00000
  471   28 LYS  NZ   -16.11841   3.16120 -12.02313 1S   170    1.00000
  472   28 LYS  HZ1  -16.00256   3.36201 -13.03674 1S   170    0.00000
  473   28 LYS  HZ2  -16.54837   2.21849 -11.90344 1S   170    0.00000
  474   28 LYS  HZ3  -15.19053   3.17755 -11.55156 1S   170    0.00000
  475   28 LYS  C    -23.15659   5.46165 -12.25970 1S   170    1.00000
  476   28 LYS  O    -23.43794   6.46481 -12.91036 1S   170    1.00000
  477   29 ALA  N    -23.88445   4.33247 -12.35285 1S   171    1.00000
  478   29 ALA  HN   -23.63678   3.52015 -11.82491 1S   171    0.00000
  479   29 ALA  CA   -24.97624   4.16217 -13.27907 1S   171    1.00000
  480   29 ALA  HA   -24.62786   4.46656 -14.25688 1S   171    0.00000
  481   29 ALA  CB   -25.40446   2.68433 -13.35333 1S   171    1.00000
  482   29 ALA  HB1  -25.72320   2.31265 -12.35616 1S   171    0.00000
  483   29 ALA  HB2  -24.54830   2.06414 -13.69497 1S   171    0.00000
  484   29 ALA  HB3  -26.23761   2.54467 -14.07441 1S   171    0.00000
  485   29 ALA  C    -26.18430   5.00662 -12.93030 1S   171    1.00000
  486   29 ALA  O    -26.93509   5.39901 -13.82075 1S   171    1.00000
  487   30 THR  N    -26.39990   5.30676 -11.62730 1S   172    1.00000
  488   30 THR  HN   -25.75244   5.02330 -10.92471 1S   172    0.00000
  489   30 THR  CA   -27.60031   5.97717 -11.16045 1S   172    1.00000
  490   30 THR  HA   -28.31667   6.03738 -11.96792 1S   172    0.00000
  491   30 THR  CB   -28.27161   5.22709 -10.02011 1S   172    1.00000
  492   30 THR  HB   -29.18881   5.77218  -9.69806 1S   172    0.00000
  493   30 THR  OG1  -27.41368   5.09912  -8.89444 1S   172    1.00000
  494   30 THR  HG1  -26.76197   4.43457  -9.13250 1S   172    0.00000
  495   30 THR  CG2  -28.68686   3.81870 -10.48771 1S   172    1.00000
  496   30 THR  HG21 -27.80173   3.21568 -10.78181 1S   172    0.00000
  497   30 THR  HG22 -29.37113   3.88774 -11.35924 1S   172    0.00000
  498   30 THR  HG23 -29.21352   3.27948  -9.67344 1S   172    0.00000
  499   30 THR  C    -27.32632   7.39790 -10.71255 1S   172    1.00000
  500   30 THR  O    -28.23006   8.23092 -10.71382 1S   172    1.00000
  501   31 GLY  N    -26.08372   7.70006 -10.27487 1S   173    1.00000
  502   31 GLY  HN   -25.34804   7.02412 -10.30173 1S   173    0.00000
  503   31 GLY  CA   -25.71426   8.98348  -9.71849 1S   173    1.00000
  504   31 GLY  HA1  -26.23311   9.76385 -10.25811 1S   173    0.00000
  505   31 GLY  HA2  -24.64134   9.05816  -9.80745 1S   173    0.00000
  506   31 GLY  C    -26.05008   9.11052  -8.25518 1S   173    1.00000
  507   31 GLY  O    -25.89718  10.18494  -7.68280 1S   173    1.00000
  508   32 ARG  N    -26.51789   8.02322  -7.60279 1S   174    1.00000
  509   32 ARG  HN   -26.62230   7.14713  -8.06808 1S   174    0.00000
  510   32 ARG  CA   -26.97424   8.06794  -6.23126 1S   174    1.00000
  511   32 ARG  HA   -27.36235   9.05511  -6.02125 1S   174    0.00000
  512   32 ARG  CB   -28.09350   7.04592  -5.97750 1S   174    1.00000
  513   32 ARG  HB1  -28.33146   6.99035  -4.89390 1S   174    0.00000
  514   32 ARG  HB2  -27.75548   6.03826  -6.30566 1S   174    0.00000
  515   32 ARG  CG   -29.37195   7.42335  -6.73448 1S   174    1.00000
  516   32 ARG  HG1  -29.13937   7.49118  -7.82106 1S   174    0.00000
  517   32 ARG  HG2  -29.70316   8.42992  -6.39096 1S   174    0.00000
  518   32 ARG  CD   -30.49910   6.41768  -6.51634 1S   174    1.00000
  519   32 ARG  HD1  -30.82411   6.41942  -5.45242 1S   174    0.00000
  520   32 ARG  HD2  -30.17907   5.39752  -6.81511 1S   174    0.00000
  521   32 ARG  NE   -31.63784   6.82771  -7.39188 1S   174    1.00000
  522   32 ARG  HE   -31.48266   7.53303  -8.08333 1S   174    0.00000
  523   32 ARG  CZ   -32.86240   6.23728  -7.32701 1S   174    1.00000
  524   32 ARG  NH1  -33.12089   5.24987  -6.43063 1S   174    1.00000
  525   32 ARG  HH11 -32.40361   4.94905  -5.80298 1S   174    0.00000
  526   32 ARG  HH12 -34.02334   4.82610  -6.40033 1S   174    0.00000
  527   32 ARG  NH2  -33.83977   6.64999  -8.17719 1S   174    1.00000
  528   32 ARG  HH21 -33.64364   7.37063  -8.84018 1S   174    0.00000
  529   32 ARG  HH22 -34.74310   6.22822  -8.14077 1S   174    0.00000
  530   32 ARG  C    -25.83918   7.79590  -5.28469 1S   174    1.00000
  531   32 ARG  O    -24.90104   7.08380  -5.62114 1S   174    1.00000
  532   33 TYR  N    -25.90689   8.39153  -4.07061 1S   175    1.00000
  533   33 TYR  HN   -26.70875   8.92552  -3.80995 1S   175    0.00000
  534   33 TYR  CA   -24.82517   8.39612  -3.11029 1S   175    1.00000
  535   33 TYR  HA   -23.94519   7.97364  -3.56895 1S   175    0.00000
  536   33 TYR  CB   -24.49333   9.81031  -2.57070 1S   175    1.00000
  537   33 TYR  HB1  -23.68886   9.76077  -1.80503 1S   175    0.00000
  538   33 TYR  HB2  -25.39235  10.28177  -2.11907 1S   175    0.00000
  539   33 TYR  CG   -24.01347  10.68266  -3.69801 1S   175    1.00000
  540   33 TYR  CD1  -22.64251  10.78876  -3.98466 1S   175    1.00000
  541   33 TYR  HD1  -21.92378  10.25135  -3.38329 1S   175    0.00000
  542   33 TYR  CE1  -22.20247  11.57479  -5.05619 1S   175    1.00000
  543   33 TYR  HE1  -21.15003  11.64131  -5.27695 1S   175    0.00000
  544   33 TYR  CZ   -23.12712  12.24814  -5.86015 1S   175    1.00000
  545   33 TYR  OH   -22.68599  12.97911  -6.98011 1S   175    1.00000
  546   33 TYR  HH   -23.43471  13.07419  -7.58054 1S   175    0.00000
  547   33 TYR  CD2  -24.93062  11.38744  -4.49706 1S   175    1.00000
  548   33 TYR  HD2  -25.98786  11.31620  -4.29219 1S   175    0.00000
  549   33 TYR  CE2  -24.49277  12.16393  -5.57423 1S   175    1.00000
  550   33 TYR  HE2  -25.21703  12.68421  -6.18441 1S   175    0.00000
  551   33 TYR  C    -25.20377   7.52994  -1.94279 1S   175    1.00000
  552   33 TYR  O    -26.37088   7.45355  -1.57179 1S   175    1.00000
  553   34 TYR  N    -24.20013   6.83601  -1.35509 1S   176    1.00000
  554   34 TYR  HN   -23.25740   6.93024  -1.67062 1S   176    0.00000
  555   34 TYR  CA   -24.40694   5.86747  -0.30308 1S   176    1.00000
  556   34 TYR  HA   -25.26418   6.14566   0.29544 1S   176    0.00000
  557   34 TYR  CB   -24.53545   4.42561  -0.85203 1S   176    1.00000
  558   34 TYR  HB1  -24.65058   3.68923  -0.03080 1S   176    0.00000
  559   34 TYR  HB2  -23.62900   4.15288  -1.43238 1S   176    0.00000
  560   34 TYR  CG   -25.72459   4.28127  -1.75495 1S   176    1.00000
  561   34 TYR  CD1  -27.01626   4.13335  -1.22202 1S   176    1.00000
  562   34 TYR  HD1  -27.16289   4.12400  -0.15273 1S   176    0.00000
  563   34 TYR  CE1  -28.12090   4.00089  -2.06967 1S   176    1.00000
  564   34 TYR  HE1  -29.10954   3.88463  -1.64927 1S   176    0.00000
  565   34 TYR  CZ   -27.93801   4.01531  -3.45676 1S   176    1.00000
  566   34 TYR  OH   -29.05169   3.87914  -4.30065 1S   176    1.00000
  567   34 TYR  HH   -28.73312   3.82480  -5.20978 1S   176    0.00000
  568   34 TYR  CD2  -25.55457   4.28675  -3.15057 1S   176    1.00000
  569   34 TYR  HD2  -24.56594   4.40382  -3.57047 1S   176    0.00000
  570   34 TYR  CE2  -26.65633   4.15681  -4.00106 1S   176    1.00000
  571   34 TYR  HE2  -26.50909   4.16923  -5.07125 1S   176    0.00000
  572   34 TYR  C    -23.18261   5.86830   0.57712 1S   176    1.00000
  573   34 TYR  O    -22.13760   6.38058   0.19844 1S   176    1.00000
  574   35 ALA  N    -23.29000   5.25952   1.78125 1S   177    1.00000
  575   35 ALA  HN   -24.16905   4.90509   2.09600 1S   177    0.00000
  576   35 ALA  CA   -22.16765   4.95537   2.63773 1S   177    1.00000
  577   35 ALA  HA   -21.29826   5.52512   2.33983 1S   177    0.00000
  578   35 ALA  CB   -22.48019   5.22955   4.12213 1S   177    1.00000
  579   35 ALA  HB1  -23.37163   4.65379   4.45281 1S   177    0.00000
  580   35 ALA  HB2  -22.69016   6.30933   4.27292 1S   177    0.00000
  581   35 ALA  HB3  -21.61954   4.95105   4.76488 1S   177    0.00000
  582   35 ALA  C    -21.88450   3.48099   2.48463 1S   177    1.00000
  583   35 ALA  O    -22.74978   2.65424   2.75450 1S   177    1.00000
  584   36 MET  N    -20.66036   3.11530   2.03720 1S   178    1.00000
  585   36 MET  HN   -19.96433   3.79939   1.81899 1S   178    0.00000
  586   36 MET  CA   -20.25734   1.74006   1.86114 1S   178    1.00000
  587   36 MET  HA   -21.12696   1.10902   1.91132 1S   178    0.00000
  588   36 MET  CB   -19.55820   1.44552   0.51216 1S   178    1.00000
  589   36 MET  HB1  -18.60623   2.01628   0.44708 1S   178    0.00000
  590   36 MET  HB2  -20.21979   1.80645  -0.30488 1S   178    0.00000
  591   36 MET  CG   -19.28525  -0.06285   0.29777 1S   178    1.00000
  592   36 MET  HG1  -20.26088  -0.58730   0.21664 1S   178    0.00000
  593   36 MET  HG2  -18.79059  -0.46647   1.20606 1S   178    0.00000
  594   36 MET  SD   -18.22633  -0.48555  -1.11808 1S   178    1.00000
  595   36 MET  CE   -19.31292   0.03380  -2.46901 1S   178    1.00000
  596   36 MET  HE1  -19.65762   1.08093  -2.34088 1S   178    0.00000
  597   36 MET  HE2  -20.20260  -0.62527  -2.53484 1S   178    0.00000
  598   36 MET  HE3  -18.77906  -0.02716  -3.43947 1S   178    0.00000
  599   36 MET  C    -19.30379   1.35416   2.95547 1S   178    1.00000
  600   36 MET  O    -18.18943   1.86452   3.02772 1S   178    1.00000
  601   37 LYS  N    -19.71549   0.39055   3.80722 1S   179    1.00000
  602   37 LYS  HN   -20.63309   0.00264   3.73133 1S   179    0.00000
  603   37 LYS  CA   -18.86009  -0.22131   4.79010 1S   179    1.00000
  604   37 LYS  HA   -18.13108   0.50105   5.12289 1S   179    0.00000
  605   37 LYS  CB   -19.64599  -0.71556   6.01831 1S   179    1.00000
  606   37 LYS  HB1  -20.47966  -1.37561   5.69964 1S   179    0.00000
  607   37 LYS  HB2  -20.09629   0.17874   6.50522 1S   179    0.00000
  608   37 LYS  CG   -18.77892  -1.45074   7.04851 1S   179    1.00000
  609   37 LYS  HG1  -17.76175  -0.99679   7.04938 1S   179    0.00000
  610   37 LYS  HG2  -18.67544  -2.51830   6.75323 1S   179    0.00000
  611   37 LYS  CD   -19.32692  -1.35052   8.47403 1S   179    1.00000
  612   37 LYS  HD1  -19.41939  -0.27359   8.74111 1S   179    0.00000
  613   37 LYS  HD2  -18.58200  -1.80930   9.16303 1S   179    0.00000
  614   37 LYS  CE   -20.67432  -2.03999   8.66849 1S   179    1.00000
  615   37 LYS  HE1  -20.60243  -3.12105   8.42043 1S   179    0.00000
  616   37 LYS  HE2  -21.47272  -1.57556   8.05164 1S   179    0.00000
  617   37 LYS  NZ   -21.07145  -1.92294  10.08497 1S   179    1.00000
  618   37 LYS  HZ1  -21.32946  -0.94033  10.31352 1S   179    0.00000
  619   37 LYS  HZ2  -20.29387  -2.23154  10.70080 1S   179    0.00000
  620   37 LYS  HZ3  -21.89613  -2.54889  10.24697 1S   179    0.00000
  621   37 LYS  C    -18.14442  -1.37711   4.14943 1S   179    1.00000
  622   37 LYS  O    -18.77286  -2.25194   3.56322 1S   179    1.00000
  623   38 ILE  N    -16.79643  -1.37527   4.23417 1S   180    1.00000
  624   38 ILE  HN   -16.32434  -0.65196   4.73821 1S   180    0.00000
  625   38 ILE  CA   -15.93081  -2.34339   3.60943 1S   180    1.00000
  626   38 ILE  HA   -16.52068  -3.09229   3.10152 1S   180    0.00000
  627   38 ILE  CB   -14.96882  -1.70351   2.61486 1S   180    1.00000
  628   38 ILE  HB   -14.33586  -0.95303   3.14194 1S   180    0.00000
  629   38 ILE  CG2  -14.05390  -2.78933   2.00940 1S   180    1.00000
  630   38 ILE  HG21 -14.66531  -3.62022   1.59752 1S   180    0.00000
  631   38 ILE  HG22 -13.36130  -3.20111   2.77225 1S   180    0.00000
  632   38 ILE  HG23 -13.44040  -2.36853   1.18914 1S   180    0.00000
  633   38 ILE  CG1  -15.76346  -0.94963   1.52133 1S   180    1.00000
  634   38 ILE  HG11 -16.48317  -0.24931   1.99913 1S   180    0.00000
  635   38 ILE  HG12 -16.35292  -1.68533   0.93143 1S   180    0.00000
  636   38 ILE  CD   -14.88550  -0.12028   0.58105 1S   180    1.00000
  637   38 ILE  HD1  -14.27057  -0.77342  -0.07032 1S   180    0.00000
  638   38 ILE  HD2  -14.21012   0.53409   1.17037 1S   180    0.00000
  639   38 ILE  HD3  -15.52021   0.52139  -0.06649 1S   180    0.00000
  640   38 ILE  C    -15.16178  -2.99492   4.72616 1S   180    1.00000
  641   38 ILE  O    -14.45176  -2.32081   5.47203 1S   180    1.00000
  642   39 LEU  N    -15.30208  -4.33141   4.86765 1S   181    1.00000
  643   39 LEU  HN   -15.89504  -4.85027   4.25163 1S   181    0.00000
  644   39 LEU  CA   -14.65832  -5.10628   5.90082 1S   181    1.00000
  645   39 LEU  HA   -14.03570  -4.47446   6.51972 1S   181    0.00000
  646   39 LEU  CB   -15.66892  -5.88867   6.77271 1S   181    1.00000
  647   39 LEU  HB1  -15.11745  -6.41386   7.58339 1S   181    0.00000
  648   39 LEU  HB2  -16.17470  -6.66234   6.15245 1S   181    0.00000
  649   39 LEU  CG   -16.77289  -5.02100   7.41546 1S   181    1.00000
  650   39 LEU  HG   -17.36260  -4.54836   6.59502 1S   181    0.00000
  651   39 LEU  CD1  -17.74756  -5.90092   8.21705 1S   181    1.00000
  652   39 LEU  HD11 -17.22044  -6.40469   9.05241 1S   181    0.00000
  653   39 LEU  HD12 -18.18639  -6.68163   7.56126 1S   181    0.00000
  654   39 LEU  HD13 -18.57001  -5.28520   8.63809 1S   181    0.00000
  655   39 LEU  CD2  -16.19742  -3.89232   8.28848 1S   181    1.00000
  656   39 LEU  HD21 -15.68121  -3.13583   7.66228 1S   181    0.00000
  657   39 LEU  HD22 -15.47405  -4.30399   9.02251 1S   181    0.00000
  658   39 LEU  HD23 -17.01149  -3.38317   8.84336 1S   181    0.00000
  659   39 LEU  C    -13.79633  -6.13147   5.23101 1S   181    1.00000
  660   39 LEU  O    -14.22247  -6.75925   4.26997 1S   181    1.00000
  661   40 LYS  N    -12.56735  -6.35038   5.73721 1S   182    1.00000
  662   40 LYS  HN   -12.20654  -5.78821   6.48094 1S   182    0.00000
  663   40 LYS  CA   -11.68189  -7.39283   5.28253 1S   182    1.00000
  664   40 LYS  HA   -11.82072  -7.55129   4.22207 1S   182    0.00000
  665   40 LYS  CB   -10.19552  -7.08378   5.56714 1S   182    1.00000
  666   40 LYS  HB1   -9.56490  -7.97884   5.36959 1S   182    0.00000
  667   40 LYS  HB2  -10.09127  -6.82359   6.64460 1S   182    0.00000
  668   40 LYS  CG    -9.64652  -5.91628   4.73535 1S   182    1.00000
  669   40 LYS  HG1  -10.36271  -5.06595   4.79473 1S   182    0.00000
  670   40 LYS  HG2   -9.56749  -6.22259   3.67035 1S   182    0.00000
  671   40 LYS  CD    -8.28704  -5.42282   5.25349 1S   182    1.00000
  672   40 LYS  HD1   -7.54053  -6.24439   5.18698 1S   182    0.00000
  673   40 LYS  HD2   -8.41899  -5.16657   6.32989 1S   182    0.00000
  674   40 LYS  CE    -7.77483  -4.19138   4.49724 1S   182    1.00000
  675   40 LYS  HE1   -8.60290  -3.46867   4.33979 1S   182    0.00000
  676   40 LYS  HE2   -7.34803  -4.48242   3.51442 1S   182    0.00000
  677   40 LYS  NZ    -6.72741  -3.48648   5.27103 1S   182    1.00000
  678   40 LYS  HZ1   -5.93343  -4.13002   5.46063 1S   182    0.00000
  679   40 LYS  HZ2   -7.13540  -3.16412   6.17268 1S   182    0.00000
  680   40 LYS  HZ3   -6.38983  -2.66428   4.73104 1S   182    0.00000
  681   40 LYS  C    -12.03262  -8.64497   6.02986 1S   182    1.00000
  682   40 LYS  O    -12.06559  -8.65993   7.25793 1S   182    1.00000
  683   41 LYS  N    -12.28822  -9.73484   5.27770 1S   183    1.00000
  684   41 LYS  HN   -12.25728  -9.66805   4.28153 1S   183    0.00000
  685   41 LYS  CA   -12.64568 -11.04201   5.77567 1S   183    1.00000
  686   41 LYS  HA   -13.58729 -10.95333   6.29926 1S   183    0.00000
  687   41 LYS  CB   -12.79767 -12.04001   4.61591 1S   183    1.00000
  688   41 LYS  HB1  -12.85410 -13.08015   5.00788 1S   183    0.00000
  689   41 LYS  HB2  -11.91065 -11.96777   3.94782 1S   183    0.00000
  690   41 LYS  CG   -14.06166 -11.78834   3.79330 1S   183    1.00000
  691   41 LYS  HG1  -14.05498 -10.75489   3.38418 1S   183    0.00000
  692   41 LYS  HG2  -14.94639 -11.88236   4.46118 1S   183    0.00000
  693   41 LYS  CD   -14.19686 -12.78604   2.64294 1S   183    1.00000
  694   41 LYS  HD1  -14.15323 -13.81641   3.06269 1S   183    0.00000
  695   41 LYS  HD2  -13.33534 -12.66083   1.95106 1S   183    0.00000
  696   41 LYS  CE   -15.50843 -12.59935   1.88679 1S   183    1.00000
  697   41 LYS  HE1  -15.56927 -11.58605   1.43961 1S   183    0.00000
  698   41 LYS  HE2  -16.36911 -12.74678   2.57054 1S   183    0.00000
  699   41 LYS  NZ   -15.62661 -13.58617   0.80006 1S   183    1.00000
  700   41 LYS  HZ1  -15.17689 -14.48422   1.07586 1S   183    0.00000
  701   41 LYS  HZ2  -15.16709 -13.21078  -0.05759 1S   183    0.00000
  702   41 LYS  HZ3  -16.63635 -13.75481   0.59874 1S   183    0.00000
  703   41 LYS  C    -11.63421 -11.60740   6.73565 1S   183    1.00000
  704   41 LYS  O    -12.01077 -12.16698   7.76018 1S   183    1.00000
  705   42 GLU  N    -10.32428 -11.44647   6.44015 1S   184    1.00000
  706   42 GLU  HN   -10.04946 -10.98806   5.59496 1S   184    0.00000
  707   42 GLU  CA    -9.23440 -11.94187   7.25195 1S   184    1.00000
  708   42 GLU  HA    -9.37894 -13.00584   7.36042 1S   184    0.00000
  709   42 GLU  CB    -7.87081 -11.69306   6.56305 1S   184    1.00000
  710   42 GLU  HB1   -7.60513 -10.61485   6.59595 1S   184    0.00000
  711   42 GLU  HB2   -8.00133 -11.95712   5.48821 1S   184    0.00000
  712   42 GLU  CG    -6.69914 -12.56220   7.07383 1S   184    1.00000
  713   42 GLU  HG1   -5.86972 -12.50661   6.34003 1S   184    0.00000
  714   42 GLU  HG2   -7.02245 -13.62086   7.14785 1S   184    0.00000
  715   42 GLU  CD    -6.12851 -12.09175   8.41021 1S   184    1.00000
  716   42 GLU  OE1   -5.80862 -12.97004   9.25489 1S   184    1.00000
  717   42 GLU  OE2   -5.98918 -10.85439   8.59532 1S   184    1.00000
  718   42 GLU  C     -9.24689 -11.31919   8.62715 1S   184    1.00000
  719   42 GLU  O     -9.03793 -11.99596   9.62786 1S   184    1.00000
  720   43 VAL  N     -9.54537 -10.00534   8.71158 1S   185    1.00000
  721   43 VAL  HN    -9.76320  -9.47732   7.89527 1S   185    0.00000
  722   43 VAL  CA    -9.57337  -9.26995   9.95646 1S   185    1.00000
  723   43 VAL  HA    -8.66870  -9.50596  10.49889 1S   185    0.00000
  724   43 VAL  CB    -9.62422  -7.76735   9.71959 1S   185    1.00000
  725   43 VAL  HB   -10.52541  -7.50840   9.11921 1S   185    0.00000
  726   43 VAL  CG1   -9.68449  -7.00054  11.05835 1S   185    1.00000
  727   43 VAL  HG11  -8.81193  -7.26517  11.69234 1S   185    0.00000
  728   43 VAL  HG12 -10.61518  -7.23026  11.61695 1S   185    0.00000
  729   43 VAL  HG13  -9.66437  -5.90724  10.86641 1S   185    0.00000
  730   43 VAL  CG2   -8.36800  -7.36709   8.91623 1S   185    1.00000
  731   43 VAL  HG21  -8.33704  -7.87157   7.92883 1S   185    0.00000
  732   43 VAL  HG22  -7.45036  -7.63961   9.48001 1S   185    0.00000
  733   43 VAL  HG23  -8.36301  -6.27136   8.74214 1S   185    0.00000
  734   43 VAL  C    -10.74603  -9.72024  10.79488 1S   185    1.00000
  735   43 VAL  O    -10.59262  -9.99118  11.98267 1S   185    1.00000
  736   44 ILE  N    -11.94109  -9.85200  10.17577 1S   186    1.00000
  737   44 ILE  HN   -12.03020  -9.62626   9.20725 1S   186    0.00000
  738   44 ILE  CA   -13.16647 -10.29411  10.81061 1S   186    1.00000
  739   44 ILE  HA   -13.35727  -9.62389  11.63521 1S   186    0.00000
  740   44 ILE  CB   -14.33126 -10.23638   9.81952 1S   186    1.00000
  741   44 ILE  HB   -14.04048 -10.80104   8.90309 1S   186    0.00000
  742   44 ILE  CG2  -15.59301 -10.90039  10.39120 1S   186    1.00000
  743   44 ILE  HG21 -15.83270 -10.47132  11.38312 1S   186    0.00000
  744   44 ILE  HG22 -15.44057 -11.98815  10.50215 1S   186    0.00000
  745   44 ILE  HG23 -16.46123 -10.74189   9.71790 1S   186    0.00000
  746   44 ILE  CG1  -14.65288  -8.78409   9.38604 1S   186    1.00000
  747   44 ILE  HG11 -15.43319  -8.82948   8.59273 1S   186    0.00000
  748   44 ILE  HG12 -13.75341  -8.31531   8.93998 1S   186    0.00000
  749   44 ILE  CD   -15.16629  -7.87692  10.50694 1S   186    1.00000
  750   44 ILE  HD1  -14.41797  -7.78053  11.32062 1S   186    0.00000
  751   44 ILE  HD2  -16.10633  -8.27880  10.93453 1S   186    0.00000
  752   44 ILE  HD3  -15.37835  -6.86105  10.11388 1S   186    0.00000
  753   44 ILE  C    -13.01835 -11.68494  11.40611 1S   186    1.00000
  754   44 ILE  O    -13.45442 -11.93090  12.52885 1S   186    1.00000
  755   45 VAL  N    -12.36254 -12.61965  10.67919 1S   187    1.00000
  756   45 VAL  HN   -12.01143 -12.40172   9.76958 1S   187    0.00000
  757   45 VAL  CA   -12.12420 -13.97820  11.12746 1S   187    1.00000
  758   45 VAL  HA   -13.05972 -14.37279  11.49601 1S   187    0.00000
  759   45 VAL  CB   -11.64163 -14.87722   9.99236 1S   187    1.00000
  760   45 VAL  HB   -10.80721 -14.37772   9.45020 1S   187    0.00000
  761   45 VAL  CG1  -11.14332 -16.24294  10.51349 1S   187    1.00000
  762   45 VAL  HG11 -11.91149 -16.71275  11.16320 1S   187    0.00000
  763   45 VAL  HG12 -10.20183 -16.13375  11.08939 1S   187    0.00000
  764   45 VAL  HG13 -10.94015 -16.92209   9.65956 1S   187    0.00000
  765   45 VAL  CG2  -12.81149 -15.08972   9.01035 1S   187    1.00000
  766   45 VAL  HG21 -13.18507 -14.12986   8.60311 1S   187    0.00000
  767   45 VAL  HG22 -13.65261 -15.60546   9.51956 1S   187    0.00000
  768   45 VAL  HG23 -12.47437 -15.72361   8.16393 1S   187    0.00000
  769   45 VAL  C    -11.14765 -13.99056  12.28309 1S   187    1.00000
  770   45 VAL  O    -11.39491 -14.63699  13.29980 1S   187    1.00000
  771   46 ALA  N    -10.02371 -13.24831  12.17162 1S   188    1.00000
  772   46 ALA  HN    -9.83812 -12.71757  11.34518 1S   188    0.00000
  773   46 ALA  CA    -8.98479 -13.19691  13.17774 1S   188    1.00000
  774   46 ALA  HA    -8.63629 -14.20678  13.33986 1S   188    0.00000
  775   46 ALA  CB    -7.80433 -12.33120  12.70106 1S   188    1.00000
  776   46 ALA  HB1   -8.13896 -11.29219  12.49283 1S   188    0.00000
  777   46 ALA  HB2   -7.38435 -12.75195  11.76195 1S   188    0.00000
  778   46 ALA  HB3   -6.99447 -12.30332  13.46061 1S   188    0.00000
  779   46 ALA  C     -9.46886 -12.64855  14.50334 1S   188    1.00000
  780   46 ALA  O     -9.02039 -13.08479  15.56193 1S   188    1.00000
  781   47 LYS  N    -10.41130 -11.68146  14.46318 1S   189    1.00000
  782   47 LYS  HN   -10.77001 -11.35858  13.58878 1S   189    0.00000
  783   47 LYS  CA   -10.88495 -10.97188  15.62687 1S   189    1.00000
  784   47 LYS  HA   -10.15613 -11.05351  16.42023 1S   189    0.00000
  785   47 LYS  CB   -11.12339  -9.48539  15.29306 1S   189    1.00000
  786   47 LYS  HB1  -11.54943  -8.96156  16.17601 1S   189    0.00000
  787   47 LYS  HB2  -11.85947  -9.41352  14.46049 1S   189    0.00000
  788   47 LYS  CG    -9.84868  -8.73089  14.88668 1S   189    1.00000
  789   47 LYS  HG1  -10.13649  -7.74005  14.47019 1S   189    0.00000
  790   47 LYS  HG2   -9.32656  -9.29294  14.08215 1S   189    0.00000
  791   47 LYS  CD    -8.87796  -8.51232  16.05452 1S   189    1.00000
  792   47 LYS  HD1   -8.67041  -9.49370  16.53593 1S   189    0.00000
  793   47 LYS  HD2   -9.36172  -7.85513  16.81142 1S   189    0.00000
  794   47 LYS  CE    -7.55490  -7.89579  15.59317 1S   189    1.00000
  795   47 LYS  HE1   -7.70308  -6.84380  15.27089 1S   189    0.00000
  796   47 LYS  HE2   -7.13406  -8.48375  14.74919 1S   189    0.00000
  797   47 LYS  NZ    -6.55999  -7.91132  16.68864 1S   189    1.00000
  798   47 LYS  HZ1   -6.39545  -8.89479  16.98588 1S   189    0.00000
  799   47 LYS  HZ2   -6.91857  -7.36214  17.49547 1S   189    0.00000
  800   47 LYS  HZ3   -5.66681  -7.49788  16.35306 1S   189    0.00000
  801   47 LYS  C    -12.18308 -11.51474  16.15882 1S   189    1.00000
  802   47 LYS  O    -12.74448 -10.92846  17.08343 1S   189    1.00000
  803   48 ASP  N    -12.69331 -12.64089  15.60463 1S   190    1.00000
  804   48 ASP  HN   -12.21870 -13.09917  14.85569 1S   190    0.00000
  805   48 ASP  CA   -13.88776 -13.30562  16.08727 1S   190    1.00000
  806   48 ASP  HA   -14.02082 -14.14569  15.42379 1S   190    0.00000
  807   48 ASP  CB   -13.69891 -13.82995  17.54403 1S   190    1.00000
  808   48 ASP  HB1  -13.85209 -13.00980  18.27655 1S   190    0.00000
  809   48 ASP  HB2  -12.65351 -14.19075  17.65644 1S   190    0.00000
  810   48 ASP  CG   -14.62686 -14.99896  17.86453 1S   190    1.00000
  811   48 ASP  OD1  -14.60584 -15.99109  17.08793 1S   190    1.00000
  812   48 ASP  OD2  -15.35634 -14.91724  18.88792 1S   190    1.00000
  813   48 ASP  C    -15.12104 -12.42633  15.95188 1S   190    1.00000
  814   48 ASP  O    -15.99363 -12.41625  16.81542 1S   190    1.00000
  815   49 GLU  N    -15.20347 -11.66094  14.84180 1S   191    1.00000
  816   49 GLU  HN   -14.49664 -11.72471  14.13765 1S   191    0.00000
  817   49 GLU  CA   -16.20476 -10.64450  14.59870 1S   191    1.00000
  818   49 GLU  HA   -16.75995 -10.45223  15.50473 1S   191    0.00000
  819   49 GLU  CB   -15.48093  -9.33208  14.17534 1S   191    1.00000
  820   49 GLU  HB1  -14.82936  -9.57326  13.30737 1S   191    0.00000
  821   49 GLU  HB2  -14.80552  -9.03567  15.00922 1S   191    0.00000
  822   49 GLU  CG   -16.31695  -8.08882  13.77757 1S   191    1.00000
  823   49 GLU  HG1  -16.98238  -8.33442  12.92681 1S   191    0.00000
  824   49 GLU  HG2  -15.61444  -7.30241  13.42400 1S   191    0.00000
  825   49 GLU  CD   -17.16585  -7.47014  14.88362 1S   191    1.00000
  826   49 GLU  OE1  -17.08450  -7.90807  16.05461 1S   191    1.00000
  827   49 GLU  OE2  -17.92039  -6.51664  14.55461 1S   191    1.00000
  828   49 GLU  C    -17.17510 -11.15428  13.54511 1S   191    1.00000
  829   49 GLU  O    -18.06248 -10.43322  13.09363 1S   191    1.00000
  830   50 VAL  N    -17.06113 -12.44721  13.13910 1S   192    1.00000
  831   50 VAL  HN   -16.37640 -13.04681  13.54562 1S   192    0.00000
  832   50 VAL  CA   -17.85985 -13.05550  12.08586 1S   192    1.00000
  833   50 VAL  HA   -17.74782 -12.44263  11.20364 1S   192    0.00000
  834   50 VAL  CB   -17.42599 -14.47956  11.73750 1S   192    1.00000
  835   50 VAL  HB   -17.45332 -15.11673  12.64883 1S   192    0.00000
  836   50 VAL  CG1  -18.36305 -15.09416  10.67564 1S   192    1.00000
  837   50 VAL  HG11 -18.45828 -14.41045   9.80535 1S   192    0.00000
  838   50 VAL  HG12 -19.37492 -15.28585  11.08590 1S   192    0.00000
  839   50 VAL  HG13 -17.94636 -16.06124  10.32365 1S   192    0.00000
  840   50 VAL  CG2  -15.98047 -14.46478  11.20541 1S   192    1.00000
  841   50 VAL  HG21 -15.29486 -13.94032  11.90148 1S   192    0.00000
  842   50 VAL  HG22 -15.94545 -13.96399  10.21491 1S   192    0.00000
  843   50 VAL  HG23 -15.61208 -15.50300  11.07019 1S   192    0.00000
  844   50 VAL  C    -19.32356 -13.05129  12.44177 1S   192    1.00000
  845   50 VAL  O    -20.13970 -12.56664  11.66466 1S   192    1.00000
  846   51 ALA  N    -19.68870 -13.56224  13.63882 1S   193    1.00000
  847   51 ALA  HN   -19.00071 -13.91912  14.26899 1S   193    0.00000
  848   51 ALA  CA   -21.06004 -13.67401  14.08566 1S   193    1.00000
  849   51 ALA  HA   -21.57900 -14.28929  13.36392 1S   193    0.00000
  850   51 ALA  CB   -21.15382 -14.35005  15.46517 1S   193    1.00000
  851   51 ALA  HB1  -20.61200 -13.76025  16.23336 1S   193    0.00000
  852   51 ALA  HB2  -20.69620 -15.36146  15.42068 1S   193    0.00000
  853   51 ALA  HB3  -22.21235 -14.46155  15.78352 1S   193    0.00000
  854   51 ALA  C    -21.76002 -12.33398  14.14561 1S   193    1.00000
  855   51 ALA  O    -22.91522 -12.21990  13.74527 1S   193    1.00000
  856   52 HSD  N    -21.05521 -11.27345  14.59882 1S   194    1.00000
  857   52 HSD  HN   -20.11976 -11.39187  14.93305 1S   194    0.00000
  858   52 HSD  CA   -21.56531  -9.92080  14.64908 1S   194    1.00000
  859   52 HSD  HA   -22.49596  -9.93642  15.19803 1S   194    0.00000
  860   52 HSD  CB   -20.57186  -8.95939  15.33150 1S   194    1.00000
  861   52 HSD  HB1  -20.91944  -7.90783  15.23348 1S   194    0.00000
  862   52 HSD  HB2  -19.58001  -9.04400  14.83576 1S   194    0.00000
  863   52 HSD  ND1  -19.34253  -8.73136  17.52738 1S   194    1.00000
  864   52 HSD  HD1  -18.54636  -8.25471  17.14057 1S   194    0.00000
  865   52 HSD  CG   -20.39587  -9.22779  16.79666 1S   194    1.00000
  866   52 HSD  CE1  -19.53181  -9.12090  18.80935 1S   194    1.00000
  867   52 HSD  HE1  -18.83710  -8.87179  19.60785 1S   194    0.00000
  868   52 HSD  NE2  -20.63192  -9.82961  18.95334 1S   194    1.00000
  869   52 HSD  CD2  -21.17801  -9.89727  17.68477 1S   194    1.00000
  870   52 HSD  HD2  -22.10289 -10.43294  17.52923 1S   194    0.00000
  871   52 HSD  C    -21.84295  -9.37119  13.27348 1S   194    1.00000
  872   52 HSD  O    -22.88117  -8.75831  13.04272 1S   194    1.00000
  873   53 THR  N    -20.92040  -9.60709  12.31570 1S   195    1.00000
  874   53 THR  HN   -20.09740 -10.12922  12.53329 1S   195    0.00000
  875   53 THR  CA   -21.01052  -9.13275  10.94768 1S   195    1.00000
  876   53 THR  HA   -21.15838  -8.06168  10.98269 1S   195    0.00000
  877   53 THR  CB   -19.73447  -9.43552  10.17566 1S   195    1.00000
  878   53 THR  HB   -19.51197 -10.52505  10.19551 1S   195    0.00000
  879   53 THR  OG1  -18.64203  -8.75558  10.77980 1S   195    1.00000
  880   53 THR  HG1  -18.46321  -9.21032  11.60957 1S   195    0.00000
  881   53 THR  CG2  -19.83827  -8.96849   8.71258 1S   195    1.00000
  882   53 THR  HG21 -20.17277  -7.91087   8.66739 1S   195    0.00000
  883   53 THR  HG22 -20.55265  -9.59816   8.14192 1S   195    0.00000
  884   53 THR  HG23 -18.84593  -9.04321   8.22173 1S   195    0.00000
  885   53 THR  C    -22.20642  -9.74081  10.24740 1S   195    1.00000
  886   53 THR  O    -22.95492  -9.04696   9.55953 1S   195    1.00000
  887   54 LEU  N    -22.43320 -11.05866  10.44813 1S   196    1.00000
  888   54 LEU  HN   -21.81206 -11.60221  11.01142 1S   196    0.00000
  889   54 LEU  CA   -23.53447 -11.78509   9.85866 1S   196    1.00000
  890   54 LEU  HA   -23.58385 -11.51731   8.81298 1S   196    0.00000
  891   54 LEU  CB   -23.34695 -13.31564   9.98046 1S   196    1.00000
  892   54 LEU  HB1  -24.22962 -13.82768   9.53852 1S   196    0.00000
  893   54 LEU  HB2  -23.29234 -13.59120  11.05624 1S   196    0.00000
  894   54 LEU  CG   -22.07686 -13.86016   9.27809 1S   196    1.00000
  895   54 LEU  HG   -21.19050 -13.45725   9.81130 1S   196    0.00000
  896   54 LEU  CD1  -21.99864 -15.39280   9.37896 1S   196    1.00000
  897   54 LEU  HD11 -22.87337 -15.85742   8.87710 1S   196    0.00000
  898   54 LEU  HD12 -21.98615 -15.70763  10.44292 1S   196    0.00000
  899   54 LEU  HD13 -21.07102 -15.76147   8.89172 1S   196    0.00000
  900   54 LEU  CD2  -21.93693 -13.40509   7.81588 1S   196    1.00000
  901   54 LEU  HD21 -21.85837 -12.29949   7.75354 1S   196    0.00000
  902   54 LEU  HD22 -22.80912 -13.74102   7.21879 1S   196    0.00000
  903   54 LEU  HD23 -21.01545 -13.83276   7.36946 1S   196    0.00000
  904   54 LEU  C    -24.85856 -11.38830  10.46745 1S   196    1.00000
  905   54 LEU  O    -25.86489 -11.33129   9.76550 1S   196    1.00000
  906   55 THR  N    -24.88044 -11.05618  11.78091 1S   197    1.00000
  907   55 THR  HN   -24.05286 -11.13061  12.33382 1S   197    0.00000
  908   55 THR  CA   -26.05385 -10.55775  12.47735 1S   197    1.00000
  909   55 THR  HA   -26.86057 -11.25522  12.29952 1S   197    0.00000
  910   55 THR  CB   -25.84197 -10.42265  13.97355 1S   197    1.00000
  911   55 THR  HB   -24.94695  -9.79860  14.19068 1S   197    0.00000
  912   55 THR  OG1  -25.62467 -11.71305  14.52292 1S   197    1.00000
  913   55 THR  HG1  -24.75154 -11.97833  14.21464 1S   197    0.00000
  914   55 THR  CG2  -27.06772  -9.79445  14.66839 1S   197    1.00000
  915   55 THR  HG21 -28.00119 -10.31818  14.37330 1S   197    0.00000
  916   55 THR  HG22 -27.16275  -8.71786  14.41317 1S   197    0.00000
  917   55 THR  HG23 -26.95134  -9.86857  15.76644 1S   197    0.00000
  918   55 THR  C    -26.48773  -9.23326  11.91988 1S   197    1.00000
  919   55 THR  O    -27.67018  -9.05115  11.64494 1S   197    1.00000
  920   56 GLU  N    -25.54645  -8.28534  11.69690 1S   198    1.00000
  921   56 GLU  HN   -24.58584  -8.43896  11.92618 1S   198    0.00000
  922   56 GLU  CA   -25.86199  -6.99903  11.11438 1S   198    1.00000
  923   56 GLU  HA   -26.58558  -6.51948  11.75834 1S   198    0.00000
  924   56 GLU  CB   -24.63837  -6.06964  10.97893 1S   198    1.00000
  925   56 GLU  HB1  -23.77873  -6.62682  10.54597 1S   198    0.00000
  926   56 GLU  HB2  -24.34365  -5.73749  11.99697 1S   198    0.00000
  927   56 GLU  CG   -24.94171  -4.84263  10.09923 1S   198    1.00000
  928   56 GLU  HG1  -25.94712  -4.43673  10.34250 1S   198    0.00000
  929   56 GLU  HG2  -24.92651  -5.14211   9.02709 1S   198    0.00000
  930   56 GLU  CD   -23.90710  -3.76487  10.29857 1S   198    1.00000
  931   56 GLU  OE1  -22.71588  -4.06369  10.03362 1S   198    1.00000
  932   56 GLU  OE2  -24.28716  -2.63451  10.69925 1S   198    1.00000
  933   56 GLU  C    -26.48774  -7.14177   9.75176 1S   198    1.00000
  934   56 GLU  O    -27.48666  -6.49007   9.45847 1S   198    1.00000
  935   57 ASN  N    -25.92442  -8.03074   8.90453 1S   199    1.00000
  936   57 ASN  HN   -25.11668  -8.54849   9.18042 1S   199    0.00000
  937   57 ASN  CA   -26.39383  -8.28765   7.56501 1S   199    1.00000
  938   57 ASN  HA   -26.33671  -7.34881   7.03087 1S   199    0.00000
  939   57 ASN  CB   -25.48576  -9.34297   6.88731 1S   199    1.00000
  940   57 ASN  HB1  -25.61180 -10.32792   7.38187 1S   199    0.00000
  941   57 ASN  HB2  -24.42401  -9.03885   7.01195 1S   199    0.00000
  942   57 ASN  CG   -25.76672  -9.44579   5.38471 1S   199    1.00000
  943   57 ASN  OD1  -25.96120  -8.44311   4.69233 1S   199    1.00000
  944   57 ASN  ND2  -25.78132 -10.71229   4.88380 1S   199    1.00000
  945   57 ASN  HD21 -25.96822 -10.86326   3.91135 1S   199    0.00000
  946   57 ASN  HD22 -25.60322 -11.48829   5.49088 1S   199    0.00000
  947   57 ASN  C    -27.83794  -8.73611   7.56303 1S   199    1.00000
  948   57 ASN  O    -28.65455  -8.18911   6.82700 1S   199    1.00000
  949   58 ARG  N    -28.18858  -9.70860   8.43281 1S   200    1.00000
  950   58 ARG  HN   -27.50918 -10.12968   9.03180 1S   200    0.00000
  951   58 ARG  CA   -29.53531 -10.21206   8.56454 1S   200    1.00000
  952   58 ARG  HA   -29.87528 -10.51128   7.58253 1S   200    0.00000
  953   58 ARG  CB   -29.61366 -11.42060   9.51269 1S   200    1.00000
  954   58 ARG  HB1  -30.68138 -11.67714   9.70066 1S   200    0.00000
  955   58 ARG  HB2  -29.14673 -11.16023  10.48906 1S   200    0.00000
  956   58 ARG  CG   -28.94967 -12.68198   8.94353 1S   200    1.00000
  957   58 ARG  HG1  -27.84728 -12.55404   8.92376 1S   200    0.00000
  958   58 ARG  HG2  -29.29066 -12.81953   7.89304 1S   200    0.00000
  959   58 ARG  CD   -29.32215 -13.94209   9.73451 1S   200    1.00000
  960   58 ARG  HD1  -28.84848 -14.85111   9.30915 1S   200    0.00000
  961   58 ARG  HD2  -30.42550 -14.07925   9.72433 1S   200    0.00000
  962   58 ARG  NE   -28.90723 -13.76234  11.16382 1S   200    1.00000
  963   58 ARG  HE   -29.55892 -13.33103  11.79611 1S   200    0.00000
  964   58 ARG  CZ   -27.67938 -14.09743  11.64792 1S   200    1.00000
  965   58 ARG  NH1  -26.70802 -14.60630  10.84992 1S   200    1.00000
  966   58 ARG  HH11 -26.86467 -14.68759   9.86525 1S   200    0.00000
  967   58 ARG  HH12 -25.82597 -14.85249  11.24902 1S   200    0.00000
  968   58 ARG  NH2  -27.41604 -13.90939  12.96665 1S   200    1.00000
  969   58 ARG  HH21 -28.12966 -13.52548  13.56022 1S   200    0.00000
  970   58 ARG  HH22 -26.50156 -14.11274  13.32245 1S   200    0.00000
  971   58 ARG  C    -30.49762  -9.17890   9.09168 1S   200    1.00000
  972   58 ARG  O    -31.59798  -9.04859   8.56312 1S   200    1.00000
  973   59 VAL  N    -30.10893  -8.42012  10.14533 1S   201    1.00000
  974   59 VAL  HN   -29.20311  -8.53855  10.55181 1S   201    0.00000
  975   59 VAL  CA   -30.95146  -7.43392  10.79525 1S   201    1.00000
  976   59 VAL  HA   -31.88380  -7.92224  11.04157 1S   201    0.00000
  977   59 VAL  CB   -30.34718  -6.90199  12.09362 1S   201    1.00000
  978   59 VAL  HB   -29.28240  -6.62414  11.92411 1S   201    0.00000
  979   59 VAL  CG1  -31.09937  -5.65662  12.61689 1S   201    1.00000
  980   59 VAL  HG11 -32.19092  -5.85185  12.66437 1S   201    0.00000
  981   59 VAL  HG12 -30.91727  -4.77616  11.96557 1S   201    0.00000
  982   59 VAL  HG13 -30.74535  -5.40241  13.63819 1S   201    0.00000
  983   59 VAL  CG2  -30.40654  -8.03531  13.14065 1S   201    1.00000
  984   59 VAL  HG21 -29.85034  -8.93184  12.80099 1S   201    0.00000
  985   59 VAL  HG22 -31.46103  -8.33017  13.32771 1S   201    0.00000
  986   59 VAL  HG23 -29.96434  -7.69091  14.09812 1S   201    0.00000
  987   59 VAL  C    -31.28716  -6.32314   9.83434 1S   201    1.00000
  988   59 VAL  O    -32.45128  -5.94995   9.72814 1S   201    1.00000
  989   60 LEU  N    -30.29201  -5.81745   9.06804 1S   202    1.00000
  990   60 LEU  HN   -29.35192  -6.14177   9.17412 1S   202    0.00000
  991   60 LEU  CA   -30.47972  -4.81493   8.04137 1S   202    1.00000
  992   60 LEU  HA   -30.93698  -3.95399   8.50437 1S   202    0.00000
  993   60 LEU  CB   -29.14220  -4.41183   7.37769 1S   202    1.00000
  994   60 LEU  HB1  -29.33863  -3.92078   6.40340 1S   202    0.00000
  995   60 LEU  HB2  -28.55112  -5.33201   7.17421 1S   202    0.00000
  996   60 LEU  CG   -28.28795  -3.43335   8.21535 1S   202    1.00000
  997   60 LEU  HG   -28.18328  -3.85741   9.24084 1S   202    0.00000
  998   60 LEU  CD1  -26.87278  -3.29469   7.62569 1S   202    1.00000
  999   60 LEU  HD11 -26.91845  -2.86990   6.60195 1S   202    0.00000
 1000   60 LEU  HD12 -26.37870  -4.28749   7.57539 1S   202    0.00000
 1001   60 LEU  HD13 -26.25691  -2.62226   8.26084 1S   202    0.00000
 1002   60 LEU  CD2  -28.95216  -2.04894   8.33693 1S   202    1.00000
 1003   60 LEU  HD21 -29.93006  -2.11653   8.85625 1S   202    0.00000
 1004   60 LEU  HD22 -29.11520  -1.61167   7.32879 1S   202    0.00000
 1005   60 LEU  HD23 -28.30081  -1.36071   8.91522 1S   202    0.00000
 1006   60 LEU  C    -31.42267  -5.28575   6.96181 1S   202    1.00000
 1007   60 LEU  O    -32.34913  -4.56934   6.59452 1S   202    1.00000
 1008   61 GLN  N    -31.23935  -6.52186   6.45233 1S   203    1.00000
 1009   61 GLN  HN   -30.49557  -7.10873   6.76970 1S   203    0.00000
 1010   61 GLN  CA   -32.07228  -7.07662   5.40814 1S   203    1.00000
 1011   61 GLN  HA   -32.08323  -6.37360   4.58647 1S   203    0.00000
 1012   61 GLN  CB   -31.50300  -8.41387   4.88846 1S   203    1.00000
 1013   61 GLN  HB1  -32.27282  -8.94378   4.28278 1S   203    0.00000
 1014   61 GLN  HB2  -31.23335  -9.06247   5.75150 1S   203    0.00000
 1015   61 GLN  CG   -30.26949  -8.17901   4.00247 1S   203    1.00000
 1016   61 GLN  HG1  -29.47508  -7.66149   4.57745 1S   203    0.00000
 1017   61 GLN  HG2  -30.55557  -7.52694   3.15085 1S   203    0.00000
 1018   61 GLN  CD   -29.74702  -9.50332   3.44839 1S   203    1.00000
 1019   61 GLN  OE1  -30.51912 -10.42516   3.16341 1S   203    1.00000
 1020   61 GLN  NE2  -28.40004  -9.58308   3.26782 1S   203    1.00000
 1021   61 GLN  HE21 -28.00004 -10.39316   2.83681 1S   203    0.00000
 1022   61 GLN  HE22 -27.80941  -8.83883   3.58171 1S   203    0.00000
 1023   61 GLN  C    -33.50733  -7.28260   5.83859 1S   203    1.00000
 1024   61 GLN  O    -34.41664  -7.17393   5.01968 1S   203    1.00000
 1025   62 ASN  N    -33.74903  -7.56963   7.13596 1S   204    1.00000
 1026   62 ASN  HN   -33.00159  -7.63035   7.79580 1S   204    0.00000
 1027   62 ASN  CA   -35.05578  -7.92580   7.63446 1S   204    1.00000
 1028   62 ASN  HA   -35.61610  -8.34151   6.80858 1S   204    0.00000
 1029   62 ASN  CB   -34.91093  -8.99828   8.75582 1S   204    1.00000
 1030   62 ASN  HB1  -34.60520  -8.52494   9.71114 1S   204    0.00000
 1031   62 ASN  HB2  -34.10514  -9.70639   8.46277 1S   204    0.00000
 1032   62 ASN  CG   -36.18346  -9.83111   8.98270 1S   204    1.00000
 1033   62 ASN  OD1  -36.64187 -10.00051  10.11349 1S   204    1.00000
 1034   62 ASN  ND2  -36.74934 -10.37676   7.86477 1S   204    1.00000
 1035   62 ASN  HD21 -36.34901 -10.20319   6.96747 1S   204    0.00000
 1036   62 ASN  HD22 -37.56115 -10.95304   7.95538 1S   204    0.00000
 1037   62 ASN  C    -35.82367  -6.72066   8.14924 1S   204    1.00000
 1038   62 ASN  O    -37.00981  -6.84367   8.44495 1S   204    1.00000
 1039   63 SER  N    -35.17931  -5.53169   8.26953 1S   205    1.00000
 1040   63 SER  HN   -34.24139  -5.41747   7.94968 1S   205    0.00000
 1041   63 SER  CA   -35.76808  -4.37553   8.92465 1S   205    1.00000
 1042   63 SER  HA   -36.69015  -4.67377   9.40134 1S   205    0.00000
 1043   63 SER  CB   -34.86768  -3.77581  10.03560 1S   205    1.00000
 1044   63 SER  HB1  -34.74747  -4.51998  10.84668 1S   205    0.00000
 1045   63 SER  HB2  -35.33946  -2.87215  10.47438 1S   205    0.00000
 1046   63 SER  OG   -33.56825  -3.43820   9.56452 1S   205    1.00000
 1047   63 SER  HG1  -33.07642  -4.26802   9.54071 1S   205    0.00000
 1048   63 SER  C    -36.10281  -3.28028   7.94413 1S   205    1.00000
 1049   63 SER  O    -35.41740  -3.08558   6.94343 1S   205    1.00000
 1050   64 ARG  N    -37.18423  -2.52596   8.24194 1S   206    1.00000
 1051   64 ARG  HN   -37.74528  -2.72623   9.04441 1S   206    0.00000
 1052   64 ARG  CA   -37.62482  -1.41152   7.44538 1S   206    1.00000
 1053   64 ARG  HA   -36.76220  -0.91638   7.02406 1S   206    0.00000
 1054   64 ARG  CB   -38.59222  -1.87323   6.32572 1S   206    1.00000
 1055   64 ARG  HB1  -39.62180  -2.03147   6.71013 1S   206    0.00000
 1056   64 ARG  HB2  -38.23073  -2.87459   5.99276 1S   206    0.00000
 1057   64 ARG  CG   -38.61385  -0.99871   5.05827 1S   206    1.00000
 1058   64 ARG  HG1  -38.74720  -1.69771   4.19924 1S   206    0.00000
 1059   64 ARG  HG2  -37.63057  -0.50242   4.91324 1S   206    0.00000
 1060   64 ARG  CD   -39.77614   0.00078   4.98074 1S   206    1.00000
 1061   64 ARG  HD1  -40.66334  -0.39918   5.51656 1S   206    0.00000
 1062   64 ARG  HD2  -40.04590   0.18243   3.91751 1S   206    0.00000
 1063   64 ARG  NE   -39.33350   1.31450   5.54791 1S   206    1.00000
 1064   64 ARG  HE   -38.44741   1.67610   5.24837 1S   206    0.00000
 1065   64 ARG  CZ   -40.09856   2.09729   6.35806 1S   206    1.00000
 1066   64 ARG  NH1  -41.30368   1.68254   6.82419 1S   206    1.00000
 1067   64 ARG  HH11 -41.64884   0.78276   6.56656 1S   206    0.00000
 1068   64 ARG  HH12 -41.83631   2.26543   7.43712 1S   206    0.00000
 1069   64 ARG  NH2  -39.63392   3.32515   6.70717 1S   206    1.00000
 1070   64 ARG  HH21 -38.75588   3.64370   6.35354 1S   206    0.00000
 1071   64 ARG  HH22 -40.17626   3.91625   7.30057 1S   206    0.00000
 1072   64 ARG  C    -38.31670  -0.48616   8.40990 1S   206    1.00000
 1073   64 ARG  O    -39.40058  -0.80275   8.89341 1S   206    1.00000
 1074   65 HSE  N    -37.69064   0.66621   8.74909 1S   207    1.00000
 1075   65 HSE  HN   -36.80569   0.92263   8.36036 1S   207    0.00000
 1076   65 HSE  CA   -38.24889   1.58494   9.71554 1S   207    1.00000
 1077   65 HSE  HA   -39.32040   1.57334   9.59384 1S   207    0.00000
 1078   65 HSE  CB   -37.87117   1.19219  11.16889 1S   207    1.00000
 1079   65 HSE  HB1  -36.77233   1.25382  11.28949 1S   207    0.00000
 1080   65 HSE  HB2  -38.16350   0.13136  11.31926 1S   207    0.00000
 1081   65 HSE  ND1  -37.98173   3.15160  12.74732 1S   207    1.00000
 1082   65 HSE  CG   -38.54361   1.98178  12.26073 1S   207    1.00000
 1083   65 HSE  CE1  -38.86445   3.61552  13.61073 1S   207    1.00000
 1084   65 HSE  HE1  -38.77071   4.53643  14.17944 1S   207    0.00000
 1085   65 HSE  NE2  -39.94645   2.80739  13.71650 1S   207    1.00000
 1086   65 HSE  HE2  -40.74522   2.93883  14.31084 1S   207    0.00000
 1087   65 HSE  CD2  -39.74549   1.75789  12.85434 1S   207    1.00000
 1088   65 HSE  HD2  -40.45462   0.95588  12.70968 1S   207    0.00000
 1089   65 HSE  C    -37.69939   2.96102   9.40629 1S   207    1.00000
 1090   65 HSE  O    -36.58298   3.04307   8.89353 1S   207    1.00000
 1091   66 PRO  N    -38.39966   4.06898   9.69457 1S   208    1.00000
 1092   66 PRO  CD   -39.82417   4.04959  10.04077 1S   208    1.00000
 1093   66 PRO  HD1  -39.93596   3.77916  11.10895 1S   208    0.00000
 1094   66 PRO  HD2  -40.39199   3.33324   9.40868 1S   208    0.00000
 1095   66 PRO  CA   -37.96164   5.40861   9.32997 1S   208    1.00000
 1096   66 PRO  HA   -37.83031   5.43034   8.25809 1S   208    0.00000
 1097   66 PRO  CB   -39.08626   6.33159   9.83157 1S   208    1.00000
 1098   66 PRO  HB1  -39.20053   7.23324   9.19642 1S   208    0.00000
 1099   66 PRO  HB2  -38.90712   6.65043  10.88372 1S   208    0.00000
 1100   66 PRO  CG   -40.34481   5.46392   9.81488 1S   208    1.00000
 1101   66 PRO  HG1  -41.05775   5.75294  10.61373 1S   208    0.00000
 1102   66 PRO  HG2  -40.84562   5.53083   8.82627 1S   208    0.00000
 1103   66 PRO  C    -36.66697   5.82708   9.98275 1S   208    1.00000
 1104   66 PRO  O    -35.98376   6.68380   9.43082 1S   208    1.00000
 1105   67 PHE  N    -36.32674   5.26757  11.16229 1S   209    1.00000
 1106   67 PHE  HN   -36.90101   4.57483  11.59731 1S   209    0.00000
 1107   67 PHE  CA   -35.20570   5.74460  11.93844 1S   209    1.00000
 1108   67 PHE  HA   -34.74084   6.57382  11.43008 1S   209    0.00000
 1109   67 PHE  CB   -35.63811   6.21415  13.34919 1S   209    1.00000
 1110   67 PHE  HB1  -34.78902   6.67640  13.89520 1S   209    0.00000
 1111   67 PHE  HB2  -36.02928   5.35488  13.92991 1S   209    0.00000
 1112   67 PHE  CG   -36.72943   7.24724  13.23459 1S   209    1.00000
 1113   67 PHE  CD1  -36.57705   8.37566  12.40728 1S   209    1.00000
 1114   67 PHE  HD1  -35.66609   8.54024  11.85775 1S   209    0.00000
 1115   67 PHE  CE1  -37.61494   9.29456  12.25516 1S   209    1.00000
 1116   67 PHE  HE1  -37.48889  10.15571  11.61727 1S   209    0.00000
 1117   67 PHE  CZ   -38.81458   9.10885  12.94232 1S   209    1.00000
 1118   67 PHE  HZ   -39.59162   9.84340  12.82849 1S   209    0.00000
 1119   67 PHE  CD2  -37.94176   7.07790  13.92603 1S   209    1.00000
 1120   67 PHE  HD2  -38.07169   6.22710  14.57560 1S   209    0.00000
 1121   67 PHE  CE2  -38.98327   8.00110  13.78009 1S   209    1.00000
 1122   67 PHE  HE2  -39.91142   7.85765  14.31139 1S   209    0.00000
 1123   67 PHE  C    -34.14291   4.68967  12.05013 1S   209    1.00000
 1124   67 PHE  O    -33.23747   4.80972  12.87216 1S   209    1.00000
 1125   68 LEU  N    -34.19755   3.64785  11.19171 1S   210    1.00000
 1126   68 LEU  HN   -34.96206   3.53766  10.55954 1S   210    0.00000
 1127   68 LEU  CA   -33.12955   2.68638  11.05560 1S   210    1.00000
 1128   68 LEU  HA   -32.36444   2.85385  11.80125 1S   210    0.00000
 1129   68 LEU  CB   -33.62040   1.22381  11.13397 1S   210    1.00000
 1130   68 LEU  HB1  -32.76275   0.53479  10.96656 1S   210    0.00000
 1131   68 LEU  HB2  -34.36165   1.04728  10.32220 1S   210    0.00000
 1132   68 LEU  CG   -34.29138   0.84291  12.47403 1S   210    1.00000
 1133   68 LEU  HG   -35.17223   1.50940  12.62232 1S   210    0.00000
 1134   68 LEU  CD1  -34.80641  -0.60415  12.40158 1S   210    1.00000
 1135   68 LEU  HD11 -33.96266  -1.30368  12.22071 1S   210    0.00000
 1136   68 LEU  HD12 -35.53603  -0.71316  11.57164 1S   210    0.00000
 1137   68 LEU  HD13 -35.30537  -0.88498  13.35217 1S   210    0.00000
 1138   68 LEU  CD2  -33.37997   1.03987  13.69651 1S   210    1.00000
 1139   68 LEU  HD21 -33.09098   2.10510  13.80935 1S   210    0.00000
 1140   68 LEU  HD22 -32.46464   0.42941  13.58850 1S   210    0.00000
 1141   68 LEU  HD23 -33.90488   0.72244  14.62225 1S   210    0.00000
 1142   68 LEU  C    -32.51913   2.89943   9.70011 1S   210    1.00000
 1143   68 LEU  O    -33.22216   3.18585   8.73434 1S   210    1.00000
 1144   69 THR  N    -31.17795   2.75332   9.59728 1S   211    1.00000
 1145   69 THR  HN   -30.62192   2.59053  10.41035 1S   211    0.00000
 1146   69 THR  CA   -30.43242   2.83480   8.35295 1S   211    1.00000
 1147   69 THR  HA   -30.66488   3.78059   7.88187 1S   211    0.00000
 1148   69 THR  CB   -28.93571   2.74180   8.59863 1S   211    1.00000
 1149   69 THR  HB   -28.70011   1.83396   9.19974 1S   211    0.00000
 1150   69 THR  OG1  -28.53246   3.88133   9.34033 1S   211    1.00000
 1151   69 THR  HG1  -28.54721   3.61268  10.26553 1S   211    0.00000
 1152   69 THR  CG2  -28.11892   2.69414   7.29158 1S   211    1.00000
 1153   69 THR  HG21 -28.39367   3.53491   6.62170 1S   211    0.00000
 1154   69 THR  HG22 -28.29076   1.73911   6.75146 1S   211    0.00000
 1155   69 THR  HG23 -27.03230   2.75774   7.51497 1S   211    0.00000
 1156   69 THR  C    -30.84039   1.72241   7.42274 1S   211    1.00000
 1157   69 THR  O    -30.87538   0.56082   7.82135 1S   211    1.00000
 1158   70 ALA  N    -31.16833   2.07252   6.15460 1S   212    1.00000
 1159   70 ALA  HN   -31.13354   3.01969   5.84473 1S   212    0.00000
 1160   70 ALA  CA   -31.60117   1.11336   5.16994 1S   212    1.00000
 1161   70 ALA  HA   -32.04927   0.27403   5.67992 1S   212    0.00000
 1162   70 ALA  CB   -32.65837   1.68466   4.21028 1S   212    1.00000
 1163   70 ALA  HB1  -32.23011   2.47931   3.57271 1S   212    0.00000
 1164   70 ALA  HB2  -33.49599   2.12807   4.78949 1S   212    0.00000
 1165   70 ALA  HB3  -33.06781   0.89211   3.54957 1S   212    0.00000
 1166   70 ALA  C    -30.41988   0.62459   4.36947 1S   212    1.00000
 1167   70 ALA  O    -29.49968   1.37645   4.05728 1S   212    1.00000
 1168   71 LEU  N    -30.43614  -0.68124   4.03199 1S   213    1.00000
 1169   71 LEU  HN   -31.19088  -1.26573   4.32848 1S   213    0.00000
 1170   71 LEU  CA   -29.41746  -1.35069   3.26522 1S   213    1.00000
 1171   71 LEU  HA   -28.49640  -0.78598   3.30399 1S   213    0.00000
 1172   71 LEU  CB   -29.19048  -2.77883   3.80864 1S   213    1.00000
 1173   71 LEU  HB1  -30.15848  -3.32806   3.78445 1S   213    0.00000
 1174   71 LEU  HB2  -28.89203  -2.67948   4.87404 1S   213    0.00000
 1175   71 LEU  CG   -28.11902  -3.63558   3.09828 1S   213    1.00000
 1176   71 LEU  HG   -28.32154  -3.61893   2.00254 1S   213    0.00000
 1177   71 LEU  CD1  -26.69836  -3.09691   3.33565 1S   213    1.00000
 1178   71 LEU  HD11 -26.46417  -3.08734   4.42003 1S   213    0.00000
 1179   71 LEU  HD12 -26.59886  -2.06508   2.94505 1S   213    0.00000
 1180   71 LEU  HD13 -25.95212  -3.74122   2.82782 1S   213    0.00000
 1181   71 LEU  CD2  -28.22913  -5.10270   3.54995 1S   213    1.00000
 1182   71 LEU  HD21 -29.27595  -5.45571   3.43940 1S   213    0.00000
 1183   71 LEU  HD22 -27.93093  -5.20515   4.61446 1S   213    0.00000
 1184   71 LEU  HD23 -27.57424  -5.75033   2.93135 1S   213    0.00000
 1185   71 LEU  C    -29.89798  -1.43621   1.84490 1S   213    1.00000
 1186   71 LEU  O    -31.01077  -1.87681   1.57686 1S   213    1.00000
 1187   72 LYS  N    -29.05412  -1.00403   0.89074 1S   214    1.00000
 1188   72 LYS  HN   -28.15879  -0.62786   1.12557 1S   214    0.00000
 1189   72 LYS  CA   -29.34703  -1.04852  -0.51721 1S   214    1.00000
 1190   72 LYS  HA   -30.41867  -1.07984  -0.66099 1S   214    0.00000
 1191   72 LYS  CB   -28.78685   0.20382  -1.22656 1S   214    1.00000
 1192   72 LYS  HB1  -27.70354   0.30296  -0.99607 1S   214    0.00000
 1193   72 LYS  HB2  -29.29697   1.09787  -0.80134 1S   214    0.00000
 1194   72 LYS  CG   -28.96569   0.23212  -2.75058 1S   214    1.00000
 1195   72 LYS  HG1  -28.45675  -0.64556  -3.20118 1S   214    0.00000
 1196   72 LYS  HG2  -28.46034   1.14544  -3.13730 1S   214    0.00000
 1197   72 LYS  CD   -30.42476   0.25141  -3.22294 1S   214    1.00000
 1198   72 LYS  HD1  -30.96078   1.07395  -2.69917 1S   214    0.00000
 1199   72 LYS  HD2  -30.91470  -0.71071  -2.95227 1S   214    0.00000
 1200   72 LYS  CE   -30.51402   0.46962  -4.73685 1S   214    1.00000
 1201   72 LYS  HE1  -30.01958  -0.36628  -5.27558 1S   214    0.00000
 1202   72 LYS  HE2  -30.02558   1.42313  -5.02332 1S   214    0.00000
 1203   72 LYS  NZ   -31.92124   0.52165  -5.18732 1S   214    1.00000
 1204   72 LYS  HZ1  -32.51367   0.96781  -4.45631 1S   214    0.00000
 1205   72 LYS  HZ2  -32.25111  -0.45658  -5.34170 1S   214    0.00000
 1206   72 LYS  HZ3  -31.98604   1.05710  -6.07719 1S   214    0.00000
 1207   72 LYS  C    -28.76106  -2.31239  -1.09961 1S   214    1.00000
 1208   72 LYS  O    -29.47900  -3.07712  -1.74048 1S   214    1.00000
 1209   73 TYR  N    -27.44533  -2.56685  -0.89345 1S   215    1.00000
 1210   73 TYR  HN   -26.87238  -1.95401  -0.35223 1S   215    0.00000
 1211   73 TYR  CA   -26.79562  -3.75153  -1.41730 1S   215    1.00000
 1212   73 TYR  HA   -27.53819  -4.47635  -1.71089 1S   215    0.00000
 1213   73 TYR  CB   -25.79986  -3.48355  -2.58072 1S   215    1.00000
 1214   73 TYR  HB1  -25.43159  -4.44575  -2.99734 1S   215    0.00000
 1215   73 TYR  HB2  -24.92141  -2.90856  -2.21522 1S   215    0.00000
 1216   73 TYR  CG   -26.40831  -2.71273  -3.71521 1S   215    1.00000
 1217   73 TYR  CD1  -27.40900  -3.27415  -4.52347 1S   215    1.00000
 1218   73 TYR  HD1  -27.77116  -4.26555  -4.30732 1S   215    0.00000
 1219   73 TYR  CE1  -27.91460  -2.56807  -5.62301 1S   215    1.00000
 1220   73 TYR  HE1  -28.67875  -3.00729  -6.24425 1S   215    0.00000
 1221   73 TYR  CZ   -27.41895  -1.29488  -5.92711 1S   215    1.00000
 1222   73 TYR  OH   -27.92861  -0.59006  -7.03629 1S   215    1.00000
 1223   73 TYR  HH   -27.39779   0.20906  -7.15154 1S   215    0.00000
 1224   73 TYR  CD2  -25.91855  -1.43658  -4.03372 1S   215    1.00000
 1225   73 TYR  HD2  -25.13365  -0.99831  -3.43942 1S   215    0.00000
 1226   73 TYR  CE2  -26.41696  -0.73041  -5.13099 1S   215    1.00000
 1227   73 TYR  HE2  -26.01736   0.24729  -5.34617 1S   215    0.00000
 1228   73 TYR  C    -25.94266  -4.34613  -0.33485 1S   215    1.00000
 1229   73 TYR  O    -25.35447  -3.61418   0.45320 1S   215    1.00000
 1230   74 SER  N    -25.79425  -5.69043  -0.30828 1S   216    1.00000
 1231   74 SER  HN   -26.33935  -6.29459  -0.88773 1S   216    0.00000
 1232   74 SER  CA   -24.67714  -6.30608   0.37286 1S   216    1.00000
 1233   74 SER  HA   -23.91425  -5.55550   0.50583 1S   216    0.00000
 1234   74 SER  CB   -24.96855  -6.90232   1.77834 1S   216    1.00000
 1235   74 SER  HB1  -25.43407  -6.11819   2.41221 1S   216    0.00000
 1236   74 SER  HB2  -24.01273  -7.20351   2.25693 1S   216    0.00000
 1237   74 SER  OG   -25.83157  -8.03314   1.75358 1S   216    1.00000
 1238   74 SER  HG1  -25.88181  -8.34757   2.66263 1S   216    0.00000
 1239   74 SER  C    -24.10739  -7.33493  -0.56430 1S   216    1.00000
 1240   74 SER  O    -24.84625  -8.07400  -1.21347 1S   216    1.00000
 1241   75 PHE  N    -22.76283  -7.37793  -0.67911 1S   217    1.00000
 1242   75 PHE  HN   -22.16748  -6.77481  -0.14883 1S   217    0.00000
 1243   75 PHE  CA   -22.10293  -8.28767  -1.58037 1S   217    1.00000
 1244   75 PHE  HA   -22.61927  -9.23055  -1.52495 1S   217    0.00000
 1245   75 PHE  CB   -22.12227  -7.81160  -3.06272 1S   217    1.00000
 1246   75 PHE  HB1  -23.17934  -7.69547  -3.38635 1S   217    0.00000
 1247   75 PHE  HB2  -21.65042  -8.56829  -3.72343 1S   217    0.00000
 1248   75 PHE  CG   -21.42818  -6.49106  -3.27675 1S   217    1.00000
 1249   75 PHE  CD1  -20.05115  -6.46877  -3.54703 1S   217    1.00000
 1250   75 PHE  HD1  -19.49574  -7.39424  -3.59127 1S   217    0.00000
 1251   75 PHE  CE1  -19.38672  -5.25874  -3.75685 1S   217    1.00000
 1252   75 PHE  HE1  -18.32871  -5.26729  -3.95302 1S   217    0.00000
 1253   75 PHE  CZ   -20.09212  -4.05090  -3.71138 1S   217    1.00000
 1254   75 PHE  HZ   -19.57558  -3.11683  -3.87726 1S   217    0.00000
 1255   75 PHE  CD2  -22.13251  -5.27399  -3.23262 1S   217    1.00000
 1256   75 PHE  HD2  -23.19350  -5.27612  -3.03350 1S   217    0.00000
 1257   75 PHE  CE2  -21.46832  -4.05902  -3.45073 1S   217    1.00000
 1258   75 PHE  HE2  -22.01712  -3.12960  -3.42177 1S   217    0.00000
 1259   75 PHE  C    -20.71078  -8.53839  -1.05855 1S   217    1.00000
 1260   75 PHE  O    -20.29514  -7.92381  -0.07857 1S   217    1.00000
 1261   76 GLN  N    -19.96048  -9.47282  -1.68701 1S   218    1.00000
 1262   76 GLN  HN   -20.29907  -9.98502  -2.47608 1S   218    0.00000
 1263   76 GLN  CA   -18.63827  -9.82179  -1.22999 1S   218    1.00000
 1264   76 GLN  HA   -18.23067  -8.99841  -0.65896 1S   218    0.00000
 1265   76 GLN  CB   -18.64019 -11.09555  -0.35132 1S   218    1.00000
 1266   76 GLN  HB1  -19.40492 -10.94304   0.44328 1S   218    0.00000
 1267   76 GLN  HB2  -17.65142 -11.19771   0.14773 1S   218    0.00000
 1268   76 GLN  CG   -18.94681 -12.40078  -1.10681 1S   218    1.00000
 1269   76 GLN  HG1  -18.07369 -12.69828  -1.72570 1S   218    0.00000
 1270   76 GLN  HG2  -19.81650 -12.24418  -1.77769 1S   218    0.00000
 1271   76 GLN  CD   -19.24577 -13.51961  -0.10614 1S   218    1.00000
 1272   76 GLN  OE1  -18.48466 -13.77060   0.82765 1S   218    1.00000
 1273   76 GLN  NE2  -20.40484 -14.20551  -0.32027 1S   218    1.00000
 1274   76 GLN  HE21 -20.67702 -14.92664   0.32022 1S   218    0.00000
 1275   76 GLN  HE22 -20.98303 -13.97802  -1.10293 1S   218    0.00000
 1276   76 GLN  C    -17.72093 -10.04903  -2.39469 1S   218    1.00000
 1277   76 GLN  O    -18.14789 -10.38567  -3.49738 1S   218    1.00000
 1278   77 THR  N    -16.40712  -9.88247  -2.13825 1S   219    1.00000
 1279   77 THR  HN   -16.10755  -9.57018  -1.23716 1S   219    0.00000
 1280   77 THR  CA   -15.33446 -10.24135  -3.03351 1S   219    1.00000
 1281   77 THR  HA   -15.73834 -10.58286  -3.97618 1S   219    0.00000
 1282   77 THR  CB   -14.35025  -9.10455  -3.28780 1S   219    1.00000
 1283   77 THR  HB   -13.60621  -9.41072  -4.05520 1S   219    0.00000
 1284   77 THR  OG1  -13.65937  -8.69845  -2.11556 1S   219    1.00000
 1285   77 THR  HG1  -12.74952  -8.52895  -2.38114 1S   219    0.00000
 1286   77 THR  CG2  -15.13183  -7.89743  -3.81187 1S   219    1.00000
 1287   77 THR  HG21 -15.78474  -7.46092  -3.02575 1S   219    0.00000
 1288   77 THR  HG22 -15.76758  -8.23105  -4.65575 1S   219    0.00000
 1289   77 THR  HG23 -14.44096  -7.10530  -4.17098 1S   219    0.00000
 1290   77 THR  C    -14.64168 -11.39940  -2.37091 1S   219    1.00000
 1291   77 THR  O    -15.11792 -11.91309  -1.36498 1S   219    1.00000
 1292   78 HSD  N    -13.47085 -11.82601  -2.89262 1S   220    1.00000
 1293   78 HSD  HN   -13.10151 -11.43888  -3.73555 1S   220    0.00000
 1294   78 HSD  CA   -12.69907 -12.88885  -2.29183 1S   220    1.00000
 1295   78 HSD  HA   -13.37729 -13.71123  -2.11060 1S   220    0.00000
 1296   78 HSD  CB   -11.58319 -13.42149  -3.22507 1S   220    1.00000
 1297   78 HSD  HB1  -12.03715 -13.68013  -4.20572 1S   220    0.00000
 1298   78 HSD  HB2  -11.17141 -14.36008  -2.79359 1S   220    0.00000
 1299   78 HSD  ND1  -10.41955 -11.46400  -4.39094 1S   220    1.00000
 1300   78 HSD  HD1  -11.17632 -11.21977  -5.00176 1S   220    0.00000
 1301   78 HSD  CG   -10.43141 -12.48273  -3.46705 1S   220    1.00000
 1302   78 HSD  CE1   -9.21274 -10.85244  -4.28891 1S   220    1.00000
 1303   78 HSD  HE1   -8.92647 -10.00237  -4.90591 1S   220    0.00000
 1304   78 HSD  NE2   -8.45335 -11.40431  -3.36336 1S   220    1.00000
 1305   78 HSD  CD2   -9.22356 -12.42904  -2.84821 1S   220    1.00000
 1306   78 HSD  HD2   -8.84423 -13.04179  -2.04873 1S   220    0.00000
 1307   78 HSD  C    -12.10348 -12.48440  -0.95790 1S   220    1.00000
 1308   78 HSD  O    -11.87507 -13.33946  -0.10823 1S   220    1.00000
 1309   79 ASP  N    -11.84807 -11.17341  -0.73636 1S   221    1.00000
 1310   79 ASP  HN   -12.03571 -10.47893  -1.42772 1S   221    0.00000
 1311   79 ASP  CA   -11.20232 -10.68867   0.46343 1S   221    1.00000
 1312   79 ASP  HA   -10.99704 -11.52595   1.11582 1S   221    0.00000
 1313   79 ASP  CB    -9.81990 -10.03329   0.16130 1S   221    1.00000
 1314   79 ASP  HB1   -9.17645 -10.78812  -0.34024 1S   221    0.00000
 1315   79 ASP  HB2   -9.32696  -9.75713   1.11722 1S   221    0.00000
 1316   79 ASP  CG    -9.86232  -8.78868  -0.73414 1S   221    1.00000
 1317   79 ASP  OD1   -8.81062  -8.10017  -0.80652 1S   221    1.00000
 1318   79 ASP  OD2  -10.92098  -8.50207  -1.34937 1S   221    1.00000
 1319   79 ASP  C    -12.06077  -9.74347   1.28218 1S   221    1.00000
 1320   79 ASP  O    -11.67182  -9.41144   2.39847 1S   221    1.00000
 1321   80 ARG  N    -13.22260  -9.26057   0.77570 1S   222    1.00000
 1322   80 ARG  HN   -13.56568  -9.53376  -0.12071 1S   222    0.00000
 1323   80 ARG  CA   -13.95748  -8.20131   1.44388 1S   222    1.00000
 1324   80 ARG  HA   -13.63422  -8.13602   2.46942 1S   222    0.00000
 1325   80 ARG  CB   -13.77399  -6.82001   0.76335 1S   222    1.00000
 1326   80 ARG  HB1  -14.48692  -6.07630   1.18641 1S   222    0.00000
 1327   80 ARG  HB2  -14.00544  -6.92336  -0.31780 1S   222    0.00000
 1328   80 ARG  CG   -12.36218  -6.23594   0.93588 1S   222    1.00000
 1329   80 ARG  HG1  -11.59708  -7.02697   0.78495 1S   222    0.00000
 1330   80 ARG  HG2  -12.26677  -5.88236   1.98744 1S   222    0.00000
 1331   80 ARG  CD   -12.05587  -5.06995  -0.01263 1S   222    1.00000
 1332   80 ARG  HD1  -11.11315  -4.57462   0.30428 1S   222    0.00000
 1333   80 ARG  HD2  -12.88916  -4.33631  -0.02150 1S   222    0.00000
 1334   80 ARG  NE   -11.87971  -5.60495  -1.40220 1S   222    1.00000
 1335   80 ARG  HE   -12.18518  -6.53792  -1.59259 1S   222    0.00000
 1336   80 ARG  CZ   -11.28611  -4.89667  -2.40448 1S   222    1.00000
 1337   80 ARG  NH1  -11.20307  -5.42801  -3.65289 1S   222    1.00000
 1338   80 ARG  HH11 -11.54962  -6.35017  -3.82824 1S   222    0.00000
 1339   80 ARG  HH12 -10.76408  -4.91260  -4.39036 1S   222    0.00000
 1340   80 ARG  NH2  -10.78247  -3.65548  -2.18922 1S   222    1.00000
 1341   80 ARG  HH21 -10.80009  -3.26765  -1.26870 1S   222    0.00000
 1342   80 ARG  HH22 -10.38490  -3.15475  -2.95922 1S   222    0.00000
 1343   80 ARG  C    -15.43443  -8.47827   1.47287 1S   222    1.00000
 1344   80 ARG  O    -15.96648  -9.20581   0.64158 1S   222    1.00000
 1345   81 LEU  N    -16.12343  -7.85363   2.45592 1S   223    1.00000
 1346   81 LEU  HN   -15.62751  -7.33821   3.15434 1S   223    0.00000
 1347   81 LEU  CA   -17.55939  -7.76956   2.56440 1S   223    1.00000
 1348   81 LEU  HA   -18.02936  -8.32377   1.76426 1S   223    0.00000
 1349   81 LEU  CB   -18.07622  -8.22738   3.94750 1S   223    1.00000
 1350   81 LEU  HB1  -19.17369  -8.05211   4.01235 1S   223    0.00000
 1351   81 LEU  HB2  -17.58883  -7.61956   4.74111 1S   223    0.00000
 1352   81 LEU  CG   -17.81127  -9.71652   4.24717 1S   223    1.00000
 1353   81 LEU  HG   -16.71853  -9.91064   4.14021 1S   223    0.00000
 1354   81 LEU  CD1  -18.18960 -10.06248   5.69565 1S   223    1.00000
 1355   81 LEU  HD11 -19.27077  -9.87407   5.86522 1S   223    0.00000
 1356   81 LEU  HD12 -17.60210  -9.43716   6.40137 1S   223    0.00000
 1357   81 LEU  HD13 -17.97631 -11.13081   5.90955 1S   223    0.00000
 1358   81 LEU  CD2  -18.55351 -10.61119   3.24477 1S   223    1.00000
 1359   81 LEU  HD21 -18.08573 -10.52214   2.24499 1S   223    0.00000
 1360   81 LEU  HD22 -19.61944 -10.31304   3.17261 1S   223    0.00000
 1361   81 LEU  HD23 -18.51445 -11.67022   3.55293 1S   223    0.00000
 1362   81 LEU  C    -17.91141  -6.31566   2.41933 1S   223    1.00000
 1363   81 LEU  O    -17.23864  -5.45821   2.98371 1S   223    1.00000
 1364   82 CYS  N    -18.97454  -6.01023   1.64181 1S   224    1.00000
 1365   82 CYS  HN   -19.50996  -6.72400   1.19188 1S   224    0.00000
 1366   82 CYS  CA   -19.37389  -4.65649   1.33376 1S   224    1.00000
 1367   82 CYS  HA   -18.80909  -3.95952   1.93024 1S   224    0.00000
 1368   82 CYS  CB   -19.17532  -4.31482  -0.16199 1S   224    1.00000
 1369   82 CYS  HB1  -19.55558  -3.28944  -0.36259 1S   224    0.00000
 1370   82 CYS  HB2  -19.77523  -5.02230  -0.77592 1S   224    0.00000
 1371   82 CYS  SG   -17.42421  -4.42020  -0.65690 1S   224    1.00000
 1372   82 CYS  HG1  -17.65898  -4.28948  -1.95465 1S   224    0.00000
 1373   82 CYS  C    -20.83536  -4.50345   1.66268 1S   224    1.00000
 1374   82 CYS  O    -21.65683  -5.29202   1.20943 1S   224    1.00000
 1375   83 PHE  N    -21.18247  -3.46918   2.46581 1S   225    1.00000
 1376   83 PHE  HN   -20.47914  -2.87978   2.86034 1S   225    0.00000
 1377   83 PHE  CA   -22.54315  -3.12256   2.81841 1S   225    1.00000
 1378   83 PHE  HA   -23.24528  -3.79446   2.34349 1S   225    0.00000
 1379   83 PHE  CB   -22.80879  -3.04271   4.34861 1S   225    1.00000
 1380   83 PHE  HB1  -23.86648  -2.75077   4.53280 1S   225    0.00000
 1381   83 PHE  HB2  -22.15769  -2.28087   4.82275 1S   225    0.00000
 1382   83 PHE  CG   -22.54498  -4.33524   5.06799 1S   225    1.00000
 1383   83 PHE  CD1  -23.62004  -5.10642   5.53759 1S   225    1.00000
 1384   83 PHE  HD1  -24.63571  -4.79764   5.33687 1S   225    0.00000
 1385   83 PHE  CE1  -23.38768  -6.25336   6.30084 1S   225    1.00000
 1386   83 PHE  HE1  -24.21993  -6.81786   6.67724 1S   225    0.00000
 1387   83 PHE  CZ   -22.08114  -6.65639   6.59057 1S   225    1.00000
 1388   83 PHE  HZ   -21.91209  -7.54177   7.18353 1S   225    0.00000
 1389   83 PHE  CD2  -21.23158  -4.74515   5.37025 1S   225    1.00000
 1390   83 PHE  HD2  -20.39114  -4.15202   5.04150 1S   225    0.00000
 1391   83 PHE  CE2  -21.00023  -5.90883   6.11267 1S   225    1.00000
 1392   83 PHE  HE2  -19.99028  -6.22138   6.32614 1S   225    0.00000
 1393   83 PHE  C    -22.75712  -1.72383   2.30493 1S   225    1.00000
 1394   83 PHE  O    -22.15186  -0.78868   2.81342 1S   225    1.00000
 1395   84 VAL  N    -23.62998  -1.54124   1.29101 1S   226    1.00000
 1396   84 VAL  HN   -24.13427  -2.31183   0.90289 1S   226    0.00000
 1397   84 VAL  CA   -23.93426  -0.25199   0.70715 1S   226    1.00000
 1398   84 VAL  HA   -23.15875   0.45881   0.95699 1S   226    0.00000
 1399   84 VAL  CB   -24.07819  -0.31991  -0.80710 1S   226    1.00000
 1400   84 VAL  HB   -24.91077  -1.00634  -1.07724 1S   226    0.00000
 1401   84 VAL  CG1  -24.37721   1.07480  -1.38425 1S   226    1.00000
 1402   84 VAL  HG11 -23.56708   1.77932  -1.10038 1S   226    0.00000
 1403   84 VAL  HG12 -25.34623   1.46632  -1.01110 1S   226    0.00000
 1404   84 VAL  HG13 -24.42828   1.03212  -2.49257 1S   226    0.00000
 1405   84 VAL  CG2  -22.77452  -0.87676  -1.41034 1S   226    1.00000
 1406   84 VAL  HG21 -22.56215  -1.90453  -1.05072 1S   226    0.00000
 1407   84 VAL  HG22 -21.92644  -0.21581  -1.13725 1S   226    0.00000
 1408   84 VAL  HG23 -22.84910  -0.90552  -2.51786 1S   226    0.00000
 1409   84 VAL  C    -25.23248   0.19322   1.32601 1S   226    1.00000
 1410   84 VAL  O    -26.26600  -0.43458   1.12543 1S   226    1.00000
 1411   85 MET  N    -25.18819   1.27607   2.12940 1S   227    1.00000
 1412   85 MET  HN   -24.34198   1.79459   2.24845 1S   227    0.00000
 1413   85 MET  CA   -26.27654   1.69593   2.97752 1S   227    1.00000
 1414   85 MET  HA   -27.16550   1.11321   2.78278 1S   227    0.00000
 1415   85 MET  CB   -25.87115   1.59692   4.46497 1S   227    1.00000
 1416   85 MET  HB1  -26.67594   2.01522   5.10519 1S   227    0.00000
 1417   85 MET  HB2  -24.95635   2.20978   4.62508 1S   227    0.00000
 1418   85 MET  CG   -25.60097   0.15171   4.92054 1S   227    1.00000
 1419   85 MET  HG1  -24.93316  -0.34637   4.18631 1S   227    0.00000
 1420   85 MET  HG2  -26.57177  -0.39165   4.90150 1S   227    0.00000
 1421   85 MET  SD   -24.85552   0.01088   6.57106 1S   227    1.00000
 1422   85 MET  CE   -23.17858   0.58002   6.15556 1S   227    1.00000
 1423   85 MET  HE1  -23.18124   1.62193   5.77086 1S   227    0.00000
 1424   85 MET  HE2  -22.71937  -0.06852   5.38002 1S   227    0.00000
 1425   85 MET  HE3  -22.52316   0.55444   7.05255 1S   227    0.00000
 1426   85 MET  C    -26.57575   3.13778   2.69921 1S   227    1.00000
 1427   85 MET  O    -25.77171   3.84403   2.10234 1S   227    1.00000
 1428   86 GLU  N    -27.74735   3.62930   3.16615 1S   228    1.00000
 1429   86 GLU  HN   -28.42117   3.03228   3.59817 1S   228    0.00000
 1430   86 GLU  CA   -28.11240   5.02572   3.08246 1S   228    1.00000
 1431   86 GLU  HA   -28.04794   5.31637   2.04251 1S   228    0.00000
 1432   86 GLU  CB   -29.55124   5.30441   3.57457 1S   228    1.00000
 1433   86 GLU  HB1  -29.75032   6.39878   3.53008 1S   228    0.00000
 1434   86 GLU  HB2  -29.65869   4.97276   4.63146 1S   228    0.00000
 1435   86 GLU  CG   -30.59177   4.57235   2.71411 1S   228    1.00000
 1436   86 GLU  HG1  -30.53137   3.48207   2.90311 1S   228    0.00000
 1437   86 GLU  HG2  -30.35630   4.73632   1.64307 1S   228    0.00000
 1438   86 GLU  CD   -32.01249   5.05935   2.99572 1S   228    1.00000
 1439   86 GLU  OE1  -32.39653   5.14464   4.19242 1S   228    1.00000
 1440   86 GLU  OE2  -32.74139   5.32713   2.00208 1S   228    1.00000
 1441   86 GLU  C    -27.15951   5.88106   3.88248 1S   228    1.00000
 1442   86 GLU  O    -26.83452   5.58095   5.03019 1S   228    1.00000
 1443   87 TYR  N    -26.67679   6.96673   3.24389 1S   229    1.00000
 1444   87 TYR  HN   -26.98355   7.17952   2.31568 1S   229    0.00000
 1445   87 TYR  CA   -25.72264   7.89928   3.78044 1S   229    1.00000
 1446   87 TYR  HA   -24.99863   7.35492   4.37166 1S   229    0.00000
 1447   87 TYR  CB   -25.00243   8.63493   2.61072 1S   229    1.00000
 1448   87 TYR  HB1  -25.77104   9.00229   1.89588 1S   229    0.00000
 1449   87 TYR  HB2  -24.35992   7.90876   2.07264 1S   229    0.00000
 1450   87 TYR  CG   -24.11877   9.79807   2.99184 1S   229    1.00000
 1451   87 TYR  CD1  -23.20864   9.73185   4.06125 1S   229    1.00000
 1452   87 TYR  HD1  -23.12215   8.83018   4.64857 1S   229    0.00000
 1453   87 TYR  CE1  -22.40526  10.83522   4.37802 1S   229    1.00000
 1454   87 TYR  HE1  -21.71382  10.77220   5.20339 1S   229    0.00000
 1455   87 TYR  CZ   -22.49945  12.01342   3.62689 1S   229    1.00000
 1456   87 TYR  OH   -21.72278  13.13833   3.96844 1S   229    1.00000
 1457   87 TYR  HH   -21.91153  13.83564   3.33536 1S   229    0.00000
 1458   87 TYR  CD2  -24.18640  10.97921   2.23349 1S   229    1.00000
 1459   87 TYR  HD2  -24.86770  11.03697   1.39893 1S   229    0.00000
 1460   87 TYR  CE2  -23.38140  12.08041   2.54445 1S   229    1.00000
 1461   87 TYR  HE2  -23.45413  12.98172   1.95401 1S   229    0.00000
 1462   87 TYR  C    -26.46661   8.86409   4.67069 1S   229    1.00000
 1463   87 TYR  O    -27.39390   9.54793   4.24146 1S   229    1.00000
 1464   88 ALA  N    -26.04984   8.91994   5.95506 1S   230    1.00000
 1465   88 ALA  HN   -25.31958   8.32651   6.28219 1S   230    0.00000
 1466   88 ALA  CA   -26.58677   9.82022   6.93966 1S   230    1.00000
 1467   88 ALA  HA   -27.60472  10.07693   6.68673 1S   230    0.00000
 1468   88 ALA  CB   -26.55554   9.18080   8.34020 1S   230    1.00000
 1469   88 ALA  HB1  -25.51897   8.90326   8.62601 1S   230    0.00000
 1470   88 ALA  HB2  -27.17131   8.25686   8.34722 1S   230    0.00000
 1471   88 ALA  HB3  -26.96272   9.86632   9.10874 1S   230    0.00000
 1472   88 ALA  C    -25.75255  11.07382   6.91855 1S   230    1.00000
 1473   88 ALA  O    -24.73063  11.16648   7.59299 1S   230    1.00000
 1474   89 ASN  N    -26.18552  12.07444   6.11190 1S   231    1.00000
 1475   89 ASN  HN   -27.02954  11.96906   5.59049 1S   231    0.00000
 1476   89 ASN  CA   -25.42758  13.26537   5.77176 1S   231    1.00000
 1477   89 ASN  HA   -24.47723  12.94273   5.37138 1S   231    0.00000
 1478   89 ASN  CB   -26.14726  14.18634   4.74625 1S   231    1.00000
 1479   89 ASN  HB1  -25.47858  15.03741   4.48970 1S   231    0.00000
 1480   89 ASN  HB2  -27.07273  14.60256   5.19726 1S   231    0.00000
 1481   89 ASN  CG   -26.55299  13.44675   3.46263 1S   231    1.00000
 1482   89 ASN  OD1  -27.26108  12.44319   3.48682 1S   231    1.00000
 1483   89 ASN  ND2  -26.12128  14.00691   2.29580 1S   231    1.00000
 1484   89 ASN  HD21 -25.51765  14.80403   2.31504 1S   231    0.00000
 1485   89 ASN  HD22 -26.33963  13.55854   1.42590 1S   231    0.00000
 1486   89 ASN  C    -25.16260  14.15122   6.96131 1S   231    1.00000
 1487   89 ASN  O    -24.19845  14.91132   6.97175 1S   231    1.00000
 1488   90 GLY  N    -26.02896  14.07873   7.99110 1S   232    1.00000
 1489   90 GLY  HN   -26.77839  13.41874   7.99001 1S   232    0.00000
 1490   90 GLY  CA   -25.97360  14.94461   9.13776 1S   232    1.00000
 1491   90 GLY  HA1  -26.95828  14.92542   9.57811 1S   232    0.00000
 1492   90 GLY  HA2  -25.68807  15.93490   8.81239 1S   232    0.00000
 1493   90 GLY  C    -24.99578  14.49747  10.18399 1S   232    1.00000
 1494   90 GLY  O    -24.81712  15.21241  11.16056 1S   232    1.00000
 1495   91 GLY  N    -24.32533  13.32959  10.03518 1S   233    1.00000
 1496   91 GLY  HN   -24.49421  12.72637   9.25763 1S   233    0.00000
 1497   91 GLY  CA   -23.25712  12.93528  10.93587 1S   233    1.00000
 1498   91 GLY  HA1  -22.68293  13.81217  11.20023 1S   233    0.00000
 1499   91 GLY  HA2  -22.66718  12.19354  10.41937 1S   233    0.00000
 1500   91 GLY  C    -23.77571  12.31797  12.20334 1S   233    1.00000
 1501   91 GLY  O    -24.97796  12.16642  12.39158 1S   233    1.00000
 1502   92 GLU  N    -22.85224  11.95146  13.11922 1S   234    1.00000
 1503   92 GLU  HN   -21.87671  12.08442  12.94046 1S   234    0.00000
 1504   92 GLU  CA   -23.15462  11.33894  14.39101 1S   234    1.00000
 1505   92 GLU  HA   -23.93877  10.60933  14.25593 1S   234    0.00000
 1506   92 GLU  CB   -21.91128  10.66289  15.02452 1S   234    1.00000
 1507   92 GLU  HB1  -22.19473  10.19679  15.99528 1S   234    0.00000
 1508   92 GLU  HB2  -21.14524  11.44585  15.22667 1S   234    0.00000
 1509   92 GLU  CG   -21.27247   9.57629  14.13702 1S   234    1.00000
 1510   92 GLU  HG1  -21.03664   9.98555  13.13265 1S   234    0.00000
 1511   92 GLU  HG2  -21.98940   8.73733  14.01258 1S   234    0.00000
 1512   92 GLU  CD   -19.97151   9.03505  14.73817 1S   234    1.00000
 1513   92 GLU  OE1  -19.42447   9.66238  15.68579 1S   234    1.00000
 1514   92 GLU  OE2  -19.49510   7.98580  14.23206 1S   234    1.00000
 1515   92 GLU  C    -23.60957  12.39419  15.36096 1S   234    1.00000
 1516   92 GLU  O    -23.17197  13.53963  15.29601 1S   234    1.00000
 1517   93 LEU  N    -24.47204  12.01537  16.33254 1S   235    1.00000
 1518   93 LEU  HN   -24.88273  11.10296  16.32924 1S   235    0.00000
 1519   93 LEU  CA   -24.84117  12.86034  17.44868 1S   235    1.00000
 1520   93 LEU  HA   -25.15063  13.81746  17.05586 1S   235    0.00000
 1521   93 LEU  CB   -25.95416  12.25813  18.33857 1S   235    1.00000
 1522   93 LEU  HB1  -26.01556  12.83900  19.28791 1S   235    0.00000
 1523   93 LEU  HB2  -25.68302  11.21195  18.60351 1S   235    0.00000
 1524   93 LEU  CG   -27.37535  12.26701  17.73265 1S   235    1.00000
 1525   93 LEU  HG   -27.40419  11.55139  16.87955 1S   235    0.00000
 1526   93 LEU  CD1  -28.37879  11.78458  18.79510 1S   235    1.00000
 1527   93 LEU  HD11 -28.36914  12.47513  19.66537 1S   235    0.00000
 1528   93 LEU  HD12 -28.10834  10.76866  19.15068 1S   235    0.00000
 1529   93 LEU  HD13 -29.40664  11.75721  18.37991 1S   235    0.00000
 1530   93 LEU  CD2  -27.78912  13.65052  17.19803 1S   235    1.00000
 1531   93 LEU  HD21 -27.20750  13.91298  16.28949 1S   235    0.00000
 1532   93 LEU  HD22 -27.62143  14.43071  17.96944 1S   235    0.00000
 1533   93 LEU  HD23 -28.86622  13.64808  16.93266 1S   235    0.00000
 1534   93 LEU  C    -23.65552  13.11808  18.34262 1S   235    1.00000
 1535   93 LEU  O    -23.59488  14.15977  18.98881 1S   235    1.00000
 1536   94 PHE  N    -22.66488  12.19295  18.35528 1S   236    1.00000
 1537   94 PHE  HN   -22.77671  11.33837  17.85235 1S   236    0.00000
 1538   94 PHE  CA   -21.38948  12.34250  19.02233 1S   236    1.00000
 1539   94 PHE  HA   -21.58958  12.45218  20.07968 1S   236    0.00000
 1540   94 PHE  CB   -20.50220  11.09171  18.78113 1S   236    1.00000
 1541   94 PHE  HB1  -20.30825  10.95911  17.69566 1S   236    0.00000
 1542   94 PHE  HB2  -21.02630  10.18524  19.14820 1S   236    0.00000
 1543   94 PHE  CG   -19.18532  11.17916  19.50637 1S   236    1.00000
 1544   94 PHE  CD1  -19.10809  10.94626  20.88784 1S   236    1.00000
 1545   94 PHE  HD1  -19.99555  10.66965  21.43789 1S   236    0.00000
 1546   94 PHE  CE1  -17.88789  11.08280  21.56130 1S   236    1.00000
 1547   94 PHE  HE1  -17.83768  10.90222  22.62477 1S   236    0.00000
 1548   94 PHE  CZ   -16.73648  11.45911  20.85721 1S   236    1.00000
 1549   94 PHE  HZ   -15.79667  11.56899  21.37758 1S   236    0.00000
 1550   94 PHE  CD2  -18.02531  11.55663  18.81027 1S   236    1.00000
 1551   94 PHE  HD2  -18.08781  11.76019  17.75360 1S   236    0.00000
 1552   94 PHE  CE2  -16.80552  11.69939  19.47941 1S   236    1.00000
 1553   94 PHE  HE2  -15.92157  11.99911  18.93567 1S   236    0.00000
 1554   94 PHE  C    -20.66359  13.58325  18.54197 1S   236    1.00000
 1555   94 PHE  O    -20.15933  14.35343  19.35422 1S   236    1.00000
 1556   95 PHE  N    -20.62445  13.80549  17.20578 1S   237    1.00000
 1557   95 PHE  HN   -21.05805  13.16118  16.58018 1S   237    0.00000
 1558   95 PHE  CA   -19.99856  14.94227  16.56170 1S   237    1.00000
 1559   95 PHE  HA   -18.95399  14.93648  16.83897 1S   237    0.00000
 1560   95 PHE  CB   -20.13240  14.81424  15.01357 1S   237    1.00000
 1561   95 PHE  HB1  -21.20090  14.79444  14.71914 1S   237    0.00000
 1562   95 PHE  HB2  -19.67522  13.85303  14.69273 1S   237    0.00000
 1563   95 PHE  CG   -19.47483  15.92767  14.23685 1S   237    1.00000
 1564   95 PHE  CD1  -20.16230  17.13621  14.01857 1S   237    1.00000
 1565   95 PHE  HD1  -21.15794  17.26970  14.41576 1S   237    0.00000
 1566   95 PHE  CE1  -19.56694  18.17730  13.30129 1S   237    1.00000
 1567   95 PHE  HE1  -20.09629  19.10750  13.16125 1S   237    0.00000
 1568   95 PHE  CZ   -18.28583  18.01083  12.76572 1S   237    1.00000
 1569   95 PHE  HZ   -17.82338  18.81653  12.21559 1S   237    0.00000
 1570   95 PHE  CD2  -18.18949  15.77006  13.69203 1S   237    1.00000
 1571   95 PHE  HD2  -17.65393  14.84322  13.83588 1S   237    0.00000
 1572   95 PHE  CE2  -17.59971  16.80591  12.95628 1S   237    1.00000
 1573   95 PHE  HE2  -16.60779  16.68518  12.54841 1S   237    0.00000
 1574   95 PHE  C    -20.61199  16.23981  17.04881 1S   237    1.00000
 1575   95 PHE  O    -19.89923  17.17025  17.42372 1S   237    1.00000
 1576   96 HSE  N    -21.96129  16.31646  17.05957 1S   238    1.00000
 1577   96 HSE  HN   -22.51792  15.53622  16.78210 1S   238    0.00000
 1578   96 HSE  CA   -22.68549  17.51879  17.40180 1S   238    1.00000
 1579   96 HSE  HA   -22.24295  18.33807  16.85167 1S   238    0.00000
 1580   96 HSE  CB   -24.17650  17.41741  17.02432 1S   238    1.00000
 1581   96 HSE  HB1  -24.72611  18.32358  17.36175 1S   238    0.00000
 1582   96 HSE  HB2  -24.63179  16.52818  17.51081 1S   238    0.00000
 1583   96 HSE  ND1  -24.07672  18.37902  14.73019 1S   238    1.00000
 1584   96 HSE  CG   -24.34603  17.29210  15.54138 1S   238    1.00000
 1585   96 HSE  CE1  -24.24634  17.93925  13.50312 1S   238    1.00000
 1586   96 HSE  HE1  -24.13343  18.53599  12.60019 1S   238    0.00000
 1587   96 HSE  NE2  -24.59961  16.63405  13.48348 1S   238    1.00000
 1588   96 HSE  HE2  -24.74225  16.06152  12.66898 1S   238    0.00000
 1589   96 HSE  CD2  -24.67040  16.21269  14.78688 1S   238    1.00000
 1590   96 HSE  HD2  -24.94032  15.20874  15.07895 1S   238    0.00000
 1591   96 HSE  C    -22.57222  17.84463  18.86346 1S   238    1.00000
 1592   96 HSE  O    -22.34067  18.99486  19.22064 1S   238    1.00000
 1593   97 LEU  N    -22.70441  16.83484  19.74857 1S   239    1.00000
 1594   97 LEU  HN   -22.87321  15.89723  19.44515 1S   239    0.00000
 1595   97 LEU  CA   -22.69387  17.02715  21.17890 1S   239    1.00000
 1596   97 LEU  HA   -23.33765  17.86985  21.38378 1S   239    0.00000
 1597   97 LEU  CB   -23.23206  15.77433  21.89483 1S   239    1.00000
 1598   97 LEU  HB1  -22.44336  14.98979  21.93263 1S   239    0.00000
 1599   97 LEU  HB2  -24.06781  15.36288  21.28493 1S   239    0.00000
 1600   97 LEU  CG   -23.78898  16.01036  23.31227 1S   239    1.00000
 1601   97 LEU  HG   -22.97114  16.40457  23.95817 1S   239    0.00000
 1602   97 LEU  CD1  -24.95042  17.02101  23.35392 1S   239    1.00000
 1603   97 LEU  HD11 -25.74468  16.71675  22.64179 1S   239    0.00000
 1604   97 LEU  HD12 -24.60429  18.04249  23.09302 1S   239    0.00000
 1605   97 LEU  HD13 -25.38990  17.05668  24.37306 1S   239    0.00000
 1606   97 LEU  CD2  -24.24210  14.66429  23.88760 1S   239    1.00000
 1607   97 LEU  HD21 -23.37555  13.97569  23.96826 1S   239    0.00000
 1608   97 LEU  HD22 -25.02012  14.19968  23.24685 1S   239    0.00000
 1609   97 LEU  HD23 -24.66263  14.81654  24.89681 1S   239    0.00000
 1610   97 LEU  C    -21.31134  17.35582  21.69069 1S   239    1.00000
 1611   97 LEU  O    -21.16622  18.07639  22.67333 1S   239    1.00000
 1612   98 SER  N    -20.25365  16.87736  20.99138 1S   240    1.00000
 1613   98 SER  HN   -20.39881  16.25027  20.22783 1S   240    0.00000
 1614   98 SER  CA   -18.86780  17.22359  21.25224 1S   240    1.00000
 1615   98 SER  HA   -18.64591  16.96997  22.27970 1S   240    0.00000
 1616   98 SER  CB   -17.89046  16.47747  20.30779 1S   240    1.00000
 1617   98 SER  HB1  -16.88209  16.94322  20.32776 1S   240    0.00000
 1618   98 SER  HB2  -18.27001  16.50432  19.26459 1S   240    0.00000
 1619   98 SER  OG   -17.73842  15.12064  20.70589 1S   240    1.00000
 1620   98 SER  HG1  -18.52915  14.65907  20.40446 1S   240    0.00000
 1621   98 SER  C    -18.61952  18.70576  21.08282 1S   240    1.00000
 1622   98 SER  O    -17.84807  19.29870  21.83367 1S   240    1.00000
 1623   99 ARG  N    -19.28250  19.33716  20.09080 1S   241    1.00000
 1624   99 ARG  HN   -19.92077  18.84228  19.50462 1S   241    0.00000
 1625   99 ARG  CA   -19.10264  20.73500  19.77490 1S   241    1.00000
 1626   99 ARG  HA   -18.09142  21.02644  20.02422 1S   241    0.00000
 1627   99 ARG  CB   -19.30024  20.96187  18.26020 1S   241    1.00000
 1628   99 ARG  HB1  -19.47909  22.03495  18.02999 1S   241    0.00000
 1629   99 ARG  HB2  -20.18915  20.38351  17.92391 1S   241    0.00000
 1630   99 ARG  CG   -18.05374  20.50287  17.48431 1S   241    1.00000
 1631   99 ARG  HG1  -17.57948  19.67104  18.05128 1S   241    0.00000
 1632   99 ARG  HG2  -17.32322  21.34185  17.45781 1S   241    0.00000
 1633   99 ARG  CD   -18.34230  20.01400  16.06136 1S   241    1.00000
 1634   99 ARG  HD1  -18.76532  20.83496  15.44349 1S   241    0.00000
 1635   99 ARG  HD2  -19.05774  19.16452  16.06475 1S   241    0.00000
 1636   99 ARG  NE   -17.05120  19.57177  15.42959 1S   241    1.00000
 1637   99 ARG  HE   -16.63418  20.16562  14.74285 1S   241    0.00000
 1638   99 ARG  CZ   -16.43177  18.38668  15.70564 1S   241    1.00000
 1639   99 ARG  NH1  -15.27703  18.07974  15.05455 1S   241    1.00000
 1640   99 ARG  HH11 -14.91320  18.70478  14.36446 1S   241    0.00000
 1641   99 ARG  HH12 -14.81942  17.21085  15.23345 1S   241    0.00000
 1642   99 ARG  NH2  -16.94608  17.49844  16.59522 1S   241    1.00000
 1643   99 ARG  HH21 -17.81785  17.69635  17.04321 1S   241    0.00000
 1644   99 ARG  HH22 -16.49648  16.61605  16.74075 1S   241    0.00000
 1645   99 ARG  C    -20.02672  21.62341  20.57446 1S   241    1.00000
 1646   99 ARG  O    -19.65382  22.74563  20.91090 1S   241    1.00000
 1647  100 GLU  N    -21.25339  21.15481  20.89489 1S   242    1.00000
 1648  100 GLU  HN   -21.54094  20.23747  20.62430 1S   242    0.00000
 1649  100 GLU  CA   -22.28628  21.98428  21.48211 1S   242    1.00000
 1650  100 GLU  HA   -22.07117  23.02507  21.28263 1S   242    0.00000
 1651  100 GLU  CB   -23.65754  21.66271  20.87739 1S   242    1.00000
 1652  100 GLU  HB1  -24.45574  22.23434  21.40474 1S   242    0.00000
 1653  100 GLU  HB2  -23.87322  20.57634  20.99421 1S   242    0.00000
 1654  100 GLU  CG   -23.67652  22.05290  19.39619 1S   242    1.00000
 1655  100 GLU  HG1  -22.84393  21.55151  18.85640 1S   242    0.00000
 1656  100 GLU  HG2  -23.55093  23.15176  19.29230 1S   242    0.00000
 1657  100 GLU  CD   -24.98385  21.63512  18.76020 1S   242    1.00000
 1658  100 GLU  OE1  -26.01653  21.57185  19.47518 1S   242    1.00000
 1659  100 GLU  OE2  -24.96668  21.37359  17.53666 1S   242    1.00000
 1660  100 GLU  C    -22.42003  21.82893  22.96490 1S   242    1.00000
 1661  100 GLU  O    -23.04204  22.68029  23.59891 1S   242    1.00000
 1662  101 ARG  N    -21.85887  20.73933  23.53532 1S   243    1.00000
 1663  101 ARG  HN   -21.38459  20.06576  22.97029 1S   243    0.00000
 1664  101 ARG  CA   -21.84722  20.43894  24.94892 1S   243    1.00000
 1665  101 ARG  HA   -21.08952  19.67636  25.05207 1S   243    0.00000
 1666  101 ARG  CB   -21.41628  21.61420  25.85603 1S   243    1.00000
 1667  101 ARG  HB1  -22.23001  22.36874  25.90604 1S   243    0.00000
 1668  101 ARG  HB2  -20.53213  22.10658  25.39150 1S   243    0.00000
 1669  101 ARG  CG   -21.02836  21.18510  27.27645 1S   243    1.00000
 1670  101 ARG  HG1  -20.11679  20.55006  27.20914 1S   243    0.00000
 1671  101 ARG  HG2  -21.83567  20.56024  27.71565 1S   243    0.00000
 1672  101 ARG  CD   -20.73455  22.37767  28.19768 1S   243    1.00000
 1673  101 ARG  HD1  -20.06961  23.10266  27.67933 1S   243    0.00000
 1674  101 ARG  HD2  -20.24093  22.04911  29.13682 1S   243    0.00000
 1675  101 ARG  NE   -22.01929  23.08343  28.53569 1S   243    1.00000
 1676  101 ARG  HE   -22.23648  23.93146  28.05459 1S   243    0.00000
 1677  101 ARG  CZ   -22.89164  22.63880  29.48589 1S   243    1.00000
 1678  101 ARG  NH1  -22.67203  21.48381  30.16684 1S   243    1.00000
 1679  101 ARG  HH11 -21.86681  20.93408  29.95236 1S   243    0.00000
 1680  101 ARG  HH12 -23.33312  21.16844  30.84501 1S   243    0.00000
 1681  101 ARG  NH2  -24.00737  23.36707  29.75891 1S   243    1.00000
 1682  101 ARG  HH21 -24.17703  24.22078  29.27055 1S   243    0.00000
 1683  101 ARG  HH22 -24.64813  23.04950  30.45535 1S   243    0.00000
 1684  101 ARG  C    -23.14756  19.82380  25.41742 1S   243    1.00000
 1685  101 ARG  O    -23.15547  18.69558  25.90105 1S   243    1.00000
 1686  102 VAL  N    -24.28432  20.54625  25.29851 1S   244    1.00000
 1687  102 VAL  HN   -24.27837  21.45774  24.89103 1S   244    0.00000
 1688  102 VAL  CA   -25.58385  20.02233  25.65753 1S   244    1.00000
 1689  102 VAL  HA   -25.53830  18.94319  25.71464 1S   244    0.00000
 1690  102 VAL  CB   -26.17125  20.55594  26.96550 1S   244    1.00000
 1691  102 VAL  HB   -27.21334  20.17558  27.08998 1S   244    0.00000
 1692  102 VAL  CG1  -25.35797  19.99028  28.13940 1S   244    1.00000
 1693  102 VAL  HG11 -24.29617  20.30554  28.07565 1S   244    0.00000
 1694  102 VAL  HG12 -25.40802  18.88354  28.11038 1S   244    0.00000
 1695  102 VAL  HG13 -25.77618  20.33697  29.10741 1S   244    0.00000
 1696  102 VAL  CG2  -26.21720  22.09736  26.98925 1S   244    1.00000
 1697  102 VAL  HG21 -26.86567  22.49037  26.17888 1S   244    0.00000
 1698  102 VAL  HG22 -25.19943  22.52476  26.87638 1S   244    0.00000
 1699  102 VAL  HG23 -26.63494  22.44141  27.95940 1S   244    0.00000
 1700  102 VAL  C    -26.53271  20.35580  24.54979 1S   244    1.00000
 1701  102 VAL  O    -26.31621  21.28569  23.77715 1S   244    1.00000
 1702  103 PHE  N    -27.63438  19.58289  24.48555 1S   245    1.00000
 1703  103 PHE  HN   -27.72988  18.79128  25.08902 1S   245    0.00000
 1704  103 PHE  CA   -28.80087  19.87035  23.69792 1S   245    1.00000
 1705  103 PHE  HA   -28.59836  20.65011  22.97874 1S   245    0.00000
 1706  103 PHE  CB   -29.39494  18.60590  23.02089 1S   245    1.00000
 1707  103 PHE  HB1  -30.36044  18.84279  22.53028 1S   245    0.00000
 1708  103 PHE  HB2  -29.57528  17.82529  23.79410 1S   245    0.00000
 1709  103 PHE  CG   -28.50111  18.00821  21.96022 1S   245    1.00000
 1710  103 PHE  CD1  -27.50973  18.73880  21.27242 1S   245    1.00000
 1711  103 PHE  HD1  -27.33387  19.78248  21.47783 1S   245    0.00000
 1712  103 PHE  CE1  -26.72106  18.12716  20.29073 1S   245    1.00000
 1713  103 PHE  HE1  -25.96376  18.70164  19.77723 1S   245    0.00000
 1714  103 PHE  CZ   -26.91454  16.77828  19.97597 1S   245    1.00000
 1715  103 PHE  HZ   -26.30491  16.30635  19.22025 1S   245    0.00000
 1716  103 PHE  CD2  -28.69529  16.65959  21.61450 1S   245    1.00000
 1717  103 PHE  HD2  -29.46975  16.09163  22.10770 1S   245    0.00000
 1718  103 PHE  CE2  -27.90086  16.04214  20.64104 1S   245    1.00000
 1719  103 PHE  HE2  -28.05986  15.00270  20.39354 1S   245    0.00000
 1720  103 PHE  C    -29.82368  20.37473  24.66785 1S   245    1.00000
 1721  103 PHE  O    -29.76490  20.07623  25.85956 1S   245    1.00000
 1722  104 SER  N    -30.81992  21.13808  24.16365 1S   246    1.00000
 1723  104 SER  HN   -30.82328  21.42438  23.20625 1S   246    0.00000
 1724  104 SER  CA   -31.97226  21.54245  24.93602 1S   246    1.00000
 1725  104 SER  HA   -31.62090  21.95787  25.87087 1S   246    0.00000
 1726  104 SER  CB   -32.83259  22.61560  24.21176 1S   246    1.00000
 1727  104 SER  HB1  -32.19311  23.49551  23.98457 1S   246    0.00000
 1728  104 SER  HB2  -33.65935  22.95203  24.87124 1S   246    0.00000
 1729  104 SER  OG   -33.38198  22.13800  22.98539 1S   246    1.00000
 1730  104 SER  HG1  -33.85006  22.87703  22.58759 1S   246    0.00000
 1731  104 SER  C    -32.81935  20.32720  25.23603 1S   246    1.00000
 1732  104 SER  O    -32.67377  19.28381  24.60189 1S   246    1.00000
 1733  105 GLU  N    -33.73728  20.44108  26.21707 1S   247    1.00000
 1734  105 GLU  HN   -33.82653  21.28837  26.73818 1S   247    0.00000
 1735  105 GLU  CA   -34.62738  19.37018  26.60034 1S   247    1.00000
 1736  105 GLU  HA   -34.02563  18.48722  26.76645 1S   247    0.00000
 1737  105 GLU  CB   -35.38949  19.67660  27.90863 1S   247    1.00000
 1738  105 GLU  HB1  -36.17249  18.90045  28.06462 1S   247    0.00000
 1739  105 GLU  HB2  -35.88982  20.66589  27.82059 1S   247    0.00000
 1740  105 GLU  CG   -34.45231  19.67786  29.13660 1S   247    1.00000
 1741  105 GLU  HG1  -33.68879  20.47444  29.02474 1S   247    0.00000
 1742  105 GLU  HG2  -33.92091  18.70689  29.19788 1S   247    0.00000
 1743  105 GLU  CD   -35.20101  19.88903  30.45305 1S   247    1.00000
 1744  105 GLU  OE1  -36.44729  19.71979  30.47902 1S   247    1.00000
 1745  105 GLU  OE2  -34.52151  20.21800  31.46120 1S   247    1.00000
 1746  105 GLU  C    -35.59897  19.04945  25.48844 1S   247    1.00000
 1747  105 GLU  O    -35.89502  17.88191  25.26086 1S   247    1.00000
 1748  106 ASP  N    -36.06673  20.07079  24.73052 1S   248    1.00000
 1749  106 ASP  HN   -35.84615  21.01564  24.96710 1S   248    0.00000
 1750  106 ASP  CA   -36.90063  19.90708  23.55236 1S   248    1.00000
 1751  106 ASP  HA   -37.76410  19.32172  23.83245 1S   248    0.00000
 1752  106 ASP  CB   -37.35333  21.26378  22.94914 1S   248    1.00000
 1753  106 ASP  HB1  -37.78156  21.10773  21.93420 1S   248    0.00000
 1754  106 ASP  HB2  -36.47691  21.94152  22.86109 1S   248    0.00000
 1755  106 ASP  CG   -38.42962  21.96124  23.78327 1S   248    1.00000
 1756  106 ASP  OD1  -38.82397  21.43282  24.85381 1S   248    1.00000
 1757  106 ASP  OD2  -38.86186  23.06089  23.34788 1S   248    1.00000
 1758  106 ASP  C    -36.19391  19.15047  22.44742 1S   248    1.00000
 1759  106 ASP  O    -36.79611  18.30551  21.78794 1S   248    1.00000
 1760  107 ARG  N    -34.89210  19.42687  22.21825 1S   249    1.00000
 1761  107 ARG  HN   -34.40898  20.12847  22.73963 1S   249    0.00000
 1762  107 ARG  CA   -34.12132  18.76919  21.18892 1S   249    1.00000
 1763  107 ARG  HA   -34.71661  18.76239  20.28930 1S   249    0.00000
 1764  107 ARG  CB   -32.81465  19.52956  20.91109 1S   249    1.00000
 1765  107 ARG  HB1  -32.23070  19.63894  21.84994 1S   249    0.00000
 1766  107 ARG  HB2  -33.08699  20.55494  20.57109 1S   249    0.00000
 1767  107 ARG  CG   -31.93676  18.88191  19.83588 1S   249    1.00000
 1768  107 ARG  HG1  -32.57595  18.56715  18.98567 1S   249    0.00000
 1769  107 ARG  HG2  -31.46013  17.96531  20.24902 1S   249    0.00000
 1770  107 ARG  CD   -30.86353  19.84132  19.33993 1S   249    1.00000
 1771  107 ARG  HD1  -30.16581  20.07898  20.17265 1S   249    0.00000
 1772  107 ARG  HD2  -31.31345  20.77358  18.93498 1S   249    0.00000
 1773  107 ARG  NE   -30.11411  19.16358  18.24664 1S   249    1.00000
 1774  107 ARG  HE   -30.48380  18.32770  17.83874 1S   249    0.00000
 1775  107 ARG  CZ   -28.90263  19.60736  17.82013 1S   249    1.00000
 1776  107 ARG  NH1  -28.38121  20.75666  18.31137 1S   249    1.00000
 1777  107 ARG  HH11 -27.42638  21.00239  18.12791 1S   249    0.00000
 1778  107 ARG  HH12 -28.88369  21.26281  19.00744 1S   249    0.00000
 1779  107 ARG  NH2  -28.22083  18.88758  16.89415 1S   249    1.00000
 1780  107 ARG  HH21 -27.39021  19.27540  16.48630 1S   249    0.00000
 1781  107 ARG  HH22 -28.63139  18.05782  16.51823 1S   249    0.00000
 1782  107 ARG  C    -33.81391  17.33571  21.54636 1S   249    1.00000
 1783  107 ARG  O    -33.92967  16.44015  20.70994 1S   249    1.00000
 1784  108 ALA  N    -33.45424  17.08192  22.82360 1S   250    1.00000
 1785  108 ALA  HN   -33.32948  17.82945  23.47585 1S   250    0.00000
 1786  108 ALA  CA   -33.23350  15.75795  23.35631 1S   250    1.00000
 1787  108 ALA  HA   -32.49022  15.27143  22.73978 1S   250    0.00000
 1788  108 ALA  CB   -32.72638  15.82193  24.80373 1S   250    1.00000
 1789  108 ALA  HB1  -33.45328  16.35846  25.45098 1S   250    0.00000
 1790  108 ALA  HB2  -31.76083  16.37078  24.84174 1S   250    0.00000
 1791  108 ALA  HB3  -32.56274  14.80333  25.21694 1S   250    0.00000
 1792  108 ALA  C    -34.49491  14.92345  23.33051 1S   250    1.00000
 1793  108 ALA  O    -34.43543  13.72535  23.07566 1S   250    1.00000
 1794  109 ARG  N    -35.67010  15.55908  23.55839 1S   251    1.00000
 1795  109 ARG  HN   -35.67301  16.52349  23.81883 1S   251    0.00000
 1796  109 ARG  CA   -36.98255  14.95358  23.47875 1S   251    1.00000
 1797  109 ARG  HA   -36.98297  14.09732  24.13382 1S   251    0.00000
 1798  109 ARG  CB   -38.08962  15.94013  23.91731 1S   251    1.00000
 1799  109 ARG  HB1  -38.03174  16.86288  23.30412 1S   251    0.00000
 1800  109 ARG  HB2  -37.88410  16.23436  24.96972 1S   251    0.00000
 1801  109 ARG  CG   -39.52607  15.39408  23.82793 1S   251    1.00000
 1802  109 ARG  HG1  -39.60156  14.46476  24.43359 1S   251    0.00000
 1803  109 ARG  HG2  -39.75407  15.13015  22.77130 1S   251    0.00000
 1804  109 ARG  CD   -40.58768  16.40135  24.28109 1S   251    1.00000
 1805  109 ARG  HD1  -41.60466  15.99265  24.09744 1S   251    0.00000
 1806  109 ARG  HD2  -40.48237  17.36498  23.73910 1S   251    0.00000
 1807  109 ARG  NE   -40.44261  16.58645  25.75838 1S   251    1.00000
 1808  109 ARG  HE   -40.71740  15.82599  26.35144 1S   251    0.00000
 1809  109 ARG  CZ   -40.04150  17.73182  26.37474 1S   251    1.00000
 1810  109 ARG  NH1  -39.72524  18.84430  25.67168 1S   251    1.00000
 1811  109 ARG  HH11 -39.79421  18.84219  24.67693 1S   251    0.00000
 1812  109 ARG  HH12 -39.44390  19.68340  26.13808 1S   251    0.00000
 1813  109 ARG  NH2  -39.96471  17.75115  27.73084 1S   251    1.00000
 1814  109 ARG  HH21 -40.21124  16.93707  28.25370 1S   251    0.00000
 1815  109 ARG  HH22 -39.67375  18.58563  28.20257 1S   251    0.00000
 1816  109 ARG  C    -37.30120  14.46114  22.09353 1S   251    1.00000
 1817  109 ARG  O    -37.77856  13.34064  21.93701 1S   251    1.00000
 1818  110 PHE  N    -37.02464  15.27851  21.05135 1S   252    1.00000
 1819  110 PHE  HN   -36.65822  16.19336  21.21127 1S   252    0.00000
 1820  110 PHE  CA   -37.21581  14.92951  19.65880 1S   252    1.00000
 1821  110 PHE  HA   -38.26330  14.69719  19.52165 1S   252    0.00000
 1822  110 PHE  CB   -36.84871  16.14169  18.75152 1S   252    1.00000
 1823  110 PHE  HB1  -35.85505  16.54043  19.04624 1S   252    0.00000
 1824  110 PHE  HB2  -37.59624  16.95072  18.89494 1S   252    0.00000
 1825  110 PHE  CG   -36.79823  15.80042  17.28496 1S   252    1.00000
 1826  110 PHE  CD1  -37.94711  15.77722  16.47706 1S   252    1.00000
 1827  110 PHE  HD1  -38.90665  16.04293  16.89477 1S   252    0.00000
 1828  110 PHE  CE1  -37.85244  15.39513  15.13156 1S   252    1.00000
 1829  110 PHE  HE1  -38.73020  15.37592  14.50503 1S   252    0.00000
 1830  110 PHE  CZ   -36.61331  15.02366  14.59577 1S   252    1.00000
 1831  110 PHE  HZ   -36.53573  14.71289  13.56836 1S   252    0.00000
 1832  110 PHE  CD2  -35.56188  15.44678  16.72379 1S   252    1.00000
 1833  110 PHE  HD2  -34.68237  15.47140  17.34592 1S   252    0.00000
 1834  110 PHE  CE2  -35.46639  15.04621  15.39065 1S   252    1.00000
 1835  110 PHE  HE2  -34.51554  14.75018  14.97459 1S   252    0.00000
 1836  110 PHE  C    -36.42320  13.67947  19.30862 1S   252    1.00000
 1837  110 PHE  O    -36.98656  12.71759  18.79234 1S   252    1.00000
 1838  111 TYR  N    -35.10401  13.65952  19.61588 1S   253    1.00000
 1839  111 TYR  HN   -34.66289  14.45066  20.03518 1S   253    0.00000
 1840  111 TYR  CA   -34.23575  12.53484  19.33041 1S   253    1.00000
 1841  111 TYR  HA   -34.35953  12.28311  18.28733 1S   253    0.00000
 1842  111 TYR  CB   -32.74747  12.83880  19.63926 1S   253    1.00000
 1843  111 TYR  HB1  -32.12264  11.93245  19.48778 1S   253    0.00000
 1844  111 TYR  HB2  -32.64735  13.17198  20.69586 1S   253    0.00000
 1845  111 TYR  CG   -32.18065  13.91200  18.74066 1S   253    1.00000
 1846  111 TYR  CD1  -32.50590  14.00077  17.37219 1S   253    1.00000
 1847  111 TYR  HD1  -33.19474  13.30935  16.91454 1S   253    0.00000
 1848  111 TYR  CE1  -31.95598  15.00183  16.56663 1S   253    1.00000
 1849  111 TYR  HE1  -32.23238  15.05447  15.52414 1S   253    0.00000
 1850  111 TYR  CZ   -31.03673  15.90360  17.10710 1S   253    1.00000
 1851  111 TYR  OH   -30.46266  16.89766  16.29369 1S   253    1.00000
 1852  111 TYR  HH   -30.96447  16.92615  15.46886 1S   253    0.00000
 1853  111 TYR  CD2  -31.25340  14.82780  19.26657 1S   253    1.00000
 1854  111 TYR  HD2  -30.97452  14.77138  20.30779 1S   253    0.00000
 1855  111 TYR  CE2  -30.67834  15.81035  18.45460 1S   253    1.00000
 1856  111 TYR  HE2  -29.96173  16.49826  18.87427 1S   253    0.00000
 1857  111 TYR  C    -34.64128  11.30772  20.10305 1S   253    1.00000
 1858  111 TYR  O    -34.73801  10.22883  19.52661 1S   253    1.00000
 1859  112 GLY  N    -34.93859  11.46042  21.41398 1S   254    1.00000
 1860  112 GLY  HN   -34.82237  12.35169  21.85258 1S   254    0.00000
 1861  112 GLY  CA   -35.42904  10.41852  22.29144 1S   254    1.00000
 1862  112 GLY  HA1  -35.68559  10.89604  23.22533 1S   254    0.00000
 1863  112 GLY  HA2  -34.64788   9.67845  22.39282 1S   254    0.00000
 1864  112 GLY  C    -36.66296   9.73508  21.77396 1S   254    1.00000
 1865  112 GLY  O    -36.74878   8.51455  21.81447 1S   254    1.00000
 1866  113 ALA  N    -37.64070  10.50316  21.24323 1S   255    1.00000
 1867  113 ALA  HN   -37.55494  11.49859  21.22121 1S   255    0.00000
 1868  113 ALA  CA   -38.87393   9.97856  20.70189 1S   255    1.00000
 1869  113 ALA  HA   -39.31270   9.34292  21.45725 1S   255    0.00000
 1870  113 ALA  CB   -39.86808  11.10897  20.37210 1S   255    1.00000
 1871  113 ALA  HB1  -39.43700  11.81196  19.62818 1S   255    0.00000
 1872  113 ALA  HB2  -40.10098  11.68217  21.29543 1S   255    0.00000
 1873  113 ALA  HB3  -40.81951  10.69929  19.97130 1S   255    0.00000
 1874  113 ALA  C    -38.64011   9.13540  19.46542 1S   255    1.00000
 1875  113 ALA  O    -39.23740   8.07517  19.30285 1S   255    1.00000
 1876  114 GLU  N    -37.72812   9.56034  18.56721 1S   256    1.00000
 1877  114 GLU  HN   -37.23675  10.42067  18.69120 1S   256    0.00000
 1878  114 GLU  CA   -37.42088   8.82525  17.35956 1S   256    1.00000
 1879  114 GLU  HA   -38.35856   8.54132  16.90107 1S   256    0.00000
 1880  114 GLU  CB   -36.66881   9.71105  16.34893 1S   256    1.00000
 1881  114 GLU  HB1  -36.40205   9.10419  15.45565 1S   256    0.00000
 1882  114 GLU  HB2  -35.73305  10.10603  16.79904 1S   256    0.00000
 1883  114 GLU  CG   -37.57428  10.87830  15.91749 1S   256    1.00000
 1884  114 GLU  HG1  -37.66733  11.62889  16.72697 1S   256    0.00000
 1885  114 GLU  HG2  -38.58887  10.46971  15.71252 1S   256    0.00000
 1886  114 GLU  CD   -37.10088  11.57774  14.65275 1S   256    1.00000
 1887  114 GLU  OE1  -35.89452  11.50572  14.30230 1S   256    1.00000
 1888  114 GLU  OE2  -37.98561  12.20117  14.01013 1S   256    1.00000
 1889  114 GLU  C    -36.66166   7.54749  17.64492 1S   256    1.00000
 1890  114 GLU  O    -36.89717   6.52469  17.00366 1S   256    1.00000
 1891  115 ILE  N    -35.77186   7.56141  18.66435 1S   257    1.00000
 1892  115 ILE  HN   -35.56734   8.41515  19.14188 1S   257    0.00000
 1893  115 ILE  CA   -35.05988   6.39429  19.15164 1S   257    1.00000
 1894  115 ILE  HA   -34.59210   5.91840  18.30053 1S   257    0.00000
 1895  115 ILE  CB   -33.96941   6.76772  20.15411 1S   257    1.00000
 1896  115 ILE  HB   -34.42178   7.38315  20.96493 1S   257    0.00000
 1897  115 ILE  CG2  -33.35304   5.49820  20.78384 1S   257    1.00000
 1898  115 ILE  HG21 -33.03543   4.78555  19.99379 1S   257    0.00000
 1899  115 ILE  HG22 -34.07983   4.99311  21.45206 1S   257    0.00000
 1900  115 ILE  HG23 -32.46927   5.76449  21.39505 1S   257    0.00000
 1901  115 ILE  CG1  -32.87166   7.61516  19.46514 1S   257    1.00000
 1902  115 ILE  HG11 -33.33576   8.36766  18.79425 1S   257    0.00000
 1903  115 ILE  HG12 -32.25769   6.94626  18.82480 1S   257    0.00000
 1904  115 ILE  CD   -31.96553   8.36091  20.45188 1S   257    1.00000
 1905  115 ILE  HD1  -31.41589   7.65156  21.10515 1S   257    0.00000
 1906  115 ILE  HD2  -32.56871   9.03867  21.09303 1S   257    0.00000
 1907  115 ILE  HD3  -31.22362   8.97434  19.89769 1S   257    0.00000
 1908  115 ILE  C    -36.02516   5.39378  19.76277 1S   257    1.00000
 1909  115 ILE  O    -35.92018   4.19925  19.49632 1S   257    1.00000
 1910  116 VAL  N    -37.01082   5.85866  20.57153 1S   258    1.00000
 1911  116 VAL  HN   -37.07421   6.83383  20.78049 1S   258    0.00000
 1912  116 VAL  CA   -38.02234   5.02852  21.20673 1S   258    1.00000
 1913  116 VAL  HA   -37.50766   4.25673  21.76250 1S   258    0.00000
 1914  116 VAL  CB   -38.89767   5.82551  22.17414 1S   258    1.00000
 1915  116 VAL  HB   -39.20458   6.77825  21.68689 1S   258    0.00000
 1916  116 VAL  CG1  -40.17202   5.05872  22.59460 1S   258    1.00000
 1917  116 VAL  HG11 -39.91075   4.04348  22.96111 1S   258    0.00000
 1918  116 VAL  HG12 -40.88513   4.96569  21.74900 1S   258    0.00000
 1919  116 VAL  HG13 -40.68547   5.60594  23.41325 1S   258    0.00000
 1920  116 VAL  CG2  -38.06168   6.15476  23.42552 1S   258    1.00000
 1921  116 VAL  HG21 -37.07817   6.58884  23.16045 1S   258    0.00000
 1922  116 VAL  HG22 -37.87989   5.23065  24.01355 1S   258    0.00000
 1923  116 VAL  HG23 -38.60600   6.87945  24.06781 1S   258    0.00000
 1924  116 VAL  C    -38.87309   4.33779  20.16735 1S   258    1.00000
 1925  116 VAL  O    -39.15314   3.15111  20.30062 1S   258    1.00000
 1926  117 SER  N    -39.26283   5.05531  19.08668 1S   259    1.00000
 1927  117 SER  HN   -39.02858   6.02416  19.02125 1S   259    0.00000
 1928  117 SER  CA   -40.01874   4.52826  17.96558 1S   259    1.00000
 1929  117 SER  HA   -40.95418   4.15019  18.35489 1S   259    0.00000
 1930  117 SER  CB   -40.31239   5.65622  16.93819 1S   259    1.00000
 1931  117 SER  HB1  -39.36199   6.10570  16.58551 1S   259    0.00000
 1932  117 SER  HB2  -40.90105   6.45451  17.44106 1S   259    0.00000
 1933  117 SER  OG   -41.05026   5.20503  15.80579 1S   259    1.00000
 1934  117 SER  HG1  -41.97620   5.19689  16.07726 1S   259    0.00000
 1935  117 SER  C    -39.28774   3.37642  17.29607 1S   259    1.00000
 1936  117 SER  O    -39.87641   2.32840  17.03359 1S   259    1.00000
 1937  118 ALA  N    -37.97048   3.54323  17.04077 1S   260    1.00000
 1938  118 ALA  HN   -37.51548   4.40288  17.26671 1S   260    0.00000
 1939  118 ALA  CA   -37.12543   2.54742  16.42019 1S   260    1.00000
 1940  118 ALA  HA   -37.59837   2.24035  15.49807 1S   260    0.00000
 1941  118 ALA  CB   -35.73769   3.12860  16.10290 1S   260    1.00000
 1942  118 ALA  HB1  -35.22913   3.47520  17.02712 1S   260    0.00000
 1943  118 ALA  HB2  -35.84458   3.99832  15.42559 1S   260    0.00000
 1944  118 ALA  HB3  -35.09610   2.37598  15.60018 1S   260    0.00000
 1945  118 ALA  C    -36.93443   1.31747  17.27887 1S   260    1.00000
 1946  118 ALA  O    -36.99708   0.19587  16.78157 1S   260    1.00000
 1947  119 LEU  N    -36.70599   1.49809  18.59961 1S   261    1.00000
 1948  119 LEU  HN   -36.65017   2.41798  18.98623 1S   261    0.00000
 1949  119 LEU  CA   -36.47461   0.41298  19.53048 1S   261    1.00000
 1950  119 LEU  HA   -35.78100  -0.27713  19.07192 1S   261    0.00000
 1951  119 LEU  CB   -35.89224   0.90929  20.87246 1S   261    1.00000
 1952  119 LEU  HB1  -35.92426   0.09122  21.62699 1S   261    0.00000
 1953  119 LEU  HB2  -36.53145   1.74067  21.24470 1S   261    0.00000
 1954  119 LEU  CG   -34.42948   1.40724  20.79698 1S   261    1.00000
 1955  119 LEU  HG   -34.35747   2.15441  19.97352 1S   261    0.00000
 1956  119 LEU  CD1  -34.04144   2.12326  22.10322 1S   261    1.00000
 1957  119 LEU  HD11 -34.13482   1.42954  22.96515 1S   261    0.00000
 1958  119 LEU  HD12 -34.71082   2.99217  22.27553 1S   261    0.00000
 1959  119 LEU  HD13 -32.99407   2.48736  22.05074 1S   261    0.00000
 1960  119 LEU  CD2  -33.43308   0.27275  20.48995 1S   261    1.00000
 1961  119 LEU  HD21 -33.64491  -0.19029  19.50450 1S   261    0.00000
 1962  119 LEU  HD22 -33.49482  -0.51315  21.27215 1S   261    0.00000
 1963  119 LEU  HD23 -32.39570   0.66915  20.47163 1S   261    0.00000
 1964  119 LEU  C    -37.74218  -0.35578  19.82065 1S   261    1.00000
 1965  119 LEU  O    -37.69132  -1.57083  19.99898 1S   261    1.00000
 1966  120 ASP  N    -38.91351   0.33025  19.83771 1S   262    1.00000
 1967  120 ASP  HN   -38.91529   1.32570  19.74753 1S   262    0.00000
 1968  120 ASP  CA   -40.23235  -0.26028  19.96654 1S   262    1.00000
 1969  120 ASP  HA   -40.24361  -0.82267  20.88985 1S   262    0.00000
 1970  120 ASP  CB   -41.34958   0.82686  19.99276 1S   262    1.00000
 1971  120 ASP  HB1  -41.31825   1.42019  19.05543 1S   262    0.00000
 1972  120 ASP  HB2  -41.14952   1.52026  20.83660 1S   262    0.00000
 1973  120 ASP  CG   -42.76349   0.26020  20.17433 1S   262    1.00000
 1974  120 ASP  OD1  -42.90399  -0.80533  20.82719 1S   262    1.00000
 1975  120 ASP  OD2  -43.72435   0.88194  19.65116 1S   262    1.00000
 1976  120 ASP  C    -40.48207  -1.21128  18.82162 1S   262    1.00000
 1977  120 ASP  O    -40.91116  -2.33777  19.04219 1S   262    1.00000
 1978  121 TYR  N    -40.17157  -0.78018  17.57743 1S   263    1.00000
 1979  121 TYR  HN   -39.82592   0.14651  17.44303 1S   263    0.00000
 1980  121 TYR  CA   -40.26375  -1.57624  16.37295 1S   263    1.00000
 1981  121 TYR  HA   -41.29076  -1.89878  16.26609 1S   263    0.00000
 1982  121 TYR  CB   -39.86307  -0.71871  15.13895 1S   263    1.00000
 1983  121 TYR  HB1  -38.93906  -0.14798  15.36112 1S   263    0.00000
 1984  121 TYR  HB2  -40.66754   0.01693  14.93219 1S   263    0.00000
 1985  121 TYR  CG   -39.62406  -1.50747  13.87793 1S   263    1.00000
 1986  121 TYR  CD1  -40.69374  -1.96019  13.09216 1S   263    1.00000
 1987  121 TYR  HD1  -41.70677  -1.72905  13.38321 1S   263    0.00000
 1988  121 TYR  CE1  -40.45427  -2.69977  11.92805 1S   263    1.00000
 1989  121 TYR  HE1  -41.28623  -3.03318  11.32504 1S   263    0.00000
 1990  121 TYR  CZ   -39.13815  -2.98782  11.54910 1S   263    1.00000
 1991  121 TYR  OH   -38.88057  -3.68805  10.36230 1S   263    1.00000
 1992  121 TYR  HH   -39.72382  -3.87430   9.93168 1S   263    0.00000
 1993  121 TYR  CD2  -38.30876  -1.82016  13.49387 1S   263    1.00000
 1994  121 TYR  HD2  -37.47988  -1.48820  14.10154 1S   263    0.00000
 1995  121 TYR  CE2  -38.06470  -2.56181  12.33602 1S   263    1.00000
 1996  121 TYR  HE2  -37.04946  -2.79131  12.04940 1S   263    0.00000
 1997  121 TYR  C    -39.40262  -2.81433  16.48357 1S   263    1.00000
 1998  121 TYR  O    -39.88339  -3.92026  16.25834 1S   263    1.00000
 1999  122 LEU  N    -38.10969  -2.66142  16.84417 1S   264    1.00000
 2000  122 LEU  HN   -37.72415  -1.75632  17.01644 1S   264    0.00000
 2001  122 LEU  CA   -37.18971  -3.77104  16.94093 1S   264    1.00000
 2002  122 LEU  HA   -37.20166  -4.27340  15.98620 1S   264    0.00000
 2003  122 LEU  CB   -35.74773  -3.32189  17.26405 1S   264    1.00000
 2004  122 LEU  HB1  -35.13672  -4.19869  17.57307 1S   264    0.00000
 2005  122 LEU  HB2  -35.77796  -2.61455  18.12183 1S   264    0.00000
 2006  122 LEU  CG   -35.01119  -2.64670  16.08174 1S   264    1.00000
 2007  122 LEU  HG   -35.60251  -1.75594  15.76871 1S   264    0.00000
 2008  122 LEU  CD1  -33.62891  -2.14869  16.54120 1S   264    1.00000
 2009  122 LEU  HD11 -33.01965  -3.00148  16.91016 1S   264    0.00000
 2010  122 LEU  HD12 -33.74008  -1.41014  17.36291 1S   264    0.00000
 2011  122 LEU  HD13 -33.09110  -1.66617  15.69834 1S   264    0.00000
 2012  122 LEU  CD2  -34.87105  -3.56488  14.84823 1S   264    1.00000
 2013  122 LEU  HD21 -35.86316  -3.83878  14.43417 1S   264    0.00000
 2014  122 LEU  HD22 -34.32802  -4.49484  15.11743 1S   264    0.00000
 2015  122 LEU  HD23 -34.30133  -3.04610  14.04907 1S   264    0.00000
 2016  122 LEU  C    -37.63189  -4.79340  17.95695 1S   264    1.00000
 2017  122 LEU  O    -37.63663  -5.97962  17.65510 1S   264    1.00000
 2018  123 HSP  N    -38.06078  -4.36637  19.16329 1S   265    1.00000
 2019  123 HSP  HN   -38.06271  -3.39300  19.39103 1S   265    0.00000
 2020  123 HSP  CA   -38.52786  -5.26388  20.19888 1S   265    1.00000
 2021  123 HSP  HA   -37.77253  -6.02281  20.35324 1S   265    0.00000
 2022  123 HSP  CB   -38.78491  -4.52519  21.53291 1S   265    1.00000
 2023  123 HSP  HB1  -39.27997  -5.21556  22.25158 1S   265    0.00000
 2024  123 HSP  HB2  -39.46519  -3.66328  21.35564 1S   265    0.00000
 2025  123 HSP  CD2  -36.24952  -4.00019  21.82783 1S   265    1.00000
 2026  123 HSP  HD2  -35.79130  -4.34040  20.90775 1S   265    0.00000
 2027  123 HSP  CG   -37.54596  -4.01178  22.21323 1S   265    1.00000
 2028  123 HSP  NE2  -35.53731  -3.43345  22.84701 1S   265    1.00000
 2029  123 HSP  HE2  -34.54109  -3.26543  22.83784 1S   265    0.00000
 2030  123 HSP  ND1  -37.59162  -3.45212  23.45913 1S   265    1.00000
 2031  123 HSP  HD1  -38.42921  -3.37049  24.01852 1S   265    0.00000
 2032  123 HSP  CE1  -36.36989  -3.10936  23.82360 1S   265    1.00000
 2033  123 HSP  HE1  -36.09961  -2.64925  24.75352 1S   265    0.00000
 2034  123 HSP  C    -39.81967  -5.95918  19.82134 1S   265    1.00000
 2035  123 HSP  O    -39.92693  -7.17825  19.93818 1S   265    1.00000
 2036  124 SER  N    -40.83381  -5.18515  19.37869 1S   266    1.00000
 2037  124 SER  HN   -40.69986  -4.20624  19.22428 1S   266    0.00000
 2038  124 SER  CA   -42.20068  -5.64025  19.23667 1S   266    1.00000
 2039  124 SER  HA   -42.42314  -6.31244  20.05448 1S   266    0.00000
 2040  124 SER  CB   -43.20778  -4.46499  19.26171 1S   266    1.00000
 2041  124 SER  HB1  -44.24120  -4.83527  19.09385 1S   266    0.00000
 2042  124 SER  HB2  -42.96335  -3.73332  18.46192 1S   266    0.00000
 2043  124 SER  OG   -43.17569  -3.79296  20.51597 1S   266    1.00000
 2044  124 SER  HG1  -42.96259  -2.87110  20.32632 1S   266    0.00000
 2045  124 SER  C    -42.43309  -6.38525  17.95037 1S   266    1.00000
 2046  124 SER  O    -43.14326  -7.38816  17.93766 1S   266    1.00000
 2047  125 GLU  N    -41.86750  -5.89208  16.82904 1S   267    1.00000
 2048  125 GLU  HN   -41.26066  -5.09828  16.85438 1S   267    0.00000
 2049  125 GLU  CA   -42.16450  -6.39935  15.51013 1S   267    1.00000
 2050  125 GLU  HA   -43.08774  -6.96112  15.53878 1S   267    0.00000
 2051  125 GLU  CB   -42.36133  -5.25989  14.48667 1S   267    1.00000
 2052  125 GLU  HB1  -42.44730  -5.68969  13.46397 1S   267    0.00000
 2053  125 GLU  HB2  -41.48692  -4.57549  14.49547 1S   267    0.00000
 2054  125 GLU  CG   -43.64874  -4.47662  14.80365 1S   267    1.00000
 2055  125 GLU  HG1  -43.56205  -3.99840  15.80174 1S   267    0.00000
 2056  125 GLU  HG2  -44.50521  -5.18477  14.82548 1S   267    0.00000
 2057  125 GLU  CD   -43.93409  -3.41093  13.75463 1S   267    1.00000
 2058  125 GLU  OE1  -44.23760  -2.25553  14.15435 1S   267    1.00000
 2059  125 GLU  OE2  -43.86389  -3.73773  12.54019 1S   267    1.00000
 2060  125 GLU  C    -41.09837  -7.33508  15.02328 1S   267    1.00000
 2061  125 GLU  O    -41.39005  -8.21305  14.21241 1S   267    1.00000
 2062  126 LYS  N    -39.83812  -7.17919  15.48621 1S   268    1.00000
 2063  126 LYS  HN   -39.60363  -6.47604  16.15443 1S   268    0.00000
 2064  126 LYS  CA   -38.74293  -7.96222  14.96037 1S   268    1.00000
 2065  126 LYS  HA   -39.09782  -8.60900  14.17277 1S   268    0.00000
 2066  126 LYS  CB   -37.62935  -7.07076  14.35449 1S   268    1.00000
 2067  126 LYS  HB1  -36.72205  -7.67366  14.12945 1S   268    0.00000
 2068  126 LYS  HB2  -37.34678  -6.29108  15.09203 1S   268    0.00000
 2069  126 LYS  CG   -38.07415  -6.39637  13.04311 1S   268    1.00000
 2070  126 LYS  HG1  -37.37745  -5.56671  12.79271 1S   268    0.00000
 2071  126 LYS  HG2  -39.08073  -5.95013  13.20033 1S   268    0.00000
 2072  126 LYS  CD   -38.12787  -7.37281  11.85145 1S   268    1.00000
 2073  126 LYS  HD1  -38.29678  -8.40422  12.23125 1S   268    0.00000
 2074  126 LYS  HD2  -37.14198  -7.37076  11.33777 1S   268    0.00000
 2075  126 LYS  CE   -39.24149  -7.04629  10.85093 1S   268    1.00000
 2076  126 LYS  HE1  -39.05055  -6.07278  10.36269 1S   268    0.00000
 2077  126 LYS  HE2  -40.22601  -7.01775  11.36340 1S   268    0.00000
 2078  126 LYS  NZ   -39.31527  -8.06267   9.77742 1S   268    1.00000
 2079  126 LYS  HZ1  -39.22859  -9.01406  10.18739 1S   268    0.00000
 2080  126 LYS  HZ2  -38.52874  -7.89796   9.11178 1S   268    0.00000
 2081  126 LYS  HZ3  -40.22119  -7.97263   9.27506 1S   268    0.00000
 2082  126 LYS  C    -38.16539  -8.89724  15.98197 1S   268    1.00000
 2083  126 LYS  O    -37.41260  -9.78279  15.59354 1S   268    1.00000
 2084  127 ASN  N    -38.49220  -8.75528  17.29354 1S   269    1.00000
 2085  127 ASN  HN   -39.13147  -8.04897  17.58856 1S   269    0.00000
 2086  127 ASN  CA   -37.94190  -9.57101  18.36708 1S   269    1.00000
 2087  127 ASN  HA   -38.33510  -9.16176  19.28653 1S   269    0.00000
 2088  127 ASN  CB   -38.34677 -11.07436  18.28818 1S   269    1.00000
 2089  127 ASN  HB1  -37.88318 -11.64715  19.11580 1S   269    0.00000
 2090  127 ASN  HB2  -37.99520 -11.50767  17.32906 1S   269    0.00000
 2091  127 ASN  CG   -39.86847 -11.23157  18.40799 1S   269    1.00000
 2092  127 ASN  OD1  -40.54630 -10.47058  19.10124 1S   269    1.00000
 2093  127 ASN  ND2  -40.41340 -12.27533  17.71480 1S   269    1.00000
 2094  127 ASN  HD21 -39.82434 -12.90145  17.20779 1S   269    0.00000
 2095  127 ASN  HD22 -41.40468 -12.38501  17.70621 1S   269    0.00000
 2096  127 ASN  C    -36.43269  -9.41997  18.45339 1S   269    1.00000
 2097  127 ASN  O    -35.70323 -10.38950  18.64099 1S   269    1.00000
 2098  128 VAL  N    -35.94126  -8.17141  18.29286 1S   270    1.00000
 2099  128 VAL  HN   -36.56244  -7.40110  18.15106 1S   270    0.00000
 2100  128 VAL  CA   -34.53966  -7.83028  18.25379 1S   270    1.00000
 2101  128 VAL  HA   -33.95157  -8.72384  18.36869 1S   270    0.00000
 2102  128 VAL  CB   -34.13554  -7.13033  16.95246 1S   270    1.00000
 2103  128 VAL  HB   -34.86188  -6.31494  16.73540 1S   270    0.00000
 2104  128 VAL  CG1  -32.72376  -6.51180  17.04347 1S   270    1.00000
 2105  128 VAL  HG11 -31.99999  -7.27004  17.40874 1S   270    0.00000
 2106  128 VAL  HG12 -32.70780  -5.63993  17.73021 1S   270    0.00000
 2107  128 VAL  HG13 -32.39551  -6.16065  16.04255 1S   270    0.00000
 2108  128 VAL  CG2  -34.18744  -8.14110  15.78964 1S   270    1.00000
 2109  128 VAL  HG21 -35.20422  -8.56328  15.67356 1S   270    0.00000
 2110  128 VAL  HG22 -33.47374  -8.97322  15.96486 1S   270    0.00000
 2111  128 VAL  HG23 -33.91008  -7.63691  14.83873 1S   270    0.00000
 2112  128 VAL  C    -34.27491  -6.91751  19.42355 1S   270    1.00000
 2113  128 VAL  O    -35.02325  -5.97254  19.66503 1S   270    1.00000
 2114  129 VAL  N    -33.17287  -7.17879  20.16594 1S   271    1.00000
 2115  129 VAL  HN   -32.61960  -7.98988  19.98003 1S   271    0.00000
 2116  129 VAL  CA   -32.64919  -6.29535  21.18539 1S   271    1.00000
 2117  129 VAL  HA   -33.33541  -5.47685  21.35486 1S   271    0.00000
 2118  129 VAL  CB   -32.39033  -7.01432  22.50202 1S   271    1.00000
 2119  129 VAL  HB   -31.62796  -7.81268  22.35435 1S   271    0.00000
 2120  129 VAL  CG1  -31.88477  -6.02777  23.57402 1S   271    1.00000
 2121  129 VAL  HG11 -32.63514  -5.22827  23.74586 1S   271    0.00000
 2122  129 VAL  HG12 -30.92871  -5.55602  23.27221 1S   271    0.00000
 2123  129 VAL  HG13 -31.71832  -6.55996  24.53292 1S   271    0.00000
 2124  129 VAL  CG2  -33.70489  -7.67952  22.95614 1S   271    1.00000
 2125  129 VAL  HG21 -34.03425  -8.45338  22.23414 1S   271    0.00000
 2126  129 VAL  HG22 -34.50727  -6.91782  23.04914 1S   271    0.00000
 2127  129 VAL  HG23 -33.56422  -8.16731  23.94300 1S   271    0.00000
 2128  129 VAL  C    -31.36466  -5.74467  20.61248 1S   271    1.00000
 2129  129 VAL  O    -30.53836  -6.49914  20.11037 1S   271    1.00000
 2130  130 TYR  N    -31.18577  -4.40342  20.64676 1S   272    1.00000
 2131  130 TYR  HN   -31.84264  -3.81800  21.12334 1S   272    0.00000
 2132  130 TYR  CA   -30.14069  -3.69151  19.93978 1S   272    1.00000
 2133  130 TYR  HA   -30.02290  -4.16601  18.97817 1S   272    0.00000
 2134  130 TYR  CB   -30.58952  -2.22346  19.70123 1S   272    1.00000
 2135  130 TYR  HB1  -30.80887  -1.72964  20.67256 1S   272    0.00000
 2136  130 TYR  HB2  -31.52200  -2.22223  19.09659 1S   272    0.00000
 2137  130 TYR  CG   -29.56957  -1.40913  18.95563 1S   272    1.00000
 2138  130 TYR  CD1  -29.33488  -1.58950  17.57870 1S   272    1.00000
 2139  130 TYR  HD1  -29.92265  -2.30219  17.02164 1S   272    0.00000
 2140  130 TYR  CE1  -28.32547  -0.86270  16.92960 1S   272    1.00000
 2141  130 TYR  HE1  -28.13120  -1.01416  15.87883 1S   272    0.00000
 2142  130 TYR  CZ   -27.56666   0.05869  17.65798 1S   272    1.00000
 2143  130 TYR  OH   -26.51635   0.78807  17.08897 1S   272    1.00000
 2144  130 TYR  HH   -26.41237   0.52275  16.16878 1S   272    0.00000
 2145  130 TYR  CD2  -28.81467  -0.46054  19.65933 1S   272    1.00000
 2146  130 TYR  HD2  -28.98336  -0.30845  20.71558 1S   272    0.00000
 2147  130 TYR  CE2  -27.83369   0.27875  19.00212 1S   272    1.00000
 2148  130 TYR  HE2  -27.26585   1.02364  19.52391 1S   272    0.00000
 2149  130 TYR  C    -28.79824  -3.78082  20.65112 1S   272    1.00000
 2150  130 TYR  O    -27.78890  -4.08346  20.01528 1S   272    1.00000
 2151  131 ARG  N    -28.77387  -3.51586  21.97835 1S   273    1.00000
 2152  131 ARG  HN   -29.61306  -3.21707  22.43685 1S   273    0.00000
 2153  131 ARG  CA   -27.66071  -3.73816  22.88246 1S   273    1.00000
 2154  131 ARG  HA   -28.09401  -3.60731  23.86366 1S   273    0.00000
 2155  131 ARG  CB   -27.08762  -5.17841  22.86342 1S   273    1.00000
 2156  131 ARG  HB1  -26.27255  -5.26038  23.61690 1S   273    0.00000
 2157  131 ARG  HB2  -26.64577  -5.40163  21.86978 1S   273    0.00000
 2158  131 ARG  CG   -28.14102  -6.23758  23.21731 1S   273    1.00000
 2159  131 ARG  HG1  -28.83906  -6.37604  22.36283 1S   273    0.00000
 2160  131 ARG  HG2  -28.73460  -5.85330  24.07791 1S   273    0.00000
 2161  131 ARG  CD   -27.53990  -7.58193  23.64039 1S   273    1.00000
 2162  131 ARG  HD1  -28.33664  -8.24208  24.04043 1S   273    0.00000
 2163  131 ARG  HD2  -26.75330  -7.43214  24.41160 1S   273    0.00000
 2164  131 ARG  NE   -26.92718  -8.23580  22.44525 1S   273    1.00000
 2165  131 ARG  HE   -26.78670  -7.68706  21.61695 1S   273    0.00000
 2166  131 ARG  CZ   -26.52752  -9.53764  22.42120 1S   273    1.00000
 2167  131 ARG  NH1  -26.64920 -10.33420  23.51188 1S   273    1.00000
 2168  131 ARG  HH11 -26.34450 -11.28347  23.47801 1S   273    0.00000
 2169  131 ARG  HH12 -26.94681  -9.93463  24.38008 1S   273    0.00000
 2170  131 ARG  NH2  -26.00033 -10.04921  21.27669 1S   273    1.00000
 2171  131 ARG  HH21 -25.90702  -9.46427  20.47142 1S   273    0.00000
 2172  131 ARG  HH22 -25.67000 -10.99039  21.25266 1S   273    0.00000
 2173  131 ARG  C    -26.51071  -2.75554  22.83150 1S   273    1.00000
 2174  131 ARG  O    -25.67870  -2.78579  23.73548 1S   273    1.00000
 2175  132 ASP  N    -26.40283  -1.86671  21.81537 1S   274    1.00000
 2176  132 ASP  HN   -27.08194  -1.80945  21.08793 1S   274    0.00000
 2177  132 ASP  CA   -25.22369  -1.03123  21.68925 1S   274    1.00000
 2178  132 ASP  HA   -24.65579  -1.06161  22.60822 1S   274    0.00000
 2179  132 ASP  CB   -24.33460  -1.52853  20.52139 1S   274    1.00000
 2180  132 ASP  HB1  -24.78692  -1.26221  19.54268 1S   274    0.00000
 2181  132 ASP  HB2  -24.28164  -2.63562  20.57291 1S   274    0.00000
 2182  132 ASP  CG   -22.90227  -0.99094  20.60411 1S   274    1.00000
 2183  132 ASP  OD1  -22.38437  -0.78143  21.73273 1S   274    1.00000
 2184  132 ASP  OD2  -22.30008  -0.79132  19.51851 1S   274    1.00000
 2185  132 ASP  C    -25.58516   0.41380  21.46583 1S   274    1.00000
 2186  132 ASP  O    -24.95935   1.10121  20.66243 1S   274    1.00000
 2187  133 LEU  N    -26.59561   0.95155  22.18082 1S   275    1.00000
 2188  133 LEU  HN   -27.14155   0.40670  22.81641 1S   275    0.00000
 2189  133 LEU  CA   -27.00564   2.32905  21.99947 1S   275    1.00000
 2190  133 LEU  HA   -27.11030   2.50954  20.94067 1S   275    0.00000
 2191  133 LEU  CB   -28.35983   2.61714  22.68073 1S   275    1.00000
 2192  133 LEU  HB1  -28.19734   2.87442  23.75040 1S   275    0.00000
 2193  133 LEU  HB2  -28.96603   1.68613  22.66382 1S   275    0.00000
 2194  133 LEU  CG   -29.22272   3.70527  22.00902 1S   275    1.00000
 2195  133 LEU  HG   -28.58052   4.59064  21.79786 1S   275    0.00000
 2196  133 LEU  CD1  -29.84850   3.22767  20.68412 1S   275    1.00000
 2197  133 LEU  HD11 -30.47516   2.32723  20.86002 1S   275    0.00000
 2198  133 LEU  HD12 -29.06539   2.97561  19.93995 1S   275    0.00000
 2199  133 LEU  HD13 -30.49609   4.02320  20.25900 1S   275    0.00000
 2200  133 LEU  CD2  -30.31866   4.14630  22.98625 1S   275    1.00000
 2201  133 LEU  HD21 -29.84493   4.57653  23.89101 1S   275    0.00000
 2202  133 LEU  HD22 -30.94500   3.27885  23.28724 1S   275    0.00000
 2203  133 LEU  HD23 -30.96720   4.92103  22.53448 1S   275    0.00000
 2204  133 LEU  C    -25.94631   3.26160  22.53561 1S   275    1.00000
 2205  133 LEU  O    -25.53153   3.14300  23.68650 1S   275    1.00000
 2206  134 LYS  N    -25.45760   4.17941  21.67383 1S   276    1.00000
 2207  134 LYS  HN   -25.78925   4.25368  20.73638 1S   276    0.00000
 2208  134 LYS  CA   -24.44386   5.13058  22.03938 1S   276    1.00000
 2209  134 LYS  HA   -24.71588   5.56674  22.98848 1S   276    0.00000
 2210  134 LYS  CB   -23.01888   4.54448  22.12336 1S   276    1.00000
 2211  134 LYS  HB1  -23.00351   3.79842  22.94962 1S   276    0.00000
 2212  134 LYS  HB2  -22.29946   5.34648  22.40075 1S   276    0.00000
 2213  134 LYS  CG   -22.50308   3.85008  20.86046 1S   276    1.00000
 2214  134 LYS  HG1  -22.53227   4.53940  19.98917 1S   276    0.00000
 2215  134 LYS  HG2  -23.14851   2.97340  20.63604 1S   276    0.00000
 2216  134 LYS  CD   -21.06445   3.38110  21.08343 1S   276    1.00000
 2217  134 LYS  HD1  -21.01731   2.89482  22.08442 1S   276    0.00000
 2218  134 LYS  HD2  -20.39814   4.27189  21.11318 1S   276    0.00000
 2219  134 LYS  CE   -20.56513   2.39651  20.03251 1S   276    1.00000
 2220  134 LYS  HE1  -20.54044   2.85601  19.02248 1S   276    0.00000
 2221  134 LYS  HE2  -21.20451   1.48897  20.01435 1S   276    0.00000
 2222  134 LYS  NZ   -19.19553   1.97885  20.38857 1S   276    1.00000
 2223  134 LYS  HZ1  -19.21235   1.53235  21.33154 1S   276    0.00000
 2224  134 LYS  HZ2  -18.57129   2.81488  20.40257 1S   276    0.00000
 2225  134 LYS  HZ3  -18.83909   1.29879  19.68437 1S   276    0.00000
 2226  134 LYS  C    -24.48230   6.21436  21.01012 1S   276    1.00000
 2227  134 LYS  O    -25.10434   6.05683  19.96320 1S   276    1.00000
 2228  135 LEU  N    -23.81945   7.35967  21.29227 1S   277    1.00000
 2229  135 LEU  HN   -23.28251   7.45118  22.12844 1S   277    0.00000
 2230  135 LEU  CA   -23.92850   8.56167  20.49202 1S   277    1.00000
 2231  135 LEU  HA   -24.97992   8.74947  20.33508 1S   277    0.00000
 2232  135 LEU  CB   -23.30095   9.77734  21.20582 1S   277    1.00000
 2233  135 LEU  HB1  -23.27612  10.64828  20.51608 1S   277    0.00000
 2234  135 LEU  HB2  -22.25093   9.53087  21.48083 1S   277    0.00000
 2235  135 LEU  CG   -24.05565  10.22731  22.47643 1S   277    1.00000
 2236  135 LEU  HG   -24.15426   9.35134  23.15809 1S   277    0.00000
 2237  135 LEU  CD1  -23.23247  11.29397  23.21414 1S   277    1.00000
 2238  135 LEU  HD11 -23.06234  12.17267  22.55667 1S   277    0.00000
 2239  135 LEU  HD12 -22.24749  10.88221  23.52072 1S   277    0.00000
 2240  135 LEU  HD13 -23.77230  11.62915  24.12303 1S   277    0.00000
 2241  135 LEU  CD2  -25.47527  10.75077  22.17573 1S   277    1.00000
 2242  135 LEU  HD21 -26.10037   9.96476  21.70480 1S   277    0.00000
 2243  135 LEU  HD22 -25.42430  11.62357  21.49085 1S   277    0.00000
 2244  135 LEU  HD23 -25.97255  11.06908  23.11669 1S   277    0.00000
 2245  135 LEU  C    -23.30653   8.43178  19.12164 1S   277    1.00000
 2246  135 LEU  O    -23.74736   9.08738  18.17857 1S   277    1.00000
 2247  136 GLU  N    -22.28727   7.55864  18.97033 1S   278    1.00000
 2248  136 GLU  HN   -21.89807   7.07641  19.75588 1S   278    0.00000
 2249  136 GLU  CA   -21.63729   7.27578  17.71138 1S   278    1.00000
 2250  136 GLU  HA   -21.39178   8.21759  17.24125 1S   278    0.00000
 2251  136 GLU  CB   -20.33213   6.46522  17.90038 1S   278    1.00000
 2252  136 GLU  HB1  -19.94733   6.18468  16.89175 1S   278    0.00000
 2253  136 GLU  HB2  -20.53310   5.52163  18.45157 1S   278    0.00000
 2254  136 GLU  CG   -19.20047   7.26554  18.58301 1S   278    1.00000
 2255  136 GLU  HG1  -19.28361   8.34068  18.32042 1S   278    0.00000
 2256  136 GLU  HG2  -18.23109   6.89543  18.18139 1S   278    0.00000
 2257  136 GLU  CD   -19.15844   7.11443  20.10462 1S   278    1.00000
 2258  136 GLU  OE1  -20.19337   6.75612  20.72505 1S   278    1.00000
 2259  136 GLU  OE2  -18.05558   7.34222  20.67069 1S   278    1.00000
 2260  136 GLU  C    -22.54008   6.50832  16.77021 1S   278    1.00000
 2261  136 GLU  O    -22.42683   6.63598  15.55387 1S   278    1.00000
 2262  137 ASN  N    -23.47495   5.70083  17.31947 1S   279    1.00000
 2263  137 ASN  HN   -23.58155   5.64179  18.30927 1S   279    0.00000
 2264  137 ASN  CA   -24.36117   4.86005  16.54488 1S   279    1.00000
 2265  137 ASN  HA   -23.90736   4.63360  15.59043 1S   279    0.00000
 2266  137 ASN  CB   -24.68424   3.54564  17.29476 1S   279    1.00000
 2267  137 ASN  HB1  -25.48266   2.99503  16.75639 1S   279    0.00000
 2268  137 ASN  HB2  -25.03768   3.77129  18.32273 1S   279    0.00000
 2269  137 ASN  CG   -23.45179   2.63054  17.35639 1S   279    1.00000
 2270  137 ASN  OD1  -22.43632   2.84725  16.70400 1S   279    1.00000
 2271  137 ASN  ND2  -23.57495   1.54786  18.18165 1S   279    1.00000
 2272  137 ASN  HD21 -22.81325   0.90408  18.28091 1S   279    0.00000
 2273  137 ASN  HD22 -24.39869   1.42298  18.73040 1S   279    0.00000
 2274  137 ASN  C    -25.67440   5.55190  16.25618 1S   279    1.00000
 2275  137 ASN  O    -26.56080   4.96083  15.64521 1S   279    1.00000
 2276  138 LEU  N    -25.83175   6.82376  16.68261 1S   280    1.00000
 2277  138 LEU  HN   -25.09940   7.29847  17.16501 1S   280    0.00000
 2278  138 LEU  CA   -27.03218   7.59230  16.46071 1S   280    1.00000
 2279  138 LEU  HA   -27.79388   6.99486  15.97963 1S   280    0.00000
 2280  138 LEU  CB   -27.57373   8.20007  17.77318 1S   280    1.00000
 2281  138 LEU  HB1  -28.41058   8.89898  17.55283 1S   280    0.00000
 2282  138 LEU  HB2  -26.76035   8.78050  18.26350 1S   280    0.00000
 2283  138 LEU  CG   -28.07810   7.13335  18.76894 1S   280    1.00000
 2284  138 LEU  HG   -27.30009   6.34013  18.84935 1S   280    0.00000
 2285  138 LEU  CD1  -28.26472   7.71776  20.18009 1S   280    1.00000
 2286  138 LEU  HD11 -29.01798   8.53187  20.16642 1S   280    0.00000
 2287  138 LEU  HD12 -27.30406   8.12935  20.55538 1S   280    0.00000
 2288  138 LEU  HD13 -28.60565   6.92533  20.87955 1S   280    0.00000
 2289  138 LEU  CD2  -29.36261   6.46000  18.26178 1S   280    1.00000
 2290  138 LEU  HD21 -29.17071   5.94519  17.29844 1S   280    0.00000
 2291  138 LEU  HD22 -30.15748   7.21909  18.10685 1S   280    0.00000
 2292  138 LEU  HD23 -29.72220   5.70799  18.99349 1S   280    0.00000
 2293  138 LEU  C    -26.65040   8.70201  15.53636 1S   280    1.00000
 2294  138 LEU  O    -25.93168   9.61467  15.92523 1S   280    1.00000
 2295  139 MET  N    -27.10599   8.62879  14.26979 1S   281    1.00000
 2296  139 MET  HN   -27.69796   7.88307  13.96612 1S   281    0.00000
 2297  139 MET  CA   -26.73073   9.56813  13.24573 1S   281    1.00000
 2298  139 MET  HA   -26.00763  10.26679  13.63561 1S   281    0.00000
 2299  139 MET  CB   -26.10619   8.86494  12.02119 1S   281    1.00000
 2300  139 MET  HB1  -25.86436   9.62393  11.24746 1S   281    0.00000
 2301  139 MET  HB2  -26.83178   8.14514  11.58269 1S   281    0.00000
 2302  139 MET  CG   -24.82030   8.10488  12.40360 1S   281    1.00000
 2303  139 MET  HG1  -25.10736   7.21464  13.00646 1S   281    0.00000
 2304  139 MET  HG2  -24.21509   8.76026  13.06569 1S   281    0.00000
 2305  139 MET  SD   -23.79323   7.58316  10.99926 1S   281    1.00000
 2306  139 MET  CE   -23.16454   9.21960  10.54374 1S   281    1.00000
 2307  139 MET  HE1  -22.57446   9.66353  11.37299 1S   281    0.00000
 2308  139 MET  HE2  -23.98606   9.92096  10.28789 1S   281    0.00000
 2309  139 MET  HE3  -22.50643   9.14106   9.65612 1S   281    0.00000
 2310  139 MET  C    -27.94101  10.35968  12.85021 1S   281    1.00000
 2311  139 MET  O    -29.04409  10.09669  13.31667 1S   281    1.00000
 2312  140 LEU  N    -27.73791  11.38645  11.99691 1S   282    1.00000
 2313  140 LEU  HN   -26.81925  11.61234  11.67737 1S   282    0.00000
 2314  140 LEU  CA   -28.78744  12.23625  11.50150 1S   282    1.00000
 2315  140 LEU  HA   -29.74777  11.88006  11.83849 1S   282    0.00000
 2316  140 LEU  CB   -28.60095  13.72486  11.88709 1S   282    1.00000
 2317  140 LEU  HB1  -29.39747  14.33468  11.40541 1S   282    0.00000
 2318  140 LEU  HB2  -27.61955  14.07992  11.50430 1S   282    0.00000
 2319  140 LEU  CG   -28.63796  13.99690  13.40694 1S   282    1.00000
 2320  140 LEU  HG   -27.81396  13.41308  13.88005 1S   282    0.00000
 2321  140 LEU  CD1  -28.37163  15.48505  13.69943 1S   282    1.00000
 2322  140 LEU  HD11 -29.16467  16.11064  13.23802 1S   282    0.00000
 2323  140 LEU  HD12 -27.38927  15.79236  13.28295 1S   282    0.00000
 2324  140 LEU  HD13 -28.36551  15.66956  14.79428 1S   282    0.00000
 2325  140 LEU  CD2  -29.96294  13.53958  14.04240 1S   282    1.00000
 2326  140 LEU  HD21 -30.11126  12.44774  13.91939 1S   282    0.00000
 2327  140 LEU  HD22 -30.81790  14.06840  13.57322 1S   282    0.00000
 2328  140 LEU  HD23 -29.96340  13.76224  15.12756 1S   282    0.00000
 2329  140 LEU  C    -28.75011  12.13652  10.01051 1S   282    1.00000
 2330  140 LEU  O    -27.68161  12.14543   9.40763 1S   282    1.00000
 2331  141 ASP  N    -29.93845  12.05974   9.37053 1S   283    1.00000
 2332  141 ASP  HN   -30.79795  12.01382   9.87916 1S   283    0.00000
 2333  141 ASP  CA   -30.06790  12.10309   7.93431 1S   283    1.00000
 2334  141 ASP  HA   -29.21776  11.58991   7.50774 1S   283    0.00000
 2335  141 ASP  CB   -31.33855  11.35394   7.42442 1S   283    1.00000
 2336  141 ASP  HB1  -31.28096  10.31254   7.81024 1S   283    0.00000
 2337  141 ASP  HB2  -31.33492  11.29478   6.31954 1S   283    0.00000
 2338  141 ASP  CG   -32.69447  11.92111   7.85190 1S   283    1.00000
 2339  141 ASP  OD1  -32.78546  13.11080   8.23320 1S   283    1.00000
 2340  141 ASP  OD2  -33.68375  11.14589   7.75743 1S   283    1.00000
 2341  141 ASP  C    -29.98254  13.54824   7.49500 1S   283    1.00000
 2342  141 ASP  O    -29.79559  14.43831   8.32137 1S   283    1.00000
 2343  142 LYS  N    -30.11464  13.82431   6.17805 1S   284    1.00000
 2344  142 LYS  HN   -30.25704  13.09215   5.51366 1S   284    0.00000
 2345  142 LYS  CA   -29.98140  15.15520   5.61869 1S   284    1.00000
 2346  142 LYS  HA   -29.03239  15.54819   5.95686 1S   284    0.00000
 2347  142 LYS  CB   -29.96478  15.13320   4.06896 1S   284    1.00000
 2348  142 LYS  HB1  -29.12485  14.47773   3.75478 1S   284    0.00000
 2349  142 LYS  HB2  -29.74697  16.15602   3.68932 1S   284    0.00000
 2350  142 LYS  CG   -31.25727  14.62297   3.40384 1S   284    1.00000
 2351  142 LYS  HG1  -32.09983  15.28445   3.70718 1S   284    0.00000
 2352  142 LYS  HG2  -31.49187  13.60148   3.77074 1S   284    0.00000
 2353  142 LYS  CD   -31.20789  14.62500   1.86316 1S   284    1.00000
 2354  142 LYS  HD1  -30.98100  15.65995   1.52265 1S   284    0.00000
 2355  142 LYS  HD2  -32.22015  14.36338   1.48065 1S   284    0.00000
 2356  142 LYS  CE   -30.17926  13.67045   1.23736 1S   284    1.00000
 2357  142 LYS  HE1  -29.15046  13.92145   1.57036 1S   284    0.00000
 2358  142 LYS  HE2  -30.22107  13.72957   0.12887 1S   284    0.00000
 2359  142 LYS  NZ   -30.45068  12.26831   1.62046 1S   284    1.00000
 2360  142 LYS  HZ1  -31.34235  11.94286   1.19866 1S   284    0.00000
 2361  142 LYS  HZ2  -30.51184  12.20432   2.65993 1S   284    0.00000
 2362  142 LYS  HZ3  -29.66545  11.66045   1.29823 1S   284    0.00000
 2363  142 LYS  C    -31.05566  16.11036   6.08735 1S   284    1.00000
 2364  142 LYS  O    -30.86647  17.32347   6.04207 1S   284    1.00000
 2365  143 ASP  N    -32.19858  15.57100   6.56747 1S   285    1.00000
 2366  143 ASP  HN   -32.31255  14.58046   6.61967 1S   285    0.00000
 2367  143 ASP  CA   -33.33628  16.33209   7.01420 1S   285    1.00000
 2368  143 ASP  HA   -33.32542  17.30053   6.53125 1S   285    0.00000
 2369  143 ASP  CB   -34.66516  15.61449   6.67208 1S   285    1.00000
 2370  143 ASP  HB1  -35.53150  16.22921   6.99497 1S   285    0.00000
 2371  143 ASP  HB2  -34.70933  14.63486   7.19284 1S   285    0.00000
 2372  143 ASP  CG   -34.77328  15.38396   5.16402 1S   285    1.00000
 2373  143 ASP  OD1  -34.58568  16.36559   4.39823 1S   285    1.00000
 2374  143 ASP  OD2  -35.04950  14.22210   4.76234 1S   285    1.00000
 2375  143 ASP  C    -33.29396  16.56105   8.51083 1S   285    1.00000
 2376  143 ASP  O    -34.04172  17.39317   9.01081 1S   285    1.00000
 2377  144 GLY  N    -32.42475  15.85161   9.27120 1S   286    1.00000
 2378  144 GLY  HN   -31.80831  15.18358   8.85595 1S   286    0.00000
 2379  144 GLY  CA   -32.27683  16.04925  10.70223 1S   286    1.00000
 2380  144 GLY  HA1  -32.68122  17.01306  10.97971 1S   286    0.00000
 2381  144 GLY  HA2  -31.22046  15.97675  10.91312 1S   286    0.00000
 2382  144 GLY  C    -32.97529  15.00242  11.52842 1S   286    1.00000
 2383  144 GLY  O    -33.05702  15.13354  12.74771 1S   286    1.00000
 2384  145 HSD  N    -33.49111  13.92574  10.90239 1S   287    1.00000
 2385  145 HSD  HN   -33.41057  13.81825   9.91017 1S   287    0.00000
 2386  145 HSD  CA   -34.13961  12.83380  11.59693 1S   287    1.00000
 2387  145 HSD  HA   -34.56378  13.19144  12.52596 1S   287    0.00000
 2388  145 HSD  CB   -35.26628  12.20679  10.74324 1S   287    1.00000
 2389  145 HSD  HB1  -35.61111  11.25748  11.20483 1S   287    0.00000
 2390  145 HSD  HB2  -34.87488  11.97352   9.73292 1S   287    0.00000
 2391  145 HSD  ND1  -37.40757  13.27132  11.56909 1S   287    1.00000
 2392  145 HSD  HD1  -37.40940  12.82188  12.46965 1S   287    0.00000
 2393  145 HSD  CG   -36.46363  13.10759  10.58547 1S   287    1.00000
 2394  145 HSD  CE1  -38.32623  14.15099  11.10387 1S   287    1.00000
 2395  145 HSD  HE1  -39.18777  14.46313  11.69364 1S   287    0.00000
 2396  145 HSD  NE2  -38.03985  14.56439   9.88708 1S   287    1.00000
 2397  145 HSD  CD2  -36.86510  13.90591   9.55951 1S   287    1.00000
 2398  145 HSD  HD2  -36.41223  14.07348   8.59365 1S   287    0.00000
 2399  145 HSD  C    -33.11215  11.77049  11.91944 1S   287    1.00000
 2400  145 HSD  O    -32.10521  11.64237  11.22965 1S   287    1.00000
 2401  146 ILE  N    -33.35171  10.98099  12.99702 1S   288    1.00000
 2402  146 ILE  HN   -34.18919  11.11185  13.53107 1S   288    0.00000
 2403  146 ILE  CA   -32.45690   9.95588  13.51357 1S   288    1.00000
 2404  146 ILE  HA   -31.48920  10.41423  13.64391 1S   288    0.00000
 2405  146 ILE  CB   -32.95156   9.40426  14.86330 1S   288    1.00000
 2406  146 ILE  HB   -34.04360   9.20127  14.75596 1S   288    0.00000
 2407  146 ILE  CG2  -32.28607   8.06735  15.28285 1S   288    1.00000
 2408  146 ILE  HG21 -31.17937   8.15306  15.25987 1S   288    0.00000
 2409  146 ILE  HG22 -32.59158   7.23821  14.61131 1S   288    0.00000
 2410  146 ILE  HG23 -32.59768   7.79607  16.31293 1S   288    0.00000
 2411  146 ILE  CG1  -32.78938  10.46094  15.98300 1S   288    1.00000
 2412  146 ILE  HG11 -33.38438  10.13029  16.86388 1S   288    0.00000
 2413  146 ILE  HG12 -33.21894  11.42572  15.63851 1S   288    0.00000
 2414  146 ILE  CD   -31.34087  10.67737  16.44217 1S   288    1.00000
 2415  146 ILE  HD1  -30.67598  10.90617  15.58422 1S   288    0.00000
 2416  146 ILE  HD2  -30.95105   9.77518  16.95952 1S   288    0.00000
 2417  146 ILE  HD3  -31.28953  11.52537  17.15499 1S   288    0.00000
 2418  146 ILE  C    -32.29552   8.81531  12.53537 1S   288    1.00000
 2419  146 ILE  O    -33.24643   8.39772  11.88290 1S   288    1.00000
 2420  147 LYS  N    -31.05662   8.28209  12.43202 1S   289    1.00000
 2421  147 LYS  HN   -30.27800   8.72238  12.87821 1S   289    0.00000
 2422  147 LYS  CA   -30.76647   7.02857  11.78914 1S   289    1.00000
 2423  147 LYS  HA   -31.67519   6.45917  11.66269 1S   289    0.00000
 2424  147 LYS  CB   -30.03276   7.21481  10.44887 1S   289    1.00000
 2425  147 LYS  HB1  -29.66282   6.23385  10.07430 1S   289    0.00000
 2426  147 LYS  HB2  -29.15399   7.88240  10.59482 1S   289    0.00000
 2427  147 LYS  CG   -30.92944   7.81796   9.36953 1S   289    1.00000
 2428  147 LYS  HG1  -30.29837   8.03434   8.48185 1S   289    0.00000
 2429  147 LYS  HG2  -31.36575   8.78018   9.71719 1S   289    0.00000
 2430  147 LYS  CD   -32.05133   6.86715   8.95121 1S   289    1.00000
 2431  147 LYS  HD1  -32.79192   6.77965   9.77834 1S   289    0.00000
 2432  147 LYS  HD2  -31.61760   5.85697   8.77109 1S   289    0.00000
 2433  147 LYS  CE   -32.74244   7.35774   7.68775 1S   289    1.00000
 2434  147 LYS  HE1  -32.03246   7.38843   6.83353 1S   289    0.00000
 2435  147 LYS  HE2  -33.18618   8.36445   7.84448 1S   289    0.00000
 2436  147 LYS  NZ   -33.81793   6.43294   7.34954 1S   289    1.00000
 2437  147 LYS  HZ1  -33.86546   5.69161   8.07981 1S   289    0.00000
 2438  147 LYS  HZ2  -33.63565   5.98066   6.42754 1S   289    0.00000
 2439  147 LYS  HZ3  -34.73029   6.93049   7.31189 1S   289    0.00000
 2440  147 LYS  C    -29.85315   6.25019  12.68872 1S   289    1.00000
 2441  147 LYS  O    -28.73057   6.66798  12.95317 1S   289    1.00000
 2442  148 ILE  N    -30.30743   5.06904  13.16740 1S   290    1.00000
 2443  148 ILE  HN   -31.23924   4.75981  12.98486 1S   290    0.00000
 2444  148 ILE  CA   -29.48863   4.17741  13.96040 1S   290    1.00000
 2445  148 ILE  HA   -28.83581   4.77705  14.57869 1S   290    0.00000
 2446  148 ILE  CB   -30.29843   3.26364  14.88094 1S   290    1.00000
 2447  148 ILE  HB   -30.93265   2.58736  14.26574 1S   290    0.00000
 2448  148 ILE  CG2  -29.33532   2.39101  15.72046 1S   290    1.00000
 2449  148 ILE  HG21 -28.66478   3.03183  16.33129 1S   290    0.00000
 2450  148 ILE  HG22 -28.71081   1.74163  15.07328 1S   290    0.00000
 2451  148 ILE  HG23 -29.89884   1.71876  16.39885 1S   290    0.00000
 2452  148 ILE  CG1  -31.24199   4.12143  15.76773 1S   290    1.00000
 2453  148 ILE  HG11 -31.99144   4.62590  15.12037 1S   290    0.00000
 2454  148 ILE  HG12 -30.64139   4.91610  16.25510 1S   290    0.00000
 2455  148 ILE  CD   -32.00003   3.34750  16.85433 1S   290    1.00000
 2456  148 ILE  HD1  -31.29813   2.89658  17.58699 1S   290    0.00000
 2457  148 ILE  HD2  -32.61294   2.53988  16.40177 1S   290    0.00000
 2458  148 ILE  HD3  -32.67479   4.03419  17.40942 1S   290    0.00000
 2459  148 ILE  C    -28.64723   3.36504  13.00077 1S   290    1.00000
 2460  148 ILE  O    -29.14957   2.85909  11.99941 1S   290    1.00000
 2461  149 THR  N    -27.32831   3.26067  13.28627 1S   291    1.00000
 2462  149 THR  HN   -26.94466   3.70048  14.09766 1S   291    0.00000
 2463  149 THR  CA   -26.36728   2.53488  12.48415 1S   291    1.00000
 2464  149 THR  HA   -26.86905   2.04430  11.66174 1S   291    0.00000
 2465  149 THR  CB   -25.25340   3.43069  11.93727 1S   291    1.00000
 2466  149 THR  HB   -24.52511   2.82895  11.34813 1S   291    0.00000
 2467  149 THR  OG1  -24.55180   4.11437  12.97052 1S   291    1.00000
 2468  149 THR  HG1  -23.68234   3.70535  13.03051 1S   291    0.00000
 2469  149 THR  CG2  -25.86540   4.49396  11.00945 1S   291    1.00000
 2470  149 THR  HG21 -26.66457   5.07311  11.51945 1S   291    0.00000
 2471  149 THR  HG22 -26.27613   4.00955  10.10449 1S   291    0.00000
 2472  149 THR  HG23 -25.08523   5.20451  10.67468 1S   291    0.00000
 2473  149 THR  C    -25.76973   1.46786  13.36943 1S   291    1.00000
 2474  149 THR  O    -25.83458   1.57548  14.58780 1S   291    1.00000
 2475  150 ASP  N    -25.15670   0.42614  12.75950 1S   292    1.00000
 2476  150 ASP  HN   -25.16817   0.35605  11.76301 1S   292    0.00000
 2477  150 ASP  CA   -24.36908  -0.60118  13.41549 1S   292    1.00000
 2478  150 ASP  HA   -23.99698  -1.20736  12.60489 1S   292    0.00000
 2479  150 ASP  CB   -23.12808  -0.07177  14.18000 1S   292    1.00000
 2480  150 ASP  HB1  -22.72168  -0.84736  14.86331 1S   292    0.00000
 2481  150 ASP  HB2  -23.39004   0.82296  14.78076 1S   292    0.00000
 2482  150 ASP  CG   -22.05087   0.27928  13.16068 1S   292    1.00000
 2483  150 ASP  OD1  -21.29418  -0.64794  12.76717 1S   292    1.00000
 2484  150 ASP  OD2  -21.98410   1.46003  12.73511 1S   292    1.00000
 2485  150 ASP  C    -25.18537  -1.55382  14.25409 1S   292    1.00000
 2486  150 ASP  O    -25.45064  -1.31946  15.43150 1S   292    1.00000
 2487  151 PHE  N    -25.59145  -2.68052  13.62683 1S   293    1.00000
 2488  151 PHE  HN   -25.31262  -2.85678  12.68347 1S   293    0.00000
 2489  151 PHE  CA   -26.52581  -3.63449  14.18169 1S   293    1.00000
 2490  151 PHE  HA   -26.95304  -3.24250  15.09387 1S   293    0.00000
 2491  151 PHE  CB   -27.66650  -3.93873  13.17983 1S   293    1.00000
 2492  151 PHE  HB1  -28.34915  -4.72281  13.57066 1S   293    0.00000
 2493  151 PHE  HB2  -27.25660  -4.27150  12.20337 1S   293    0.00000
 2494  151 PHE  CG   -28.47609  -2.69026  12.96582 1S   293    1.00000
 2495  151 PHE  CD1  -29.52269  -2.37471  13.84655 1S   293    1.00000
 2496  151 PHE  HD1  -29.76329  -3.04227  14.65809 1S   293    0.00000
 2497  151 PHE  CE1  -30.24550  -1.18762  13.70018 1S   293    1.00000
 2498  151 PHE  HE1  -31.03392  -0.95600  14.40015 1S   293    0.00000
 2499  151 PHE  CZ   -29.93576  -0.30552  12.65810 1S   293    1.00000
 2500  151 PHE  HZ   -30.49192   0.61196  12.54058 1S   293    0.00000
 2501  151 PHE  CD2  -28.17336  -1.79754  11.92218 1S   293    1.00000
 2502  151 PHE  HD2  -27.36106  -2.01966  11.24536 1S   293    0.00000
 2503  151 PHE  CE2  -28.89871  -0.60974  11.76907 1S   293    1.00000
 2504  151 PHE  HE2  -28.65498   0.07394  10.96953 1S   293    0.00000
 2505  151 PHE  C    -25.83411  -4.93263  14.52329 1S   293    1.00000
 2506  151 PHE  O    -26.48810  -5.95341  14.72757 1S   293    1.00000
 2507  152 GLY  N    -24.48494  -4.93119  14.61882 1S   294    1.00000
 2508  152 GLY  HN   -23.96035  -4.09973  14.44353 1S   294    0.00000
 2509  152 GLY  CA   -23.70091  -6.13139  14.82209 1S   294    1.00000
 2510  152 GLY  HA1  -22.66540  -5.85513  14.68865 1S   294    0.00000
 2511  152 GLY  HA2  -24.03473  -6.85867  14.09731 1S   294    0.00000
 2512  152 GLY  C    -23.84057  -6.74907  16.18556 1S   294    1.00000
 2513  152 GLY  O    -23.61716  -7.94566  16.34551 1S   294    1.00000
 2514  153 LEU  N    -24.22132  -5.95176  17.20756 1S   295    1.00000
 2515  153 LEU  HN   -24.41532  -4.98342  17.06192 1S   295    0.00000
 2516  153 LEU  CA   -24.38209  -6.42032  18.56707 1S   295    1.00000
 2517  153 LEU  HA   -23.77907  -7.30438  18.71870 1S   295    0.00000
 2518  153 LEU  CB   -23.94057  -5.35614  19.59896 1S   295    1.00000
 2519  153 LEU  HB1  -24.64935  -5.28754  20.45432 1S   295    0.00000
 2520  153 LEU  HB2  -23.93978  -4.36085  19.10462 1S   295    0.00000
 2521  153 LEU  CG   -22.54522  -5.62553  20.20428 1S   295    1.00000
 2522  153 LEU  HG   -22.59979  -6.59012  20.76177 1S   295    0.00000
 2523  153 LEU  CD1  -21.43419  -5.75921  19.15159 1S   295    1.00000
 2524  153 LEU  HD11 -21.37761  -4.83415  18.53970 1S   295    0.00000
 2525  153 LEU  HD12 -21.61816  -6.62288  18.47927 1S   295    0.00000
 2526  153 LEU  HD13 -20.45422  -5.91427  19.65104 1S   295    0.00000
 2527  153 LEU  CD2  -22.19031  -4.52603  21.21144 1S   295    1.00000
 2528  153 LEU  HD21 -22.96966  -4.46279  22.00054 1S   295    0.00000
 2529  153 LEU  HD22 -22.12516  -3.54730  20.69424 1S   295    0.00000
 2530  153 LEU  HD23 -21.20903  -4.73261  21.68598 1S   295    0.00000
 2531  153 LEU  C    -25.80745  -6.81404  18.85032 1S   295    1.00000
 2532  153 LEU  O    -26.11968  -7.17613  19.98001 1S   295    1.00000
 2533  154 CYS  N    -26.71033  -6.80242  17.84320 1S   296    1.00000
 2534  154 CYS  HN   -26.45814  -6.51175  16.92221 1S   296    0.00000
 2535  154 CYS  CA   -28.09622  -7.17329  18.03707 1S   296    1.00000
 2536  154 CYS  HA   -28.47891  -6.57973  18.85386 1S   296    0.00000
 2537  154 CYS  CB   -28.95648  -6.94270  16.77178 1S   296    1.00000
 2538  154 CYS  HB1  -29.92136  -7.48673  16.85545 1S   296    0.00000
 2539  154 CYS  HB2  -28.42072  -7.36654  15.89497 1S   296    0.00000
 2540  154 CYS  SG   -29.31917  -5.18973  16.48763 1S   296    1.00000
 2541  154 CYS  HG1  -28.05261  -4.81230  16.39262 1S   296    0.00000
 2542  154 CYS  C    -28.25125  -8.62953  18.39953 1S   296    1.00000
 2543  154 CYS  O    -27.42257  -9.46599  18.05380 1S   296    1.00000
 2544  155 LYS  N    -29.34456  -8.95856  19.11675 1S   297    1.00000
 2545  155 LYS  HN   -29.97080  -8.25935  19.46007 1S   297    0.00000
 2546  155 LYS  CA   -29.72760 -10.32356  19.35078 1S   297    1.00000
 2547  155 LYS  HA   -29.06623 -10.98563  18.81115 1S   297    0.00000
 2548  155 LYS  CB   -29.74856 -10.71374  20.83958 1S   297    1.00000
 2549  155 LYS  HB1  -30.58017 -10.18815  21.35893 1S   297    0.00000
 2550  155 LYS  HB2  -28.80529 -10.37399  21.31346 1S   297    0.00000
 2551  155 LYS  CG   -29.87177 -12.22815  21.05519 1S   297    1.00000
 2552  155 LYS  HG1  -30.73201 -12.62480  20.47573 1S   297    0.00000
 2553  155 LYS  HG2  -30.09179 -12.42247  22.11953 1S   297    0.00000
 2554  155 LYS  CD   -28.60105 -13.00516  20.68803 1S   297    1.00000
 2555  155 LYS  HD1  -27.74905 -12.59878  21.27754 1S   297    0.00000
 2556  155 LYS  HD2  -28.37757 -12.85363  19.60965 1S   297    0.00000
 2557  155 LYS  CE   -28.75139 -14.50170  20.96691 1S   297    1.00000
 2558  155 LYS  HE1  -29.62159 -14.91168  20.41400 1S   297    0.00000
 2559  155 LYS  HE2  -28.89586 -14.67814  22.05119 1S   297    0.00000
 2560  155 LYS  NZ   -27.54807 -15.24624  20.54304 1S   297    1.00000
 2561  155 LYS  HZ1  -27.02210 -15.56774  21.38057 1S   297    0.00000
 2562  155 LYS  HZ2  -26.92964 -14.62094  19.98222 1S   297    0.00000
 2563  155 LYS  HZ3  -27.82751 -16.06624  19.96810 1S   297    0.00000
 2564  155 LYS  C    -31.10936 -10.49673  18.80331 1S   297    1.00000
 2565  155 LYS  O    -32.01385  -9.73676  19.12911 1S   297    1.00000
 2566  156 GLU  N    -31.28148 -11.52661  17.95458 1S   298    1.00000
 2567  156 GLU  HN   -30.51067 -12.12365  17.74315 1S   298    0.00000
 2568  156 GLU  CA   -32.50859 -11.87703  17.28925 1S   298    1.00000
 2569  156 GLU  HA   -33.14033 -11.00361  17.19931 1S   298    0.00000
 2570  156 GLU  CB   -32.22004 -12.48622  15.89017 1S   298    1.00000
 2571  156 GLU  HB1  -33.16605 -12.79445  15.39681 1S   298    0.00000
 2572  156 GLU  HB2  -31.62175 -13.41122  16.04083 1S   298    0.00000
 2573  156 GLU  CG   -31.46499 -11.52217  14.94410 1S   298    1.00000
 2574  156 GLU  HG1  -30.79210 -10.85402  15.52137 1S   298    0.00000
 2575  156 GLU  HG2  -32.19774 -10.88570  14.40448 1S   298    0.00000
 2576  156 GLU  CD   -30.59952 -12.28796  13.94196 1S   298    1.00000
 2577  156 GLU  OE1  -29.73742 -13.08647  14.39248 1S   298    1.00000
 2578  156 GLU  OE2  -30.76313 -12.08450  12.71379 1S   298    1.00000
 2579  156 GLU  C    -33.20553 -12.92074  18.12554 1S   298    1.00000
 2580  156 GLU  O    -32.58734 -13.59628  18.94742 1S   298    1.00000
 2581  157 GLY  N    -34.53125 -13.07601  17.92008 1S   299    1.00000
 2582  157 GLY  HN   -35.01170 -12.48414  17.27315 1S   299    0.00000
 2583  157 GLY  CA   -35.32205 -14.13802  18.50032 1S   299    1.00000
 2584  157 GLY  HA1  -34.76959 -15.06156  18.39363 1S   299    0.00000
 2585  157 GLY  HA2  -36.26228 -14.14880  17.97007 1S   299    0.00000
 2586  157 GLY  C    -35.61760 -13.94044  19.95895 1S   299    1.00000
 2587  157 GLY  O    -35.77455 -14.91762  20.68450 1S   299    1.00000
 2588  158 ILE  N    -35.69811 -12.67306  20.42303 1S   300    1.00000
 2589  158 ILE  HN   -35.57647 -11.89547  19.80672 1S   300    0.00000
 2590  158 ILE  CA   -35.93384 -12.33316  21.80800 1S   300    1.00000
 2591  158 ILE  HA   -35.85922 -13.21896  22.42278 1S   300    0.00000
 2592  158 ILE  CB   -34.95566 -11.28817  22.32736 1S   300    1.00000
 2593  158 ILE  HB   -35.05280 -10.36102  21.71541 1S   300    0.00000
 2594  158 ILE  CG2  -35.27030 -10.92527  23.79766 1S   300    1.00000
 2595  158 ILE  HG21 -35.33508 -11.83992  24.42067 1S   300    0.00000
 2596  158 ILE  HG22 -36.22838 -10.37065  23.87575 1S   300    0.00000
 2597  158 ILE  HG23 -34.46491 -10.28157  24.20904 1S   300    0.00000
 2598  158 ILE  CG1  -33.49575 -11.78328  22.16489 1S   300    1.00000
 2599  158 ILE  HG11 -32.82017 -11.00858  22.58877 1S   300    0.00000
 2600  158 ILE  HG12 -33.25464 -11.86620  21.08241 1S   300    0.00000
 2601  158 ILE  CD   -33.19519 -13.12651  22.84326 1S   300    1.00000
 2602  158 ILE  HD1  -33.72783 -13.95679  22.33344 1S   300    0.00000
 2603  158 ILE  HD2  -33.49953 -13.11243  23.91081 1S   300    0.00000
 2604  158 ILE  HD3  -32.10807 -13.34092  22.79394 1S   300    0.00000
 2605  158 ILE  C    -37.34710 -11.84251  21.89167 1S   300    1.00000
 2606  158 ILE  O    -37.65568 -10.70062  21.55506 1S   300    1.00000
 2607  159 LYS  N    -38.24882 -12.74237  22.33090 1S   301    1.00000
 2608  159 LYS  HN   -37.97367 -13.65931  22.61630 1S   301    0.00000
 2609  159 LYS  CA   -39.65874 -12.48915  22.38769 1S   301    1.00000
 2610  159 LYS  HA   -39.89912 -11.59518  21.82958 1S   301    0.00000
 2611  159 LYS  CB   -40.46593 -13.67578  21.82417 1S   301    1.00000
 2612  159 LYS  HB1  -40.32349 -14.58722  22.44460 1S   301    0.00000
 2613  159 LYS  HB2  -40.04373 -13.89620  20.81754 1S   301    0.00000
 2614  159 LYS  CG   -41.96164 -13.37407  21.66075 1S   301    1.00000
 2615  159 LYS  HG1  -42.05836 -12.28519  21.44761 1S   301    0.00000
 2616  159 LYS  HG2  -42.51206 -13.58198  22.60308 1S   301    0.00000
 2617  159 LYS  CD   -42.58294 -14.13496  20.48227 1S   301    1.00000
 2618  159 LYS  HD1  -42.81871 -15.17962  20.77967 1S   301    0.00000
 2619  159 LYS  HD2  -41.80608 -14.18049  19.68473 1S   301    0.00000
 2620  159 LYS  CE   -43.83115 -13.43739  19.92551 1S   301    1.00000
 2621  159 LYS  HE1  -43.76694 -12.34054  20.09390 1S   301    0.00000
 2622  159 LYS  HE2  -44.75274 -13.82637  20.40528 1S   301    0.00000
 2623  159 LYS  NZ   -43.94006 -13.64172  18.46144 1S   301    1.00000
 2624  159 LYS  HZ1  -44.00127 -14.65762  18.25033 1S   301    0.00000
 2625  159 LYS  HZ2  -43.09480 -13.24576  18.00400 1S   301    0.00000
 2626  159 LYS  HZ3  -44.78463 -13.15442  18.10083 1S   301    0.00000
 2627  159 LYS  C    -40.01523 -12.29718  23.82083 1S   301    1.00000
 2628  159 LYS  O    -39.62668 -13.10208  24.66461 1S   301    1.00000
 2629  160 ASP  N    -40.76355 -11.21198  24.12598 1S   302    1.00000
 2630  160 ASP  HN   -41.03805 -10.56506  23.41566 1S   302    0.00000
 2631  160 ASP  CA   -41.30211 -10.93894  25.43887 1S   302    1.00000
 2632  160 ASP  HA   -41.71649  -9.94386  25.38238 1S   302    0.00000
 2633  160 ASP  CB   -42.45355 -11.91026  25.82796 1S   302    1.00000
 2634  160 ASP  HB1  -42.87124 -11.65392  26.82164 1S   302    0.00000
 2635  160 ASP  HB2  -42.07157 -12.95255  25.86115 1S   302    0.00000
 2636  160 ASP  CG   -43.59553 -11.84386  24.80721 1S   302    1.00000
 2637  160 ASP  OD1  -43.83713 -10.74636  24.23754 1S   302    1.00000
 2638  160 ASP  OD2  -44.24545 -12.90115  24.59392 1S   302    1.00000
 2639  160 ASP  C    -40.19488 -10.86778  26.47193 1S   302    1.00000
 2640  160 ASP  O    -39.26532 -10.07979  26.31792 1S   302    1.00000
 2641  161 GLY  N    -40.25851 -11.70721  27.53335 1S   303    1.00000
 2642  161 GLY  HN   -41.01358 -12.35061  27.63082 1S   303    0.00000
 2643  161 GLY  CA   -39.31140 -11.67821  28.62705 1S   303    1.00000
 2644  161 GLY  HA1  -39.86197 -11.95962  29.51216 1S   303    0.00000
 2645  161 GLY  HA2  -38.89884 -10.68390  28.70392 1S   303    0.00000
 2646  161 GLY  C    -38.16753 -12.64881  28.47955 1S   303    1.00000
 2647  161 GLY  O    -37.51633 -12.97542  29.47074 1S   303    1.00000
 2648  162 ALA  N    -37.86853 -13.11703  27.24183 1S   304    1.00000
 2649  162 ALA  HN   -38.43654 -12.87606  26.45688 1S   304    0.00000
 2650  162 ALA  CA   -36.75659 -14.00253  26.94635 1S   304    1.00000
 2651  162 ALA  HA   -36.86077 -14.88485  27.56301 1S   304    0.00000
 2652  162 ALA  CB   -36.75093 -14.41906  25.46617 1S   304    1.00000
 2653  162 ALA  HB1  -36.71889 -13.52300  24.81063 1S   304    0.00000
 2654  162 ALA  HB2  -37.67981 -14.98053  25.23033 1S   304    0.00000
 2655  162 ALA  HB3  -35.88245 -15.06799  25.22562 1S   304    0.00000
 2656  162 ALA  C    -35.42028 -13.35726  27.24357 1S   304    1.00000
 2657  162 ALA  O    -35.25305 -12.15083  27.09133 1S   304    1.00000
 2658  163 THR  N    -34.43699 -14.15821  27.71250 1S   305    1.00000
 2659  163 THR  HN   -34.56117 -15.14254  27.80212 1S   305    0.00000
 2660  163 THR  CA   -33.18618 -13.64022  28.22416 1S   305    1.00000
 2661  163 THR  HA   -33.27747 -12.57046  28.34687 1S   305    0.00000
 2662  163 THR  CB   -32.81609 -14.19780  29.59472 1S   305    1.00000
 2663  163 THR  HB   -31.86841 -13.73307  29.94761 1S   305    0.00000
 2664  163 THR  OG1  -32.64852 -15.61216  29.57011 1S   305    1.00000
 2665  163 THR  HG1  -32.16514 -15.83538  30.37033 1S   305    0.00000
 2666  163 THR  CG2  -33.93017 -13.84056  30.59933 1S   305    1.00000
 2667  163 THR  HG21 -34.89937 -14.29457  30.30384 1S   305    0.00000
 2668  163 THR  HG22 -34.05581 -12.73895  30.65374 1S   305    0.00000
 2669  163 THR  HG23 -33.66897 -14.21388  31.61183 1S   305    0.00000
 2670  163 THR  C    -32.05658 -13.87480  27.24621 1S   305    1.00000
 2671  163 THR  O    -32.15683 -14.66960  26.31331 1S   305    1.00000
 2672  164 MET  N    -30.94591 -13.14249  27.46991 1S   306    1.00000
 2673  164 MET  HN   -30.93354 -12.48539  28.22308 1S   306    0.00000
 2674  164 MET  CA   -29.72880 -13.16649  26.70674 1S   306    1.00000
 2675  164 MET  HA   -29.73112 -13.99414  26.01401 1S   306    0.00000
 2676  164 MET  CB   -29.48057 -11.82571  25.99374 1S   306    1.00000
 2677  164 MET  HB1  -28.45696 -11.79655  25.55644 1S   306    0.00000
 2678  164 MET  HB2  -29.54979 -11.01162  26.74748 1S   306    0.00000
 2679  164 MET  CG   -30.48589 -11.57902  24.86446 1S   306    1.00000
 2680  164 MET  HG1  -31.48542 -11.96510  25.15548 1S   306    0.00000
 2681  164 MET  HG2  -30.14385 -12.19646  24.01260 1S   306    0.00000
 2682  164 MET  SD   -30.65098  -9.84021  24.38012 1S   306    1.00000
 2683  164 MET  CE   -31.65628  -9.37809  25.81750 1S   306    1.00000
 2684  164 MET  HE1  -31.12124  -9.56768  26.77106 1S   306    0.00000
 2685  164 MET  HE2  -32.60635  -9.95388  25.84312 1S   306    0.00000
 2686  164 MET  HE3  -31.91223  -8.29907  25.79086 1S   306    0.00000
 2687  164 MET  C    -28.61367 -13.34833  27.68483 1S   306    1.00000
 2688  164 MET  O    -28.75239 -13.01803  28.85852 1S   306    1.00000
 2689  165 LYS  N    -27.47949 -13.88977  27.19951 1S   307    1.00000
 2690  165 LYS  HN   -27.39324 -14.11770  26.23129 1S   307    0.00000
 2691  165 LYS  CA   -26.33744 -14.23799  28.00614 1S   307    1.00000
 2692  165 LYS  HA   -26.57806 -14.11562  29.05424 1S   307    0.00000
 2693  165 LYS  CB   -25.94079 -15.70848  27.75596 1S   307    1.00000
 2694  165 LYS  HB1  -24.97556 -15.92370  28.26248 1S   307    0.00000
 2695  165 LYS  HB2  -25.80781 -15.87524  26.66576 1S   307    0.00000
 2696  165 LYS  CG   -26.98880 -16.69187  28.29778 1S   307    1.00000
 2697  165 LYS  HG1  -27.97265 -16.52621  27.80727 1S   307    0.00000
 2698  165 LYS  HG2  -27.11726 -16.46445  29.37547 1S   307    0.00000
 2699  165 LYS  CD   -26.58623 -18.16611  28.14672 1S   307    1.00000
 2700  165 LYS  HD1  -25.50743 -18.23029  27.88145 1S   307    0.00000
 2701  165 LYS  HD2  -27.16121 -18.60157  27.29928 1S   307    0.00000
 2702  165 LYS  CE   -26.84247 -18.99933  29.41108 1S   307    1.00000
 2703  165 LYS  HE1  -26.69263 -20.07846  29.19560 1S   307    0.00000
 2704  165 LYS  HE2  -27.87438 -18.83961  29.78881 1S   307    0.00000
 2705  165 LYS  NZ   -25.89686 -18.62279  30.49002 1S   307    1.00000
 2706  165 LYS  HZ1  -26.10760 -17.65483  30.81150 1S   307    0.00000
 2707  165 LYS  HZ2  -24.92456 -18.66295  30.12247 1S   307    0.00000
 2708  165 LYS  HZ3  -25.99428 -19.28189  31.28808 1S   307    0.00000
 2709  165 LYS  C    -25.13919 -13.32156  27.68737 1S   307    1.00000
 2710  165 LYS  OT1  -24.14638 -13.37691  28.46216 1S   307    1.00000
 2711  165 LYS  OT2  -25.19163 -12.54691  26.69370 1S   307    0.00000
 2712  166 PHE  N    -22.02441 -11.23055  27.24243 2S   309    1.00000
 2713  166 PHE  HT1  -22.60149 -11.05806  26.39533 2S   309    0.00000
 2714  166 PHE  HT2  -22.63148 -11.62308  27.99289 2S   309    0.00000
 2715  166 PHE  HT3  -21.28046 -11.92519  27.01568 2S   309    0.00000
 2716  166 PHE  CA   -21.38998  -9.96568  27.69927 2S   309    1.00000
 2717  166 PHE  HA   -22.15589  -9.40185  28.21275 2S   309    0.00000
 2718  166 PHE  CB   -20.19964 -10.28564  28.65350 2S   309    1.00000
 2719  166 PHE  HB1  -19.40757 -10.85353  28.11922 2S   309    0.00000
 2720  166 PHE  HB2  -20.55312 -10.90557  29.50578 2S   309    0.00000
 2721  166 PHE  CG   -19.59142  -9.03347  29.23584 2S   309    1.00000
 2722  166 PHE  CD1  -20.33641  -8.23235  30.11481 2S   309    1.00000
 2723  166 PHE  HD1  -21.33924  -8.52461  30.38530 2S   309    0.00000
 2724  166 PHE  CE1  -19.79359  -7.05539  30.64233 2S   309    1.00000
 2725  166 PHE  HE1  -20.38300  -6.44693  31.31126 2S   309    0.00000
 2726  166 PHE  CZ   -18.49225  -6.66908  30.29853 2S   309    1.00000
 2727  166 PHE  HZ   -18.07073  -5.76246  30.70783 2S   309    0.00000
 2728  166 PHE  CD2  -18.28684  -8.63537  28.89268 2S   309    1.00000
 2729  166 PHE  HD2  -17.70243  -9.23601  28.21098 2S   309    0.00000
 2730  166 PHE  CE2  -17.73942  -7.46005  29.42189 2S   309    1.00000
 2731  166 PHE  HE2  -16.73776  -7.16494  29.15035 2S   309    0.00000
 2732  166 PHE  C    -20.92096  -9.17885  26.50584 2S   309    1.00000
 2733  166 PHE  O    -19.94822  -9.55137  25.85181 2S   309    1.00000
 2734  167 CYS  N    -21.61492  -8.06301  26.19328 2S   310    1.00000
 2735  167 CYS  HN   -22.40040  -7.74597  26.72080 2S   310    0.00000
 2736  167 CYS  CA   -21.24379  -7.23793  25.07344 2S   310    1.00000
 2737  167 CYS  HA   -20.16568  -7.14743  25.05989 2S   310    0.00000
 2738  167 CYS  CB   -21.73194  -7.79562  23.70518 2S   310    1.00000
 2739  167 CYS  HB1  -21.27303  -8.79945  23.57012 2S   310    0.00000
 2740  167 CYS  HB2  -21.33409  -7.15538  22.88927 2S   310    0.00000
 2741  167 CYS  SG   -23.54455  -7.94363  23.54352 2S   310    1.00000
 2742  167 CYS  HG1  -23.51591  -8.30658  22.26835 2S   310    0.00000
 2743  167 CYS  C    -21.80031  -5.86140  25.30126 2S   310    1.00000
 2744  167 CYS  O    -22.66277  -5.66395  26.15631 2S   310    1.00000
 2745  168 GLY  N    -21.29788  -4.88321  24.51850 2S   311    1.00000
 2746  168 GLY  HN   -20.59971  -5.08734  23.83275 2S   311    0.00000
 2747  168 GLY  CA   -21.68658  -3.49926  24.59608 2S   311    1.00000
 2748  168 GLY  HA1  -22.27113  -3.32727  25.48714 2S   311    0.00000
 2749  168 GLY  HA2  -22.21071  -3.24579  23.68732 2S   311    0.00000
 2750  168 GLY  C    -20.44312  -2.67095  24.67339 2S   311    1.00000
 2751  168 GLY  O    -19.32844  -3.17786  24.55221 2S   311    1.00000
 2752  169 THR  N    -20.61993  -1.35058  24.88480 2S   312    1.00000
 2753  169 THR  HN   -21.54217  -0.97987  24.99097 2S   312    0.00000
 2754  169 THR  CA   -19.54145  -0.39338  25.00396 2S   312    1.00000
 2755  169 THR  HA   -18.64140  -0.83204  24.60580 2S   312    0.00000
 2756  169 THR  CB   -19.84922   0.87471  24.22865 2S   312    1.00000
 2757  169 THR  HB   -20.80592   1.32020  24.58027 2S   312    0.00000
 2758  169 THR  OG1  -19.99342   0.54325  22.85342 2S   312    1.00000
 2759  169 THR  HG1  -20.79460   0.01020  22.77502 2S   312    0.00000
 2760  169 THR  CG2  -18.72768   1.92489  24.36299 2S   312    1.00000
 2761  169 THR  HG21 -17.75671   1.50797  24.02401 2S   312    0.00000
 2762  169 THR  HG22 -18.62094   2.26331  25.41467 2S   312    0.00000
 2763  169 THR  HG23 -18.96209   2.81658  23.74396 2S   312    0.00000
 2764  169 THR  C    -19.41260  -0.09737  26.48536 2S   312    1.00000
 2765  169 THR  O    -20.46051   0.08183  27.09966 2S   312    1.00000
 2766  170 PRO  N    -18.22468  -0.02809  27.11984 2S   313    1.00000
 2767  170 PRO  CD   -16.94239  -0.31140  26.46261 2S   313    1.00000
 2768  170 PRO  HD1  -16.62065   0.59924  25.91429 2S   313    0.00000
 2769  170 PRO  HD2  -17.01213  -1.17943  25.77159 2S   313    0.00000
 2770  170 PRO  CA   -18.07288  -0.10074  28.57120 2S   313    1.00000
 2771  170 PRO  HA   -18.41906  -1.07295  28.88177 2S   313    0.00000
 2772  170 PRO  CB   -16.56711   0.08061  28.78996 2S   313    1.00000
 2773  170 PRO  HB1  -16.22267  -0.34036  29.75540 2S   313    0.00000
 2774  170 PRO  HB2  -16.28387   1.15674  28.73598 2S   313    0.00000
 2775  170 PRO  CG   -15.95558  -0.63389  27.58878 2S   313    1.00000
 2776  170 PRO  HG1  -14.92858  -0.28354  27.36349 2S   313    0.00000
 2777  170 PRO  HG2  -15.94631  -1.72999  27.77516 2S   313    0.00000
 2778  170 PRO  C    -18.82607   0.93196  29.36673 2S   313    1.00000
 2779  170 PRO  O    -19.39483   0.58681  30.40129 2S   313    1.00000
 2780  171 GLU  N    -18.84430   2.19705  28.89940 2S   314    1.00000
 2781  171 GLU  HN   -18.34619   2.44262  28.06780 2S   314    0.00000
 2782  171 GLU  CA   -19.44708   3.31264  29.58939 2S   314    1.00000
 2783  171 GLU  HA   -19.14721   3.27540  30.62626 2S   314    0.00000
 2784  171 GLU  CB   -18.99558   4.66897  28.99258 2S   314    1.00000
 2785  171 GLU  HB1  -19.56348   5.48204  29.50013 2S   314    0.00000
 2786  171 GLU  HB2  -19.24585   4.71621  27.91106 2S   314    0.00000
 2787  171 GLU  CG   -17.49648   4.98290  29.20991 2S   314    1.00000
 2788  171 GLU  HG1  -17.22963   4.75589  30.26442 2S   314    0.00000
 2789  171 GLU  HG2  -17.32361   6.06769  29.04127 2S   314    0.00000
 2790  171 GLU  CD   -16.55235   4.22126  28.27636 2S   314    1.00000
 2791  171 GLU  OE1  -17.00091   3.71226  27.21490 2S   314    1.00000
 2792  171 GLU  OE2  -15.34130   4.16692  28.60974 2S   314    1.00000
 2793  171 GLU  C    -20.95248   3.24366  29.55014 2S   314    1.00000
 2794  171 GLU  O    -21.62626   3.88407  30.35117 2S   314    1.00000
 2795  172 TYR  N    -21.51368   2.44708  28.62015 2S   315    1.00000
 2796  172 TYR  HN   -20.94598   1.89724  28.00997 2S   315    0.00000
 2797  172 TYR  CA   -22.93097   2.35314  28.39206 2S   315    1.00000
 2798  172 TYR  HA   -23.43563   3.20183  28.83593 2S   315    0.00000
 2799  172 TYR  CB   -23.24801   2.30050  26.88056 2S   315    1.00000
 2800  172 TYR  HB1  -24.31071   2.03167  26.69839 2S   315    0.00000
 2801  172 TYR  HB2  -22.60086   1.55425  26.37253 2S   315    0.00000
 2802  172 TYR  CG   -23.01684   3.64707  26.25495 2S   315    1.00000
 2803  172 TYR  CD1  -21.75021   4.03679  25.78371 2S   315    1.00000
 2804  172 TYR  HD1  -20.91190   3.36370  25.87549 2S   315    0.00000
 2805  172 TYR  CE1  -21.56605   5.29447  25.19574 2S   315    1.00000
 2806  172 TYR  HE1  -20.59267   5.57870  24.82344 2S   315    0.00000
 2807  172 TYR  CZ   -22.64917   6.17531  25.08469 2S   315    1.00000
 2808  172 TYR  OH   -22.48726   7.42526  24.46186 2S   315    1.00000
 2809  172 TYR  HH   -23.07468   8.05353  24.90715 2S   315    0.00000
 2810  172 TYR  CD2  -24.09206   4.53996  26.13117 2S   315    1.00000
 2811  172 TYR  HD2  -25.07265   4.25000  26.47955 2S   315    0.00000
 2812  172 TYR  CE2  -23.90839   5.80252  25.56202 2S   315    1.00000
 2813  172 TYR  HE2  -24.74599   6.47809  25.48059 2S   315    0.00000
 2814  172 TYR  C    -23.51139   1.11300  29.01829 2S   315    1.00000
 2815  172 TYR  O    -24.73027   0.99184  29.05432 2S   315    1.00000
 2816  173 LEU  N    -22.69183   0.16241  29.53505 2S   316    1.00000
 2817  173 LEU  HN   -21.70297   0.29124  29.56582 2S   316    0.00000
 2818  173 LEU  CA   -23.16979  -1.13616  29.98398 2S   316    1.00000
 2819  173 LEU  HA   -23.69119  -1.58868  29.15322 2S   316    0.00000
 2820  173 LEU  CB   -22.02808  -2.07460  30.44354 2S   316    1.00000
 2821  173 LEU  HB1  -22.45029  -3.00588  30.88414 2S   316    0.00000
 2822  173 LEU  HB2  -21.44273  -1.55858  31.23768 2S   316    0.00000
 2823  173 LEU  CG   -21.06157  -2.49043  29.31667 2S   316    1.00000
 2824  173 LEU  HG   -20.70353  -1.56361  28.81995 2S   316    0.00000
 2825  173 LEU  CD1  -19.82414  -3.20166  29.88750 2S   316    1.00000
 2826  173 LEU  HD11 -20.12378  -4.12433  30.42569 2S   316    0.00000
 2827  173 LEU  HD12 -19.29571  -2.53125  30.59662 2S   316    0.00000
 2828  173 LEU  HD13 -19.12415  -3.47391  29.06914 2S   316    0.00000
 2829  173 LEU  CD2  -21.74263  -3.36185  28.25092 2S   316    1.00000
 2830  173 LEU  HD21 -22.57953  -2.82161  27.76168 2S   316    0.00000
 2831  173 LEU  HD22 -22.13813  -4.29178  28.70869 2S   316    0.00000
 2832  173 LEU  HD23 -21.00717  -3.64409  27.46858 2S   316    0.00000
 2833  173 LEU  C    -24.13949  -1.04205  31.13389 2S   316    1.00000
 2834  173 LEU  O    -23.92479  -0.29296  32.08253 2S   316    1.00000
 2835  174 ALA  N    -25.24596  -1.81792  31.05451 2S   317    1.00000
 2836  174 ALA  HN   -25.41667  -2.39634  30.25768 2S   317    0.00000
 2837  174 ALA  CA   -26.27861  -1.84458  32.05913 2S   317    1.00000
 2838  174 ALA  HA   -26.46575  -0.82434  32.34695 2S   317    0.00000
 2839  174 ALA  CB   -27.58517  -2.46300  31.52051 2S   317    1.00000
 2840  174 ALA  HB1  -27.41761  -3.50469  31.17873 2S   317    0.00000
 2841  174 ALA  HB2  -27.95254  -1.87264  30.65460 2S   317    0.00000
 2842  174 ALA  HB3  -28.37881  -2.46463  32.29622 2S   317    0.00000
 2843  174 ALA  C    -25.79968  -2.64578  33.24899 2S   317    1.00000
 2844  174 ALA  O    -24.90344  -3.47209  33.08100 2S   317    1.00000
 2845  175 PRO  N    -26.34293  -2.46393  34.45734 2S   318    1.00000
 2846  175 PRO  CD   -27.15931  -1.30547  34.82382 2S   318    1.00000
 2847  175 PRO  HD1  -28.21978  -1.53115  34.58113 2S   318    0.00000
 2848  175 PRO  HD2  -26.82687  -0.38155  34.30730 2S   318    0.00000
 2849  175 PRO  CA   -25.87165  -3.15887  35.64368 2S   318    1.00000
 2850  175 PRO  HA   -24.81944  -2.94185  35.76656 2S   318    0.00000
 2851  175 PRO  CB   -26.74231  -2.59450  36.77189 2S   318    1.00000
 2852  175 PRO  HB1  -26.26294  -2.66449  37.76655 2S   318    0.00000
 2853  175 PRO  HB2  -27.73085  -3.10492  36.80403 2S   318    0.00000
 2854  175 PRO  CG   -26.96571  -1.15394  36.33148 2S   318    1.00000
 2855  175 PRO  HG1  -27.83061  -0.68109  36.82487 2S   318    0.00000
 2856  175 PRO  HG2  -26.05304  -0.55426  36.53628 2S   318    0.00000
 2857  175 PRO  C    -26.04782  -4.64520  35.53806 2S   318    1.00000
 2858  175 PRO  O    -25.17313  -5.37300  35.99028 2S   318    1.00000
 2859  176 GLU  N    -27.15001  -5.11391  34.91967 2S   319    1.00000
 2860  176 GLU  HN   -27.85975  -4.49605  34.57733 2S   319    0.00000
 2861  176 GLU  CA   -27.44202  -6.51539  34.76678 2S   319    1.00000
 2862  176 GLU  HA   -27.24979  -6.98717  35.72087 2S   319    0.00000
 2863  176 GLU  CB   -28.92776  -6.77633  34.42826 2S   319    1.00000
 2864  176 GLU  HB1  -29.56340  -6.37023  35.24584 2S   319    0.00000
 2865  176 GLU  HB2  -29.08735  -7.87923  34.42091 2S   319    0.00000
 2866  176 GLU  CG   -29.42810  -6.22905  33.07710 2S   319    1.00000
 2867  176 GLU  HG1  -30.27626  -6.88108  32.76871 2S   319    0.00000
 2868  176 GLU  HG2  -28.65104  -6.29854  32.29002 2S   319    0.00000
 2869  176 GLU  CD   -29.96621  -4.80195  33.12653 2S   319    1.00000
 2870  176 GLU  OE1  -29.59226  -4.00591  34.02635 2S   319    1.00000
 2871  176 GLU  OE2  -30.79050  -4.49189  32.22915 2S   319    1.00000
 2872  176 GLU  C    -26.53931  -7.17624  33.74469 2S   319    1.00000
 2873  176 GLU  O    -26.28347  -8.37347  33.82283 2S   319    1.00000
 2874  177 VAL  N    -25.97744  -6.41248  32.77817 2S   320    1.00000
 2875  177 VAL  HN   -26.18421  -5.43968  32.70102 2S   320    0.00000
 2876  177 VAL  CA   -25.00200  -6.93172  31.83787 2S   320    1.00000
 2877  177 VAL  HA   -25.35959  -7.88710  31.47734 2S   320    0.00000
 2878  177 VAL  CB   -24.80544  -6.01616  30.63339 2S   320    1.00000
 2879  177 VAL  HB   -24.52439  -4.99350  30.97099 2S   320    0.00000
 2880  177 VAL  CG1  -23.69624  -6.55125  29.70327 2S   320    1.00000
 2881  177 VAL  HG11 -23.87185  -7.62152  29.46575 2S   320    0.00000
 2882  177 VAL  HG12 -22.69823  -6.44398  30.17596 2S   320    0.00000
 2883  177 VAL  HG13 -23.68924  -5.97746  28.75252 2S   320    0.00000
 2884  177 VAL  CG2  -26.14219  -5.93056  29.87128 2S   320    1.00000
 2885  177 VAL  HG21 -26.94039  -5.49360  30.50399 2S   320    0.00000
 2886  177 VAL  HG22 -26.46459  -6.94004  29.54157 2S   320    0.00000
 2887  177 VAL  HG23 -26.02503  -5.29644  28.96833 2S   320    0.00000
 2888  177 VAL  C    -23.69378  -7.17171  32.56662 2S   320    1.00000
 2889  177 VAL  O    -23.04717  -8.19949  32.37367 2S   320    1.00000
 2890  178 LEU  N    -23.30238  -6.24170  33.46796 2S   321    1.00000
 2891  178 LEU  HN   -23.84812  -5.41987  33.62127 2S   321    0.00000
 2892  178 LEU  CA   -22.09416  -6.33821  34.26078 2S   321    1.00000
 2893  178 LEU  HA   -21.28097  -6.57580  33.59102 2S   321    0.00000
 2894  178 LEU  CB   -21.79480  -5.00909  34.98700 2S   321    1.00000
 2895  178 LEU  HB1  -21.02398  -5.15776  35.77569 2S   321    0.00000
 2896  178 LEU  HB2  -22.72455  -4.65794  35.48486 2S   321    0.00000
 2897  178 LEU  CG   -21.28457  -3.90495  34.03881 2S   321    1.00000
 2898  178 LEU  HG   -21.93367  -3.89253  33.13275 2S   321    0.00000
 2899  178 LEU  CD1  -21.40148  -2.52201  34.69939 2S   321    1.00000
 2900  178 LEU  HD11 -20.80576  -2.48522  35.63578 2S   321    0.00000
 2901  178 LEU  HD12 -22.46398  -2.31438  34.94632 2S   321    0.00000
 2902  178 LEU  HD13 -21.03574  -1.73112  34.01103 2S   321    0.00000
 2903  178 LEU  CD2  -19.84113  -4.18258  33.58583 2S   321    1.00000
 2904  178 LEU  HD21 -19.76089  -5.15226  33.05591 2S   321    0.00000
 2905  178 LEU  HD22 -19.16646  -4.21193  34.46737 2S   321    0.00000
 2906  178 LEU  HD23 -19.49702  -3.38301  32.89888 2S   321    0.00000
 2907  178 LEU  C    -22.15091  -7.44355  35.28934 2S   321    1.00000
 2908  178 LEU  O    -21.12206  -8.03493  35.61098 2S   321    1.00000
 2909  179 GLU  N    -23.35762  -7.77360  35.80690 2S   322    1.00000
 2910  179 GLU  HN   -24.17665  -7.25935  35.56070 2S   322    0.00000
 2911  179 GLU  CA   -23.55814  -8.85667  36.74936 2S   322    1.00000
 2912  179 GLU  HA   -22.82682  -8.75066  37.53774 2S   322    0.00000
 2913  179 GLU  CB   -24.97763  -8.83318  37.36411 2S   322    1.00000
 2914  179 GLU  HB1  -25.19158  -9.78716  37.89549 2S   322    0.00000
 2915  179 GLU  HB2  -25.71371  -8.74148  36.53483 2S   322    0.00000
 2916  179 GLU  CG   -25.21527  -7.66770  38.35029 2S   322    1.00000
 2917  179 GLU  HG1  -26.30665  -7.57788  38.54038 2S   322    0.00000
 2918  179 GLU  HG2  -24.86208  -6.71779  37.90402 2S   322    0.00000
 2919  179 GLU  CD   -24.50972  -7.84264  39.70004 2S   322    1.00000
 2920  179 GLU  OE1  -23.78254  -8.85127  39.90209 2S   322    1.00000
 2921  179 GLU  OE2  -24.70283  -6.94235  40.56061 2S   322    1.00000
 2922  179 GLU  C    -23.33542 -10.20602  36.10350 2S   322    1.00000
 2923  179 GLU  O    -22.90586 -11.14570  36.77111 2S   322    1.00000
 2924  180 ASP  N    -23.60147 -10.30898  34.77839 2S   323    1.00000
 2925  180 ASP  HN   -23.96393  -9.52266  34.28359 2S   323    0.00000
 2926  180 ASP  CA   -23.25772 -11.43812  33.94207 2S   323    1.00000
 2927  180 ASP  HA   -23.62668 -11.15112  32.96994 2S   323    0.00000
 2928  180 ASP  CB   -21.71333 -11.65820  33.85874 2S   323    1.00000
 2929  180 ASP  HB1  -21.36338 -12.26245  34.72207 2S   323    0.00000
 2930  180 ASP  HB2  -21.21039 -10.66840  33.91752 2S   323    0.00000
 2931  180 ASP  CG   -21.26257 -12.32046  32.55587 2S   323    1.00000
 2932  180 ASP  OD1  -22.10886 -12.49643  31.63942 2S   323    1.00000
 2933  180 ASP  OD2  -20.05021 -12.64530  32.45172 2S   323    1.00000
 2934  180 ASP  C    -23.99595 -12.70241  34.33989 2S   323    1.00000
 2935  180 ASP  O    -23.41876 -13.78727  34.40204 2S   323    1.00000
 2936  181 ASN  N    -25.31212 -12.57240  34.61882 2S   324    1.00000
 2937  181 ASN  HN   -25.76332 -11.68284  34.58294 2S   324    0.00000
 2938  181 ASN  CA   -26.13761 -13.66867  35.06444 2S   324    1.00000
 2939  181 ASN  HA   -25.67119 -14.60152  34.77720 2S   324    0.00000
 2940  181 ASN  CB   -26.33939 -13.59486  36.60529 2S   324    1.00000
 2941  181 ASN  HB1  -27.01142 -12.75018  36.86424 2S   324    0.00000
 2942  181 ASN  HB2  -25.35482 -13.40167  37.08363 2S   324    0.00000
 2943  181 ASN  CG   -26.87629 -14.92035  37.16588 2S   324    1.00000
 2944  181 ASN  OD1  -26.46974 -15.99959  36.72965 2S   324    1.00000
 2945  181 ASN  ND2  -27.81514 -14.81904  38.15254 2S   324    1.00000
 2946  181 ASN  HD21 -28.20123 -15.65270  38.54628 2S   324    0.00000
 2947  181 ASN  HD22 -28.11150 -13.92075  38.47026 2S   324    0.00000
 2948  181 ASN  C    -27.47377 -13.58406  34.35808 2S   324    1.00000
 2949  181 ASN  O    -28.51472 -13.80914  34.97475 2S   324    1.00000
 2950  182 ASP  N    -27.45044 -13.25990  33.04131 2S   325    1.00000
 2951  182 ASP  HN   -26.57524 -13.07890  32.59450 2S   325    0.00000
 2952  182 ASP  CA   -28.59422 -13.18130  32.14866 2S   325    1.00000
 2953  182 ASP  HA   -28.16169 -13.23070  31.16252 2S   325    0.00000
 2954  182 ASP  CB   -29.66534 -14.30559  32.25642 2S   325    1.00000
 2955  182 ASP  HB1  -30.47861 -14.13208  31.52258 2S   325    0.00000
 2956  182 ASP  HB2  -30.12221 -14.28703  33.26787 2S   325    0.00000
 2957  182 ASP  CG   -29.09850 -15.70116  32.00502 2S   325    1.00000
 2958  182 ASP  OD1  -27.96829 -15.82950  31.46928 2S   325    1.00000
 2959  182 ASP  OD2  -29.81815 -16.67380  32.35848 2S   325    1.00000
 2960  182 ASP  C    -29.29623 -11.84978  32.25144 2S   325    1.00000
 2961  182 ASP  O    -29.34229 -11.22611  33.30902 2S   325    1.00000
 2962  183 TYR  N    -29.86639 -11.37575  31.12335 2S   326    1.00000
 2963  183 TYR  HN   -29.81817 -11.87697  30.26043 2S   326    0.00000
 2964  183 TYR  CA   -30.52616 -10.09384  31.07810 2S   326    1.00000
 2965  183 TYR  HA   -31.07523  -9.95885  31.99963 2S   326    0.00000
 2966  183 TYR  CB   -29.53675  -8.91132  30.89113 2S   326    1.00000
 2967  183 TYR  HB1  -28.87256  -8.85664  31.78101 2S   326    0.00000
 2968  183 TYR  HB2  -30.08805  -7.95085  30.81285 2S   326    0.00000
 2969  183 TYR  CG   -28.65730  -9.05708  29.67739 2S   326    1.00000
 2970  183 TYR  CD1  -27.42163  -9.72214  29.75360 2S   326    1.00000
 2971  183 TYR  HD1  -27.09298 -10.14453  30.69191 2S   326    0.00000
 2972  183 TYR  CE1  -26.61577  -9.85181  28.61783 2S   326    1.00000
 2973  183 TYR  HE1  -25.67471 -10.37759  28.68662 2S   326    0.00000
 2974  183 TYR  CZ   -27.02847  -9.29629  27.40195 2S   326    1.00000
 2975  183 TYR  OH   -26.20679  -9.43694  26.27004 2S   326    1.00000
 2976  183 TYR  HH   -25.53802 -10.09460  26.48153 2S   326    0.00000
 2977  183 TYR  CD2  -29.06624  -8.52032  28.44636 2S   326    1.00000
 2978  183 TYR  HD2  -30.01753  -8.01588  28.37213 2S   326    0.00000
 2979  183 TYR  CE2  -28.25221  -8.62240  27.31523 2S   326    1.00000
 2980  183 TYR  HE2  -28.58580  -8.19789  26.38078 2S   326    0.00000
 2981  183 TYR  C    -31.53649 -10.12102  29.96542 2S   326    1.00000
 2982  183 TYR  O    -31.49570 -11.00292  29.11835 2S   326    1.00000
 2983  184 GLY  N    -32.47022  -9.14740  29.93637 2S   327    1.00000
 2984  184 GLY  HN   -32.48484  -8.42322  30.62433 2S   327    0.00000
 2985  184 GLY  CA   -33.52496  -9.09106  28.95139 2S   327    1.00000
 2986  184 GLY  HA1  -34.45846  -9.12919  29.49067 2S   327    0.00000
 2987  184 GLY  HA2  -33.42125  -9.89065  28.23116 2S   327    0.00000
 2988  184 GLY  C    -33.45149  -7.79250  28.20883 2S   327    1.00000
 2989  184 GLY  O    -32.45818  -7.07201  28.26660 2S   327    1.00000
 2990  185 ARG  N    -34.53486  -7.47446  27.46780 2S   328    1.00000
 2991  185 ARG  HN   -35.33796  -8.06868  27.48512 2S   328    0.00000
 2992  185 ARG  CA   -34.61535  -6.39891  26.50436 2S   328    1.00000
 2993  185 ARG  HA   -33.75481  -6.48671  25.85706 2S   328    0.00000
 2994  185 ARG  CB   -35.88913  -6.53354  25.64273 2S   328    1.00000
 2995  185 ARG  HB1  -35.87054  -7.53809  25.16262 2S   328    0.00000
 2996  185 ARG  HB2  -35.88116  -5.77788  24.82689 2S   328    0.00000
 2997  185 ARG  CG   -37.19664  -6.40703  26.43730 2S   328    1.00000
 2998  185 ARG  HG1  -37.31205  -5.36068  26.79941 2S   328    0.00000
 2999  185 ARG  HG2  -37.14851  -7.07368  27.32762 2S   328    0.00000
 3000  185 ARG  CD   -38.41624  -6.79111  25.60383 2S   328    1.00000
 3001  185 ARG  HD1  -38.31852  -7.83323  25.22869 2S   328    0.00000
 3002  185 ARG  HD2  -38.55320  -6.08964  24.75232 2S   328    0.00000
 3003  185 ARG  NE   -39.60530  -6.71292  26.50196 2S   328    1.00000
 3004  185 ARG  HE   -39.48042  -6.37903  27.43668 2S   328    0.00000
 3005  185 ARG  CZ   -40.86484  -7.00143  26.07630 2S   328    1.00000
 3006  185 ARG  NH1  -41.09783  -7.39274  24.79733 2S   328    1.00000
 3007  185 ARG  HH11 -40.33238  -7.49109  24.16079 2S   328    0.00000
 3008  185 ARG  HH12 -42.03372  -7.51864  24.47284 2S   328    0.00000
 3009  185 ARG  NH2  -41.89879  -6.88171  26.95017 2S   328    1.00000
 3010  185 ARG  HH21 -41.71905  -6.59231  27.88967 2S   328    0.00000
 3011  185 ARG  HH22 -42.83449  -7.06340  26.65206 2S   328    0.00000
 3012  185 ARG  C    -34.59709  -5.01636  27.10698 2S   328    1.00000
 3013  185 ARG  O    -34.40731  -4.03586  26.38757 2S   328    1.00000
 3014  186 ALA  N    -34.75876  -4.90217  28.44930 2S   329    1.00000
 3015  186 ALA  HN   -34.93049  -5.70768  29.01617 2S   329    0.00000
 3016  186 ALA  CA   -34.72531  -3.64636  29.16155 2S   329    1.00000
 3017  186 ALA  HA   -35.36135  -2.96106  28.62301 2S   329    0.00000
 3018  186 ALA  CB   -35.24787  -3.76652  30.60430 2S   329    1.00000
 3019  186 ALA  HB1  -34.57745  -4.40333  31.21999 2S   329    0.00000
 3020  186 ALA  HB2  -36.25712  -4.22968  30.59789 2S   329    0.00000
 3021  186 ALA  HB3  -35.32998  -2.76725  31.08319 2S   329    0.00000
 3022  186 ALA  C    -33.34440  -3.04343  29.22374 2S   329    1.00000
 3023  186 ALA  O    -33.20396  -1.89265  29.63471 2S   329    1.00000
 3024  187 VAL  N    -32.29394  -3.77962  28.76504 2S   330    1.00000
 3025  187 VAL  HN   -32.41693  -4.72909  28.48399 2S   330    0.00000
 3026  187 VAL  CA   -30.96180  -3.24197  28.56300 2S   330    1.00000
 3027  187 VAL  HA   -30.63420  -2.87185  29.52481 2S   330    0.00000
 3028  187 VAL  CB   -29.91094  -4.24528  28.08648 2S   330    1.00000
 3029  187 VAL  HB   -28.94553  -3.70920  27.91951 2S   330    0.00000
 3030  187 VAL  CG1  -29.65442  -5.25250  29.22051 2S   330    1.00000
 3031  187 VAL  HG11 -30.54551  -5.88428  29.40729 2S   330    0.00000
 3032  187 VAL  HG12 -29.38815  -4.72119  30.15696 2S   330    0.00000
 3033  187 VAL  HG13 -28.80478  -5.91107  28.94758 2S   330    0.00000
 3034  187 VAL  CG2  -30.29792  -4.93714  26.75969 2S   330    1.00000
 3035  187 VAL  HG21 -30.25618  -4.21959  25.91373 2S   330    0.00000
 3036  187 VAL  HG22 -31.31886  -5.36514  26.81031 2S   330    0.00000
 3037  187 VAL  HG23 -29.58577  -5.76151  26.54219 2S   330    0.00000
 3038  187 VAL  C    -30.98831  -2.05725  27.62818 2S   330    1.00000
 3039  187 VAL  O    -30.30751  -1.07307  27.89100 2S   330    1.00000
 3040  188 ASP  N    -31.82411  -2.08314  26.56027 2S   331    1.00000
 3041  188 ASP  HN   -32.39397  -2.88265  26.37783 2S   331    0.00000
 3042  188 ASP  CA   -31.95617  -1.00227  25.60303 2S   331    1.00000
 3043  188 ASP  HA   -30.96663  -0.76748  25.23783 2S   331    0.00000
 3044  188 ASP  CB   -32.88604  -1.39057  24.42180 2S   331    1.00000
 3045  188 ASP  HB1  -33.21418  -0.49006  23.85907 2S   331    0.00000
 3046  188 ASP  HB2  -33.78841  -1.90385  24.81643 2S   331    0.00000
 3047  188 ASP  CG   -32.17151  -2.31042  23.43015 2S   331    1.00000
 3048  188 ASP  OD1  -30.92198  -2.44008  23.50420 2S   331    1.00000
 3049  188 ASP  OD2  -32.87128  -2.88593  22.55895 2S   331    1.00000
 3050  188 ASP  C    -32.47763   0.27467  26.22107 2S   331    1.00000
 3051  188 ASP  O    -32.15143   1.36098  25.75050 2S   331    1.00000
 3052  189 TRP  N    -33.27400   0.18100  27.30931 2S   332    1.00000
 3053  189 TRP  HN   -33.52663  -0.70340  27.69452 2S   332    0.00000
 3054  189 TRP  CA   -33.82947   1.34075  27.97052 2S   332    1.00000
 3055  189 TRP  HA   -34.02616   2.08728  27.22121 2S   332    0.00000
 3056  189 TRP  CB   -35.14834   1.02149  28.68952 2S   332    1.00000
 3057  189 TRP  HB1  -35.59804   1.95659  29.08749 2S   332    0.00000
 3058  189 TRP  HB2  -34.95012   0.34476  29.55061 2S   332    0.00000
 3059  189 TRP  CG   -36.16405   0.35377  27.78153 2S   332    1.00000
 3060  189 TRP  CD1  -36.86920  -0.77777  28.05831 2S   332    1.00000
 3061  189 TRP  HD1  -36.81436  -1.31894  28.99140 2S   332    0.00000
 3062  189 TRP  NE1  -37.67800  -1.11059  27.00231 2S   332    1.00000
 3063  189 TRP  HE1  -38.29570  -1.87297  26.96526 2S   332    0.00000
 3064  189 TRP  CE2  -37.50661  -0.18725  26.00230 2S   332    1.00000
 3065  189 TRP  CD2  -36.55482   0.75583  26.44581 2S   332    1.00000
 3066  189 TRP  CE3  -36.18408   1.82787  25.62889 2S   332    1.00000
 3067  189 TRP  HE3  -35.48818   2.58963  25.93408 2S   332    0.00000
 3068  189 TRP  CZ3  -36.78838   1.93867  24.36869 2S   332    1.00000
 3069  189 TRP  HZ3  -36.52829   2.76702  23.72610 2S   332    0.00000
 3070  189 TRP  CZ2  -38.09412  -0.08310  24.74819 2S   332    1.00000
 3071  189 TRP  HZ2  -38.82361  -0.80017  24.40462 2S   332    0.00000
 3072  189 TRP  CH2  -37.72809   0.99541  23.93340 2S   332    1.00000
 3073  189 TRP  HH2  -38.18148   1.10457  22.95867 2S   332    0.00000
 3074  189 TRP  C    -32.85552   1.96697  28.92288 2S   332    1.00000
 3075  189 TRP  O    -32.89940   3.17619  29.14060 2S   332    1.00000
 3076  190 TRP  N    -31.89842   1.17653  29.45949 2S   333    1.00000
 3077  190 TRP  HN   -31.90700   0.18886  29.31660 2S   333    0.00000
 3078  190 TRP  CA   -30.74384   1.69955  30.15537 2S   333    1.00000
 3079  190 TRP  HA   -31.08963   2.36107  30.93727 2S   333    0.00000
 3080  190 TRP  CB   -29.88593   0.57387  30.79066 2S   333    1.00000
 3081  190 TRP  HB1  -29.64696  -0.18401  30.01760 2S   333    0.00000
 3082  190 TRP  HB2  -30.48399   0.07521  31.57970 2S   333    0.00000
 3083  190 TRP  CG   -28.57359   1.04047  31.38693 2S   333    1.00000
 3084  190 TRP  CD1  -27.39668   1.23883  30.72395 2S   333    1.00000
 3085  190 TRP  HD1  -27.23937   1.02276  29.67733 2S   333    0.00000
 3086  190 TRP  NE1  -26.46220   1.77450  31.56894 2S   333    1.00000
 3087  190 TRP  HE1  -25.53871   2.00181  31.33667 2S   333    0.00000
 3088  190 TRP  CE2  -27.02405   1.92680  32.81254 2S   333    1.00000
 3089  190 TRP  CD2  -28.35959   1.47493  32.73873 2S   333    1.00000
 3090  190 TRP  CE3  -29.19300   1.50852  33.85138 2S   333    1.00000
 3091  190 TRP  HE3  -30.21824   1.17659  33.81157 2S   333    0.00000
 3092  190 TRP  CZ3  -28.65291   1.97962  35.05732 2S   333    1.00000
 3093  190 TRP  HZ3  -29.26534   1.98877  35.94564 2S   333    0.00000
 3094  190 TRP  CZ2  -26.49743   2.41360  34.00146 2S   333    1.00000
 3095  190 TRP  HZ2  -25.47698   2.75925  34.06948 2S   333    0.00000
 3096  190 TRP  CH2  -27.32577   2.42827  35.13154 2S   333    1.00000
 3097  190 TRP  HH2  -26.93474   2.78371  36.07329 2S   333    0.00000
 3098  190 TRP  C    -29.90268   2.51293  29.19283 2S   333    1.00000
 3099  190 TRP  O    -29.49527   3.62281  29.52011 2S   333    1.00000
 3100  191 GLY  N    -29.65352   1.97529  27.97325 2S   334    1.00000
 3101  191 GLY  HN   -29.99038   1.06328  27.74800 2S   334    0.00000
 3102  191 GLY  CA   -28.90128   2.63670  26.92636 2S   334    1.00000
 3103  191 GLY  HA1  -28.91440   1.98374  26.06658 2S   334    0.00000
 3104  191 GLY  HA2  -27.90681   2.83124  27.30288 2S   334    0.00000
 3105  191 GLY  C    -29.52238   3.94000  26.51882 2S   334    1.00000
 3106  191 GLY  O    -28.81429   4.92229  26.30687 2S   334    1.00000
 3107  192 LEU  N    -30.87635   3.98071  26.43655 2S   335    1.00000
 3108  192 LEU  HN   -31.41173   3.14846  26.57160 2S   335    0.00000
 3109  192 LEU  CA   -31.65153   5.17123  26.15785 2S   335    1.00000
 3110  192 LEU  HA   -31.29462   5.57437  25.22479 2S   335    0.00000
 3111  192 LEU  CB   -33.16222   4.87108  26.01955 2S   335    1.00000
 3112  192 LEU  HB1  -33.53146   4.42204  26.96616 2S   335    0.00000
 3113  192 LEU  HB2  -33.29791   4.11115  25.21805 2S   335    0.00000
 3114  192 LEU  CG   -34.03999   6.10006  25.67910 2S   335    1.00000
 3115  192 LEU  HG   -33.82550   6.90188  26.42276 2S   335    0.00000
 3116  192 LEU  CD1  -33.73028   6.67030  24.28213 2S   335    1.00000
 3117  192 LEU  HD11 -33.92321   5.89887  23.50932 2S   335    0.00000
 3118  192 LEU  HD12 -32.67070   6.99275  24.20937 2S   335    0.00000
 3119  192 LEU  HD13 -34.37538   7.54935  24.07217 2S   335    0.00000
 3120  192 LEU  CD2  -35.53439   5.76980  25.82842 2S   335    1.00000
 3121  192 LEU  HD21 -35.75073   5.41755  26.85882 2S   335    0.00000
 3122  192 LEU  HD22 -35.82699   4.97492  25.11112 2S   335    0.00000
 3123  192 LEU  HD23 -36.14596   6.67584  25.63089 2S   335    0.00000
 3124  192 LEU  C    -31.43885   6.20961  27.23182 2S   335    1.00000
 3125  192 LEU  O    -31.23705   7.38383  26.93555 2S   335    1.00000
 3126  193 GLY  N    -31.43097   5.78057  28.51319 2S   336    1.00000
 3127  193 GLY  HN   -31.63241   4.82619  28.72853 2S   336    0.00000
 3128  193 GLY  CA   -31.12804   6.62026  29.64959 2S   336    1.00000
 3129  193 GLY  HA1  -31.14182   5.98203  30.51989 2S   336    0.00000
 3130  193 GLY  HA2  -31.87162   7.40398  29.68562 2S   336    0.00000
 3131  193 GLY  C    -29.77300   7.26503  29.56968 2S   336    1.00000
 3132  193 GLY  O    -29.66070   8.45622  29.83175 2S   336    1.00000
 3133  194 VAL  N    -28.71375   6.50753  29.18900 2S   337    1.00000
 3134  194 VAL  HN   -28.83015   5.53511  28.99203 2S   337    0.00000
 3135  194 VAL  CA   -27.35469   7.01027  29.08873 2S   337    1.00000
 3136  194 VAL  HA   -27.12790   7.49776  30.02724 2S   337    0.00000
 3137  194 VAL  CB   -26.30919   5.91921  28.86441 2S   337    1.00000
 3138  194 VAL  HB   -26.53864   5.36372  27.92775 2S   337    0.00000
 3139  194 VAL  CG1  -24.89724   6.53644  28.75168 2S   337    1.00000
 3140  194 VAL  HG11 -24.69998   7.20136  29.61425 2S   337    0.00000
 3141  194 VAL  HG12 -24.78462   7.12907  27.82068 2S   337    0.00000
 3142  194 VAL  HG13 -24.12781   5.73590  28.74509 2S   337    0.00000
 3143  194 VAL  CG2  -26.33970   4.92603  30.04226 2S   337    1.00000
 3144  194 VAL  HG21 -27.32544   4.43366  30.13608 2S   337    0.00000
 3145  194 VAL  HG22 -26.11400   5.44784  30.99568 2S   337    0.00000
 3146  194 VAL  HG23 -25.57472   4.13497  29.88824 2S   337    0.00000
 3147  194 VAL  C    -27.23986   8.05365  27.99837 2S   337    1.00000
 3148  194 VAL  O    -26.69252   9.12613  28.24287 2S   337    1.00000
 3149  195 VAL  N    -27.77068   7.78497  26.77585 2S   338    1.00000
 3150  195 VAL  HN   -28.22217   6.91539  26.58307 2S   338    0.00000
 3151  195 VAL  CA   -27.67387   8.71644  25.66357 2S   338    1.00000
 3152  195 VAL  HA   -26.63136   8.99913  25.59659 2S   338    0.00000
 3153  195 VAL  CB   -28.05166   8.15458  24.28791 2S   338    1.00000
 3154  195 VAL  HB   -27.89553   8.94922  23.52029 2S   338    0.00000
 3155  195 VAL  CG1  -27.10757   6.98942  23.93560 2S   338    1.00000
 3156  195 VAL  HG11 -27.18692   6.17153  24.68140 2S   338    0.00000
 3157  195 VAL  HG12 -26.05666   7.34398  23.89835 2S   338    0.00000
 3158  195 VAL  HG13 -27.37216   6.57401  22.94009 2S   338    0.00000
 3159  195 VAL  CG2  -29.52099   7.70436  24.20717 2S   338    1.00000
 3160  195 VAL  HG21 -30.21969   8.54918  24.37057 2S   338    0.00000
 3161  195 VAL  HG22 -29.71179   6.92367  24.96718 2S   338    0.00000
 3162  195 VAL  HG23 -29.73463   7.27482  23.20576 2S   338    0.00000
 3163  195 VAL  C    -28.44613   9.98921  25.93641 2S   338    1.00000
 3164  195 VAL  O    -27.95393  11.07243  25.64250 2S   338    1.00000
 3165  196 MET  N    -29.65440   9.90416  26.54419 2S   339    1.00000
 3166  196 MET  HN   -30.04457   9.01882  26.79510 2S   339    0.00000
 3167  196 MET  CA   -30.48256  11.05723  26.82562 2S   339    1.00000
 3168  196 MET  HA   -30.47159  11.69682  25.95359 2S   339    0.00000
 3169  196 MET  CB   -31.94996  10.67771  27.11495 2S   339    1.00000
 3170  196 MET  HB1  -32.48500  11.56319  27.52150 2S   339    0.00000
 3171  196 MET  HB2  -31.98380   9.87488  27.88397 2S   339    0.00000
 3172  196 MET  CG   -32.68748  10.20910  25.84643 2S   339    1.00000
 3173  196 MET  HG1  -32.21169   9.26713  25.49752 2S   339    0.00000
 3174  196 MET  HG2  -32.52489  10.96748  25.04926 2S   339    0.00000
 3175  196 MET  SD   -34.47423   9.93690  26.06172 2S   339    1.00000
 3176  196 MET  CE   -34.98037  11.67679  26.19889 2S   339    1.00000
 3177  196 MET  HE1  -34.66571  12.26041  25.30797 2S   339    0.00000
 3178  196 MET  HE2  -34.54345  12.15694  27.09954 2S   339    0.00000
 3179  196 MET  HE3  -36.08483  11.75176  26.28413 2S   339    0.00000
 3180  196 MET  C    -29.93319  11.86089  27.97750 2S   339    1.00000
 3181  196 MET  O    -30.06474  13.08355  27.99356 2S   339    1.00000
 3182  197 TYR  N    -29.25410  11.19482  28.94448 2S   340    1.00000
 3183  197 TYR  HN   -29.20908  10.19673  28.93859 2S   340    0.00000
 3184  197 TYR  CA   -28.51797  11.82812  30.01846 2S   340    1.00000
 3185  197 TYR  HA   -29.20012  12.49185  30.53171 2S   340    0.00000
 3186  197 TYR  CB   -27.94451  10.78936  31.02927 2S   340    1.00000
 3187  197 TYR  HB1  -27.19028  10.14005  30.53752 2S   340    0.00000
 3188  197 TYR  HB2  -28.77326  10.14313  31.38676 2S   340    0.00000
 3189  197 TYR  CG   -27.30461  11.41596  32.24398 2S   340    1.00000
 3190  197 TYR  CD1  -26.02417  11.97920  32.14620 2S   340    1.00000
 3191  197 TYR  HD1  -25.50805  11.94925  31.20226 2S   340    0.00000
 3192  197 TYR  CE1  -25.41309  12.58194  33.24639 2S   340    1.00000
 3193  197 TYR  HE1  -24.43394  13.02036  33.13994 2S   340    0.00000
 3194  197 TYR  CZ   -26.05986  12.58981  34.48280 2S   340    1.00000
 3195  197 TYR  OH   -25.40684  13.17182  35.58871 2S   340    1.00000
 3196  197 TYR  HH   -25.93263  12.97429  36.37292 2S   340    0.00000
 3197  197 TYR  CD2  -27.94661  11.41942  33.49336 2S   340    1.00000
 3198  197 TYR  HD2  -28.91924  10.96221  33.59715 2S   340    0.00000
 3199  197 TYR  CE2  -27.32551  11.99799  34.60969 2S   340    1.00000
 3200  197 TYR  HE2  -27.82568  11.97531  35.56473 2S   340    0.00000
 3201  197 TYR  C    -27.40507  12.65696  29.42676 2S   340    1.00000
 3202  197 TYR  O    -27.26245  13.81993  29.77545 2S   340    1.00000
 3203  198 GLU  N    -26.60632  12.08799  28.49454 2S   341    1.00000
 3204  198 GLU  HN   -26.72560  11.13255  28.22762 2S   341    0.00000
 3205  198 GLU  CA   -25.52737  12.78702  27.83046 2S   341    1.00000
 3206  198 GLU  HA   -24.84273  13.13622  28.58719 2S   341    0.00000
 3207  198 GLU  CB   -24.76208  11.88262  26.84698 2S   341    1.00000
 3208  198 GLU  HB1  -24.14303  12.50287  26.15871 2S   341    0.00000
 3209  198 GLU  HB2  -25.49205  11.31469  26.22939 2S   341    0.00000
 3210  198 GLU  CG   -23.81364  10.91209  27.56232 2S   341    1.00000
 3211  198 GLU  HG1  -24.35903  10.28453  28.29684 2S   341    0.00000
 3212  198 GLU  HG2  -23.03232  11.48819  28.10120 2S   341    0.00000
 3213  198 GLU  CD   -23.16385  10.01885  26.51924 2S   341    1.00000
 3214  198 GLU  OE1  -23.89090   9.15340  25.96367 2S   341    1.00000
 3215  198 GLU  OE2  -21.94501  10.19650  26.25530 2S   341    1.00000
 3216  198 GLU  C    -26.01140  13.99392  27.07803 2S   341    1.00000
 3217  198 GLU  O    -25.39287  15.05190  27.15777 2S   341    1.00000
 3218  199 MET  N    -27.14803  13.87692  26.35742 2S   342    1.00000
 3219  199 MET  HN   -27.64007  13.00808  26.31928 2S   342    0.00000
 3220  199 MET  CA   -27.72150  14.95644  25.58743 2S   342    1.00000
 3221  199 MET  HA   -26.97373  15.29887  24.88693 2S   342    0.00000
 3222  199 MET  CB   -28.97640  14.51339  24.80272 2S   342    1.00000
 3223  199 MET  HB1  -29.49479  15.41136  24.39622 2S   342    0.00000
 3224  199 MET  HB2  -29.67758  14.00327  25.49965 2S   342    0.00000
 3225  199 MET  CG   -28.69160  13.57925  23.61244 2S   342    1.00000
 3226  199 MET  HG1  -28.16744  12.67215  23.96777 2S   342    0.00000
 3227  199 MET  HG2  -27.99528  14.09165  22.91308 2S   342    0.00000
 3228  199 MET  SD   -30.22791  13.12219  22.74507 2S   342    1.00000
 3229  199 MET  CE   -29.84486  11.39931  22.32163 2S   342    1.00000
 3230  199 MET  HE1  -29.65835  10.79762  23.23623 2S   342    0.00000
 3231  199 MET  HE2  -28.94616  11.33048  21.67328 2S   342    0.00000
 3232  199 MET  HE3  -30.69644  10.93555  21.77827 2S   342    0.00000
 3233  199 MET  C    -28.10551  16.12904  26.46132 2S   342    1.00000
 3234  199 MET  O    -27.81440  17.27120  26.12437 2S   342    1.00000
 3235  200 MET  N    -28.76243  15.87349  27.61245 2S   343    1.00000
 3236  200 MET  HN   -28.96317  14.93864  27.90028 2S   343    0.00000
 3237  200 MET  CA   -29.30898  16.92467  28.43838 2S   343    1.00000
 3238  200 MET  HA   -29.55167  17.76576  27.80339 2S   343    0.00000
 3239  200 MET  CB   -30.63359  16.47932  29.10035 2S   343    1.00000
 3240  200 MET  HB1  -30.95654  17.23681  29.84780 2S   343    0.00000
 3241  200 MET  HB2  -30.48923  15.50881  29.62180 2S   343    0.00000
 3242  200 MET  CG   -31.74722  16.34946  28.04106 2S   343    1.00000
 3243  200 MET  HG1  -31.46155  15.54800  27.32585 2S   343    0.00000
 3244  200 MET  HG2  -31.76036  17.30446  27.46819 2S   343    0.00000
 3245  200 MET  SD   -33.42740  16.03941  28.66996 2S   343    1.00000
 3246  200 MET  CE   -33.27313  14.25775  28.94738 2S   343    1.00000
 3247  200 MET  HE1  -32.45835  14.04293  29.66538 2S   343    0.00000
 3248  200 MET  HE2  -33.04139  13.72785  27.99970 2S   343    0.00000
 3249  200 MET  HE3  -34.21725  13.83858  29.35750 2S   343    0.00000
 3250  200 MET  C    -28.33312  17.43818  29.47485 2S   343    1.00000
 3251  200 MET  O    -28.42397  18.60098  29.86406 2S   343    1.00000
 3252  201 CYS  N    -27.38239  16.60322  29.95155 2S   344    1.00000
 3253  201 CYS  HN   -27.30499  15.66713  29.60813 2S   344    0.00000
 3254  201 CYS  CA   -26.51430  16.92330  31.07139 2S   344    1.00000
 3255  201 CYS  HA   -26.88323  17.81094  31.56529 2S   344    0.00000
 3256  201 CYS  CB   -26.47603  15.78871  32.12220 2S   344    1.00000
 3257  201 CYS  HB1  -25.83836  16.10174  32.97755 2S   344    0.00000
 3258  201 CYS  HB2  -26.00575  14.88800  31.67374 2S   344    0.00000
 3259  201 CYS  SG   -28.14390  15.36662  32.72871 2S   344    1.00000
 3260  201 CYS  HG1  -28.57013  14.88775  31.56877 2S   344    0.00000
 3261  201 CYS  C    -25.09532  17.21481  30.63882 2S   344    1.00000
 3262  201 CYS  O    -24.35736  17.87673  31.36646 2S   344    1.00000
 3263  202 GLY  N    -24.66929  16.74091  29.44440 2S   345    1.00000
 3264  202 GLY  HN   -25.25964  16.18666  28.85940 2S   345    0.00000
 3265  202 GLY  CA   -23.40014  17.12454  28.85287 2S   345    1.00000
 3266  202 GLY  HA1  -23.19025  18.15478  29.10338 2S   345    0.00000
 3267  202 GLY  HA2  -23.50592  16.97426  27.78951 2S   345    0.00000
 3268  202 GLY  C    -22.24447  16.28982  29.31053 2S   345    1.00000
 3269  202 GLY  O    -21.08971  16.67824  29.13596 2S   345    1.00000
 3270  203 ARG  N    -22.52770  15.11624  29.90494 2S   346    1.00000
 3271  203 ARG  HN   -23.46712  14.80859  30.03912 2S   346    0.00000
 3272  203 ARG  CA   -21.50513  14.22519  30.37780 2S   346    1.00000
 3273  203 ARG  HA   -20.73140  14.13738  29.62714 2S   346    0.00000
 3274  203 ARG  CB   -20.90277  14.65942  31.74010 2S   346    1.00000
 3275  203 ARG  HB1  -20.27717  15.56419  31.57702 2S   346    0.00000
 3276  203 ARG  HB2  -20.22792  13.86012  32.11565 2S   346    0.00000
 3277  203 ARG  CG   -21.94228  14.98922  32.82810 2S   346    1.00000
 3278  203 ARG  HG1  -22.66007  14.14432  32.88922 2S   346    0.00000
 3279  203 ARG  HG2  -22.51078  15.90218  32.54379 2S   346    0.00000
 3280  203 ARG  CD   -21.29708  15.19420  34.20501 2S   346    1.00000
 3281  203 ARG  HD1  -20.75311  16.16111  34.26192 2S   346    0.00000
 3282  203 ARG  HD2  -20.57734  14.37038  34.40294 2S   346    0.00000
 3283  203 ARG  NE   -22.35857  15.10889  35.26531 2S   346    1.00000
 3284  203 ARG  HE   -22.62415  14.20015  35.58502 2S   346    0.00000
 3285  203 ARG  CZ   -22.96035  16.18584  35.84432 2S   346    1.00000
 3286  203 ARG  NH1  -22.68277  17.45548  35.45305 2S   346    1.00000
 3287  203 ARG  HH11 -22.02499  17.61134  34.71869 2S   346    0.00000
 3288  203 ARG  HH12 -23.13416  18.22555  35.89885 2S   346    0.00000
 3289  203 ARG  NH2  -23.85939  15.97656  36.84420 2S   346    1.00000
 3290  203 ARG  HH21 -24.08173  15.04234  37.11878 2S   346    0.00000
 3291  203 ARG  HH22 -24.31168  16.75264  37.27847 2S   346    0.00000
 3292  203 ARG  C    -22.16112  12.88754  30.52592 2S   346    1.00000
 3293  203 ARG  O    -23.38394  12.79093  30.51414 2S   346    1.00000
 3294  204 LEU  N    -21.35789  11.81217  30.68836 2S   347    1.00000
 3295  204 LEU  HN   -20.36428  11.89797  30.63836 2S   347    0.00000
 3296  204 LEU  CA   -21.85138  10.48432  30.97905 2S   347    1.00000
 3297  204 LEU  HA   -22.64757  10.26578  30.28362 2S   347    0.00000
 3298  204 LEU  CB   -20.72346   9.43328  30.86475 2S   347    1.00000
 3299  204 LEU  HB1  -21.00077   8.49176  31.38644 2S   347    0.00000
 3300  204 LEU  HB2  -19.82013   9.83855  31.37230 2S   347    0.00000
 3301  204 LEU  CG   -20.36265   9.06762  29.41129 2S   347    1.00000
 3302  204 LEU  HG   -20.38979   9.99775  28.79768 2S   347    0.00000
 3303  204 LEU  CD1  -18.93022   8.51513  29.34306 2S   347    1.00000
 3304  204 LEU  HD11 -18.84365   7.60869  29.97795 2S   347    0.00000
 3305  204 LEU  HD12 -18.20657   9.27134  29.71378 2S   347    0.00000
 3306  204 LEU  HD13 -18.66500   8.25028  28.29798 2S   347    0.00000
 3307  204 LEU  CD2  -21.37628   8.07217  28.81257 2S   347    1.00000
 3308  204 LEU  HD21 -22.40148   8.49606  28.83417 2S   347    0.00000
 3309  204 LEU  HD22 -21.37792   7.12467  29.39101 2S   347    0.00000
 3310  204 LEU  HD23 -21.11622   7.84239  27.75749 2S   347    0.00000
 3311  204 LEU  C    -22.36892  10.44343  32.40263 2S   347    1.00000
 3312  204 LEU  O    -21.90330  11.22647  33.22817 2S   347    1.00000
 3313  205 PRO  N    -23.31112   9.57114  32.75854 2S   348    1.00000
 3314  205 PRO  CD   -24.08747   8.75333  31.82688 2S   348    1.00000
 3315  205 PRO  HD1  -23.41780   8.17364  31.15691 2S   348    0.00000
 3316  205 PRO  HD2  -24.74798   9.41669  31.22749 2S   348    0.00000
 3317  205 PRO  CA   -23.81330   9.48724  34.11844 2S   348    1.00000
 3318  205 PRO  HA   -24.04205  10.47984  34.47842 2S   348    0.00000
 3319  205 PRO  CB   -25.06454   8.59737  34.01349 2S   348    1.00000
 3320  205 PRO  HB1  -25.95934   9.25166  33.92721 2S   348    0.00000
 3321  205 PRO  HB2  -25.19691   7.92269  34.88296 2S   348    0.00000
 3322  205 PRO  CG   -24.91565   7.81630  32.70481 2S   348    1.00000
 3323  205 PRO  HG1  -24.34766   6.88012  32.89526 2S   348    0.00000
 3324  205 PRO  HG2  -25.89504   7.56589  32.24996 2S   348    0.00000
 3325  205 PRO  C    -22.77707   8.88401  35.03550 2S   348    1.00000
 3326  205 PRO  O    -22.78432   9.21245  36.22105 2S   348    1.00000
 3327  206 PHE  N    -21.89435   8.00630  34.50963 2S   349    1.00000
 3328  206 PHE  HN   -21.93419   7.75858  33.54350 2S   349    0.00000
 3329  206 PHE  CA   -20.89430   7.31977  35.29104 2S   349    1.00000
 3330  206 PHE  HA   -20.69204   7.87159  36.19941 2S   349    0.00000
 3331  206 PHE  CB   -21.28280   5.84929  35.60679 2S   349    1.00000
 3332  206 PHE  HB1  -20.52951   5.38016  36.27329 2S   349    0.00000
 3333  206 PHE  HB2  -21.34816   5.25503  34.66940 2S   349    0.00000
 3334  206 PHE  CG   -22.62325   5.78388  36.29125 2S   349    1.00000
 3335  206 PHE  CD1  -22.77236   6.22693  37.61672 2S   349    1.00000
 3336  206 PHE  HD1  -21.91741   6.60152  38.15932 2S   349    0.00000
 3337  206 PHE  CE1  -24.02777   6.21427  38.23462 2S   349    1.00000
 3338  206 PHE  HE1  -24.13416   6.57102  39.24823 2S   349    0.00000
 3339  206 PHE  CZ   -25.14685   5.75214  37.53445 2S   349    1.00000
 3340  206 PHE  HZ   -26.11370   5.75838  38.01156 2S   349    0.00000
 3341  206 PHE  CD2  -23.75625   5.31606  35.59913 2S   349    1.00000
 3342  206 PHE  HD2  -23.66126   4.98653  34.57446 2S   349    0.00000
 3343  206 PHE  CE2  -25.01255   5.30026  36.21654 2S   349    1.00000
 3344  206 PHE  HE2  -25.87862   4.95599  35.67131 2S   349    0.00000
 3345  206 PHE  C    -19.64704   7.28520  34.45035 2S   349    1.00000
 3346  206 PHE  O    -19.68720   6.85635  33.29836 2S   349    1.00000
 3347  207 TYR  N    -18.49413   7.73666  34.98990 2S   350    1.00000
 3348  207 TYR  HN   -18.44807   8.12907  35.90460 2S   350    0.00000
 3349  207 TYR  CA   -17.26977   7.69801  34.23076 2S   350    1.00000
 3350  207 TYR  HA   -17.29961   6.82848  33.59107 2S   350    0.00000
 3351  207 TYR  CB   -17.07430   8.95839  33.34165 2S   350    1.00000
 3352  207 TYR  HB1  -16.98300   9.87256  33.96581 2S   350    0.00000
 3353  207 TYR  HB2  -17.95289   9.07561  32.67182 2S   350    0.00000
 3354  207 TYR  CG   -15.85531   8.81832  32.46707 2S   350    1.00000
 3355  207 TYR  CD1  -15.84171   7.87114  31.43156 2S   350    1.00000
 3356  207 TYR  HD1  -16.72274   7.28034  31.22956 2S   350    0.00000
 3357  207 TYR  CE1  -14.68576   7.66513  30.67427 2S   350    1.00000
 3358  207 TYR  HE1  -14.69388   6.92848  29.88599 2S   350    0.00000
 3359  207 TYR  CZ   -13.53282   8.41118  30.93940 2S   350    1.00000
 3360  207 TYR  OH   -12.39076   8.21441  30.13821 2S   350    1.00000
 3361  207 TYR  HH   -12.60099   7.54108  29.48479 2S   350    0.00000
 3362  207 TYR  CD2  -14.68511   9.54479  32.74697 2S   350    1.00000
 3363  207 TYR  HD2  -14.67276  10.24483  33.56963 2S   350    0.00000
 3364  207 TYR  CE2  -13.52740   9.34591  31.98516 2S   350    1.00000
 3365  207 TYR  HE2  -12.63791   9.91716  32.20616 2S   350    0.00000
 3366  207 TYR  C    -16.08074   7.52281  35.13952 2S   350    1.00000
 3367  207 TYR  O    -15.94877   8.18494  36.16945 2S   350    1.00000
 3368  208 ASN  N    -15.16152   6.63367  34.69833 2S   351    1.00000
 3369  208 ASN  HN   -15.34529   6.05057  33.90946 2S   351    0.00000
 3370  208 ASN  CA   -13.80247   6.58815  35.15524 2S   351    1.00000
 3371  208 ASN  HA   -13.46187   7.60432  35.30485 2S   351    0.00000
 3372  208 ASN  CB   -13.63627   5.73124  36.43431 2S   351    1.00000
 3373  208 ASN  HB1  -13.69164   4.65012  36.19114 2S   351    0.00000
 3374  208 ASN  HB2  -14.47193   5.95946  37.13024 2S   351    0.00000
 3375  208 ASN  CG   -12.30074   6.03163  37.12698 2S   351    1.00000
 3376  208 ASN  OD1  -11.23946   5.57229  36.70531 2S   351    1.00000
 3377  208 ASN  ND2  -12.36781   6.82691  38.23444 2S   351    1.00000
 3378  208 ASN  HD21 -13.24873   7.17942  38.55158 2S   351    0.00000
 3379  208 ASN  HD22 -11.52780   7.04974  38.72709 2S   351    0.00000
 3380  208 ASN  C    -13.04266   5.97364  34.00501 2S   351    1.00000
 3381  208 ASN  O    -13.56759   5.09798  33.32372 2S   351    1.00000
 3382  209 GLN  N    -11.78209   6.41560  33.77477 2S   352    1.00000
 3383  209 GLN  HN   -11.40001   7.14425  34.34202 2S   352    0.00000
 3384  209 GLN  CA   -10.88695   5.92812  32.74071 2S   352    1.00000
 3385  209 GLN  HA   -11.41534   5.94854  31.79707 2S   352    0.00000
 3386  209 GLN  CB    -9.61049   6.80526  32.64672 2S   352    1.00000
 3387  209 GLN  HB1   -8.89317   6.35187  31.92592 2S   352    0.00000
 3388  209 GLN  HB2   -9.13099   6.82543  33.65060 2S   352    0.00000
 3389  209 GLN  CG    -9.89448   8.25023  32.18186 2S   352    1.00000
 3390  209 GLN  HG1  -10.81574   8.62685  32.67269 2S   352    0.00000
 3391  209 GLN  HG2  -10.05879   8.26241  31.08464 2S   352    0.00000
 3392  209 GLN  CD    -8.76502   9.23488  32.51646 2S   352    1.00000
 3393  209 GLN  OE1   -9.03508  10.40666  32.79774 2S   352    1.00000
 3394  209 GLN  NE2   -7.49063   8.75044  32.48441 2S   352    1.00000
 3395  209 GLN  HE21  -6.72965   9.36262  32.69655 2S   352    0.00000
 3396  209 GLN  HE22  -7.32851   7.78939  32.26933 2S   352    0.00000
 3397  209 GLN  C    -10.45232   4.50219  33.01279 2S   352    1.00000
 3398  209 GLN  O    -10.08315   3.76851  32.09858 2S   352    1.00000
 3399  210 ASP  N    -10.50371   4.07025  34.29020 2S   353    1.00000
 3400  210 ASP  HN   -10.78526   4.68229  35.02840 2S   353    0.00000
 3401  210 ASP  CA   -10.25331   2.70993  34.68771 2S   353    1.00000
 3402  210 ASP  HA    -9.59294   2.24262  33.97013 2S   353    0.00000
 3403  210 ASP  CB    -9.60199   2.67141  36.09674 2S   353    1.00000
 3404  210 ASP  HB1  -10.29980   3.10618  36.84302 2S   353    0.00000
 3405  210 ASP  HB2   -8.68575   3.30114  36.08275 2S   353    0.00000
 3406  210 ASP  CG    -9.19947   1.26792  36.55232 2S   353    1.00000
 3407  210 ASP  OD1   -9.18399   0.33293  35.70804 2S   353    1.00000
 3408  210 ASP  OD2   -8.90508   1.12593  37.76879 2S   353    1.00000
 3409  210 ASP  C    -11.58981   1.99736  34.69215 2S   353    1.00000
 3410  210 ASP  O    -12.51911   2.41359  35.37858 2S   353    1.00000
 3411  211 HSD  N    -11.70106   0.88902  33.91740 2S   354    1.00000
 3412  211 HSD  HN   -10.92853   0.57867  33.36891 2S   354    0.00000
 3413  211 HSD  CA   -12.89635   0.08655  33.76421 2S   354    1.00000
 3414  211 HSD  HA   -13.69252   0.74600  33.45618 2S   354    0.00000
 3415  211 HSD  CB   -12.74369  -1.02865  32.71045 2S   354    1.00000
 3416  211 HSD  HB1  -13.60073  -1.73514  32.76377 2S   354    0.00000
 3417  211 HSD  HB2  -11.80903  -1.59921  32.90329 2S   354    0.00000
 3418  211 HSD  ND1  -12.45685  -1.27579  30.20557 2S   354    1.00000
 3419  211 HSD  HD1  -12.24694  -2.25715  30.21573 2S   354    0.00000
 3420  211 HSD  CG   -12.72232  -0.49993  31.31107 2S   354    1.00000
 3421  211 HSD  CE1  -12.57823  -0.47185  29.12378 2S   354    1.00000
 3422  211 HSD  HE1  -12.42266  -0.82180  28.10459 2S   354    0.00000
 3423  211 HSD  NE2  -12.90936   0.75781  29.45869 2S   354    1.00000
 3424  211 HSD  CD2  -13.00391   0.74138  30.83507 2S   354    1.00000
 3425  211 HSD  HD2  -13.28603   1.63922  31.36740 2S   354    0.00000
 3426  211 HSD  C    -13.31931  -0.57418  35.04143 2S   354    1.00000
 3427  211 HSD  O    -14.51310  -0.74370  35.26768 2S   354    1.00000
 3428  212 GLU  N    -12.35673  -0.92993  35.92463 2S   355    1.00000
 3429  212 GLU  HN   -11.39084  -0.79780  35.70774 2S   355    0.00000
 3430  212 GLU  CA   -12.62222  -1.45825  37.24667 2S   355    1.00000
 3431  212 GLU  HA   -13.15132  -2.39407  37.13249 2S   355    0.00000
 3432  212 GLU  CB   -11.30462  -1.69545  38.02195 2S   355    1.00000
 3433  212 GLU  HB1  -10.73937  -0.73880  38.07575 2S   355    0.00000
 3434  212 GLU  HB2  -10.68365  -2.41250  37.44000 2S   355    0.00000
 3435  212 GLU  CG   -11.49677  -2.24870  39.45013 2S   355    1.00000
 3436  212 GLU  HG1  -12.00284  -3.23555  39.41160 2S   355    0.00000
 3437  212 GLU  HG2  -12.12928  -1.55291  40.04335 2S   355    0.00000
 3438  212 GLU  CD   -10.16339  -2.40027  40.18345 2S   355    1.00000
 3439  212 GLU  OE1   -9.08920  -2.25812  39.54171 2S   355    1.00000
 3440  212 GLU  OE2  -10.20941  -2.63437  41.42021 2S   355    1.00000
 3441  212 GLU  C    -13.49252  -0.50730  38.03772 2S   355    1.00000
 3442  212 GLU  O    -14.54897  -0.88739  38.53622 2S   355    1.00000
 3443  213 LYS  N    -13.07497   0.77535  38.11387 2S   356    1.00000
 3444  213 LYS  HN   -12.22636   1.05902  37.67365 2S   356    0.00000
 3445  213 LYS  CA   -13.77368   1.81147  38.83336 2S   356    1.00000
 3446  213 LYS  HA   -14.00744   1.43354  39.81946 2S   356    0.00000
 3447  213 LYS  CB   -12.90536   3.07362  38.97192 2S   356    1.00000
 3448  213 LYS  HB1  -13.50469   3.90239  39.41240 2S   356    0.00000
 3449  213 LYS  HB2  -12.55793   3.39065  37.96435 2S   356    0.00000
 3450  213 LYS  CG   -11.68166   2.85267  39.86794 2S   356    1.00000
 3451  213 LYS  HG1  -11.04805   2.04443  39.43822 2S   356    0.00000
 3452  213 LYS  HG2  -12.02527   2.52126  40.87269 2S   356    0.00000
 3453  213 LYS  CD   -10.82775   4.11891  40.00862 2S   356    1.00000
 3454  213 LYS  HD1  -11.47890   4.97157  40.30422 2S   356    0.00000
 3455  213 LYS  HD2  -10.40344   4.34356  39.00407 2S   356    0.00000
 3456  213 LYS  CE    -9.70791   3.96789  41.04285 2S   356    1.00000
 3457  213 LYS  HE1   -9.29975   2.93815  41.02347 2S   356    0.00000
 3458  213 LYS  HE2  -10.08332   4.19215  42.06359 2S   356    0.00000
 3459  213 LYS  NZ    -8.58247   4.88118  40.74517 2S   356    1.00000
 3460  213 LYS  HZ1   -8.91481   5.86566  40.74216 2S   356    0.00000
 3461  213 LYS  HZ2   -8.19798   4.63931  39.80859 2S   356    0.00000
 3462  213 LYS  HZ3   -7.84020   4.76058  41.46344 2S   356    0.00000
 3463  213 LYS  C    -15.06725   2.19747  38.16007 2S   356    1.00000
 3464  213 LYS  O    -16.06478   2.43187  38.83377 2S   356    1.00000
 3465  214 LEU  N    -15.09334   2.24697  36.81035 2S   357    1.00000
 3466  214 LEU  HN   -14.26101   2.06681  36.28694 2S   357    0.00000
 3467  214 LEU  CA   -16.25956   2.56140  36.00954 2S   357    1.00000
 3468  214 LEU  HA   -16.58039   3.56190  36.26337 2S   357    0.00000
 3469  214 LEU  CB   -15.89737   2.47895  34.51045 2S   357    1.00000
 3470  214 LEU  HB1  -15.41560   1.49525  34.33012 2S   357    0.00000
 3471  214 LEU  HB2  -15.13793   3.26080  34.29053 2S   357    0.00000
 3472  214 LEU  CG   -17.05435   2.61560  33.49615 2S   357    1.00000
 3473  214 LEU  HG   -17.82133   1.83825  33.71760 2S   357    0.00000
 3474  214 LEU  CD1  -17.74039   3.98808  33.56807 2S   357    1.00000
 3475  214 LEU  HD11 -17.00461   4.78078  33.32231 2S   357    0.00000
 3476  214 LEU  HD12 -18.14956   4.17786  34.58264 2S   357    0.00000
 3477  214 LEU  HD13 -18.57629   4.04281  32.83922 2S   357    0.00000
 3478  214 LEU  CD2  -16.52939   2.32397  32.08101 2S   357    1.00000
 3479  214 LEU  HD21 -16.08239   1.30814  32.03612 2S   357    0.00000
 3480  214 LEU  HD22 -15.75529   3.06713  31.79758 2S   357    0.00000
 3481  214 LEU  HD23 -17.35485   2.37499  31.34609 2S   357    0.00000
 3482  214 LEU  C    -17.39883   1.60766  36.27583 2S   357    1.00000
 3483  214 LEU  O    -18.53636   2.02599  36.47827 2S   357    1.00000
 3484  215 PHE  N    -17.10117   0.29040  36.29740 2S   358    1.00000
 3485  215 PHE  HN   -16.16779  -0.02426  36.12704 2S   358    0.00000
 3486  215 PHE  CA   -18.07478  -0.75899  36.49288 2S   358    1.00000
 3487  215 PHE  HA   -18.91168  -0.56754  35.83676 2S   358    0.00000
 3488  215 PHE  CB   -17.48323  -2.16002  36.19228 2S   358    1.00000
 3489  215 PHE  HB1  -18.22760  -2.95116  36.42651 2S   358    0.00000
 3490  215 PHE  HB2  -16.57855  -2.32011  36.82036 2S   358    0.00000
 3491  215 PHE  CG   -17.08377  -2.34791  34.73962 2S   358    1.00000
 3492  215 PHE  CD1  -17.58486  -1.56194  33.67742 2S   358    1.00000
 3493  215 PHE  HD1  -18.28918  -0.76362  33.84507 2S   358    0.00000
 3494  215 PHE  CE1  -17.19749  -1.80939  32.35624 2S   358    1.00000
 3495  215 PHE  HE1  -17.59687  -1.19989  31.55967 2S   358    0.00000
 3496  215 PHE  CZ   -16.31357  -2.85282  32.06731 2S   358    1.00000
 3497  215 PHE  HZ   -16.02363  -3.04761  31.04523 2S   358    0.00000
 3498  215 PHE  CD2  -16.19038  -3.39047  34.42783 2S   358    1.00000
 3499  215 PHE  HD2  -15.79531  -4.00804  35.22117 2S   358    0.00000
 3500  215 PHE  CE2  -15.80807  -3.64397  33.10475 2S   358    1.00000
 3501  215 PHE  HE2  -15.12362  -4.45017  32.88485 2S   358    0.00000
 3502  215 PHE  C    -18.62754  -0.73717  37.89334 2S   358    1.00000
 3503  215 PHE  O    -19.81612  -0.98171  38.08537 2S   358    1.00000
 3504  216 GLU  N    -17.79230  -0.38195  38.89940 2S   359    1.00000
 3505  216 GLU  HN   -16.82333  -0.21322  38.72827 2S   359    0.00000
 3506  216 GLU  CA   -18.22370  -0.18381  40.26769 2S   359    1.00000
 3507  216 GLU  HA   -18.71443  -1.09013  40.59483 2S   359    0.00000
 3508  216 GLU  CB   -17.04563   0.11262  41.22021 2S   359    1.00000
 3509  216 GLU  HB1  -17.43082   0.46146  42.20569 2S   359    0.00000
 3510  216 GLU  HB2  -16.43092   0.92688  40.78300 2S   359    0.00000
 3511  216 GLU  CG   -16.15549  -1.11740  41.47807 2S   359    1.00000
 3512  216 GLU  HG1  -15.79995  -1.54468  40.51917 2S   359    0.00000
 3513  216 GLU  HG2  -16.74866  -1.89543  42.00407 2S   359    0.00000
 3514  216 GLU  CD   -14.93829  -0.76069  42.33398 2S   359    1.00000
 3515  216 GLU  OE1  -14.73785   0.44620  42.64027 2S   359    1.00000
 3516  216 GLU  OE2  -14.18934  -1.70837  42.69000 2S   359    1.00000
 3517  216 GLU  C    -19.22063   0.94760  40.38062 2S   359    1.00000
 3518  216 GLU  O    -20.21898   0.80759  41.07654 2S   359    1.00000
 3519  217 LEU  N    -18.99946   2.08138  39.67154 2S   360    1.00000
 3520  217 LEU  HN   -18.17413   2.18207  39.11859 2S   360    0.00000
 3521  217 LEU  CA   -19.90027   3.22018  39.66390 2S   360    1.00000
 3522  217 LEU  HA   -20.05562   3.52120  40.68980 2S   360    0.00000
 3523  217 LEU  CB   -19.34640   4.41099  38.84705 2S   360    1.00000
 3524  217 LEU  HB1  -20.12528   5.20154  38.76428 2S   360    0.00000
 3525  217 LEU  HB2  -19.11395   4.06186  37.81736 2S   360    0.00000
 3526  217 LEU  CG   -18.08020   5.07674  39.42598 2S   360    1.00000
 3527  217 LEU  HG   -17.30892   4.29317  39.58092 2S   360    0.00000
 3528  217 LEU  CD1  -17.51295   6.08360  38.41083 2S   360    1.00000
 3529  217 LEU  HD11 -18.26229   6.87623  38.21249 2S   360    0.00000
 3530  217 LEU  HD12 -17.27187   5.57647  37.45263 2S   360    0.00000
 3531  217 LEU  HD13 -16.58805   6.55048  38.80502 2S   360    0.00000
 3532  217 LEU  CD2  -18.33198   5.74236  40.79143 2S   360    1.00000
 3533  217 LEU  HD21 -18.64235   4.98949  41.54592 2S   360    0.00000
 3534  217 LEU  HD22 -19.12855   6.51105  40.70662 2S   360    0.00000
 3535  217 LEU  HD23 -17.40296   6.23045  41.15500 2S   360    0.00000
 3536  217 LEU  C    -21.25245   2.87760  39.07768 2S   360    1.00000
 3537  217 LEU  O    -22.28512   3.21391  39.65118 2S   360    1.00000
 3538  218 ILE  N    -21.28151   2.17099  37.92443 2S   361    1.00000
 3539  218 ILE  HN   -20.43056   1.92021  37.46509 2S   361    0.00000
 3540  218 ILE  CA   -22.49717   1.74180  37.25450 2S   361    1.00000
 3541  218 ILE  HA   -23.08603   2.62414  37.04442 2S   361    0.00000
 3542  218 ILE  CB   -22.18544   1.02863  35.94028 2S   361    1.00000
 3543  218 ILE  HB   -21.40701   0.25511  36.13364 2S   361    0.00000
 3544  218 ILE  CG2  -23.44020   0.31959  35.37665 2S   361    1.00000
 3545  218 ILE  HG21 -24.29305   1.02647  35.31288 2S   361    0.00000
 3546  218 ILE  HG22 -23.73406  -0.54343  36.00981 2S   361    0.00000
 3547  218 ILE  HG23 -23.23489  -0.07976  34.36628 2S   361    0.00000
 3548  218 ILE  CG1  -21.61077   2.03863  34.91645 2S   361    1.00000
 3549  218 ILE  HG11 -20.87394   2.70289  35.41690 2S   361    0.00000
 3550  218 ILE  HG12 -22.44016   2.68102  34.54673 2S   361    0.00000
 3551  218 ILE  CD   -20.91067   1.37458  33.72565 2S   361    1.00000
 3552  218 ILE  HD1  -21.60744   0.71584  33.16707 2S   361    0.00000
 3553  218 ILE  HD2  -20.05377   0.76343  34.07958 2S   361    0.00000
 3554  218 ILE  HD3  -20.52642   2.14741  33.02614 2S   361    0.00000
 3555  218 ILE  C    -23.32356   0.84264  38.14863 2S   361    1.00000
 3556  218 ILE  O    -24.54714   0.94167  38.17684 2S   361    1.00000
 3557  219 LEU  N    -22.66534  -0.04961  38.91299 2S   362    1.00000
 3558  219 LEU  HN   -21.67020  -0.12475  38.87710 2S   362    0.00000
 3559  219 LEU  CA   -23.33116  -0.99557  39.77022 2S   362    1.00000
 3560  219 LEU  HA   -24.21486  -1.35075  39.26062 2S   362    0.00000
 3561  219 LEU  CB   -22.40154  -2.19669  40.06682 2S   362    1.00000
 3562  219 LEU  HB1  -22.79010  -2.79449  40.91933 2S   362    0.00000
 3563  219 LEU  HB2  -21.39965  -1.80664  40.35266 2S   362    0.00000
 3564  219 LEU  CG   -22.24702  -3.14964  38.85751 2S   362    1.00000
 3565  219 LEU  HG   -22.04694  -2.53080  37.95180 2S   362    0.00000
 3566  219 LEU  CD1  -21.04983  -4.10076  39.02649 2S   362    1.00000
 3567  219 LEU  HD11 -21.18481  -4.73366  39.92873 2S   362    0.00000
 3568  219 LEU  HD12 -20.10770  -3.52255  39.13055 2S   362    0.00000
 3569  219 LEU  HD13 -20.96143  -4.76380  38.13962 2S   362    0.00000
 3570  219 LEU  CD2  -23.53599  -3.95027  38.60541 2S   362    1.00000
 3571  219 LEU  HD21 -24.38386  -3.27163  38.39463 2S   362    0.00000
 3572  219 LEU  HD22 -23.78996  -4.56444  39.49515 2S   362    0.00000
 3573  219 LEU  HD23 -23.40599  -4.62722  37.73607 2S   362    0.00000
 3574  219 LEU  C    -23.80015  -0.38389  41.07119 2S   362    1.00000
 3575  219 LEU  O    -24.85292  -0.77137  41.57163 2S   362    1.00000
 3576  220 MET  N    -23.03548   0.55785  41.66814 2S   363    1.00000
 3577  220 MET  HN   -22.21580   0.91576  41.22317 2S   363    0.00000
 3578  220 MET  CA   -23.19257   0.90771  43.06700 2S   363    1.00000
 3579  220 MET  HA   -23.97298   0.31212  43.51224 2S   363    0.00000
 3580  220 MET  CB   -21.88486   0.63524  43.84445 2S   363    1.00000
 3581  220 MET  HB1  -21.98270   0.97554  44.89871 2S   363    0.00000
 3582  220 MET  HB2  -21.06414   1.22630  43.38104 2S   363    0.00000
 3583  220 MET  CG   -21.46193  -0.85129  43.85341 2S   363    1.00000
 3584  220 MET  HG1  -20.38177  -0.86957  44.12111 2S   363    0.00000
 3585  220 MET  HG2  -21.53262  -1.27284  42.82869 2S   363    0.00000
 3586  220 MET  SD   -22.35535  -1.91044  45.04405 2S   363    1.00000
 3587  220 MET  CE   -23.79957  -2.43629  44.07256 2S   363    1.00000
 3588  220 MET  HE1  -23.50370  -2.74302  43.04735 2S   363    0.00000
 3589  220 MET  HE2  -24.55060  -1.62357  43.98932 2S   363    0.00000
 3590  220 MET  HE3  -24.30517  -3.30109  44.55242 2S   363    0.00000
 3591  220 MET  C    -23.59230   2.34227  43.29651 2S   363    1.00000
 3592  220 MET  O    -24.23361   2.63878  44.30269 2S   363    1.00000
 3593  221 GLU  N    -23.22096   3.27822  42.39618 2S   364    1.00000
 3594  221 GLU  HN   -22.76217   3.04070  41.54192 2S   364    0.00000
 3595  221 GLU  CA   -23.37104   4.69394  42.65066 2S   364    1.00000
 3596  221 GLU  HA   -23.27559   4.85977  43.71489 2S   364    0.00000
 3597  221 GLU  CB   -22.27560   5.51444  41.92374 2S   364    1.00000
 3598  221 GLU  HB1  -22.45921   5.48084  40.82707 2S   364    0.00000
 3599  221 GLU  HB2  -21.29363   5.02196  42.10014 2S   364    0.00000
 3600  221 GLU  CG   -22.16638   6.99110  42.35281 2S   364    1.00000
 3601  221 GLU  HG1  -23.14902   7.48889  42.22078 2S   364    0.00000
 3602  221 GLU  HG2  -21.42565   7.50883  41.70652 2S   364    0.00000
 3603  221 GLU  CD   -21.72265   7.14425  43.80936 2S   364    1.00000
 3604  221 GLU  OE1  -21.18771   6.17000  44.40013 2S   364    1.00000
 3605  221 GLU  OE2  -21.92207   8.26390  44.35043 2S   364    1.00000
 3606  221 GLU  C    -24.72297   5.18852  42.20436 2S   364    1.00000
 3607  221 GLU  O    -25.13076   4.97510  41.06708 2S   364    1.00000
 3608  222 GLU  N    -25.44747   5.89667  43.10131 2S   365    1.00000
 3609  222 GLU  HN   -25.10978   6.02801  44.03180 2S   365    0.00000
 3610  222 GLU  CA   -26.73427   6.49874  42.82943 2S   365    1.00000
 3611  222 GLU  HA   -27.37594   5.73449  42.42118 2S   365    0.00000
 3612  222 GLU  CB   -27.36505   7.08480  44.12051 2S   365    1.00000
 3613  222 GLU  HB1  -26.73128   7.92974  44.47217 2S   365    0.00000
 3614  222 GLU  HB2  -27.33819   6.30279  44.91228 2S   365    0.00000
 3615  222 GLU  CG   -28.82384   7.56459  43.97686 2S   365    1.00000
 3616  222 GLU  HG1  -29.50507   6.69678  43.85876 2S   365    0.00000
 3617  222 GLU  HG2  -28.91687   8.20841  43.07823 2S   365    0.00000
 3618  222 GLU  CD   -29.26636   8.39276  45.18551 2S   365    1.00000
 3619  222 GLU  OE1  -28.65382   8.26196  46.27660 2S   365    1.00000
 3620  222 GLU  OE2  -30.21807   9.20052  45.00989 2S   365    1.00000
 3621  222 GLU  C    -26.57933   7.60974  41.81782 2S   365    1.00000
 3622  222 GLU  O    -25.61468   8.36466  41.86760 2S   365    1.00000
 3623  223 ILE  N    -27.52896   7.72619  40.86026 2S   366    1.00000
 3624  223 ILE  HN   -28.28834   7.08126  40.82137 2S   366    0.00000
 3625  223 ILE  CA   -27.52139   8.72448  39.81180 2S   366    1.00000
 3626  223 ILE  HA   -26.55493   8.65366  39.33302 2S   366    0.00000
 3627  223 ILE  CB   -28.61256   8.45242  38.76676 2S   366    1.00000
 3628  223 ILE  HB   -28.51259   7.38408  38.45869 2S   366    0.00000
 3629  223 ILE  CG2  -30.02773   8.61398  39.36262 2S   366    1.00000
 3630  223 ILE  HG21 -30.23624   9.67898  39.59554 2S   366    0.00000
 3631  223 ILE  HG22 -30.14703   8.01596  40.28830 2S   366    0.00000
 3632  223 ILE  HG23 -30.78738   8.27429  38.62711 2S   366    0.00000
 3633  223 ILE  CG1  -28.47163   9.29856  37.48186 2S   366    1.00000
 3634  223 ILE  HG11 -28.44421  10.38014  37.73294 2S   366    0.00000
 3635  223 ILE  HG12 -29.37911   9.13389  36.85788 2S   366    0.00000
 3636  223 ILE  CD   -27.25033   8.92560  36.64902 2S   366    1.00000
 3637  223 ILE  HD1  -27.25032   7.83635  36.42949 2S   366    0.00000
 3638  223 ILE  HD2  -26.30902   9.17941  37.17707 2S   366    0.00000
 3639  223 ILE  HD3  -27.27209   9.47590  35.68624 2S   366    0.00000
 3640  223 ILE  C    -27.66071  10.11696  40.39855 2S   366    1.00000
 3641  223 ILE  O    -28.37966  10.32383  41.37382 2S   366    1.00000
 3642  224 ARG  N    -26.93389  11.10122  39.82332 2S   367    1.00000
 3643  224 ARG  HN   -26.30708  10.91386  39.06843 2S   367    0.00000
 3644  224 ARG  CA   -27.05615  12.49358  40.18145 2S   367    1.00000
 3645  224 ARG  HA   -27.92565  12.64672  40.80476 2S   367    0.00000
 3646  224 ARG  CB   -25.79503  13.04775  40.87248 2S   367    1.00000
 3647  224 ARG  HB1  -25.84412  14.15825  40.93666 2S   367    0.00000
 3648  224 ARG  HB2  -24.90691  12.77907  40.25908 2S   367    0.00000
 3649  224 ARG  CG   -25.62299  12.51358  42.30231 2S   367    1.00000
 3650  224 ARG  HG1  -25.70463  11.40370  42.30528 2S   367    0.00000
 3651  224 ARG  HG2  -26.45691  12.90991  42.92362 2S   367    0.00000
 3652  224 ARG  CD   -24.29733  12.92488  42.94407 2S   367    1.00000
 3653  224 ARG  HD1  -24.25737  12.60302  44.00733 2S   367    0.00000
 3654  224 ARG  HD2  -24.15620  14.02529  42.86914 2S   367    0.00000
 3655  224 ARG  NE   -23.20753  12.22778  42.19278 2S   367    1.00000
 3656  224 ARG  HE   -23.46323  11.50828  41.54444 2S   367    0.00000
 3657  224 ARG  CZ   -21.88558  12.49244  42.37460 2S   367    1.00000
 3658  224 ARG  NH1  -21.47703  13.44714  43.24936 2S   367    1.00000
 3659  224 ARG  HH11 -22.15807  13.96009  43.76802 2S   367    0.00000
 3660  224 ARG  HH12 -20.50413  13.63500  43.36504 2S   367    0.00000
 3661  224 ARG  NH2  -20.96514  11.79008  41.66145 2S   367    1.00000
 3662  224 ARG  HH21 -21.26762  11.12372  40.97963 2S   367    0.00000
 3663  224 ARG  HH22 -19.99197  11.95306  41.80696 2S   367    0.00000
 3664  224 ARG  C    -27.26265  13.25209  38.90583 2S   367    1.00000
 3665  224 ARG  O    -26.95068  12.75822  37.82769 2S   367    1.00000
 3666  225 PHE  N    -27.81835  14.48032  39.01132 2S   368    1.00000
 3667  225 PHE  HN   -28.05147  14.86667  39.90255 2S   368    0.00000
 3668  225 PHE  CA   -28.15776  15.29827  37.87121 2S   368    1.00000
 3669  225 PHE  HA   -27.66862  14.90152  36.99385 2S   368    0.00000
 3670  225 PHE  CB   -29.68858  15.40624  37.64140 2S   368    1.00000
 3671  225 PHE  HB1  -29.90615  15.99572  36.72475 2S   368    0.00000
 3672  225 PHE  HB2  -30.18488  15.89809  38.50542 2S   368    0.00000
 3673  225 PHE  CG   -30.28897  14.04137  37.47236 2S   368    1.00000
 3674  225 PHE  CD1  -30.21950  13.38449  36.23441 2S   368    1.00000
 3675  225 PHE  HD1  -29.73832  13.86550  35.39515 2S   368    0.00000
 3676  225 PHE  CE1  -30.75663  12.10203  36.08254 2S   368    1.00000
 3677  225 PHE  HE1  -30.67637  11.59887  35.13304 2S   368    0.00000
 3678  225 PHE  CZ   -31.37802  11.46741  37.16354 2S   368    1.00000
 3679  225 PHE  HZ   -31.78987  10.47638  37.04446 2S   368    0.00000
 3680  225 PHE  CD2  -30.90708  13.39300  38.55656 2S   368    1.00000
 3681  225 PHE  HD2  -30.95304  13.88128  39.51875 2S   368    0.00000
 3682  225 PHE  CE2  -31.44864  12.11210  38.40415 2S   368    1.00000
 3683  225 PHE  HE2  -31.91393  11.61916  39.24527 2S   368    0.00000
 3684  225 PHE  C    -27.67162  16.69919  38.15632 2S   368    1.00000
 3685  225 PHE  O    -27.63460  17.08832  39.32478 2S   368    1.00000
 3686  226 PRO  N    -27.33003  17.51703  37.15158 2S   369    1.00000
 3687  226 PRO  CD   -27.09166  17.07846  35.77968 2S   369    1.00000
 3688  226 PRO  HD1  -27.98387  16.54395  35.39006 2S   369    0.00000
 3689  226 PRO  HD2  -26.21211  16.40175  35.76065 2S   369    0.00000
 3690  226 PRO  CA   -27.12628  18.94608  37.32495 2S   369    1.00000
 3691  226 PRO  HA   -26.40830  19.10523  38.11766 2S   369    0.00000
 3692  226 PRO  CB   -26.63562  19.47390  35.96295 2S   369    1.00000
 3693  226 PRO  HB1  -25.55591  19.72628  36.03551 2S   369    0.00000
 3694  226 PRO  HB2  -27.18251  20.38030  35.62591 2S   369    0.00000
 3695  226 PRO  CG   -26.82463  18.33526  34.94885 2S   369    1.00000
 3696  226 PRO  HG1  -27.70298  18.54404  34.30086 2S   369    0.00000
 3697  226 PRO  HG2  -25.92396  18.21400  34.31109 2S   369    0.00000
 3698  226 PRO  C    -28.43185  19.59227  37.72051 2S   369    1.00000
 3699  226 PRO  O    -29.49356  19.10999  37.32918 2S   369    1.00000
 3700  227 ARG  N    -28.36588  20.66938  38.53029 2S   370    1.00000
 3701  227 ARG  HN   -27.48886  21.06127  38.79638 2S   370    0.00000
 3702  227 ARG  CA   -29.51549  21.20839  39.21976 2S   370    1.00000
 3703  227 ARG  HA   -30.18474  20.39125  39.44285 2S   370    0.00000
 3704  227 ARG  CB   -29.08004  21.88366  40.54208 2S   370    1.00000
 3705  227 ARG  HB1  -29.95091  22.37372  41.03076 2S   370    0.00000
 3706  227 ARG  HB2  -28.32372  22.66873  40.32312 2S   370    0.00000
 3707  227 ARG  CG   -28.48789  20.87155  41.54201 2S   370    1.00000
 3708  227 ARG  HG1  -28.07457  21.42873  42.41251 2S   370    0.00000
 3709  227 ARG  HG2  -27.64960  20.31994  41.06419 2S   370    0.00000
 3710  227 ARG  CD   -29.55450  19.88801  42.04229 2S   370    1.00000
 3711  227 ARG  HD1  -30.03623  19.34306  41.20544 2S   370    0.00000
 3712  227 ARG  HD2  -30.32753  20.46387  42.59707 2S   370    0.00000
 3713  227 ARG  NE   -28.92182  18.85359  42.92080 2S   370    1.00000
 3714  227 ARG  HE   -28.04731  18.45864  42.64256 2S   370    0.00000
 3715  227 ARG  CZ   -29.55197  18.33290  44.01089 2S   370    1.00000
 3716  227 ARG  NH1  -30.75622  18.80666  44.42295 2S   370    1.00000
 3717  227 ARG  HH11 -31.18873  19.55648  43.92698 2S   370    0.00000
 3718  227 ARG  HH12 -31.17163  18.44806  45.26158 2S   370    0.00000
 3719  227 ARG  NH2  -28.96630  17.32098  44.70409 2S   370    1.00000
 3720  227 ARG  HH21 -28.09112  16.95008  44.40037 2S   370    0.00000
 3721  227 ARG  HH22 -29.42985  16.94041  45.50227 2S   370    0.00000
 3722  227 ARG  C    -30.31355  22.16567  38.37375 2S   370    1.00000
 3723  227 ARG  O    -31.29095  22.74689  38.83827 2S   370    1.00000
 3724  228 THR  N    -29.94649  22.30885  37.08609 2S   371    1.00000
 3725  228 THR  HN   -29.12790  21.86112  36.73409 2S   371    0.00000
 3726  228 THR  CA   -30.69570  23.06376  36.10829 2S   371    1.00000
 3727  228 THR  HA   -31.26688  23.83238  36.61074 2S   371    0.00000
 3728  228 THR  CB   -29.78867  23.72772  35.08558 2S   371    1.00000
 3729  228 THR  HB   -30.36941  24.09645  34.20945 2S   371    0.00000
 3730  228 THR  OG1  -28.77553  22.83587  34.62470 2S   371    1.00000
 3731  228 THR  HG1  -29.16516  22.33844  33.90149 2S   371    0.00000
 3732  228 THR  CG2  -29.12901  24.94487  35.76214 2S   371    1.00000
 3733  228 THR  HG21 -28.53692  24.63570  36.64861 2S   371    0.00000
 3734  228 THR  HG22 -29.90934  25.66402  36.09134 2S   371    0.00000
 3735  228 THR  HG23 -28.45573  25.46334  35.04746 2S   371    0.00000
 3736  228 THR  C    -31.68098  22.17777  35.38365 2S   371    1.00000
 3737  228 THR  O    -32.56480  22.68376  34.69543 2S   371    1.00000
 3738  229 LEU  N    -31.56080  20.83399  35.51845 2S   372    1.00000
 3739  229 LEU  HN   -30.86323  20.43239  36.10812 2S   372    0.00000
 3740  229 LEU  CA   -32.38631  19.88686  34.80200 2S   372    1.00000
 3741  229 LEU  HA   -32.39092  20.18546  33.76315 2S   372    0.00000
 3742  229 LEU  CB   -31.82061  18.44988  34.93008 2S   372    1.00000
 3743  229 LEU  HB1  -31.92821  18.11100  35.98430 2S   372    0.00000
 3744  229 LEU  HB2  -30.73021  18.48709  34.71165 2S   372    0.00000
 3745  229 LEU  CG   -32.44930  17.39248  33.99456 2S   372    1.00000
 3746  229 LEU  HG   -33.54788  17.37582  34.18111 2S   372    0.00000
 3747  229 LEU  CD1  -32.21578  17.71016  32.50756 2S   372    1.00000
 3748  229 LEU  HD11 -31.13312  17.86492  32.31432 2S   372    0.00000
 3749  229 LEU  HD12 -32.76453  18.62472  32.20821 2S   372    0.00000
 3750  229 LEU  HD13 -32.56761  16.86930  31.87376 2S   372    0.00000
 3751  229 LEU  CD2  -31.91683  15.98680  34.31371 2S   372    1.00000
 3752  229 LEU  HD21 -31.98608  15.77492  35.39811 2S   372    0.00000
 3753  229 LEU  HD22 -30.85393  15.89479  34.00879 2S   372    0.00000
 3754  229 LEU  HD23 -32.51757  15.22983  33.76865 2S   372    0.00000
 3755  229 LEU  C    -33.80086  19.93007  35.33190 2S   372    1.00000
 3756  229 LEU  O    -34.01493  19.96879  36.54304 2S   372    1.00000
 3757  230 GLY  N    -34.80256  19.95894  34.41872 2S   373    1.00000
 3758  230 GLY  HN   -34.61319  19.93597  33.43575 2S   373    0.00000
 3759  230 GLY  CA   -36.19516  20.11958  34.77482 2S   373    1.00000
 3760  230 GLY  HA1  -36.72303  20.34624  33.86008 2S   373    0.00000
 3761  230 GLY  HA2  -36.25254  20.91206  35.50764 2S   373    0.00000
 3762  230 GLY  C    -36.76900  18.84522  35.34620 2S   373    1.00000
 3763  230 GLY  O    -36.15652  17.78596  35.21172 2S   373    1.00000
 3764  231 PRO  N    -37.93036  18.89410  35.99929 2S   374    1.00000
 3765  231 PRO  CD   -38.69738  20.12259  36.18974 2S   374    1.00000
 3766  231 PRO  HD1  -38.88684  20.62048  35.21716 2S   374    0.00000
 3767  231 PRO  HD2  -38.13866  20.79901  36.87252 2S   374    0.00000
 3768  231 PRO  CA   -38.44031  17.80188  36.81421 2S   374    1.00000
 3769  231 PRO  HA   -37.66417  17.47597  37.48248 2S   374    0.00000
 3770  231 PRO  CB   -39.63227  18.39519  37.58643 2S   374    1.00000
 3771  231 PRO  HB1  -39.29676  18.66763  38.61132 2S   374    0.00000
 3772  231 PRO  HB2  -40.49454  17.70241  37.66808 2S   374    0.00000
 3773  231 PRO  CG   -40.00951  19.67702  36.83322 2S   374    1.00000
 3774  231 PRO  HG1  -40.74553  19.43473  36.03733 2S   374    0.00000
 3775  231 PRO  HG2  -40.43638  20.45071  37.50192 2S   374    0.00000
 3776  231 PRO  C    -38.84422  16.60517  35.99451 2S   374    1.00000
 3777  231 PRO  O    -38.63624  15.48261  36.44520 2S   374    1.00000
 3778  232 GLU  N    -39.41057  16.79673  34.79137 2S   375    1.00000
 3779  232 GLU  HN   -39.58996  17.71347  34.43353 2S   375    0.00000
 3780  232 GLU  CA   -39.88775  15.70770  33.97488 2S   375    1.00000
 3781  232 GLU  HA   -40.43346  15.02533  34.61256 2S   375    0.00000
 3782  232 GLU  CB   -40.84306  16.18995  32.86293 2S   375    1.00000
 3783  232 GLU  HB1  -41.20066  15.29339  32.30774 2S   375    0.00000
 3784  232 GLU  HB2  -40.29827  16.83148  32.14079 2S   375    0.00000
 3785  232 GLU  CG   -42.09855  16.92154  33.39628 2S   375    1.00000
 3786  232 GLU  HG1  -42.45370  16.40334  34.31271 2S   375    0.00000
 3787  232 GLU  HG2  -42.90305  16.85599  32.63196 2S   375    0.00000
 3788  232 GLU  CD   -41.88841  18.40758  33.71760 2S   375    1.00000
 3789  232 GLU  OE1  -40.80737  18.96974  33.39169 2S   375    1.00000
 3790  232 GLU  OE2  -42.83280  19.00386  34.29853 2S   375    1.00000
 3791  232 GLU  C    -38.73323  14.95170  33.35890 2S   375    1.00000
 3792  232 GLU  O    -38.78577  13.73034  33.23095 2S   375    1.00000
 3793  233 ALA  N    -37.64323  15.67084  33.00202 2S   376    1.00000
 3794  233 ALA  HN   -37.64850  16.66774  33.08480 2S   376    0.00000
 3795  233 ALA  CA   -36.42105  15.11408  32.47037 2S   376    1.00000
 3796  233 ALA  HA   -36.68041  14.45042  31.65693 2S   376    0.00000
 3797  233 ALA  CB   -35.48489  16.21495  31.94532 2S   376    1.00000
 3798  233 ALA  HB1  -35.22880  16.93474  32.75079 2S   376    0.00000
 3799  233 ALA  HB2  -35.98336  16.78220  31.13173 2S   376    0.00000
 3800  233 ALA  HB3  -34.54824  15.77745  31.53928 2S   376    0.00000
 3801  233 ALA  C    -35.68922  14.31328  33.51767 2S   376    1.00000
 3802  233 ALA  O    -35.22970  13.20972  33.23993 2S   376    1.00000
 3803  234 LYS  N    -35.60959  14.83234  34.76891 2S   377    1.00000
 3804  234 LYS  HN   -35.96380  15.74671  34.95957 2S   377    0.00000
 3805  234 LYS  CA   -35.05385  14.13088  35.91179 2S   377    1.00000
 3806  234 LYS  HA   -34.02583  13.88145  35.68727 2S   377    0.00000
 3807  234 LYS  CB   -35.11275  14.96873  37.21026 2S   377    1.00000
 3808  234 LYS  HB1  -35.02221  14.31085  38.10490 2S   377    0.00000
 3809  234 LYS  HB2  -36.10036  15.47542  37.25862 2S   377    0.00000
 3810  234 LYS  CG   -33.97928  15.99804  37.30577 2S   377    1.00000
 3811  234 LYS  HG1  -34.02734  16.67718  36.42685 2S   377    0.00000
 3812  234 LYS  HG2  -33.01073  15.45106  37.26765 2S   377    0.00000
 3813  234 LYS  CD   -34.00327  16.84498  38.58665 2S   377    1.00000
 3814  234 LYS  HD1  -33.09277  17.48548  38.58955 2S   377    0.00000
 3815  234 LYS  HD2  -33.96117  16.17463  39.47335 2S   377    0.00000
 3816  234 LYS  CE   -35.25109  17.72780  38.66130 2S   377    1.00000
 3817  234 LYS  HE1  -36.14398  17.09964  38.85433 2S   377    0.00000
 3818  234 LYS  HE2  -35.39329  18.26672  37.70331 2S   377    0.00000
 3819  234 LYS  NZ   -35.17028  18.74409  39.73201 2S   377    1.00000
 3820  234 LYS  HZ1  -34.35681  19.36898  39.55902 2S   377    0.00000
 3821  234 LYS  HZ2  -35.06928  18.27528  40.65400 2S   377    0.00000
 3822  234 LYS  HZ3  -36.04489  19.30801  39.72813 2S   377    0.00000
 3823  234 LYS  C    -35.79024  12.84691  36.17996 2S   377    1.00000
 3824  234 LYS  O    -35.16441  11.81903  36.41327 2S   377    1.00000
 3825  235 SER  N    -37.14004  12.87845  36.12208 2S   378    1.00000
 3826  235 SER  HN   -37.61453  13.73716  35.93467 2S   378    0.00000
 3827  235 SER  CA   -37.99324  11.73109  36.33181 2S   378    1.00000
 3828  235 SER  HA   -37.73743  11.30790  37.29263 2S   378    0.00000
 3829  235 SER  CB   -39.48038  12.14170  36.35801 2S   378    1.00000
 3830  235 SER  HB1  -39.76358  12.63648  35.40419 2S   378    0.00000
 3831  235 SER  HB2  -39.63130  12.87405  37.18013 2S   378    0.00000
 3832  235 SER  OG   -40.34224  11.02812  36.57980 2S   378    1.00000
 3833  235 SER  HG1  -40.02035  10.58200  37.36758 2S   378    0.00000
 3834  235 SER  C    -37.76724  10.66546  35.28912 2S   378    1.00000
 3835  235 SER  O    -37.60447   9.49871  35.63582 2S   378    1.00000
 3836  236 LEU  N    -37.72399  11.04479  33.99114 2S   379    1.00000
 3837  236 LEU  HN   -37.86129  11.99923  33.72913 2S   379    0.00000
 3838  236 LEU  CA   -37.50207  10.12742  32.89488 2S   379    1.00000
 3839  236 LEU  HA   -38.29525   9.39322  32.91908 2S   379    0.00000
 3840  236 LEU  CB   -37.50611  10.85006  31.52697 2S   379    1.00000
 3841  236 LEU  HB1  -36.72705  11.64321  31.53725 2S   379    0.00000
 3842  236 LEU  HB2  -38.48689  11.35676  31.39444 2S   379    0.00000
 3843  236 LEU  CG   -37.26346   9.92320  30.31057 2S   379    1.00000
 3844  236 LEU  HG   -36.44707   9.20902  30.55915 2S   379    0.00000
 3845  236 LEU  CD1  -38.50745   9.08958  29.96402 2S   379    1.00000
 3846  236 LEU  HD11 -39.34896   9.74980  29.66642 2S   379    0.00000
 3847  236 LEU  HD12 -38.82269   8.49503  30.84339 2S   379    0.00000
 3848  236 LEU  HD13 -38.28295   8.39494  29.12719 2S   379    0.00000
 3849  236 LEU  CD2  -36.75574  10.70745  29.09438 2S   379    1.00000
 3850  236 LEU  HD21 -35.82066  11.25171  29.34728 2S   379    0.00000
 3851  236 LEU  HD22 -37.51827  11.43809  28.76790 2S   379    0.00000
 3852  236 LEU  HD23 -36.54575  10.01245  28.25425 2S   379    0.00000
 3853  236 LEU  C    -36.18589   9.40725  33.04725 2S   379    1.00000
 3854  236 LEU  O    -36.14074   8.18177  32.99563 2S   379    1.00000
 3855  237 LEU  N    -35.08693  10.16180  33.26470 2S   380    1.00000
 3856  237 LEU  HN   -35.15102  11.15699  33.32795 2S   380    0.00000
 3857  237 LEU  CA   -33.75315   9.61857  33.35531 2S   380    1.00000
 3858  237 LEU  HA   -33.60023   8.97487  32.50112 2S   380    0.00000
 3859  237 LEU  CB   -32.68557  10.72421  33.36385 2S   380    1.00000
 3860  237 LEU  HB1  -31.67907  10.27258  33.51455 2S   380    0.00000
 3861  237 LEU  HB2  -32.88764  11.40841  34.21919 2S   380    0.00000
 3862  237 LEU  CG   -32.63172  11.56879  32.07351 2S   380    1.00000
 3863  237 LEU  HG   -33.63569  12.01726  31.90221 2S   380    0.00000
 3864  237 LEU  CD1  -31.63706  12.72444  32.26966 2S   380    1.00000
 3865  237 LEU  HD11 -30.62166  12.32898  32.47829 2S   380    0.00000
 3866  237 LEU  HD12 -31.95429  13.34428  33.13236 2S   380    0.00000
 3867  237 LEU  HD13 -31.58733  13.36625  31.36912 2S   380    0.00000
 3868  237 LEU  CD2  -32.29930  10.73847  30.82158 2S   380    1.00000
 3869  237 LEU  HD21 -33.07001   9.96077  30.64012 2S   380    0.00000
 3870  237 LEU  HD22 -31.31212  10.24469  30.93598 2S   380    0.00000
 3871  237 LEU  HD23 -32.26549  11.40159  29.93229 2S   380    0.00000
 3872  237 LEU  C    -33.56091   8.77482  34.58579 2S   380    1.00000
 3873  237 LEU  O    -32.88122   7.75677  34.52367 2S   380    1.00000
 3874  238 SER  N    -34.19039   9.14755  35.72441 2S   381    1.00000
 3875  238 SER  HN   -34.70839  10.00099  35.76300 2S   381    0.00000
 3876  238 SER  CA   -34.19098   8.36097  36.94368 2S   381    1.00000
 3877  238 SER  HA   -33.16235   8.19018  37.23117 2S   381    0.00000
 3878  238 SER  CB   -34.93597   9.05961  38.10428 2S   381    1.00000
 3879  238 SER  HB1  -35.00519   8.38621  38.98551 2S   381    0.00000
 3880  238 SER  HB2  -35.96090   9.34561  37.78620 2S   381    0.00000
 3881  238 SER  OG   -34.24708  10.23271  38.51257 2S   381    1.00000
 3882  238 SER  HG1  -34.37153  10.87464  37.80402 2S   381    0.00000
 3883  238 SER  C    -34.84312   7.01654  36.72015 2S   381    1.00000
 3884  238 SER  O    -34.34335   5.99856  37.18969 2S   381    1.00000
 3885  239 GLY  N    -35.95845   6.98045  35.95554 2S   382    1.00000
 3886  239 GLY  HN   -36.34422   7.82226  35.57911 2S   382    0.00000
 3887  239 GLY  CA   -36.66798   5.76303  35.63294 2S   382    1.00000
 3888  239 GLY  HA1  -37.57503   6.05247  35.12675 2S   382    0.00000
 3889  239 GLY  HA2  -36.84843   5.22458  36.55272 2S   382    0.00000
 3890  239 GLY  C    -35.89970   4.86923  34.70254 2S   382    1.00000
 3891  239 GLY  O    -35.87702   3.65690  34.89086 2S   382    1.00000
 3892  240 LEU  N    -35.24499   5.44651  33.67002 2S   383    1.00000
 3893  240 LEU  HN   -35.27373   6.43588  33.53300 2S   383    0.00000
 3894  240 LEU  CA   -34.50299   4.70122  32.67532 2S   383    1.00000
 3895  240 LEU  HA   -35.10370   3.85927  32.36176 2S   383    0.00000
 3896  240 LEU  CB   -34.13785   5.56875  31.44678 2S   383    1.00000
 3897  240 LEU  HB1  -33.43177   5.01197  30.79218 2S   383    0.00000
 3898  240 LEU  HB2  -33.61463   6.48400  31.80283 2S   383    0.00000
 3899  240 LEU  CG   -35.33481   5.99629  30.56590 2S   383    1.00000
 3900  240 LEU  HG   -36.10627   6.45478  31.22429 2S   383    0.00000
 3901  240 LEU  CD1  -34.89850   7.06851  29.55061 2S   383    1.00000
 3902  240 LEU  HD11 -34.12150   6.66044  28.87149 2S   383    0.00000
 3903  240 LEU  HD12 -34.48100   7.95185  30.07861 2S   383    0.00000
 3904  240 LEU  HD13 -35.76414   7.39696  28.93781 2S   383    0.00000
 3905  240 LEU  CD2  -35.99281   4.80837  29.84139 2S   383    1.00000
 3906  240 LEU  HD21 -36.37697   4.06051  30.56436 2S   383    0.00000
 3907  240 LEU  HD22 -35.25945   4.31163  29.17252 2S   383    0.00000
 3908  240 LEU  HD23 -36.84317   5.16596  29.22355 2S   383    0.00000
 3909  240 LEU  C    -33.21183   4.16040  33.23998 2S   383    1.00000
 3910  240 LEU  O    -32.69842   3.15449  32.75774 2S   383    1.00000
 3911  241 LEU  N    -32.65512   4.81694  34.27983 2S   384    1.00000
 3912  241 LEU  HN   -33.08317   5.63263  34.66484 2S   384    0.00000
 3913  241 LEU  CA   -31.38500   4.44789  34.85270 2S   384    1.00000
 3914  241 LEU  HA   -30.91436   3.69100  34.24405 2S   384    0.00000
 3915  241 LEU  CB   -30.42794   5.65691  34.94779 2S   384    1.00000
 3916  241 LEU  HB1  -29.48887   5.36950  35.46955 2S   384    0.00000
 3917  241 LEU  HB2  -30.91710   6.45875  35.54262 2S   384    0.00000
 3918  241 LEU  CG   -30.03767   6.22368  33.56176 2S   384    1.00000
 3919  241 LEU  HG   -30.97373   6.43118  32.99245 2S   384    0.00000
 3920  241 LEU  CD1  -29.30182   7.56769  33.70155 2S   384    1.00000
 3921  241 LEU  HD11 -28.36415   7.43416  34.27999 2S   384    0.00000
 3922  241 LEU  HD12 -29.94627   8.30345  34.22855 2S   384    0.00000
 3923  241 LEU  HD13 -29.04865   7.97391  32.69938 2S   384    0.00000
 3924  241 LEU  CD2  -29.20928   5.21368  32.74309 2S   384    1.00000
 3925  241 LEU  HD21 -29.82668   4.33837  32.45037 2S   384    0.00000
 3926  241 LEU  HD22 -28.34198   4.85441  33.33571 2S   384    0.00000
 3927  241 LEU  HD23 -28.82714   5.68940  31.81784 2S   384    0.00000
 3928  241 LEU  C    -31.58245   3.83526  36.20990 2S   384    1.00000
 3929  241 LEU  O    -30.69956   3.89624  37.06052 2S   384    1.00000
 3930  242 LYS  N    -32.72460   3.14700  36.43964 2S   385    1.00000
 3931  242 LYS  HN   -33.48389   3.16272  35.79370 2S   385    0.00000
 3932  242 LYS  CA   -32.86511   2.26169  37.57612 2S   385    1.00000
 3933  242 LYS  HA   -32.52892   2.77530  38.46627 2S   385    0.00000
 3934  242 LYS  CB   -34.29984   1.73267  37.76841 2S   385    1.00000
 3935  242 LYS  HB1  -34.32245   0.92934  38.53910 2S   385    0.00000
 3936  242 LYS  HB2  -34.63584   1.28867  36.80738 2S   385    0.00000
 3937  242 LYS  CG   -35.29449   2.81686  38.18959 2S   385    1.00000
 3938  242 LYS  HG1  -36.32466   2.42385  38.04804 2S   385    0.00000
 3939  242 LYS  HG2  -35.17817   3.69441  37.51991 2S   385    0.00000
 3940  242 LYS  CD   -35.11454   3.25189  39.65233 2S   385    1.00000
 3941  242 LYS  HD1  -34.04973   3.51912  39.83115 2S   385    0.00000
 3942  242 LYS  HD2  -35.36174   2.39379  40.31681 2S   385    0.00000
 3943  242 LYS  CE   -35.96792   4.46436  40.02423 2S   385    1.00000
 3944  242 LYS  HE1  -35.73430   5.31826  39.35261 2S   385    0.00000
 3945  242 LYS  HE2  -35.79706   4.76845  41.07820 2S   385    0.00000
 3946  242 LYS  NZ   -37.39606   4.13715  39.86643 2S   385    1.00000
 3947  242 LYS  HZ1  -37.72935   3.55994  40.66408 2S   385    0.00000
 3948  242 LYS  HZ2  -37.52724   3.60414  38.98209 2S   385    0.00000
 3949  242 LYS  HZ3  -37.95354   5.01477  39.81041 2S   385    0.00000
 3950  242 LYS  C    -31.99175   1.06463  37.34563 2S   385    1.00000
 3951  242 LYS  O    -31.92245   0.53909  36.23829 2S   385    1.00000
 3952  243 LYS  N    -31.27052   0.63086  38.39457 2S   386    1.00000
 3953  243 LYS  HN   -31.34315   1.06854  39.28952 2S   386    0.00000
 3954  243 LYS  CA   -30.25965  -0.38543  38.27237 2S   386    1.00000
 3955  243 LYS  HA   -29.72764  -0.20591  37.35068 2S   386    0.00000
 3956  243 LYS  CB   -29.25734  -0.32511  39.43410 2S   386    1.00000
 3957  243 LYS  HB1  -28.50925  -1.14220  39.31929 2S   386    0.00000
 3958  243 LYS  HB2  -29.77902  -0.46863  40.40612 2S   386    0.00000
 3959  243 LYS  CG   -28.50887   1.01363  39.45602 2S   386    1.00000
 3960  243 LYS  HG1  -29.17603   1.80341  39.86513 2S   386    0.00000
 3961  243 LYS  HG2  -28.23924   1.29916  38.41440 2S   386    0.00000
 3962  243 LYS  CD   -27.23218   0.93185  40.29212 2S   386    1.00000
 3963  243 LYS  HD1  -26.50913   0.26390  39.77243 2S   386    0.00000
 3964  243 LYS  HD2  -27.47745   0.45943  41.27007 2S   386    0.00000
 3965  243 LYS  CE   -26.58000   2.28613  40.57419 2S   386    1.00000
 3966  243 LYS  HE1  -25.68781   2.14609  41.22076 2S   386    0.00000
 3967  243 LYS  HE2  -27.29346   2.96883  41.08142 2S   386    0.00000
 3968  243 LYS  NZ   -26.12453   2.95003  39.33349 2S   386    1.00000
 3969  243 LYS  HZ1  -26.94754   3.25629  38.77026 2S   386    0.00000
 3970  243 LYS  HZ2  -25.53743   2.29130  38.77723 2S   386    0.00000
 3971  243 LYS  HZ3  -25.56041   3.78836  39.59298 2S   386    0.00000
 3972  243 LYS  C    -30.85216  -1.76108  38.19238 2S   386    1.00000
 3973  243 LYS  O    -30.29493  -2.64143  37.54106 2S   386    1.00000
 3974  244 ASP  N    -32.02330  -1.95703  38.83129 2S   387    1.00000
 3975  244 ASP  HN   -32.44618  -1.21726  39.34884 2S   387    0.00000
 3976  244 ASP  CA   -32.78130  -3.17726  38.74977 2S   387    1.00000
 3977  244 ASP  HA   -32.09045  -4.00493  38.70834 2S   387    0.00000
 3978  244 ASP  CB   -33.67424  -3.35082  40.01256 2S   387    1.00000
 3979  244 ASP  HB1  -34.35602  -2.48178  40.11235 2S   387    0.00000
 3980  244 ASP  HB2  -33.01127  -3.37182  40.90546 2S   387    0.00000
 3981  244 ASP  CG   -34.51574  -4.62973  40.02484 2S   387    1.00000
 3982  244 ASP  OD1  -34.44278  -5.41833  39.04948 2S   387    1.00000
 3983  244 ASP  OD2  -35.25684  -4.82757  41.02297 2S   387    1.00000
 3984  244 ASP  C    -33.63181  -3.06682  37.49226 2S   387    1.00000
 3985  244 ASP  O    -34.42211  -2.12649  37.41222 2S   387    1.00000
 3986  245 PRO  N    -33.54146  -3.96531  36.50030 2S   388    1.00000
 3987  245 PRO  CD   -32.48450  -4.97197  36.39336 2S   388    1.00000
 3988  245 PRO  HD1  -32.40903  -5.57594  37.32361 2S   388    0.00000
 3989  245 PRO  HD2  -31.52062  -4.45924  36.18481 2S   388    0.00000
 3990  245 PRO  CA   -34.31803  -3.86261  35.27411 2S   388    1.00000
 3991  245 PRO  HA   -34.19091  -2.86647  34.87554 2S   388    0.00000
 3992  245 PRO  CB   -33.74626  -4.94354  34.33717 2S   388    1.00000
 3993  245 PRO  HB1  -33.10064  -4.45452  33.57688 2S   388    0.00000
 3994  245 PRO  HB2  -34.52402  -5.52978  33.80734 2S   388    0.00000
 3995  245 PRO  CG   -32.88381  -5.85666  35.21692 2S   388    1.00000
 3996  245 PRO  HG1  -33.49118  -6.71115  35.58565 2S   388    0.00000
 3997  245 PRO  HG2  -32.00159  -6.24525  34.67022 2S   388    0.00000
 3998  245 PRO  C    -35.79404  -4.08338  35.51085 2S   388    1.00000
 3999  245 PRO  O    -36.58535  -3.64319  34.68157 2S   388    1.00000
 4000  246 LYS  N    -36.19195  -4.73259  36.62991 2S   389    1.00000
 4001  246 LYS  HN   -35.52185  -5.09636  37.27739 2S   389    0.00000
 4002  246 LYS  CA   -37.57946  -4.94364  36.98894 2S   389    1.00000
 4003  246 LYS  HA   -38.10780  -5.28589  36.11088 2S   389    0.00000
 4004  246 LYS  CB   -37.72734  -5.98127  38.13069 2S   389    1.00000
 4005  246 LYS  HB1  -38.76576  -5.97402  38.53094 2S   389    0.00000
 4006  246 LYS  HB2  -37.04340  -5.69901  38.96106 2S   389    0.00000
 4007  246 LYS  CG   -37.41262  -7.42183  37.69559 2S   389    1.00000
 4008  246 LYS  HG1  -37.29170  -8.05643  38.60116 2S   389    0.00000
 4009  246 LYS  HG2  -36.44692  -7.42601  37.14523 2S   389    0.00000
 4010  246 LYS  CD   -38.50867  -8.03232  36.80779 2S   389    1.00000
 4011  246 LYS  HD1  -38.66027  -7.35097  35.94157 2S   389    0.00000
 4012  246 LYS  HD2  -39.46433  -8.06247  37.37766 2S   389    0.00000
 4013  246 LYS  CE   -38.18475  -9.44862  36.31214 2S   389    1.00000
 4014  246 LYS  HE1  -38.66847 -10.21379  36.95296 2S   389    0.00000
 4015  246 LYS  HE2  -37.08903  -9.62289  36.31035 2S   389    0.00000
 4016  246 LYS  NZ   -38.65648  -9.63565  34.91823 2S   389    1.00000
 4017  246 LYS  HZ1  -38.00107  -9.13078  34.28208 2S   389    0.00000
 4018  246 LYS  HZ2  -39.61222  -9.23943  34.81611 2S   389    0.00000
 4019  246 LYS  HZ3  -38.66203 -10.64556  34.67457 2S   389    0.00000
 4020  246 LYS  C    -38.23725  -3.66014  37.43787 2S   389    1.00000
 4021  246 LYS  O    -39.44994  -3.50797  37.31567 2S   389    1.00000
 4022  247 GLN  N    -37.44442  -2.70119  37.96080 2S   390    1.00000
 4023  247 GLN  HN   -36.45949  -2.84178  38.04067 2S   390    0.00000
 4024  247 GLN  CA   -37.93422  -1.43235  38.44849 2S   390    1.00000
 4025  247 GLN  HA   -38.98297  -1.51278  38.69985 2S   390    0.00000
 4026  247 GLN  CB   -37.14368  -0.99720  39.69794 2S   390    1.00000
 4027  247 GLN  HB1  -37.40136   0.04840  39.97817 2S   390    0.00000
 4028  247 GLN  HB2  -36.05691  -1.03177  39.45821 2S   390    0.00000
 4029  247 GLN  CG   -37.44142  -1.90641  40.90074 2S   390    1.00000
 4030  247 GLN  HG1  -37.32151  -2.97210  40.61031 2S   390    0.00000
 4031  247 GLN  HG2  -38.48675  -1.74719  41.24111 2S   390    0.00000
 4032  247 GLN  CD   -36.48130  -1.57748  42.04637 2S   390    1.00000
 4033  247 GLN  OE1  -35.91434  -0.48659  42.12260 2S   390    1.00000
 4034  247 GLN  NE2  -36.29831  -2.58065  42.95490 2S   390    1.00000
 4035  247 GLN  HE21 -35.63344  -2.46292  43.69236 2S   390    0.00000
 4036  247 GLN  HE22 -36.74464  -3.46236  42.81656 2S   390    0.00000
 4037  247 GLN  C    -37.78274  -0.35294  37.40972 2S   390    1.00000
 4038  247 GLN  O    -38.26071   0.76302  37.60448 2S   390    1.00000
 4039  248 ARG  N    -37.11184  -0.65463  36.27827 2S   391    1.00000
 4040  248 ARG  HN   -36.76149  -1.57498  36.12120 2S   391    0.00000
 4041  248 ARG  CA   -36.78843   0.31090  35.25917 2S   391    1.00000
 4042  248 ARG  HA   -36.45405   1.21511  35.74575 2S   391    0.00000
 4043  248 ARG  CB   -35.65255  -0.23352  34.36419 2S   391    1.00000
 4044  248 ARG  HB1  -36.01726  -1.11720  33.79609 2S   391    0.00000
 4045  248 ARG  HB2  -34.85371  -0.59209  35.05263 2S   391    0.00000
 4046  248 ARG  CG   -35.01598   0.76673  33.38332 2S   391    1.00000
 4047  248 ARG  HG1  -34.65851   1.65548  33.94673 2S   391    0.00000
 4048  248 ARG  HG2  -35.78038   1.11078  32.65443 2S   391    0.00000
 4049  248 ARG  CD   -33.85123   0.16435  32.59188 2S   391    1.00000
 4050  248 ARG  HD1  -33.42605   0.90192  31.87982 2S   391    0.00000
 4051  248 ARG  HD2  -34.20715  -0.72893  32.03371 2S   391    0.00000
 4052  248 ARG  NE   -32.78285  -0.21305  33.57398 2S   391    1.00000
 4053  248 ARG  HE   -32.69607   0.31848  34.41875 2S   391    0.00000
 4054  248 ARG  CZ   -32.01299  -1.32754  33.45069 2S   391    1.00000
 4055  248 ARG  NH1  -32.07352  -2.09523  32.33733 2S   391    1.00000
 4056  248 ARG  HH11 -32.65962  -1.83141  31.57164 2S   391    0.00000
 4057  248 ARG  HH12 -31.53045  -2.94255  32.29019 2S   391    0.00000
 4058  248 ARG  NH2  -31.17001  -1.67486  34.45792 2S   391    1.00000
 4059  248 ARG  HH21 -31.13572  -1.11637  35.28696 2S   391    0.00000
 4060  248 ARG  HH22 -30.60334  -2.50175  34.36972 2S   391    0.00000
 4061  248 ARG  C    -37.99241   0.64557  34.42413 2S   391    1.00000
 4062  248 ARG  O    -38.87441  -0.18285  34.21169 2S   391    1.00000
 4063  249 LEU  N    -38.03719   1.90390  33.93258 2S   392    1.00000
 4064  249 LEU  HN   -37.33129   2.56336  34.18694 2S   392    0.00000
 4065  249 LEU  CA   -39.00977   2.40671  32.99877 2S   392    1.00000
 4066  249 LEU  HA   -39.99585   2.17631  33.37853 2S   392    0.00000
 4067  249 LEU  CB   -38.82019   3.93109  32.82332 2S   392    1.00000
 4068  249 LEU  HB1  -37.89052   4.11916  32.24206 2S   392    0.00000
 4069  249 LEU  HB2  -38.65788   4.37134  33.83181 2S   392    0.00000
 4070  249 LEU  CG   -39.98195   4.71010  32.17755 2S   392    1.00000
 4071  249 LEU  HG   -40.27868   4.19672  31.23542 2S   392    0.00000
 4072  249 LEU  CD1  -41.21189   4.78244  33.09763 2S   392    1.00000
 4073  249 LEU  HD11 -40.95003   5.29074  34.04973 2S   392    0.00000
 4074  249 LEU  HD12 -41.58505   3.76604  33.33475 2S   392    0.00000
 4075  249 LEU  HD13 -42.02800   5.35280  32.60460 2S   392    0.00000
 4076  249 LEU  CD2  -39.50573   6.12624  31.81894 2S   392    1.00000
 4077  249 LEU  HD21 -38.64836   6.07935  31.11439 2S   392    0.00000
 4078  249 LEU  HD22 -39.17788   6.66408  32.73460 2S   392    0.00000
 4079  249 LEU  HD23 -40.32465   6.70440  31.34267 2S   392    0.00000
 4080  249 LEU  C    -38.78580   1.70843  31.68102 2S   392    1.00000
 4081  249 LEU  O    -37.69762   1.76098  31.10984 2S   392    1.00000
 4082  250 GLY  N    -39.81325   0.97511  31.21353 2S   393    1.00000
 4083  250 GLY  HN   -40.69638   0.95137  31.68618 2S   393    0.00000
 4084  250 GLY  CA   -39.72442   0.13590  30.04997 2S   393    1.00000
 4085  250 GLY  HA1  -38.95069   0.49835  29.38805 2S   393    0.00000
 4086  250 GLY  HA2  -40.70085   0.16502  29.61236 2S   393    0.00000
 4087  250 GLY  C    -39.43096  -1.29429  30.39936 2S   393    1.00000
 4088  250 GLY  O    -39.31888  -2.13064  29.50937 2S   393    1.00000
 4089  251 GLY  N    -39.28554  -1.62244  31.70179 2S   394    1.00000
 4090  251 GLY  HN   -39.42124  -0.94161  32.42049 2S   394    0.00000
 4091  251 GLY  CA   -38.78694  -2.90627  32.14617 2S   394    1.00000
 4092  251 GLY  HA1  -38.27407  -2.72154  33.07656 2S   394    0.00000
 4093  251 GLY  HA2  -38.13513  -3.31557  31.38788 2S   394    0.00000
 4094  251 GLY  C    -39.86913  -3.90889  32.41870 2S   394    1.00000
 4095  251 GLY  O    -39.57770  -5.05420  32.75700 2S   394    1.00000
 4096  252 GLY  N    -41.15106  -3.51562  32.26541 2S   395    1.00000
 4097  252 GLY  HN   -41.37418  -2.58343  31.99064 2S   395    0.00000
 4098  252 GLY  CA   -42.26958  -4.40288  32.48181 2S   395    1.00000
 4099  252 GLY  HA1  -43.06527  -3.80841  32.90436 2S   395    0.00000
 4100  252 GLY  HA2  -41.97775  -5.22613  33.12051 2S   395    0.00000
 4101  252 GLY  C    -42.73082  -4.96048  31.16932 2S   395    1.00000
 4102  252 GLY  O    -42.05753  -4.84870  30.14596 2S   395    1.00000
 4103  253 SER  N    -43.92632  -5.58675  31.18272 2S   396    1.00000
 4104  253 SER  HN   -44.46407  -5.62032  32.02295 2S   396    0.00000
 4105  253 SER  CA   -44.50570  -6.29961  30.06510 2S   396    1.00000
 4106  253 SER  HA   -43.75699  -6.99216  29.70617 2S   396    0.00000
 4107  253 SER  CB   -45.74088  -7.12646  30.50888 2S   396    1.00000
 4108  253 SER  HB1  -45.42002  -7.84883  31.29045 2S   396    0.00000
 4109  253 SER  HB2  -46.15670  -7.70379  29.65571 2S   396    0.00000
 4110  253 SER  OG   -46.76179  -6.31048  31.07528 2S   396    1.00000
 4111  253 SER  HG1  -47.35576  -6.08599  30.34624 2S   396    0.00000
 4112  253 SER  C    -44.87434  -5.38656  28.91236 2S   396    1.00000
 4113  253 SER  O    -44.86741  -5.80928  27.75775 2S   396    1.00000
 4114  254 GLU  N    -45.18043  -4.10115  29.20814 2S   397    1.00000
 4115  254 GLU  HN   -45.16824  -3.78150  30.15541 2S   397    0.00000
 4116  254 GLU  CA   -45.57820  -3.11181  28.23213 2S   397    1.00000
 4117  254 GLU  HA   -46.20889  -3.59442  27.49873 2S   397    0.00000
 4118  254 GLU  CB   -46.35673  -1.94399  28.87973 2S   397    1.00000
 4119  254 GLU  HB1  -46.41828  -1.07580  28.18698 2S   397    0.00000
 4120  254 GLU  HB2  -45.80454  -1.59748  29.77919 2S   397    0.00000
 4121  254 GLU  CG   -47.79280  -2.33206  29.27804 2S   397    1.00000
 4122  254 GLU  HG1  -48.24662  -1.51372  29.87581 2S   397    0.00000
 4123  254 GLU  HG2  -47.78503  -3.25748  29.89119 2S   397    0.00000
 4124  254 GLU  CD   -48.63984  -2.54291  28.02199 2S   397    1.00000
 4125  254 GLU  OE1  -48.70030  -1.60693  27.18154 2S   397    1.00000
 4126  254 GLU  OE2  -49.23756  -3.64112  27.88402 2S   397    1.00000
 4127  254 GLU  C    -44.40901  -2.52684  27.48889 2S   397    1.00000
 4128  254 GLU  O    -44.61294  -1.90079  26.45084 2S   397    1.00000
 4129  255 ASP  N    -43.16130  -2.72379  27.97893 2S   398    1.00000
 4130  255 ASP  HN   -43.02067  -3.22051  28.83283 2S   398    0.00000
 4131  255 ASP  CA   -41.95246  -2.38745  27.25905 2S   398    1.00000
 4132  255 ASP  HA   -41.16282  -2.57609  27.96816 2S   398    0.00000
 4133  255 ASP  CB   -41.76775  -3.34355  26.04975 2S   398    1.00000
 4134  255 ASP  HB1  -42.42502  -3.04653  25.20814 2S   398    0.00000
 4135  255 ASP  HB2  -42.09886  -4.35456  26.36733 2S   398    0.00000
 4136  255 ASP  CG   -40.32545  -3.48236  25.57418 2S   398    1.00000
 4137  255 ASP  OD1  -39.38052  -3.27661  26.37582 2S   398    1.00000
 4138  255 ASP  OD2  -40.15777  -3.84041  24.38006 2S   398    1.00000
 4139  255 ASP  C    -41.90110  -0.90489  26.91660 2S   398    1.00000
 4140  255 ASP  O    -42.03374  -0.06774  27.80373 2S   398    1.00000
 4141  256 ALA  N    -41.76607  -0.53273  25.61920 2S   399    1.00000
 4142  256 ALA  HN   -41.70941  -1.21299  24.89026 2S   399    0.00000
 4143  256 ALA  CA   -41.63560   0.84328  25.18088 2S   399    1.00000
 4144  256 ALA  HA   -40.76872   1.25797  25.67633 2S   399    0.00000
 4145  256 ALA  CB   -41.43815   0.95072  23.65926 2S   399    1.00000
 4146  256 ALA  HB1  -42.30887   0.51854  23.12103 2S   399    0.00000
 4147  256 ALA  HB2  -40.53251   0.39037  23.34948 2S   399    0.00000
 4148  256 ALA  HB3  -41.31349   2.00792  23.34037 2S   399    0.00000
 4149  256 ALA  C    -42.81921   1.71505  25.50938 2S   399    1.00000
 4150  256 ALA  O    -42.66571   2.92636  25.62752 2S   399    1.00000
 4151  257 LYS  N    -44.02555   1.12922  25.68408 2S   400    1.00000
 4152  257 LYS  HN   -44.12265   0.13672  25.63118 2S   400    0.00000
 4153  257 LYS  CA   -45.25676   1.85987  25.89995 2S   400    1.00000
 4154  257 LYS  HA   -45.31981   2.62823  25.14349 2S   400    0.00000
 4155  257 LYS  CB   -46.51692   0.96947  25.76780 2S   400    1.00000
 4156  257 LYS  HB1  -47.38567   1.46711  26.25554 2S   400    0.00000
 4157  257 LYS  HB2  -46.34645   0.00818  26.29630 2S   400    0.00000
 4158  257 LYS  CG   -46.93664   0.68186  24.30883 2S   400    1.00000
 4159  257 LYS  HG1  -47.18972   1.63949  23.80457 2S   400    0.00000
 4160  257 LYS  HG2  -47.86046   0.06026  24.34626 2S   400    0.00000
 4161  257 LYS  CD   -45.88658  -0.06951  23.47321 2S   400    1.00000
 4162  257 LYS  HD1  -45.53801  -0.92637  24.08972 2S   400    0.00000
 4163  257 LYS  HD2  -45.01134   0.59092  23.28430 2S   400    0.00000
 4164  257 LYS  CE   -46.40696  -0.58443  22.12808 2S   400    1.00000
 4165  257 LYS  HE1  -46.48588   0.24193  21.39044 2S   400    0.00000
 4166  257 LYS  HE2  -47.39962  -1.06629  22.25430 2S   400    0.00000
 4167  257 LYS  NZ   -45.48560  -1.60514  21.58466 2S   400    1.00000
 4168  257 LYS  HZ1  -45.31846  -2.33718  22.30761 2S   400    0.00000
 4169  257 LYS  HZ2  -44.57145  -1.16374  21.32969 2S   400    0.00000
 4170  257 LYS  HZ3  -45.90130  -2.04892  20.74121 2S   400    0.00000
 4171  257 LYS  C    -45.24911   2.56057  27.23820 2S   400    1.00000
 4172  257 LYS  O    -45.86148   3.61424  27.38085 2S   400    1.00000
 4173  258 GLU  N    -44.49866   2.02943  28.23415 2S   401    1.00000
 4174  258 GLU  HN   -44.00651   1.17104  28.10462 2S   401    0.00000
 4175  258 GLU  CA   -44.31553   2.66754  29.52056 2S   401    1.00000
 4176  258 GLU  HA   -45.29805   2.89863  29.90919 2S   401    0.00000
 4177  258 GLU  CB   -43.59224   1.73386  30.52109 2S   401    1.00000
 4178  258 GLU  HB1  -42.52047   1.64336  30.24134 2S   401    0.00000
 4179  258 GLU  HB2  -44.04476   0.71982  30.43997 2S   401    0.00000
 4180  258 GLU  CG   -43.72961   2.19824  31.98599 2S   401    1.00000
 4181  258 GLU  HG1  -44.80519   2.20299  32.26547 2S   401    0.00000
 4182  258 GLU  HG2  -43.34408   3.23299  32.08880 2S   401    0.00000
 4183  258 GLU  CD   -42.97476   1.29786  32.96800 2S   401    1.00000
 4184  258 GLU  OE1  -42.28183   0.34479  32.52458 2S   401    1.00000
 4185  258 GLU  OE2  -43.07992   1.56768  34.19383 2S   401    1.00000
 4186  258 GLU  C    -43.53343   3.96282  29.38552 2S   401    1.00000
 4187  258 GLU  O    -43.84629   4.96223  30.02634 2S   401    1.00000
 4188  259 ILE  N    -42.50958   3.99033  28.50348 2S   402    1.00000
 4189  259 ILE  HN   -42.28101   3.18280  27.96396 2S   402    0.00000
 4190  259 ILE  CA   -41.68448   5.15669  28.25196 2S   402    1.00000
 4191  259 ILE  HA   -41.42323   5.59768  29.20419 2S   402    0.00000
 4192  259 ILE  CB   -40.40322   4.78779  27.51431 2S   402    1.00000
 4193  259 ILE  HB   -40.66502   4.23957  26.58118 2S   402    0.00000
 4194  259 ILE  CG2  -39.59212   6.04826  27.12723 2S   402    1.00000
 4195  259 ILE  HG21 -39.35043   6.64095  28.03424 2S   402    0.00000
 4196  259 ILE  HG22 -40.15364   6.69134  26.41871 2S   402    0.00000
 4197  259 ILE  HG23 -38.64222   5.76315  26.63032 2S   402    0.00000
 4198  259 ILE  CG1  -39.56667   3.84675  28.41002 2S   402    1.00000
 4199  259 ILE  HG11 -40.21467   3.07419  28.87699 2S   402    0.00000
 4200  259 ILE  HG12 -39.11824   4.44524  29.23306 2S   402    0.00000
 4201  259 ILE  CD   -38.46101   3.11990  27.65376 2S   402    1.00000
 4202  259 ILE  HD1  -37.75305   3.83593  27.18734 2S   402    0.00000
 4203  259 ILE  HD2  -38.89653   2.47886  26.85716 2S   402    0.00000
 4204  259 ILE  HD3  -37.89183   2.47251  28.35384 2S   402    0.00000
 4205  259 ILE  C    -42.47367   6.17673  27.46997 2S   402    1.00000
 4206  259 ILE  O    -42.43245   7.36451  27.77934 2S   402    1.00000
 4207  260 MET  N    -43.24526   5.72337  26.45597 2S   403    1.00000
 4208  260 MET  HN   -43.25919   4.75033  26.22982 2S   403    0.00000
 4209  260 MET  CA   -44.05501   6.55902  25.59687 2S   403    1.00000
 4210  260 MET  HA   -43.39466   7.27603  25.13440 2S   403    0.00000
 4211  260 MET  CB   -44.74454   5.72162  24.49451 2S   403    1.00000
 4212  260 MET  HB1  -45.47077   6.35237  23.93686 2S   403    0.00000
 4213  260 MET  HB2  -45.31412   4.89765  24.97611 2S   403    0.00000
 4214  260 MET  CG   -43.74986   5.13132  23.47430 2S   403    1.00000
 4215  260 MET  HG1  -42.85907   4.76526  24.02499 2S   403    0.00000
 4216  260 MET  HG2  -43.39322   5.94710  22.80981 2S   403    0.00000
 4217  260 MET  SD   -44.40980   3.75248  22.48610 2S   403    1.00000
 4218  260 MET  CE   -45.55137   4.71882  21.46419 2S   403    1.00000
 4219  260 MET  HE1  -44.98462   5.35606  20.75418 2S   403    0.00000
 4220  260 MET  HE2  -46.20355   5.37526  22.07844 2S   403    0.00000
 4221  260 MET  HE3  -46.21114   4.05371  20.87184 2S   403    0.00000
 4222  260 MET  C    -45.11155   7.32997  26.35855 2S   403    1.00000
 4223  260 MET  O    -45.46035   8.44202  25.96834 2S   403    1.00000
 4224  261 GLN  N    -45.61647   6.75898  27.47775 2S   404    1.00000
 4225  261 GLN  HN   -45.31627   5.84886  27.75698 2S   404    0.00000
 4226  261 GLN  CA   -46.63142   7.35414  28.31824 2S   404    1.00000
 4227  261 GLN  HA   -47.26081   7.98697  27.70730 2S   404    0.00000
 4228  261 GLN  CB   -47.52306   6.26378  28.95307 2S   404    1.00000
 4229  261 GLN  HB1  -48.18644   6.70929  29.72816 2S   404    0.00000
 4230  261 GLN  HB2  -46.87338   5.50659  29.44582 2S   404    0.00000
 4231  261 GLN  CG   -48.41355   5.59343  27.89088 2S   404    1.00000
 4232  261 GLN  HG1  -47.78676   5.13403  27.09958 2S   404    0.00000
 4233  261 GLN  HG2  -49.04725   6.37439  27.41902 2S   404    0.00000
 4234  261 GLN  CD   -49.29328   4.50365  28.51304 2S   404    1.00000
 4235  261 GLN  OE1  -48.87549   3.76586  29.40562 2S   404    1.00000
 4236  261 GLN  NE2  -50.55461   4.39931  27.99512 2S   404    1.00000
 4237  261 GLN  HE21 -51.17447   3.70269  28.35577 2S   404    0.00000
 4238  261 GLN  HE22 -50.84309   5.00402  27.25641 2S   404    0.00000
 4239  261 GLN  C    -46.06710   8.21817  29.42559 2S   404    1.00000
 4240  261 GLN  O    -46.83518   8.84580  30.15318 2S   404    1.00000
 4241  262 HSE  N    -44.72090   8.31254  29.57664 2S   405    1.00000
 4242  262 HSE  HN   -44.09662   7.81084  28.98031 2S   405    0.00000
 4243  262 HSE  CA   -44.09581   9.14111  30.59383 2S   405    1.00000
 4244  262 HSE  HA   -44.56013   8.90003  31.54019 2S   405    0.00000
 4245  262 HSE  CB   -42.56891   8.87983  30.70389 2S   405    1.00000
 4246  262 HSE  HB1  -42.05816   9.21071  29.77346 2S   405    0.00000
 4247  262 HSE  HB2  -42.41841   7.78175  30.79032 2S   405    0.00000
 4248  262 HSE  ND1  -41.53102  10.84306  31.88090 2S   405    1.00000
 4249  262 HSE  CG   -41.89280   9.50770  31.89677 2S   405    1.00000
 4250  262 HSE  CE1  -41.02360  11.07598  33.07217 2S   405    1.00000
 4251  262 HSE  HE1  -40.64584  12.03808  33.41500 2S   405    0.00000
 4252  262 HSE  NE2  -41.02798   9.96529  33.84755 2S   405    1.00000
 4253  262 HSE  HE2  -40.70541   9.89488  34.79554 2S   405    0.00000
 4254  262 HSE  CD2  -41.58072   8.95489  33.09819 2S   405    1.00000
 4255  262 HSE  HD2  -41.71120   7.94249  33.45330 2S   405    0.00000
 4256  262 HSE  C    -44.33688  10.60340  30.28581 2S   405    1.00000
 4257  262 HSE  O    -44.35693  10.99677  29.12384 2S   405    1.00000
 4258  263 ARG  N    -44.54327  11.44143  31.33199 2S   406    1.00000
 4259  263 ARG  HN   -44.48666  11.10262  32.27032 2S   406    0.00000
 4260  263 ARG  CA   -44.96345  12.82317  31.20813 2S   406    1.00000
 4261  263 ARG  HA   -45.83502  12.81961  30.56820 2S   406    0.00000
 4262  263 ARG  CB   -45.39396  13.43272  32.55975 2S   406    1.00000
 4263  263 ARG  HB1  -46.17722  12.76853  32.98990 2S   406    0.00000
 4264  263 ARG  HB2  -45.86385  14.42717  32.38819 2S   406    0.00000
 4265  263 ARG  CG   -44.27999  13.59435  33.60718 2S   406    1.00000
 4266  263 ARG  HG1  -43.60417  14.42387  33.30828 2S   406    0.00000
 4267  263 ARG  HG2  -43.67616  12.66248  33.64593 2S   406    0.00000
 4268  263 ARG  CD   -44.88184  13.88002  34.99106 2S   406    1.00000
 4269  263 ARG  HD1  -45.56609  13.06014  35.30010 2S   406    0.00000
 4270  263 ARG  HD2  -45.45613  14.83126  34.96261 2S   406    0.00000
 4271  263 ARG  NE   -43.80501  14.03331  36.02135 2S   406    1.00000
 4272  263 ARG  HE   -43.62807  14.94657  36.38461 2S   406    0.00000
 4273  263 ARG  CZ   -43.15712  12.98188  36.59639 2S   406    1.00000
 4274  263 ARG  NH1  -43.33300  11.70566  36.16717 2S   406    1.00000
 4275  263 ARG  HH11 -43.93061  11.51459  35.38644 2S   406    0.00000
 4276  263 ARG  HH12 -42.79138  10.96498  36.56392 2S   406    0.00000
 4277  263 ARG  NH2  -42.30647  13.22005  37.63008 2S   406    1.00000
 4278  263 ARG  HH21 -42.15393  14.15273  37.94971 2S   406    0.00000
 4279  263 ARG  HH22 -41.79366  12.45793  38.02142 2S   406    0.00000
 4280  263 ARG  C    -43.94687  13.73321  30.56537 2S   406    1.00000
 4281  263 ARG  O    -44.29344  14.82558  30.12453 2S   406    1.00000
 4282  264 PHE  N    -42.67446  13.28860  30.43616 2S   407    1.00000
 4283  264 PHE  HN   -42.39527  12.42013  30.84626 2S   407    0.00000
 4284  264 PHE  CA   -41.65757  13.95341  29.65249 2S   407    1.00000
 4285  264 PHE  HA   -41.56479  14.96342  30.02667 2S   407    0.00000
 4286  264 PHE  CB   -40.28979  13.22878  29.78213 2S   407    1.00000
 4287  264 PHE  HB1  -40.37555  12.17691  29.43201 2S   407    0.00000
 4288  264 PHE  HB2  -39.98747  13.20770  30.85132 2S   407    0.00000
 4289  264 PHE  CG   -39.18821  13.91241  29.01057 2S   407    1.00000
 4290  264 PHE  CD1  -38.55609  15.06487  29.50545 2S   407    1.00000
 4291  264 PHE  HD1  -38.86424  15.48057  30.45180 2S   407    0.00000
 4292  264 PHE  CE1  -37.52609  15.67962  28.78026 2S   407    1.00000
 4293  264 PHE  HE1  -37.04646  16.56720  29.16507 2S   407    0.00000
 4294  264 PHE  CZ   -37.12343  15.14814  27.54947 2S   407    1.00000
 4295  264 PHE  HZ   -36.32855  15.61900  26.98940 2S   407    0.00000
 4296  264 PHE  CD2  -38.79354  13.40550  27.76253 2S   407    1.00000
 4297  264 PHE  HD2  -39.27889  12.52659  27.36471 2S   407    0.00000
 4298  264 PHE  CE2  -37.76028  14.00989  27.04284 2S   407    1.00000
 4299  264 PHE  HE2  -37.45705  13.58898  26.09906 2S   407    0.00000
 4300  264 PHE  C    -42.08267  14.02498  28.20001 2S   407    1.00000
 4301  264 PHE  O    -41.85911  15.03711  27.54836 2S   407    1.00000
 4302  265 PHE  N    -42.73288  12.96622  27.67295 2S   408    1.00000
 4303  265 PHE  HN   -42.95581  12.16760  28.23001 2S   408    0.00000
 4304  265 PHE  CA   -43.17739  12.90992  26.30010 2S   408    1.00000
 4305  265 PHE  HA   -42.61410  13.61378  25.70225 2S   408    0.00000
 4306  265 PHE  CB   -43.01592  11.48844  25.71363 2S   408    1.00000
 4307  265 PHE  HB1  -43.45272  11.42047  24.69453 2S   408    0.00000
 4308  265 PHE  HB2  -43.51680  10.73980  26.36590 2S   408    0.00000
 4309  265 PHE  CG   -41.56344  11.12861  25.57377 2S   408    1.00000
 4310  265 PHE  CD1  -40.75605  11.78539  24.62949 2S   408    1.00000
 4311  265 PHE  HD1  -41.16857  12.57645  24.02336 2S   408    0.00000
 4312  265 PHE  CE1  -39.41741  11.41576  24.45628 2S   408    1.00000
 4313  265 PHE  HE1  -38.80769  11.92536  23.72810 2S   408    0.00000
 4314  265 PHE  CZ   -38.87035  10.38265  25.22455 2S   408    1.00000
 4315  265 PHE  HZ   -37.83859  10.09463  25.08639 2S   408    0.00000
 4316  265 PHE  CD2  -41.00127  10.10041  26.34704 2S   408    1.00000
 4317  265 PHE  HD2  -41.61065   9.59226  27.07698 2S   408    0.00000
 4318  265 PHE  CE2  -39.66299   9.72638  26.17339 2S   408    1.00000
 4319  265 PHE  HE2  -39.24137   8.93329  26.77133 2S   408    0.00000
 4320  265 PHE  C    -44.63527  13.28338  26.17692 2S   408    1.00000
 4321  265 PHE  O    -45.27734  12.93020  25.19081 2S   408    1.00000
 4322  266 ALA  N    -45.20896  14.03441  27.14755 2S   409    1.00000
 4323  266 ALA  HN   -44.70221  14.30968  27.96154 2S   409    0.00000
 4324  266 ALA  CA   -46.58343  14.48761  27.08340 2S   409    1.00000
 4325  266 ALA  HA   -47.21542  13.61626  26.97766 2S   409    0.00000
 4326  266 ALA  CB   -46.99717  15.25288  28.35422 2S   409    1.00000
 4327  266 ALA  HB1  -46.35433  16.14897  28.49518 2S   409    0.00000
 4328  266 ALA  HB2  -46.87867  14.60063  29.24511 2S   409    0.00000
 4329  266 ALA  HB3  -48.05778  15.57789  28.30029 2S   409    0.00000
 4330  266 ALA  C    -46.79070  15.39683  25.89024 2S   409    1.00000
 4331  266 ALA  O    -45.98727  16.29030  25.63093 2S   409    1.00000
 4332  267 GLY  N    -47.86227  15.14279  25.10553 2S   410    1.00000
 4333  267 GLY  HN   -48.51246  14.41935  25.33981 2S   410    0.00000
 4334  267 GLY  CA   -48.18911  15.91273  23.92623 2S   410    1.00000
 4335  267 GLY  HA1  -47.79038  16.91255  24.02275 2S   410    0.00000
 4336  267 GLY  HA2  -49.26692  15.90141  23.85182 2S   410    0.00000
 4337  267 GLY  C    -47.64869  15.29984  22.66254 2S   410    1.00000
 4338  267 GLY  O    -48.11734  15.63171  21.57497 2S   410    1.00000
 4339  268 ILE  N    -46.65259  14.38114  22.76069 2S   411    1.00000
 4340  268 ILE  HN   -46.25864  14.14539  23.64701 2S   411    0.00000
 4341  268 ILE  CA   -46.09670  13.67777  21.61977 2S   411    1.00000
 4342  268 ILE  HA   -45.88829  14.40684  20.85339 2S   411    0.00000
 4343  268 ILE  CB   -44.80618  12.91572  21.94281 2S   411    1.00000
 4344  268 ILE  HB   -45.02055  12.21266  22.78143 2S   411    0.00000
 4345  268 ILE  CG2  -44.33691  12.05907  20.74444 2S   411    1.00000
 4346  268 ILE  HG21 -44.26386  12.67856  19.82613 2S   411    0.00000
 4347  268 ILE  HG22 -45.03385  11.21748  20.55070 2S   411    0.00000
 4348  268 ILE  HG23 -43.33731  11.62429  20.95885 2S   411    0.00000
 4349  268 ILE  CG1  -43.67267  13.85867  22.42839 2S   411    1.00000
 4350  268 ILE  HG11 -42.86681  13.22050  22.85204 2S   411    0.00000
 4351  268 ILE  HG12 -44.04807  14.50033  23.25405 2S   411    0.00000
 4352  268 ILE  CD   -43.04845  14.74322  21.34312 2S   411    1.00000
 4353  268 ILE  HD1  -43.81334  15.40059  20.88287 2S   411    0.00000
 4354  268 ILE  HD2  -42.58128  14.12686  20.54627 2S   411    0.00000
 4355  268 ILE  HD3  -42.25523  15.38467  21.78283 2S   411    0.00000
 4356  268 ILE  C    -47.13905  12.70616  21.10872 2S   411    1.00000
 4357  268 ILE  O    -47.65953  11.88579  21.85967 2S   411    1.00000
 4358  269 VAL  N    -47.47877  12.79258  19.80448 2S   412    1.00000
 4359  269 VAL  HN   -47.09336  13.49592  19.20976 2S   412    0.00000
 4360  269 VAL  CA   -48.35678  11.85691  19.14462 2S   412    1.00000
 4361  269 VAL  HA   -48.85515  11.24695  19.88325 2S   412    0.00000
 4362  269 VAL  CB   -49.46454  12.50980  18.31539 2S   412    1.00000
 4363  269 VAL  HB   -50.31206  12.72514  19.00976 2S   412    0.00000
 4364  269 VAL  CG1  -49.01303  13.86419  17.76003 2S   412    1.00000
 4365  269 VAL  HG11 -48.11174  13.74328  17.12533 2S   412    0.00000
 4366  269 VAL  HG12 -48.79149  14.58612  18.57278 2S   412    0.00000
 4367  269 VAL  HG13 -49.82697  14.30592  17.14797 2S   412    0.00000
 4368  269 VAL  CG2  -50.00399  11.58262  17.20637 2S   412    1.00000
 4369  269 VAL  HG21 -50.32275  10.61535  17.63832 2S   412    0.00000
 4370  269 VAL  HG22 -49.23544  11.40169  16.42746 2S   412    0.00000
 4371  269 VAL  HG23 -50.88044  12.05436  16.71287 2S   412    0.00000
 4372  269 VAL  C    -47.43269  10.95496  18.37428 2S   412    1.00000
 4373  269 VAL  O    -46.69241  11.38035  17.49183 2S   412    1.00000
 4374  270 TRP  N    -47.42707   9.66366  18.76347 2S   413    1.00000
 4375  270 TRP  HN   -48.07473   9.34424  19.45294 2S   413    0.00000
 4376  270 TRP  CA   -46.41186   8.70496  18.40165 2S   413    1.00000
 4377  270 TRP  HA   -45.45355   9.20250  18.46503 2S   413    0.00000
 4378  270 TRP  CB   -46.40594   7.52644  19.39400 2S   413    1.00000
 4379  270 TRP  HB1  -45.73786   6.71778  19.02648 2S   413    0.00000
 4380  270 TRP  HB2  -47.43397   7.11535  19.49820 2S   413    0.00000
 4381  270 TRP  CG   -45.89659   7.98171  20.74844 2S   413    1.00000
 4382  270 TRP  CD1  -46.59121   8.42155  21.83990 2S   413    1.00000
 4383  270 TRP  HD1  -47.66517   8.44031  21.92698 2S   413    0.00000
 4384  270 TRP  NE1  -45.72440   8.83203  22.82298 2S   413    1.00000
 4385  270 TRP  HE1  -45.97979   9.18028  23.70041 2S   413    0.00000
 4386  270 TRP  CE2  -44.43697   8.64726  22.38029 2S   413    1.00000
 4387  270 TRP  CD2  -44.50264   8.10804  21.07908 2S   413    1.00000
 4388  270 TRP  CE3  -43.34656   7.79805  20.37008 2S   413    1.00000
 4389  270 TRP  HE3  -43.37121   7.37933  19.37601 2S   413    0.00000
 4390  270 TRP  CZ3  -42.11836   8.00912  21.00797 2S   413    1.00000
 4391  270 TRP  HZ3  -41.21429   7.72332  20.50402 2S   413    0.00000
 4392  270 TRP  CZ2  -43.21486   8.88782  22.99321 2S   413    1.00000
 4393  270 TRP  HZ2  -43.15217   9.27843  23.99381 2S   413    0.00000
 4394  270 TRP  CH2  -42.04791   8.55279  22.29781 2S   413    1.00000
 4395  270 TRP  HH2  -41.08700   8.70332  22.76831 2S   413    0.00000
 4396  270 TRP  C    -46.54223   8.21325  16.98835 2S   413    1.00000
 4397  270 TRP  O    -45.55506   7.79454  16.38692 2S   413    1.00000
 4398  271 GLN  N    -47.74806   8.29817  16.38900 2S   414    1.00000
 4399  271 GLN  HN   -48.56502   8.57135  16.89402 2S   414    0.00000
 4400  271 GLN  CA   -47.93192   8.01013  14.98648 2S   414    1.00000
 4401  271 GLN  HA   -47.39657   7.09531  14.77730 2S   414    0.00000
 4402  271 GLN  CB   -49.42400   7.81020  14.62777 2S   414    1.00000
 4403  271 GLN  HB1  -49.97173   8.76406  14.79426 2S   414    0.00000
 4404  271 GLN  HB2  -49.85419   7.06474  15.33338 2S   414    0.00000
 4405  271 GLN  CG   -49.70211   7.32674  13.18474 2S   414    1.00000
 4406  271 GLN  HG1  -49.38938   8.11698  12.46979 2S   414    0.00000
 4407  271 GLN  HG2  -50.79343   7.16702  13.05594 2S   414    0.00000
 4408  271 GLN  CD   -48.97033   6.02471  12.80497 2S   414    1.00000
 4409  271 GLN  OE1  -48.58501   5.84245  11.64645 2S   414    1.00000
 4410  271 GLN  NE2  -48.78592   5.09868  13.79186 2S   414    1.00000
 4411  271 GLN  HE21 -48.30696   4.24796  13.57825 2S   414    0.00000
 4412  271 GLN  HE22 -49.07995   5.29569  14.72595 2S   414    0.00000
 4413  271 GLN  C    -47.32431   9.09882  14.13021 2S   414    1.00000
 4414  271 GLN  O    -46.78477   8.82022  13.06491 2S   414    1.00000
 4415  272 HSD  N    -47.34264  10.36811  14.60399 2S   415    1.00000
 4416  272 HSD  HN   -47.76402  10.58723  15.48039 2S   415    0.00000
 4417  272 HSD  CA   -46.72497  11.47832  13.90680 2S   415    1.00000
 4418  272 HSD  HA   -47.00981  11.41846  12.86483 2S   415    0.00000
 4419  272 HSD  CB   -47.16157  12.85296  14.45124 2S   415    1.00000
 4420  272 HSD  HB1  -46.57224  13.66217  13.96970 2S   415    0.00000
 4421  272 HSD  HB2  -46.96124  12.90002  15.54155 2S   415    0.00000
 4422  272 HSD  ND1  -49.21108  14.32442  14.61984 2S   415    1.00000
 4423  272 HSD  HD1  -48.76891  15.05462  15.14929 2S   415    0.00000
 4424  272 HSD  CG   -48.61442  13.15740  14.20516 2S   415    1.00000
 4425  272 HSD  CE1  -50.51931  14.24696  14.27760 2S   415    1.00000
 4426  272 HSD  HE1  -51.23793  15.02650  14.52602 2S   415    0.00000
 4427  272 HSD  NE2  -50.80163  13.12061  13.65705 2S   415    1.00000
 4428  272 HSD  CD2  -49.60064  12.43354  13.60661 2S   415    1.00000
 4429  272 HSD  HD2  -49.56347  11.46094  13.13572 2S   415    0.00000
 4430  272 HSD  C    -45.21942  11.40330  13.97685 2S   415    1.00000
 4431  272 HSD  O    -44.54728  11.80633  13.03026 2S   415    1.00000
 4432  273 VAL  N    -44.65352  10.84123  15.07855 2S   416    1.00000
 4433  273 VAL  HN   -45.22078  10.56370  15.85087 2S   416    0.00000
 4434  273 VAL  CA   -43.23331  10.55870  15.22044 2S   416    1.00000
 4435  273 VAL  HA   -42.70228  11.49312  15.10830 2S   416    0.00000
 4436  273 VAL  CB   -42.86745   9.93258  16.56458 2S   416    1.00000
 4437  273 VAL  HB   -43.48125   9.02263  16.73999 2S   416    0.00000
 4438  273 VAL  CG1  -41.37978   9.51543  16.61219 2S   416    1.00000
 4439  273 VAL  HG11 -40.73048  10.35877  16.29834 2S   416    0.00000
 4440  273 VAL  HG12 -41.18778   8.64516  15.95174 2S   416    0.00000
 4441  273 VAL  HG13 -41.10280   9.21945  17.64560 2S   416    0.00000
 4442  273 VAL  CG2  -43.17913  10.94256  17.68107 2S   416    1.00000
 4443  273 VAL  HG21 -44.25322  11.21140  17.69059 2S   416    0.00000
 4444  273 VAL  HG22 -42.58151  11.86756  17.54384 2S   416    0.00000
 4445  273 VAL  HG23 -42.92405  10.50036  18.66779 2S   416    0.00000
 4446  273 VAL  C    -42.79443   9.63354  14.11662 2S   416    1.00000
 4447  273 VAL  O    -41.87725   9.95762  13.36918 2S   416    1.00000
 4448  274 TYR  N    -43.49260   8.48411  13.96292 2S   417    1.00000
 4449  274 TYR  HN   -44.24702   8.27167  14.58060 2S   417    0.00000
 4450  274 TYR  CA   -43.24231   7.48358  12.94864 2S   417    1.00000
 4451  274 TYR  HA   -42.25153   7.08863  13.12828 2S   417    0.00000
 4452  274 TYR  CB   -44.28968   6.34063  13.06972 2S   417    1.00000
 4453  274 TYR  HB1  -45.31482   6.72766  12.88964 2S   417    0.00000
 4454  274 TYR  HB2  -44.25721   5.92038  14.09808 2S   417    0.00000
 4455  274 TYR  CG   -44.02465   5.21788  12.10236 2S   417    1.00000
 4456  274 TYR  CD1  -43.13434   4.18363  12.43005 2S   417    1.00000
 4457  274 TYR  HD1  -42.64845   4.17865  13.39493 2S   417    0.00000
 4458  274 TYR  CE1  -42.87078   3.15982  11.51197 2S   417    1.00000
 4459  274 TYR  HE1  -42.18785   2.36926  11.78052 2S   417    0.00000
 4460  274 TYR  CZ   -43.47888   3.17715  10.24862 2S   417    1.00000
 4461  274 TYR  OH   -43.21145   2.16172   9.30918 2S   417    1.00000
 4462  274 TYR  HH   -42.68301   1.48542   9.75037 2S   417    0.00000
 4463  274 TYR  CD2  -44.64090   5.21636  10.83853 2S   417    1.00000
 4464  274 TYR  HD2  -45.32042   6.01202  10.57114 2S   417    0.00000
 4465  274 TYR  CE2  -44.36059   4.20901   9.91067 2S   417    1.00000
 4466  274 TYR  HE2  -44.83186   4.22908   8.93850 2S   417    0.00000
 4467  274 TYR  C    -43.26906   8.08008  11.55222 2S   417    1.00000
 4468  274 TYR  O    -42.41455   7.78002  10.72401 2S   417    1.00000
 4469  275 GLU  N    -44.25020   8.96081  11.27209 2S   418    1.00000
 4470  275 GLU  HN   -44.91262   9.22623  11.97042 2S   418    0.00000
 4471  275 GLU  CA   -44.48837   9.50956   9.95873 2S   418    1.00000
 4472  275 GLU  HA   -44.29329   8.74440   9.22101 2S   418    0.00000
 4473  275 GLU  CB   -45.96469   9.93130   9.83634 2S   418    1.00000
 4474  275 GLU  HB1  -46.13781  10.50900   8.90149 2S   418    0.00000
 4475  275 GLU  HB2  -46.21169  10.58634  10.70142 2S   418    0.00000
 4476  275 GLU  CG   -46.89515   8.70153   9.81067 2S   418    1.00000
 4477  275 GLU  HG1  -46.63489   7.99741  10.62897 2S   418    0.00000
 4478  275 GLU  HG2  -46.76164   8.17135   8.84352 2S   418    0.00000
 4479  275 GLU  CD   -48.36088   9.08952   9.97226 2S   418    1.00000
 4480  275 GLU  OE1  -48.64191  10.26726  10.31656 2S   418    1.00000
 4481  275 GLU  OE2  -49.22806   8.20127   9.76135 2S   418    1.00000
 4482  275 GLU  C    -43.60252  10.69162   9.64249 2S   418    1.00000
 4483  275 GLU  O    -43.73011  11.27496   8.56753 2S   418    1.00000
 4484  276 LYS  N    -42.67010  11.05592  10.55877 2S   419    1.00000
 4485  276 LYS  HN   -42.59431  10.55221  11.41782 2S   419    0.00000
 4486  276 LYS  CA   -41.69780  12.11870  10.39479 2S   419    1.00000
 4487  276 LYS  HA   -41.13042  12.13086  11.30868 2S   419    0.00000
 4488  276 LYS  CB   -40.67682  11.87017   9.26336 2S   419    1.00000
 4489  276 LYS  HB1  -39.95773  12.71781   9.22053 2S   419    0.00000
 4490  276 LYS  HB2  -41.20606  11.82054   8.28776 2S   419    0.00000
 4491  276 LYS  CG   -39.87053  10.58150   9.48456 2S   419    1.00000
 4492  276 LYS  HG1  -40.53621   9.69997   9.35603 2S   419    0.00000
 4493  276 LYS  HG2  -39.50322  10.57931  10.53415 2S   419    0.00000
 4494  276 LYS  CD   -38.65914  10.44945   8.55032 2S   419    1.00000
 4495  276 LYS  HD1  -38.13535   9.49859   8.79613 2S   419    0.00000
 4496  276 LYS  HD2  -37.95794  11.28910   8.75719 2S   419    0.00000
 4497  276 LYS  CE   -39.04995  10.46019   7.06743 2S   419    1.00000
 4498  276 LYS  HE1  -39.50308  11.43475   6.78640 2S   419    0.00000
 4499  276 LYS  HE2  -39.76857   9.64082   6.85613 2S   419    0.00000
 4500  276 LYS  NZ   -37.87559  10.25853   6.19769 2S   419    1.00000
 4501  276 LYS  HZ1  -37.50916   9.29086   6.32839 2S   419    0.00000
 4502  276 LYS  HZ2  -37.13235  10.94610   6.46013 2S   419    0.00000
 4503  276 LYS  HZ3  -38.13355  10.40173   5.20207 2S   419    0.00000
 4504  276 LYS  C    -42.34403  13.47579  10.27083 2S   419    1.00000
 4505  276 LYS  O    -41.87681  14.34905   9.54136 2S   419    1.00000
 4506  277 LYS  N    -43.45643  13.66943  11.00924 2S   420    1.00000
 4507  277 LYS  HN   -43.80810  12.94151  11.59718 2S   420    0.00000
 4508  277 LYS  CA   -44.25069  14.87099  10.97431 2S   420    1.00000
 4509  277 LYS  HA   -44.10937  15.37031  10.02565 2S   420    0.00000
 4510  277 LYS  CB   -45.74753  14.55566  11.14060 2S   420    1.00000
 4511  277 LYS  HB1  -46.32347  15.47433  11.39327 2S   420    0.00000
 4512  277 LYS  HB2  -45.87782  13.82818  11.96857 2S   420    0.00000
 4513  277 LYS  CG   -46.34933  13.97511   9.85856 2S   420    1.00000
 4514  277 LYS  HG1  -45.76084  13.08899   9.53338 2S   420    0.00000
 4515  277 LYS  HG2  -46.28065  14.74459   9.05688 2S   420    0.00000
 4516  277 LYS  CD   -47.81210  13.56627  10.04101 2S   420    1.00000
 4517  277 LYS  HD1  -48.37897  14.42348  10.46871 2S   420    0.00000
 4518  277 LYS  HD2  -47.85032  12.72991  10.77509 2S   420    0.00000
 4519  277 LYS  CE   -48.45701  13.13903   8.72098 2S   420    1.00000
 4520  277 LYS  HE1  -47.86356  12.33129   8.24114 2S   420    0.00000
 4521  277 LYS  HE2  -48.53352  14.00274   8.02728 2S   420    0.00000
 4522  277 LYS  NZ   -49.81715  12.61561   8.96181 2S   420    1.00000
 4523  277 LYS  HZ1  -50.36158  13.29361   9.53164 2S   420    0.00000
 4524  277 LYS  HZ2  -49.73298  11.71588   9.48622 2S   420    0.00000
 4525  277 LYS  HZ3  -50.29973  12.44563   8.05747 2S   420    0.00000
 4526  277 LYS  C    -43.83332  15.82706  12.05301 2S   420    1.00000
 4527  277 LYS  O    -44.33860  16.94811  12.10262 2S   420    1.00000
 4528  278 LEU  N    -42.87592  15.43784  12.92870 2S   421    1.00000
 4529  278 LEU  HN   -42.48270  14.52089  12.92043 2S   421    0.00000
 4530  278 LEU  CA   -42.28024  16.38575  13.83903 2S   421    1.00000
 4531  278 LEU  HA   -42.99894  17.15761  14.07989 2S   421    0.00000
 4532  278 LEU  CB   -41.76362  15.79423  15.16945 2S   421    1.00000
 4533  278 LEU  HB1  -41.40656  16.63730  15.80344 2S   421    0.00000
 4534  278 LEU  HB2  -40.89392  15.12902  14.97608 2S   421    0.00000
 4535  278 LEU  CG   -42.79410  14.98207  15.98874 2S   421    1.00000
 4536  278 LEU  HG   -42.85535  13.96584  15.53266 2S   421    0.00000
 4537  278 LEU  CD1  -42.29766  14.82235  17.43787 2S   421    1.00000
 4538  278 LEU  HD11 -42.19370  15.82052  17.91557 2S   421    0.00000
 4539  278 LEU  HD12 -41.30870  14.31795  17.45552 2S   421    0.00000
 4540  278 LEU  HD13 -43.01842  14.22235  18.03174 2S   421    0.00000
 4541  278 LEU  CD2  -44.21991  15.56056  15.97493 2S   421    1.00000
 4542  278 LEU  HD21 -44.63539  15.59709  14.94811 2S   421    0.00000
 4543  278 LEU  HD22 -44.23700  16.58204  16.40953 2S   421    0.00000
 4544  278 LEU  HD23 -44.88350  14.90083  16.56817 2S   421    0.00000
 4545  278 LEU  C    -41.12692  17.01765  13.11516 2S   421    1.00000
 4546  278 LEU  O    -40.31883  16.33326  12.48955 2S   421    1.00000
 4547  279 SER  N    -41.05045  18.36327  13.17678 2S   422    1.00000
 4548  279 SER  HN   -41.72827  18.89342  13.67883 2S   422    0.00000
 4549  279 SER  CA   -40.04136  19.13759  12.49860 2S   422    1.00000
 4550  279 SER  HA   -39.92431  18.74763  11.50021 2S   422    0.00000
 4551  279 SER  CB   -40.43988  20.62568  12.39828 2S   422    1.00000
 4552  279 SER  HB1  -39.57359  21.24843  12.10074 2S   422    0.00000
 4553  279 SER  HB2  -40.81824  20.98645  13.37962 2S   422    0.00000
 4554  279 SER  OG   -41.45773  20.79601  11.42030 2S   422    1.00000
 4555  279 SER  HG1  -41.61659  21.74128  11.35699 2S   422    0.00000
 4556  279 SER  C    -38.75287  19.05024  13.28566 2S   422    1.00000
 4557  279 SER  O    -38.78248  19.37123  14.47108 2S   422    1.00000
 4558  280 PRO  N    -37.60785  18.64029  12.72600 2S   423    1.00000
 4559  280 PRO  CD   -37.49388  17.99562  11.41849 2S   423    1.00000
 4560  280 PRO  HD1  -37.35005  18.78822  10.65456 2S   423    0.00000
 4561  280 PRO  HD2  -38.38353  17.37571  11.17488 2S   423    0.00000
 4562  280 PRO  CA   -36.39258  18.47974  13.50325 2S   423    1.00000
 4563  280 PRO  HA   -36.63794  17.83387  14.33099 2S   423    0.00000
 4564  280 PRO  CB   -35.38284  17.84319  12.53950 2S   423    1.00000
 4565  280 PRO  HB1  -34.69932  17.15163  13.07194 2S   423    0.00000
 4566  280 PRO  HB2  -34.78252  18.61180  12.00468 2S   423    0.00000
 4567  280 PRO  CG   -36.25689  17.10777  11.52641 2S   423    1.00000
 4568  280 PRO  HG1  -35.76218  16.95629  10.55217 2S   423    0.00000
 4569  280 PRO  HG2  -36.54922  16.11807  11.93459 2S   423    0.00000
 4570  280 PRO  C    -35.87964  19.82243  13.97480 2S   423    1.00000
 4571  280 PRO  O    -36.00064  20.77358  13.20501 2S   423    1.00000
 4572  281 PRO  N    -35.33656  19.95987  15.17364 2S   424    1.00000
 4573  281 PRO  CD   -35.21637  18.87469  16.14073 2S   424    1.00000
 4574  281 PRO  HD1  -34.68293  18.00568  15.69714 2S   424    0.00000
 4575  281 PRO  HD2  -36.23413  18.57855  16.47809 2S   424    0.00000
 4576  281 PRO  CA   -34.94305  21.24576  15.72446 2S   424    1.00000
 4577  281 PRO  HA   -35.70158  21.98464  15.50825 2S   424    0.00000
 4578  281 PRO  CB   -34.78689  20.96157  17.22529 2S   424    1.00000
 4579  281 PRO  HB1  -35.77041  21.10961  17.72458 2S   424    0.00000
 4580  281 PRO  HB2  -34.03258  21.60438  17.72186 2S   424    0.00000
 4581  281 PRO  CG   -34.42527  19.47643  17.28958 2S   424    1.00000
 4582  281 PRO  HG1  -33.33805  19.35021  17.09051 2S   424    0.00000
 4583  281 PRO  HG2  -34.68863  19.01033  18.25645 2S   424    0.00000
 4584  281 PRO  C    -33.63659  21.69936  15.11711 2S   424    1.00000
 4585  281 PRO  O    -33.34053  22.89074  15.18501 2S   424    1.00000
 4586  282 PHE  N    -32.85027  20.76933  14.53249 2S   425    1.00000
 4587  282 PHE  HN   -33.10916  19.80642  14.54419 2S   425    0.00000
 4588  282 PHE  CA   -31.62069  21.07028  13.84961 2S   425    1.00000
 4589  282 PHE  HA   -31.50404  22.13996  13.75088 2S   425    0.00000
 4590  282 PHE  CB   -30.39267  20.49670  14.60815 2S   425    1.00000
 4591  282 PHE  HB1  -30.59526  19.44854  14.91430 2S   425    0.00000
 4592  282 PHE  HB2  -30.22142  21.09155  15.53040 2S   425    0.00000
 4593  282 PHE  CG   -29.11959  20.52470  13.80090 2S   425    1.00000
 4594  282 PHE  CD1  -28.45587  21.73130  13.52389 2S   425    1.00000
 4595  282 PHE  HD1  -28.84287  22.66159  13.91258 2S   425    0.00000
 4596  282 PHE  CE1  -27.29067  21.73474  12.74574 2S   425    1.00000
 4597  282 PHE  HE1  -26.78190  22.66478  12.54507 2S   425    0.00000
 4598  282 PHE  CZ   -26.78237  20.53115  12.24017 2S   425    1.00000
 4599  282 PHE  HZ   -25.87918  20.53019  11.65251 2S   425    0.00000
 4600  282 PHE  CD2  -28.60652  19.32576  13.27779 2S   425    1.00000
 4601  282 PHE  HD2  -29.12201  18.39784  13.47278 2S   425    0.00000
 4602  282 PHE  CE2  -27.44242  19.32530  12.50300 2S   425    1.00000
 4603  282 PHE  HE2  -27.05317  18.39662  12.11238 2S   425    0.00000
 4604  282 PHE  C    -31.75460  20.48202  12.46763 2S   425    1.00000
 4605  282 PHE  O    -31.97172  19.28633  12.29456 2S   425    1.00000
 4606  283 LYS  N    -31.61042  21.33585  11.43937 2S   426    1.00000
 4607  283 LYS  HN   -31.48437  22.31422  11.59777 2S   426    0.00000
 4608  283 LYS  CA   -31.63254  20.93597  10.05924 2S   426    1.00000
 4609  283 LYS  HA   -32.04522  19.94471   9.96618 2S   426    0.00000
 4610  283 LYS  CB   -32.51063  21.88966   9.21540 2S   426    1.00000
 4611  283 LYS  HB1  -32.48149  21.59026   8.14887 2S   426    0.00000
 4612  283 LYS  HB2  -32.09522  22.92032   9.28258 2S   426    0.00000
 4613  283 LYS  CG   -33.98188  21.94613   9.67917 2S   426    1.00000
 4614  283 LYS  HG1  -34.49539  22.76237   9.12416 2S   426    0.00000
 4615  283 LYS  HG2  -34.00535  22.21712  10.75780 2S   426    0.00000
 4616  283 LYS  CD   -34.79175  20.65018   9.48446 2S   426    1.00000
 4617  283 LYS  HD1  -35.74728  20.76062  10.04547 2S   426    0.00000
 4618  283 LYS  HD2  -34.24235  19.79571   9.93401 2S   426    0.00000
 4619  283 LYS  CE   -35.11904  20.35893   8.01201 2S   426    1.00000
 4620  283 LYS  HE1  -34.18974  20.16566   7.43708 2S   426    0.00000
 4621  283 LYS  HE2  -35.65730  21.21895   7.56113 2S   426    0.00000
 4622  283 LYS  NZ   -35.98503  19.16419   7.87303 2S   426    1.00000
 4623  283 LYS  HZ1  -36.88024  19.31318   8.37910 2S   426    0.00000
 4624  283 LYS  HZ2  -35.48560  18.34267   8.27996 2S   426    0.00000
 4625  283 LYS  HZ3  -36.17575  18.98619   6.86619 2S   426    0.00000
 4626  283 LYS  C    -30.19639  20.98437   9.57409 2S   426    1.00000
 4627  283 LYS  O    -29.60668  22.06199   9.61245 2S   426    1.00000
 4628  284 PRO  N    -29.57393  19.89198   9.11774 2S   427    1.00000
 4629  284 PRO  CD   -30.04625  18.53233   9.36319 2S   427    1.00000
 4630  284 PRO  HD1  -30.82433  18.29428   8.60734 2S   427    0.00000
 4631  284 PRO  HD2  -30.45778  18.42722  10.38996 2S   427    0.00000
 4632  284 PRO  CA   -28.21120  19.89593   8.60367 2S   427    1.00000
 4633  284 PRO  HA   -27.55367  20.26897   9.37693 2S   427    0.00000
 4634  284 PRO  CB   -27.93076  18.42898   8.24220 2S   427    1.00000
 4635  284 PRO  HB1  -26.86303  18.16186   8.36717 2S   427    0.00000
 4636  284 PRO  HB2  -28.24452  18.20357   7.19817 2S   427    0.00000
 4637  284 PRO  CG   -28.82510  17.63236   9.19076 2S   427    1.00000
 4638  284 PRO  HG1  -29.09501  16.64837   8.76664 2S   427    0.00000
 4639  284 PRO  HG2  -28.31695  17.49074  10.16849 2S   427    0.00000
 4640  284 PRO  C    -28.08727  20.77026   7.37996 2S   427    1.00000
 4641  284 PRO  O    -28.91438  20.65921   6.47752 2S   427    1.00000
 4642  285 GLN  N    -27.07090  21.65460   7.34709 2S   428    1.00000
 4643  285 GLN  HN   -26.40130  21.69583   8.08758 2S   428    0.00000
 4644  285 GLN  CA   -26.88079  22.62115   6.29713 2S   428    1.00000
 4645  285 GLN  HA   -27.78604  22.70913   5.71272 2S   428    0.00000
 4646  285 GLN  CB   -26.49554  24.01441   6.85256 2S   428    1.00000
 4647  285 GLN  HB1  -26.25962  24.70367   6.01187 2S   428    0.00000
 4648  285 GLN  HB2  -25.57958  23.91920   7.47813 2S   428    0.00000
 4649  285 GLN  CG   -27.60075  24.65423   7.71787 2S   428    1.00000
 4650  285 GLN  HG1  -27.28210  25.66328   8.05350 2S   428    0.00000
 4651  285 GLN  HG2  -27.77556  24.02468   8.61569 2S   428    0.00000
 4652  285 GLN  CD   -28.92289  24.77111   6.94550 2S   428    1.00000
 4653  285 GLN  OE1  -29.94417  24.21440   7.35469 2S   428    1.00000
 4654  285 GLN  NE2  -28.88827  25.51496   5.79975 2S   428    1.00000
 4655  285 GLN  HE21 -29.72049  25.60966   5.25413 2S   428    0.00000
 4656  285 GLN  HE22 -28.03443  25.93776   5.50374 2S   428    0.00000
 4657  285 GLN  C    -25.80365  22.12599   5.38121 2S   428    1.00000
 4658  285 GLN  O    -24.75831  22.75285   5.22152 2S   428    1.00000
 4659  286 VAL  N    -26.06840  20.97689   4.72395 2S   429    1.00000
 4660  286 VAL  HN   -26.91637  20.47715   4.88223 2S   429    0.00000
 4661  286 VAL  CA   -25.20832  20.43567   3.70429 2S   429    1.00000
 4662  286 VAL  HA   -24.18745  20.70362   3.94018 2S   429    0.00000
 4663  286 VAL  CB   -25.26890  18.91942   3.58030 2S   429    1.00000
 4664  286 VAL  HB   -24.76213  18.60311   2.64039 2S   429    0.00000
 4665  286 VAL  CG1  -24.48573  18.31006   4.76188 2S   429    1.00000
 4666  286 VAL  HG11 -24.94965  18.60510   5.72385 2S   429    0.00000
 4667  286 VAL  HG12 -23.43100  18.65822   4.75181 2S   429    0.00000
 4668  286 VAL  HG13 -24.49131  17.20212   4.69836 2S   429    0.00000
 4669  286 VAL  CG2  -26.72665  18.41405   3.53754 2S   429    1.00000
 4670  286 VAL  HG21 -27.30178  18.92184   2.73611 2S   429    0.00000
 4671  286 VAL  HG22 -27.23487  18.58760   4.50918 2S   429    0.00000
 4672  286 VAL  HG23 -26.73762  17.32235   3.33265 2S   429    0.00000
 4673  286 VAL  C    -25.56381  21.09944   2.39845 2S   429    1.00000
 4674  286 VAL  O    -26.72680  21.37898   2.10983 2S   429    1.00000
 4675  287 THR  N    -24.52402  21.40941   1.59957 2S   430    1.00000
 4676  287 THR  HN   -23.59425  21.15980   1.86936 2S   430    0.00000
 4677  287 THR  CA   -24.63432  22.20494   0.39654 2S   430    1.00000
 4678  287 THR  HA   -25.55122  22.77755   0.43056 2S   430    0.00000
 4679  287 THR  CB   -23.47721  23.18007   0.24305 2S   430    1.00000
 4680  287 THR  HB   -23.55173  23.71419  -0.73191 2S   430    0.00000
 4681  287 THR  OG1  -22.20696  22.53437   0.30305 2S   430    1.00000
 4682  287 THR  HG1  -22.14070  22.14339   1.18015 2S   430    0.00000
 4683  287 THR  CG2  -23.57446  24.22207   1.37313 2S   430    1.00000
 4684  287 THR  HG21 -23.50910  23.73210   2.36719 2S   430    0.00000
 4685  287 THR  HG22 -24.54462  24.75921   1.31614 2S   430    0.00000
 4686  287 THR  HG23 -22.75361  24.96450   1.28747 2S   430    0.00000
 4687  287 THR  C    -24.71589  21.31240  -0.80760 2S   430    1.00000
 4688  287 THR  O    -25.16903  21.73344  -1.86988 2S   430    1.00000
 4689  288 SER  N    -24.27907  20.04637  -0.66025 2S   431    1.00000
 4690  288 SER  HN   -23.92777  19.70169   0.20590 2S   431    0.00000
 4691  288 SER  CA   -24.36320  19.10333  -1.73397 2S   431    1.00000
 4692  288 SER  HA   -25.26681  19.29547  -2.29716 2S   431    0.00000
 4693  288 SER  CB   -23.14462  19.15219  -2.69942 2S   431    1.00000
 4694  288 SER  HB1  -22.92890  20.21168  -2.95628 2S   431    0.00000
 4695  288 SER  HB2  -23.38419  18.61958  -3.64032 2S   431    0.00000
 4696  288 SER  OG   -21.96478  18.57073  -2.15629 2S   431    1.00000
 4697  288 SER  HG1  -21.42452  18.33830  -2.91916 2S   431    0.00000
 4698  288 SER  C    -24.50730  17.74864  -1.11656 2S   431    1.00000
 4699  288 SER  O    -24.40079  17.57443   0.09487 2S   431    1.00000
 4700  289 GLU  N    -24.71741  16.74678  -1.98863 2S   432    1.00000
 4701  289 GLU  HN   -24.81908  16.95086  -2.96042 2S   432    0.00000
 4702  289 GLU  CA   -24.86848  15.35899  -1.65088 2S   432    1.00000
 4703  289 GLU  HA   -25.56889  15.29121  -0.82990 2S   432    0.00000
 4704  289 GLU  CB   -25.45307  14.59021  -2.86594 2S   432    1.00000
 4705  289 GLU  HB1  -25.58073  13.51656  -2.60988 2S   432    0.00000
 4706  289 GLU  HB2  -24.73388  14.65376  -3.71221 2S   432    0.00000
 4707  289 GLU  CG   -26.82296  15.15238  -3.31927 2S   432    1.00000
 4708  289 GLU  HG1  -26.77316  16.24750  -3.48021 2S   432    0.00000
 4709  289 GLU  HG2  -27.58399  14.97776  -2.53108 2S   432    0.00000
 4710  289 GLU  CD   -27.28311  14.49975  -4.62205 2S   432    1.00000
 4711  289 GLU  OE1  -27.04898  15.09222  -5.70792 2S   432    1.00000
 4712  289 GLU  OE2  -27.87621  13.39365  -4.54251 2S   432    1.00000
 4713  289 GLU  C    -23.54951  14.74789  -1.20009 2S   432    1.00000
 4714  289 GLU  O    -23.55340  13.66184  -0.62380 2S   432    1.00000
 4715  290 THR  N    -22.39776  15.44330  -1.42625 2S   433    1.00000
 4716  290 THR  HN   -22.42115  16.32824  -1.88738 2S   433    0.00000
 4717  290 THR  CA   -21.07193  14.97795  -1.04466 2S   433    1.00000
 4718  290 THR  HA   -21.16629  13.96989  -0.67805 2S   433    0.00000
 4719  290 THR  CB   -20.06613  14.95161  -2.19635 2S   433    1.00000
 4720  290 THR  HB   -19.09960  14.52119  -1.84683 2S   433    0.00000
 4721  290 THR  OG1  -19.80848  16.25016  -2.71766 2S   433    1.00000
 4722  290 THR  HG1  -19.06420  16.16246  -3.32352 2S   433    0.00000
 4723  290 THR  CG2  -20.60627  14.05597  -3.32426 2S   433    1.00000
 4724  290 THR  HG21 -21.56416  14.44534  -3.72798 2S   433    0.00000
 4725  290 THR  HG22 -20.77660  13.02751  -2.94133 2S   433    0.00000
 4726  290 THR  HG23 -19.87265  14.00279  -4.15670 2S   433    0.00000
 4727  290 THR  C    -20.45677  15.78522   0.08294 2S   433    1.00000
 4728  290 THR  O    -19.30981  15.53925   0.45274 2S   433    1.00000
 4729  291 ASP  N    -21.18384  16.76831   0.65912 2S   434    1.00000
 4730  291 ASP  HN   -22.10416  16.97969   0.33804 2S   434    0.00000
 4731  291 ASP  CA   -20.68636  17.61909   1.72257 2S   434    1.00000
 4732  291 ASP  HA   -19.71689  17.99596   1.42483 2S   434    0.00000
 4733  291 ASP  CB   -21.66763  18.80955   1.90087 2S   434    1.00000
 4734  291 ASP  HB1  -22.65901  18.42957   2.21978 2S   434    0.00000
 4735  291 ASP  HB2  -21.79861  19.29084   0.90527 2S   434    0.00000
 4736  291 ASP  CG   -21.22254  19.90066   2.87359 2S   434    1.00000
 4737  291 ASP  OD1  -20.22811  19.71932   3.61881 2S   434    1.00000
 4738  291 ASP  OD2  -21.90340  20.96028   2.86797 2S   434    1.00000
 4739  291 ASP  C    -20.53632  16.81397   3.00672 2S   434    1.00000
 4740  291 ASP  O    -21.50199  16.23298   3.49691 2S   434    1.00000
 4741  292 THR  N    -19.29779  16.74490   3.56017 2S   435    1.00000
 4742  292 THR  HN   -18.53031  17.24382   3.16629 2S   435    0.00000
 4743  292 THR  CA   -18.97885  15.93103   4.72163 2S   435    1.00000
 4744  292 THR  HA   -19.85132  15.36929   5.01906 2S   435    0.00000
 4745  292 THR  CB   -17.86810  14.91392   4.47501 2S   435    1.00000
 4746  292 THR  HB   -17.60091  14.37866   5.41467 2S   435    0.00000
 4747  292 THR  OG1  -16.70439  15.52454   3.93982 2S   435    1.00000
 4748  292 THR  HG1  -16.33518  16.07795   4.63748 2S   435    0.00000
 4749  292 THR  CG2  -18.34919  13.85745   3.46909 2S   435    1.00000
 4750  292 THR  HG21 -18.50275  14.30696   2.46685 2S   435    0.00000
 4751  292 THR  HG22 -19.29769  13.39939   3.80348 2S   435    0.00000
 4752  292 THR  HG23 -17.59199  13.04892   3.38066 2S   435    0.00000
 4753  292 THR  C    -18.59507  16.80512   5.89795 2S   435    1.00000
 4754  292 THR  O    -17.77636  16.40934   6.72633 2S   435    1.00000
 4755  293 ARG  N    -19.19865  18.01101   6.02895 2S   436    1.00000
 4756  293 ARG  HN   -19.84396  18.34364   5.34268 2S   436    0.00000
 4757  293 ARG  CA   -18.89038  18.94461   7.09561 2S   436    1.00000
 4758  293 ARG  HA   -17.82031  19.10127   7.07593 2S   436    0.00000
 4759  293 ARG  CB   -19.57400  20.31800   6.89706 2S   436    1.00000
 4760  293 ARG  HB1  -19.27077  20.70687   5.90045 2S   436    0.00000
 4761  293 ARG  HB2  -19.19003  21.03375   7.65780 2S   436    0.00000
 4762  293 ARG  CG   -21.11337  20.28870   6.98524 2S   436    1.00000
 4763  293 ARG  HG1  -21.41303  19.90660   7.98542 2S   436    0.00000
 4764  293 ARG  HG2  -21.51596  19.58720   6.22198 2S   436    0.00000
 4765  293 ARG  CD   -21.76844  21.66331   6.81953 2S   436    1.00000
 4766  293 ARG  HD1  -21.37967  22.36957   7.58494 2S   436    0.00000
 4767  293 ARG  HD2  -22.87413  21.58607   6.89879 2S   436    0.00000
 4768  293 ARG  NE   -21.42746  22.16345   5.45666 2S   436    1.00000
 4769  293 ARG  HE   -21.12633  21.49937   4.76655 2S   436    0.00000
 4770  293 ARG  CZ   -21.58222  23.45763   5.06656 2S   436    1.00000
 4771  293 ARG  NH1  -22.07773  24.39905   5.90904 2S   436    1.00000
 4772  293 ARG  HH11 -22.34613  24.14193   6.83881 2S   436    0.00000
 4773  293 ARG  HH12 -22.21079  25.33353   5.58811 2S   436    0.00000
 4774  293 ARG  NH2  -21.23451  23.80134   3.79811 2S   436    1.00000
 4775  293 ARG  HH21 -20.92253  23.08398   3.17485 2S   436    0.00000
 4776  293 ARG  HH22 -21.36331  24.73653   3.47746 2S   436    0.00000
 4777  293 ARG  C    -19.25557  18.45600   8.47998 2S   436    1.00000
 4778  293 ARG  O    -18.74019  18.97491   9.46501 2S   436    1.00000
 4779  294 TYR  N    -20.14993  17.45223   8.60717 2S   437    1.00000
 4780  294 TYR  HN   -20.58637  17.03912   7.80747 2S   437    0.00000
 4781  294 TYR  CA   -20.57483  16.94596   9.89348 2S   437    1.00000
 4782  294 TYR  HA   -20.31714  17.65337  10.66755 2S   437    0.00000
 4783  294 TYR  CB   -22.10081  16.70173   9.93977 2S   437    1.00000
 4784  294 TYR  HB1  -22.40978  16.29641  10.92649 2S   437    0.00000
 4785  294 TYR  HB2  -22.40586  15.98986   9.14226 2S   437    0.00000
 4786  294 TYR  CG   -22.83203  18.00417   9.75117 2S   437    1.00000
 4787  294 TYR  CD1  -22.63732  19.06705  10.65307 2S   437    1.00000
 4788  294 TYR  HD1  -21.97101  18.94887  11.49437 2S   437    0.00000
 4789  294 TYR  CE1  -23.30081  20.28600  10.47559 2S   437    1.00000
 4790  294 TYR  HE1  -23.13781  21.09144  11.17677 2S   437    0.00000
 4791  294 TYR  CZ   -24.17122  20.45108   9.39292 2S   437    1.00000
 4792  294 TYR  OH   -24.84401  21.67109   9.20376 2S   437    1.00000
 4793  294 TYR  HH   -24.61312  22.25894   9.93149 2S   437    0.00000
 4794  294 TYR  CD2  -23.71285  18.18484   8.67122 2S   437    1.00000
 4795  294 TYR  HD2  -23.87369  17.38285   7.96713 2S   437    0.00000
 4796  294 TYR  CE2  -24.37794  19.40263   8.49216 2S   437    1.00000
 4797  294 TYR  HE2  -25.04936  19.53286   7.65759 2S   437    0.00000
 4798  294 TYR  C    -19.85452  15.66530  10.22861 2S   437    1.00000
 4799  294 TYR  O    -20.32119  14.89008  11.05900 2S   437    1.00000
 4800  295 PHE  N    -18.67702  15.42952   9.60836 2S   438    1.00000
 4801  295 PHE  HN   -18.31669  16.06576   8.92959 2S   438    0.00000
 4802  295 PHE  CA   -17.84915  14.27791   9.87293 2S   438    1.00000
 4803  295 PHE  HA   -18.23624  13.71595  10.71147 2S   438    0.00000
 4804  295 PHE  CB   -17.66465  13.36085   8.64250 2S   438    1.00000
 4805  295 PHE  HB1  -16.88636  12.58896   8.83062 2S   438    0.00000
 4806  295 PHE  HB2  -17.37650  13.95153   7.74731 2S   438    0.00000
 4807  295 PHE  CG   -18.95896  12.65806   8.36137 2S   438    1.00000
 4808  295 PHE  CD1  -19.18057  11.37343   8.88173 2S   438    1.00000
 4809  295 PHE  HD1  -18.41392  10.89051   9.47000 2S   438    0.00000
 4810  295 PHE  CE1  -20.38804  10.71141   8.64563 2S   438    1.00000
 4811  295 PHE  HE1  -20.53582   9.71701   9.03734 2S   438    0.00000
 4812  295 PHE  CZ   -21.39469  11.33772   7.90312 2S   438    1.00000
 4813  295 PHE  HZ   -22.32097  10.81949   7.71873 2S   438    0.00000
 4814  295 PHE  CD2  -19.97494  13.27676   7.61088 2S   438    1.00000
 4815  295 PHE  HD2  -19.82263  14.27017   7.21742 2S   438    0.00000
 4816  295 PHE  CE2  -21.19340  12.62528   7.39137 2S   438    1.00000
 4817  295 PHE  HE2  -21.97186  13.11075   6.82131 2S   438    0.00000
 4818  295 PHE  C    -16.50180  14.79732  10.25364 2S   438    1.00000
 4819  295 PHE  O    -16.04756  15.80733   9.72884 2S   438    1.00000
 4820  296 ASP  N    -15.82446  14.09537  11.18713 2S   439    1.00000
 4821  296 ASP  HN   -16.23970  13.28819  11.60638 2S   439    0.00000
 4822  296 ASP  CA   -14.52443  14.43505  11.70892 2S   439    1.00000
 4823  296 ASP  HA   -14.59728  15.43201  12.12193 2S   439    0.00000
 4824  296 ASP  CB   -14.14317  13.43473  12.83897 2S   439    1.00000
 4825  296 ASP  HB1  -13.94005  12.43519  12.40897 2S   439    0.00000
 4826  296 ASP  HB2  -15.02025  13.33547  13.51654 2S   439    0.00000
 4827  296 ASP  CG   -12.94852  13.84604  13.69969 2S   439    1.00000
 4828  296 ASP  OD1  -12.80654  13.26076  14.80547 2S   439    1.00000
 4829  296 ASP  OD2  -12.16395  14.73056  13.27601 2S   439    1.00000
 4830  296 ASP  C    -13.49316  14.43098  10.59772 2S   439    1.00000
 4831  296 ASP  O    -13.39945  13.48861   9.81272 2S   439    1.00000
 4832  297 GLU  N    -12.70473  15.52994  10.53020 2S   440    1.00000
 4833  297 GLU  HN   -12.86523  16.27750  11.17142 2S   440    0.00000
 4834  297 GLU  CA   -11.62839  15.77857   9.60282 2S   440    1.00000
 4835  297 GLU  HA   -12.04760  15.72237   8.62159 2S   440    0.00000
 4836  297 GLU  CB   -11.06058  17.20125   9.76646 2S   440    1.00000
 4837  297 GLU  HB1  -10.55644  17.29910  10.75266 2S   440    0.00000
 4838  297 GLU  HB2  -11.92752  17.90126   9.75721 2S   440    0.00000
 4839  297 GLU  CG   -10.09260  17.61249   8.64023 2S   440    1.00000
 4840  297 GLU  HG1  -10.56001  17.41234   7.65338 2S   440    0.00000
 4841  297 GLU  HG2   -9.15863  17.01542   8.71488 2S   440    0.00000
 4842  297 GLU  CD    -9.73217  19.09456   8.71400 2S   440    1.00000
 4843  297 GLU  OE1   -8.83450  19.50307   7.92968 2S   440    1.00000
 4844  297 GLU  OE2  -10.33845  19.83358   9.53317 2S   440    1.00000
 4845  297 GLU  C    -10.52523  14.75848   9.69339 2S   440    1.00000
 4846  297 GLU  O     -9.85332  14.47963   8.70282 2S   440    1.00000
 4847  298 GLU  N    -10.36331  14.11601  10.87443 2S   441    1.00000
 4848  298 GLU  HN   -10.91878  14.37129  11.66600 2S   441    0.00000
 4849  298 GLU  CA    -9.46787  13.00043  11.09253 2S   441    1.00000
 4850  298 GLU  HA    -8.46370  13.36464  10.92953 2S   441    0.00000
 4851  298 GLU  CB    -9.59393  12.46872  12.54193 2S   441    1.00000
 4852  298 GLU  HB1  -10.63647  12.11619  12.70782 2S   441    0.00000
 4853  298 GLU  HB2   -9.42807  13.32253  13.23634 2S   441    0.00000
 4854  298 GLU  CG    -8.62797  11.32828  12.93838 2S   441    1.00000
 4855  298 GLU  HG1   -8.86841  10.41102  12.36081 2S   441    0.00000
 4856  298 GLU  HG2   -8.76205  11.09715  14.01610 2S   441    0.00000
 4857  298 GLU  CD    -7.16124  11.69793  12.71059 2S   441    1.00000
 4858  298 GLU  OE1   -6.43342  10.86976  12.10220 2S   441    1.00000
 4859  298 GLU  OE2   -6.74604  12.80413  13.14493 2S   441    1.00000
 4860  298 GLU  C     -9.72547  11.87134  10.11679 2S   441    1.00000
 4861  298 GLU  O     -8.79107  11.21383   9.67275 2S   441    1.00000
 4862  299 PHE  N    -11.00279  11.65633   9.72480 2S   442    1.00000
 4863  299 PHE  HN   -11.75078  12.20826  10.08827 2S   442    0.00000
 4864  299 PHE  CA   -11.37850  10.65603   8.75282 2S   442    1.00000
 4865  299 PHE  HA   -10.63336   9.87281   8.76050 2S   442    0.00000
 4866  299 PHE  CB   -12.75180  10.01332   9.05343 2S   442    1.00000
 4867  299 PHE  HB1  -12.98187   9.21105   8.32070 2S   442    0.00000
 4868  299 PHE  HB2  -13.56041  10.77523   9.02212 2S   442    0.00000
 4869  299 PHE  CG   -12.71544   9.38875  10.42247 2S   442    1.00000
 4870  299 PHE  CD1  -11.84636   8.32019  10.71137 2S   442    1.00000
 4871  299 PHE  HD1  -11.21044   7.91517   9.93795 2S   442    0.00000
 4872  299 PHE  CE1  -11.78768   7.78091  12.00282 2S   442    1.00000
 4873  299 PHE  HE1  -11.11761   6.96186  12.21726 2S   442    0.00000
 4874  299 PHE  CZ   -12.59456   8.30692  13.01879 2S   442    1.00000
 4875  299 PHE  HZ   -12.54517   7.89624  14.01656 2S   442    0.00000
 4876  299 PHE  CD2  -13.53192   9.89360  11.44588 2S   442    1.00000
 4877  299 PHE  HD2  -14.21102  10.70406  11.22929 2S   442    0.00000
 4878  299 PHE  CE2  -13.46741   9.36535  12.74030 2S   442    1.00000
 4879  299 PHE  HE2  -14.09067   9.77439  13.52214 2S   442    0.00000
 4880  299 PHE  C    -11.39292  11.22564   7.35477 2S   442    1.00000
 4881  299 PHE  O    -10.72832  10.68447   6.47676 2S   442    1.00000
 4882  300 THR  N    -12.13886  12.32635   7.08391 2S   443    1.00000
 4883  300 THR  HN   -12.63537  12.80608   7.80548 2S   443    0.00000
 4884  300 THR  CA   -12.36662  12.79780   5.72051 2S   443    1.00000
 4885  300 THR  HA   -12.67646  11.93897   5.14401 2S   443    0.00000
 4886  300 THR  CB   -13.50324  13.81318   5.62367 2S   443    1.00000
 4887  300 THR  HB   -14.44217  13.34630   5.99950 2S   443    0.00000
 4888  300 THR  OG1  -13.77292  14.22621   4.28684 2S   443    1.00000
 4889  300 THR  HG1  -12.94068  14.56855   3.94641 2S   443    0.00000
 4890  300 THR  CG2  -13.19913  15.03337   6.49266 2S   443    1.00000
 4891  300 THR  HG21 -12.10929  15.17400   6.63311 2S   443    0.00000
 4892  300 THR  HG22 -13.66427  14.90152   7.49274 2S   443    0.00000
 4893  300 THR  HG23 -13.59648  15.96106   6.03411 2S   443    0.00000
 4894  300 THR  C    -11.11600  13.33458   5.03731 2S   443    1.00000
 4895  300 THR  O    -11.07960  13.42866   3.81236 2S   443    1.00000
 4896  301 ALA  N    -10.05197  13.68413   5.79306 2S   444    1.00000
 4897  301 ALA  HN   -10.07726  13.63476   6.79043 2S   444    0.00000
 4898  301 ALA  CA    -8.81761  14.16628   5.21791 2S   444    1.00000
 4899  301 ALA  HA    -9.05586  14.83475   4.40151 2S   444    0.00000
 4900  301 ALA  CB    -7.97668  14.94112   6.24572 2S   444    1.00000
 4901  301 ALA  HB1   -7.73169  14.29867   7.11829 2S   444    0.00000
 4902  301 ALA  HB2   -8.54699  15.82176   6.61028 2S   444    0.00000
 4903  301 ALA  HB3   -7.03027  15.30863   5.79444 2S   444    0.00000
 4904  301 ALA  C     -7.96120  13.04524   4.67528 2S   444    1.00000
 4905  301 ALA  O     -7.03513  13.30146   3.90936 2S   444    1.00000
 4906  302 GLN  N     -8.24922  11.77370   5.04421 2S   445    1.00000
 4907  302 GLN  HN    -9.03168  11.56749   5.62939 2S   445    0.00000
 4908  302 GLN  CA    -7.43267  10.64034   4.67011 2S   445    1.00000
 4909  302 GLN  HA    -6.39907  10.91169   4.83350 2S   445    0.00000
 4910  302 GLN  CB    -7.74178   9.37904   5.50727 2S   445    1.00000
 4911  302 GLN  HB1   -7.05110   8.56403   5.19471 2S   445    0.00000
 4912  302 GLN  HB2   -8.78540   9.04545   5.30934 2S   445    0.00000
 4913  302 GLN  CG    -7.57967   9.64231   7.01463 2S   445    1.00000
 4914  302 GLN  HG1   -8.37106  10.34564   7.34663 2S   445    0.00000
 4915  302 GLN  HG2   -6.59114  10.10882   7.20848 2S   445    0.00000
 4916  302 GLN  CD    -7.67200   8.33948   7.81663 2S   445    1.00000
 4917  302 GLN  OE1   -7.32957   7.26103   7.33696 2S   445    1.00000
 4918  302 GLN  NE2   -8.13859   8.46115   9.09370 2S   445    1.00000
 4919  302 GLN  HE21  -8.37411   9.36371   9.45359 2S   445    0.00000
 4920  302 GLN  HE22  -8.21199   7.64524   9.67005 2S   445    0.00000
 4921  302 GLN  C     -7.61298  10.28353   3.21977 2S   445    1.00000
 4922  302 GLN  O     -8.69621  10.42184   2.66191 2S   445    1.00000
 4923  303 MET  N     -6.53006   9.80745   2.56969 2S   446    1.00000
 4924  303 MET  HN    -5.64999   9.70719   3.03342 2S   446    0.00000
 4925  303 MET  CA    -6.54751   9.42977   1.17840 2S   446    1.00000
 4926  303 MET  HA    -7.14428  10.14696   0.63104 2S   446    0.00000
 4927  303 MET  CB    -5.13007   9.36940   0.55959 2S   446    1.00000
 4928  303 MET  HB1   -5.20375   9.05008  -0.50340 2S   446    0.00000
 4929  303 MET  HB2   -4.53298   8.60294   1.10362 2S   446    0.00000
 4930  303 MET  CG    -4.33795  10.69400   0.60738 2S   446    1.00000
 4931  303 MET  HG1   -3.31448  10.46722   0.23280 2S   446    0.00000
 4932  303 MET  HG2   -4.22330  11.01638   1.66432 2S   446    0.00000
 4933  303 MET  SD    -5.02958  12.05042  -0.39463 2S   446    1.00000
 4934  303 MET  CE    -5.83381  12.97338   0.94606 2S   446    1.00000
 4935  303 MET  HE1   -5.10338  13.26347   1.73172 2S   446    0.00000
 4936  303 MET  HE2   -6.62977  12.36777   1.42621 2S   446    0.00000
 4937  303 MET  HE3   -6.30558  13.90203   0.55994 2S   446    0.00000
 4938  303 MET  C     -7.17585   8.06534   1.04679 2S   446    1.00000
 4939  303 MET  O     -6.97925   7.19196   1.89045 2S   446    1.00000
 4940  304 ILE  N     -7.96410   7.87050  -0.03194 2S   447    1.00000
 4941  304 ILE  HN    -8.13080   8.60983  -0.68439 2S   447    0.00000
 4942  304 ILE  CA    -8.60496   6.61729  -0.34938 2S   447    1.00000
 4943  304 ILE  HA    -8.59552   5.96296   0.51091 2S   447    0.00000
 4944  304 ILE  CB   -10.03696   6.80032  -0.83462 2S   447    1.00000
 4945  304 ILE  HB   -10.05069   7.56617  -1.64492 2S   447    0.00000
 4946  304 ILE  CG2  -10.61690   5.48132  -1.40351 2S   447    1.00000
 4947  304 ILE  HG21 -10.60824   4.69163  -0.62397 2S   447    0.00000
 4948  304 ILE  HG22 -10.04881   5.12353  -2.28533 2S   447    0.00000
 4949  304 ILE  HG23 -11.66055   5.62076  -1.74415 2S   447    0.00000
 4950  304 ILE  CG1  -10.90440   7.31852   0.32658 2S   447    1.00000
 4951  304 ILE  HG11 -10.42183   8.19948   0.80535 2S   447    0.00000
 4952  304 ILE  HG12 -10.99318   6.52038   1.09658 2S   447    0.00000
 4953  304 ILE  CD   -12.29370   7.73015  -0.13974 2S   447    1.00000
 4954  304 ILE  HD1  -12.80107   6.93966  -0.72648 2S   447    0.00000
 4955  304 ILE  HD2  -12.22977   8.64744  -0.76297 2S   447    0.00000
 4956  304 ILE  HD3  -12.92187   7.93113   0.74429 2S   447    0.00000
 4957  304 ILE  C     -7.81152   5.99481  -1.45528 2S   447    1.00000
 4958  304 ILE  O     -7.58745   6.62094  -2.48871 2S   447    1.00000
 4959  305 THR  N     -7.39699   4.72263  -1.26755 2S   448    1.00000
 4960  305 THR  HN    -7.50701   4.26508  -0.39124 2S   448    0.00000
 4961  305 THR  CA    -6.87183   3.90207  -2.33195 2S   448    1.00000
 4962  305 THR  HA    -7.17178   4.31881  -3.28453 2S   448    0.00000
 4963  305 THR  CB    -5.34663   3.75608  -2.32832 2S   448    1.00000
 4964  305 THR  HB    -5.03979   3.05573  -3.13782 2S   448    0.00000
 4965  305 THR  OG1   -4.84251   3.27333  -1.08640 2S   448    1.00000
 4966  305 THR  HG1   -3.92107   3.05491  -1.24376 2S   448    0.00000
 4967  305 THR  CG2   -4.69586   5.12787  -2.59148 2S   448    1.00000
 4968  305 THR  HG21  -4.93875   5.83994  -1.77387 2S   448    0.00000
 4969  305 THR  HG22  -5.05670   5.55455  -3.55039 2S   448    0.00000
 4970  305 THR  HG23  -3.59105   5.02825  -2.64284 2S   448    0.00000
 4971  305 THR  C     -7.54854   2.55331  -2.20612 2S   448    1.00000
 4972  305 THR  O     -7.09165   1.66778  -1.48401 2S   448    1.00000
 4973  306 ILE  N     -8.68279   2.34812  -2.91817 2S   449    1.00000
 4974  306 ILE  HN    -9.09973   3.06424  -3.47221 2S   449    0.00000
 4975  306 ILE  CA    -9.34274   1.05749  -2.94187 2S   449    1.00000
 4976  306 ILE  HA    -9.23740   0.60270  -1.96851 2S   449    0.00000
 4977  306 ILE  CB   -10.83364   1.13664  -3.27639 2S   449    1.00000
 4978  306 ILE  HB   -10.96411   1.66778  -4.24745 2S   449    0.00000
 4979  306 ILE  CG2  -11.47039  -0.26369  -3.41991 2S   449    1.00000
 4980  306 ILE  HG21 -11.23791  -0.89639  -2.53964 2S   449    0.00000
 4981  306 ILE  HG22 -11.10798  -0.77178  -4.33573 2S   449    0.00000
 4982  306 ILE  HG23 -12.57313  -0.16571  -3.50307 2S   449    0.00000
 4983  306 ILE  CG1  -11.58604   1.94554  -2.19669 2S   449    1.00000
 4984  306 ILE  HG11 -12.66721   1.95066  -2.45489 2S   449    0.00000
 4985  306 ILE  HG12 -11.23646   2.99705  -2.21661 2S   449    0.00000
 4986  306 ILE  CD   -11.43173   1.38575  -0.78244 2S   449    1.00000
 4987  306 ILE  HD1  -10.37292   1.40083  -0.45306 2S   449    0.00000
 4988  306 ILE  HD2  -11.82559   0.35255  -0.72270 2S   449    0.00000
 4989  306 ILE  HD3  -11.99979   1.99938  -0.06853 2S   449    0.00000
 4990  306 ILE  C     -8.60314   0.16802  -3.90146 2S   449    1.00000
 4991  306 ILE  O     -8.27056   0.56369  -5.01793 2S   449    1.00000
 4992  307 THR  N     -8.31250  -1.07300  -3.43804 2S   450    1.00000
 4993  307 THR  HN    -8.56143  -1.33991  -2.51157 2S   450    0.00000
 4994  307 THR  CA    -7.61151  -2.09242  -4.18570 2S   450    1.00000
 4995  307 THR  HA    -6.73427  -1.62307  -4.60083 2S   450    0.00000
 4996  307 THR  CB    -7.19545  -3.27521  -3.31232 2S   450    1.00000
 4997  307 THR  HB    -8.07304  -3.91313  -3.06465 2S   450    0.00000
 4998  307 THR  OG1   -6.64208  -2.81160  -2.08896 2S   450    1.00000
 4999  307 THR  HG1   -6.16489  -3.56196  -1.72523 2S   450    0.00000
 5000  307 THR  CG2   -6.11968  -4.12802  -4.00632 2S   450    1.00000
 5001  307 THR  HG21  -5.22206  -3.51157  -4.22832 2S   450    0.00000
 5002  307 THR  HG22  -6.50378  -4.56019  -4.95234 2S   450    0.00000
 5003  307 THR  HG23  -5.81395  -4.96985  -3.34869 2S   450    0.00000
 5004  307 THR  C     -8.56241  -2.57712  -5.26237 2S   450    1.00000
 5005  307 THR  O     -9.73373  -2.75638  -4.93133 2S   450    1.00000
 5006  308 PRO  N     -8.18079  -2.78518  -6.52518 2S   451    1.00000
 5007  308 PRO  CD    -6.82906  -2.58318  -7.04900 2S   451    1.00000
 5008  308 PRO  HD1   -6.24382  -3.50960  -6.86499 2S   451    0.00000
 5009  308 PRO  HD2   -6.32369  -1.70720  -6.58959 2S   451    0.00000
 5010  308 PRO  CA    -9.12877  -3.12076  -7.57622 2S   451    1.00000
 5011  308 PRO  HA    -9.90754  -2.37052  -7.59084 2S   451    0.00000
 5012  308 PRO  CB    -8.30553  -3.11357  -8.88037 2S   451    1.00000
 5013  308 PRO  HB1   -8.85806  -2.60242  -9.69601 2S   451    0.00000
 5014  308 PRO  HB2   -8.05878  -4.14805  -9.20167 2S   451    0.00000
 5015  308 PRO  CG    -7.00635  -2.36528  -8.54979 2S   451    1.00000
 5016  308 PRO  HG1   -6.14413  -2.75104  -9.13079 2S   451    0.00000
 5017  308 PRO  HG2   -7.13344  -1.27961  -8.75106 2S   451    0.00000
 5018  308 PRO  C     -9.75944  -4.47660  -7.32138 2S   451    1.00000
 5019  308 PRO  OT1  -10.88798  -4.71199  -7.83419 2S   451    1.00000
 5020  308 PRO  OT2   -9.14349  -5.30453  -6.59726 2S   451    0.00000
 5021  309 SER  N    -10.07746 -15.82799 -12.11153 3S   457    1.00000
 5022  309 SER  HT1   -9.26582 -16.28488 -11.64750 3S   457    0.00000
 5023  309 SER  HT2   -9.73730 -15.14686 -12.82017 3S   457    0.00000
 5024  309 SER  HT3  -10.66418 -16.55064 -12.57572 3S   457    0.00000
 5025  309 SER  CA   -10.89523 -15.11543 -11.08896 3S   457    1.00000
 5026  309 SER  HA   -10.30479 -14.25835 -10.79875 3S   457    0.00000
 5027  309 SER  CB   -12.22285 -14.59478 -11.70817 3S   457    1.00000
 5028  309 SER  HB1  -11.99868 -14.09884 -12.67821 3S   457    0.00000
 5029  309 SER  HB2  -12.68351 -13.83257 -11.05194 3S   457    0.00000
 5030  309 SER  OG   -13.16612 -15.62940 -11.96414 3S   457    1.00000
 5031  309 SER  HG1  -13.73709 -15.71244 -11.18725 3S   457    0.00000
 5032  309 SER  C    -11.09590 -15.94341  -9.84258 3S   457    1.00000
 5033  309 SER  O    -10.52344 -17.02463  -9.71138 3S   457    1.00000
 5034  310 MET  N    -11.85983 -15.40250  -8.86359 3S   458    1.00000
 5035  310 MET  HN   -12.41085 -14.58298  -9.01507 3S   458    0.00000
 5036  310 MET  CA   -11.77163 -15.83561  -7.48768 3S   458    1.00000
 5037  310 MET  HA   -11.46978 -16.87212  -7.44626 3S   458    0.00000
 5038  310 MET  CB   -10.76577 -14.93974  -6.70791 3S   458    1.00000
 5039  310 MET  HB1  -10.81937 -15.14873  -5.61848 3S   458    0.00000
 5040  310 MET  HB2  -11.04666 -13.87401  -6.86764 3S   458    0.00000
 5041  310 MET  CG    -9.28974 -15.11237  -7.13492 3S   458    1.00000
 5042  310 MET  HG1   -8.66514 -14.43473  -6.51311 3S   458    0.00000
 5043  310 MET  HG2   -9.19139 -14.75888  -8.18378 3S   458    0.00000
 5044  310 MET  SD    -8.65103 -16.81908  -7.02768 3S   458    1.00000
 5045  310 MET  CE    -7.72034 -16.66126  -5.47704 3S   458    1.00000
 5046  310 MET  HE1   -8.36653 -16.29399  -4.65150 3S   458    0.00000
 5047  310 MET  HE2   -6.87460 -15.95157  -5.59786 3S   458    0.00000
 5048  310 MET  HE3   -7.29977 -17.64402  -5.17242 3S   458    0.00000
 5049  310 MET  C    -13.12763 -15.74712  -6.82389 3S   458    1.00000
 5050  310 MET  O    -13.22615 -15.56296  -5.61111 3S   458    1.00000
 5051  311 GLU  N    -14.22283 -15.91066  -7.60096 3S   459    1.00000
 5052  311 GLU  HN   -14.14971 -16.11316  -8.57816 3S   459    0.00000
 5053  311 GLU  CA   -15.57891 -15.72225  -7.13069 3S   459    1.00000
 5054  311 GLU  HA   -15.57279 -14.83073  -6.51818 3S   459    0.00000
 5055  311 GLU  CB   -16.58025 -15.45537  -8.29415 3S   459    1.00000
 5056  311 GLU  HB1  -16.12067 -14.73138  -9.00174 3S   459    0.00000
 5057  311 GLU  HB2  -17.47122 -14.95174  -7.85453 3S   459    0.00000
 5058  311 GLU  CG   -17.11681 -16.67330  -9.08978 3S   459    1.00000
 5059  311 GLU  HG1  -17.98239 -16.33804  -9.70248 3S   459    0.00000
 5060  311 GLU  HG2  -17.49612 -17.44538  -8.39084 3S   459    0.00000
 5061  311 GLU  CD   -16.10033 -17.30975 -10.04194 3S   459    1.00000
 5062  311 GLU  OE1  -14.99011 -16.74556 -10.22158 3S   459    1.00000
 5063  311 GLU  OE2  -16.44004 -18.37972 -10.61441 3S   459    1.00000
 5064  311 GLU  C    -16.07257 -16.86344  -6.26294 3S   459    1.00000
 5065  311 GLU  O    -17.00489 -16.68416  -5.48048 3S   459    1.00000
 5066  312 CYS  N    -15.45179 -18.06330  -6.38572 3S   460    1.00000
 5067  312 CYS  HN   -14.68283 -18.17173  -7.01018 3S   460    0.00000
 5068  312 CYS  CA   -15.87662 -19.26656  -5.69748 3S   460    1.00000
 5069  312 CYS  HA   -16.83995 -19.10632  -5.23213 3S   460    0.00000
 5070  312 CYS  CB   -15.97284 -20.47939  -6.65664 3S   460    1.00000
 5071  312 CYS  HB1  -16.21037 -21.39700  -6.07520 3S   460    0.00000
 5072  312 CYS  HB2  -14.98779 -20.63843  -7.14724 3S   460    0.00000
 5073  312 CYS  SG   -17.26422 -20.26739  -7.91599 3S   460    1.00000
 5074  312 CYS  HG1  -16.60561 -19.36004  -8.62635 3S   460    0.00000
 5075  312 CYS  C    -14.90188 -19.64682  -4.61261 3S   460    1.00000
 5076  312 CYS  O    -15.00077 -20.73097  -4.03954 3S   460    1.00000
 5077  313 VAL  N    -13.92842 -18.77081  -4.28125 3S   461    1.00000
 5078  313 VAL  HN   -13.84699 -17.88508  -4.73202 3S   461    0.00000
 5079  313 VAL  CA   -12.92126 -19.07783  -3.28800 3S   461    1.00000
 5080  313 VAL  HA   -12.57435 -20.08719  -3.46720 3S   461    0.00000
 5081  313 VAL  CB   -11.72148 -18.15024  -3.38152 3S   461    1.00000
 5082  313 VAL  HB   -12.05189 -17.09132  -3.27974 3S   461    0.00000
 5083  313 VAL  CG1  -10.67995 -18.45500  -2.28355 3S   461    1.00000
 5084  313 VAL  HG11 -10.42307 -19.53537  -2.28388 3S   461    0.00000
 5085  313 VAL  HG12 -11.06269 -18.17474  -1.28019 3S   461    0.00000
 5086  313 VAL  HG13  -9.75247 -17.87453  -2.47290 3S   461    0.00000
 5087  313 VAL  CG2  -11.09930 -18.33656  -4.77729 3S   461    1.00000
 5088  313 VAL  HG21 -11.81770 -18.08535  -5.58258 3S   461    0.00000
 5089  313 VAL  HG22 -10.75990 -19.38422  -4.91906 3S   461    0.00000
 5090  313 VAL  HG23 -10.22322 -17.66696  -4.87399 3S   461    0.00000
 5091  313 VAL  C    -13.54648 -19.02869  -1.91360 3S   461    1.00000
 5092  313 VAL  O    -14.27621 -18.09804  -1.57941 3S   461    1.00000
 5093  314 ASP  N    -13.29250 -20.08525  -1.11101 3S   462    1.00000
 5094  314 ASP  HN   -12.69601 -20.82613  -1.40878 3S   462    0.00000
 5095  314 ASP  CA   -13.88670 -20.26386   0.18510 3S   462    1.00000
 5096  314 ASP  HA   -14.13748 -19.30048   0.61018 3S   462    0.00000
 5097  314 ASP  CB   -15.13467 -21.18552   0.09438 3S   462    1.00000
 5098  314 ASP  HB1  -14.84070 -22.18505  -0.28995 3S   462    0.00000
 5099  314 ASP  HB2  -15.84045 -20.73871  -0.63680 3S   462    0.00000
 5100  314 ASP  CG   -15.88559 -21.35774   1.41737 3S   462    1.00000
 5101  314 ASP  OD1  -15.54745 -20.66257   2.40944 3S   462    1.00000
 5102  314 ASP  OD2  -16.83044 -22.19149   1.43621 3S   462    1.00000
 5103  314 ASP  C    -12.81020 -20.90447   1.01542 3S   462    1.00000
 5104  314 ASP  O    -12.55939 -22.10357   0.90952 3S   462    1.00000
 5105  315 SER  N    -12.12944 -20.09304   1.85046 3S   463    1.00000
 5106  315 SER  HN   -12.35699 -19.12470   1.93154 3S   463    0.00000
 5107  315 SER  CA   -11.02906 -20.55786   2.65825 3S   463    1.00000
 5108  315 SER  HA   -10.90020 -21.62409   2.53642 3S   463    0.00000
 5109  315 SER  CB    -9.70737 -19.86570   2.25140 3S   463    1.00000
 5110  315 SER  HB1   -9.58455 -19.93360   1.14851 3S   463    0.00000
 5111  315 SER  HB2   -8.84573 -20.37934   2.72543 3S   463    0.00000
 5112  315 SER  OG    -9.69183 -18.49261   2.61858 3S   463    1.00000
 5113  315 SER  HG1  -10.47131 -18.09856   2.21268 3S   463    0.00000
 5114  315 SER  C    -11.35888 -20.30159   4.10498 3S   463    1.00000
 5115  315 SER  O    -12.34631 -19.64747   4.42384 3S   463    1.00000
 5116  316 GLU  N    -10.50836 -20.79707   5.02859 3S   464    1.00000
 5117  316 GLU  HN    -9.72359 -21.35362   4.76911 3S   464    0.00000
 5118  316 GLU  CA   -10.69632 -20.61583   6.45003 3S   464    1.00000
 5119  316 GLU  HA   -11.70189 -20.92570   6.69575 3S   464    0.00000
 5120  316 GLU  CB    -9.70807 -21.47081   7.26680 3S   464    1.00000
 5121  316 GLU  HB1   -9.87907 -21.28783   8.35204 3S   464    0.00000
 5122  316 GLU  HB2   -8.67244 -21.15781   7.01872 3S   464    0.00000
 5123  316 GLU  CG    -9.83559 -22.98098   6.99028 3S   464    1.00000
 5124  316 GLU  HG1   -9.47260 -23.21787   5.96809 3S   464    0.00000
 5125  316 GLU  HG2  -10.90041 -23.28832   7.06875 3S   464    0.00000
 5126  316 GLU  CD    -9.01210 -23.77576   8.00256 3S   464    1.00000
 5127  316 GLU  OE1   -7.91475 -23.29025   8.39010 3S   464    1.00000
 5128  316 GLU  OE2   -9.46968 -24.88006   8.39759 3S   464    1.00000
 5129  316 GLU  C    -10.53097 -19.16868   6.86626 3S   464    1.00000
 5130  316 GLU  O    -11.27279 -18.66928   7.70741 3S   464    1.00000
 5131  317 ARG  N     -9.55571 -18.44824   6.27307 3S   465    1.00000
 5132  317 ARG  HN    -8.95971 -18.85869   5.58685 3S   465    0.00000
 5133  317 ARG  CA    -9.28677 -17.06539   6.60684 3S   465    1.00000
 5134  317 ARG  HA    -9.52914 -16.90029   7.64790 3S   465    0.00000
 5135  317 ARG  CB    -7.79848 -16.70934   6.39618 3S   465    1.00000
 5136  317 ARG  HB1   -7.66397 -15.62932   6.16770 3S   465    0.00000
 5137  317 ARG  HB2   -7.41011 -17.28038   5.52901 3S   465    0.00000
 5138  317 ARG  CG    -6.98898 -17.03048   7.66126 3S   465    1.00000
 5139  317 ARG  HG1   -7.65295 -17.60659   8.34644 3S   465    0.00000
 5140  317 ARG  HG2   -6.73400 -16.07865   8.17327 3S   465    0.00000
 5141  317 ARG  CD    -5.68288 -17.78972   7.42922 3S   465    1.00000
 5142  317 ARG  HD1   -4.83673 -17.07731   7.31875 3S   465    0.00000
 5143  317 ARG  HD2   -5.73582 -18.42378   6.52108 3S   465    0.00000
 5144  317 ARG  NE    -5.43344 -18.63957   8.64449 3S   465    1.00000
 5145  317 ARG  HE    -5.13088 -18.18792   9.48289 3S   465    0.00000
 5146  317 ARG  CZ    -5.77231 -19.95926   8.71437 3S   465    1.00000
 5147  317 ARG  NH1   -5.62512 -20.62673   9.88996 3S   465    1.00000
 5148  317 ARG  HH11  -5.28108 -20.15010  10.69615 3S   465    0.00000
 5149  317 ARG  HH12  -5.86206 -21.59651   9.93547 3S   465    0.00000
 5150  317 ARG  NH2   -6.25625 -20.62982   7.63764 3S   465    1.00000
 5151  317 ARG  HH21  -6.38348 -20.15385   6.76863 3S   465    0.00000
 5152  317 ARG  HH22  -6.54717 -21.58294   7.73819 3S   465    0.00000
 5153  317 ARG  C    -10.14517 -16.11786   5.82379 3S   465    1.00000
 5154  317 ARG  O    -10.39204 -15.00200   6.27640 3S   465    1.00000
 5155  318 ARG  N    -10.62830 -16.53151   4.63426 3S   466    1.00000
 5156  318 ARG  HN   -10.43595 -17.44709   4.28695 3S   466    0.00000
 5157  318 ARG  CA   -11.47228 -15.70174   3.80524 3S   466    1.00000
 5158  318 ARG  HA   -11.87042 -14.87340   4.37022 3S   466    0.00000
 5159  318 ARG  CB   -10.68633 -15.13079   2.60731 3S   466    1.00000
 5160  318 ARG  HB1  -11.37417 -14.62798   1.89657 3S   466    0.00000
 5161  318 ARG  HB2  -10.17838 -15.96071   2.06925 3S   466    0.00000
 5162  318 ARG  CG    -9.62499 -14.12225   3.06909 3S   466    1.00000
 5163  318 ARG  HG1   -9.07580 -14.56317   3.92868 3S   466    0.00000
 5164  318 ARG  HG2  -10.12573 -13.20088   3.43602 3S   466    0.00000
 5165  318 ARG  CD    -8.60761 -13.77029   1.98581 3S   466    1.00000
 5166  318 ARG  HD1   -9.07049 -13.11963   1.21289 3S   466    0.00000
 5167  318 ARG  HD2   -8.20824 -14.68140   1.49293 3S   466    0.00000
 5168  318 ARG  NE    -7.47217 -13.02217   2.62198 3S   466    1.00000
 5169  318 ARG  HE    -7.46025 -12.02533   2.54884 3S   466    0.00000
 5170  318 ARG  CZ    -6.47141 -13.62147   3.32928 3S   466    1.00000
 5171  318 ARG  NH1   -5.48581 -12.84844   3.85662 3S   466    1.00000
 5172  318 ARG  HH11  -5.53138 -11.85680   3.75314 3S   466    0.00000
 5173  318 ARG  HH12  -4.76227 -13.26967   4.40000 3S   466    0.00000
 5174  318 ARG  NH2   -6.42571 -14.96376   3.52609 3S   466    1.00000
 5175  318 ARG  HH21  -7.09730 -15.55714   3.07970 3S   466    0.00000
 5176  318 ARG  HH22  -5.69129 -15.36395   4.06932 3S   466    0.00000
 5177  318 ARG  C    -12.62594 -16.54333   3.32304 3S   466    1.00000
 5178  318 ARG  O    -12.58037 -17.03129   2.19275 3S   466    1.00000
 5179  319 PRO  N    -13.67265 -16.75871   4.12672 3S   467    1.00000
 5180  319 PRO  CD   -13.73835 -16.39454   5.54387 3S   467    1.00000
 5181  319 PRO  HD1  -14.25807 -15.41765   5.62865 3S   467    0.00000
 5182  319 PRO  HD2  -12.74845 -16.33818   6.03456 3S   467    0.00000
 5183  319 PRO  CA   -14.75776 -17.65488   3.76435 3S   467    1.00000
 5184  319 PRO  HA   -14.34521 -18.56414   3.35239 3S   467    0.00000
 5185  319 PRO  CB   -15.53347 -17.88548   5.07667 3S   467    1.00000
 5186  319 PRO  HB1  -15.87548 -18.93666   5.16562 3S   467    0.00000
 5187  319 PRO  HB2  -16.41302 -17.20847   5.16014 3S   467    0.00000
 5188  319 PRO  CG   -14.54693 -17.51530   6.18309 3S   467    1.00000
 5189  319 PRO  HG1  -15.04823 -17.19663   7.11791 3S   467    0.00000
 5190  319 PRO  HG2  -13.87828 -18.37918   6.39247 3S   467    0.00000
 5191  319 PRO  C    -15.67801 -17.02386   2.76283 3S   467    1.00000
 5192  319 PRO  O    -15.74207 -15.80020   2.69003 3S   467    1.00000
 5193  320 HSD  N    -16.43320 -17.85654   2.02040 3S   468    1.00000
 5194  320 HSD  HN   -16.30817 -18.84769   2.07967 3S   468    0.00000
 5195  320 HSD  CA   -17.52706 -17.40746   1.20056 3S   468    1.00000
 5196  320 HSD  HA   -17.32716 -16.40671   0.84087 3S   468    0.00000
 5197  320 HSD  CB   -17.77409 -18.34524   0.00165 3S   468    1.00000
 5198  320 HSD  HB1  -18.05401 -19.36032   0.35797 3S   468    0.00000
 5199  320 HSD  HB2  -16.82744 -18.44711  -0.57331 3S   468    0.00000
 5200  320 HSD  ND1  -18.61266 -16.82320  -1.83751 3S   468    1.00000
 5201  320 HSD  HD1  -17.74871 -16.32794  -1.96628 3S   468    0.00000
 5202  320 HSD  CG   -18.83063 -17.83558  -0.93332 3S   468    1.00000
 5203  320 HSD  CE1  -19.78810 -16.60224  -2.47284 3S   468    1.00000
 5204  320 HSD  HE1  -19.90152 -15.84620  -3.24770 3S   468    0.00000
 5205  320 HSD  NE2  -20.74622 -17.39472  -2.03470 3S   468    1.00000
 5206  320 HSD  CD2  -20.14172 -18.17345  -1.06205 3S   468    1.00000
 5207  320 HSD  HD2  -20.71878 -18.91327  -0.52328 3S   468    0.00000
 5208  320 HSD  C    -18.74277 -17.39917   2.09156 3S   468    1.00000
 5209  320 HSD  O    -19.23617 -18.45175   2.49247 3S   468    1.00000
 5210  321 PHE  N    -19.22555 -16.19133   2.46002 3S   469    1.00000
 5211  321 PHE  HN   -18.84440 -15.34506   2.09192 3S   469    0.00000
 5212  321 PHE  CA   -20.22900 -16.03232   3.48785 3S   469    1.00000
 5213  321 PHE  HA   -20.10928 -16.85294   4.18013 3S   469    0.00000
 5214  321 PHE  CB   -20.07965 -14.68474   4.23272 3S   469    1.00000
 5215  321 PHE  HB1  -20.98294 -14.44481   4.83302 3S   469    0.00000
 5216  321 PHE  HB2  -19.90937 -13.85804   3.50909 3S   469    0.00000
 5217  321 PHE  CG   -18.93112 -14.76448   5.19685 3S   469    1.00000
 5218  321 PHE  CD1  -17.77076 -14.00515   4.99301 3S   469    1.00000
 5219  321 PHE  HD1  -17.68150 -13.40231   4.10837 3S   469    0.00000
 5220  321 PHE  CE1  -16.73083 -14.01939   5.92745 3S   469    1.00000
 5221  321 PHE  HE1  -15.85284 -13.41264   5.77136 3S   469    0.00000
 5222  321 PHE  CZ   -16.82440 -14.83303   7.06127 3S   469    1.00000
 5223  321 PHE  HZ   -16.01769 -14.85498   7.77910 3S   469    0.00000
 5224  321 PHE  CD2  -19.00698 -15.59352   6.33028 3S   469    1.00000
 5225  321 PHE  HD2  -19.88382 -16.19901   6.50239 3S   469    0.00000
 5226  321 PHE  CE2  -17.95300 -15.63911   7.24872 3S   469    1.00000
 5227  321 PHE  HE2  -18.01288 -16.29610   8.10227 3S   469    0.00000
 5228  321 PHE  C    -21.62103 -16.08741   2.90040 3S   469    1.00000
 5229  321 PHE  O    -21.80958 -15.72717   1.74006 3S   469    1.00000
 5230  322 PRO  N    -22.62552 -16.54053   3.65440 3S   470    1.00000
 5231  322 PRO  CD   -22.50236 -16.98942   5.04764 3S   470    1.00000
 5232  322 PRO  HD1  -22.06368 -16.18973   5.68220 3S   470    0.00000
 5233  322 PRO  HD2  -21.87080 -17.90345   5.07991 3S   470    0.00000
 5234  322 PRO  CA   -23.98778 -16.64535   3.16664 3S   470    1.00000
 5235  322 PRO  HA   -24.00132 -17.01974   2.15188 3S   470    0.00000
 5236  322 PRO  CB   -24.64311 -17.59679   4.18013 3S   470    1.00000
 5237  322 PRO  HB1  -24.42116 -18.64559   3.88228 3S   470    0.00000
 5238  322 PRO  HB2  -25.74066 -17.47176   4.25361 3S   470    0.00000
 5239  322 PRO  CG   -23.92742 -17.30246   5.50245 3S   470    1.00000
 5240  322 PRO  HG1  -24.36910 -16.39887   5.97667 3S   470    0.00000
 5241  322 PRO  HG2  -23.96871 -18.15194   6.21203 3S   470    0.00000
 5242  322 PRO  C    -24.66876 -15.29827   3.21991 3S   470    1.00000
 5243  322 PRO  O    -24.28768 -14.46040   4.03735 3S   470    1.00000
 5244  323 GLN  N    -25.70190 -15.09854   2.36849 3S   471    1.00000
 5245  323 GLN  HN   -25.93970 -15.79531   1.69561 3S   471    0.00000
 5246  323 GLN  CA   -26.58855 -13.95320   2.39288 3S   471    1.00000
 5247  323 GLN  HA   -27.33345 -14.17047   1.64274 3S   471    0.00000
 5248  323 GLN  CB   -27.36079 -13.78781   3.73900 3S   471    1.00000
 5249  323 GLN  HB1  -27.57464 -12.71646   3.94235 3S   471    0.00000
 5250  323 GLN  HB2  -26.73680 -14.14987   4.58177 3S   471    0.00000
 5251  323 GLN  CG   -28.73368 -14.49076   3.76821 3S   471    1.00000
 5252  323 GLN  HG1  -29.32299 -14.18365   2.87814 3S   471    0.00000
 5253  323 GLN  HG2  -29.28911 -14.17034   4.67596 3S   471    0.00000
 5254  323 GLN  CD   -28.60273 -16.01731   3.77331 3S   471    1.00000
 5255  323 GLN  OE1  -28.82823 -16.67867   2.75745 3S   471    1.00000
 5256  323 GLN  NE2  -28.24545 -16.58095   4.96598 3S   471    1.00000
 5257  323 GLN  HE21 -28.17668 -17.57611   5.03229 3S   471    0.00000
 5258  323 GLN  HE22 -28.08683 -16.00202   5.76249 3S   471    0.00000
 5259  323 GLN  C    -25.94291 -12.65364   1.93657 3S   471    1.00000
 5260  323 GLN  O    -26.46131 -11.57357   2.20678 3S   471    1.00000
 5261  324 PHE  N    -24.82169 -12.71866   1.18205 3S   472    1.00000
 5262  324 PHE  HN   -24.41641 -13.59858   0.93962 3S   472    0.00000
 5263  324 PHE  CA   -24.16201 -11.54953   0.63125 3S   472    1.00000
 5264  324 PHE  HA   -24.63079 -10.64516   0.99776 3S   472    0.00000
 5265  324 PHE  CB   -22.64898 -11.51193   0.97126 3S   472    1.00000
 5266  324 PHE  HB1  -22.07670 -10.86644   0.27360 3S   472    0.00000
 5267  324 PHE  HB2  -22.21945 -12.53550   0.94890 3S   472    0.00000
 5268  324 PHE  CG   -22.46968 -10.92973   2.34346 3S   472    1.00000
 5269  324 PHE  CD1  -22.50560 -11.74510   3.48321 3S   472    1.00000
 5270  324 PHE  HD1  -22.63116 -12.80916   3.36982 3S   472    0.00000
 5271  324 PHE  CE1  -22.38762 -11.18815   4.76040 3S   472    1.00000
 5272  324 PHE  HE1  -22.44543 -11.82138   5.62933 3S   472    0.00000
 5273  324 PHE  CZ   -22.20993  -9.80871   4.90934 3S   472    1.00000
 5274  324 PHE  HZ   -22.11535  -9.38756   5.89750 3S   472    0.00000
 5275  324 PHE  CD2  -22.29375  -9.54450   2.50359 3S   472    1.00000
 5276  324 PHE  HD2  -22.26445  -8.90504   1.63549 3S   472    0.00000
 5277  324 PHE  CE2  -22.15944  -8.98411   3.77896 3S   472    1.00000
 5278  324 PHE  HE2  -22.02173  -7.91831   3.88706 3S   472    0.00000
 5279  324 PHE  C    -24.36195 -11.53948  -0.86453 3S   472    1.00000
 5280  324 PHE  O    -23.41362 -11.46343  -1.64255 3S   472    1.00000
 5281  325 ASP  N    -25.63829 -11.58576  -1.29615 3S   473    1.00000
 5282  325 ASP  HN   -26.38818 -11.72468  -0.65184 3S   473    0.00000
 5283  325 ASP  CA   -26.02829 -11.43663  -2.67689 3S   473    1.00000
 5284  325 ASP  HA   -25.29404 -10.82833  -3.18530 3S   473    0.00000
 5285  325 ASP  CB   -26.19704 -12.82330  -3.36572 3S   473    1.00000
 5286  325 ASP  HB1  -27.01265 -13.39587  -2.87649 3S   473    0.00000
 5287  325 ASP  HB2  -25.25582 -13.40064  -3.24053 3S   473    0.00000
 5288  325 ASP  CG   -26.48419 -12.70938  -4.86300 3S   473    1.00000
 5289  325 ASP  OD1  -27.11133 -13.64530  -5.42276 3S   473    1.00000
 5290  325 ASP  OD2  -26.07772 -11.68278  -5.46903 3S   473    1.00000
 5291  325 ASP  C    -27.33642 -10.67733  -2.64615 3S   473    1.00000
 5292  325 ASP  O    -28.34320 -11.09925  -3.21306 3S   473    1.00000
 5293  326 TYR  N    -27.35479  -9.53274  -1.93416 3S   474    1.00000
 5294  326 TYR  HN   -26.52299  -9.16606  -1.51867 3S   474    0.00000
 5295  326 TYR  CA   -28.57224  -8.82880  -1.62188 3S   474    1.00000
 5296  326 TYR  HA   -29.43225  -9.41840  -1.91121 3S   474    0.00000
 5297  326 TYR  CB   -28.65142  -8.54867  -0.10069 3S   474    1.00000
 5298  326 TYR  HB1  -27.74977  -7.99172   0.22298 3S   474    0.00000
 5299  326 TYR  HB2  -28.68008  -9.51659   0.44524 3S   474    0.00000
 5300  326 TYR  CG   -29.86475  -7.75279   0.29453 3S   474    1.00000
 5301  326 TYR  CD1  -31.11196  -8.37782   0.43995 3S   474    1.00000
 5302  326 TYR  HD1  -31.19970  -9.44492   0.29722 3S   474    0.00000
 5303  326 TYR  CE1  -32.24353  -7.62630   0.77232 3S   474    1.00000
 5304  326 TYR  HE1  -33.19856  -8.11820   0.88659 3S   474    0.00000
 5305  326 TYR  CZ   -32.13339  -6.24324   0.95536 3S   474    1.00000
 5306  326 TYR  OH   -33.28530  -5.50315   1.27088 3S   474    1.00000
 5307  326 TYR  HH   -33.01720  -4.62619   1.57224 3S   474    0.00000
 5308  326 TYR  CD2  -29.76513  -6.36208   0.47927 3S   474    1.00000
 5309  326 TYR  HD2  -28.81185  -5.87045   0.35011 3S   474    0.00000
 5310  326 TYR  CE2  -30.89477  -5.60683   0.80967 3S   474    1.00000
 5311  326 TYR  HE2  -30.80524  -4.53796   0.93694 3S   474    0.00000
 5312  326 TYR  C    -28.60519  -7.53805  -2.38780 3S   474    1.00000
 5313  326 TYR  O    -27.65136  -6.76734  -2.37955 3S   474    1.00000
 5314  327 SER  N    -29.75551  -7.27498  -3.03447 3S   475    1.00000
 5315  327 SER  HN   -30.49588  -7.94276  -3.05480 3S   475    0.00000
 5316  327 SER  CA   -30.07804  -6.01284  -3.63509 3S   475    1.00000
 5317  327 SER  HA   -29.47206  -5.22543  -3.20865 3S   475    0.00000
 5318  327 SER  CB   -29.93773  -6.06695  -5.17748 3S   475    1.00000
 5319  327 SER  HB1  -30.51203  -6.92378  -5.58862 3S   475    0.00000
 5320  327 SER  HB2  -28.86574  -6.21626  -5.42921 3S   475    0.00000
 5321  327 SER  OG   -30.37455  -4.87397  -5.81272 3S   475    1.00000
 5322  327 SER  HG1  -31.32176  -4.97879  -5.94331 3S   475    0.00000
 5323  327 SER  C    -31.50626  -5.80227  -3.22998 3S   475    1.00000
 5324  327 SER  O    -32.34618  -6.66899  -3.46576 3S   475    1.00000
 5325  328 ALA  N    -31.81656  -4.64672  -2.59344 3S   476    1.00000
 5326  328 ALA  HN   -31.12064  -3.95658  -2.39766 3S   476    0.00000
 5327  328 ALA  CA   -33.13734  -4.36065  -2.08319 3S   476    1.00000
 5328  328 ALA  HA   -33.42866  -5.18230  -1.44391 3S   476    0.00000
 5329  328 ALA  CB   -33.19009  -3.04916  -1.27082 3S   476    1.00000
 5330  328 ALA  HB1  -32.88965  -2.18358  -1.89916 3S   476    0.00000
 5331  328 ALA  HB2  -32.49516  -3.10866  -0.40679 3S   476    0.00000
 5332  328 ALA  HB3  -34.21357  -2.86527  -0.87880 3S   476    0.00000
 5333  328 ALA  C    -34.12467  -4.25401  -3.21195 3S   476    1.00000
 5334  328 ALA  O    -33.82839  -3.68443  -4.25779 3S   476    1.00000
 5335  329 SER  N    -35.33027  -4.82458  -3.02262 3S   477    1.00000
 5336  329 SER  HN   -35.54635  -5.32809  -2.18988 3S   477    0.00000
 5337  329 SER  CA   -36.41357  -4.67941  -3.96446 3S   477    1.00000
 5338  329 SER  HA   -36.03102  -4.74841  -4.97490 3S   477    0.00000
 5339  329 SER  CB   -37.50155  -5.76240  -3.75204 3S   477    1.00000
 5340  329 SER  HB1  -38.38696  -5.54213  -4.38565 3S   477    0.00000
 5341  329 SER  HB2  -37.81959  -5.77877  -2.68705 3S   477    0.00000
 5342  329 SER  OG   -37.01162  -7.05075  -4.10949 3S   477    1.00000
 5343  329 SER  HG1  -36.32785  -7.26904  -3.47154 3S   477    0.00000
 5344  329 SER  C    -36.99995  -3.26849  -3.74227 3S   477    1.00000
 5345  329 SER  OT1  -38.13768  -3.16122  -3.21867 3S   477    1.00000
 5346  329 SER  OT2  -36.29941  -2.26615  -4.02289 3S   477    0.00000
 5347  330 TIP3 OH2  -21.84626  16.26075   6.39729 4S   601A   1.00000
 5348  330 TIP3 H1   -21.82067  16.19493   5.43928 4S   601A   1.00000
 5349  330 TIP3 H2   -22.64173  15.77860   6.64416 4S   601A   1.00000
 5350  331 TIP3 OH2  -29.04341  -5.23771  37.94533 4S   602A   1.00000
 5351  331 TIP3 H1   -29.36134  -4.33521  37.84905 4S   602A   1.00000
 5352  331 TIP3 H2   -28.14413  -5.14107  38.26095 4S   602A   1.00000
 5353  332 TIP3 OH2  -26.18542  -3.51418  17.54858 4S   603A   1.00000
 5354  332 TIP3 H1   -26.20298  -2.64715  17.13941 4S   603A   1.00000
 5355  332 TIP3 H2   -26.75731  -3.43595  18.31599 4S   603A   1.00000
 5356  333 TIP3 OH2  -20.08278  12.40642  12.32144 4S   604A   1.00000
 5357  333 TIP3 H1   -19.14894  12.18726  12.39023 4S   604A   1.00000
 5358  333 TIP3 H2   -20.09197  13.26564  11.88821 4S   604A   1.00000
 5359  334 TIP3 OH2  -28.30294   4.45428  38.20201 4S   605A   1.00000
 5360  334 TIP3 H1   -28.64408   4.79234  39.03741 4S   605A   1.00000
 5361  334 TIP3 H2   -29.09683   4.20181  37.71910 4S   605A   1.00000
 5362  335 TIP3 OH2  -11.34696  10.99413   2.51540 4S   606A   1.00000
 5363  335 TIP3 H1   -11.30157  11.84803   2.95646 4S   606A   1.00000
 5364  335 TIP3 H2   -10.42963  10.69833   2.50361 4S   606A   1.00000
 5365  336 TIP3 OH2  -23.36145   1.23617  23.80320 4S   607A   1.00000
 5366  336 TIP3 H1   -22.70520   1.39711  23.12441 4S   607A   1.00000
 5367  336 TIP3 H2   -24.03608   1.90411  23.65131 4S   607A   1.00000
 5368  337 TIP3 OH2  -18.69840 -11.94533  16.30892 4S   608A   1.00000
 5369  337 TIP3 H1   -17.76251 -12.03014  16.51328 4S   608A   1.00000
 5370  337 TIP3 H2   -19.13946 -12.25925  17.10355 4S   608A   1.00000
 5371  338 TIP3 OH2  -28.52119  15.09526  41.88632 4S   609A   1.00000
 5372  338 TIP3 H1   -29.47565  15.11265  41.99473 4S   609A   1.00000
 5373  338 TIP3 H2   -28.25205  14.28908  42.32802 4S   609A   1.00000
 5374  339 TIP3 OH2  -35.48893  -6.96365  30.60820 4S   610A   1.00000
 5375  339 TIP3 H1   -36.10928  -7.67796  30.43691 4S   610A   1.00000
 5376  339 TIP3 H2   -35.81210  -6.57061  31.42508 4S   610A   1.00000
 5377  340 TIP3 OH2  -19.84678  13.01258  -7.18394 4S   611A   1.00000
 5378  340 TIP3 H1   -20.79812  13.05512  -7.04527 4S   611A   1.00000
 5379  340 TIP3 H2   -19.47289  13.44107  -6.41445 4S   611A   1.00000
 5380  341 TIP3 OH2   -9.49000 -10.54576   3.72682 4S   612A   1.00000
 5381  341 TIP3 H1   -10.08529 -10.02390   3.18065 4S   612A   1.00000
 5382  341 TIP3 H2    -8.61769 -10.18039   3.55328 4S   612A   1.00000
 5383  342 TIP3 OH2  -32.56528 -10.58118  11.41139 4S   613A   1.00000
 5384  342 TIP3 H1   -31.98615 -11.08847  11.99713 4S   613A   1.00000
 5385  342 TIP3 H2   -32.11169 -10.61119  10.56936 4S   613A   1.00000
 5386  343 TIP3 OH2  -32.49044  -6.45098  31.37149 4S   614A   1.00000
 5387  343 TIP3 H1   -31.89559  -5.76532  31.70061 4S   614A   1.00000
 5388  343 TIP3 H2   -32.64306  -6.20951  30.45697 4S   614A   1.00000
 5389  344 TIP3 OH2  -21.99304   6.10423  31.95747 4S   615A   1.00000
 5390  344 TIP3 H1   -21.93687   5.34722  31.36707 4S   615A   1.00000
 5391  344 TIP3 H2   -21.09750   6.20573  32.29363 4S   615A   1.00000
 5392  345 TIP3 OH2  -23.98280  15.91282   2.30735 4S   616A   1.00000
 5393  345 TIP3 H1   -23.13286  16.10029   2.71687 4S   616A   1.00000
 5394  345 TIP3 H2   -24.03257  16.52542   1.56751 4S   616A   1.00000
 5395  346 TIP3 OH2  -18.66301  11.99827  -9.56835 4S   617A   1.00000
 5396  346 TIP3 H1   -19.00251  12.31441  -8.72381 4S   617A   1.00000
 5397  346 TIP3 H2   -18.08659  11.26104  -9.32814 4S   617A   1.00000
 5398  347 TIP3 OH2  -46.30473  10.78739  27.22599 4S   618A   1.00000
 5399  347 TIP3 H1   -45.96273  10.22101  26.52832 4S   618A   1.00000
 5400  347 TIP3 H2   -45.59009  10.82249  27.86991 4S   618A   1.00000
 5401  348 TIP3 OH2   -3.98191   9.77301   4.12416 4S   619A   1.00000
 5402  348 TIP3 H1    -3.18071   9.27256   4.27981 4S   619A   1.00000
 5403  348 TIP3 H2    -3.78844  10.64716   4.46457 4S   619A   1.00000
 5404  349 TIP3 OH2  -23.17517  -2.11511  17.32702 4S   620A   1.00000
 5405  349 TIP3 H1   -22.81564  -1.64842  18.09330 4S   620A   1.00000
 5406  349 TIP3 H2   -24.02879  -1.70470  17.18261 4S   620A   1.00000
 5407  350 TIP3 OH2  -27.93589   7.68891   0.70225 4S   621A   1.00000
 5408  350 TIP3 H1   -28.78160   7.33681   0.40501 4S   621A   1.00000
 5409  350 TIP3 H2   -27.38044   7.66774  -0.08222 4S   621A   1.00000
 5410  351 TIP3 OH2  -34.92188   0.88904   7.47667 4S   622A   1.00000
 5411  351 TIP3 H1   -34.52460   0.33656   6.80116 4S   622A   1.00000
 5412  351 TIP3 H2   -34.48442   0.59248   8.27737 4S   622A   1.00000
 5413  352 TIP3 OH2  -33.05334  -1.18673   7.94233 4S   623A   1.00000
 5414  352 TIP3 H1   -33.13158  -2.02908   8.40255 4S   623A   1.00000
 5415  352 TIP3 H2   -32.16759  -0.87390   8.14625 4S   623A   1.00000
 5416  353 TIP3 OH2  -28.41010  10.02516  -3.73526 4S   624A   1.00000
 5417  353 TIP3 H1   -28.20940  10.54616  -4.51586 4S   624A   1.00000
 5418  353 TIP3 H2   -28.35801  10.65907  -3.01489 4S   624A   1.00000
 5419  354 TIP3 OH2  -27.93113  10.78100   1.30417 4S   625A   1.00000
 5420  354 TIP3 H1   -27.37143  11.17551   0.62866 4S   625A   1.00000
 5421  354 TIP3 H2   -27.59464  11.15693   2.12381 4S   625A   1.00000
 5422  355 TIP3 OH2  -22.74756   1.81904 -11.39509 4S   626A   1.00000
 5423  355 TIP3 H1   -22.17414   1.78165 -10.62319 4S   626A   1.00000
 5424  355 TIP3 H2   -23.40161   1.12780 -11.23798 4S   626A   1.00000
 5425  356 TIP3 OH2  -17.28575  11.88639  12.45755 4S   627A   1.00000
 5426  356 TIP3 H1   -17.15796  10.96215  12.21201 4S   627A   1.00000
 5427  356 TIP3 H2   -17.16766  11.89216  13.41266 4S   627A   1.00000
 5428  357 TIP3 OH2  -28.79641  -0.59429  23.59237 4S   628A   1.00000
 5429  357 TIP3 H1   -29.53285  -1.21061  23.52077 4S   628A   1.00000
 5430  357 TIP3 H2   -28.57971  -0.60298  24.53233 4S   628A   1.00000
 5431  358 TIP3 OH2  -42.28746   2.04775  15.51116 4S   629A   1.00000
 5432  358 TIP3 H1   -41.51066   2.01561  16.07768 4S   629A   1.00000
 5433  358 TIP3 H2   -42.55587   1.13285  15.42263 4S   629A   1.00000
 5434  359 TIP3 OH2  -23.61309   2.54515  31.91978 4S   630A   1.00000
 5435  359 TIP3 H1   -22.90777   2.85610  31.34673 4S   630A   1.00000
 5436  359 TIP3 H2   -23.54715   1.58555  31.88436 4S   630A   1.00000
 5437  360 TIP3 OH2  -13.16015   5.70167  -7.26226 4S   631A   1.00000
 5438  360 TIP3 H1   -12.43693   5.51857  -7.86026 4S   631A   1.00000
 5439  360 TIP3 H2   -12.70920   6.02071  -6.47269 4S   631A   1.00000
 5440  361 TIP3 OH2  -24.42473  10.76367  37.99029 4S   632A   1.00000
 5441  361 TIP3 H1   -23.96568  10.34702  37.25633 4S   632A   1.00000
 5442  361 TIP3 H2   -24.04717  10.34080  38.76833 4S   632A   1.00000
 5443  362 TIP3 OH2  -26.08535  -2.79498  28.34950 4S   633A   1.00000
 5444  362 TIP3 H1   -25.85510  -3.39874  27.63436 4S   633A   1.00000
 5445  362 TIP3 H2   -25.97910  -1.92567  27.95322 4S   633A   1.00000
 5446  363 TIP3 OH2  -29.86279  11.41338   4.36072 4S   634A   1.00000
 5447  363 TIP3 H1   -30.38246  10.61280   4.46643 4S   634A   1.00000
 5448  363 TIP3 H2   -28.99966  11.09881   4.07783 4S   634A   1.00000
 5449  364 TIP3 OH2  -24.72567  -0.02994   9.87125 4S   635A   1.00000
 5450  364 TIP3 H1   -23.81130   0.26048   9.82221 4S   635A   1.00000
 5451  364 TIP3 H2   -24.66006  -0.96906  10.08613 4S   635A   1.00000
 5452  365 TIP3 OH2  -11.16662  -4.40119   7.28504 4S   636A   1.00000
 5453  365 TIP3 H1   -10.39531  -4.12831   7.79144 4S   636A   1.00000
 5454  365 TIP3 H2   -11.86804  -4.43806   7.94382 4S   636A   1.00000
 5455  366 TIP3 OH2  -21.87530   1.03525   9.98047 4S   637A   1.00000
 5456  366 TIP3 H1   -22.02098   1.17629  10.92548 4S   637A   1.00000
 5457  366 TIP3 H2   -21.02178   1.44111   9.82670 4S   637A   1.00000
 5458  367 TIP3 OH2  -16.93952   9.17972  11.73811 4S   638A   1.00000
 5459  367 TIP3 H1   -16.75802   9.01674  10.80662 4S   638A   1.00000
 5460  367 TIP3 H2   -17.06364   8.30914  12.11725 4S   638A   1.00000
 5461  368 TIP3 OH2  -23.40458 -15.92956  36.40897 4S   639A   1.00000
 5462  368 TIP3 H1   -24.36247 -15.93377  36.46632 4S   639A   1.00000
 5463  368 TIP3 H2   -23.20988 -15.24440  35.76374 4S   639A   1.00000
 5464  369 TIP3 OH2  -24.71263  -9.87994  18.27970 4S   640A   1.00000
 5465  369 TIP3 H1   -24.26953  -9.03027  18.27407 4S   640A   1.00000
 5466  369 TIP3 H2   -25.62380  -9.67129  18.04554 4S   640A   1.00000
 5467  370 TIP3 OH2  -23.59395  -1.10087  25.30941 4S   641A   1.00000
 5468  370 TIP3 H1   -23.57727  -0.33372  24.72668 4S   641A   1.00000
 5469  370 TIP3 H2   -24.44894  -1.04223  25.74486 4S   641A   1.00000
 5470  371 TIP3 OH2  -21.83875   3.75078  14.16097 4S   642A   1.00000
 5471  371 TIP3 H1   -21.82624   2.90662  13.69288 4S   642A   1.00000
 5472  371 TIP3 H2   -22.05400   3.51109  15.06764 4S   642A   1.00000
 5473  372 TIP3 OH2  -28.59106   6.20000   7.26123 4S   643A   1.00000
 5474  372 TIP3 H1   -27.94851   5.90002   6.61143 4S   643A   1.00000
 5475  372 TIP3 H2   -28.50107   5.57503   7.98559 4S   643A   1.00000
 5476  373 TIP3 OH2  -18.28250  12.18339  30.24709 4S   644A   1.00000
 5477  373 TIP3 H1   -17.91528  11.52618  29.65410 4S   644A   1.00000
 5478  373 TIP3 H2   -18.07034  13.02156  29.83129 4S   644A   1.00000
 5479  374 TIP3 OH2  -38.65247  14.91051  39.08783 4S   645A   1.00000
 5480  374 TIP3 H1   -38.49151  13.98063  39.26694 4S   645A   1.00000
 5481  374 TIP3 H2   -38.57209  14.98439  38.13087 4S   645A   1.00000
 5482  375 TIP3 OH2  -23.56151 -10.26519  30.46612 4S   646A   1.00000
 5483  375 TIP3 H1   -23.16129 -11.07798  30.79142 4S   646A   1.00000
 5484  375 TIP3 H2   -23.40094  -9.63219  31.17206 4S   646A   1.00000
 5485  376 TIP3 OH2  -24.48861 -14.46541  13.25215 4S   647A   1.00000
 5486  376 TIP3 H1   -23.86049 -13.76237  13.44136 4S   647A   1.00000
 5487  376 TIP3 H2   -23.93169 -15.23483  13.08840 4S   647A   1.00000
 5488  377 TIP3 OH2  -24.70600  12.38459  -8.94654 4S   648A   1.00000
 5489  377 TIP3 H1   -24.65284  11.75170  -9.66509 4S   648A   1.00000
 5490  377 TIP3 H2   -25.16944  11.89689  -8.25799 4S   648A   1.00000
 5491  378 TIP3 OH2  -28.24701  -0.59299  26.30650 4S   649A   1.00000
 5492  378 TIP3 H1   -28.92309  -0.79616  26.96111 4S   649A   1.00000
 5493  378 TIP3 H2   -27.42105  -0.66965  26.79293 4S   649A   1.00000
 5494  379 TIP3 OH2  -33.28083  -0.15334  41.02432 4S   650A   1.00000
 5495  379 TIP3 H1   -34.05189   0.15739  41.50692 4S   650A   1.00000
 5496  379 TIP3 H2   -33.47378  -1.08142  40.88292 4S   650A   1.00000
 5497  380 TIP3 OH2  -31.56764   2.20091  41.04995 4S   651A   1.00000
 5498  380 TIP3 H1   -30.89586   2.19221  41.73579 4S   651A   1.00000
 5499  380 TIP3 H2   -32.06765   1.39304  41.20237 4S   651A   1.00000
 5500  381 TIP3 OH2  -20.84586  12.74262  27.07611 4S   652A   1.00000
 5501  381 TIP3 H1   -20.02690  12.42969  27.45771 4S   652A   1.00000
 5502  381 TIP3 H2   -21.26621  11.94375  26.73599 4S   652A   1.00000
 5503  382 TIP3 OH2  -41.11224  -4.48253   8.81054 4S   653A   1.00000
 5504  382 TIP3 H1   -41.61900  -4.46752   7.99880 4S   653A   1.00000
 5505  382 TIP3 H2   -41.72751  -4.84332   9.46078 4S   653A   1.00000
 5506  383 TIP3 OH2  -11.63173  -2.28570   5.09363 4S   654A   1.00000
 5507  383 TIP3 H1   -12.57401  -2.45993   5.16740 4S   654A   1.00000
 5508  383 TIP3 H2   -11.38719  -2.65088   4.23726 4S   654A   1.00000
 5509  384 TIP3 OH2  -24.42801   9.47362  44.13435 4S   655A   1.00000
 5510  384 TIP3 H1   -23.55734   9.06439  44.21089 4S   655A   1.00000
 5511  384 TIP3 H2   -24.81801   9.06295  43.35761 4S   655A   1.00000
 5512  385 TIP3 OH2  -30.57401 -15.31218  23.88910 4S   656A   1.00000
 5513  385 TIP3 H1   -31.27855 -15.48240  23.26302 4S   656A   1.00000
 5514  385 TIP3 H2   -31.03542 -15.09669  24.70478 4S   656A   1.00000
 5515  386 TIP3 OH2  -33.29732  -3.02813   2.52074 4S   657A   1.00000
 5516  386 TIP3 H1   -32.54081  -2.43556   2.53853 4S   657A   1.00000
 5517  386 TIP3 H2   -33.74397  -2.87612   3.35730 4S   657A   1.00000
 5518  387 TIP3 OH2  -27.37430 -10.46650  35.08781 4S   658A   1.00000
 5519  387 TIP3 H1   -28.03794 -10.74964  34.44872 4S   658A   1.00000
 5520  387 TIP3 H2   -26.93548  -9.72962  34.64922 4S   658A   1.00000
 5521  388 TIP3 OH2  -14.83141  17.27334   7.74651 4S   659A   1.00000
 5522  388 TIP3 H1   -13.89014  17.22771   7.91776 4S   659A   1.00000
 5523  388 TIP3 H2   -15.19966  16.53759   8.24705 4S   659A   1.00000
 5524  389 TIP3 OH2  -29.71429   8.62652   6.09628 4S   660A   1.00000
 5525  389 TIP3 H1   -29.16484   9.22275   6.60536 4S   660A   1.00000
 5526  389 TIP3 H2   -29.42652   7.75259   6.38010 4S   660A   1.00000
 5527  390 TIP3 OH2  -23.94738 -12.14694  16.80219 4S   661A   1.00000
 5528  390 TIP3 H1   -24.61988 -12.15070  16.11584 4S   661A   1.00000
 5529  390 TIP3 H2   -24.20510 -11.40197  17.35710 4S   661A   1.00000
 5530  391 TIP3 OH2  -32.63389  -2.19891   5.27446 4S   662A   1.00000
 5531  391 TIP3 H1   -32.62688  -3.14405   5.45480 4S   662A   1.00000
 5532  391 TIP3 H2   -32.65561  -1.80969   6.15403 4S   662A   1.00000
 5533  392 TIP3 OH2  -40.77168  12.67848  13.66360 4S   663A   1.00000
 5534  392 TIP3 H1   -39.81232  12.67686  13.75706 4S   663A   1.00000
 5535  392 TIP3 H2   -40.98956  11.75203  13.53353 4S   663A   1.00000
 5536  393 TIP3 OH2  -26.18543  -7.01377  -4.65444 4S   664A   1.00000
 5537  393 TIP3 H1   -26.87049  -6.74280  -4.03447 4S   664A   1.00000
 5538  393 TIP3 H2   -25.57937  -7.51083  -4.10123 4S   664A   1.00000
 5539  394 TIP3 OH2  -25.27958 -13.03089   6.64648 4S   665A   1.00000
 5540  394 TIP3 H1   -25.01969 -13.60601   5.92290 4S   665A   1.00000
 5541  394 TIP3 H2   -25.72241 -13.61129   7.27077 4S   665A   1.00000
 5542  395 TIP3 OH2  -42.21041   7.62578   7.89509 4S   666A   1.00000
 5543  395 TIP3 H1   -42.24073   8.46208   7.42271 4S   666A   1.00000
 5544  395 TIP3 H2   -42.29860   7.86153   8.82325 4S   666A   1.00000
 5545  396 TIP3 OH2  -43.68424   5.68868  16.94502 4S   667A   1.00000
 5546  396 TIP3 H1   -44.09820   5.10693  17.58276 4S   667A   1.00000
 5547  396 TIP3 H2   -44.34397   6.36729  16.77488 4S   667A   1.00000
 5548  397 TIP3 OH2  -47.19623  11.00276  24.43425 4S   668A   1.00000
 5549  397 TIP3 H1   -46.56125  11.59917  24.84275 4S   668A   1.00000
 5550  397 TIP3 H2   -47.30011  11.34846  23.54205 4S   668A   1.00000
 5551  398 TIP3 OH2  -29.36563   5.32464  40.72670 4S   669A   1.00000
 5552  398 TIP3 H1   -29.95377   6.05420  40.92908 4S   669A   1.00000
 5553  398 TIP3 H2   -29.23907   4.88186  41.57192 4S   669A   1.00000
 5554  399 TIP3 OH2  -16.77389  -6.58319  -6.06881 4S   670A   1.00000
 5555  399 TIP3 H1   -17.28906  -7.38466  -5.92771 4S   670A   1.00000
 5556  399 TIP3 H2   -16.86055  -6.44231  -7.01510 4S   670A   1.00000
 5557  400 TIP3 OH2  -18.75971   9.35027  37.52367 4S   671A   1.00000
 5558  400 TIP3 H1   -18.43789   8.46936  37.71803 4S   671A   1.00000
 5559  400 TIP3 H2   -18.04278   9.76757  37.04272 4S   671A   1.00000
 5560  401 TIP3 OH2  -20.14564 -13.57093  27.20953 4S   672A   1.00000
 5561  401 TIP3 H1   -20.06462 -13.60794  28.16958 4S   672A   1.00000
 5562  401 TIP3 H2   -20.79470 -14.25076  27.02580 4S   672A   1.00000
 5563  402 TIP3 OH2  -31.40479   2.78025   0.13825 4S   673A   1.00000
 5564  402 TIP3 H1   -31.87137   3.35608   0.74770 4S   673A   1.00000
 5565  402 TIP3 H2   -31.94252   1.98265   0.10516 4S   673A   1.00000
 5566  403 TIP3 OH2  -44.77433  10.17468  34.06487 4S   674A   1.00000
 5567  403 TIP3 H1   -44.37189   9.30634  33.96347 4S   674A   1.00000
 5568  403 TIP3 H2   -45.58865   9.99076  34.53479 4S   674A   1.00000
 5569  404 TIP3 OH2  -24.81631 -13.09879  31.17617 4S   675A   1.00000
 5570  404 TIP3 H1   -23.91187 -12.97026  31.48328 4S   675A   1.00000
 5571  404 TIP3 H2   -24.71327 -13.19143  30.22268 4S   675A   1.00000
 5572  405 TIP3 OH2  -32.24204   5.93296  39.04844 4S   676A   1.00000
 5573  405 TIP3 H1   -31.51385   5.36621  38.79188 4S   676A   1.00000
 5574  405 TIP3 H2   -32.87149   5.85249  38.32566 4S   676A   1.00000
 5575  406 TIP3 OH2  -20.94655  17.05795  25.71835 4S   677A   1.00000
 5576  406 TIP3 H1   -21.34241  16.20179  25.91090 4S   677A   1.00000
 5577  406 TIP3 H2   -21.69649  17.65830  25.77050 4S   677A   1.00000
 5578  407 TIP3 OH2  -18.20837  -9.00332  -5.88615 4S   678A   1.00000
 5579  407 TIP3 H1   -19.07174  -9.42115  -5.92737 4S   678A   1.00000
 5580  407 TIP3 H2   -17.76103  -9.49681  -5.19440 4S   678A   1.00000
 5581  408 TIP3 OH2  -41.56296   0.15925  10.40495 4S   679A   1.00000
 5582  408 TIP3 H1   -40.80896  -0.42821  10.31294 4S   679A   1.00000
 5583  408 TIP3 H2   -42.29683  -0.43141  10.61444 4S   679A   1.00000
 5584  409 TIP3 OH2  -23.65343   9.71721  40.55856 4S   680A   1.00000
 5585  409 TIP3 H1   -24.50979   9.31614  40.74255 4S   680A   1.00000
 5586  409 TIP3 H2   -23.09734   9.37303  41.25911 4S   680A   1.00000
 5587  410 TIP3 OH2   -7.14084 -19.52875   4.48489 4S   681A   1.00000
 5588  410 TIP3 H1    -6.33384 -19.13690   4.14811 4S   681A   1.00000
 5589  410 TIP3 H2    -7.81876 -19.20767   3.88691 4S   681A   1.00000
 5590  411 TIP3 OH2  -25.45629  -4.34130  26.04904 4S   682A   1.00000
 5591  411 TIP3 H1   -25.01322  -5.11743  25.70401 4S   682A   1.00000
 5592  411 TIP3 H2   -25.46151  -3.72652  25.30740 4S   682A   1.00000
 5593  412 TIP3 OH2  -24.66233  -0.17221 -10.96148 4S   683A   1.00000
 5594  412 TIP3 H1   -25.22214   0.22320 -10.28000 4S   683A   1.00000
 5595  412 TIP3 H2   -25.01908  -1.05269 -11.07151 4S   683A   1.00000
 5596  413 TIP3 OH2  -45.28433  -5.95064  33.94668 4S   684A   1.00000
 5597  413 TIP3 H1   -45.56685  -6.64573  33.35002 4S   684A   1.00000
 5598  413 TIP3 H2   -45.98808  -5.29913  33.88896 4S   684A   1.00000
 5599  414 TIP3 OH2  -27.73050 -15.02190  24.36030 4S   685A   1.00000
 5600  414 TIP3 H1   -27.31229 -15.87577  24.23097 4S   685A   1.00000
 5601  414 TIP3 H2   -28.66798 -15.18792  24.21515 4S   685A   1.00000
 5602  415 TIP3 OH2  -20.13374   8.91295 -13.56036 4S   686A   1.00000
 5603  415 TIP3 H1   -20.77328   9.29620 -14.17027 4S   686A   1.00000
 5604  415 TIP3 H2   -19.83600   8.11840 -14.01645 4S   686A   1.00000
 5605  416 TIP3 OH2  -31.67971  -2.42658  -5.29720 4S   687A   1.00000
 5606  416 TIP3 H1   -32.45903  -2.83715  -4.90426 4S   687A   1.00000
 5607  416 TIP3 H2   -31.06216  -3.15473  -5.40231 4S   687A   1.00000
 5608  417 TIP3 OH2  -38.82780  -8.22388  22.54248 4S   688A   1.00000
 5609  417 TIP3 H1   -39.28051  -7.94301  21.74280 4S   688A   1.00000
 5610  417 TIP3 H2   -38.46698  -9.08408  22.30857 4S   688A   1.00000
 5611  418 TIP3 OH2  -13.68621 -15.75525  -0.15853 4S   689A   1.00000
 5612  418 TIP3 H1   -13.87337 -16.53117  -0.69641 4S   689A   1.00000
 5613  418 TIP3 H2   -13.23886 -16.11300   0.61294 4S   689A   1.00000
 5614  419 TIP3 OH2  -41.59044  -2.12283  22.90427 4S   690A   1.00000
 5615  419 TIP3 H1   -41.57780  -2.22948  21.95200 4S   690A   1.00000
 5616  419 TIP3 H2   -40.96044  -2.76820  23.24361 4S   690A   1.00000
 5617  420 TIP3 OH2  -30.42458 -12.22113   1.07679 4S   691A   1.00000
 5618  420 TIP3 H1   -30.43257 -11.59020   1.80505 4S   691A   1.00000
 5619  420 TIP3 H2   -31.30158 -12.60389   1.08842 4S   691A   1.00000
 5620  421 TIP3 OH2  -14.47562   2.41733  -9.40856 4S   692A   1.00000
 5621  421 TIP3 H1   -15.19162   2.66787  -8.81347 4S   692A   1.00000
 5622  421 TIP3 H2   -14.40455   1.46871  -9.29399 4S   692A   1.00000
 5623  422 TIP3 OH2  -24.61184   6.37278  45.89701 4S   693A   1.00000
 5624  422 TIP3 H1   -23.67312   6.43754  45.71107 4S   693A   1.00000
 5625  422 TIP3 H2   -24.97565   7.20376  45.58630 4S   693A   1.00000
 5626  423 TIP3 OH2  -21.32461 -11.24777  -3.71073 4S   694A   1.00000
 5627  423 TIP3 H1   -22.01441 -11.26256  -3.03939 4S   694A   1.00000
 5628  423 TIP3 H2   -21.79558 -10.93933  -4.49217 4S   694A   1.00000
 5629  424 TIP3 OH2   -6.77255  -9.82055   3.20685 4S   695A   1.00000
 5630  424 TIP3 H1    -5.95490  -9.54692   3.62489 4S   695A   1.00000
 5631  424 TIP3 H2    -6.84375  -9.25148   2.43802 4S   695A   1.00000
 5632  425 TIP3 OH2  -28.39222  -9.97175  37.65318 4S   696A   1.00000
[truncated: 69,155 more chars]
