# Supplementary material for: Exploring the mechanism of Alisma orientale for the treatment of pregnancy induced hypertension and potential hepato-nephrotoxicity by using network pharmacology, network toxicology, molecular docking and molecular dynamics simulation
Source: Front Pharmacol. 2022 Nov 15;13:1027112. doi: 10.3389/fphar.2022.1027112 (PMC9705790; doi:10.3389/fphar.2022.1027112)
Supplement: Supplementary file 2 [file DataSheet3.zip › AKT1/akt854N/eadock3.err]

sib.fastconf.EADock3: running @ selenium/127.0.1.1 development version. /home/swissdock/swissdock/tmp//cache/eadock3/eadock3.jar MD5: 6b55cadf59de6f950f604b9d6d6562d2
sib.fastconf.EADock3: 5000 binding modes will be generated
sib.fastconf.EADock3: the 5000 with the most favorable SimpleFitness will be evaluated with FACTS.
sib.fastconf.EADock3: 250 binding modes will be retained
sib.fastconf.EADock3: minimize with 100 steps of SD then 250 steps of ABNR
sib.fastconf.EADock3: side chains closer than 0.0 A to any atom of the ligand will be optimized.
sib.fastconf.EADock3: Clustering radius is 2.0
sib.fastconf.EADock3: Maximum cluster size is 8
sib.fastconf.EADock3: clusters will have the exact size.
sib.fastconf.EADock3: Output file is clusters.zip
sib.fastconf.EADock3: Ligand selection is SEGID LIG
sib.fastconf.EADock3: temporary files will be kept.
sib.fastconf.EADock3: Translations allowed.
sib.fastconf.EADock3: solvation model is FACTS
sib.fastconf.EADock3: Centering rotations on the whole ligand.
sib.fastconf.EADock3: System  : 6606 atoms
sib.fastconf.EADock3: Ligand  : 81 atoms
sib.fastconf.EADock3: Receptor: 6525 atoms
sib.fastconf.EADock3:   Fixed part   : 6525 atoms
sib.fastconf.EADock3:   Flexible part: 0 atoms
sib.fastconf.EADock3: Blind docking
sib.fastconf.biodatastructures.molecules.FlexibleMoleculeBuilder: No RotateBond directive found.
sib.fastconf.biodatastructures.molecules.FlexibleMoleculeBuilder: Multiple keyword found in RotateBond directive.
sib.fastconf.biodatastructures.molecules.FlexibleMoleculeBuilder: Identify bonds.
sib.fastconf.biodatastructures.molecules.FlexibleMolecule: Total of 85 bonds found.
sib.fastconf.biodatastructures.molecules.FlexibleMolecule: Restricting dihedral rotations based on the number of atom on each side.
sib.fastconf.biodatastructures.molecules.FlexibleMolecule: 14 rotatable dihedral angles found.
sib.fastconf.biodatastructures.molecules.FlexibleMolecule: no user specified bond list.
sib.fastconf.biodatastructures.molecules.FlexibleMolecule: Filtering out dihedrals defined with an hydrogen.
sib.fastconf.biodatastructures.molecules.FlexibleMolecule: accepting bond 6540_6541_6542_6543
sib.fastconf.biodatastructures.molecules.FlexibleMolecule: accepting bond 6541_6542_6543_6544
sib.fastconf.biodatastructures.molecules.FlexibleMolecule: accepting bond 6542_6543_6544_6545
sib.fastconf.biodatastructures.molecules.FlexibleMolecule: accepting bond 6543_6544_6545_6546
sib.fastconf.biodatastructures.molecules.FlexibleMolecule: found # 57 core atoms : [ 6526 6527 6528 6529 6530 6531 6532 6533 6534 6535 6536 6537 6538 6539 6540 6541 6542 6550 6551 6552 6553 6554 6555 6556 6557 6559 6561 6562 6563 6564 6565 6566 6567 6568 6569 6570 6571 6572 6573 6574 6575 6576 6577 6578 6579 6580 6581 6582 6583 6598 6599 6600 6601 6602 6603 6604 6606 ]
sib.fastconf.biodatastructures.molecules.FlexibleMolecule: found rotatable bond # 0 between 6541 6542
sib.fastconf.biodatastructures.molecules.FlexibleMolecule: Group FIX (55): [ 6526 6527 6529 6556 6528 6561 6562 6530 6531 6532 6554 6563 6564 6565 6566 6567 6568 6569 6570 6533 6571 6553 6555 6534 6572 6573 6535 6552 6601 6602 6603 6604 6574 6575 6536 6537 6551 6559 6600 6576 6577 6578 6538 6539 6550 6598 6599 6606 6579 6580 6581 6540 6582 6583 6557 ] 
sib.fastconf.biodatastructures.molecules.FlexibleMolecule: Group ROTATABLE (24): [ 6543 6549 6584 6544 6585 6586 6545 6558 6587 6546 6560 6588 6547 6548 6589 6590 6591 6592 6593 6594 6595 6596 6597 6605 ] 
sib.fastconf.biodatastructures.molecules.FlexibleMolecule: Group ROTATABLE (Validation) (2): [ 6543 6549 ] 
sib.fastconf.biodatastructures.molecules.FlexibleMolecule: Group ROTATABLE (Non Validation) (18): [ 6544 6585 6586 6545 6558 6587 6546 6560 6588 6547 6548 6589 6590 6591 6592 6593 6594 6605 ] 
sib.fastconf.biodatastructures.molecules.FlexibleMolecule: found rotatable bond # 1 between 6542 6543
sib.fastconf.biodatastructures.molecules.FlexibleMolecule: Group FIX (61): [ 6526 6527 6529 6556 6528 6561 6562 6530 6531 6532 6554 6563 6564 6565 6566 6567 6568 6569 6570 6533 6571 6553 6555 6534 6572 6573 6535 6552 6601 6602 6603 6604 6574 6575 6536 6537 6551 6559 6600 6576 6577 6578 6538 6539 6550 6598 6599 6606 6579 6580 6581 6540 6582 6583 6541 6557 6549 6584 6595 6596 6597 ] 
sib.fastconf.biodatastructures.molecules.FlexibleMolecule: Group ROTATABLE (18): [ 6544 6585 6586 6545 6558 6587 6546 6560 6588 6547 6548 6589 6590 6591 6592 6593 6594 6605 ] 
sib.fastconf.biodatastructures.molecules.FlexibleMolecule: Group ROTATABLE (Validation) (1): [ 6544 ] 
sib.fastconf.biodatastructures.molecules.FlexibleMolecule: Group ROTATABLE (Non Validation) (15): [ 6545 6558 6587 6546 6560 6588 6547 6548 6589 6590 6591 6592 6593 6594 6605 ] 
sib.fastconf.biodatastructures.molecules.FlexibleMolecule: found rotatable bond # 2 between 6543 6544
sib.fastconf.biodatastructures.molecules.FlexibleMolecule: Group FIX (64): [ 6526 6527 6529 6556 6528 6561 6562 6530 6531 6532 6554 6563 6564 6565 6566 6567 6568 6569 6570 6533 6571 6553 6555 6534 6572 6573 6535 6552 6601 6602 6603 6604 6574 6575 6536 6537 6551 6559 6600 6576 6577 6578 6538 6539 6550 6598 6599 6606 6579 6580 6581 6540 6582 6583 6541 6557 6542 6549 6584 6585 6586 6595 6596 6597 ] 
sib.fastconf.biodatastructures.molecules.FlexibleMolecule: Group ROTATABLE (15): [ 6545 6558 6587 6546 6560 6588 6547 6548 6589 6590 6591 6592 6593 6594 6605 ] 
sib.fastconf.biodatastructures.molecules.FlexibleMolecule: Group ROTATABLE (Validation) (2): [ 6545 6558 ] 
sib.fastconf.biodatastructures.molecules.FlexibleMolecule: Group ROTATABLE (Non Validation) (11): [ 6546 6560 6588 6547 6548 6589 6590 6591 6592 6593 6594 ] 
sib.fastconf.biodatastructures.molecules.FlexibleMolecule: found rotatable bond # 3 between 6544 6545
sib.fastconf.biodatastructures.molecules.FlexibleMolecule: Group FIX (68): [ 6526 6527 6529 6556 6528 6561 6562 6530 6531 6532 6554 6563 6564 6565 6566 6567 6568 6569 6570 6533 6571 6553 6555 6534 6572 6573 6535 6552 6601 6602 6603 6604 6574 6575 6536 6537 6551 6559 6600 6576 6577 6578 6538 6539 6550 6598 6599 6606 6579 6580 6581 6540 6582 6583 6541 6557 6542 6543 6549 6584 6585 6586 6595 6596 6597 6558 6587 6605 ] 
sib.fastconf.biodatastructures.molecules.FlexibleMolecule: Group ROTATABLE (11): [ 6546 6560 6588 6547 6548 6589 6590 6591 6592 6593 6594 ] 
sib.fastconf.biodatastructures.molecules.FlexibleMolecule: Group ROTATABLE (Validation) (4): [ 6546 6560 6547 6548 ] 
sib.fastconf.biodatastructures.molecules.FlexibleMolecule: Group ROTATABLE (Non Validation) (0): [ ] 
sib.fastconf.biodatastructures.molecules.FlexibleMolecule: Bond 6541 6542 has no putative parent, best bet is root node
sib.fastconf.biodatastructures.molecules.FlexibleMoleculeRotatable bond tree initialized 5 elements
sib.fastconf.biodatastructures.molecules.FlexibleMolecule: Detecting chiral carbons
sib.fastconf.biodatastructures.molecules.FlexibleMolecule: Atom 6535 C9   [ -0.025 -1.267 -0.973 ] is chiral
sib.fastconf.biodatastructures.molecules.FlexibleMolecule: Atom 6537 C11  [ 1.35 -0.663 -1.399 ] is chiral
sib.fastconf.biodatastructures.molecules.FlexibleMolecule: Atom 6542 C16  [ 2.316 2.918 -0.256 ] is chiral
sib.fastconf.biodatastructures.molecules.FlexibleMolecule: Atom 6544 C18  [ 1.256 4.865 0.981 ] is chiral
sib.fastconf.biodatastructures.molecules.FlexibleMolecule: Atom 6545 C19  [ 0.822 5.626 -0.237 ] is chiral
sib.fastconf.biodatastructures.molecules.FlexibleMolecule: Atom 6552 C26  [ 0.545 -0.785 1.458 ] is chiral
sib.fastconf.FastconfBuilder: Initialize non bonded list.
sib.fastconf.biodatastructures.scoring.moleculargrids.grids.InsideMolecularGrid: Calculating inside grid [393][406][479]
sib.fastconf.biodatastructures.scoring.moleculargrids.grids.InsideMolecularGrid: Inside grid calculated in 1050 ms
sib.fastconf.biodatastructures.scoring.moleculargrids.grids.InsideMolecularGrid: Smoothing inside grid.
sib.fastconf.biodatastructures.scoring.moleculargrids.grids.InsideMolecularGrid: Inside grid smoothed in 990 ms
sib.fastconf.biodatastructures.scoring.EvaluatorBuilder: generation of the electrostatic grid took 0 ms.
sib.fastconf.FastconfBuilder: Initial energy: 172.49529
sib.fastconf.EADock3: EADock3 starting
sib.fastconf.EADock3: Box volume 417439.78 Å
sib.fastconf.EADock3: Xmin: -61.672 Xmax: 6.819 Xsize: 68.491
sib.fastconf.EADock3: Ymin: -35.212 Ymax: 35.938 Ysize: 71.150
sib.fastconf.EADock3: Zmin: -27.667 Zmax: 57.993 Zsize: 85.661
sib.fastconf.EADock3: Calculating pocket bias.
sib.fastconf.EADock3: 1 cavities identified.
sib.fastconf.EADock3: 25 magic points identified.
sib.fastconf.EADock3: 25 pocket points were identified in 1770 ms
sib.fastconf.EADock3: Calculating surface bias.
sib.fastconf.EADock3: 10248 surface points were identified in 5420 ms
sib.fastconf.EADock3: 0.0 % done
sib.fastconf.EADock3: 0.1 % done
sib.fastconf.EADock3: 0.2 % done
sib.fastconf.EADock3: 0.3 % done
sib.fastconf.EADock3: 0.4 % done
sib.fastconf.EADock3: 0.5 % done
sib.fastconf.EADock3: 0.6 % done
sib.fastconf.EADock3: 0.7 % done
sib.fastconf.EADock3: 0.8 % done
sib.fastconf.EADock3: 0.9 % done
sib.fastconf.EADock3: 1.0 % done
sib.fastconf.EADock3: 1.1 % done
sib.fastconf.EADock3: only 49/500001 BM accepted, exiting DSS.
sib.fastconf.EADock3: The generation of 49 conformations took 1295640 s
sib.fastconf.EADock3: The DSS engine failed 495001 times to find a suitable BMs within the allowed time limit of 500 ms
sib.fastconf.EADock3: Minimizing binding mode 0, energy is 322.3539, rmsd is 26.135117
sib.fastconf.EADock3: Minimizing binding mode 1, energy is 372.29135, rmsd is 27.492815
sib.fastconf.EADock3: Minimizing binding mode 2, energy is 373.4338, rmsd is 24.405912
sib.fastconf.EADock3: Minimizing binding mode 3, energy is 432.2887, rmsd is 26.68744
sib.fastconf.EADock3: Minimizing binding mode 4, energy is 520.31854, rmsd is 25.604078
sib.fastconf.EADock3: Minimizing binding mode 5, energy is 536.2332, rmsd is 25.268703
sib.fastconf.EADock3: Minimizing binding mode 6, energy is 584.47644, rmsd is 38.40038
sib.fastconf.EADock3: Minimizing binding mode 7, energy is 638.4702, rmsd is 28.570566
sib.fastconf.EADock3: Minimizing binding mode 8, energy is 705.50146, rmsd is 25.097113
sib.fastconf.EADock3: Minimizing binding mode 9, energy is 725.7595, rmsd is 24.416197
sib.fastconf.EADock3: Minimizing binding mode 10, energy is 741.8439, rmsd is 24.260817
sib.fastconf.EADock3: Minimizing binding mode 11, energy is 808.70074, rmsd is 25.344198
sib.fastconf.EADock3: Minimizing binding mode 12, energy is 830.37665, rmsd is 25.953354
sib.fastconf.EADock3: Minimizing binding mode 13, energy is 904.1539, rmsd is 24.0681
sib.fastconf.EADock3: Minimizing binding mode 14, energy is 906.17145, rmsd is 26.061068
sib.fastconf.EADock3: Minimizing binding mode 15, energy is 1031.5431, rmsd is 24.743982
sib.fastconf.EADock3: Minimizing binding mode 16, energy is 1054.6698, rmsd is 26.841469
sib.fastconf.EADock3: Minimizing binding mode 17, energy is 1071.1681, rmsd is 24.853271
sib.fastconf.EADock3: Minimizing binding mode 18, energy is 1073.4268, rmsd is 25.518406
sib.fastconf.EADock3: Minimizing binding mode 19, energy is 1145.5935, rmsd is 24.837976
sib.fastconf.EADock3: Minimizing binding mode 20, energy is 1172.8658, rmsd is 24.480402
sib.fastconf.EADock3: Minimizing binding mode 21, energy is 1179.5159, rmsd is 26.43015
sib.fastconf.EADock3: Minimizing binding mode 22, energy is 1212.0968, rmsd is 25.342913
sib.fastconf.EADock3: Minimizing binding mode 23, energy is 1234.4309, rmsd is 28.01314
sib.fastconf.EADock3: Minimizing binding mode 24, energy is 1275.008, rmsd is 25.340675
sib.fastconf.EADock3: Minimizing binding mode 25, energy is 1286.2997, rmsd is 27.219072
sib.fastconf.EADock3: Minimizing binding mode 26, energy is 1318.3424, rmsd is 26.061049
sib.fastconf.EADock3: Minimizing binding mode 27, energy is 1419.5834, rmsd is 29.732615
sib.fastconf.EADock3: Minimizing binding mode 28, energy is 1469.0452, rmsd is 24.850351
sib.fastconf.EADock3: Minimizing binding mode 29, energy is 1567.5453, rmsd is 26.675371
sib.fastconf.EADock3: Minimizing binding mode 30, energy is 1576.481, rmsd is 24.467667
sib.fastconf.EADock3: Minimizing binding mode 31, energy is 1659.7478, rmsd is 25.930553
sib.fastconf.EADock3: Minimizing binding mode 32, energy is 1762.7336, rmsd is 25.985643
sib.fastconf.EADock3: Minimizing binding mode 33, energy is 1851.7189, rmsd is 25.918219
sib.fastconf.EADock3: Minimizing binding mode 34, energy is 1904.8811, rmsd is 27.204128
sib.fastconf.EADock3: Minimizing binding mode 35, energy is 1929.3643, rmsd is 20.904045
sib.fastconf.EADock3: Minimizing binding mode 36, energy is 1983.079, rmsd is 25.124926
sib.fastconf.EADock3: Minimizing binding mode 37, energy is 2168.0017, rmsd is 26.239326
sib.fastconf.EADock3: Minimizing binding mode 38, energy is 2255.2861, rmsd is 24.972755
sib.fastconf.EADock3: Minimizing binding mode 39, energy is 2536.9075, rmsd is 26.561043
sib.fastconf.EADock3: Minimizing binding mode 40, energy is 2970.166, rmsd is 24.461025
sib.fastconf.EADock3: Minimizing binding mode 41, energy is 3449.5906, rmsd is 25.533394
sib.fastconf.EADock3: Minimizing binding mode 42, energy is 3468.504, rmsd is 23.498013
sib.fastconf.EADock3: Minimizing binding mode 43, energy is 3517.7073, rmsd is 25.997444
sib.fastconf.EADock3: Minimizing binding mode 44, energy is 3672.9895, rmsd is 3.044723
sib.fastconf.EADock3: Minimizing binding mode 45, energy is 3770.4778, rmsd is 25.673393
sib.fastconf.EADock3: Minimizing binding mode 46, energy is 3862.8906, rmsd is 26.994104
sib.fastconf.EADock3: Minimizing binding mode 47, energy is 4561.925, rmsd is 25.27809
sib.fastconf.EADock3: Minimizing binding mode 48, energy is 4774.072, rmsd is 26.334202
sib.fastconf.EADock3: Filter out binding modes with an energy above 3.4028235E38 (3.4028235E38 above the most favorable binding mode, which has an energy of 267.771)
sib.wrappers.md.charmm.ExtendedCharmmWrapper: CHARMM timers: CPU time: 21.52 seconds
sib.wrappers.md.charmm.ExtendedCharmmWrapper: CHARMM timers: Elapsed time: 1340.86 seconds.
sib.fastconf.EADock3: Starting clustering
sib.fastconf.EADock3: Clustering iteration 0 took 0 ms and merged 6 clusters.
sib.fastconf.EADock3: Clustering iteration 1 took 0 ms and merged 0 clusters.
sib.fastconf.EADock3: Clustering took 0 ms.
sib.fastconf.EADock3: 49 elements were gathered in 43 clusters.
sib.fastconf.EADock3: Evaluating cluster 0/43
sib.fastconf.EADock3: Evaluating binding mode 0/1 with FACTS
sib.fastconf.EADock3: Evaluating cluster 1/43
sib.fastconf.EADock3: Evaluating binding mode 0/1 with FACTS
sib.fastconf.EADock3: Evaluating cluster 2/43
sib.fastconf.EADock3: Evaluating binding mode 0/1 with FACTS
sib.fastconf.EADock3: Evaluating cluster 3/43
sib.fastconf.EADock3: Evaluating binding mode 0/1 with FACTS
sib.fastconf.EADock3: Evaluating cluster 4/43
sib.fastconf.EADock3: Evaluating binding mode 0/1 with FACTS
sib.fastconf.EADock3: Evaluating cluster 5/43
sib.fastconf.EADock3: Evaluating binding mode 0/1 with FACTS
sib.fastconf.EADock3: Evaluating cluster 6/43
sib.fastconf.EADock3: Evaluating binding mode 0/1 with FACTS
sib.fastconf.EADock3: Evaluating cluster 7/43
sib.fastconf.EADock3: Evaluating binding mode 0/1 with FACTS
sib.fastconf.EADock3: Evaluating cluster 8/43
sib.fastconf.EADock3: Evaluating binding mode 0/1 with FACTS
sib.fastconf.EADock3: Evaluating cluster 9/43
sib.fastconf.EADock3: Evaluating binding mode 0/1 with FACTS
sib.fastconf.EADock3: Evaluating cluster 10/43
sib.fastconf.EADock3: Evaluating binding mode 0/1 with FACTS
sib.fastconf.EADock3: Evaluating cluster 11/43
sib.fastconf.EADock3: Evaluating binding mode 0/1 with FACTS
sib.fastconf.EADock3: Evaluating cluster 12/43
sib.fastconf.EADock3: Evaluating binding mode 0/1 with FACTS
sib.fastconf.EADock3: Evaluating cluster 13/43
sib.fastconf.EADock3: Evaluating binding mode 0/1 with FACTS
sib.fastconf.EADock3: Evaluating cluster 14/43
sib.fastconf.EADock3: Evaluating binding mode 0/1 with FACTS
sib.fastconf.EADock3: Evaluating cluster 15/43
sib.fastconf.EADock3: Evaluating binding mode 0/1 with FACTS
sib.fastconf.EADock3: Evaluating cluster 16/43
sib.fastconf.EADock3: Evaluating binding mode 0/1 with FACTS
sib.fastconf.EADock3: Evaluating cluster 17/43
sib.fastconf.EADock3: Evaluating binding mode 0/1 with FACTS
sib.fastconf.EADock3: Evaluating cluster 18/43
sib.fastconf.EADock3: Evaluating binding mode 0/1 with FACTS
sib.fastconf.EADock3: Evaluating cluster 19/43
sib.fastconf.EADock3: Evaluating binding mode 0/1 with FACTS
sib.fastconf.EADock3: Evaluating cluster 20/43
sib.fastconf.EADock3: Evaluating binding mode 0/1 with FACTS
sib.fastconf.EADock3: Evaluating cluster 21/43
sib.fastconf.EADock3: Evaluating binding mode 0/1 with FACTS
sib.fastconf.EADock3: Evaluating cluster 22/43
sib.fastconf.EADock3: Evaluating binding mode 0/1 with FACTS
sib.fastconf.EADock3: Evaluating cluster 23/43
sib.fastconf.EADock3: Evaluating binding mode 0/1 with FACTS
sib.fastconf.EADock3: Evaluating cluster 24/43
sib.fastconf.EADock3: Evaluating binding mode 0/1 with FACTS
sib.fastconf.EADock3: Evaluating cluster 25/43
sib.fastconf.EADock3: Evaluating binding mode 0/1 with FACTS
sib.fastconf.EADock3: Evaluating cluster 26/43
sib.fastconf.EADock3: Evaluating binding mode 0/1 with FACTS
sib.fastconf.EADock3: Evaluating cluster 27/43
sib.fastconf.EADock3: Evaluating binding mode 0/1 with FACTS
sib.fastconf.EADock3: Evaluating cluster 28/43
sib.fastconf.EADock3: Evaluating binding mode 0/1 with FACTS
sib.fastconf.EADock3: Evaluating cluster 29/43
sib.fastconf.EADock3: Evaluating binding mode 0/2 with FACTS
sib.fastconf.EADock3: Evaluating binding mode 1/2 with FACTS
sib.fastconf.EADock3: Evaluating cluster 30/43
sib.fastconf.EADock3: Evaluating binding mode 0/1 with FACTS
sib.fastconf.EADock3: Evaluating cluster 31/43
sib.fastconf.EADock3: Evaluating binding mode 0/4 with FACTS
sib.fastconf.EADock3: Evaluating binding mode 1/4 with FACTS
sib.fastconf.EADock3: Evaluating binding mode 2/4 with FACTS
sib.fastconf.EADock3: Evaluating binding mode 3/4 with FACTS
sib.fastconf.EADock3: Evaluating cluster 32/43
sib.fastconf.EADock3: Evaluating binding mode 0/2 with FACTS
sib.fastconf.EADock3: Evaluating binding mode 1/2 with FACTS
sib.fastconf.EADock3: Evaluating cluster 33/43
sib.fastconf.EADock3: Evaluating binding mode 0/2 with FACTS
sib.fastconf.EADock3: Evaluating binding mode 1/2 with FACTS
sib.fastconf.EADock3: Evaluating cluster 34/43
sib.fastconf.EADock3: Evaluating binding mode 0/1 with FACTS
sib.fastconf.EADock3: Evaluating cluster 35/43
sib.fastconf.EADock3: Evaluating binding mode 0/1 with FACTS
sib.fastconf.EADock3: Evaluating cluster 36/43
sib.fastconf.EADock3: Evaluating binding mode 0/1 with FACTS
sib.fastconf.EADock3: Evaluating cluster 37/43
sib.fastconf.EADock3: Evaluating binding mode 0/1 with FACTS
sib.fastconf.EADock3: Evaluating cluster 38/43
sib.fastconf.EADock3: Evaluating binding mode 0/1 with FACTS
sib.fastconf.EADock3: Evaluating cluster 39/43
sib.fastconf.EADock3: Evaluating binding mode 0/1 with FACTS
sib.fastconf.EADock3: Evaluating cluster 40/43
sib.fastconf.EADock3: Evaluating binding mode 0/1 with FACTS
sib.fastconf.EADock3: Evaluating cluster 41/43
sib.fastconf.EADock3: Evaluating binding mode 0/1 with FACTS
sib.fastconf.EADock3: Evaluating cluster 42/43
sib.fastconf.EADock3: Evaluating binding mode 0/1 with FACTS
sib.wrappers.md.charmm.ExtendedCharmmWrapper: CHARMM timers: CPU time: 16.12 seconds
sib.wrappers.md.charmm.ExtendedCharmmWrapper: CHARMM timers: Elapsed time: 16.2672 seconds.
sib.fastconf.EADock3: Starting cluster expansion.
sib.fastconf.EADock3: System  : 6606 atoms
sib.fastconf.EADock3: Ligand  : 81 atoms
sib.fastconf.EADock3: Receptor: 6525 atoms
sib.fastconf.EADock3:   Fixed part   : 6525 atoms
sib.fastconf.EADock3:   Flexible part: 0 atoms
sib.fastconf.EADock3: Expanding cluster 0/32
sib.fastconf.EADock3: Expanding cluster 1/32
sib.fastconf.EADock3: Expanding cluster 2/32
sib.fastconf.EADock3: Expanding cluster 3/32
sib.fastconf.EADock3: Expanding cluster 4/32
sib.fastconf.EADock3: Expanding cluster 5/32
sib.fastconf.EADock3: Expanding cluster 6/32
sib.fastconf.EADock3: Expanding cluster 7/32
sib.fastconf.EADock3: Expanding cluster 8/32
sib.fastconf.EADock3: Expanding cluster 9/32
sib.fastconf.EADock3: Expanding cluster 10/32
sib.fastconf.EADock3: Expanding cluster 11/32
sib.fastconf.EADock3: Expanding cluster 12/32
sib.fastconf.EADock3: Expanding cluster 13/32
sib.fastconf.EADock3: Expanding cluster 14/32
sib.fastconf.EADock3: Expanding cluster 15/32
sib.fastconf.EADock3: Expanding cluster 16/32
sib.fastconf.EADock3: Expanding cluster 17/32
sib.fastconf.EADock3: Expanding cluster 18/32
sib.fastconf.EADock3: Expanding cluster 19/32
sib.fastconf.EADock3: Expanding cluster 20/32
sib.fastconf.EADock3: Expanding cluster 21/32
sib.fastconf.EADock3: Expanding cluster 22/32
sib.fastconf.EADock3: Expanding cluster 23/32
sib.fastconf.EADock3: Expanding cluster 24/32
sib.fastconf.EADock3: Expanding cluster 25/32
sib.fastconf.EADock3: Expanding cluster 26/32
sib.fastconf.EADock3: Expanding cluster 27/32
sib.fastconf.EADock3: Expanding cluster 28/32
sib.fastconf.EADock3: Expanding cluster 29/32
sib.fastconf.EADock3: Expanding cluster 30/32
sib.fastconf.EADock3: Expanding cluster 31/32
sib.wrappers.md.charmm.ExtendedCharmmWrapper: CHARMM timers: CPU time: 127.77 seconds
sib.wrappers.md.charmm.ExtendedCharmmWrapper: CHARMM timers: Elapsed time: 128.336 seconds.
sib.fastconf.EADock3: Starting clustering
sib.fastconf.EADock3: Clustering iteration 0 took 10 ms and merged 225 clusters.
sib.fastconf.EADock3: Clustering iteration 1 took 0 ms and merged 0 clusters.
sib.fastconf.EADock3: Clustering took 10 ms.
sib.fastconf.EADock3: 256 elements were gathered in 31 clusters.
sib.fastconf.EADock3: clusters expanded, 256 binding modes generated
sib.fastconf.EADock3: Evaluating cluster 0/31
sib.fastconf.EADock3: Evaluating binding mode 0/8 with FACTS
sib.fastconf.EADock3: Evaluating binding mode 1/8 with FACTS
sib.fastconf.EADock3: Evaluating binding mode 2/8 with FACTS
sib.fastconf.EADock3: Evaluating binding mode 3/8 with FACTS
sib.fastconf.EADock3: Evaluating binding mode 4/8 with FACTS
sib.fastconf.EADock3: Evaluating binding mode 5/8 with FACTS
sib.fastconf.EADock3: Evaluating binding mode 6/8 with FACTS
sib.fastconf.EADock3: Evaluating binding mode 7/8 with FACTS
sib.fastconf.EADock3: Evaluating cluster 1/31
sib.fastconf.EADock3: Evaluating binding mode 0/8 with FACTS
sib.fastconf.EADock3: Evaluating binding mode 1/8 with FACTS
sib.fastconf.EADock3: Evaluating binding mode 2/8 with FACTS
sib.fastconf.EADock3: Evaluating binding mode 3/8 with FACTS
sib.fastconf.EADock3: Evaluating binding mode 4/8 with FACTS
sib.fastconf.EADock3: Evaluating binding mode 5/8 with FACTS
sib.fastconf.EADock3: Evaluating binding mode 6/8 with FACTS
sib.fastconf.EADock3: Evaluating binding mode 7/8 with FACTS
sib.fastconf.EADock3: Evaluating cluster 2/31
sib.fastconf.EADock3: Evaluating binding mode 0/8 with FACTS
sib.fastconf.EADock3: Evaluating binding mode 1/8 with FACTS
sib.fastconf.EADock3: Evaluating binding mode 2/8 with FACTS
sib.fastconf.EADock3: Evaluating binding mode 3/8 with FACTS
sib.fastconf.EADock3: Evaluating binding mode 4/8 with FACTS
sib.fastconf.EADock3: Evaluating binding mode 5/8 with FACTS
sib.fastconf.EADock3: Evaluating binding mode 6/8 with FACTS
sib.fastconf.EADock3: Evaluating binding mode 7/8 with FACTS
sib.fastconf.EADock3: Evaluating cluster 3/31
sib.fastconf.EADock3: Evaluating binding mode 0/8 with FACTS
sib.fastconf.EADock3: Evaluating binding mode 1/8 with FACTS
sib.fastconf.EADock3: Evaluating binding mode 2/8 with FACTS
sib.fastconf.EADock3: Evaluating binding mode 3/8 with FACTS
sib.fastconf.EADock3: Evaluating binding mode 4/8 with FACTS
sib.fastconf.EADock3: Evaluating binding mode 5/8 with FACTS
sib.fastconf.EADock3: Evaluating binding mode 6/8 with FACTS
sib.fastconf.EADock3: Evaluating binding mode 7/8 with FACTS
sib.fastconf.EADock3: Evaluating cluster 4/31
sib.fastconf.EADock3: Evaluating binding mode 0/8 with FACTS
sib.fastconf.EADock3: Evaluating binding mode 1/8 with FACTS
sib.fastconf.EADock3: Evaluating binding mode 2/8 with FACTS
sib.fastconf.EADock3: Evaluating binding mode 3/8 with FACTS
sib.fastconf.EADock3: Evaluating binding mode 4/8 with FACTS
sib.fastconf.EADock3: Evaluating binding mode 5/8 with FACTS
sib.fastconf.EADock3: Evaluating binding mode 6/8 with FACTS
sib.fastconf.EADock3: Evaluating binding mode 7/8 with FACTS
sib.fastconf.EADock3: Evaluating cluster 5/31
sib.fastconf.EADock3: Evaluating binding mode 0/8 with FACTS
sib.fastconf.EADock3: Evaluating binding mode 1/8 with FACTS
sib.fastconf.EADock3: Evaluating binding mode 2/8 with FACTS
sib.fastconf.EADock3: Evaluating binding mode 3/8 with FACTS
sib.fastconf.EADock3: Evaluating binding mode 4/8 with FACTS
sib.fastconf.EADock3: Evaluating binding mode 5/8 with FACTS
sib.fastconf.EADock3: Evaluating binding mode 6/8 with FACTS
sib.fastconf.EADock3: Evaluating binding mode 7/8 with FACTS
sib.fastconf.EADock3: Evaluating cluster 6/31
sib.fastconf.EADock3: Evaluating binding mode 0/8 with FACTS
sib.fastconf.EADock3: Evaluating binding mode 1/8 with FACTS
sib.fastconf.EADock3: Evaluating binding mode 2/8 with FACTS
sib.fastconf.EADock3: Evaluating binding mode 3/8 with FACTS
sib.fastconf.EADock3: Evaluating binding mode 4/8 with FACTS
sib.fastconf.EADock3: Evaluating binding mode 5/8 with FACTS
sib.fastconf.EADock3: Evaluating binding mode 6/8 with FACTS
sib.fastconf.EADock3: Evaluating binding mode 7/8 with FACTS
sib.fastconf.EADock3: Evaluating cluster 7/31
sib.fastconf.EADock3: Evaluating binding mode 0/8 with FACTS
sib.fastconf.EADock3: Evaluating binding mode 1/8 with FACTS
sib.fastconf.EADock3: Evaluating binding mode 2/8 with FACTS
sib.fastconf.EADock3: Evaluating binding mode 3/8 with FACTS
sib.fastconf.EADock3: Evaluating binding mode 4/8 with FACTS
sib.fastconf.EADock3: Evaluating binding mode 5/8 with FACTS
sib.fastconf.EADock3: Evaluating binding mode 6/8 with FACTS
sib.fastconf.EADock3: Evaluating binding mode 7/8 with FACTS
sib.fastconf.EADock3: Evaluating cluster 8/31
sib.fastconf.EADock3: Evaluating binding mode 0/8 with FACTS
sib.fastconf.EADock3: Evaluating binding mode 1/8 with FACTS
sib.fastconf.EADock3: Evaluating binding mode 2/8 with FACTS
sib.fastconf.EADock3: Evaluating binding mode 3/8 with FACTS
sib.fastconf.EADock3: Evaluating binding mode 4/8 with FACTS
sib.fastconf.EADock3: Evaluating binding mode 5/8 with FACTS
sib.fastconf.EADock3: Evaluating binding mode 6/8 with FACTS
sib.fastconf.EADock3: Evaluating binding mode 7/8 with FACTS
sib.fastconf.EADock3: Evaluating cluster 9/31
sib.fastconf.EADock3: Evaluating binding mode 0/8 with FACTS
sib.fastconf.EADock3: Evaluating binding mode 1/8 with FACTS
sib.fastconf.EADock3: Evaluating binding mode 2/8 with FACTS
sib.fastconf.EADock3: Evaluating binding mode 3/8 with FACTS
sib.fastconf.EADock3: Evaluating binding mode 4/8 with FACTS
sib.fastconf.EADock3: Evaluating binding mode 5/8 with FACTS
sib.fastconf.EADock3: Evaluating binding mode 6/8 with FACTS
sib.fastconf.EADock3: Evaluating binding mode 7/8 with FACTS
sib.fastconf.EADock3: Evaluating cluster 10/31
sib.fastconf.EADock3: Evaluating binding mode 0/8 with FACTS
sib.fastconf.EADock3: Evaluating binding mode 1/8 with FACTS
sib.fastconf.EADock3: Evaluating binding mode 2/8 with FACTS
sib.fastconf.EADock3: Evaluating binding mode 3/8 with FACTS
sib.fastconf.EADock3: Evaluating binding mode 4/8 with FACTS
sib.fastconf.EADock3: Evaluating binding mode 5/8 with FACTS
sib.fastconf.EADock3: Evaluating binding mode 6/8 with FACTS
sib.fastconf.EADock3: Evaluating binding mode 7/8 with FACTS
sib.fastconf.EADock3: Evaluating cluster 11/31
sib.fastconf.EADock3: Evaluating binding mode 0/8 with FACTS
sib.fastconf.EADock3: Evaluating binding mode 1/8 with FACTS
sib.fastconf.EADock3: Evaluating binding mode 2/8 with FACTS
sib.fastconf.EADock3: Evaluating binding mode 3/8 with FACTS
sib.fastconf.EADock3: Evaluating binding mode 4/8 with FACTS
sib.fastconf.EADock3: Evaluating binding mode 5/8 with FACTS
sib.fastconf.EADock3: Evaluating binding mode 6/8 with FACTS
sib.fastconf.EADock3: Evaluating binding mode 7/8 with FACTS
sib.fastconf.EADock3: Evaluating cluster 12/31
sib.fastconf.EADock3: Evaluating binding mode 0/8 with FACTS
sib.fastconf.EADock3: Evaluating binding mode 1/8 with FACTS
sib.fastconf.EADock3: Evaluating binding mode 2/8 with FACTS
sib.fastconf.EADock3: Evaluating binding mode 3/8 with FACTS
sib.fastconf.EADock3: Evaluating binding mode 4/8 with FACTS
sib.fastconf.EADock3: Evaluating binding mode 5/8 with FACTS
sib.fastconf.EADock3: Evaluating binding mode 6/8 with FACTS
sib.fastconf.EADock3: Evaluating binding mode 7/8 with FACTS
sib.fastconf.EADock3: Evaluating cluster 13/31
sib.fastconf.EADock3: Evaluating binding mode 0/8 with FACTS
sib.fastconf.EADock3: Evaluating binding mode 1/8 with FACTS
sib.fastconf.EADock3: Evaluating binding mode 2/8 with FACTS
sib.fastconf.EADock3: Evaluating binding mode 3/8 with FACTS
sib.fastconf.EADock3: Evaluating binding mode 4/8 with FACTS
sib.fastconf.EADock3: Evaluating binding mode 5/8 with FACTS
sib.fastconf.EADock3: Evaluating binding mode 6/8 with FACTS
sib.fastconf.EADock3: Evaluating binding mode 7/8 with FACTS
sib.fastconf.EADock3: Evaluating cluster 14/31
sib.fastconf.EADock3: Evaluating binding mode 0/8 with FACTS
sib.fastconf.EADock3: Evaluating binding mode 1/8 with FACTS
sib.fastconf.EADock3: Evaluating binding mode 2/8 with FACTS
sib.fastconf.EADock3: Evaluating binding mode 3/8 with FACTS
sib.fastconf.EADock3: Evaluating binding mode 4/8 with FACTS
sib.fastconf.EADock3: Evaluating binding mode 5/8 with FACTS
sib.fastconf.EADock3: Evaluating binding mode 6/8 with FACTS
sib.fastconf.EADock3: Evaluating binding mode 7/8 with FACTS
sib.fastconf.EADock3: Evaluating cluster 15/31
sib.fastconf.EADock3: Evaluating binding mode 0/8 with FACTS
sib.fastconf.EADock3: Evaluating binding mode 1/8 with FACTS
sib.fastconf.EADock3: Evaluating binding mode 2/8 with FACTS
sib.fastconf.EADock3: Evaluating binding mode 3/8 with FACTS
sib.fastconf.EADock3: Evaluating binding mode 4/8 with FACTS
sib.fastconf.EADock3: Evaluating binding mode 5/8 with FACTS
sib.fastconf.EADock3: Evaluating binding mode 6/8 with FACTS
sib.fastconf.EADock3: Evaluating binding mode 7/8 with FACTS
sib.fastconf.EADock3: Evaluating cluster 16/31
sib.fastconf.EADock3: Evaluating binding mode 0/8 with FACTS
sib.fastconf.EADock3: Evaluating binding mode 1/8 with FACTS
sib.fastconf.EADock3: Evaluating binding mode 2/8 with FACTS
sib.fastconf.EADock3: Evaluating binding mode 3/8 with FACTS
sib.fastconf.EADock3: Evaluating binding mode 4/8 with FACTS
sib.fastconf.EADock3: Evaluating binding mode 5/8 with FACTS
sib.fastconf.EADock3: Evaluating binding mode 6/8 with FACTS
sib.fastconf.EADock3: Evaluating binding mode 7/8 with FACTS
sib.fastconf.EADock3: Evaluating cluster 17/31
sib.fastconf.EADock3: Evaluating binding mode 0/8 with FACTS
sib.fastconf.EADock3: Evaluating binding mode 1/8 with FACTS
sib.fastconf.EADock3: Evaluating binding mode 2/8 with FACTS
sib.fastconf.EADock3: Evaluating binding mode 3/8 with FACTS
sib.fastconf.EADock3: Evaluating binding mode 4/8 with FACTS
sib.fastconf.EADock3: Evaluating binding mode 5/8 with FACTS
sib.fastconf.EADock3: Evaluating binding mode 6/8 with FACTS
sib.fastconf.EADock3: Evaluating binding mode 7/8 with FACTS
sib.fastconf.EADock3: Evaluating cluster 18/31
sib.fastconf.EADock3: Evaluating binding mode 0/8 with FACTS
sib.fastconf.EADock3: Evaluating binding mode 1/8 with FACTS
sib.fastconf.EADock3: Evaluating binding mode 2/8 with FACTS
sib.fastconf.EADock3: Evaluating binding mode 3/8 with FACTS
sib.fastconf.EADock3: Evaluating binding mode 4/8 with FACTS
sib.fastconf.EADock3: Evaluating binding mode 5/8 with FACTS
sib.fastconf.EADock3: Evaluating binding mode 6/8 with FACTS
sib.fastconf.EADock3: Evaluating binding mode 7/8 with FACTS
sib.fastconf.EADock3: Evaluating cluster 19/31
sib.fastconf.EADock3: Evaluating binding mode 0/8 with FACTS
sib.fastconf.EADock3: Evaluating binding mode 1/8 with FACTS
sib.fastconf.EADock3: Evaluating binding mode 2/8 with FACTS
sib.fastconf.EADock3: Evaluating binding mode 3/8 with FACTS
sib.fastconf.EADock3: Evaluating binding mode 4/8 with FACTS
sib.fastconf.EADock3: Evaluating binding mode 5/8 with FACTS
sib.fastconf.EADock3: Evaluating binding mode 6/8 with FACTS
sib.fastconf.EADock3: Evaluating binding mode 7/8 with FACTS
sib.fastconf.EADock3: Evaluating cluster 20/31
sib.fastconf.EADock3: Evaluating binding mode 0/8 with FACTS
sib.fastconf.EADock3: Evaluating binding mode 1/8 with FACTS
sib.fastconf.EADock3: Evaluating binding mode 2/8 with FACTS
sib.fastconf.EADock3: Evaluating binding mode 3/8 with FACTS
sib.fastconf.EADock3: Evaluating binding mode 4/8 with FACTS
sib.fastconf.EADock3: Evaluating binding mode 5/8 with FACTS
sib.fastconf.EADock3: Evaluating binding mode 6/8 with FACTS
sib.fastconf.EADock3: Evaluating binding mode 7/8 with FACTS
sib.fastconf.EADock3: Evaluating cluster 21/31
sib.fastconf.EADock3: Evaluating binding mode 0/8 with FACTS
sib.fastconf.EADock3: Evaluating binding mode 1/8 with FACTS
sib.fastconf.EADock3: Evaluating binding mode 2/8 with FACTS
sib.fastconf.EADock3: Evaluating binding mode 3/8 with FACTS
sib.fastconf.EADock3: Evaluating binding mode 4/8 with FACTS
sib.fastconf.EADock3: Evaluating binding mode 5/8 with FACTS
sib.fastconf.EADock3: Evaluating binding mode 6/8 with FACTS
sib.fastconf.EADock3: Evaluating binding mode 7/8 with FACTS
sib.fastconf.EADock3: Evaluating cluster 22/31
sib.fastconf.EADock3: Evaluating binding mode 0/8 with FACTS
sib.fastconf.EADock3: Evaluating binding mode 1/8 with FACTS
sib.fastconf.EADock3: Evaluating binding mode 2/8 with FACTS
sib.fastconf.EADock3: Evaluating binding mode 3/8 with FACTS
sib.fastconf.EADock3: Evaluating binding mode 4/8 with FACTS
sib.fastconf.EADock3: Evaluating binding mode 5/8 with FACTS
sib.fastconf.EADock3: Evaluating binding mode 6/8 with FACTS
sib.fastconf.EADock3: Evaluating binding mode 7/8 with FACTS
sib.fastconf.EADock3: Evaluating cluster 23/31
sib.fastconf.EADock3: Evaluating binding mode 0/8 with FACTS
sib.fastconf.EADock3: Evaluating binding mode 1/8 with FACTS
sib.fastconf.EADock3: Evaluating binding mode 2/8 with FACTS
sib.fastconf.EADock3: Evaluating binding mode 3/8 with FACTS
sib.fastconf.EADock3: Evaluating binding mode 4/8 with FACTS
sib.fastconf.EADock3: Evaluating binding mode 5/8 with FACTS
sib.fastconf.EADock3: Evaluating binding mode 6/8 with FACTS
sib.fastconf.EADock3: Evaluating binding mode 7/8 with FACTS
sib.fastconf.EADock3: Evaluating cluster 24/31
sib.fastconf.EADock3: Evaluating binding mode 0/8 with FACTS
sib.fastconf.EADock3: Evaluating binding mode 1/8 with FACTS
sib.fastconf.EADock3: Evaluating binding mode 2/8 with FACTS
sib.fastconf.EADock3: Evaluating binding mode 3/8 with FACTS
sib.fastconf.EADock3: Evaluating binding mode 4/8 with FACTS
sib.fastconf.EADock3: Evaluating binding mode 5/8 with FACTS
sib.fastconf.EADock3: Evaluating binding mode 6/8 with FACTS
sib.fastconf.EADock3: Evaluating binding mode 7/8 with FACTS
sib.fastconf.EADock3: Evaluating cluster 25/31
sib.fastconf.EADock3: Evaluating binding mode 0/8 with FACTS
sib.fastconf.EADock3: Evaluating binding mode 1/8 with FACTS
sib.fastconf.EADock3: Evaluating binding mode 2/8 with FACTS
sib.fastconf.EADock3: Evaluating binding mode 3/8 with FACTS
sib.fastconf.EADock3: Evaluating binding mode 4/8 with FACTS
sib.fastconf.EADock3: Evaluating binding mode 5/8 with FACTS
sib.fastconf.EADock3: Evaluating binding mode 6/8 with FACTS
sib.fastconf.EADock3: Evaluating binding mode 7/8 with FACTS
sib.fastconf.EADock3: Evaluating cluster 26/31
sib.fastconf.EADock3: Evaluating binding mode 0/8 with FACTS
sib.fastconf.EADock3: Evaluating binding mode 1/8 with FACTS
sib.fastconf.EADock3: Evaluating binding mode 2/8 with FACTS
sib.fastconf.EADock3: Evaluating binding mode 3/8 with FACTS
sib.fastconf.EADock3: Evaluating binding mode 4/8 with FACTS
sib.fastconf.EADock3: Evaluating binding mode 5/8 with FACTS
sib.fastconf.EADock3: Evaluating binding mode 6/8 with FACTS
sib.fastconf.EADock3: Evaluating binding mode 7/8 with FACTS
sib.fastconf.EADock3: Evaluating cluster 27/31
sib.fastconf.EADock3: Evaluating binding mode 0/8 with FACTS
sib.fastconf.EADock3: Evaluating binding mode 1/8 with FACTS
sib.fastconf.EADock3: Evaluating binding mode 2/8 with FACTS
sib.fastconf.EADock3: Evaluating binding mode 3/8 with FACTS
sib.fastconf.EADock3: Evaluating binding mode 4/8 with FACTS
sib.fastconf.EADock3: Evaluating binding mode 5/8 with FACTS
sib.fastconf.EADock3: Evaluating binding mode 6/8 with FACTS
sib.fastconf.EADock3: Evaluating binding mode 7/8 with FACTS
sib.fastconf.EADock3: Evaluating cluster 28/31
sib.fastconf.EADock3: Evaluating binding mode 0/8 with FACTS
sib.fastconf.EADock3: Evaluating binding mode 1/8 with FACTS
sib.fastconf.EADock3: Evaluating binding mode 2/8 with FACTS
sib.fastconf.EADock3: Evaluating binding mode 3/8 with FACTS
sib.fastconf.EADock3: Evaluating binding mode 4/8 with FACTS
sib.fastconf.EADock3: Evaluating binding mode 5/8 with FACTS
sib.fastconf.EADock3: Evaluating binding mode 6/8 with FACTS
sib.fastconf.EADock3: Evaluating binding mode 7/8 with FACTS
sib.fastconf.EADock3: Evaluating cluster 29/31
sib.fastconf.EADock3: Evaluating binding mode 0/8 with FACTS
sib.fastconf.EADock3: Evaluating binding mode 1/8 with FACTS
sib.fastconf.EADock3: Evaluating binding mode 2/8 with FACTS
sib.fastconf.EADock3: Evaluating binding mode 3/8 with FACTS
sib.fastconf.EADock3: Evaluating binding mode 4/8 with FACTS
sib.fastconf.EADock3: Evaluating binding mode 5/8 with FACTS
sib.fastconf.EADock3: Evaluating binding mode 6/8 with FACTS
sib.fastconf.EADock3: Evaluating binding mode 7/8 with FACTS
sib.fastconf.EADock3: Evaluating cluster 30/31
sib.fastconf.EADock3: Evaluating binding mode 0/16 with FACTS
sib.fastconf.EADock3: Evaluating binding mode 1/16 with FACTS
sib.fastconf.EADock3: Evaluating binding mode 2/16 with FACTS
sib.fastconf.EADock3: Evaluating binding mode 3/16 with FACTS
sib.fastconf.EADock3: Evaluating binding mode 4/16 with FACTS
sib.fastconf.EADock3: Evaluating binding mode 5/16 with FACTS
sib.fastconf.EADock3: Evaluating binding mode 6/16 with FACTS
sib.fastconf.EADock3: Evaluating binding mode 7/16 with FACTS
sib.fastconf.EADock3: Evaluating binding mode 8/16 with FACTS
sib.fastconf.EADock3: Evaluating binding mode 9/16 with FACTS
sib.fastconf.EADock3: Evaluating binding mode 10/16 with FACTS
sib.fastconf.EADock3: Evaluating binding mode 11/16 with FACTS
sib.fastconf.EADock3: Evaluating binding mode 12/16 with FACTS
sib.fastconf.EADock3: Evaluating binding mode 13/16 with FACTS
sib.fastconf.EADock3: Evaluating binding mode 14/16 with FACTS
sib.fastconf.EADock3: Evaluating binding mode 15/16 with FACTS
sib.wrappers.md.charmm.ExtendedCharmmWrapper: CHARMM timers: CPU time: 34.82 seconds
sib.wrappers.md.charmm.ExtendedCharmmWrapper: CHARMM timers: Elapsed time: 35.3228 seconds.
sib.fastconf.EADock3: EADock3Cluster 0 : 8 elements, SimpleFitness: 262.85065, FullFitness: -1378.3716 , RMSD: 25.538036 , elements: [ 262.953 -1378.3716 25.538036 ] [ 262.953 -1378.3716 25.538036 ] [ 262.953 -1378.3716 25.538036 ] [ 262.953 -1378.3716 25.538036 ] [ 262.623 -1378.039 25.519686 ] [ 262.623 -1378.039 25.519686 ] [ 262.623 -1378.039 25.519686 ] [ 263.124 -1377.5072 25.566942 ] 
sib.fastconf.EADock3: EADock3Cluster 1 : 8 elements, SimpleFitness: 265.50647, FullFitness: -1378.0374 , RMSD: 25.118555 , elements: [ 265.429 -1378.0374 25.118555 ] [ 265.429 -1378.0374 25.118555 ] [ 265.429 -1378.0374 25.118555 ] [ 265.503 -1377.9443 25.129532 ] [ 265.503 -1377.9443 25.129532 ] [ 265.503 -1377.9443 25.129532 ] [ 265.628 -1377.9153 25.17529 ] [ 265.628 -1377.9153 25.17529 ] 
sib.fastconf.EADock3: EADock3Cluster 2 : 8 elements, SimpleFitness: 269.42126, FullFitness: -1377.5436 , RMSD: 28.52395 , elements: [ 269.33 -1377.5436 28.52395 ] [ 269.33 -1377.5436 28.52395 ] [ 269.33 -1377.5436 28.52395 ] [ 269.395 -1377.4385 28.56928 ] [ 269.395 -1377.4385 28.56928 ] [ 269.53 -1377.2474 28.600456 ] [ 269.53 -1377.2474 28.600456 ] [ 269.53 -1377.2474 28.600456 ] 
sib.fastconf.EADock3: EADock3Cluster 3 : 8 elements, SimpleFitness: 270.15613, FullFitness: -1373.3921 , RMSD: 27.589579 , elements: [ 270.141 -1373.3921 27.589579 ] [ 270.141 -1373.3921 27.589579 ] [ 270.141 -1373.3921 27.589579 ] [ 270.141 -1373.3921 27.589579 ] [ 270.157 -1373.3715 27.60674 ] [ 270.176 -1373.3156 27.664396 ] [ 270.176 -1373.3156 27.664396 ] [ 270.176 -1373.3156 27.664396 ] 
sib.fastconf.EADock3: EADock3Cluster 4 : 8 elements, SimpleFitness: 276.99475, FullFitness: -1373.2448 , RMSD: 27.796808 , elements: [ 266.592 -1373.2448 27.796808 ] [ 266.625 -1373.1959 27.788084 ] [ 270.384 -1371.3611 27.456112 ] [ 275.559 -1365.1426 27.095707 ] [ 275.452 -1362.813 27.246716 ] [ 285.214 -1358.2266 27.579906 ] [ 287.057 -1355.0728 27.406517 ] [ 289.075 -1350.2833 27.334951 ] 
sib.fastconf.EADock3: EADock3Cluster 5 : 8 elements, SimpleFitness: 273.11624, FullFitness: -1372.5415 , RMSD: 25.830315 , elements: [ 268.856 -1372.5415 25.830315 ] [ 270.981 -1369.7732 25.882053 ] [ 270.981 -1369.7732 25.882053 ] [ 271.555 -1369.3196 25.837881 ] [ 271.555 -1369.3196 25.837881 ] [ 276.864 -1366.1046 25.561802 ] [ 277.007 -1365.9397 25.538729 ] [ 277.131 -1365.8911 25.504549 ] 
sib.fastconf.EADock3: EADock3Cluster 6 : 8 elements, SimpleFitness: 272.88962, FullFitness: -1371.5337 , RMSD: 26.806572 , elements: [ 268.342 -1371.5337 26.806572 ] [ 270.544 -1367.9856 26.905977 ] [ 270.544 -1367.9856 26.905977 ] [ 270.554 -1367.9491 26.913616 ] [ 270.554 -1367.9491 26.913616 ] [ 277.504 -1361.8955 26.745274 ] [ 277.493 -1361.8492 26.740185 ] [ 277.582 -1361.682 26.746017 ] 
sib.fastconf.EADock3: EADock3Cluster 7 : 8 elements, SimpleFitness: 271.2506, FullFitness: -1370.8352 , RMSD: 26.048096 , elements: [ 271.243 -1370.8352 26.048096 ] [ 271.243 -1370.8352 26.048096 ] [ 271.243 -1370.8352 26.048096 ] [ 271.256 -1370.7974 26.04912 ] [ 271.256 -1370.7974 26.04912 ] [ 271.256 -1370.7974 26.04912 ] [ 271.254 -1370.7678 26.037077 ] [ 271.254 -1370.7678 26.037077 ] 
sib.fastconf.EADock3: EADock3Cluster 8 : 8 elements, SimpleFitness: 277.0336, FullFitness: -1370.7511 , RMSD: 24.810427 , elements: [ 276.334 -1370.7511 24.810427 ] [ 277.113 -1368.7312 24.713268 ] [ 277.113 -1368.7312 24.713268 ] [ 277.113 -1368.7312 24.713268 ] [ 277.149 -1367.7747 24.707045 ] [ 277.149 -1367.7747 24.707045 ] [ 277.149 -1367.7747 24.707045 ] [ 277.149 -1367.7747 24.707045 ] 
sib.fastconf.EADock3: EADock3Cluster 9 : 8 elements, SimpleFitness: 272.11127, FullFitness: -1370.7449 , RMSD: 25.27563 , elements: [ 271.991 -1370.7449 25.27563 ] [ 272.143 -1370.6963 25.21322 ] [ 272.143 -1370.6963 25.21322 ] [ 272.143 -1370.6963 25.21322 ] [ 272.143 -1370.6963 25.21322 ] [ 272.109 -1370.5508 25.225525 ] [ 272.109 -1370.5508 25.225525 ] [ 272.109 -1370.5508 25.225525 ] 
sib.fastconf.EADock3: EADock3Cluster 10 : 8 elements, SimpleFitness: 273.97812, FullFitness: -1368.2957 , RMSD: 25.617252 , elements: [ 275.176 -1368.2957 25.617252 ] [ 275.176 -1368.2957 25.617252 ] [ 275.176 -1368.2957 25.617252 ] [ 274.321 -1368.1945 25.614397 ] [ 274.522 -1367.755 25.622135 ] [ 272.208 -1366.8323 26.560837 ] [ 272.717 -1365.8937 26.347166 ] [ 272.529 -1365.6438 26.438154 ] 
sib.fastconf.EADock3: EADock3Cluster 11 : 8 elements, SimpleFitness: 275.90363, FullFitness: -1367.8557 , RMSD: 26.920767 , elements: [ 274.485 -1367.8557 26.920767 ] [ 274.485 -1367.8557 26.920767 ] [ 274.485 -1367.8557 26.920767 ] [ 276.842 -1366.517 26.680813 ] [ 276.842 -1366.517 26.680813 ] [ 276.842 -1366.517 26.680813 ] [ 276.624 -1363.7231 26.890835 ] [ 276.624 -1363.7231 26.890835 ] 
sib.fastconf.EADock3: EADock3Cluster 12 : 8 elements, SimpleFitness: 277.94678, FullFitness: -1367.3984 , RMSD: 25.807064 , elements: [ 277.229 -1367.3984 25.807064 ] [ 277.229 -1367.3984 25.807064 ] [ 277.776 -1366.6948 25.574448 ] [ 278.268 -1366.01 25.529833 ] [ 278.268 -1366.01 25.529833 ] [ 278.268 -1366.01 25.529833 ] [ 278.268 -1366.01 25.529833 ] [ 278.268 -1366.01 25.529833 ] 
sib.fastconf.EADock3: EADock3Cluster 13 : 8 elements, SimpleFitness: 277.8095, FullFitness: -1366.2611 , RMSD: 26.823683 , elements: [ 277.625 -1366.2611 26.823683 ] [ 277.625 -1366.2611 26.823683 ] [ 277.79 -1366.0856 26.784382 ] [ 277.79 -1366.0856 26.784382 ] [ 277.79 -1366.0856 26.784382 ] [ 277.79 -1366.0856 26.784382 ] [ 278.033 -1365.8252 26.676373 ] [ 278.033 -1365.8252 26.676373 ] 
sib.fastconf.EADock3: EADock3Cluster 14 : 8 elements, SimpleFitness: 271.35675, FullFitness: -1366.0764 , RMSD: 38.798676 , elements: [ 271.388 -1366.0764 38.798676 ] [ 271.388 -1366.0764 38.798676 ] [ 271.388 -1366.0764 38.798676 ] [ 271.338 -1365.8828 38.773216 ] [ 271.338 -1365.8828 38.773216 ] [ 271.338 -1365.8828 38.773216 ] [ 271.338 -1365.87 38.77207 ] [ 271.338 -1365.87 38.77207 ] 
sib.fastconf.EADock3: EADock3Cluster 15 : 8 elements, SimpleFitness: 279.7896, FullFitness: -1365.1993 , RMSD: 26.59172 , elements: [ 279.505 -1365.1993 26.59172 ] [ 279.505 -1365.1993 26.59172 ] [ 279.505 -1365.1993 26.59172 ] [ 279.505 -1365.1993 26.59172 ] [ 280.022 -1364.394 26.506903 ] [ 280.022 -1364.394 26.506903 ] [ 280.022 -1364.394 26.506903 ] [ 280.231 -1363.9617 26.502657 ] 
sib.fastconf.EADock3: EADock3Cluster 16 : 8 elements, SimpleFitness: 275.59637, FullFitness: -1364.8668 , RMSD: 27.113008 , elements: [ 275.596 -1364.8668 27.113008 ] [ 275.596 -1364.8668 27.113008 ] [ 275.595 -1364.8071 27.082071 ] [ 275.595 -1364.8071 27.082071 ] [ 275.595 -1364.8071 27.082071 ] [ 275.598 -1364.7986 27.087925 ] [ 275.598 -1364.7986 27.087925 ] [ 275.598 -1364.7986 27.087925 ] 
sib.fastconf.EADock3: EADock3Cluster 17 : 8 elements, SimpleFitness: 279.17737, FullFitness: -1364.5688 , RMSD: 25.86172 , elements: [ 278.245 -1364.5688 25.86172 ] [ 278.375 -1363.6487 25.885893 ] [ 278.375 -1363.6487 25.885893 ] [ 278.375 -1363.6487 25.885893 ] [ 278.375 -1363.6487 25.885893 ] [ 280.558 -1361.6748 25.761576 ] [ 280.558 -1361.6748 25.761576 ] [ 280.558 -1361.6748 25.761576 ] 
sib.fastconf.EADock3: EADock3Cluster 18 : 8 elements, SimpleFitness: 281.02002, FullFitness: -1361.9753 , RMSD: 25.483343 , elements: [ 280.226 -1361.9753 25.483343 ] [ 280.593 -1361.5054 25.48665 ] [ 280.593 -1361.5054 25.48665 ] [ 280.593 -1361.5054 25.48665 ] [ 280.593 -1361.5054 25.48665 ] [ 281.854 -1359.61 25.661701 ] [ 281.854 -1359.61 25.661701 ] [ 281.854 -1359.61 25.661701 ] 
sib.fastconf.EADock3: EADock3Cluster 19 : 8 elements, SimpleFitness: 283.689, FullFitness: -1361.0579 , RMSD: 25.679018 , elements: [ 283.582 -1361.0579 25.679018 ] [ 283.582 -1361.0579 25.679018 ] [ 283.582 -1361.0579 25.679018 ] [ 283.782 -1360.8572 25.653982 ] [ 283.782 -1360.8572 25.653982 ] [ 283.734 -1360.8237 25.643715 ] [ 283.734 -1360.8237 25.643715 ] [ 283.734 -1360.8237 25.643715 ] 
sib.fastconf.EADock3: EADock3Cluster 20 : 8 elements, SimpleFitness: 284.97375, FullFitness: -1360.4104 , RMSD: 25.668541 , elements: [ 282.302 -1360.4104 25.668541 ] [ 284.484 -1358.2242 25.637512 ] [ 284.484 -1358.2242 25.637512 ] [ 285.704 -1356.7465 25.57776 ] [ 285.704 -1356.7465 25.57776 ] [ 285.704 -1356.7465 25.57776 ] [ 285.704 -1356.7465 25.57776 ] [ 285.704 -1356.7465 25.57776 ] 
sib.fastconf.EADock3: EADock3Cluster 21 : 8 elements, SimpleFitness: 274.50153, FullFitness: -1360.3794 , RMSD: 29.173437 , elements: [ 274.463 -1360.3794 29.173437 ] [ 274.463 -1360.3794 29.173437 ] [ 274.463 -1360.3794 29.173437 ] [ 274.425 -1360.2744 29.252226 ] [ 274.425 -1360.2744 29.252226 ] [ 274.591 -1359.6514 29.30777 ] [ 274.591 -1359.6514 29.30777 ] [ 274.591 -1359.6514 29.30777 ] 
sib.fastconf.EADock3: EADock3Cluster 22 : 8 elements, SimpleFitness: 288.52225, FullFitness: -1360.253 , RMSD: 24.592045 , elements: [ 279.893 -1360.253 24.592045 ] [ 289.407 -1350.5647 24.562849 ] [ 289.407 -1350.5647 24.562849 ] [ 289.407 -1350.5647 24.562849 ] [ 289.407 -1350.5647 24.562849 ] [ 289.407 -1350.5647 24.562849 ] [ 290.625 -1348.247 24.510056 ] [ 290.625 -1348.247 24.510056 ] 
sib.fastconf.EADock3: EADock3Cluster 23 : 8 elements, SimpleFitness: 284.924, FullFitness: -1356.057 , RMSD: 25.581936 , elements: [ 284.844 -1356.057 25.581936 ] [ 284.844 -1356.057 25.581936 ] [ 284.844 -1356.057 25.581936 ] [ 284.945 -1355.8209 25.562405 ] [ 284.945 -1355.8209 25.562405 ] [ 284.99 -1355.6409 25.57598 ] [ 284.99 -1355.6409 25.57598 ] [ 284.99 -1355.6409 25.57598 ] 
sib.fastconf.EADock3: EADock3Cluster 24 : 8 elements, SimpleFitness: 282.37277, FullFitness: -1355.8362 , RMSD: 24.747345 , elements: [ 281.489 -1355.8362 24.747345 ] [ 281.489 -1355.8362 24.747345 ] [ 282.504 -1355.3718 24.72721 ] [ 282.504 -1355.3718 24.72721 ] [ 282.749 -1354.8022 24.748234 ] [ 282.749 -1354.8022 24.748234 ] [ 282.749 -1354.8022 24.748234 ] [ 282.749 -1354.8022 24.748234 ] 
sib.fastconf.EADock3: EADock3Cluster 25 : 8 elements, SimpleFitness: 284.7758, FullFitness: -1354.3597 , RMSD: 21.753696 , elements: [ 284.513 -1354.3597 21.753696 ] [ 284.513 -1354.3597 21.753696 ] [ 284.513 -1354.3597 21.753696 ] [ 284.513 -1354.3597 21.753696 ] [ 284.924 -1353.9163 21.803299 ] [ 284.924 -1353.9163 21.803299 ] [ 285.153 -1353.5198 21.86675 ] [ 285.153 -1353.5198 21.86675 ] 
sib.fastconf.EADock3: EADock3Cluster 26 : 8 elements, SimpleFitness: 285.46698, FullFitness: -1354.1082 , RMSD: 24.90579 , elements: [ 285.33 -1354.1082 24.90579 ] [ 285.33 -1354.1082 24.90579 ] [ 285.298 -1354.0796 24.902958 ] [ 285.298 -1354.0796 24.902958 ] [ 285.298 -1354.0796 24.902958 ] [ 285.298 -1354.0796 24.902958 ] [ 285.942 -1352.4148 24.908085 ] [ 285.942 -1352.4148 24.908085 ] 
sib.fastconf.EADock3: EADock3Cluster 27 : 8 elements, SimpleFitness: 287.76672, FullFitness: -1353.0386 , RMSD: 24.89033 , elements: [ 288.24 -1353.0386 24.89033 ] [ 288.24 -1353.0386 24.89033 ] [ 288.24 -1353.0386 24.89033 ] [ 287.257 -1351.9106 24.76294 ] [ 287.257 -1351.9106 24.76294 ] [ 287.257 -1351.9106 24.76294 ] [ 287.257 -1351.9106 24.76294 ] [ 288.386 -1350.6279 24.693966 ] 
sib.fastconf.EADock3: EADock3Cluster 28 : 8 elements, SimpleFitness: 291.7704, FullFitness: -1350.7983 , RMSD: 26.808128 , elements: [ 291.463 -1350.7983 26.808128 ] [ 291.463 -1350.7983 26.808128 ] [ 291.463 -1350.7983 26.808128 ] [ 291.463 -1350.7983 26.808128 ] [ 291.532 -1350.1978 26.7709 ] [ 291.532 -1350.1978 26.7709 ] [ 291.532 -1350.1978 26.7709 ] [ 293.715 -1348.0957 26.709927 ] 
sib.fastconf.EADock3: EADock3Cluster 29 : 8 elements, SimpleFitness: 288.944, FullFitness: -1348.5428 , RMSD: 24.778147 , elements: [ 288.731 -1348.5428 24.778147 ] [ 288.731 -1348.5428 24.778147 ] [ 288.911 -1348.0637 24.771894 ] [ 288.911 -1348.0637 24.771894 ] [ 289.067 -1347.8816 24.78223 ] [ 289.067 -1347.8816 24.78223 ] [ 289.067 -1347.8816 24.78223 ] [ 289.067 -1347.8816 24.78223 ] 
sib.fastconf.EADock3: EADock3Cluster 30 : 16 elements, SimpleFitness: 299.27176, FullFitness: -1339.6718 , RMSD: 23.753387 , elements: [ 294.548 -1339.6718 23.753387 ] [ 294.548 -1339.6718 23.753387 ] [ 294.548 -1339.6718 23.753387 ] [ 294.548 -1339.6718 23.753387 ] [ 294.662 -1339.5006 23.793533 ] [ 294.662 -1339.5006 23.793533 ] [ 295.669 -1338.2277 23.752996 ] [ 295.669 -1338.2277 23.752996 ] [ 303.347 -1331.2828 24.485754 ] [ 303.347 -1331.2828 24.485754 ] [ 303.79 -1328.7529 24.334904 ] [ 303.79 -1328.7529 24.334904 ] [ 303.79 -1328.7529 24.334904 ] [ 303.81 -1328.653 24.33843 ] [ 303.81 -1328.653 24.33843 ] [ 303.81 -1328.653 24.33843 ] 
sib.wrappers.md.charmm.ExtendedCharmmWrapper: CHARMM timers: CPU time: 2.26 seconds
sib.wrappers.md.charmm.ExtendedCharmmWrapper: CHARMM timers: Elapsed time: 2.26266 seconds.
sib.wrappers.md.charmm.ExtendedCharmmWrapper: CHARMM timers: CPU time: 18.79 seconds
sib.wrappers.md.charmm.ExtendedCharmmWrapper: CHARMM timers: Elapsed time: 18.8911 seconds.
sib.fastconf.EADock3$Flusher: Closing java.util.zip.ZipOutputStream@4785477d
sib.fastconf.EADock3$Flusher: Closing java.util.zip.ZipOutputStream@2efe83e5
