# Supplementary material for: Exploring the mechanism of Alisma orientale for the treatment of pregnancy induced hypertension and potential hepato-nephrotoxicity by using network pharmacology, network toxicology, molecular docking and molecular dynamics simulation
Source: Front Pharmacol. 2022 Nov 15;13:1027112. doi: 10.3389/fphar.2022.1027112 (PMC9705790; doi:10.3389/fphar.2022.1027112)
Supplement: Supplementary file 2 [file DataSheet3.zip › AKT1/akt854N/ligand.par]

* ---- 
* Built parameters for tmpmX7bhs.mol2 
*    by user swissdock     Mon Jun 20 03:58:17 CEST 2022 
* ---- 
*

BONDS
C=O  CR    301.539     1.4920 
C=O  O=C   931.963     1.2220 
CR   CR    306.432     1.5080 
CR   HCMM  342.991     1.0930 
CR   C=C   326.655     1.4820 
C=O  C=C   328.526     1.4680 
C=C  C=C   684.039     1.3330 
CR   CR3R  308.447     1.4820 
CR   OR    363.214     1.4180 
CR3R CR3R  285.634     1.4990 
CR3R OR    327.878     1.4330 
CR3R HCMM  373.577     1.0820 
OR   HOR   560.905     0.9720 

ANGLES
CR   C=O  CR     82.832    118.0160 
CR   C=O  O=C    67.504    124.4100 
C=O  CR   CR     55.917    107.5170 
C=O  CR   HCMM   46.778    108.3850 
CR   CR   HCMM   45.770    110.5490 
HCMM CR   HCMM   37.134    108.8360 
CR   CR   CR     61.243    109.6080 
CR   CR   C=C    52.967    109.4450 
CR   C=O  C=C    79.594    116.8530 
C=C  C=O  O=C    67.360    122.6230 
C=O  C=C  CR     50.232    116.1040 
C=O  C=C  C=C    39.221    111.2970 
CR   C=C  C=C    48.361    122.1410 
C=C  CR   HCMM   45.482    110.2920 
CR   CR   CR3R   72.038    110.1250 
CR   CR   OR     71.390    108.1330 
CR3R CR   OR     92.620    108.9130 
CR3R CR   HCMM   44.475    110.3800 
OR   CR   HCMM   56.205    108.5770 
CR   CR3R CR3R   62.682    118.2460 
CR   CR3R OR     84.848    113.5450 
CR   CR3R HCMM   43.467    111.7880 
CR3R CR3R OR     80.889    115.9420 
CR3R CR3R HCMM   41.956    117.8750 
OR   CR3R HCMM   49.153    117.8360 
CR   CR3R CR     64.985    116.4830 
CR   C=C  CR     54.118    118.0430 
CR   OR   HOR    57.069    106.5030 
CR3R OR   CR3R   86.359    109.5000 

DIHEDRALS
C=O  CR   CR   CR       0.033  1     0.00 
C=O  CR   CR   CR      -0.078  2   180.00 
C=O  CR   CR   CR       0.071  3     0.00 
C=O  CR   CR   HCMM    -0.128  1     0.00 
C=O  CR   CR   HCMM     0.029  2   180.00 
CR   C=O  CR   CR       0.051  1     0.00 
CR   C=O  CR   CR       0.088  2   180.00 
CR   C=O  CR   CR       0.273  3     0.00 
CR   CR   CR   CR       0.051  1     0.00 
CR   CR   CR   CR       0.341  2   180.00 
CR   CR   CR   CR       0.166  3     0.00 
CR   CR   C=O  O=C      0.412  1     0.00 
CR   CR   C=O  O=C      0.070  2   180.00 
CR   CR   C=O  O=C      0.163  3     0.00 
CR   CR   CR   HCMM     0.320  1     0.00 
CR   CR   CR   HCMM    -0.315  2   180.00 
CR   CR   CR   HCMM     0.132  3     0.00 
CR   C=O  CR   HCMM    -0.036  1     0.00 
CR   C=O  CR   HCMM     0.043  2   180.00 
CR   C=O  CR   HCMM     0.266  3     0.00 
CR   CR   CR   C=C     -0.147  1     0.00 
CR   CR   CR   C=C      0.219  2   180.00 
CR   CR   CR   C=C      0.292  3     0.00 
CR   CR   C=C  C=C     -0.247  1     0.00 
CR   CR   C=C  C=C      0.137  2   180.00 
CR   CR   C=C  C=C     -0.315  3     0.00 
CR   CR   C=C  CR       0.209  1     0.00 
CR   CR   C=C  CR       0.148  2   180.00 
CR   CR   C=C  CR       0.141  3     0.00 
CR   CR   CR   OR      -0.344  1     0.00 
CR   CR   CR   OR       0.879  2   180.00 
CR   CR   CR   OR       0.238  3     0.00 
CR   CR   C=O  C=C      0.200  2   180.00 
CR   CR   C=O  C=C      0.150  3     0.00 
CR   C=C  C=C  C=O      6.000  2   180.00 
CR   C=C  C=C  CR      -0.202  1     0.00 
CR   C=C  C=C  CR       6.000  2   180.00 
CR   C=C  CR   HCMM    -0.092  2   180.00 
CR   C=C  CR   HCMM     0.110  3     0.00 
CR   C=O  C=C  CR       0.068  1     0.00 
CR   C=O  C=C  CR       0.899  2   180.00 
CR   C=O  C=C  CR       0.315  3     0.00 
CR   C=O  C=C  C=C     -0.163  1     0.00 
CR   C=O  C=C  C=C      0.776  2   180.00 
CR   C=O  C=C  C=C     -0.243  3     0.00 
C=O  CR   CR   C=C      0.150  3     0.00 
C=O  C=C  CR   CR       0.000  1     0.00 
C=O  C=C  CR   HCMM    -0.054  3     0.00 
C=C  C=O  CR   HCMM     0.058  3     0.00 
C=C  CR   CR   HCMM     0.161  1     0.00 
C=C  CR   CR   HCMM    -0.205  2   180.00 
C=C  CR   CR   HCMM     0.072  3     0.00 
C=C  C=C  CR   HCMM     0.251  1     0.00 
C=C  C=C  CR   HCMM    -0.205  2   180.00 
C=C  C=C  CR   HCMM    -0.268  3     0.00 
CR   C=C  C=O  O=C      1.250  2   180.00 
CR   CR   CR   CR3R     0.150  3     0.00 
CR   CR   CR3R CR3R     0.118  3     0.00 
CR   CR   CR3R OR       0.118  3     0.00 
CR   CR   CR3R HCMM     0.118  3     0.00 
CR   CR   OR   HOR      0.135  2   180.00 
CR   CR   OR   HOR      0.118  3     0.00 
CR   CR3R CR3R CR       0.118  3     0.00 
CR   CR3R CR3R OR       0.118  3     0.00 
CR   CR3R OR   CR3R     0.108  3     0.00 
CR3R CR   CR   HCMM     0.150  3     0.00 
CR3R CR   OR   HOR      0.100  3     0.00 
CR3R CR3R CR   HCMM     0.118  3     0.00 
CR3R CR3R CR   OR       0.118  3     0.00 
CR3R OR   CR3R HCMM     0.108  3     0.00 
CR   CR3R CR3R HCMM     0.118  3     0.00 
CR   CR3R CR   HCMM     0.118  3     0.00 
C=C  C=C  C=O  O=C      1.250  2   180.00 
C=C  CR   CR   OR       0.150  3     0.00 
O=C  C=O  CR   HCMM     0.330  1     0.00 
O=C  C=O  CR   HCMM    -0.704  2   180.00 
O=C  C=O  CR   HCMM     0.154  3     0.00 
OR   CR   CR   HCMM    -0.327  1     0.00 
OR   CR   CR   HCMM     0.536  2   180.00 
OR   CR   CR   HCMM     0.140  3     0.00 
OR   CR   CR3R OR       0.118  3     0.00 
OR   CR   CR3R HCMM     0.118  3     0.00 
OR   CR3R CR   HCMM     0.118  3     0.00 
OR   CR3R CR3R HCMM     0.118  3     0.00 
HCMM CR   CR   HCMM     0.142  1     0.00 
HCMM CR   CR   HCMM    -0.693  2   180.00 
HCMM CR   CR   HCMM     0.157  3     0.00 
HCMM CR   CR3R HCMM     0.118  3     0.00 
HCMM CR   OR   HOR      0.298  1     0.00 
HCMM CR   OR   HOR     -0.138  2   180.00 
HCMM CR   OR   HOR      0.173  3     0.00 

IMPROPER
C=O  CR   CR   O=C     10.507  0     0.00 
CR   CR   C=O  HCMM     0.000  0     0.00 
CR   CR   C=O  CR       0.000  0     0.00 
CR   CR   CR   CR       0.000  0     0.00 
CR   CR   CR   HCMM     0.000  0     0.00 
CR   C=C  CR   CR       0.000  0     0.00 
CR   C=O  CR   HCMM     0.000  0     0.00 
C=O  C=C  CR   O=C      9.931  0     0.00 
C=C  C=C  C=O  CR       1.871  0     0.00 
CR   CR   C=C  HCMM     0.000  0     0.00 
CR   CR3R CR   OR       0.000  0     0.00 
CR   CR3R CR   HCMM     0.000  0     0.00 
CR3R CR3R CR   OR       0.000  0     0.00 
CR3R CR3R CR   HCMM     0.000  0     0.00 
CR3R OR   CR3R CR       0.000  0     0.00 
CR3R CR   CR3R CR       0.000  0     0.00 
C=C  C=C  CR   CR       2.159  0     0.00 
CR   CR   CR   OR       0.000  0     0.00 
CR   HCMM CR   HCMM     0.000  0     0.00 
CR   HCMM CR3R HCMM     0.000  0     0.00 

NONBONDED nbxmod  5 atom cdiel shift vatom vdistance vswitch - 
cutnb 14.0 ctofnb 12.0 ctonnb 10.0 eps 1.0 e14fac 1.0 wmin 1.5 
C=O     0.000000  -0.110000     2.000000    
CR      0.000000  -0.055000     2.175000   0.000000  -0.010000     1.900000    
C=C     0.000000  -0.068000     2.090000    
CR3R    0.000000  -0.141000     1.870000    
O=C     0.000000  -0.120000     1.700000   0.000000  -0.120000     1.400000    
OR      0.000000  -0.152100     1.770000    
HCMM    0.000000  -0.022000     1.320000    
HOR     0.000000  -0.046000     0.224500    
