# Supplementary material for: Exploring the mechanism of Alisma orientale for the treatment of pregnancy induced hypertension and potential hepato-nephrotoxicity by using network pharmacology, network toxicology, molecular docking and molecular dynamics simulation
Source: Front Pharmacol. 2022 Nov 15;13:1027112. doi: 10.3389/fphar.2022.1027112 (PMC9705790; doi:10.3389/fphar.2022.1027112)
Supplement: Supplementary file 2 [file DataSheet3.zip › AKT1/aktalisoB/clusters.dock4.csv]

Cluster ClusterRank deltaG deltaGelec deltaGvdw deltaGligsolvnonpol deltaGligsolvpol deltaGprotsolvnonpol deltaGprotsolvpol deltaGcompsolvnonpol deltaGcompsolvpol extraFull surfFull solvFull IntraFull InterFull FullFitness SimpleFitness Energy
0 0 -6.402037 0.0 -24.1498 14.4728 -8.90267 281.59 -1938.72 283.677 -1930.56 0.0 283.677 -1930.56 282.275 -24.1498 -1388.7578 254.052 254.052
0 1 -6.402037 0.0 -24.1498 14.4728 -8.90267 281.59 -1938.72 283.677 -1930.56 0.0 283.677 -1930.56 282.275 -24.1498 -1388.7578 254.052 254.052
0 2 -6.402037 0.0 -24.1498 14.4728 -8.90267 281.59 -1938.72 283.677 -1930.56 0.0 283.677 -1930.56 282.275 -24.1498 -1388.7578 254.052 254.052
0 3 -6.3749113 0.0 -23.7137 14.4543 -8.93507 281.59 -1938.72 283.514 -1930.6 0.0 283.514 -1930.6 282.418 -23.7137 -1388.3817 254.244 254.244
0 4 -6.3749113 0.0 -23.7137 14.4543 -8.93507 281.59 -1938.72 283.514 -1930.6 0.0 283.514 -1930.6 282.418 -23.7137 -1388.3817 254.244 254.244
0 5 -6.3749113 0.0 -23.7137 14.4543 -8.93507 281.59 -1938.72 283.514 -1930.6 0.0 283.514 -1930.6 282.418 -23.7137 -1388.3817 254.244 254.244
0 6 -6.3857327 0.0 -23.6689 14.3805 -8.99639 281.59 -1938.72 283.429 -1930.89 0.0 283.429 -1930.89 283.234 -23.6689 -1387.896 254.899 254.899
0 7 -6.3857327 0.0 -23.6689 14.3805 -8.99639 281.59 -1938.72 283.429 -1930.89 0.0 283.429 -1930.89 283.234 -23.6689 -1387.896 254.899 254.899
1 0 -6.9761243 0.0 -30.9799 14.1929 -9.23269 281.59 -1938.72 280.898 -1925.85 0.0 280.898 -1925.85 288.356 -30.9799 -1387.5759 250.376 250.376
1 1 -6.9761243 0.0 -30.9799 14.1929 -9.23269 281.59 -1938.72 280.898 -1925.85 0.0 280.898 -1925.85 288.356 -30.9799 -1387.5759 250.376 250.376
1 2 -6.9761243 0.0 -30.9799 14.1929 -9.23269 281.59 -1938.72 280.898 -1925.85 0.0 280.898 -1925.85 288.356 -30.9799 -1387.5759 250.376 250.376
1 3 -6.9578605 0.0 -30.7872 14.1648 -9.18123 281.59 -1938.72 280.813 -1925.71 0.0 280.813 -1925.71 288.506 -30.7872 -1387.1782 250.411 250.411
1 4 -6.9578605 0.0 -30.7872 14.1648 -9.18123 281.59 -1938.72 280.813 -1925.71 0.0 280.813 -1925.71 288.506 -30.7872 -1387.1782 250.411 250.411
1 5 -6.9578605 0.0 -30.7872 14.1648 -9.18123 281.59 -1938.72 280.813 -1925.71 0.0 280.813 -1925.71 288.506 -30.7872 -1387.1782 250.411 250.411
1 6 -6.9587255 0.0 -30.8916 14.1693 -9.20932 281.59 -1938.72 280.804 -1925.57 0.0 280.804 -1925.57 288.553 -30.8916 -1387.1046 250.44 250.44
1 7 -6.9587255 0.0 -30.8916 14.1693 -9.20932 281.59 -1938.72 280.804 -1925.57 0.0 280.804 -1925.57 288.553 -30.8916 -1387.1046 250.44 250.44
1 8 -6.436243 0.0 -24.538 14.4202 -9.14598 281.59 -1938.72 281.818 -1927.97 0.0 281.818 -1927.97 284.327 -24.538 -1386.3629 251.223 251.223
1 9 -6.436243 0.0 -24.538 14.4202 -9.14598 281.59 -1938.72 281.818 -1927.97 0.0 281.818 -1927.97 284.327 -24.538 -1386.3629 251.223 251.223
1 10 -6.0999455 0.0 -20.5346 14.341 -9.17869 281.59 -1938.72 282.686 -1930.16 0.0 282.686 -1930.16 283.925 -20.5346 -1384.0836 255.183 255.183
1 11 -6.0999455 0.0 -20.5346 14.341 -9.17869 281.59 -1938.72 282.686 -1930.16 0.0 282.686 -1930.16 283.925 -20.5346 -1384.0836 255.183 255.183
1 12 -6.0999455 0.0 -20.5346 14.341 -9.17869 281.59 -1938.72 282.686 -1930.16 0.0 282.686 -1930.16 283.925 -20.5346 -1384.0836 255.183 255.183
1 13 -6.0999455 0.0 -20.5346 14.341 -9.17869 281.59 -1938.72 282.686 -1930.16 0.0 282.686 -1930.16 283.925 -20.5346 -1384.0836 255.183 255.183
1 14 -6.0999455 0.0 -20.5346 14.341 -9.17869 281.59 -1938.72 282.686 -1930.16 0.0 282.686 -1930.16 283.925 -20.5346 -1384.0836 255.183 255.183
1 15 -5.953449 0.0 -19.1189 14.3763 -9.22584 281.59 -1938.72 283.283 -1930.87 0.0 283.283 -1930.87 283.979 -19.1189 -1382.7269 257.382 257.382
2 0 -6.491583 0.0 -24.4706 14.3288 -8.46781 281.59 -1938.72 281.72 -1928.29 0.0 281.72 -1928.29 286.087 -24.4706 -1384.9536 254.182 254.182
2 1 -6.4948106 0.0 -24.509 14.329 -8.43925 281.59 -1938.72 281.73 -1928.27 0.0 281.73 -1928.27 286.116 -24.509 -1384.9331 254.206 254.206
2 2 -6.4948106 0.0 -24.509 14.329 -8.43925 281.59 -1938.72 281.73 -1928.27 0.0 281.73 -1928.27 286.116 -24.509 -1384.9331 254.206 254.206
2 3 -6.4948106 0.0 -24.509 14.329 -8.43925 281.59 -1938.72 281.73 -1928.27 0.0 281.73 -1928.27 286.116 -24.509 -1384.9331 254.206 254.206
2 4 -6.4948106 0.0 -24.509 14.329 -8.43925 281.59 -1938.72 281.73 -1928.27 0.0 281.73 -1928.27 286.116 -24.509 -1384.9331 254.206 254.206
2 5 -6.4948106 0.0 -24.509 14.329 -8.43925 281.59 -1938.72 281.73 -1928.27 0.0 281.73 -1928.27 286.116 -24.509 -1384.9331 254.206 254.206
2 6 -6.478432 0.0 -24.0715 14.3145 -8.52031 281.59 -1938.72 281.858 -1928.98 0.0 281.858 -1928.98 286.408 -24.0715 -1384.7855 254.825 254.825
2 7 -6.478432 0.0 -24.0715 14.3145 -8.52031 281.59 -1938.72 281.858 -1928.98 0.0 281.858 -1928.98 286.408 -24.0715 -1384.7855 254.825 254.825
3 0 -6.137275 0.0 -22.6903 14.6103 -8.63099 281.59 -1938.72 284.055 -1928.59 0.0 284.055 -1928.59 282.477 -22.6903 -1384.7483 256.737 256.737
3 1 -6.137275 0.0 -22.6903 14.6103 -8.63099 281.59 -1938.72 284.055 -1928.59 0.0 284.055 -1928.59 282.477 -22.6903 -1384.7483 256.737 256.737
3 2 -6.137275 0.0 -22.6903 14.6103 -8.63099 281.59 -1938.72 284.055 -1928.59 0.0 284.055 -1928.59 282.477 -22.6903 -1384.7483 256.737 256.737
3 3 -6.137275 0.0 -22.6903 14.6103 -8.63099 281.59 -1938.72 284.055 -1928.59 0.0 284.055 -1928.59 282.477 -22.6903 -1384.7483 256.737 256.737
3 4 -6.1290145 0.0 -22.5231 14.5928 -8.54652 281.59 -1938.72 283.967 -1928.52 0.0 283.967 -1928.52 282.635 -22.5231 -1384.441 257.119 257.119
3 5 -6.1290145 0.0 -22.5231 14.5928 -8.54652 281.59 -1938.72 283.967 -1928.52 0.0 283.967 -1928.52 282.635 -22.5231 -1384.441 257.119 257.119
3 6 -6.1290145 0.0 -22.5231 14.5928 -8.54652 281.59 -1938.72 283.967 -1928.52 0.0 283.967 -1928.52 282.635 -22.5231 -1384.441 257.119 257.119
3 7 -6.14655 0.0 -22.1016 14.5634 -8.50602 281.59 -1938.72 283.771 -1929.16 0.0 283.771 -1929.16 283.518 -22.1016 -1383.9727 257.587 257.587
4 0 -6.331099 0.0 -24.8886 14.2739 -8.50406 281.59 -1938.72 282.818 -1926.84 0.0 282.818 -1926.84 285.889 -24.8886 -1383.0216 257.882 257.882
4 1 -6.331099 0.0 -24.8886 14.2739 -8.50406 281.59 -1938.72 282.818 -1926.84 0.0 282.818 -1926.84 285.889 -24.8886 -1383.0216 257.882 257.882
4 2 -6.331099 0.0 -24.8886 14.2739 -8.50406 281.59 -1938.72 282.818 -1926.84 0.0 282.818 -1926.84 285.889 -24.8886 -1383.0216 257.882 257.882
4 3 -6.331099 0.0 -24.8886 14.2739 -8.50406 281.59 -1938.72 282.818 -1926.84 0.0 282.818 -1926.84 285.889 -24.8886 -1383.0216 257.882 257.882
4 4 -6.193189 0.0 -23.016 14.2135 -8.44108 281.59 -1938.72 282.83 -1927.53 0.0 282.83 -1927.53 285.657 -23.016 -1382.0591 258.772 258.772
4 5 -6.193189 0.0 -23.016 14.2135 -8.44108 281.59 -1938.72 282.83 -1927.53 0.0 282.83 -1927.53 285.657 -23.016 -1382.0591 258.772 258.772
4 6 -6.176854 0.0 -23.0251 14.2509 -8.25541 281.59 -1938.72 282.794 -1926.95 0.0 282.794 -1926.95 285.618 -23.0251 -1381.563 259.106 259.106
4 7 -6.176854 0.0 -23.0251 14.2509 -8.25541 281.59 -1938.72 282.794 -1926.95 0.0 282.794 -1926.95 285.618 -23.0251 -1381.563 259.106 259.106
5 0 -6.330732 0.0 -20.1641 14.4783 -9.288 281.59 -1938.72 282.569 -1934.22 0.0 282.569 -1934.22 289.124 -20.1641 -1382.691 260.931 260.931
5 1 -6.330732 0.0 -20.1641 14.4783 -9.288 281.59 -1938.72 282.569 -1934.22 0.0 282.569 -1934.22 289.124 -20.1641 -1382.691 260.931 260.931
5 2 -6.0974464 0.0 -18.7941 14.5013 -9.3281 281.59 -1938.72 282.737 -1932.79 0.0 282.737 -1932.79 289.911 -18.7941 -1378.936 263.237 263.237
5 3 -6.0974464 0.0 -18.7941 14.5013 -9.3281 281.59 -1938.72 282.737 -1932.79 0.0 282.737 -1932.79 289.911 -18.7941 -1378.936 263.237 263.237
5 4 -6.0974464 0.0 -18.7941 14.5013 -9.3281 281.59 -1938.72 282.737 -1932.79 0.0 282.737 -1932.79 289.911 -18.7941 -1378.936 263.237 263.237
5 5 -6.156399 0.0 -19.7434 14.5134 -9.39248 281.59 -1938.72 282.626 -1932.16 0.0 282.626 -1932.16 291.675 -19.7434 -1377.6025 264.305 264.305
5 6 -6.156399 0.0 -19.7434 14.5134 -9.39248 281.59 -1938.72 282.626 -1932.16 0.0 282.626 -1932.16 291.675 -19.7434 -1377.6025 264.305 264.305
5 7 -6.156399 0.0 -19.7434 14.5134 -9.39248 281.59 -1938.72 282.626 -1932.16 0.0 282.626 -1932.16 291.675 -19.7434 -1377.6025 264.305 264.305
6 0 -6.290203 0.0 -23.4495 14.3637 -10.2079 281.59 -1938.72 283.917 -1931.66 0.0 283.917 -1931.66 288.738 -23.4495 -1382.4546 260.091 260.091
6 1 -6.290203 0.0 -23.4495 14.3637 -10.2079 281.59 -1938.72 283.917 -1931.66 0.0 283.917 -1931.66 288.738 -23.4495 -1382.4546 260.091 260.091
6 2 -6.322575 0.0 -23.6762 14.3641 -10.1961 281.59 -1938.72 283.816 -1931.67 0.0 283.816 -1931.67 289.174 -23.6762 -1382.3562 260.332 260.332
6 3 -6.322575 0.0 -23.6762 14.3641 -10.1961 281.59 -1938.72 283.816 -1931.67 0.0 283.816 -1931.67 289.174 -23.6762 -1382.3562 260.332 260.332
6 4 -6.322575 0.0 -23.6762 14.3641 -10.1961 281.59 -1938.72 283.816 -1931.67 0.0 283.816 -1931.67 289.174 -23.6762 -1382.3562 260.332 260.332
6 5 -6.322575 0.0 -23.6762 14.3641 -10.1961 281.59 -1938.72 283.816 -1931.67 0.0 283.816 -1931.67 289.174 -23.6762 -1382.3562 260.332 260.332
6 6 -6.322575 0.0 -23.6762 14.3641 -10.1961 281.59 -1938.72 283.816 -1931.67 0.0 283.816 -1931.67 289.174 -23.6762 -1382.3562 260.332 260.332
6 7 -6.3315845 0.0 -23.5072 14.3699 -10.1972 281.59 -1938.72 283.835 -1932.1 0.0 283.835 -1932.1 289.609 -23.5072 -1382.1632 260.756 260.756
7 0 -6.160107 0.0 -19.7326 14.1319 -9.4411 281.59 -1938.72 283.638 -1934.44 0.0 283.638 -1934.44 288.278 -19.7326 -1382.2566 260.432 260.432
7 1 -6.160107 0.0 -19.7326 14.1319 -9.4411 281.59 -1938.72 283.638 -1934.44 0.0 283.638 -1934.44 288.278 -19.7326 -1382.2566 260.432 260.432
7 2 -6.160107 0.0 -19.7326 14.1319 -9.4411 281.59 -1938.72 283.638 -1934.44 0.0 283.638 -1934.44 288.278 -19.7326 -1382.2566 260.432 260.432
7 3 -6.568228 0.0 -26.1323 14.2988 -9.77177 281.59 -1938.72 283.16 -1930.55 0.0 283.16 -1930.55 292.437 -26.1323 -1381.0853 260.451 260.451
7 4 -6.568228 0.0 -26.1323 14.2988 -9.77177 281.59 -1938.72 283.16 -1930.55 0.0 283.16 -1930.55 292.437 -26.1323 -1381.0853 260.451 260.451
7 5 -6.568228 0.0 -26.1323 14.2988 -9.77177 281.59 -1938.72 283.16 -1930.55 0.0 283.16 -1930.55 292.437 -26.1323 -1381.0853 260.451 260.451
7 6 -6.4271197 0.0 -23.2092 14.295 -9.59879 281.59 -1938.72 283.221 -1932.69 0.0 283.221 -1932.69 292.063 -23.2092 -1380.6152 261.367 261.367
7 7 -6.4271197 0.0 -23.2092 14.295 -9.59879 281.59 -1938.72 283.221 -1932.69 0.0 283.221 -1932.69 292.063 -23.2092 -1380.6152 261.367 261.367
7 8 -6.4271197 0.0 -23.2092 14.295 -9.59879 281.59 -1938.72 283.221 -1932.69 0.0 283.221 -1932.69 292.063 -23.2092 -1380.6152 261.367 261.367
7 9 -6.3534307 0.0 -22.1284 14.308 -9.54713 281.59 -1938.72 283.302 -1933.21 0.0 283.302 -1933.21 291.682 -22.1284 -1380.3544 261.725 261.725
7 10 -6.3534307 0.0 -22.1284 14.308 -9.54713 281.59 -1938.72 283.302 -1933.21 0.0 283.302 -1933.21 291.682 -22.1284 -1380.3544 261.725 261.725
7 11 -6.1126833 0.0 -19.6108 14.1527 -9.3802 281.59 -1938.72 283.819 -1934.04 0.0 283.819 -1934.04 289.764 -19.6108 -1380.0679 262.246 262.246
7 12 -6.1126833 0.0 -19.6108 14.1527 -9.3802 281.59 -1938.72 283.819 -1934.04 0.0 283.819 -1934.04 289.764 -19.6108 -1380.0679 262.246 262.246
7 13 -5.9766417 0.0 -18.354 14.1324 -9.38347 281.59 -1938.72 284.049 -1934.15 0.0 284.049 -1934.15 289.218 -18.354 -1379.237 262.701 262.701
7 14 -5.9766417 0.0 -18.354 14.1324 -9.38347 281.59 -1938.72 284.049 -1934.15 0.0 284.049 -1934.15 289.218 -18.354 -1379.237 262.701 262.701
7 15 -5.9766417 0.0 -18.354 14.1324 -9.38347 281.59 -1938.72 284.049 -1934.15 0.0 284.049 -1934.15 289.218 -18.354 -1379.237 262.701 262.701
8 0 -6.606667 0.0 -22.0904 13.8997 -9.08337 281.59 -1938.72 282.025 -1935.6 0.0 282.025 -1935.6 293.619 -22.0904 -1382.0464 261.038 261.038
8 1 -6.606667 0.0 -22.0904 13.8997 -9.08337 281.59 -1938.72 282.025 -1935.6 0.0 282.025 -1935.6 293.619 -22.0904 -1382.0464 261.038 261.038
8 2 -6.606667 0.0 -22.0904 13.8997 -9.08337 281.59 -1938.72 282.025 -1935.6 0.0 282.025 -1935.6 293.619 -22.0904 -1382.0464 261.038 261.038
8 3 -6.606667 0.0 -22.0904 13.8997 -9.08337 281.59 -1938.72 282.025 -1935.6 0.0 282.025 -1935.6 293.619 -22.0904 -1382.0464 261.038 261.038
8 4 -6.671217 0.0 -24.2426 13.9017 -9.22317 281.59 -1938.72 282.009 -1933.44 0.0 282.009 -1933.44 294.109 -24.2426 -1381.5645 260.322 260.322
8 5 -6.671217 0.0 -24.2426 13.9017 -9.22317 281.59 -1938.72 282.009 -1933.44 0.0 282.009 -1933.44 294.109 -24.2426 -1381.5645 260.322 260.322
8 6 -6.6719837 0.0 -24.2694 13.8935 -9.23385 281.59 -1938.72 282.032 -1933.47 0.0 282.032 -1933.47 294.286 -24.2694 -1381.4214 260.531 260.531
8 7 -6.6719837 0.0 -24.2694 13.8935 -9.23385 281.59 -1938.72 282.032 -1933.47 0.0 282.032 -1933.47 294.286 -24.2694 -1381.4214 260.531 260.531
9 0 -6.0105143 0.0 -23.3975 14.5069 -8.93793 281.59 -1938.72 285.535 -1928.18 0.0 285.535 -1928.18 284.74 -23.3975 -1381.3025 259.323 259.323
9 1 -6.0105143 0.0 -23.3975 14.5069 -8.93793 281.59 -1938.72 285.535 -1928.18 0.0 285.535 -1928.18 284.74 -23.3975 -1381.3025 259.323 259.323
9 2 -5.96435 0.0 -22.5408 14.4607 -8.96303 281.59 -1938.72 285.492 -1928.78 0.0 285.492 -1928.78 284.631 -22.5408 -1381.1978 259.247 259.247
9 3 -5.96435 0.0 -22.5408 14.4607 -8.96303 281.59 -1938.72 285.492 -1928.78 0.0 285.492 -1928.78 284.631 -22.5408 -1381.1978 259.247 259.247
9 4 -5.96435 0.0 -22.5408 14.4607 -8.96303 281.59 -1938.72 285.492 -1928.78 0.0 285.492 -1928.78 284.631 -22.5408 -1381.1978 259.247 259.247
9 5 -6.0009503 0.0 -23.3331 14.5129 -8.93419 281.59 -1938.72 285.703 -1928.37 0.0 285.703 -1928.37 284.916 -23.3331 -1381.0841 259.539 259.539
9 6 -6.0009503 0.0 -23.3331 14.5129 -8.93419 281.59 -1938.72 285.703 -1928.37 0.0 285.703 -1928.37 284.916 -23.3331 -1381.0841 259.539 259.539
9 7 -6.0009503 0.0 -23.3331 14.5129 -8.93419 281.59 -1938.72 285.703 -1928.37 0.0 285.703 -1928.37 284.916 -23.3331 -1381.0841 259.539 259.539
10 0 -6.2335615 0.0 -22.5585 14.046 -9.97336 281.59 -1938.72 282.883 -1930.77 0.0 282.883 -1930.77 289.372 -22.5585 -1381.0735 261.884 261.884
10 1 -6.2335615 0.0 -22.5585 14.046 -9.97336 281.59 -1938.72 282.883 -1930.77 0.0 282.883 -1930.77 289.372 -22.5585 -1381.0735 261.884 261.884
10 2 -6.324008 0.0 -23.6316 14.0585 -9.9587 281.59 -1938.72 282.388 -1929.79 0.0 282.388 -1929.79 290.763 -23.6316 -1380.2708 261.492 261.492
10 3 -6.324008 0.0 -23.6316 14.0585 -9.9587 281.59 -1938.72 282.388 -1929.79 0.0 282.388 -1929.79 290.763 -23.6316 -1380.2708 261.492 261.492
10 4 -6.316153 0.0 -23.5426 14.058 -9.9556 281.59 -1938.72 282.39 -1929.8 0.0 282.39 -1929.8 290.693 -23.5426 -1380.2596 261.495 261.495
10 5 -6.316153 0.0 -23.5426 14.058 -9.9556 281.59 -1938.72 282.39 -1929.8 0.0 282.39 -1929.8 290.693 -23.5426 -1380.2596 261.495 261.495
10 6 -6.316153 0.0 -23.5426 14.058 -9.9556 281.59 -1938.72 282.39 -1929.8 0.0 282.39 -1929.8 290.693 -23.5426 -1380.2596 261.495 261.495
10 7 -6.316153 0.0 -23.5426 14.058 -9.9556 281.59 -1938.72 282.39 -1929.8 0.0 282.39 -1929.8 290.693 -23.5426 -1380.2596 261.495 261.495
11 0 -5.894427 0.0 -21.476 14.5304 -9.65475 281.59 -1938.72 285.002 -1929.11 0.0 285.002 -1929.11 285.137 -21.476 -1380.447 257.615 257.615
11 1 -5.946386 0.0 -22.0111 14.5235 -9.67967 281.59 -1938.72 284.829 -1928.9 0.0 284.829 -1928.9 285.671 -22.0111 -1380.4111 257.379 257.379
11 2 -5.946386 0.0 -22.0111 14.5235 -9.67967 281.59 -1938.72 284.829 -1928.9 0.0 284.829 -1928.9 285.671 -22.0111 -1380.4111 257.379 257.379
11 3 -5.946386 0.0 -22.0111 14.5235 -9.67967 281.59 -1938.72 284.829 -1928.9 0.0 284.829 -1928.9 285.671 -22.0111 -1380.4111 257.379 257.379
11 4 -5.843902 0.0 -20.017 14.5016 -9.80528 281.59 -1938.72 285.096 -1930.88 0.0 285.096 -1930.88 286.741 -20.017 -1379.06 259.227 259.227
11 5 -5.843902 0.0 -20.017 14.5016 -9.80528 281.59 -1938.72 285.096 -1930.88 0.0 285.096 -1930.88 286.741 -20.017 -1379.06 259.227 259.227
11 6 -5.843902 0.0 -20.017 14.5016 -9.80528 281.59 -1938.72 285.096 -1930.88 0.0 285.096 -1930.88 286.741 -20.017 -1379.06 259.227 259.227
11 7 -5.843902 0.0 -20.017 14.5016 -9.80528 281.59 -1938.72 285.096 -1930.88 0.0 285.096 -1930.88 286.741 -20.017 -1379.06 259.227 259.227
12 0 -6.15417 0.0 -23.7877 14.4863 -9.27456 281.59 -1938.72 283.793 -1927.6 0.0 283.793 -1927.6 287.521 -23.7877 -1380.0737 259.623 259.623
12 1 -6.15417 0.0 -23.7877 14.4863 -9.27456 281.59 -1938.72 283.793 -1927.6 0.0 283.793 -1927.6 287.521 -23.7877 -1380.0737 259.623 259.623
12 2 -6.2580595 0.0 -26.2758 14.5485 -9.30575 281.59 -1938.72 283.627 -1925.13 0.0 283.627 -1925.13 288.442 -26.2758 -1379.3369 259.492 259.492
12 3 -6.2580595 0.0 -26.2758 14.5485 -9.30575 281.59 -1938.72 283.627 -1925.13 0.0 283.627 -1925.13 288.442 -26.2758 -1379.3369 259.492 259.492
12 4 -6.183253 0.0 -25.3603 14.5095 -9.20067 281.59 -1938.72 283.693 -1925.38 0.0 283.693 -1925.38 287.8 -25.3603 -1379.2473 259.452 259.452
12 5 -6.183253 0.0 -25.3603 14.5095 -9.20067 281.59 -1938.72 283.693 -1925.38 0.0 283.693 -1925.38 287.8 -25.3603 -1379.2473 259.452 259.452
12 6 -6.183253 0.0 -25.3603 14.5095 -9.20067 281.59 -1938.72 283.693 -1925.38 0.0 283.693 -1925.38 287.8 -25.3603 -1379.2473 259.452 259.452
12 7 -6.183253 0.0 -25.3603 14.5095 -9.20067 281.59 -1938.72 283.693 -1925.38 0.0 283.693 -1925.38 287.8 -25.3603 -1379.2473 259.452 259.452
13 0 -5.675326 0.0 -19.8574 14.5337 -8.5409 281.59 -1938.72 285.136 -1927.12 0.0 285.136 -1927.12 282.231 -19.8574 -1379.6104 258.626 258.626
13 1 -5.675326 0.0 -19.8574 14.5337 -8.5409 281.59 -1938.72 285.136 -1927.12 0.0 285.136 -1927.12 282.231 -19.8574 -1379.6104 258.626 258.626
13 2 -5.709746 0.0 -20.5348 14.5379 -8.45655 281.59 -1938.72 285.049 -1926.41 0.0 285.049 -1926.41 282.299 -20.5348 -1379.5967 258.57 258.57
13 3 -5.709746 0.0 -20.5348 14.5379 -8.45655 281.59 -1938.72 285.049 -1926.41 0.0 285.049 -1926.41 282.299 -20.5348 -1379.5967 258.57 258.57
13 4 -5.709746 0.0 -20.5348 14.5379 -8.45655 281.59 -1938.72 285.049 -1926.41 0.0 285.049 -1926.41 282.299 -20.5348 -1379.5967 258.57 258.57
13 5 -5.709746 0.0 -20.5348 14.5379 -8.45655 281.59 -1938.72 285.049 -1926.41 0.0 285.049 -1926.41 282.299 -20.5348 -1379.5967 258.57 258.57
13 6 -5.704812 0.0 -20.5551 14.5299 -8.39039 281.59 -1938.72 285.001 -1926.17 0.0 285.001 -1926.17 282.552 -20.5551 -1379.1721 258.983 258.983
13 7 -5.704812 0.0 -20.5551 14.5299 -8.39039 281.59 -1938.72 285.001 -1926.17 0.0 285.001 -1926.17 282.552 -20.5551 -1379.1721 258.983 258.983
14 0 -5.5545588 0.0 -16.0423 14.3053 -8.33672 281.59 -1938.72 285.807 -1932.23 0.0 285.807 -1932.23 283.644 -16.0423 -1378.8213 261.287 261.287
14 1 -5.5545588 0.0 -16.0423 14.3053 -8.33672 281.59 -1938.72 285.807 -1932.23 0.0 285.807 -1932.23 283.644 -16.0423 -1378.8213 261.287 261.287
14 2 -5.567975 0.0 -16.0453 14.3081 -8.21259 281.59 -1938.72 285.719 -1932.18 0.0 285.719 -1932.18 283.842 -16.0453 -1378.6643 261.554 261.554
14 3 -5.567975 0.0 -16.0453 14.3081 -8.21259 281.59 -1938.72 285.719 -1932.18 0.0 285.719 -1932.18 283.842 -16.0453 -1378.6643 261.554 261.554
14 4 -5.493327 0.0 -15.399 14.3185 -8.90182 281.59 -1938.72 285.795 -1932.75 0.0 285.795 -1932.75 286.566 -15.399 -1375.788 264.413 264.413
14 5 -5.493327 0.0 -15.399 14.3185 -8.90182 281.59 -1938.72 285.795 -1932.75 0.0 285.795 -1932.75 286.566 -15.399 -1375.788 264.413 264.413
14 6 -5.493327 0.0 -15.399 14.3185 -8.90182 281.59 -1938.72 285.795 -1932.75 0.0 285.795 -1932.75 286.566 -15.399 -1375.788 264.413 264.413
14 7 -5.493327 0.0 -15.399 14.3185 -8.90182 281.59 -1938.72 285.795 -1932.75 0.0 285.795 -1932.75 286.566 -15.399 -1375.788 264.413 264.413
15 0 -6.1254478 0.0 -22.2708 14.0411 -9.59507 281.59 -1938.72 284.282 -1931.24 0.0 284.282 -1931.24 290.883 -22.2708 -1378.3458 265.876 265.876
15 1 -6.1254478 0.0 -22.2708 14.0411 -9.59507 281.59 -1938.72 284.282 -1931.24 0.0 284.282 -1931.24 290.883 -22.2708 -1378.3458 265.876 265.876
15 2 -6.1254478 0.0 -22.2708 14.0411 -9.59507 281.59 -1938.72 284.282 -1931.24 0.0 284.282 -1931.24 290.883 -22.2708 -1378.3458 265.876 265.876
15 3 -6.1254478 0.0 -22.2708 14.0411 -9.59507 281.59 -1938.72 284.282 -1931.24 0.0 284.282 -1931.24 290.883 -22.2708 -1378.3458 265.876 265.876
15 4 -6.0060573 0.0 -19.7774 14.0434 -9.27331 281.59 -1938.72 284.238 -1932.75 0.0 284.238 -1932.75 290.313 -19.7774 -1377.9763 266.364 266.364
15 5 -6.0060573 0.0 -19.7774 14.0434 -9.27331 281.59 -1938.72 284.238 -1932.75 0.0 284.238 -1932.75 290.313 -19.7774 -1377.9763 266.364 266.364
15 6 -6.0060573 0.0 -19.7774 14.0434 -9.27331 281.59 -1938.72 284.238 -1932.75 0.0 284.238 -1932.75 290.313 -19.7774 -1377.9763 266.364 266.364
15 7 -6.043155 0.0 -20.3972 14.032 -9.28019 281.59 -1938.72 284.191 -1932.35 0.0 284.191 -1932.35 290.727 -20.3972 -1377.8291 266.404 266.404
16 0 -6.400498 0.0 -29.4657 14.8297 -11.9085 281.59 -1938.72 285.086 -1926.95 0.0 285.086 -1926.95 292.996 -29.4657 -1378.3337 263.977 263.977
16 1 -6.400498 0.0 -29.4657 14.8297 -11.9085 281.59 -1938.72 285.086 -1926.95 0.0 285.086 -1926.95 292.996 -29.4657 -1378.3337 263.977 263.977
16 2 -6.327325 0.0 -28.7039 14.7871 -11.9183 281.59 -1938.72 285.204 -1927.19 0.0 285.204 -1927.19 292.848 -28.7039 -1377.8419 264.427 264.427
16 3 -6.327325 0.0 -28.7039 14.7871 -11.9183 281.59 -1938.72 285.204 -1927.19 0.0 285.204 -1927.19 292.848 -28.7039 -1377.8419 264.427 264.427
16 4 -6.327325 0.0 -28.7039 14.7871 -11.9183 281.59 -1938.72 285.204 -1927.19 0.0 285.204 -1927.19 292.848 -28.7039 -1377.8419 264.427 264.427
16 5 -6.327325 0.0 -28.7039 14.7871 -11.9183 281.59 -1938.72 285.204 -1927.19 0.0 285.204 -1927.19 292.848 -28.7039 -1377.8419 264.427 264.427
16 6 -6.327325 0.0 -28.7039 14.7871 -11.9183 281.59 -1938.72 285.204 -1927.19 0.0 285.204 -1927.19 292.848 -28.7039 -1377.8419 264.427 264.427
16 7 -6.220859 0.0 -28.0297 14.779 -11.738 281.59 -1938.72 284.787 -1925.68 0.0 284.787 -1925.68 297.74 -28.0297 -1371.1827 269.994 269.994
17 0 -5.9602194 0.0 -15.9201 13.991 -9.03153 281.59 -1938.72 283.874 -1937.24 0.0 283.874 -1937.24 291.64 -15.9201 -1377.646 267.496 267.496
17 1 -5.9602194 0.0 -15.9201 13.991 -9.03153 281.59 -1938.72 283.874 -1937.24 0.0 283.874 -1937.24 291.64 -15.9201 -1377.646 267.496 267.496
17 2 -5.9602194 0.0 -15.9201 13.991 -9.03153 281.59 -1938.72 283.874 -1937.24 0.0 283.874 -1937.24 291.64 -15.9201 -1377.646 267.496 267.496
17 3 -5.995651 0.0 -16.3714 13.9761 -9.05623 281.59 -1938.72 283.797 -1937.05 0.0 283.797 -1937.05 292.278 -16.3714 -1377.3464 267.723 267.723
17 4 -5.995651 0.0 -16.3714 13.9761 -9.05623 281.59 -1938.72 283.797 -1937.05 0.0 283.797 -1937.05 292.278 -16.3714 -1377.3464 267.723 267.723
17 5 -5.995651 0.0 -16.3714 13.9761 -9.05623 281.59 -1938.72 283.797 -1937.05 0.0 283.797 -1937.05 292.278 -16.3714 -1377.3464 267.723 267.723
17 6 -5.9327807 0.0 -14.6244 13.9801 -8.26549 281.59 -1938.72 283.67 -1937.73 0.0 283.67 -1937.73 291.464 -14.6244 -1377.2203 267.992 267.992
17 7 -5.9327807 0.0 -14.6244 13.9801 -8.26549 281.59 -1938.72 283.67 -1937.73 0.0 283.67 -1937.73 291.464 -14.6244 -1377.2203 267.992 267.992
18 0 -6.3430133 0.0 -24.0989 14.3166 -8.56135 281.59 -1938.72 281.908 -1926.84 0.0 281.908 -1926.84 292.04 -24.0989 -1376.991 264.074 264.074
18 1 -6.3430133 0.0 -24.0989 14.3166 -8.56135 281.59 -1938.72 281.908 -1926.84 0.0 281.908 -1926.84 292.04 -24.0989 -1376.991 264.074 264.074
18 2 -6.428328 0.0 -25.322 14.3012 -8.68917 281.59 -1938.72 281.633 -1926.07 0.0 281.633 -1926.07 292.876 -25.322 -1376.8828 263.781 263.781
18 3 -6.428328 0.0 -25.322 14.3012 -8.68917 281.59 -1938.72 281.633 -1926.07 0.0 281.633 -1926.07 292.876 -25.322 -1376.8828 263.781 263.781
18 4 -6.428328 0.0 -25.322 14.3012 -8.68917 281.59 -1938.72 281.633 -1926.07 0.0 281.633 -1926.07 292.876 -25.322 -1376.8828 263.781 263.781
18 5 -6.428328 0.0 -25.322 14.3012 -8.68917 281.59 -1938.72 281.633 -1926.07 0.0 281.633 -1926.07 292.876 -25.322 -1376.8828 263.781 263.781
18 6 -6.428328 0.0 -25.322 14.3012 -8.68917 281.59 -1938.72 281.633 -1926.07 0.0 281.633 -1926.07 292.876 -25.322 -1376.8828 263.781 263.781
18 7 -6.39849 0.0 -24.9313 14.3124 -8.63082 281.59 -1938.72 281.762 -1926.31 0.0 281.762 -1926.31 292.711 -24.9313 -1376.7684 263.989 263.989
19 0 -6.225886 0.0 -24.6297 14.3167 -9.64403 281.59 -1938.72 284.057 -1928.51 0.0 284.057 -1928.51 293.122 -24.6297 -1375.9607 266.152 266.152
19 1 -6.225886 0.0 -24.6297 14.3167 -9.64403 281.59 -1938.72 284.057 -1928.51 0.0 284.057 -1928.51 293.122 -24.6297 -1375.9607 266.152 266.152
19 2 -6.225886 0.0 -24.6297 14.3167 -9.64403 281.59 -1938.72 284.057 -1928.51 0.0 284.057 -1928.51 293.122 -24.6297 -1375.9607 266.152 266.152
19 3 -6.17763 0.0 -23.9101 14.3204 -9.67126 281.59 -1938.72 284.17 -1929.03 0.0 284.17 -1929.03 293.329 -23.9101 -1375.441 266.879 266.879
19 4 -6.17763 0.0 -23.9101 14.3204 -9.67126 281.59 -1938.72 284.17 -1929.03 0.0 284.17 -1929.03 293.329 -23.9101 -1375.441 266.879 266.879
19 5 -6.17763 0.0 -23.9101 14.3204 -9.67126 281.59 -1938.72 284.17 -1929.03 0.0 284.17 -1929.03 293.329 -23.9101 -1375.441 266.879 266.879
19 6 -5.6417913 0.0 -16.0284 14.3251 -9.39864 281.59 -1938.72 284.372 -1932.49 0.0 284.372 -1932.49 292.305 -16.0284 -1371.8413 269.008 269.008
19 7 -5.6417913 0.0 -16.0284 14.3251 -9.39864 281.59 -1938.72 284.372 -1932.49 0.0 284.372 -1932.49 292.305 -16.0284 -1371.8413 269.008 269.008
20 0 -5.542847 0.0 -14.7828 14.3477 -10.0623 281.59 -1938.72 286.845 -1937.25 0.0 286.845 -1937.25 289.599 -14.7828 -1375.5889 266.967 266.967
20 1 -5.542847 0.0 -14.7828 14.3477 -10.0623 281.59 -1938.72 286.845 -1937.25 0.0 286.845 -1937.25 289.599 -14.7828 -1375.5889 266.967 266.967
20 2 -5.552776 0.0 -15.5773 14.353 -9.93483 281.59 -1938.72 286.943 -1936.2 0.0 286.943 -1936.2 289.425 -15.5773 -1375.4093 267.35 267.35
20 3 -5.552776 0.0 -15.5773 14.353 -9.93483 281.59 -1938.72 286.943 -1936.2 0.0 286.943 -1936.2 289.425 -15.5773 -1375.4093 267.35 267.35
20 4 -5.552776 0.0 -15.5773 14.353 -9.93483 281.59 -1938.72 286.943 -1936.2 0.0 286.943 -1936.2 289.425 -15.5773 -1375.4093 267.35 267.35
20 5 -5.552776 0.0 -15.5773 14.353 -9.93483 281.59 -1938.72 286.943 -1936.2 0.0 286.943 -1936.2 289.425 -15.5773 -1375.4093 267.35 267.35
20 6 -5.5072904 0.0 -14.9427 14.3568 -9.96822 281.59 -1938.72 287.179 -1936.83 0.0 287.179 -1936.83 289.795 -14.9427 -1374.7987 268.089 268.089
20 7 -5.5072904 0.0 -14.9427 14.3568 -9.96822 281.59 -1938.72 287.179 -1936.83 0.0 287.179 -1936.83 289.795 -14.9427 -1374.7987 268.089 268.089
21 0 -5.6866946 0.0 -16.1502 14.0251 -8.37971 281.59 -1938.72 285.297 -1933.91 0.0 285.297 -1933.91 289.626 -16.1502 -1375.1372 267.085 267.085
21 1 -5.6866946 0.0 -16.1502 14.0251 -8.37971 281.59 -1938.72 285.297 -1933.91 0.0 285.297 -1933.91 289.626 -16.1502 -1375.1372 267.085 267.085
21 2 -5.6866946 0.0 -16.1502 14.0251 -8.37971 281.59 -1938.72 285.297 -1933.91 0.0 285.297 -1933.91 289.626 -16.1502 -1375.1372 267.085 267.085
21 3 -5.61937 0.0 -14.9155 14.027 -8.4 281.59 -1938.72 285.442 -1934.96 0.0 285.442 -1934.96 289.621 -14.9155 -1374.8124 267.635 267.635
21 4 -5.61937 0.0 -14.9155 14.027 -8.4 281.59 -1938.72 285.442 -1934.96 0.0 285.442 -1934.96 289.621 -14.9155 -1374.8124 267.635 267.635
21 5 -5.594241 0.0 -11.4474 14.0265 -8.60523 281.59 -1938.72 285.231 -1939.79 0.0 285.231 -1939.79 293.26 -11.4474 -1372.7465 269.848 269.848
21 6 -5.594241 0.0 -11.4474 14.0265 -8.60523 281.59 -1938.72 285.231 -1939.79 0.0 285.231 -1939.79 293.26 -11.4474 -1372.7465 269.848 269.848
21 7 -5.594241 0.0 -11.4474 14.0265 -8.60523 281.59 -1938.72 285.231 -1939.79 0.0 285.231 -1939.79 293.26 -11.4474 -1372.7465 269.848 269.848
22 0 -5.880312 0.0 -19.3971 14.4107 -9.47348 281.59 -1938.72 283.154 -1929.24 0.0 283.154 -1929.24 290.984 -19.3971 -1374.499 265.371 265.371
22 1 -5.880312 0.0 -19.3971 14.4107 -9.47348 281.59 -1938.72 283.154 -1929.24 0.0 283.154 -1929.24 290.984 -19.3971 -1374.499 265.371 265.371
22 2 -5.880312 0.0 -19.3971 14.4107 -9.47348 281.59 -1938.72 283.154 -1929.24 0.0 283.154 -1929.24 290.984 -19.3971 -1374.499 265.371 265.371
22 3 -5.87714 0.0 -19.3194 14.4029 -9.48483 281.59 -1938.72 283.14 -1929.31 0.0 283.14 -1929.31 291.173 -19.3194 -1374.3164 265.478 265.478
22 4 -5.87714 0.0 -19.3194 14.4029 -9.48483 281.59 -1938.72 283.14 -1929.31 0.0 283.14 -1929.31 291.173 -19.3194 -1374.3164 265.478 265.478
22 5 -5.9098186 0.0 -19.8138 14.3982 -9.48421 281.59 -1938.72 283.11 -1929.04 0.0 283.11 -1929.04 291.516 -19.8138 -1374.2279 265.525 265.525
22 6 -5.9098186 0.0 -19.8138 14.3982 -9.48421 281.59 -1938.72 283.11 -1929.04 0.0 283.11 -1929.04 291.516 -19.8138 -1374.2279 265.525 265.525
22 7 -5.9098186 0.0 -19.8138 14.3982 -9.48421 281.59 -1938.72 283.11 -1929.04 0.0 283.11 -1929.04 291.516 -19.8138 -1374.2279 265.525 265.525
23 0 -5.728988 0.0 -18.307 14.5578 -8.97553 281.59 -1938.72 287.031 -1933.72 0.0 287.031 -1933.72 290.941 -18.307 -1374.0549 268.266 268.266
23 1 -5.728988 0.0 -18.307 14.5578 -8.97553 281.59 -1938.72 287.031 -1933.72 0.0 287.031 -1933.72 290.941 -18.307 -1374.0549 268.266 268.266
23 2 -5.728988 0.0 -18.307 14.5578 -8.97553 281.59 -1938.72 287.031 -1933.72 0.0 287.031 -1933.72 290.941 -18.307 -1374.0549 268.266 268.266
23 3 -5.820939 0.0 -23.009 14.513 -8.73562 281.59 -1938.72 286.537 -1927.02 0.0 286.537 -1927.02 292.329 -23.009 -1371.163 269.42 269.42
23 4 -5.820939 0.0 -23.009 14.513 -8.73562 281.59 -1938.72 286.537 -1927.02 0.0 286.537 -1927.02 292.329 -23.009 -1371.163 269.42 269.42
23 5 -5.820939 0.0 -23.009 14.513 -8.73562 281.59 -1938.72 286.537 -1927.02 0.0 286.537 -1927.02 292.329 -23.009 -1371.163 269.42 269.42
23 6 -6.042919 0.0 -26.8951 14.4644 -8.77442 281.59 -1938.72 286.172 -1924.19 0.0 286.172 -1924.19 294.997 -26.8951 -1369.916 270.538 270.538
23 7 -6.042919 0.0 -26.8951 14.4644 -8.77442 281.59 -1938.72 286.172 -1924.19 0.0 286.172 -1924.19 294.997 -26.8951 -1369.916 270.538 270.538
24 0 -6.2412386 0.0 -27.1769 14.413 -10.3884 281.59 -1938.72 284.931 -1926.77 0.0 284.931 -1926.77 296.367 -27.1769 -1372.6489 266.992 266.992
24 1 -6.3534646 0.0 -30.0801 14.4437 -11.0949 281.59 -1938.72 285.057 -1924.97 0.0 285.057 -1924.97 297.425 -30.0801 -1372.5681 266.689 266.689
24 2 -6.3534646 0.0 -30.0801 14.4437 -11.0949 281.59 -1938.72 285.057 -1924.97 0.0 285.057 -1924.97 297.425 -30.0801 -1372.5681 266.689 266.689
24 3 -6.3534646 0.0 -30.0801 14.4437 -11.0949 281.59 -1938.72 285.057 -1924.97 0.0 285.057 -1924.97 297.425 -30.0801 -1372.5681 266.689 266.689
24 4 -6.3336525 0.0 -29.9976 14.4372 -11.0708 281.59 -1938.72 284.999 -1924.67 0.0 284.999 -1924.67 297.379 -29.9976 -1372.2896 267.009 267.009
24 5 -6.3336525 0.0 -29.9976 14.4372 -11.0708 281.59 -1938.72 284.999 -1924.67 0.0 284.999 -1924.67 297.379 -29.9976 -1372.2896 267.009 267.009
24 6 -6.3336525 0.0 -29.9976 14.4372 -11.0708 281.59 -1938.72 284.999 -1924.67 0.0 284.999 -1924.67 297.379 -29.9976 -1372.2896 267.009 267.009
24 7 -6.3336525 0.0 -29.9976 14.4372 -11.0708 281.59 -1938.72 284.999 -1924.67 0.0 284.999 -1924.67 297.379 -29.9976 -1372.2896 267.009 267.009
25 0 -5.913653 0.0 -19.6929 14.3657 -10.0591 281.59 -1938.72 283.411 -1930.38 0.0 283.411 -1930.38 295.911 -19.6929 -1370.7509 269.369 269.369
25 1 -5.913653 0.0 -19.6929 14.3657 -10.0591 281.59 -1938.72 283.411 -1930.38 0.0 283.411 -1930.38 295.911 -19.6929 -1370.7509 269.369 269.369
25 2 -5.8941298 0.0 -19.5127 14.3745 -10.0829 281.59 -1938.72 283.45 -1930.41 0.0 283.45 -1930.41 296.014 -19.5127 -1370.4587 269.603 269.603
25 3 -5.8941298 0.0 -19.5127 14.3745 -10.0829 281.59 -1938.72 283.45 -1930.41 0.0 283.45 -1930.41 296.014 -19.5127 -1370.4587 269.603 269.603
25 4 -5.8941298 0.0 -19.5127 14.3745 -10.0829 281.59 -1938.72 283.45 -1930.41 0.0 283.45 -1930.41 296.014 -19.5127 -1370.4587 269.603 269.603
25 5 -5.745394 0.0 -16.6624 14.3925 -8.96664 281.59 -1938.72 283.352 -1931.09 0.0 283.352 -1931.09 294.118 -16.6624 -1370.2822 269.761 269.761
25 6 -5.745394 0.0 -16.6624 14.3925 -8.96664 281.59 -1938.72 283.352 -1931.09 0.0 283.352 -1931.09 294.118 -16.6624 -1370.2822 269.761 269.761
25 7 -5.745394 0.0 -16.6624 14.3925 -8.96664 281.59 -1938.72 283.352 -1931.09 0.0 283.352 -1931.09 294.118 -16.6624 -1370.2822 269.761 269.761
26 0 -4.8917713 0.0 -13.2393 14.3862 -9.3222 281.59 -1938.72 286.73 -1928.02 0.0 286.73 -1928.02 290.532 -13.2393 -1363.9973 267.957 267.957
26 1 -4.8917713 0.0 -13.2393 14.3862 -9.3222 281.59 -1938.72 286.73 -1928.02 0.0 286.73 -1928.02 290.532 -13.2393 -1363.9973 267.957 267.957
26 2 -4.8363476 0.0 -12.5589 14.3939 -9.30719 281.59 -1938.72 286.737 -1928.15 0.0 286.737 -1928.15 290.291 -12.5589 -1363.6809 268.178 268.178
26 3 -4.8363476 0.0 -12.5589 14.3939 -9.30719 281.59 -1938.72 286.737 -1928.15 0.0 286.737 -1928.15 290.291 -12.5589 -1363.6809 268.178 268.178
26 4 -4.8363476 0.0 -12.5589 14.3939 -9.30719 281.59 -1938.72 286.737 -1928.15 0.0 286.737 -1928.15 290.291 -12.5589 -1363.6809 268.178 268.178
26 5 -4.8363476 0.0 -12.5589 14.3939 -9.30719 281.59 -1938.72 286.737 -1928.15 0.0 286.737 -1928.15 290.291 -12.5589 -1363.6809 268.178 268.178
26 6 -4.6667027 0.0 -9.29645 14.404 -8.8818 281.59 -1938.72 286.737 -1929.98 0.0 286.737 -1929.98 290.435 -9.29645 -1362.1045 268.181 268.181
26 7 -4.6667027 0.0 -9.29645 14.404 -8.8818 281.59 -1938.72 286.737 -1929.98 0.0 286.737 -1929.98 290.435 -9.29645 -1362.1045 268.181 268.181
27 0 -5.913459 0.0 -21.0568 14.2364 -10.3107 281.59 -1938.72 284.142 -1929.85 0.0 284.142 -1929.85 308.39 -21.0568 -1358.3748 281.943 281.943
27 1 -6.015258 0.0 -22.1013 14.272 -10.4145 281.59 -1938.72 283.833 -1929.47 0.0 283.833 -1929.47 309.957 -22.1013 -1357.7812 282.397 282.397
27 2 -6.015258 0.0 -22.1013 14.272 -10.4145 281.59 -1938.72 283.833 -1929.47 0.0 283.833 -1929.47 309.957 -22.1013 -1357.7812 282.397 282.397
27 3 -6.015258 0.0 -22.1013 14.272 -10.4145 281.59 -1938.72 283.833 -1929.47 0.0 283.833 -1929.47 309.957 -22.1013 -1357.7812 282.397 282.397
27 4 -5.787426 0.0 -17.0155 14.2855 -9.41799 281.59 -1938.72 283.347 -1931.84 0.0 283.347 -1931.84 310.05 -17.0155 -1355.4585 283.7 283.7
27 5 -5.787426 0.0 -17.0155 14.2855 -9.41799 281.59 -1938.72 283.347 -1931.84 0.0 283.347 -1931.84 310.05 -17.0155 -1355.4585 283.7 283.7
27 6 -5.787426 0.0 -17.0155 14.2855 -9.41799 281.59 -1938.72 283.347 -1931.84 0.0 283.347 -1931.84 310.05 -17.0155 -1355.4585 283.7 283.7
27 7 -5.787426 0.0 -17.0155 14.2855 -9.41799 281.59 -1938.72 283.347 -1931.84 0.0 283.347 -1931.84 310.05 -17.0155 -1355.4585 283.7 283.7
28 0 -4.8156123 0.0 -7.19403 13.8571 -8.75594 281.59 -1938.72 283.022 -1930.64 0.0 283.022 -1930.64 303.862 -7.19403 -1350.9501 289.303 289.303
28 1 -4.8161755 0.0 -7.16688 13.8576 -8.75722 281.59 -1938.72 283.008 -1930.67 0.0 283.008 -1930.67 303.891 -7.16688 -1350.938 289.322 289.322
28 2 -4.8161755 0.0 -7.16688 13.8576 -8.75722 281.59 -1938.72 283.008 -1930.67 0.0 283.008 -1930.67 303.891 -7.16688 -1350.938 289.322 289.322
28 3 -4.8161755 0.0 -7.16688 13.8576 -8.75722 281.59 -1938.72 283.008 -1930.67 0.0 283.008 -1930.67 303.891 -7.16688 -1350.938 289.322 289.322
28 4 -4.8161755 0.0 -7.16688 13.8576 -8.75722 281.59 -1938.72 283.008 -1930.67 0.0 283.008 -1930.67 303.891 -7.16688 -1350.938 289.322 289.322
28 5 -4.8161755 0.0 -7.16688 13.8576 -8.75722 281.59 -1938.72 283.008 -1930.67 0.0 283.008 -1930.67 303.891 -7.16688 -1350.938 289.322 289.322
28 6 -4.805341 0.0 -7.08533 13.8574 -8.73392 281.59 -1938.72 283.017 -1930.61 0.0 283.017 -1930.61 303.77 -7.08533 -1350.9083 289.311 289.311
28 7 -4.805341 0.0 -7.08533 13.8574 -8.73392 281.59 -1938.72 283.017 -1930.61 0.0 283.017 -1930.61 303.77 -7.08533 -1350.9083 289.311 289.311
29 0 -3.8176641 0.0 -5.56384 14.3141 -9.74905 281.59 -1938.72 282.983 -1917.08 0.0 282.983 -1917.08 302.366 -5.56384 -1337.2948 298.542 298.542
29 1 -3.8176641 0.0 -5.56384 14.3141 -9.74905 281.59 -1938.72 282.983 -1917.08 0.0 282.983 -1917.08 302.366 -5.56384 -1337.2948 298.542 298.542
29 2 -3.8066828 0.0 -5.44234 14.3129 -9.75728 281.59 -1938.72 282.984 -1917.1 0.0 282.984 -1917.1 302.303 -5.44234 -1337.2552 298.543 298.543
29 3 -3.8066828 0.0 -5.44234 14.3129 -9.75728 281.59 -1938.72 282.984 -1917.1 0.0 282.984 -1917.1 302.303 -5.44234 -1337.2552 298.543 298.543
29 4 -3.8066828 0.0 -5.44234 14.3129 -9.75728 281.59 -1938.72 282.984 -1917.1 0.0 282.984 -1917.1 302.303 -5.44234 -1337.2552 298.543 298.543
