# Supplementary material for: Exploring the mechanism of Alisma orientale for the treatment of pregnancy induced hypertension and potential hepato-nephrotoxicity by using network pharmacology, network toxicology, molecular docking and molecular dynamics simulation
Source: Front Pharmacol. 2022 Nov 15;13:1027112. doi: 10.3389/fphar.2022.1027112 (PMC9705790; doi:10.3389/fphar.2022.1027112)
Supplement: Supplementary file 2 [file DataSheet3.zip › AKT1/aktalisoB/clusters.dock4.pdb]

REMARK  Energy: 254.052
REMARK  SimpleFitness: 254.052
REMARK  FullFitness: -1388.7578
REMARK  InterFull: -24.1498
REMARK  IntraFull: 282.275
REMARK  solvFull: -1930.56
REMARK  surfFull: 283.677
REMARK  extraFull: 0.0
REMARK  deltaGcompsolvpol: -1930.56
REMARK  deltaGcompsolvnonpol: 283.677
REMARK  deltaGprotsolvpol: -1938.72
REMARK  deltaGprotsolvnonpol: 281.59
REMARK  deltaGligsolvpol: -8.90267
REMARK  deltaGligsolvnonpol: 14.4728
REMARK  deltaGvdw: -24.1498
REMARK  deltaGelec: 0.0
REMARK  deltaG: -6.402037
REMARK  Cluster: 0
REMARK  ClusterRank: 0
ATOM   6526 C    LIG     1     -12.364   4.407  20.070  1.00  0.00      LIG  
ATOM   6527 C1   LIG     1     -10.173   5.542  19.759  1.00  0.00      LIG  
ATOM   6528 C2   LIG     1     -10.941   4.186  19.693  1.00  0.00      LIG  
ATOM   6529 O    LIG     1     -14.970   7.972  21.954  1.00  0.00      LIG  
ATOM   6530 C3   LIG     1     -14.979   7.026  23.050  1.00  0.00      LIG  
ATOM   6531 C4   LIG     1     -14.438   8.397  23.230  1.00  0.00      LIG  
ATOM   6532 C5   LIG     1     -10.874   6.575  18.827  1.00  0.00      LIG  
ATOM   6533 C6   LIG     1     -12.752   3.648  21.103  1.00  0.00      LIG  
ATOM   6534 C7   LIG     1     -10.079   7.892  18.545  1.00  0.00      LIG  
ATOM   6535 C8   LIG     1     -13.101   5.417  19.258  1.00  0.00      LIG  
ATOM   6536 C9   LIG     1     -12.360   6.750  19.225  1.00  0.00      LIG  
ATOM   6537 C10  LIG     1      -8.600   7.714  18.881  1.00  0.00      LIG  
ATOM   6538 C11  LIG     1     -14.110   5.830  22.844  1.00  0.00      LIG  
ATOM   6539 C12  LIG     1     -10.465   3.135  20.697  1.00  0.00      LIG  
ATOM   6540 C13  LIG     1      -8.696   5.322  19.372  1.00  0.00      LIG  
ATOM   6541 C14  LIG     1     -11.641   2.796  21.588  1.00  0.00      LIG  
ATOM   6542 C15  LIG     1     -14.061   3.494  21.826  1.00  0.00      LIG  
ATOM   6543 C16  LIG     1     -10.511   9.115  19.358  1.00  0.00      LIG  
ATOM   6544 C17  LIG     1     -14.879   4.752  22.095  1.00  0.00      LIG  
ATOM   6545 C18  LIG     1      -7.725   8.850  18.395  1.00  0.00      LIG  
ATOM   6546 C19  LIG     1      -8.119   6.362  18.433  1.00  0.00      LIG  
ATOM   6547 C20  LIG     1      -8.202  10.113  19.053  1.00  0.00      LIG  
ATOM   6548 O1   LIG     1      -7.420  11.023  19.278  1.00  0.00      LIG  
ATOM   6549 C21  LIG     1     -10.182   6.047  21.219  1.00  0.00      LIG  
ATOM   6550 C22  LIG     1      -9.685  10.361  19.055  1.00  0.00      LIG  
ATOM   6551 O2   LIG     1     -13.064   7.560  18.289  1.00  0.00      LIG  
ATOM   6552 C23  LIG     1     -10.907   3.500  18.322  1.00  0.00      LIG  
ATOM   6553 C24  LIG     1     -12.971   8.662  23.222  1.00  0.00      LIG  
ATOM   6554 C25  LIG     1     -15.282   9.394  23.942  1.00  0.00      LIG  
ATOM   6555 O3   LIG     1     -13.715   5.328  24.115  1.00  0.00      LIG  
ATOM   6556 C26  LIG     1     -10.266   8.196  17.048  1.00  0.00      LIG  
ATOM   6557 C27  LIG     1     -14.932   2.494  21.092  1.00  0.00      LIG  
ATOM   6558 H    LIG     1     -15.931   6.784  23.504  1.00  0.00      LIG  
ATOM   6559 H1   LIG     1      -8.488   7.729  19.967  1.00  0.00      LIG  
ATOM   6560 H2   LIG     1     -10.912   6.104  17.844  1.00  0.00      LIG  
ATOM   6561 H3   LIG     1     -14.118   5.577  19.613  1.00  0.00      LIG  
ATOM   6562 H4   LIG     1     -13.221   5.040  18.239  1.00  0.00      LIG  
ATOM   6563 H5   LIG     1     -12.438   7.240  20.199  1.00  0.00      LIG  
ATOM   6564 H6   LIG     1     -13.207   6.093  22.293  1.00  0.00      LIG  
ATOM   6565 H7   LIG     1      -9.609   3.453  21.296  1.00  0.00      LIG  
ATOM   6566 H8   LIG     1     -10.137   2.229  20.179  1.00  0.00      LIG  
ATOM   6567 H9   LIG     1      -8.513   4.341  18.935  1.00  0.00      LIG  
ATOM   6568 H10  LIG     1      -8.095   5.334  20.286  1.00  0.00      LIG  
ATOM   6569 H11  LIG     1     -11.897   1.736  21.507  1.00  0.00      LIG  
ATOM   6570 H12  LIG     1     -11.411   3.024  22.633  1.00  0.00      LIG  
ATOM   6571 H13  LIG     1     -13.823   3.064  22.801  1.00  0.00      LIG  
ATOM   6572 H14  LIG     1     -10.421   8.887  20.423  1.00  0.00      LIG  
ATOM   6573 H15  LIG     1     -11.558   9.361  19.174  1.00  0.00      LIG  
ATOM   6574 H16  LIG     1     -15.290   5.153  21.167  1.00  0.00      LIG  
ATOM   6575 H17  LIG     1     -15.741   4.452  22.697  1.00  0.00      LIG  
ATOM   6576 H18  LIG     1      -7.732   8.968  17.309  1.00  0.00      LIG  
ATOM   6577 H19  LIG     1      -6.693   8.677  18.713  1.00  0.00      LIG  
ATOM   6578 H20  LIG     1      -7.028   6.317  18.472  1.00  0.00      LIG  
ATOM   6579 H21  LIG     1      -8.415   6.155  17.401  1.00  0.00      LIG  
ATOM   6580 H22  LIG     1      -9.572   5.417  21.868  1.00  0.00      LIG  
ATOM   6581 H23  LIG     1     -11.182   6.084  21.650  1.00  0.00      LIG  
ATOM   6582 H24  LIG     1      -9.774   7.052  21.312  1.00  0.00      LIG  
ATOM   6583 H25  LIG     1      -9.897  11.125  19.808  1.00  0.00      LIG  
ATOM   6584 H26  LIG     1      -9.953  10.769  18.080  1.00  0.00      LIG  
ATOM   6585 H27  LIG     1     -13.986   7.624  18.602  1.00  0.00      LIG  
ATOM   6586 H28  LIG     1     -11.556   2.618  18.313  1.00  0.00      LIG  
ATOM   6587 H29  LIG     1      -9.904   3.146  18.078  1.00  0.00      LIG  
ATOM   6588 H30  LIG     1     -11.238   4.147  17.508  1.00  0.00      LIG  
ATOM   6589 H31  LIG     1     -12.454   8.110  22.433  1.00  0.00      LIG  
ATOM   6590 H32  LIG     1     -12.535   8.384  24.185  1.00  0.00      LIG  
ATOM   6591 H33  LIG     1     -12.786   9.727  23.057  1.00  0.00      LIG  
ATOM   6592 H34  LIG     1     -16.348   9.187  23.811  1.00  0.00      LIG  
ATOM   6593 H35  LIG     1     -15.079  10.399  23.564  1.00  0.00      LIG  
ATOM   6594 H36  LIG     1     -15.058   9.376  25.012  1.00  0.00      LIG  
ATOM   6595 H37  LIG     1     -14.316   4.589  24.317  1.00  0.00      LIG  
ATOM   6596 H38  LIG     1     -11.314   8.377  16.811  1.00  0.00      LIG  
ATOM   6597 H39  LIG     1      -9.933   7.357  16.433  1.00  0.00      LIG  
ATOM   6598 H40  LIG     1      -9.725   9.078  16.705  1.00  0.00      LIG  
ATOM   6599 H41  LIG     1     -14.430   1.527  20.996  1.00  0.00      LIG  
ATOM   6600 H42  LIG     1     -15.177   2.852  20.088  1.00  0.00      LIG  
ATOM   6601 H43  LIG     1     -15.868   2.337  21.635  1.00  0.00      LIG  
TER
REMARK  Energy: 254.052
REMARK  SimpleFitness: 254.052
REMARK  FullFitness: -1388.7578
REMARK  InterFull: -24.1498
REMARK  IntraFull: 282.275
REMARK  solvFull: -1930.56
REMARK  surfFull: 283.677
REMARK  extraFull: 0.0
REMARK  deltaGcompsolvpol: -1930.56
REMARK  deltaGcompsolvnonpol: 283.677
REMARK  deltaGprotsolvpol: -1938.72
REMARK  deltaGprotsolvnonpol: 281.59
REMARK  deltaGligsolvpol: -8.90267
REMARK  deltaGligsolvnonpol: 14.4728
REMARK  deltaGvdw: -24.1498
REMARK  deltaGelec: 0.0
REMARK  deltaG: -6.402037
REMARK  Cluster: 0
REMARK  ClusterRank: 1
ATOM   6526 C    LIG     1     -12.364   4.407  20.070  1.00  0.00      LIG  
ATOM   6527 C1   LIG     1     -10.173   5.542  19.759  1.00  0.00      LIG  
ATOM   6528 C2   LIG     1     -10.941   4.186  19.693  1.00  0.00      LIG  
ATOM   6529 O    LIG     1     -14.970   7.972  21.954  1.00  0.00      LIG  
ATOM   6530 C3   LIG     1     -14.979   7.026  23.050  1.00  0.00      LIG  
ATOM   6531 C4   LIG     1     -14.438   8.397  23.230  1.00  0.00      LIG  
ATOM   6532 C5   LIG     1     -10.874   6.575  18.827  1.00  0.00      LIG  
ATOM   6533 C6   LIG     1     -12.752   3.648  21.103  1.00  0.00      LIG  
ATOM   6534 C7   LIG     1     -10.079   7.892  18.545  1.00  0.00      LIG  
ATOM   6535 C8   LIG     1     -13.101   5.417  19.258  1.00  0.00      LIG  
ATOM   6536 C9   LIG     1     -12.360   6.750  19.225  1.00  0.00      LIG  
ATOM   6537 C10  LIG     1      -8.600   7.714  18.881  1.00  0.00      LIG  
ATOM   6538 C11  LIG     1     -14.110   5.830  22.844  1.00  0.00      LIG  
ATOM   6539 C12  LIG     1     -10.465   3.135  20.697  1.00  0.00      LIG  
ATOM   6540 C13  LIG     1      -8.696   5.322  19.372  1.00  0.00      LIG  
ATOM   6541 C14  LIG     1     -11.641   2.796  21.588  1.00  0.00      LIG  
ATOM   6542 C15  LIG     1     -14.061   3.494  21.826  1.00  0.00      LIG  
ATOM   6543 C16  LIG     1     -10.511   9.115  19.358  1.00  0.00      LIG  
ATOM   6544 C17  LIG     1     -14.879   4.752  22.095  1.00  0.00      LIG  
ATOM   6545 C18  LIG     1      -7.725   8.850  18.395  1.00  0.00      LIG  
ATOM   6546 C19  LIG     1      -8.119   6.362  18.433  1.00  0.00      LIG  
ATOM   6547 C20  LIG     1      -8.202  10.113  19.053  1.00  0.00      LIG  
ATOM   6548 O1   LIG     1      -7.420  11.023  19.278  1.00  0.00      LIG  
ATOM   6549 C21  LIG     1     -10.182   6.047  21.219  1.00  0.00      LIG  
ATOM   6550 C22  LIG     1      -9.685  10.361  19.055  1.00  0.00      LIG  
ATOM   6551 O2   LIG     1     -13.064   7.560  18.289  1.00  0.00      LIG  
ATOM   6552 C23  LIG     1     -10.907   3.500  18.322  1.00  0.00      LIG  
ATOM   6553 C24  LIG     1     -12.971   8.662  23.222  1.00  0.00      LIG  
ATOM   6554 C25  LIG     1     -15.282   9.394  23.942  1.00  0.00      LIG  
ATOM   6555 O3   LIG     1     -13.715   5.328  24.115  1.00  0.00      LIG  
ATOM   6556 C26  LIG     1     -10.266   8.196  17.048  1.00  0.00      LIG  
ATOM   6557 C27  LIG     1     -14.932   2.494  21.092  1.00  0.00      LIG  
ATOM   6558 H    LIG     1     -15.931   6.784  23.504  1.00  0.00      LIG  
ATOM   6559 H1   LIG     1      -8.488   7.729  19.967  1.00  0.00      LIG  
ATOM   6560 H2   LIG     1     -10.912   6.104  17.844  1.00  0.00      LIG  
ATOM   6561 H3   LIG     1     -14.118   5.577  19.613  1.00  0.00      LIG  
ATOM   6562 H4   LIG     1     -13.221   5.040  18.239  1.00  0.00      LIG  
ATOM   6563 H5   LIG     1     -12.438   7.240  20.199  1.00  0.00      LIG  
ATOM   6564 H6   LIG     1     -13.207   6.093  22.293  1.00  0.00      LIG  
ATOM   6565 H7   LIG     1      -9.609   3.453  21.296  1.00  0.00      LIG  
ATOM   6566 H8   LIG     1     -10.137   2.229  20.179  1.00  0.00      LIG  
ATOM   6567 H9   LIG     1      -8.513   4.341  18.935  1.00  0.00      LIG  
ATOM   6568 H10  LIG     1      -8.095   5.334  20.286  1.00  0.00      LIG  
ATOM   6569 H11  LIG     1     -11.897   1.736  21.507  1.00  0.00      LIG  
ATOM   6570 H12  LIG     1     -11.411   3.024  22.633  1.00  0.00      LIG  
ATOM   6571 H13  LIG     1     -13.823   3.064  22.801  1.00  0.00      LIG  
ATOM   6572 H14  LIG     1     -10.421   8.887  20.423  1.00  0.00      LIG  
ATOM   6573 H15  LIG     1     -11.558   9.361  19.174  1.00  0.00      LIG  
ATOM   6574 H16  LIG     1     -15.290   5.153  21.167  1.00  0.00      LIG  
ATOM   6575 H17  LIG     1     -15.741   4.452  22.697  1.00  0.00      LIG  
ATOM   6576 H18  LIG     1      -7.732   8.968  17.309  1.00  0.00      LIG  
ATOM   6577 H19  LIG     1      -6.693   8.677  18.713  1.00  0.00      LIG  
ATOM   6578 H20  LIG     1      -7.028   6.317  18.472  1.00  0.00      LIG  
ATOM   6579 H21  LIG     1      -8.415   6.155  17.401  1.00  0.00      LIG  
ATOM   6580 H22  LIG     1      -9.572   5.417  21.868  1.00  0.00      LIG  
ATOM   6581 H23  LIG     1     -11.182   6.084  21.650  1.00  0.00      LIG  
ATOM   6582 H24  LIG     1      -9.774   7.052  21.312  1.00  0.00      LIG  
ATOM   6583 H25  LIG     1      -9.897  11.125  19.808  1.00  0.00      LIG  
ATOM   6584 H26  LIG     1      -9.953  10.769  18.080  1.00  0.00      LIG  
ATOM   6585 H27  LIG     1     -13.986   7.624  18.602  1.00  0.00      LIG  
ATOM   6586 H28  LIG     1     -11.556   2.618  18.313  1.00  0.00      LIG  
ATOM   6587 H29  LIG     1      -9.904   3.146  18.078  1.00  0.00      LIG  
ATOM   6588 H30  LIG     1     -11.238   4.147  17.508  1.00  0.00      LIG  
ATOM   6589 H31  LIG     1     -12.454   8.110  22.433  1.00  0.00      LIG  
ATOM   6590 H32  LIG     1     -12.535   8.384  24.185  1.00  0.00      LIG  
ATOM   6591 H33  LIG     1     -12.786   9.727  23.057  1.00  0.00      LIG  
ATOM   6592 H34  LIG     1     -16.348   9.187  23.811  1.00  0.00      LIG  
ATOM   6593 H35  LIG     1     -15.079  10.399  23.564  1.00  0.00      LIG  
ATOM   6594 H36  LIG     1     -15.058   9.376  25.012  1.00  0.00      LIG  
ATOM   6595 H37  LIG     1     -14.316   4.589  24.317  1.00  0.00      LIG  
ATOM   6596 H38  LIG     1     -11.314   8.377  16.811  1.00  0.00      LIG  
ATOM   6597 H39  LIG     1      -9.933   7.357  16.433  1.00  0.00      LIG  
ATOM   6598 H40  LIG     1      -9.725   9.078  16.705  1.00  0.00      LIG  
ATOM   6599 H41  LIG     1     -14.430   1.527  20.996  1.00  0.00      LIG  
ATOM   6600 H42  LIG     1     -15.177   2.852  20.088  1.00  0.00      LIG  
ATOM   6601 H43  LIG     1     -15.868   2.337  21.635  1.00  0.00      LIG  
TER
REMARK  Energy: 254.052
REMARK  SimpleFitness: 254.052
REMARK  FullFitness: -1388.7578
REMARK  InterFull: -24.1498
REMARK  IntraFull: 282.275
REMARK  solvFull: -1930.56
REMARK  surfFull: 283.677
REMARK  extraFull: 0.0
REMARK  deltaGcompsolvpol: -1930.56
REMARK  deltaGcompsolvnonpol: 283.677
REMARK  deltaGprotsolvpol: -1938.72
REMARK  deltaGprotsolvnonpol: 281.59
REMARK  deltaGligsolvpol: -8.90267
REMARK  deltaGligsolvnonpol: 14.4728
REMARK  deltaGvdw: -24.1498
REMARK  deltaGelec: 0.0
REMARK  deltaG: -6.402037
REMARK  Cluster: 0
REMARK  ClusterRank: 2
ATOM   6526 C    LIG     1     -12.364   4.407  20.070  1.00  0.00      LIG  
ATOM   6527 C1   LIG     1     -10.173   5.542  19.759  1.00  0.00      LIG  
ATOM   6528 C2   LIG     1     -10.941   4.186  19.693  1.00  0.00      LIG  
ATOM   6529 O    LIG     1     -14.970   7.972  21.954  1.00  0.00      LIG  
ATOM   6530 C3   LIG     1     -14.979   7.026  23.050  1.00  0.00      LIG  
ATOM   6531 C4   LIG     1     -14.438   8.397  23.230  1.00  0.00      LIG  
ATOM   6532 C5   LIG     1     -10.874   6.575  18.827  1.00  0.00      LIG  
ATOM   6533 C6   LIG     1     -12.752   3.648  21.103  1.00  0.00      LIG  
ATOM   6534 C7   LIG     1     -10.079   7.892  18.545  1.00  0.00      LIG  
ATOM   6535 C8   LIG     1     -13.101   5.417  19.258  1.00  0.00      LIG  
ATOM   6536 C9   LIG     1     -12.360   6.750  19.225  1.00  0.00      LIG  
ATOM   6537 C10  LIG     1      -8.600   7.714  18.881  1.00  0.00      LIG  
ATOM   6538 C11  LIG     1     -14.110   5.830  22.844  1.00  0.00      LIG  
ATOM   6539 C12  LIG     1     -10.465   3.135  20.697  1.00  0.00      LIG  
ATOM   6540 C13  LIG     1      -8.696   5.322  19.372  1.00  0.00      LIG  
ATOM   6541 C14  LIG     1     -11.641   2.796  21.588  1.00  0.00      LIG  
ATOM   6542 C15  LIG     1     -14.061   3.494  21.826  1.00  0.00      LIG  
ATOM   6543 C16  LIG     1     -10.511   9.115  19.358  1.00  0.00      LIG  
ATOM   6544 C17  LIG     1     -14.879   4.752  22.095  1.00  0.00      LIG  
ATOM   6545 C18  LIG     1      -7.725   8.850  18.395  1.00  0.00      LIG  
ATOM   6546 C19  LIG     1      -8.119   6.362  18.433  1.00  0.00      LIG  
ATOM   6547 C20  LIG     1      -8.202  10.113  19.053  1.00  0.00      LIG  
ATOM   6548 O1   LIG     1      -7.420  11.023  19.278  1.00  0.00      LIG  
ATOM   6549 C21  LIG     1     -10.182   6.047  21.219  1.00  0.00      LIG  
ATOM   6550 C22  LIG     1      -9.685  10.361  19.055  1.00  0.00      LIG  
ATOM   6551 O2   LIG     1     -13.064   7.560  18.289  1.00  0.00      LIG  
ATOM   6552 C23  LIG     1     -10.907   3.500  18.322  1.00  0.00      LIG  
ATOM   6553 C24  LIG     1     -12.971   8.662  23.222  1.00  0.00      LIG  
ATOM   6554 C25  LIG     1     -15.282   9.394  23.942  1.00  0.00      LIG  
ATOM   6555 O3   LIG     1     -13.715   5.328  24.115  1.00  0.00      LIG  
ATOM   6556 C26  LIG     1     -10.266   8.196  17.048  1.00  0.00      LIG  
ATOM   6557 C27  LIG     1     -14.932   2.494  21.092  1.00  0.00      LIG  
ATOM   6558 H    LIG     1     -15.931   6.784  23.504  1.00  0.00      LIG  
ATOM   6559 H1   LIG     1      -8.488   7.729  19.967  1.00  0.00      LIG  
ATOM   6560 H2   LIG     1     -10.912   6.104  17.844  1.00  0.00      LIG  
ATOM   6561 H3   LIG     1     -14.118   5.577  19.613  1.00  0.00      LIG  
ATOM   6562 H4   LIG     1     -13.221   5.040  18.239  1.00  0.00      LIG  
ATOM   6563 H5   LIG     1     -12.438   7.240  20.199  1.00  0.00      LIG  
ATOM   6564 H6   LIG     1     -13.207   6.093  22.293  1.00  0.00      LIG  
ATOM   6565 H7   LIG     1      -9.609   3.453  21.296  1.00  0.00      LIG  
ATOM   6566 H8   LIG     1     -10.137   2.229  20.179  1.00  0.00      LIG  
ATOM   6567 H9   LIG     1      -8.513   4.341  18.935  1.00  0.00      LIG  
ATOM   6568 H10  LIG     1      -8.095   5.334  20.286  1.00  0.00      LIG  
ATOM   6569 H11  LIG     1     -11.897   1.736  21.507  1.00  0.00      LIG  
ATOM   6570 H12  LIG     1     -11.411   3.024  22.633  1.00  0.00      LIG  
ATOM   6571 H13  LIG     1     -13.823   3.064  22.801  1.00  0.00      LIG  
ATOM   6572 H14  LIG     1     -10.421   8.887  20.423  1.00  0.00      LIG  
ATOM   6573 H15  LIG     1     -11.558   9.361  19.174  1.00  0.00      LIG  
ATOM   6574 H16  LIG     1     -15.290   5.153  21.167  1.00  0.00      LIG  
ATOM   6575 H17  LIG     1     -15.741   4.452  22.697  1.00  0.00      LIG  
ATOM   6576 H18  LIG     1      -7.732   8.968  17.309  1.00  0.00      LIG  
ATOM   6577 H19  LIG     1      -6.693   8.677  18.713  1.00  0.00      LIG  
ATOM   6578 H20  LIG     1      -7.028   6.317  18.472  1.00  0.00      LIG  
ATOM   6579 H21  LIG     1      -8.415   6.155  17.401  1.00  0.00      LIG  
ATOM   6580 H22  LIG     1      -9.572   5.417  21.868  1.00  0.00      LIG  
ATOM   6581 H23  LIG     1     -11.182   6.084  21.650  1.00  0.00      LIG  
ATOM   6582 H24  LIG     1      -9.774   7.052  21.312  1.00  0.00      LIG  
ATOM   6583 H25  LIG     1      -9.897  11.125  19.808  1.00  0.00      LIG  
ATOM   6584 H26  LIG     1      -9.953  10.769  18.080  1.00  0.00      LIG  
ATOM   6585 H27  LIG     1     -13.986   7.624  18.602  1.00  0.00      LIG  
ATOM   6586 H28  LIG     1     -11.556   2.618  18.313  1.00  0.00      LIG  
ATOM   6587 H29  LIG     1      -9.904   3.146  18.078  1.00  0.00      LIG  
ATOM   6588 H30  LIG     1     -11.238   4.147  17.508  1.00  0.00      LIG  
ATOM   6589 H31  LIG     1     -12.454   8.110  22.433  1.00  0.00      LIG  
ATOM   6590 H32  LIG     1     -12.535   8.384  24.185  1.00  0.00      LIG  
ATOM   6591 H33  LIG     1     -12.786   9.727  23.057  1.00  0.00      LIG  
ATOM   6592 H34  LIG     1     -16.348   9.187  23.811  1.00  0.00      LIG  
ATOM   6593 H35  LIG     1     -15.079  10.399  23.564  1.00  0.00      LIG  
ATOM   6594 H36  LIG     1     -15.058   9.376  25.012  1.00  0.00      LIG  
ATOM   6595 H37  LIG     1     -14.316   4.589  24.317  1.00  0.00      LIG  
ATOM   6596 H38  LIG     1     -11.314   8.377  16.811  1.00  0.00      LIG  
ATOM   6597 H39  LIG     1      -9.933   7.357  16.433  1.00  0.00      LIG  
ATOM   6598 H40  LIG     1      -9.725   9.078  16.705  1.00  0.00      LIG  
ATOM   6599 H41  LIG     1     -14.430   1.527  20.996  1.00  0.00      LIG  
ATOM   6600 H42  LIG     1     -15.177   2.852  20.088  1.00  0.00      LIG  
ATOM   6601 H43  LIG     1     -15.868   2.337  21.635  1.00  0.00      LIG  
TER
REMARK  Energy: 254.244
REMARK  SimpleFitness: 254.244
REMARK  FullFitness: -1388.3817
REMARK  InterFull: -23.7137
REMARK  IntraFull: 282.418
REMARK  solvFull: -1930.6
REMARK  surfFull: 283.514
REMARK  extraFull: 0.0
REMARK  deltaGcompsolvpol: -1930.6
REMARK  deltaGcompsolvnonpol: 283.514
REMARK  deltaGprotsolvpol: -1938.72
REMARK  deltaGprotsolvnonpol: 281.59
REMARK  deltaGligsolvpol: -8.93507
REMARK  deltaGligsolvnonpol: 14.4543
REMARK  deltaGvdw: -23.7137
REMARK  deltaGelec: 0.0
REMARK  deltaG: -6.3749113
REMARK  Cluster: 0
REMARK  ClusterRank: 3
ATOM   6526 C    LIG     1     -12.405   4.231  20.073  1.00  0.00      LIG  
ATOM   6527 C1   LIG     1     -10.181   5.277  19.686  1.00  0.00      LIG  
ATOM   6528 C2   LIG     1     -10.997   3.949  19.687  1.00  0.00      LIG  
ATOM   6529 O    LIG     1     -14.964   7.869  21.955  1.00  0.00      LIG  
ATOM   6530 C3   LIG     1     -14.942   6.939  23.064  1.00  0.00      LIG  
ATOM   6531 C4   LIG     1     -14.387   8.309  23.206  1.00  0.00      LIG  
ATOM   6532 C5   LIG     1     -10.861   6.294  18.722  1.00  0.00      LIG  
ATOM   6533 C6   LIG     1     -12.809   3.497  21.117  1.00  0.00      LIG  
ATOM   6534 C7   LIG     1     -10.019   7.561  18.361  1.00  0.00      LIG  
ATOM   6535 C8   LIG     1     -13.120   5.245  19.245  1.00  0.00      LIG  
ATOM   6536 C9   LIG     1     -12.329   6.546  19.146  1.00  0.00      LIG  
ATOM   6537 C10  LIG     1      -8.541   7.329  18.670  1.00  0.00      LIG  
ATOM   6538 C11  LIG     1     -14.092   5.733  22.838  1.00  0.00      LIG  
ATOM   6539 C12  LIG     1     -10.536   2.922  20.723  1.00  0.00      LIG  
ATOM   6540 C13  LIG     1      -8.720   4.983  19.292  1.00  0.00      LIG  
ATOM   6541 C14  LIG     1     -11.727   2.610  21.604  1.00  0.00      LIG  
ATOM   6542 C15  LIG     1     -14.122   3.385  21.840  1.00  0.00      LIG  
ATOM   6543 C16  LIG     1     -10.374   8.836  19.129  1.00  0.00      LIG  
ATOM   6544 C17  LIG     1     -14.898   4.669  22.107  1.00  0.00      LIG  
ATOM   6545 C18  LIG     1      -7.626   8.400  18.115  1.00  0.00      LIG  
ATOM   6546 C19  LIG     1      -8.134   5.938  18.274  1.00  0.00      LIG  
ATOM   6547 C20  LIG     1      -8.025   9.705  18.737  1.00  0.00      LIG  
ATOM   6548 O1   LIG     1      -7.193  10.584  18.913  1.00  0.00      LIG  
ATOM   6549 C21  LIG     1     -10.152   5.845  21.122  1.00  0.00      LIG  
ATOM   6550 C22  LIG     1      -9.493  10.026  18.758  1.00  0.00      LIG  
ATOM   6551 O2   LIG     1     -13.025   7.351  18.200  1.00  0.00      LIG  
ATOM   6552 C23  LIG     1     -11.010   3.208  18.346  1.00  0.00      LIG  
ATOM   6553 C24  LIG     1     -12.920   8.562  23.147  1.00  0.00      LIG  
ATOM   6554 C25  LIG     1     -15.201   9.324  23.926  1.00  0.00      LIG  
ATOM   6555 O3   LIG     1     -13.674   5.226  24.098  1.00  0.00      LIG  
ATOM   6556 C26  LIG     1     -10.232   7.810  16.858  1.00  0.00      LIG  
ATOM   6557 C27  LIG     1     -15.025   2.414  21.106  1.00  0.00      LIG  
ATOM   6558 H    LIG     1     -15.878   6.710  23.557  1.00  0.00      LIG  
ATOM   6559 H1   LIG     1      -8.404   7.386  19.752  1.00  0.00      LIG  
ATOM   6560 H2   LIG     1     -10.942   5.783  17.762  1.00  0.00      LIG  
ATOM   6561 H3   LIG     1     -14.122   5.459  19.617  1.00  0.00      LIG  
ATOM   6562 H4   LIG     1     -13.279   4.839  18.242  1.00  0.00      LIG  
ATOM   6563 H5   LIG     1     -12.364   7.073  20.103  1.00  0.00      LIG  
ATOM   6564 H6   LIG     1     -13.199   5.982  22.264  1.00  0.00      LIG  
ATOM   6565 H7   LIG     1      -9.692   3.255  21.330  1.00  0.00      LIG  
ATOM   6566 H8   LIG     1     -10.198   2.003  20.235  1.00  0.00      LIG  
ATOM   6567 H9   LIG     1      -8.574   3.967  18.924  1.00  0.00      LIG  
ATOM   6568 H10  LIG     1      -8.101   5.041  20.192  1.00  0.00      LIG  
ATOM   6569 H11  LIG     1     -12.012   1.559  21.511  1.00  0.00      LIG  
ATOM   6570 H12  LIG     1     -11.495   2.821  22.651  1.00  0.00      LIG  
ATOM   6571 H13  LIG     1     -13.897   2.947  22.814  1.00  0.00      LIG  
ATOM   6572 H14  LIG     1     -10.275   8.650  20.201  1.00  0.00      LIG  
ATOM   6573 H15  LIG     1     -11.412   9.125  18.953  1.00  0.00      LIG  
ATOM   6574 H16  LIG     1     -15.307   5.074  21.180  1.00  0.00      LIG  
ATOM   6575 H17  LIG     1     -15.762   4.399  22.721  1.00  0.00      LIG  
ATOM   6576 H18  LIG     1      -7.662   8.477  17.026  1.00  0.00      LIG  
ATOM   6577 H19  LIG     1      -6.595   8.188  18.410  1.00  0.00      LIG  
ATOM   6578 H20  LIG     1      -7.045   5.846  18.278  1.00  0.00      LIG  
ATOM   6579 H21  LIG     1      -8.478   5.690  17.268  1.00  0.00      LIG  
ATOM   6580 H22  LIG     1      -9.547   5.228  21.789  1.00  0.00      LIG  
ATOM   6581 H23  LIG     1     -11.143   5.927  21.570  1.00  0.00      LIG  
ATOM   6582 H24  LIG     1      -9.716   6.842  21.161  1.00  0.00      LIG  
ATOM   6583 H25  LIG     1      -9.653  10.832  19.479  1.00  0.00      LIG  
ATOM   6584 H26  LIG     1      -9.758  10.401  17.770  1.00  0.00      LIG  
ATOM   6585 H27  LIG     1     -13.933   7.466  18.535  1.00  0.00      LIG  
ATOM   6586 H28  LIG     1     -11.676   2.341  18.392  1.00  0.00      LIG  
ATOM   6587 H29  LIG     1     -10.021   2.823  18.092  1.00  0.00      LIG  
ATOM   6588 H30  LIG     1     -11.350   3.828  17.514  1.00  0.00      LIG  
ATOM   6589 H31  LIG     1     -12.431   7.990  22.354  1.00  0.00      LIG  
ATOM   6590 H32  LIG     1     -12.456   8.299  24.101  1.00  0.00      LIG  
ATOM   6591 H33  LIG     1     -12.732   9.622  22.957  1.00  0.00      LIG  
ATOM   6592 H34  LIG     1     -16.270   9.100  23.867  1.00  0.00      LIG  
ATOM   6593 H35  LIG     1     -15.034  10.315  23.494  1.00  0.00      LIG  
ATOM   6594 H36  LIG     1     -14.914   9.355  24.980  1.00  0.00      LIG  
ATOM   6595 H37  LIG     1     -14.290   4.505  24.323  1.00  0.00      LIG  
ATOM   6596 H38  LIG     1     -11.279   8.018  16.638  1.00  0.00      LIG  
ATOM   6597 H39  LIG     1      -9.945   6.934  16.270  1.00  0.00      LIG  
ATOM   6598 H40  LIG     1      -9.670   8.658  16.465  1.00  0.00      LIG  
ATOM   6599 H41  LIG     1     -14.555   1.430  21.012  1.00  0.00      LIG  
ATOM   6600 H42  LIG     1     -15.256   2.778  20.101  1.00  0.00      LIG  
ATOM   6601 H43  LIG     1     -15.967   2.290  21.647  1.00  0.00      LIG  
TER
REMARK  Energy: 254.244
REMARK  SimpleFitness: 254.244
REMARK  FullFitness: -1388.3817
REMARK  InterFull: -23.7137
REMARK  IntraFull: 282.418
REMARK  solvFull: -1930.6
REMARK  surfFull: 283.514
REMARK  extraFull: 0.0
REMARK  deltaGcompsolvpol: -1930.6
REMARK  deltaGcompsolvnonpol: 283.514
REMARK  deltaGprotsolvpol: -1938.72
REMARK  deltaGprotsolvnonpol: 281.59
REMARK  deltaGligsolvpol: -8.93507
REMARK  deltaGligsolvnonpol: 14.4543
REMARK  deltaGvdw: -23.7137
REMARK  deltaGelec: 0.0
REMARK  deltaG: -6.3749113
REMARK  Cluster: 0
REMARK  ClusterRank: 4
ATOM   6526 C    LIG     1     -12.405   4.231  20.073  1.00  0.00      LIG  
ATOM   6527 C1   LIG     1     -10.181   5.277  19.686  1.00  0.00      LIG  
ATOM   6528 C2   LIG     1     -10.997   3.949  19.687  1.00  0.00      LIG  
ATOM   6529 O    LIG     1     -14.964   7.869  21.955  1.00  0.00      LIG  
ATOM   6530 C3   LIG     1     -14.942   6.939  23.064  1.00  0.00      LIG  
ATOM   6531 C4   LIG     1     -14.387   8.309  23.206  1.00  0.00      LIG  
ATOM   6532 C5   LIG     1     -10.861   6.294  18.722  1.00  0.00      LIG  
ATOM   6533 C6   LIG     1     -12.809   3.497  21.117  1.00  0.00      LIG  
ATOM   6534 C7   LIG     1     -10.019   7.561  18.361  1.00  0.00      LIG  
ATOM   6535 C8   LIG     1     -13.120   5.245  19.245  1.00  0.00      LIG  
ATOM   6536 C9   LIG     1     -12.329   6.546  19.146  1.00  0.00      LIG  
ATOM   6537 C10  LIG     1      -8.541   7.329  18.670  1.00  0.00      LIG  
ATOM   6538 C11  LIG     1     -14.092   5.733  22.838  1.00  0.00      LIG  
ATOM   6539 C12  LIG     1     -10.536   2.922  20.723  1.00  0.00      LIG  
ATOM   6540 C13  LIG     1      -8.720   4.983  19.292  1.00  0.00      LIG  
ATOM   6541 C14  LIG     1     -11.727   2.610  21.604  1.00  0.00      LIG  
ATOM   6542 C15  LIG     1     -14.122   3.385  21.840  1.00  0.00      LIG  
ATOM   6543 C16  LIG     1     -10.374   8.836  19.129  1.00  0.00      LIG  
ATOM   6544 C17  LIG     1     -14.898   4.669  22.107  1.00  0.00      LIG  
ATOM   6545 C18  LIG     1      -7.626   8.400  18.115  1.00  0.00      LIG  
ATOM   6546 C19  LIG     1      -8.134   5.938  18.274  1.00  0.00      LIG  
ATOM   6547 C20  LIG     1      -8.025   9.705  18.737  1.00  0.00      LIG  
ATOM   6548 O1   LIG     1      -7.193  10.584  18.913  1.00  0.00      LIG  
ATOM   6549 C21  LIG     1     -10.152   5.845  21.122  1.00  0.00      LIG  
ATOM   6550 C22  LIG     1      -9.493  10.026  18.758  1.00  0.00      LIG  
ATOM   6551 O2   LIG     1     -13.025   7.351  18.200  1.00  0.00      LIG  
ATOM   6552 C23  LIG     1     -11.010   3.208  18.346  1.00  0.00      LIG  
ATOM   6553 C24  LIG     1     -12.920   8.562  23.147  1.00  0.00      LIG  
ATOM   6554 C25  LIG     1     -15.201   9.324  23.926  1.00  0.00      LIG  
ATOM   6555 O3   LIG     1     -13.674   5.226  24.098  1.00  0.00      LIG  
ATOM   6556 C26  LIG     1     -10.232   7.810  16.858  1.00  0.00      LIG  
ATOM   6557 C27  LIG     1     -15.025   2.414  21.106  1.00  0.00      LIG  
ATOM   6558 H    LIG     1     -15.878   6.710  23.557  1.00  0.00      LIG  
ATOM   6559 H1   LIG     1      -8.404   7.386  19.752  1.00  0.00      LIG  
ATOM   6560 H2   LIG     1     -10.942   5.783  17.762  1.00  0.00      LIG  
ATOM   6561 H3   LIG     1     -14.122   5.459  19.617  1.00  0.00      LIG  
ATOM   6562 H4   LIG     1     -13.279   4.839  18.242  1.00  0.00      LIG  
ATOM   6563 H5   LIG     1     -12.364   7.073  20.103  1.00  0.00      LIG  
ATOM   6564 H6   LIG     1     -13.199   5.982  22.264  1.00  0.00      LIG  
ATOM   6565 H7   LIG     1      -9.692   3.255  21.330  1.00  0.00      LIG  
ATOM   6566 H8   LIG     1     -10.198   2.003  20.235  1.00  0.00      LIG  
ATOM   6567 H9   LIG     1      -8.574   3.967  18.924  1.00  0.00      LIG  
ATOM   6568 H10  LIG     1      -8.101   5.041  20.192  1.00  0.00      LIG  
ATOM   6569 H11  LIG     1     -12.012   1.559  21.511  1.00  0.00      LIG  
ATOM   6570 H12  LIG     1     -11.495   2.821  22.651  1.00  0.00      LIG  
ATOM   6571 H13  LIG     1     -13.897   2.947  22.814  1.00  0.00      LIG  
ATOM   6572 H14  LIG     1     -10.275   8.650  20.201  1.00  0.00      LIG  
ATOM   6573 H15  LIG     1     -11.412   9.125  18.953  1.00  0.00      LIG  
ATOM   6574 H16  LIG     1     -15.307   5.074  21.180  1.00  0.00      LIG  
ATOM   6575 H17  LIG     1     -15.762   4.399  22.721  1.00  0.00      LIG  
ATOM   6576 H18  LIG     1      -7.662   8.477  17.026  1.00  0.00      LIG  
ATOM   6577 H19  LIG     1      -6.595   8.188  18.410  1.00  0.00      LIG  
ATOM   6578 H20  LIG     1      -7.045   5.846  18.278  1.00  0.00      LIG  
ATOM   6579 H21  LIG     1      -8.478   5.690  17.268  1.00  0.00      LIG  
ATOM   6580 H22  LIG     1      -9.547   5.228  21.789  1.00  0.00      LIG  
ATOM   6581 H23  LIG     1     -11.143   5.927  21.570  1.00  0.00      LIG  
ATOM   6582 H24  LIG     1      -9.716   6.842  21.161  1.00  0.00      LIG  
ATOM   6583 H25  LIG     1      -9.653  10.832  19.479  1.00  0.00      LIG  
ATOM   6584 H26  LIG     1      -9.758  10.401  17.770  1.00  0.00      LIG  
ATOM   6585 H27  LIG     1     -13.933   7.466  18.535  1.00  0.00      LIG  
ATOM   6586 H28  LIG     1     -11.676   2.341  18.392  1.00  0.00      LIG  
ATOM   6587 H29  LIG     1     -10.021   2.823  18.092  1.00  0.00      LIG  
ATOM   6588 H30  LIG     1     -11.350   3.828  17.514  1.00  0.00      LIG  
ATOM   6589 H31  LIG     1     -12.431   7.990  22.354  1.00  0.00      LIG  
ATOM   6590 H32  LIG     1     -12.456   8.299  24.101  1.00  0.00      LIG  
ATOM   6591 H33  LIG     1     -12.732   9.622  22.957  1.00  0.00      LIG  
ATOM   6592 H34  LIG     1     -16.270   9.100  23.867  1.00  0.00      LIG  
ATOM   6593 H35  LIG     1     -15.034  10.315  23.494  1.00  0.00      LIG  
ATOM   6594 H36  LIG     1     -14.914   9.355  24.980  1.00  0.00      LIG  
ATOM   6595 H37  LIG     1     -14.290   4.505  24.323  1.00  0.00      LIG  
ATOM   6596 H38  LIG     1     -11.279   8.018  16.638  1.00  0.00      LIG  
ATOM   6597 H39  LIG     1      -9.945   6.934  16.270  1.00  0.00      LIG  
ATOM   6598 H40  LIG     1      -9.670   8.658  16.465  1.00  0.00      LIG  
ATOM   6599 H41  LIG     1     -14.555   1.430  21.012  1.00  0.00      LIG  
ATOM   6600 H42  LIG     1     -15.256   2.778  20.101  1.00  0.00      LIG  
ATOM   6601 H43  LIG     1     -15.967   2.290  21.647  1.00  0.00      LIG  
TER
REMARK  Energy: 254.244
REMARK  SimpleFitness: 254.244
REMARK  FullFitness: -1388.3817
REMARK  InterFull: -23.7137
REMARK  IntraFull: 282.418
REMARK  solvFull: -1930.6
REMARK  surfFull: 283.514
REMARK  extraFull: 0.0
REMARK  deltaGcompsolvpol: -1930.6
REMARK  deltaGcompsolvnonpol: 283.514
REMARK  deltaGprotsolvpol: -1938.72
REMARK  deltaGprotsolvnonpol: 281.59
REMARK  deltaGligsolvpol: -8.93507
REMARK  deltaGligsolvnonpol: 14.4543
REMARK  deltaGvdw: -23.7137
REMARK  deltaGelec: 0.0
REMARK  deltaG: -6.3749113
REMARK  Cluster: 0
REMARK  ClusterRank: 5
ATOM   6526 C    LIG     1     -12.405   4.231  20.073  1.00  0.00      LIG  
ATOM   6527 C1   LIG     1     -10.181   5.277  19.686  1.00  0.00      LIG  
ATOM   6528 C2   LIG     1     -10.997   3.949  19.687  1.00  0.00      LIG  
ATOM   6529 O    LIG     1     -14.964   7.869  21.955  1.00  0.00      LIG  
ATOM   6530 C3   LIG     1     -14.942   6.939  23.064  1.00  0.00      LIG  
ATOM   6531 C4   LIG     1     -14.387   8.309  23.206  1.00  0.00      LIG  
ATOM   6532 C5   LIG     1     -10.861   6.294  18.722  1.00  0.00      LIG  
ATOM   6533 C6   LIG     1     -12.809   3.497  21.117  1.00  0.00      LIG  
ATOM   6534 C7   LIG     1     -10.019   7.561  18.361  1.00  0.00      LIG  
ATOM   6535 C8   LIG     1     -13.120   5.245  19.245  1.00  0.00      LIG  
ATOM   6536 C9   LIG     1     -12.329   6.546  19.146  1.00  0.00      LIG  
ATOM   6537 C10  LIG     1      -8.541   7.329  18.670  1.00  0.00      LIG  
ATOM   6538 C11  LIG     1     -14.092   5.733  22.838  1.00  0.00      LIG  
ATOM   6539 C12  LIG     1     -10.536   2.922  20.723  1.00  0.00      LIG  
ATOM   6540 C13  LIG     1      -8.720   4.983  19.292  1.00  0.00      LIG  
ATOM   6541 C14  LIG     1     -11.727   2.610  21.604  1.00  0.00      LIG  
ATOM   6542 C15  LIG     1     -14.122   3.385  21.840  1.00  0.00      LIG  
ATOM   6543 C16  LIG     1     -10.374   8.836  19.129  1.00  0.00      LIG  
ATOM   6544 C17  LIG     1     -14.898   4.669  22.107  1.00  0.00      LIG  
ATOM   6545 C18  LIG     1      -7.626   8.400  18.115  1.00  0.00      LIG  
ATOM   6546 C19  LIG     1      -8.134   5.938  18.274  1.00  0.00      LIG  
ATOM   6547 C20  LIG     1      -8.025   9.705  18.737  1.00  0.00      LIG  
ATOM   6548 O1   LIG     1      -7.193  10.584  18.913  1.00  0.00      LIG  
ATOM   6549 C21  LIG     1     -10.152   5.845  21.122  1.00  0.00      LIG  
ATOM   6550 C22  LIG     1      -9.493  10.026  18.758  1.00  0.00      LIG  
ATOM   6551 O2   LIG     1     -13.025   7.351  18.200  1.00  0.00      LIG  
ATOM   6552 C23  LIG     1     -11.010   3.208  18.346  1.00  0.00      LIG  
ATOM   6553 C24  LIG     1     -12.920   8.562  23.147  1.00  0.00      LIG  
ATOM   6554 C25  LIG     1     -15.201   9.324  23.926  1.00  0.00      LIG  
ATOM   6555 O3   LIG     1     -13.674   5.226  24.098  1.00  0.00      LIG  
ATOM   6556 C26  LIG     1     -10.232   7.810  16.858  1.00  0.00      LIG  
ATOM   6557 C27  LIG     1     -15.025   2.414  21.106  1.00  0.00      LIG  
ATOM   6558 H    LIG     1     -15.878   6.710  23.557  1.00  0.00      LIG  
ATOM   6559 H1   LIG     1      -8.404   7.386  19.752  1.00  0.00      LIG  
ATOM   6560 H2   LIG     1     -10.942   5.783  17.762  1.00  0.00      LIG  
ATOM   6561 H3   LIG     1     -14.122   5.459  19.617  1.00  0.00      LIG  
ATOM   6562 H4   LIG     1     -13.279   4.839  18.242  1.00  0.00      LIG  
ATOM   6563 H5   LIG     1     -12.364   7.073  20.103  1.00  0.00      LIG  
ATOM   6564 H6   LIG     1     -13.199   5.982  22.264  1.00  0.00      LIG  
ATOM   6565 H7   LIG     1      -9.692   3.255  21.330  1.00  0.00      LIG  
ATOM   6566 H8   LIG     1     -10.198   2.003  20.235  1.00  0.00      LIG  
ATOM   6567 H9   LIG     1      -8.574   3.967  18.924  1.00  0.00      LIG  
ATOM   6568 H10  LIG     1      -8.101   5.041  20.192  1.00  0.00      LIG  
ATOM   6569 H11  LIG     1     -12.012   1.559  21.511  1.00  0.00      LIG  
ATOM   6570 H12  LIG     1     -11.495   2.821  22.651  1.00  0.00      LIG  
ATOM   6571 H13  LIG     1     -13.897   2.947  22.814  1.00  0.00      LIG  
ATOM   6572 H14  LIG     1     -10.275   8.650  20.201  1.00  0.00      LIG  
ATOM   6573 H15  LIG     1     -11.412   9.125  18.953  1.00  0.00      LIG  
ATOM   6574 H16  LIG     1     -15.307   5.074  21.180  1.00  0.00      LIG  
ATOM   6575 H17  LIG     1     -15.762   4.399  22.721  1.00  0.00      LIG  
ATOM   6576 H18  LIG     1      -7.662   8.477  17.026  1.00  0.00      LIG  
ATOM   6577 H19  LIG     1      -6.595   8.188  18.410  1.00  0.00      LIG  
ATOM   6578 H20  LIG     1      -7.045   5.846  18.278  1.00  0.00      LIG  
ATOM   6579 H21  LIG     1      -8.478   5.690  17.268  1.00  0.00      LIG  
ATOM   6580 H22  LIG     1      -9.547   5.228  21.789  1.00  0.00      LIG  
ATOM   6581 H23  LIG     1     -11.143   5.927  21.570  1.00  0.00      LIG  
ATOM   6582 H24  LIG     1      -9.716   6.842  21.161  1.00  0.00      LIG  
ATOM   6583 H25  LIG     1      -9.653  10.832  19.479  1.00  0.00      LIG  
ATOM   6584 H26  LIG     1      -9.758  10.401  17.770  1.00  0.00      LIG  
ATOM   6585 H27  LIG     1     -13.933   7.466  18.535  1.00  0.00      LIG  
ATOM   6586 H28  LIG     1     -11.676   2.341  18.392  1.00  0.00      LIG  
ATOM   6587 H29  LIG     1     -10.021   2.823  18.092  1.00  0.00      LIG  
ATOM   6588 H30  LIG     1     -11.350   3.828  17.514  1.00  0.00      LIG  
ATOM   6589 H31  LIG     1     -12.431   7.990  22.354  1.00  0.00      LIG  
ATOM   6590 H32  LIG     1     -12.456   8.299  24.101  1.00  0.00      LIG  
ATOM   6591 H33  LIG     1     -12.732   9.622  22.957  1.00  0.00      LIG  
ATOM   6592 H34  LIG     1     -16.270   9.100  23.867  1.00  0.00      LIG  
ATOM   6593 H35  LIG     1     -15.034  10.315  23.494  1.00  0.00      LIG  
ATOM   6594 H36  LIG     1     -14.914   9.355  24.980  1.00  0.00      LIG  
ATOM   6595 H37  LIG     1     -14.290   4.505  24.323  1.00  0.00      LIG  
ATOM   6596 H38  LIG     1     -11.279   8.018  16.638  1.00  0.00      LIG  
ATOM   6597 H39  LIG     1      -9.945   6.934  16.270  1.00  0.00      LIG  
ATOM   6598 H40  LIG     1      -9.670   8.658  16.465  1.00  0.00      LIG  
ATOM   6599 H41  LIG     1     -14.555   1.430  21.012  1.00  0.00      LIG  
ATOM   6600 H42  LIG     1     -15.256   2.778  20.101  1.00  0.00      LIG  
ATOM   6601 H43  LIG     1     -15.967   2.290  21.647  1.00  0.00      LIG  
TER
REMARK  Energy: 254.899
REMARK  SimpleFitness: 254.899
REMARK  FullFitness: -1387.896
REMARK  InterFull: -23.6689
REMARK  IntraFull: 283.234
REMARK  solvFull: -1930.89
REMARK  surfFull: 283.429
REMARK  extraFull: 0.0
REMARK  deltaGcompsolvpol: -1930.89
REMARK  deltaGcompsolvnonpol: 283.429
REMARK  deltaGprotsolvpol: -1938.72
REMARK  deltaGprotsolvnonpol: 281.59
REMARK  deltaGligsolvpol: -8.99639
REMARK  deltaGligsolvnonpol: 14.3805
REMARK  deltaGvdw: -23.6689
REMARK  deltaGelec: 0.0
REMARK  deltaG: -6.3857327
REMARK  Cluster: 0
REMARK  ClusterRank: 6
ATOM   6526 C    LIG     1     -12.365   4.315  20.090  1.00  0.00      LIG  
ATOM   6527 C1   LIG     1     -10.105   5.250  19.607  1.00  0.00      LIG  
ATOM   6528 C2   LIG     1     -10.982   3.965  19.667  1.00  0.00      LIG  
ATOM   6529 O    LIG     1     -14.942   7.983  22.004  1.00  0.00      LIG  
ATOM   6530 C3   LIG     1     -14.961   7.020  23.084  1.00  0.00      LIG  
ATOM   6531 C4   LIG     1     -14.430   8.389  23.294  1.00  0.00      LIG  
ATOM   6532 C5   LIG     1     -10.765   6.273  18.635  1.00  0.00      LIG  
ATOM   6533 C6   LIG     1     -12.781   3.577  21.128  1.00  0.00      LIG  
ATOM   6534 C7   LIG     1      -9.869   7.477  18.196  1.00  0.00      LIG  
ATOM   6535 C8   LIG     1     -13.053   5.362  19.276  1.00  0.00      LIG  
ATOM   6536 C9   LIG     1     -12.198   6.615  19.111  1.00  0.00      LIG  
ATOM   6537 C10  LIG     1      -8.397   7.172  18.463  1.00  0.00      LIG  
ATOM   6538 C11  LIG     1     -14.089   5.827  22.869  1.00  0.00      LIG  
ATOM   6539 C12  LIG     1     -10.531   2.938  20.706  1.00  0.00      LIG  
ATOM   6540 C13  LIG     1      -8.671   4.871  19.185  1.00  0.00      LIG  
ATOM   6541 C14  LIG     1     -11.731   2.631  21.573  1.00  0.00      LIG  
ATOM   6542 C15  LIG     1     -14.087   3.483  21.865  1.00  0.00      LIG  
ATOM   6543 C16  LIG     1     -10.127   8.798  18.923  1.00  0.00      LIG  
ATOM   6544 C17  LIG     1     -14.869   4.765  22.109  1.00  0.00      LIG  
ATOM   6545 C18  LIG     1      -7.442   8.171  17.842  1.00  0.00      LIG  
ATOM   6546 C19  LIG     1      -8.081   5.748  18.102  1.00  0.00      LIG  
ATOM   6547 C20  LIG     1      -7.745   9.514  18.436  1.00  0.00      LIG  
ATOM   6548 O1   LIG     1      -6.859  10.348  18.559  1.00  0.00      LIG  
ATOM   6549 C21  LIG     1     -10.010   5.858  21.025  1.00  0.00      LIG  
ATOM   6550 C22  LIG     1      -9.191   9.921  18.483  1.00  0.00      LIG  
ATOM   6551 O2   LIG     1     -12.890   7.432  18.171  1.00  0.00      LIG  
ATOM   6552 C23  LIG     1     -11.079   3.197  18.345  1.00  0.00      LIG  
ATOM   6553 C24  LIG     1     -12.965   8.659  23.312  1.00  0.00      LIG  
ATOM   6554 C25  LIG     1     -15.290   9.368  24.012  1.00  0.00      LIG  
ATOM   6555 O3   LIG     1     -13.708   5.309  24.138  1.00  0.00      LIG  
ATOM   6556 C26  LIG     1     -10.121   7.680  16.692  1.00  0.00      LIG  
ATOM   6557 C27  LIG     1     -14.997   2.498  21.160  1.00  0.00      LIG  
ATOM   6558 H    LIG     1     -15.917   6.768  23.524  1.00  0.00      LIG  
ATOM   6559 H1   LIG     1      -8.222   7.256  19.539  1.00  0.00      LIG  
ATOM   6560 H2   LIG     1     -10.914   5.739  17.697  1.00  0.00      LIG  
ATOM   6561 H3   LIG     1     -14.020   5.645  19.689  1.00  0.00      LIG  
ATOM   6562 H4   LIG     1     -13.283   4.948  18.290  1.00  0.00      LIG  
ATOM   6563 H5   LIG     1     -12.167   7.168  20.053  1.00  0.00      LIG  
ATOM   6564 H6   LIG     1     -13.179   6.089  22.325  1.00  0.00      LIG  
ATOM   6565 H7   LIG     1      -9.698   3.271  21.326  1.00  0.00      LIG  
ATOM   6566 H8   LIG     1     -10.184   2.019  20.224  1.00  0.00      LIG  
ATOM   6567 H9   LIG     1      -8.583   3.832  18.866  1.00  0.00      LIG  
ATOM   6568 H10  LIG     1      -8.020   4.951  20.060  1.00  0.00      LIG  
ATOM   6569 H11  LIG     1     -12.055   1.597  21.430  1.00  0.00      LIG  
ATOM   6570 H12  LIG     1     -11.490   2.781  22.630  1.00  0.00      LIG  
ATOM   6571 H13  LIG     1     -13.853   3.066  22.847  1.00  0.00      LIG  
ATOM   6572 H14  LIG     1     -10.008   8.646  19.998  1.00  0.00      LIG  
ATOM   6573 H15  LIG     1     -11.151   9.140  18.762  1.00  0.00      LIG  
ATOM   6574 H16  LIG     1     -15.253   5.171  21.172  1.00  0.00      LIG  
ATOM   6575 H17  LIG     1     -15.750   4.492  22.696  1.00  0.00      LIG  
ATOM   6576 H18  LIG     1      -7.513   8.218  16.753  1.00  0.00      LIG  
ATOM   6577 H19  LIG     1      -6.415   7.909  18.109  1.00  0.00      LIG  
ATOM   6578 H20  LIG     1      -7.000   5.597  18.063  1.00  0.00      LIG  
ATOM   6579 H21  LIG     1      -8.485   5.479  17.123  1.00  0.00      LIG  
ATOM   6580 H22  LIG     1      -9.402   5.241  21.689  1.00  0.00      LIG  
ATOM   6581 H23  LIG     1     -10.983   5.986  21.504  1.00  0.00      LIG  
ATOM   6582 H24  LIG     1      -9.540   6.840  21.016  1.00  0.00      LIG  
ATOM   6583 H25  LIG     1      -9.283  10.761  19.176  1.00  0.00      LIG  
ATOM   6584 H26  LIG     1      -9.458  10.273  17.488  1.00  0.00      LIG  
ATOM   6585 H27  LIG     1     -13.800   7.536  18.503  1.00  0.00      LIG  
ATOM   6586 H28  LIG     1     -11.789   2.368  18.430  1.00  0.00      LIG  
ATOM   6587 H29  LIG     1     -10.120   2.754  18.069  1.00  0.00      LIG  
ATOM   6588 H30  LIG     1     -11.413   3.815  17.511  1.00  0.00      LIG  
ATOM   6589 H31  LIG     1     -12.430   8.105  22.536  1.00  0.00      LIG  
ATOM   6590 H32  LIG     1     -12.545   8.387  24.285  1.00  0.00      LIG  
ATOM   6591 H33  LIG     1     -12.781   9.724  23.147  1.00  0.00      LIG  
ATOM   6592 H34  LIG     1     -16.352   9.125  23.906  1.00  0.00      LIG  
ATOM   6593 H35  LIG     1     -15.127  10.374  23.618  1.00  0.00      LIG  
ATOM   6594 H36  LIG     1     -15.045   9.369  25.077  1.00  0.00      LIG  
ATOM   6595 H37  LIG     1     -14.318   4.573  24.330  1.00  0.00      LIG  
ATOM   6596 H38  LIG     1     -11.163   7.943  16.501  1.00  0.00      LIG  
ATOM   6597 H39  LIG     1      -9.909   6.767  16.131  1.00  0.00      LIG  
ATOM   6598 H40  LIG     1      -9.523   8.476  16.247  1.00  0.00      LIG  
ATOM   6599 H41  LIG     1     -14.536   1.508  21.090  1.00  0.00      LIG  
ATOM   6600 H42  LIG     1     -15.230   2.838  20.147  1.00  0.00      LIG  
ATOM   6601 H43  LIG     1     -15.938   2.396  21.708  1.00  0.00      LIG  
TER
REMARK  Energy: 254.899
REMARK  SimpleFitness: 254.899
REMARK  FullFitness: -1387.896
REMARK  InterFull: -23.6689
REMARK  IntraFull: 283.234
REMARK  solvFull: -1930.89
REMARK  surfFull: 283.429
REMARK  extraFull: 0.0
REMARK  deltaGcompsolvpol: -1930.89
REMARK  deltaGcompsolvnonpol: 283.429
REMARK  deltaGprotsolvpol: -1938.72
REMARK  deltaGprotsolvnonpol: 281.59
REMARK  deltaGligsolvpol: -8.99639
REMARK  deltaGligsolvnonpol: 14.3805
REMARK  deltaGvdw: -23.6689
REMARK  deltaGelec: 0.0
REMARK  deltaG: -6.3857327
REMARK  Cluster: 0
REMARK  ClusterRank: 7
ATOM   6526 C    LIG     1     -12.365   4.315  20.090  1.00  0.00      LIG  
ATOM   6527 C1   LIG     1     -10.105   5.250  19.607  1.00  0.00      LIG  
ATOM   6528 C2   LIG     1     -10.982   3.965  19.667  1.00  0.00      LIG  
ATOM   6529 O    LIG     1     -14.942   7.983  22.004  1.00  0.00      LIG  
ATOM   6530 C3   LIG     1     -14.961   7.020  23.084  1.00  0.00      LIG  
ATOM   6531 C4   LIG     1     -14.430   8.389  23.294  1.00  0.00      LIG  
ATOM   6532 C5   LIG     1     -10.765   6.273  18.635  1.00  0.00      LIG  
ATOM   6533 C6   LIG     1     -12.781   3.577  21.128  1.00  0.00      LIG  
ATOM   6534 C7   LIG     1      -9.869   7.477  18.196  1.00  0.00      LIG  
ATOM   6535 C8   LIG     1     -13.053   5.362  19.276  1.00  0.00      LIG  
ATOM   6536 C9   LIG     1     -12.198   6.615  19.111  1.00  0.00      LIG  
ATOM   6537 C10  LIG     1      -8.397   7.172  18.463  1.00  0.00      LIG  
ATOM   6538 C11  LIG     1     -14.089   5.827  22.869  1.00  0.00      LIG  
ATOM   6539 C12  LIG     1     -10.531   2.938  20.706  1.00  0.00      LIG  
ATOM   6540 C13  LIG     1      -8.671   4.871  19.185  1.00  0.00      LIG  
ATOM   6541 C14  LIG     1     -11.731   2.631  21.573  1.00  0.00      LIG  
ATOM   6542 C15  LIG     1     -14.087   3.483  21.865  1.00  0.00      LIG  
ATOM   6543 C16  LIG     1     -10.127   8.798  18.923  1.00  0.00      LIG  
ATOM   6544 C17  LIG     1     -14.869   4.765  22.109  1.00  0.00      LIG  
ATOM   6545 C18  LIG     1      -7.442   8.171  17.842  1.00  0.00      LIG  
ATOM   6546 C19  LIG     1      -8.081   5.748  18.102  1.00  0.00      LIG  
ATOM   6547 C20  LIG     1      -7.745   9.514  18.436  1.00  0.00      LIG  
ATOM   6548 O1   LIG     1      -6.859  10.348  18.559  1.00  0.00      LIG  
ATOM   6549 C21  LIG     1     -10.010   5.858  21.025  1.00  0.00      LIG  
ATOM   6550 C22  LIG     1      -9.191   9.921  18.483  1.00  0.00      LIG  
ATOM   6551 O2   LIG     1     -12.890   7.432  18.171  1.00  0.00      LIG  
ATOM   6552 C23  LIG     1     -11.079   3.197  18.345  1.00  0.00      LIG  
ATOM   6553 C24  LIG     1     -12.965   8.659  23.312  1.00  0.00      LIG  
ATOM   6554 C25  LIG     1     -15.290   9.368  24.012  1.00  0.00      LIG  
ATOM   6555 O3   LIG     1     -13.708   5.309  24.138  1.00  0.00      LIG  
ATOM   6556 C26  LIG     1     -10.121   7.680  16.692  1.00  0.00      LIG  
ATOM   6557 C27  LIG     1     -14.997   2.498  21.160  1.00  0.00      LIG  
ATOM   6558 H    LIG     1     -15.917   6.768  23.524  1.00  0.00      LIG  
ATOM   6559 H1   LIG     1      -8.222   7.256  19.539  1.00  0.00      LIG  
ATOM   6560 H2   LIG     1     -10.914   5.739  17.697  1.00  0.00      LIG  
ATOM   6561 H3   LIG     1     -14.020   5.645  19.689  1.00  0.00      LIG  
ATOM   6562 H4   LIG     1     -13.283   4.948  18.290  1.00  0.00      LIG  
ATOM   6563 H5   LIG     1     -12.167   7.168  20.053  1.00  0.00      LIG  
ATOM   6564 H6   LIG     1     -13.179   6.089  22.325  1.00  0.00      LIG  
ATOM   6565 H7   LIG     1      -9.698   3.271  21.326  1.00  0.00      LIG  
ATOM   6566 H8   LIG     1     -10.184   2.019  20.224  1.00  0.00      LIG  
ATOM   6567 H9   LIG     1      -8.583   3.832  18.866  1.00  0.00      LIG  
ATOM   6568 H10  LIG     1      -8.020   4.951  20.060  1.00  0.00      LIG  
ATOM   6569 H11  LIG     1     -12.055   1.597  21.430  1.00  0.00      LIG  
ATOM   6570 H12  LIG     1     -11.490   2.781  22.630  1.00  0.00      LIG  
ATOM   6571 H13  LIG     1     -13.853   3.066  22.847  1.00  0.00      LIG  
ATOM   6572 H14  LIG     1     -10.008   8.646  19.998  1.00  0.00      LIG  
ATOM   6573 H15  LIG     1     -11.151   9.140  18.762  1.00  0.00      LIG  
ATOM   6574 H16  LIG     1     -15.253   5.171  21.172  1.00  0.00      LIG  
ATOM   6575 H17  LIG     1     -15.750   4.492  22.696  1.00  0.00      LIG  
ATOM   6576 H18  LIG     1      -7.513   8.218  16.753  1.00  0.00      LIG  
ATOM   6577 H19  LIG     1      -6.415   7.909  18.109  1.00  0.00      LIG  
ATOM   6578 H20  LIG     1      -7.000   5.597  18.063  1.00  0.00      LIG  
ATOM   6579 H21  LIG     1      -8.485   5.479  17.123  1.00  0.00      LIG  
ATOM   6580 H22  LIG     1      -9.402   5.241  21.689  1.00  0.00      LIG  
ATOM   6581 H23  LIG     1     -10.983   5.986  21.504  1.00  0.00      LIG  
ATOM   6582 H24  LIG     1      -9.540   6.840  21.016  1.00  0.00      LIG  
ATOM   6583 H25  LIG     1      -9.283  10.761  19.176  1.00  0.00      LIG  
ATOM   6584 H26  LIG     1      -9.458  10.273  17.488  1.00  0.00      LIG  
ATOM   6585 H27  LIG     1     -13.800   7.536  18.503  1.00  0.00      LIG  
ATOM   6586 H28  LIG     1     -11.789   2.368  18.430  1.00  0.00      LIG  
ATOM   6587 H29  LIG     1     -10.120   2.754  18.069  1.00  0.00      LIG  
ATOM   6588 H30  LIG     1     -11.413   3.815  17.511  1.00  0.00      LIG  
ATOM   6589 H31  LIG     1     -12.430   8.105  22.536  1.00  0.00      LIG  
ATOM   6590 H32  LIG     1     -12.545   8.387  24.285  1.00  0.00      LIG  
ATOM   6591 H33  LIG     1     -12.781   9.724  23.147  1.00  0.00      LIG  
ATOM   6592 H34  LIG     1     -16.352   9.125  23.906  1.00  0.00      LIG  
ATOM   6593 H35  LIG     1     -15.127  10.374  23.618  1.00  0.00      LIG  
ATOM   6594 H36  LIG     1     -15.045   9.369  25.077  1.00  0.00      LIG  
ATOM   6595 H37  LIG     1     -14.318   4.573  24.330  1.00  0.00      LIG  
ATOM   6596 H38  LIG     1     -11.163   7.943  16.501  1.00  0.00      LIG  
ATOM   6597 H39  LIG     1      -9.909   6.767  16.131  1.00  0.00      LIG  
ATOM   6598 H40  LIG     1      -9.523   8.476  16.247  1.00  0.00      LIG  
ATOM   6599 H41  LIG     1     -14.536   1.508  21.090  1.00  0.00      LIG  
ATOM   6600 H42  LIG     1     -15.230   2.838  20.147  1.00  0.00      LIG  
ATOM   6601 H43  LIG     1     -15.938   2.396  21.708  1.00  0.00      LIG  
TER
REMARK  Energy: 250.376
REMARK  SimpleFitness: 250.376
REMARK  FullFitness: -1387.5759
REMARK  InterFull: -30.9799
REMARK  IntraFull: 288.356
REMARK  solvFull: -1925.85
REMARK  surfFull: 280.898
REMARK  extraFull: 0.0
REMARK  deltaGcompsolvpol: -1925.85
REMARK  deltaGcompsolvnonpol: 280.898
REMARK  deltaGprotsolvpol: -1938.72
REMARK  deltaGprotsolvnonpol: 281.59
REMARK  deltaGligsolvpol: -9.23269
REMARK  deltaGligsolvnonpol: 14.1929
REMARK  deltaGvdw: -30.9799
REMARK  deltaGelec: 0.0
REMARK  deltaG: -6.9761243
REMARK  Cluster: 1
REMARK  ClusterRank: 0
ATOM   6526 C    LIG     1     -12.345  -3.926  21.919  1.00  0.00      LIG  
ATOM   6527 C1   LIG     1     -14.269  -5.317  22.755  1.00  0.00      LIG  
ATOM   6528 C2   LIG     1     -12.937  -5.292  21.951  1.00  0.00      LIG  
ATOM   6529 O    LIG     1     -12.317   1.575  19.889  1.00  0.00      LIG  
ATOM   6530 C3   LIG     1     -13.378   0.621  19.640  1.00  0.00      LIG  
ATOM   6531 C4   LIG     1     -13.601   1.805  20.511  1.00  0.00      LIG  
ATOM   6532 C5   LIG     1     -13.987  -4.799  24.191  1.00  0.00      LIG  
ATOM   6533 C6   LIG     1     -11.951  -3.576  20.685  1.00  0.00      LIG  
ATOM   6534 C7   LIG     1     -15.090  -5.089  25.259  1.00  0.00      LIG  
ATOM   6535 C8   LIG     1     -12.218  -3.218  23.230  1.00  0.00      LIG  
ATOM   6536 C9   LIG     1     -13.445  -3.352  24.133  1.00  0.00      LIG  
ATOM   6537 C10  LIG     1     -16.063  -6.155  24.768  1.00  0.00      LIG  
ATOM   6538 C11  LIG     1     -13.107  -0.751  20.168  1.00  0.00      LIG  
ATOM   6539 C12  LIG     1     -13.094  -5.645  20.476  1.00  0.00      LIG  
ATOM   6540 C13  LIG     1     -14.860  -6.741  22.731  1.00  0.00      LIG  
ATOM   6541 C14  LIG     1     -12.284  -4.632  19.701  1.00  0.00      LIG  
ATOM   6542 C15  LIG     1     -11.165  -2.415  20.132  1.00  0.00      LIG  
ATOM   6543 C16  LIG     1     -15.989  -3.911  25.633  1.00  0.00      LIG  
ATOM   6544 C17  LIG     1     -12.016  -1.428  19.339  1.00  0.00      LIG  
ATOM   6545 C18  LIG     1     -17.010  -6.665  25.838  1.00  0.00      LIG  
ATOM   6546 C19  LIG     1     -15.323  -7.262  24.074  1.00  0.00      LIG  
ATOM   6547 C20  LIG     1     -17.788  -5.505  26.389  1.00  0.00      LIG  
ATOM   6548 O1   LIG     1     -18.895  -5.681  26.875  1.00  0.00      LIG  
ATOM   6549 C21  LIG     1     -15.302  -4.401  22.069  1.00  0.00      LIG  
ATOM   6550 C22  LIG     1     -17.014  -4.260  26.706  1.00  0.00      LIG  
ATOM   6551 O2   LIG     1     -13.026  -2.896  25.416  1.00  0.00      LIG  
ATOM   6552 C23  LIG     1     -11.851  -6.237  22.491  1.00  0.00      LIG  
ATOM   6553 C24  LIG     1     -13.577   1.716  21.998  1.00  0.00      LIG  
ATOM   6554 C25  LIG     1     -14.349   2.957  19.946  1.00  0.00      LIG  
ATOM   6555 O3   LIG     1     -14.309  -1.506  20.069  1.00  0.00      LIG  
ATOM   6556 C26  LIG     1     -14.341  -5.563  26.511  1.00  0.00      LIG  
ATOM   6557 C27  LIG     1     -10.258  -1.680  21.104  1.00  0.00      LIG  
ATOM   6558 H    LIG     1     -13.816   0.613  18.650  1.00  0.00      LIG  
ATOM   6559 H1   LIG     1     -16.708  -5.696  24.017  1.00  0.00      LIG  
ATOM   6560 H2   LIG     1     -13.144  -5.383  24.560  1.00  0.00      LIG  
ATOM   6561 H3   LIG     1     -12.026  -2.154  23.089  1.00  0.00      LIG  
ATOM   6562 H4   LIG     1     -11.339  -3.613  23.750  1.00  0.00      LIG  
ATOM   6563 H5   LIG     1     -14.224  -2.665  23.792  1.00  0.00      LIG  
ATOM   6564 H6   LIG     1     -12.827  -0.726  21.221  1.00  0.00      LIG  
ATOM   6565 H7   LIG     1     -14.125  -5.625  20.120  1.00  0.00      LIG  
ATOM   6566 H8   LIG     1     -12.726  -6.653  20.279  1.00  0.00      LIG  
ATOM   6567 H9   LIG     1     -14.179  -7.475  22.301  1.00  0.00      LIG  
ATOM   6568 H10  LIG     1     -15.726  -6.746  22.064  1.00  0.00      LIG  
ATOM   6569 H11  LIG     1     -11.372  -5.086  19.304  1.00  0.00      LIG  
ATOM   6570 H12  LIG     1     -12.867  -4.228  18.869  1.00  0.00      LIG  
ATOM   6571 H13  LIG     1     -10.476  -2.863  19.411  1.00  0.00      LIG  
ATOM   6572 H14  LIG     1     -16.514  -3.562  24.741  1.00  0.00      LIG  
ATOM   6573 H15  LIG     1     -15.401  -3.073  26.005  1.00  0.00      LIG  
ATOM   6574 H16  LIG     1     -11.331  -0.677  18.936  1.00  0.00      LIG  
ATOM   6575 H17  LIG     1     -12.461  -1.938  18.478  1.00  0.00      LIG  
ATOM   6576 H18  LIG     1     -16.491  -7.180  26.649  1.00  0.00      LIG  
ATOM   6577 H19  LIG     1     -17.723  -7.364  25.391  1.00  0.00      LIG  
ATOM   6578 H20  LIG     1     -15.983  -8.119  23.919  1.00  0.00      LIG  
ATOM   6579 H21  LIG     1     -14.473  -7.609  24.666  1.00  0.00      LIG  
ATOM   6580 H22  LIG     1     -15.678  -4.838  21.141  1.00  0.00      LIG  
ATOM   6581 H23  LIG     1     -14.902  -3.417  21.823  1.00  0.00      LIG  
ATOM   6582 H24  LIG     1     -16.173  -4.235  22.701  1.00  0.00      LIG  
ATOM   6583 H25  LIG     1     -17.728  -3.437  26.802  1.00  0.00      LIG  
ATOM   6584 H26  LIG     1     -16.533  -4.400  27.678  1.00  0.00      LIG  
ATOM   6585 H27  LIG     1     -12.588  -2.040  25.275  1.00  0.00      LIG  
ATOM   6586 H28  LIG     1     -10.949  -6.185  21.873  1.00  0.00      LIG  
ATOM   6587 H29  LIG     1     -12.173  -7.279  22.475  1.00  0.00      LIG  
ATOM   6588 H30  LIG     1     -11.544  -5.998  23.512  1.00  0.00      LIG  
ATOM   6589 H31  LIG     1     -12.797   1.041  22.362  1.00  0.00      LIG  
ATOM   6590 H32  LIG     1     -14.543   1.364  22.368  1.00  0.00      LIG  
ATOM   6591 H33  LIG     1     -13.389   2.703  22.426  1.00  0.00      LIG  
ATOM   6592 H34  LIG     1     -14.303   2.974  18.852  1.00  0.00      LIG  
ATOM   6593 H35  LIG     1     -13.939   3.898  20.323  1.00  0.00      LIG  
ATOM   6594 H36  LIG     1     -15.396   2.891  20.246  1.00  0.00      LIG  
ATOM   6595 H37  LIG     1     -14.485  -1.624  19.121  1.00  0.00      LIG  
ATOM   6596 H38  LIG     1     -13.717  -4.764  26.916  1.00  0.00      LIG  
ATOM   6597 H39  LIG     1     -13.685  -6.407  26.284  1.00  0.00      LIG  
ATOM   6598 H40  LIG     1     -14.997  -5.883  27.319  1.00  0.00      LIG  
ATOM   6599 H41  LIG     1      -9.640  -2.383  21.670  1.00  0.00      LIG  
ATOM   6600 H42  LIG     1     -10.820  -1.068  21.813  1.00  0.00      LIG  
ATOM   6601 H43  LIG     1      -9.591  -1.010  20.554  1.00  0.00      LIG  
TER
REMARK  Energy: 250.376
REMARK  SimpleFitness: 250.376
REMARK  FullFitness: -1387.5759
REMARK  InterFull: -30.9799
REMARK  IntraFull: 288.356
REMARK  solvFull: -1925.85
REMARK  surfFull: 280.898
REMARK  extraFull: 0.0
REMARK  deltaGcompsolvpol: -1925.85
REMARK  deltaGcompsolvnonpol: 280.898
REMARK  deltaGprotsolvpol: -1938.72
REMARK  deltaGprotsolvnonpol: 281.59
REMARK  deltaGligsolvpol: -9.23269
REMARK  deltaGligsolvnonpol: 14.1929
REMARK  deltaGvdw: -30.9799
REMARK  deltaGelec: 0.0
REMARK  deltaG: -6.9761243
REMARK  Cluster: 1
REMARK  ClusterRank: 1
ATOM   6526 C    LIG     1     -12.345  -3.926  21.919  1.00  0.00      LIG  
ATOM   6527 C1   LIG     1     -14.269  -5.317  22.755  1.00  0.00      LIG  
ATOM   6528 C2   LIG     1     -12.937  -5.292  21.951  1.00  0.00      LIG  
ATOM   6529 O    LIG     1     -12.317   1.575  19.889  1.00  0.00      LIG  
ATOM   6530 C3   LIG     1     -13.378   0.621  19.640  1.00  0.00      LIG  
ATOM   6531 C4   LIG     1     -13.601   1.805  20.511  1.00  0.00      LIG  
ATOM   6532 C5   LIG     1     -13.987  -4.799  24.191  1.00  0.00      LIG  
ATOM   6533 C6   LIG     1     -11.951  -3.576  20.685  1.00  0.00      LIG  
ATOM   6534 C7   LIG     1     -15.090  -5.089  25.259  1.00  0.00      LIG  
ATOM   6535 C8   LIG     1     -12.218  -3.218  23.230  1.00  0.00      LIG  
ATOM   6536 C9   LIG     1     -13.445  -3.352  24.133  1.00  0.00      LIG  
ATOM   6537 C10  LIG     1     -16.063  -6.155  24.768  1.00  0.00      LIG  
ATOM   6538 C11  LIG     1     -13.107  -0.751  20.168  1.00  0.00      LIG  
ATOM   6539 C12  LIG     1     -13.094  -5.645  20.476  1.00  0.00      LIG  
ATOM   6540 C13  LIG     1     -14.860  -6.741  22.731  1.00  0.00      LIG  
ATOM   6541 C14  LIG     1     -12.284  -4.632  19.701  1.00  0.00      LIG  
ATOM   6542 C15  LIG     1     -11.165  -2.415  20.132  1.00  0.00      LIG  
ATOM   6543 C16  LIG     1     -15.989  -3.911  25.633  1.00  0.00      LIG  
ATOM   6544 C17  LIG     1     -12.016  -1.428  19.339  1.00  0.00      LIG  
ATOM   6545 C18  LIG     1     -17.010  -6.665  25.838  1.00  0.00      LIG  
ATOM   6546 C19  LIG     1     -15.323  -7.262  24.074  1.00  0.00      LIG  
ATOM   6547 C20  LIG     1     -17.788  -5.505  26.389  1.00  0.00      LIG  
ATOM   6548 O1   LIG     1     -18.895  -5.681  26.875  1.00  0.00      LIG  
ATOM   6549 C21  LIG     1     -15.302  -4.401  22.069  1.00  0.00      LIG  
ATOM   6550 C22  LIG     1     -17.014  -4.260  26.706  1.00  0.00      LIG  
ATOM   6551 O2   LIG     1     -13.026  -2.896  25.416  1.00  0.00      LIG  
ATOM   6552 C23  LIG     1     -11.851  -6.237  22.491  1.00  0.00      LIG  
ATOM   6553 C24  LIG     1     -13.577   1.716  21.998  1.00  0.00      LIG  
ATOM   6554 C25  LIG     1     -14.349   2.957  19.946  1.00  0.00      LIG  
ATOM   6555 O3   LIG     1     -14.309  -1.506  20.069  1.00  0.00      LIG  
ATOM   6556 C26  LIG     1     -14.341  -5.563  26.511  1.00  0.00      LIG  
ATOM   6557 C27  LIG     1     -10.258  -1.680  21.104  1.00  0.00      LIG  
ATOM   6558 H    LIG     1     -13.816   0.613  18.650  1.00  0.00      LIG  
ATOM   6559 H1   LIG     1     -16.708  -5.696  24.017  1.00  0.00      LIG  
ATOM   6560 H2   LIG     1     -13.144  -5.383  24.560  1.00  0.00      LIG  
ATOM   6561 H3   LIG     1     -12.026  -2.154  23.089  1.00  0.00      LIG  
ATOM   6562 H4   LIG     1     -11.339  -3.613  23.750  1.00  0.00      LIG  
ATOM   6563 H5   LIG     1     -14.224  -2.665  23.792  1.00  0.00      LIG  
ATOM   6564 H6   LIG     1     -12.827  -0.726  21.221  1.00  0.00      LIG  
ATOM   6565 H7   LIG     1     -14.125  -5.625  20.120  1.00  0.00      LIG  
ATOM   6566 H8   LIG     1     -12.726  -6.653  20.279  1.00  0.00      LIG  
ATOM   6567 H9   LIG     1     -14.179  -7.475  22.301  1.00  0.00      LIG  
ATOM   6568 H10  LIG     1     -15.726  -6.746  22.064  1.00  0.00      LIG  
ATOM   6569 H11  LIG     1     -11.372  -5.086  19.304  1.00  0.00      LIG  
ATOM   6570 H12  LIG     1     -12.867  -4.228  18.869  1.00  0.00      LIG  
ATOM   6571 H13  LIG     1     -10.476  -2.863  19.411  1.00  0.00      LIG  
ATOM   6572 H14  LIG     1     -16.514  -3.562  24.741  1.00  0.00      LIG  
ATOM   6573 H15  LIG     1     -15.401  -3.073  26.005  1.00  0.00      LIG  
ATOM   6574 H16  LIG     1     -11.331  -0.677  18.936  1.00  0.00      LIG  
ATOM   6575 H17  LIG     1     -12.461  -1.938  18.478  1.00  0.00      LIG  
ATOM   6576 H18  LIG     1     -16.491  -7.180  26.649  1.00  0.00      LIG  
ATOM   6577 H19  LIG     1     -17.723  -7.364  25.391  1.00  0.00      LIG  
ATOM   6578 H20  LIG     1     -15.983  -8.119  23.919  1.00  0.00      LIG  
ATOM   6579 H21  LIG     1     -14.473  -7.609  24.666  1.00  0.00      LIG  
ATOM   6580 H22  LIG     1     -15.678  -4.838  21.141  1.00  0.00      LIG  
ATOM   6581 H23  LIG     1     -14.902  -3.417  21.823  1.00  0.00      LIG  
ATOM   6582 H24  LIG     1     -16.173  -4.235  22.701  1.00  0.00      LIG  
ATOM   6583 H25  LIG     1     -17.728  -3.437  26.802  1.00  0.00      LIG  
ATOM   6584 H26  LIG     1     -16.533  -4.400  27.678  1.00  0.00      LIG  
ATOM   6585 H27  LIG     1     -12.588  -2.040  25.275  1.00  0.00      LIG  
ATOM   6586 H28  LIG     1     -10.949  -6.185  21.873  1.00  0.00      LIG  
ATOM   6587 H29  LIG     1     -12.173  -7.279  22.475  1.00  0.00      LIG  
ATOM   6588 H30  LIG     1     -11.544  -5.998  23.512  1.00  0.00      LIG  
ATOM   6589 H31  LIG     1     -12.797   1.041  22.362  1.00  0.00      LIG  
ATOM   6590 H32  LIG     1     -14.543   1.364  22.368  1.00  0.00      LIG  
ATOM   6591 H33  LIG     1     -13.389   2.703  22.426  1.00  0.00      LIG  
ATOM   6592 H34  LIG     1     -14.303   2.974  18.852  1.00  0.00      LIG  
ATOM   6593 H35  LIG     1     -13.939   3.898  20.323  1.00  0.00      LIG  
ATOM   6594 H36  LIG     1     -15.396   2.891  20.246  1.00  0.00      LIG  
ATOM   6595 H37  LIG     1     -14.485  -1.624  19.121  1.00  0.00      LIG  
ATOM   6596 H38  LIG     1     -13.717  -4.764  26.916  1.00  0.00      LIG  
ATOM   6597 H39  LIG     1     -13.685  -6.407  26.284  1.00  0.00      LIG  
ATOM   6598 H40  LIG     1     -14.997  -5.883  27.319  1.00  0.00      LIG  
ATOM   6599 H41  LIG     1      -9.640  -2.383  21.670  1.00  0.00      LIG  
ATOM   6600 H42  LIG     1     -10.820  -1.068  21.813  1.00  0.00      LIG  
ATOM   6601 H43  LIG     1      -9.591  -1.010  20.554  1.00  0.00      LIG  
TER
REMARK  Energy: 250.376
REMARK  SimpleFitness: 250.376
REMARK  FullFitness: -1387.5759
REMARK  InterFull: -30.9799
REMARK  IntraFull: 288.356
REMARK  solvFull: -1925.85
REMARK  surfFull: 280.898
REMARK  extraFull: 0.0
REMARK  deltaGcompsolvpol: -1925.85
REMARK  deltaGcompsolvnonpol: 280.898
REMARK  deltaGprotsolvpol: -1938.72
REMARK  deltaGprotsolvnonpol: 281.59
REMARK  deltaGligsolvpol: -9.23269
REMARK  deltaGligsolvnonpol: 14.1929
REMARK  deltaGvdw: -30.9799
REMARK  deltaGelec: 0.0
REMARK  deltaG: -6.9761243
REMARK  Cluster: 1
REMARK  ClusterRank: 2
ATOM   6526 C    LIG     1     -12.345  -3.926  21.919  1.00  0.00      LIG  
ATOM   6527 C1   LIG     1     -14.269  -5.317  22.755  1.00  0.00      LIG  
ATOM   6528 C2   LIG     1     -12.937  -5.292  21.951  1.00  0.00      LIG  
ATOM   6529 O    LIG     1     -12.317   1.575  19.889  1.00  0.00      LIG  
ATOM   6530 C3   LIG     1     -13.378   0.621  19.640  1.00  0.00      LIG  
ATOM   6531 C4   LIG     1     -13.601   1.805  20.511  1.00  0.00      LIG  
ATOM   6532 C5   LIG     1     -13.987  -4.799  24.191  1.00  0.00      LIG  
ATOM   6533 C6   LIG     1     -11.951  -3.576  20.685  1.00  0.00      LIG  
ATOM   6534 C7   LIG     1     -15.090  -5.089  25.259  1.00  0.00      LIG  
ATOM   6535 C8   LIG     1     -12.218  -3.218  23.230  1.00  0.00      LIG  
ATOM   6536 C9   LIG     1     -13.445  -3.352  24.133  1.00  0.00      LIG  
ATOM   6537 C10  LIG     1     -16.063  -6.155  24.768  1.00  0.00      LIG  
ATOM   6538 C11  LIG     1     -13.107  -0.751  20.168  1.00  0.00      LIG  
ATOM   6539 C12  LIG     1     -13.094  -5.645  20.476  1.00  0.00      LIG  
ATOM   6540 C13  LIG     1     -14.860  -6.741  22.731  1.00  0.00      LIG  
ATOM   6541 C14  LIG     1     -12.284  -4.632  19.701  1.00  0.00      LIG  
ATOM   6542 C15  LIG     1     -11.165  -2.415  20.132  1.00  0.00      LIG  
ATOM   6543 C16  LIG     1     -15.989  -3.911  25.633  1.00  0.00      LIG  
ATOM   6544 C17  LIG     1     -12.016  -1.428  19.339  1.00  0.00      LIG  
ATOM   6545 C18  LIG     1     -17.010  -6.665  25.838  1.00  0.00      LIG  
ATOM   6546 C19  LIG     1     -15.323  -7.262  24.074  1.00  0.00      LIG  
ATOM   6547 C20  LIG     1     -17.788  -5.505  26.389  1.00  0.00      LIG  
ATOM   6548 O1   LIG     1     -18.895  -5.681  26.875  1.00  0.00      LIG  
ATOM   6549 C21  LIG     1     -15.302  -4.401  22.069  1.00  0.00      LIG  
ATOM   6550 C22  LIG     1     -17.014  -4.260  26.706  1.00  0.00      LIG  
ATOM   6551 O2   LIG     1     -13.026  -2.896  25.416  1.00  0.00      LIG  
ATOM   6552 C23  LIG     1     -11.851  -6.237  22.491  1.00  0.00      LIG  
ATOM   6553 C24  LIG     1     -13.577   1.716  21.998  1.00  0.00      LIG  
ATOM   6554 C25  LIG     1     -14.349   2.957  19.946  1.00  0.00      LIG  
ATOM   6555 O3   LIG     1     -14.309  -1.506  20.069  1.00  0.00      LIG  
ATOM   6556 C26  LIG     1     -14.341  -5.563  26.511  1.00  0.00      LIG  
ATOM   6557 C27  LIG     1     -10.258  -1.680  21.104  1.00  0.00      LIG  
ATOM   6558 H    LIG     1     -13.816   0.613  18.650  1.00  0.00      LIG  
ATOM   6559 H1   LIG     1     -16.708  -5.696  24.017  1.00  0.00      LIG  
ATOM   6560 H2   LIG     1     -13.144  -5.383  24.560  1.00  0.00      LIG  
ATOM   6561 H3   LIG     1     -12.026  -2.154  23.089  1.00  0.00      LIG  
ATOM   6562 H4   LIG     1     -11.339  -3.613  23.750  1.00  0.00      LIG  
ATOM   6563 H5   LIG     1     -14.224  -2.665  23.792  1.00  0.00      LIG  
ATOM   6564 H6   LIG     1     -12.827  -0.726  21.221  1.00  0.00      LIG  
ATOM   6565 H7   LIG     1     -14.125  -5.625  20.120  1.00  0.00      LIG  
ATOM   6566 H8   LIG     1     -12.726  -6.653  20.279  1.00  0.00      LIG  
ATOM   6567 H9   LIG     1     -14.179  -7.475  22.301  1.00  0.00      LIG  
ATOM   6568 H10  LIG     1     -15.726  -6.746  22.064  1.00  0.00      LIG  
ATOM   6569 H11  LIG     1     -11.372  -5.086  19.304  1.00  0.00      LIG  
ATOM   6570 H12  LIG     1     -12.867  -4.228  18.869  1.00  0.00      LIG  
ATOM   6571 H13  LIG     1     -10.476  -2.863  19.411  1.00  0.00      LIG  
ATOM   6572 H14  LIG     1     -16.514  -3.562  24.741  1.00  0.00      LIG  
ATOM   6573 H15  LIG     1     -15.401  -3.073  26.005  1.00  0.00      LIG  
ATOM   6574 H16  LIG     1     -11.331  -0.677  18.936  1.00  0.00      LIG  
ATOM   6575 H17  LIG     1     -12.461  -1.938  18.478  1.00  0.00      LIG  
ATOM   6576 H18  LIG     1     -16.491  -7.180  26.649  1.00  0.00      LIG  
ATOM   6577 H19  LIG     1     -17.723  -7.364  25.391  1.00  0.00      LIG  
ATOM   6578 H20  LIG     1     -15.983  -8.119  23.919  1.00  0.00      LIG  
ATOM   6579 H21  LIG     1     -14.473  -7.609  24.666  1.00  0.00      LIG  
ATOM   6580 H22  LIG     1     -15.678  -4.838  21.141  1.00  0.00      LIG  
ATOM   6581 H23  LIG     1     -14.902  -3.417  21.823  1.00  0.00      LIG  
ATOM   6582 H24  LIG     1     -16.173  -4.235  22.701  1.00  0.00      LIG  
ATOM   6583 H25  LIG     1     -17.728  -3.437  26.802  1.00  0.00      LIG  
ATOM   6584 H26  LIG     1     -16.533  -4.400  27.678  1.00  0.00      LIG  
ATOM   6585 H27  LIG     1     -12.588  -2.040  25.275  1.00  0.00      LIG  
ATOM   6586 H28  LIG     1     -10.949  -6.185  21.873  1.00  0.00      LIG  
ATOM   6587 H29  LIG     1     -12.173  -7.279  22.475  1.00  0.00      LIG  
ATOM   6588 H30  LIG     1     -11.544  -5.998  23.512  1.00  0.00      LIG  
ATOM   6589 H31  LIG     1     -12.797   1.041  22.362  1.00  0.00      LIG  
ATOM   6590 H32  LIG     1     -14.543   1.364  22.368  1.00  0.00      LIG  
ATOM   6591 H33  LIG     1     -13.389   2.703  22.426  1.00  0.00      LIG  
ATOM   6592 H34  LIG     1     -14.303   2.974  18.852  1.00  0.00      LIG  
ATOM   6593 H35  LIG     1     -13.939   3.898  20.323  1.00  0.00      LIG  
ATOM   6594 H36  LIG     1     -15.396   2.891  20.246  1.00  0.00      LIG  
ATOM   6595 H37  LIG     1     -14.485  -1.624  19.121  1.00  0.00      LIG  
ATOM   6596 H38  LIG     1     -13.717  -4.764  26.916  1.00  0.00      LIG  
ATOM   6597 H39  LIG     1     -13.685  -6.407  26.284  1.00  0.00      LIG  
ATOM   6598 H40  LIG     1     -14.997  -5.883  27.319  1.00  0.00      LIG  
ATOM   6599 H41  LIG     1      -9.640  -2.383  21.670  1.00  0.00      LIG  
ATOM   6600 H42  LIG     1     -10.820  -1.068  21.813  1.00  0.00      LIG  
ATOM   6601 H43  LIG     1      -9.591  -1.010  20.554  1.00  0.00      LIG  
TER
REMARK  Energy: 250.411
REMARK  SimpleFitness: 250.411
REMARK  FullFitness: -1387.1782
REMARK  InterFull: -30.7872
REMARK  IntraFull: 288.506
REMARK  solvFull: -1925.71
REMARK  surfFull: 280.813
REMARK  extraFull: 0.0
REMARK  deltaGcompsolvpol: -1925.71
REMARK  deltaGcompsolvnonpol: 280.813
REMARK  deltaGprotsolvpol: -1938.72
REMARK  deltaGprotsolvnonpol: 281.59
REMARK  deltaGligsolvpol: -9.18123
REMARK  deltaGligsolvnonpol: 14.1648
REMARK  deltaGvdw: -30.7872
REMARK  deltaGelec: 0.0
REMARK  deltaG: -6.9578605
REMARK  Cluster: 1
REMARK  ClusterRank: 3
ATOM   6526 C    LIG     1     -12.356  -3.933  21.955  1.00  0.00      LIG  
ATOM   6527 C1   LIG     1     -14.304  -5.306  22.766  1.00  0.00      LIG  
ATOM   6528 C2   LIG     1     -12.976  -5.288  21.957  1.00  0.00      LIG  
ATOM   6529 O    LIG     1     -12.353   1.633  19.832  1.00  0.00      LIG  
ATOM   6530 C3   LIG     1     -13.325   0.610  19.509  1.00  0.00      LIG  
ATOM   6531 C4   LIG     1     -13.721   1.832  20.252  1.00  0.00      LIG  
ATOM   6532 C5   LIG     1     -14.007  -4.825  24.212  1.00  0.00      LIG  
ATOM   6533 C6   LIG     1     -11.948  -3.568  20.729  1.00  0.00      LIG  
ATOM   6534 C7   LIG     1     -15.111  -5.117  25.279  1.00  0.00      LIG  
ATOM   6535 C8   LIG     1     -12.214  -3.257  23.281  1.00  0.00      LIG  
ATOM   6536 C9   LIG     1     -13.440  -3.387  24.184  1.00  0.00      LIG  
ATOM   6537 C10  LIG     1     -16.105  -6.154  24.769  1.00  0.00      LIG  
ATOM   6538 C11  LIG     1     -13.046  -0.710  20.149  1.00  0.00      LIG  
ATOM   6539 C12  LIG     1     -13.145  -5.601  20.474  1.00  0.00      LIG  
ATOM   6540 C13  LIG     1     -14.923  -6.717  22.713  1.00  0.00      LIG  
ATOM   6541 C14  LIG     1     -12.297  -4.600  19.725  1.00  0.00      LIG  
ATOM   6542 C15  LIG     1     -11.130  -2.416  20.204  1.00  0.00      LIG  
ATOM   6543 C16  LIG     1     -15.986  -3.931  25.681  1.00  0.00      LIG  
ATOM   6544 C17  LIG     1     -11.938  -1.422  19.375  1.00  0.00      LIG  
ATOM   6545 C18  LIG     1     -17.058  -6.669  25.830  1.00  0.00      LIG  
ATOM   6546 C19  LIG     1     -15.388  -7.258  24.047  1.00  0.00      LIG  
ATOM   6547 C20  LIG     1     -17.814  -5.507  26.407  1.00  0.00      LIG  
ATOM   6548 O1   LIG     1     -18.922  -5.674  26.894  1.00  0.00      LIG  
ATOM   6549 C21  LIG     1     -15.322  -4.356  22.105  1.00  0.00      LIG  
ATOM   6550 C22  LIG     1     -17.018  -4.282  26.748  1.00  0.00      LIG  
ATOM   6551 O2   LIG     1     -13.007  -2.968  25.475  1.00  0.00      LIG  
ATOM   6552 C23  LIG     1     -11.906  -6.265  22.470  1.00  0.00      LIG  
ATOM   6553 C24  LIG     1     -13.921   1.829  21.728  1.00  0.00      LIG  
ATOM   6554 C25  LIG     1     -14.435   2.893  19.497  1.00  0.00      LIG  
ATOM   6555 O3   LIG     1     -14.236  -1.486  20.095  1.00  0.00      LIG  
ATOM   6556 C26  LIG     1     -14.367  -5.632  26.518  1.00  0.00      LIG  
ATOM   6557 C27  LIG     1     -10.250  -1.683  21.201  1.00  0.00      LIG  
ATOM   6558 H    LIG     1     -13.642   0.516  18.479  1.00  0.00      LIG  
ATOM   6559 H1   LIG     1     -16.742  -5.665  24.031  1.00  0.00      LIG  
ATOM   6560 H2   LIG     1     -13.175  -5.434  24.564  1.00  0.00      LIG  
ATOM   6561 H3   LIG     1     -12.003  -2.193  23.164  1.00  0.00      LIG  
ATOM   6562 H4   LIG     1     -11.342  -3.680  23.788  1.00  0.00      LIG  
ATOM   6563 H5   LIG     1     -14.208  -2.679  23.862  1.00  0.00      LIG  
ATOM   6564 H6   LIG     1     -12.773  -0.594  21.199  1.00  0.00      LIG  
ATOM   6565 H7   LIG     1     -14.173  -5.532  20.118  1.00  0.00      LIG  
ATOM   6566 H8   LIG     1     -12.816  -6.618  20.252  1.00  0.00      LIG  
ATOM   6567 H9   LIG     1     -14.258  -7.454  22.262  1.00  0.00      LIG  
ATOM   6568 H10  LIG     1     -15.792  -6.691  22.051  1.00  0.00      LIG  
ATOM   6569 H11  LIG     1     -11.391  -5.074  19.335  1.00  0.00      LIG  
ATOM   6570 H12  LIG     1     -12.857  -4.173  18.889  1.00  0.00      LIG  
ATOM   6571 H13  LIG     1     -10.421  -2.875  19.509  1.00  0.00      LIG  
ATOM   6572 H14  LIG     1     -16.505  -3.550  24.798  1.00  0.00      LIG  
ATOM   6573 H15  LIG     1     -15.382  -3.113  26.071  1.00  0.00      LIG  
ATOM   6574 H16  LIG     1     -11.227  -0.686  18.987  1.00  0.00      LIG  
ATOM   6575 H17  LIG     1     -12.363  -1.932  18.505  1.00  0.00      LIG  
ATOM   6576 H18  LIG     1     -16.546  -7.210  26.629  1.00  0.00      LIG  
ATOM   6577 H19  LIG     1     -17.783  -7.346  25.371  1.00  0.00      LIG  
ATOM   6578 H20  LIG     1     -16.064  -8.101  23.878  1.00  0.00      LIG  
ATOM   6579 H21  LIG     1     -14.541  -7.633  24.626  1.00  0.00      LIG  
ATOM   6580 H22  LIG     1     -15.716  -4.768  21.174  1.00  0.00      LIG  
ATOM   6581 H23  LIG     1     -14.902  -3.376  21.872  1.00  0.00      LIG  
ATOM   6582 H24  LIG     1     -16.184  -4.181  22.747  1.00  0.00      LIG  
ATOM   6583 H25  LIG     1     -17.718  -3.449  26.860  1.00  0.00      LIG  
ATOM   6584 H26  LIG     1     -16.539  -4.449  27.715  1.00  0.00      LIG  
ATOM   6585 H27  LIG     1     -12.556  -2.115  25.350  1.00  0.00      LIG  
ATOM   6586 H28  LIG     1     -11.004  -6.215  21.851  1.00  0.00      LIG  
ATOM   6587 H29  LIG     1     -12.248  -7.301  22.429  1.00  0.00      LIG  
ATOM   6588 H30  LIG     1     -11.593  -6.058  23.496  1.00  0.00      LIG  
ATOM   6589 H31  LIG     1     -13.220   1.169  22.245  1.00  0.00      LIG  
ATOM   6590 H32  LIG     1     -14.939   1.511  21.966  1.00  0.00      LIG  
ATOM   6591 H33  LIG     1     -13.780   2.838  22.124  1.00  0.00      LIG  
ATOM   6592 H34  LIG     1     -14.036   3.007  18.485  1.00  0.00      LIG  
ATOM   6593 H35  LIG     1     -14.344   3.853  20.012  1.00  0.00      LIG  
ATOM   6594 H36  LIG     1     -15.493   2.636  19.420  1.00  0.00      LIG  
ATOM   6595 H37  LIG     1     -14.374  -1.717  19.161  1.00  0.00      LIG  
ATOM   6596 H38  LIG     1     -13.727  -4.854  26.937  1.00  0.00      LIG  
ATOM   6597 H39  LIG     1     -13.729  -6.484  26.271  1.00  0.00      LIG  
ATOM   6598 H40  LIG     1     -15.027  -5.957  27.322  1.00  0.00      LIG  
ATOM   6599 H41  LIG     1      -9.654  -2.387  21.788  1.00  0.00      LIG  
ATOM   6600 H42  LIG     1     -10.831  -1.067  21.890  1.00  0.00      LIG  
ATOM   6601 H43  LIG     1      -9.563  -1.018  20.671  1.00  0.00      LIG  
TER
REMARK  Energy: 250.411
REMARK  SimpleFitness: 250.411
REMARK  FullFitness: -1387.1782
REMARK  InterFull: -30.7872
REMARK  IntraFull: 288.506
REMARK  solvFull: -1925.71
REMARK  surfFull: 280.813
REMARK  extraFull: 0.0
REMARK  deltaGcompsolvpol: -1925.71
REMARK  deltaGcompsolvnonpol: 280.813
REMARK  deltaGprotsolvpol: -1938.72
REMARK  deltaGprotsolvnonpol: 281.59
REMARK  deltaGligsolvpol: -9.18123
REMARK  deltaGligsolvnonpol: 14.1648
REMARK  deltaGvdw: -30.7872
REMARK  deltaGelec: 0.0
REMARK  deltaG: -6.9578605
REMARK  Cluster: 1
REMARK  ClusterRank: 4
ATOM   6526 C    LIG     1     -12.356  -3.933  21.955  1.00  0.00      LIG  
ATOM   6527 C1   LIG     1     -14.304  -5.306  22.766  1.00  0.00      LIG  
ATOM   6528 C2   LIG     1     -12.976  -5.288  21.957  1.00  0.00      LIG  
ATOM   6529 O    LIG     1     -12.353   1.633  19.832  1.00  0.00      LIG  
ATOM   6530 C3   LIG     1     -13.325   0.610  19.509  1.00  0.00      LIG  
ATOM   6531 C4   LIG     1     -13.721   1.832  20.252  1.00  0.00      LIG  
ATOM   6532 C5   LIG     1     -14.007  -4.825  24.212  1.00  0.00      LIG  
ATOM   6533 C6   LIG     1     -11.948  -3.568  20.729  1.00  0.00      LIG  
ATOM   6534 C7   LIG     1     -15.111  -5.117  25.279  1.00  0.00      LIG  
ATOM   6535 C8   LIG     1     -12.214  -3.257  23.281  1.00  0.00      LIG  
ATOM   6536 C9   LIG     1     -13.440  -3.387  24.184  1.00  0.00      LIG  
ATOM   6537 C10  LIG     1     -16.105  -6.154  24.769  1.00  0.00      LIG  
ATOM   6538 C11  LIG     1     -13.046  -0.710  20.149  1.00  0.00      LIG  
ATOM   6539 C12  LIG     1     -13.145  -5.601  20.474  1.00  0.00      LIG  
ATOM   6540 C13  LIG     1     -14.923  -6.717  22.713  1.00  0.00      LIG  
ATOM   6541 C14  LIG     1     -12.297  -4.600  19.725  1.00  0.00      LIG  
ATOM   6542 C15  LIG     1     -11.130  -2.416  20.204  1.00  0.00      LIG  
ATOM   6543 C16  LIG     1     -15.986  -3.931  25.681  1.00  0.00      LIG  
ATOM   6544 C17  LIG     1     -11.938  -1.422  19.375  1.00  0.00      LIG  
ATOM   6545 C18  LIG     1     -17.058  -6.669  25.830  1.00  0.00      LIG  
ATOM   6546 C19  LIG     1     -15.388  -7.258  24.047  1.00  0.00      LIG  
ATOM   6547 C20  LIG     1     -17.814  -5.507  26.407  1.00  0.00      LIG  
ATOM   6548 O1   LIG     1     -18.922  -5.674  26.894  1.00  0.00      LIG  
ATOM   6549 C21  LIG     1     -15.322  -4.356  22.105  1.00  0.00      LIG  
ATOM   6550 C22  LIG     1     -17.018  -4.282  26.748  1.00  0.00      LIG  
ATOM   6551 O2   LIG     1     -13.007  -2.968  25.475  1.00  0.00      LIG  
ATOM   6552 C23  LIG     1     -11.906  -6.265  22.470  1.00  0.00      LIG  
ATOM   6553 C24  LIG     1     -13.921   1.829  21.728  1.00  0.00      LIG  
ATOM   6554 C25  LIG     1     -14.435   2.893  19.497  1.00  0.00      LIG  
ATOM   6555 O3   LIG     1     -14.236  -1.486  20.095  1.00  0.00      LIG  
ATOM   6556 C26  LIG     1     -14.367  -5.632  26.518  1.00  0.00      LIG  
ATOM   6557 C27  LIG     1     -10.250  -1.683  21.201  1.00  0.00      LIG  
ATOM   6558 H    LIG     1     -13.642   0.516  18.479  1.00  0.00      LIG  
ATOM   6559 H1   LIG     1     -16.742  -5.665  24.031  1.00  0.00      LIG  
ATOM   6560 H2   LIG     1     -13.175  -5.434  24.564  1.00  0.00      LIG  
ATOM   6561 H3   LIG     1     -12.003  -2.193  23.164  1.00  0.00      LIG  
ATOM   6562 H4   LIG     1     -11.342  -3.680  23.788  1.00  0.00      LIG  
ATOM   6563 H5   LIG     1     -14.208  -2.679  23.862  1.00  0.00      LIG  
ATOM   6564 H6   LIG     1     -12.773  -0.594  21.199  1.00  0.00      LIG  
ATOM   6565 H7   LIG     1     -14.173  -5.532  20.118  1.00  0.00      LIG  
ATOM   6566 H8   LIG     1     -12.816  -6.618  20.252  1.00  0.00      LIG  
ATOM   6567 H9   LIG     1     -14.258  -7.454  22.262  1.00  0.00      LIG  
ATOM   6568 H10  LIG     1     -15.792  -6.691  22.051  1.00  0.00      LIG  
ATOM   6569 H11  LIG     1     -11.391  -5.074  19.335  1.00  0.00      LIG  
ATOM   6570 H12  LIG     1     -12.857  -4.173  18.889  1.00  0.00      LIG  
ATOM   6571 H13  LIG     1     -10.421  -2.875  19.509  1.00  0.00      LIG  
ATOM   6572 H14  LIG     1     -16.505  -3.550  24.798  1.00  0.00      LIG  
ATOM   6573 H15  LIG     1     -15.382  -3.113  26.071  1.00  0.00      LIG  
ATOM   6574 H16  LIG     1     -11.227  -0.686  18.987  1.00  0.00      LIG  
ATOM   6575 H17  LIG     1     -12.363  -1.932  18.505  1.00  0.00      LIG  
ATOM   6576 H18  LIG     1     -16.546  -7.210  26.629  1.00  0.00      LIG  
ATOM   6577 H19  LIG     1     -17.783  -7.346  25.371  1.00  0.00      LIG  
ATOM   6578 H20  LIG     1     -16.064  -8.101  23.878  1.00  0.00      LIG  
ATOM   6579 H21  LIG     1     -14.541  -7.633  24.626  1.00  0.00      LIG  
ATOM   6580 H22  LIG     1     -15.716  -4.768  21.174  1.00  0.00      LIG  
ATOM   6581 H23  LIG     1     -14.902  -3.376  21.872  1.00  0.00      LIG  
ATOM   6582 H24  LIG     1     -16.184  -4.181  22.747  1.00  0.00      LIG  
ATOM   6583 H25  LIG     1     -17.718  -3.449  26.860  1.00  0.00      LIG  
ATOM   6584 H26  LIG     1     -16.539  -4.449  27.715  1.00  0.00      LIG  
ATOM   6585 H27  LIG     1     -12.556  -2.115  25.350  1.00  0.00      LIG  
ATOM   6586 H28  LIG     1     -11.004  -6.215  21.851  1.00  0.00      LIG  
ATOM   6587 H29  LIG     1     -12.248  -7.301  22.429  1.00  0.00      LIG  
ATOM   6588 H30  LIG     1     -11.593  -6.058  23.496  1.00  0.00      LIG  
ATOM   6589 H31  LIG     1     -13.220   1.169  22.245  1.00  0.00      LIG  
ATOM   6590 H32  LIG     1     -14.939   1.511  21.966  1.00  0.00      LIG  
ATOM   6591 H33  LIG     1     -13.780   2.838  22.124  1.00  0.00      LIG  
ATOM   6592 H34  LIG     1     -14.036   3.007  18.485  1.00  0.00      LIG  
ATOM   6593 H35  LIG     1     -14.344   3.853  20.012  1.00  0.00      LIG  
ATOM   6594 H36  LIG     1     -15.493   2.636  19.420  1.00  0.00      LIG  
ATOM   6595 H37  LIG     1     -14.374  -1.717  19.161  1.00  0.00      LIG  
ATOM   6596 H38  LIG     1     -13.727  -4.854  26.937  1.00  0.00      LIG  
ATOM   6597 H39  LIG     1     -13.729  -6.484  26.271  1.00  0.00      LIG  
ATOM   6598 H40  LIG     1     -15.027  -5.957  27.322  1.00  0.00      LIG  
ATOM   6599 H41  LIG     1      -9.654  -2.387  21.788  1.00  0.00      LIG  
ATOM   6600 H42  LIG     1     -10.831  -1.067  21.890  1.00  0.00      LIG  
ATOM   6601 H43  LIG     1      -9.563  -1.018  20.671  1.00  0.00      LIG  
TER
REMARK  Energy: 250.411
REMARK  SimpleFitness: 250.411
REMARK  FullFitness: -1387.1782
REMARK  InterFull: -30.7872
REMARK  IntraFull: 288.506
REMARK  solvFull: -1925.71
REMARK  surfFull: 280.813
REMARK  extraFull: 0.0
REMARK  deltaGcompsolvpol: -1925.71
REMARK  deltaGcompsolvnonpol: 280.813
REMARK  deltaGprotsolvpol: -1938.72
REMARK  deltaGprotsolvnonpol: 281.59
REMARK  deltaGligsolvpol: -9.18123
REMARK  deltaGligsolvnonpol: 14.1648
REMARK  deltaGvdw: -30.7872
REMARK  deltaGelec: 0.0
REMARK  deltaG: -6.9578605
REMARK  Cluster: 1
REMARK  ClusterRank: 5
ATOM   6526 C    LIG     1     -12.356  -3.933  21.955  1.00  0.00      LIG  
ATOM   6527 C1   LIG     1     -14.304  -5.306  22.766  1.00  0.00      LIG  
ATOM   6528 C2   LIG     1     -12.976  -5.288  21.957  1.00  0.00      LIG  
ATOM   6529 O    LIG     1     -12.353   1.633  19.832  1.00  0.00      LIG  
ATOM   6530 C3   LIG     1     -13.325   0.610  19.509  1.00  0.00      LIG  
ATOM   6531 C4   LIG     1     -13.721   1.832  20.252  1.00  0.00      LIG  
ATOM   6532 C5   LIG     1     -14.007  -4.825  24.212  1.00  0.00      LIG  
ATOM   6533 C6   LIG     1     -11.948  -3.568  20.729  1.00  0.00      LIG  
ATOM   6534 C7   LIG     1     -15.111  -5.117  25.279  1.00  0.00      LIG  
ATOM   6535 C8   LIG     1     -12.214  -3.257  23.281  1.00  0.00      LIG  
ATOM   6536 C9   LIG     1     -13.440  -3.387  24.184  1.00  0.00      LIG  
ATOM   6537 C10  LIG     1     -16.105  -6.154  24.769  1.00  0.00      LIG  
ATOM   6538 C11  LIG     1     -13.046  -0.710  20.149  1.00  0.00      LIG  
ATOM   6539 C12  LIG     1     -13.145  -5.601  20.474  1.00  0.00      LIG  
ATOM   6540 C13  LIG     1     -14.923  -6.717  22.713  1.00  0.00      LIG  
ATOM   6541 C14  LIG     1     -12.297  -4.600  19.725  1.00  0.00      LIG  
ATOM   6542 C15  LIG     1     -11.130  -2.416  20.204  1.00  0.00      LIG  
ATOM   6543 C16  LIG     1     -15.986  -3.931  25.681  1.00  0.00      LIG  
ATOM   6544 C17  LIG     1     -11.938  -1.422  19.375  1.00  0.00      LIG  
ATOM   6545 C18  LIG     1     -17.058  -6.669  25.830  1.00  0.00      LIG  
ATOM   6546 C19  LIG     1     -15.388  -7.258  24.047  1.00  0.00      LIG  
ATOM   6547 C20  LIG     1     -17.814  -5.507  26.407  1.00  0.00      LIG  
ATOM   6548 O1   LIG     1     -18.922  -5.674  26.894  1.00  0.00      LIG  
ATOM   6549 C21  LIG     1     -15.322  -4.356  22.105  1.00  0.00      LIG  
ATOM   6550 C22  LIG     1     -17.018  -4.282  26.748  1.00  0.00      LIG  
ATOM   6551 O2   LIG     1     -13.007  -2.968  25.475  1.00  0.00      LIG  
ATOM   6552 C23  LIG     1     -11.906  -6.265  22.470  1.00  0.00      LIG  
ATOM   6553 C24  LIG     1     -13.921   1.829  21.728  1.00  0.00      LIG  
ATOM   6554 C25  LIG     1     -14.435   2.893  19.497  1.00  0.00      LIG  
ATOM   6555 O3   LIG     1     -14.236  -1.486  20.095  1.00  0.00      LIG  
ATOM   6556 C26  LIG     1     -14.367  -5.632  26.518  1.00  0.00      LIG  
ATOM   6557 C27  LIG     1     -10.250  -1.683  21.201  1.00  0.00      LIG  
ATOM   6558 H    LIG     1     -13.642   0.516  18.479  1.00  0.00      LIG  
ATOM   6559 H1   LIG     1     -16.742  -5.665  24.031  1.00  0.00      LIG  
ATOM   6560 H2   LIG     1     -13.175  -5.434  24.564  1.00  0.00      LIG  
ATOM   6561 H3   LIG     1     -12.003  -2.193  23.164  1.00  0.00      LIG  
ATOM   6562 H4   LIG     1     -11.342  -3.680  23.788  1.00  0.00      LIG  
ATOM   6563 H5   LIG     1     -14.208  -2.679  23.862  1.00  0.00      LIG  
ATOM   6564 H6   LIG     1     -12.773  -0.594  21.199  1.00  0.00      LIG  
ATOM   6565 H7   LIG     1     -14.173  -5.532  20.118  1.00  0.00      LIG  
ATOM   6566 H8   LIG     1     -12.816  -6.618  20.252  1.00  0.00      LIG  
ATOM   6567 H9   LIG     1     -14.258  -7.454  22.262  1.00  0.00      LIG  
ATOM   6568 H10  LIG     1     -15.792  -6.691  22.051  1.00  0.00      LIG  
ATOM   6569 H11  LIG     1     -11.391  -5.074  19.335  1.00  0.00      LIG  
ATOM   6570 H12  LIG     1     -12.857  -4.173  18.889  1.00  0.00      LIG  
ATOM   6571 H13  LIG     1     -10.421  -2.875  19.509  1.00  0.00      LIG  
ATOM   6572 H14  LIG     1     -16.505  -3.550  24.798  1.00  0.00      LIG  
ATOM   6573 H15  LIG     1     -15.382  -3.113  26.071  1.00  0.00      LIG  
ATOM   6574 H16  LIG     1     -11.227  -0.686  18.987  1.00  0.00      LIG  
ATOM   6575 H17  LIG     1     -12.363  -1.932  18.505  1.00  0.00      LIG  
ATOM   6576 H18  LIG     1     -16.546  -7.210  26.629  1.00  0.00      LIG  
ATOM   6577 H19  LIG     1     -17.783  -7.346  25.371  1.00  0.00      LIG  
ATOM   6578 H20  LIG     1     -16.064  -8.101  23.878  1.00  0.00      LIG  
ATOM   6579 H21  LIG     1     -14.541  -7.633  24.626  1.00  0.00      LIG  
ATOM   6580 H22  LIG     1     -15.716  -4.768  21.174  1.00  0.00      LIG  
ATOM   6581 H23  LIG     1     -14.902  -3.376  21.872  1.00  0.00      LIG  
ATOM   6582 H24  LIG     1     -16.184  -4.181  22.747  1.00  0.00      LIG  
ATOM   6583 H25  LIG     1     -17.718  -3.449  26.860  1.00  0.00      LIG  
ATOM   6584 H26  LIG     1     -16.539  -4.449  27.715  1.00  0.00      LIG  
ATOM   6585 H27  LIG     1     -12.556  -2.115  25.350  1.00  0.00      LIG  
ATOM   6586 H28  LIG     1     -11.004  -6.215  21.851  1.00  0.00      LIG  
ATOM   6587 H29  LIG     1     -12.248  -7.301  22.429  1.00  0.00      LIG  
ATOM   6588 H30  LIG     1     -11.593  -6.058  23.496  1.00  0.00      LIG  
ATOM   6589 H31  LIG     1     -13.220   1.169  22.245  1.00  0.00      LIG  
ATOM   6590 H32  LIG     1     -14.939   1.511  21.966  1.00  0.00      LIG  
ATOM   6591 H33  LIG     1     -13.780   2.838  22.124  1.00  0.00      LIG  
ATOM   6592 H34  LIG     1     -14.036   3.007  18.485  1.00  0.00      LIG  
ATOM   6593 H35  LIG     1     -14.344   3.853  20.012  1.00  0.00      LIG  
ATOM   6594 H36  LIG     1     -15.493   2.636  19.420  1.00  0.00      LIG  
ATOM   6595 H37  LIG     1     -14.374  -1.717  19.161  1.00  0.00      LIG  
ATOM   6596 H38  LIG     1     -13.727  -4.854  26.937  1.00  0.00      LIG  
ATOM   6597 H39  LIG     1     -13.729  -6.484  26.271  1.00  0.00      LIG  
ATOM   6598 H40  LIG     1     -15.027  -5.957  27.322  1.00  0.00      LIG  
ATOM   6599 H41  LIG     1      -9.654  -2.387  21.788  1.00  0.00      LIG  
ATOM   6600 H42  LIG     1     -10.831  -1.067  21.890  1.00  0.00      LIG  
ATOM   6601 H43  LIG     1      -9.563  -1.018  20.671  1.00  0.00      LIG  
TER
REMARK  Energy: 250.44
REMARK  SimpleFitness: 250.44
REMARK  FullFitness: -1387.1046
REMARK  InterFull: -30.8916
REMARK  IntraFull: 288.553
REMARK  solvFull: -1925.57
REMARK  surfFull: 280.804
REMARK  extraFull: 0.0
REMARK  deltaGcompsolvpol: -1925.57
REMARK  deltaGcompsolvnonpol: 280.804
REMARK  deltaGprotsolvpol: -1938.72
REMARK  deltaGprotsolvnonpol: 281.59
REMARK  deltaGligsolvpol: -9.20932
REMARK  deltaGligsolvnonpol: 14.1693
REMARK  deltaGvdw: -30.8916
REMARK  deltaGelec: 0.0
REMARK  deltaG: -6.9587255
REMARK  Cluster: 1
REMARK  ClusterRank: 6
ATOM   6526 C    LIG     1     -12.365  -3.929  21.943  1.00  0.00      LIG  
ATOM   6527 C1   LIG     1     -14.294  -5.319  22.770  1.00  0.00      LIG  
ATOM   6528 C2   LIG     1     -12.961  -5.293  21.968  1.00  0.00      LIG  
ATOM   6529 O    LIG     1     -12.387   1.595  19.804  1.00  0.00      LIG  
ATOM   6530 C3   LIG     1     -13.367   0.579  19.483  1.00  0.00      LIG  
ATOM   6531 C4   LIG     1     -13.752   1.802  20.230  1.00  0.00      LIG  
ATOM   6532 C5   LIG     1     -14.012  -4.807  24.208  1.00  0.00      LIG  
ATOM   6533 C6   LIG     1     -11.956  -3.580  20.714  1.00  0.00      LIG  
ATOM   6534 C7   LIG     1     -15.115  -5.100  25.275  1.00  0.00      LIG  
ATOM   6535 C8   LIG     1     -12.241  -3.224  23.257  1.00  0.00      LIG  
ATOM   6536 C9   LIG     1     -13.468  -3.360  24.158  1.00  0.00      LIG  
ATOM   6537 C10  LIG     1     -16.091  -6.160  24.778  1.00  0.00      LIG  
ATOM   6538 C11  LIG     1     -13.090  -0.744  20.115  1.00  0.00      LIG  
ATOM   6539 C12  LIG     1     -13.116  -5.638  20.491  1.00  0.00      LIG  
ATOM   6540 C13  LIG     1     -14.890  -6.741  22.739  1.00  0.00      LIG  
ATOM   6541 C14  LIG     1     -12.285  -4.635  19.726  1.00  0.00      LIG  
ATOM   6542 C15  LIG     1     -11.155  -2.426  20.170  1.00  0.00      LIG  
ATOM   6543 C16  LIG     1     -16.011  -3.922  25.655  1.00  0.00      LIG  
ATOM   6544 C17  LIG     1     -11.982  -1.452  19.337  1.00  0.00      LIG  
ATOM   6545 C18  LIG     1     -17.042  -6.671  25.844  1.00  0.00      LIG  
ATOM   6546 C19  LIG     1     -15.353  -7.266  24.080  1.00  0.00      LIG  
ATOM   6547 C20  LIG     1     -17.814  -5.511  26.404  1.00  0.00      LIG  
ATOM   6548 O1   LIG     1     -18.920  -5.685  26.893  1.00  0.00      LIG  
ATOM   6549 C21  LIG     1     -15.324  -4.398  22.086  1.00  0.00      LIG  
ATOM   6550 C22  LIG     1     -17.034  -4.271  26.729  1.00  0.00      LIG  
ATOM   6551 O2   LIG     1     -13.048  -2.911  25.444  1.00  0.00      LIG  
ATOM   6552 C23  LIG     1     -11.878  -6.242  22.505  1.00  0.00      LIG  
ATOM   6553 C24  LIG     1     -13.943   1.800  21.708  1.00  0.00      LIG  
ATOM   6554 C25  LIG     1     -14.464   2.866  19.480  1.00  0.00      LIG  
ATOM   6555 O3   LIG     1     -14.280  -1.520  20.054  1.00  0.00      LIG  
ATOM   6556 C26  LIG     1     -14.367  -5.585  26.523  1.00  0.00      LIG  
ATOM   6557 C27  LIG     1     -10.277  -1.672  21.154  1.00  0.00      LIG  
ATOM   6558 H    LIG     1     -13.688   0.491  18.453  1.00  0.00      LIG  
ATOM   6559 H1   LIG     1     -16.732  -5.695  24.029  1.00  0.00      LIG  
ATOM   6560 H2   LIG     1     -13.171  -5.395  24.574  1.00  0.00      LIG  
ATOM   6561 H3   LIG     1     -12.047  -2.159  23.120  1.00  0.00      LIG  
ATOM   6562 H4   LIG     1     -11.363  -3.621  23.776  1.00  0.00      LIG  
ATOM   6563 H5   LIG     1     -14.246  -2.671  23.820  1.00  0.00      LIG  
ATOM   6564 H6   LIG     1     -12.820  -0.635  21.166  1.00  0.00      LIG  
ATOM   6565 H7   LIG     1     -14.144  -5.597  20.129  1.00  0.00      LIG  
ATOM   6566 H8   LIG     1     -12.765  -6.652  20.290  1.00  0.00      LIG  
ATOM   6567 H9   LIG     1     -14.210  -7.475  22.305  1.00  0.00      LIG  
ATOM   6568 H10  LIG     1     -15.756  -6.741  22.073  1.00  0.00      LIG  
ATOM   6569 H11  LIG     1     -11.372  -5.099  19.344  1.00  0.00      LIG  
ATOM   6570 H12  LIG     1     -12.852  -4.230  18.884  1.00  0.00      LIG  
ATOM   6571 H13  LIG     1     -10.445  -2.883  19.475  1.00  0.00      LIG  
ATOM   6572 H14  LIG     1     -16.537  -3.568  24.765  1.00  0.00      LIG  
ATOM   6573 H15  LIG     1     -15.421  -3.085  26.028  1.00  0.00      LIG  
ATOM   6574 H16  LIG     1     -11.282  -0.714  18.933  1.00  0.00      LIG  
ATOM   6575 H17  LIG     1     -12.409  -1.979  18.478  1.00  0.00      LIG  
ATOM   6576 H18  LIG     1     -16.526  -7.195  26.651  1.00  0.00      LIG  
ATOM   6577 H19  LIG     1     -17.758  -7.362  25.390  1.00  0.00      LIG  
ATOM   6578 H20  LIG     1     -16.013  -8.123  23.923  1.00  0.00      LIG  
ATOM   6579 H21  LIG     1     -14.502  -7.617  24.669  1.00  0.00      LIG  
ATOM   6580 H22  LIG     1     -15.702  -4.832  21.158  1.00  0.00      LIG  
ATOM   6581 H23  LIG     1     -14.921  -3.414  21.841  1.00  0.00      LIG  
ATOM   6582 H24  LIG     1     -16.195  -4.230  22.719  1.00  0.00      LIG  
ATOM   6583 H25  LIG     1     -17.744  -3.445  26.833  1.00  0.00      LIG  
ATOM   6584 H26  LIG     1     -16.551  -4.420  27.698  1.00  0.00      LIG  
ATOM   6585 H27  LIG     1     -12.617  -2.051  25.307  1.00  0.00      LIG  
ATOM   6586 H28  LIG     1     -10.976  -6.194  21.886  1.00  0.00      LIG  
ATOM   6587 H29  LIG     1     -12.204  -7.284  22.489  1.00  0.00      LIG  
ATOM   6588 H30  LIG     1     -11.569  -6.006  23.526  1.00  0.00      LIG  
ATOM   6589 H31  LIG     1     -13.247   1.131  22.220  1.00  0.00      LIG  
ATOM   6590 H32  LIG     1     -14.964   1.496  21.951  1.00  0.00      LIG  
ATOM   6591 H33  LIG     1     -13.788   2.808  22.103  1.00  0.00      LIG  
ATOM   6592 H34  LIG     1     -14.073   2.973  18.463  1.00  0.00      LIG  
ATOM   6593 H35  LIG     1     -14.362   3.827  19.991  1.00  0.00      LIG  
ATOM   6594 H36  LIG     1     -15.525   2.615  19.412  1.00  0.00      LIG  
ATOM   6595 H37  LIG     1     -14.434  -1.717  19.115  1.00  0.00      LIG  
ATOM   6596 H38  LIG     1     -13.736  -4.793  26.930  1.00  0.00      LIG  
ATOM   6597 H39  LIG     1     -13.720  -6.435  26.292  1.00  0.00      LIG  
ATOM   6598 H40  LIG     1     -15.025  -5.904  27.331  1.00  0.00      LIG  
ATOM   6599 H41  LIG     1      -9.670  -2.363  21.745  1.00  0.00      LIG  
ATOM   6600 H42  LIG     1     -10.860  -1.054  21.838  1.00  0.00      LIG  
ATOM   6601 H43  LIG     1      -9.600  -1.006  20.611  1.00  0.00      LIG  
TER
REMARK  Energy: 250.44
REMARK  SimpleFitness: 250.44
REMARK  FullFitness: -1387.1046
REMARK  InterFull: -30.8916
REMARK  IntraFull: 288.553
REMARK  solvFull: -1925.57
REMARK  surfFull: 280.804
REMARK  extraFull: 0.0
REMARK  deltaGcompsolvpol: -1925.57
REMARK  deltaGcompsolvnonpol: 280.804
REMARK  deltaGprotsolvpol: -1938.72
REMARK  deltaGprotsolvnonpol: 281.59
REMARK  deltaGligsolvpol: -9.20932
REMARK  deltaGligsolvnonpol: 14.1693
REMARK  deltaGvdw: -30.8916
REMARK  deltaGelec: 0.0
REMARK  deltaG: -6.9587255
REMARK  Cluster: 1
REMARK  ClusterRank: 7
ATOM   6526 C    LIG     1     -12.365  -3.929  21.943  1.00  0.00      LIG  
ATOM   6527 C1   LIG     1     -14.294  -5.319  22.770  1.00  0.00      LIG  
ATOM   6528 C2   LIG     1     -12.961  -5.293  21.968  1.00  0.00      LIG  
ATOM   6529 O    LIG     1     -12.387   1.595  19.804  1.00  0.00      LIG  
ATOM   6530 C3   LIG     1     -13.367   0.579  19.483  1.00  0.00      LIG  
ATOM   6531 C4   LIG     1     -13.752   1.802  20.230  1.00  0.00      LIG  
ATOM   6532 C5   LIG     1     -14.012  -4.807  24.208  1.00  0.00      LIG  
ATOM   6533 C6   LIG     1     -11.956  -3.580  20.714  1.00  0.00      LIG  
ATOM   6534 C7   LIG     1     -15.115  -5.100  25.275  1.00  0.00      LIG  
ATOM   6535 C8   LIG     1     -12.241  -3.224  23.257  1.00  0.00      LIG  
ATOM   6536 C9   LIG     1     -13.468  -3.360  24.158  1.00  0.00      LIG  
ATOM   6537 C10  LIG     1     -16.091  -6.160  24.778  1.00  0.00      LIG  
ATOM   6538 C11  LIG     1     -13.090  -0.744  20.115  1.00  0.00      LIG  
ATOM   6539 C12  LIG     1     -13.116  -5.638  20.491  1.00  0.00      LIG  
ATOM   6540 C13  LIG     1     -14.890  -6.741  22.739  1.00  0.00      LIG  
ATOM   6541 C14  LIG     1     -12.285  -4.635  19.726  1.00  0.00      LIG  
ATOM   6542 C15  LIG     1     -11.155  -2.426  20.170  1.00  0.00      LIG  
ATOM   6543 C16  LIG     1     -16.011  -3.922  25.655  1.00  0.00      LIG  
ATOM   6544 C17  LIG     1     -11.982  -1.452  19.337  1.00  0.00      LIG  
ATOM   6545 C18  LIG     1     -17.042  -6.671  25.844  1.00  0.00      LIG  
ATOM   6546 C19  LIG     1     -15.353  -7.266  24.080  1.00  0.00      LIG  
ATOM   6547 C20  LIG     1     -17.814  -5.511  26.404  1.00  0.00      LIG  
ATOM   6548 O1   LIG     1     -18.920  -5.685  26.893  1.00  0.00      LIG  
ATOM   6549 C21  LIG     1     -15.324  -4.398  22.086  1.00  0.00      LIG  
ATOM   6550 C22  LIG     1     -17.034  -4.271  26.729  1.00  0.00      LIG  
ATOM   6551 O2   LIG     1     -13.048  -2.911  25.444  1.00  0.00      LIG  
ATOM   6552 C23  LIG     1     -11.878  -6.242  22.505  1.00  0.00      LIG  
ATOM   6553 C24  LIG     1     -13.943   1.800  21.708  1.00  0.00      LIG  
ATOM   6554 C25  LIG     1     -14.464   2.866  19.480  1.00  0.00      LIG  
ATOM   6555 O3   LIG     1     -14.280  -1.520  20.054  1.00  0.00      LIG  
ATOM   6556 C26  LIG     1     -14.367  -5.585  26.523  1.00  0.00      LIG  
ATOM   6557 C27  LIG     1     -10.277  -1.672  21.154  1.00  0.00      LIG  
ATOM   6558 H    LIG     1     -13.688   0.491  18.453  1.00  0.00      LIG  
ATOM   6559 H1   LIG     1     -16.732  -5.695  24.029  1.00  0.00      LIG  
ATOM   6560 H2   LIG     1     -13.171  -5.395  24.574  1.00  0.00      LIG  
ATOM   6561 H3   LIG     1     -12.047  -2.159  23.120  1.00  0.00      LIG  
ATOM   6562 H4   LIG     1     -11.363  -3.621  23.776  1.00  0.00      LIG  
ATOM   6563 H5   LIG     1     -14.246  -2.671  23.820  1.00  0.00      LIG  
ATOM   6564 H6   LIG     1     -12.820  -0.635  21.166  1.00  0.00      LIG  
ATOM   6565 H7   LIG     1     -14.144  -5.597  20.129  1.00  0.00      LIG  
ATOM   6566 H8   LIG     1     -12.765  -6.652  20.290  1.00  0.00      LIG  
ATOM   6567 H9   LIG     1     -14.210  -7.475  22.305  1.00  0.00      LIG  
ATOM   6568 H10  LIG     1     -15.756  -6.741  22.073  1.00  0.00      LIG  
ATOM   6569 H11  LIG     1     -11.372  -5.099  19.344  1.00  0.00      LIG  
ATOM   6570 H12  LIG     1     -12.852  -4.230  18.884  1.00  0.00      LIG  
ATOM   6571 H13  LIG     1     -10.445  -2.883  19.475  1.00  0.00      LIG  
ATOM   6572 H14  LIG     1     -16.537  -3.568  24.765  1.00  0.00      LIG  
ATOM   6573 H15  LIG     1     -15.421  -3.085  26.028  1.00  0.00      LIG  
ATOM   6574 H16  LIG     1     -11.282  -0.714  18.933  1.00  0.00      LIG  
ATOM   6575 H17  LIG     1     -12.409  -1.979  18.478  1.00  0.00      LIG  
ATOM   6576 H18  LIG     1     -16.526  -7.195  26.651  1.00  0.00      LIG  
ATOM   6577 H19  LIG     1     -17.758  -7.362  25.390  1.00  0.00      LIG  
ATOM   6578 H20  LIG     1     -16.013  -8.123  23.923  1.00  0.00      LIG  
ATOM   6579 H21  LIG     1     -14.502  -7.617  24.669  1.00  0.00      LIG  
ATOM   6580 H22  LIG     1     -15.702  -4.832  21.158  1.00  0.00      LIG  
ATOM   6581 H23  LIG     1     -14.921  -3.414  21.841  1.00  0.00      LIG  
ATOM   6582 H24  LIG     1     -16.195  -4.230  22.719  1.00  0.00      LIG  
ATOM   6583 H25  LIG     1     -17.744  -3.445  26.833  1.00  0.00      LIG  
ATOM   6584 H26  LIG     1     -16.551  -4.420  27.698  1.00  0.00      LIG  
ATOM   6585 H27  LIG     1     -12.617  -2.051  25.307  1.00  0.00      LIG  
ATOM   6586 H28  LIG     1     -10.976  -6.194  21.886  1.00  0.00      LIG  
ATOM   6587 H29  LIG     1     -12.204  -7.284  22.489  1.00  0.00      LIG  
ATOM   6588 H30  LIG     1     -11.569  -6.006  23.526  1.00  0.00      LIG  
ATOM   6589 H31  LIG     1     -13.247   1.131  22.220  1.00  0.00      LIG  
ATOM   6590 H32  LIG     1     -14.964   1.496  21.951  1.00  0.00      LIG  
ATOM   6591 H33  LIG     1     -13.788   2.808  22.103  1.00  0.00      LIG  
ATOM   6592 H34  LIG     1     -14.073   2.973  18.463  1.00  0.00      LIG  
ATOM   6593 H35  LIG     1     -14.362   3.827  19.991  1.00  0.00      LIG  
ATOM   6594 H36  LIG     1     -15.525   2.615  19.412  1.00  0.00      LIG  
ATOM   6595 H37  LIG     1     -14.434  -1.717  19.115  1.00  0.00      LIG  
ATOM   6596 H38  LIG     1     -13.736  -4.793  26.930  1.00  0.00      LIG  
ATOM   6597 H39  LIG     1     -13.720  -6.435  26.292  1.00  0.00      LIG  
ATOM   6598 H40  LIG     1     -15.025  -5.904  27.331  1.00  0.00      LIG  
ATOM   6599 H41  LIG     1      -9.670  -2.363  21.745  1.00  0.00      LIG  
ATOM   6600 H42  LIG     1     -10.860  -1.054  21.838  1.00  0.00      LIG  
ATOM   6601 H43  LIG     1      -9.600  -1.006  20.611  1.00  0.00      LIG  
TER
REMARK  Energy: 251.223
REMARK  SimpleFitness: 251.223
REMARK  FullFitness: -1386.3629
REMARK  InterFull: -24.538
REMARK  IntraFull: 284.327
REMARK  solvFull: -1927.97
REMARK  surfFull: 281.818
REMARK  extraFull: 0.0
REMARK  deltaGcompsolvpol: -1927.97
REMARK  deltaGcompsolvnonpol: 281.818
REMARK  deltaGprotsolvpol: -1938.72
REMARK  deltaGprotsolvnonpol: 281.59
REMARK  deltaGligsolvpol: -9.14598
REMARK  deltaGligsolvnonpol: 14.4202
REMARK  deltaGvdw: -24.538
REMARK  deltaGelec: 0.0
REMARK  deltaG: -6.436243
REMARK  Cluster: 1
REMARK  ClusterRank: 8
ATOM   6526 C    LIG     1     -11.262  -4.397  21.927  1.00  0.00      LIG  
ATOM   6527 C1   LIG     1     -13.283  -5.723  22.617  1.00  0.00      LIG  
ATOM   6528 C2   LIG     1     -11.843  -5.763  22.014  1.00  0.00      LIG  
ATOM   6529 O    LIG     1     -13.441  -0.082  21.304  1.00  0.00      LIG  
ATOM   6530 C3   LIG     1     -12.607  -0.194  20.128  1.00  0.00      LIG  
ATOM   6531 C4   LIG     1     -14.055   0.099  20.008  1.00  0.00      LIG  
ATOM   6532 C5   LIG     1     -13.226  -4.975  23.982  1.00  0.00      LIG  
ATOM   6533 C6   LIG     1     -10.701  -4.146  20.738  1.00  0.00      LIG  
ATOM   6534 C7   LIG     1     -14.450  -5.152  24.933  1.00  0.00      LIG  
ATOM   6535 C8   LIG     1     -11.313  -3.558  23.159  1.00  0.00      LIG  
ATOM   6536 C9   LIG     1     -12.703  -3.535  23.777  1.00  0.00      LIG  
ATOM   6537 C10  LIG     1     -15.300  -6.345  24.506  1.00  0.00      LIG  
ATOM   6538 C11  LIG     1     -12.040  -1.559  19.917  1.00  0.00      LIG  
ATOM   6539 C12  LIG     1     -11.764  -6.249  20.568  1.00  0.00      LIG  
ATOM   6540 C13  LIG     1     -13.841  -7.155  22.735  1.00  0.00      LIG  
ATOM   6541 C14  LIG     1     -10.822  -5.317  19.838  1.00  0.00      LIG  
ATOM   6542 C15  LIG     1      -9.934  -2.959  20.230  1.00  0.00      LIG  
ATOM   6543 C16  LIG     1     -15.449  -3.994  24.981  1.00  0.00      LIG  
ATOM   6544 C17  LIG     1     -10.602  -1.600  20.414  1.00  0.00      LIG  
ATOM   6545 C18  LIG     1     -16.337  -6.747  25.536  1.00  0.00      LIG  
ATOM   6546 C19  LIG     1     -14.428  -7.496  24.087  1.00  0.00      LIG  
ATOM   6547 C20  LIG     1     -17.224  -5.572  25.821  1.00  0.00      LIG  
ATOM   6548 O1   LIG     1     -18.366  -5.752  26.221  1.00  0.00      LIG  
ATOM   6549 C21  LIG     1     -14.232  -4.972  21.662  1.00  0.00      LIG  
ATOM   6550 C22  LIG     1     -16.558  -4.238  25.997  1.00  0.00      LIG  
ATOM   6551 O2   LIG     1     -12.556  -2.821  25.001  1.00  0.00      LIG  
ATOM   6552 C23  LIG     1     -10.854  -6.636  22.803  1.00  0.00      LIG  
ATOM   6553 C24  LIG     1     -15.028  -0.961  19.623  1.00  0.00      LIG  
ATOM   6554 C25  LIG     1     -14.469   1.501  19.718  1.00  0.00      LIG  
ATOM   6555 O3   LIG     1     -12.056  -1.851  18.530  1.00  0.00      LIG  
ATOM   6556 C26  LIG     1     -13.851  -5.364  26.335  1.00  0.00      LIG  
ATOM   6557 C27  LIG     1      -8.551  -2.921  20.857  1.00  0.00      LIG  
ATOM   6558 H    LIG     1     -11.897   0.597  19.928  1.00  0.00      LIG  
ATOM   6559 H1   LIG     1     -15.872  -6.055  23.620  1.00  0.00      LIG  
ATOM   6560 H2   LIG     1     -12.430  -5.461  24.543  1.00  0.00      LIG  
ATOM   6561 H3   LIG     1     -10.978  -2.538  22.978  1.00  0.00      LIG  
ATOM   6562 H4   LIG     1     -10.605  -3.964  23.888  1.00  0.00      LIG  
ATOM   6563 H5   LIG     1     -13.387  -2.954  23.152  1.00  0.00      LIG  
ATOM   6564 H6   LIG     1     -12.653  -2.307  20.426  1.00  0.00      LIG  
ATOM   6565 H7   LIG     1     -12.724  -6.237  20.053  1.00  0.00      LIG  
ATOM   6566 H8   LIG     1     -11.405  -7.280  20.509  1.00  0.00      LIG  
ATOM   6567 H9   LIG     1     -13.109  -7.919  22.475  1.00  0.00      LIG  
ATOM   6568 H10  LIG     1     -14.639  -7.280  21.997  1.00  0.00      LIG  
ATOM   6569 H11  LIG     1      -9.845  -5.786  19.690  1.00  0.00      LIG  
ATOM   6570 H12  LIG     1     -11.232  -5.036  18.864  1.00  0.00      LIG  
ATOM   6571 H13  LIG     1      -9.800  -3.103  19.155  1.00  0.00      LIG  
ATOM   6572 H14  LIG     1     -15.898  -3.861  23.992  1.00  0.00      LIG  
ATOM   6573 H15  LIG     1     -14.968  -3.050  25.238  1.00  0.00      LIG  
ATOM   6574 H16  LIG     1     -10.556  -1.284  21.457  1.00  0.00      LIG  
ATOM   6575 H17  LIG     1     -10.010  -0.867  19.857  1.00  0.00      LIG  
ATOM   6576 H18  LIG     1     -15.894  -7.105  26.468  1.00  0.00      LIG  
ATOM   6577 H19  LIG     1     -16.964  -7.542  25.126  1.00  0.00      LIG  
ATOM   6578 H20  LIG     1     -15.023  -8.409  23.998  1.00  0.00      LIG  
ATOM   6579 H21  LIG     1     -13.637  -7.689  24.818  1.00  0.00      LIG  
ATOM   6580 H22  LIG     1     -14.477  -5.578  20.786  1.00  0.00      LIG  
ATOM   6581 H23  LIG     1     -13.810  -4.034  21.298  1.00  0.00      LIG  
ATOM   6582 H24  LIG     1     -15.182  -4.737  22.141  1.00  0.00      LIG  
ATOM   6583 H25  LIG     1     -17.318  -3.465  25.889  1.00  0.00      LIG  
ATOM   6584 H26  LIG     1     -16.179  -4.179  27.019  1.00  0.00      LIG  
ATOM   6585 H27  LIG     1     -12.129  -1.979  24.775  1.00  0.00      LIG  
ATOM   6586 H28  LIG     1      -9.847  -6.569  22.380  1.00  0.00      LIG  
ATOM   6587 H29  LIG     1     -11.129  -7.692  22.764  1.00  0.00      LIG  
ATOM   6588 H30  LIG     1     -10.777  -6.351  23.855  1.00  0.00      LIG  
ATOM   6589 H31  LIG     1     -14.788  -1.938  20.054  1.00  0.00      LIG  
ATOM   6590 H32  LIG     1     -15.051  -1.065  18.535  1.00  0.00      LIG  
ATOM   6591 H33  LIG     1     -16.028  -0.682  19.962  1.00  0.00      LIG  
ATOM   6592 H34  LIG     1     -13.762   2.229  20.128  1.00  0.00      LIG  
ATOM   6593 H35  LIG     1     -15.453   1.702  20.147  1.00  0.00      LIG  
ATOM   6594 H36  LIG     1     -14.527   1.652  18.638  1.00  0.00      LIG  
ATOM   6595 H37  LIG     1     -11.146  -1.729  18.209  1.00  0.00      LIG  
ATOM   6596 H38  LIG     1     -13.312  -4.474  26.664  1.00  0.00      LIG  
ATOM   6597 H39  LIG     1     -13.142  -6.195  26.340  1.00  0.00      LIG  
ATOM   6598 H40  LIG     1     -14.586  -5.579  27.110  1.00  0.00      LIG  
ATOM   6599 H41  LIG     1      -8.014  -3.858  20.682  1.00  0.00      LIG  
ATOM   6600 H42  LIG     1      -8.612  -2.761  21.937  1.00  0.00      LIG  
ATOM   6601 H43  LIG     1      -7.961  -2.105  20.429  1.00  0.00      LIG  
TER
REMARK  Energy: 251.223
REMARK  SimpleFitness: 251.223
REMARK  FullFitness: -1386.3629
REMARK  InterFull: -24.538
REMARK  IntraFull: 284.327
REMARK  solvFull: -1927.97
REMARK  surfFull: 281.818
REMARK  extraFull: 0.0
REMARK  deltaGcompsolvpol: -1927.97
REMARK  deltaGcompsolvnonpol: 281.818
REMARK  deltaGprotsolvpol: -1938.72
REMARK  deltaGprotsolvnonpol: 281.59
REMARK  deltaGligsolvpol: -9.14598
REMARK  deltaGligsolvnonpol: 14.4202
REMARK  deltaGvdw: -24.538
REMARK  deltaGelec: 0.0
REMARK  deltaG: -6.436243
REMARK  Cluster: 1
REMARK  ClusterRank: 9
ATOM   6526 C    LIG     1     -11.262  -4.397  21.927  1.00  0.00      LIG  
ATOM   6527 C1   LIG     1     -13.283  -5.723  22.617  1.00  0.00      LIG  
ATOM   6528 C2   LIG     1     -11.843  -5.763  22.014  1.00  0.00      LIG  
ATOM   6529 O    LIG     1     -13.441  -0.082  21.304  1.00  0.00      LIG  
ATOM   6530 C3   LIG     1     -12.607  -0.194  20.128  1.00  0.00      LIG  
ATOM   6531 C4   LIG     1     -14.055   0.099  20.008  1.00  0.00      LIG  
ATOM   6532 C5   LIG     1     -13.226  -4.975  23.982  1.00  0.00      LIG  
ATOM   6533 C6   LIG     1     -10.701  -4.146  20.738  1.00  0.00      LIG  
ATOM   6534 C7   LIG     1     -14.450  -5.152  24.933  1.00  0.00      LIG  
ATOM   6535 C8   LIG     1     -11.313  -3.558  23.159  1.00  0.00      LIG  
ATOM   6536 C9   LIG     1     -12.703  -3.535  23.777  1.00  0.00      LIG  
ATOM   6537 C10  LIG     1     -15.300  -6.345  24.506  1.00  0.00      LIG  
ATOM   6538 C11  LIG     1     -12.040  -1.559  19.917  1.00  0.00      LIG  
ATOM   6539 C12  LIG     1     -11.764  -6.249  20.568  1.00  0.00      LIG  
ATOM   6540 C13  LIG     1     -13.841  -7.155  22.735  1.00  0.00      LIG  
ATOM   6541 C14  LIG     1     -10.822  -5.317  19.838  1.00  0.00      LIG  
ATOM   6542 C15  LIG     1      -9.934  -2.959  20.230  1.00  0.00      LIG  
ATOM   6543 C16  LIG     1     -15.449  -3.994  24.981  1.00  0.00      LIG  
ATOM   6544 C17  LIG     1     -10.602  -1.600  20.414  1.00  0.00      LIG  
ATOM   6545 C18  LIG     1     -16.337  -6.747  25.536  1.00  0.00      LIG  
ATOM   6546 C19  LIG     1     -14.428  -7.496  24.087  1.00  0.00      LIG  
ATOM   6547 C20  LIG     1     -17.224  -5.572  25.821  1.00  0.00      LIG  
ATOM   6548 O1   LIG     1     -18.366  -5.752  26.221  1.00  0.00      LIG  
ATOM   6549 C21  LIG     1     -14.232  -4.972  21.662  1.00  0.00      LIG  
ATOM   6550 C22  LIG     1     -16.558  -4.238  25.997  1.00  0.00      LIG  
ATOM   6551 O2   LIG     1     -12.556  -2.821  25.001  1.00  0.00      LIG  
ATOM   6552 C23  LIG     1     -10.854  -6.636  22.803  1.00  0.00      LIG  
ATOM   6553 C24  LIG     1     -15.028  -0.961  19.623  1.00  0.00      LIG  
ATOM   6554 C25  LIG     1     -14.469   1.501  19.718  1.00  0.00      LIG  
ATOM   6555 O3   LIG     1     -12.056  -1.851  18.530  1.00  0.00      LIG  
ATOM   6556 C26  LIG     1     -13.851  -5.364  26.335  1.00  0.00      LIG  
ATOM   6557 C27  LIG     1      -8.551  -2.921  20.857  1.00  0.00      LIG  
ATOM   6558 H    LIG     1     -11.897   0.597  19.928  1.00  0.00      LIG  
ATOM   6559 H1   LIG     1     -15.872  -6.055  23.620  1.00  0.00      LIG  
ATOM   6560 H2   LIG     1     -12.430  -5.461  24.543  1.00  0.00      LIG  
ATOM   6561 H3   LIG     1     -10.978  -2.538  22.978  1.00  0.00      LIG  
ATOM   6562 H4   LIG     1     -10.605  -3.964  23.888  1.00  0.00      LIG  
ATOM   6563 H5   LIG     1     -13.387  -2.954  23.152  1.00  0.00      LIG  
ATOM   6564 H6   LIG     1     -12.653  -2.307  20.426  1.00  0.00      LIG  
ATOM   6565 H7   LIG     1     -12.724  -6.237  20.053  1.00  0.00      LIG  
ATOM   6566 H8   LIG     1     -11.405  -7.280  20.509  1.00  0.00      LIG  
ATOM   6567 H9   LIG     1     -13.109  -7.919  22.475  1.00  0.00      LIG  
ATOM   6568 H10  LIG     1     -14.639  -7.280  21.997  1.00  0.00      LIG  
ATOM   6569 H11  LIG     1      -9.845  -5.786  19.690  1.00  0.00      LIG  
ATOM   6570 H12  LIG     1     -11.232  -5.036  18.864  1.00  0.00      LIG  
ATOM   6571 H13  LIG     1      -9.800  -3.103  19.155  1.00  0.00      LIG  
ATOM   6572 H14  LIG     1     -15.898  -3.861  23.992  1.00  0.00      LIG  
ATOM   6573 H15  LIG     1     -14.968  -3.050  25.238  1.00  0.00      LIG  
ATOM   6574 H16  LIG     1     -10.556  -1.284  21.457  1.00  0.00      LIG  
ATOM   6575 H17  LIG     1     -10.010  -0.867  19.857  1.00  0.00      LIG  
ATOM   6576 H18  LIG     1     -15.894  -7.105  26.468  1.00  0.00      LIG  
ATOM   6577 H19  LIG     1     -16.964  -7.542  25.126  1.00  0.00      LIG  
ATOM   6578 H20  LIG     1     -15.023  -8.409  23.998  1.00  0.00      LIG  
ATOM   6579 H21  LIG     1     -13.637  -7.689  24.818  1.00  0.00      LIG  
ATOM   6580 H22  LIG     1     -14.477  -5.578  20.786  1.00  0.00      LIG  
ATOM   6581 H23  LIG     1     -13.810  -4.034  21.298  1.00  0.00      LIG  
ATOM   6582 H24  LIG     1     -15.182  -4.737  22.141  1.00  0.00      LIG  
ATOM   6583 H25  LIG     1     -17.318  -3.465  25.889  1.00  0.00      LIG  
ATOM   6584 H26  LIG     1     -16.179  -4.179  27.019  1.00  0.00      LIG  
ATOM   6585 H27  LIG     1     -12.129  -1.979  24.775  1.00  0.00      LIG  
ATOM   6586 H28  LIG     1      -9.847  -6.569  22.380  1.00  0.00      LIG  
ATOM   6587 H29  LIG     1     -11.129  -7.692  22.764  1.00  0.00      LIG  
ATOM   6588 H30  LIG     1     -10.777  -6.351  23.855  1.00  0.00      LIG  
ATOM   6589 H31  LIG     1     -14.788  -1.938  20.054  1.00  0.00      LIG  
ATOM   6590 H32  LIG     1     -15.051  -1.065  18.535  1.00  0.00      LIG  
ATOM   6591 H33  LIG     1     -16.028  -0.682  19.962  1.00  0.00      LIG  
ATOM   6592 H34  LIG     1     -13.762   2.229  20.128  1.00  0.00      LIG  
ATOM   6593 H35  LIG     1     -15.453   1.702  20.147  1.00  0.00      LIG  
ATOM   6594 H36  LIG     1     -14.527   1.652  18.638  1.00  0.00      LIG  
ATOM   6595 H37  LIG     1     -11.146  -1.729  18.209  1.00  0.00      LIG  
ATOM   6596 H38  LIG     1     -13.312  -4.474  26.664  1.00  0.00      LIG  
ATOM   6597 H39  LIG     1     -13.142  -6.195  26.340  1.00  0.00      LIG  
ATOM   6598 H40  LIG     1     -14.586  -5.579  27.110  1.00  0.00      LIG  
ATOM   6599 H41  LIG     1      -8.014  -3.858  20.682  1.00  0.00      LIG  
ATOM   6600 H42  LIG     1      -8.612  -2.761  21.937  1.00  0.00      LIG  
ATOM   6601 H43  LIG     1      -7.961  -2.105  20.429  1.00  0.00      LIG  
TER
REMARK  Energy: 255.183
REMARK  SimpleFitness: 255.183
REMARK  FullFitness: -1384.0836
REMARK  InterFull: -20.5346
REMARK  IntraFull: 283.925
REMARK  solvFull: -1930.16
REMARK  surfFull: 282.686
REMARK  extraFull: 0.0
REMARK  deltaGcompsolvpol: -1930.16
REMARK  deltaGcompsolvnonpol: 282.686
REMARK  deltaGprotsolvpol: -1938.72
REMARK  deltaGprotsolvnonpol: 281.59
REMARK  deltaGligsolvpol: -9.17869
REMARK  deltaGligsolvnonpol: 14.341
REMARK  deltaGvdw: -20.5346
REMARK  deltaGelec: 0.0
REMARK  deltaG: -6.0999455
REMARK  Cluster: 1
REMARK  ClusterRank: 10
ATOM   6526 C    LIG     1     -10.506  -4.954  22.152  1.00  0.00      LIG  
ATOM   6527 C1   LIG     1     -12.526  -6.128  23.020  1.00  0.00      LIG  
ATOM   6528 C2   LIG     1     -11.058  -6.285  22.524  1.00  0.00      LIG  
ATOM   6529 O    LIG     1     -11.835  -0.148  21.077  1.00  0.00      LIG  
ATOM   6530 C3   LIG     1     -11.524  -0.803  19.826  1.00  0.00      LIG  
ATOM   6531 C4   LIG     1     -12.868  -0.222  20.067  1.00  0.00      LIG  
ATOM   6532 C5   LIG     1     -12.549  -5.133  24.217  1.00  0.00      LIG  
ATOM   6533 C6   LIG     1      -9.995  -4.942  20.912  1.00  0.00      LIG  
ATOM   6534 C7   LIG     1     -13.859  -5.110  25.070  1.00  0.00      LIG  
ATOM   6535 C8   LIG     1     -10.572  -3.894  23.201  1.00  0.00      LIG  
ATOM   6536 C9   LIG     1     -11.977  -3.760  23.784  1.00  0.00      LIG  
ATOM   6537 C10  LIG     1     -14.683  -6.371  24.820  1.00  0.00      LIG  
ATOM   6538 C11  LIG     1     -11.230  -2.262  19.965  1.00  0.00      LIG  
ATOM   6539 C12  LIG     1     -10.906  -7.111  21.247  1.00  0.00      LIG  
ATOM   6540 C13  LIG     1     -13.093  -7.515  23.385  1.00  0.00      LIG  
ATOM   6541 C14  LIG     1     -10.149  -6.259  20.251  1.00  0.00      LIG  
ATOM   6542 C15  LIG     1      -9.264  -3.896  20.119  1.00  0.00      LIG  
ATOM   6543 C16  LIG     1     -14.830  -3.963  24.788  1.00  0.00      LIG  
ATOM   6544 C17  LIG     1      -9.741  -2.454  20.213  1.00  0.00      LIG  
ATOM   6545 C18  LIG     1     -15.819  -6.562  25.803  1.00  0.00      LIG  
ATOM   6546 C19  LIG     1     -13.792  -7.576  24.725  1.00  0.00      LIG  
ATOM   6547 C20  LIG     1     -16.736  -5.384  25.673  1.00  0.00      LIG  
ATOM   6548 O1   LIG     1     -17.927  -5.510  25.916  1.00  0.00      LIG  
ATOM   6549 C21  LIG     1     -13.400  -5.585  21.869  1.00  0.00      LIG  
ATOM   6550 C22  LIG     1     -16.090  -4.027  25.650  1.00  0.00      LIG  
ATOM   6551 O2   LIG     1     -11.854  -2.855  24.877  1.00  0.00      LIG  
ATOM   6552 C23  LIG     1     -10.103  -6.918  23.547  1.00  0.00      LIG  
ATOM   6553 C24  LIG     1     -14.016  -1.096  20.424  1.00  0.00      LIG  
ATOM   6554 C25  LIG     1     -13.210   1.095  19.469  1.00  0.00      LIG  
ATOM   6555 O3   LIG     1     -11.619  -2.930  18.772  1.00  0.00      LIG  
ATOM   6556 C26  LIG     1     -13.405  -5.027  26.537  1.00  0.00      LIG  
ATOM   6557 C27  LIG     1      -7.793  -3.930  20.483  1.00  0.00      LIG  
ATOM   6558 H    LIG     1     -10.857  -0.299  19.139  1.00  0.00      LIG  
ATOM   6559 H1   LIG     1     -15.165  -6.273  23.844  1.00  0.00      LIG  
ATOM   6560 H2   LIG     1     -11.818  -5.513  24.930  1.00  0.00      LIG  
ATOM   6561 H3   LIG     1     -10.243  -2.923  22.831  1.00  0.00      LIG  
ATOM   6562 H4   LIG     1      -9.870  -4.141  24.002  1.00  0.00      LIG  
ATOM   6563 H5   LIG     1     -12.636  -3.283  23.054  1.00  0.00      LIG  
ATOM   6564 H6   LIG     1     -11.797  -2.702  20.788  1.00  0.00      LIG  
ATOM   6565 H7   LIG     1     -11.855  -7.437  20.819  1.00  0.00      LIG  
ATOM   6566 H8   LIG     1     -10.344  -8.030  21.439  1.00  0.00      LIG  
ATOM   6567 H9   LIG     1     -12.338  -8.301  23.357  1.00  0.00      LIG  
ATOM   6568 H10  LIG     1     -13.821  -7.805  22.623  1.00  0.00      LIG  
ATOM   6569 H11  LIG     1      -9.171  -6.696  20.030  1.00  0.00      LIG  
ATOM   6570 H12  LIG     1     -10.709  -6.164  19.316  1.00  0.00      LIG  
ATOM   6571 H13  LIG     1      -9.348  -4.185  19.068  1.00  0.00      LIG  
ATOM   6572 H14  LIG     1     -15.123  -3.991  23.735  1.00  0.00      LIG  
ATOM   6573 H15  LIG     1     -14.357  -2.995  24.962  1.00  0.00      LIG  
ATOM   6574 H16  LIG     1      -9.464  -2.018  21.176  1.00  0.00      LIG  
ATOM   6575 H17  LIG     1      -9.179  -1.886  19.465  1.00  0.00      LIG  
ATOM   6576 H18  LIG     1     -15.483  -6.658  26.838  1.00  0.00      LIG  
ATOM   6577 H19  LIG     1     -16.384  -7.460  25.541  1.00  0.00      LIG  
ATOM   6578 H20  LIG     1     -14.386  -8.492  24.784  1.00  0.00      LIG  
ATOM   6579 H21  LIG     1     -13.066  -7.605  25.541  1.00  0.00      LIG  
ATOM   6580 H22  LIG     1     -13.546  -6.330  21.084  1.00  0.00      LIG  
ATOM   6581 H23  LIG     1     -12.981  -4.696  21.393  1.00  0.00      LIG  
ATOM   6582 H24  LIG     1     -14.397  -5.313  22.214  1.00  0.00      LIG  
ATOM   6583 H25  LIG     1     -16.822  -3.312  25.268  1.00  0.00      LIG  
ATOM   6584 H26  LIG     1     -15.862  -3.753  26.682  1.00  0.00      LIG  
ATOM   6585 H27  LIG     1     -11.374  -2.078  24.540  1.00  0.00      LIG  
ATOM   6586 H28  LIG     1      -9.084  -6.959  23.150  1.00  0.00      LIG  
ATOM   6587 H29  LIG     1     -10.386  -7.947  23.777  1.00  0.00      LIG  
ATOM   6588 H30  LIG     1     -10.053  -6.369  24.490  1.00  0.00      LIG  
ATOM   6589 H31  LIG     1     -13.781  -1.753  21.267  1.00  0.00      LIG  
ATOM   6590 H32  LIG     1     -14.305  -1.712  19.568  1.00  0.00      LIG  
ATOM   6591 H33  LIG     1     -14.874  -0.479  20.701  1.00  0.00      LIG  
ATOM   6592 H34  LIG     1     -12.316   1.638  19.146  1.00  0.00      LIG  
ATOM   6593 H35  LIG     1     -13.743   1.711  20.198  1.00  0.00      LIG  
ATOM   6594 H36  LIG     1     -13.858   0.953  18.601  1.00  0.00      LIG  
ATOM   6595 H37  LIG     1     -11.128  -2.526  18.036  1.00  0.00      LIG  
ATOM   6596 H38  LIG     1     -12.836  -4.114  26.720  1.00  0.00      LIG  
ATOM   6597 H39  LIG     1     -12.760  -5.869  26.798  1.00  0.00      LIG  
ATOM   6598 H40  LIG     1     -14.227  -5.017  27.253  1.00  0.00      LIG  
ATOM   6599 H41  LIG     1      -7.367  -4.928  20.344  1.00  0.00      LIG  
ATOM   6600 H42  LIG     1      -7.643  -3.636  21.527  1.00  0.00      LIG  
ATOM   6601 H43  LIG     1      -7.234  -3.233  19.854  1.00  0.00      LIG  
TER
REMARK  Energy: 255.183
REMARK  SimpleFitness: 255.183
REMARK  FullFitness: -1384.0836
REMARK  InterFull: -20.5346
REMARK  IntraFull: 283.925
REMARK  solvFull: -1930.16
REMARK  surfFull: 282.686
REMARK  extraFull: 0.0
REMARK  deltaGcompsolvpol: -1930.16
REMARK  deltaGcompsolvnonpol: 282.686
REMARK  deltaGprotsolvpol: -1938.72
REMARK  deltaGprotsolvnonpol: 281.59
REMARK  deltaGligsolvpol: -9.17869
REMARK  deltaGligsolvnonpol: 14.341
REMARK  deltaGvdw: -20.5346
REMARK  deltaGelec: 0.0
REMARK  deltaG: -6.0999455
REMARK  Cluster: 1
REMARK  ClusterRank: 11
ATOM   6526 C    LIG     1     -10.506  -4.954  22.152  1.00  0.00      LIG  
ATOM   6527 C1   LIG     1     -12.526  -6.128  23.020  1.00  0.00      LIG  
ATOM   6528 C2   LIG     1     -11.058  -6.285  22.524  1.00  0.00      LIG  
ATOM   6529 O    LIG     1     -11.835  -0.148  21.077  1.00  0.00      LIG  
ATOM   6530 C3   LIG     1     -11.524  -0.803  19.826  1.00  0.00      LIG  
ATOM   6531 C4   LIG     1     -12.868  -0.222  20.067  1.00  0.00      LIG  
ATOM   6532 C5   LIG     1     -12.549  -5.133  24.217  1.00  0.00      LIG  
ATOM   6533 C6   LIG     1      -9.995  -4.942  20.912  1.00  0.00      LIG  
ATOM   6534 C7   LIG     1     -13.859  -5.110  25.070  1.00  0.00      LIG  
ATOM   6535 C8   LIG     1     -10.572  -3.894  23.201  1.00  0.00      LIG  
ATOM   6536 C9   LIG     1     -11.977  -3.760  23.784  1.00  0.00      LIG  
ATOM   6537 C10  LIG     1     -14.683  -6.371  24.820  1.00  0.00      LIG  
ATOM   6538 C11  LIG     1     -11.230  -2.262  19.965  1.00  0.00      LIG  
ATOM   6539 C12  LIG     1     -10.906  -7.111  21.247  1.00  0.00      LIG  
ATOM   6540 C13  LIG     1     -13.093  -7.515  23.385  1.00  0.00      LIG  
ATOM   6541 C14  LIG     1     -10.149  -6.259  20.251  1.00  0.00      LIG  
ATOM   6542 C15  LIG     1      -9.264  -3.896  20.119  1.00  0.00      LIG  
ATOM   6543 C16  LIG     1     -14.830  -3.963  24.788  1.00  0.00      LIG  
ATOM   6544 C17  LIG     1      -9.741  -2.454  20.213  1.00  0.00      LIG  
ATOM   6545 C18  LIG     1     -15.819  -6.562  25.803  1.00  0.00      LIG  
ATOM   6546 C19  LIG     1     -13.792  -7.576  24.725  1.00  0.00      LIG  
ATOM   6547 C20  LIG     1     -16.736  -5.384  25.673  1.00  0.00      LIG  
ATOM   6548 O1   LIG     1     -17.927  -5.510  25.916  1.00  0.00      LIG  
ATOM   6549 C21  LIG     1     -13.400  -5.585  21.869  1.00  0.00      LIG  
ATOM   6550 C22  LIG     1     -16.090  -4.027  25.650  1.00  0.00      LIG  
ATOM   6551 O2   LIG     1     -11.854  -2.855  24.877  1.00  0.00      LIG  
ATOM   6552 C23  LIG     1     -10.103  -6.918  23.547  1.00  0.00      LIG  
ATOM   6553 C24  LIG     1     -14.016  -1.096  20.424  1.00  0.00      LIG  
ATOM   6554 C25  LIG     1     -13.210   1.095  19.469  1.00  0.00      LIG  
ATOM   6555 O3   LIG     1     -11.619  -2.930  18.772  1.00  0.00      LIG  
ATOM   6556 C26  LIG     1     -13.405  -5.027  26.537  1.00  0.00      LIG  
ATOM   6557 C27  LIG     1      -7.793  -3.930  20.483  1.00  0.00      LIG  
ATOM   6558 H    LIG     1     -10.857  -0.299  19.139  1.00  0.00      LIG  
ATOM   6559 H1   LIG     1     -15.165  -6.273  23.844  1.00  0.00      LIG  
ATOM   6560 H2   LIG     1     -11.818  -5.513  24.930  1.00  0.00      LIG  
ATOM   6561 H3   LIG     1     -10.243  -2.923  22.831  1.00  0.00      LIG  
ATOM   6562 H4   LIG     1      -9.870  -4.141  24.002  1.00  0.00      LIG  
ATOM   6563 H5   LIG     1     -12.636  -3.283  23.054  1.00  0.00      LIG  
ATOM   6564 H6   LIG     1     -11.797  -2.702  20.788  1.00  0.00      LIG  
ATOM   6565 H7   LIG     1     -11.855  -7.437  20.819  1.00  0.00      LIG  
ATOM   6566 H8   LIG     1     -10.344  -8.030  21.439  1.00  0.00      LIG  
ATOM   6567 H9   LIG     1     -12.338  -8.301  23.357  1.00  0.00      LIG  
ATOM   6568 H10  LIG     1     -13.821  -7.805  22.623  1.00  0.00      LIG  
ATOM   6569 H11  LIG     1      -9.171  -6.696  20.030  1.00  0.00      LIG  
ATOM   6570 H12  LIG     1     -10.709  -6.164  19.316  1.00  0.00      LIG  
ATOM   6571 H13  LIG     1      -9.348  -4.185  19.068  1.00  0.00      LIG  
ATOM   6572 H14  LIG     1     -15.123  -3.991  23.735  1.00  0.00      LIG  
ATOM   6573 H15  LIG     1     -14.357  -2.995  24.962  1.00  0.00      LIG  
ATOM   6574 H16  LIG     1      -9.464  -2.018  21.176  1.00  0.00      LIG  
ATOM   6575 H17  LIG     1      -9.179  -1.886  19.465  1.00  0.00      LIG  
ATOM   6576 H18  LIG     1     -15.483  -6.658  26.838  1.00  0.00      LIG  
ATOM   6577 H19  LIG     1     -16.384  -7.460  25.541  1.00  0.00      LIG  
ATOM   6578 H20  LIG     1     -14.386  -8.492  24.784  1.00  0.00      LIG  
ATOM   6579 H21  LIG     1     -13.066  -7.605  25.541  1.00  0.00      LIG  
ATOM   6580 H22  LIG     1     -13.546  -6.330  21.084  1.00  0.00      LIG  
ATOM   6581 H23  LIG     1     -12.981  -4.696  21.393  1.00  0.00      LIG  
ATOM   6582 H24  LIG     1     -14.397  -5.313  22.214  1.00  0.00      LIG  
ATOM   6583 H25  LIG     1     -16.822  -3.312  25.268  1.00  0.00      LIG  
ATOM   6584 H26  LIG     1     -15.862  -3.753  26.682  1.00  0.00      LIG  
ATOM   6585 H27  LIG     1     -11.374  -2.078  24.540  1.00  0.00      LIG  
ATOM   6586 H28  LIG     1      -9.084  -6.959  23.150  1.00  0.00      LIG  
ATOM   6587 H29  LIG     1     -10.386  -7.947  23.777  1.00  0.00      LIG  
ATOM   6588 H30  LIG     1     -10.053  -6.369  24.490  1.00  0.00      LIG  
ATOM   6589 H31  LIG     1     -13.781  -1.753  21.267  1.00  0.00      LIG  
ATOM   6590 H32  LIG     1     -14.305  -1.712  19.568  1.00  0.00      LIG  
ATOM   6591 H33  LIG     1     -14.874  -0.479  20.701  1.00  0.00      LIG  
ATOM   6592 H34  LIG     1     -12.316   1.638  19.146  1.00  0.00      LIG  
ATOM   6593 H35  LIG     1     -13.743   1.711  20.198  1.00  0.00      LIG  
ATOM   6594 H36  LIG     1     -13.858   0.953  18.601  1.00  0.00      LIG  
ATOM   6595 H37  LIG     1     -11.128  -2.526  18.036  1.00  0.00      LIG  
ATOM   6596 H38  LIG     1     -12.836  -4.114  26.720  1.00  0.00      LIG  
ATOM   6597 H39  LIG     1     -12.760  -5.869  26.798  1.00  0.00      LIG  
ATOM   6598 H40  LIG     1     -14.227  -5.017  27.253  1.00  0.00      LIG  
ATOM   6599 H41  LIG     1      -7.367  -4.928  20.344  1.00  0.00      LIG  
ATOM   6600 H42  LIG     1      -7.643  -3.636  21.527  1.00  0.00      LIG  
ATOM   6601 H43  LIG     1      -7.234  -3.233  19.854  1.00  0.00      LIG  
TER
REMARK  Energy: 255.183
REMARK  SimpleFitness: 255.183
REMARK  FullFitness: -1384.0836
REMARK  InterFull: -20.5346
REMARK  IntraFull: 283.925
REMARK  solvFull: -1930.16
REMARK  surfFull: 282.686
REMARK  extraFull: 0.0
REMARK  deltaGcompsolvpol: -1930.16
REMARK  deltaGcompsolvnonpol: 282.686
REMARK  deltaGprotsolvpol: -1938.72
REMARK  deltaGprotsolvnonpol: 281.59
REMARK  deltaGligsolvpol: -9.17869
REMARK  deltaGligsolvnonpol: 14.341
REMARK  deltaGvdw: -20.5346
REMARK  deltaGelec: 0.0
REMARK  deltaG: -6.0999455
REMARK  Cluster: 1
REMARK  ClusterRank: 12
ATOM   6526 C    LIG     1     -10.506  -4.954  22.152  1.00  0.00      LIG  
ATOM   6527 C1   LIG     1     -12.526  -6.128  23.020  1.00  0.00      LIG  
ATOM   6528 C2   LIG     1     -11.058  -6.285  22.524  1.00  0.00      LIG  
ATOM   6529 O    LIG     1     -11.835  -0.148  21.077  1.00  0.00      LIG  
ATOM   6530 C3   LIG     1     -11.524  -0.803  19.826  1.00  0.00      LIG  
ATOM   6531 C4   LIG     1     -12.868  -0.222  20.067  1.00  0.00      LIG  
ATOM   6532 C5   LIG     1     -12.549  -5.133  24.217  1.00  0.00      LIG  
ATOM   6533 C6   LIG     1      -9.995  -4.942  20.912  1.00  0.00      LIG  
ATOM   6534 C7   LIG     1     -13.859  -5.110  25.070  1.00  0.00      LIG  
ATOM   6535 C8   LIG     1     -10.572  -3.894  23.201  1.00  0.00      LIG  
ATOM   6536 C9   LIG     1     -11.977  -3.760  23.784  1.00  0.00      LIG  
ATOM   6537 C10  LIG     1     -14.683  -6.371  24.820  1.00  0.00      LIG  
ATOM   6538 C11  LIG     1     -11.230  -2.262  19.965  1.00  0.00      LIG  
ATOM   6539 C12  LIG     1     -10.906  -7.111  21.247  1.00  0.00      LIG  
ATOM   6540 C13  LIG     1     -13.093  -7.515  23.385  1.00  0.00      LIG  
ATOM   6541 C14  LIG     1     -10.149  -6.259  20.251  1.00  0.00      LIG  
ATOM   6542 C15  LIG     1      -9.264  -3.896  20.119  1.00  0.00      LIG  
ATOM   6543 C16  LIG     1     -14.830  -3.963  24.788  1.00  0.00      LIG  
ATOM   6544 C17  LIG     1      -9.741  -2.454  20.213  1.00  0.00      LIG  
ATOM   6545 C18  LIG     1     -15.819  -6.562  25.803  1.00  0.00      LIG  
ATOM   6546 C19  LIG     1     -13.792  -7.576  24.725  1.00  0.00      LIG  
ATOM   6547 C20  LIG     1     -16.736  -5.384  25.673  1.00  0.00      LIG  
ATOM   6548 O1   LIG     1     -17.927  -5.510  25.916  1.00  0.00      LIG  
ATOM   6549 C21  LIG     1     -13.400  -5.585  21.869  1.00  0.00      LIG  
ATOM   6550 C22  LIG     1     -16.090  -4.027  25.650  1.00  0.00      LIG  
ATOM   6551 O2   LIG     1     -11.854  -2.855  24.877  1.00  0.00      LIG  
ATOM   6552 C23  LIG     1     -10.103  -6.918  23.547  1.00  0.00      LIG  
ATOM   6553 C24  LIG     1     -14.016  -1.096  20.424  1.00  0.00      LIG  
ATOM   6554 C25  LIG     1     -13.210   1.095  19.469  1.00  0.00      LIG  
ATOM   6555 O3   LIG     1     -11.619  -2.930  18.772  1.00  0.00      LIG  
ATOM   6556 C26  LIG     1     -13.405  -5.027  26.537  1.00  0.00      LIG  
ATOM   6557 C27  LIG     1      -7.793  -3.930  20.483  1.00  0.00      LIG  
ATOM   6558 H    LIG     1     -10.857  -0.299  19.139  1.00  0.00      LIG  
ATOM   6559 H1   LIG     1     -15.165  -6.273  23.844  1.00  0.00      LIG  
ATOM   6560 H2   LIG     1     -11.818  -5.513  24.930  1.00  0.00      LIG  
ATOM   6561 H3   LIG     1     -10.243  -2.923  22.831  1.00  0.00      LIG  
ATOM   6562 H4   LIG     1      -9.870  -4.141  24.002  1.00  0.00      LIG  
ATOM   6563 H5   LIG     1     -12.636  -3.283  23.054  1.00  0.00      LIG  
ATOM   6564 H6   LIG     1     -11.797  -2.702  20.788  1.00  0.00      LIG  
ATOM   6565 H7   LIG     1     -11.855  -7.437  20.819  1.00  0.00      LIG  
ATOM   6566 H8   LIG     1     -10.344  -8.030  21.439  1.00  0.00      LIG  
ATOM   6567 H9   LIG     1     -12.338  -8.301  23.357  1.00  0.00      LIG  
ATOM   6568 H10  LIG     1     -13.821  -7.805  22.623  1.00  0.00      LIG  
ATOM   6569 H11  LIG     1      -9.171  -6.696  20.030  1.00  0.00      LIG  
ATOM   6570 H12  LIG     1     -10.709  -6.164  19.316  1.00  0.00      LIG  
ATOM   6571 H13  LIG     1      -9.348  -4.185  19.068  1.00  0.00      LIG  
ATOM   6572 H14  LIG     1     -15.123  -3.991  23.735  1.00  0.00      LIG  
ATOM   6573 H15  LIG     1     -14.357  -2.995  24.962  1.00  0.00      LIG  
ATOM   6574 H16  LIG     1      -9.464  -2.018  21.176  1.00  0.00      LIG  
ATOM   6575 H17  LIG     1      -9.179  -1.886  19.465  1.00  0.00      LIG  
ATOM   6576 H18  LIG     1     -15.483  -6.658  26.838  1.00  0.00      LIG  
ATOM   6577 H19  LIG     1     -16.384  -7.460  25.541  1.00  0.00      LIG  
ATOM   6578 H20  LIG     1     -14.386  -8.492  24.784  1.00  0.00      LIG  
ATOM   6579 H21  LIG     1     -13.066  -7.605  25.541  1.00  0.00      LIG  
ATOM   6580 H22  LIG     1     -13.546  -6.330  21.084  1.00  0.00      LIG  
ATOM   6581 H23  LIG     1     -12.981  -4.696  21.393  1.00  0.00      LIG  
ATOM   6582 H24  LIG     1     -14.397  -5.313  22.214  1.00  0.00      LIG  
ATOM   6583 H25  LIG     1     -16.822  -3.312  25.268  1.00  0.00      LIG  
ATOM   6584 H26  LIG     1     -15.862  -3.753  26.682  1.00  0.00      LIG  
ATOM   6585 H27  LIG     1     -11.374  -2.078  24.540  1.00  0.00      LIG  
ATOM   6586 H28  LIG     1      -9.084  -6.959  23.150  1.00  0.00      LIG  
ATOM   6587 H29  LIG     1     -10.386  -7.947  23.777  1.00  0.00      LIG  
ATOM   6588 H30  LIG     1     -10.053  -6.369  24.490  1.00  0.00      LIG  
ATOM   6589 H31  LIG     1     -13.781  -1.753  21.267  1.00  0.00      LIG  
ATOM   6590 H32  LIG     1     -14.305  -1.712  19.568  1.00  0.00      LIG  
ATOM   6591 H33  LIG     1     -14.874  -0.479  20.701  1.00  0.00      LIG  
ATOM   6592 H34  LIG     1     -12.316   1.638  19.146  1.00  0.00      LIG  
ATOM   6593 H35  LIG     1     -13.743   1.711  20.198  1.00  0.00      LIG  
ATOM   6594 H36  LIG     1     -13.858   0.953  18.601  1.00  0.00      LIG  
ATOM   6595 H37  LIG     1     -11.128  -2.526  18.036  1.00  0.00      LIG  
ATOM   6596 H38  LIG     1     -12.836  -4.114  26.720  1.00  0.00      LIG  
ATOM   6597 H39  LIG     1     -12.760  -5.869  26.798  1.00  0.00      LIG  
ATOM   6598 H40  LIG     1     -14.227  -5.017  27.253  1.00  0.00      LIG  
ATOM   6599 H41  LIG     1      -7.367  -4.928  20.344  1.00  0.00      LIG  
ATOM   6600 H42  LIG     1      -7.643  -3.636  21.527  1.00  0.00      LIG  
ATOM   6601 H43  LIG     1      -7.234  -3.233  19.854  1.00  0.00      LIG  
TER
REMARK  Energy: 255.183
REMARK  SimpleFitness: 255.183
REMARK  FullFitness: -1384.0836
REMARK  InterFull: -20.5346
REMARK  IntraFull: 283.925
REMARK  solvFull: -1930.16
REMARK  surfFull: 282.686
REMARK  extraFull: 0.0
REMARK  deltaGcompsolvpol: -1930.16
REMARK  deltaGcompsolvnonpol: 282.686
REMARK  deltaGprotsolvpol: -1938.72
REMARK  deltaGprotsolvnonpol: 281.59
REMARK  deltaGligsolvpol: -9.17869
REMARK  deltaGligsolvnonpol: 14.341
REMARK  deltaGvdw: -20.5346
REMARK  deltaGelec: 0.0
REMARK  deltaG: -6.0999455
REMARK  Cluster: 1
REMARK  ClusterRank: 13
ATOM   6526 C    LIG     1     -10.506  -4.954  22.152  1.00  0.00      LIG  
ATOM   6527 C1   LIG     1     -12.526  -6.128  23.020  1.00  0.00      LIG  
ATOM   6528 C2   LIG     1     -11.058  -6.285  22.524  1.00  0.00      LIG  
ATOM   6529 O    LIG     1     -11.835  -0.148  21.077  1.00  0.00      LIG  
ATOM   6530 C3   LIG     1     -11.524  -0.803  19.826  1.00  0.00      LIG  
ATOM   6531 C4   LIG     1     -12.868  -0.222  20.067  1.00  0.00      LIG  
ATOM   6532 C5   LIG     1     -12.549  -5.133  24.217  1.00  0.00      LIG  
ATOM   6533 C6   LIG     1      -9.995  -4.942  20.912  1.00  0.00      LIG  
ATOM   6534 C7   LIG     1     -13.859  -5.110  25.070  1.00  0.00      LIG  
ATOM   6535 C8   LIG     1     -10.572  -3.894  23.201  1.00  0.00      LIG  
ATOM   6536 C9   LIG     1     -11.977  -3.760  23.784  1.00  0.00      LIG  
ATOM   6537 C10  LIG     1     -14.683  -6.371  24.820  1.00  0.00      LIG  
ATOM   6538 C11  LIG     1     -11.230  -2.262  19.965  1.00  0.00      LIG  
ATOM   6539 C12  LIG     1     -10.906  -7.111  21.247  1.00  0.00      LIG  
ATOM   6540 C13  LIG     1     -13.093  -7.515  23.385  1.00  0.00      LIG  
ATOM   6541 C14  LIG     1     -10.149  -6.259  20.251  1.00  0.00      LIG  
ATOM   6542 C15  LIG     1      -9.264  -3.896  20.119  1.00  0.00      LIG  
ATOM   6543 C16  LIG     1     -14.830  -3.963  24.788  1.00  0.00      LIG  
ATOM   6544 C17  LIG     1      -9.741  -2.454  20.213  1.00  0.00      LIG  
ATOM   6545 C18  LIG     1     -15.819  -6.562  25.803  1.00  0.00      LIG  
ATOM   6546 C19  LIG     1     -13.792  -7.576  24.725  1.00  0.00      LIG  
ATOM   6547 C20  LIG     1     -16.736  -5.384  25.673  1.00  0.00      LIG  
ATOM   6548 O1   LIG     1     -17.927  -5.510  25.916  1.00  0.00      LIG  
ATOM   6549 C21  LIG     1     -13.400  -5.585  21.869  1.00  0.00      LIG  
ATOM   6550 C22  LIG     1     -16.090  -4.027  25.650  1.00  0.00      LIG  
ATOM   6551 O2   LIG     1     -11.854  -2.855  24.877  1.00  0.00      LIG  
ATOM   6552 C23  LIG     1     -10.103  -6.918  23.547  1.00  0.00      LIG  
ATOM   6553 C24  LIG     1     -14.016  -1.096  20.424  1.00  0.00      LIG  
ATOM   6554 C25  LIG     1     -13.210   1.095  19.469  1.00  0.00      LIG  
ATOM   6555 O3   LIG     1     -11.619  -2.930  18.772  1.00  0.00      LIG  
ATOM   6556 C26  LIG     1     -13.405  -5.027  26.537  1.00  0.00      LIG  
ATOM   6557 C27  LIG     1      -7.793  -3.930  20.483  1.00  0.00      LIG  
ATOM   6558 H    LIG     1     -10.857  -0.299  19.139  1.00  0.00      LIG  
ATOM   6559 H1   LIG     1     -15.165  -6.273  23.844  1.00  0.00      LIG  
ATOM   6560 H2   LIG     1     -11.818  -5.513  24.930  1.00  0.00      LIG  
ATOM   6561 H3   LIG     1     -10.243  -2.923  22.831  1.00  0.00      LIG  
ATOM   6562 H4   LIG     1      -9.870  -4.141  24.002  1.00  0.00      LIG  
ATOM   6563 H5   LIG     1     -12.636  -3.283  23.054  1.00  0.00      LIG  
ATOM   6564 H6   LIG     1     -11.797  -2.702  20.788  1.00  0.00      LIG  
ATOM   6565 H7   LIG     1     -11.855  -7.437  20.819  1.00  0.00      LIG  
ATOM   6566 H8   LIG     1     -10.344  -8.030  21.439  1.00  0.00      LIG  
ATOM   6567 H9   LIG     1     -12.338  -8.301  23.357  1.00  0.00      LIG  
ATOM   6568 H10  LIG     1     -13.821  -7.805  22.623  1.00  0.00      LIG  
ATOM   6569 H11  LIG     1      -9.171  -6.696  20.030  1.00  0.00      LIG  
ATOM   6570 H12  LIG     1     -10.709  -6.164  19.316  1.00  0.00      LIG  
ATOM   6571 H13  LIG     1      -9.348  -4.185  19.068  1.00  0.00      LIG  
ATOM   6572 H14  LIG     1     -15.123  -3.991  23.735  1.00  0.00      LIG  
ATOM   6573 H15  LIG     1     -14.357  -2.995  24.962  1.00  0.00      LIG  
ATOM   6574 H16  LIG     1      -9.464  -2.018  21.176  1.00  0.00      LIG  
ATOM   6575 H17  LIG     1      -9.179  -1.886  19.465  1.00  0.00      LIG  
ATOM   6576 H18  LIG     1     -15.483  -6.658  26.838  1.00  0.00      LIG  
ATOM   6577 H19  LIG     1     -16.384  -7.460  25.541  1.00  0.00      LIG  
ATOM   6578 H20  LIG     1     -14.386  -8.492  24.784  1.00  0.00      LIG  
ATOM   6579 H21  LIG     1     -13.066  -7.605  25.541  1.00  0.00      LIG  
ATOM   6580 H22  LIG     1     -13.546  -6.330  21.084  1.00  0.00      LIG  
ATOM   6581 H23  LIG     1     -12.981  -4.696  21.393  1.00  0.00      LIG  
ATOM   6582 H24  LIG     1     -14.397  -5.313  22.214  1.00  0.00      LIG  
ATOM   6583 H25  LIG     1     -16.822  -3.312  25.268  1.00  0.00      LIG  
ATOM   6584 H26  LIG     1     -15.862  -3.753  26.682  1.00  0.00      LIG  
ATOM   6585 H27  LIG     1     -11.374  -2.078  24.540  1.00  0.00      LIG  
ATOM   6586 H28  LIG     1      -9.084  -6.959  23.150  1.00  0.00      LIG  
ATOM   6587 H29  LIG     1     -10.386  -7.947  23.777  1.00  0.00      LIG  
ATOM   6588 H30  LIG     1     -10.053  -6.369  24.490  1.00  0.00      LIG  
ATOM   6589 H31  LIG     1     -13.781  -1.753  21.267  1.00  0.00      LIG  
ATOM   6590 H32  LIG     1     -14.305  -1.712  19.568  1.00  0.00      LIG  
ATOM   6591 H33  LIG     1     -14.874  -0.479  20.701  1.00  0.00      LIG  
ATOM   6592 H34  LIG     1     -12.316   1.638  19.146  1.00  0.00      LIG  
ATOM   6593 H35  LIG     1     -13.743   1.711  20.198  1.00  0.00      LIG  
ATOM   6594 H36  LIG     1     -13.858   0.953  18.601  1.00  0.00      LIG  
ATOM   6595 H37  LIG     1     -11.128  -2.526  18.036  1.00  0.00      LIG  
ATOM   6596 H38  LIG     1     -12.836  -4.114  26.720  1.00  0.00      LIG  
ATOM   6597 H39  LIG     1     -12.760  -5.869  26.798  1.00  0.00      LIG  
ATOM   6598 H40  LIG     1     -14.227  -5.017  27.253  1.00  0.00      LIG  
ATOM   6599 H41  LIG     1      -7.367  -4.928  20.344  1.00  0.00      LIG  
ATOM   6600 H42  LIG     1      -7.643  -3.636  21.527  1.00  0.00      LIG  
ATOM   6601 H43  LIG     1      -7.234  -3.233  19.854  1.00  0.00      LIG  
TER
REMARK  Energy: 255.183
REMARK  SimpleFitness: 255.183
REMARK  FullFitness: -1384.0836
REMARK  InterFull: -20.5346
REMARK  IntraFull: 283.925
REMARK  solvFull: -1930.16
REMARK  surfFull: 282.686
REMARK  extraFull: 0.0
REMARK  deltaGcompsolvpol: -1930.16
REMARK  deltaGcompsolvnonpol: 282.686
REMARK  deltaGprotsolvpol: -1938.72
REMARK  deltaGprotsolvnonpol: 281.59
REMARK  deltaGligsolvpol: -9.17869
REMARK  deltaGligsolvnonpol: 14.341
REMARK  deltaGvdw: -20.5346
REMARK  deltaGelec: 0.0
REMARK  deltaG: -6.0999455
REMARK  Cluster: 1
REMARK  ClusterRank: 14
ATOM   6526 C    LIG     1     -10.506  -4.954  22.152  1.00  0.00      LIG  
ATOM   6527 C1   LIG     1     -12.526  -6.128  23.020  1.00  0.00      LIG  
ATOM   6528 C2   LIG     1     -11.058  -6.285  22.524  1.00  0.00      LIG  
ATOM   6529 O    LIG     1     -11.835  -0.148  21.077  1.00  0.00      LIG  
ATOM   6530 C3   LIG     1     -11.524  -0.803  19.826  1.00  0.00      LIG  
ATOM   6531 C4   LIG     1     -12.868  -0.222  20.067  1.00  0.00      LIG  
ATOM   6532 C5   LIG     1     -12.549  -5.133  24.217  1.00  0.00      LIG  
ATOM   6533 C6   LIG     1      -9.995  -4.942  20.912  1.00  0.00      LIG  
ATOM   6534 C7   LIG     1     -13.859  -5.110  25.070  1.00  0.00      LIG  
ATOM   6535 C8   LIG     1     -10.572  -3.894  23.201  1.00  0.00      LIG  
ATOM   6536 C9   LIG     1     -11.977  -3.760  23.784  1.00  0.00      LIG  
ATOM   6537 C10  LIG     1     -14.683  -6.371  24.820  1.00  0.00      LIG  
ATOM   6538 C11  LIG     1     -11.230  -2.262  19.965  1.00  0.00      LIG  
ATOM   6539 C12  LIG     1     -10.906  -7.111  21.247  1.00  0.00      LIG  
ATOM   6540 C13  LIG     1     -13.093  -7.515  23.385  1.00  0.00      LIG  
ATOM   6541 C14  LIG     1     -10.149  -6.259  20.251  1.00  0.00      LIG  
ATOM   6542 C15  LIG     1      -9.264  -3.896  20.119  1.00  0.00      LIG  
ATOM   6543 C16  LIG     1     -14.830  -3.963  24.788  1.00  0.00      LIG  
ATOM   6544 C17  LIG     1      -9.741  -2.454  20.213  1.00  0.00      LIG  
ATOM   6545 C18  LIG     1     -15.819  -6.562  25.803  1.00  0.00      LIG  
ATOM   6546 C19  LIG     1     -13.792  -7.576  24.725  1.00  0.00      LIG  
ATOM   6547 C20  LIG     1     -16.736  -5.384  25.673  1.00  0.00      LIG  
ATOM   6548 O1   LIG     1     -17.927  -5.510  25.916  1.00  0.00      LIG  
ATOM   6549 C21  LIG     1     -13.400  -5.585  21.869  1.00  0.00      LIG  
ATOM   6550 C22  LIG     1     -16.090  -4.027  25.650  1.00  0.00      LIG  
ATOM   6551 O2   LIG     1     -11.854  -2.855  24.877  1.00  0.00      LIG  
ATOM   6552 C23  LIG     1     -10.103  -6.918  23.547  1.00  0.00      LIG  
ATOM   6553 C24  LIG     1     -14.016  -1.096  20.424  1.00  0.00      LIG  
ATOM   6554 C25  LIG     1     -13.210   1.095  19.469  1.00  0.00      LIG  
ATOM   6555 O3   LIG     1     -11.619  -2.930  18.772  1.00  0.00      LIG  
ATOM   6556 C26  LIG     1     -13.405  -5.027  26.537  1.00  0.00      LIG  
ATOM   6557 C27  LIG     1      -7.793  -3.930  20.483  1.00  0.00      LIG  
ATOM   6558 H    LIG     1     -10.857  -0.299  19.139  1.00  0.00      LIG  
ATOM   6559 H1   LIG     1     -15.165  -6.273  23.844  1.00  0.00      LIG  
ATOM   6560 H2   LIG     1     -11.818  -5.513  24.930  1.00  0.00      LIG  
ATOM   6561 H3   LIG     1     -10.243  -2.923  22.831  1.00  0.00      LIG  
ATOM   6562 H4   LIG     1      -9.870  -4.141  24.002  1.00  0.00      LIG  
ATOM   6563 H5   LIG     1     -12.636  -3.283  23.054  1.00  0.00      LIG  
ATOM   6564 H6   LIG     1     -11.797  -2.702  20.788  1.00  0.00      LIG  
ATOM   6565 H7   LIG     1     -11.855  -7.437  20.819  1.00  0.00      LIG  
ATOM   6566 H8   LIG     1     -10.344  -8.030  21.439  1.00  0.00      LIG  
ATOM   6567 H9   LIG     1     -12.338  -8.301  23.357  1.00  0.00      LIG  
ATOM   6568 H10  LIG     1     -13.821  -7.805  22.623  1.00  0.00      LIG  
ATOM   6569 H11  LIG     1      -9.171  -6.696  20.030  1.00  0.00      LIG  
ATOM   6570 H12  LIG     1     -10.709  -6.164  19.316  1.00  0.00      LIG  
ATOM   6571 H13  LIG     1      -9.348  -4.185  19.068  1.00  0.00      LIG  
ATOM   6572 H14  LIG     1     -15.123  -3.991  23.735  1.00  0.00      LIG  
ATOM   6573 H15  LIG     1     -14.357  -2.995  24.962  1.00  0.00      LIG  
ATOM   6574 H16  LIG     1      -9.464  -2.018  21.176  1.00  0.00      LIG  
ATOM   6575 H17  LIG     1      -9.179  -1.886  19.465  1.00  0.00      LIG  
ATOM   6576 H18  LIG     1     -15.483  -6.658  26.838  1.00  0.00      LIG  
ATOM   6577 H19  LIG     1     -16.384  -7.460  25.541  1.00  0.00      LIG  
ATOM   6578 H20  LIG     1     -14.386  -8.492  24.784  1.00  0.00      LIG  
ATOM   6579 H21  LIG     1     -13.066  -7.605  25.541  1.00  0.00      LIG  
ATOM   6580 H22  LIG     1     -13.546  -6.330  21.084  1.00  0.00      LIG  
ATOM   6581 H23  LIG     1     -12.981  -4.696  21.393  1.00  0.00      LIG  
ATOM   6582 H24  LIG     1     -14.397  -5.313  22.214  1.00  0.00      LIG  
ATOM   6583 H25  LIG     1     -16.822  -3.312  25.268  1.00  0.00      LIG  
ATOM   6584 H26  LIG     1     -15.862  -3.753  26.682  1.00  0.00      LIG  
ATOM   6585 H27  LIG     1     -11.374  -2.078  24.540  1.00  0.00      LIG  
ATOM   6586 H28  LIG     1      -9.084  -6.959  23.150  1.00  0.00      LIG  
ATOM   6587 H29  LIG     1     -10.386  -7.947  23.777  1.00  0.00      LIG  
ATOM   6588 H30  LIG     1     -10.053  -6.369  24.490  1.00  0.00      LIG  
ATOM   6589 H31  LIG     1     -13.781  -1.753  21.267  1.00  0.00      LIG  
ATOM   6590 H32  LIG     1     -14.305  -1.712  19.568  1.00  0.00      LIG  
ATOM   6591 H33  LIG     1     -14.874  -0.479  20.701  1.00  0.00      LIG  
ATOM   6592 H34  LIG     1     -12.316   1.638  19.146  1.00  0.00      LIG  
ATOM   6593 H35  LIG     1     -13.743   1.711  20.198  1.00  0.00      LIG  
ATOM   6594 H36  LIG     1     -13.858   0.953  18.601  1.00  0.00      LIG  
ATOM   6595 H37  LIG     1     -11.128  -2.526  18.036  1.00  0.00      LIG  
ATOM   6596 H38  LIG     1     -12.836  -4.114  26.720  1.00  0.00      LIG  
ATOM   6597 H39  LIG     1     -12.760  -5.869  26.798  1.00  0.00      LIG  
ATOM   6598 H40  LIG     1     -14.227  -5.017  27.253  1.00  0.00      LIG  
ATOM   6599 H41  LIG     1      -7.367  -4.928  20.344  1.00  0.00      LIG  
ATOM   6600 H42  LIG     1      -7.643  -3.636  21.527  1.00  0.00      LIG  
ATOM   6601 H43  LIG     1      -7.234  -3.233  19.854  1.00  0.00      LIG  
TER
REMARK  Energy: 257.382
REMARK  SimpleFitness: 257.382
REMARK  FullFitness: -1382.7269
REMARK  InterFull: -19.1189
REMARK  IntraFull: 283.979
REMARK  solvFull: -1930.87
REMARK  surfFull: 283.283
REMARK  extraFull: 0.0
REMARK  deltaGcompsolvpol: -1930.87
REMARK  deltaGcompsolvnonpol: 283.283
REMARK  deltaGprotsolvpol: -1938.72
REMARK  deltaGprotsolvnonpol: 281.59
REMARK  deltaGligsolvpol: -9.22584
REMARK  deltaGligsolvnonpol: 14.3763
REMARK  deltaGvdw: -19.1189
REMARK  deltaGelec: 0.0
REMARK  deltaG: -5.953449
REMARK  Cluster: 1
REMARK  ClusterRank: 15
ATOM   6526 C    LIG     1      -9.944  -5.049  21.826  1.00  0.00      LIG  
ATOM   6527 C1   LIG     1     -12.030  -6.180  22.561  1.00  0.00      LIG  
ATOM   6528 C2   LIG     1     -10.565  -6.379  22.066  1.00  0.00      LIG  
ATOM   6529 O    LIG     1     -11.085   0.012  21.112  1.00  0.00      LIG  
ATOM   6530 C3   LIG     1     -11.089  -0.709  19.858  1.00  0.00      LIG  
ATOM   6531 C4   LIG     1     -12.331  -0.088  20.384  1.00  0.00      LIG  
ATOM   6532 C5   LIG     1     -12.017  -5.312  23.855  1.00  0.00      LIG  
ATOM   6533 C6   LIG     1      -9.494  -4.907  20.572  1.00  0.00      LIG  
ATOM   6534 C7   LIG     1     -13.352  -5.271  24.671  1.00  0.00      LIG  
ATOM   6535 C8   LIG     1      -9.937  -4.112  22.987  1.00  0.00      LIG  
ATOM   6536 C9   LIG     1     -11.335  -3.949  23.583  1.00  0.00      LIG  
ATOM   6537 C10  LIG     1     -14.258  -6.434  24.276  1.00  0.00      LIG  
ATOM   6538 C11  LIG     1     -10.778  -2.164  19.984  1.00  0.00      LIG  
ATOM   6539 C12  LIG     1     -10.445  -7.079  20.713  1.00  0.00      LIG  
ATOM   6540 C13  LIG     1     -12.690  -7.555  22.782  1.00  0.00      LIG  
ATOM   6541 C14  LIG     1      -9.758  -6.121  19.764  1.00  0.00      LIG  
ATOM   6542 C15  LIG     1      -8.790  -3.786  19.860  1.00  0.00      LIG  
ATOM   6543 C16  LIG     1     -14.225  -4.030  24.469  1.00  0.00      LIG  
ATOM   6544 C17  LIG     1      -9.272  -2.362  20.110  1.00  0.00      LIG  
ATOM   6545 C18  LIG     1     -15.438  -6.627  25.204  1.00  0.00      LIG  
ATOM   6546 C19  LIG     1     -13.453  -7.689  24.083  1.00  0.00      LIG  
ATOM   6547 C20  LIG     1     -16.258  -5.370  25.186  1.00  0.00      LIG  
ATOM   6548 O1   LIG     1     -17.459  -5.421  25.399  1.00  0.00      LIG  
ATOM   6549 C21  LIG     1     -12.846  -5.472  21.456  1.00  0.00      LIG  
ATOM   6550 C22  LIG     1     -15.514  -4.064  25.289  1.00  0.00      LIG  
ATOM   6551 O2   LIG     1     -11.163  -3.191  24.775  1.00  0.00      LIG  
ATOM   6552 C23  LIG     1      -9.665  -7.167  23.027  1.00  0.00      LIG  
ATOM   6553 C24  LIG     1     -13.377  -0.886  21.085  1.00  0.00      LIG  
ATOM   6554 C25  LIG     1     -12.787   1.193  19.781  1.00  0.00      LIG  
ATOM   6555 O3   LIG     1     -11.284  -2.835  18.839  1.00  0.00      LIG  
ATOM   6556 C26  LIG     1     -12.953  -5.365  26.153  1.00  0.00      LIG  
ATOM   6557 C27  LIG     1      -7.304  -3.851  20.154  1.00  0.00      LIG  
ATOM   6558 H    LIG     1     -10.594  -0.247  19.013  1.00  0.00      LIG  
ATOM   6559 H1   LIG     1     -14.704  -6.205  23.305  1.00  0.00      LIG  
ATOM   6560 H2   LIG     1     -11.337  -5.817  24.543  1.00  0.00      LIG  
ATOM   6561 H3   LIG     1      -9.538  -3.131  22.723  1.00  0.00      LIG  
ATOM   6562 H4   LIG     1      -9.255  -4.495  23.752  1.00  0.00      LIG  
ATOM   6563 H5   LIG     1     -11.953  -3.348  22.912  1.00  0.00      LIG  
ATOM   6564 H6   LIG     1     -11.263  -2.604  20.854  1.00  0.00      LIG  
ATOM   6565 H7   LIG     1     -11.404  -7.399  20.306  1.00  0.00      LIG  
ATOM   6566 H8   LIG     1      -9.845  -7.990  20.798  1.00  0.00      LIG  
ATOM   6567 H9   LIG     1     -11.979  -8.379  22.721  1.00  0.00      LIG  
ATOM   6568 H10  LIG     1     -13.392  -7.738  21.964  1.00  0.00      LIG  
ATOM   6569 H11  LIG     1      -8.828  -6.550  19.382  1.00  0.00      LIG  
ATOM   6570 H12  LIG     1     -10.410  -5.884  18.918  1.00  0.00      LIG  
ATOM   6571 H13  LIG     1      -8.916  -3.970  18.789  1.00  0.00      LIG  
ATOM   6572 H14  LIG     1     -14.479  -3.937  23.410  1.00  0.00      LIG  
ATOM   6573 H15  LIG     1     -13.687  -3.122  24.742  1.00  0.00      LIG  
ATOM   6574 H16  LIG     1      -8.935  -2.004  21.085  1.00  0.00      LIG  
ATOM   6575 H17  LIG     1      -8.765  -1.722  19.381  1.00  0.00      LIG  
ATOM   6576 H18  LIG     1     -15.144  -6.864  26.229  1.00  0.00      LIG  
ATOM   6577 H19  LIG     1     -16.064  -7.440  24.827  1.00  0.00      LIG  
ATOM   6578 H20  LIG     1     -14.114  -8.557  24.020  1.00  0.00      LIG  
ATOM   6579 H21  LIG     1     -12.767  -7.858  24.918  1.00  0.00      LIG  
ATOM   6580 H22  LIG     1     -12.989  -6.113  20.584  1.00  0.00      LIG  
ATOM   6581 H23  LIG     1     -12.383  -4.548  21.106  1.00  0.00      LIG  
ATOM   6582 H24  LIG     1     -13.846  -5.204  21.794  1.00  0.00      LIG  
ATOM   6583 H25  LIG     1     -16.182  -3.270  24.945  1.00  0.00      LIG  
ATOM   6584 H26  LIG     1     -15.300  -3.887  26.346  1.00  0.00      LIG  
ATOM   6585 H27  LIG     1     -10.637  -2.410  24.534  1.00  0.00      LIG  
ATOM   6586 H28  LIG     1      -8.637  -7.204  22.650  1.00  0.00      LIG  
ATOM   6587 H29  LIG     1      -9.995  -8.203  23.128  1.00  0.00      LIG  
ATOM   6588 H30  LIG     1      -9.619  -6.732  24.027  1.00  0.00      LIG  
ATOM   6589 H31  LIG     1     -12.963  -1.719  21.658  1.00  0.00      LIG  
ATOM   6590 H32  LIG     1     -14.096  -1.283  20.364  1.00  0.00      LIG  
ATOM   6591 H33  LIG     1     -13.914  -0.243  21.785  1.00  0.00      LIG  
ATOM   6592 H34  LIG     1     -11.959   1.751  19.333  1.00  0.00      LIG  
ATOM   6593 H35  LIG     1     -13.253   1.820  20.545  1.00  0.00      LIG  
ATOM   6594 H36  LIG     1     -13.527   0.994  19.001  1.00  0.00      LIG  
ATOM   6595 H37  LIG     1     -10.872  -2.427  18.058  1.00  0.00      LIG  
ATOM   6596 H38  LIG     1     -12.339  -4.513  26.449  1.00  0.00      LIG  
ATOM   6597 H39  LIG     1     -12.367  -6.268  26.342  1.00  0.00      LIG  
ATOM   6598 H40  LIG     1     -13.799  -5.384  26.842  1.00  0.00      LIG  
ATOM   6599 H41  LIG     1      -6.890  -4.829  19.888  1.00  0.00      LIG  
ATOM   6600 H42  LIG     1      -7.109  -3.674  21.216  1.00  0.00      LIG  
ATOM   6601 H43  LIG     1      -6.770  -3.090  19.580  1.00  0.00      LIG  
TER
REMARK  Energy: 254.182
REMARK  SimpleFitness: 254.182
REMARK  FullFitness: -1384.9536
REMARK  InterFull: -24.4706
REMARK  IntraFull: 286.087
REMARK  solvFull: -1928.29
REMARK  surfFull: 281.72
REMARK  extraFull: 0.0
REMARK  deltaGcompsolvpol: -1928.29
REMARK  deltaGcompsolvnonpol: 281.72
REMARK  deltaGprotsolvpol: -1938.72
REMARK  deltaGprotsolvnonpol: 281.59
REMARK  deltaGligsolvpol: -8.46781
REMARK  deltaGligsolvnonpol: 14.3288
REMARK  deltaGvdw: -24.4706
REMARK  deltaGelec: 0.0
REMARK  deltaG: -6.491583
REMARK  Cluster: 2
REMARK  ClusterRank: 0
ATOM   6526 C    LIG     1     -13.045  -3.048  21.481  1.00  0.00      LIG  
ATOM   6527 C1   LIG     1     -13.449  -5.373  22.196  1.00  0.00      LIG  
ATOM   6528 C2   LIG     1     -12.446  -4.405  21.487  1.00  0.00      LIG  
ATOM   6529 O    LIG     1     -10.991   2.590  20.561  1.00  0.00      LIG  
ATOM   6530 C3   LIG     1     -11.287   1.411  19.767  1.00  0.00      LIG  
ATOM   6531 C4   LIG     1     -11.686   2.772  19.304  1.00  0.00      LIG  
ATOM   6532 C5   LIG     1     -13.753  -4.838  23.631  1.00  0.00      LIG  
ATOM   6533 C6   LIG     1     -13.277  -2.565  20.259  1.00  0.00      LIG  
ATOM   6534 C7   LIG     1     -14.494  -5.820  24.594  1.00  0.00      LIG  
ATOM   6535 C8   LIG     1     -13.403  -2.468  22.799  1.00  0.00      LIG  
ATOM   6536 C9   LIG     1     -14.326  -3.402  23.567  1.00  0.00      LIG  
ATOM   6537 C10  LIG     1     -14.395  -7.254  24.079  1.00  0.00      LIG  
ATOM   6538 C11  LIG     1     -12.196   0.375  20.385  1.00  0.00      LIG  
ATOM   6539 C12  LIG     1     -12.223  -4.678  19.997  1.00  0.00      LIG  
ATOM   6540 C13  LIG     1     -12.865  -6.800  22.223  1.00  0.00      LIG  
ATOM   6541 C14  LIG     1     -12.800  -3.508  19.219  1.00  0.00      LIG  
ATOM   6542 C15  LIG     1     -14.026  -1.312  19.896  1.00  0.00      LIG  
ATOM   6543 C16  LIG     1     -15.995  -5.575  24.767  1.00  0.00      LIG  
ATOM   6544 C17  LIG     1     -13.110  -0.238  19.332  1.00  0.00      LIG  
ATOM   6545 C18  LIG     1     -14.864  -8.288  25.080  1.00  0.00      LIG  
ATOM   6546 C19  LIG     1     -13.017  -7.528  23.544  1.00  0.00      LIG  
ATOM   6547 C20  LIG     1     -16.303  -7.999  25.397  1.00  0.00      LIG  
ATOM   6548 O1   LIG     1     -17.056  -8.908  25.708  1.00  0.00      LIG  
ATOM   6549 C21  LIG     1     -14.752  -5.446  21.365  1.00  0.00      LIG  
ATOM   6550 C22  LIG     1     -16.661  -6.573  25.708  1.00  0.00      LIG  
ATOM   6551 O2   LIG     1     -14.474  -2.814  24.855  1.00  0.00      LIG  
ATOM   6552 C23  LIG     1     -11.055  -4.333  22.129  1.00  0.00      LIG  
ATOM   6553 C24  LIG     1     -13.073   3.308  19.436  1.00  0.00      LIG  
ATOM   6554 C25  LIG     1     -10.857   3.425  18.257  1.00  0.00      LIG  
ATOM   6555 O3   LIG     1     -12.978   0.885  21.464  1.00  0.00      LIG  
ATOM   6556 C26  LIG     1     -13.808  -5.678  25.963  1.00  0.00      LIG  
ATOM   6557 C27  LIG     1     -15.105  -1.603  18.869  1.00  0.00      LIG  
ATOM   6558 H    LIG     1     -10.468   0.938  19.241  1.00  0.00      LIG  
ATOM   6559 H1   LIG     1     -15.076  -7.367  23.233  1.00  0.00      LIG  
ATOM   6560 H2   LIG     1     -12.781  -4.720  24.110  1.00  0.00      LIG  
ATOM   6561 H3   LIG     1     -13.861  -1.483  22.700  1.00  0.00      LIG  
ATOM   6562 H4   LIG     1     -12.491  -2.291  23.377  1.00  0.00      LIG  
ATOM   6563 H5   LIG     1     -15.315  -3.408  23.102  1.00  0.00      LIG  
ATOM   6564 H6   LIG     1     -11.563  -0.410  20.808  1.00  0.00      LIG  
ATOM   6565 H7   LIG     1     -12.657  -5.622  19.661  1.00  0.00      LIG  
ATOM   6566 H8   LIG     1     -11.154  -4.752  19.779  1.00  0.00      LIG  
ATOM   6567 H9   LIG     1     -11.813  -6.830  21.940  1.00  0.00      LIG  
ATOM   6568 H10  LIG     1     -13.374  -7.394  21.458  1.00  0.00      LIG  
ATOM   6569 H11  LIG     1     -12.040  -3.048  18.582  1.00  0.00      LIG  
ATOM   6570 H12  LIG     1     -13.625  -3.855  18.592  1.00  0.00      LIG  
ATOM   6571 H13  LIG     1     -14.538  -0.917  20.775  1.00  0.00      LIG  
ATOM   6572 H14  LIG     1     -16.477  -5.637  23.788  1.00  0.00      LIG  
ATOM   6573 H15  LIG     1     -16.194  -4.576  25.156  1.00  0.00      LIG  
ATOM   6574 H16  LIG     1     -12.509  -0.639  18.511  1.00  0.00      LIG  
ATOM   6575 H17  LIG     1     -13.739   0.548  18.905  1.00  0.00      LIG  
ATOM   6576 H18  LIG     1     -14.274  -8.298  25.999  1.00  0.00      LIG  
ATOM   6577 H19  LIG     1     -14.814  -9.282  24.629  1.00  0.00      LIG  
ATOM   6578 H20  LIG     1     -12.881  -8.600  23.381  1.00  0.00      LIG  
ATOM   6579 H21  LIG     1     -12.246  -7.208  24.248  1.00  0.00      LIG  
ATOM   6580 H22  LIG     1     -14.587  -5.930  20.400  1.00  0.00      LIG  
ATOM   6581 H23  LIG     1     -15.191  -4.467  21.166  1.00  0.00      LIG  
ATOM   6582 H24  LIG     1     -15.528  -6.026  21.862  1.00  0.00      LIG  
ATOM   6583 H25  LIG     1     -17.746  -6.474  25.629  1.00  0.00      LIG  
ATOM   6584 H26  LIG     1     -16.379  -6.375  26.745  1.00  0.00      LIG  
ATOM   6585 H27  LIG     1     -14.748  -1.893  24.699  1.00  0.00      LIG  
ATOM   6586 H28  LIG     1     -10.449  -3.557  21.652  1.00  0.00      LIG  
ATOM   6587 H29  LIG     1     -10.511  -5.271  22.006  1.00  0.00      LIG  
ATOM   6588 H30  LIG     1     -11.087  -4.102  23.196  1.00  0.00      LIG  
ATOM   6589 H31  LIG     1     -13.524   3.072  20.403  1.00  0.00      LIG  
ATOM   6590 H32  LIG     1     -13.710   2.899  18.647  1.00  0.00      LIG  
ATOM   6591 H33  LIG     1     -13.063   4.396  19.334  1.00  0.00      LIG  
ATOM   6592 H34  LIG     1      -9.833   3.041  18.256  1.00  0.00      LIG  
ATOM   6593 H35  LIG     1     -10.818   4.505  18.424  1.00  0.00      LIG  
ATOM   6594 H36  LIG     1     -11.291   3.245  17.270  1.00  0.00      LIG  
ATOM   6595 H37  LIG     1     -12.401   1.506  21.940  1.00  0.00      LIG  
ATOM   6596 H38  LIG     1     -13.915  -4.664  26.352  1.00  0.00      LIG  
ATOM   6597 H39  LIG     1     -12.738  -5.885  25.889  1.00  0.00      LIG  
ATOM   6598 H40  LIG     1     -14.209  -6.338  26.733  1.00  0.00      LIG  
ATOM   6599 H41  LIG     1     -15.768  -2.406  19.206  1.00  0.00      LIG  
ATOM   6600 H42  LIG     1     -14.673  -1.890  17.905  1.00  0.00      LIG  
ATOM   6601 H43  LIG     1     -15.712  -0.710  18.702  1.00  0.00      LIG  
TER
REMARK  Energy: 254.206
REMARK  SimpleFitness: 254.206
REMARK  FullFitness: -1384.9331
REMARK  InterFull: -24.509
REMARK  IntraFull: 286.116
REMARK  solvFull: -1928.27
REMARK  surfFull: 281.73
REMARK  extraFull: 0.0
REMARK  deltaGcompsolvpol: -1928.27
REMARK  deltaGcompsolvnonpol: 281.73
REMARK  deltaGprotsolvpol: -1938.72
REMARK  deltaGprotsolvnonpol: 281.59
REMARK  deltaGligsolvpol: -8.43925
REMARK  deltaGligsolvnonpol: 14.329
REMARK  deltaGvdw: -24.509
REMARK  deltaGelec: 0.0
REMARK  deltaG: -6.4948106
REMARK  Cluster: 2
REMARK  ClusterRank: 1
ATOM   6526 C    LIG     1     -13.033  -3.047  21.483  1.00  0.00      LIG  
ATOM   6527 C1   LIG     1     -13.434  -5.371  22.202  1.00  0.00      LIG  
ATOM   6528 C2   LIG     1     -12.429  -4.401  21.496  1.00  0.00      LIG  
ATOM   6529 O    LIG     1     -11.028   2.613  20.588  1.00  0.00      LIG  
ATOM   6530 C3   LIG     1     -11.293   1.423  19.799  1.00  0.00      LIG  
ATOM   6531 C4   LIG     1     -11.697   2.775  19.313  1.00  0.00      LIG  
ATOM   6532 C5   LIG     1     -13.751  -4.833  23.633  1.00  0.00      LIG  
ATOM   6533 C6   LIG     1     -13.260  -2.568  20.258  1.00  0.00      LIG  
ATOM   6534 C7   LIG     1     -14.494  -5.815  24.596  1.00  0.00      LIG  
ATOM   6535 C8   LIG     1     -13.402  -2.465  22.797  1.00  0.00      LIG  
ATOM   6536 C9   LIG     1     -14.328  -3.400  23.561  1.00  0.00      LIG  
ATOM   6537 C10  LIG     1     -14.386  -7.250  24.085  1.00  0.00      LIG  
ATOM   6538 C11  LIG     1     -12.207   0.384  20.405  1.00  0.00      LIG  
ATOM   6539 C12  LIG     1     -12.195  -4.677  20.008  1.00  0.00      LIG  
ATOM   6540 C13  LIG     1     -12.845  -6.795  22.237  1.00  0.00      LIG  
ATOM   6541 C14  LIG     1     -12.772  -3.511  19.223  1.00  0.00      LIG  
ATOM   6542 C15  LIG     1     -14.013  -1.320  19.887  1.00  0.00      LIG  
ATOM   6543 C16  LIG     1     -15.996  -5.575  24.760  1.00  0.00      LIG  
ATOM   6544 C17  LIG     1     -13.096  -0.239  19.338  1.00  0.00      LIG  
ATOM   6545 C18  LIG     1     -14.856  -8.283  25.088  1.00  0.00      LIG  
ATOM   6546 C19  LIG     1     -13.003  -7.520  23.559  1.00  0.00      LIG  
ATOM   6547 C20  LIG     1     -16.297  -7.999  25.397  1.00  0.00      LIG  
ATOM   6548 O1   LIG     1     -17.048  -8.910  25.708  1.00  0.00      LIG  
ATOM   6549 C21  LIG     1     -14.730  -5.452  21.362  1.00  0.00      LIG  
ATOM   6550 C22  LIG     1     -16.663  -6.574  25.702  1.00  0.00      LIG  
ATOM   6551 O2   LIG     1     -14.489  -2.808  24.846  1.00  0.00      LIG  
ATOM   6552 C23  LIG     1     -11.043  -4.324  22.147  1.00  0.00      LIG  
ATOM   6553 C24  LIG     1     -13.093   3.297  19.409  1.00  0.00      LIG  
ATOM   6554 C25  LIG     1     -10.851   3.425  18.278  1.00  0.00      LIG  
ATOM   6555 O3   LIG     1     -13.011   0.894  21.467  1.00  0.00      LIG  
ATOM   6556 C26  LIG     1     -13.816  -5.666  25.968  1.00  0.00      LIG  
ATOM   6557 C27  LIG     1     -15.076  -1.617  18.844  1.00  0.00      LIG  
ATOM   6558 H    LIG     1     -10.458   0.953  19.296  1.00  0.00      LIG  
ATOM   6559 H1   LIG     1     -15.061  -7.367  23.236  1.00  0.00      LIG  
ATOM   6560 H2   LIG     1     -12.782  -4.708  24.119  1.00  0.00      LIG  
ATOM   6561 H3   LIG     1     -13.860  -1.481  22.693  1.00  0.00      LIG  
ATOM   6562 H4   LIG     1     -12.494  -2.287  23.381  1.00  0.00      LIG  
ATOM   6563 H5   LIG     1     -15.315  -3.410  23.088  1.00  0.00      LIG  
ATOM   6564 H6   LIG     1     -11.578  -0.395  20.844  1.00  0.00      LIG  
ATOM   6565 H7   LIG     1     -12.623  -5.623  19.670  1.00  0.00      LIG  
ATOM   6566 H8   LIG     1     -11.124  -4.746  19.797  1.00  0.00      LIG  
ATOM   6567 H9   LIG     1     -11.791  -6.824  21.962  1.00  0.00      LIG  
ATOM   6568 H10  LIG     1     -13.346  -7.394  21.472  1.00  0.00      LIG  
ATOM   6569 H11  LIG     1     -12.009  -3.049  18.591  1.00  0.00      LIG  
ATOM   6570 H12  LIG     1     -13.590  -3.862  18.592  1.00  0.00      LIG  
ATOM   6571 H13  LIG     1     -14.540  -0.931  20.760  1.00  0.00      LIG  
ATOM   6572 H14  LIG     1     -16.474  -5.641  23.780  1.00  0.00      LIG  
ATOM   6573 H15  LIG     1     -16.202  -4.576  25.147  1.00  0.00      LIG  
ATOM   6574 H16  LIG     1     -12.478  -0.636  18.527  1.00  0.00      LIG  
ATOM   6575 H17  LIG     1     -13.724   0.540  18.897  1.00  0.00      LIG  
ATOM   6576 H18  LIG     1     -14.269  -8.289  26.009  1.00  0.00      LIG  
ATOM   6577 H19  LIG     1     -14.800  -9.278  24.639  1.00  0.00      LIG  
ATOM   6578 H20  LIG     1     -12.863  -8.593  23.400  1.00  0.00      LIG  
ATOM   6579 H21  LIG     1     -12.238  -7.196  24.268  1.00  0.00      LIG  
ATOM   6580 H22  LIG     1     -14.555  -5.942  20.401  1.00  0.00      LIG  
ATOM   6581 H23  LIG     1     -15.168  -4.474  21.153  1.00  0.00      LIG  
ATOM   6582 H24  LIG     1     -15.508  -6.030  21.857  1.00  0.00      LIG  
ATOM   6583 H25  LIG     1     -17.749  -6.480  25.617  1.00  0.00      LIG  
ATOM   6584 H26  LIG     1     -16.387  -6.371  26.740  1.00  0.00      LIG  
ATOM   6585 H27  LIG     1     -14.762  -1.888  24.685  1.00  0.00      LIG  
ATOM   6586 H28  LIG     1     -10.435  -3.549  21.669  1.00  0.00      LIG  
ATOM   6587 H29  LIG     1     -10.495  -5.262  22.033  1.00  0.00      LIG  
ATOM   6588 H30  LIG     1     -11.083  -4.087  23.212  1.00  0.00      LIG  
ATOM   6589 H31  LIG     1     -13.569   3.054  20.362  1.00  0.00      LIG  
ATOM   6590 H32  LIG     1     -13.703   2.885  18.601  1.00  0.00      LIG  
ATOM   6591 H33  LIG     1     -13.089   4.386  19.310  1.00  0.00      LIG  
ATOM   6592 H34  LIG     1      -9.825   3.045  18.298  1.00  0.00      LIG  
ATOM   6593 H35  LIG     1     -10.821   4.505  18.440  1.00  0.00      LIG  
ATOM   6594 H36  LIG     1     -11.266   3.237  17.284  1.00  0.00      LIG  
ATOM   6595 H37  LIG     1     -12.459   1.547  21.930  1.00  0.00      LIG  
ATOM   6596 H38  LIG     1     -13.931  -4.652  26.353  1.00  0.00      LIG  
ATOM   6597 H39  LIG     1     -12.745  -5.869  25.901  1.00  0.00      LIG  
ATOM   6598 H40  LIG     1     -14.219  -6.327  26.737  1.00  0.00      LIG  
ATOM   6599 H41  LIG     1     -15.738  -2.425  19.171  1.00  0.00      LIG  
ATOM   6600 H42  LIG     1     -14.629  -1.897  17.886  1.00  0.00      LIG  
ATOM   6601 H43  LIG     1     -15.688  -0.727  18.672  1.00  0.00      LIG  
TER
REMARK  Energy: 254.206
REMARK  SimpleFitness: 254.206
REMARK  FullFitness: -1384.9331
REMARK  InterFull: -24.509
REMARK  IntraFull: 286.116
REMARK  solvFull: -1928.27
REMARK  surfFull: 281.73
REMARK  extraFull: 0.0
REMARK  deltaGcompsolvpol: -1928.27
REMARK  deltaGcompsolvnonpol: 281.73
REMARK  deltaGprotsolvpol: -1938.72
REMARK  deltaGprotsolvnonpol: 281.59
REMARK  deltaGligsolvpol: -8.43925
REMARK  deltaGligsolvnonpol: 14.329
REMARK  deltaGvdw: -24.509
REMARK  deltaGelec: 0.0
REMARK  deltaG: -6.4948106
REMARK  Cluster: 2
REMARK  ClusterRank: 2
ATOM   6526 C    LIG     1     -13.033  -3.047  21.483  1.00  0.00      LIG  
ATOM   6527 C1   LIG     1     -13.434  -5.371  22.202  1.00  0.00      LIG  
ATOM   6528 C2   LIG     1     -12.429  -4.401  21.496  1.00  0.00      LIG  
ATOM   6529 O    LIG     1     -11.028   2.613  20.588  1.00  0.00      LIG  
ATOM   6530 C3   LIG     1     -11.293   1.423  19.799  1.00  0.00      LIG  
ATOM   6531 C4   LIG     1     -11.697   2.775  19.313  1.00  0.00      LIG  
ATOM   6532 C5   LIG     1     -13.751  -4.833  23.633  1.00  0.00      LIG  
ATOM   6533 C6   LIG     1     -13.260  -2.568  20.258  1.00  0.00      LIG  
ATOM   6534 C7   LIG     1     -14.494  -5.815  24.596  1.00  0.00      LIG  
ATOM   6535 C8   LIG     1     -13.402  -2.465  22.797  1.00  0.00      LIG  
ATOM   6536 C9   LIG     1     -14.328  -3.400  23.561  1.00  0.00      LIG  
ATOM   6537 C10  LIG     1     -14.386  -7.250  24.085  1.00  0.00      LIG  
ATOM   6538 C11  LIG     1     -12.207   0.384  20.405  1.00  0.00      LIG  
ATOM   6539 C12  LIG     1     -12.195  -4.677  20.008  1.00  0.00      LIG  
ATOM   6540 C13  LIG     1     -12.845  -6.795  22.237  1.00  0.00      LIG  
ATOM   6541 C14  LIG     1     -12.772  -3.511  19.223  1.00  0.00      LIG  
ATOM   6542 C15  LIG     1     -14.013  -1.320  19.887  1.00  0.00      LIG  
ATOM   6543 C16  LIG     1     -15.996  -5.575  24.760  1.00  0.00      LIG  
ATOM   6544 C17  LIG     1     -13.096  -0.239  19.338  1.00  0.00      LIG  
ATOM   6545 C18  LIG     1     -14.856  -8.283  25.088  1.00  0.00      LIG  
ATOM   6546 C19  LIG     1     -13.003  -7.520  23.559  1.00  0.00      LIG  
ATOM   6547 C20  LIG     1     -16.297  -7.999  25.397  1.00  0.00      LIG  
ATOM   6548 O1   LIG     1     -17.048  -8.910  25.708  1.00  0.00      LIG  
ATOM   6549 C21  LIG     1     -14.730  -5.452  21.362  1.00  0.00      LIG  
ATOM   6550 C22  LIG     1     -16.663  -6.574  25.702  1.00  0.00      LIG  
ATOM   6551 O2   LIG     1     -14.489  -2.808  24.846  1.00  0.00      LIG  
ATOM   6552 C23  LIG     1     -11.043  -4.324  22.147  1.00  0.00      LIG  
ATOM   6553 C24  LIG     1     -13.093   3.297  19.409  1.00  0.00      LIG  
ATOM   6554 C25  LIG     1     -10.851   3.425  18.278  1.00  0.00      LIG  
ATOM   6555 O3   LIG     1     -13.011   0.894  21.467  1.00  0.00      LIG  
ATOM   6556 C26  LIG     1     -13.816  -5.666  25.968  1.00  0.00      LIG  
ATOM   6557 C27  LIG     1     -15.076  -1.617  18.844  1.00  0.00      LIG  
ATOM   6558 H    LIG     1     -10.458   0.953  19.296  1.00  0.00      LIG  
ATOM   6559 H1   LIG     1     -15.061  -7.367  23.236  1.00  0.00      LIG  
ATOM   6560 H2   LIG     1     -12.782  -4.708  24.119  1.00  0.00      LIG  
ATOM   6561 H3   LIG     1     -13.860  -1.481  22.693  1.00  0.00      LIG  
ATOM   6562 H4   LIG     1     -12.494  -2.287  23.381  1.00  0.00      LIG  
ATOM   6563 H5   LIG     1     -15.315  -3.410  23.088  1.00  0.00      LIG  
ATOM   6564 H6   LIG     1     -11.578  -0.395  20.844  1.00  0.00      LIG  
ATOM   6565 H7   LIG     1     -12.623  -5.623  19.670  1.00  0.00      LIG  
ATOM   6566 H8   LIG     1     -11.124  -4.746  19.797  1.00  0.00      LIG  
ATOM   6567 H9   LIG     1     -11.791  -6.824  21.962  1.00  0.00      LIG  
ATOM   6568 H10  LIG     1     -13.346  -7.394  21.472  1.00  0.00      LIG  
ATOM   6569 H11  LIG     1     -12.009  -3.049  18.591  1.00  0.00      LIG  
ATOM   6570 H12  LIG     1     -13.590  -3.862  18.592  1.00  0.00      LIG  
ATOM   6571 H13  LIG     1     -14.540  -0.931  20.760  1.00  0.00      LIG  
ATOM   6572 H14  LIG     1     -16.474  -5.641  23.780  1.00  0.00      LIG  
ATOM   6573 H15  LIG     1     -16.202  -4.576  25.147  1.00  0.00      LIG  
ATOM   6574 H16  LIG     1     -12.478  -0.636  18.527  1.00  0.00      LIG  
ATOM   6575 H17  LIG     1     -13.724   0.540  18.897  1.00  0.00      LIG  
ATOM   6576 H18  LIG     1     -14.269  -8.289  26.009  1.00  0.00      LIG  
ATOM   6577 H19  LIG     1     -14.800  -9.278  24.639  1.00  0.00      LIG  
ATOM   6578 H20  LIG     1     -12.863  -8.593  23.400  1.00  0.00      LIG  
ATOM   6579 H21  LIG     1     -12.238  -7.196  24.268  1.00  0.00      LIG  
ATOM   6580 H22  LIG     1     -14.555  -5.942  20.401  1.00  0.00      LIG  
ATOM   6581 H23  LIG     1     -15.168  -4.474  21.153  1.00  0.00      LIG  
ATOM   6582 H24  LIG     1     -15.508  -6.030  21.857  1.00  0.00      LIG  
ATOM   6583 H25  LIG     1     -17.749  -6.480  25.617  1.00  0.00      LIG  
ATOM   6584 H26  LIG     1     -16.387  -6.371  26.740  1.00  0.00      LIG  
ATOM   6585 H27  LIG     1     -14.762  -1.888  24.685  1.00  0.00      LIG  
ATOM   6586 H28  LIG     1     -10.435  -3.549  21.669  1.00  0.00      LIG  
ATOM   6587 H29  LIG     1     -10.495  -5.262  22.033  1.00  0.00      LIG  
ATOM   6588 H30  LIG     1     -11.083  -4.087  23.212  1.00  0.00      LIG  
ATOM   6589 H31  LIG     1     -13.569   3.054  20.362  1.00  0.00      LIG  
ATOM   6590 H32  LIG     1     -13.703   2.885  18.601  1.00  0.00      LIG  
ATOM   6591 H33  LIG     1     -13.089   4.386  19.310  1.00  0.00      LIG  
ATOM   6592 H34  LIG     1      -9.825   3.045  18.298  1.00  0.00      LIG  
ATOM   6593 H35  LIG     1     -10.821   4.505  18.440  1.00  0.00      LIG  
ATOM   6594 H36  LIG     1     -11.266   3.237  17.284  1.00  0.00      LIG  
ATOM   6595 H37  LIG     1     -12.459   1.547  21.930  1.00  0.00      LIG  
ATOM   6596 H38  LIG     1     -13.931  -4.652  26.353  1.00  0.00      LIG  
ATOM   6597 H39  LIG     1     -12.745  -5.869  25.901  1.00  0.00      LIG  
ATOM   6598 H40  LIG     1     -14.219  -6.327  26.737  1.00  0.00      LIG  
ATOM   6599 H41  LIG     1     -15.738  -2.425  19.171  1.00  0.00      LIG  
ATOM   6600 H42  LIG     1     -14.629  -1.897  17.886  1.00  0.00      LIG  
ATOM   6601 H43  LIG     1     -15.688  -0.727  18.672  1.00  0.00      LIG  
TER
REMARK  Energy: 254.206
REMARK  SimpleFitness: 254.206
REMARK  FullFitness: -1384.9331
REMARK  InterFull: -24.509
REMARK  IntraFull: 286.116
REMARK  solvFull: -1928.27
REMARK  surfFull: 281.73
REMARK  extraFull: 0.0
REMARK  deltaGcompsolvpol: -1928.27
REMARK  deltaGcompsolvnonpol: 281.73
REMARK  deltaGprotsolvpol: -1938.72
REMARK  deltaGprotsolvnonpol: 281.59
REMARK  deltaGligsolvpol: -8.43925
REMARK  deltaGligsolvnonpol: 14.329
REMARK  deltaGvdw: -24.509
REMARK  deltaGelec: 0.0
REMARK  deltaG: -6.4948106
REMARK  Cluster: 2
REMARK  ClusterRank: 3
ATOM   6526 C    LIG     1     -13.033  -3.047  21.483  1.00  0.00      LIG  
ATOM   6527 C1   LIG     1     -13.434  -5.371  22.202  1.00  0.00      LIG  
ATOM   6528 C2   LIG     1     -12.429  -4.401  21.496  1.00  0.00      LIG  
ATOM   6529 O    LIG     1     -11.028   2.613  20.588  1.00  0.00      LIG  
ATOM   6530 C3   LIG     1     -11.293   1.423  19.799  1.00  0.00      LIG  
ATOM   6531 C4   LIG     1     -11.697   2.775  19.313  1.00  0.00      LIG  
ATOM   6532 C5   LIG     1     -13.751  -4.833  23.633  1.00  0.00      LIG  
ATOM   6533 C6   LIG     1     -13.260  -2.568  20.258  1.00  0.00      LIG  
ATOM   6534 C7   LIG     1     -14.494  -5.815  24.596  1.00  0.00      LIG  
ATOM   6535 C8   LIG     1     -13.402  -2.465  22.797  1.00  0.00      LIG  
ATOM   6536 C9   LIG     1     -14.328  -3.400  23.561  1.00  0.00      LIG  
ATOM   6537 C10  LIG     1     -14.386  -7.250  24.085  1.00  0.00      LIG  
ATOM   6538 C11  LIG     1     -12.207   0.384  20.405  1.00  0.00      LIG  
ATOM   6539 C12  LIG     1     -12.195  -4.677  20.008  1.00  0.00      LIG  
ATOM   6540 C13  LIG     1     -12.845  -6.795  22.237  1.00  0.00      LIG  
ATOM   6541 C14  LIG     1     -12.772  -3.511  19.223  1.00  0.00      LIG  
ATOM   6542 C15  LIG     1     -14.013  -1.320  19.887  1.00  0.00      LIG  
ATOM   6543 C16  LIG     1     -15.996  -5.575  24.760  1.00  0.00      LIG  
ATOM   6544 C17  LIG     1     -13.096  -0.239  19.338  1.00  0.00      LIG  
ATOM   6545 C18  LIG     1     -14.856  -8.283  25.088  1.00  0.00      LIG  
ATOM   6546 C19  LIG     1     -13.003  -7.520  23.559  1.00  0.00      LIG  
ATOM   6547 C20  LIG     1     -16.297  -7.999  25.397  1.00  0.00      LIG  
ATOM   6548 O1   LIG     1     -17.048  -8.910  25.708  1.00  0.00      LIG  
ATOM   6549 C21  LIG     1     -14.730  -5.452  21.362  1.00  0.00      LIG  
ATOM   6550 C22  LIG     1     -16.663  -6.574  25.702  1.00  0.00      LIG  
ATOM   6551 O2   LIG     1     -14.489  -2.808  24.846  1.00  0.00      LIG  
ATOM   6552 C23  LIG     1     -11.043  -4.324  22.147  1.00  0.00      LIG  
ATOM   6553 C24  LIG     1     -13.093   3.297  19.409  1.00  0.00      LIG  
ATOM   6554 C25  LIG     1     -10.851   3.425  18.278  1.00  0.00      LIG  
ATOM   6555 O3   LIG     1     -13.011   0.894  21.467  1.00  0.00      LIG  
ATOM   6556 C26  LIG     1     -13.816  -5.666  25.968  1.00  0.00      LIG  
ATOM   6557 C27  LIG     1     -15.076  -1.617  18.844  1.00  0.00      LIG  
ATOM   6558 H    LIG     1     -10.458   0.953  19.296  1.00  0.00      LIG  
ATOM   6559 H1   LIG     1     -15.061  -7.367  23.236  1.00  0.00      LIG  
ATOM   6560 H2   LIG     1     -12.782  -4.708  24.119  1.00  0.00      LIG  
ATOM   6561 H3   LIG     1     -13.860  -1.481  22.693  1.00  0.00      LIG  
ATOM   6562 H4   LIG     1     -12.494  -2.287  23.381  1.00  0.00      LIG  
ATOM   6563 H5   LIG     1     -15.315  -3.410  23.088  1.00  0.00      LIG  
ATOM   6564 H6   LIG     1     -11.578  -0.395  20.844  1.00  0.00      LIG  
ATOM   6565 H7   LIG     1     -12.623  -5.623  19.670  1.00  0.00      LIG  
ATOM   6566 H8   LIG     1     -11.124  -4.746  19.797  1.00  0.00      LIG  
ATOM   6567 H9   LIG     1     -11.791  -6.824  21.962  1.00  0.00      LIG  
ATOM   6568 H10  LIG     1     -13.346  -7.394  21.472  1.00  0.00      LIG  
ATOM   6569 H11  LIG     1     -12.009  -3.049  18.591  1.00  0.00      LIG  
ATOM   6570 H12  LIG     1     -13.590  -3.862  18.592  1.00  0.00      LIG  
ATOM   6571 H13  LIG     1     -14.540  -0.931  20.760  1.00  0.00      LIG  
ATOM   6572 H14  LIG     1     -16.474  -5.641  23.780  1.00  0.00      LIG  
ATOM   6573 H15  LIG     1     -16.202  -4.576  25.147  1.00  0.00      LIG  
ATOM   6574 H16  LIG     1     -12.478  -0.636  18.527  1.00  0.00      LIG  
ATOM   6575 H17  LIG     1     -13.724   0.540  18.897  1.00  0.00      LIG  
ATOM   6576 H18  LIG     1     -14.269  -8.289  26.009  1.00  0.00      LIG  
ATOM   6577 H19  LIG     1     -14.800  -9.278  24.639  1.00  0.00      LIG  
ATOM   6578 H20  LIG     1     -12.863  -8.593  23.400  1.00  0.00      LIG  
ATOM   6579 H21  LIG     1     -12.238  -7.196  24.268  1.00  0.00      LIG  
ATOM   6580 H22  LIG     1     -14.555  -5.942  20.401  1.00  0.00      LIG  
ATOM   6581 H23  LIG     1     -15.168  -4.474  21.153  1.00  0.00      LIG  
ATOM   6582 H24  LIG     1     -15.508  -6.030  21.857  1.00  0.00      LIG  
ATOM   6583 H25  LIG     1     -17.749  -6.480  25.617  1.00  0.00      LIG  
ATOM   6584 H26  LIG     1     -16.387  -6.371  26.740  1.00  0.00      LIG  
ATOM   6585 H27  LIG     1     -14.762  -1.888  24.685  1.00  0.00      LIG  
ATOM   6586 H28  LIG     1     -10.435  -3.549  21.669  1.00  0.00      LIG  
ATOM   6587 H29  LIG     1     -10.495  -5.262  22.033  1.00  0.00      LIG  
ATOM   6588 H30  LIG     1     -11.083  -4.087  23.212  1.00  0.00      LIG  
ATOM   6589 H31  LIG     1     -13.569   3.054  20.362  1.00  0.00      LIG  
ATOM   6590 H32  LIG     1     -13.703   2.885  18.601  1.00  0.00      LIG  
ATOM   6591 H33  LIG     1     -13.089   4.386  19.310  1.00  0.00      LIG  
ATOM   6592 H34  LIG     1      -9.825   3.045  18.298  1.00  0.00      LIG  
ATOM   6593 H35  LIG     1     -10.821   4.505  18.440  1.00  0.00      LIG  
ATOM   6594 H36  LIG     1     -11.266   3.237  17.284  1.00  0.00      LIG  
ATOM   6595 H37  LIG     1     -12.459   1.547  21.930  1.00  0.00      LIG  
ATOM   6596 H38  LIG     1     -13.931  -4.652  26.353  1.00  0.00      LIG  
ATOM   6597 H39  LIG     1     -12.745  -5.869  25.901  1.00  0.00      LIG  
ATOM   6598 H40  LIG     1     -14.219  -6.327  26.737  1.00  0.00      LIG  
ATOM   6599 H41  LIG     1     -15.738  -2.425  19.171  1.00  0.00      LIG  
ATOM   6600 H42  LIG     1     -14.629  -1.897  17.886  1.00  0.00      LIG  
ATOM   6601 H43  LIG     1     -15.688  -0.727  18.672  1.00  0.00      LIG  
TER
REMARK  Energy: 254.206
REMARK  SimpleFitness: 254.206
REMARK  FullFitness: -1384.9331
REMARK  InterFull: -24.509
REMARK  IntraFull: 286.116
REMARK  solvFull: -1928.27
REMARK  surfFull: 281.73
REMARK  extraFull: 0.0
REMARK  deltaGcompsolvpol: -1928.27
REMARK  deltaGcompsolvnonpol: 281.73
REMARK  deltaGprotsolvpol: -1938.72
REMARK  deltaGprotsolvnonpol: 281.59
REMARK  deltaGligsolvpol: -8.43925
REMARK  deltaGligsolvnonpol: 14.329
REMARK  deltaGvdw: -24.509
REMARK  deltaGelec: 0.0
REMARK  deltaG: -6.4948106
REMARK  Cluster: 2
REMARK  ClusterRank: 4
ATOM   6526 C    LIG     1     -13.033  -3.047  21.483  1.00  0.00      LIG  
ATOM   6527 C1   LIG     1     -13.434  -5.371  22.202  1.00  0.00      LIG  
ATOM   6528 C2   LIG     1     -12.429  -4.401  21.496  1.00  0.00      LIG  
ATOM   6529 O    LIG     1     -11.028   2.613  20.588  1.00  0.00      LIG  
ATOM   6530 C3   LIG     1     -11.293   1.423  19.799  1.00  0.00      LIG  
ATOM   6531 C4   LIG     1     -11.697   2.775  19.313  1.00  0.00      LIG  
ATOM   6532 C5   LIG     1     -13.751  -4.833  23.633  1.00  0.00      LIG  
ATOM   6533 C6   LIG     1     -13.260  -2.568  20.258  1.00  0.00      LIG  
ATOM   6534 C7   LIG     1     -14.494  -5.815  24.596  1.00  0.00      LIG  
ATOM   6535 C8   LIG     1     -13.402  -2.465  22.797  1.00  0.00      LIG  
ATOM   6536 C9   LIG     1     -14.328  -3.400  23.561  1.00  0.00      LIG  
ATOM   6537 C10  LIG     1     -14.386  -7.250  24.085  1.00  0.00      LIG  
ATOM   6538 C11  LIG     1     -12.207   0.384  20.405  1.00  0.00      LIG  
ATOM   6539 C12  LIG     1     -12.195  -4.677  20.008  1.00  0.00      LIG  
ATOM   6540 C13  LIG     1     -12.845  -6.795  22.237  1.00  0.00      LIG  
ATOM   6541 C14  LIG     1     -12.772  -3.511  19.223  1.00  0.00      LIG  
ATOM   6542 C15  LIG     1     -14.013  -1.320  19.887  1.00  0.00      LIG  
ATOM   6543 C16  LIG     1     -15.996  -5.575  24.760  1.00  0.00      LIG  
ATOM   6544 C17  LIG     1     -13.096  -0.239  19.338  1.00  0.00      LIG  
ATOM   6545 C18  LIG     1     -14.856  -8.283  25.088  1.00  0.00      LIG  
ATOM   6546 C19  LIG     1     -13.003  -7.520  23.559  1.00  0.00      LIG  
ATOM   6547 C20  LIG     1     -16.297  -7.999  25.397  1.00  0.00      LIG  
ATOM   6548 O1   LIG     1     -17.048  -8.910  25.708  1.00  0.00      LIG  
ATOM   6549 C21  LIG     1     -14.730  -5.452  21.362  1.00  0.00      LIG  
ATOM   6550 C22  LIG     1     -16.663  -6.574  25.702  1.00  0.00      LIG  
ATOM   6551 O2   LIG     1     -14.489  -2.808  24.846  1.00  0.00      LIG  
ATOM   6552 C23  LIG     1     -11.043  -4.324  22.147  1.00  0.00      LIG  
ATOM   6553 C24  LIG     1     -13.093   3.297  19.409  1.00  0.00      LIG  
ATOM   6554 C25  LIG     1     -10.851   3.425  18.278  1.00  0.00      LIG  
ATOM   6555 O3   LIG     1     -13.011   0.894  21.467  1.00  0.00      LIG  
ATOM   6556 C26  LIG     1     -13.816  -5.666  25.968  1.00  0.00      LIG  
ATOM   6557 C27  LIG     1     -15.076  -1.617  18.844  1.00  0.00      LIG  
ATOM   6558 H    LIG     1     -10.458   0.953  19.296  1.00  0.00      LIG  
ATOM   6559 H1   LIG     1     -15.061  -7.367  23.236  1.00  0.00      LIG  
ATOM   6560 H2   LIG     1     -12.782  -4.708  24.119  1.00  0.00      LIG  
ATOM   6561 H3   LIG     1     -13.860  -1.481  22.693  1.00  0.00      LIG  
ATOM   6562 H4   LIG     1     -12.494  -2.287  23.381  1.00  0.00      LIG  
ATOM   6563 H5   LIG     1     -15.315  -3.410  23.088  1.00  0.00      LIG  
ATOM   6564 H6   LIG     1     -11.578  -0.395  20.844  1.00  0.00      LIG  
ATOM   6565 H7   LIG     1     -12.623  -5.623  19.670  1.00  0.00      LIG  
ATOM   6566 H8   LIG     1     -11.124  -4.746  19.797  1.00  0.00      LIG  
ATOM   6567 H9   LIG     1     -11.791  -6.824  21.962  1.00  0.00      LIG  
ATOM   6568 H10  LIG     1     -13.346  -7.394  21.472  1.00  0.00      LIG  
ATOM   6569 H11  LIG     1     -12.009  -3.049  18.591  1.00  0.00      LIG  
ATOM   6570 H12  LIG     1     -13.590  -3.862  18.592  1.00  0.00      LIG  
ATOM   6571 H13  LIG     1     -14.540  -0.931  20.760  1.00  0.00      LIG  
ATOM   6572 H14  LIG     1     -16.474  -5.641  23.780  1.00  0.00      LIG  
ATOM   6573 H15  LIG     1     -16.202  -4.576  25.147  1.00  0.00      LIG  
ATOM   6574 H16  LIG     1     -12.478  -0.636  18.527  1.00  0.00      LIG  
ATOM   6575 H17  LIG     1     -13.724   0.540  18.897  1.00  0.00      LIG  
ATOM   6576 H18  LIG     1     -14.269  -8.289  26.009  1.00  0.00      LIG  
ATOM   6577 H19  LIG     1     -14.800  -9.278  24.639  1.00  0.00      LIG  
ATOM   6578 H20  LIG     1     -12.863  -8.593  23.400  1.00  0.00      LIG  
ATOM   6579 H21  LIG     1     -12.238  -7.196  24.268  1.00  0.00      LIG  
ATOM   6580 H22  LIG     1     -14.555  -5.942  20.401  1.00  0.00      LIG  
ATOM   6581 H23  LIG     1     -15.168  -4.474  21.153  1.00  0.00      LIG  
ATOM   6582 H24  LIG     1     -15.508  -6.030  21.857  1.00  0.00      LIG  
ATOM   6583 H25  LIG     1     -17.749  -6.480  25.617  1.00  0.00      LIG  
ATOM   6584 H26  LIG     1     -16.387  -6.371  26.740  1.00  0.00      LIG  
ATOM   6585 H27  LIG     1     -14.762  -1.888  24.685  1.00  0.00      LIG  
ATOM   6586 H28  LIG     1     -10.435  -3.549  21.669  1.00  0.00      LIG  
ATOM   6587 H29  LIG     1     -10.495  -5.262  22.033  1.00  0.00      LIG  
ATOM   6588 H30  LIG     1     -11.083  -4.087  23.212  1.00  0.00      LIG  
ATOM   6589 H31  LIG     1     -13.569   3.054  20.362  1.00  0.00      LIG  
ATOM   6590 H32  LIG     1     -13.703   2.885  18.601  1.00  0.00      LIG  
ATOM   6591 H33  LIG     1     -13.089   4.386  19.310  1.00  0.00      LIG  
ATOM   6592 H34  LIG     1      -9.825   3.045  18.298  1.00  0.00      LIG  
ATOM   6593 H35  LIG     1     -10.821   4.505  18.440  1.00  0.00      LIG  
ATOM   6594 H36  LIG     1     -11.266   3.237  17.284  1.00  0.00      LIG  
ATOM   6595 H37  LIG     1     -12.459   1.547  21.930  1.00  0.00      LIG  
ATOM   6596 H38  LIG     1     -13.931  -4.652  26.353  1.00  0.00      LIG  
ATOM   6597 H39  LIG     1     -12.745  -5.869  25.901  1.00  0.00      LIG  
ATOM   6598 H40  LIG     1     -14.219  -6.327  26.737  1.00  0.00      LIG  
ATOM   6599 H41  LIG     1     -15.738  -2.425  19.171  1.00  0.00      LIG  
ATOM   6600 H42  LIG     1     -14.629  -1.897  17.886  1.00  0.00      LIG  
ATOM   6601 H43  LIG     1     -15.688  -0.727  18.672  1.00  0.00      LIG  
TER
REMARK  Energy: 254.206
REMARK  SimpleFitness: 254.206
REMARK  FullFitness: -1384.9331
REMARK  InterFull: -24.509
REMARK  IntraFull: 286.116
REMARK  solvFull: -1928.27
REMARK  surfFull: 281.73
REMARK  extraFull: 0.0
REMARK  deltaGcompsolvpol: -1928.27
REMARK  deltaGcompsolvnonpol: 281.73
REMARK  deltaGprotsolvpol: -1938.72
REMARK  deltaGprotsolvnonpol: 281.59
REMARK  deltaGligsolvpol: -8.43925
REMARK  deltaGligsolvnonpol: 14.329
REMARK  deltaGvdw: -24.509
REMARK  deltaGelec: 0.0
REMARK  deltaG: -6.4948106
REMARK  Cluster: 2
REMARK  ClusterRank: 5
ATOM   6526 C    LIG     1     -13.033  -3.047  21.483  1.00  0.00      LIG  
ATOM   6527 C1   LIG     1     -13.434  -5.371  22.202  1.00  0.00      LIG  
ATOM   6528 C2   LIG     1     -12.429  -4.401  21.496  1.00  0.00      LIG  
ATOM   6529 O    LIG     1     -11.028   2.613  20.588  1.00  0.00      LIG  
ATOM   6530 C3   LIG     1     -11.293   1.423  19.799  1.00  0.00      LIG  
ATOM   6531 C4   LIG     1     -11.697   2.775  19.313  1.00  0.00      LIG  
ATOM   6532 C5   LIG     1     -13.751  -4.833  23.633  1.00  0.00      LIG  
ATOM   6533 C6   LIG     1     -13.260  -2.568  20.258  1.00  0.00      LIG  
ATOM   6534 C7   LIG     1     -14.494  -5.815  24.596  1.00  0.00      LIG  
ATOM   6535 C8   LIG     1     -13.402  -2.465  22.797  1.00  0.00      LIG  
ATOM   6536 C9   LIG     1     -14.328  -3.400  23.561  1.00  0.00      LIG  
ATOM   6537 C10  LIG     1     -14.386  -7.250  24.085  1.00  0.00      LIG  
ATOM   6538 C11  LIG     1     -12.207   0.384  20.405  1.00  0.00      LIG  
ATOM   6539 C12  LIG     1     -12.195  -4.677  20.008  1.00  0.00      LIG  
ATOM   6540 C13  LIG     1     -12.845  -6.795  22.237  1.00  0.00      LIG  
ATOM   6541 C14  LIG     1     -12.772  -3.511  19.223  1.00  0.00      LIG  
ATOM   6542 C15  LIG     1     -14.013  -1.320  19.887  1.00  0.00      LIG  
ATOM   6543 C16  LIG     1     -15.996  -5.575  24.760  1.00  0.00      LIG  
ATOM   6544 C17  LIG     1     -13.096  -0.239  19.338  1.00  0.00      LIG  
ATOM   6545 C18  LIG     1     -14.856  -8.283  25.088  1.00  0.00      LIG  
ATOM   6546 C19  LIG     1     -13.003  -7.520  23.559  1.00  0.00      LIG  
ATOM   6547 C20  LIG     1     -16.297  -7.999  25.397  1.00  0.00      LIG  
ATOM   6548 O1   LIG     1     -17.048  -8.910  25.708  1.00  0.00      LIG  
ATOM   6549 C21  LIG     1     -14.730  -5.452  21.362  1.00  0.00      LIG  
ATOM   6550 C22  LIG     1     -16.663  -6.574  25.702  1.00  0.00      LIG  
ATOM   6551 O2   LIG     1     -14.489  -2.808  24.846  1.00  0.00      LIG  
ATOM   6552 C23  LIG     1     -11.043  -4.324  22.147  1.00  0.00      LIG  
ATOM   6553 C24  LIG     1     -13.093   3.297  19.409  1.00  0.00      LIG  
ATOM   6554 C25  LIG     1     -10.851   3.425  18.278  1.00  0.00      LIG  
ATOM   6555 O3   LIG     1     -13.011   0.894  21.467  1.00  0.00      LIG  
ATOM   6556 C26  LIG     1     -13.816  -5.666  25.968  1.00  0.00      LIG  
ATOM   6557 C27  LIG     1     -15.076  -1.617  18.844  1.00  0.00      LIG  
ATOM   6558 H    LIG     1     -10.458   0.953  19.296  1.00  0.00      LIG  
ATOM   6559 H1   LIG     1     -15.061  -7.367  23.236  1.00  0.00      LIG  
ATOM   6560 H2   LIG     1     -12.782  -4.708  24.119  1.00  0.00      LIG  
ATOM   6561 H3   LIG     1     -13.860  -1.481  22.693  1.00  0.00      LIG  
ATOM   6562 H4   LIG     1     -12.494  -2.287  23.381  1.00  0.00      LIG  
ATOM   6563 H5   LIG     1     -15.315  -3.410  23.088  1.00  0.00      LIG  
ATOM   6564 H6   LIG     1     -11.578  -0.395  20.844  1.00  0.00      LIG  
ATOM   6565 H7   LIG     1     -12.623  -5.623  19.670  1.00  0.00      LIG  
ATOM   6566 H8   LIG     1     -11.124  -4.746  19.797  1.00  0.00      LIG  
ATOM   6567 H9   LIG     1     -11.791  -6.824  21.962  1.00  0.00      LIG  
ATOM   6568 H10  LIG     1     -13.346  -7.394  21.472  1.00  0.00      LIG  
ATOM   6569 H11  LIG     1     -12.009  -3.049  18.591  1.00  0.00      LIG  
ATOM   6570 H12  LIG     1     -13.590  -3.862  18.592  1.00  0.00      LIG  
ATOM   6571 H13  LIG     1     -14.540  -0.931  20.760  1.00  0.00      LIG  
ATOM   6572 H14  LIG     1     -16.474  -5.641  23.780  1.00  0.00      LIG  
ATOM   6573 H15  LIG     1     -16.202  -4.576  25.147  1.00  0.00      LIG  
ATOM   6574 H16  LIG     1     -12.478  -0.636  18.527  1.00  0.00      LIG  
ATOM   6575 H17  LIG     1     -13.724   0.540  18.897  1.00  0.00      LIG  
ATOM   6576 H18  LIG     1     -14.269  -8.289  26.009  1.00  0.00      LIG  
ATOM   6577 H19  LIG     1     -14.800  -9.278  24.639  1.00  0.00      LIG  
ATOM   6578 H20  LIG     1     -12.863  -8.593  23.400  1.00  0.00      LIG  
ATOM   6579 H21  LIG     1     -12.238  -7.196  24.268  1.00  0.00      LIG  
ATOM   6580 H22  LIG     1     -14.555  -5.942  20.401  1.00  0.00      LIG  
ATOM   6581 H23  LIG     1     -15.168  -4.474  21.153  1.00  0.00      LIG  
ATOM   6582 H24  LIG     1     -15.508  -6.030  21.857  1.00  0.00      LIG  
ATOM   6583 H25  LIG     1     -17.749  -6.480  25.617  1.00  0.00      LIG  
ATOM   6584 H26  LIG     1     -16.387  -6.371  26.740  1.00  0.00      LIG  
ATOM   6585 H27  LIG     1     -14.762  -1.888  24.685  1.00  0.00      LIG  
ATOM   6586 H28  LIG     1     -10.435  -3.549  21.669  1.00  0.00      LIG  
ATOM   6587 H29  LIG     1     -10.495  -5.262  22.033  1.00  0.00      LIG  
ATOM   6588 H30  LIG     1     -11.083  -4.087  23.212  1.00  0.00      LIG  
ATOM   6589 H31  LIG     1     -13.569   3.054  20.362  1.00  0.00      LIG  
ATOM   6590 H32  LIG     1     -13.703   2.885  18.601  1.00  0.00      LIG  
ATOM   6591 H33  LIG     1     -13.089   4.386  19.310  1.00  0.00      LIG  
ATOM   6592 H34  LIG     1      -9.825   3.045  18.298  1.00  0.00      LIG  
ATOM   6593 H35  LIG     1     -10.821   4.505  18.440  1.00  0.00      LIG  
ATOM   6594 H36  LIG     1     -11.266   3.237  17.284  1.00  0.00      LIG  
ATOM   6595 H37  LIG     1     -12.459   1.547  21.930  1.00  0.00      LIG  
ATOM   6596 H38  LIG     1     -13.931  -4.652  26.353  1.00  0.00      LIG  
ATOM   6597 H39  LIG     1     -12.745  -5.869  25.901  1.00  0.00      LIG  
ATOM   6598 H40  LIG     1     -14.219  -6.327  26.737  1.00  0.00      LIG  
ATOM   6599 H41  LIG     1     -15.738  -2.425  19.171  1.00  0.00      LIG  
ATOM   6600 H42  LIG     1     -14.629  -1.897  17.886  1.00  0.00      LIG  
ATOM   6601 H43  LIG     1     -15.688  -0.727  18.672  1.00  0.00      LIG  
TER
REMARK  Energy: 254.825
REMARK  SimpleFitness: 254.825
REMARK  FullFitness: -1384.7855
REMARK  InterFull: -24.0715
REMARK  IntraFull: 286.408
REMARK  solvFull: -1928.98
REMARK  surfFull: 281.858
REMARK  extraFull: 0.0
REMARK  deltaGcompsolvpol: -1928.98
REMARK  deltaGcompsolvnonpol: 281.858
REMARK  deltaGprotsolvpol: -1938.72
REMARK  deltaGprotsolvnonpol: 281.59
REMARK  deltaGligsolvpol: -8.52031
REMARK  deltaGligsolvnonpol: 14.3145
REMARK  deltaGvdw: -24.0715
REMARK  deltaGelec: 0.0
REMARK  deltaG: -6.478432
REMARK  Cluster: 2
REMARK  ClusterRank: 6
ATOM   6526 C    LIG     1     -12.988  -3.142  21.393  1.00  0.00      LIG  
ATOM   6527 C1   LIG     1     -13.322  -5.490  22.085  1.00  0.00      LIG  
ATOM   6528 C2   LIG     1     -12.338  -4.476  21.407  1.00  0.00      LIG  
ATOM   6529 O    LIG     1     -10.945   2.481  20.537  1.00  0.00      LIG  
ATOM   6530 C3   LIG     1     -11.241   1.321  19.715  1.00  0.00      LIG  
ATOM   6531 C4   LIG     1     -11.667   2.690  19.299  1.00  0.00      LIG  
ATOM   6532 C5   LIG     1     -13.715  -4.957  23.500  1.00  0.00      LIG  
ATOM   6533 C6   LIG     1     -13.188  -2.645  20.173  1.00  0.00      LIG  
ATOM   6534 C7   LIG     1     -14.439  -5.958  24.452  1.00  0.00      LIG  
ATOM   6535 C8   LIG     1     -13.422  -2.585  22.696  1.00  0.00      LIG  
ATOM   6536 C9   LIG     1     -14.354  -3.552  23.401  1.00  0.00      LIG  
ATOM   6537 C10  LIG     1     -14.257  -7.394  23.968  1.00  0.00      LIG  
ATOM   6538 C11  LIG     1     -12.133   0.261  20.315  1.00  0.00      LIG  
ATOM   6539 C12  LIG     1     -12.062  -4.723  19.920  1.00  0.00      LIG  
ATOM   6540 C13  LIG     1     -12.677  -6.889  22.154  1.00  0.00      LIG  
ATOM   6541 C14  LIG     1     -12.610  -3.537  19.141  1.00  0.00      LIG  
ATOM   6542 C15  LIG     1     -13.970  -1.413  19.809  1.00  0.00      LIG  
ATOM   6543 C16  LIG     1     -15.957  -5.794  24.559  1.00  0.00      LIG  
ATOM   6544 C17  LIG     1     -13.076  -0.313  19.263  1.00  0.00      LIG  
ATOM   6545 C18  LIG     1     -14.697  -8.424  24.989  1.00  0.00      LIG  
ATOM   6546 C19  LIG     1     -12.852  -7.612  23.477  1.00  0.00      LIG  
ATOM   6547 C20  LIG     1     -16.148  -8.195  25.312  1.00  0.00      LIG  
ATOM   6548 O1   LIG     1     -16.835  -9.119  25.717  1.00  0.00      LIG  
ATOM   6549 C21  LIG     1     -14.582  -5.635  21.203  1.00  0.00      LIG  
ATOM   6550 C22  LIG     1     -16.594  -6.777  25.531  1.00  0.00      LIG  
ATOM   6551 O2   LIG     1     -14.612  -2.962  24.672  1.00  0.00      LIG  
ATOM   6552 C23  LIG     1     -10.970  -4.354  22.088  1.00  0.00      LIG  
ATOM   6553 C24  LIG     1     -13.059   3.200  19.474  1.00  0.00      LIG  
ATOM   6554 C25  LIG     1     -10.866   3.385  18.257  1.00  0.00      LIG  
ATOM   6555 O3   LIG     1     -12.883   0.724  21.436  1.00  0.00      LIG  
ATOM   6556 C26  LIG     1     -13.805  -5.754  25.839  1.00  0.00      LIG  
ATOM   6557 C27  LIG     1     -15.036  -1.733  18.776  1.00  0.00      LIG  
ATOM   6558 H    LIG     1     -10.431   0.871  19.156  1.00  0.00      LIG  
ATOM   6559 H1   LIG     1     -14.911  -7.555  23.108  1.00  0.00      LIG  
ATOM   6560 H2   LIG     1     -12.769  -4.782  24.011  1.00  0.00      LIG  
ATOM   6561 H3   LIG     1     -13.902  -1.612  22.587  1.00  0.00      LIG  
ATOM   6562 H4   LIG     1     -12.543  -2.395  23.319  1.00  0.00      LIG  
ATOM   6563 H5   LIG     1     -15.309  -3.603  22.873  1.00  0.00      LIG  
ATOM   6564 H6   LIG     1     -11.487  -0.538  20.688  1.00  0.00      LIG  
ATOM   6565 H7   LIG     1     -12.483  -5.659  19.548  1.00  0.00      LIG  
ATOM   6566 H8   LIG     1     -10.985  -4.796  19.738  1.00  0.00      LIG  
ATOM   6567 H9   LIG     1     -11.614  -6.875  21.917  1.00  0.00      LIG  
ATOM   6568 H10  LIG     1     -13.123  -7.513  21.376  1.00  0.00      LIG  
ATOM   6569 H11  LIG     1     -11.814  -3.033  18.586  1.00  0.00      LIG  
ATOM   6570 H12  LIG     1     -13.371  -3.871  18.435  1.00  0.00      LIG  
ATOM   6571 H13  LIG     1     -14.501  -1.034  20.685  1.00  0.00      LIG  
ATOM   6572 H14  LIG     1     -16.397  -5.941  23.570  1.00  0.00      LIG  
ATOM   6573 H15  LIG     1     -16.235  -4.790  24.881  1.00  0.00      LIG  
ATOM   6574 H16  LIG     1     -12.497  -0.679  18.410  1.00  0.00      LIG  
ATOM   6575 H17  LIG     1     -13.724   0.481  18.882  1.00  0.00      LIG  
ATOM   6576 H18  LIG     1     -14.104  -8.394  25.905  1.00  0.00      LIG  
ATOM   6577 H19  LIG     1     -14.604  -9.425  24.559  1.00  0.00      LIG  
ATOM   6578 H20  LIG     1     -12.669  -8.679  23.327  1.00  0.00      LIG  
ATOM   6579 H21  LIG     1     -12.119  -7.258  24.206  1.00  0.00      LIG  
ATOM   6580 H22  LIG     1     -14.359  -6.154  20.268  1.00  0.00      LIG  
ATOM   6581 H23  LIG     1     -15.037  -4.677  20.944  1.00  0.00      LIG  
ATOM   6582 H24  LIG     1     -15.360  -6.220  21.691  1.00  0.00      LIG  
ATOM   6583 H25  LIG     1     -17.681  -6.747  25.413  1.00  0.00      LIG  
ATOM   6584 H26  LIG     1     -16.363  -6.505  26.563  1.00  0.00      LIG  
ATOM   6585 H27  LIG     1     -14.929  -2.061  24.486  1.00  0.00      LIG  
ATOM   6586 H28  LIG     1     -10.397  -3.522  21.664  1.00  0.00      LIG  
ATOM   6587 H29  LIG     1     -10.370  -5.254  21.936  1.00  0.00      LIG  
ATOM   6588 H30  LIG     1     -11.042  -4.175  23.162  1.00  0.00      LIG  
ATOM   6589 H31  LIG     1     -13.470   2.963  20.459  1.00  0.00      LIG  
ATOM   6590 H32  LIG     1     -13.712   2.771  18.711  1.00  0.00      LIG  
ATOM   6591 H33  LIG     1     -13.079   4.286  19.356  1.00  0.00      LIG  
ATOM   6592 H34  LIG     1      -9.840   3.007  18.219  1.00  0.00      LIG  
ATOM   6593 H35  LIG     1     -10.831   4.459  18.457  1.00  0.00      LIG  
ATOM   6594 H36  LIG     1     -11.321   3.237  17.276  1.00  0.00      LIG  
ATOM   6595 H37  LIG     1     -12.276   1.280  21.955  1.00  0.00      LIG  
ATOM   6596 H38  LIG     1     -13.976  -4.741  26.203  1.00  0.00      LIG  
ATOM   6597 H39  LIG     1     -12.724  -5.905  25.799  1.00  0.00      LIG  
ATOM   6598 H40  LIG     1     -14.191  -6.422  26.610  1.00  0.00      LIG  
ATOM   6599 H41  LIG     1     -15.674  -2.558  19.106  1.00  0.00      LIG  
ATOM   6600 H42  LIG     1     -14.593  -1.999  17.812  1.00  0.00      LIG  
ATOM   6601 H43  LIG     1     -15.674  -0.860  18.614  1.00  0.00      LIG  
TER
REMARK  Energy: 254.825
REMARK  SimpleFitness: 254.825
REMARK  FullFitness: -1384.7855
REMARK  InterFull: -24.0715
REMARK  IntraFull: 286.408
REMARK  solvFull: -1928.98
REMARK  surfFull: 281.858
REMARK  extraFull: 0.0
REMARK  deltaGcompsolvpol: -1928.98
REMARK  deltaGcompsolvnonpol: 281.858
REMARK  deltaGprotsolvpol: -1938.72
REMARK  deltaGprotsolvnonpol: 281.59
REMARK  deltaGligsolvpol: -8.52031
REMARK  deltaGligsolvnonpol: 14.3145
REMARK  deltaGvdw: -24.0715
REMARK  deltaGelec: 0.0
REMARK  deltaG: -6.478432
REMARK  Cluster: 2
REMARK  ClusterRank: 7
ATOM   6526 C    LIG     1     -12.988  -3.142  21.393  1.00  0.00      LIG  
ATOM   6527 C1   LIG     1     -13.322  -5.490  22.085  1.00  0.00      LIG  
ATOM   6528 C2   LIG     1     -12.338  -4.476  21.407  1.00  0.00      LIG  
ATOM   6529 O    LIG     1     -10.945   2.481  20.537  1.00  0.00      LIG  
ATOM   6530 C3   LIG     1     -11.241   1.321  19.715  1.00  0.00      LIG  
ATOM   6531 C4   LIG     1     -11.667   2.690  19.299  1.00  0.00      LIG  
ATOM   6532 C5   LIG     1     -13.715  -4.957  23.500  1.00  0.00      LIG  
ATOM   6533 C6   LIG     1     -13.188  -2.645  20.173  1.00  0.00      LIG  
ATOM   6534 C7   LIG     1     -14.439  -5.958  24.452  1.00  0.00      LIG  
ATOM   6535 C8   LIG     1     -13.422  -2.585  22.696  1.00  0.00      LIG  
ATOM   6536 C9   LIG     1     -14.354  -3.552  23.401  1.00  0.00      LIG  
ATOM   6537 C10  LIG     1     -14.257  -7.394  23.968  1.00  0.00      LIG  
ATOM   6538 C11  LIG     1     -12.133   0.261  20.315  1.00  0.00      LIG  
ATOM   6539 C12  LIG     1     -12.062  -4.723  19.920  1.00  0.00      LIG  
ATOM   6540 C13  LIG     1     -12.677  -6.889  22.154  1.00  0.00      LIG  
ATOM   6541 C14  LIG     1     -12.610  -3.537  19.141  1.00  0.00      LIG  
ATOM   6542 C15  LIG     1     -13.970  -1.413  19.809  1.00  0.00      LIG  
ATOM   6543 C16  LIG     1     -15.957  -5.794  24.559  1.00  0.00      LIG  
ATOM   6544 C17  LIG     1     -13.076  -0.313  19.263  1.00  0.00      LIG  
ATOM   6545 C18  LIG     1     -14.697  -8.424  24.989  1.00  0.00      LIG  
ATOM   6546 C19  LIG     1     -12.852  -7.612  23.477  1.00  0.00      LIG  
ATOM   6547 C20  LIG     1     -16.148  -8.195  25.312  1.00  0.00      LIG  
ATOM   6548 O1   LIG     1     -16.835  -9.119  25.717  1.00  0.00      LIG  
ATOM   6549 C21  LIG     1     -14.582  -5.635  21.203  1.00  0.00      LIG  
ATOM   6550 C22  LIG     1     -16.594  -6.777  25.531  1.00  0.00      LIG  
ATOM   6551 O2   LIG     1     -14.612  -2.962  24.672  1.00  0.00      LIG  
ATOM   6552 C23  LIG     1     -10.970  -4.354  22.088  1.00  0.00      LIG  
ATOM   6553 C24  LIG     1     -13.059   3.200  19.474  1.00  0.00      LIG  
ATOM   6554 C25  LIG     1     -10.866   3.385  18.257  1.00  0.00      LIG  
ATOM   6555 O3   LIG     1     -12.883   0.724  21.436  1.00  0.00      LIG  
ATOM   6556 C26  LIG     1     -13.805  -5.754  25.839  1.00  0.00      LIG  
ATOM   6557 C27  LIG     1     -15.036  -1.733  18.776  1.00  0.00      LIG  
ATOM   6558 H    LIG     1     -10.431   0.871  19.156  1.00  0.00      LIG  
ATOM   6559 H1   LIG     1     -14.911  -7.555  23.108  1.00  0.00      LIG  
ATOM   6560 H2   LIG     1     -12.769  -4.782  24.011  1.00  0.00      LIG  
ATOM   6561 H3   LIG     1     -13.902  -1.612  22.587  1.00  0.00      LIG  
ATOM   6562 H4   LIG     1     -12.543  -2.395  23.319  1.00  0.00      LIG  
ATOM   6563 H5   LIG     1     -15.309  -3.603  22.873  1.00  0.00      LIG  
ATOM   6564 H6   LIG     1     -11.487  -0.538  20.688  1.00  0.00      LIG  
ATOM   6565 H7   LIG     1     -12.483  -5.659  19.548  1.00  0.00      LIG  
ATOM   6566 H8   LIG     1     -10.985  -4.796  19.738  1.00  0.00      LIG  
ATOM   6567 H9   LIG     1     -11.614  -6.875  21.917  1.00  0.00      LIG  
ATOM   6568 H10  LIG     1     -13.123  -7.513  21.376  1.00  0.00      LIG  
ATOM   6569 H11  LIG     1     -11.814  -3.033  18.586  1.00  0.00      LIG  
ATOM   6570 H12  LIG     1     -13.371  -3.871  18.435  1.00  0.00      LIG  
ATOM   6571 H13  LIG     1     -14.501  -1.034  20.685  1.00  0.00      LIG  
ATOM   6572 H14  LIG     1     -16.397  -5.941  23.570  1.00  0.00      LIG  
ATOM   6573 H15  LIG     1     -16.235  -4.790  24.881  1.00  0.00      LIG  
ATOM   6574 H16  LIG     1     -12.497  -0.679  18.410  1.00  0.00      LIG  
ATOM   6575 H17  LIG     1     -13.724   0.481  18.882  1.00  0.00      LIG  
ATOM   6576 H18  LIG     1     -14.104  -8.394  25.905  1.00  0.00      LIG  
ATOM   6577 H19  LIG     1     -14.604  -9.425  24.559  1.00  0.00      LIG  
ATOM   6578 H20  LIG     1     -12.669  -8.679  23.327  1.00  0.00      LIG  
ATOM   6579 H21  LIG     1     -12.119  -7.258  24.206  1.00  0.00      LIG  
ATOM   6580 H22  LIG     1     -14.359  -6.154  20.268  1.00  0.00      LIG  
ATOM   6581 H23  LIG     1     -15.037  -4.677  20.944  1.00  0.00      LIG  
ATOM   6582 H24  LIG     1     -15.360  -6.220  21.691  1.00  0.00      LIG  
ATOM   6583 H25  LIG     1     -17.681  -6.747  25.413  1.00  0.00      LIG  
ATOM   6584 H26  LIG     1     -16.363  -6.505  26.563  1.00  0.00      LIG  
ATOM   6585 H27  LIG     1     -14.929  -2.061  24.486  1.00  0.00      LIG  
ATOM   6586 H28  LIG     1     -10.397  -3.522  21.664  1.00  0.00      LIG  
ATOM   6587 H29  LIG     1     -10.370  -5.254  21.936  1.00  0.00      LIG  
ATOM   6588 H30  LIG     1     -11.042  -4.175  23.162  1.00  0.00      LIG  
ATOM   6589 H31  LIG     1     -13.470   2.963  20.459  1.00  0.00      LIG  
ATOM   6590 H32  LIG     1     -13.712   2.771  18.711  1.00  0.00      LIG  
ATOM   6591 H33  LIG     1     -13.079   4.286  19.356  1.00  0.00      LIG  
ATOM   6592 H34  LIG     1      -9.840   3.007  18.219  1.00  0.00      LIG  
ATOM   6593 H35  LIG     1     -10.831   4.459  18.457  1.00  0.00      LIG  
ATOM   6594 H36  LIG     1     -11.321   3.237  17.276  1.00  0.00      LIG  
ATOM   6595 H37  LIG     1     -12.276   1.280  21.955  1.00  0.00      LIG  
ATOM   6596 H38  LIG     1     -13.976  -4.741  26.203  1.00  0.00      LIG  
ATOM   6597 H39  LIG     1     -12.724  -5.905  25.799  1.00  0.00      LIG  
ATOM   6598 H40  LIG     1     -14.191  -6.422  26.610  1.00  0.00      LIG  
ATOM   6599 H41  LIG     1     -15.674  -2.558  19.106  1.00  0.00      LIG  
ATOM   6600 H42  LIG     1     -14.593  -1.999  17.812  1.00  0.00      LIG  
ATOM   6601 H43  LIG     1     -15.674  -0.860  18.614  1.00  0.00      LIG  
TER
REMARK  Energy: 256.737
REMARK  SimpleFitness: 256.737
REMARK  FullFitness: -1384.7483
REMARK  InterFull: -22.6903
REMARK  IntraFull: 282.477
REMARK  solvFull: -1928.59
REMARK  surfFull: 284.055
REMARK  extraFull: 0.0
REMARK  deltaGcompsolvpol: -1928.59
REMARK  deltaGcompsolvnonpol: 284.055
REMARK  deltaGprotsolvpol: -1938.72
REMARK  deltaGprotsolvnonpol: 281.59
REMARK  deltaGligsolvpol: -8.63099
REMARK  deltaGligsolvnonpol: 14.6103
REMARK  deltaGvdw: -22.6903
REMARK  deltaGelec: 0.0
REMARK  deltaG: -6.137275
REMARK  Cluster: 3
REMARK  ClusterRank: 0
ATOM   6526 C    LIG     1      -8.758  -4.562  21.914  1.00  0.00      LIG  
ATOM   6527 C1   LIG     1      -9.854  -5.212  24.049  1.00  0.00      LIG  
ATOM   6528 C2   LIG     1      -8.570  -5.345  23.167  1.00  0.00      LIG  
ATOM   6529 O    LIG     1     -12.633  -2.381  19.964  1.00  0.00      LIG  
ATOM   6530 C3   LIG     1     -12.477  -3.545  19.119  1.00  0.00      LIG  
ATOM   6531 C4   LIG     1     -13.725  -3.326  19.898  1.00  0.00      LIG  
ATOM   6532 C5   LIG     1     -10.147  -3.701  24.304  1.00  0.00      LIG  
ATOM   6533 C6   LIG     1      -8.700  -5.305  20.804  1.00  0.00      LIG  
ATOM   6534 C7   LIG     1     -11.249  -3.385  25.364  1.00  0.00      LIG  
ATOM   6535 C8   LIG     1      -9.038  -3.113  22.094  1.00  0.00      LIG  
ATOM   6536 C9   LIG     1     -10.263  -2.918  22.975  1.00  0.00      LIG  
ATOM   6537 C10  LIG     1     -11.522  -4.605  26.241  1.00  0.00      LIG  
ATOM   6538 C11  LIG     1     -11.381  -4.464  19.554  1.00  0.00      LIG  
ATOM   6539 C12  LIG     1      -8.294  -6.758  22.645  1.00  0.00      LIG  
ATOM   6540 C13  LIG     1      -9.680  -5.982  25.375  1.00  0.00      LIG  
ATOM   6541 C14  LIG     1      -8.435  -6.725  21.134  1.00  0.00      LIG  
ATOM   6542 C15  LIG     1      -8.890  -4.968  19.348  1.00  0.00      LIG  
ATOM   6543 C16  LIG     1     -12.617  -2.998  24.796  1.00  0.00      LIG  
ATOM   6544 C17  LIG     1     -10.042  -4.034  18.984  1.00  0.00      LIG  
ATOM   6545 C18  LIG     1     -12.406  -4.308  27.433  1.00  0.00      LIG  
ATOM   6546 C19  LIG     1     -10.234  -5.287  26.606  1.00  0.00      LIG  
ATOM   6547 C20  LIG     1     -13.717  -3.797  26.912  1.00  0.00      LIG  
ATOM   6548 O1   LIG     1     -14.758  -4.025  27.510  1.00  0.00      LIG  
ATOM   6549 C21  LIG     1     -11.028  -5.884  23.303  1.00  0.00      LIG  
ATOM   6550 C22  LIG     1     -13.653  -2.716  25.873  1.00  0.00      LIG  
ATOM   6551 O2   LIG     1     -10.357  -1.513  23.182  1.00  0.00      LIG  
ATOM   6552 C23  LIG     1      -7.277  -4.876  23.846  1.00  0.00      LIG  
ATOM   6553 C24  LIG     1     -13.990  -4.057  21.170  1.00  0.00      LIG  
ATOM   6554 C25  LIG     1     -14.928  -2.798  19.199  1.00  0.00      LIG  
ATOM   6555 O3   LIG     1     -11.650  -5.776  19.098  1.00  0.00      LIG  
ATOM   6556 C26  LIG     1     -10.709  -2.217  26.206  1.00  0.00      LIG  
ATOM   6557 C27  LIG     1      -7.610  -4.393  18.778  1.00  0.00      LIG  
ATOM   6558 H    LIG     1     -12.518  -3.412  18.047  1.00  0.00      LIG  
ATOM   6559 H1   LIG     1     -12.095  -5.332  25.663  1.00  0.00      LIG  
ATOM   6560 H2   LIG     1      -9.241  -3.310  24.768  1.00  0.00      LIG  
ATOM   6561 H3   LIG     1      -9.178  -2.594  21.146  1.00  0.00      LIG  
ATOM   6562 H4   LIG     1      -8.173  -2.624  22.550  1.00  0.00      LIG  
ATOM   6563 H5   LIG     1     -11.161  -3.226  22.435  1.00  0.00      LIG  
ATOM   6564 H6   LIG     1     -11.317  -4.491  20.637  1.00  0.00      LIG  
ATOM   6565 H7   LIG     1      -8.940  -7.522  23.082  1.00  0.00      LIG  
ATOM   6566 H8   LIG     1      -7.273  -7.060  22.895  1.00  0.00      LIG  
ATOM   6567 H9   LIG     1      -8.642  -6.237  25.583  1.00  0.00      LIG  
ATOM   6568 H10  LIG     1     -10.187  -6.947  25.286  1.00  0.00      LIG  
ATOM   6569 H11  LIG     1      -7.520  -7.078  20.649  1.00  0.00      LIG  
ATOM   6570 H12  LIG     1      -9.270  -7.354  20.812  1.00  0.00      LIG  
ATOM   6571 H13  LIG     1      -9.077  -5.914  18.832  1.00  0.00      LIG  
ATOM   6572 H14  LIG     1     -12.984  -3.809  24.163  1.00  0.00      LIG  
ATOM   6573 H15  LIG     1     -12.552  -2.109  24.168  1.00  0.00      LIG  
ATOM   6574 H16  LIG     1      -9.819  -3.006  19.278  1.00  0.00      LIG  
ATOM   6575 H17  LIG     1     -10.114  -4.026  17.893  1.00  0.00      LIG  
ATOM   6576 H18  LIG     1     -11.970  -3.586  28.127  1.00  0.00      LIG  
ATOM   6577 H19  LIG     1     -12.599  -5.235  27.980  1.00  0.00      LIG  
ATOM   6578 H20  LIG     1     -10.408  -6.027  27.392  1.00  0.00      LIG  
ATOM   6579 H21  LIG     1      -9.508  -4.571  26.998  1.00  0.00      LIG  
ATOM   6580 H22  LIG     1     -10.931  -6.972  23.297  1.00  0.00      LIG  
ATOM   6581 H23  LIG     1     -11.107  -5.568  22.268  1.00  0.00      LIG  
ATOM   6582 H24  LIG     1     -11.996  -5.669  23.749  1.00  0.00      LIG  
ATOM   6583 H25  LIG     1     -14.640  -2.634  25.412  1.00  0.00      LIG  
ATOM   6584 H26  LIG     1     -13.437  -1.774  26.381  1.00  0.00      LIG  
ATOM   6585 H27  LIG     1     -10.348  -1.102  22.301  1.00  0.00      LIG  
ATOM   6586 H28  LIG     1      -6.446  -4.868  23.134  1.00  0.00      LIG  
ATOM   6587 H29  LIG     1      -6.984  -5.550  24.654  1.00  0.00      LIG  
ATOM   6588 H30  LIG     1      -7.354  -3.869  24.261  1.00  0.00      LIG  
ATOM   6589 H31  LIG     1     -14.736  -3.520  21.762  1.00  0.00      LIG  
ATOM   6590 H32  LIG     1     -13.092  -4.162  21.784  1.00  0.00      LIG  
ATOM   6591 H33  LIG     1     -14.379  -5.055  20.953  1.00  0.00      LIG  
ATOM   6592 H34  LIG     1     -14.659  -2.278  18.275  1.00  0.00      LIG  
ATOM   6593 H35  LIG     1     -15.465  -2.098  19.844  1.00  0.00      LIG  
ATOM   6594 H36  LIG     1     -15.603  -3.619  18.947  1.00  0.00      LIG  
ATOM   6595 H37  LIG     1     -12.520  -6.026  19.451  1.00  0.00      LIG  
ATOM   6596 H38  LIG     1     -10.579  -1.322  25.597  1.00  0.00      LIG  
ATOM   6597 H39  LIG     1      -9.735  -2.461  26.637  1.00  0.00      LIG  
ATOM   6598 H40  LIG     1     -11.360  -1.930  27.030  1.00  0.00      LIG  
ATOM   6599 H41  LIG     1      -6.767  -5.072  18.934  1.00  0.00      LIG  
ATOM   6600 H42  LIG     1      -7.372  -3.433  19.245  1.00  0.00      LIG  
ATOM   6601 H43  LIG     1      -7.721  -4.228  17.703  1.00  0.00      LIG  
TER
REMARK  Energy: 256.737
REMARK  SimpleFitness: 256.737
REMARK  FullFitness: -1384.7483
REMARK  InterFull: -22.6903
REMARK  IntraFull: 282.477
REMARK  solvFull: -1928.59
REMARK  surfFull: 284.055
REMARK  extraFull: 0.0
REMARK  deltaGcompsolvpol: -1928.59
REMARK  deltaGcompsolvnonpol: 284.055
REMARK  deltaGprotsolvpol: -1938.72
REMARK  deltaGprotsolvnonpol: 281.59
REMARK  deltaGligsolvpol: -8.63099
REMARK  deltaGligsolvnonpol: 14.6103
REMARK  deltaGvdw: -22.6903
REMARK  deltaGelec: 0.0
REMARK  deltaG: -6.137275
REMARK  Cluster: 3
REMARK  ClusterRank: 1
ATOM   6526 C    LIG     1      -8.758  -4.562  21.914  1.00  0.00      LIG  
ATOM   6527 C1   LIG     1      -9.854  -5.212  24.049  1.00  0.00      LIG  
ATOM   6528 C2   LIG     1      -8.570  -5.345  23.167  1.00  0.00      LIG  
ATOM   6529 O    LIG     1     -12.633  -2.381  19.964  1.00  0.00      LIG  
ATOM   6530 C3   LIG     1     -12.477  -3.545  19.119  1.00  0.00      LIG  
ATOM   6531 C4   LIG     1     -13.725  -3.326  19.898  1.00  0.00      LIG  
ATOM   6532 C5   LIG     1     -10.147  -3.701  24.304  1.00  0.00      LIG  
ATOM   6533 C6   LIG     1      -8.700  -5.305  20.804  1.00  0.00      LIG  
ATOM   6534 C7   LIG     1     -11.249  -3.385  25.364  1.00  0.00      LIG  
ATOM   6535 C8   LIG     1      -9.038  -3.113  22.094  1.00  0.00      LIG  
ATOM   6536 C9   LIG     1     -10.263  -2.918  22.975  1.00  0.00      LIG  
ATOM   6537 C10  LIG     1     -11.522  -4.605  26.241  1.00  0.00      LIG  
ATOM   6538 C11  LIG     1     -11.381  -4.464  19.554  1.00  0.00      LIG  
ATOM   6539 C12  LIG     1      -8.294  -6.758  22.645  1.00  0.00      LIG  
ATOM   6540 C13  LIG     1      -9.680  -5.982  25.375  1.00  0.00      LIG  
ATOM   6541 C14  LIG     1      -8.435  -6.725  21.134  1.00  0.00      LIG  
ATOM   6542 C15  LIG     1      -8.890  -4.968  19.348  1.00  0.00      LIG  
ATOM   6543 C16  LIG     1     -12.617  -2.998  24.796  1.00  0.00      LIG  
ATOM   6544 C17  LIG     1     -10.042  -4.034  18.984  1.00  0.00      LIG  
ATOM   6545 C18  LIG     1     -12.406  -4.308  27.433  1.00  0.00      LIG  
ATOM   6546 C19  LIG     1     -10.234  -5.287  26.606  1.00  0.00      LIG  
ATOM   6547 C20  LIG     1     -13.717  -3.797  26.912  1.00  0.00      LIG  
ATOM   6548 O1   LIG     1     -14.758  -4.025  27.510  1.00  0.00      LIG  
ATOM   6549 C21  LIG     1     -11.028  -5.884  23.303  1.00  0.00      LIG  
ATOM   6550 C22  LIG     1     -13.653  -2.716  25.873  1.00  0.00      LIG  
ATOM   6551 O2   LIG     1     -10.357  -1.513  23.182  1.00  0.00      LIG  
ATOM   6552 C23  LIG     1      -7.277  -4.876  23.846  1.00  0.00      LIG  
ATOM   6553 C24  LIG     1     -13.990  -4.057  21.170  1.00  0.00      LIG  
ATOM   6554 C25  LIG     1     -14.928  -2.798  19.199  1.00  0.00      LIG  
ATOM   6555 O3   LIG     1     -11.650  -5.776  19.098  1.00  0.00      LIG  
ATOM   6556 C26  LIG     1     -10.709  -2.217  26.206  1.00  0.00      LIG  
ATOM   6557 C27  LIG     1      -7.610  -4.393  18.778  1.00  0.00      LIG  
ATOM   6558 H    LIG     1     -12.518  -3.412  18.047  1.00  0.00      LIG  
ATOM   6559 H1   LIG     1     -12.095  -5.332  25.663  1.00  0.00      LIG  
ATOM   6560 H2   LIG     1      -9.241  -3.310  24.768  1.00  0.00      LIG  
ATOM   6561 H3   LIG     1      -9.178  -2.594  21.146  1.00  0.00      LIG  
ATOM   6562 H4   LIG     1      -8.173  -2.624  22.550  1.00  0.00      LIG  
ATOM   6563 H5   LIG     1     -11.161  -3.226  22.435  1.00  0.00      LIG  
ATOM   6564 H6   LIG     1     -11.317  -4.491  20.637  1.00  0.00      LIG  
ATOM   6565 H7   LIG     1      -8.940  -7.522  23.082  1.00  0.00      LIG  
ATOM   6566 H8   LIG     1      -7.273  -7.060  22.895  1.00  0.00      LIG  
ATOM   6567 H9   LIG     1      -8.642  -6.237  25.583  1.00  0.00      LIG  
ATOM   6568 H10  LIG     1     -10.187  -6.947  25.286  1.00  0.00      LIG  
ATOM   6569 H11  LIG     1      -7.520  -7.078  20.649  1.00  0.00      LIG  
ATOM   6570 H12  LIG     1      -9.270  -7.354  20.812  1.00  0.00      LIG  
ATOM   6571 H13  LIG     1      -9.077  -5.914  18.832  1.00  0.00      LIG  
ATOM   6572 H14  LIG     1     -12.984  -3.809  24.163  1.00  0.00      LIG  
ATOM   6573 H15  LIG     1     -12.552  -2.109  24.168  1.00  0.00      LIG  
ATOM   6574 H16  LIG     1      -9.819  -3.006  19.278  1.00  0.00      LIG  
ATOM   6575 H17  LIG     1     -10.114  -4.026  17.893  1.00  0.00      LIG  
ATOM   6576 H18  LIG     1     -11.970  -3.586  28.127  1.00  0.00      LIG  
ATOM   6577 H19  LIG     1     -12.599  -5.235  27.980  1.00  0.00      LIG  
ATOM   6578 H20  LIG     1     -10.408  -6.027  27.392  1.00  0.00      LIG  
ATOM   6579 H21  LIG     1      -9.508  -4.571  26.998  1.00  0.00      LIG  
ATOM   6580 H22  LIG     1     -10.931  -6.972  23.297  1.00  0.00      LIG  
ATOM   6581 H23  LIG     1     -11.107  -5.568  22.268  1.00  0.00      LIG  
ATOM   6582 H24  LIG     1     -11.996  -5.669  23.749  1.00  0.00      LIG  
ATOM   6583 H25  LIG     1     -14.640  -2.634  25.412  1.00  0.00      LIG  
ATOM   6584 H26  LIG     1     -13.437  -1.774  26.381  1.00  0.00      LIG  
ATOM   6585 H27  LIG     1     -10.348  -1.102  22.301  1.00  0.00      LIG  
ATOM   6586 H28  LIG     1      -6.446  -4.868  23.134  1.00  0.00      LIG  
ATOM   6587 H29  LIG     1      -6.984  -5.550  24.654  1.00  0.00      LIG  
ATOM   6588 H30  LIG     1      -7.354  -3.869  24.261  1.00  0.00      LIG  
ATOM   6589 H31  LIG     1     -14.736  -3.520  21.762  1.00  0.00      LIG  
ATOM   6590 H32  LIG     1     -13.092  -4.162  21.784  1.00  0.00      LIG  
ATOM   6591 H33  LIG     1     -14.379  -5.055  20.953  1.00  0.00      LIG  
ATOM   6592 H34  LIG     1     -14.659  -2.278  18.275  1.00  0.00      LIG  
ATOM   6593 H35  LIG     1     -15.465  -2.098  19.844  1.00  0.00      LIG  
ATOM   6594 H36  LIG     1     -15.603  -3.619  18.947  1.00  0.00      LIG  
ATOM   6595 H37  LIG     1     -12.520  -6.026  19.451  1.00  0.00      LIG  
ATOM   6596 H38  LIG     1     -10.579  -1.322  25.597  1.00  0.00      LIG  
ATOM   6597 H39  LIG     1      -9.735  -2.461  26.637  1.00  0.00      LIG  
ATOM   6598 H40  LIG     1     -11.360  -1.930  27.030  1.00  0.00      LIG  
ATOM   6599 H41  LIG     1      -6.767  -5.072  18.934  1.00  0.00      LIG  
ATOM   6600 H42  LIG     1      -7.372  -3.433  19.245  1.00  0.00      LIG  
ATOM   6601 H43  LIG     1      -7.721  -4.228  17.703  1.00  0.00      LIG  
TER
REMARK  Energy: 256.737
REMARK  SimpleFitness: 256.737
REMARK  FullFitness: -1384.7483
REMARK  InterFull: -22.6903
REMARK  IntraFull: 282.477
REMARK  solvFull: -1928.59
REMARK  surfFull: 284.055
REMARK  extraFull: 0.0
REMARK  deltaGcompsolvpol: -1928.59
REMARK  deltaGcompsolvnonpol: 284.055
REMARK  deltaGprotsolvpol: -1938.72
REMARK  deltaGprotsolvnonpol: 281.59
REMARK  deltaGligsolvpol: -8.63099
REMARK  deltaGligsolvnonpol: 14.6103
REMARK  deltaGvdw: -22.6903
REMARK  deltaGelec: 0.0
REMARK  deltaG: -6.137275
REMARK  Cluster: 3
REMARK  ClusterRank: 2
ATOM   6526 C    LIG     1      -8.758  -4.562  21.914  1.00  0.00      LIG  
ATOM   6527 C1   LIG     1      -9.854  -5.212  24.049  1.00  0.00      LIG  
ATOM   6528 C2   LIG     1      -8.570  -5.345  23.167  1.00  0.00      LIG  
ATOM   6529 O    LIG     1     -12.633  -2.381  19.964  1.00  0.00      LIG  
ATOM   6530 C3   LIG     1     -12.477  -3.545  19.119  1.00  0.00      LIG  
ATOM   6531 C4   LIG     1     -13.725  -3.326  19.898  1.00  0.00      LIG  
ATOM   6532 C5   LIG     1     -10.147  -3.701  24.304  1.00  0.00      LIG  
ATOM   6533 C6   LIG     1      -8.700  -5.305  20.804  1.00  0.00      LIG  
ATOM   6534 C7   LIG     1     -11.249  -3.385  25.364  1.00  0.00      LIG  
ATOM   6535 C8   LIG     1      -9.038  -3.113  22.094  1.00  0.00      LIG  
ATOM   6536 C9   LIG     1     -10.263  -2.918  22.975  1.00  0.00      LIG  
ATOM   6537 C10  LIG     1     -11.522  -4.605  26.241  1.00  0.00      LIG  
ATOM   6538 C11  LIG     1     -11.381  -4.464  19.554  1.00  0.00      LIG  
ATOM   6539 C12  LIG     1      -8.294  -6.758  22.645  1.00  0.00      LIG  
ATOM   6540 C13  LIG     1      -9.680  -5.982  25.375  1.00  0.00      LIG  
ATOM   6541 C14  LIG     1      -8.435  -6.725  21.134  1.00  0.00      LIG  
ATOM   6542 C15  LIG     1      -8.890  -4.968  19.348  1.00  0.00      LIG  
ATOM   6543 C16  LIG     1     -12.617  -2.998  24.796  1.00  0.00      LIG  
ATOM   6544 C17  LIG     1     -10.042  -4.034  18.984  1.00  0.00      LIG  
ATOM   6545 C18  LIG     1     -12.406  -4.308  27.433  1.00  0.00      LIG  
ATOM   6546 C19  LIG     1     -10.234  -5.287  26.606  1.00  0.00      LIG  
ATOM   6547 C20  LIG     1     -13.717  -3.797  26.912  1.00  0.00      LIG  
ATOM   6548 O1   LIG     1     -14.758  -4.025  27.510  1.00  0.00      LIG  
ATOM   6549 C21  LIG     1     -11.028  -5.884  23.303  1.00  0.00      LIG  
ATOM   6550 C22  LIG     1     -13.653  -2.716  25.873  1.00  0.00      LIG  
ATOM   6551 O2   LIG     1     -10.357  -1.513  23.182  1.00  0.00      LIG  
ATOM   6552 C23  LIG     1      -7.277  -4.876  23.846  1.00  0.00      LIG  
ATOM   6553 C24  LIG     1     -13.990  -4.057  21.170  1.00  0.00      LIG  
ATOM   6554 C25  LIG     1     -14.928  -2.798  19.199  1.00  0.00      LIG  
ATOM   6555 O3   LIG     1     -11.650  -5.776  19.098  1.00  0.00      LIG  
ATOM   6556 C26  LIG     1     -10.709  -2.217  26.206  1.00  0.00      LIG  
ATOM   6557 C27  LIG     1      -7.610  -4.393  18.778  1.00  0.00      LIG  
ATOM   6558 H    LIG     1     -12.518  -3.412  18.047  1.00  0.00      LIG  
ATOM   6559 H1   LIG     1     -12.095  -5.332  25.663  1.00  0.00      LIG  
ATOM   6560 H2   LIG     1      -9.241  -3.310  24.768  1.00  0.00      LIG  
ATOM   6561 H3   LIG     1      -9.178  -2.594  21.146  1.00  0.00      LIG  
ATOM   6562 H4   LIG     1      -8.173  -2.624  22.550  1.00  0.00      LIG  
ATOM   6563 H5   LIG     1     -11.161  -3.226  22.435  1.00  0.00      LIG  
ATOM   6564 H6   LIG     1     -11.317  -4.491  20.637  1.00  0.00      LIG  
ATOM   6565 H7   LIG     1      -8.940  -7.522  23.082  1.00  0.00      LIG  
ATOM   6566 H8   LIG     1      -7.273  -7.060  22.895  1.00  0.00      LIG  
ATOM   6567 H9   LIG     1      -8.642  -6.237  25.583  1.00  0.00      LIG  
ATOM   6568 H10  LIG     1     -10.187  -6.947  25.286  1.00  0.00      LIG  
ATOM   6569 H11  LIG     1      -7.520  -7.078  20.649  1.00  0.00      LIG  
ATOM   6570 H12  LIG     1      -9.270  -7.354  20.812  1.00  0.00      LIG  
ATOM   6571 H13  LIG     1      -9.077  -5.914  18.832  1.00  0.00      LIG  
ATOM   6572 H14  LIG     1     -12.984  -3.809  24.163  1.00  0.00      LIG  
ATOM   6573 H15  LIG     1     -12.552  -2.109  24.168  1.00  0.00      LIG  
ATOM   6574 H16  LIG     1      -9.819  -3.006  19.278  1.00  0.00      LIG  
ATOM   6575 H17  LIG     1     -10.114  -4.026  17.893  1.00  0.00      LIG  
ATOM   6576 H18  LIG     1     -11.970  -3.586  28.127  1.00  0.00      LIG  
ATOM   6577 H19  LIG     1     -12.599  -5.235  27.980  1.00  0.00      LIG  
ATOM   6578 H20  LIG     1     -10.408  -6.027  27.392  1.00  0.00      LIG  
ATOM   6579 H21  LIG     1      -9.508  -4.571  26.998  1.00  0.00      LIG  
ATOM   6580 H22  LIG     1     -10.931  -6.972  23.297  1.00  0.00      LIG  
ATOM   6581 H23  LIG     1     -11.107  -5.568  22.268  1.00  0.00      LIG  
ATOM   6582 H24  LIG     1     -11.996  -5.669  23.749  1.00  0.00      LIG  
ATOM   6583 H25  LIG     1     -14.640  -2.634  25.412  1.00  0.00      LIG  
ATOM   6584 H26  LIG     1     -13.437  -1.774  26.381  1.00  0.00      LIG  
ATOM   6585 H27  LIG     1     -10.348  -1.102  22.301  1.00  0.00      LIG  
ATOM   6586 H28  LIG     1      -6.446  -4.868  23.134  1.00  0.00      LIG  
ATOM   6587 H29  LIG     1      -6.984  -5.550  24.654  1.00  0.00      LIG  
ATOM   6588 H30  LIG     1      -7.354  -3.869  24.261  1.00  0.00      LIG  
ATOM   6589 H31  LIG     1     -14.736  -3.520  21.762  1.00  0.00      LIG  
ATOM   6590 H32  LIG     1     -13.092  -4.162  21.784  1.00  0.00      LIG  
ATOM   6591 H33  LIG     1     -14.379  -5.055  20.953  1.00  0.00      LIG  
ATOM   6592 H34  LIG     1     -14.659  -2.278  18.275  1.00  0.00      LIG  
ATOM   6593 H35  LIG     1     -15.465  -2.098  19.844  1.00  0.00      LIG  
ATOM   6594 H36  LIG     1     -15.603  -3.619  18.947  1.00  0.00      LIG  
ATOM   6595 H37  LIG     1     -12.520  -6.026  19.451  1.00  0.00      LIG  
ATOM   6596 H38  LIG     1     -10.579  -1.322  25.597  1.00  0.00      LIG  
ATOM   6597 H39  LIG     1      -9.735  -2.461  26.637  1.00  0.00      LIG  
ATOM   6598 H40  LIG     1     -11.360  -1.930  27.030  1.00  0.00      LIG  
ATOM   6599 H41  LIG     1      -6.767  -5.072  18.934  1.00  0.00      LIG  
ATOM   6600 H42  LIG     1      -7.372  -3.433  19.245  1.00  0.00      LIG  
ATOM   6601 H43  LIG     1      -7.721  -4.228  17.703  1.00  0.00      LIG  
TER
REMARK  Energy: 256.737
REMARK  SimpleFitness: 256.737
REMARK  FullFitness: -1384.7483
REMARK  InterFull: -22.6903
REMARK  IntraFull: 282.477
REMARK  solvFull: -1928.59
REMARK  surfFull: 284.055
REMARK  extraFull: 0.0
REMARK  deltaGcompsolvpol: -1928.59
REMARK  deltaGcompsolvnonpol: 284.055
REMARK  deltaGprotsolvpol: -1938.72
REMARK  deltaGprotsolvnonpol: 281.59
REMARK  deltaGligsolvpol: -8.63099
REMARK  deltaGligsolvnonpol: 14.6103
REMARK  deltaGvdw: -22.6903
REMARK  deltaGelec: 0.0
REMARK  deltaG: -6.137275
REMARK  Cluster: 3
REMARK  ClusterRank: 3
ATOM   6526 C    LIG     1      -8.758  -4.562  21.914  1.00  0.00      LIG  
ATOM   6527 C1   LIG     1      -9.854  -5.212  24.049  1.00  0.00      LIG  
ATOM   6528 C2   LIG     1      -8.570  -5.345  23.167  1.00  0.00      LIG  
ATOM   6529 O    LIG     1     -12.633  -2.381  19.964  1.00  0.00      LIG  
ATOM   6530 C3   LIG     1     -12.477  -3.545  19.119  1.00  0.00      LIG  
ATOM   6531 C4   LIG     1     -13.725  -3.326  19.898  1.00  0.00      LIG  
ATOM   6532 C5   LIG     1     -10.147  -3.701  24.304  1.00  0.00      LIG  
ATOM   6533 C6   LIG     1      -8.700  -5.305  20.804  1.00  0.00      LIG  
ATOM   6534 C7   LIG     1     -11.249  -3.385  25.364  1.00  0.00      LIG  
ATOM   6535 C8   LIG     1      -9.038  -3.113  22.094  1.00  0.00      LIG  
ATOM   6536 C9   LIG     1     -10.263  -2.918  22.975  1.00  0.00      LIG  
ATOM   6537 C10  LIG     1     -11.522  -4.605  26.241  1.00  0.00      LIG  
ATOM   6538 C11  LIG     1     -11.381  -4.464  19.554  1.00  0.00      LIG  
ATOM   6539 C12  LIG     1      -8.294  -6.758  22.645  1.00  0.00      LIG  
ATOM   6540 C13  LIG     1      -9.680  -5.982  25.375  1.00  0.00      LIG  
ATOM   6541 C14  LIG     1      -8.435  -6.725  21.134  1.00  0.00      LIG  
ATOM   6542 C15  LIG     1      -8.890  -4.968  19.348  1.00  0.00      LIG  
ATOM   6543 C16  LIG     1     -12.617  -2.998  24.796  1.00  0.00      LIG  
ATOM   6544 C17  LIG     1     -10.042  -4.034  18.984  1.00  0.00      LIG  
ATOM   6545 C18  LIG     1     -12.406  -4.308  27.433  1.00  0.00      LIG  
ATOM   6546 C19  LIG     1     -10.234  -5.287  26.606  1.00  0.00      LIG  
ATOM   6547 C20  LIG     1     -13.717  -3.797  26.912  1.00  0.00      LIG  
ATOM   6548 O1   LIG     1     -14.758  -4.025  27.510  1.00  0.00      LIG  
ATOM   6549 C21  LIG     1     -11.028  -5.884  23.303  1.00  0.00      LIG  
ATOM   6550 C22  LIG     1     -13.653  -2.716  25.873  1.00  0.00      LIG  
ATOM   6551 O2   LIG     1     -10.357  -1.513  23.182  1.00  0.00      LIG  
ATOM   6552 C23  LIG     1      -7.277  -4.876  23.846  1.00  0.00      LIG  
ATOM   6553 C24  LIG     1     -13.990  -4.057  21.170  1.00  0.00      LIG  
ATOM   6554 C25  LIG     1     -14.928  -2.798  19.199  1.00  0.00      LIG  
ATOM   6555 O3   LIG     1     -11.650  -5.776  19.098  1.00  0.00      LIG  
ATOM   6556 C26  LIG     1     -10.709  -2.217  26.206  1.00  0.00      LIG  
ATOM   6557 C27  LIG     1      -7.610  -4.393  18.778  1.00  0.00      LIG  
ATOM   6558 H    LIG     1     -12.518  -3.412  18.047  1.00  0.00      LIG  
ATOM   6559 H1   LIG     1     -12.095  -5.332  25.663  1.00  0.00      LIG  
ATOM   6560 H2   LIG     1      -9.241  -3.310  24.768  1.00  0.00      LIG  
ATOM   6561 H3   LIG     1      -9.178  -2.594  21.146  1.00  0.00      LIG  
ATOM   6562 H4   LIG     1      -8.173  -2.624  22.550  1.00  0.00      LIG  
ATOM   6563 H5   LIG     1     -11.161  -3.226  22.435  1.00  0.00      LIG  
ATOM   6564 H6   LIG     1     -11.317  -4.491  20.637  1.00  0.00      LIG  
ATOM   6565 H7   LIG     1      -8.940  -7.522  23.082  1.00  0.00      LIG  
ATOM   6566 H8   LIG     1      -7.273  -7.060  22.895  1.00  0.00      LIG  
ATOM   6567 H9   LIG     1      -8.642  -6.237  25.583  1.00  0.00      LIG  
ATOM   6568 H10  LIG     1     -10.187  -6.947  25.286  1.00  0.00      LIG  
ATOM   6569 H11  LIG     1      -7.520  -7.078  20.649  1.00  0.00      LIG  
ATOM   6570 H12  LIG     1      -9.270  -7.354  20.812  1.00  0.00      LIG  
ATOM   6571 H13  LIG     1      -9.077  -5.914  18.832  1.00  0.00      LIG  
ATOM   6572 H14  LIG     1     -12.984  -3.809  24.163  1.00  0.00      LIG  
ATOM   6573 H15  LIG     1     -12.552  -2.109  24.168  1.00  0.00      LIG  
ATOM   6574 H16  LIG     1      -9.819  -3.006  19.278  1.00  0.00      LIG  
ATOM   6575 H17  LIG     1     -10.114  -4.026  17.893  1.00  0.00      LIG  
ATOM   6576 H18  LIG     1     -11.970  -3.586  28.127  1.00  0.00      LIG  
ATOM   6577 H19  LIG     1     -12.599  -5.235  27.980  1.00  0.00      LIG  
ATOM   6578 H20  LIG     1     -10.408  -6.027  27.392  1.00  0.00      LIG  
ATOM   6579 H21  LIG     1      -9.508  -4.571  26.998  1.00  0.00      LIG  
ATOM   6580 H22  LIG     1     -10.931  -6.972  23.297  1.00  0.00      LIG  
ATOM   6581 H23  LIG     1     -11.107  -5.568  22.268  1.00  0.00      LIG  
ATOM   6582 H24  LIG     1     -11.996  -5.669  23.749  1.00  0.00      LIG  
ATOM   6583 H25  LIG     1     -14.640  -2.634  25.412  1.00  0.00      LIG  
ATOM   6584 H26  LIG     1     -13.437  -1.774  26.381  1.00  0.00      LIG  
ATOM   6585 H27  LIG     1     -10.348  -1.102  22.301  1.00  0.00      LIG  
ATOM   6586 H28  LIG     1      -6.446  -4.868  23.134  1.00  0.00      LIG  
ATOM   6587 H29  LIG     1      -6.984  -5.550  24.654  1.00  0.00      LIG  
ATOM   6588 H30  LIG     1      -7.354  -3.869  24.261  1.00  0.00      LIG  
ATOM   6589 H31  LIG     1     -14.736  -3.520  21.762  1.00  0.00      LIG  
ATOM   6590 H32  LIG     1     -13.092  -4.162  21.784  1.00  0.00      LIG  
ATOM   6591 H33  LIG     1     -14.379  -5.055  20.953  1.00  0.00      LIG  
ATOM   6592 H34  LIG     1     -14.659  -2.278  18.275  1.00  0.00      LIG  
ATOM   6593 H35  LIG     1     -15.465  -2.098  19.844  1.00  0.00      LIG  
ATOM   6594 H36  LIG     1     -15.603  -3.619  18.947  1.00  0.00      LIG  
ATOM   6595 H37  LIG     1     -12.520  -6.026  19.451  1.00  0.00      LIG  
ATOM   6596 H38  LIG     1     -10.579  -1.322  25.597  1.00  0.00      LIG  
ATOM   6597 H39  LIG     1      -9.735  -2.461  26.637  1.00  0.00      LIG  
ATOM   6598 H40  LIG     1     -11.360  -1.930  27.030  1.00  0.00      LIG  
ATOM   6599 H41  LIG     1      -6.767  -5.072  18.934  1.00  0.00      LIG  
ATOM   6600 H42  LIG     1      -7.372  -3.433  19.245  1.00  0.00      LIG  
ATOM   6601 H43  LIG     1      -7.721  -4.228  17.703  1.00  0.00      LIG  
TER
REMARK  Energy: 257.119
REMARK  SimpleFitness: 257.119
REMARK  FullFitness: -1384.441
REMARK  InterFull: -22.5231
REMARK  IntraFull: 282.635
REMARK  solvFull: -1928.52
REMARK  surfFull: 283.967
REMARK  extraFull: 0.0
REMARK  deltaGcompsolvpol: -1928.52
REMARK  deltaGcompsolvnonpol: 283.967
REMARK  deltaGprotsolvpol: -1938.72
REMARK  deltaGprotsolvnonpol: 281.59
REMARK  deltaGligsolvpol: -8.54652
REMARK  deltaGligsolvnonpol: 14.5928
REMARK  deltaGvdw: -22.5231
REMARK  deltaGelec: 0.0
REMARK  deltaG: -6.1290145
REMARK  Cluster: 3
REMARK  ClusterRank: 4
ATOM   6526 C    LIG     1      -8.778  -4.404  21.834  1.00  0.00      LIG  
ATOM   6527 C1   LIG     1      -9.798  -5.047  24.008  1.00  0.00      LIG  
ATOM   6528 C2   LIG     1      -8.519  -5.126  23.110  1.00  0.00      LIG  
ATOM   6529 O    LIG     1     -12.692  -2.410  19.948  1.00  0.00      LIG  
ATOM   6530 C3   LIG     1     -12.550  -3.583  19.114  1.00  0.00      LIG  
ATOM   6531 C4   LIG     1     -13.784  -3.357  19.915  1.00  0.00      LIG  
ATOM   6532 C5   LIG     1     -10.187  -3.553  24.218  1.00  0.00      LIG  
ATOM   6533 C6   LIG     1      -8.688  -5.188  20.751  1.00  0.00      LIG  
ATOM   6534 C7   LIG     1     -11.293  -3.277  25.285  1.00  0.00      LIG  
ATOM   6535 C8   LIG     1      -9.152  -2.971  21.970  1.00  0.00      LIG  
ATOM   6536 C9   LIG     1     -10.373  -2.825  22.866  1.00  0.00      LIG  
ATOM   6537 C10  LIG     1     -11.477  -4.482  26.207  1.00  0.00      LIG  
ATOM   6538 C11  LIG     1     -11.432  -4.483  19.534  1.00  0.00      LIG  
ATOM   6539 C12  LIG     1      -8.155  -6.535  22.639  1.00  0.00      LIG  
ATOM   6540 C13  LIG     1      -9.551  -5.759  25.355  1.00  0.00      LIG  
ATOM   6541 C14  LIG     1      -8.324  -6.573  21.131  1.00  0.00      LIG  
ATOM   6542 C15  LIG     1      -8.933  -4.932  19.287  1.00  0.00      LIG  
ATOM   6543 C16  LIG     1     -12.691  -2.997  24.728  1.00  0.00      LIG  
ATOM   6544 C17  LIG     1     -10.119  -4.044  18.915  1.00  0.00      LIG  
ATOM   6545 C18  LIG     1     -12.362  -4.201  27.404  1.00  0.00      LIG  
ATOM   6546 C19  LIG     1     -10.142  -5.070  26.573  1.00  0.00      LIG  
ATOM   6547 C20  LIG     1     -13.708  -3.774  26.893  1.00  0.00      LIG  
ATOM   6548 O1   LIG     1     -14.722  -4.019  27.530  1.00  0.00      LIG  
ATOM   6549 C21  LIG     1     -10.936  -5.822  23.306  1.00  0.00      LIG  
ATOM   6550 C22  LIG     1     -13.720  -2.731  25.814  1.00  0.00      LIG  
ATOM   6551 O2   LIG     1     -10.560  -1.423  23.026  1.00  0.00      LIG  
ATOM   6552 C23  LIG     1      -7.253  -4.545  23.752  1.00  0.00      LIG  
ATOM   6553 C24  LIG     1     -14.029  -4.059  21.207  1.00  0.00      LIG  
ATOM   6554 C25  LIG     1     -15.000  -2.829  19.238  1.00  0.00      LIG  
ATOM   6555 O3   LIG     1     -11.696  -5.806  19.112  1.00  0.00      LIG  
ATOM   6556 C26  LIG     1     -10.816  -2.051  26.079  1.00  0.00      LIG  
ATOM   6557 C27  LIG     1      -7.686  -4.356  18.648  1.00  0.00      LIG  
ATOM   6558 H    LIG     1     -12.609  -3.459  18.040  1.00  0.00      LIG  
ATOM   6559 H1   LIG     1     -12.012  -5.262  25.664  1.00  0.00      LIG  
ATOM   6560 H2   LIG     1      -9.303  -3.086  24.654  1.00  0.00      LIG  
ATOM   6561 H3   LIG     1      -9.339  -2.493  21.008  1.00  0.00      LIG  
ATOM   6562 H4   LIG     1      -8.314  -2.411  22.393  1.00  0.00      LIG  
ATOM   6563 H5   LIG     1     -11.256  -3.211  22.353  1.00  0.00      LIG  
ATOM   6564 H6   LIG     1     -11.339  -4.492  20.615  1.00  0.00      LIG  
ATOM   6565 H7   LIG     1      -8.739  -7.323  23.118  1.00  0.00      LIG  
ATOM   6566 H8   LIG     1      -7.111  -6.756  22.878  1.00  0.00      LIG  
ATOM   6567 H9   LIG     1      -8.494  -5.928  25.556  1.00  0.00      LIG  
ATOM   6568 H10  LIG     1      -9.985  -6.761  25.300  1.00  0.00      LIG  
ATOM   6569 H11  LIG     1      -7.397  -6.886  20.642  1.00  0.00      LIG  
ATOM   6570 H12  LIG     1      -9.122  -7.266  20.851  1.00  0.00      LIG  
ATOM   6571 H13  LIG     1      -9.115  -5.906  18.824  1.00  0.00      LIG  
ATOM   6572 H14  LIG     1     -13.020  -3.855  24.136  1.00  0.00      LIG  
ATOM   6573 H15  LIG     1     -12.692  -2.132  24.064  1.00  0.00      LIG  
ATOM   6574 H16  LIG     1      -9.917  -3.000  19.161  1.00  0.00      LIG  
ATOM   6575 H17  LIG     1     -10.217  -4.081  17.827  1.00  0.00      LIG  
ATOM   6576 H18  LIG     1     -11.956  -3.438  28.071  1.00  0.00      LIG  
ATOM   6577 H19  LIG     1     -12.498  -5.121  27.978  1.00  0.00      LIG  
ATOM   6578 H20  LIG     1     -10.261  -5.802  27.376  1.00  0.00      LIG  
ATOM   6579 H21  LIG     1      -9.461  -4.300  26.941  1.00  0.00      LIG  
ATOM   6580 H22  LIG     1     -10.770  -6.901  23.344  1.00  0.00      LIG  
ATOM   6581 H23  LIG     1     -11.047  -5.556  22.259  1.00  0.00      LIG  
ATOM   6582 H24  LIG     1     -11.910  -5.648  23.758  1.00  0.00      LIG  
ATOM   6583 H25  LIG     1     -14.719  -2.717  25.370  1.00  0.00      LIG  
ATOM   6584 H26  LIG     1     -13.544  -1.761  26.283  1.00  0.00      LIG  
ATOM   6585 H27  LIG     1     -10.624  -1.048  22.131  1.00  0.00      LIG  
ATOM   6586 H28  LIG     1      -6.435  -4.499  23.025  1.00  0.00      LIG  
ATOM   6587 H29  LIG     1      -6.900  -5.170  24.575  1.00  0.00      LIG  
ATOM   6588 H30  LIG     1      -7.395  -3.533  24.139  1.00  0.00      LIG  
ATOM   6589 H31  LIG     1     -14.604  -4.973  21.033  1.00  0.00      LIG  
ATOM   6590 H32  LIG     1     -14.605  -3.413  21.874  1.00  0.00      LIG  
ATOM   6591 H33  LIG     1     -13.108  -4.331  21.726  1.00  0.00      LIG  
ATOM   6592 H34  LIG     1     -14.750  -2.303  18.311  1.00  0.00      LIG  
ATOM   6593 H35  LIG     1     -15.528  -2.132  19.894  1.00  0.00      LIG  
ATOM   6594 H36  LIG     1     -15.681  -3.649  18.993  1.00  0.00      LIG  
ATOM   6595 H37  LIG     1     -12.565  -6.053  19.472  1.00  0.00      LIG  
ATOM   6596 H38  LIG     1     -10.766  -1.167  25.443  1.00  0.00      LIG  
ATOM   6597 H39  LIG     1      -9.817  -2.214  26.491  1.00  0.00      LIG  
ATOM   6598 H40  LIG     1     -11.463  -1.788  26.913  1.00  0.00      LIG  
ATOM   6599 H41  LIG     1      -6.822  -5.009  18.807  1.00  0.00      LIG  
ATOM   6600 H42  LIG     1      -7.454  -3.370  19.062  1.00  0.00      LIG  
ATOM   6601 H43  LIG     1      -7.831  -4.244  17.570  1.00  0.00      LIG  
TER
REMARK  Energy: 257.119
REMARK  SimpleFitness: 257.119
REMARK  FullFitness: -1384.441
REMARK  InterFull: -22.5231
REMARK  IntraFull: 282.635
REMARK  solvFull: -1928.52
REMARK  surfFull: 283.967
REMARK  extraFull: 0.0
REMARK  deltaGcompsolvpol: -1928.52
REMARK  deltaGcompsolvnonpol: 283.967
REMARK  deltaGprotsolvpol: -1938.72
REMARK  deltaGprotsolvnonpol: 281.59
REMARK  deltaGligsolvpol: -8.54652
REMARK  deltaGligsolvnonpol: 14.5928
REMARK  deltaGvdw: -22.5231
REMARK  deltaGelec: 0.0
REMARK  deltaG: -6.1290145
REMARK  Cluster: 3
REMARK  ClusterRank: 5
ATOM   6526 C    LIG     1      -8.778  -4.404  21.834  1.00  0.00      LIG  
ATOM   6527 C1   LIG     1      -9.798  -5.047  24.008  1.00  0.00      LIG  
ATOM   6528 C2   LIG     1      -8.519  -5.126  23.110  1.00  0.00      LIG  
ATOM   6529 O    LIG     1     -12.692  -2.410  19.948  1.00  0.00      LIG  
ATOM   6530 C3   LIG     1     -12.550  -3.583  19.114  1.00  0.00      LIG  
ATOM   6531 C4   LIG     1     -13.784  -3.357  19.915  1.00  0.00      LIG  
ATOM   6532 C5   LIG     1     -10.187  -3.553  24.218  1.00  0.00      LIG  
ATOM   6533 C6   LIG     1      -8.688  -5.188  20.751  1.00  0.00      LIG  
ATOM   6534 C7   LIG     1     -11.293  -3.277  25.285  1.00  0.00      LIG  
ATOM   6535 C8   LIG     1      -9.152  -2.971  21.970  1.00  0.00      LIG  
ATOM   6536 C9   LIG     1     -10.373  -2.825  22.866  1.00  0.00      LIG  
ATOM   6537 C10  LIG     1     -11.477  -4.482  26.207  1.00  0.00      LIG  
ATOM   6538 C11  LIG     1     -11.432  -4.483  19.534  1.00  0.00      LIG  
ATOM   6539 C12  LIG     1      -8.155  -6.535  22.639  1.00  0.00      LIG  
ATOM   6540 C13  LIG     1      -9.551  -5.759  25.355  1.00  0.00      LIG  
ATOM   6541 C14  LIG     1      -8.324  -6.573  21.131  1.00  0.00      LIG  
ATOM   6542 C15  LIG     1      -8.933  -4.932  19.287  1.00  0.00      LIG  
ATOM   6543 C16  LIG     1     -12.691  -2.997  24.728  1.00  0.00      LIG  
ATOM   6544 C17  LIG     1     -10.119  -4.044  18.915  1.00  0.00      LIG  
ATOM   6545 C18  LIG     1     -12.362  -4.201  27.404  1.00  0.00      LIG  
ATOM   6546 C19  LIG     1     -10.142  -5.070  26.573  1.00  0.00      LIG  
ATOM   6547 C20  LIG     1     -13.708  -3.774  26.893  1.00  0.00      LIG  
ATOM   6548 O1   LIG     1     -14.722  -4.019  27.530  1.00  0.00      LIG  
ATOM   6549 C21  LIG     1     -10.936  -5.822  23.306  1.00  0.00      LIG  
ATOM   6550 C22  LIG     1     -13.720  -2.731  25.814  1.00  0.00      LIG  
ATOM   6551 O2   LIG     1     -10.560  -1.423  23.026  1.00  0.00      LIG  
ATOM   6552 C23  LIG     1      -7.253  -4.545  23.752  1.00  0.00      LIG  
ATOM   6553 C24  LIG     1     -14.029  -4.059  21.207  1.00  0.00      LIG  
ATOM   6554 C25  LIG     1     -15.000  -2.829  19.238  1.00  0.00      LIG  
ATOM   6555 O3   LIG     1     -11.696  -5.806  19.112  1.00  0.00      LIG  
ATOM   6556 C26  LIG     1     -10.816  -2.051  26.079  1.00  0.00      LIG  
ATOM   6557 C27  LIG     1      -7.686  -4.356  18.648  1.00  0.00      LIG  
ATOM   6558 H    LIG     1     -12.609  -3.459  18.040  1.00  0.00      LIG  
ATOM   6559 H1   LIG     1     -12.012  -5.262  25.664  1.00  0.00      LIG  
ATOM   6560 H2   LIG     1      -9.303  -3.086  24.654  1.00  0.00      LIG  
ATOM   6561 H3   LIG     1      -9.339  -2.493  21.008  1.00  0.00      LIG  
ATOM   6562 H4   LIG     1      -8.314  -2.411  22.393  1.00  0.00      LIG  
ATOM   6563 H5   LIG     1     -11.256  -3.211  22.353  1.00  0.00      LIG  
ATOM   6564 H6   LIG     1     -11.339  -4.492  20.615  1.00  0.00      LIG  
ATOM   6565 H7   LIG     1      -8.739  -7.323  23.118  1.00  0.00      LIG  
ATOM   6566 H8   LIG     1      -7.111  -6.756  22.878  1.00  0.00      LIG  
ATOM   6567 H9   LIG     1      -8.494  -5.928  25.556  1.00  0.00      LIG  
ATOM   6568 H10  LIG     1      -9.985  -6.761  25.300  1.00  0.00      LIG  
ATOM   6569 H11  LIG     1      -7.397  -6.886  20.642  1.00  0.00      LIG  
ATOM   6570 H12  LIG     1      -9.122  -7.266  20.851  1.00  0.00      LIG  
ATOM   6571 H13  LIG     1      -9.115  -5.906  18.824  1.00  0.00      LIG  
ATOM   6572 H14  LIG     1     -13.020  -3.855  24.136  1.00  0.00      LIG  
ATOM   6573 H15  LIG     1     -12.692  -2.132  24.064  1.00  0.00      LIG  
ATOM   6574 H16  LIG     1      -9.917  -3.000  19.161  1.00  0.00      LIG  
ATOM   6575 H17  LIG     1     -10.217  -4.081  17.827  1.00  0.00      LIG  
ATOM   6576 H18  LIG     1     -11.956  -3.438  28.071  1.00  0.00      LIG  
ATOM   6577 H19  LIG     1     -12.498  -5.121  27.978  1.00  0.00      LIG  
ATOM   6578 H20  LIG     1     -10.261  -5.802  27.376  1.00  0.00      LIG  
ATOM   6579 H21  LIG     1      -9.461  -4.300  26.941  1.00  0.00      LIG  
ATOM   6580 H22  LIG     1     -10.770  -6.901  23.344  1.00  0.00      LIG  
ATOM   6581 H23  LIG     1     -11.047  -5.556  22.259  1.00  0.00      LIG  
ATOM   6582 H24  LIG     1     -11.910  -5.648  23.758  1.00  0.00      LIG  
ATOM   6583 H25  LIG     1     -14.719  -2.717  25.370  1.00  0.00      LIG  
ATOM   6584 H26  LIG     1     -13.544  -1.761  26.283  1.00  0.00      LIG  
ATOM   6585 H27  LIG     1     -10.624  -1.048  22.131  1.00  0.00      LIG  
ATOM   6586 H28  LIG     1      -6.435  -4.499  23.025  1.00  0.00      LIG  
ATOM   6587 H29  LIG     1      -6.900  -5.170  24.575  1.00  0.00      LIG  
ATOM   6588 H30  LIG     1      -7.395  -3.533  24.139  1.00  0.00      LIG  
ATOM   6589 H31  LIG     1     -14.604  -4.973  21.033  1.00  0.00      LIG  
ATOM   6590 H32  LIG     1     -14.605  -3.413  21.874  1.00  0.00      LIG  
ATOM   6591 H33  LIG     1     -13.108  -4.331  21.726  1.00  0.00      LIG  
ATOM   6592 H34  LIG     1     -14.750  -2.303  18.311  1.00  0.00      LIG  
ATOM   6593 H35  LIG     1     -15.528  -2.132  19.894  1.00  0.00      LIG  
ATOM   6594 H36  LIG     1     -15.681  -3.649  18.993  1.00  0.00      LIG  
ATOM   6595 H37  LIG     1     -12.565  -6.053  19.472  1.00  0.00      LIG  
ATOM   6596 H38  LIG     1     -10.766  -1.167  25.443  1.00  0.00      LIG  
ATOM   6597 H39  LIG     1      -9.817  -2.214  26.491  1.00  0.00      LIG  
ATOM   6598 H40  LIG     1     -11.463  -1.788  26.913  1.00  0.00      LIG  
ATOM   6599 H41  LIG     1      -6.822  -5.009  18.807  1.00  0.00      LIG  
ATOM   6600 H42  LIG     1      -7.454  -3.370  19.062  1.00  0.00      LIG  
ATOM   6601 H43  LIG     1      -7.831  -4.244  17.570  1.00  0.00      LIG  
TER
REMARK  Energy: 257.119
REMARK  SimpleFitness: 257.119
REMARK  FullFitness: -1384.441
REMARK  InterFull: -22.5231
REMARK  IntraFull: 282.635
REMARK  solvFull: -1928.52
REMARK  surfFull: 283.967
REMARK  extraFull: 0.0
REMARK  deltaGcompsolvpol: -1928.52
REMARK  deltaGcompsolvnonpol: 283.967
REMARK  deltaGprotsolvpol: -1938.72
REMARK  deltaGprotsolvnonpol: 281.59
REMARK  deltaGligsolvpol: -8.54652
REMARK  deltaGligsolvnonpol: 14.5928
REMARK  deltaGvdw: -22.5231
REMARK  deltaGelec: 0.0
REMARK  deltaG: -6.1290145
REMARK  Cluster: 3
REMARK  ClusterRank: 6
ATOM   6526 C    LIG     1      -8.778  -4.404  21.834  1.00  0.00      LIG  
ATOM   6527 C1   LIG     1      -9.798  -5.047  24.008  1.00  0.00      LIG  
ATOM   6528 C2   LIG     1      -8.519  -5.126  23.110  1.00  0.00      LIG  
ATOM   6529 O    LIG     1     -12.692  -2.410  19.948  1.00  0.00      LIG  
ATOM   6530 C3   LIG     1     -12.550  -3.583  19.114  1.00  0.00      LIG  
ATOM   6531 C4   LIG     1     -13.784  -3.357  19.915  1.00  0.00      LIG  
ATOM   6532 C5   LIG     1     -10.187  -3.553  24.218  1.00  0.00      LIG  
ATOM   6533 C6   LIG     1      -8.688  -5.188  20.751  1.00  0.00      LIG  
ATOM   6534 C7   LIG     1     -11.293  -3.277  25.285  1.00  0.00      LIG  
ATOM   6535 C8   LIG     1      -9.152  -2.971  21.970  1.00  0.00      LIG  
ATOM   6536 C9   LIG     1     -10.373  -2.825  22.866  1.00  0.00      LIG  
ATOM   6537 C10  LIG     1     -11.477  -4.482  26.207  1.00  0.00      LIG  
ATOM   6538 C11  LIG     1     -11.432  -4.483  19.534  1.00  0.00      LIG  
ATOM   6539 C12  LIG     1      -8.155  -6.535  22.639  1.00  0.00      LIG  
ATOM   6540 C13  LIG     1      -9.551  -5.759  25.355  1.00  0.00      LIG  
ATOM   6541 C14  LIG     1      -8.324  -6.573  21.131  1.00  0.00      LIG  
ATOM   6542 C15  LIG     1      -8.933  -4.932  19.287  1.00  0.00      LIG  
ATOM   6543 C16  LIG     1     -12.691  -2.997  24.728  1.00  0.00      LIG  
ATOM   6544 C17  LIG     1     -10.119  -4.044  18.915  1.00  0.00      LIG  
ATOM   6545 C18  LIG     1     -12.362  -4.201  27.404  1.00  0.00      LIG  
ATOM   6546 C19  LIG     1     -10.142  -5.070  26.573  1.00  0.00      LIG  
ATOM   6547 C20  LIG     1     -13.708  -3.774  26.893  1.00  0.00      LIG  
ATOM   6548 O1   LIG     1     -14.722  -4.019  27.530  1.00  0.00      LIG  
ATOM   6549 C21  LIG     1     -10.936  -5.822  23.306  1.00  0.00      LIG  
ATOM   6550 C22  LIG     1     -13.720  -2.731  25.814  1.00  0.00      LIG  
ATOM   6551 O2   LIG     1     -10.560  -1.423  23.026  1.00  0.00      LIG  
ATOM   6552 C23  LIG     1      -7.253  -4.545  23.752  1.00  0.00      LIG  
ATOM   6553 C24  LIG     1     -14.029  -4.059  21.207  1.00  0.00      LIG  
ATOM   6554 C25  LIG     1     -15.000  -2.829  19.238  1.00  0.00      LIG  
ATOM   6555 O3   LIG     1     -11.696  -5.806  19.112  1.00  0.00      LIG  
ATOM   6556 C26  LIG     1     -10.816  -2.051  26.079  1.00  0.00      LIG  
ATOM   6557 C27  LIG     1      -7.686  -4.356  18.648  1.00  0.00      LIG  
ATOM   6558 H    LIG     1     -12.609  -3.459  18.040  1.00  0.00      LIG  
ATOM   6559 H1   LIG     1     -12.012  -5.262  25.664  1.00  0.00      LIG  
ATOM   6560 H2   LIG     1      -9.303  -3.086  24.654  1.00  0.00      LIG  
ATOM   6561 H3   LIG     1      -9.339  -2.493  21.008  1.00  0.00      LIG  
ATOM   6562 H4   LIG     1      -8.314  -2.411  22.393  1.00  0.00      LIG  
ATOM   6563 H5   LIG     1     -11.256  -3.211  22.353  1.00  0.00      LIG  
ATOM   6564 H6   LIG     1     -11.339  -4.492  20.615  1.00  0.00      LIG  
ATOM   6565 H7   LIG     1      -8.739  -7.323  23.118  1.00  0.00      LIG  
ATOM   6566 H8   LIG     1      -7.111  -6.756  22.878  1.00  0.00      LIG  
ATOM   6567 H9   LIG     1      -8.494  -5.928  25.556  1.00  0.00      LIG  
ATOM   6568 H10  LIG     1      -9.985  -6.761  25.300  1.00  0.00      LIG  
ATOM   6569 H11  LIG     1      -7.397  -6.886  20.642  1.00  0.00      LIG  
ATOM   6570 H12  LIG     1      -9.122  -7.266  20.851  1.00  0.00      LIG  
ATOM   6571 H13  LIG     1      -9.115  -5.906  18.824  1.00  0.00      LIG  
ATOM   6572 H14  LIG     1     -13.020  -3.855  24.136  1.00  0.00      LIG  
ATOM   6573 H15  LIG     1     -12.692  -2.132  24.064  1.00  0.00      LIG  
ATOM   6574 H16  LIG     1      -9.917  -3.000  19.161  1.00  0.00      LIG  
ATOM   6575 H17  LIG     1     -10.217  -4.081  17.827  1.00  0.00      LIG  
ATOM   6576 H18  LIG     1     -11.956  -3.438  28.071  1.00  0.00      LIG  
ATOM   6577 H19  LIG     1     -12.498  -5.121  27.978  1.00  0.00      LIG  
ATOM   6578 H20  LIG     1     -10.261  -5.802  27.376  1.00  0.00      LIG  
ATOM   6579 H21  LIG     1      -9.461  -4.300  26.941  1.00  0.00      LIG  
ATOM   6580 H22  LIG     1     -10.770  -6.901  23.344  1.00  0.00      LIG  
ATOM   6581 H23  LIG     1     -11.047  -5.556  22.259  1.00  0.00      LIG  
ATOM   6582 H24  LIG     1     -11.910  -5.648  23.758  1.00  0.00      LIG  
ATOM   6583 H25  LIG     1     -14.719  -2.717  25.370  1.00  0.00      LIG  
ATOM   6584 H26  LIG     1     -13.544  -1.761  26.283  1.00  0.00      LIG  
ATOM   6585 H27  LIG     1     -10.624  -1.048  22.131  1.00  0.00      LIG  
ATOM   6586 H28  LIG     1      -6.435  -4.499  23.025  1.00  0.00      LIG  
ATOM   6587 H29  LIG     1      -6.900  -5.170  24.575  1.00  0.00      LIG  
ATOM   6588 H30  LIG     1      -7.395  -3.533  24.139  1.00  0.00      LIG  
ATOM   6589 H31  LIG     1     -14.604  -4.973  21.033  1.00  0.00      LIG  
ATOM   6590 H32  LIG     1     -14.605  -3.413  21.874  1.00  0.00      LIG  
ATOM   6591 H33  LIG     1     -13.108  -4.331  21.726  1.00  0.00      LIG  
ATOM   6592 H34  LIG     1     -14.750  -2.303  18.311  1.00  0.00      LIG  
ATOM   6593 H35  LIG     1     -15.528  -2.132  19.894  1.00  0.00      LIG  
ATOM   6594 H36  LIG     1     -15.681  -3.649  18.993  1.00  0.00      LIG  
ATOM   6595 H37  LIG     1     -12.565  -6.053  19.472  1.00  0.00      LIG  
ATOM   6596 H38  LIG     1     -10.766  -1.167  25.443  1.00  0.00      LIG  
ATOM   6597 H39  LIG     1      -9.817  -2.214  26.491  1.00  0.00      LIG  
ATOM   6598 H40  LIG     1     -11.463  -1.788  26.913  1.00  0.00      LIG  
ATOM   6599 H41  LIG     1      -6.822  -5.009  18.807  1.00  0.00      LIG  
ATOM   6600 H42  LIG     1      -7.454  -3.370  19.062  1.00  0.00      LIG  
ATOM   6601 H43  LIG     1      -7.831  -4.244  17.570  1.00  0.00      LIG  
TER
REMARK  Energy: 257.587
REMARK  SimpleFitness: 257.587
REMARK  FullFitness: -1383.9727
REMARK  InterFull: -22.1016
REMARK  IntraFull: 283.518
REMARK  solvFull: -1929.16
REMARK  surfFull: 283.771
REMARK  extraFull: 0.0
REMARK  deltaGcompsolvpol: -1929.16
REMARK  deltaGcompsolvnonpol: 283.771
REMARK  deltaGprotsolvpol: -1938.72
REMARK  deltaGprotsolvnonpol: 281.59
REMARK  deltaGligsolvpol: -8.50602
REMARK  deltaGligsolvnonpol: 14.5634
REMARK  deltaGvdw: -22.1016
REMARK  deltaGelec: 0.0
REMARK  deltaG: -6.14655
REMARK  Cluster: 3
REMARK  ClusterRank: 7
ATOM   6526 C    LIG     1      -8.925  -4.446  21.771  1.00  0.00      LIG  
ATOM   6527 C1   LIG     1      -9.900  -5.041  23.971  1.00  0.00      LIG  
ATOM   6528 C2   LIG     1      -8.641  -5.151  23.051  1.00  0.00      LIG  
ATOM   6529 O    LIG     1     -12.870  -2.242  19.886  1.00  0.00      LIG  
ATOM   6530 C3   LIG     1     -12.740  -3.456  19.106  1.00  0.00      LIG  
ATOM   6531 C4   LIG     1     -13.984  -3.165  19.870  1.00  0.00      LIG  
ATOM   6532 C5   LIG     1     -10.248  -3.537  24.185  1.00  0.00      LIG  
ATOM   6533 C6   LIG     1      -8.903  -5.255  20.704  1.00  0.00      LIG  
ATOM   6534 C7   LIG     1     -11.340  -3.241  25.260  1.00  0.00      LIG  
ATOM   6535 C8   LIG     1      -9.258  -3.001  21.897  1.00  0.00      LIG  
ATOM   6536 C9   LIG     1     -10.439  -2.805  22.838  1.00  0.00      LIG  
ATOM   6537 C10  LIG     1     -11.520  -4.436  26.197  1.00  0.00      LIG  
ATOM   6538 C11  LIG     1     -11.663  -4.371  19.592  1.00  0.00      LIG  
ATOM   6539 C12  LIG     1      -8.310  -6.572  22.594  1.00  0.00      LIG  
ATOM   6540 C13  LIG     1      -9.642  -5.750  25.317  1.00  0.00      LIG  
ATOM   6541 C14  LIG     1      -8.557  -6.641  21.099  1.00  0.00      LIG  
ATOM   6542 C15  LIG     1      -9.214  -5.039  19.246  1.00  0.00      LIG  
ATOM   6543 C16  LIG     1     -12.740  -2.959  24.709  1.00  0.00      LIG  
ATOM   6544 C17  LIG     1     -10.348  -4.082  18.888  1.00  0.00      LIG  
ATOM   6545 C18  LIG     1     -12.392  -4.143  27.399  1.00  0.00      LIG  
ATOM   6546 C19  LIG     1     -10.185  -5.033  26.541  1.00  0.00      LIG  
ATOM   6547 C20  LIG     1     -13.742  -3.727  26.890  1.00  0.00      LIG  
ATOM   6548 O1   LIG     1     -14.752  -3.983  27.529  1.00  0.00      LIG  
ATOM   6549 C21  LIG     1     -11.069  -5.791  23.290  1.00  0.00      LIG  
ATOM   6550 C22  LIG     1     -13.766  -2.696  25.799  1.00  0.00      LIG  
ATOM   6551 O2   LIG     1     -10.568  -1.397  23.000  1.00  0.00      LIG  
ATOM   6552 C23  LIG     1      -7.352  -4.583  23.657  1.00  0.00      LIG  
ATOM   6553 C24  LIG     1     -14.266  -3.822  21.177  1.00  0.00      LIG  
ATOM   6554 C25  LIG     1     -15.172  -2.649  19.139  1.00  0.00      LIG  
ATOM   6555 O3   LIG     1     -12.029  -5.714  19.345  1.00  0.00      LIG  
ATOM   6556 C26  LIG     1     -10.856  -2.009  26.038  1.00  0.00      LIG  
ATOM   6557 C27  LIG     1      -7.961  -4.592  18.518  1.00  0.00      LIG  
ATOM   6558 H    LIG     1     -12.773  -3.380  18.028  1.00  0.00      LIG  
ATOM   6559 H1   LIG     1     -12.069  -5.217  25.671  1.00  0.00      LIG  
ATOM   6560 H2   LIG     1      -9.350  -3.090  24.613  1.00  0.00      LIG  
ATOM   6561 H3   LIG     1      -9.476  -2.539  20.935  1.00  0.00      LIG  
ATOM   6562 H4   LIG     1      -8.389  -2.454  22.271  1.00  0.00      LIG  
ATOM   6563 H5   LIG     1     -11.355  -3.153  22.359  1.00  0.00      LIG  
ATOM   6564 H6   LIG     1     -11.532  -4.267  20.663  1.00  0.00      LIG  
ATOM   6565 H7   LIG     1      -8.873  -7.345  23.122  1.00  0.00      LIG  
ATOM   6566 H8   LIG     1      -7.256  -6.795  22.784  1.00  0.00      LIG  
ATOM   6567 H9   LIG     1      -8.586  -5.947  25.495  1.00  0.00      LIG  
ATOM   6568 H10  LIG     1     -10.106  -6.739  25.279  1.00  0.00      LIG  
ATOM   6569 H11  LIG     1      -7.665  -6.993  20.573  1.00  0.00      LIG  
ATOM   6570 H12  LIG     1      -9.387  -7.317  20.879  1.00  0.00      LIG  
ATOM   6571 H13  LIG     1      -9.492  -6.015  18.840  1.00  0.00      LIG  
ATOM   6572 H14  LIG     1     -13.072  -3.812  24.115  1.00  0.00      LIG  
ATOM   6573 H15  LIG     1     -12.739  -2.091  24.048  1.00  0.00      LIG  
ATOM   6574 H16  LIG     1     -10.052  -3.047  19.066  1.00  0.00      LIG  
ATOM   6575 H17  LIG     1     -10.504  -4.168  17.811  1.00  0.00      LIG  
ATOM   6576 H18  LIG     1     -11.984  -3.369  28.053  1.00  0.00      LIG  
ATOM   6577 H19  LIG     1     -12.520  -5.055  27.987  1.00  0.00      LIG  
ATOM   6578 H20  LIG     1     -10.291  -5.748  27.362  1.00  0.00      LIG  
ATOM   6579 H21  LIG     1      -9.484  -4.264  26.875  1.00  0.00      LIG  
ATOM   6580 H22  LIG     1     -10.899  -6.870  23.276  1.00  0.00      LIG  
ATOM   6581 H23  LIG     1     -11.234  -5.478  22.263  1.00  0.00      LIG  
ATOM   6582 H24  LIG     1     -12.021  -5.647  23.794  1.00  0.00      LIG  
ATOM   6583 H25  LIG     1     -14.766  -2.691  25.359  1.00  0.00      LIG  
ATOM   6584 H26  LIG     1     -13.593  -1.721  26.258  1.00  0.00      LIG  
ATOM   6585 H27  LIG     1     -10.652  -1.021  22.107  1.00  0.00      LIG  
ATOM   6586 H28  LIG     1      -6.547  -4.572  22.916  1.00  0.00      LIG  
ATOM   6587 H29  LIG     1      -6.998  -5.196  24.489  1.00  0.00      LIG  
ATOM   6588 H30  LIG     1      -7.464  -3.560  24.022  1.00  0.00      LIG  
ATOM   6589 H31  LIG     1     -14.934  -3.193  21.772  1.00  0.00      LIG  
ATOM   6590 H32  LIG     1     -13.361  -3.998  21.764  1.00  0.00      LIG  
ATOM   6591 H33  LIG     1     -14.761  -4.782  21.012  1.00  0.00      LIG  
ATOM   6592 H34  LIG     1     -14.888  -2.162  18.202  1.00  0.00      LIG  
ATOM   6593 H35  LIG     1     -15.710  -1.923  19.755  1.00  0.00      LIG  
ATOM   6594 H36  LIG     1     -15.853  -3.471  18.905  1.00  0.00      LIG  
ATOM   6595 H37  LIG     1     -12.906  -5.843  19.744  1.00  0.00      LIG  
ATOM   6596 H38  LIG     1     -10.820  -1.128  25.397  1.00  0.00      LIG  
ATOM   6597 H39  LIG     1      -9.852  -2.165  26.439  1.00  0.00      LIG  
ATOM   6598 H40  LIG     1     -11.497  -1.740  26.875  1.00  0.00      LIG  
ATOM   6599 H41  LIG     1      -7.139  -5.298  18.667  1.00  0.00      LIG  
ATOM   6600 H42  LIG     1      -7.637  -3.609  18.871  1.00  0.00      LIG  
ATOM   6601 H43  LIG     1      -8.155  -4.519  17.445  1.00  0.00      LIG  
TER
REMARK  Energy: 257.882
REMARK  SimpleFitness: 257.882
REMARK  FullFitness: -1383.0216
REMARK  InterFull: -24.8886
REMARK  IntraFull: 285.889
REMARK  solvFull: -1926.84
REMARK  surfFull: 282.818
REMARK  extraFull: 0.0
REMARK  deltaGcompsolvpol: -1926.84
REMARK  deltaGcompsolvnonpol: 282.818
REMARK  deltaGprotsolvpol: -1938.72
REMARK  deltaGprotsolvnonpol: 281.59
REMARK  deltaGligsolvpol: -8.50406
REMARK  deltaGligsolvnonpol: 14.2739
REMARK  deltaGvdw: -24.8886
REMARK  deltaGelec: 0.0
REMARK  deltaG: -6.331099
REMARK  Cluster: 4
REMARK  ClusterRank: 0
ATOM   6526 C    LIG     1     -12.439   2.227  21.417  1.00  0.00      LIG  
ATOM   6527 C1   LIG     1     -11.160   0.117  21.688  1.00  0.00      LIG  
ATOM   6528 C2   LIG     1     -11.604   1.449  22.367  1.00  0.00      LIG  
ATOM   6529 O    LIG     1     -11.476   6.665  17.091  1.00  0.00      LIG  
ATOM   6530 C3   LIG     1     -10.755   5.926  18.107  1.00  0.00      LIG  
ATOM   6531 C4   LIG     1     -10.041   6.553  16.962  1.00  0.00      LIG  
ATOM   6532 C5   LIG     1     -12.427  -0.683  21.267  1.00  0.00      LIG  
ATOM   6533 C6   LIG     1     -11.983   3.471  21.227  1.00  0.00      LIG  
ATOM   6534 C7   LIG     1     -12.201  -2.182  20.884  1.00  0.00      LIG  
ATOM   6535 C8   LIG     1     -13.622   1.531  20.827  1.00  0.00      LIG  
ATOM   6536 C9   LIG     1     -13.284   0.146  20.281  1.00  0.00      LIG  
ATOM   6537 C10  LIG     1     -10.842  -2.669  21.387  1.00  0.00      LIG  
ATOM   6538 C11  LIG     1     -11.106   4.471  18.170  1.00  0.00      LIG  
ATOM   6539 C12  LIG     1     -10.457   2.407  22.698  1.00  0.00      LIG  
ATOM   6540 C13  LIG     1     -10.254  -0.671  22.655  1.00  0.00      LIG  
ATOM   6541 C14  LIG     1     -10.802   3.747  22.078  1.00  0.00      LIG  
ATOM   6542 C15  LIG     1     -12.496   4.577  20.346  1.00  0.00      LIG  
ATOM   6543 C16  LIG     1     -12.188  -2.497  19.385  1.00  0.00      LIG  
ATOM   6544 C17  LIG     1     -12.457   4.246  18.851  1.00  0.00      LIG  
ATOM   6545 C18  LIG     1     -10.650  -4.168  21.276  1.00  0.00      LIG  
ATOM   6546 C19  LIG     1     -10.578  -2.146  22.770  1.00  0.00      LIG  
ATOM   6547 C20  LIG     1     -10.774  -4.540  19.828  1.00  0.00      LIG  
ATOM   6548 O1   LIG     1     -10.142  -5.482  19.370  1.00  0.00      LIG  
ATOM   6549 C21  LIG     1     -10.307   0.439  20.439  1.00  0.00      LIG  
ATOM   6550 C22  LIG     1     -11.953  -3.975  19.091  1.00  0.00      LIG  
ATOM   6551 O2   LIG     1     -14.539  -0.478  20.024  1.00  0.00      LIG  
ATOM   6552 C23  LIG     1     -12.398   1.273  23.667  1.00  0.00      LIG  
ATOM   6553 C24  LIG     1      -9.592   5.761  15.782  1.00  0.00      LIG  
ATOM   6554 C25  LIG     1      -9.317   7.832  17.195  1.00  0.00      LIG  
ATOM   6555 O3   LIG     1     -10.070   3.766  18.836  1.00  0.00      LIG  
ATOM   6556 C26  LIG     1     -13.347  -2.967  21.542  1.00  0.00      LIG  
ATOM   6557 C27  LIG     1     -13.909   4.977  20.736  1.00  0.00      LIG  
ATOM   6558 H    LIG     1     -10.638   6.383  19.080  1.00  0.00      LIG  
ATOM   6559 H1   LIG     1     -10.067  -2.244  20.746  1.00  0.00      LIG  
ATOM   6560 H2   LIG     1     -13.041  -0.758  22.165  1.00  0.00      LIG  
ATOM   6561 H3   LIG     1     -14.085   2.120  20.033  1.00  0.00      LIG  
ATOM   6562 H4   LIG     1     -14.390   1.439  21.601  1.00  0.00      LIG  
ATOM   6563 H5   LIG     1     -12.772   0.251  19.321  1.00  0.00      LIG  
ATOM   6564 H6   LIG     1     -11.168   4.049  17.166  1.00  0.00      LIG  
ATOM   6565 H7   LIG     1      -9.487   2.070  22.328  1.00  0.00      LIG  
ATOM   6566 H8   LIG     1     -10.337   2.519  23.779  1.00  0.00      LIG  
ATOM   6567 H9   LIG     1     -10.242  -0.250  23.660  1.00  0.00      LIG  
ATOM   6568 H10  LIG     1      -9.221  -0.588  22.306  1.00  0.00      LIG  
ATOM   6569 H11  LIG     1     -11.050   4.482  22.849  1.00  0.00      LIG  
ATOM   6570 H12  LIG     1      -9.963   4.126  21.489  1.00  0.00      LIG  
ATOM   6571 H13  LIG     1     -11.868   5.452  20.525  1.00  0.00      LIG  
ATOM   6572 H14  LIG     1     -11.402  -1.912  18.902  1.00  0.00      LIG  
ATOM   6573 H15  LIG     1     -13.131  -2.214  18.913  1.00  0.00      LIG  
ATOM   6574 H16  LIG     1     -12.747   3.203  18.697  1.00  0.00      LIG  
ATOM   6575 H17  LIG     1     -13.207   4.856  18.339  1.00  0.00      LIG  
ATOM   6576 H18  LIG     1     -11.366  -4.739  21.871  1.00  0.00      LIG  
ATOM   6577 H19  LIG     1      -9.641  -4.432  21.605  1.00  0.00      LIG  
ATOM   6578 H20  LIG     1      -9.727  -2.667  23.215  1.00  0.00      LIG  
ATOM   6579 H21  LIG     1     -11.435  -2.302  23.429  1.00  0.00      LIG  
ATOM   6580 H22  LIG     1      -9.335   0.854  20.712  1.00  0.00      LIG  
ATOM   6581 H23  LIG     1     -10.783   1.152  19.764  1.00  0.00      LIG  
ATOM   6582 H24  LIG     1     -10.100  -0.450  19.846  1.00  0.00      LIG  
ATOM   6583 H25  LIG     1     -11.770  -4.107  18.023  1.00  0.00      LIG  
ATOM   6584 H26  LIG     1     -12.831  -4.570  19.354  1.00  0.00      LIG  
ATOM   6585 H27  LIG     1     -14.966  -0.609  20.889  1.00  0.00      LIG  
ATOM   6586 H28  LIG     1     -12.673   2.248  24.079  1.00  0.00      LIG  
ATOM   6587 H29  LIG     1     -11.812   0.767  24.437  1.00  0.00      LIG  
ATOM   6588 H30  LIG     1     -13.326   0.712  23.532  1.00  0.00      LIG  
ATOM   6589 H31  LIG     1     -10.328   5.012  15.477  1.00  0.00      LIG  
ATOM   6590 H32  LIG     1      -8.653   5.250  16.010  1.00  0.00      LIG  
ATOM   6591 H33  LIG     1      -9.422   6.425  14.930  1.00  0.00      LIG  
ATOM   6592 H34  LIG     1      -9.741   8.388  18.037  1.00  0.00      LIG  
ATOM   6593 H35  LIG     1      -9.373   8.464  16.304  1.00  0.00      LIG  
ATOM   6594 H36  LIG     1      -8.265   7.632  17.410  1.00  0.00      LIG  
ATOM   6595 H37  LIG     1     -10.293   3.783  19.783  1.00  0.00      LIG  
ATOM   6596 H38  LIG     1     -14.312  -2.659  21.138  1.00  0.00      LIG  
ATOM   6597 H39  LIG     1     -13.375  -2.791  22.620  1.00  0.00      LIG  
ATOM   6598 H40  LIG     1     -13.288  -4.047  21.398  1.00  0.00      LIG  
ATOM   6599 H41  LIG     1     -13.976   5.205  21.804  1.00  0.00      LIG  
ATOM   6600 H42  LIG     1     -14.627   4.186  20.508  1.00  0.00      LIG  
ATOM   6601 H43  LIG     1     -14.213   5.868  20.180  1.00  0.00      LIG  
TER
REMARK  Energy: 257.882
REMARK  SimpleFitness: 257.882
REMARK  FullFitness: -1383.0216
REMARK  InterFull: -24.8886
REMARK  IntraFull: 285.889
REMARK  solvFull: -1926.84
REMARK  surfFull: 282.818
REMARK  extraFull: 0.0
REMARK  deltaGcompsolvpol: -1926.84
REMARK  deltaGcompsolvnonpol: 282.818
REMARK  deltaGprotsolvpol: -1938.72
REMARK  deltaGprotsolvnonpol: 281.59
REMARK  deltaGligsolvpol: -8.50406
REMARK  deltaGligsolvnonpol: 14.2739
REMARK  deltaGvdw: -24.8886
REMARK  deltaGelec: 0.0
REMARK  deltaG: -6.331099
REMARK  Cluster: 4
REMARK  ClusterRank: 1
ATOM   6526 C    LIG     1     -12.439   2.227  21.417  1.00  0.00      LIG  
ATOM   6527 C1   LIG     1     -11.160   0.117  21.688  1.00  0.00      LIG  
ATOM   6528 C2   LIG     1     -11.604   1.449  22.367  1.00  0.00      LIG  
ATOM   6529 O    LIG     1     -11.476   6.665  17.091  1.00  0.00      LIG  
ATOM   6530 C3   LIG     1     -10.755   5.926  18.107  1.00  0.00      LIG  
ATOM   6531 C4   LIG     1     -10.041   6.553  16.962  1.00  0.00      LIG  
ATOM   6532 C5   LIG     1     -12.427  -0.683  21.267  1.00  0.00      LIG  
ATOM   6533 C6   LIG     1     -11.983   3.471  21.227  1.00  0.00      LIG  
ATOM   6534 C7   LIG     1     -12.201  -2.182  20.884  1.00  0.00      LIG  
ATOM   6535 C8   LIG     1     -13.622   1.531  20.827  1.00  0.00      LIG  
ATOM   6536 C9   LIG     1     -13.284   0.146  20.281  1.00  0.00      LIG  
ATOM   6537 C10  LIG     1     -10.842  -2.669  21.387  1.00  0.00      LIG  
ATOM   6538 C11  LIG     1     -11.106   4.471  18.170  1.00  0.00      LIG  
ATOM   6539 C12  LIG     1     -10.457   2.407  22.698  1.00  0.00      LIG  
ATOM   6540 C13  LIG     1     -10.254  -0.671  22.655  1.00  0.00      LIG  
ATOM   6541 C14  LIG     1     -10.802   3.747  22.078  1.00  0.00      LIG  
ATOM   6542 C15  LIG     1     -12.496   4.577  20.346  1.00  0.00      LIG  
ATOM   6543 C16  LIG     1     -12.188  -2.497  19.385  1.00  0.00      LIG  
ATOM   6544 C17  LIG     1     -12.457   4.246  18.851  1.00  0.00      LIG  
ATOM   6545 C18  LIG     1     -10.650  -4.168  21.276  1.00  0.00      LIG  
ATOM   6546 C19  LIG     1     -10.578  -2.146  22.770  1.00  0.00      LIG  
ATOM   6547 C20  LIG     1     -10.774  -4.540  19.828  1.00  0.00      LIG  
ATOM   6548 O1   LIG     1     -10.142  -5.482  19.370  1.00  0.00      LIG  
ATOM   6549 C21  LIG     1     -10.307   0.439  20.439  1.00  0.00      LIG  
ATOM   6550 C22  LIG     1     -11.953  -3.975  19.091  1.00  0.00      LIG  
ATOM   6551 O2   LIG     1     -14.539  -0.478  20.024  1.00  0.00      LIG  
ATOM   6552 C23  LIG     1     -12.398   1.273  23.667  1.00  0.00      LIG  
ATOM   6553 C24  LIG     1      -9.592   5.761  15.782  1.00  0.00      LIG  
ATOM   6554 C25  LIG     1      -9.317   7.832  17.195  1.00  0.00      LIG  
ATOM   6555 O3   LIG     1     -10.070   3.766  18.836  1.00  0.00      LIG  
ATOM   6556 C26  LIG     1     -13.347  -2.967  21.542  1.00  0.00      LIG  
ATOM   6557 C27  LIG     1     -13.909   4.977  20.736  1.00  0.00      LIG  
ATOM   6558 H    LIG     1     -10.638   6.383  19.080  1.00  0.00      LIG  
ATOM   6559 H1   LIG     1     -10.067  -2.244  20.746  1.00  0.00      LIG  
ATOM   6560 H2   LIG     1     -13.041  -0.758  22.165  1.00  0.00      LIG  
ATOM   6561 H3   LIG     1     -14.085   2.120  20.033  1.00  0.00      LIG  
ATOM   6562 H4   LIG     1     -14.390   1.439  21.601  1.00  0.00      LIG  
ATOM   6563 H5   LIG     1     -12.772   0.251  19.321  1.00  0.00      LIG  
ATOM   6564 H6   LIG     1     -11.168   4.049  17.166  1.00  0.00      LIG  
ATOM   6565 H7   LIG     1      -9.487   2.070  22.328  1.00  0.00      LIG  
ATOM   6566 H8   LIG     1     -10.337   2.519  23.779  1.00  0.00      LIG  
ATOM   6567 H9   LIG     1     -10.242  -0.250  23.660  1.00  0.00      LIG  
ATOM   6568 H10  LIG     1      -9.221  -0.588  22.306  1.00  0.00      LIG  
ATOM   6569 H11  LIG     1     -11.050   4.482  22.849  1.00  0.00      LIG  
ATOM   6570 H12  LIG     1      -9.963   4.126  21.489  1.00  0.00      LIG  
ATOM   6571 H13  LIG     1     -11.868   5.452  20.525  1.00  0.00      LIG  
ATOM   6572 H14  LIG     1     -11.402  -1.912  18.902  1.00  0.00      LIG  
ATOM   6573 H15  LIG     1     -13.131  -2.214  18.913  1.00  0.00      LIG  
ATOM   6574 H16  LIG     1     -12.747   3.203  18.697  1.00  0.00      LIG  
ATOM   6575 H17  LIG     1     -13.207   4.856  18.339  1.00  0.00      LIG  
ATOM   6576 H18  LIG     1     -11.366  -4.739  21.871  1.00  0.00      LIG  
ATOM   6577 H19  LIG     1      -9.641  -4.432  21.605  1.00  0.00      LIG  
ATOM   6578 H20  LIG     1      -9.727  -2.667  23.215  1.00  0.00      LIG  
ATOM   6579 H21  LIG     1     -11.435  -2.302  23.429  1.00  0.00      LIG  
ATOM   6580 H22  LIG     1      -9.335   0.854  20.712  1.00  0.00      LIG  
ATOM   6581 H23  LIG     1     -10.783   1.152  19.764  1.00  0.00      LIG  
ATOM   6582 H24  LIG     1     -10.100  -0.450  19.846  1.00  0.00      LIG  
ATOM   6583 H25  LIG     1     -11.770  -4.107  18.023  1.00  0.00      LIG  
ATOM   6584 H26  LIG     1     -12.831  -4.570  19.354  1.00  0.00      LIG  
ATOM   6585 H27  LIG     1     -14.966  -0.609  20.889  1.00  0.00      LIG  
ATOM   6586 H28  LIG     1     -12.673   2.248  24.079  1.00  0.00      LIG  
ATOM   6587 H29  LIG     1     -11.812   0.767  24.437  1.00  0.00      LIG  
ATOM   6588 H30  LIG     1     -13.326   0.712  23.532  1.00  0.00      LIG  
ATOM   6589 H31  LIG     1     -10.328   5.012  15.477  1.00  0.00      LIG  
ATOM   6590 H32  LIG     1      -8.653   5.250  16.010  1.00  0.00      LIG  
ATOM   6591 H33  LIG     1      -9.422   6.425  14.930  1.00  0.00      LIG  
ATOM   6592 H34  LIG     1      -9.741   8.388  18.037  1.00  0.00      LIG  
ATOM   6593 H35  LIG     1      -9.373   8.464  16.304  1.00  0.00      LIG  
ATOM   6594 H36  LIG     1      -8.265   7.632  17.410  1.00  0.00      LIG  
ATOM   6595 H37  LIG     1     -10.293   3.783  19.783  1.00  0.00      LIG  
ATOM   6596 H38  LIG     1     -14.312  -2.659  21.138  1.00  0.00      LIG  
ATOM   6597 H39  LIG     1     -13.375  -2.791  22.620  1.00  0.00      LIG  
ATOM   6598 H40  LIG     1     -13.288  -4.047  21.398  1.00  0.00      LIG  
ATOM   6599 H41  LIG     1     -13.976   5.205  21.804  1.00  0.00      LIG  
ATOM   6600 H42  LIG     1     -14.627   4.186  20.508  1.00  0.00      LIG  
ATOM   6601 H43  LIG     1     -14.213   5.868  20.180  1.00  0.00      LIG  
TER
REMARK  Energy: 257.882
REMARK  SimpleFitness: 257.882
REMARK  FullFitness: -1383.0216
REMARK  InterFull: -24.8886
REMARK  IntraFull: 285.889
REMARK  solvFull: -1926.84
REMARK  surfFull: 282.818
REMARK  extraFull: 0.0
REMARK  deltaGcompsolvpol: -1926.84
REMARK  deltaGcompsolvnonpol: 282.818
REMARK  deltaGprotsolvpol: -1938.72
REMARK  deltaGprotsolvnonpol: 281.59
REMARK  deltaGligsolvpol: -8.50406
REMARK  deltaGligsolvnonpol: 14.2739
REMARK  deltaGvdw: -24.8886
REMARK  deltaGelec: 0.0
REMARK  deltaG: -6.331099
REMARK  Cluster: 4
REMARK  ClusterRank: 2
ATOM   6526 C    LIG     1     -12.439   2.227  21.417  1.00  0.00      LIG  
ATOM   6527 C1   LIG     1     -11.160   0.117  21.688  1.00  0.00      LIG  
ATOM   6528 C2   LIG     1     -11.604   1.449  22.367  1.00  0.00      LIG  
ATOM   6529 O    LIG     1     -11.476   6.665  17.091  1.00  0.00      LIG  
ATOM   6530 C3   LIG     1     -10.755   5.926  18.107  1.00  0.00      LIG  
ATOM   6531 C4   LIG     1     -10.041   6.553  16.962  1.00  0.00      LIG  
ATOM   6532 C5   LIG     1     -12.427  -0.683  21.267  1.00  0.00      LIG  
ATOM   6533 C6   LIG     1     -11.983   3.471  21.227  1.00  0.00      LIG  
ATOM   6534 C7   LIG     1     -12.201  -2.182  20.884  1.00  0.00      LIG  
ATOM   6535 C8   LIG     1     -13.622   1.531  20.827  1.00  0.00      LIG  
ATOM   6536 C9   LIG     1     -13.284   0.146  20.281  1.00  0.00      LIG  
ATOM   6537 C10  LIG     1     -10.842  -2.669  21.387  1.00  0.00      LIG  
ATOM   6538 C11  LIG     1     -11.106   4.471  18.170  1.00  0.00      LIG  
ATOM   6539 C12  LIG     1     -10.457   2.407  22.698  1.00  0.00      LIG  
ATOM   6540 C13  LIG     1     -10.254  -0.671  22.655  1.00  0.00      LIG  
ATOM   6541 C14  LIG     1     -10.802   3.747  22.078  1.00  0.00      LIG  
ATOM   6542 C15  LIG     1     -12.496   4.577  20.346  1.00  0.00      LIG  
ATOM   6543 C16  LIG     1     -12.188  -2.497  19.385  1.00  0.00      LIG  
ATOM   6544 C17  LIG     1     -12.457   4.246  18.851  1.00  0.00      LIG  
ATOM   6545 C18  LIG     1     -10.650  -4.168  21.276  1.00  0.00      LIG  
ATOM   6546 C19  LIG     1     -10.578  -2.146  22.770  1.00  0.00      LIG  
ATOM   6547 C20  LIG     1     -10.774  -4.540  19.828  1.00  0.00      LIG  
ATOM   6548 O1   LIG     1     -10.142  -5.482  19.370  1.00  0.00      LIG  
ATOM   6549 C21  LIG     1     -10.307   0.439  20.439  1.00  0.00      LIG  
ATOM   6550 C22  LIG     1     -11.953  -3.975  19.091  1.00  0.00      LIG  
ATOM   6551 O2   LIG     1     -14.539  -0.478  20.024  1.00  0.00      LIG  
ATOM   6552 C23  LIG     1     -12.398   1.273  23.667  1.00  0.00      LIG  
ATOM   6553 C24  LIG     1      -9.592   5.761  15.782  1.00  0.00      LIG  
ATOM   6554 C25  LIG     1      -9.317   7.832  17.195  1.00  0.00      LIG  
ATOM   6555 O3   LIG     1     -10.070   3.766  18.836  1.00  0.00      LIG  
ATOM   6556 C26  LIG     1     -13.347  -2.967  21.542  1.00  0.00      LIG  
ATOM   6557 C27  LIG     1     -13.909   4.977  20.736  1.00  0.00      LIG  
ATOM   6558 H    LIG     1     -10.638   6.383  19.080  1.00  0.00      LIG  
ATOM   6559 H1   LIG     1     -10.067  -2.244  20.746  1.00  0.00      LIG  
ATOM   6560 H2   LIG     1     -13.041  -0.758  22.165  1.00  0.00      LIG  
ATOM   6561 H3   LIG     1     -14.085   2.120  20.033  1.00  0.00      LIG  
ATOM   6562 H4   LIG     1     -14.390   1.439  21.601  1.00  0.00      LIG  
ATOM   6563 H5   LIG     1     -12.772   0.251  19.321  1.00  0.00      LIG  
ATOM   6564 H6   LIG     1     -11.168   4.049  17.166  1.00  0.00      LIG  
ATOM   6565 H7   LIG     1      -9.487   2.070  22.328  1.00  0.00      LIG  
ATOM   6566 H8   LIG     1     -10.337   2.519  23.779  1.00  0.00      LIG  
ATOM   6567 H9   LIG     1     -10.242  -0.250  23.660  1.00  0.00      LIG  
ATOM   6568 H10  LIG     1      -9.221  -0.588  22.306  1.00  0.00      LIG  
ATOM   6569 H11  LIG     1     -11.050   4.482  22.849  1.00  0.00      LIG  
ATOM   6570 H12  LIG     1      -9.963   4.126  21.489  1.00  0.00      LIG  
ATOM   6571 H13  LIG     1     -11.868   5.452  20.525  1.00  0.00      LIG  
ATOM   6572 H14  LIG     1     -11.402  -1.912  18.902  1.00  0.00      LIG  
ATOM   6573 H15  LIG     1     -13.131  -2.214  18.913  1.00  0.00      LIG  
ATOM   6574 H16  LIG     1     -12.747   3.203  18.697  1.00  0.00      LIG  
ATOM   6575 H17  LIG     1     -13.207   4.856  18.339  1.00  0.00      LIG  
ATOM   6576 H18  LIG     1     -11.366  -4.739  21.871  1.00  0.00      LIG  
ATOM   6577 H19  LIG     1      -9.641  -4.432  21.605  1.00  0.00      LIG  
ATOM   6578 H20  LIG     1      -9.727  -2.667  23.215  1.00  0.00      LIG  
ATOM   6579 H21  LIG     1     -11.435  -2.302  23.429  1.00  0.00      LIG  
ATOM   6580 H22  LIG     1      -9.335   0.854  20.712  1.00  0.00      LIG  
ATOM   6581 H23  LIG     1     -10.783   1.152  19.764  1.00  0.00      LIG  
ATOM   6582 H24  LIG     1     -10.100  -0.450  19.846  1.00  0.00      LIG  
ATOM   6583 H25  LIG     1     -11.770  -4.107  18.023  1.00  0.00      LIG  
ATOM   6584 H26  LIG     1     -12.831  -4.570  19.354  1.00  0.00      LIG  
ATOM   6585 H27  LIG     1     -14.966  -0.609  20.889  1.00  0.00      LIG  
ATOM   6586 H28  LIG     1     -12.673   2.248  24.079  1.00  0.00      LIG  
ATOM   6587 H29  LIG     1     -11.812   0.767  24.437  1.00  0.00      LIG  
ATOM   6588 H30  LIG     1     -13.326   0.712  23.532  1.00  0.00      LIG  
ATOM   6589 H31  LIG     1     -10.328   5.012  15.477  1.00  0.00      LIG  
ATOM   6590 H32  LIG     1      -8.653   5.250  16.010  1.00  0.00      LIG  
ATOM   6591 H33  LIG     1      -9.422   6.425  14.930  1.00  0.00      LIG  
ATOM   6592 H34  LIG     1      -9.741   8.388  18.037  1.00  0.00      LIG  
ATOM   6593 H35  LIG     1      -9.373   8.464  16.304  1.00  0.00      LIG  
ATOM   6594 H36  LIG     1      -8.265   7.632  17.410  1.00  0.00      LIG  
ATOM   6595 H37  LIG     1     -10.293   3.783  19.783  1.00  0.00      LIG  
ATOM   6596 H38  LIG     1     -14.312  -2.659  21.138  1.00  0.00      LIG  
ATOM   6597 H39  LIG     1     -13.375  -2.791  22.620  1.00  0.00      LIG  
ATOM   6598 H40  LIG     1     -13.288  -4.047  21.398  1.00  0.00      LIG  
ATOM   6599 H41  LIG     1     -13.976   5.205  21.804  1.00  0.00      LIG  
ATOM   6600 H42  LIG     1     -14.627   4.186  20.508  1.00  0.00      LIG  
ATOM   6601 H43  LIG     1     -14.213   5.868  20.180  1.00  0.00      LIG  
TER
REMARK  Energy: 257.882
REMARK  SimpleFitness: 257.882
REMARK  FullFitness: -1383.0216
REMARK  InterFull: -24.8886
REMARK  IntraFull: 285.889
REMARK  solvFull: -1926.84
REMARK  surfFull: 282.818
REMARK  extraFull: 0.0
REMARK  deltaGcompsolvpol: -1926.84
REMARK  deltaGcompsolvnonpol: 282.818
REMARK  deltaGprotsolvpol: -1938.72
REMARK  deltaGprotsolvnonpol: 281.59
REMARK  deltaGligsolvpol: -8.50406
REMARK  deltaGligsolvnonpol: 14.2739
REMARK  deltaGvdw: -24.8886
REMARK  deltaGelec: 0.0
REMARK  deltaG: -6.331099
REMARK  Cluster: 4
REMARK  ClusterRank: 3
ATOM   6526 C    LIG     1     -12.439   2.227  21.417  1.00  0.00      LIG  
ATOM   6527 C1   LIG     1     -11.160   0.117  21.688  1.00  0.00      LIG  
ATOM   6528 C2   LIG     1     -11.604   1.449  22.367  1.00  0.00      LIG  
ATOM   6529 O    LIG     1     -11.476   6.665  17.091  1.00  0.00      LIG  
ATOM   6530 C3   LIG     1     -10.755   5.926  18.107  1.00  0.00      LIG  
ATOM   6531 C4   LIG     1     -10.041   6.553  16.962  1.00  0.00      LIG  
ATOM   6532 C5   LIG     1     -12.427  -0.683  21.267  1.00  0.00      LIG  
ATOM   6533 C6   LIG     1     -11.983   3.471  21.227  1.00  0.00      LIG  
ATOM   6534 C7   LIG     1     -12.201  -2.182  20.884  1.00  0.00      LIG  
ATOM   6535 C8   LIG     1     -13.622   1.531  20.827  1.00  0.00      LIG  
ATOM   6536 C9   LIG     1     -13.284   0.146  20.281  1.00  0.00      LIG  
ATOM   6537 C10  LIG     1     -10.842  -2.669  21.387  1.00  0.00      LIG  
ATOM   6538 C11  LIG     1     -11.106   4.471  18.170  1.00  0.00      LIG  
ATOM   6539 C12  LIG     1     -10.457   2.407  22.698  1.00  0.00      LIG  
ATOM   6540 C13  LIG     1     -10.254  -0.671  22.655  1.00  0.00      LIG  
ATOM   6541 C14  LIG     1     -10.802   3.747  22.078  1.00  0.00      LIG  
ATOM   6542 C15  LIG     1     -12.496   4.577  20.346  1.00  0.00      LIG  
ATOM   6543 C16  LIG     1     -12.188  -2.497  19.385  1.00  0.00      LIG  
ATOM   6544 C17  LIG     1     -12.457   4.246  18.851  1.00  0.00      LIG  
ATOM   6545 C18  LIG     1     -10.650  -4.168  21.276  1.00  0.00      LIG  
ATOM   6546 C19  LIG     1     -10.578  -2.146  22.770  1.00  0.00      LIG  
ATOM   6547 C20  LIG     1     -10.774  -4.540  19.828  1.00  0.00      LIG  
ATOM   6548 O1   LIG     1     -10.142  -5.482  19.370  1.00  0.00      LIG  
ATOM   6549 C21  LIG     1     -10.307   0.439  20.439  1.00  0.00      LIG  
ATOM   6550 C22  LIG     1     -11.953  -3.975  19.091  1.00  0.00      LIG  
ATOM   6551 O2   LIG     1     -14.539  -0.478  20.024  1.00  0.00      LIG  
ATOM   6552 C23  LIG     1     -12.398   1.273  23.667  1.00  0.00      LIG  
ATOM   6553 C24  LIG     1      -9.592   5.761  15.782  1.00  0.00      LIG  
ATOM   6554 C25  LIG     1      -9.317   7.832  17.195  1.00  0.00      LIG  
ATOM   6555 O3   LIG     1     -10.070   3.766  18.836  1.00  0.00      LIG  
ATOM   6556 C26  LIG     1     -13.347  -2.967  21.542  1.00  0.00      LIG  
ATOM   6557 C27  LIG     1     -13.909   4.977  20.736  1.00  0.00      LIG  
ATOM   6558 H    LIG     1     -10.638   6.383  19.080  1.00  0.00      LIG  
ATOM   6559 H1   LIG     1     -10.067  -2.244  20.746  1.00  0.00      LIG  
ATOM   6560 H2   LIG     1     -13.041  -0.758  22.165  1.00  0.00      LIG  
ATOM   6561 H3   LIG     1     -14.085   2.120  20.033  1.00  0.00      LIG  
ATOM   6562 H4   LIG     1     -14.390   1.439  21.601  1.00  0.00      LIG  
ATOM   6563 H5   LIG     1     -12.772   0.251  19.321  1.00  0.00      LIG  
ATOM   6564 H6   LIG     1     -11.168   4.049  17.166  1.00  0.00      LIG  
ATOM   6565 H7   LIG     1      -9.487   2.070  22.328  1.00  0.00      LIG  
ATOM   6566 H8   LIG     1     -10.337   2.519  23.779  1.00  0.00      LIG  
ATOM   6567 H9   LIG     1     -10.242  -0.250  23.660  1.00  0.00      LIG  
ATOM   6568 H10  LIG     1      -9.221  -0.588  22.306  1.00  0.00      LIG  
ATOM   6569 H11  LIG     1     -11.050   4.482  22.849  1.00  0.00      LIG  
ATOM   6570 H12  LIG     1      -9.963   4.126  21.489  1.00  0.00      LIG  
ATOM   6571 H13  LIG     1     -11.868   5.452  20.525  1.00  0.00      LIG  
ATOM   6572 H14  LIG     1     -11.402  -1.912  18.902  1.00  0.00      LIG  
ATOM   6573 H15  LIG     1     -13.131  -2.214  18.913  1.00  0.00      LIG  
ATOM   6574 H16  LIG     1     -12.747   3.203  18.697  1.00  0.00      LIG  
ATOM   6575 H17  LIG     1     -13.207   4.856  18.339  1.00  0.00      LIG  
ATOM   6576 H18  LIG     1     -11.366  -4.739  21.871  1.00  0.00      LIG  
ATOM   6577 H19  LIG     1      -9.641  -4.432  21.605  1.00  0.00      LIG  
ATOM   6578 H20  LIG     1      -9.727  -2.667  23.215  1.00  0.00      LIG  
ATOM   6579 H21  LIG     1     -11.435  -2.302  23.429  1.00  0.00      LIG  
ATOM   6580 H22  LIG     1      -9.335   0.854  20.712  1.00  0.00      LIG  
ATOM   6581 H23  LIG     1     -10.783   1.152  19.764  1.00  0.00      LIG  
ATOM   6582 H24  LIG     1     -10.100  -0.450  19.846  1.00  0.00      LIG  
ATOM   6583 H25  LIG     1     -11.770  -4.107  18.023  1.00  0.00      LIG  
ATOM   6584 H26  LIG     1     -12.831  -4.570  19.354  1.00  0.00      LIG  
ATOM   6585 H27  LIG     1     -14.966  -0.609  20.889  1.00  0.00      LIG  
ATOM   6586 H28  LIG     1     -12.673   2.248  24.079  1.00  0.00      LIG  
ATOM   6587 H29  LIG     1     -11.812   0.767  24.437  1.00  0.00      LIG  
ATOM   6588 H30  LIG     1     -13.326   0.712  23.532  1.00  0.00      LIG  
ATOM   6589 H31  LIG     1     -10.328   5.012  15.477  1.00  0.00      LIG  
ATOM   6590 H32  LIG     1      -8.653   5.250  16.010  1.00  0.00      LIG  
ATOM   6591 H33  LIG     1      -9.422   6.425  14.930  1.00  0.00      LIG  
ATOM   6592 H34  LIG     1      -9.741   8.388  18.037  1.00  0.00      LIG  
ATOM   6593 H35  LIG     1      -9.373   8.464  16.304  1.00  0.00      LIG  
ATOM   6594 H36  LIG     1      -8.265   7.632  17.410  1.00  0.00      LIG  
ATOM   6595 H37  LIG     1     -10.293   3.783  19.783  1.00  0.00      LIG  
ATOM   6596 H38  LIG     1     -14.312  -2.659  21.138  1.00  0.00      LIG  
ATOM   6597 H39  LIG     1     -13.375  -2.791  22.620  1.00  0.00      LIG  
ATOM   6598 H40  LIG     1     -13.288  -4.047  21.398  1.00  0.00      LIG  
ATOM   6599 H41  LIG     1     -13.976   5.205  21.804  1.00  0.00      LIG  
ATOM   6600 H42  LIG     1     -14.627   4.186  20.508  1.00  0.00      LIG  
ATOM   6601 H43  LIG     1     -14.213   5.868  20.180  1.00  0.00      LIG  
TER
REMARK  Energy: 258.772
REMARK  SimpleFitness: 258.772
REMARK  FullFitness: -1382.0591
REMARK  InterFull: -23.016
REMARK  IntraFull: 285.657
REMARK  solvFull: -1927.53
REMARK  surfFull: 282.83
REMARK  extraFull: 0.0
REMARK  deltaGcompsolvpol: -1927.53
REMARK  deltaGcompsolvnonpol: 282.83
REMARK  deltaGprotsolvpol: -1938.72
REMARK  deltaGprotsolvnonpol: 281.59
REMARK  deltaGligsolvpol: -8.44108
REMARK  deltaGligsolvnonpol: 14.2135
REMARK  deltaGvdw: -23.016
REMARK  deltaGelec: 0.0
REMARK  deltaG: -6.193189
REMARK  Cluster: 4
REMARK  ClusterRank: 4
ATOM   6526 C    LIG     1     -12.434   2.356  21.228  1.00  0.00      LIG  
ATOM   6527 C1   LIG     1     -11.181   0.230  21.566  1.00  0.00      LIG  
ATOM   6528 C2   LIG     1     -11.629   1.578  22.206  1.00  0.00      LIG  
ATOM   6529 O    LIG     1     -11.370   7.107  17.504  1.00  0.00      LIG  
ATOM   6530 C3   LIG     1     -10.594   6.182  18.304  1.00  0.00      LIG  
ATOM   6531 C4   LIG     1      -9.959   6.980  17.220  1.00  0.00      LIG  
ATOM   6532 C5   LIG     1     -12.445  -0.559  21.116  1.00  0.00      LIG  
ATOM   6533 C6   LIG     1     -12.000   3.615  21.094  1.00  0.00      LIG  
ATOM   6534 C7   LIG     1     -12.234  -2.072  20.781  1.00  0.00      LIG  
ATOM   6535 C8   LIG     1     -13.588   1.659  20.584  1.00  0.00      LIG  
ATOM   6536 C9   LIG     1     -13.245   0.261  20.078  1.00  0.00      LIG  
ATOM   6537 C10  LIG     1     -10.903  -2.566  21.344  1.00  0.00      LIG  
ATOM   6538 C11  LIG     1     -11.005   4.749  18.153  1.00  0.00      LIG  
ATOM   6539 C12  LIG     1     -10.482   2.531  22.553  1.00  0.00      LIG  
ATOM   6540 C13  LIG     1     -10.317  -0.551  22.576  1.00  0.00      LIG  
ATOM   6541 C14  LIG     1     -10.859   3.890  22.000  1.00  0.00      LIG  
ATOM   6542 C15  LIG     1     -12.518   4.743  20.247  1.00  0.00      LIG  
ATOM   6543 C16  LIG     1     -12.177  -2.431  19.294  1.00  0.00      LIG  
ATOM   6544 C17  LIG     1     -12.393   4.494  18.742  1.00  0.00      LIG  
ATOM   6545 C18  LIG     1     -10.730  -4.070  21.281  1.00  0.00      LIG  
ATOM   6546 C19  LIG     1     -10.678  -2.012  22.722  1.00  0.00      LIG  
ATOM   6547 C20  LIG     1     -10.811  -4.481  19.841  1.00  0.00      LIG  
ATOM   6548 O1   LIG     1     -10.181  -5.447  19.433  1.00  0.00      LIG  
ATOM   6549 C21  LIG     1     -10.285   0.516  20.340  1.00  0.00      LIG  
ATOM   6550 C22  LIG     1     -11.957  -3.922  19.051  1.00  0.00      LIG  
ATOM   6551 O2   LIG     1     -14.496  -0.353  19.779  1.00  0.00      LIG  
ATOM   6552 C23  LIG     1     -12.460   1.434  23.487  1.00  0.00      LIG  
ATOM   6553 C24  LIG     1      -9.659   6.400  15.880  1.00  0.00      LIG  
ATOM   6554 C25  LIG     1      -9.160   8.177  17.600  1.00  0.00      LIG  
ATOM   6555 O3   LIG     1     -10.032   3.913  18.761  1.00  0.00      LIG  
ATOM   6556 C26  LIG     1     -13.417  -2.816  21.423  1.00  0.00      LIG  
ATOM   6557 C27  LIG     1     -13.964   5.068  20.579  1.00  0.00      LIG  
ATOM   6558 H    LIG     1     -10.373   6.458  19.326  1.00  0.00      LIG  
ATOM   6559 H1   LIG     1     -10.101  -2.166  20.720  1.00  0.00      LIG  
ATOM   6560 H2   LIG     1     -13.097  -0.599  21.989  1.00  0.00      LIG  
ATOM   6561 H3   LIG     1     -14.000   2.241  19.756  1.00  0.00      LIG  
ATOM   6562 H4   LIG     1     -14.398   1.590  21.317  1.00  0.00      LIG  
ATOM   6563 H5   LIG     1     -12.692   0.339  19.138  1.00  0.00      LIG  
ATOM   6564 H6   LIG     1     -11.034   4.469  17.099  1.00  0.00      LIG  
ATOM   6565 H7   LIG     1      -9.522   2.228  22.135  1.00  0.00      LIG  
ATOM   6566 H8   LIG     1     -10.329   2.592  23.635  1.00  0.00      LIG  
ATOM   6567 H9   LIG     1     -10.317  -0.101  23.569  1.00  0.00      LIG  
ATOM   6568 H10  LIG     1      -9.275  -0.503  22.250  1.00  0.00      LIG  
ATOM   6569 H11  LIG     1     -11.168   4.567  22.802  1.00  0.00      LIG  
ATOM   6570 H12  LIG     1     -10.017   4.338  21.465  1.00  0.00      LIG  
ATOM   6571 H13  LIG     1     -11.940   5.633  20.505  1.00  0.00      LIG  
ATOM   6572 H14  LIG     1     -11.364  -1.873  18.821  1.00  0.00      LIG  
ATOM   6573 H15  LIG     1     -13.098  -2.147  18.782  1.00  0.00      LIG  
ATOM   6574 H16  LIG     1     -12.680   3.463  18.514  1.00  0.00      LIG  
ATOM   6575 H17  LIG     1     -13.108   5.141  18.227  1.00  0.00      LIG  
ATOM   6576 H18  LIG     1     -11.476  -4.612  21.865  1.00  0.00      LIG  
ATOM   6577 H19  LIG     1      -9.739  -4.341  21.654  1.00  0.00      LIG  
ATOM   6578 H20  LIG     1      -9.856  -2.539  23.214  1.00  0.00      LIG  
ATOM   6579 H21  LIG     1     -11.563  -2.129  23.352  1.00  0.00      LIG  
ATOM   6580 H22  LIG     1      -9.301   0.883  20.639  1.00  0.00      LIG  
ATOM   6581 H23  LIG     1     -10.710   1.254  19.657  1.00  0.00      LIG  
ATOM   6582 H24  LIG     1     -10.106  -0.382  19.750  1.00  0.00      LIG  
ATOM   6583 H25  LIG     1     -11.742  -4.090  17.995  1.00  0.00      LIG  
ATOM   6584 H26  LIG     1     -12.852  -4.495  19.306  1.00  0.00      LIG  
ATOM   6585 H27  LIG     1     -14.941  -0.502  20.631  1.00  0.00      LIG  
ATOM   6586 H28  LIG     1     -12.736   2.419  23.875  1.00  0.00      LIG  
ATOM   6587 H29  LIG     1     -11.901   0.936  24.281  1.00  0.00      LIG  
ATOM   6588 H30  LIG     1     -13.390   0.881  23.335  1.00  0.00      LIG  
ATOM   6589 H31  LIG     1     -10.476   5.778  15.505  1.00  0.00      LIG  
ATOM   6590 H32  LIG     1      -8.752   5.792  15.929  1.00  0.00      LIG  
ATOM   6591 H33  LIG     1      -9.494   7.202  15.155  1.00  0.00      LIG  
ATOM   6592 H34  LIG     1      -9.464   8.572  18.574  1.00  0.00      LIG  
ATOM   6593 H35  LIG     1      -9.286   8.967  16.855  1.00  0.00      LIG  
ATOM   6594 H36  LIG     1      -8.099   7.918  17.651  1.00  0.00      LIG  
ATOM   6595 H37  LIG     1     -10.301   3.811  19.690  1.00  0.00      LIG  
ATOM   6596 H38  LIG     1     -14.361  -2.504  20.975  1.00  0.00      LIG  
ATOM   6597 H39  LIG     1     -13.482  -2.606  22.493  1.00  0.00      LIG  
ATOM   6598 H40  LIG     1     -13.372  -3.900  21.313  1.00  0.00      LIG  
ATOM   6599 H41  LIG     1     -14.099   5.224  21.654  1.00  0.00      LIG  
ATOM   6600 H42  LIG     1     -14.638   4.270  20.260  1.00  0.00      LIG  
ATOM   6601 H43  LIG     1     -14.270   5.982  20.063  1.00  0.00      LIG  
TER
REMARK  Energy: 258.772
REMARK  SimpleFitness: 258.772
REMARK  FullFitness: -1382.0591
REMARK  InterFull: -23.016
REMARK  IntraFull: 285.657
REMARK  solvFull: -1927.53
REMARK  surfFull: 282.83
REMARK  extraFull: 0.0
REMARK  deltaGcompsolvpol: -1927.53
REMARK  deltaGcompsolvnonpol: 282.83
REMARK  deltaGprotsolvpol: -1938.72
REMARK  deltaGprotsolvnonpol: 281.59
REMARK  deltaGligsolvpol: -8.44108
REMARK  deltaGligsolvnonpol: 14.2135
REMARK  deltaGvdw: -23.016
REMARK  deltaGelec: 0.0
REMARK  deltaG: -6.193189
REMARK  Cluster: 4
REMARK  ClusterRank: 5
ATOM   6526 C    LIG     1     -12.434   2.356  21.228  1.00  0.00      LIG  
ATOM   6527 C1   LIG     1     -11.181   0.230  21.566  1.00  0.00      LIG  
ATOM   6528 C2   LIG     1     -11.629   1.578  22.206  1.00  0.00      LIG  
ATOM   6529 O    LIG     1     -11.370   7.107  17.504  1.00  0.00      LIG  
ATOM   6530 C3   LIG     1     -10.594   6.182  18.304  1.00  0.00      LIG  
ATOM   6531 C4   LIG     1      -9.959   6.980  17.220  1.00  0.00      LIG  
ATOM   6532 C5   LIG     1     -12.445  -0.559  21.116  1.00  0.00      LIG  
ATOM   6533 C6   LIG     1     -12.000   3.615  21.094  1.00  0.00      LIG  
ATOM   6534 C7   LIG     1     -12.234  -2.072  20.781  1.00  0.00      LIG  
ATOM   6535 C8   LIG     1     -13.588   1.659  20.584  1.00  0.00      LIG  
ATOM   6536 C9   LIG     1     -13.245   0.261  20.078  1.00  0.00      LIG  
ATOM   6537 C10  LIG     1     -10.903  -2.566  21.344  1.00  0.00      LIG  
ATOM   6538 C11  LIG     1     -11.005   4.749  18.153  1.00  0.00      LIG  
ATOM   6539 C12  LIG     1     -10.482   2.531  22.553  1.00  0.00      LIG  
ATOM   6540 C13  LIG     1     -10.317  -0.551  22.576  1.00  0.00      LIG  
ATOM   6541 C14  LIG     1     -10.859   3.890  22.000  1.00  0.00      LIG  
ATOM   6542 C15  LIG     1     -12.518   4.743  20.247  1.00  0.00      LIG  
ATOM   6543 C16  LIG     1     -12.177  -2.431  19.294  1.00  0.00      LIG  
ATOM   6544 C17  LIG     1     -12.393   4.494  18.742  1.00  0.00      LIG  
ATOM   6545 C18  LIG     1     -10.730  -4.070  21.281  1.00  0.00      LIG  
ATOM   6546 C19  LIG     1     -10.678  -2.012  22.722  1.00  0.00      LIG  
ATOM   6547 C20  LIG     1     -10.811  -4.481  19.841  1.00  0.00      LIG  
ATOM   6548 O1   LIG     1     -10.181  -5.447  19.433  1.00  0.00      LIG  
ATOM   6549 C21  LIG     1     -10.285   0.516  20.340  1.00  0.00      LIG  
ATOM   6550 C22  LIG     1     -11.957  -3.922  19.051  1.00  0.00      LIG  
ATOM   6551 O2   LIG     1     -14.496  -0.353  19.779  1.00  0.00      LIG  
ATOM   6552 C23  LIG     1     -12.460   1.434  23.487  1.00  0.00      LIG  
ATOM   6553 C24  LIG     1      -9.659   6.400  15.880  1.00  0.00      LIG  
ATOM   6554 C25  LIG     1      -9.160   8.177  17.600  1.00  0.00      LIG  
ATOM   6555 O3   LIG     1     -10.032   3.913  18.761  1.00  0.00      LIG  
ATOM   6556 C26  LIG     1     -13.417  -2.816  21.423  1.00  0.00      LIG  
ATOM   6557 C27  LIG     1     -13.964   5.068  20.579  1.00  0.00      LIG  
ATOM   6558 H    LIG     1     -10.373   6.458  19.326  1.00  0.00      LIG  
ATOM   6559 H1   LIG     1     -10.101  -2.166  20.720  1.00  0.00      LIG  
ATOM   6560 H2   LIG     1     -13.097  -0.599  21.989  1.00  0.00      LIG  
ATOM   6561 H3   LIG     1     -14.000   2.241  19.756  1.00  0.00      LIG  
ATOM   6562 H4   LIG     1     -14.398   1.590  21.317  1.00  0.00      LIG  
ATOM   6563 H5   LIG     1     -12.692   0.339  19.138  1.00  0.00      LIG  
ATOM   6564 H6   LIG     1     -11.034   4.469  17.099  1.00  0.00      LIG  
ATOM   6565 H7   LIG     1      -9.522   2.228  22.135  1.00  0.00      LIG  
ATOM   6566 H8   LIG     1     -10.329   2.592  23.635  1.00  0.00      LIG  
ATOM   6567 H9   LIG     1     -10.317  -0.101  23.569  1.00  0.00      LIG  
ATOM   6568 H10  LIG     1      -9.275  -0.503  22.250  1.00  0.00      LIG  
ATOM   6569 H11  LIG     1     -11.168   4.567  22.802  1.00  0.00      LIG  
ATOM   6570 H12  LIG     1     -10.017   4.338  21.465  1.00  0.00      LIG  
ATOM   6571 H13  LIG     1     -11.940   5.633  20.505  1.00  0.00      LIG  
ATOM   6572 H14  LIG     1     -11.364  -1.873  18.821  1.00  0.00      LIG  
ATOM   6573 H15  LIG     1     -13.098  -2.147  18.782  1.00  0.00      LIG  
ATOM   6574 H16  LIG     1     -12.680   3.463  18.514  1.00  0.00      LIG  
ATOM   6575 H17  LIG     1     -13.108   5.141  18.227  1.00  0.00      LIG  
ATOM   6576 H18  LIG     1     -11.476  -4.612  21.865  1.00  0.00      LIG  
ATOM   6577 H19  LIG     1      -9.739  -4.341  21.654  1.00  0.00      LIG  
ATOM   6578 H20  LIG     1      -9.856  -2.539  23.214  1.00  0.00      LIG  
ATOM   6579 H21  LIG     1     -11.563  -2.129  23.352  1.00  0.00      LIG  
ATOM   6580 H22  LIG     1      -9.301   0.883  20.639  1.00  0.00      LIG  
ATOM   6581 H23  LIG     1     -10.710   1.254  19.657  1.00  0.00      LIG  
ATOM   6582 H24  LIG     1     -10.106  -0.382  19.750  1.00  0.00      LIG  
ATOM   6583 H25  LIG     1     -11.742  -4.090  17.995  1.00  0.00      LIG  
ATOM   6584 H26  LIG     1     -12.852  -4.495  19.306  1.00  0.00      LIG  
ATOM   6585 H27  LIG     1     -14.941  -0.502  20.631  1.00  0.00      LIG  
ATOM   6586 H28  LIG     1     -12.736   2.419  23.875  1.00  0.00      LIG  
ATOM   6587 H29  LIG     1     -11.901   0.936  24.281  1.00  0.00      LIG  
ATOM   6588 H30  LIG     1     -13.390   0.881  23.335  1.00  0.00      LIG  
ATOM   6589 H31  LIG     1     -10.476   5.778  15.505  1.00  0.00      LIG  
ATOM   6590 H32  LIG     1      -8.752   5.792  15.929  1.00  0.00      LIG  
ATOM   6591 H33  LIG     1      -9.494   7.202  15.155  1.00  0.00      LIG  
ATOM   6592 H34  LIG     1      -9.464   8.572  18.574  1.00  0.00      LIG  
ATOM   6593 H35  LIG     1      -9.286   8.967  16.855  1.00  0.00      LIG  
ATOM   6594 H36  LIG     1      -8.099   7.918  17.651  1.00  0.00      LIG  
ATOM   6595 H37  LIG     1     -10.301   3.811  19.690  1.00  0.00      LIG  
ATOM   6596 H38  LIG     1     -14.361  -2.504  20.975  1.00  0.00      LIG  
ATOM   6597 H39  LIG     1     -13.482  -2.606  22.493  1.00  0.00      LIG  
ATOM   6598 H40  LIG     1     -13.372  -3.900  21.313  1.00  0.00      LIG  
ATOM   6599 H41  LIG     1     -14.099   5.224  21.654  1.00  0.00      LIG  
ATOM   6600 H42  LIG     1     -14.638   4.270  20.260  1.00  0.00      LIG  
ATOM   6601 H43  LIG     1     -14.270   5.982  20.063  1.00  0.00      LIG  
TER
REMARK  Energy: 259.106
REMARK  SimpleFitness: 259.106
REMARK  FullFitness: -1381.563
REMARK  InterFull: -23.0251
REMARK  IntraFull: 285.618
REMARK  solvFull: -1926.95
REMARK  surfFull: 282.794
REMARK  extraFull: 0.0
REMARK  deltaGcompsolvpol: -1926.95
REMARK  deltaGcompsolvnonpol: 282.794
REMARK  deltaGprotsolvpol: -1938.72
REMARK  deltaGprotsolvnonpol: 281.59
REMARK  deltaGligsolvpol: -8.25541
REMARK  deltaGligsolvnonpol: 14.2509
REMARK  deltaGvdw: -23.0251
REMARK  deltaGelec: 0.0
REMARK  deltaG: -6.176854
REMARK  Cluster: 4
REMARK  ClusterRank: 6
ATOM   6526 C    LIG     1     -12.427   2.372  21.343  1.00  0.00      LIG  
ATOM   6527 C1   LIG     1     -11.165   0.246  21.616  1.00  0.00      LIG  
ATOM   6528 C2   LIG     1     -11.594   1.584  22.290  1.00  0.00      LIG  
ATOM   6529 O    LIG     1     -11.378   6.872  17.170  1.00  0.00      LIG  
ATOM   6530 C3   LIG     1     -10.644   6.067  18.122  1.00  0.00      LIG  
ATOM   6531 C4   LIG     1      -9.954   6.722  16.977  1.00  0.00      LIG  
ATOM   6532 C5   LIG     1     -12.442  -0.537  21.189  1.00  0.00      LIG  
ATOM   6533 C6   LIG     1     -11.970   3.617  21.167  1.00  0.00      LIG  
ATOM   6534 C7   LIG     1     -12.244  -2.044  20.828  1.00  0.00      LIG  
ATOM   6535 C8   LIG     1     -13.611   1.684  20.749  1.00  0.00      LIG  
ATOM   6536 C9   LIG     1     -13.275   0.305  20.190  1.00  0.00      LIG  
ATOM   6537 C10  LIG     1     -10.898  -2.550  21.343  1.00  0.00      LIG  
ATOM   6538 C11  LIG     1     -11.050   4.622  18.141  1.00  0.00      LIG  
ATOM   6539 C12  LIG     1     -10.437   2.534  22.616  1.00  0.00      LIG  
ATOM   6540 C13  LIG     1     -10.272  -0.553  22.587  1.00  0.00      LIG  
ATOM   6541 C14  LIG     1     -10.789   3.883  22.022  1.00  0.00      LIG  
ATOM   6542 C15  LIG     1     -12.475   4.733  20.295  1.00  0.00      LIG  
ATOM   6543 C16  LIG     1     -12.239  -2.385  19.335  1.00  0.00      LIG  
ATOM   6544 C17  LIG     1     -12.420   4.421  18.796  1.00  0.00      LIG  
ATOM   6545 C18  LIG     1     -10.730  -4.053  21.251  1.00  0.00      LIG  
ATOM   6546 C19  LIG     1     -10.634  -2.015  22.723  1.00  0.00      LIG  
ATOM   6547 C20  LIG     1     -10.849  -4.436  19.806  1.00  0.00      LIG  
ATOM   6548 O1   LIG     1     -10.215  -5.376  19.353  1.00  0.00      LIG  
ATOM   6549 C21  LIG     1     -10.303   0.548  20.369  1.00  0.00      LIG  
ATOM   6550 C22  LIG     1     -12.026  -3.872  19.067  1.00  0.00      LIG  
ATOM   6551 O2   LIG     1     -14.527  -0.305  19.895  1.00  0.00      LIG  
ATOM   6552 C23  LIG     1     -12.384   1.419  23.594  1.00  0.00      LIG  
ATOM   6553 C24  LIG     1      -9.582   5.974  15.742  1.00  0.00      LIG  
ATOM   6554 C25  LIG     1      -9.184   7.973  17.225  1.00  0.00      LIG  
ATOM   6555 O3   LIG     1     -10.054   3.865  18.806  1.00  0.00      LIG  
ATOM   6556 C26  LIG     1     -13.406  -2.794  21.498  1.00  0.00      LIG  
ATOM   6557 C27  LIG     1     -13.890   5.133  20.680  1.00  0.00      LIG  
ATOM   6558 H    LIG     1     -10.474   6.474  19.111  1.00  0.00      LIG  
ATOM   6559 H1   LIG     1     -10.112  -2.142  20.702  1.00  0.00      LIG  
ATOM   6560 H2   LIG     1     -13.067  -0.588  22.080  1.00  0.00      LIG  
ATOM   6561 H3   LIG     1     -14.074   2.283  19.961  1.00  0.00      LIG  
ATOM   6562 H4   LIG     1     -14.380   1.587  21.521  1.00  0.00      LIG  
ATOM   6563 H5   LIG     1     -12.743   0.413  19.242  1.00  0.00      LIG  
ATOM   6564 H6   LIG     1     -11.106   4.228  17.126  1.00  0.00      LIG  
ATOM   6565 H7   LIG     1      -9.477   2.201  22.220  1.00  0.00      LIG  
ATOM   6566 H8   LIG     1     -10.295   2.628  23.696  1.00  0.00      LIG  
ATOM   6567 H9   LIG     1     -10.238  -0.117  23.585  1.00  0.00      LIG  
ATOM   6568 H10  LIG     1      -9.240  -0.503  22.229  1.00  0.00      LIG  
ATOM   6569 H11  LIG     1     -11.042   4.603  22.805  1.00  0.00      LIG  
ATOM   6570 H12  LIG     1      -9.954   4.279  21.439  1.00  0.00      LIG  
ATOM   6571 H13  LIG     1     -11.847   5.605  20.488  1.00  0.00      LIG  
ATOM   6572 H14  LIG     1     -11.446  -1.818  18.840  1.00  0.00      LIG  
ATOM   6573 H15  LIG     1     -13.179  -2.099  18.861  1.00  0.00      LIG  
ATOM   6574 H16  LIG     1     -12.732   3.388  18.625  1.00  0.00      LIG  
ATOM   6575 H17  LIG     1     -13.147   5.054  18.280  1.00  0.00      LIG  
ATOM   6576 H18  LIG     1     -11.462  -4.607  21.842  1.00  0.00      LIG  
ATOM   6577 H19  LIG     1      -9.729  -4.332  21.591  1.00  0.00      LIG  
ATOM   6578 H20  LIG     1      -9.801  -2.553  23.184  1.00  0.00      LIG  
ATOM   6579 H21  LIG     1     -11.500  -2.138  23.376  1.00  0.00      LIG  
ATOM   6580 H22  LIG     1      -9.320   0.935  20.643  1.00  0.00      LIG  
ATOM   6581 H23  LIG     1     -10.759   1.278  19.698  1.00  0.00      LIG  
ATOM   6582 H24  LIG     1     -10.122  -0.345  19.774  1.00  0.00      LIG  
ATOM   6583 H25  LIG     1     -11.853  -4.029  18.001  1.00  0.00      LIG  
ATOM   6584 H26  LIG     1     -12.908  -4.451  19.349  1.00  0.00      LIG  
ATOM   6585 H27  LIG     1     -15.047   0.350  19.396  1.00  0.00      LIG  
ATOM   6586 H28  LIG     1     -12.658   2.397  24.001  1.00  0.00      LIG  
ATOM   6587 H29  LIG     1     -11.795   0.919  24.366  1.00  0.00      LIG  
ATOM   6588 H30  LIG     1     -13.312   0.857  23.466  1.00  0.00      LIG  
ATOM   6589 H31  LIG     1     -10.367   5.285  15.421  1.00  0.00      LIG  
ATOM   6590 H32  LIG     1      -8.665   5.403  15.909  1.00  0.00      LIG  
ATOM   6591 H33  LIG     1      -9.403   6.675  14.923  1.00  0.00      LIG  
ATOM   6592 H34  LIG     1      -9.530   8.488  18.126  1.00  0.00      LIG  
ATOM   6593 H35  LIG     1      -9.293   8.656  16.378  1.00  0.00      LIG  
ATOM   6594 H36  LIG     1      -8.122   7.744  17.346  1.00  0.00      LIG  
ATOM   6595 H37  LIG     1     -10.316   3.838  19.742  1.00  0.00      LIG  
ATOM   6596 H38  LIG     1     -14.364  -2.466  21.091  1.00  0.00      LIG  
ATOM   6597 H39  LIG     1     -13.429  -2.603  22.574  1.00  0.00      LIG  
ATOM   6598 H40  LIG     1     -13.371  -3.876  21.368  1.00  0.00      LIG  
ATOM   6599 H41  LIG     1     -13.962   5.347  21.750  1.00  0.00      LIG  
ATOM   6600 H42  LIG     1     -14.611   4.348  20.439  1.00  0.00      LIG  
ATOM   6601 H43  LIG     1     -14.187   6.033  20.135  1.00  0.00      LIG  
TER
REMARK  Energy: 259.106
REMARK  SimpleFitness: 259.106
REMARK  FullFitness: -1381.563
REMARK  InterFull: -23.0251
REMARK  IntraFull: 285.618
REMARK  solvFull: -1926.95
REMARK  surfFull: 282.794
REMARK  extraFull: 0.0
REMARK  deltaGcompsolvpol: -1926.95
REMARK  deltaGcompsolvnonpol: 282.794
REMARK  deltaGprotsolvpol: -1938.72
REMARK  deltaGprotsolvnonpol: 281.59
REMARK  deltaGligsolvpol: -8.25541
REMARK  deltaGligsolvnonpol: 14.2509
REMARK  deltaGvdw: -23.0251
REMARK  deltaGelec: 0.0
REMARK  deltaG: -6.176854
REMARK  Cluster: 4
REMARK  ClusterRank: 7
ATOM   6526 C    LIG     1     -12.427   2.372  21.343  1.00  0.00      LIG  
ATOM   6527 C1   LIG     1     -11.165   0.246  21.616  1.00  0.00      LIG  
ATOM   6528 C2   LIG     1     -11.594   1.584  22.290  1.00  0.00      LIG  
ATOM   6529 O    LIG     1     -11.378   6.872  17.170  1.00  0.00      LIG  
ATOM   6530 C3   LIG     1     -10.644   6.067  18.122  1.00  0.00      LIG  
ATOM   6531 C4   LIG     1      -9.954   6.722  16.977  1.00  0.00      LIG  
ATOM   6532 C5   LIG     1     -12.442  -0.537  21.189  1.00  0.00      LIG  
ATOM   6533 C6   LIG     1     -11.970   3.617  21.167  1.00  0.00      LIG  
ATOM   6534 C7   LIG     1     -12.244  -2.044  20.828  1.00  0.00      LIG  
ATOM   6535 C8   LIG     1     -13.611   1.684  20.749  1.00  0.00      LIG  
ATOM   6536 C9   LIG     1     -13.275   0.305  20.190  1.00  0.00      LIG  
ATOM   6537 C10  LIG     1     -10.898  -2.550  21.343  1.00  0.00      LIG  
ATOM   6538 C11  LIG     1     -11.050   4.622  18.141  1.00  0.00      LIG  
ATOM   6539 C12  LIG     1     -10.437   2.534  22.616  1.00  0.00      LIG  
ATOM   6540 C13  LIG     1     -10.272  -0.553  22.587  1.00  0.00      LIG  
ATOM   6541 C14  LIG     1     -10.789   3.883  22.022  1.00  0.00      LIG  
ATOM   6542 C15  LIG     1     -12.475   4.733  20.295  1.00  0.00      LIG  
ATOM   6543 C16  LIG     1     -12.239  -2.385  19.335  1.00  0.00      LIG  
ATOM   6544 C17  LIG     1     -12.420   4.421  18.796  1.00  0.00      LIG  
ATOM   6545 C18  LIG     1     -10.730  -4.053  21.251  1.00  0.00      LIG  
ATOM   6546 C19  LIG     1     -10.634  -2.015  22.723  1.00  0.00      LIG  
ATOM   6547 C20  LIG     1     -10.849  -4.436  19.806  1.00  0.00      LIG  
ATOM   6548 O1   LIG     1     -10.215  -5.376  19.353  1.00  0.00      LIG  
ATOM   6549 C21  LIG     1     -10.303   0.548  20.369  1.00  0.00      LIG  
ATOM   6550 C22  LIG     1     -12.026  -3.872  19.067  1.00  0.00      LIG  
ATOM   6551 O2   LIG     1     -14.527  -0.305  19.895  1.00  0.00      LIG  
ATOM   6552 C23  LIG     1     -12.384   1.419  23.594  1.00  0.00      LIG  
ATOM   6553 C24  LIG     1      -9.582   5.974  15.742  1.00  0.00      LIG  
ATOM   6554 C25  LIG     1      -9.184   7.973  17.225  1.00  0.00      LIG  
ATOM   6555 O3   LIG     1     -10.054   3.865  18.806  1.00  0.00      LIG  
ATOM   6556 C26  LIG     1     -13.406  -2.794  21.498  1.00  0.00      LIG  
ATOM   6557 C27  LIG     1     -13.890   5.133  20.680  1.00  0.00      LIG  
ATOM   6558 H    LIG     1     -10.474   6.474  19.111  1.00  0.00      LIG  
ATOM   6559 H1   LIG     1     -10.112  -2.142  20.702  1.00  0.00      LIG  
ATOM   6560 H2   LIG     1     -13.067  -0.588  22.080  1.00  0.00      LIG  
ATOM   6561 H3   LIG     1     -14.074   2.283  19.961  1.00  0.00      LIG  
ATOM   6562 H4   LIG     1     -14.380   1.587  21.521  1.00  0.00      LIG  
ATOM   6563 H5   LIG     1     -12.743   0.413  19.242  1.00  0.00      LIG  
ATOM   6564 H6   LIG     1     -11.106   4.228  17.126  1.00  0.00      LIG  
ATOM   6565 H7   LIG     1      -9.477   2.201  22.220  1.00  0.00      LIG  
ATOM   6566 H8   LIG     1     -10.295   2.628  23.696  1.00  0.00      LIG  
ATOM   6567 H9   LIG     1     -10.238  -0.117  23.585  1.00  0.00      LIG  
ATOM   6568 H10  LIG     1      -9.240  -0.503  22.229  1.00  0.00      LIG  
ATOM   6569 H11  LIG     1     -11.042   4.603  22.805  1.00  0.00      LIG  
ATOM   6570 H12  LIG     1      -9.954   4.279  21.439  1.00  0.00      LIG  
ATOM   6571 H13  LIG     1     -11.847   5.605  20.488  1.00  0.00      LIG  
ATOM   6572 H14  LIG     1     -11.446  -1.818  18.840  1.00  0.00      LIG  
ATOM   6573 H15  LIG     1     -13.179  -2.099  18.861  1.00  0.00      LIG  
ATOM   6574 H16  LIG     1     -12.732   3.388  18.625  1.00  0.00      LIG  
ATOM   6575 H17  LIG     1     -13.147   5.054  18.280  1.00  0.00      LIG  
ATOM   6576 H18  LIG     1     -11.462  -4.607  21.842  1.00  0.00      LIG  
ATOM   6577 H19  LIG     1      -9.729  -4.332  21.591  1.00  0.00      LIG  
ATOM   6578 H20  LIG     1      -9.801  -2.553  23.184  1.00  0.00      LIG  
ATOM   6579 H21  LIG     1     -11.500  -2.138  23.376  1.00  0.00      LIG  
ATOM   6580 H22  LIG     1      -9.320   0.935  20.643  1.00  0.00      LIG  
ATOM   6581 H23  LIG     1     -10.759   1.278  19.698  1.00  0.00      LIG  
ATOM   6582 H24  LIG     1     -10.122  -0.345  19.774  1.00  0.00      LIG  
ATOM   6583 H25  LIG     1     -11.853  -4.029  18.001  1.00  0.00      LIG  
ATOM   6584 H26  LIG     1     -12.908  -4.451  19.349  1.00  0.00      LIG  
ATOM   6585 H27  LIG     1     -15.047   0.350  19.396  1.00  0.00      LIG  
ATOM   6586 H28  LIG     1     -12.658   2.397  24.001  1.00  0.00      LIG  
ATOM   6587 H29  LIG     1     -11.795   0.919  24.366  1.00  0.00      LIG  
ATOM   6588 H30  LIG     1     -13.312   0.857  23.466  1.00  0.00      LIG  
ATOM   6589 H31  LIG     1     -10.367   5.285  15.421  1.00  0.00      LIG  
ATOM   6590 H32  LIG     1      -8.665   5.403  15.909  1.00  0.00      LIG  
ATOM   6591 H33  LIG     1      -9.403   6.675  14.923  1.00  0.00      LIG  
ATOM   6592 H34  LIG     1      -9.530   8.488  18.126  1.00  0.00      LIG  
ATOM   6593 H35  LIG     1      -9.293   8.656  16.378  1.00  0.00      LIG  
ATOM   6594 H36  LIG     1      -8.122   7.744  17.346  1.00  0.00      LIG  
ATOM   6595 H37  LIG     1     -10.316   3.838  19.742  1.00  0.00      LIG  
ATOM   6596 H38  LIG     1     -14.364  -2.466  21.091  1.00  0.00      LIG  
ATOM   6597 H39  LIG     1     -13.429  -2.603  22.574  1.00  0.00      LIG  
ATOM   6598 H40  LIG     1     -13.371  -3.876  21.368  1.00  0.00      LIG  
ATOM   6599 H41  LIG     1     -13.962   5.347  21.750  1.00  0.00      LIG  
ATOM   6600 H42  LIG     1     -14.611   4.348  20.439  1.00  0.00      LIG  
ATOM   6601 H43  LIG     1     -14.187   6.033  20.135  1.00  0.00      LIG  
TER
REMARK  Energy: 260.931
REMARK  SimpleFitness: 260.931
REMARK  FullFitness: -1382.691
REMARK  InterFull: -20.1641
REMARK  IntraFull: 289.124
REMARK  solvFull: -1934.22
REMARK  surfFull: 282.569
REMARK  extraFull: 0.0
REMARK  deltaGcompsolvpol: -1934.22
REMARK  deltaGcompsolvnonpol: 282.569
REMARK  deltaGprotsolvpol: -1938.72
REMARK  deltaGprotsolvnonpol: 281.59
REMARK  deltaGligsolvpol: -9.288
REMARK  deltaGligsolvnonpol: 14.4783
REMARK  deltaGvdw: -20.1641
REMARK  deltaGelec: 0.0
REMARK  deltaG: -6.330732
REMARK  Cluster: 5
REMARK  ClusterRank: 0
ATOM   6526 C    LIG     1     -11.894  -1.973  23.385  1.00  0.00      LIG  
ATOM   6527 C1   LIG     1     -12.419  -3.938  24.854  1.00  0.00      LIG  
ATOM   6528 C2   LIG     1     -11.873  -2.485  24.782  1.00  0.00      LIG  
ATOM   6529 O    LIG     1      -9.788  -3.810  20.955  1.00  0.00      LIG  
ATOM   6530 C3   LIG     1     -10.945  -3.257  20.284  1.00  0.00      LIG  
ATOM   6531 C4   LIG     1     -10.296  -4.501  19.793  1.00  0.00      LIG  
ATOM   6532 C5   LIG     1     -13.870  -3.956  24.301  1.00  0.00      LIG  
ATOM   6533 C6   LIG     1     -10.728  -1.409  23.030  1.00  0.00      LIG  
ATOM   6534 C7   LIG     1     -14.713  -5.237  24.598  1.00  0.00      LIG  
ATOM   6535 C8   LIG     1     -13.216  -2.094  22.696  1.00  0.00      LIG  
ATOM   6536 C9   LIG     1     -13.863  -3.470  22.837  1.00  0.00      LIG  
ATOM   6537 C10  LIG     1     -14.078  -6.048  25.724  1.00  0.00      LIG  
ATOM   6538 C11  LIG     1     -10.747  -1.921  19.639  1.00  0.00      LIG  
ATOM   6539 C12  LIG     1     -10.414  -2.347  25.204  1.00  0.00      LIG  
ATOM   6540 C13  LIG     1     -12.326  -4.443  26.304  1.00  0.00      LIG  
ATOM   6541 C14  LIG     1      -9.727  -1.552  24.119  1.00  0.00      LIG  
ATOM   6542 C15  LIG     1     -10.239  -0.653  21.813  1.00  0.00      LIG  
ATOM   6543 C16  LIG     1     -14.848  -6.238  23.448  1.00  0.00      LIG  
ATOM   6544 C17  LIG     1     -11.042  -0.713  20.521  1.00  0.00      LIG  
ATOM   6545 C18  LIG     1     -14.975  -7.143  26.262  1.00  0.00      LIG  
ATOM   6546 C19  LIG     1     -13.567  -5.140  26.805  1.00  0.00      LIG  
ATOM   6547 C20  LIG     1     -15.280  -8.084  25.134  1.00  0.00      LIG  
ATOM   6548 O1   LIG     1     -15.529  -9.258  25.365  1.00  0.00      LIG  
ATOM   6549 C21  LIG     1     -11.515  -4.863  24.012  1.00  0.00      LIG  
ATOM   6550 C22  LIG     1     -15.672  -7.465  23.823  1.00  0.00      LIG  
ATOM   6551 O2   LIG     1     -15.178  -3.331  22.312  1.00  0.00      LIG  
ATOM   6552 C23  LIG     1     -12.663  -1.479  25.630  1.00  0.00      LIG  
ATOM   6553 C24  LIG     1      -9.350  -4.510  18.643  1.00  0.00      LIG  
ATOM   6554 C25  LIG     1     -10.948  -5.803  20.096  1.00  0.00      LIG  
ATOM   6555 O3   LIG     1     -11.643  -1.827  18.542  1.00  0.00      LIG  
ATOM   6556 C26  LIG     1     -16.113  -4.733  24.992  1.00  0.00      LIG  
ATOM   6557 C27  LIG     1     -10.116   0.819  22.172  1.00  0.00      LIG  
ATOM   6558 H    LIG     1     -11.920  -3.369  20.729  1.00  0.00      LIG  
ATOM   6559 H1   LIG     1     -13.203  -6.566  25.322  1.00  0.00      LIG  
ATOM   6560 H2   LIG     1     -14.416  -3.186  24.846  1.00  0.00      LIG  
ATOM   6561 H3   LIG     1     -13.164  -1.869  21.635  1.00  0.00      LIG  
ATOM   6562 H4   LIG     1     -13.879  -1.336  23.113  1.00  0.00      LIG  
ATOM   6563 H5   LIG     1     -13.344  -4.191  22.200  1.00  0.00      LIG  
ATOM   6564 H6   LIG     1      -9.727  -1.821  19.262  1.00  0.00      LIG  
ATOM   6565 H7   LIG     1      -9.897  -3.298  25.339  1.00  0.00      LIG  
ATOM   6566 H8   LIG     1     -10.331  -1.823  26.160  1.00  0.00      LIG  
ATOM   6567 H9   LIG     1     -12.071  -3.656  27.014  1.00  0.00      LIG  
ATOM   6568 H10  LIG     1     -11.500  -5.154  26.373  1.00  0.00      LIG  
ATOM   6569 H11  LIG     1      -9.418  -0.580  24.513  1.00  0.00      LIG  
ATOM   6570 H12  LIG     1      -8.840  -2.081  23.761  1.00  0.00      LIG  
ATOM   6571 H13  LIG     1      -9.238  -1.025  21.581  1.00  0.00      LIG  
ATOM   6572 H14  LIG     1     -13.854  -6.563  23.131  1.00  0.00      LIG  
ATOM   6573 H15  LIG     1     -15.325  -5.782  22.579  1.00  0.00      LIG  
ATOM   6574 H16  LIG     1     -12.108  -0.582  20.700  1.00  0.00      LIG  
ATOM   6575 H17  LIG     1     -10.788   0.167  19.922  1.00  0.00      LIG  
ATOM   6576 H18  LIG     1     -15.904  -6.763  26.693  1.00  0.00      LIG  
ATOM   6577 H19  LIG     1     -14.445  -7.705  27.035  1.00  0.00      LIG  
ATOM   6578 H20  LIG     1     -13.295  -5.727  27.684  1.00  0.00      LIG  
ATOM   6579 H21  LIG     1     -14.324  -4.414  27.111  1.00  0.00      LIG  
ATOM   6580 H22  LIG     1     -10.547  -5.024  24.489  1.00  0.00      LIG  
ATOM   6581 H23  LIG     1     -11.318  -4.473  23.013  1.00  0.00      LIG  
ATOM   6582 H24  LIG     1     -11.957  -5.850  23.881  1.00  0.00      LIG  
ATOM   6583 H25  LIG     1     -15.557  -8.225  23.046  1.00  0.00      LIG  
ATOM   6584 H26  LIG     1     -16.731  -7.204  23.886  1.00  0.00      LIG  
ATOM   6585 H27  LIG     1     -15.495  -2.454  22.604  1.00  0.00      LIG  
ATOM   6586 H28  LIG     1     -12.176  -0.500  25.627  1.00  0.00      LIG  
ATOM   6587 H29  LIG     1     -12.730  -1.798  26.669  1.00  0.00      LIG  
ATOM   6588 H30  LIG     1     -13.687  -1.324  25.281  1.00  0.00      LIG  
ATOM   6589 H31  LIG     1      -8.732  -5.410  18.676  1.00  0.00      LIG  
ATOM   6590 H32  LIG     1      -8.680  -3.646  18.652  1.00  0.00      LIG  
ATOM   6591 H33  LIG     1      -9.906  -4.511  17.702  1.00  0.00      LIG  
ATOM   6592 H34  LIG     1     -11.614  -5.733  20.961  1.00  0.00      LIG  
ATOM   6593 H35  LIG     1     -10.192  -6.564  20.303  1.00  0.00      LIG  
ATOM   6594 H36  LIG     1     -11.538  -6.129  19.236  1.00  0.00      LIG  
ATOM   6595 H37  LIG     1     -11.455  -2.582  17.957  1.00  0.00      LIG  
ATOM   6596 H38  LIG     1     -16.564  -4.163  24.179  1.00  0.00      LIG  
ATOM   6597 H39  LIG     1     -16.065  -4.071  25.860  1.00  0.00      LIG  
ATOM   6598 H40  LIG     1     -16.819  -5.528  25.235  1.00  0.00      LIG  
ATOM   6599 H41  LIG     1      -9.439   0.984  23.015  1.00  0.00      LIG  
ATOM   6600 H42  LIG     1     -11.093   1.239  22.430  1.00  0.00      LIG  
ATOM   6601 H43  LIG     1      -9.722   1.383  21.323  1.00  0.00      LIG  
TER
REMARK  Energy: 260.931
REMARK  SimpleFitness: 260.931
REMARK  FullFitness: -1382.691
REMARK  InterFull: -20.1641
REMARK  IntraFull: 289.124
REMARK  solvFull: -1934.22
REMARK  surfFull: 282.569
REMARK  extraFull: 0.0
REMARK  deltaGcompsolvpol: -1934.22
REMARK  deltaGcompsolvnonpol: 282.569
REMARK  deltaGprotsolvpol: -1938.72
REMARK  deltaGprotsolvnonpol: 281.59
REMARK  deltaGligsolvpol: -9.288
REMARK  deltaGligsolvnonpol: 14.4783
REMARK  deltaGvdw: -20.1641
REMARK  deltaGelec: 0.0
REMARK  deltaG: -6.330732
REMARK  Cluster: 5
REMARK  ClusterRank: 1
ATOM   6526 C    LIG     1     -11.894  -1.973  23.385  1.00  0.00      LIG  
ATOM   6527 C1   LIG     1     -12.419  -3.938  24.854  1.00  0.00      LIG  
ATOM   6528 C2   LIG     1     -11.873  -2.485  24.782  1.00  0.00      LIG  
ATOM   6529 O    LIG     1      -9.788  -3.810  20.955  1.00  0.00      LIG  
ATOM   6530 C3   LIG     1     -10.945  -3.257  20.284  1.00  0.00      LIG  
ATOM   6531 C4   LIG     1     -10.296  -4.501  19.793  1.00  0.00      LIG  
ATOM   6532 C5   LIG     1     -13.870  -3.956  24.301  1.00  0.00      LIG  
ATOM   6533 C6   LIG     1     -10.728  -1.409  23.030  1.00  0.00      LIG  
ATOM   6534 C7   LIG     1     -14.713  -5.237  24.598  1.00  0.00      LIG  
ATOM   6535 C8   LIG     1     -13.216  -2.094  22.696  1.00  0.00      LIG  
ATOM   6536 C9   LIG     1     -13.863  -3.470  22.837  1.00  0.00      LIG  
ATOM   6537 C10  LIG     1     -14.078  -6.048  25.724  1.00  0.00      LIG  
ATOM   6538 C11  LIG     1     -10.747  -1.921  19.639  1.00  0.00      LIG  
ATOM   6539 C12  LIG     1     -10.414  -2.347  25.204  1.00  0.00      LIG  
ATOM   6540 C13  LIG     1     -12.326  -4.443  26.304  1.00  0.00      LIG  
ATOM   6541 C14  LIG     1      -9.727  -1.552  24.119  1.00  0.00      LIG  
ATOM   6542 C15  LIG     1     -10.239  -0.653  21.813  1.00  0.00      LIG  
ATOM   6543 C16  LIG     1     -14.848  -6.238  23.448  1.00  0.00      LIG  
ATOM   6544 C17  LIG     1     -11.042  -0.713  20.521  1.00  0.00      LIG  
ATOM   6545 C18  LIG     1     -14.975  -7.143  26.262  1.00  0.00      LIG  
ATOM   6546 C19  LIG     1     -13.567  -5.140  26.805  1.00  0.00      LIG  
ATOM   6547 C20  LIG     1     -15.280  -8.084  25.134  1.00  0.00      LIG  
ATOM   6548 O1   LIG     1     -15.529  -9.258  25.365  1.00  0.00      LIG  
ATOM   6549 C21  LIG     1     -11.515  -4.863  24.012  1.00  0.00      LIG  
ATOM   6550 C22  LIG     1     -15.672  -7.465  23.823  1.00  0.00      LIG  
ATOM   6551 O2   LIG     1     -15.178  -3.331  22.312  1.00  0.00      LIG  
ATOM   6552 C23  LIG     1     -12.663  -1.479  25.630  1.00  0.00      LIG  
ATOM   6553 C24  LIG     1      -9.350  -4.510  18.643  1.00  0.00      LIG  
ATOM   6554 C25  LIG     1     -10.948  -5.803  20.096  1.00  0.00      LIG  
ATOM   6555 O3   LIG     1     -11.643  -1.827  18.542  1.00  0.00      LIG  
ATOM   6556 C26  LIG     1     -16.113  -4.733  24.992  1.00  0.00      LIG  
ATOM   6557 C27  LIG     1     -10.116   0.819  22.172  1.00  0.00      LIG  
ATOM   6558 H    LIG     1     -11.920  -3.369  20.729  1.00  0.00      LIG  
ATOM   6559 H1   LIG     1     -13.203  -6.566  25.322  1.00  0.00      LIG  
ATOM   6560 H2   LIG     1     -14.416  -3.186  24.846  1.00  0.00      LIG  
ATOM   6561 H3   LIG     1     -13.164  -1.869  21.635  1.00  0.00      LIG  
ATOM   6562 H4   LIG     1     -13.879  -1.336  23.113  1.00  0.00      LIG  
ATOM   6563 H5   LIG     1     -13.344  -4.191  22.200  1.00  0.00      LIG  
ATOM   6564 H6   LIG     1      -9.727  -1.821  19.262  1.00  0.00      LIG  
ATOM   6565 H7   LIG     1      -9.897  -3.298  25.339  1.00  0.00      LIG  
ATOM   6566 H8   LIG     1     -10.331  -1.823  26.160  1.00  0.00      LIG  
ATOM   6567 H9   LIG     1     -12.071  -3.656  27.014  1.00  0.00      LIG  
ATOM   6568 H10  LIG     1     -11.500  -5.154  26.373  1.00  0.00      LIG  
ATOM   6569 H11  LIG     1      -9.418  -0.580  24.513  1.00  0.00      LIG  
ATOM   6570 H12  LIG     1      -8.840  -2.081  23.761  1.00  0.00      LIG  
ATOM   6571 H13  LIG     1      -9.238  -1.025  21.581  1.00  0.00      LIG  
ATOM   6572 H14  LIG     1     -13.854  -6.563  23.131  1.00  0.00      LIG  
ATOM   6573 H15  LIG     1     -15.325  -5.782  22.579  1.00  0.00      LIG  
ATOM   6574 H16  LIG     1     -12.108  -0.582  20.700  1.00  0.00      LIG  
ATOM   6575 H17  LIG     1     -10.788   0.167  19.922  1.00  0.00      LIG  
ATOM   6576 H18  LIG     1     -15.904  -6.763  26.693  1.00  0.00      LIG  
ATOM   6577 H19  LIG     1     -14.445  -7.705  27.035  1.00  0.00      LIG  
ATOM   6578 H20  LIG     1     -13.295  -5.727  27.684  1.00  0.00      LIG  
ATOM   6579 H21  LIG     1     -14.324  -4.414  27.111  1.00  0.00      LIG  
ATOM   6580 H22  LIG     1     -10.547  -5.024  24.489  1.00  0.00      LIG  
ATOM   6581 H23  LIG     1     -11.318  -4.473  23.013  1.00  0.00      LIG  
ATOM   6582 H24  LIG     1     -11.957  -5.850  23.881  1.00  0.00      LIG  
ATOM   6583 H25  LIG     1     -15.557  -8.225  23.046  1.00  0.00      LIG  
ATOM   6584 H26  LIG     1     -16.731  -7.204  23.886  1.00  0.00      LIG  
ATOM   6585 H27  LIG     1     -15.495  -2.454  22.604  1.00  0.00      LIG  
ATOM   6586 H28  LIG     1     -12.176  -0.500  25.627  1.00  0.00      LIG  
ATOM   6587 H29  LIG     1     -12.730  -1.798  26.669  1.00  0.00      LIG  
ATOM   6588 H30  LIG     1     -13.687  -1.324  25.281  1.00  0.00      LIG  
ATOM   6589 H31  LIG     1      -8.732  -5.410  18.676  1.00  0.00      LIG  
ATOM   6590 H32  LIG     1      -8.680  -3.646  18.652  1.00  0.00      LIG  
ATOM   6591 H33  LIG     1      -9.906  -4.511  17.702  1.00  0.00      LIG  
ATOM   6592 H34  LIG     1     -11.614  -5.733  20.961  1.00  0.00      LIG  
ATOM   6593 H35  LIG     1     -10.192  -6.564  20.303  1.00  0.00      LIG  
ATOM   6594 H36  LIG     1     -11.538  -6.129  19.236  1.00  0.00      LIG  
ATOM   6595 H37  LIG     1     -11.455  -2.582  17.957  1.00  0.00      LIG  
ATOM   6596 H38  LIG     1     -16.564  -4.163  24.179  1.00  0.00      LIG  
ATOM   6597 H39  LIG     1     -16.065  -4.071  25.860  1.00  0.00      LIG  
ATOM   6598 H40  LIG     1     -16.819  -5.528  25.235  1.00  0.00      LIG  
ATOM   6599 H41  LIG     1      -9.439   0.984  23.015  1.00  0.00      LIG  
ATOM   6600 H42  LIG     1     -11.093   1.239  22.430  1.00  0.00      LIG  
ATOM   6601 H43  LIG     1      -9.722   1.383  21.323  1.00  0.00      LIG  
TER
REMARK  Energy: 263.237
REMARK  SimpleFitness: 263.237
REMARK  FullFitness: -1378.936
REMARK  InterFull: -18.7941
REMARK  IntraFull: 289.911
REMARK  solvFull: -1932.79
REMARK  surfFull: 282.737
REMARK  extraFull: 0.0
REMARK  deltaGcompsolvpol: -1932.79
REMARK  deltaGcompsolvnonpol: 282.737
REMARK  deltaGprotsolvpol: -1938.72
REMARK  deltaGprotsolvnonpol: 281.59
REMARK  deltaGligsolvpol: -9.3281
REMARK  deltaGligsolvnonpol: 14.5013
REMARK  deltaGvdw: -18.7941
REMARK  deltaGelec: 0.0
REMARK  deltaG: -6.0974464
REMARK  Cluster: 5
REMARK  ClusterRank: 2
ATOM   6526 C    LIG     1     -11.860  -1.667  23.409  1.00  0.00      LIG  
ATOM   6527 C1   LIG     1     -12.471  -3.610  24.869  1.00  0.00      LIG  
ATOM   6528 C2   LIG     1     -11.964  -2.142  24.815  1.00  0.00      LIG  
ATOM   6529 O    LIG     1      -9.367  -3.484  21.197  1.00  0.00      LIG  
ATOM   6530 C3   LIG     1     -10.550  -3.022  20.499  1.00  0.00      LIG  
ATOM   6531 C4   LIG     1      -9.826  -4.244  20.054  1.00  0.00      LIG  
ATOM   6532 C5   LIG     1     -13.864  -3.683  24.185  1.00  0.00      LIG  
ATOM   6533 C6   LIG     1     -10.677  -1.085  23.153  1.00  0.00      LIG  
ATOM   6534 C7   LIG     1     -14.694  -4.982  24.434  1.00  0.00      LIG  
ATOM   6535 C8   LIG     1     -13.104  -1.842  22.594  1.00  0.00      LIG  
ATOM   6536 C9   LIG     1     -13.738  -3.228  22.718  1.00  0.00      LIG  
ATOM   6537 C10  LIG     1     -14.138  -5.753  25.627  1.00  0.00      LIG  
ATOM   6538 C11  LIG     1     -10.432  -1.707  19.793  1.00  0.00      LIG  
ATOM   6539 C12  LIG     1     -10.557  -1.953  25.374  1.00  0.00      LIG  
ATOM   6540 C13  LIG     1     -12.500  -4.083  26.333  1.00  0.00      LIG  
ATOM   6541 C14  LIG     1      -9.789  -1.161  24.343  1.00  0.00      LIG  
ATOM   6542 C15  LIG     1     -10.091  -0.353  21.964  1.00  0.00      LIG  
ATOM   6543 C16  LIG     1     -14.697  -6.006  23.297  1.00  0.00      LIG  
ATOM   6544 C17  LIG     1     -10.780  -0.467  20.613  1.00  0.00      LIG  
ATOM   6545 C18  LIG     1     -15.042  -6.872  26.101  1.00  0.00      LIG  
ATOM   6546 C19  LIG     1     -13.758  -4.813  26.733  1.00  0.00      LIG  
ATOM   6547 C20  LIG     1     -15.212  -7.839  24.968  1.00  0.00      LIG  
ATOM   6548 O1   LIG     1     -15.433  -9.019  25.197  1.00  0.00      LIG  
ATOM   6549 C21  LIG     1     -11.466  -4.523  24.134  1.00  0.00      LIG  
ATOM   6550 C22  LIG     1     -15.514  -7.253  23.618  1.00  0.00      LIG  
ATOM   6551 O2   LIG     1     -15.007  -3.130  22.081  1.00  0.00      LIG  
ATOM   6552 C23  LIG     1     -12.861  -1.138  25.550  1.00  0.00      LIG  
ATOM   6553 C24  LIG     1      -8.871  -4.237  18.912  1.00  0.00      LIG  
ATOM   6554 C25  LIG     1     -10.421  -5.565  20.392  1.00  0.00      LIG  
ATOM   6555 O3   LIG     1     -11.353  -1.719  18.712  1.00  0.00      LIG  
ATOM   6556 C26  LIG     1     -16.136  -4.518  24.695  1.00  0.00      LIG  
ATOM   6557 C27  LIG     1     -10.039   1.132  22.289  1.00  0.00      LIG  
ATOM   6558 H    LIG     1     -11.517  -3.182  20.939  1.00  0.00      LIG  
ATOM   6559 H1   LIG     1     -13.214  -6.247  25.316  1.00  0.00      LIG  
ATOM   6560 H2   LIG     1     -14.478  -2.917  24.660  1.00  0.00      LIG  
ATOM   6561 H3   LIG     1     -12.944  -1.660  21.535  1.00  0.00      LIG  
ATOM   6562 H4   LIG     1     -13.815  -1.076  22.903  1.00  0.00      LIG  
ATOM   6563 H5   LIG     1     -13.155  -3.952  22.144  1.00  0.00      LIG  
ATOM   6564 H6   LIG     1      -9.427  -1.575  19.385  1.00  0.00      LIG  
ATOM   6565 H7   LIG     1     -10.033  -2.887  25.578  1.00  0.00      LIG  
ATOM   6566 H8   LIG     1     -10.581  -1.411  26.324  1.00  0.00      LIG  
ATOM   6567 H9   LIG     1     -12.338  -3.274  27.045  1.00  0.00      LIG  
ATOM   6568 H10  LIG     1     -11.661  -4.766  26.495  1.00  0.00      LIG  
ATOM   6569 H11  LIG     1      -9.561  -0.166  24.734  1.00  0.00      LIG  
ATOM   6570 H12  LIG     1      -8.849  -1.662  24.096  1.00  0.00      LIG  
ATOM   6571 H13  LIG     1      -9.064  -0.706  21.833  1.00  0.00      LIG  
ATOM   6572 H14  LIG     1     -13.669  -6.306  23.081  1.00  0.00      LIG  
ATOM   6573 H15  LIG     1     -15.104  -5.578  22.379  1.00  0.00      LIG  
ATOM   6574 H16  LIG     1     -11.856  -0.320  20.704  1.00  0.00      LIG  
ATOM   6575 H17  LIG     1     -10.473   0.387  20.002  1.00  0.00      LIG  
ATOM   6576 H18  LIG     1     -16.018  -6.521  26.442  1.00  0.00      LIG  
ATOM   6577 H19  LIG     1     -14.562  -7.404  26.927  1.00  0.00      LIG  
ATOM   6578 H20  LIG     1     -13.548  -5.380  27.639  1.00  0.00      LIG  
ATOM   6579 H21  LIG     1     -14.563  -4.108  26.959  1.00  0.00      LIG  
ATOM   6580 H22  LIG     1     -10.540  -4.643  24.699  1.00  0.00      LIG  
ATOM   6581 H23  LIG     1     -11.192  -4.148  23.148  1.00  0.00      LIG  
ATOM   6582 H24  LIG     1     -11.863  -5.527  23.984  1.00  0.00      LIG  
ATOM   6583 H25  LIG     1     -15.311  -8.020  22.865  1.00  0.00      LIG  
ATOM   6584 H26  LIG     1     -16.583  -7.028  23.589  1.00  0.00      LIG  
ATOM   6585 H27  LIG     1     -15.419  -2.313  22.423  1.00  0.00      LIG  
ATOM   6586 H28  LIG     1     -12.397  -0.147  25.580  1.00  0.00      LIG  
ATOM   6587 H29  LIG     1     -13.036  -1.439  26.581  1.00  0.00      LIG  
ATOM   6588 H30  LIG     1     -13.845  -1.013  25.091  1.00  0.00      LIG  
ATOM   6589 H31  LIG     1      -8.180  -5.079  18.999  1.00  0.00      LIG  
ATOM   6590 H32  LIG     1      -8.276  -3.321  18.874  1.00  0.00      LIG  
ATOM   6591 H33  LIG     1      -9.416  -4.338  17.970  1.00  0.00      LIG  
ATOM   6592 H34  LIG     1     -11.118  -5.493  21.231  1.00  0.00      LIG  
ATOM   6593 H35  LIG     1      -9.635  -6.277  20.657  1.00  0.00      LIG  
ATOM   6594 H36  LIG     1     -10.966  -5.958  19.529  1.00  0.00      LIG  
ATOM   6595 H37  LIG     1     -12.234  -1.837  19.104  1.00  0.00      LIG  
ATOM   6596 H38  LIG     1     -16.538  -3.995  23.826  1.00  0.00      LIG  
ATOM   6597 H39  LIG     1     -16.179  -3.824  25.539  1.00  0.00      LIG  
ATOM   6598 H40  LIG     1     -16.832  -5.328  24.912  1.00  0.00      LIG  
ATOM   6599 H41  LIG     1      -9.434   1.338  23.177  1.00  0.00      LIG  
ATOM   6600 H42  LIG     1     -11.044   1.529  22.459  1.00  0.00      LIG  
ATOM   6601 H43  LIG     1      -9.595   1.688  21.459  1.00  0.00      LIG  
TER
REMARK  Energy: 263.237
REMARK  SimpleFitness: 263.237
REMARK  FullFitness: -1378.936
REMARK  InterFull: -18.7941
REMARK  IntraFull: 289.911
REMARK  solvFull: -1932.79
REMARK  surfFull: 282.737
REMARK  extraFull: 0.0
REMARK  deltaGcompsolvpol: -1932.79
REMARK  deltaGcompsolvnonpol: 282.737
REMARK  deltaGprotsolvpol: -1938.72
REMARK  deltaGprotsolvnonpol: 281.59
REMARK  deltaGligsolvpol: -9.3281
REMARK  deltaGligsolvnonpol: 14.5013
REMARK  deltaGvdw: -18.7941
REMARK  deltaGelec: 0.0
REMARK  deltaG: -6.0974464
REMARK  Cluster: 5
REMARK  ClusterRank: 3
ATOM   6526 C    LIG     1     -11.860  -1.667  23.409  1.00  0.00      LIG  
ATOM   6527 C1   LIG     1     -12.471  -3.610  24.869  1.00  0.00      LIG  
ATOM   6528 C2   LIG     1     -11.964  -2.142  24.815  1.00  0.00      LIG  
ATOM   6529 O    LIG     1      -9.367  -3.484  21.197  1.00  0.00      LIG  
ATOM   6530 C3   LIG     1     -10.550  -3.022  20.499  1.00  0.00      LIG  
ATOM   6531 C4   LIG     1      -9.826  -4.244  20.054  1.00  0.00      LIG  
ATOM   6532 C5   LIG     1     -13.864  -3.683  24.185  1.00  0.00      LIG  
ATOM   6533 C6   LIG     1     -10.677  -1.085  23.153  1.00  0.00      LIG  
ATOM   6534 C7   LIG     1     -14.694  -4.982  24.434  1.00  0.00      LIG  
ATOM   6535 C8   LIG     1     -13.104  -1.842  22.594  1.00  0.00      LIG  
ATOM   6536 C9   LIG     1     -13.738  -3.228  22.718  1.00  0.00      LIG  
ATOM   6537 C10  LIG     1     -14.138  -5.753  25.627  1.00  0.00      LIG  
ATOM   6538 C11  LIG     1     -10.432  -1.707  19.793  1.00  0.00      LIG  
ATOM   6539 C12  LIG     1     -10.557  -1.953  25.374  1.00  0.00      LIG  
ATOM   6540 C13  LIG     1     -12.500  -4.083  26.333  1.00  0.00      LIG  
ATOM   6541 C14  LIG     1      -9.789  -1.161  24.343  1.00  0.00      LIG  
ATOM   6542 C15  LIG     1     -10.091  -0.353  21.964  1.00  0.00      LIG  
ATOM   6543 C16  LIG     1     -14.697  -6.006  23.297  1.00  0.00      LIG  
ATOM   6544 C17  LIG     1     -10.780  -0.467  20.613  1.00  0.00      LIG  
ATOM   6545 C18  LIG     1     -15.042  -6.872  26.101  1.00  0.00      LIG  
ATOM   6546 C19  LIG     1     -13.758  -4.813  26.733  1.00  0.00      LIG  
ATOM   6547 C20  LIG     1     -15.212  -7.839  24.968  1.00  0.00      LIG  
ATOM   6548 O1   LIG     1     -15.433  -9.019  25.197  1.00  0.00      LIG  
ATOM   6549 C21  LIG     1     -11.466  -4.523  24.134  1.00  0.00      LIG  
ATOM   6550 C22  LIG     1     -15.514  -7.253  23.618  1.00  0.00      LIG  
ATOM   6551 O2   LIG     1     -15.007  -3.130  22.081  1.00  0.00      LIG  
ATOM   6552 C23  LIG     1     -12.861  -1.138  25.550  1.00  0.00      LIG  
ATOM   6553 C24  LIG     1      -8.871  -4.237  18.912  1.00  0.00      LIG  
ATOM   6554 C25  LIG     1     -10.421  -5.565  20.392  1.00  0.00      LIG  
ATOM   6555 O3   LIG     1     -11.353  -1.719  18.712  1.00  0.00      LIG  
ATOM   6556 C26  LIG     1     -16.136  -4.518  24.695  1.00  0.00      LIG  
ATOM   6557 C27  LIG     1     -10.039   1.132  22.289  1.00  0.00      LIG  
ATOM   6558 H    LIG     1     -11.517  -3.182  20.939  1.00  0.00      LIG  
ATOM   6559 H1   LIG     1     -13.214  -6.247  25.316  1.00  0.00      LIG  
ATOM   6560 H2   LIG     1     -14.478  -2.917  24.660  1.00  0.00      LIG  
ATOM   6561 H3   LIG     1     -12.944  -1.660  21.535  1.00  0.00      LIG  
ATOM   6562 H4   LIG     1     -13.815  -1.076  22.903  1.00  0.00      LIG  
ATOM   6563 H5   LIG     1     -13.155  -3.952  22.144  1.00  0.00      LIG  
ATOM   6564 H6   LIG     1      -9.427  -1.575  19.385  1.00  0.00      LIG  
ATOM   6565 H7   LIG     1     -10.033  -2.887  25.578  1.00  0.00      LIG  
ATOM   6566 H8   LIG     1     -10.581  -1.411  26.324  1.00  0.00      LIG  
ATOM   6567 H9   LIG     1     -12.338  -3.274  27.045  1.00  0.00      LIG  
ATOM   6568 H10  LIG     1     -11.661  -4.766  26.495  1.00  0.00      LIG  
ATOM   6569 H11  LIG     1      -9.561  -0.166  24.734  1.00  0.00      LIG  
ATOM   6570 H12  LIG     1      -8.849  -1.662  24.096  1.00  0.00      LIG  
ATOM   6571 H13  LIG     1      -9.064  -0.706  21.833  1.00  0.00      LIG  
ATOM   6572 H14  LIG     1     -13.669  -6.306  23.081  1.00  0.00      LIG  
ATOM   6573 H15  LIG     1     -15.104  -5.578  22.379  1.00  0.00      LIG  
ATOM   6574 H16  LIG     1     -11.856  -0.320  20.704  1.00  0.00      LIG  
ATOM   6575 H17  LIG     1     -10.473   0.387  20.002  1.00  0.00      LIG  
ATOM   6576 H18  LIG     1     -16.018  -6.521  26.442  1.00  0.00      LIG  
ATOM   6577 H19  LIG     1     -14.562  -7.404  26.927  1.00  0.00      LIG  
ATOM   6578 H20  LIG     1     -13.548  -5.380  27.639  1.00  0.00      LIG  
ATOM   6579 H21  LIG     1     -14.563  -4.108  26.959  1.00  0.00      LIG  
ATOM   6580 H22  LIG     1     -10.540  -4.643  24.699  1.00  0.00      LIG  
ATOM   6581 H23  LIG     1     -11.192  -4.148  23.148  1.00  0.00      LIG  
ATOM   6582 H24  LIG     1     -11.863  -5.527  23.984  1.00  0.00      LIG  
ATOM   6583 H25  LIG     1     -15.311  -8.020  22.865  1.00  0.00      LIG  
ATOM   6584 H26  LIG     1     -16.583  -7.028  23.589  1.00  0.00      LIG  
ATOM   6585 H27  LIG     1     -15.419  -2.313  22.423  1.00  0.00      LIG  
ATOM   6586 H28  LIG     1     -12.397  -0.147  25.580  1.00  0.00      LIG  
ATOM   6587 H29  LIG     1     -13.036  -1.439  26.581  1.00  0.00      LIG  
ATOM   6588 H30  LIG     1     -13.845  -1.013  25.091  1.00  0.00      LIG  
ATOM   6589 H31  LIG     1      -8.180  -5.079  18.999  1.00  0.00      LIG  
ATOM   6590 H32  LIG     1      -8.276  -3.321  18.874  1.00  0.00      LIG  
ATOM   6591 H33  LIG     1      -9.416  -4.338  17.970  1.00  0.00      LIG  
ATOM   6592 H34  LIG     1     -11.118  -5.493  21.231  1.00  0.00      LIG  
ATOM   6593 H35  LIG     1      -9.635  -6.277  20.657  1.00  0.00      LIG  
ATOM   6594 H36  LIG     1     -10.966  -5.958  19.529  1.00  0.00      LIG  
ATOM   6595 H37  LIG     1     -12.234  -1.837  19.104  1.00  0.00      LIG  
ATOM   6596 H38  LIG     1     -16.538  -3.995  23.826  1.00  0.00      LIG  
ATOM   6597 H39  LIG     1     -16.179  -3.824  25.539  1.00  0.00      LIG  
ATOM   6598 H40  LIG     1     -16.832  -5.328  24.912  1.00  0.00      LIG  
ATOM   6599 H41  LIG     1      -9.434   1.338  23.177  1.00  0.00      LIG  
ATOM   6600 H42  LIG     1     -11.044   1.529  22.459  1.00  0.00      LIG  
ATOM   6601 H43  LIG     1      -9.595   1.688  21.459  1.00  0.00      LIG  
TER
REMARK  Energy: 263.237
REMARK  SimpleFitness: 263.237
REMARK  FullFitness: -1378.936
REMARK  InterFull: -18.7941
REMARK  IntraFull: 289.911
REMARK  solvFull: -1932.79
REMARK  surfFull: 282.737
REMARK  extraFull: 0.0
REMARK  deltaGcompsolvpol: -1932.79
REMARK  deltaGcompsolvnonpol: 282.737
REMARK  deltaGprotsolvpol: -1938.72
REMARK  deltaGprotsolvnonpol: 281.59
REMARK  deltaGligsolvpol: -9.3281
REMARK  deltaGligsolvnonpol: 14.5013
REMARK  deltaGvdw: -18.7941
REMARK  deltaGelec: 0.0
REMARK  deltaG: -6.0974464
REMARK  Cluster: 5
REMARK  ClusterRank: 4
ATOM   6526 C    LIG     1     -11.860  -1.667  23.409  1.00  0.00      LIG  
ATOM   6527 C1   LIG     1     -12.471  -3.610  24.869  1.00  0.00      LIG  
ATOM   6528 C2   LIG     1     -11.964  -2.142  24.815  1.00  0.00      LIG  
ATOM   6529 O    LIG     1      -9.367  -3.484  21.197  1.00  0.00      LIG  
ATOM   6530 C3   LIG     1     -10.550  -3.022  20.499  1.00  0.00      LIG  
ATOM   6531 C4   LIG     1      -9.826  -4.244  20.054  1.00  0.00      LIG  
ATOM   6532 C5   LIG     1     -13.864  -3.683  24.185  1.00  0.00      LIG  
ATOM   6533 C6   LIG     1     -10.677  -1.085  23.153  1.00  0.00      LIG  
ATOM   6534 C7   LIG     1     -14.694  -4.982  24.434  1.00  0.00      LIG  
ATOM   6535 C8   LIG     1     -13.104  -1.842  22.594  1.00  0.00      LIG  
ATOM   6536 C9   LIG     1     -13.738  -3.228  22.718  1.00  0.00      LIG  
ATOM   6537 C10  LIG     1     -14.138  -5.753  25.627  1.00  0.00      LIG  
ATOM   6538 C11  LIG     1     -10.432  -1.707  19.793  1.00  0.00      LIG  
ATOM   6539 C12  LIG     1     -10.557  -1.953  25.374  1.00  0.00      LIG  
ATOM   6540 C13  LIG     1     -12.500  -4.083  26.333  1.00  0.00      LIG  
ATOM   6541 C14  LIG     1      -9.789  -1.161  24.343  1.00  0.00      LIG  
ATOM   6542 C15  LIG     1     -10.091  -0.353  21.964  1.00  0.00      LIG  
ATOM   6543 C16  LIG     1     -14.697  -6.006  23.297  1.00  0.00      LIG  
ATOM   6544 C17  LIG     1     -10.780  -0.467  20.613  1.00  0.00      LIG  
ATOM   6545 C18  LIG     1     -15.042  -6.872  26.101  1.00  0.00      LIG  
ATOM   6546 C19  LIG     1     -13.758  -4.813  26.733  1.00  0.00      LIG  
ATOM   6547 C20  LIG     1     -15.212  -7.839  24.968  1.00  0.00      LIG  
ATOM   6548 O1   LIG     1     -15.433  -9.019  25.197  1.00  0.00      LIG  
ATOM   6549 C21  LIG     1     -11.466  -4.523  24.134  1.00  0.00      LIG  
ATOM   6550 C22  LIG     1     -15.514  -7.253  23.618  1.00  0.00      LIG  
ATOM   6551 O2   LIG     1     -15.007  -3.130  22.081  1.00  0.00      LIG  
ATOM   6552 C23  LIG     1     -12.861  -1.138  25.550  1.00  0.00      LIG  
ATOM   6553 C24  LIG     1      -8.871  -4.237  18.912  1.00  0.00      LIG  
ATOM   6554 C25  LIG     1     -10.421  -5.565  20.392  1.00  0.00      LIG  
ATOM   6555 O3   LIG     1     -11.353  -1.719  18.712  1.00  0.00      LIG  
ATOM   6556 C26  LIG     1     -16.136  -4.518  24.695  1.00  0.00      LIG  
ATOM   6557 C27  LIG     1     -10.039   1.132  22.289  1.00  0.00      LIG  
ATOM   6558 H    LIG     1     -11.517  -3.182  20.939  1.00  0.00      LIG  
ATOM   6559 H1   LIG     1     -13.214  -6.247  25.316  1.00  0.00      LIG  
ATOM   6560 H2   LIG     1     -14.478  -2.917  24.660  1.00  0.00      LIG  
ATOM   6561 H3   LIG     1     -12.944  -1.660  21.535  1.00  0.00      LIG  
ATOM   6562 H4   LIG     1     -13.815  -1.076  22.903  1.00  0.00      LIG  
ATOM   6563 H5   LIG     1     -13.155  -3.952  22.144  1.00  0.00      LIG  
ATOM   6564 H6   LIG     1      -9.427  -1.575  19.385  1.00  0.00      LIG  
ATOM   6565 H7   LIG     1     -10.033  -2.887  25.578  1.00  0.00      LIG  
ATOM   6566 H8   LIG     1     -10.581  -1.411  26.324  1.00  0.00      LIG  
ATOM   6567 H9   LIG     1     -12.338  -3.274  27.045  1.00  0.00      LIG  
ATOM   6568 H10  LIG     1     -11.661  -4.766  26.495  1.00  0.00      LIG  
ATOM   6569 H11  LIG     1      -9.561  -0.166  24.734  1.00  0.00      LIG  
ATOM   6570 H12  LIG     1      -8.849  -1.662  24.096  1.00  0.00      LIG  
ATOM   6571 H13  LIG     1      -9.064  -0.706  21.833  1.00  0.00      LIG  
ATOM   6572 H14  LIG     1     -13.669  -6.306  23.081  1.00  0.00      LIG  
ATOM   6573 H15  LIG     1     -15.104  -5.578  22.379  1.00  0.00      LIG  
ATOM   6574 H16  LIG     1     -11.856  -0.320  20.704  1.00  0.00      LIG  
ATOM   6575 H17  LIG     1     -10.473   0.387  20.002  1.00  0.00      LIG  
ATOM   6576 H18  LIG     1     -16.018  -6.521  26.442  1.00  0.00      LIG  
ATOM   6577 H19  LIG     1     -14.562  -7.404  26.927  1.00  0.00      LIG  
ATOM   6578 H20  LIG     1     -13.548  -5.380  27.639  1.00  0.00      LIG  
ATOM   6579 H21  LIG     1     -14.563  -4.108  26.959  1.00  0.00      LIG  
ATOM   6580 H22  LIG     1     -10.540  -4.643  24.699  1.00  0.00      LIG  
ATOM   6581 H23  LIG     1     -11.192  -4.148  23.148  1.00  0.00      LIG  
ATOM   6582 H24  LIG     1     -11.863  -5.527  23.984  1.00  0.00      LIG  
ATOM   6583 H25  LIG     1     -15.311  -8.020  22.865  1.00  0.00      LIG  
ATOM   6584 H26  LIG     1     -16.583  -7.028  23.589  1.00  0.00      LIG  
ATOM   6585 H27  LIG     1     -15.419  -2.313  22.423  1.00  0.00      LIG  
ATOM   6586 H28  LIG     1     -12.397  -0.147  25.580  1.00  0.00      LIG  
ATOM   6587 H29  LIG     1     -13.036  -1.439  26.581  1.00  0.00      LIG  
ATOM   6588 H30  LIG     1     -13.845  -1.013  25.091  1.00  0.00      LIG  
ATOM   6589 H31  LIG     1      -8.180  -5.079  18.999  1.00  0.00      LIG  
ATOM   6590 H32  LIG     1      -8.276  -3.321  18.874  1.00  0.00      LIG  
ATOM   6591 H33  LIG     1      -9.416  -4.338  17.970  1.00  0.00      LIG  
ATOM   6592 H34  LIG     1     -11.118  -5.493  21.231  1.00  0.00      LIG  
ATOM   6593 H35  LIG     1      -9.635  -6.277  20.657  1.00  0.00      LIG  
ATOM   6594 H36  LIG     1     -10.966  -5.958  19.529  1.00  0.00      LIG  
ATOM   6595 H37  LIG     1     -12.234  -1.837  19.104  1.00  0.00      LIG  
ATOM   6596 H38  LIG     1     -16.538  -3.995  23.826  1.00  0.00      LIG  
ATOM   6597 H39  LIG     1     -16.179  -3.824  25.539  1.00  0.00      LIG  
ATOM   6598 H40  LIG     1     -16.832  -5.328  24.912  1.00  0.00      LIG  
ATOM   6599 H41  LIG     1      -9.434   1.338  23.177  1.00  0.00      LIG  
ATOM   6600 H42  LIG     1     -11.044   1.529  22.459  1.00  0.00      LIG  
ATOM   6601 H43  LIG     1      -9.595   1.688  21.459  1.00  0.00      LIG  
TER
REMARK  Energy: 264.305
REMARK  SimpleFitness: 264.305
REMARK  FullFitness: -1377.6025
REMARK  InterFull: -19.7434
REMARK  IntraFull: 291.675
REMARK  solvFull: -1932.16
REMARK  surfFull: 282.626
REMARK  extraFull: 0.0
REMARK  deltaGcompsolvpol: -1932.16
REMARK  deltaGcompsolvnonpol: 282.626
REMARK  deltaGprotsolvpol: -1938.72
REMARK  deltaGprotsolvnonpol: 281.59
REMARK  deltaGligsolvpol: -9.39248
REMARK  deltaGligsolvnonpol: 14.5134
REMARK  deltaGvdw: -19.7434
REMARK  deltaGelec: 0.0
REMARK  deltaG: -6.156399
REMARK  Cluster: 5
REMARK  ClusterRank: 5
ATOM   6526 C    LIG     1     -11.859  -1.700  23.295  1.00  0.00      LIG  
ATOM   6527 C1   LIG     1     -12.475  -3.559  24.851  1.00  0.00      LIG  
ATOM   6528 C2   LIG     1     -11.961  -2.097  24.724  1.00  0.00      LIG  
ATOM   6529 O    LIG     1      -9.104  -3.740  20.945  1.00  0.00      LIG  
ATOM   6530 C3   LIG     1     -10.421  -3.278  20.552  1.00  0.00      LIG  
ATOM   6531 C4   LIG     1      -9.873  -4.559  20.030  1.00  0.00      LIG  
ATOM   6532 C5   LIG     1     -13.864  -3.671  24.157  1.00  0.00      LIG  
ATOM   6533 C6   LIG     1     -10.662  -1.157  23.001  1.00  0.00      LIG  
ATOM   6534 C7   LIG     1     -14.696  -4.956  24.474  1.00  0.00      LIG  
ATOM   6535 C8   LIG     1     -13.099  -1.912  22.486  1.00  0.00      LIG  
ATOM   6536 C9   LIG     1     -13.731  -3.290  22.668  1.00  0.00      LIG  
ATOM   6537 C10  LIG     1     -14.164  -5.628  25.733  1.00  0.00      LIG  
ATOM   6538 C11  LIG     1     -10.459  -2.038  19.715  1.00  0.00      LIG  
ATOM   6539 C12  LIG     1     -10.549  -1.890  25.266  1.00  0.00      LIG  
ATOM   6540 C13  LIG     1     -12.512  -3.951  26.337  1.00  0.00      LIG  
ATOM   6541 C14  LIG     1      -9.770  -1.177  24.186  1.00  0.00      LIG  
ATOM   6542 C15  LIG     1     -10.062  -0.521  21.766  1.00  0.00      LIG  
ATOM   6543 C16  LIG     1     -14.662  -6.060  23.418  1.00  0.00      LIG  
ATOM   6544 C17  LIG     1     -10.761  -0.724  20.432  1.00  0.00      LIG  
ATOM   6545 C18  LIG     1     -15.074  -6.706  26.279  1.00  0.00      LIG  
ATOM   6546 C19  LIG     1     -13.805  -4.596  26.763  1.00  0.00      LIG  
ATOM   6547 C20  LIG     1     -15.245  -7.759  25.224  1.00  0.00      LIG  
ATOM   6548 O1   LIG     1     -15.530  -8.904  25.551  1.00  0.00      LIG  
ATOM   6549 C21  LIG     1     -11.464  -4.512  24.179  1.00  0.00      LIG  
ATOM   6550 C22  LIG     1     -15.473  -7.293  23.811  1.00  0.00      LIG  
ATOM   6551 O2   LIG     1     -14.994  -3.214  22.011  1.00  0.00      LIG  
ATOM   6552 C23  LIG     1     -12.848  -1.055  25.417  1.00  0.00      LIG  
ATOM   6553 C24  LIG     1      -9.291  -4.656  18.660  1.00  0.00      LIG  
ATOM   6554 C25  LIG     1     -10.382  -5.828  20.619  1.00  0.00      LIG  
ATOM   6555 O3   LIG     1     -11.482  -2.195  18.741  1.00  0.00      LIG  
ATOM   6556 C26  LIG     1     -16.150  -4.496  24.671  1.00  0.00      LIG  
ATOM   6557 C27  LIG     1      -9.993   0.982  21.987  1.00  0.00      LIG  
ATOM   6558 H    LIG     1     -11.234  -3.358  21.250  1.00  0.00      LIG  
ATOM   6559 H1   LIG     1     -13.235  -6.144  25.476  1.00  0.00      LIG  
ATOM   6560 H2   LIG     1     -14.485  -2.881  24.580  1.00  0.00      LIG  
ATOM   6561 H3   LIG     1     -12.938  -1.784  21.420  1.00  0.00      LIG  
ATOM   6562 H4   LIG     1     -13.815  -1.136  22.760  1.00  0.00      LIG  
ATOM   6563 H5   LIG     1     -13.142  -4.036  22.129  1.00  0.00      LIG  
ATOM   6564 H6   LIG     1      -9.502  -1.918  19.205  1.00  0.00      LIG  
ATOM   6565 H7   LIG     1     -10.035  -2.813  25.533  1.00  0.00      LIG  
ATOM   6566 H8   LIG     1     -10.562  -1.287  26.177  1.00  0.00      LIG  
ATOM   6567 H9   LIG     1     -12.302  -3.115  27.004  1.00  0.00      LIG  
ATOM   6568 H10  LIG     1     -11.707  -4.666  26.531  1.00  0.00      LIG  
ATOM   6569 H11  LIG     1      -9.526  -0.162  24.512  1.00  0.00      LIG  
ATOM   6570 H12  LIG     1      -8.841  -1.708  23.961  1.00  0.00      LIG  
ATOM   6571 H13  LIG     1      -9.040  -0.896  21.656  1.00  0.00      LIG  
ATOM   6572 H14  LIG     1     -13.625  -6.361  23.252  1.00  0.00      LIG  
ATOM   6573 H15  LIG     1     -15.046  -5.700  22.462  1.00  0.00      LIG  
ATOM   6574 H16  LIG     1     -11.830  -0.532  20.519  1.00  0.00      LIG  
ATOM   6575 H17  LIG     1     -10.437   0.065  19.747  1.00  0.00      LIG  
ATOM   6576 H18  LIG     1     -16.049  -6.328  26.593  1.00  0.00      LIG  
ATOM   6577 H19  LIG     1     -14.595  -7.172  27.144  1.00  0.00      LIG  
ATOM   6578 H20  LIG     1     -13.643  -5.074  27.725  1.00  0.00      LIG  
ATOM   6579 H21  LIG     1     -14.594  -3.849  26.888  1.00  0.00      LIG  
ATOM   6580 H22  LIG     1     -10.544  -4.610  24.758  1.00  0.00      LIG  
ATOM   6581 H23  LIG     1     -11.172  -4.186  23.183  1.00  0.00      LIG  
ATOM   6582 H24  LIG     1     -11.861  -5.520  24.075  1.00  0.00      LIG  
ATOM   6583 H25  LIG     1     -15.221  -8.118  23.140  1.00  0.00      LIG  
ATOM   6584 H26  LIG     1     -16.541  -7.094  23.700  1.00  0.00      LIG  
ATOM   6585 H27  LIG     1     -15.260  -2.267  22.038  1.00  0.00      LIG  
ATOM   6586 H28  LIG     1     -12.415  -0.053  25.333  1.00  0.00      LIG  
ATOM   6587 H29  LIG     1     -12.955  -1.263  26.480  1.00  0.00      LIG  
ATOM   6588 H30  LIG     1     -13.857  -0.999  25.002  1.00  0.00      LIG  
ATOM   6589 H31  LIG     1      -8.758  -5.604  18.545  1.00  0.00      LIG  
ATOM   6590 H32  LIG     1      -8.586  -3.843  18.457  1.00  0.00      LIG  
ATOM   6591 H33  LIG     1     -10.085  -4.620  17.908  1.00  0.00      LIG  
ATOM   6592 H34  LIG     1     -10.892  -5.646  21.569  1.00  0.00      LIG  
ATOM   6593 H35  LIG     1      -9.560  -6.528  20.799  1.00  0.00      LIG  
ATOM   6594 H36  LIG     1     -11.097  -6.298  19.936  1.00  0.00      LIG  
ATOM   6595 H37  LIG     1     -12.305  -2.361  19.231  1.00  0.00      LIG  
ATOM   6596 H38  LIG     1     -16.534  -4.018  23.770  1.00  0.00      LIG  
ATOM   6597 H39  LIG     1     -16.228  -3.769  25.482  1.00  0.00      LIG  
ATOM   6598 H40  LIG     1     -16.846  -5.303  24.903  1.00  0.00      LIG  
ATOM   6599 H41  LIG     1      -9.379   1.242  22.853  1.00  0.00      LIG  
ATOM   6600 H42  LIG     1     -10.994   1.399  22.141  1.00  0.00      LIG  
ATOM   6601 H43  LIG     1      -9.555   1.479  21.117  1.00  0.00      LIG  
TER
REMARK  Energy: 264.305
REMARK  SimpleFitness: 264.305
REMARK  FullFitness: -1377.6025
REMARK  InterFull: -19.7434
REMARK  IntraFull: 291.675
REMARK  solvFull: -1932.16
REMARK  surfFull: 282.626
REMARK  extraFull: 0.0
REMARK  deltaGcompsolvpol: -1932.16
REMARK  deltaGcompsolvnonpol: 282.626
REMARK  deltaGprotsolvpol: -1938.72
REMARK  deltaGprotsolvnonpol: 281.59
REMARK  deltaGligsolvpol: -9.39248
REMARK  deltaGligsolvnonpol: 14.5134
REMARK  deltaGvdw: -19.7434
REMARK  deltaGelec: 0.0
REMARK  deltaG: -6.156399
REMARK  Cluster: 5
REMARK  ClusterRank: 6
ATOM   6526 C    LIG     1     -11.859  -1.700  23.295  1.00  0.00      LIG  
ATOM   6527 C1   LIG     1     -12.475  -3.559  24.851  1.00  0.00      LIG  
ATOM   6528 C2   LIG     1     -11.961  -2.097  24.724  1.00  0.00      LIG  
ATOM   6529 O    LIG     1      -9.104  -3.740  20.945  1.00  0.00      LIG  
ATOM   6530 C3   LIG     1     -10.421  -3.278  20.552  1.00  0.00      LIG  
ATOM   6531 C4   LIG     1      -9.873  -4.559  20.030  1.00  0.00      LIG  
ATOM   6532 C5   LIG     1     -13.864  -3.671  24.157  1.00  0.00      LIG  
ATOM   6533 C6   LIG     1     -10.662  -1.157  23.001  1.00  0.00      LIG  
ATOM   6534 C7   LIG     1     -14.696  -4.956  24.474  1.00  0.00      LIG  
ATOM   6535 C8   LIG     1     -13.099  -1.912  22.486  1.00  0.00      LIG  
ATOM   6536 C9   LIG     1     -13.731  -3.290  22.668  1.00  0.00      LIG  
ATOM   6537 C10  LIG     1     -14.164  -5.628  25.733  1.00  0.00      LIG  
ATOM   6538 C11  LIG     1     -10.459  -2.038  19.715  1.00  0.00      LIG  
ATOM   6539 C12  LIG     1     -10.549  -1.890  25.266  1.00  0.00      LIG  
ATOM   6540 C13  LIG     1     -12.512  -3.951  26.337  1.00  0.00      LIG  
ATOM   6541 C14  LIG     1      -9.770  -1.177  24.186  1.00  0.00      LIG  
ATOM   6542 C15  LIG     1     -10.062  -0.521  21.766  1.00  0.00      LIG  
ATOM   6543 C16  LIG     1     -14.662  -6.060  23.418  1.00  0.00      LIG  
ATOM   6544 C17  LIG     1     -10.761  -0.724  20.432  1.00  0.00      LIG  
ATOM   6545 C18  LIG     1     -15.074  -6.706  26.279  1.00  0.00      LIG  
ATOM   6546 C19  LIG     1     -13.805  -4.596  26.763  1.00  0.00      LIG  
ATOM   6547 C20  LIG     1     -15.245  -7.759  25.224  1.00  0.00      LIG  
ATOM   6548 O1   LIG     1     -15.530  -8.904  25.551  1.00  0.00      LIG  
ATOM   6549 C21  LIG     1     -11.464  -4.512  24.179  1.00  0.00      LIG  
ATOM   6550 C22  LIG     1     -15.473  -7.293  23.811  1.00  0.00      LIG  
ATOM   6551 O2   LIG     1     -14.994  -3.214  22.011  1.00  0.00      LIG  
ATOM   6552 C23  LIG     1     -12.848  -1.055  25.417  1.00  0.00      LIG  
ATOM   6553 C24  LIG     1      -9.291  -4.656  18.660  1.00  0.00      LIG  
ATOM   6554 C25  LIG     1     -10.382  -5.828  20.619  1.00  0.00      LIG  
ATOM   6555 O3   LIG     1     -11.482  -2.195  18.741  1.00  0.00      LIG  
ATOM   6556 C26  LIG     1     -16.150  -4.496  24.671  1.00  0.00      LIG  
ATOM   6557 C27  LIG     1      -9.993   0.982  21.987  1.00  0.00      LIG  
ATOM   6558 H    LIG     1     -11.234  -3.358  21.250  1.00  0.00      LIG  
ATOM   6559 H1   LIG     1     -13.235  -6.144  25.476  1.00  0.00      LIG  
ATOM   6560 H2   LIG     1     -14.485  -2.881  24.580  1.00  0.00      LIG  
ATOM   6561 H3   LIG     1     -12.938  -1.784  21.420  1.00  0.00      LIG  
ATOM   6562 H4   LIG     1     -13.815  -1.136  22.760  1.00  0.00      LIG  
ATOM   6563 H5   LIG     1     -13.142  -4.036  22.129  1.00  0.00      LIG  
ATOM   6564 H6   LIG     1      -9.502  -1.918  19.205  1.00  0.00      LIG  
ATOM   6565 H7   LIG     1     -10.035  -2.813  25.533  1.00  0.00      LIG  
ATOM   6566 H8   LIG     1     -10.562  -1.287  26.177  1.00  0.00      LIG  
ATOM   6567 H9   LIG     1     -12.302  -3.115  27.004  1.00  0.00      LIG  
ATOM   6568 H10  LIG     1     -11.707  -4.666  26.531  1.00  0.00      LIG  
ATOM   6569 H11  LIG     1      -9.526  -0.162  24.512  1.00  0.00      LIG  
ATOM   6570 H12  LIG     1      -8.841  -1.708  23.961  1.00  0.00      LIG  
ATOM   6571 H13  LIG     1      -9.040  -0.896  21.656  1.00  0.00      LIG  
ATOM   6572 H14  LIG     1     -13.625  -6.361  23.252  1.00  0.00      LIG  
ATOM   6573 H15  LIG     1     -15.046  -5.700  22.462  1.00  0.00      LIG  
ATOM   6574 H16  LIG     1     -11.830  -0.532  20.519  1.00  0.00      LIG  
ATOM   6575 H17  LIG     1     -10.437   0.065  19.747  1.00  0.00      LIG  
ATOM   6576 H18  LIG     1     -16.049  -6.328  26.593  1.00  0.00      LIG  
ATOM   6577 H19  LIG     1     -14.595  -7.172  27.144  1.00  0.00      LIG  
ATOM   6578 H20  LIG     1     -13.643  -5.074  27.725  1.00  0.00      LIG  
ATOM   6579 H21  LIG     1     -14.594  -3.849  26.888  1.00  0.00      LIG  
ATOM   6580 H22  LIG     1     -10.544  -4.610  24.758  1.00  0.00      LIG  
ATOM   6581 H23  LIG     1     -11.172  -4.186  23.183  1.00  0.00      LIG  
ATOM   6582 H24  LIG     1     -11.861  -5.520  24.075  1.00  0.00      LIG  
ATOM   6583 H25  LIG     1     -15.221  -8.118  23.140  1.00  0.00      LIG  
ATOM   6584 H26  LIG     1     -16.541  -7.094  23.700  1.00  0.00      LIG  
ATOM   6585 H27  LIG     1     -15.260  -2.267  22.038  1.00  0.00      LIG  
ATOM   6586 H28  LIG     1     -12.415  -0.053  25.333  1.00  0.00      LIG  
ATOM   6587 H29  LIG     1     -12.955  -1.263  26.480  1.00  0.00      LIG  
ATOM   6588 H30  LIG     1     -13.857  -0.999  25.002  1.00  0.00      LIG  
ATOM   6589 H31  LIG     1      -8.758  -5.604  18.545  1.00  0.00      LIG  
ATOM   6590 H32  LIG     1      -8.586  -3.843  18.457  1.00  0.00      LIG  
ATOM   6591 H33  LIG     1     -10.085  -4.620  17.908  1.00  0.00      LIG  
ATOM   6592 H34  LIG     1     -10.892  -5.646  21.569  1.00  0.00      LIG  
ATOM   6593 H35  LIG     1      -9.560  -6.528  20.799  1.00  0.00      LIG  
ATOM   6594 H36  LIG     1     -11.097  -6.298  19.936  1.00  0.00      LIG  
ATOM   6595 H37  LIG     1     -12.305  -2.361  19.231  1.00  0.00      LIG  
ATOM   6596 H38  LIG     1     -16.534  -4.018  23.770  1.00  0.00      LIG  
ATOM   6597 H39  LIG     1     -16.228  -3.769  25.482  1.00  0.00      LIG  
ATOM   6598 H40  LIG     1     -16.846  -5.303  24.903  1.00  0.00      LIG  
ATOM   6599 H41  LIG     1      -9.379   1.242  22.853  1.00  0.00      LIG  
ATOM   6600 H42  LIG     1     -10.994   1.399  22.141  1.00  0.00      LIG  
ATOM   6601 H43  LIG     1      -9.555   1.479  21.117  1.00  0.00      LIG  
TER
REMARK  Energy: 264.305
REMARK  SimpleFitness: 264.305
REMARK  FullFitness: -1377.6025
REMARK  InterFull: -19.7434
REMARK  IntraFull: 291.675
REMARK  solvFull: -1932.16
REMARK  surfFull: 282.626
REMARK  extraFull: 0.0
REMARK  deltaGcompsolvpol: -1932.16
REMARK  deltaGcompsolvnonpol: 282.626
REMARK  deltaGprotsolvpol: -1938.72
REMARK  deltaGprotsolvnonpol: 281.59
REMARK  deltaGligsolvpol: -9.39248
REMARK  deltaGligsolvnonpol: 14.5134
REMARK  deltaGvdw: -19.7434
REMARK  deltaGelec: 0.0
REMARK  deltaG: -6.156399
REMARK  Cluster: 5
REMARK  ClusterRank: 7
ATOM   6526 C    LIG     1     -11.859  -1.700  23.295  1.00  0.00      LIG  
ATOM   6527 C1   LIG     1     -12.475  -3.559  24.851  1.00  0.00      LIG  
ATOM   6528 C2   LIG     1     -11.961  -2.097  24.724  1.00  0.00      LIG  
ATOM   6529 O    LIG     1      -9.104  -3.740  20.945  1.00  0.00      LIG  
ATOM   6530 C3   LIG     1     -10.421  -3.278  20.552  1.00  0.00      LIG  
ATOM   6531 C4   LIG     1      -9.873  -4.559  20.030  1.00  0.00      LIG  
ATOM   6532 C5   LIG     1     -13.864  -3.671  24.157  1.00  0.00      LIG  
ATOM   6533 C6   LIG     1     -10.662  -1.157  23.001  1.00  0.00      LIG  
ATOM   6534 C7   LIG     1     -14.696  -4.956  24.474  1.00  0.00      LIG  
ATOM   6535 C8   LIG     1     -13.099  -1.912  22.486  1.00  0.00      LIG  
ATOM   6536 C9   LIG     1     -13.731  -3.290  22.668  1.00  0.00      LIG  
ATOM   6537 C10  LIG     1     -14.164  -5.628  25.733  1.00  0.00      LIG  
ATOM   6538 C11  LIG     1     -10.459  -2.038  19.715  1.00  0.00      LIG  
ATOM   6539 C12  LIG     1     -10.549  -1.890  25.266  1.00  0.00      LIG  
ATOM   6540 C13  LIG     1     -12.512  -3.951  26.337  1.00  0.00      LIG  
ATOM   6541 C14  LIG     1      -9.770  -1.177  24.186  1.00  0.00      LIG  
ATOM   6542 C15  LIG     1     -10.062  -0.521  21.766  1.00  0.00      LIG  
ATOM   6543 C16  LIG     1     -14.662  -6.060  23.418  1.00  0.00      LIG  
ATOM   6544 C17  LIG     1     -10.761  -0.724  20.432  1.00  0.00      LIG  
ATOM   6545 C18  LIG     1     -15.074  -6.706  26.279  1.00  0.00      LIG  
ATOM   6546 C19  LIG     1     -13.805  -4.596  26.763  1.00  0.00      LIG  
ATOM   6547 C20  LIG     1     -15.245  -7.759  25.224  1.00  0.00      LIG  
ATOM   6548 O1   LIG     1     -15.530  -8.904  25.551  1.00  0.00      LIG  
ATOM   6549 C21  LIG     1     -11.464  -4.512  24.179  1.00  0.00      LIG  
ATOM   6550 C22  LIG     1     -15.473  -7.293  23.811  1.00  0.00      LIG  
ATOM   6551 O2   LIG     1     -14.994  -3.214  22.011  1.00  0.00      LIG  
ATOM   6552 C23  LIG     1     -12.848  -1.055  25.417  1.00  0.00      LIG  
ATOM   6553 C24  LIG     1      -9.291  -4.656  18.660  1.00  0.00      LIG  
ATOM   6554 C25  LIG     1     -10.382  -5.828  20.619  1.00  0.00      LIG  
ATOM   6555 O3   LIG     1     -11.482  -2.195  18.741  1.00  0.00      LIG  
ATOM   6556 C26  LIG     1     -16.150  -4.496  24.671  1.00  0.00      LIG  
ATOM   6557 C27  LIG     1      -9.993   0.982  21.987  1.00  0.00      LIG  
ATOM   6558 H    LIG     1     -11.234  -3.358  21.250  1.00  0.00      LIG  
ATOM   6559 H1   LIG     1     -13.235  -6.144  25.476  1.00  0.00      LIG  
ATOM   6560 H2   LIG     1     -14.485  -2.881  24.580  1.00  0.00      LIG  
ATOM   6561 H3   LIG     1     -12.938  -1.784  21.420  1.00  0.00      LIG  
ATOM   6562 H4   LIG     1     -13.815  -1.136  22.760  1.00  0.00      LIG  
ATOM   6563 H5   LIG     1     -13.142  -4.036  22.129  1.00  0.00      LIG  
ATOM   6564 H6   LIG     1      -9.502  -1.918  19.205  1.00  0.00      LIG  
ATOM   6565 H7   LIG     1     -10.035  -2.813  25.533  1.00  0.00      LIG  
ATOM   6566 H8   LIG     1     -10.562  -1.287  26.177  1.00  0.00      LIG  
ATOM   6567 H9   LIG     1     -12.302  -3.115  27.004  1.00  0.00      LIG  
ATOM   6568 H10  LIG     1     -11.707  -4.666  26.531  1.00  0.00      LIG  
ATOM   6569 H11  LIG     1      -9.526  -0.162  24.512  1.00  0.00      LIG  
ATOM   6570 H12  LIG     1      -8.841  -1.708  23.961  1.00  0.00      LIG  
ATOM   6571 H13  LIG     1      -9.040  -0.896  21.656  1.00  0.00      LIG  
ATOM   6572 H14  LIG     1     -13.625  -6.361  23.252  1.00  0.00      LIG  
ATOM   6573 H15  LIG     1     -15.046  -5.700  22.462  1.00  0.00      LIG  
ATOM   6574 H16  LIG     1     -11.830  -0.532  20.519  1.00  0.00      LIG  
ATOM   6575 H17  LIG     1     -10.437   0.065  19.747  1.00  0.00      LIG  
ATOM   6576 H18  LIG     1     -16.049  -6.328  26.593  1.00  0.00      LIG  
ATOM   6577 H19  LIG     1     -14.595  -7.172  27.144  1.00  0.00      LIG  
ATOM   6578 H20  LIG     1     -13.643  -5.074  27.725  1.00  0.00      LIG  
ATOM   6579 H21  LIG     1     -14.594  -3.849  26.888  1.00  0.00      LIG  
ATOM   6580 H22  LIG     1     -10.544  -4.610  24.758  1.00  0.00      LIG  
ATOM   6581 H23  LIG     1     -11.172  -4.186  23.183  1.00  0.00      LIG  
ATOM   6582 H24  LIG     1     -11.861  -5.520  24.075  1.00  0.00      LIG  
ATOM   6583 H25  LIG     1     -15.221  -8.118  23.140  1.00  0.00      LIG  
ATOM   6584 H26  LIG     1     -16.541  -7.094  23.700  1.00  0.00      LIG  
ATOM   6585 H27  LIG     1     -15.260  -2.267  22.038  1.00  0.00      LIG  
ATOM   6586 H28  LIG     1     -12.415  -0.053  25.333  1.00  0.00      LIG  
ATOM   6587 H29  LIG     1     -12.955  -1.263  26.480  1.00  0.00      LIG  
ATOM   6588 H30  LIG     1     -13.857  -0.999  25.002  1.00  0.00      LIG  
ATOM   6589 H31  LIG     1      -8.758  -5.604  18.545  1.00  0.00      LIG  
ATOM   6590 H32  LIG     1      -8.586  -3.843  18.457  1.00  0.00      LIG  
ATOM   6591 H33  LIG     1     -10.085  -4.620  17.908  1.00  0.00      LIG  
ATOM   6592 H34  LIG     1     -10.892  -5.646  21.569  1.00  0.00      LIG  
ATOM   6593 H35  LIG     1      -9.560  -6.528  20.799  1.00  0.00      LIG  
ATOM   6594 H36  LIG     1     -11.097  -6.298  19.936  1.00  0.00      LIG  
ATOM   6595 H37  LIG     1     -12.305  -2.361  19.231  1.00  0.00      LIG  
ATOM   6596 H38  LIG     1     -16.534  -4.018  23.770  1.00  0.00      LIG  
ATOM   6597 H39  LIG     1     -16.228  -3.769  25.482  1.00  0.00      LIG  
ATOM   6598 H40  LIG     1     -16.846  -5.303  24.903  1.00  0.00      LIG  
ATOM   6599 H41  LIG     1      -9.379   1.242  22.853  1.00  0.00      LIG  
ATOM   6600 H42  LIG     1     -10.994   1.399  22.141  1.00  0.00      LIG  
ATOM   6601 H43  LIG     1      -9.555   1.479  21.117  1.00  0.00      LIG  
TER
REMARK  Energy: 260.091
REMARK  SimpleFitness: 260.091
REMARK  FullFitness: -1382.4546
REMARK  InterFull: -23.4495
REMARK  IntraFull: 288.738
REMARK  solvFull: -1931.66
REMARK  surfFull: 283.917
REMARK  extraFull: 0.0
REMARK  deltaGcompsolvpol: -1931.66
REMARK  deltaGcompsolvnonpol: 283.917
REMARK  deltaGprotsolvpol: -1938.72
REMARK  deltaGprotsolvnonpol: 281.59
REMARK  deltaGligsolvpol: -10.2079
REMARK  deltaGligsolvnonpol: 14.3637
REMARK  deltaGvdw: -23.4495
REMARK  deltaGelec: 0.0
REMARK  deltaG: -6.290203
REMARK  Cluster: 6
REMARK  ClusterRank: 0
ATOM   6526 C    LIG     1     -14.075  -7.560  23.744  1.00  0.00      LIG  
ATOM   6527 C1   LIG     1     -13.256  -9.722  22.821  1.00  0.00      LIG  
ATOM   6528 C2   LIG     1     -12.863  -8.291  23.292  1.00  0.00      LIG  
ATOM   6529 O    LIG     1     -12.335  -4.144  24.681  1.00  0.00      LIG  
ATOM   6530 C3   LIG     1     -13.511  -3.706  25.403  1.00  0.00      LIG  
ATOM   6531 C4   LIG     1     -12.156  -3.626  26.016  1.00  0.00      LIG  
ATOM   6532 C5   LIG     1     -13.952 -10.466  23.993  1.00  0.00      LIG  
ATOM   6533 C6   LIG     1     -14.239  -6.377  23.141  1.00  0.00      LIG  
ATOM   6534 C7   LIG     1     -14.121 -12.011  23.826  1.00  0.00      LIG  
ATOM   6535 C8   LIG     1     -14.927  -8.229  24.768  1.00  0.00      LIG  
ATOM   6536 C9   LIG     1     -15.212  -9.692  24.449  1.00  0.00      LIG  
ATOM   6537 C10  LIG     1     -13.200 -12.546  22.732  1.00  0.00      LIG  
ATOM   6538 C11  LIG     1     -14.478  -4.793  25.755  1.00  0.00      LIG  
ATOM   6539 C12  LIG     1     -12.303  -7.397  22.186  1.00  0.00      LIG  
ATOM   6540 C13  LIG     1     -12.002 -10.462  22.313  1.00  0.00      LIG  
ATOM   6541 C14  LIG     1     -13.194  -6.175  22.101  1.00  0.00      LIG  
ATOM   6542 C15  LIG     1     -15.330  -5.351  23.332  1.00  0.00      LIG  
ATOM   6543 C16  LIG     1     -15.510 -12.488  23.403  1.00  0.00      LIG  
ATOM   6544 C17  LIG     1     -15.645  -4.920  24.772  1.00  0.00      LIG  
ATOM   6545 C18  LIG     1     -13.111 -14.058  22.703  1.00  0.00      LIG  
ATOM   6546 C19  LIG     1     -11.854 -11.884  22.811  1.00  0.00      LIG  
ATOM   6547 C20  LIG     1     -14.489 -14.619  22.491  1.00  0.00      LIG  
ATOM   6548 O1   LIG     1     -14.624 -15.726  21.994  1.00  0.00      LIG  
ATOM   6549 C21  LIG     1     -14.222  -9.610  21.623  1.00  0.00      LIG  
ATOM   6550 C22  LIG     1     -15.610 -14.005  23.284  1.00  0.00      LIG  
ATOM   6551 O2   LIG     1     -15.753 -10.227  25.651  1.00  0.00      LIG  
ATOM   6552 C23  LIG     1     -11.838  -8.250  24.434  1.00  0.00      LIG  
ATOM   6553 C24  LIG     1     -11.680  -4.644  26.995  1.00  0.00      LIG  
ATOM   6554 C25  LIG     1     -11.448  -2.319  26.042  1.00  0.00      LIG  
ATOM   6555 O3   LIG     1     -15.045  -4.486  27.024  1.00  0.00      LIG  
ATOM   6556 C26  LIG     1     -13.773 -12.626  25.192  1.00  0.00      LIG  
ATOM   6557 C27  LIG     1     -15.102  -4.103  22.493  1.00  0.00      LIG  
ATOM   6558 H    LIG     1     -13.995  -2.786  25.101  1.00  0.00      LIG  
ATOM   6559 H1   LIG     1     -13.622 -12.273  21.762  1.00  0.00      LIG  
ATOM   6560 H2   LIG     1     -13.268 -10.393  24.838  1.00  0.00      LIG  
ATOM   6561 H3   LIG     1     -15.882  -7.713  24.892  1.00  0.00      LIG  
ATOM   6562 H4   LIG     1     -14.427  -8.154  25.738  1.00  0.00      LIG  
ATOM   6563 H5   LIG     1     -15.996  -9.745  23.688  1.00  0.00      LIG  
ATOM   6564 H6   LIG     1     -13.969  -5.753  25.857  1.00  0.00      LIG  
ATOM   6565 H7   LIG     1     -12.238  -7.887  21.214  1.00  0.00      LIG  
ATOM   6566 H8   LIG     1     -11.282  -7.084  22.424  1.00  0.00      LIG  
ATOM   6567 H9   LIG     1     -11.079  -9.929  22.539  1.00  0.00      LIG  
ATOM   6568 H10  LIG     1     -12.039 -10.498  21.221  1.00  0.00      LIG  
ATOM   6569 H11  LIG     1     -12.605  -5.273  22.285  1.00  0.00      LIG  
ATOM   6570 H12  LIG     1     -13.641  -6.109  21.105  1.00  0.00      LIG  
ATOM   6571 H13  LIG     1     -16.244  -5.796  22.932  1.00  0.00      LIG  
ATOM   6572 H14  LIG     1     -15.766 -12.041  22.440  1.00  0.00      LIG  
ATOM   6573 H15  LIG     1     -16.268 -12.163  24.114  1.00  0.00      LIG  
ATOM   6574 H16  LIG     1     -16.197  -3.976  24.749  1.00  0.00      LIG  
ATOM   6575 H17  LIG     1     -16.356  -5.638  25.191  1.00  0.00      LIG  
ATOM   6576 H18  LIG     1     -12.677 -14.475  23.614  1.00  0.00      LIG  
ATOM   6577 H19  LIG     1     -12.490 -14.369  21.858  1.00  0.00      LIG  
ATOM   6578 H20  LIG     1     -11.134 -12.414  22.182  1.00  0.00      LIG  
ATOM   6579 H21  LIG     1     -11.464 -11.894  23.832  1.00  0.00      LIG  
ATOM   6580 H22  LIG     1     -13.719  -9.226  20.736  1.00  0.00      LIG  
ATOM   6581 H23  LIG     1     -15.077  -8.959  21.816  1.00  0.00      LIG  
ATOM   6582 H24  LIG     1     -14.629 -10.579  21.342  1.00  0.00      LIG  
ATOM   6583 H25  LIG     1     -16.551 -14.263  22.789  1.00  0.00      LIG  
ATOM   6584 H26  LIG     1     -15.612 -14.468  24.274  1.00  0.00      LIG  
ATOM   6585 H27  LIG     1     -16.122 -11.101  25.432  1.00  0.00      LIG  
ATOM   6586 H28  LIG     1     -11.629  -7.216  24.727  1.00  0.00      LIG  
ATOM   6587 H29  LIG     1     -10.883  -8.685  24.135  1.00  0.00      LIG  
ATOM   6588 H30  LIG     1     -12.175  -8.770  25.333  1.00  0.00      LIG  
ATOM   6589 H31  LIG     1     -11.990  -5.658  26.727  1.00  0.00      LIG  
ATOM   6590 H32  LIG     1     -12.068  -4.416  27.990  1.00  0.00      LIG  
ATOM   6591 H33  LIG     1     -10.588  -4.632  27.044  1.00  0.00      LIG  
ATOM   6592 H34  LIG     1     -11.961  -1.571  25.430  1.00  0.00      LIG  
ATOM   6593 H35  LIG     1     -10.428  -2.436  25.666  1.00  0.00      LIG  
ATOM   6594 H36  LIG     1     -11.390  -1.949  27.067  1.00  0.00      LIG  
ATOM   6595 H37  LIG     1     -15.586  -3.689  26.891  1.00  0.00      LIG  
ATOM   6596 H38  LIG     1     -14.472 -12.292  25.959  1.00  0.00      LIG  
ATOM   6597 H39  LIG     1     -12.771 -12.329  25.512  1.00  0.00      LIG  
ATOM   6598 H40  LIG     1     -13.802 -13.716  25.212  1.00  0.00      LIG  
ATOM   6599 H41  LIG     1     -15.097  -4.332  21.424  1.00  0.00      LIG  
ATOM   6600 H42  LIG     1     -14.163  -3.605  22.746  1.00  0.00      LIG  
ATOM   6601 H43  LIG     1     -15.907  -3.387  22.667  1.00  0.00      LIG  
TER
REMARK  Energy: 260.091
REMARK  SimpleFitness: 260.091
REMARK  FullFitness: -1382.4546
REMARK  InterFull: -23.4495
REMARK  IntraFull: 288.738
REMARK  solvFull: -1931.66
REMARK  surfFull: 283.917
REMARK  extraFull: 0.0
REMARK  deltaGcompsolvpol: -1931.66
REMARK  deltaGcompsolvnonpol: 283.917
REMARK  deltaGprotsolvpol: -1938.72
REMARK  deltaGprotsolvnonpol: 281.59
REMARK  deltaGligsolvpol: -10.2079
REMARK  deltaGligsolvnonpol: 14.3637
REMARK  deltaGvdw: -23.4495
REMARK  deltaGelec: 0.0
REMARK  deltaG: -6.290203
REMARK  Cluster: 6
REMARK  ClusterRank: 1
ATOM   6526 C    LIG     1     -14.075  -7.560  23.744  1.00  0.00      LIG  
ATOM   6527 C1   LIG     1     -13.256  -9.722  22.821  1.00  0.00      LIG  
ATOM   6528 C2   LIG     1     -12.863  -8.291  23.292  1.00  0.00      LIG  
ATOM   6529 O    LIG     1     -12.335  -4.144  24.681  1.00  0.00      LIG  
ATOM   6530 C3   LIG     1     -13.511  -3.706  25.403  1.00  0.00      LIG  
ATOM   6531 C4   LIG     1     -12.156  -3.626  26.016  1.00  0.00      LIG  
ATOM   6532 C5   LIG     1     -13.952 -10.466  23.993  1.00  0.00      LIG  
ATOM   6533 C6   LIG     1     -14.239  -6.377  23.141  1.00  0.00      LIG  
ATOM   6534 C7   LIG     1     -14.121 -12.011  23.826  1.00  0.00      LIG  
ATOM   6535 C8   LIG     1     -14.927  -8.229  24.768  1.00  0.00      LIG  
ATOM   6536 C9   LIG     1     -15.212  -9.692  24.449  1.00  0.00      LIG  
ATOM   6537 C10  LIG     1     -13.200 -12.546  22.732  1.00  0.00      LIG  
ATOM   6538 C11  LIG     1     -14.478  -4.793  25.755  1.00  0.00      LIG  
ATOM   6539 C12  LIG     1     -12.303  -7.397  22.186  1.00  0.00      LIG  
ATOM   6540 C13  LIG     1     -12.002 -10.462  22.313  1.00  0.00      LIG  
ATOM   6541 C14  LIG     1     -13.194  -6.175  22.101  1.00  0.00      LIG  
ATOM   6542 C15  LIG     1     -15.330  -5.351  23.332  1.00  0.00      LIG  
ATOM   6543 C16  LIG     1     -15.510 -12.488  23.403  1.00  0.00      LIG  
ATOM   6544 C17  LIG     1     -15.645  -4.920  24.772  1.00  0.00      LIG  
ATOM   6545 C18  LIG     1     -13.111 -14.058  22.703  1.00  0.00      LIG  
ATOM   6546 C19  LIG     1     -11.854 -11.884  22.811  1.00  0.00      LIG  
ATOM   6547 C20  LIG     1     -14.489 -14.619  22.491  1.00  0.00      LIG  
ATOM   6548 O1   LIG     1     -14.624 -15.726  21.994  1.00  0.00      LIG  
ATOM   6549 C21  LIG     1     -14.222  -9.610  21.623  1.00  0.00      LIG  
ATOM   6550 C22  LIG     1     -15.610 -14.005  23.284  1.00  0.00      LIG  
ATOM   6551 O2   LIG     1     -15.753 -10.227  25.651  1.00  0.00      LIG  
ATOM   6552 C23  LIG     1     -11.838  -8.250  24.434  1.00  0.00      LIG  
ATOM   6553 C24  LIG     1     -11.680  -4.644  26.995  1.00  0.00      LIG  
ATOM   6554 C25  LIG     1     -11.448  -2.319  26.042  1.00  0.00      LIG  
ATOM   6555 O3   LIG     1     -15.045  -4.486  27.024  1.00  0.00      LIG  
ATOM   6556 C26  LIG     1     -13.773 -12.626  25.192  1.00  0.00      LIG  
ATOM   6557 C27  LIG     1     -15.102  -4.103  22.493  1.00  0.00      LIG  
ATOM   6558 H    LIG     1     -13.995  -2.786  25.101  1.00  0.00      LIG  
ATOM   6559 H1   LIG     1     -13.622 -12.273  21.762  1.00  0.00      LIG  
ATOM   6560 H2   LIG     1     -13.268 -10.393  24.838  1.00  0.00      LIG  
ATOM   6561 H3   LIG     1     -15.882  -7.713  24.892  1.00  0.00      LIG  
ATOM   6562 H4   LIG     1     -14.427  -8.154  25.738  1.00  0.00      LIG  
ATOM   6563 H5   LIG     1     -15.996  -9.745  23.688  1.00  0.00      LIG  
ATOM   6564 H6   LIG     1     -13.969  -5.753  25.857  1.00  0.00      LIG  
ATOM   6565 H7   LIG     1     -12.238  -7.887  21.214  1.00  0.00      LIG  
ATOM   6566 H8   LIG     1     -11.282  -7.084  22.424  1.00  0.00      LIG  
ATOM   6567 H9   LIG     1     -11.079  -9.929  22.539  1.00  0.00      LIG  
ATOM   6568 H10  LIG     1     -12.039 -10.498  21.221  1.00  0.00      LIG  
ATOM   6569 H11  LIG     1     -12.605  -5.273  22.285  1.00  0.00      LIG  
ATOM   6570 H12  LIG     1     -13.641  -6.109  21.105  1.00  0.00      LIG  
ATOM   6571 H13  LIG     1     -16.244  -5.796  22.932  1.00  0.00      LIG  
ATOM   6572 H14  LIG     1     -15.766 -12.041  22.440  1.00  0.00      LIG  
ATOM   6573 H15  LIG     1     -16.268 -12.163  24.114  1.00  0.00      LIG  
ATOM   6574 H16  LIG     1     -16.197  -3.976  24.749  1.00  0.00      LIG  
ATOM   6575 H17  LIG     1     -16.356  -5.638  25.191  1.00  0.00      LIG  
ATOM   6576 H18  LIG     1     -12.677 -14.475  23.614  1.00  0.00      LIG  
ATOM   6577 H19  LIG     1     -12.490 -14.369  21.858  1.00  0.00      LIG  
ATOM   6578 H20  LIG     1     -11.134 -12.414  22.182  1.00  0.00      LIG  
ATOM   6579 H21  LIG     1     -11.464 -11.894  23.832  1.00  0.00      LIG  
ATOM   6580 H22  LIG     1     -13.719  -9.226  20.736  1.00  0.00      LIG  
ATOM   6581 H23  LIG     1     -15.077  -8.959  21.816  1.00  0.00      LIG  
ATOM   6582 H24  LIG     1     -14.629 -10.579  21.342  1.00  0.00      LIG  
ATOM   6583 H25  LIG     1     -16.551 -14.263  22.789  1.00  0.00      LIG  
ATOM   6584 H26  LIG     1     -15.612 -14.468  24.274  1.00  0.00      LIG  
ATOM   6585 H27  LIG     1     -16.122 -11.101  25.432  1.00  0.00      LIG  
ATOM   6586 H28  LIG     1     -11.629  -7.216  24.727  1.00  0.00      LIG  
ATOM   6587 H29  LIG     1     -10.883  -8.685  24.135  1.00  0.00      LIG  
ATOM   6588 H30  LIG     1     -12.175  -8.770  25.333  1.00  0.00      LIG  
ATOM   6589 H31  LIG     1     -11.990  -5.658  26.727  1.00  0.00      LIG  
ATOM   6590 H32  LIG     1     -12.068  -4.416  27.990  1.00  0.00      LIG  
ATOM   6591 H33  LIG     1     -10.588  -4.632  27.044  1.00  0.00      LIG  
ATOM   6592 H34  LIG     1     -11.961  -1.571  25.430  1.00  0.00      LIG  
ATOM   6593 H35  LIG     1     -10.428  -2.436  25.666  1.00  0.00      LIG  
ATOM   6594 H36  LIG     1     -11.390  -1.949  27.067  1.00  0.00      LIG  
ATOM   6595 H37  LIG     1     -15.586  -3.689  26.891  1.00  0.00      LIG  
ATOM   6596 H38  LIG     1     -14.472 -12.292  25.959  1.00  0.00      LIG  
ATOM   6597 H39  LIG     1     -12.771 -12.329  25.512  1.00  0.00      LIG  
ATOM   6598 H40  LIG     1     -13.802 -13.716  25.212  1.00  0.00      LIG  
ATOM   6599 H41  LIG     1     -15.097  -4.332  21.424  1.00  0.00      LIG  
ATOM   6600 H42  LIG     1     -14.163  -3.605  22.746  1.00  0.00      LIG  
ATOM   6601 H43  LIG     1     -15.907  -3.387  22.667  1.00  0.00      LIG  
TER
REMARK  Energy: 260.332
REMARK  SimpleFitness: 260.332
REMARK  FullFitness: -1382.3562
REMARK  InterFull: -23.6762
REMARK  IntraFull: 289.174
REMARK  solvFull: -1931.67
REMARK  surfFull: 283.816
REMARK  extraFull: 0.0
REMARK  deltaGcompsolvpol: -1931.67
REMARK  deltaGcompsolvnonpol: 283.816
REMARK  deltaGprotsolvpol: -1938.72
REMARK  deltaGprotsolvnonpol: 281.59
REMARK  deltaGligsolvpol: -10.1961
REMARK  deltaGligsolvnonpol: 14.3641
REMARK  deltaGvdw: -23.6762
REMARK  deltaGelec: 0.0
REMARK  deltaG: -6.322575
REMARK  Cluster: 6
REMARK  ClusterRank: 2
ATOM   6526 C    LIG     1     -14.145  -7.613  23.757  1.00  0.00      LIG  
ATOM   6527 C1   LIG     1     -13.306  -9.752  22.792  1.00  0.00      LIG  
ATOM   6528 C2   LIG     1     -12.930  -8.322  23.280  1.00  0.00      LIG  
ATOM   6529 O    LIG     1     -12.426  -4.253  24.775  1.00  0.00      LIG  
ATOM   6530 C3   LIG     1     -13.598  -3.812  25.500  1.00  0.00      LIG  
ATOM   6531 C4   LIG     1     -12.244  -3.756  26.117  1.00  0.00      LIG  
ATOM   6532 C5   LIG     1     -13.980 -10.522  23.961  1.00  0.00      LIG  
ATOM   6533 C6   LIG     1     -14.325  -6.420  23.181  1.00  0.00      LIG  
ATOM   6534 C7   LIG     1     -14.129 -12.067  23.773  1.00  0.00      LIG  
ATOM   6535 C8   LIG     1     -14.978  -8.308  24.778  1.00  0.00      LIG  
ATOM   6536 C9   LIG     1     -15.242  -9.772  24.447  1.00  0.00      LIG  
ATOM   6537 C10  LIG     1     -13.210 -12.572  22.664  1.00  0.00      LIG  
ATOM   6538 C11  LIG     1     -14.577  -4.892  25.836  1.00  0.00      LIG  
ATOM   6539 C12  LIG     1     -12.394  -7.406  22.181  1.00  0.00      LIG  
ATOM   6540 C13  LIG     1     -12.046 -10.464  22.262  1.00  0.00      LIG  
ATOM   6541 C14  LIG     1     -13.295  -6.190  22.132  1.00  0.00      LIG  
ATOM   6542 C15  LIG     1     -15.421  -5.404  23.401  1.00  0.00      LIG  
ATOM   6543 C16  LIG     1     -15.515 -12.560  23.357  1.00  0.00      LIG  
ATOM   6544 C17  LIG     1     -15.740  -5.008  24.850  1.00  0.00      LIG  
ATOM   6545 C18  LIG     1     -13.095 -14.081  22.616  1.00  0.00      LIG  
ATOM   6546 C19  LIG     1     -11.873 -11.890  22.741  1.00  0.00      LIG  
ATOM   6547 C20  LIG     1     -14.463 -14.667  22.409  1.00  0.00      LIG  
ATOM   6548 O1   LIG     1     -14.577 -15.781  21.924  1.00  0.00      LIG  
ATOM   6549 C21  LIG     1     -14.286  -9.638  21.606  1.00  0.00      LIG  
ATOM   6550 C22  LIG     1     -15.590 -14.077  23.214  1.00  0.00      LIG  
ATOM   6551 O2   LIG     1     -15.743 -10.324  25.659  1.00  0.00      LIG  
ATOM   6552 C23  LIG     1     -11.895  -8.281  24.413  1.00  0.00      LIG  
ATOM   6553 C24  LIG     1     -11.788  -4.793  27.088  1.00  0.00      LIG  
ATOM   6554 C25  LIG     1     -11.515  -2.462  26.161  1.00  0.00      LIG  
ATOM   6555 O3   LIG     1     -15.153  -4.585  27.100  1.00  0.00      LIG  
ATOM   6556 C26  LIG     1     -13.762 -12.696  25.127  1.00  0.00      LIG  
ATOM   6557 C27  LIG     1     -15.200  -4.135  22.595  1.00  0.00      LIG  
ATOM   6558 H    LIG     1     -14.070  -2.882  25.208  1.00  0.00      LIG  
ATOM   6559 H1   LIG     1     -13.644 -12.293  21.700  1.00  0.00      LIG  
ATOM   6560 H2   LIG     1     -13.285 -10.454  24.797  1.00  0.00      LIG  
ATOM   6561 H3   LIG     1     -15.940  -7.808  24.916  1.00  0.00      LIG  
ATOM   6562 H4   LIG     1     -14.469  -8.235  25.743  1.00  0.00      LIG  
ATOM   6563 H5   LIG     1     -16.042  -9.834  23.704  1.00  0.00      LIG  
ATOM   6564 H6   LIG     1     -14.077  -5.857  25.938  1.00  0.00      LIG  
ATOM   6565 H7   LIG     1     -12.343  -7.877  21.199  1.00  0.00      LIG  
ATOM   6566 H8   LIG     1     -11.372  -7.090  22.409  1.00  0.00      LIG  
ATOM   6567 H9   LIG     1     -11.129  -9.920  22.489  1.00  0.00      LIG  
ATOM   6568 H10  LIG     1     -12.092 -10.487  21.170  1.00  0.00      LIG  
ATOM   6569 H11  LIG     1     -12.711  -5.287  22.325  1.00  0.00      LIG  
ATOM   6570 H12  LIG     1     -13.758  -6.108  21.145  1.00  0.00      LIG  
ATOM   6571 H13  LIG     1     -16.333  -5.846  22.992  1.00  0.00      LIG  
ATOM   6572 H14  LIG     1     -15.790 -12.104  22.403  1.00  0.00      LIG  
ATOM   6573 H15  LIG     1     -16.271 -12.259  24.081  1.00  0.00      LIG  
ATOM   6574 H16  LIG     1     -16.301  -4.068  24.848  1.00  0.00      LIG  
ATOM   6575 H17  LIG     1     -16.446  -5.739  25.255  1.00  0.00      LIG  
ATOM   6576 H18  LIG     1     -12.647 -14.500  23.519  1.00  0.00      LIG  
ATOM   6577 H19  LIG     1     -12.475 -14.371  21.764  1.00  0.00      LIG  
ATOM   6578 H20  LIG     1     -11.149 -12.400  22.100  1.00  0.00      LIG  
ATOM   6579 H21  LIG     1     -11.475 -11.908  23.759  1.00  0.00      LIG  
ATOM   6580 H22  LIG     1     -13.798  -9.237  20.717  1.00  0.00      LIG  
ATOM   6581 H23  LIG     1     -15.148  -9.001  21.815  1.00  0.00      LIG  
ATOM   6582 H24  LIG     1     -14.682 -10.610  21.317  1.00  0.00      LIG  
ATOM   6583 H25  LIG     1     -16.528 -14.346  22.722  1.00  0.00      LIG  
ATOM   6584 H26  LIG     1     -15.581 -14.554  24.196  1.00  0.00      LIG  
ATOM   6585 H27  LIG     1     -16.121 -11.195  25.443  1.00  0.00      LIG  
ATOM   6586 H28  LIG     1     -11.700  -7.249  24.719  1.00  0.00      LIG  
ATOM   6587 H29  LIG     1     -10.937  -8.699  24.101  1.00  0.00      LIG  
ATOM   6588 H30  LIG     1     -12.218  -8.819  25.308  1.00  0.00      LIG  
ATOM   6589 H31  LIG     1     -12.086  -5.802  26.789  1.00  0.00      LIG  
ATOM   6590 H32  LIG     1     -12.206  -4.588  28.077  1.00  0.00      LIG  
ATOM   6591 H33  LIG     1     -10.698  -4.777  27.167  1.00  0.00      LIG  
ATOM   6592 H34  LIG     1     -12.029  -1.690  25.581  1.00  0.00      LIG  
ATOM   6593 H35  LIG     1     -10.506  -2.584  25.759  1.00  0.00      LIG  
ATOM   6594 H36  LIG     1     -11.428  -2.118  27.194  1.00  0.00      LIG  
ATOM   6595 H37  LIG     1     -15.753  -3.835  26.948  1.00  0.00      LIG  
ATOM   6596 H38  LIG     1     -14.455 -12.379  25.906  1.00  0.00      LIG  
ATOM   6597 H39  LIG     1     -12.759 -12.394  25.440  1.00  0.00      LIG  
ATOM   6598 H40  LIG     1     -13.782 -13.786  25.135  1.00  0.00      LIG  
ATOM   6599 H41  LIG     1     -15.212  -4.337  21.520  1.00  0.00      LIG  
ATOM   6600 H42  LIG     1     -14.254  -3.649  22.847  1.00  0.00      LIG  
ATOM   6601 H43  LIG     1     -15.998  -3.420  22.801  1.00  0.00      LIG  
TER
REMARK  Energy: 260.332
REMARK  SimpleFitness: 260.332
REMARK  FullFitness: -1382.3562
REMARK  InterFull: -23.6762
REMARK  IntraFull: 289.174
REMARK  solvFull: -1931.67
REMARK  surfFull: 283.816
REMARK  extraFull: 0.0
REMARK  deltaGcompsolvpol: -1931.67
REMARK  deltaGcompsolvnonpol: 283.816
REMARK  deltaGprotsolvpol: -1938.72
REMARK  deltaGprotsolvnonpol: 281.59
REMARK  deltaGligsolvpol: -10.1961
REMARK  deltaGligsolvnonpol: 14.3641
REMARK  deltaGvdw: -23.6762
REMARK  deltaGelec: 0.0
REMARK  deltaG: -6.322575
REMARK  Cluster: 6
REMARK  ClusterRank: 3
ATOM   6526 C    LIG     1     -14.145  -7.613  23.757  1.00  0.00      LIG  
ATOM   6527 C1   LIG     1     -13.306  -9.752  22.792  1.00  0.00      LIG  
ATOM   6528 C2   LIG     1     -12.930  -8.322  23.280  1.00  0.00      LIG  
ATOM   6529 O    LIG     1     -12.426  -4.253  24.775  1.00  0.00      LIG  
ATOM   6530 C3   LIG     1     -13.598  -3.812  25.500  1.00  0.00      LIG  
ATOM   6531 C4   LIG     1     -12.244  -3.756  26.117  1.00  0.00      LIG  
ATOM   6532 C5   LIG     1     -13.980 -10.522  23.961  1.00  0.00      LIG  
ATOM   6533 C6   LIG     1     -14.325  -6.420  23.181  1.00  0.00      LIG  
ATOM   6534 C7   LIG     1     -14.129 -12.067  23.773  1.00  0.00      LIG  
ATOM   6535 C8   LIG     1     -14.978  -8.308  24.778  1.00  0.00      LIG  
ATOM   6536 C9   LIG     1     -15.242  -9.772  24.447  1.00  0.00      LIG  
ATOM   6537 C10  LIG     1     -13.210 -12.572  22.664  1.00  0.00      LIG  
ATOM   6538 C11  LIG     1     -14.577  -4.892  25.836  1.00  0.00      LIG  
ATOM   6539 C12  LIG     1     -12.394  -7.406  22.181  1.00  0.00      LIG  
ATOM   6540 C13  LIG     1     -12.046 -10.464  22.262  1.00  0.00      LIG  
ATOM   6541 C14  LIG     1     -13.295  -6.190  22.132  1.00  0.00      LIG  
ATOM   6542 C15  LIG     1     -15.421  -5.404  23.401  1.00  0.00      LIG  
ATOM   6543 C16  LIG     1     -15.515 -12.560  23.357  1.00  0.00      LIG  
ATOM   6544 C17  LIG     1     -15.740  -5.008  24.850  1.00  0.00      LIG  
ATOM   6545 C18  LIG     1     -13.095 -14.081  22.616  1.00  0.00      LIG  
ATOM   6546 C19  LIG     1     -11.873 -11.890  22.741  1.00  0.00      LIG  
ATOM   6547 C20  LIG     1     -14.463 -14.667  22.409  1.00  0.00      LIG  
ATOM   6548 O1   LIG     1     -14.577 -15.781  21.924  1.00  0.00      LIG  
ATOM   6549 C21  LIG     1     -14.286  -9.638  21.606  1.00  0.00      LIG  
ATOM   6550 C22  LIG     1     -15.590 -14.077  23.214  1.00  0.00      LIG  
ATOM   6551 O2   LIG     1     -15.743 -10.324  25.659  1.00  0.00      LIG  
ATOM   6552 C23  LIG     1     -11.895  -8.281  24.413  1.00  0.00      LIG  
ATOM   6553 C24  LIG     1     -11.788  -4.793  27.088  1.00  0.00      LIG  
ATOM   6554 C25  LIG     1     -11.515  -2.462  26.161  1.00  0.00      LIG  
ATOM   6555 O3   LIG     1     -15.153  -4.585  27.100  1.00  0.00      LIG  
ATOM   6556 C26  LIG     1     -13.762 -12.696  25.127  1.00  0.00      LIG  
ATOM   6557 C27  LIG     1     -15.200  -4.135  22.595  1.00  0.00      LIG  
ATOM   6558 H    LIG     1     -14.070  -2.882  25.208  1.00  0.00      LIG  
ATOM   6559 H1   LIG     1     -13.644 -12.293  21.700  1.00  0.00      LIG  
ATOM   6560 H2   LIG     1     -13.285 -10.454  24.797  1.00  0.00      LIG  
ATOM   6561 H3   LIG     1     -15.940  -7.808  24.916  1.00  0.00      LIG  
ATOM   6562 H4   LIG     1     -14.469  -8.235  25.743  1.00  0.00      LIG  
ATOM   6563 H5   LIG     1     -16.042  -9.834  23.704  1.00  0.00      LIG  
ATOM   6564 H6   LIG     1     -14.077  -5.857  25.938  1.00  0.00      LIG  
ATOM   6565 H7   LIG     1     -12.343  -7.877  21.199  1.00  0.00      LIG  
ATOM   6566 H8   LIG     1     -11.372  -7.090  22.409  1.00  0.00      LIG  
ATOM   6567 H9   LIG     1     -11.129  -9.920  22.489  1.00  0.00      LIG  
ATOM   6568 H10  LIG     1     -12.092 -10.487  21.170  1.00  0.00      LIG  
ATOM   6569 H11  LIG     1     -12.711  -5.287  22.325  1.00  0.00      LIG  
ATOM   6570 H12  LIG     1     -13.758  -6.108  21.145  1.00  0.00      LIG  
ATOM   6571 H13  LIG     1     -16.333  -5.846  22.992  1.00  0.00      LIG  
ATOM   6572 H14  LIG     1     -15.790 -12.104  22.403  1.00  0.00      LIG  
ATOM   6573 H15  LIG     1     -16.271 -12.259  24.081  1.00  0.00      LIG  
ATOM   6574 H16  LIG     1     -16.301  -4.068  24.848  1.00  0.00      LIG  
ATOM   6575 H17  LIG     1     -16.446  -5.739  25.255  1.00  0.00      LIG  
ATOM   6576 H18  LIG     1     -12.647 -14.500  23.519  1.00  0.00      LIG  
ATOM   6577 H19  LIG     1     -12.475 -14.371  21.764  1.00  0.00      LIG  
ATOM   6578 H20  LIG     1     -11.149 -12.400  22.100  1.00  0.00      LIG  
ATOM   6579 H21  LIG     1     -11.475 -11.908  23.759  1.00  0.00      LIG  
ATOM   6580 H22  LIG     1     -13.798  -9.237  20.717  1.00  0.00      LIG  
ATOM   6581 H23  LIG     1     -15.148  -9.001  21.815  1.00  0.00      LIG  
ATOM   6582 H24  LIG     1     -14.682 -10.610  21.317  1.00  0.00      LIG  
ATOM   6583 H25  LIG     1     -16.528 -14.346  22.722  1.00  0.00      LIG  
ATOM   6584 H26  LIG     1     -15.581 -14.554  24.196  1.00  0.00      LIG  
ATOM   6585 H27  LIG     1     -16.121 -11.195  25.443  1.00  0.00      LIG  
ATOM   6586 H28  LIG     1     -11.700  -7.249  24.719  1.00  0.00      LIG  
ATOM   6587 H29  LIG     1     -10.937  -8.699  24.101  1.00  0.00      LIG  
ATOM   6588 H30  LIG     1     -12.218  -8.819  25.308  1.00  0.00      LIG  
ATOM   6589 H31  LIG     1     -12.086  -5.802  26.789  1.00  0.00      LIG  
ATOM   6590 H32  LIG     1     -12.206  -4.588  28.077  1.00  0.00      LIG  
ATOM   6591 H33  LIG     1     -10.698  -4.777  27.167  1.00  0.00      LIG  
ATOM   6592 H34  LIG     1     -12.029  -1.690  25.581  1.00  0.00      LIG  
ATOM   6593 H35  LIG     1     -10.506  -2.584  25.759  1.00  0.00      LIG  
ATOM   6594 H36  LIG     1     -11.428  -2.118  27.194  1.00  0.00      LIG  
ATOM   6595 H37  LIG     1     -15.753  -3.835  26.948  1.00  0.00      LIG  
ATOM   6596 H38  LIG     1     -14.455 -12.379  25.906  1.00  0.00      LIG  
ATOM   6597 H39  LIG     1     -12.759 -12.394  25.440  1.00  0.00      LIG  
ATOM   6598 H40  LIG     1     -13.782 -13.786  25.135  1.00  0.00      LIG  
ATOM   6599 H41  LIG     1     -15.212  -4.337  21.520  1.00  0.00      LIG  
ATOM   6600 H42  LIG     1     -14.254  -3.649  22.847  1.00  0.00      LIG  
ATOM   6601 H43  LIG     1     -15.998  -3.420  22.801  1.00  0.00      LIG  
TER
REMARK  Energy: 260.332
REMARK  SimpleFitness: 260.332
REMARK  FullFitness: -1382.3562
REMARK  InterFull: -23.6762
REMARK  IntraFull: 289.174
REMARK  solvFull: -1931.67
REMARK  surfFull: 283.816
REMARK  extraFull: 0.0
REMARK  deltaGcompsolvpol: -1931.67
REMARK  deltaGcompsolvnonpol: 283.816
REMARK  deltaGprotsolvpol: -1938.72
REMARK  deltaGprotsolvnonpol: 281.59
REMARK  deltaGligsolvpol: -10.1961
REMARK  deltaGligsolvnonpol: 14.3641
REMARK  deltaGvdw: -23.6762
REMARK  deltaGelec: 0.0
REMARK  deltaG: -6.322575
REMARK  Cluster: 6
REMARK  ClusterRank: 4
ATOM   6526 C    LIG     1     -14.145  -7.613  23.757  1.00  0.00      LIG  
ATOM   6527 C1   LIG     1     -13.306  -9.752  22.792  1.00  0.00      LIG  
ATOM   6528 C2   LIG     1     -12.930  -8.322  23.280  1.00  0.00      LIG  
ATOM   6529 O    LIG     1     -12.426  -4.253  24.775  1.00  0.00      LIG  
ATOM   6530 C3   LIG     1     -13.598  -3.812  25.500  1.00  0.00      LIG  
ATOM   6531 C4   LIG     1     -12.244  -3.756  26.117  1.00  0.00      LIG  
ATOM   6532 C5   LIG     1     -13.980 -10.522  23.961  1.00  0.00      LIG  
ATOM   6533 C6   LIG     1     -14.325  -6.420  23.181  1.00  0.00      LIG  
ATOM   6534 C7   LIG     1     -14.129 -12.067  23.773  1.00  0.00      LIG  
ATOM   6535 C8   LIG     1     -14.978  -8.308  24.778  1.00  0.00      LIG  
ATOM   6536 C9   LIG     1     -15.242  -9.772  24.447  1.00  0.00      LIG  
ATOM   6537 C10  LIG     1     -13.210 -12.572  22.664  1.00  0.00      LIG  
ATOM   6538 C11  LIG     1     -14.577  -4.892  25.836  1.00  0.00      LIG  
ATOM   6539 C12  LIG     1     -12.394  -7.406  22.181  1.00  0.00      LIG  
ATOM   6540 C13  LIG     1     -12.046 -10.464  22.262  1.00  0.00      LIG  
ATOM   6541 C14  LIG     1     -13.295  -6.190  22.132  1.00  0.00      LIG  
ATOM   6542 C15  LIG     1     -15.421  -5.404  23.401  1.00  0.00      LIG  
ATOM   6543 C16  LIG     1     -15.515 -12.560  23.357  1.00  0.00      LIG  
ATOM   6544 C17  LIG     1     -15.740  -5.008  24.850  1.00  0.00      LIG  
ATOM   6545 C18  LIG     1     -13.095 -14.081  22.616  1.00  0.00      LIG  
ATOM   6546 C19  LIG     1     -11.873 -11.890  22.741  1.00  0.00      LIG  
ATOM   6547 C20  LIG     1     -14.463 -14.667  22.409  1.00  0.00      LIG  
ATOM   6548 O1   LIG     1     -14.577 -15.781  21.924  1.00  0.00      LIG  
ATOM   6549 C21  LIG     1     -14.286  -9.638  21.606  1.00  0.00      LIG  
ATOM   6550 C22  LIG     1     -15.590 -14.077  23.214  1.00  0.00      LIG  
ATOM   6551 O2   LIG     1     -15.743 -10.324  25.659  1.00  0.00      LIG  
ATOM   6552 C23  LIG     1     -11.895  -8.281  24.413  1.00  0.00      LIG  
ATOM   6553 C24  LIG     1     -11.788  -4.793  27.088  1.00  0.00      LIG  
ATOM   6554 C25  LIG     1     -11.515  -2.462  26.161  1.00  0.00      LIG  
ATOM   6555 O3   LIG     1     -15.153  -4.585  27.100  1.00  0.00      LIG  
ATOM   6556 C26  LIG     1     -13.762 -12.696  25.127  1.00  0.00      LIG  
ATOM   6557 C27  LIG     1     -15.200  -4.135  22.595  1.00  0.00      LIG  
ATOM   6558 H    LIG     1     -14.070  -2.882  25.208  1.00  0.00      LIG  
ATOM   6559 H1   LIG     1     -13.644 -12.293  21.700  1.00  0.00      LIG  
ATOM   6560 H2   LIG     1     -13.285 -10.454  24.797  1.00  0.00      LIG  
ATOM   6561 H3   LIG     1     -15.940  -7.808  24.916  1.00  0.00      LIG  
ATOM   6562 H4   LIG     1     -14.469  -8.235  25.743  1.00  0.00      LIG  
ATOM   6563 H5   LIG     1     -16.042  -9.834  23.704  1.00  0.00      LIG  
ATOM   6564 H6   LIG     1     -14.077  -5.857  25.938  1.00  0.00      LIG  
ATOM   6565 H7   LIG     1     -12.343  -7.877  21.199  1.00  0.00      LIG  
ATOM   6566 H8   LIG     1     -11.372  -7.090  22.409  1.00  0.00      LIG  
ATOM   6567 H9   LIG     1     -11.129  -9.920  22.489  1.00  0.00      LIG  
ATOM   6568 H10  LIG     1     -12.092 -10.487  21.170  1.00  0.00      LIG  
ATOM   6569 H11  LIG     1     -12.711  -5.287  22.325  1.00  0.00      LIG  
ATOM   6570 H12  LIG     1     -13.758  -6.108  21.145  1.00  0.00      LIG  
ATOM   6571 H13  LIG     1     -16.333  -5.846  22.992  1.00  0.00      LIG  
ATOM   6572 H14  LIG     1     -15.790 -12.104  22.403  1.00  0.00      LIG  
ATOM   6573 H15  LIG     1     -16.271 -12.259  24.081  1.00  0.00      LIG  
ATOM   6574 H16  LIG     1     -16.301  -4.068  24.848  1.00  0.00      LIG  
ATOM   6575 H17  LIG     1     -16.446  -5.739  25.255  1.00  0.00      LIG  
ATOM   6576 H18  LIG     1     -12.647 -14.500  23.519  1.00  0.00      LIG  
ATOM   6577 H19  LIG     1     -12.475 -14.371  21.764  1.00  0.00      LIG  
ATOM   6578 H20  LIG     1     -11.149 -12.400  22.100  1.00  0.00      LIG  
ATOM   6579 H21  LIG     1     -11.475 -11.908  23.759  1.00  0.00      LIG  
ATOM   6580 H22  LIG     1     -13.798  -9.237  20.717  1.00  0.00      LIG  
ATOM   6581 H23  LIG     1     -15.148  -9.001  21.815  1.00  0.00      LIG  
ATOM   6582 H24  LIG     1     -14.682 -10.610  21.317  1.00  0.00      LIG  
ATOM   6583 H25  LIG     1     -16.528 -14.346  22.722  1.00  0.00      LIG  
ATOM   6584 H26  LIG     1     -15.581 -14.554  24.196  1.00  0.00      LIG  
ATOM   6585 H27  LIG     1     -16.121 -11.195  25.443  1.00  0.00      LIG  
ATOM   6586 H28  LIG     1     -11.700  -7.249  24.719  1.00  0.00      LIG  
ATOM   6587 H29  LIG     1     -10.937  -8.699  24.101  1.00  0.00      LIG  
ATOM   6588 H30  LIG     1     -12.218  -8.819  25.308  1.00  0.00      LIG  
ATOM   6589 H31  LIG     1     -12.086  -5.802  26.789  1.00  0.00      LIG  
ATOM   6590 H32  LIG     1     -12.206  -4.588  28.077  1.00  0.00      LIG  
ATOM   6591 H33  LIG     1     -10.698  -4.777  27.167  1.00  0.00      LIG  
ATOM   6592 H34  LIG     1     -12.029  -1.690  25.581  1.00  0.00      LIG  
ATOM   6593 H35  LIG     1     -10.506  -2.584  25.759  1.00  0.00      LIG  
ATOM   6594 H36  LIG     1     -11.428  -2.118  27.194  1.00  0.00      LIG  
ATOM   6595 H37  LIG     1     -15.753  -3.835  26.948  1.00  0.00      LIG  
ATOM   6596 H38  LIG     1     -14.455 -12.379  25.906  1.00  0.00      LIG  
ATOM   6597 H39  LIG     1     -12.759 -12.394  25.440  1.00  0.00      LIG  
ATOM   6598 H40  LIG     1     -13.782 -13.786  25.135  1.00  0.00      LIG  
ATOM   6599 H41  LIG     1     -15.212  -4.337  21.520  1.00  0.00      LIG  
ATOM   6600 H42  LIG     1     -14.254  -3.649  22.847  1.00  0.00      LIG  
ATOM   6601 H43  LIG     1     -15.998  -3.420  22.801  1.00  0.00      LIG  
TER
REMARK  Energy: 260.332
REMARK  SimpleFitness: 260.332
REMARK  FullFitness: -1382.3562
REMARK  InterFull: -23.6762
REMARK  IntraFull: 289.174
REMARK  solvFull: -1931.67
REMARK  surfFull: 283.816
REMARK  extraFull: 0.0
REMARK  deltaGcompsolvpol: -1931.67
REMARK  deltaGcompsolvnonpol: 283.816
REMARK  deltaGprotsolvpol: -1938.72
REMARK  deltaGprotsolvnonpol: 281.59
REMARK  deltaGligsolvpol: -10.1961
REMARK  deltaGligsolvnonpol: 14.3641
REMARK  deltaGvdw: -23.6762
REMARK  deltaGelec: 0.0
REMARK  deltaG: -6.322575
REMARK  Cluster: 6
REMARK  ClusterRank: 5
ATOM   6526 C    LIG     1     -14.145  -7.613  23.757  1.00  0.00      LIG  
ATOM   6527 C1   LIG     1     -13.306  -9.752  22.792  1.00  0.00      LIG  
ATOM   6528 C2   LIG     1     -12.930  -8.322  23.280  1.00  0.00      LIG  
ATOM   6529 O    LIG     1     -12.426  -4.253  24.775  1.00  0.00      LIG  
ATOM   6530 C3   LIG     1     -13.598  -3.812  25.500  1.00  0.00      LIG  
ATOM   6531 C4   LIG     1     -12.244  -3.756  26.117  1.00  0.00      LIG  
ATOM   6532 C5   LIG     1     -13.980 -10.522  23.961  1.00  0.00      LIG  
ATOM   6533 C6   LIG     1     -14.325  -6.420  23.181  1.00  0.00      LIG  
ATOM   6534 C7   LIG     1     -14.129 -12.067  23.773  1.00  0.00      LIG  
ATOM   6535 C8   LIG     1     -14.978  -8.308  24.778  1.00  0.00      LIG  
ATOM   6536 C9   LIG     1     -15.242  -9.772  24.447  1.00  0.00      LIG  
ATOM   6537 C10  LIG     1     -13.210 -12.572  22.664  1.00  0.00      LIG  
ATOM   6538 C11  LIG     1     -14.577  -4.892  25.836  1.00  0.00      LIG  
ATOM   6539 C12  LIG     1     -12.394  -7.406  22.181  1.00  0.00      LIG  
ATOM   6540 C13  LIG     1     -12.046 -10.464  22.262  1.00  0.00      LIG  
ATOM   6541 C14  LIG     1     -13.295  -6.190  22.132  1.00  0.00      LIG  
ATOM   6542 C15  LIG     1     -15.421  -5.404  23.401  1.00  0.00      LIG  
ATOM   6543 C16  LIG     1     -15.515 -12.560  23.357  1.00  0.00      LIG  
ATOM   6544 C17  LIG     1     -15.740  -5.008  24.850  1.00  0.00      LIG  
ATOM   6545 C18  LIG     1     -13.095 -14.081  22.616  1.00  0.00      LIG  
ATOM   6546 C19  LIG     1     -11.873 -11.890  22.741  1.00  0.00      LIG  
ATOM   6547 C20  LIG     1     -14.463 -14.667  22.409  1.00  0.00      LIG  
ATOM   6548 O1   LIG     1     -14.577 -15.781  21.924  1.00  0.00      LIG  
ATOM   6549 C21  LIG     1     -14.286  -9.638  21.606  1.00  0.00      LIG  
ATOM   6550 C22  LIG     1     -15.590 -14.077  23.214  1.00  0.00      LIG  
ATOM   6551 O2   LIG     1     -15.743 -10.324  25.659  1.00  0.00      LIG  
ATOM   6552 C23  LIG     1     -11.895  -8.281  24.413  1.00  0.00      LIG  
ATOM   6553 C24  LIG     1     -11.788  -4.793  27.088  1.00  0.00      LIG  
ATOM   6554 C25  LIG     1     -11.515  -2.462  26.161  1.00  0.00      LIG  
ATOM   6555 O3   LIG     1     -15.153  -4.585  27.100  1.00  0.00      LIG  
ATOM   6556 C26  LIG     1     -13.762 -12.696  25.127  1.00  0.00      LIG  
ATOM   6557 C27  LIG     1     -15.200  -4.135  22.595  1.00  0.00      LIG  
ATOM   6558 H    LIG     1     -14.070  -2.882  25.208  1.00  0.00      LIG  
ATOM   6559 H1   LIG     1     -13.644 -12.293  21.700  1.00  0.00      LIG  
ATOM   6560 H2   LIG     1     -13.285 -10.454  24.797  1.00  0.00      LIG  
ATOM   6561 H3   LIG     1     -15.940  -7.808  24.916  1.00  0.00      LIG  
ATOM   6562 H4   LIG     1     -14.469  -8.235  25.743  1.00  0.00      LIG  
ATOM   6563 H5   LIG     1     -16.042  -9.834  23.704  1.00  0.00      LIG  
ATOM   6564 H6   LIG     1     -14.077  -5.857  25.938  1.00  0.00      LIG  
ATOM   6565 H7   LIG     1     -12.343  -7.877  21.199  1.00  0.00      LIG  
ATOM   6566 H8   LIG     1     -11.372  -7.090  22.409  1.00  0.00      LIG  
ATOM   6567 H9   LIG     1     -11.129  -9.920  22.489  1.00  0.00      LIG  
ATOM   6568 H10  LIG     1     -12.092 -10.487  21.170  1.00  0.00      LIG  
ATOM   6569 H11  LIG     1     -12.711  -5.287  22.325  1.00  0.00      LIG  
ATOM   6570 H12  LIG     1     -13.758  -6.108  21.145  1.00  0.00      LIG  
ATOM   6571 H13  LIG     1     -16.333  -5.846  22.992  1.00  0.00      LIG
[truncated: 1,241,686 more chars]
