# Supplementary material for: Exploring the mechanism of Alisma orientale for the treatment of pregnancy induced hypertension and potential hepato-nephrotoxicity by using network pharmacology, network toxicology, molecular docking and molecular dynamics simulation
Source: Front Pharmacol. 2022 Nov 15;13:1027112. doi: 10.3389/fphar.2022.1027112 (PMC9705790; doi:10.3389/fphar.2022.1027112)
Supplement: Supplementary file 2 [file DataSheet3.zip › AKT1/aktalisoB/eadock3.err]

sib.fastconf.EADock3: running @ selenium/127.0.1.1 development version. /home/swissdock/swissdock/tmp//cache/eadock3/eadock3.jar MD5: 6b55cadf59de6f950f604b9d6d6562d2
sib.fastconf.EADock3: 5000 binding modes will be generated
sib.fastconf.EADock3: the 5000 with the most favorable SimpleFitness will be evaluated with FACTS.
sib.fastconf.EADock3: 250 binding modes will be retained
sib.fastconf.EADock3: minimize with 100 steps of SD then 250 steps of ABNR
sib.fastconf.EADock3: side chains closer than 0.0 A to any atom of the ligand will be optimized.
sib.fastconf.EADock3: Clustering radius is 2.0
sib.fastconf.EADock3: Maximum cluster size is 8
sib.fastconf.EADock3: clusters will have the exact size.
sib.fastconf.EADock3: Output file is clusters.zip
sib.fastconf.EADock3: Ligand selection is SEGID LIG
sib.fastconf.EADock3: temporary files will be kept.
sib.fastconf.EADock3: Translations allowed.
sib.fastconf.EADock3: solvation model is FACTS
sib.fastconf.EADock3: Centering rotations on the whole ligand.
sib.fastconf.EADock3: System  : 6601 atoms
sib.fastconf.EADock3: Ligand  : 76 atoms
sib.fastconf.EADock3: Receptor: 6525 atoms
sib.fastconf.EADock3:   Fixed part   : 6525 atoms
sib.fastconf.EADock3:   Flexible part: 0 atoms
sib.fastconf.EADock3: Blind docking
sib.fastconf.biodatastructures.molecules.FlexibleMoleculeBuilder: No RotateBond directive found.
sib.fastconf.biodatastructures.molecules.FlexibleMoleculeBuilder: Multiple keyword found in RotateBond directive.
sib.fastconf.biodatastructures.molecules.FlexibleMoleculeBuilder: Identify bonds.
sib.fastconf.biodatastructures.molecules.FlexibleMolecule: Total of 80 bonds found.
sib.fastconf.biodatastructures.molecules.FlexibleMolecule: Restricting dihedral rotations based on the number of atom on each side.
sib.fastconf.biodatastructures.molecules.FlexibleMolecule: 12 rotatable dihedral angles found.
sib.fastconf.biodatastructures.molecules.FlexibleMolecule: no user specified bond list.
sib.fastconf.biodatastructures.molecules.FlexibleMolecule: Filtering out dihedrals defined with an hydrogen.
sib.fastconf.biodatastructures.molecules.FlexibleMolecule: accepting bond 6544_6538_6530_6529
sib.fastconf.biodatastructures.molecules.FlexibleMolecule: accepting bond 6526_6533_6542_6544
sib.fastconf.biodatastructures.molecules.FlexibleMolecule: accepting bond 6542_6544_6538_6530
sib.fastconf.biodatastructures.molecules.FlexibleMolecule: accepting bond 6533_6542_6544_6538
sib.fastconf.biodatastructures.molecules.FlexibleMolecule: found # 52 core atoms : [ 6526 6527 6528 6532 6533 6534 6535 6536 6537 6539 6540 6541 6542 6543 6545 6546 6547 6548 6549 6550 6551 6552 6556 6559 6560 6561 6562 6563 6565 6566 6567 6568 6569 6570 6572 6573 6576 6577 6578 6579 6580 6581 6582 6583 6584 6585 6586 6587 6588 6596 6597 6598 ]
sib.fastconf.biodatastructures.molecules.FlexibleMolecule: found rotatable bond # 0 between 6538 6530
sib.fastconf.biodatastructures.molecules.FlexibleMolecule: Group FIX (63): [ 6526 6528 6533 6535 6527 6539 6552 6541 6542 6536 6561 6562 6532 6540 6549 6565 6566 6586 6587 6588 6569 6570 6544 6557 6571 6551 6563 6534 6560 6546 6567 6568 6580 6581 6582 6574 6575 6599 6600 6601 6585 6537 6543 6556 6578 6579 6555 6564 6545 6559 6550 6572 6573 6596 6597 6598 6595 6547 6576 6577 6583 6584 6548 ] 
sib.fastconf.biodatastructures.molecules.FlexibleMolecule: Group ROTATABLE (11): [ 6529 6531 6558 6553 6554 6589 6590 6591 6592 6593 6594 ] 
sib.fastconf.biodatastructures.molecules.FlexibleMolecule: Group ROTATABLE (Validation) (4): [ 6529 6531 6553 6554 ] 
sib.fastconf.biodatastructures.molecules.FlexibleMolecule: Group ROTATABLE (Non Validation) (0): [ ] 
sib.fastconf.biodatastructures.molecules.FlexibleMolecule: found rotatable bond # 1 between 6533 6542
sib.fastconf.biodatastructures.molecules.FlexibleMolecule: Group FIX (50): [ 6526 6528 6535 6527 6539 6552 6541 6536 6561 6562 6532 6540 6549 6565 6566 6586 6587 6588 6569 6570 6551 6563 6534 6560 6546 6567 6568 6580 6581 6582 6585 6537 6543 6556 6578 6579 6545 6559 6550 6572 6573 6596 6597 6598 6547 6576 6577 6583 6584 6548 ] 
sib.fastconf.biodatastructures.molecules.FlexibleMolecule: Group ROTATABLE (24): [ 6529 6530 6531 6538 6558 6553 6554 6544 6555 6564 6557 6571 6574 6575 6589 6590 6591 6592 6593 6594 6595 6599 6600 6601 ] 
sib.fastconf.biodatastructures.molecules.FlexibleMolecule: Group ROTATABLE (Validation) (2): [ 6544 6557 ] 
sib.fastconf.biodatastructures.molecules.FlexibleMolecule: Group ROTATABLE (Non Validation) (18): [ 6529 6530 6531 6538 6558 6553 6554 6555 6564 6574 6575 6589 6590 6591 6592 6593 6594 6595 ] 
sib.fastconf.biodatastructures.molecules.FlexibleMolecule: found rotatable bond # 2 between 6544 6538
sib.fastconf.biodatastructures.molecules.FlexibleMolecule: Group FIX (59): [ 6526 6528 6533 6535 6527 6539 6552 6541 6542 6536 6561 6562 6532 6540 6549 6565 6566 6586 6587 6588 6569 6570 6557 6571 6551 6563 6534 6560 6546 6567 6568 6580 6581 6582 6574 6575 6599 6600 6601 6585 6537 6543 6556 6578 6579 6545 6559 6550 6572 6573 6596 6597 6598 6547 6576 6577 6583 6584 6548 ] 
sib.fastconf.biodatastructures.molecules.FlexibleMolecule: Group ROTATABLE (15): [ 6529 6530 6531 6558 6553 6554 6555 6564 6589 6590 6591 6592 6593 6594 6595 ] 
sib.fastconf.biodatastructures.molecules.FlexibleMolecule: Group ROTATABLE (Validation) (2): [ 6530 6555 ] 
sib.fastconf.biodatastructures.molecules.FlexibleMolecule: Group ROTATABLE (Non Validation) (11): [ 6529 6531 6558 6553 6554 6589 6590 6591 6592 6593 6594 ] 
sib.fastconf.biodatastructures.molecules.FlexibleMolecule: found rotatable bond # 3 between 6542 6544
sib.fastconf.biodatastructures.molecules.FlexibleMolecule: Group FIX (56): [ 6526 6528 6533 6535 6527 6539 6552 6541 6536 6561 6562 6532 6540 6549 6565 6566 6586 6587 6588 6569 6570 6557 6571 6551 6563 6534 6560 6546 6567 6568 6580 6581 6582 6599 6600 6601 6585 6537 6543 6556 6578 6579 6545 6559 6550 6572 6573 6596 6597 6598 6547 6576 6577 6583 6584 6548 ] 
sib.fastconf.biodatastructures.molecules.FlexibleMolecule: Group ROTATABLE (18): [ 6529 6530 6531 6538 6558 6553 6554 6555 6564 6574 6575 6589 6590 6591 6592 6593 6594 6595 ] 
sib.fastconf.biodatastructures.molecules.FlexibleMolecule: Group ROTATABLE (Validation) (1): [ 6538 ] 
sib.fastconf.biodatastructures.molecules.FlexibleMolecule: Group ROTATABLE (Non Validation) (15): [ 6529 6530 6531 6558 6553 6554 6555 6564 6589 6590 6591 6592 6593 6594 6595 ] 
sib.fastconf.biodatastructures.molecules.FlexibleMolecule: Bond 6533 6542 has no putative parent, best bet is root node
sib.fastconf.biodatastructures.molecules.FlexibleMoleculeRotatable bond tree initialized 5 elements
sib.fastconf.biodatastructures.molecules.FlexibleMolecule: Detecting chiral carbons
sib.fastconf.biodatastructures.molecules.FlexibleMolecule: Atom 6527 C1   [ -1.86 1.264 0.112 ] is chiral
sib.fastconf.biodatastructures.molecules.FlexibleMolecule: Atom 6528 C2   [ -0.365 1.697 0.015 ] is chiral
sib.fastconf.biodatastructures.molecules.FlexibleMolecule: Atom 6530 C3   [ 5.469 -1.992 1.421 ] is chiral
sib.fastconf.biodatastructures.molecules.FlexibleMolecule: Atom 6536 C9   [ -1.406 -0.575 -1.595 ] is chiral
sib.fastconf.biodatastructures.molecules.FlexibleMolecule: Atom 6538 C11  [ 4.975 -1.294 0.188 ] is chiral
sib.fastconf.biodatastructures.molecules.FlexibleMolecule: Atom 6542 C15  [ 2.42 -0.872 0.507 ] is chiral
sib.fastconf.FastconfBuilder: Initialize non bonded list.
sib.fastconf.biodatastructures.scoring.moleculargrids.grids.InsideMolecularGrid: Calculating inside grid [393][406][479]
sib.fastconf.biodatastructures.scoring.moleculargrids.grids.InsideMolecularGrid: Inside grid calculated in 1030 ms
sib.fastconf.biodatastructures.scoring.moleculargrids.grids.InsideMolecularGrid: Smoothing inside grid.
sib.fastconf.biodatastructures.scoring.moleculargrids.grids.InsideMolecularGrid: Inside grid smoothed in 1050 ms
sib.fastconf.biodatastructures.scoring.EvaluatorBuilder: generation of the electrostatic grid took 0 ms.
sib.fastconf.FastconfBuilder: Initial energy: 1461.236
sib.fastconf.EADock3: EADock3 starting
sib.fastconf.EADock3: Box volume 417439.78 ?
sib.fastconf.EADock3: Xmin: -61.672 Xmax: 6.819 Xsize: 68.491
sib.fastconf.EADock3: Ymin: -35.212 Ymax: 35.938 Ysize: 71.150
sib.fastconf.EADock3: Zmin: -27.667 Zmax: 57.993 Zsize: 85.661
sib.fastconf.EADock3: Calculating pocket bias.
sib.fastconf.EADock3: 1 cavities identified.
sib.fastconf.EADock3: 25 magic points identified.
sib.fastconf.EADock3: 25 pocket points were identified in 1770 ms
sib.fastconf.EADock3: Calculating surface bias.
sib.fastconf.EADock3: 10248 surface points were identified in 5130 ms
sib.fastconf.EADock3: 0.0 % done
sib.fastconf.EADock3: 0.1 % done
sib.fastconf.EADock3: 0.2 % done
sib.fastconf.EADock3: 0.3 % done
sib.fastconf.EADock3: 0.4 % done
sib.fastconf.EADock3: 0.5 % done
sib.fastconf.EADock3: 0.6 % done
sib.fastconf.EADock3: 0.7 % done
sib.fastconf.EADock3: 0.8 % done
sib.fastconf.EADock3: only 39/500001 BM accepted, exiting DSS.
sib.fastconf.EADock3: The generation of 39 conformations took 1207160 s
sib.fastconf.EADock3: The DSS engine failed 495001 times to find a suitable BMs within the allowed time limit of 500 ms
sib.fastconf.EADock3: Minimizing binding mode 0, energy is 233.09016, rmsd is 26.716793
sib.fastconf.EADock3: Minimizing binding mode 1, energy is 337.05945, rmsd is 25.52386
sib.fastconf.EADock3: Minimizing binding mode 2, energy is 411.31366, rmsd is 25.045914
sib.fastconf.EADock3: Minimizing binding mode 3, energy is 436.2723, rmsd is 22.881676
sib.fastconf.EADock3: Minimizing binding mode 4, energy is 455.9917, rmsd is 28.189821
sib.fastconf.EADock3: Minimizing binding mode 5, energy is 605.96643, rmsd is 24.469305
sib.fastconf.EADock3: Minimizing binding mode 6, energy is 620.0393, rmsd is 26.430828
sib.fastconf.EADock3: Minimizing binding mode 7, energy is 657.1906, rmsd is 25.955656
sib.fastconf.EADock3: Minimizing binding mode 8, energy is 1027.0721, rmsd is 25.338535
sib.fastconf.EADock3: Minimizing binding mode 9, energy is 1062.9044, rmsd is 25.117039
sib.fastconf.EADock3: Minimizing binding mode 10, energy is 1080.0336, rmsd is 27.022303
sib.fastconf.EADock3: Minimizing binding mode 11, energy is 1138.355, rmsd is 25.043148
sib.fastconf.EADock3: Minimizing binding mode 12, energy is 1179.4316, rmsd is 24.333277
sib.fastconf.EADock3: Minimizing binding mode 13, energy is 1238.9493, rmsd is 26.030558
sib.fastconf.EADock3: Minimizing binding mode 14, energy is 1272.8455, rmsd is 25.653563
sib.fastconf.EADock3: Minimizing binding mode 15, energy is 1307.0505, rmsd is 24.973476
sib.fastconf.EADock3: Minimizing binding mode 16, energy is 1382.8821, rmsd is 25.962553
sib.fastconf.EADock3: Minimizing binding mode 17, energy is 1417.1763, rmsd is 25.980549
sib.fastconf.EADock3: Minimizing binding mode 18, energy is 1510.3673, rmsd is 11.33836
sib.fastconf.EADock3: Minimizing binding mode 19, energy is 1596.0076, rmsd is 26.251776
sib.fastconf.EADock3: Minimizing binding mode 20, energy is 1793.7828, rmsd is 25.45657
sib.fastconf.EADock3: Minimizing binding mode 21, energy is 1906.2118, rmsd is 24.23245
sib.fastconf.EADock3: Minimizing binding mode 22, energy is 1906.236, rmsd is 26.563663
sib.fastconf.EADock3: Minimizing binding mode 23, energy is 1986.744, rmsd is 24.625023
sib.fastconf.EADock3: Minimizing binding mode 24, energy is 2018.8975, rmsd is 24.428646
sib.fastconf.EADock3: Minimizing binding mode 25, energy is 2052.597, rmsd is 26.83246
sib.fastconf.EADock3: Minimizing binding mode 26, energy is 2342.7295, rmsd is 25.81502
sib.fastconf.EADock3: Minimizing binding mode 27, energy is 2564.5662, rmsd is 24.419111
sib.fastconf.EADock3: Minimizing binding mode 28, energy is 2680.915, rmsd is 25.759619
sib.fastconf.EADock3: Minimizing binding mode 29, energy is 2759.103, rmsd is 24.489744
sib.fastconf.EADock3: Minimizing binding mode 30, energy is 3044.5605, rmsd is 25.899319
sib.fastconf.EADock3: Minimizing binding mode 31, energy is 3062.839, rmsd is 25.227474
sib.fastconf.EADock3: Minimizing binding mode 32, energy is 3180.5027, rmsd is 24.590385
sib.fastconf.EADock3: Minimizing binding mode 33, energy is 3201.6772, rmsd is 30.085104
sib.fastconf.EADock3: Minimizing binding mode 34, energy is 3294.4546, rmsd is 24.890793
sib.fastconf.EADock3: Minimizing binding mode 35, energy is 3336.1677, rmsd is 24.51296
sib.fastconf.EADock3: Minimizing binding mode 36, energy is 3583.205, rmsd is 25.853659
sib.fastconf.EADock3: Minimizing binding mode 37, energy is 3889.564, rmsd is 25.425568
sib.fastconf.EADock3: Minimizing binding mode 38, energy is 4118.1685, rmsd is 27.42477
sib.fastconf.EADock3: Filter out binding modes with an energy above 3.4028235E38 (3.4028235E38 above the most favorable binding mode, which has an energy of 250.555)
sib.wrappers.md.charmm.ExtendedCharmmWrapper: CHARMM timers: CPU time: 16.95 seconds
sib.wrappers.md.charmm.ExtendedCharmmWrapper: CHARMM timers: Elapsed time: 1250.91 seconds.
sib.fastconf.EADock3: Starting clustering
sib.fastconf.EADock3: Clustering iteration 0 took 0 ms and merged 0 clusters.
sib.fastconf.EADock3: Clustering took 0 ms.
sib.fastconf.EADock3: 39 elements were gathered in 39 clusters.
sib.fastconf.EADock3: Evaluating cluster 0/39
sib.fastconf.EADock3: Evaluating binding mode 0/1 with FACTS
sib.fastconf.EADock3: Evaluating cluster 1/39
sib.fastconf.EADock3: Evaluating binding mode 0/1 with FACTS
sib.fastconf.EADock3: Evaluating cluster 2/39
sib.fastconf.EADock3: Evaluating binding mode 0/1 with FACTS
sib.fastconf.EADock3: Evaluating cluster 3/39
sib.fastconf.EADock3: Evaluating binding mode 0/1 with FACTS
sib.fastconf.EADock3: Evaluating cluster 4/39
sib.fastconf.EADock3: Evaluating binding mode 0/1 with FACTS
sib.fastconf.EADock3: Evaluating cluster 5/39
sib.fastconf.EADock3: Evaluating binding mode 0/1 with FACTS
sib.fastconf.EADock3: Evaluating cluster 6/39
sib.fastconf.EADock3: Evaluating binding mode 0/1 with FACTS
sib.fastconf.EADock3: Evaluating cluster 7/39
sib.fastconf.EADock3: Evaluating binding mode 0/1 with FACTS
sib.fastconf.EADock3: Evaluating cluster 8/39
sib.fastconf.EADock3: Evaluating binding mode 0/1 with FACTS
sib.fastconf.EADock3: Evaluating cluster 9/39
sib.fastconf.EADock3: Evaluating binding mode 0/1 with FACTS
sib.fastconf.EADock3: Evaluating cluster 10/39
sib.fastconf.EADock3: Evaluating binding mode 0/1 with FACTS
sib.fastconf.EADock3: Evaluating cluster 11/39
sib.fastconf.EADock3: Evaluating binding mode 0/1 with FACTS
sib.fastconf.EADock3: Evaluating cluster 12/39
sib.fastconf.EADock3: Evaluating binding mode 0/1 with FACTS
sib.fastconf.EADock3: Evaluating cluster 13/39
sib.fastconf.EADock3: Evaluating binding mode 0/1 with FACTS
sib.fastconf.EADock3: Evaluating cluster 14/39
sib.fastconf.EADock3: Evaluating binding mode 0/1 with FACTS
sib.fastconf.EADock3: Evaluating cluster 15/39
sib.fastconf.EADock3: Evaluating binding mode 0/1 with FACTS
sib.fastconf.EADock3: Evaluating cluster 16/39
sib.fastconf.EADock3: Evaluating binding mode 0/1 with FACTS
sib.fastconf.EADock3: Evaluating cluster 17/39
sib.fastconf.EADock3: Evaluating binding mode 0/1 with FACTS
sib.fastconf.EADock3: Evaluating cluster 18/39
sib.fastconf.EADock3: Evaluating binding mode 0/1 with FACTS
sib.fastconf.EADock3: Evaluating cluster 19/39
sib.fastconf.EADock3: Evaluating binding mode 0/1 with FACTS
sib.fastconf.EADock3: Evaluating cluster 20/39
sib.fastconf.EADock3: Evaluating binding mode 0/1 with FACTS
sib.fastconf.EADock3: Evaluating cluster 21/39
sib.fastconf.EADock3: Evaluating binding mode 0/1 with FACTS
sib.fastconf.EADock3: Evaluating cluster 22/39
sib.fastconf.EADock3: Evaluating binding mode 0/1 with FACTS
sib.fastconf.EADock3: Evaluating cluster 23/39
sib.fastconf.EADock3: Evaluating binding mode 0/1 with FACTS
sib.fastconf.EADock3: Evaluating cluster 24/39
sib.fastconf.EADock3: Evaluating binding mode 0/1 with FACTS
sib.fastconf.EADock3: Evaluating cluster 25/39
sib.fastconf.EADock3: Evaluating binding mode 0/1 with FACTS
sib.fastconf.EADock3: Evaluating cluster 26/39
sib.fastconf.EADock3: Evaluating binding mode 0/1 with FACTS
sib.fastconf.EADock3: Evaluating cluster 27/39
sib.fastconf.EADock3: Evaluating binding mode 0/1 with FACTS
sib.fastconf.EADock3: Evaluating cluster 28/39
sib.fastconf.EADock3: Evaluating binding mode 0/1 with FACTS
sib.fastconf.EADock3: Evaluating cluster 29/39
sib.fastconf.EADock3: Evaluating binding mode 0/1 with FACTS
sib.fastconf.EADock3: Evaluating cluster 30/39
sib.fastconf.EADock3: Evaluating binding mode 0/1 with FACTS
sib.fastconf.EADock3: Evaluating cluster 31/39
sib.fastconf.EADock3: Evaluating binding mode 0/1 with FACTS
sib.fastconf.EADock3: Evaluating cluster 32/39
sib.fastconf.EADock3: Evaluating binding mode 0/1 with FACTS
sib.fastconf.EADock3: Evaluating cluster 33/39
sib.fastconf.EADock3: Evaluating binding mode 0/1 with FACTS
sib.fastconf.EADock3: Evaluating cluster 34/39
sib.fastconf.EADock3: Evaluating binding mode 0/1 with FACTS
sib.fastconf.EADock3: Evaluating cluster 35/39
sib.fastconf.EADock3: Evaluating binding mode 0/1 with FACTS
sib.fastconf.EADock3: Evaluating cluster 36/39
sib.fastconf.EADock3: Evaluating binding mode 0/1 with FACTS
sib.fastconf.EADock3: Evaluating cluster 37/39
sib.fastconf.EADock3: Evaluating binding mode 0/1 with FACTS
sib.fastconf.EADock3: Evaluating cluster 38/39
sib.fastconf.EADock3: Evaluating binding mode 0/1 with FACTS
sib.wrappers.md.charmm.ExtendedCharmmWrapper: CHARMM timers: CPU time: 12.81 seconds
sib.wrappers.md.charmm.ExtendedCharmmWrapper: CHARMM timers: Elapsed time: 12.9476 seconds.
sib.fastconf.EADock3: Starting cluster expansion.
sib.fastconf.EADock3: System  : 6601 atoms
sib.fastconf.EADock3: Ligand  : 76 atoms
sib.fastconf.EADock3: Receptor: 6525 atoms
sib.fastconf.EADock3:   Fixed part   : 6525 atoms
sib.fastconf.EADock3:   Flexible part: 0 atoms
sib.fastconf.EADock3: Expanding cluster 0/32
sib.fastconf.EADock3: Expanding cluster 1/32
sib.fastconf.EADock3: Expanding cluster 2/32
sib.fastconf.EADock3: Expanding cluster 3/32
sib.fastconf.EADock3: Expanding cluster 4/32
sib.fastconf.EADock3: Expanding cluster 5/32
sib.fastconf.EADock3: Expanding cluster 6/32
sib.fastconf.EADock3: Expanding cluster 7/32
sib.fastconf.EADock3: Expanding cluster 8/32
sib.fastconf.EADock3: Expanding cluster 9/32
sib.fastconf.EADock3: Expanding cluster 10/32
sib.fastconf.EADock3: Expanding cluster 11/32
sib.fastconf.EADock3: Expanding cluster 12/32
sib.fastconf.EADock3: Expanding cluster 13/32
sib.fastconf.EADock3: Expanding cluster 14/32
sib.fastconf.EADock3: Expanding cluster 15/32
sib.fastconf.EADock3: Expanding cluster 16/32
sib.fastconf.EADock3: Expanding cluster 17/32
sib.fastconf.EADock3: Expanding cluster 18/32
sib.fastconf.EADock3: Expanding cluster 19/32
sib.fastconf.EADock3: Expanding cluster 20/32
sib.fastconf.EADock3: Expanding cluster 21/32
sib.fastconf.EADock3: Expanding cluster 22/32
sib.fastconf.EADock3: Expanding cluster 23/32
sib.fastconf.EADock3: Expanding cluster 24/32
sib.fastconf.EADock3: Expanding cluster 25/32
sib.fastconf.EADock3: Expanding cluster 26/32
sib.fastconf.EADock3: Expanding cluster 27/32
sib.fastconf.EADock3: Expanding cluster 28/32
sib.fastconf.EADock3: Expanding cluster 29/32
sib.fastconf.EADock3: Expanding cluster 30/32
sib.fastconf.EADock3: Expanding cluster 31/32
sib.wrappers.md.charmm.ExtendedCharmmWrapper: CHARMM timers: CPU time: 124.79 seconds
sib.wrappers.md.charmm.ExtendedCharmmWrapper: CHARMM timers: Elapsed time: 125.284 seconds.
sib.fastconf.EADock3: Starting clustering
sib.fastconf.EADock3: Clustering iteration 0 took 10 ms and merged 225 clusters.
sib.fastconf.EADock3: Clustering iteration 1 took 0 ms and merged 0 clusters.
sib.fastconf.EADock3: Clustering took 10 ms.
sib.fastconf.EADock3: 256 elements were gathered in 31 clusters.
sib.fastconf.EADock3: clusters expanded, 253 binding modes generated
sib.fastconf.EADock3: Evaluating cluster 0/30
sib.fastconf.EADock3: Evaluating binding mode 0/16 with FACTS
sib.fastconf.EADock3: Evaluating binding mode 1/16 with FACTS
sib.fastconf.EADock3: Evaluating binding mode 2/16 with FACTS
sib.fastconf.EADock3: Evaluating binding mode 3/16 with FACTS
sib.fastconf.EADock3: Evaluating binding mode 4/16 with FACTS
sib.fastconf.EADock3: Evaluating binding mode 5/16 with FACTS
sib.fastconf.EADock3: Evaluating binding mode 6/16 with FACTS
sib.fastconf.EADock3: Evaluating binding mode 7/16 with FACTS
sib.fastconf.EADock3: Evaluating binding mode 8/16 with FACTS
sib.fastconf.EADock3: Evaluating binding mode 9/16 with FACTS
sib.fastconf.EADock3: Evaluating binding mode 10/16 with FACTS
sib.fastconf.EADock3: Evaluating binding mode 11/16 with FACTS
sib.fastconf.EADock3: Evaluating binding mode 12/16 with FACTS
sib.fastconf.EADock3: Evaluating binding mode 13/16 with FACTS
sib.fastconf.EADock3: Evaluating binding mode 14/16 with FACTS
sib.fastconf.EADock3: Evaluating binding mode 15/16 with FACTS
sib.fastconf.EADock3: Evaluating cluster 1/30
sib.fastconf.EADock3: Evaluating binding mode 0/8 with FACTS
sib.fastconf.EADock3: Evaluating binding mode 1/8 with FACTS
sib.fastconf.EADock3: Evaluating binding mode 2/8 with FACTS
sib.fastconf.EADock3: Evaluating binding mode 3/8 with FACTS
sib.fastconf.EADock3: Evaluating binding mode 4/8 with FACTS
sib.fastconf.EADock3: Evaluating binding mode 5/8 with FACTS
sib.fastconf.EADock3: Evaluating binding mode 6/8 with FACTS
sib.fastconf.EADock3: Evaluating binding mode 7/8 with FACTS
sib.fastconf.EADock3: Evaluating cluster 2/30
sib.fastconf.EADock3: Evaluating binding mode 0/8 with FACTS
sib.fastconf.EADock3: Evaluating binding mode 1/8 with FACTS
sib.fastconf.EADock3: Evaluating binding mode 2/8 with FACTS
sib.fastconf.EADock3: Evaluating binding mode 3/8 with FACTS
sib.fastconf.EADock3: Evaluating binding mode 4/8 with FACTS
sib.fastconf.EADock3: Evaluating binding mode 5/8 with FACTS
sib.fastconf.EADock3: Evaluating binding mode 6/8 with FACTS
sib.fastconf.EADock3: Evaluating binding mode 7/8 with FACTS
sib.fastconf.EADock3: Evaluating cluster 3/30
sib.fastconf.EADock3: Evaluating binding mode 0/8 with FACTS
sib.fastconf.EADock3: Evaluating binding mode 1/8 with FACTS
sib.fastconf.EADock3: Evaluating binding mode 2/8 with FACTS
sib.fastconf.EADock3: Evaluating binding mode 3/8 with FACTS
sib.fastconf.EADock3: Evaluating binding mode 4/8 with FACTS
sib.fastconf.EADock3: Evaluating binding mode 5/8 with FACTS
sib.fastconf.EADock3: Evaluating binding mode 6/8 with FACTS
sib.fastconf.EADock3: Evaluating binding mode 7/8 with FACTS
sib.fastconf.EADock3: Evaluating cluster 4/30
sib.fastconf.EADock3: Evaluating binding mode 0/8 with FACTS
sib.fastconf.EADock3: Evaluating binding mode 1/8 with FACTS
sib.fastconf.EADock3: Evaluating binding mode 2/8 with FACTS
sib.fastconf.EADock3: Evaluating binding mode 3/8 with FACTS
sib.fastconf.EADock3: Evaluating binding mode 4/8 with FACTS
sib.fastconf.EADock3: Evaluating binding mode 5/8 with FACTS
sib.fastconf.EADock3: Evaluating binding mode 6/8 with FACTS
sib.fastconf.EADock3: Evaluating binding mode 7/8 with FACTS
sib.fastconf.EADock3: Evaluating cluster 5/30
sib.fastconf.EADock3: Evaluating binding mode 0/8 with FACTS
sib.fastconf.EADock3: Evaluating binding mode 1/8 with FACTS
sib.fastconf.EADock3: Evaluating binding mode 2/8 with FACTS
sib.fastconf.EADock3: Evaluating binding mode 3/8 with FACTS
sib.fastconf.EADock3: Evaluating binding mode 4/8 with FACTS
sib.fastconf.EADock3: Evaluating binding mode 5/8 with FACTS
sib.fastconf.EADock3: Evaluating binding mode 6/8 with FACTS
sib.fastconf.EADock3: Evaluating binding mode 7/8 with FACTS
sib.fastconf.EADock3: Evaluating cluster 6/30
sib.fastconf.EADock3: Evaluating binding mode 0/8 with FACTS
sib.fastconf.EADock3: Evaluating binding mode 1/8 with FACTS
sib.fastconf.EADock3: Evaluating binding mode 2/8 with FACTS
sib.fastconf.EADock3: Evaluating binding mode 3/8 with FACTS
sib.fastconf.EADock3: Evaluating binding mode 4/8 with FACTS
sib.fastconf.EADock3: Evaluating binding mode 5/8 with FACTS
sib.fastconf.EADock3: Evaluating binding mode 6/8 with FACTS
sib.fastconf.EADock3: Evaluating binding mode 7/8 with FACTS
sib.fastconf.EADock3: Evaluating cluster 7/30
sib.fastconf.EADock3: Evaluating binding mode 0/8 with FACTS
sib.fastconf.EADock3: Evaluating binding mode 1/8 with FACTS
sib.fastconf.EADock3: Evaluating binding mode 2/8 with FACTS
sib.fastconf.EADock3: Evaluating binding mode 3/8 with FACTS
sib.fastconf.EADock3: Evaluating binding mode 4/8 with FACTS
sib.fastconf.EADock3: Evaluating binding mode 5/8 with FACTS
sib.fastconf.EADock3: Evaluating binding mode 6/8 with FACTS
sib.fastconf.EADock3: Evaluating binding mode 7/8 with FACTS
sib.fastconf.EADock3: Evaluating cluster 8/30
sib.fastconf.EADock3: Evaluating binding mode 0/16 with FACTS
sib.fastconf.EADock3: Evaluating binding mode 1/16 with FACTS
sib.fastconf.EADock3: Evaluating binding mode 2/16 with FACTS
sib.fastconf.EADock3: Evaluating binding mode 3/16 with FACTS
sib.fastconf.EADock3: Evaluating binding mode 4/16 with FACTS
sib.fastconf.EADock3: Evaluating binding mode 5/16 with FACTS
sib.fastconf.EADock3: Evaluating binding mode 6/16 with FACTS
sib.fastconf.EADock3: Evaluating binding mode 7/16 with FACTS
sib.fastconf.EADock3: Evaluating binding mode 8/16 with FACTS
sib.fastconf.EADock3: Evaluating binding mode 9/16 with FACTS
sib.fastconf.EADock3: Evaluating binding mode 10/16 with FACTS
sib.fastconf.EADock3: Evaluating binding mode 11/16 with FACTS
sib.fastconf.EADock3: Evaluating binding mode 12/16 with FACTS
sib.fastconf.EADock3: Evaluating binding mode 13/16 with FACTS
sib.fastconf.EADock3: Evaluating binding mode 14/16 with FACTS
sib.fastconf.EADock3: Evaluating binding mode 15/16 with FACTS
sib.fastconf.EADock3: Evaluating cluster 9/30
sib.fastconf.EADock3: Evaluating binding mode 0/8 with FACTS
sib.fastconf.EADock3: Evaluating binding mode 1/8 with FACTS
sib.fastconf.EADock3: Evaluating binding mode 2/8 with FACTS
sib.fastconf.EADock3: Evaluating binding mode 3/8 with FACTS
sib.fastconf.EADock3: Evaluating binding mode 4/8 with FACTS
sib.fastconf.EADock3: Evaluating binding mode 5/8 with FACTS
sib.fastconf.EADock3: Evaluating binding mode 6/8 with FACTS
sib.fastconf.EADock3: Evaluating binding mode 7/8 with FACTS
sib.fastconf.EADock3: Evaluating cluster 10/30
sib.fastconf.EADock3: Evaluating binding mode 0/8 with FACTS
sib.fastconf.EADock3: Evaluating binding mode 1/8 with FACTS
sib.fastconf.EADock3: Evaluating binding mode 2/8 with FACTS
sib.fastconf.EADock3: Evaluating binding mode 3/8 with FACTS
sib.fastconf.EADock3: Evaluating binding mode 4/8 with FACTS
sib.fastconf.EADock3: Evaluating binding mode 5/8 with FACTS
sib.fastconf.EADock3: Evaluating binding mode 6/8 with FACTS
sib.fastconf.EADock3: Evaluating binding mode 7/8 with FACTS
sib.fastconf.EADock3: Evaluating cluster 11/30
sib.fastconf.EADock3: Evaluating binding mode 0/8 with FACTS
sib.fastconf.EADock3: Evaluating binding mode 1/8 with FACTS
sib.fastconf.EADock3: Evaluating binding mode 2/8 with FACTS
sib.fastconf.EADock3: Evaluating binding mode 3/8 with FACTS
sib.fastconf.EADock3: Evaluating binding mode 4/8 with FACTS
sib.fastconf.EADock3: Evaluating binding mode 5/8 with FACTS
sib.fastconf.EADock3: Evaluating binding mode 6/8 with FACTS
sib.fastconf.EADock3: Evaluating binding mode 7/8 with FACTS
sib.fastconf.EADock3: Evaluating cluster 12/30
sib.fastconf.EADock3: Evaluating binding mode 0/8 with FACTS
sib.fastconf.EADock3: Evaluating binding mode 1/8 with FACTS
sib.fastconf.EADock3: Evaluating binding mode 2/8 with FACTS
sib.fastconf.EADock3: Evaluating binding mode 3/8 with FACTS
sib.fastconf.EADock3: Evaluating binding mode 4/8 with FACTS
sib.fastconf.EADock3: Evaluating binding mode 5/8 with FACTS
sib.fastconf.EADock3: Evaluating binding mode 6/8 with FACTS
sib.fastconf.EADock3: Evaluating binding mode 7/8 with FACTS
sib.fastconf.EADock3: Evaluating cluster 13/30
sib.fastconf.EADock3: Evaluating binding mode 0/8 with FACTS
sib.fastconf.EADock3: Evaluating binding mode 1/8 with FACTS
sib.fastconf.EADock3: Evaluating binding mode 2/8 with FACTS
sib.fastconf.EADock3: Evaluating binding mode 3/8 with FACTS
sib.fastconf.EADock3: Evaluating binding mode 4/8 with FACTS
sib.fastconf.EADock3: Evaluating binding mode 5/8 with FACTS
sib.fastconf.EADock3: Evaluating binding mode 6/8 with FACTS
sib.fastconf.EADock3: Evaluating binding mode 7/8 with FACTS
sib.fastconf.EADock3: Evaluating cluster 14/30
sib.fastconf.EADock3: Evaluating binding mode 0/8 with FACTS
sib.fastconf.EADock3: Evaluating binding mode 1/8 with FACTS
sib.fastconf.EADock3: Evaluating binding mode 2/8 with FACTS
sib.fastconf.EADock3: Evaluating binding mode 3/8 with FACTS
sib.fastconf.EADock3: Evaluating binding mode 4/8 with FACTS
sib.fastconf.EADock3: Evaluating binding mode 5/8 with FACTS
sib.fastconf.EADock3: Evaluating binding mode 6/8 with FACTS
sib.fastconf.EADock3: Evaluating binding mode 7/8 with FACTS
sib.fastconf.EADock3: Evaluating cluster 15/30
sib.fastconf.EADock3: Evaluating binding mode 0/8 with FACTS
sib.fastconf.EADock3: Evaluating binding mode 1/8 with FACTS
sib.fastconf.EADock3: Evaluating binding mode 2/8 with FACTS
sib.fastconf.EADock3: Evaluating binding mode 3/8 with FACTS
sib.fastconf.EADock3: Evaluating binding mode 4/8 with FACTS
sib.fastconf.EADock3: Evaluating binding mode 5/8 with FACTS
sib.fastconf.EADock3: Evaluating binding mode 6/8 with FACTS
sib.fastconf.EADock3: Evaluating binding mode 7/8 with FACTS
sib.fastconf.EADock3: Evaluating cluster 16/30
sib.fastconf.EADock3: Evaluating binding mode 0/8 with FACTS
sib.fastconf.EADock3: Evaluating binding mode 1/8 with FACTS
sib.fastconf.EADock3: Evaluating binding mode 2/8 with FACTS
sib.fastconf.EADock3: Evaluating binding mode 3/8 with FACTS
sib.fastconf.EADock3: Evaluating binding mode 4/8 with FACTS
sib.fastconf.EADock3: Evaluating binding mode 5/8 with FACTS
sib.fastconf.EADock3: Evaluating binding mode 6/8 with FACTS
sib.fastconf.EADock3: Evaluating binding mode 7/8 with FACTS
sib.fastconf.EADock3: Evaluating cluster 17/30
sib.fastconf.EADock3: Evaluating binding mode 0/8 with FACTS
sib.fastconf.EADock3: Evaluating binding mode 1/8 with FACTS
sib.fastconf.EADock3: Evaluating binding mode 2/8 with FACTS
sib.fastconf.EADock3: Evaluating binding mode 3/8 with FACTS
sib.fastconf.EADock3: Evaluating binding mode 4/8 with FACTS
sib.fastconf.EADock3: Evaluating binding mode 5/8 with FACTS
sib.fastconf.EADock3: Evaluating binding mode 6/8 with FACTS
sib.fastconf.EADock3: Evaluating binding mode 7/8 with FACTS
sib.fastconf.EADock3: Evaluating cluster 18/30
sib.fastconf.EADock3: Evaluating binding mode 0/8 with FACTS
sib.fastconf.EADock3: Evaluating binding mode 1/8 with FACTS
sib.fastconf.EADock3: Evaluating binding mode 2/8 with FACTS
sib.fastconf.EADock3: Evaluating binding mode 3/8 with FACTS
sib.fastconf.EADock3: Evaluating binding mode 4/8 with FACTS
sib.fastconf.EADock3: Evaluating binding mode 5/8 with FACTS
sib.fastconf.EADock3: Evaluating binding mode 6/8 with FACTS
sib.fastconf.EADock3: Evaluating binding mode 7/8 with FACTS
sib.fastconf.EADock3: Evaluating cluster 19/30
sib.fastconf.EADock3: Evaluating binding mode 0/8 with FACTS
sib.fastconf.EADock3: Evaluating binding mode 1/8 with FACTS
sib.fastconf.EADock3: Evaluating binding mode 2/8 with FACTS
sib.fastconf.EADock3: Evaluating binding mode 3/8 with FACTS
sib.fastconf.EADock3: Evaluating binding mode 4/8 with FACTS
sib.fastconf.EADock3: Evaluating binding mode 5/8 with FACTS
sib.fastconf.EADock3: Evaluating binding mode 6/8 with FACTS
sib.fastconf.EADock3: Evaluating binding mode 7/8 with FACTS
sib.fastconf.EADock3: Evaluating cluster 20/30
sib.fastconf.EADock3: Evaluating binding mode 0/8 with FACTS
sib.fastconf.EADock3: Evaluating binding mode 1/8 with FACTS
sib.fastconf.EADock3: Evaluating binding mode 2/8 with FACTS
sib.fastconf.EADock3: Evaluating binding mode 3/8 with FACTS
sib.fastconf.EADock3: Evaluating binding mode 4/8 with FACTS
sib.fastconf.EADock3: Evaluating binding mode 5/8 with FACTS
sib.fastconf.EADock3: Evaluating binding mode 6/8 with FACTS
sib.fastconf.EADock3: Evaluating binding mode 7/8 with FACTS
sib.fastconf.EADock3: Evaluating cluster 21/30
sib.fastconf.EADock3: Evaluating binding mode 0/8 with FACTS
sib.fastconf.EADock3: Evaluating binding mode 1/8 with FACTS
sib.fastconf.EADock3: Evaluating binding mode 2/8 with FACTS
sib.fastconf.EADock3: Evaluating binding mode 3/8 with FACTS
sib.fastconf.EADock3: Evaluating binding mode 4/8 with FACTS
sib.fastconf.EADock3: Evaluating binding mode 5/8 with FACTS
sib.fastconf.EADock3: Evaluating binding mode 6/8 with FACTS
sib.fastconf.EADock3: Evaluating binding mode 7/8 with FACTS
sib.fastconf.EADock3: Evaluating cluster 22/30
sib.fastconf.EADock3: Evaluating binding mode 0/8 with FACTS
sib.fastconf.EADock3: Evaluating binding mode 1/8 with FACTS
sib.fastconf.EADock3: Evaluating binding mode 2/8 with FACTS
sib.fastconf.EADock3: Evaluating binding mode 3/8 with FACTS
sib.fastconf.EADock3: Evaluating binding mode 4/8 with FACTS
sib.fastconf.EADock3: Evaluating binding mode 5/8 with FACTS
sib.fastconf.EADock3: Evaluating binding mode 6/8 with FACTS
sib.fastconf.EADock3: Evaluating binding mode 7/8 with FACTS
sib.fastconf.EADock3: Evaluating cluster 23/30
sib.fastconf.EADock3: Evaluating binding mode 0/8 with FACTS
sib.fastconf.EADock3: Evaluating binding mode 1/8 with FACTS
sib.fastconf.EADock3: Evaluating binding mode 2/8 with FACTS
sib.fastconf.EADock3: Evaluating binding mode 3/8 with FACTS
sib.fastconf.EADock3: Evaluating binding mode 4/8 with FACTS
sib.fastconf.EADock3: Evaluating binding mode 5/8 with FACTS
sib.fastconf.EADock3: Evaluating binding mode 6/8 with FACTS
sib.fastconf.EADock3: Evaluating binding mode 7/8 with FACTS
sib.fastconf.EADock3: Evaluating cluster 24/30
sib.fastconf.EADock3: Evaluating binding mode 0/8 with FACTS
sib.fastconf.EADock3: Evaluating binding mode 1/8 with FACTS
sib.fastconf.EADock3: Evaluating binding mode 2/8 with FACTS
sib.fastconf.EADock3: Evaluating binding mode 3/8 with FACTS
sib.fastconf.EADock3: Evaluating binding mode 4/8 with FACTS
sib.fastconf.EADock3: Evaluating binding mode 5/8 with FACTS
sib.fastconf.EADock3: Evaluating binding mode 6/8 with FACTS
sib.fastconf.EADock3: Evaluating binding mode 7/8 with FACTS
sib.fastconf.EADock3: Evaluating cluster 25/30
sib.fastconf.EADock3: Evaluating binding mode 0/8 with FACTS
sib.fastconf.EADock3: Evaluating binding mode 1/8 with FACTS
sib.fastconf.EADock3: Evaluating binding mode 2/8 with FACTS
sib.fastconf.EADock3: Evaluating binding mode 3/8 with FACTS
sib.fastconf.EADock3: Evaluating binding mode 4/8 with FACTS
sib.fastconf.EADock3: Evaluating binding mode 5/8 with FACTS
sib.fastconf.EADock3: Evaluating binding mode 6/8 with FACTS
sib.fastconf.EADock3: Evaluating binding mode 7/8 with FACTS
sib.fastconf.EADock3: Evaluating cluster 26/30
sib.fastconf.EADock3: Evaluating binding mode 0/8 with FACTS
sib.fastconf.EADock3: Evaluating binding mode 1/8 with FACTS
sib.fastconf.EADock3: Evaluating binding mode 2/8 with FACTS
sib.fastconf.EADock3: Evaluating binding mode 3/8 with FACTS
sib.fastconf.EADock3: Evaluating binding mode 4/8 with FACTS
sib.fastconf.EADock3: Evaluating binding mode 5/8 with FACTS
sib.fastconf.EADock3: Evaluating binding mode 6/8 with FACTS
sib.fastconf.EADock3: Evaluating binding mode 7/8 with FACTS
sib.fastconf.EADock3: Evaluating cluster 27/30
sib.fastconf.EADock3: Evaluating binding mode 0/8 with FACTS
sib.fastconf.EADock3: Evaluating binding mode 1/8 with FACTS
sib.fastconf.EADock3: Evaluating binding mode 2/8 with FACTS
sib.fastconf.EADock3: Evaluating binding mode 3/8 with FACTS
sib.fastconf.EADock3: Evaluating binding mode 4/8 with FACTS
sib.fastconf.EADock3: Evaluating binding mode 5/8 with FACTS
sib.fastconf.EADock3: Evaluating binding mode 6/8 with FACTS
sib.fastconf.EADock3: Evaluating binding mode 7/8 with FACTS
sib.fastconf.EADock3: Evaluating cluster 28/30
sib.fastconf.EADock3: Evaluating binding mode 0/8 with FACTS
sib.fastconf.EADock3: Evaluating binding mode 1/8 with FACTS
sib.fastconf.EADock3: Evaluating binding mode 2/8 with FACTS
sib.fastconf.EADock3: Evaluating binding mode 3/8 with FACTS
sib.fastconf.EADock3: Evaluating binding mode 4/8 with FACTS
sib.fastconf.EADock3: Evaluating binding mode 5/8 with FACTS
sib.fastconf.EADock3: Evaluating binding mode 6/8 with FACTS
sib.fastconf.EADock3: Evaluating binding mode 7/8 with FACTS
sib.fastconf.EADock3: Evaluating cluster 29/30
sib.fastconf.EADock3: Evaluating binding mode 0/5 with FACTS
sib.fastconf.EADock3: Evaluating binding mode 1/5 with FACTS
sib.fastconf.EADock3: Evaluating binding mode 2/5 with FACTS
sib.fastconf.EADock3: Evaluating binding mode 3/5 with FACTS
sib.fastconf.EADock3: Evaluating binding mode 4/5 with FACTS
sib.wrappers.md.charmm.ExtendedCharmmWrapper: CHARMM timers: CPU time: 29.7 seconds
sib.wrappers.md.charmm.ExtendedCharmmWrapper: CHARMM timers: Elapsed time: 30.1428 seconds.
sib.fastconf.EADock3: EADock3Cluster 0 : 8 elements, SimpleFitness: 254.33577, FullFitness: -1388.7578 , RMSD: 25.571213 , elements: [ 254.052 -1388.7578 25.571213 ] [ 254.052 -1388.7578 25.571213 ] [ 254.052 -1388.7578 25.571213 ] [ 254.244 -1388.3817 25.444742 ] [ 254.244 -1388.3817 25.444742 ] [ 254.244 -1388.3817 25.444742 ] [ 254.899 -1387.896 25.386337 ] [ 254.899 -1387.896 25.386337 ] 
sib.fastconf.EADock3: EADock3Cluster 1 : 16 elements, SimpleFitness: 252.43652, FullFitness: -1387.5759 , RMSD: 27.667574 , elements: [ 250.376 -1387.5759 27.667574 ] [ 250.376 -1387.5759 27.667574 ] [ 250.376 -1387.5759 27.667574 ] [ 250.411 -1387.1782 27.6755 ] [ 250.411 -1387.1782 27.6755 ] [ 250.411 -1387.1782 27.6755 ] [ 250.44 -1387.1046 27.673758 ] [ 250.44 -1387.1046 27.673758 ] [ 251.223 -1386.3629 27.161734 ] [ 251.223 -1386.3629 27.161734 ] [ 255.183 -1384.0836 26.930716 ] [ 255.183 -1384.0836 26.930716 ] [ 255.183 -1384.0836 26.930716 ] [ 255.183 -1384.0836 26.930716 ] [ 255.183 -1384.0836 26.930716 ] [ 257.382 -1382.7269 26.475487 ] 
sib.fastconf.EADock3: EADock3Cluster 2 : 8 elements, SimpleFitness: 254.35773, FullFitness: -1384.9536 , RMSD: 27.042473 , elements: [ 254.182 -1384.9536 27.042473 ] [ 254.206 -1384.9331 27.043894 ] [ 254.206 -1384.9331 27.043894 ] [ 254.206 -1384.9331 27.043894 ] [ 254.206 -1384.9331 27.043894 ] [ 254.206 -1384.9331 27.043894 ] [ 254.825 -1384.7855 26.949755 ] [ 254.825 -1384.7855 26.949755 ] 
sib.fastconf.EADock3: EADock3Cluster 3 : 8 elements, SimpleFitness: 256.9865, FullFitness: -1384.7483 , RMSD: 26.518381 , elements: [ 256.737 -1384.7483 26.518381 ] [ 256.737 -1384.7483 26.518381 ] [ 256.737 -1384.7483 26.518381 ] [ 256.737 -1384.7483 26.518381 ] [ 257.119 -1384.441 26.469326 ] [ 257.119 -1384.441 26.469326 ] [ 257.119 -1384.441 26.469326 ] [ 257.587 -1383.9727 26.51197 ] 
sib.fastconf.EADock3: EADock3Cluster 4 : 8 elements, SimpleFitness: 258.4105, FullFitness: -1383.0216 , RMSD: 24.351961 , elements: [ 257.882 -1383.0216 24.351961 ] [ 257.882 -1383.0216 24.351961 ] [ 257.882 -1383.0216 24.351961 ] [ 257.882 -1383.0216 24.351961 ] [ 258.772 -1382.0591 24.321314 ] [ 258.772 -1382.0591 24.321314 ] [ 259.106 -1381.563 24.309387 ] [ 259.106 -1381.563 24.309387 ] 
sib.fastconf.EADock3: EADock3Cluster 5 : 8 elements, SimpleFitness: 263.06097, FullFitness: -1382.691 , RMSD: 27.069504 , elements: [ 260.931 -1382.691 27.069504 ] [ 260.931 -1382.691 27.069504 ] [ 263.237 -1378.936 26.966766 ] [ 263.237 -1378.936 26.966766 ] [ 263.237 -1378.936 26.966766 ] [ 264.305 -1377.6025 26.95315 ] [ 264.305 -1377.6025 26.95315 ] [ 264.305 -1377.6025 26.95315 ] 
sib.fastconf.EADock3: EADock3Cluster 6 : 8 elements, SimpleFitness: 260.32477, FullFitness: -1382.4546 , RMSD: 29.698893 , elements: [ 260.091 -1382.4546 29.698893 ] [ 260.091 -1382.4546 29.698893 ] [ 260.332 -1382.3562 29.747896 ] [ 260.332 -1382.3562 29.747896 ] [ 260.332 -1382.3562 29.747896 ] [ 260.332 -1382.3562 29.747896 ] [ 260.332 -1382.3562 29.747896 ] [ 260.756 -1382.1632 29.740118 ] 
sib.fastconf.EADock3: EADock3Cluster 7 : 16 elements, SimpleFitness: 261.42468, FullFitness: -1382.2566 , RMSD: 25.345613 , elements: [ 260.432 -1382.2566 25.345613 ] [ 260.432 -1382.2566 25.345613 ] [ 260.432 -1382.2566 25.345613 ] [ 260.451 -1381.0853 24.527515 ] [ 260.451 -1381.0853 24.527515 ] [ 260.451 -1381.0853 24.527515 ] [ 261.367 -1380.6152 24.557552 ] [ 261.367 -1380.6152 24.557552 ] [ 261.367 -1380.6152 24.557552 ] [ 261.725 -1380.3544 24.54249 ] [ 261.725 -1380.3544 24.54249 ] [ 262.246 -1380.0679 25.209255 ] [ 262.246 -1380.0679 25.209255 ] [ 262.701 -1379.237 25.415579 ] [ 262.701 -1379.237 25.415579 ] [ 262.701 -1379.237 25.415579 ] 
sib.fastconf.EADock3: EADock3Cluster 8 : 8 elements, SimpleFitness: 260.73224, FullFitness: -1382.0464 , RMSD: 25.72042 , elements: [ 261.038 -1382.0464 25.72042 ] [ 261.038 -1382.0464 25.72042 ] [ 261.038 -1382.0464 25.72042 ] [ 261.038 -1382.0464 25.72042 ] [ 260.322 -1381.5645 25.70889 ] [ 260.322 -1381.5645 25.70889 ] [ 260.531 -1381.4214 25.69097 ] [ 260.531 -1381.4214 25.69097 ] 
sib.fastconf.EADock3: EADock3Cluster 9 : 8 elements, SimpleFitness: 259.37552, FullFitness: -1381.3025 , RMSD: 25.79925 , elements: [ 259.323 -1381.3025 25.79925 ] [ 259.323 -1381.3025 25.79925 ] [ 259.247 -1381.1978 26.005789 ] [ 259.247 -1381.1978 26.005789 ] [ 259.247 -1381.1978 26.005789 ] [ 259.539 -1381.0841 25.70022 ] [ 259.539 -1381.0841 25.70022 ] [ 259.539 -1381.0841 25.70022 ] 
sib.fastconf.EADock3: EADock3Cluster 10 : 8 elements, SimpleFitness: 261.5915, FullFitness: -1381.0735 , RMSD: 25.825815 , elements: [ 261.884 -1381.0735 25.825815 ] [ 261.884 -1381.0735 25.825815 ] [ 261.492 -1380.2708 26.00789 ] [ 261.492 -1380.2708 26.00789 ] [ 261.495 -1380.2596 25.996922 ] [ 261.495 -1380.2596 25.996922 ] [ 261.495 -1380.2596 25.996922 ] [ 261.495 -1380.2596 25.996922 ] 
sib.fastconf.EADock3: EADock3Cluster 11 : 8 elements, SimpleFitness: 258.33252, FullFitness: -1380.447 , RMSD: 24.990732 , elements: [ 257.615 -1380.447 24.990732 ] [ 257.379 -1380.4111 24.841478 ] [ 257.379 -1380.4111 24.841478 ] [ 257.379 -1380.4111 24.841478 ] [ 259.227 -1379.06 25.024164 ] [ 259.227 -1379.06 25.024164 ] [ 259.227 -1379.06 25.024164 ] [ 259.227 -1379.06 25.024164 ] 
sib.fastconf.EADock3: EADock3Cluster 12 : 8 elements, SimpleFitness: 259.50476, FullFitness: -1380.0737 , RMSD: 24.711872 , elements: [ 259.623 -1380.0737 24.711872 ] [ 259.623 -1380.0737 24.711872 ] [ 259.492 -1379.3369 24.701439 ] [ 259.492 -1379.3369 24.701439 ] [ 259.452 -1379.2473 24.746265 ] [ 259.452 -1379.2473 24.746265 ] [ 259.452 -1379.2473 24.746265 ] [ 259.452 -1379.2473 24.746265 ] 
sib.fastconf.EADock3: EADock3Cluster 13 : 8 elements, SimpleFitness: 258.6873, FullFitness: -1379.6104 , RMSD: 26.065474 , elements: [ 258.626 -1379.6104 26.065474 ] [ 258.626 -1379.6104 26.065474 ] [ 258.57 -1379.5967 25.99228 ] [ 258.57 -1379.5967 25.99228 ] [ 258.57 -1379.5967 25.99228 ] [ 258.57 -1379.5967 25.99228 ] [ 258.983 -1379.1721 25.942663 ] [ 258.983 -1379.1721 25.942663 ] 
sib.fastconf.EADock3: EADock3Cluster 14 : 8 elements, SimpleFitness: 262.91672, FullFitness: -1378.8213 , RMSD: 25.02827 , elements: [ 261.287 -1378.8213 25.02827 ] [ 261.287 -1378.8213 25.02827 ] [ 261.554 -1378.6643 25.01401 ] [ 261.554 -1378.6643 25.01401 ] [ 264.413 -1375.788 24.943811 ] [ 264.413 -1375.788 24.943811 ] [ 264.413 -1375.788 24.943811 ] [ 264.413 -1375.788 24.943811 ] 
sib.fastconf.EADock3: EADock3Cluster 15 : 8 elements, SimpleFitness: 266.125, FullFitness: -1378.3458 , RMSD: 25.490911 , elements: [ 265.876 -1378.3458 25.490911 ] [ 265.876 -1378.3458 25.490911 ] [ 265.876 -1378.3458 25.490911 ] [ 265.876 -1378.3458 25.490911 ] [ 266.364 -1377.9763 25.428122 ] [ 266.364 -1377.9763 25.428122 ] [ 266.364 -1377.9763 25.428122 ] [ 266.404 -1377.8291 25.422653 ] 
sib.fastconf.EADock3: EADock3Cluster 16 : 8 elements, SimpleFitness: 265.01038, FullFitness: -1378.3337 , RMSD: 26.15146 , elements: [ 263.977 -1378.3337 26.15146 ] [ 263.977 -1378.3337 26.15146 ] [ 264.427 -1377.8419 26.07874 ] [ 264.427 -1377.8419 26.07874 ] [ 264.427 -1377.8419 26.07874 ] [ 264.427 -1377.8419 26.07874 ] [ 264.427 -1377.8419 26.07874 ] [ 269.994 -1371.1827 26.106585 ] 
sib.fastconf.EADock3: EADock3Cluster 17 : 8 elements, SimpleFitness: 267.70514, FullFitness: -1377.646 , RMSD: 26.008888 , elements: [ 267.496 -1377.646 26.008888 ] [ 267.496 -1377.646 26.008888 ] [ 267.496 -1377.646 26.008888 ] [ 267.723 -1377.3464 25.93215 ] [ 267.723 -1377.3464 25.93215 ] [ 267.723 -1377.3464 25.93215 ] [ 267.992 -1377.2203 25.987398 ] [ 267.992 -1377.2203 25.987398 ] 
sib.fastconf.EADock3: EADock3Cluster 18 : 8 elements, SimpleFitness: 263.88025, FullFitness: -1376.991 , RMSD: 26.831446 , elements: [ 264.074 -1376.991 26.831446 ] [ 264.074 -1376.991 26.831446 ] [ 263.781 -1376.8828 26.880718 ] [ 263.781 -1376.8828 26.880718 ] [ 263.781 -1376.8828 26.880718 ] [ 263.781 -1376.8828 26.880718 ] [ 263.781 -1376.8828 26.880718 ] [ 263.989 -1376.7684 26.854553 ] 
sib.fastconf.EADock3: EADock3Cluster 19 : 8 elements, SimpleFitness: 267.13864, FullFitness: -1375.9607 , RMSD: 26.266155 , elements: [ 266.152 -1375.9607 26.266155 ] [ 266.152 -1375.9607 26.266155 ] [ 266.152 -1375.9607 26.266155 ] [ 266.879 -1375.441 26.324223 ] [ 266.879 -1375.441 26.324223 ] [ 266.879 -1375.441 26.324223 ] [ 269.008 -1371.8413 26.040827 ] [ 269.008 -1371.8413 26.040827 ] 
sib.fastconf.EADock3: EADock3Cluster 20 : 8 elements, SimpleFitness: 267.439, FullFitness: -1375.5889 , RMSD: 24.411766 , elements: [ 266.967 -1375.5889 24.411766 ] [ 266.967 -1375.5889 24.411766 ] [ 267.35 -1375.4093 24.412045 ] [ 267.35 -1375.4093 24.412045 ] [ 267.35 -1375.4093 24.412045 ] [ 267.35 -1375.4093 24.412045 ] [ 268.089 -1374.7987 24.446611 ] [ 268.089 -1374.7987 24.446611 ] 
sib.fastconf.EADock3: EADock3Cluster 21 : 8 elements, SimpleFitness: 268.25864, FullFitness: -1375.1372 , RMSD: 24.605774 , elements: [ 267.085 -1375.1372 24.605774 ] [ 267.085 -1375.1372 24.605774 ] [ 267.085 -1375.1372 24.605774 ] [ 267.635 -1374.8124 24.662457 ] [ 267.635 -1374.8124 24.662457 ] [ 269.848 -1372.7465 24.827738 ] [ 269.848 -1372.7465 24.827738 ] [ 269.848 -1372.7465 24.827738 ] 
sib.fastconf.EADock3: EADock3Cluster 22 : 8 elements, SimpleFitness: 265.4555, FullFitness: -1374.499 , RMSD: 25.857603 , elements: [ 265.371 -1374.499 25.857603 ] [ 265.371 -1374.499 25.857603 ] [ 265.371 -1374.499 25.857603 ] [ 265.478 -1374.3164 25.83972 ] [ 265.478 -1374.3164 25.83972 ] [ 265.525 -1374.2279 25.835379 ] [ 265.525 -1374.2279 25.835379 ] [ 265.525 -1374.2279 25.835379 ] 
sib.fastconf.EADock3: EADock3Cluster 23 : 8 elements, SimpleFitness: 269.26675, FullFitness: -1374.0549 , RMSD: 25.124199 , elements: [ 268.266 -1374.0549 25.124199 ] [ 268.266 -1374.0549 25.124199 ] [ 268.266 -1374.0549 25.124199 ] [ 269.42 -1371.163 24.660667 ] [ 269.42 -1371.163 24.660667 ] [ 269.42 -1371.163 24.660667 ] [ 270.538 -1369.916 24.478464 ] [ 270.538 -1369.916 24.478464 ] 
sib.fastconf.EADock3: EADock3Cluster 24 : 8 elements, SimpleFitness: 266.88687, FullFitness: -1372.6489 , RMSD: 23.191603 , elements: [ 266.992 -1372.6489 23.191603 ] [ 266.689 -1372.5681 23.141832 ] [ 266.689 -1372.5681 23.141832 ] [ 266.689 -1372.5681 23.141832 ] [ 267.009 -1372.2896 23.126278 ] [ 267.009 -1372.2896 23.126278 ] [ 267.009 -1372.2896 23.126278 ] [ 267.009 -1372.2896 23.126278 ] 
sib.fastconf.EADock3: EADock3Cluster 25 : 8 elements, SimpleFitness: 269.60376, FullFitness: -1370.7509 , RMSD: 24.468157 , elements: [ 269.369 -1370.7509 24.468157 ] [ 269.369 -1370.7509 24.468157 ] [ 269.603 -1370.4587 24.494337 ] [ 269.603 -1370.4587 24.494337 ] [ 269.603 -1370.4587 24.494337 ] [ 269.761 -1370.2822 24.467237 ] [ 269.761 -1370.2822 24.467237 ] [ 269.761 -1370.2822 24.467237 ] 
sib.fastconf.EADock3: EADock3Cluster 26 : 8 elements, SimpleFitness: 268.1235, FullFitness: -1363.9973 , RMSD: 11.673035 , elements: [ 267.957 -1363.9973 11.673035 ] [ 267.957 -1363.9973 11.673035 ] [ 268.178 -1363.6809 11.438377 ] [ 268.178 -1363.6809 11.438377 ] [ 268.178 -1363.6809 11.438377 ] [ 268.178 -1363.6809 11.438377 ] [ 268.181 -1362.1045 11.715875 ] [ 268.181 -1362.1045 11.715875 ] 
sib.fastconf.EADock3: EADock3Cluster 27 : 8 elements, SimpleFitness: 282.99173, FullFitness: -1358.3748 , RMSD: 26.457083 , elements: [ 281.943 -1358.3748 26.457083 ] [ 282.397 -1357.7812 26.488256 ] [ 282.397 -1357.7812 26.488256 ] [ 282.397 -1357.7812 26.488256 ] [ 283.7 -1355.4585 26.531622 ] [ 283.7 -1355.4585 26.531622 ] [ 283.7 -1355.4585 26.531622 ] [ 283.7 -1355.4585 26.531622 ] 
sib.fastconf.EADock3: EADock3Cluster 28 : 8 elements, SimpleFitness: 289.3169, FullFitness: -1350.9501 , RMSD: 26.458605 , elements: [ 289.303 -1350.9501 26.458605 ] [ 289.322 -1350.938 26.461912 ] [ 289.322 -1350.938 26.461912 ] [ 289.322 -1350.938 26.461912 ] [ 289.322 -1350.938 26.461912 ] [ 289.322 -1350.938 26.461912 ] [ 289.311 -1350.9083 26.456547 ] [ 289.311 -1350.9083 26.456547 ] 
sib.fastconf.EADock3: EADock3Cluster 29 : 5 elements, SimpleFitness: 298.54257, FullFitness: -1337.2948 , RMSD: 25.257364 , elements: [ 298.542 -1337.2948 25.257364 ] [ 298.542 -1337.2948 25.257364 ] [ 298.543 -1337.2552 25.262833 ] [ 298.543 -1337.2552 25.262833 ] [ 298.543 -1337.2552 25.262833 ] 
sib.wrappers.md.charmm.ExtendedCharmmWrapper: CHARMM timers: CPU time: 2.23 seconds
sib.wrappers.md.charmm.ExtendedCharmmWrapper: CHARMM timers: Elapsed time: 2.23425 seconds.
sib.wrappers.md.charmm.ExtendedCharmmWrapper: CHARMM timers: CPU time: 18.16 seconds
sib.wrappers.md.charmm.ExtendedCharmmWrapper: CHARMM timers: Elapsed time: 18.2762 seconds.
sib.fastconf.EADock3$Flusher: Closing java.util.zip.ZipOutputStream@25849c5c
sib.fastconf.EADock3$Flusher: Closing java.util.zip.ZipOutputStream@571b6923
