# Supplementary material for: Exploring the mechanism of Alisma orientale for the treatment of pregnancy induced hypertension and potential hepato-nephrotoxicity by using network pharmacology, network toxicology, molecular docking and molecular dynamics simulation
Source: Front Pharmacol. 2022 Nov 15;13:1027112. doi: 10.3389/fphar.2022.1027112 (PMC9705790; doi:10.3389/fphar.2022.1027112)
Supplement: Supplementary file 2 [file DataSheet3.zip › AKT1/aktalisoB/ligand.rtf]

* ---- 
* Built RTF for tmpyCN_Re.mol2 
*    by user swissdock     Tue Oct  4 16:09:27 CEST 2022 
* ---- 
*
   22    0

MASS   201 C=C   12.011000
MASS   202 CR    12.011000
MASS   203 OR    15.999400
MASS   204 CR3R  12.011000
MASS   205 C=O   12.011000
MASS   206 O=C   15.999400
MASS   207 HCMM   1.007940
MASS   208 HOR    1.007940

AUTOGENERATE ANGLES DIHE
DEFA FIRS NONE LAST NONE

RESI LIG   0.000 
GROUP
ATOM C    C=C  -0.2764
ATOM C1   CR    0.0000
ATOM C2   CR    0.1382
ATOM O    OR   -0.2960
ATOM C3   CR3R -0.0470
ATOM C4   CR3R -0.0420
ATOM C5   CR    0.0000
ATOM C6   C=C  -0.2764
ATOM C7   CR    0.0000
ATOM C8   CR    0.1382
ATOM C9   CR    0.2800
ATOM C10  CR    0.0000
ATOM C11  CR    0.3750
ATOM C12  CR    0.0000
ATOM C13  CR    0.0000
ATOM C14  CR    0.1382
ATOM C15  CR    0.1382
ATOM C16  CR    0.0000
ATOM C17  CR    0.0000
ATOM C18  CR    0.0610
ATOM C19  CR    0.0000
ATOM C20  C=O   0.4480
ATOM O1   O=C  -0.5700
ATOM C21  CR    0.0000
ATOM C22  CR    0.0610
ATOM O2   OR   -0.6800
ATOM C23  CR    0.0000
ATOM C24  CR    0.0950
ATOM C25  CR    0.0950
ATOM O3   OR   -0.6800
ATOM C26  CR    0.0000
ATOM C27  CR    0.0000
ATOM H    HCMM  0.1000
ATOM H1   HCMM  0.0000
ATOM H2   HCMM  0.0000
ATOM H3   HCMM  0.0000
ATOM H4   HCMM  0.0000
ATOM H5   HCMM  0.0000
ATOM H6   HCMM  0.0000
ATOM H7   HCMM  0.0000
ATOM H8   HCMM  0.0000
ATOM H9   HCMM  0.0000
ATOM H10  HCMM  0.0000
ATOM H11  HCMM  0.0000
ATOM H12  HCMM  0.0000
ATOM H13  HCMM  0.0000
ATOM H14  HCMM  0.0000
ATOM H15  HCMM  0.0000
ATOM H16  HCMM  0.0000
ATOM H17  HCMM  0.0000
ATOM H18  HCMM  0.0000
ATOM H19  HCMM  0.0000
ATOM H20  HCMM  0.0000
ATOM H21  HCMM  0.0000
ATOM H22  HCMM  0.0000
ATOM H23  HCMM  0.0000
ATOM H24  HCMM  0.0000
ATOM H25  HCMM  0.0000
ATOM H26  HCMM  0.0000
ATOM H27  HOR   0.4000
ATOM H28  HCMM  0.0000
ATOM H29  HCMM  0.0000
ATOM H30  HCMM  0.0000
ATOM H31  HCMM  0.0000
ATOM H32  HCMM  0.0000
ATOM H33  HCMM  0.0000
ATOM H34  HCMM  0.0000
ATOM H35  HCMM  0.0000
ATOM H36  HCMM  0.0000
ATOM H37  HOR   0.4000
ATOM H38  HCMM  0.0000
ATOM H39  HCMM  0.0000
ATOM H40  HCMM  0.0000
ATOM H41  HCMM  0.0000
ATOM H42  HCMM  0.0000
ATOM H43  HCMM  0.0000
BOND C    C2  
BOND C6   C   
BOND C    C8  
BOND C2   C1  
BOND C1   C5  
BOND C1   C13 
BOND C1   C21 
BOND C12  C2  
BOND C2   C23 
BOND C3   O   
BOND C4   O   
BOND C3   C4  
BOND C11  C3  
BOND C3   H   
BOND C4   C24 
BOND C4   C25 
BOND C5   C7  
BOND C9   C5  
BOND C5   H2  
BOND C6   C14 
BOND C15  C6  
BOND C7   C10 
BOND C7   C16 
BOND C7   C26 
BOND C8   C9  
BOND C8   H3  
BOND C8   H4  
BOND C9   O2  
BOND C9   H5  
BOND C10  C18 
BOND C19  C10 
BOND C10  H1  
BOND C17  C11 
BOND C11  O3  
BOND C11  H6  
BOND C14  C12 
BOND C12  H7  
BOND C12  H8  
BOND C13  C19 
BOND C13  H9  
BOND C13  H10 
BOND C14  H11 
BOND C14  H12 
BOND C15  C17 
BOND C15  C27 
BOND C15  H13 
BOND C16  C22 
BOND C16  H14 
BOND C16  H15 
BOND C17  H16 
BOND C17  H17 
BOND C18  C20 
BOND C18  H18 
BOND C18  H19 
BOND C19  H20 
BOND C19  H21 
BOND C20  O1  
BOND C20  C22 
BOND C21  H22 
BOND C21  H23 
BOND C21  H24 
BOND C22  H25 
BOND C22  H26 
BOND O2   H27 
BOND C23  H28 
BOND C23  H29 
BOND C23  H30 
BOND C24  H31 
BOND C24  H32 
BOND C24  H33 
BOND C25  H34 
BOND C25  H35 
BOND C25  H36 
BOND O3   H37 
BOND C26  H38 
BOND C26  H39 
BOND C26  H40 
BOND C27  H41 
BOND C27  H42 
BOND C27  H43 
IMPH C    C8   C6   C2   
IMPH C2   C1   C    C12  
IMPH C2   C1   C    C23  
IMPH C1   C5   C2   C13  
IMPH C1   C5   C2   C21  
IMPH C5   C7   C1   C9   
IMPH C5   C7   C1   H2   
IMPH C7   C16  C5   C10  
IMPH C7   C10  C5   C26  
IMPH C6   C15  C    C14  
IMPH C15  C17  C6   C27  
IMPH C15  C17  C6   H13  
IMPH C17  C11  C15  H16  
IMPH C17  C11  C15  H17  
IMPH C11  C3   C17  O3   
IMPH C11  C3   C17  H6   
IMPH C3   C4   C11  O    
IMPH C3   O    C11  H    
IMPH C10  C18  C7   C19  
IMPH C10  C18  C7   H1   
IMPH C18  C20  C10  H18  
IMPH C18  C20  C10  H19  
IMPH C20  O1   C18  C22  
IMPH C9   C8   C5   O2   
IMPH C9   C8   C5   H5   
IMPH C4   O    C3   C24  
IMPH C4   O    C3   C25  
IMPH C8   C9   C    H3   
IMPH C8   C9   C    H4   
IMPH C12  C14  C2   H7   
IMPH C12  C14  C2   H8   
IMPH C13  C19  C1   H9   
IMPH C13  C19  C1   H10  
IMPH C14  C12  C6   H11  
IMPH C14  C12  C6   H12  
IMPH C16  C22  C7   H14  
IMPH C16  C22  C7   H15  
IMPH C19  C13  C10  H20  
IMPH C19  C13  C10  H21  
IMPH C21  H22  C1   H23  
IMPH C21  H22  C1   H24  
IMPH C22  C16  C20  H25  
IMPH C22  C16  C20  H26  
IMPH C23  H28  C2   H29  
IMPH C23  H28  C2   H30  
IMPH C24  H31  C4   H32  
IMPH C24  H31  C4   H33  
IMPH C25  H34  C4   H35  
IMPH C25  H34  C4   H36  
IMPH C26  H38  C7   H39  
IMPH C26  H38  C7   H40  
IMPH C27  H41  C15  H42  
IMPH C27  H41  C15  H43  
IC C    C2    C1   C5    1.51   106.24  -56.40  111.67  1.57  
IC C    C2    C1   C13   1.51   106.24 -172.88  108.09  1.56  
IC C    C2    C1   C21   1.51   106.24   64.68  108.21  1.57  
IC C    C2    C12  C14   1.51   102.41    4.08  107.51  1.56  
IC C    C2    C12  H7    1.51   102.41  124.02  112.95  1.10  
IC C    C2    C12  H8    1.51   102.41 -117.50  112.67  1.10  
IC C    C2    C23  H28   1.51   107.86  -50.77  108.82  1.10  
IC C    C2    C23  H29   1.51   107.86   68.99  115.59  1.10  
IC C    C2    C23  H30   1.51   107.86 -168.32  111.13  1.10  
IC C    C6    C14  C12   1.34   112.56    3.46  103.51  1.56  
IC C    C6    C14  H11   1.34   112.56  122.56  112.44  1.10  
IC C    C6    C14  H12   1.34   112.56 -116.01  109.17  1.10  
IC C    C6    C15  C17   1.34   127.73   84.14  107.44  1.56  
IC C    C6    C15  C27   1.34   127.73 -149.49  113.11  1.55  
IC C    C6    C15  H13   1.34   127.73  -33.85  108.21  1.10  
IC C    C8    C9   C5    1.51   111.74   46.73  112.15  1.56  
IC C    C8    C9   O2    1.51   111.74  166.36  106.84  1.44  
IC C    C8    C9   H5    1.51   111.74  -74.72  108.16  1.10  
IC C1   C2    C    C6    1.59   106.24 -122.25  113.79  1.34  
IC C1   C2    C    C8    1.59   106.24   58.04  117.55  1.51  
IC C1   C2    C12  C14   1.59   114.27  118.49  107.51  1.56  
IC C1   C2    C12  H7    1.59   114.27 -121.56  112.95  1.10  
IC C1   C2    C12  H8    1.59   114.27   -3.08  112.67  1.10  
IC C1   C2    C23  H28   1.59   118.01 -171.05  108.82  1.10  
IC C1   C2    C23  H29   1.59   118.01  -51.29  115.59  1.10  
IC C1   C2    C23  H30   1.59   118.01   71.40  111.13  1.10  
IC C1   C5    C7   C10   1.57   115.92   -0.86  111.88  1.57  
IC C1   C5    C7   C16   1.57   115.92 -119.74  113.51  1.57  
IC C1   C5    C7   C26   1.57   115.92  120.50  107.70  1.57  
IC C1   C5    C9   C8    1.57   112.13  -48.91  112.15  1.55  
IC C1   C5    C9   O2    1.57   112.13 -167.14  109.21  1.44  
IC C1   C5    C9   H5    1.57   112.13   71.49  109.98  1.10  
IC C1   C13   C19  C10   1.56   115.76  -14.87  113.24  1.55  
IC C1   C13   C19  H20   1.56   115.76  105.95  109.29  1.10  
IC C1   C13   C19  H21   1.56   115.76 -137.49  110.25  1.10  
IC C2   C     C6   C14   1.51   113.79   -0.88  112.56  1.50  
IC C2   C     C6   C15   1.51   113.79 -179.76  127.73  1.52  
IC C2   C     C8   C9    1.51   117.55  -54.61  111.74  1.55  
IC C2   C     C8   H3    1.51   117.55 -177.72  112.81  1.10  
IC C2   C     C8   H4    1.51   117.55   65.31  108.04  1.10  
IC C2   C1    C5   C7    1.59   111.67 -167.07  115.92  1.60  
IC C2   C1    C5   C9    1.59   111.67   54.95  112.13  1.56  
IC C2   C1    C5   H2    1.59   111.67  -52.00  103.85  1.10  
IC C2   C1    C13  C19   1.59   108.09  178.70  115.76  1.56  
IC C2   C1    C13  H9    1.59   108.09  -55.75  110.55  1.10  
IC C2   C1    C13  H10   1.59   108.09   60.51  108.02  1.10  
IC C2   C1    C21  H22   1.59   108.21  -13.55  113.81  1.10  
IC C2   C1    C21  H23   1.59   108.21  107.02  110.74  1.10  
IC C2   C1    C21  H24   1.59   108.21 -130.88  113.77  1.10  
IC C2   C12   C14  C6    1.57   107.51   -4.56  103.51  1.50  
IC C2   C12   C14  H11   1.57   107.51 -125.08  110.36  1.10  
IC C2   C12   C14  H12   1.57   107.51  112.92  112.04  1.10  
IC O    C3    C4   C24   1.41    55.10 -102.34  119.45  1.55  
IC O    C3    C4   C25   1.41    55.10  105.78  115.43  1.55  
IC O    C3    C11  C17   1.41   112.35 -127.21  112.15  1.56  
IC O    C3    C11  O3    1.41   112.35  109.93  109.72  1.44  
IC O    C3    C11  H6    1.41   112.35   -8.84  106.50  1.11  
IC O    C4    C3   C11   1.40    55.95   98.05  119.31  1.55  
IC O    C4    C3   H     1.40    55.95  -90.49  119.47  1.10  
IC O    C4    C24  H31   1.40   115.44 -144.24  109.37  1.10  
IC O    C4    C24  H32   1.40   115.44   96.76  108.99  1.10  
IC O    C4    C24  H33   1.40   115.44  -22.80  111.87  1.10  
IC O    C4    C25  H34   1.40   116.36   31.23  111.54  1.10  
IC O    C4    C25  H35   1.40   116.36  151.73  109.12  1.10  
IC O    C4    C25  H36   1.40   116.36  -88.92  109.28  1.10  
IC C3   O     C4   C24   1.41    68.95  109.61  115.44  1.55  
IC C3   O     C4   C25   1.41    68.95 -104.10  116.36  1.55  
IC C3   C4    C24  H31   1.59   119.45  -80.57  109.37  1.10  
IC C3   C4    C24  H32   1.59   119.45  160.44  108.99  1.10  
IC C3   C4    C24  H33   1.59   119.45   40.87  111.87  1.10  
IC C3   C4    C25  H34   1.59   115.43  -31.63  111.54  1.10  
IC C3   C4    C25  H35   1.59   115.43   88.88  109.12  1.10  
IC C3   C4    C25  H36   1.59   115.43 -151.77  109.28  1.10  
IC C3   C11   C17  C15   1.55   112.15  -81.52  115.21  1.56  
IC C3   C11   C17  H16   1.55   112.15  159.45  107.49  1.10  
IC C3   C11   C17  H17   1.55   112.15   43.23  109.56  1.10  
IC C3   C11   O3   H37   1.55   109.72 -174.78  113.03  0.95  
IC C4   O     C3   C11   1.40    68.95 -111.01  112.35  1.55  
IC C4   O     C3   H     1.40    68.95  114.63  106.71  1.10  
IC C4   C3    C11  C17   1.59   119.31  171.38  112.15  1.56  
IC C4   C3    C11  O3    1.59   119.31   48.53  109.72  1.44  
IC C4   C3    C11  H6    1.59   119.31  -70.25  106.50  1.11  
IC C5   C1    C2   C12   1.57   111.67 -168.55  114.27  1.57  
IC C5   C1    C2   C23   1.57   111.67   64.71  118.01  1.57  
IC C5   C1    C13  C19   1.57   106.21   58.74  115.76  1.56  
IC C5   C1    C13  H9    1.57   106.21 -175.71  110.55  1.10  
IC C5   C1    C13  H10   1.57   106.21  -59.46  108.02  1.10  
IC C5   C1    C21  H22   1.57   109.90  108.63  113.81  1.10  
IC C5   C1    C21  H23   1.57   109.90 -130.81  110.74  1.10  
IC C5   C1    C21  H24   1.57   109.90   -8.71  113.77  1.10  
IC C5   C7    C10  C18   1.60   111.88  177.21  114.20  1.56  
IC C5   C7    C10  C19   1.60   111.88   47.82  114.24  1.55  
IC C5   C7    C10  H1    1.60   111.88  -70.88  109.18  1.10  
IC C5   C7    C16  C22   1.60   113.51  177.00  114.61  1.56  
IC C5   C7    C16  H14   1.60   113.51  -62.71  111.86  1.10  
IC C5   C7    C16  H15   1.60   113.51   56.73  109.33  1.10  
IC C5   C7    C26  H38   1.60   107.70  -61.35  110.61  1.10  
IC C5   C7    C26  H39   1.60   107.70   57.83  109.64  1.10  
IC C5   C7    C26  H40   1.60   107.70  177.69  115.00  1.09  
IC C5   C9    C8   H3    1.56   112.15  172.03  108.91  1.10  
IC C5   C9    C8   H4    1.56   112.15  -72.62  109.01  1.10  
IC C5   C9    O2   H27   1.56   109.21 -177.43  113.78  0.95  
IC C6   C     C2   C12   1.34   113.79   -2.09  102.41  1.57  
IC C6   C     C2   C23   1.34   113.79  110.32  107.86  1.57  
IC C6   C     C8   C9    1.34   128.66  125.73  111.74  1.55  
IC C6   C     C8   H3    1.34   128.66    2.62  112.81  1.10  
IC C6   C     C8   H4    1.34   128.66 -114.35  108.04  1.10  
IC C6   C14   C12  H7    1.50   103.51 -127.16  108.72  1.10  
IC C6   C14   C12  H8    1.50   103.51  118.56  110.17  1.10  
IC C6   C15   C17  C11   1.52   107.44 -175.60  115.21  1.56  
IC C6   C15   C17  H16   1.52   107.44  -56.25  106.90  1.10  
IC C6   C15   C17  H17   1.52   107.44   59.92  110.09  1.10  
IC C6   C15   C27  H41   1.52   113.11  172.51  110.88  1.10  
IC C6   C15   C27  H42   1.52   113.11   54.12  109.80  1.10  
IC C6   C15   C27  H43   1.52   113.11  -66.24  111.27  1.10  
IC C7   C5    C1   C13   1.60   115.92  -49.46  106.21  1.56  
IC C7   C5    C1   C21   1.60   115.92   72.84  109.90  1.57  
IC C7   C5    C9   C8    1.60   117.02  173.61  112.15  1.55  
IC C7   C5    C9   O2    1.60   117.02   55.38  109.21  1.44  
IC C7   C5    C9   H5    1.60   117.02  -65.99  109.98  1.10  
IC C7   C10   C18  C20   1.57   114.20   56.93  108.99  1.51  
IC C7   C10   C18  H18   1.57   114.20  175.17  109.53  1.10  
IC C7   C10   C18  H19   1.57   114.20  -66.10  112.93  1.10  
IC C7   C10   C19  C13   1.57   114.24  -40.16  113.24  1.56  
IC C7   C10   C19  H20   1.57   114.24 -161.53  108.30  1.10  
IC C7   C10   C19  H21   1.57   114.24   83.06  109.16  1.10  
IC C7   C16   C22  C20   1.57   114.61  -49.18  112.08  1.51  
IC C7   C16   C22  H25   1.57   114.61 -169.36  108.76  1.10  
IC C7   C16   C22  H26   1.57   114.61   73.09  112.13  1.10  
IC C8   C     C2   C12   1.51   117.55  178.20  102.41  1.57  
IC C8   C     C2   C23   1.51   117.55  -69.39  107.86  1.57  
IC C8   C     C6   C14   1.51   128.66  178.79  112.56  1.50  
IC C8   C     C6   C15   1.51   128.66   -0.09  127.73  1.52  
IC C8   C9    C5   H2    1.55   112.15   60.56   99.91  1.10  
IC C8   C9    O2   H27   1.55   106.84   61.06  113.78  0.95  
IC C9   C5    C1   C13   1.56   112.13  172.56  106.21  1.56  
IC C9   C5    C1   C21   1.56   112.13  -65.15  109.90  1.57  
IC C9   C5    C7   C10   1.56   117.02  135.03  111.88  1.57  
IC C9   C5    C7   C16   1.56   117.02   16.15  113.51  1.57  
IC C9   C5    C7   C26   1.56   117.02 -103.61  107.70  1.57  
IC C10  C7    C5   H2    1.57   111.88 -115.05  105.39  1.10  
IC C10  C7    C16  C22   1.57   105.20   54.36  114.61  1.56  
IC C10  C7    C16  H14   1.57   105.20  174.64  111.86  1.10  
IC C10  C7    C16  H15   1.57   105.20  -65.92  109.33  1.10  
IC C10  C7    C26  H38   1.57   110.29   61.00  110.61  1.10  
IC C10  C7    C26  H39   1.57   110.29 -179.82  109.64  1.10  
IC C10  C7    C26  H40   1.57   110.29  -59.96  115.00  1.09  
IC C10  C18   C20  O1    1.56   108.99  130.96  121.26  1.22  
IC C10  C18   C20  C22   1.56   108.99  -49.21  117.55  1.51  
IC C10  C19   C13  H9    1.55   113.24 -140.84  109.74  1.10  
IC C10  C19   C13  H10   1.55   113.24  104.61  105.68  1.10  
IC C11  C3    C4   C24   1.55   119.31   -4.29  119.45  1.55  
IC C11  C3    C4   C25   1.55   119.31 -156.17  115.43  1.55  
IC C11  C17   C15  C27   1.56   115.21   58.40  113.75  1.55  
IC C11  C17   C15  H13   1.56   115.21  -58.37  109.36  1.10  
IC C12  C2    C1   C13   1.57   114.27   74.97  108.09  1.56  
IC C12  C2    C1   C21   1.57   114.27  -47.47  108.21  1.57  
IC C12  C2    C23  H28   1.57   106.76   58.68  108.82  1.10  
IC C12  C2    C23  H29   1.57   106.76  178.44  115.59  1.10  
IC C12  C2    C23  H30   1.57   106.76  -58.87  111.13  1.10  
IC C12  C14   C6   C15   1.56   103.51 -177.56  119.70  1.52  
IC C13  C1    C2   C23   1.56   108.09  -51.76  118.01  1.57  
IC C13  C1    C5   H2    1.56   106.21   65.61  103.85  1.10  
IC C13  C1    C21  H22   1.56   112.79 -133.07  113.81  1.10  
IC C13  C1    C21  H23   1.56   112.79  -12.50  110.74  1.10  
IC C13  C1    C21  H24   1.56   112.79  109.60  113.77  1.10  
IC C13  C19   C10  C18   1.56   113.24 -171.10  111.07  1.56  
IC C13  C19   C10  H1    1.56   113.24   80.23  106.18  1.10  
IC C14  C6    C15  C17   1.50   119.70  -94.67  107.44  1.56  
IC C14  C6    C15  C27   1.50   119.70   31.70  113.11  1.55  
IC C14  C6    C15  H13   1.50   119.70  147.35  108.21  1.10  
IC C14  C12   C2   C23   1.56   107.51 -109.15  106.76  1.57  
IC C15  C6    C14  H11   1.52   119.70  -58.46  112.44  1.10  
IC C15  C6    C14  H12   1.52   119.70   62.97  109.17  1.10  
IC C15  C17   C11  O3    1.56   115.21   41.05  110.23  1.44  
IC C15  C17   C11  H6    1.56   115.21  161.21  108.35  1.11  
IC C16  C7    C5   H2    1.57   113.51  126.07  105.39  1.10  
IC C16  C7    C10  C18   1.57   105.20  -59.11  114.20  1.56  
IC C16  C7    C10  C19   1.57   105.20  171.50  114.24  1.55  
IC C16  C7    C10  H1    1.57   105.20   52.80  109.18  1.10  
IC C16  C7    C26  H38   1.57   108.21  175.58  110.61  1.10  
IC C16  C7    C26  H39   1.57   108.21  -65.24  109.64  1.10  
IC C16  C7    C26  H40   1.57   108.21   54.62  115.00  1.09  
IC C16  C22   C20  C18   1.56   112.08   46.17  117.55  1.51  
IC C16  C22   C20  O1    1.56   112.08 -134.00  121.19  1.22  
IC C17  C11   C3   H     1.56   112.15    0.03  120.66  1.10  
IC C17  C11   O3   H37   1.56   110.23   61.23  113.03  0.95  
IC C17  C15   C27  H41   1.56   113.75  -64.55  110.88  1.10  
IC C17  C15   C27  H42   1.56   113.75  177.06  109.80  1.10  
IC C17  C15   C27  H43   1.56   113.75   56.70  111.27  1.10  
IC C18  C10   C7   C26   1.56   114.20   57.36  110.29  1.57  
IC C18  C10   C19  H20   1.56   111.07   67.53  108.30  1.10  
IC C18  C10   C19  H21   1.56   111.07  -47.88  109.16  1.10  
IC C18  C20   C22  H25   1.51   117.55  166.39  108.67  1.10  
IC C18  C20   C22  H26   1.51   117.55  -78.16  108.47  1.10  
IC C19  C10   C7   C26   1.55   114.24  -72.03  110.29  1.57  
IC C19  C10   C18  C20   1.55   111.07 -172.11  108.99  1.51  
IC C19  C10   C18  H18   1.55   111.07  -53.87  109.53  1.10  
IC C19  C10   C18  H19   1.55   111.07   64.85  112.93  1.10  
IC C19  C13   C1   C21   1.56   115.76  -61.71  112.79  1.57  
IC C20  C18   C10  H1    1.51   108.99  -59.95  100.76  1.10  
IC C20  C22   C16  H14   1.51   112.08 -172.83  105.69  1.10  
IC C20  C22   C16  H15   1.51   112.08   72.30  107.14  1.10  
IC O1   C20   C18  H18   1.22   121.26   11.91  108.24  1.10  
IC O1   C20   C18  H19   1.22   121.26 -104.48  110.36  1.10  
IC O1   C20   C22  H25   1.22   121.19  -13.78  108.67  1.10  
IC O1   C20   C22  H26   1.22   121.19  101.66  108.47  1.10  
IC C21  C1    C2   C23   1.57   108.21 -174.20  118.01  1.57  
IC C21  C1    C5   H2    1.57   109.90 -172.10  103.85  1.10  
IC C21  C1    C13  H9    1.57   112.79   63.84  110.55  1.10  
IC C21  C1    C13  H10   1.57   112.79 -179.90  108.02  1.10  
IC C22  C16   C7   C26   1.56   114.61  -63.52  108.21  1.57  
IC C22  C20   C18  H18   1.51   117.55 -168.27  108.24  1.10  
IC C22  C20   C18  H19   1.51   117.55   75.35  110.36  1.10  
IC O2   C9    C5   H2    1.44   109.21  -57.67   99.91  1.10  
IC O2   C9    C8   H3    1.44   106.84  -68.34  108.91  1.10  
IC O2   C9    C8   H4    1.44   106.84   47.01  109.01  1.10  
IC C23  C2    C12  H7    1.57   106.76   10.80  112.95  1.10  
IC C23  C2    C12  H8    1.57   106.76  129.28  112.67  1.10  
IC C24  C4    C3   H     1.55   119.45  167.16  119.47  1.10  
IC C24  C4    C25  H34   1.55   118.84  176.32  111.54  1.10  
IC C24  C4    C25  H35   1.55   118.84  -63.17  109.12  1.10  
IC C24  C4    C25  H36   1.55   118.84   56.18  109.28  1.10  
IC C25  C4    C3   H     1.55   115.43   15.29  119.47  1.10  
IC C25  C4    C24  H31   1.55   118.84   70.35  109.37  1.10  
IC C25  C4    C24  H32   1.55   118.84  -48.64  108.99  1.10  
IC C25  C4    C24  H33   1.55   118.84 -168.21  111.87  1.10  
IC O3   C11   C3   H     1.44   109.72 -122.83  120.66  1.10  
IC O3   C11   C17  H16   1.44   110.23  -77.98  107.49  1.10  
IC O3   C11   C17  H17   1.44   110.23  165.80  109.56  1.10  
IC C26  C7    C5   H2    1.57   107.70    6.31  105.39  1.10  
IC C26  C7    C10  H1    1.57   110.29  169.27  109.18  1.10  
IC C26  C7    C16  H14   1.57   108.21   56.76  111.86  1.10  
IC C26  C7    C16  H15   1.57   108.21  176.20  109.33  1.10  
IC C27  C15   C17  H16   1.55   113.75  177.75  106.90  1.10  
IC C27  C15   C17  H17   1.55   113.75  -66.08  110.09  1.10  
IC H    C3    C11  H6    1.10   120.66  118.40  106.50  1.11  
IC H1   C10   C18  H18   1.10   100.76   58.29  109.53  1.10  
IC H1   C10   C18  H19   1.10   100.76  177.01  112.93  1.10  
IC H1   C10   C19  H20   1.10   106.18  -41.14  108.30  1.10  
IC H1   C10   C19  H21   1.10   106.18 -156.55  109.16  1.10  
IC H2   C5    C9   H5    1.10    99.91 -179.04  109.98  1.10  
IC H3   C8    C9   H5    1.10   108.91   50.58  108.16  1.10  
IC H4   C8    C9   H5    1.10   109.01  165.93  108.16  1.10  
IC H5   C9    O2   H27   1.10   110.46  -56.35  113.78  0.95  
IC H6   C11   C17  H16   1.11   108.35   42.19  107.49  1.10  
IC H6   C11   C17  H17   1.11   108.35  -74.03  109.56  1.10  
IC H6   C11   O3   H37   1.11   109.80  -58.06  113.03  0.95  
IC H7   C12   C14  H11   1.10   108.72  112.32  110.36  1.10  
IC H7   C12   C14  H12   1.10   108.72   -9.67  112.04  1.10  
IC H8   C12   C14  H11   1.10   110.17   -1.96  110.36  1.10  
IC H8   C12   C14  H12   1.10   110.17 -123.96  112.04  1.10  
IC H9   C13   C19  H20   1.10   109.74  -20.02  109.29  1.10  
IC H9   C13   C19  H21   1.10   109.74   96.54  110.25  1.10  
IC H10  C13   C19  H20   1.10   105.68 -134.57  109.29  1.10  
IC H10  C13   C19  H21   1.10   105.68  -18.01  110.25  1.10  
IC H13  C15   C17  H16   1.10   109.36   60.98  106.90  1.10  
IC H13  C15   C17  H17   1.10   109.36  177.15  110.09  1.10  
IC H13  C15   C27  H41   1.10   104.80   54.85  110.88  1.10  
IC H13  C15   C27  H42   1.10   104.80  -63.54  109.80  1.10  
IC H13  C15   C27  H43   1.10   104.80  176.10  111.27  1.10  
IC H14  C16   C22  H25   1.10   105.69   67.00  108.76  1.10  
IC H14  C16   C22  H26   1.10   105.69  -50.56  112.13  1.10  
IC H15  C16   C22  H25   1.10   107.14  -47.87  108.76  1.10  
IC H15  C16   C22  H26   1.10   107.14 -165.42  112.13  1.10  
IC C8   C6   *C    C2    0.00     0.00  180.00    0.00  0.00  
IC C1   C    *C2   C12   0.00     0.00  120.00    0.00  0.00  
IC C1   C    *C2   C23   0.00     0.00 -120.00    0.00  0.00  
IC C5   C2   *C1   C13   0.00     0.00  120.00    0.00  0.00  
IC C5   C2   *C1   C21   0.00     0.00 -120.00    0.00  0.00  
IC C7   C1   *C5   C9    0.00     0.00  120.00    0.00  0.00  
IC C7   C1   *C5   H2    0.00     0.00 -120.00    0.00  0.00  
IC C16  C5   *C7   C10   0.00     0.00  120.00    0.00  0.00  
IC C10  C5   *C7   C26   0.00     0.00 -120.00    0.00  0.00  
IC C15  C    *C6   C14   0.00     0.00  180.00    0.00  0.00  
IC C17  C6   *C15  C27   0.00     0.00  120.00    0.00  0.00  
IC C17  C6   *C15  H13   0.00     0.00 -120.00    0.00  0.00  
IC C11  C15  *C17  H16   0.00     0.00  120.00    0.00  0.00  
IC C11  C15  *C17  H17   0.00     0.00 -120.00    0.00  0.00  
IC C3   C17  *C11  O3    0.00     0.00  120.00    0.00  0.00  
IC C3   C17  *C11  H6    0.00     0.00 -120.00    0.00  0.00  
IC C4   C11  *C3   O     0.00     0.00  120.00    0.00  0.00  
IC O    C11  *C3   H     0.00     0.00 -120.00    0.00  0.00  
IC C18  C7   *C10  C19   0.00     0.00  120.00    0.00  0.00  
IC C18  C7   *C10  H1    0.00     0.00 -120.00    0.00  0.00  
IC C20  C10  *C18  H18   0.00     0.00  120.00    0.00  0.00  
IC C20  C10  *C18  H19   0.00     0.00 -120.00    0.00  0.00  
IC O1   C18  *C20  C22   0.00     0.00  180.00    0.00  0.00  
IC C8   C5   *C9   O2    0.00     0.00  120.00    0.00  0.00  
IC C8   C5   *C9   H5    0.00     0.00 -120.00    0.00  0.00  
IC O    C3   *C4   C24   0.00     0.00  120.00    0.00  0.00  
IC O    C3   *C4   C25   0.00     0.00 -120.00    0.00  0.00  
IC C9   C    *C8   H3    0.00     0.00  120.00    0.00  0.00  
IC C9   C    *C8   H4    0.00     0.00 -120.00    0.00  0.00  
IC C14  C2   *C12  H7    0.00     0.00  120.00    0.00  0.00  
IC C14  C2   *C12  H8    0.00     0.00 -120.00    0.00  0.00  
IC C19  C1   *C13  H9    0.00     0.00  120.00    0.00  0.00  
IC C19  C1   *C13  H10   0.00     0.00 -120.00    0.00  0.00  
IC C12  C6   *C14  H11   0.00     0.00  120.00    0.00  0.00  
IC C12  C6   *C14  H12   0.00     0.00 -120.00    0.00  0.00  
IC C22  C7   *C16  H14   0.00     0.00  120.00    0.00  0.00  
IC C22  C7   *C16  H15   0.00     0.00 -120.00    0.00  0.00  
IC C13  C10  *C19  H20   0.00     0.00  120.00    0.00  0.00  
IC C13  C10  *C19  H21   0.00     0.00 -120.00    0.00  0.00  
IC H22  C1   *C21  H23   0.00     0.00  120.00    0.00  0.00  
IC H22  C1   *C21  H24   0.00     0.00 -120.00    0.00  0.00  
IC C16  C20  *C22  H25   0.00     0.00  120.00    0.00  0.00  
IC C16  C20  *C22  H26   0.00     0.00 -120.00    0.00  0.00  
IC H28  C2   *C23  H29   0.00     0.00  120.00    0.00  0.00  
IC H28  C2   *C23  H30   0.00     0.00 -120.00    0.00  0.00  
IC H31  C4   *C24  H32   0.00     0.00  120.00    0.00  0.00  
IC H31  C4   *C24  H33   0.00     0.00 -120.00    0.00  0.00  
IC H34  C4   *C25  H35   0.00     0.00  120.00    0.00  0.00  
IC H34  C4   *C25  H36   0.00     0.00 -120.00    0.00  0.00  
IC H38  C7   *C26  H39   0.00     0.00  120.00    0.00  0.00  
IC H38  C7   *C26  H40   0.00     0.00 -120.00    0.00  0.00  
IC H41  C15  *C27  H42   0.00     0.00  120.00    0.00  0.00  
IC H41  C15  *C27  H43   0.00     0.00 -120.00    0.00  0.00  

END
