# Supplementary material for: Exploring the mechanism of Alisma orientale for the treatment of pregnancy induced hypertension and potential hepato-nephrotoxicity by using network pharmacology, network toxicology, molecular docking and molecular dynamics simulation
Source: Front Pharmacol. 2022 Nov 15;13:1027112. doi: 10.3389/fphar.2022.1027112 (PMC9705790; doi:10.3389/fphar.2022.1027112)
Supplement: Supplementary file 3 [file Table3.xlsx]

## Sheet: Table S1
Supplementary Table 1: The detail messages of 77 AO identified compounds obtained in TCMSP, TCM-ID, TCM@Taiwan and BATMAN-TCM database.
TCMSP
MOL ID	Molecule Name	TOXNET/CTD	PubChem ID	InCHIKey	MW	AlogP	Hdon	Hacc	OB (%)	Caco-2	BBB	DL	FASA-
MOL002464	1-Monolinolein	NA	6436630	WECGLUPZRHILCT-GSNKCQISSA-N	354.59	5.59	2	4	37.18	0.32	-0.32	0.3	0.23
MOL000359	sitosterol	NA	12303645	KZJWDPNRJALLNS-ZFVHJZABSA-N	414.79	8.08	1	1	36.91	1.32	0.87	0.75	0.22
MOL000853	alisol B	NA	NA	XOWUWSRAQZUPJP-ASMOWKBLSA-N	444.72	3.76	2	4	36.76	0.07	-0.67	0.82	0.26
MOL000831	Alisol B monoacetate	NA	NA	NLOAQXKIIGTTRE-JOGPTBIUSA-N	514.82	5.02	1	5	35.58	0.46	-0.18	0.81	0.26
MOL000862	[(1S,3R)-1-[(2R)-3,3-dimethyloxiran-2-yl]-3-[(5R,8S,9S,10S,11S,14R)-11-hydroxy-4,4,8,10,14-pentamethyl-3-oxo-1,2,5,6,7,9,11,12,15,16-decahydrocyclopenta[a]phenanthren-17-yl]butyl] acetate	NA	14036811	NLOAQXKIIGTTRE-JSWHPQHOSA-N	514.82	5.02	1	5	35.58	0.34	-0.27	0.81	0.29
MOL000830	Alisol B	NA	NA	GBJKHDVRXAVITG-HKXAQQBESA-N	472.78	4.64	2	4	34.47	0.04	-0.54	0.82	0.27
MOL000856	alisol C monoacetate	NA	NA	KOOCQNIPRJEMDH-QSKXMHMESA-N	514.77	3.67	1	6	33.06	-0.18	-0.73	0.83	0.32
MOL000854	alisol C	NA	NA	DORJGGFFCMZTHW-KXVAGGRESA-N	486.76	3.5	2	5	32.7	-0.34	-0.97	0.82	0.31
MOL000832	alisol,b,23-acetate	NA	NA	QIMPSOXWCKBEBD-PQZUBQKGSA-N	446.74	3.82	2	4	32.52	-0.06	-0.94	0.82	0.27
MOL000849	16β-methoxyalisol B monoacetate	NA	NA	UJRPGLKPBYUOLM-XBKPOWCMSA-N	544.85	4.33	1	6	32.43	0.07	-0.6	0.77	0.26
MOL000852	16β-hydroxyalisol B monoacetate	NA	NA	QXTFJHAHEZDLDP-XKFNBYHKSA-N	530.82	3.92	2	6	29.94	-0.25	-0.97	0.79	0.3
MOL000855	alisol B monoacetate	NA	NA	CPYFCYMXHGAZTF-LBYHYINDSA-N	515.78	3.32	2	6	29.67	-0.51	-0.78	0.82	0.02
MOL000858	Glycerol palmitate	NA	3084463	QHZLMUACJMDIAE-SFHVURJKSA-N	330.57	5.57	2	4	26.66	0.17	-0.5	0.22	0.17
MOL000829	Alisol A monoacetate	NA	NA	WXHUQVMHWUQNTG-VFPOYZOISA-N	532.84	4.26	3	6	24.21	-0.13	-0.61	0.8	0.26
MOL000851	alisol A(B,C)monoacetate	NA	NA	WXHUQVMHWUQNTG-QPJOKHKBSA-N	532.84	4.26	3	6	24.21	-0.28	-1.11	0.8	0.26
MOL000847	Sulfoorientalol D	NA	NA	PBDNFCSOADCJKH-UJOWSUJOSA-M	318.48	1.04	2	5	18.72	0.38	0.21	0.21	0.31
MOL000828	Alisol A	NA	NA	HNOSJVWYGXOFRP-ZDASAUIYSA-N	490.8	3.88	4	5	18.28	-0.48	-0.91	0.81	0.26
MOL000850	alisol A	NA	15558616	HNOSJVWYGXOFRP-UNPOXIGHSA-N	490.8	3.88	4	5	18.28	-0.2	-0.83	0.81	0.27
MOL000833	alisol,f	NA	NA	ONRRNWMNDLHCSK-CXXXDJQYSA-N	528.85	3.7	2	5	14.2	-0.01	-0.69	0.67	0.26
MOL000841	raffinose	NA	439242	MUPFEKGTMRGPLJ-ZQSKZDJDSA-N	504.5	-6.06	11	16	11.79	-3.91	-8.77	0.66	0.21
MOL000845	Sulfoorientalol B	NA	NA	ATJUNJLOOOPBEA-GBJTYRQASA-N	318.48	1.25	3	5	11.3	-0.24	-0.85	0.18	0.34
MOL000843	stachyose	NA	NA	LMRVFVDBBWZLJM-WXWGKQBZSA-N	666.66	-7.8	14	21	3.52	-5.18	-12.28	0.63	0.25
MOL000848	verbascose	NA	NA	CPJZELFLOVFNHQ-RCEYKPAZSA-N	842.84	-8.47	17	26	3.01	-6.71	-15.23	0.27	0.25
MOL000838	alpha-D-Galp-(1->6)-alpha-D-Galp-(1->6)-D-Glu	NA	5461026	FZWBNHMXJMCXLU-YRBKNLIBSA-N	504.5	-6.18	11	16	1.09	-4.08	-9.19	0.62	0.27
MOL000846	Sulfoorientalol C	NA	NA	DGQQFMFGQBQZSD-SAHWBMDUSA-N	300.46	1.94	2	4	41.57	0.06	-0.22	0.16	0.33
MOL000844	Sulfoorientalol A	NA	NA	PQQXTQLPHMIWHX-CBBWQLFWSA-N	302.48	2.14	2	4	28.14	0.27	-0.19	0.16	0.31
MOL000839	rel-(1R,3aS,4S,7S,8R,8aS)-7-isopropyl-1,4-dimethyldecahydro-4,7-epoxyazulene-1,8-diol	NA	NA	JNTOHIOAISZSEJ-PEZGRIKUSA-N	254.41	1.47	2	3	94.43	0.53	0.54	0.15	0.24
MOL000825	(1R,3aR,4S,7R,8S,8aS)-7-isopropyl-1,4-dimethyl-3,3a,5,6,8,8a-hexahydro-2H-azulene-1,4,7,8-tetrol	NA	16742799	MAZFBCJNIUKTID-MNQBEEPXSA-N	272.43	0.7	4	4	70.11	-0.03	-0.53	0.14	0.23
MOL000840	orientalol,f	NA	NA	OPAPNRSNRRMTSU-FAAHXZRKSA-N	236.39	2.76	1	2	73.8	1.15	1.21	0.13	0.23
MOL000826	(1R,3aS,4S,8aR)-7-(2-hydroxypropan-2-yl)-1,4-dimethyl-2,3,3a,5,6,8a-hexahydroazulene-1,4-diol	NA	16742798	CORLUEPXSCSWOJ-MYZSUADSSA-N	254.41	1.35	3	3	57.86	-0.13	-0.63	0.12	0.28
MOL000827	(1S,3aR,4R,8aS)-7-isopropyl-1,4-dimethyl-2,3,3a,5,6,8a-hexahydroazulene-1,4-diol	NA	10988340	IWQURBSTAIRNAE-BARDWOONSA-N	238.41	2.56	2	2	59.68	0.62	0.32	0.1	0.26
MOL000824	(1R,3aS,8aR)-7-isopropyl-1-methyl-4-methylene-2,3,3a,5,6,8a-hexahydroazulen-1-ol	NA	15934381	BUPJOLXWQXEJSQ-RBSFLKMASA-N	220.39	3.58	1	1	49.45	1.24	1.23	0.09	0.28
MOL000837	lismol	NA	5318916	BUPJOLXWQXEJSQ-KKUMJFAQSA-N	220.39	3.58	1	1	49.43	1.27	1.27	0.09	0.27
MOL000835	EA-fructofuranoside	NA	133590	KQQFKZUGBOQKLW-NGJRWZKOSA-N	208.24	-1.81	4	6	47.33	-1.05	-2.82	0.06	0.22
MOL000836	(2R,3S,4S,5R)-2-ethoxy-2,5-bis(hydroxymethyl)oxolane-3,4-diol	NA	11769694	KQQFKZUGBOQKLW-OOJXKGFFSA-N	208.24	-1.81	4	6	47.28	-1.22	-3.57	0.06	0.21
MOL000834	alpha-D-fructofuranose	NA	11105942	RFSUNEUAIZKAJO-ZXXMMSQZSA-N	180.18	-2.56	5	6	40.18	-1.64	-4.08	0.05	0.23
MOL000734	GLO	NA	107526	GZCGUPFRVQAUEE-SLPGGIOYSA-N	180.18	-2.68	5	6	24.44	-1.93	-4.65	0.03	0.25
MOL000550	meso-galactitol	NA	11850	FBPFZTCFMRRESA-GUCUJZIJSA-N	182.2	-2.94	6	6	10.69	-1.84	-4.33	0.03	0.17
MOL000857	NCA	NA	936	DFPAKSUCGFBDDF-UHFFFAOYSA-N	122.14	-0.32	2	3	71.13	0.44	0.2	0.02	0.33
MOL000748	HMF	NA	237332	NOEGNKMFWQHSLB-UHFFFAOYSA-N	126.12	0.67	1	3	45.07	0.05	-0.27	0.02	0.22
MOL000394	choline	NA	305	GDPPXFUBIJJIKR-UHFFFAOYSA-N	104.2	-1.57	1	1	0.47	0.86	0.64	0.01	0
MOL000861	Healip	NA	12620	NOPFSRXAKWQILS-UHFFFAOYSA-N	326.68	9.18	1	1	11.65	1.38	0.8	0.22	0.15
MOL000472	emodin	NA	3220	RHMXXJGYXNZAPX-UHFFFAOYSA-N	270.25	2.49	3	5	24.4	0.22	-0.66	0.24	0
MOL000823	1h-indole-3-carboxylic,acid	NA	NA	KUQQAVBKLJHQJI-UHFFFAOYSA-O	161.17	1.73	2	2	25.83	0.79	0.61	0.05	0.3
MOL000860	stearic acid	NA	5281	QIQXTHQIDYTFRH-UHFFFAOYSA-N	284.54	7.28	1	2	17.83	1.15	1.22	0.14	0.19
MOL000842	sucrose	NA	5988	CZMRCDWAGMRECN-UGDNZRGBSA-N	342.34	-4.31	8	11	7.17	-2.89	-6.67	0.23	0.2
TCM@Taiwan
Compound	Chemical Formula	PubChem ID	InCHIKey	Molecular Weight	Molecular Volume	ALogP	Molecular Polar Surface Area	Number of Hydrogen Bond Acceptors	Number of Hydrogen Bond Donors	Number of Rotatable Bonds
2-Furancarboxylic acid	C5H4O3	6919	SMNDYUVBFMFKNZ-UHFFFAOYSA-N	112.083	63.45	0.855	50.44	2	1	1
Alisol A	C30H50O5	NA	HNOSJVWYGXOFRP-ZDASAUIYSA-N	490.715	376.27	4.015	97.99	5	4	5
Alisol A monoacetate	C32H52O6	76336194	WXHUQVMHWUQNTG-JSWHPQHOSA-N	532.752	398.9	4.395	104.06	6	3	7
Alisol B	C30H48O4	NA	GBJKHDVRXAVITG-HKXAQQBESA-N	472.7	368.03	4.782	70.06	4	2	4
Alisol B monoacetate	C32H50O5	NA	NLOAQXKIIGTTRE-JOGPTBIUSA-N	514.736	399.25	5.161	76.13	5	1	6
Sulfoorientalol B	C15H26O5S	100941982	ATJUNJLOOOPBEA-GBJTYRQASA-N	318.429	215.4	1.618	103.21	5	3	3
Sulfoorientalol C	C15H24O4S	100941983	DGQQFMFGQBQZSD-SAHWBMDUSA-N	300.414	209.91	2.305	82.98	4	2	2
Sulfoorientalol D	C15H26O5S	100941984	PBDNFCSOADCJKH-UJOWSUJOSA-N	318.429	219.86	1.413	92.21	5	2	2
Sulfopatrinoside I	C42H68NaO17S	23667663	WETNCPFEQKZERY-LFWFSVNSSA-N	900.034	630.43	1.515	287.81	17	9	10
BATMAN
Compound	TCMID ID	PubChem ID	InCHIKey
11-Deoxyalisol A	5150	85089293	FRARORPBMYOKKW-UHFFFAOYSA-N
25-Anhydroalisol A 11-Acetate	1257	53187315	NEZWSGYJWODBOY-YFKXNZDYSA-N
25-Anhydroalisol A 24-Acetate	1258	5318952	LGZXTURDZOJPFI-YFKXNZDYSA-N
2-Furaldehyde	8010	7362	HYBBIBNJHNGZAN-UHFFFAOYSA-N
2-Furancarboxylic Acid	30984	6919	SMNDYUVBFMFKNZ-UHFFFAOYSA-N
Alismol	888	5318916	BUPJOLXWQXEJSQ-GIJJTGMTSA-N
Alisol A	891	NA	HNOSJVWYGXOFRP-ZDASAUIYSA-N
Alisol B	893	NA	GBJKHDVRXAVITG-HKXAQQBESA-N
Alisol B Monoacetate	894	NA	NLOAQXKIIGTTRE-JOGPTBIUSA-N
Alisol C	895	NA	DORJGGFFCMZTHW-KXVAGGRESA-N
Alisol E 23-Acetate	897	101661272	KRZLECBBHPYBFK-GLHMJAHESA-N
Alisol E 24-Acetate	898	5317267	WXHUQVMHWUQNTG-GLHMJAHESA-N
Neoalisol	15328	15227409	QOEBTWRYOBEBPF-FZUOWIMQSA-N
Oriediterpenol	16174	5320304	ZALNTAHRBOFRCM-SVGWTELYSA-N
Oriediterpenoside	16175	6325764	ITBIOEXYDKFWDZ-SUMMCVSUSA-N
Orientalol E	16182	637282	JNTOHIOAISZSEJ-PEZGRIKUSA-N
Sulfoorientalol A	20456	NA	PQQXTQLPHMIWHX-CBBWQLFWSA-N
Sulfoorientalol B	20457	100941982	ATJUNJLOOOPBEA-GBJTYRQASA-N
Sulfoorientalol C	20458	100941983	DGQQFMFGQBQZSD-SAHWBMDUSA-N
Sulfoorientalol D	20459	100941984	PBDNFCSOADCJKH-UJOWSUJOSA-N
Sulfopatrinoside I	20460	23667663	WETNCPFEQKZERY-LFWFSVNSSA-N
TCM-ID
Ingredient ID	Formulae	Common/IUPAC Name	ChEMBL	InCHIKey	Canonical SMILES	MW	AlogP	MlogP	XlogP	# HBA	# HBD	PSA	# Rotatable Bond	# Ring	# Heacy Atom	Lipinski RO5 Violation
TCMC1692	C30H48O5	(23S,24R)-11beta,23,24,25-Tetrahydroxyprotosta-13(17),15-Diene-3-One	CHEMBL3632947	OVJNKAWWCRMIMP-UNPOXIGHSA-N	CC(CC(C(C(C)(C)O)O)O)C1=C2CC(C3C4(CCC(=O)C(C4CCC3(C2(C=C1)C)C)(C)C)C)O	488.35	1.2179	4.21	4.416	5	4	97.99	17	4	35	0
TCMC1689	C30H44O4	(23S,24R)-23,24-Dihydroxyprotosta-11,13(17),25-Triene-3,16-Dione	CHEMBL3632942	MPDDCFALNXXKHF-AJFHEMKZSA-N	CC(CC(C(C(=C)C)O)O)C1=C2C=CC3C4(CCC(=O)C(C4CCC3(C2(CC1=O)C)C)(C)C)C	468.32	2.5867	4.32	4.691	4	2	74.6	14	4	34	0
TCMC1688	C30H44O5	(24R)-24,25-Dihydroxyprotosta-11,13(17)-Diene-3,16,23-Trione	CHEMBL3632941	GHJSMGTZWLBPHU-DSAUVPRUSA-N	CC(CC(=O)C(C(C)(C)O)O)C1=C2C=CC3C4(CCC(=O)C(C4CCC3(C2(CC1=O)C)C)(C)C)C	484.32	1.486	4.21	4.184	5	2	91.67	15	4	35	0
TCMC4823	C15H26O3	(1S,2S,5R,6S,7R,8S)-1,5-dimethyl-8-propan-2-yl-11-oxatricyclo[6.2.1.02,6]undecane-5,7-diol	PubChem [5320306]	JNTOHIOAISZSEJ-SAAWNECCSA-N	CC(C)C12CCC(O1)(C3CCC(C3C2O)(C)O)C	254.188	-0.1177	2.78	1.922	3	2	49.69	1	3	18	0
TCMC1694	C29H46O5	(23S,24R)-11beta,23,24,25-Tetrahydroxy-29-Nor-3,4-Didehydroprotosta-13(17)-Ene-2-One	CHEMBL3632950	DCYOPZMJKBYLCO-QJDZRUNDSA-N	CC1=CC(=O)CC2(C1CCC3(C2C(CC4=C(CCC43C)C(C)CC(C(C(C)(C)O)O)O)O)C)C	474.33	0.7058	4.1	3.572	5	4	97.99	16	4	34	0
TCMC1691	C32H54O5	(23S,24R)-11beta,23,24-Trihydroxy-25-Ethoxyprotosta-13(17)-Ene-3-One	CHEMBL3632946	QVVRXENOONWNGX-IPAXGOGQSA-N	CCOC(C)(C)C(C(CC(C)C1=C2CC(C3C4(CCC(=O)C(C4CCC3(C2(CC1)C)C)(C)C)C)O)O)O	518.4	1.5338	4.43	4.853	5	3	86.99	19	4	37	0
TCMC1687	C30H48O3	(23S,24R)-23,24-Dihydroxy-Protosta-13(17),25-Diene-3-One	CHEMBL3632627	KSXSGXZOFUHSPA-HQQZCOGHSA-N	CC(CC(C(C(=C)C)O)O)C1=C2CCC3C4(CCC(=O)C(C4CCC3(C2(CC1)C)C)(C)C)C	456.36	2.6613	4.43	6.571	3	2	57.53	14	4	33	1
TCMC1690	C32H48O6	(23S,24S)-23-Acetoxy-24,25-Dihydroxyprotosta-11,13(17)-Diene-3,16-Dione	CHEMBL3632943	QFRHSOZLXIIAOY-SUQVKKFHSA-N	CC(CC(C(C(C)(C)O)O)OC(=O)C)C1=C2C=CC3C4(CCC(=O)C(C4CCC3(C2(CC1=O)C)C)(C)C)C	528.35	1.9457	4.32	5.067	6	2	100.9	18	4	38	1
TCMC1693	C30H48O3	(5R,8R,10S,14S,17R)-17-[(2R,5S)-5,6-dihydroxy-6-methylheptan-2-yl]-4,4,8,10,14-pentamethyl-1,2,5,6,7,15,16,17-octahydrocyclopenta[a]phenanthren-3-one	CHEMBL3632948	OKSOIVLQNAAMNU-QXGHGRIXSA-N	CC(CCC(C(C)(C)O)O)C1CCC2(C1=CC=C3C2(CCC4C3(CCC(=O)C4(C)C)C)C)C	456.36	2.3035	4.43	6.608	3	2	57.53	15	4	33	1
TCMC1716	C30H50O4	(5R,8S,9S,10R,14R)-4,4,8,10,14-pentamethyl-17-[(2R,4S,5R)-4,5,6-trihydroxy-6-methylheptan-2-yl]-1,2,5,6,7,9,11,12,15,16-decahydrocyclopenta[a]phenanthren-3-one	CHEMBL3632954	CXFVPKAJKNKSNF-DNRQRXMOSA-N	CC(CC(C(C(C)(C)O)O)O)C1=C2CCC3C4(CCC(=O)C(C4CCC3(C2(CC1)C)C)(C)C)C	474.37	1.6412	4.32	6.207	4	3	77.76	16	4	34	1
TCMC1695	C30H46O5	(5R,8S,9S,10S,14R)-4,4,8,10,14-pentamethyl-17-[(2R,4S,5S)-4,5,6-trihydroxy-6-methylheptan-2-yl]-2,5,6,7,9,15-hexahydro-1H-cyclopenta[a]phenanthrene-3,16-dione	CHEMBL3632953	PGQUPZCFLHXEHV-KPYCMCGFSA-N	CC(CC(C(C(C)(C)O)O)O)C1=C2C=CC3C4(CCC(=O)C(C4CCC3(C2(CC1=O)C)C)(C)C)C	486.33	1.5666	4.21	4.327	5	3	94.83	16	4	35	0
TCMC1696	C32H50O6	[(1S,2R,4S,6S,7S,9R,13S,14S,15S,20R)-13-hydroxy-6-(2-hydroxypropan-2-yl)-1,2,9,15,19,19-hexamethyl-18-oxo-5-oxapentacyclo[12.8.0.02,11.04,10.015,20]docos-10-en-7-yl] acetate	CHEMBL3632955	QJQGTCCCAJRIPR-QRPPABIJSA-N	CC1CC(C(OC2C1=C3CC(C4C5(CCC(=O)C(C5CCC4(C3(C2)C)C)(C)C)C)O)C(C)(C)O)OC(=O)C	530.36	1.4474	4.32	4.061	6	2	93.06	14	5	38	0
TCMC7312	C30H50O4	11-Deoxyalisol A	CHEMBL3632954	CXFVPKAJKNKSNF-DNRQRXMOSA-N	CC(CC(C(C(C)(C)O)O)O)C1=C2CCC3C4(CCC(=O)C(C4CCC3(C2(CC1)C)C)(C)C)C	474.371	1.6412	4.32	6.207	4	3	77.76	5	4	34	1
TCMC6725	C30H50O6	13Β,17Β-Epoxyalisol A	CHEMBL466951]	BLYMKZZHAHHGBK-KOMKTNACSA-N	CC(CC(C(C(C)(C)O)O)O)C12CCC3(C1(O2)CC(C4C3(CCC5C4(CCC(=O)C5(C)C)C)C)O)C	506.361	0.4608	4.1	3.663	6	4	110.52	5	5	36	0
TCMC1697	C30H46O4	24-Deacetylalisol O	CHEMBL3632956	ZQFQEWOYCZTQFY-OZBSICFQSA-N	CC1CC(OC2C1=C3C=CC4C5(CCC(=O)C(C5CCC4(C3(C2)C)C)(C)C)C)C(C(C)(C)O)O	470.34	2.1138	4.32	5.288	4	2	66.76	12	5	34	1
TCMC1699	C30H46O4	25-Anhydroalisol F	CHEMBL3632958	MRBFVJVQQIVGMY-CDJAXXMBSA-N	CC1CC(OC2C1=C3CC(C4C5(CCC(=O)C(C5CCC4(C3(C2)C)C)(C)C)C)O)C(C(=C)C)O	470.34	2.0884	4.32	3.685	4	2	66.76	11	5	34	0
TCMC1641	C30H48O7	2-methyl-2-[(1S,5S,6R,9S,10R,16S)-5,9,10-trimethyl-3-oxo-13-[(2R,4S,5R)-4,5,6-trihydroxy-6-methylheptan-2-yl]-2-oxatetracyclo[7.6.1.05,16.010,14]hexadec-13-en-6-yl]propanoic acid	CHEMBL3632959	KKXUNIAWSGXCIU-BFUVOVAVSA-N	CC(CC(C(C(C)(C)O)O)O)C1=C2CC3C4C(C2(CC1)C)(CCC(C4(CC(=O)O3)C)C(C)(C)C(=O)O)C	520.34	1.2057	3.99	4.028	7	4	124.29	19	4	37	0
TCMC652	C30H50O5	Alisol A	CHEMBL467814	HNOSJVWYGXOFRP-ZDASAUIYSA-N	CC(CC(C(C(C)(C)O)O)O)C1=C2CC(C3C4(CCC(=O)C(C4CCC3(C2(CC1)C)C)(C)C)C)O	490.37	0.8749	4.21	3.911	5	4	97.99	17	4	35	0
TCMC6937	C32H52O6	Alisol A Monoacetate	CHEMBL3121587	WXHUQVMHWUQNTG-JSWHPQHOSA-N	CC(CC(C(C(C)(C)O)OC(=O)C)O)C1=C2CC(C3C4(CCC(=O)C(C4CCC3(C2(CC1)C)C)(C)C)C)O	532.376	1.254	4.32	4.651	6	3	104.06	7	4	38	0
TCMC1667	C32H52O6	Alisol A,24-acetate	CHEMBL3632952	WXHUQVMHWUQNTG-GLHMJAHESA-N	CC(CC(C(C(C)(C)O)OC(=O)C)O)C1=C2CC(C3C4(CCC(=O)C(C4CCC3(C2(CC1)C)C)(C)C)C)O	532.38	1.254	4.32	4.651	6	3	104.06	19	4	38	0
TCMC6256	C30H48O4	Alisol B	CHEMBL2059712	GBJKHDVRXAVITG-HKXAQQBESA-N	CC(CC(C1C(O1)(C)C)O)C2=C3CC(C4C5(CCC(=O)C(C5CCC4(C3(CC2)C)C)(C)C)C)O	472.355	1.6414	4.32	4.929	4	2	70.06	4	5	34	0
TCMC653	C31H48O6	Alisol B 23-Acetate	CHEMBL2074634	CPYFCYMXHGAZTF-WXYIYAPGSA-N	CC(CC(CC(=O)O)(C1C(O1)(C)C)O)C2=C3CC(C4C(C3(CC2)C)CCC5C4(CCC(=O)C5(C)C)C)O	516.35	0.992	4.21	3.857	6	3	107.36	16	5	37	0
TCMC6081	C32H50O5	Alisol B Monoacetate	PubChem [14036811]	NLOAQXKIIGTTRE-JOGPTBIUSA-N	CC(CC(C1C(O1)(C)C)OC(=O)C)C2=C3CC(C4C5(CCC(=O)C(C5CCC4(C3(CC2)C)C)(C)C)C)O	514.366	2.0205	4.43	5.669	5	1	76.13	6	5	37	1
TCMC7196	C32H52O6	Alisol E 23-Acetate	PubChem [101661272]	KRZLECBBHPYBFK-GLHMJAHESA-N	CC(CC(C(C(C)(C)O)O)OC(=O)C)C1=C2CC(C3C4(CCC(=O)C(C4CCC3(C2(CC1)C)C)(C)C)C)O	532.376	1.254	4.32	4.651	6	3	104.06	7	4	38	0
TCMC6933	C32H52O6	Alisol E 24-Acetate	CHEMBL3632952	WXHUQVMHWUQNTG-GLHMJAHESA-N	CC(CC(C(C(C)(C)O)OC(=O)C)O)C1=C2CC(C3C4(CCC(=O)C(C4CCC3(C2(CC1)C)C)(C)C)C)O	532.376	1.254	4.32	4.651	6	3	104.06	7	4	38	0
TCMC1698	C32H48O5	Alisol O	CHEMBL3632957	YDONEKYGVGENMF-XEDHJYNPSA-N	CC1CC(OC2C1=C3C=CC4C5(CCC(=O)C(C5CCC4(C3(C2)C)C)(C)C)C)C(C(C)(C)O)OC(=O)C	512.35	2.4929	4.43	6.028	5	1	72.83	14	5	37	1
TCMC6935	C32H50O6	Alizexol A	CHEMBL3121590	KFWYQAKZMXFEFB-XKFNBYHKSA-N	CC1CC(OC2C1=C3CC(C4C5(CCC(=O)C(C5CCC4(C3(C2)C)C)(C)C)C)O)C(C(C)(C)O)OC(=O)C	530.361	1.4474	4.32	4.061	6	2	93.06	4	5	38	0
TCMC6231	C30H48O5	Neoalisol	PubChem [15227409]	QOEBTWRYOBEBPF-FZUOWIMQSA-N	CC1CC(OC12CCC3(C2=CC(C4C3(CCC5C4(CCC(=O)C5(C)C)C)C)O)C)C(C(C)(C)O)O	488.35	1.2226	4.21	3.744	5	3	86.99	2	5	35	0
TCMC4092	C15H26O3	Orientalol E	PubChem [637282]	JNTOHIOAISZSEJ-PEZGRIKUSA-N	CC(C)C12CCC(O1)(C3CCC(C3C2O)(C)O)C	254.188	-0.1177	2.78	1.922	3	2	49.69	1	3	18	0
TCMC5566	C15H24O2	Orientalol F	PubChem [11020886]	OPAPNRSNRRMTSU-FAAHXZRKSA-N	CC1=C2C(CC1)C3(CCC(C2O)(O3)C(C)C)C	236.178	1.2913	2.89	2.003	2	1	29.46	1	3	17	0
TCMC7046	C15H26O4S	Sulfoorientalol A	PubChem [101001579]	PQQXTQLPHMIWHX-CBBWQLFWSA-N	CC(C)C1=CC2C(CCC2(C)S(=O)(=O)O)C(CC1)(C)O	301.147	-0.0365	2.56	2.025	4	1	85.81	2	2	20	0
TCMC7031	C15H26O5S	Sulfoorientalol B	PubChem [100941982]	ATJUNJLOOOPBEA-GBJTYRQASA-N	CC(C)C1=CC2C(CCC2(C)O)C(CC1)(CS(=O)(=O)O)O	317.142	-0.9247	2.45	2.365	5	2	106.04	3	2	21	0
TCMC7032	C15H24O4S	Sulfoorientalol C	PubChem [100941983]	DGQQFMFGQBQZSD-SAHWBMDUSA-N	CC(C)C1=CC2C(CCC2(C)O)C(=CS(=O)(=O)O)CC1	299.132	-0.3613	2.56	1.494	4	1	85.81	2	2	20	0
TCMC7033	C15H26O5S	Sulfoorientalol D	PubChem [100941984]	PBDNFCSOADCJKH-UJOWSUJOSA-N	CC(C)C12CCC(O1)(C3CCC(C3C2O)(C)S(=O)(=O)O)C	317.142	-0.8767	2.45	1.334	5	1	95.04	2	3	21	0
