# Supplementary material for: Exploring the mechanism of Alisma orientale for the treatment of pregnancy induced hypertension and potential hepato-nephrotoxicity by using network pharmacology, network toxicology, molecular docking and molecular dynamics simulation
Source: Front Pharmacol. 2022 Nov 15;13:1027112. doi: 10.3389/fphar.2022.1027112 (PMC9705790; doi:10.3389/fphar.2022.1027112)
Supplement: Supplementary file 4 [file DataSheet8.ZIP]

Archive with 193 entries (180 files):
- Supplement Materials/
- Supplement Materials/Compounds and Targets/
- Supplement Materials/Compounds and Targets/Toxic Target Merge.xlsx
- Supplement Materials/Compounds and Targets/Toxic compound details/
- Supplement Materials/Compounds and Targets/Toxic compound details/2-Furaldehyde.sdf
- Supplement Materials/Compounds and Targets/Toxic compound details/2-Furancarboxylic acid.sdf
- Supplement Materials/Compounds and Targets/Toxic compound details/DisGeNET-drug induced liver injury.xlsx
- Supplement Materials/Compounds and Targets/Toxic compound details/GeneCards-drug induced liver injury.csv
- Supplement Materials/Compounds and Targets/Toxic compound details/MOL000394.mol2
- Supplement Materials/Compounds and Targets/Toxic compound details/MOL000472.mol2
- Supplement Materials/Compounds and Targets/Toxic compound details/MOL000748.mol2
- Supplement Materials/Compounds and Targets/Toxic compound details/MOL000823.mol2
- Supplement Materials/Compounds and Targets/Toxic compound details/MOL000842.mol2
- Supplement Materials/Compounds and Targets/Toxic compound details/MOL000857.mol2
- Supplement Materials/Compounds and Targets/Toxic compound details/MOL000860.mol2
- Supplement Materials/Compounds and Targets/Toxic compound details/MOL000861.mol2
- Supplement Materials/Compounds and Targets/Toxic compound details/Merge toxic.xlsx
- Supplement Materials/Compounds and Targets/Toxic compound details/OMIM-Gene-drug-induced liver injury.xlsx
- Supplement Materials/Compounds and Targets/Toxic compound details/PM 2-Furaldehyde.csv
- Supplement Materials/Compounds and Targets/Toxic compound details/PM-2-Furancarboxylic acid.csv
- Supplement Materials/Compounds and Targets/Toxic compound details/PM-mol472.csv
- Supplement Materials/Compounds and Targets/Toxic compound details/PM-mol748.csv
- Supplement Materials/Compounds and Targets/Toxic compound details/PM-mol823.csv
- Supplement Materials/Compounds and Targets/Toxic compound details/PM-mol823plus.csv
- Supplement Materials/Compounds and Targets/Toxic compound details/PM-mol842.csv
- Supplement Materials/Compounds and Targets/Toxic compound details/PM-mol857.csv
- Supplement Materials/Compounds and Targets/Toxic compound details/PM-mol860.csv
- Supplement Materials/Compounds and Targets/Toxic compound details/PM-mol861.csv
- Supplement Materials/Compounds and Targets/Toxic compound details/S-1h-indole-3-carboxylic,acid.xlsx
- Supplement Materials/Compounds and Targets/Toxic compound details/S-2-Furaldehyde.xlsx
- Supplement Materials/Compounds and Targets/Toxic compound details/S-2-Furancarboxylic acid.xlsx
- Supplement Materials/Compounds and Targets/Toxic compound details/S-HMF.xlsx
- Supplement Materials/Compounds and Targets/Toxic compound details/S-Healip.xlsx
- Supplement Materials/Compounds and Targets/Toxic compound details/S-NCA.xlsx
- Supplement Materials/Compounds and Targets/Toxic compound details/S-emodin.xlsx
- Supplement Materials/Compounds and Targets/Toxic compound details/S-stearic acid.xlsx
- Supplement Materials/Compounds and Targets/Toxic compound details/S-sucrose.xlsx
- Supplement Materials/Compounds and Targets/Toxic compound details/SwissTarget-1h-indole-3-carboxylic,acid.csv
- Supplement Materials/Compounds and Targets/Toxic compound details/SwissTarget-2-Furaldehyde.csv
- Supplement Materials/Compounds and Targets/Toxic compound details/SwissTarget-2-Furancarboxylic acid.csv
- Supplement Materials/Compounds and Targets/Toxic compound details/SwissTarget-HMF.csv
- Supplement Materials/Compounds and Targets/Toxic compound details/SwissTarget-Healip.csv
- Supplement Materials/Compounds and Targets/Toxic compound details/SwissTarget-NCA.csv
- Supplement Materials/Compounds and Targets/Toxic compound details/SwissTarget-emodin.csv
- Supplement Materials/Compounds and Targets/Toxic compound details/SwissTarget-stearic acid.csv
- Supplement Materials/Compounds and Targets/Toxic compound details/SwissTarget-sucrose.csv
- Supplement Materials/Compounds and Targets/Treat Target Merge.xlsx
- Supplement Materials/Compounds and Targets/Treat compound details/
- Supplement Materials/Compounds and Targets/Treat compound details/1-Monolinolein.mol2
- Supplement Materials/Compounds and Targets/Treat compound details/13aó,17aó-Epoxyalisol A.sdf
- Supplement Materials/Compounds and Targets/Treat compound details/16a┬-methoxyalisol B monoacetate.mol2
- Supplement Materials/Compounds and Targets/Treat compound details/2-Furaldehyde.sdf
- Supplement Materials/Compounds and Targets/Treat compound details/2-Furancarboxylic acid.sdf
- Supplement Materials/Compounds and Targets/Treat compound details/24-Deacetylalisol O.sdf
- Supplement Materials/Compounds and Targets/Treat compound details/25-Anhydroalisol F.sdf
- Supplement Materials/Compounds and Targets/Treat compound details/Alismol.sdf
- Supplement Materials/Compounds and Targets/Treat compound details/Alisol B 23-Acetate.sdf
- Supplement Materials/Compounds and Targets/Treat compound details/Alisol E 23-Acetate.sdf
- Supplement Materials/Compounds and Targets/Treat compound details/Alisol E 24-Acetate.sdf
- Supplement Materials/Compounds and Targets/Treat compound details/Alizexol A.sdf
- Supplement Materials/Compounds and Targets/Treat compound details/DisGeNET_PIH.xlsx
- Supplement Materials/Compounds and Targets/Treat compound details/GeneCards-PIH.csv
- Supplement Materials/Compounds and Targets/Treat compound details/MOL000830.mol2
- Supplement Materials/Compounds and Targets/Treat compound details/MOL000862.mol2
- Supplement Materials/Compounds and Targets/Treat compound details/Neoalisol.sdf
- Supplement Materials/Compounds and Targets/Treat compound details/OMIM-Gene-PIH.xlsx
- Supplement Materials/Compounds and Targets/Treat compound details/Oriediterpenol.sdf
- Supplement Materials/Compounds and Targets/Treat compound details/Oriediterpenoside.sdf
- Supplement Materials/Compounds and Targets/Treat compound details/PM-13aó,17aó-Epoxyalisol A.csv
- Supplement Materials/Compounds and Targets/Treat compound details/PM-24-Deacetylalisol O.csv
- Supplement Materials/Compounds and Targets/Treat compound details/PM-25-Anhydroalisol F.csv
- Supplement Materials/Compounds and Targets/Treat compound details/PM-Alismol.csv
- Supplement Materials/Compounds and Targets/Treat compound details/PM-Alisol B 23-Acetate.csv
- Supplement Materials/Compounds and Targets/Treat compound details/PM-Alisol E 23-Acetate.csv
- Supplement Materials/Compounds and Targets/Treat compound details/PM-Alisol E 24-Acetate.csv
- Supplement Materials/Compounds and Targets/Treat compound details/PM-Alizexol A.csv
- Supplement Materials/Compounds and Targets/Treat compound details/PM-Neoalisol.csv
- Supplement Materials/Compounds and Targets/Treat compound details/PM-Oriediterpenol.csv
- Supplement Materials/Compounds and Targets/Treat compound details/PM-Oriediterpenoside.csv
- Supplement Materials/Compounds and Targets/Treat compound details/PM-TCMC1688.csv
- Supplement Materials/Compounds and Targets/Treat compound details/PM-TCMC1689.csv
- Supplement Materials/Compounds and Targets/Treat compound details/PM-TCMC1691.csv
- Supplement Materials/Compounds and Targets/Treat compound details/PM-TCMC1692.csv
- Supplement Materials/Compounds and Targets/Treat compound details/PM-TCMC1694.csv
- Supplement Materials/Compounds and Targets/Treat compound details/PM-TCMC1695.csv
- Supplement Materials/Compounds and Targets/Treat compound details/PM-TCMC1696.csv
- Supplement Materials/Compounds and Targets/Treat compound details/PM-TCMC4823.csv
- Supplement Materials/Compounds and Targets/Treat compound details/PM-sitosterol.csv
- Supplement Materials/Compounds and Targets/Treat compound details/PM1-Monolinolein.csv
- Supplement Materials/Compounds and Targets/Treat compound details/PM16a┬-methoxyalisol B monoacetate.csv
- Supplement Materials/Compounds and Targets/Treat compound details/PMAlisol B monoacetate.csv
- Supplement Materials/Compounds and Targets/Treat compound details/PMMOL000830.csv
- Supplement Materials/Compounds and Targets/Treat compound details/PMMOL000862.csv
- Supplement Materials/Compounds and Targets/Treat compound details/PMalisol B.csv
- Supplement Materials/Compounds and Targets/Treat compound details/PMalisol C monoacetate.csv
- Supplement Materials/Compounds and Targets/Treat compound details/PMalisol C.csv
- Supplement Materials/Compounds and Targets/Treat compound details/PMalisol,b,23-acetate.csv
- Supplement Materials/Compounds and Targets/Treat compound details/Swiss13aó,17aó-Epoxyalisol A.csv
- Supplement Materials/Compounds and Targets/Treat compound details/Swiss24-Deacetylalisol O.csv
- Supplement Materials/Compounds and Targets/Treat compound details/Swiss25-Anhydroalisol F.csv
- Supplement Materials/Compounds and Targets/Treat compound details/SwissAlismol.csv
- Supplement Materials/Compounds and Targets/Treat compound details/SwissAlisol B 23-Acetate.csv
- Supplement Materials/Compounds and Targets/Treat compound details/SwissAlisol E 23-Acetate.csv
- Supplement Materials/Compounds and Targets/Treat compound details/SwissAlisol E 24-Acetate.csv
- Supplement Materials/Compounds and Targets/Treat compound details/SwissAlizexol A.csv
- Supplement Materials/Compounds and Targets/Treat compound details/SwissNeoalisol.csv
- Supplement Materials/Compounds and Targets/Treat compound details/SwissOriediterpenol.csv
- Supplement Materials/Compounds and Targets/Treat compound details/SwissOriediterpenoside.csv
- Supplement Materials/Compounds and Targets/Treat compound details/SwissTCMC1688.csv
- Supplement Materials/Compounds and Targets/Treat compound details/SwissTCMC1689.csv
- Supplement Materials/Compounds and Targets/Treat compound details/SwissTCMC1691.csv
- Supplement Materials/Compounds and Targets/Treat compound details/SwissTCMC1692.csv
- Supplement Materials/Compounds and Targets/Treat compound details/SwissTCMC1694.csv
- Supplement Materials/Compounds and Targets/Treat compound details/SwissTCMC1695.csv
- Supplement Materials/Compounds and Targets/Treat compound details/SwissTCMC1696.csv
- Supplement Materials/Compounds and Targets/Treat compound details/SwissTCMC4823.csv
- Supplement Materials/Compounds and Targets/Treat compound details/SwissTarget-16a┬-methoxyalisol B monoacetate.csv
- Supplement Materials/Compounds and Targets/Treat compound details/SwissTarget-Alisol B monoacetate.csv
- Supplement Materials/Compounds and Targets/Treat compound details/SwissTarget-MOL000830.csv
- Supplement Materials/Compounds and Targets/Treat compound details/SwissTarget-MOL000862.csv
- Supplement Materials/Compounds and Targets/Treat compound details/SwissTarget-alisol B.csv
- Supplement Materials/Compounds and Targets/Treat compound details/SwissTarget-alisol C monoacetate.csv
- Supplement Materials/Compounds and Targets/Treat compound details/SwissTarget-alisol C.csv
- Supplement Materials/Compounds and Targets/Treat compound details/SwissTarget-alisol,b,23-acetate.csv
- Supplement Materials/Compounds and Targets/Treat compound details/SwissTarget-sitosterol.csv
- Supplement Materials/Compounds and Targets/Treat compound details/SwissTarget1-Monolinolein.csv
- Supplement Materials/Compounds and Targets/Treat compound details/TCMC1688.sdf
- Supplement Materials/Compounds and Targets/Treat compound details/TCMC1689.sdf
- Supplement Materials/Compounds and Targets/Treat compound details/TCMC1691.sdf
- Supplement Materials/Compounds and Targets/Treat compound details/TCMC1692.sdf
- Supplement Materials/Compounds and Targets/Treat compound details/TCMC1694.sdf
- Supplement Materials/Compounds and Targets/Treat compound details/TCMC1695.sdf
- Supplement Materials/Compounds and Targets/Treat compound details/TCMC1696.sdf
- Supplement Materials/Compounds and Targets/Treat compound details/TCMC4823.sdf
- Supplement Materials/Compounds and Targets/Treat compound details/alisol,b,23-acetate.mol2
- Supplement Materials/Compounds and Targets/Treat compound details/sitosterol.mol2
- Supplement Materials/GOKEGG/
- Supplement Materials/GOKEGG/Toxic/
- Supplement Materials/GOKEGG/Toxic/BPCCMF.xlsx
- Supplement Materials/GOKEGG/Toxic/D-C-T-P-D Type.xlsx
- Supplement Materials/GOKEGG/Toxic/D-C-T-P-D.xlsx
- Supplement Materials/GOKEGG/Toxic/KEGG.xlsx
- Supplement Materials/GOKEGG/Toxic/Metascape.zip
- Supplement Materials/GOKEGG/Treat/
- Supplement Materials/GOKEGG/Treat/BPCCMF.xlsx
- Supplement Materials/GOKEGG/Treat/D-C-T Type.xlsx
- Supplement Materials/GOKEGG/Treat/D-C-T-P-D Type.xlsx
- Supplement Materials/GOKEGG/Treat/D-C-T-P-D.xlsx
- Supplement Materials/GOKEGG/Treat/D-C-T.xlsx
- Supplement Materials/GOKEGG/Treat/GO Chord.xlsx
- Supplement Materials/GOKEGG/Treat/KEGG.xlsx
- Supplement Materials/GOKEGG/Treat/Metascape.zip
- Supplement Materials/Molecular Docking/
- Supplement Materials/Molecular Docking/Toxic/
- Supplement Materials/Molecular Docking/Toxic/2TNF 1.png
- Supplement Materials/Molecular Docking/Toxic/2TNF 2.png
- Supplement Materials/Molecular Docking/Toxic/2TNF 3.png
- Supplement Materials/Molecular Docking/Toxic/6MS7 1.png
- Supplement Materials/Molecular Docking/Toxic/6MS7 2.png
- Supplement Materials/Molecular Docking/Toxic/6MS7 3.png
- Supplement Materials/Molecular Docking/Toxic/CASP3-2dko.pdb
- Supplement Materials/Molecular Docking/Toxic/CASP3472.zip
- Supplement Materials/Molecular Docking/Toxic/IL1B-4x3a.pdb
- Supplement Materials/Molecular Docking/Toxic/IL1B472.zip
- Supplement Materials/Molecular Docking/Toxic/MOL000472.mol2
- Supplement Materials/Molecular Docking/Toxic/PPARG-6t1s.pdb
- Supplement Materials/Molecular Docking/Toxic/PPARG-N6ms7.pdb
- Supplement Materials/Molecular Docking/Toxic/PPARG472.zip
- Supplement Materials/Molecular Docking/Toxic/SRC-3bcj.pdb
- Supplement Materials/Molecular Docking/Toxic/SRC472.zip
- Supplement Materials/Molecular Docking/Toxic/TNF-alpha-2tnf.pdb
- Supplement Materials/Molecular Docking/Toxic/TNF472.zip
- Supplement Materials/Molecular Docking/Toxic/TP53-7lin.pdb
- Supplement Materials/Molecular Docking/Toxic/TP53472.zip
- Supplement Materials/Molecular Dynamics Simulation/
- Supplement Materials/Molecular Dynamics Simulation/3O23_energy 500ps.csv
- Supplement Materials/Molecular Dynamics Simulation/500ps charmm.log
- Supplement Materials/Molecular Dynamics Simulation/Non-bond Monitor 1 500ps.csv
- Supplement Materials/Molecular Dynamics Simulation/RMSD 500ps.csv
- Supplement Materials/Molecular Dynamics Simulation/RMSF 500ps.csv
- Supplement Materials/PPI/
- Supplement Materials/PPI/Toxic/
- Supplement Materials/PPI/Toxic/string_cyto_image.png
- Supplement Materials/PPI/Toxic/string_hubba-image.png
- Supplement Materials/PPI/Toxic/string_interactions_short.tsv
- Supplement Materials/PPI/Toxic/string_mcode_image.png
- Supplement Materials/PPI/Toxic/string_normal_image.png
- Supplement Materials/PPI/Treat/
- Supplement Materials/PPI/Treat/string_MCODE_image.png
- Supplement Materials/PPI/Treat/string_cyto_image.png
- Supplement Materials/PPI/Treat/string_hubba_image.png
- Supplement Materials/PPI/Treat/string_interactions_short.tsv
- Supplement Materials/PPI/Treat/string_normal_image.png
