# Supplementary material for: Exploring the mechanism of Alisma orientale for the treatment of pregnancy induced hypertension and potential hepato-nephrotoxicity by using network pharmacology, network toxicology, molecular docking and molecular dynamics simulation
Source: Front Pharmacol. 2022 Nov 15;13:1027112. doi: 10.3389/fphar.2022.1027112 (PMC9705790; doi:10.3389/fphar.2022.1027112)
Supplement: Supplementary file 4 [file DataSheet8.ZIP › Supplement Materials/Compounds and Targets/Toxic Target Merge.xlsx]

## Sheet: compounds
choline	1h-indole-3-carboxylic,acid			2-Furaldehyde			2-Furancarboxylic acid			emodin				Healip			HMF				NCA				stearic acid				sucrose
NA	PharmMapper	Swiss		PharmMapper	Swiss		PharmMapper	Swiss		PharmMapper	Swiss			PharmMapper	Swiss		PharmMapper	Swiss			PharmMapper	Swiss			PharmMapper	Swiss			PharmMapper	Swiss
	CA2	ALOX5		CDK2	PIM1		CA2	PIM1		MAPK8	ESR1	PTGS1		BMP2	TRPM8		CA2	FUCA1	ADH1C		CDK2	SIRT3	PTGS1		BMP2	PPARA	PTGS1		ICAM2	CDK1	FOS
	PPIA	ALOX15		CTNNA1	CSNK2A1		BCHE	CSNK2A1		APOA2	PIM1	PTGS2		PIM1	CA2		CFB	PIM1	LYZL1		CA1	SIRT2	PTGS2		PTPN1	PPARD	PTGS2		RTN4R	HSP90AA1	FOSL2
	ALB	PTGES		PDE4D	CA9		SNRPA	SLC22A6		STS	ESR2	F7		CASP3	CA1		CCNA2	GBA	COBT		HSP90AA1	PARP1	ADH1B		MAPK1	FABP4	RXRA		NUDT9	VEGFA	PPARG
	GSTP1	TRPV1		AKR1C3	CES1		CDK2	DAO		MAPK10	CSNK2A1	HSP90AA1		MAPKAPK2	CA4		PTPN1	HEXA	CHRM3		CTSK	HCAR2	ADH1C		NR1I3	FABP5	PNRC2		MTAP	PSEN2	SREBL2
	CFB	AVPR2		SRC	CES2		CA1	FYN		CDK5R1	PTP4A3	PIK3CG		MAPK1	ESR1		HSP90AA1	HEXB	F2		PDE4D	IKBKB	LYZ		LCN2	FABP3	IGHG1		PDE4B	FGF1	CYP1A2
	APOA2	AVPR1A		IL2	CYP2A6		AKR1B1	LCK		BCHE	ELANE	PRKACA		AKR1C2	ESR2		SOD2	OGA	CHRM1		CA2	KDM5C	COBT		MAOB	FABP2	SP1		GBA	HPSE	COL7A1
	PIM1	PDGFRB		PAH	DAO		GATM	FOLH1		ESR1	FNTA	IGHG1		STS	SHBG		MAPK8	CDA	GABRA2		MAOB	KDM4B	PRSS3		STS	FFAR1	ENPP7		FAP	FGF2	COL1A1
	STS	FLT3		GPI	FLT3		PTPN1	ESR2		CA2	MCL1	F10		MAOB	CDC25A		NR3C2	ADA	ACHE		NOS3	KDM5B			CCNA2	SLC22A6			CA1	LGALS4	NR1I3
	BMP2	PDGFRA		HEXB			LTF	HSP90AA1		ALB	BCL2	KDR		APOA2	NR1I3		CDK2	CA9	GABRA5		CHEK1	KDM4A			THRB	CDC25A			BCHE	LGALS3	SREBF1
	KIF11	PDK1		PRKACA			APCS	HCAR2		CA1	FTO	TOP2A		GC	NR1H4		CYP2C9	CA12	GABRA3		PAH	KDM4C			APOA2	AKR1B10			EGFR	LGALS8	GLUL
	MAOB	KIF11		TGM3			SRC	HDAC6		MMP3	LIMK1	NCOA2		CYP19A1	UGT2B7		NQO1	HSP90AA1	CHRM2		EPHX2	CHRNA4			CA2	HSD11B1			TGFBR2	HTR2B	AKR1B1
	F2	HDAC6		ABO			MIF	HDAC4		CFB	LCK	NCOA1		ALB	GPBAR1		SRC	KDM4E	GABRA1		PARP1	CDC25B			ALB	NR1H4			AMY1A	ADRA2A	HEM2
	BCHE	HDAC8		GSTA1			C8G	AKR1B1		BACE1	CYP19A1	CAM		CA2	SHH		CHEK1	CA2	DPP4		PDPK1	DDO			CDK2	UGT2B7			AMY1B	ADRA2C	SI
	PNMT	MTOR		BACE1			HSP90AA1			CDK2	ABCB1	CDKN1A		TTR	AR		AKR1B1	CA1	CTP1A1		PYGL	TDP2			PIM1	PTGER2			AMY1C	ADRA2B	LCT
	TTR	PIK3CA					NOS3			GSTP1	BCHE	FLT1		HSD17B11	SQLE		PCK1	TYR	IGHG1		FGFR1	TYMP			HSD17B11	POLB			CA12	DRD1	G6PC1
	PIK3CG	HSD11B1					BCAT2			F2	XDH	MMP9		BACE1	CDC25B		F7	FOLH1	ADH1B		MAPK14	MAP2K1			KIF11	CYP19A1			HSPA8	DRD2	AMY2A
	CASP7	CHEK1					CTSK			CMA1	ADORA3	EGF		CASP7	CNR1		GSTP1	PTGS1	PTGS1		F2	HDAC3			TTR	SERPINA6			ANG	ADRA1D	AMY1A
	THRB	HPGDS					CCNA2			HCK	CYP1B1	TNF		CHEK1	CNR2		TPI1	PTGS2	PTGS2		HK1	HDAC2			CASP7	SHBG			PIM1	HTR2A	CHI3L1
	MAPK10	CYP17A1					CHEK1			MAOB	AURKB	CASP3		AR	POLA1		ELANE	PTPRB	GRIA2		HDAC8	HDAC1			AKR1C2	HSD17B3			IMPA1	HTR2C	HK1
	LTA4H	CRHR1					LGALS7			DCK	KDR	TP53		KIF11	ACHE		PDE4D	PTPN2	GABRA6		KDR	CDK2			MAPKAPK2	G6PD			CHEK1	DRD3	ACSL1
	MAPKAPK2	CA2					LGALS7B			DHFR	PLK1	PRKCE		PPIA	HSD11B1		NR1H4	KDM4A			PADI4	MCL1			CA1	GABBR1			NPR3	CYP2D6	ACSL4
	MMP13	CA1					CTNNA1			ADH5	MET	MMP1		PPARG	HMGCR		BACE1	KDM4D			HCK	MAOB			CHEK1	GPBAR1			FCAR	HTR6
	GBA	CA12					CTSB			CFD	AXL	PPARG		RORA	FAAH		GSTT2B	KDM4C			PLAU	GSK3B			RORA	NPC1L1			PLAU	ADRA1A
	MAPK8	CA9					PDE4D			CCNA2	EGFR	MYC		MMP13	CTSL		FKBP1A	PYGM			PDE4B	PTPRC			ADAM17	GABRA2			PYGL	HTR1B
	PLG	TLR9					CPB1			Esr2	FASN	CYP1A1		EPHB4	CHRM4		TK1	ADK			UMPS	IDO1			AURKA	KDM2A			LGALS7	FOLH1
	CES1	MCL1					F2			TTR	PARP1	IL1B		MAPK8	CHRM5		KDR	LIG1			PDE5A	DUSP1			PPIA	KDM5C			LGALS7B	RORC
	PDE4D	BCL2L1					AKR1C3			BCAT2	TNKS2	PRKCD		ESR1	CHRM2		MMP8	HCAR2			AHCY	CHRNA3			BACE1	VDR			GALK1	TRPV1
	PNP	BCL2					IGF1R			KIF11	TNKS	CSF2		ADAM17	CHRM1		DHFR	TYMS			CYP2C9	CA12			GC	AR			TNK2	STAT3
	CYP19A1	MAOA					ARG1			DPP4	CRHR1	TGFB1		THRB	CHRM3		DCK	GSR			REG1A	CA9			AKR1B1	FNTA			DDX6	PYGL
	AR	TBXA2R					PAH			PDPK1	DRD3	ACTA2		F10	DPP4		CD1A	P4HTM			AKR1B1	DYRK1A			TYMS	PHF8			AMY2A	PYGM
	LCK	KDR					ME2			HSPA8	AKR1B1	MAOB		CCNA2	PRKCA		AKR1C3	TK1			RNASE3	CHRM2			MMP13	PLG			QPCT	PYGB
	TREM1	MET					AHCY			YARS1	CDK5R1	BTK		AKR1B1	S1PR3		NR3C1	HDAC6			NMNAT1	CA1			CMA1	GSTK1			HK1	AHCY
	FKBP1A	DRD1					HK1			AR	CCNB3	SLC2A4		SEC14L2	S1PR1		PDE5A	HDAC4			CTSS	KAT2B			F2	PTPN1			PNP	OPRK1
	AKR1C2	BCHE					PRKACA			AKR1B1	CDK6	FLT4		TRAPPC3	MTNR1A		NMNAT1	AHCY			PCK1	ICAM1			SEC14L2	FAAH			AHCY	CA2
	MAPK1	FNTA					MAPK14			CHEK1	ABCG2	SLC2A1		MAPK14	MTNR1B		MAPK14	CDK9			MMP8	VCAM1			CASP3	PPARG			CDK2	CA1
	BACE1	PFKFB3					ACE			ANG	CBR1			PPP5C	FABP4		PDPK1	EPHX1			PTPN1	SELE			PPARG	TERT			BMP7	CA9
	PPP5C	S1PR3					CYP2C9			NOS3	TBXAS1			PGR	NR1H3		GPI	PTPN1			XIAP	STAT3			BCHE	FABP1			AZGP1	IL2
	DDX6	KCNA5					ANG			CSNK1G2	MGAM			DUSP6	FABP3		PDE4B	PNP			HAGH	MAPK1			HSP90AA1	RARG			ATOX1	NAALAD2
	EPHB4	S1PR1					PLAU			PIM1	HTR2C			ANXA5	FABP5		REN	ERCC5			CCNA2	KCNK3			PLA2G2A	RARB			DHFR	SCN9A
	CHEK1	KCNA3					EPHX2			PDE4B	ESRRA			EGFR	PPARD		AR	FEN1			GSK3B	DNMT1			ADH5	RARA			APCS	TREH
	HSD17B11	ACHE					RHEB			MAPK14	ESRRB			CDK2	FFAR1		IL2	TLR4			MTAP	DNMT3L			ESR1	GLRA1			CRAT	CA12
	MAPK14	WEE1					SSE1			ANXA5	LDHA			HSD17B1	FABP2		OTC	CSNK2A1			SSE1	ADH1B			PTPN11	HSD11B2			PNPO	GLRA1
	ANXA5	FLT1					MMP3			SHBG	LDHB			TNNC1	TACR3		CTSS	EDNRA			NQO1	MAPK8			HSD11B1	PTGFR			CDA	GLRA2
	PGR	KIT					PADI4			CDK6	NOX4			SULT2A1	TRPV1		GSR	DDO			BACE1	ADH1A			PPP5C	CDC45			SSE1	GGH
	PPARG	PSEN2					KDR			F10	FLT3			NR3C2	CYP2J2		BHMT	CAD			CD1A	EPHX2			ANXA5	PTPRC			CA2	SSTR5
	ANG	NR3C1					FOLH1			EGFR	SYK			PDE4B	GPR119		BST1	GPR17			MMP9	CFTR			DUSP6	HAO1			AMD1	SSTR2
	SRC	PGR					LDHB			GC	GSK3B			PTPN11	MAPK14		F10	PTGES			PRKACA	PADI1			PGR	NR0B2			BAG1	SSTR4
	DPP4	CNR1					IL2			PPP5C	ABCC1			NOS3	CYP19A1		PRKACA	TDP1			RAB11A	PADI2			TNNC1	CYP26B1			LYZ	SSTR1
	GC	CNR2					PDE5A			DUSP6	TTR			BCHE	SERPINA6		MME	ESR2			B3GAT1	PADI3			MAPK14	CYP26A1			AKR1B1	SSTR3
	F10	ERBB2					PDE4B			FGFR1	CFTR			KDR	HSD17B3		DTYMK	FBP1			TYMS	PADI4			EGFR	SCD			ISG20	NEU3
	PLA2G10	EGFR					MMP7			GSK3B	AKR1B10			TGFBR1	G6PD		FGFR1	DAO			IMPA1	SIRT1			NR1H4	RXRB			RHEB	NEU2
	TNNC1	PTPN1					PCK1			DHODH	CXCR2			WAS	GABBR1		HSD11B1	CCNT1			MMP3	TGM2			MMP12	RXRG			DCK	NEU4
	MMP3	MMP9					AKR1C2			MTAP	MPI			SRC	MOGAT2		ABL1				AKR1C3	ALOX5			AR	RXRA			CSNK1G2	OGA
	F7	MMP1					MMP8			PGR	BCL2L1			PDPK1	OPRL1		HMGCR				BST1	SIGMAR1			MAPK8	CACNA2D1			CTSB	ECE1
	LGALS7	MMP2					LCK			MIF	IGFBP3			HSD11B1	OPRM1		F2				ACAT1	MAP4K4			AKR1C3	HMGCR			REG1A	VDR
	LGALS7B	PHLPP2					TPH1			HSP90AA1	ALDH2			IGF1R	OPRD1		CBS				LGALS2	CYP3A4			F10	PTGER4			DPP4	AMY2A
	GSR	NR3C2					KIT			TGFBR1	IKBKB			ESRRG	OPRK1		LYZ				DPEP1	BCHE			KDR	CHRNA7			PAH	MGAM
	AKR1B1	OPRM1					HDAC8			PPARD	KCNMA1			HSPA8	IKBKE		PPP1CC				TPI1	CES1			SRC	CA2			IMPDH2	SI
	PSPH	OPRD1					MAN1B1			PNP	NTRK2			NR1H4	TBK1		WARS1				TEK	PTPN22			PDPK1	CA1			MMP8	PTAFR
	EGFR	OPRK1					BST1			UCK2	PLEC			DHODH	IDH1		GSTA3				RAB5A	CES2			TRAPPC3	GCG			PDPK1	KMO
	IGF1R	KDM4A					SETD7			CES1	CSNK1A1			F2	GNRHR		F11				TPH1	TRPV1			ADH1B	SAE1			C1R	IGF2R
	CDK2	KDM4C					MTAP			EPHB4	CSNK1D			ADH1B	ABHD6		GSTM1				MME	CCNE1			TGFBR1	GRM5			HSP90AA1	BCL2L1
	SULT2A1	HSP90AB1					PAPSS1			PCK1	MIF			FABP4	NPC1L1		KIT				MMP16	ADRA1D			PRKACA	PDE4A			MAN1B1	ADORA2A
	ADH1B	DHODH					ALAD			PRKACA	BAD			RXRA	ITK		BIRC7				BIRC7	MKNK1			NOS3	PDE4B			GSK3B	ADORA1
	NOS3	HTR1A					CBS			AKR1C1	DUSP3			AKR1C3	PFKFB3		GSTM2				HINT1	ADORA1			SULT2A1	EPHX2			BST1	CA7
	PDE4B	SLC6A4					GSTT2B			CBR1	HSP90AA1			TTPA	PPARA		DUT				FKBP1A	HSD11B1			GATM	SLC16A1			NMNAT3	CA6
	TGFBR1	GSK3B					TYMS			CSNK2A1	ADORA2A			ESRRA	CCND3		GLO1				DHODH	CDK9			DHODH	PTGDR2			RHOA	CA14
	MMP8	BACE1					SRM			PTPN1	PFKFB3			SHBG	ENPP2		ABO				GART	KCNN1			PDE4B	PLA2G4A			SRC	CA4
	GATM	MMP3					EPHA2			HSD17B1	AHR			CES1	PRKCD		CASP3				SHMT1	KCNN3			MIF	ACE			RAC2	CA13
	KDR	AKT1					OAT			SULT2A1	KDM4E			GSR	PRKCQ		FGG				PLA2G2A	KCNN2			WAS	PTGDR			RAB5A	CA5B
	ESRRG	NPY5R					GPI			AKR1C2	GRK6			PLK1	HPGDS		AMD1				LGALS3	RAF1			FABP4	FFAR4			RAB11A	CA5A
	SHBG	EP300					RARA			RXRA	IDH1			CA1	SLC22A6		OAT				AR	AOC3			CYP2C8	EPHX1			HEXB	ADA
	FNTA	CREBBP					CDC42			PDE4D	PTPRS			FNTA	VCP		PNMT				LCK	ALDH2			HSD17B1	TBXA2R			B3GAT1	ADORA3
	CFD	CCND1					HEXB			PTPN11	CDK2			LCK	PPARG		IVD				GSTM2	ADORA2B			FNTA	ABCC1			CTSK	PPM1A
	DUSP6	ESR1					HRAS			HSD11B1	ARG1			DHFR	DRD2		GSTA1				ABL1	ALDH1A1			KYAT1	ABCB1			MMP3	AKR1B1
	TYMS	AURKB					BIRC7			JAK2	DHODH			GSTP1	HTR2A		EIF4E				OTC	ALDH3A1			HNF4G	RBP4			PAK6	LAP3
	PDPK1	ESR2					CTSS			ESRRA	CDC7			NQO1	DRD3		UCK2				TGM3	ERN1			CES1	ITGAL			GNPDA1	MLNR
	PTPN1	PRKCG					DPEP1			EPHX2	PRKCD			PDE4D	ACACA		INSR				REN	ADAMTS5			DHFR	ALOX15			RNASE3	KCNH2
	HSP90AA1	ROCK2					RND3			FGFR2	PRKCE			TYMS	ACACB		ADAM33				GSTA3	SCD			HDAC8	ALOX12			NCS1	OPRM1
	RORA	BRD4					ADK			ITK	RAF1			MMP2	DRD4		LCK				F10	CHUK			SHBG	PTGES			CCL5	CASP3
	FGFR1	HTR6					TEK			TYMS	GLO1			MET	GABRA2		HSD17B1				ADK	EPHX1			ESRRG	GCGR			LGALS2	AKR1C3
	CCNA2	BDKRB1					HINT1			ADK	APP			HSP90AA1	AKR1B10		AMY2A				GSTA1	MMP12			MMP8	ENPP2			ST14	TYR
	APCS	GRK6					FDPS			SEC14L2	NTRK1			PPARD	POLB						IMPDH2	CA5A			TTPA	CCKBR			RNASE4	FUCA1
	NQO1	VCP					SULT2B1			PGF	MMP9			CYP2C8	CYP51A1						CASP3	CYP2A6			SORD	PRKAG1			UMPS	FBP1
	CSNK1G2	HSD17B2					HCK			AKT1	MMP2			PARP1	KDR						ABO	HPGDS			IGF1R	LTA4H			ME2	ACE
	PTPN11	PIK3CG					TGM3			TRAPPC3	MMP12			DPP4	TACR2						TGFB2	AR			FABP5	SLC6A12			SORD	TPMT
	HSD17B1	SCN9A					CASP3			ISG20	PIM2			JAK3	TACR1						DUT	AKR1B1			ADK	PEPD			CSNK2A1	GBA
	DHODH	GRM2					FABP3			DAPK1	CD38			PRKACA	CYP3A4						HRAS	GRM4			AKT1	NR3C2			CES1	DTYMK
	NR1H2	RORC					GSK3B			ADAM17	BRAF			MDM2	AVPR2						GSTM1	NUDT1			NR3C2	PGR			SOD2	HK2
	CTNNA1	RAF1					RNASE3			GBA	PIM3			ADH5	AVPR1A						TK1	CAPN1			HSPA8	MMP2			F2	HK1
	BCAT2	NR1H4					MMP9			AKR1C3	TOP1			ESR2	SIGMAR1						INSR	AHCY			MTHFD1	HNF4A			PDE3B	CDA
	ADAM17	SYK					RAB5A			PAH	HSD17B1			CSNK2A1	ITGAL						STAT1	CA14			RBP4	USP1			C1S	FDFT1
	ADAM17	MAPK14					GSTA1			CDA	PPARA			PDK2	LIPC						GMPR2	IGF1R			GSK3B	ABHD6			UCK2	LGALS9
	PRKACA	BRAF					FKBP1A			HMGCR	PPARG			BLVRB	EPHX2						NOS2	CA7			ESRRA	MCL1			GPI	SLC6A2
	CTSB	CYP19A1					NT5M			MMP8	HSP90AB1			SERPINA1	RORC						CD209	CA5B			DAPK1	METAP1			OTC	HSD11B2
	AKR1C3	PIM1					CD209			HPN	RXRA			HDAC8	HDAC6						RNASE2	CA13			PLK1	NR1H2			CBR1	HSD11B1
	TRAPPC3	JAK2					MMP1			NR3C2	HNF4A				MAPK8						FECH	CSF1R			CHIT1	LPAR3			HRAS	ATP1A1
	RXRA	CCKBR					TPSB2			CTNNA1	SIRT1				PDGFRB						LTA4H	HTR1A			CSNK1G2	LPAR1			ALDOA	ABCB1
	PGF	HSD17B1					FGFR1			AMY2A	PRKCH				KIT						HEXB	DRD3			MET	DGAT1			LGALS3	ABCB11
	MIF	CDK4					ITPKA			AMD1	IGFBP6				UGCG						ADAM33	DNMT3A			FGFR1	CES1			PDE4D	PRKCG
	NR3C2	FNTB					PMS2			AMY1A	FNTB				ICAM1						CLEC4M	CHRNB4			LCK	ICAM1			TYMP	PSENEN
	ESR1	PSENEN					CDK7			AMY1B	CDK5				CCND1						EIF4E	CHRNB2			CYP2C9	UBA2			TGM3	NCSTN
	IGLV2-8	NCSTN					OTC			AMY1C	CDK1				CDK4						FDPS	CCNA2			JAK3	GABRB2			AKT1	APH1A
	WAS	APH1A					DDX39B			SRC	CCNB1				CCND2						UCK2	CCNA1			GSTP1	GABRG2			TGM2	PSEN1
	KYAT1	PSEN1					GSTA3			PLK1	CCNB2				GABRB2						HPRT1	CCNT1			MAPK10	FNTB			FHIT	APH1B
	AKR1C1	APH1B					MAPK10			LCK					GABRG2						DTYMK				SOD2	ITGB2			IGF1R
	ADH1C						PLA2G2A			ADH1C					ITGB2						GSTT2B				SERPINA1	PRKAA2			MMP12
	MTAP						GLO1			CASP3											GP1BA				MDM2	PRKAB1			PTPN1
	SORD						MMP12			SORD											GMPR				MTAP				LDHB
	SEC14L2						ARL5A			MET											UAP1				PGF				SELP
	AURKA						SELE			JAK3											HNMT				AKR1C1				ARHGAP1
	PNPO						PKLR			LTA4H											CASP1				CTNNA1				NOS2
	CA1						PPP1CC			NR1H4											FKBP1B				DPP4				SRM
	CTSK						STAT1			TNK2											GSTZ1				PIK3CG				CCNA2
	ITK						ABO			GSR											IVD				SYK				KIT
	NR1H4						ERI1			SYK											PNMT				PDE4D				ARG2
	HSD11B1						GSTM2			ADAM17											PIM1				MMP3				C8G
	PDK2						DUT			SOD2											DAPK1				ITK				AKR1C3
	YARS1						ATIC			HDAC8											RAP2A				EPHX2				CHIT1
	NR1I2						BACE1			PDE5A											ERI1				PDE3B				CFB
	SYK						CLEC4M			CTSK											GSR				PPARD				PDHB
	PAH						GSTM1			ALDH2											MET				AKT2				APRT
	EPHX2						BHMT			NQO1											FKBP3				ADH1C				EPHA2
	GSK3B						LYZ			ABO											DOT1L				IGF1				ADK
	IMPDH2						DOT1L			F7											TAP1				PNMT				IMPDH1
	FGFR2						EEA1			PARP1											DCPS				PPARA				TREM1
	ADK						NR1H2			NR1H2											FGG				REN				PDE5A
	Esr2						MME			THRB											GSTP1				PARP1				TPH1
	MDM2						GSTP1			TPI1											MAPK10				ALDH2				SERPINA1
	CDA						HNMT			PLAU															EPHB4				GALE
	MET						EIF4E			THRB															GSR				HAGH
	ADH5						ARF4			CYP2C9															FGFR2				LCK
	MMP12						RAF1			MAPKAPK2															AMD1				SHMT1
	REN						ADAM33			HEXB															XIAP				PCK1
	PDE3B						REN			PDK2															HMGCR				CAT
	NR1I3						TRDMT1			SERPINA1															GLO1				BACE1
	NQO2						AK1			KDR															CRABP2				BIRC7
	AMD1						RAB9A			BST1															F7				IL2
	PARP1						KAT2B			CSK															GSTA1				DHODH
	SOD2						DAPK1			AURKA															ITGAL				CYP2C9
	HDAC8						WARS1			ACP3															CTSB				CASP3
	C8G						FKBP1B			MME															ACE				FABP4
	FABP3						NDST1			ALDOA															PAH				TPI1
	FABP5						RFK			NOS2															ESR2				CLK1
	PLK1						ABL1			ARSA															RXRA				EPHB4
	ACP3						GP1BA			GSTA1															IL2				ACP3
	ISG20						PNMT			FKBP1A															RARG				CD209
	ESRRA						TAP1			GCK															GBA				MAPKAPK2
	CTSG						HADH			BLVRB															CDK6				RAF1
	RHOA						FGG			ABO															NR1H3				ELANE
	SULT1E1						Arl5b			MMP13															LTA4H				AKT2
	ABO						RAP2A			PYGL															ARG1				GP1BA
	PCK1						TGFB2			BIRC7															GM2A				ABO
	DCK						Pfkfb1			ARHGAP1															FABP7				MTHFD1
	CBR1						RAN			MTHFD1															FABP6				PKLR
	TTPA						SULT2A1			TPH1															ZAP70				PRKACA
	DHFR						APAF1			CD1A															MMP7				CDK5R1
	RBP4						RAC1			NR1I2															FABP3				MAPK8
	ATOX1						GMPR			UMPS															NQO2				HINT1
	IGF1						UCK2			FECH															CSNK2A1				CPB1
	PLAU						GMPR2			REN															CCNT1				GSTT2B
	XIAP						BTK			SULT1E1															PRKCQ				HPRT1
	HMGCR						RORA			LGALS2															SULT2B1				TK1
	HSPA8						AKT1			XIAP															PDK2				ARSA
	JAK3						F7			KIT															MMP2				JAK2
	MMP7						IVD			ERBB4															BLVRB				GART
	ERBB4						KIF11			SETD7															MAP2K1				FDPS
	PLAT						MAOB			IGF1R															NR1H2				BCAT2
	FABP6						SULT1A1			IGF1															ERBB4				NR3C2
	PPARD						DTYMK			FABP7															ABO				RAB9A
	JAK2						FKBP3			ZAP70															THRB				NT5M
	PDE5A						INSR			CTSS															PCK1				SDS
	BLVRB						UAP1			GSTT2B															PDE5A				MMP9
	ELANE						HPRT1			MMP12															SULT1E1				PITPNA
	ITGAL									HAGH															CTSS				RNASE2
	GSTA1									ESRRG															CTSK				REN
	RNASE3									ARG1															BIRC7				DTYMK
	TNK2									ACADM															ACP3				PADI4
	AHCY									NR3C1															ELANE				GMPR
	NR1H3									HNF4G															PADI4				KYAT1
	BST1									FABP6															FOLH1				ABO
	PPARA									MMP2															OAT				ERI1
	ZAP70									IL2															SDS				PTK2
	HNMT									CRABP2															NQO1				EEA1
	PRKCQ									THRA															FECH				RAN
	CSK									TK1															FKBP1A				MMP16
	CYP2C9									IMPDH2															RARA				HDAC8
	PADI4									NR1H3															CSK				HCK
	FABP4									SDS															RXRB				ARF4
	CDK5R1									MMP9															DPEP1				RAP2A
	FABP7									CBS															JAK2				PAPSS1
	SERPINA1									FHIT															HPN				NMNAT1
	ABO									GPI															NR3C1				MMP7
	HNF4G									PRKCQ															ABL1				INSR
	AKT2									FABP3															CBS				SELE
	CRABP2									CTSF															HNMT				FKBP1A
	ACE									APRT															RARB				CTSS
	ALDOA									GNPDA1															THRA				PPCDC
	RARG									CLK1															NR1I2				GSR
	GM2A									ELANE															S100A9				MMP1
	NR3C1									FABP4															HCK				HMGCR
	CTSS									MAP2K1															PYGL				PLA2G2A
	BIRC7									PPP1CC															HSP90AB1				PLEKHA4
	SHMT1									RARG															ADAM17				ATIC
	HEXB									CCL5															PSAP				RAC1
	IL2									TGM3															SETD7				MAPK14
	ST14									DPEP1															TEK				SULT2B1
	MAP2K1									S100A9															ALAD				HSD11B1
	THRB									MAN1B1															TK1				KAT2B
	C1S									RBP4															CTSF				HADH
	DPEP1									OAT															ACADM				GSTM2
	HCK									PLA2G2A															SHMT1				ITPKA
	THRA									DTYMK															BST1				GMPR2
	TGM3									RARA															VDR				STAT1
	GCK									EPHA2															PLAU				KDR
	MME									VDR															GRB2				ABL1
	ARG1									BHMT															PPCDC				SULT1E1
	MTHFD1									MMP16															NMNAT1				ZAP70
	CYP2C8									OTC															DTYMK				GSTM1
	PLA2G2A									ABL1															BHMT				GCK
	LCN2									EIF4E															UCK2				CDC42
	SETD7									PADI4															MMP9				CBS
	CASP3									TEK															DCK				ARL5A
	NMNAT1									F11															CTSG				CLEC4M
	MMP2									FDPS															TGM3				ADAM33
	PSAP									CHIT1															TPH1				XIAP
	SDS									PCMT1															PCTP				EIF4E
	AMY1A									STAT1															FDPS				ADH5
	AMY1B									NT5M															GCK				CTSF
	AMY1C									ALAD															CDK7				MME
	HPN									ARG2															MME				GSTO1
	EIF4E									CD209															PPP1CC				FGFR1
	GPI									NMNAT1															HEXB				CANT1
	GSTT2B									CYP2C8															KIT				DDX39B
	CBS									PTK2															TPSB2				SULT2A1
	S100A9									RARB															ARSA				DAPK1
	TEK									FKBP1B															BCAT2				Pfkfb1
	PAPSS1									PIK3R1															PIK3R1				KIF11
	CDK6									CTSB															CASP1				SETD7
	UCK2									MMP1															OTC				HNMT
	MMP9									KAT2B															HMOX1				APAF1
	PYGL									PPARA															GART				CTSG
	KIT									NMNAT3															GLTP				NDST1
	SULT2B1									TGFB2															NT5M				F11
	RARA									GSTM2															F11				Arl5b
	HAGH									GSTM1															NOS2				GSTZ1
	HSP90AB1									GSTA3															BCL2L1				WARS1
	TPH1									PLEKHA4															TGFB2				GLTP
	ARG2									LCN2															MMP16				GSTA1
	CHIT1									GART															WARS1				TPSB2
	VDR									RNASE2															EIF4E				ACAT1
	CTSF									GRB2															GSTM1				TAP1
	BHMT									GALE															KAT2B				NR3C1
	ACADM									AKT2															GSTM2				UAP1
	RARB									SULT2B1															INSR				DOT1L
	PPP1CC									HPRT1															PROCR				F10
	MAN1B1									RAF1															LYZ				GSTA3
	TGFB2									ITPKA															MMP1				MAPK10
	TRDMT1									HMOX1															GSTT2B				DUT
	F11									ATIC															LGALS3				FOLH1
	ABL1									HINT1															FKBP1B				OAT
	ARF4									APAF1															AMY2A				GSTP1
	GRB2									TRDMT1															ACAT1				AR
	CMA1									INSR															ME2				TRDMT1
	DTYMK									CASP1															STAT1				BTK
	GALE									BTK															RFK				CDK7
	HMOX1									HNMT															GSTA3				FECH
	CDC42									MAPK1															TRDMT1				NME2
	FECH									WARS1															GPI				MAPK12
	ARSA									PPARG															ADAM33				LTA4H
	UMPS									EEA1															DUT				DCPS
	RXRB									RAB5A															DCPS				DCXR
	CCL5									ADAM33															FKBP3				PIK3R1
	CDK7									DUT															FGG				CTSL
	NOS2									FGG															HADH				SULT1A1
	TPSB2									SELE															IVD				RND3
	GART									RXRB															MAOA				BHMT
	OAT									ERI1																			CRYZ
	HINT1									NME2																			NNT
	LGALS3									CRYZ																			PNMT
	ALAD									RAB9A																			RFK
	LYZ									FKBP3																			ARG1
	FDPS									PNMT																			CMA1
	STAT1									HADH																			CASP1
	PMS2									RAN																			FKBP1B
	EPHA2									RORA																			AK1
	FOLH1									ARL5A																			GCDH
	NT5M									GMPR2																			GLO1
	PCTP									Arl5b																			FGG
	HRAS									GSTZ1																			PMS2
	CTSL									TAP1																			HMOX1
																													TGFB2

## Sheet: Disease
OMIM	DisGeNET	Genecards	Merge
PERM1	TNF	TP53	CA2
C1orf170	VWF	TNF	PIM1
PINK1	ACTB	IL6	KIF11
PARK6	ABCB1	PKHD1	BCHE
ALPL	CA3	PKD1	PIK3CG
HOPS	GSR	ALB	CYP19A1
TNSALP	GSTM1	CASP8	CHEK1
HPPA	APOH	CTNNB1	MAPK14
HPPO	CAT	CYP3A4	PGR
HPPI	GPT	INS	MMP3
HPPC	CYP2E1	HIF1A	EGFR
RHD	GCLC	IFNG	KDR
HDFNRH	NR1H4	NOS2	PTPN1
ADPRHL2	POLG	CPT2	NR3C2
ARH3	IL1B	IL10	ESR1
CONDSIAS	HMOX1	ABCB1	NR1H4
RNF220	HLA-A	CYP2D6	HSD11B1
HLD23	HLA-DQB1	GPT	SYK
FAAH	PNP	CYP2C19	GSK3B
CPT2	OGDH	F2	MET
IIAE4	MIR345	TGFB1	HDAC8
IFI44L	PCYT1A	CXCL8	JAK2
IFI44	MIR342	IL1B	NR3C1
P44	P4HB	CASP3	MMP2
GDAP2	NOX4	VEGFA	MMP9
SCAR27	MIR423	TRMU	KIT
MNRI	MIR367	PIK3CA	AKR1B1
TNFAIP8L2	MIR378A	MIR21	HSP90AA1
TIPE2	NME2	CYP2E1	LCK
EFNA1	MIR361	MAPK1	CDK2
EPLG1	MST1R	MET	TTR
TNFAIP4	MTHFR	ABCB11	CDK6
PKLR	MAT1A	PTGS2	MIF
PK1	NDUFS3	BCL2	CSNK2A1
FMO1	NFE2L2	TERT	RXRA
FMO4	MST1	FAS	PLK1
MYOC	PAH	EGFR	ALDH2
TIGR	DNAJC12	PKD2	PARP1
GLC1A	POLR2G	MIR122	MMP12
JOAG	PON1	PPARG	ARG1
GPOA	SPIN2A	CRP	ELANE
TPR	UGT1A9	ABCC2	PPARA
NBAS	PPARA	UGT1A1	RAF1
NAG	MED1	AKT1	PPARG
SOPH	OCIAD1	CYP2C9	PTGS1
ILFS2	TMEM38B	STAT3	PTGS2
APOB	PRKCD	LRP5	F7
FLDB	ECHDC1	SLC2A1	PRKACA
LDLCQ4	PLS3	SEC63	IGHG1
FCHL2	PLG	CCL2	F10
HADHA	IL22	MIR34A	TOP2A
MTPA	PC	CYP1A2	CDKN1A
PARTICL	TMED7	ABCB4	FLT1
ATRAID	LAP3	HMOX1	EGF
APR3	HAO2	TLR4	TNF
FABP1	PCOLCE	APOE	CASP3
RANBP2	ATP6V1D	PRKCSH	TP53
NUP358	DHRS7	NR1H4	PRKCE
ANE1	PDK4	SERPINA1	MMP1
IIAE3	PGM1	ICAM1	MYC
LCO	PLAT	HFE	CYP1A1
INSIG2	PRKDC	MAPK8	IL1B
TNFAIP6	MIR130A	TNFSF10	PRKCD
IFIH1	MIR192	FASLG	CSF2
MDA5	MIR193A	RYR1	TGFB1
AGS7	MIR194-1	PTEN	ACTA2
SGMRT1	MIR19A	AFP	MAOB
IMD95	MIR200C	IL4	BTK
MYOSLID	MIR21	ACE	SLC2A4
DBR1	MIR210	MMP9	FLT4
SP110	MIR217	HLA-B	SLC2A1
IFI41	MIR218-1	MAPK14	AR
IFI75	MIR22	MIR155	MAPK8
VODI	MIR221	SLCO1B1	FABP4
AGXT	MIR188	IGF1	SHBG
SPAT	MIR181C	HNF1A	PPARD
AZI2	MIR130B	NFE2L2	DPP4
AZ2	MIR132	NAT2	ESR2
NAP1	MIR141	GANAB	GSR
TILP	MIR142	PPARA	ADH1C
WIG1	MIR143	KRAS	CHRM3
DNAJB11	MIR148A	CCND1	F2
HEDJ	MIR149	MIR146A	CHRM1
DJ9	MIR150	LEP	GABRA2
ABBP2	MIR152	BAX	ACHE
PKD6	MIR17	APC	CHRM2
LSINCT5	MIR18A	HLA-DRB1	GABRA1
PPA2	MIR222	SOD1	ADH1B
SCFI	MIR23A	NOS3	GRIA2
SCFAI	MDH1	CES1	EPHX2
RAI14	ME1	IL18	AHCY
KIAA1334	MAP3K5	JUN	CCNA2
TNFAIP8	MMP2	MYC	LYZ
SCCS2	MMP9	SLC17A5	CES1
LEAP2	ABCC1	HGF	RBP4
TGFBI	SULT1C3	SERPINE1	HMGCR
CSD2	MIR328	IL2	ITGAL
CDGG1	MIR191	MARS1	ACE
CSD	MIR335	BRCA1	NR1H2
BIGH3	MIR337	HNF4A	RARA
LARS1	DNAJB9	BDNF	RARB
LARS	MIR99A	TPMT	VDR
LFIS	MIR23B	EGF	SP1
ILFS1	MIR27B	CYCS	PYGL
CIHL	MIR29B2	CYP2C8	HK1
HLA-A	MIR29C	NLRP3	LGALS3
HLA-B	MIR301A	MTOR	IL2
SPDA1	MIR30A	MIR17	FOS
CDG2	MIR30B	ADIPOQ	CYP1A2
EBMD	MIR320A	TLR3	COL7A1
FKBP5	MIR34A	ESR1	COL1A1
FKBP51	MIR34C	KIT	NR1I3
MAPK14	MIR93	MIR29A	SREBF1
CSBP1	MIR338	IL1A	GLUL
COX7A2	MCCC1	BRCA2	G6PC1
PRDM1	CCT3	POLG	CHI3L1
BLIMP1	USP5	G6PD	ACSL1
SEC63	ACTN4	IFNA1
PCLD2	UNC93B1	TSC2
ARG1	MAP1LC3B	GGT1
AIG1	CANX	FOS
TNFAIP3	ACOX3	PYGL
A20	SESN2	ABCC8
OTUD7C	SLC10A7	GSTM1
AIFBL1	TAGLN2	GYS2
GLCCI1	TMEM164	RYR2
TSSN1	TMEM117	JAK2
GCTR	UBA5	DRD2
ABCB4	TCTN1	CYP2B6
PGY3	MIR651	XIAP
MDR3	MIR660	EPO
ICP3	TTR	APOA1
ABCB1	CCR2	CXCL10
PGY1	COL14A1	CD4
MDR1	VEGFA	CYP2A6
IBD13	VIM	F3
CLCs	MIR766	PHKA2
NOS3	TUBA1A	NFKB1
RINT1	IL1R2	MPO
ILFS3	REEP5	MIR27A
LINC-PINT	NR0B2	CDKN3
PINT	DGAT2	ABCG2
INSIG1	ATOH8	CYP1A1
GDAP1	ADIPOQ	COMT
CMT4A	SLC22A8	IL13
CMT2K	FADS2	NR1I2
CMTRIA	GSTO1	CD36
OSGIN2	ATG5	CRLF1
C8orf1	GDA	KRT18
CDH17	EDEM1	BCHE
CDH16	PUM1	IRF3
HPT1	PAN2	PARP1
LY6E	CDC25B	VWF
RIGE	XYLB	CPT1A
SCA2	CADPS2	STAT1
FOCAD	NREP	PNPLA3
KIAA1797	SERPINA6	HADHA
SCOLIV	PEX11A	TNFAIP3
NUP214	GGH	CAT
D9S46E	NR1I2	TNFRSF1A
CAN	WASL	MIR221
CAIN	SELENBP1	CDKN2A
IIAE9	F2RL3	HTR2A
OIT3	RGN	CP
LZP	AIFM1	F5
IFIT2	FCMR	IFIH1
IFI54	LRAT	MIR15A
G10P2	NR1I3	MIR106B
IFIT4	C3	CYP3A5
IFIT5	COQ9	HLA-A
RI58	SENP2	BCL2L1
ISG58	RBP1	EDN1
IFIT1	MIR483	BMPR2
IFI56	MIR484	GSTP1
G10P1	MIR455	MIR223
IFNAI1	BDH1	CDKN1A
CYP2C8	BDKRB2	TICAM1
CYP2C8DM	S100A11	UGT1A9
AVPI1	CCL2	CDH1
VIT32	BLVRB	SRC
IFITM5	SHC1	MIR20A
OI5	RASA1	IL17A
IFITM2	PZP	ATM
IFITM1	MIR362	ERBB2
IFI17	PTGS2	CFH
LEU13	MIR452	ABCC1
IFITM3	MIR410	MIR200B
IFITM10	MIR193B	TLR2
DSPA3	MIR497	TNFRSF10B
PIDD1	MIR499A	CTLA4
LRDD	MIR503	FGF2
MRT75	MIR505	MIR222
STIP1	BAX	ATP7B
HOP	PYGL	RINT1
SIPA1	SLPI	ALG9
SPA1	SOD1	CASP9
CLCF1	SOD2	EP300
BSF3	MIR532	SIRT1
CLC	MIR574	BRAF
CISS2	MIR589	IL5
UNC93B1	MIR592	MMP2
IIAE1	MIR625	MIR203A
LRP5	MIR627	NR1H3
BMND1	MIR629	VCAM1
LRP7	TF	ATP8B1
LR3	NR2F2	CFTR
OPPG	TGFBR1	IGF2
CPT1A	SERPING1	PTPN11
ALG8	MIR421	CSF3
CDG1H	MIR33B	SOD2
PCLD3	SOD3	UGT1A6
DDIAS	SORD	MCL1
NOXIN	SORL1	AXIN1
C11orf82	SPP1	KDR
NAFLD2	SRP72	NR1H2
EI24	SULT1E1	INSR
PIG8	SULT2B1	APOB
EPG4	SUOX	PRKCD
NINJ2	BTD	IL21R
TIGAR	TALDO1	IGF2R
C12orf5	TBXA2R	NGF
AICDA	TLR5	HMGCR
AID	MIR125B2	MAPK3
HIGM2	RDH13	TBC1D24
GYS2	CTNNB1	HBB
GLS2	CTSE	NTRK1
GA	CCDC80	RANBP2
STAT6	CYP1A2	TRAF3
MARS1	CYP2A6	SPP1
MARS	CYP2B6	AIFM1
MTRNS	CYP2C19	CAV1
METRS	CYP2C9	APP
ILLD	CYP3A4	DDIT3
TBK1	CYP8B1	THBD
NAK	CSF3	MIR143
FTDALS4	CRP	AR
IIAE8	CPS1	PTGS1
SNORA31	SGF29	CCL5
IIAE10	CHRM3	SERPINC1
PIBF1	PARK7	HSP90AA1
JBTS33	CKB	MIR93
RNASE2	CLU	SMAD4
RNS2	SLC25A29	BIRC5
EDN	ABCC2	SLC16A1
PYGL	COL3A1	CXCR4
PTGER2	CP	LPL
SYNDIG1L	MTPN	CXCL12
TMEM90A	ALDH1L2	MIR22
CAPUCIN	PPTC7	HNF1B
TRAF3	DBT	ARG1
CD40BP	EPHX1	IL2RA
LAP1	ERN1	ENG
CAP1	ALB	TTR
CRAF1	F3	MAPT
TNFAIP2	ACSL1	MIR181A1
TNFAIP8L3	FASN	XDH
TIPE3	ALDH9A1	FABP1
DEXI	FGA	ALOX5
MYLE	ALDOB	PIK3CG
LITAF	CCT5	SERPINA3
CMT1C	ENO1	CD46
PHKG2	NFXL1	LCN2
GSD9C	CELA1	FLT1
PYCARD	DDB1	ADRB2
TMS1	GADD45A	MT-TS1
ASC	DHFR	XBP1
TGFB1I1	DLAT	SELP
ARA55	DSC2	TF
HIC5	AGT	CREB1
PHKB	E2F1	HMGB1
VBCH2	ECHS1	KNG1
OPTA1	AHR	CD40LG
EVR4	EIF4EBP2	LARS1
PCLD4	GANAB	SST
CES1	NAT2	CFLAR
SES1	MIR1304	FCGR2A
CIAPIN1	MIR1290	TGFBI
OSGIN1	MIR1303	TBK1
OKL38	MIR764	NR3C1
MC1R	MIR378C	MAPK10
SHEP2	MIR1260B	CCL11
CMM5	MIR3615	MIR126
RASD1	MIR4448	MIR195
DEXRAS1	MIR4507	MIR127
RAI1	MIR151B	CCR5
SMCR	MIR1260A	SLC6A4
SMS	MIR1291	SCN1A
TNFAIP1	MIR1285-1	CLCF1
TIAF1	ABI1	KRT8
MYO18A	MIR744	GFER
MYSPDZ	MIR877	HAMP
MAJN	MIR885	FADD
SPR210	MIR1468	ALDH2
CCR7	MIR1246	TIMP1
CMKBR7	MIR1247	HLA-DQB1
EBI1	MIR1249	ITGB3
IFI35	MIR1307	HP
TBX21	MIR1306	SLC6A3
TBET	MIR4516	CALCA
IMD88	MIR378I	NOTCH1
AZI1	MIR3591	MAP2K1
ZA1	MIR1273H	GRIN2B
KIAA1118	MIR6741	GCK
PMAIP1	BPNT1	UGT1A8
APR	TUBB4B	PRKCA
NOXA	CDS1	ABL1
CMT2U	CAP1	MIR19A
TTD9	PDLIM5	MIR25
EBI3	PNRC1	CCL3
TNFAIP8L1	IMMT	UGT1A4
TIPE1	RIPK3	BMP2
TICAM1	MIR7977	RAF1
TRIF	MIR4433B	MIR181B1
IIAE6	MIR7704	LEPR
TINCR	MIR4492	CALR
PRKCSH	MIR1343	PPIG
G19P1	NR1H3	MIR181A2
PCLD1	MIR5588	MTHFR
CRLF1	MIR5196	ELANE
CISS1	ACTR3	ABCC3
IRF3	ADAM8	MT-CO1
IIAE7	AASS	SELE
IL4I1	MIR6815	MDM2
FIG1	MIR6852	G6PC1
IIAE5	SNX18	HSPA5
SYNDIG1	GSTM4	IRS1
TMEM90B	HSPA5	DPYD
TGIF2	APOA1	PLAU
PMEPA1	IFNA2	RAC1
TMEPAI	IFNG	PINK1
PFKL	IGF1	FAH
NAFLD1	APOE	SLCO1B3
TRMU	IL1A	RELA
MTO2	IL4	RBP4
SLC25A6	IL6	AGT
ANT3	IL11	DNAJB11
FIGF	IL17A	MIR23A
VEGFD	HRH2	UGT1A
RAI2	HPX	CNR1
PHKA2	GSTP1	CDK2
PHK	GSTT1	GFAP
XLG	ANXA2	MIR18A
PYKL	HADHA	CREBBP
GSD9A	CFH	IL6R
TGIF2LX	ANXA6	FANCI
TGIFLX	HLA-B	SMPD1
XPNPEP2	HLA-DRB1	MMP1
AEACEI	HMGB1	MBL2
TGIF2LY	HPD	IL3
TGIFLY	NOTCH1	LDHA
KIAA0216	IL18	MIR23B
	CXCL10	CSF2
	IRAK1	NPPA
	MIRLET7B	UGT1A7
	MIRLET7C	TNFRSF10A
	MIRLET7D	HRAS
	MIRLET7G	FN1
	MIRLET7I	PRRT2
	MIR100	PDGFRB
	MIR107	CD44
	MIR10A	LMNA
	MIR10B	UGT1A3
	MIR1-1	SEPSECS
	MIR122	CDKN1B
	LTF	HSPA4
	ARNT	PPARGC1A
	ITPR1	TCF4
	JUND	OPRM1
	MALAT1	THPO
	KNG1	GAPDH
	ARG1	BMP6
	KRT8	AGTR1
	KRT18	HSPG2
	LBP	SLC2A2
	LCN2	ASPH
	LGALS3	SREBF1
	FADS1	CDK1
	MIR125B1	BCS1L
	HAVCR1	SLC25A13
	GOT1	GSTT1
	H19	CEBPB
	ZDHHC23	FARSB
	GPD1	NQO1
	ERLEC1	VHL
	PTF1A	SQSTM1
	AMBP	CDK4
	GCLM	HTR1A
	HACL1	PCNA
	EIF2AK1	MIR10B
	SLC13A4	HADHB
	GDI1	MIF
	GC	TSC1
	CFAP20	NPM1
	CXCL1	REN
	NR5A2	PTK2
	GSTM2	CFI
	FMO3	POMC
	GSTA4	F9
	BRD4	MIR191
	FLT1	IGFBP3
	GSTM3	RB1
	GSN	ANXA5
	GRK4	NR1I3
	PANX1	CALM1
	CASP8	IFNB1
	ADA	MAOA
	NQO1	TNFSF11
	GPT2	PLG
	CABP1	VDR
	MIR106B	LDLR
	FADD	SP1
	G6PD	CISH
	AK4	CHEK2
	LPL	ALPP
	ALDH2	VIM
	ENG	PECAM1
	HAMP	SNCA
	FTL	PDGFB
	ENDOG	MAP3K5
	BAD	ADAMTS13
	SERPINA1	SLC10A1
	FGF21	GSR
	GFER	MIR196A2
	HSPA8	GCG
	SLC10A1	PRL
	KITLG	UGT2B7
	COMT	RHOA
	HPRT1	TYMS
	LTB4R	AHR
	H2AX	ITGAM
	OAS1	CCN2
	CYP2A7	IFNA2
	HBA2	PRKN
	TLR4	FLT3
	ENPP2	TYK2
	CAST	IL1R1
	GGT1	CYP19A1
	FAS	ITGB1
	CPB2	NRAS
	OR51E2	DGUOK
	ND6	SOCS1
	ASTN2	PSMB8
	SYTL2	BID
	LRBA	RXRA
	CAMTA1	NFKBIA
	PPARG	ALK
	PTPRD	FBN1
	LINC01266	DPP4
	ROBO1	CASK
	TSBP1-AS1	EGR1
	C19orf81	ACVRL1
	SYT14	TH
	CCDC14	RRM2B
	ST6GAL1	DNMT1
	NEBL	PRF1
	TSBP1	CASP1
	HCP5	FGA
	TBXAS1	GRIN1
	RAB31	IKBKG
	TPD52	IL11
	RAD51B	ATG7
		ABCC4
		LIPA
		MIR224
		ATF4
		HPRT1
		ABCA1
		MT-ND1
		GDAP1
		CYP7A1
		FASN
		NOD2
		HLA-DQA1
		FOXP3
		RIPK1
		MEFV
		SYK
		GDNF
		IL1RN
		SCN5A
		NOS1
		MTTP
		MIR145
		MPV17
		RUNX1
		MIR24-2
		PLA2G6
		GSK3B
		TGIF1
		RETN
		PDGFRL
		ERCC1
		JAK1
		GPC3
		GBA1
		PDCD1
		STAT6
		B2M
		CXCR3
		MFN2
		GP1BA
		SETD2
		CHUK
		CCR6
		BGLAP
		NPC1
		C3
		CEBPA
		H19
		KRT19
		MALAT1
		NBN
		CD40
		MIR181C
		SOCS3
		PLAT
		RAI1
		BAAT
		HSPA1A
		AKR1A1
		SLC40A1
		CLU
		IKZF1
		ADA
		RET
		SCN2A
		HSPB1
		IL15
		TXN
		HMGCL
		COX5A
		EIF2AK3
		CD34
		ITGA2B
		BCL2L11
		KCNQ2
		GJB1
		FGFR1
		SLC11A2
		PCSK9
		LIF
		CRH
		TGFBR2
		TYMP
		FECH
		MMP3
		F10
		NPY
		SLC4A1
		STK11
		SCN9A
		RAD51
		PIK3C2A
		IGF1R
		SMAD3
		MSH2
		HLA-C
		AKR1D1
		PMS2
		LITAF
		PSEN1
		TOP1
		SMAD2
		GJA1
		ENO2
		MBP
		MIR210
		SDHB
		GLUL
		NUP214
		ACHE
		TFRC
		CD79A
		KITLG
		TKT
		RNASE3
		GDF15
		IFITM1
		TNFRSF1B
		ACADM
		IFITM3
		IFI27
		LBR
		PKLR
		UNC93B1
		MT-CO3
		IRF1
		IKBKB
		GNAS
		ELN
		CD274
		STXBP1
		DHFR
		GADD45A
		PRMT7
		OXT
		CACNA1A
		EPAS1
		PLA2G2A
		EDNRA
		EPHX1
		PRKCB
		HAVCR1
		ODC1
		JAG1
		ACADVL
		IRS2
		CYP1B1
		CSF1
		GH1
		ERCC6
		GHRL
		PTPN22
		TRDN
		GAA
		FANCD2
		ALDOB
		DYNC2H1
		CTSB
		CST3
		IL12RB1
		BSCL2
		HTR2C
		EIF2S1
		MIR142
		CCL4
		TET2
		EGLN1
		P2RY12
		VKORC1
		PDGFRA
		ASS1
		MUC1
		GZMB
		EIF2AK2
		H2AC18
		SELL
		HLA-G
		KCNJ5
		HSPA8
		MIR148A
		NFATC1
		FGFR2
		AMACR
		C4A
		ALPL
		MIR204
		GLUD1
		CD14
		IGFBP1
		PTK2B
		FAAH
		MYD88
		POU5F1
		AGL
		ICOSLG
		FOXM1
		PMAIP1
		S100B
		APOC3
		TNFAIP6
		IRF5
		GJB2
		F8
		IL2RB
		SLC30A10
		PMM2
		MLXIPL
		UCP2
		TFR2
		MIR181B2
		MAT1A
		PTGER2
		TOP2A
		APEX1
		SHH
		CYP7B1
		OSM
		DMD
		LCAT
		BAK1
		WT1
		CDH2
		EZH2
		OTC
		CETP
		CXCL9
		TGFB2
		STAT5A
		CBL
		PIK3R1
		TGFA
		MEG3
		FANCC
		ITGB2
		DRD4
		RARA
		HSD3B7
		DDX3X
		RIGI
		ASXL1
		IGHE
		YAP1
		NAGLU
		PTPRC
		EPRS1
		NTF3
		CAV3
		CCNA2
		MB
		MIR152
		SLC22A5
		MX1
		ERCC4
		PYGM
		TFAM
		IL7
		CASP7
		CDK6
		NPPB
		PRKCZ
		PRKRA
		MAP3K7
		PF4
		EPCAM
		TMEM67
		AQP1
		CR1
		ANGPT2
		CIITA
		PON1
		KCNQ1
		F7
		PEX6
		AMPD1
		PSMB4
		ATRX
		CCNB1
		SLC22A1
		CYBB
		IDH1
		KCNJ11
		AQP4
		ZEB1
		MIR200A
		LTA
		TREX1
		NEU1
		STIM1
		NUDT15
		FOXO3
		GABRG2
		MLH1
		GUSB
		TRAF6
		ACE2
		MECP2
		NAMPT
		CHI3L1
		KCNH2
		BECN1
		BSG
		MME
		HDAC9
		CC2D2A
		TRPV1
		GBE1
		ATF3
		PRTN3
		NRG1
		EPHX2
		FYN
		PRNP
		SAA1
		SLC22A12
		PSMB9
		GRB2
		STAT2
		IFIT1
		PCK1
		E2F1
		PRKAA1
		ITK
		ACOX1
		NR5A2
		SLC2A9
		TJP2
		IFIT3
		SOX9
		SIK1
		NR4A1
		TNFAIP2
		ANGPT1
		LGALS3
		TGFBR1
		TSPO
		PPARD
		LAMA2
		INSIG1
		DBH
		MT-RNR1
		SAMHD1
		HSPD1
		ADH1B
		TBX21
		IL6ST
		KMT2A
		ABCG5
		TAC1
		GNMT
		CCK
		SOX2
		SPTAN1
		CDH17
		ADM
		CDC25A
		SLC37A4
		SMARCA4
		TIMP2
		MAOB
		DZIP1L
		CXCL1
		STAT5B
		LPIN1
		INPP5E
		TLR9
		HTR3A
		ABCB7
		ADK
		SCD
		SERPINF1
		RPS27A
		MIR16-1
		CXCL2
		CBS
		PEMT
		CDKN2B
		ERCC2
		SLC25A20
		PRKCE
		SLPI
		THBS1
		TNFRSF11B
		SCT
		ACACA
		BRIP1
		DRD3
		MIR107
		PDYN
		BTK
		GATA2
		MSR1
		FGF21
		NOTCH2
		PRKD1
		PARK7
		ACP1
		IL12A
		IFNL3
		HRH1
		PIDD1
		KRT7
		TRPV4
		ATF2
		FCGR2B
		ESR2
		AGER
		HSF1
		IL33
		BIRC3
		COL1A1
		DRD1
		DLC1
		HSD11B1
		CPOX
		HOTAIR
		PTPN3
		CHAT
		MMP14
		PDE4A
		MT-ND4
		TWNK
		LYN
		MAPK9
		SCN1B
		ICOS
		F2R
		MYCN
		SDHA
		IDO1
		IFI35
		SULT1A3
		CALM3
		MIR30A
		STAT4
		POLG2
		TRAF2
		PGR
		MIR200C
		MIR141
		HARS1
		DNAH8
		PRODH
		MT-CYB
		STIP1
		ADAR
		MYLK
		PLAUR
		MIR125A
		ETFDH
		CD28
		CCN1
		MT-ATP6
		SCARB1
		PIP
		MIR214
		SMARCB1
		SCYL1
		PRKCI
		FOXO1
		TAT
		POR
		CASP10
		BBC3
		MIR140
		NGFR
		ACOX2
		PALB2
		CEACAM5
		AOX1
		HADH
		JAK3
		GLS
		APOH
		PDPN
		HDAC1
		NTRK2
		SCN8A
		HBG2
		IL22
		MGMT
		CNTF
		SCN4A
		MIR199A1
		TIGAR
		CES2
		ALDOA
		ARNT
		ETFA
		SREBF2
		IRAK1
		CAMK2G
		FCGR3A
		LTF
		DLD
		TGFB3
		HCRT
		TNFSF15
		IL4I1
		SHBG
		ETS1
		YARS1
		DKK1
		BCR
		ABCC6
		CD81
		ITGAL
		RECK
		HJV
		SKIC2
		CTSD
		NEAT1
		OXTR
		STOX1
		AKT2
		CD80
		SBDS
		CALM2
		EGLN3
		TM6SF2
		TERC
		PTX3
		PAH
		EPOR
		AKR1B1
		UROD
		VIP
		TBXA2R
		CHEK1
		MMP7
		UCHL1
		IL1RAPL2
		CR2
		LIPC
		C5
		PGK1
		ASAH1
		VTN
		CASR
		TNFSF12
		ADH1C
		SDHD
		AMPD3
		RPS6KB1
		TNFAIP8L2
		ATP7A
		PPBP
		CDKN1C
		SHC1
		IL4R
		CDK5
		ITGA4
		GPD1
		CCL20
		BMP4
		VCP
		PRKACA
		HMBS
		MC1R
		CYP3A7
		RARB
		TLR7
		ONECUT1
		FGFR3
		MIRLET7C
		CASP2
		TSLP
		BIRC2
		XRCC1
		PTPA
		CD8A
		AGK
		MAVS
		PRKAA2
		TNFAIP8
		GSTA1
		RARRES2
		FGF1
		MT-TL1
		RUNX2
		IL18BP
		NOTCH3
		IL9
		HSD17B4
		ADCY10
		NPC2
		PRKCQ
		FGF7
		PLA2G4A
		CD209
		NF1
		MIR9-1
		ADORA2A
		NGLY1
		GABRA1
		S100A9
		CD163
		PML
		GAL
		RPGRIP1L
		ALDH9A1
		RHD
		AMBP
		BMP7
		CYP27A1
		ALDH1A1
		EGLN2
		HAVCR2
		MIR10A
		CEP290
		OCLN
		PKM
		TGFB1I1
		NCAM1
		FOXA2
		BAP1
		ERN1
		TP73
		CD55
		SLC25A4
		SOX17
		ATP6AP2
		LOX
		HBEGF
		CXCL11
		EBI3
		UGT2B4
		RIPK3
		MVP
		DHCR7
		ASL
		ERBB4
		BAD
		GHR
		MKI67
		PIK3CB
		GSTA2
		C4B
		TFAP2A
		BLVRA
		OPRK1
		RPS6KA3
		CD69
		IFI16
		LBP
		ENO1
		S100A8
		MIR451A
		CNTNAP2
		SF3B1
		ITIH4
		STXBP2
		SNAI1
		SLC51A
		GATA1
		MIR29B1
		LINC-PINT
		SMAD7
		LOC107133510
		PTCH1
		TGM2
		SYNGAP1
		FABP4
		MIR205
		CIAPIN1
		FMO3
		RBCK1
		MPL
		P2RX7
		PRKDC
		NOX4
		PDX1
		TNFRSF10D
		HSD17B13
		SLC18A2
		CXCR1
		HIF1AN
		NDUFS4
		DNMT3A
		ERBB3
		PRKAR1A
		GAMT
		RTN4
		NEFL
		LRP6
		FTCD
		TTC21B
		PDE5A
		AGXT
		STING1
		PIGA
		KCNB1
		TEK
		DNASE1
		NDUFS1
		SLC22A2
		GAST
		PLK1
		KEAP1
		FGF19
		OFD1
		ALAD
		APOA5
		NAT1
		ABCC5
		CCR7
		MIR130A
		SERPINA6
		PRDX5
		FGF23
		TCF7L2
		SLC2A4
		ENPP1
		FGB
		IDH2
		CCR2
		GNRH1
		PLA2G7
		SLC51B
		CAMP
		GRN
		CSNK2B
		PROM1
		U2AF1
		EPHB2
		TACR1
		LRRK2
		MST1
		ATR
		SHOC2
		ITPR3
		SULT2A1
		PEX19
		CHKA
		ASGR2
		PROC
		HULC
		TG
		KLF6
		TWIST1
		TNNT2
		DNM2
		ALAS2
		CX3CR1
		ELAVL1
		MIR31
		OPRD1
		IRF7
		NME1
		FTH1
		RLBP1
		TNPO3
		AHSG
		AQP2
		GCKR
		CSTB
		NFKB2
		H2AX
		POSTN
		LIFR
		FARSA
		SGK1
		GNB1
		AHCY
		IL12B
		ADAM17
		TJP1
		LACTB
		MIR182
		CSNK2A1
		PGF
		MSH6
		PNOC
		CDKL5
		GRIN2A
		CHGA
		FMR1
		HBA2
		ACAD9
		DIABLO
		MAP2K4
		TTN
		WNT5A
		PPP3CA
		DYSF
		FANCM
		CYSLTR2
		GLS2
		ETFB
		ITCH
		MIR192
		NDUFS7
		HSP90B1
		APAF1
		AURKA
		MMP12
		UCA1
		CXCR2
		CD47
		CTSG
		CCL17
		LCK
		PFKM
		SKP2
		KLF4
		IFIT5
		WDR19
		MIR486-1
		ESRRB
		VDAC1
		DNM1L
		PPP2R1A
		ISG15
		FKBP5
		LOC110806263
		ADA2
		MIR378A
		FBP1
		PSAP
		TNFSF13B
		DNMT3B
		CIDEC
		ROCK1
		RHOB
		SPARC
		FKBP1A
		EDAR
		RPL5
		FANCE
		CORIN
		RAD51C
		KCNQ1OT1
		LOC106099062
		ADCYAP1
		SH2B3
		GRM7
		ADAM10
		FLG
		MIR132
		TNNI3
		SURF1
		AREG
		IGFBP2
		MDK
		POLD1
		AGPAT2
		ADRB1
		MVK
		ABHD5
		MT-CO2
		MIR320A
		SIPA1L2
		KLK3
		SLC25A15
		GPBAR1
		ITPA
		PHKA1
		SOS1
		ALDH5A1
		IL23A
		APBB1
		CA2
		MUC5AC
		ABCG8
		TALDO1
		SLC29A1
		TFF1
		SH2D1A
		IFT172
		NPC1L1
		XPA
		ACKR1
		MMACHC
		HDAC6
		MYB
		GYS1
		CDC42
		DNM1
		NIPBL
		TINF2
		PODXL
		CYBA
		RB1CC1
		PLCG1
		CPS1
		NRP1
		ANXA2
		HRH2
		HPD
		MIR15B
		CTH
		KCNN4
		SDC1
		ADORA1
		PNP
		MIR98
		TUBB
		GADD45G
		STEAP3
		HYOU1
		CDC25C
		NES
		EDNRB
		NPHP3
		LPA
		LRP1
		PC
		FANCA
		FZD4
		CCND2
		ANPEP
		ORAI1
		ALMS1
		IL18R1
		IFI44
		FOXA1
		BCL6
		IFI44L
		LIG4
		CYP11A1
		FCGR3B
		VEGFC
		PPOX
		RASA1
		F2RL1
		PEX5
		SYP
		FH
		OLR1
		CD19
		TAB2
		SIRT6
		GAS5
		HERC2
		SEMA4D
		MIR124-1
		NCF1
		HBA1
		HPX
		DEPDC5
		MIR125B1
		TGIF2
		DDB1
		CEACAM3
		HIF3A
		RHCE
		CAVIN1
		MIR373
		MIR137
		PTPN1
		GRIA2
		AXL
		TRIM21
		MMP13
		COG2
		PRLR
		CTSL
		YWHAG
		ROCK2
		SFTPC
		ANGPTL4
		RAD50
		SCN11A
		DUSP1
		EIF4E
		PTGES
		OXA1L
		PLCG2
		CACNA1S
		MED12L
		MED12
		SOCS2
		ACTB
		MICA
		TRIM32
		CGA
		MIR29C
		TNFRSF10C
		DPAGT1
		HK2
		GIMAP5
		HDAC8
		GYPA
		CHRM2
		CD86
		ETV6
		NDUFV1
		MIRLET7D
		CTF1
		BTNL2
		COMP
		GOLM1
		MT-ND6
		POGZ
		BNIP3
		ITGA6
		TPO
		C5AR1
		GDAP2
		COL2A1
		PRKCH
		GC
		HDAC4
		ATP2A2
		NANOG
		GCLC
		HNMT
		PEX1
		GLP1R
		SIRT3
		KRT5
		IL16
		FLT4
		CYSLTR1
		CTNND1
		WNT1
		NR3C2
		GP1BB
		NINJ1
		ABCC9
		C1S
		DAXX
		KCNJ2
		MIR183
		IL7R
		COL7A1
		COX4I1
		TXNRD1
		APOC2
		CACNA1C
		WNT3A
		FHIT
		ANXA1
		DHPS
		MIRLET7B
		XRCC3
		FTL
		CASP6
		ABCD3
		FANCF
		ATP2A1
		GCDH
		PEX16
		AVP
		GRP
		NDUFAF3
		ADRB3
		MIR424
		PLCB1
		GRK2
		CD59
		GPX1
		PIM1
		HDAC2
		PRKCG
		ITGB4
		CDH5
		DYNC1H1
		MIR144
		HTR1B
		SLC1A3
		IAPP
		RNF220
		KLRK1
		NDUFA13
		UMOD
		CLCN1
		BCKDHB
		NF2
		LIN28B
		SERPINF2
		ANGPTL3
		CRAT
		GP9
		OPTN
		BLK
		CSF1R
		EPHA3
		BLVRB
		SIGMAR1
		COL4A1
		ATP1A3
		DSP
		CFHR1
		TYR
		PIBF1
		ARID1B
		KMT2D
		RAP1A
		NR0B2
		MIR148B
		TSC22D3
		SIK2
		TIRAP
		SLC9A3
		AKR1C4
		MYOC
		SFTPD
		PEX2
		RORA
		CCND3
		RAG2
		CYP17A1
		CRHR1
		DLAT
		ABCG1
		ACADS
		GRIA3
		HINT1
		CHRM3
		PHB1
		MIR150
		MAP2
		CLEC4M
		S1PR1
		KIF1A
		PRDX6
		IFT140
		SCGB1A1
		PNPLA2
		ACP5
		MIR212
		P4HB
		SLC39A8
		XK
		GATA3
		SKIC3
		ANGPTL8
		AIRE
		EPHA2
		PRKAB1
		CCDC47
		GATA4
		ACTC1
		DUSP19
		KRIT1
		MYH7
		BRD4
		ITGAV
		GP6
		SMC1A
		SPIB
		KCNA1
		HFE-AS1
		CIRBP
		PEX13
		GARS1
		SP110
		AKT3
		IARS1
		GABRB3
		RARS1
		RTEL1
		KAT5
		PAX5
		FGL1
		BCL2L2
		FGG
		IFT80
		PEX26
		IMPDH2
		C1QBP
		PNPO
		VEGFD
		CPQ
		DES
		CYP27B1
		LOC106627981
		TRADD
		GSTZ1
		ADIPOR1
		HNRNPA1
		CD63
		TGM1
		DCN
		CYP2J2
		HK1
		PEX10
		MYH9
		RBL2
		GLI1
		GABRD
		DYRK1A
		PEPD
		ERCC3
		KLF11
		RACK1
		RELN
		NTS
		CARD11
		PGM3
		MIR335
		MAP2K2
		PPIA
		CD38
		SPTBN1
		CYB5A
		LRRC56
		PPP2CA
		AFG3L2
		TNFRSF11A
		BHMT
		TP63
		CHD2
		LOC110006319
		DLG4
		TIMP3
		SLC25A22
		CCNH
		ASGR1
		PTPN6
		ATG5
		ABAT
		PTHLH
		TLR5
		MYOD1
		ITGA2
		SDHC
		TREM2
		PVT1
		SPEN
		MT-ND2
		ITPR1
		CTSK
		CFB
		SLC10A2
		ARSA
		FLNC
		UCN
		MMP8
		SLC22A6
		PRDX1
		AKR1C2
		LGALS1
		HDAC3
		LYZ
		MIR185
		TRAF1
		SOAT1
		UNC13D
		DGKE
		TUBB3
		MRE11
		FGFR4
		GPHN
		MAP3K14
		NR4A2
		PRDM16
		PROX1
		MTDH
		CYLD
		RHO
		PLIN2
		SORD
		CSNK1E
		IRF4
		IL21
		GPX3
		MIR34C
		FANCG
		APOBEC3G
		NDUFB9
		NCF2
		PDPK1
		NSD1
		HMOX2
		XPC
		MYO5B
		KL
		STMN1
		ACAN
		SLC8A1
		XRCC6
		GAD1
		CHRNA7
		CCL22
		KRT17
		AVPR2
		YBX1
		UGCG
		MIR149
		HTRA2
		MAT2A
		CA9
		EIF4EBP1
		CDX2
		GADD45B
		CCN4
		PPP1R15A
		ATP5F1A
		POU2AF1
		MBOAT7
		GSN
		IGHG1
		CD9
		HLA-DPB1
		MIR96
		CRYAA
		IL24
		EEF1A1
		MICOS13
		TAP2
		POLH
		HNRNPUL2-BSCL2
		SKI
		EZR
		DDC
		MKS1
		RAC2
		SCARB2
		YY1
		EPX
		ZFP36
		MEN1
		CTBP1
		MIR483
		SPHK1
		ACTA1
		VASP
		TARDBP
		SLC6A2
		MPZ
		ERCC5
		FLNA
		IKBKE
		CSNK1D
		WDR35
		CXCL5
		CTTN
		NEK8
		EPHB4
		CLOCK
		NDRG1
		XRCC5
		MIR328
		TFF3
		PXN
		GLI2
		GALK1
		DICER1
		MIR27B
		DAPK1
		GPER1
		SLC39A14
		CDKN2B-AS1
		TCF3
		RHOD
		FLCN
		UBC
		SRSF2
		MIR499A
		SIL1
		SMO
		IFNAR1
		MAP3K1
		CCNG1
		LIMK1
		CSF3R
		GOT2
		KARS1
		PGM1
		HERPUD1
		STX1A
		GNAO1
		MIR429
		AOC3
		BCL2A1
		MIR146B
		MIR30E
		GPI
		IRAK4
		GCH1
		ALG1
		NPHP1
		MIR26A1
		SETBP1
		OGG1
		S100A4
		USP18
		MICB
		MTR
		TUBB4A
		CKB
		TUBA1A
		UBE2T
		TSHR
		CNR2
		INVS
		JUNB
		SLX4
		ADORA3
		GFM1
		FXN
		TKFC
		DNAJB1
		TUG1
		FUS
		MIR128-1
		CEP164
		ANO5
		TIAM1
		KRT14
		TNFRSF12A
		CLDN1
		XPO1
		ERCC8
		CAPN1
		NPHP4
		NLRP12
		ALOX5AP
		HNRNPK
		LAMP2
		SRD5A1
		LGI1
		TCTN2
		ATP1A1
		CCL7
		ACTA2
		TNIP1
		RSF1
		TXNRD2
		SESN2
		STUB1
		GLO1
		BMAL1
		ZAP70
		SFTPB
		MAPK11
		TMPRSS6
		FBXW7
		IQGAP1
		NCOR1
		PTN
		GSK3A
		LEPQTL1
		NAB2
		CX3CL1
		NEUROD1
		WRAP53
		PEX12
		PTGER4
		CYP26A1
		IL17F
		WWOX
		UGT2B17
		SLC1A2
		PTH
		GYPC
		MERTK
		NDUFS2
		HHEX
		SYT1
		ID1
		ELK1
		NHP2
		PIN1
		KCNK3
		DKC1
		RAG1
		CSNK1A1
		ZC3H12A
		IDUA
		TRIM28
		MYOG
		DCDC2
		SOX4
		WNK1
		B9D1
		KRT20
		ARID1A
		IFNGR1
		ATF6
		CSNK2A2
		FCGR1A
		RNASEH2A
		GYPB
		ANG
		MMUT
		XRCC4
		ATRIP
		CASP4
		KLF1
		FURIN
		ACVR2B
		CYP11B2
		PENK
		LEF1
		BLZF1
		MTM1
		AIF1
		MDH2
		TPT1
		PAK1
		ST6GAL1
		GRHPR
		MIR370
		CFHR2
		PNKP
		NEK1
		ADRA1A
		SSB
		GALT
		HTT
		PCDH19
		APOL1
		SERPING1
		SSTR2
		MT-RNR2
		PLA2G1B
		KIF11
		NHLRC1
		SLC11A1
		KCNJ10
		PPM1D
		UTS2
		CHRM1
		TRIM37
		DGAT1
		LRP2
		FLAD1
		APOA2
		CUL3
		RNASEH2B
		TXNIP
		CCL18
		XIST
		CEL
		CHIT1
		UQCRC2
		DDB2
		SIRT2
		STAR
		MIRLET7E
		RHOC
		AUTS2
		WRN
		MIR30D
		CYP24A1
		PMP22
[truncated: 6,186 more rows]
