# Supplementary material for: Exploring the mechanism of Alisma orientale for the treatment of pregnancy induced hypertension and potential hepato-nephrotoxicity by using network pharmacology, network toxicology, molecular docking and molecular dynamics simulation
Source: Front Pharmacol. 2022 Nov 15;13:1027112. doi: 10.3389/fphar.2022.1027112 (PMC9705790; doi:10.3389/fphar.2022.1027112)
Supplement: Supplementary file 4 [file DataSheet8.ZIP › Supplement Materials/Compounds and Targets/Toxic compound details/DisGeNET-drug induced liver injury.xlsx]

## Sheet: C4277682
Disease	Disease_id	Gene	Gene_id	UniProt	Gene_Full_Name	Protein_Class	N_diseases_g	DSI_g	DPI_g	pLI	Score_gda	EL_gda	EI_gda	N_PMIDs	N_SNPs_gda	First_Ref	Last_Ref
Chemical and Drug Induced Liver Injury	C4277682	TNF	7124	P01375	tumor necrosis factor	Signaling	2724	0.231	0.962	0.8033	0.5		1	12	0	1995	2019
Chemical and Drug Induced Liver Injury	C4277682	VWF	7450	P04275	von Willebrand factor	Enzyme modulator	498	0.408	0.885	3.2187e-25	0.5		1	2	0	1995	2017
Chemical and Drug Induced Liver Injury	C4277682	ACTB	60	P60709	actin beta	Cellular structure	1110	0.325	0.923	0.98564	0.5		1	2	0	2012	2015
Chemical and Drug Induced Liver Injury	C4277682	ABCB1	5243	P08183	ATP binding cassette subfamily B member 1	Transporter	933	0.344	0.885	1.2564e-05	0.5		1	2	0	2011	2015
Chemical and Drug Induced Liver Injury	C4277682	CA3	761	P07451	carbonic anhydrase 3		37	0.682	0.5	0.0017251	0.5		1	2	0	2014	2015
Chemical and Drug Induced Liver Injury	C4277682	GSR	2936	P00390	glutathione-disulfide reductase	Enzyme	206	0.494	0.846	1.2922e-06	0.5		1	4	0	2013	2017
Chemical and Drug Induced Liver Injury	C4277682	GSTM1	2944	P09488	glutathione S-transferase mu 1		627	0.38	0.923	0.0020641	0.5		1	3	0	2007	2011
Chemical and Drug Induced Liver Injury	C4277682	APOH	350	P02749	apolipoprotein H		121	0.563	0.769	1.5614e-15	0.5		1	2	0	2005	2013
Chemical and Drug Induced Liver Injury	C4277682	CAT	847	P04040	catalase	Enzyme	794	0.359	0.962	1.6263e-10	0.5		1	3	0	2011	2015
Chemical and Drug Induced Liver Injury	C4277682	GPT	2875	P24298	glutamic--pyruvic transaminase	Enzyme	511	0.403	0.923	3.5945e-19	0.5		1	5	0	1977	2016
Chemical and Drug Induced Liver Injury	C4277682	CYP2E1	1571	P05181	cytochrome P450 family 2 subfamily E member 1		306	0.459	0.885	8.0688e-09	0.5		1	6	0	2003	2018
Chemical and Drug Induced Liver Injury	C4277682	GCLC	2729	P48506	glutamate-cysteine ligase catalytic subunit	Enzyme	198	0.509	0.885	0.42718	0.5		1	2	0	2007	2009
Chemical and Drug Induced Liver Injury	C4277682	NR1H4	9971	Q96RI1	nuclear receptor subfamily 1 group H member 4	Nuclear receptor	187	0.513	0.808	0.00093892	0.5		1	3	0	2003	2018
Chemical and Drug Induced Liver Injury	C4277682	POLG	5428	P54098	DNA polymerase gamma, catalytic subunit	Enzyme	462	0.457	0.846	2.0756e-09	0.5		1	3	0	2008	2014
Chemical and Drug Induced Liver Injury	C4277682	IL1B	3553	P01584	interleukin 1 beta		1801	0.276	0.962	0.13005	0.5		1	5	0	2009	2019
Chemical and Drug Induced Liver Injury	C4277682	HMOX1	3162	P09601	heme oxygenase 1		666	0.381	0.923	0.0096817	0.5		1	3	0	2008	2013
Chemical and Drug Induced Liver Injury	C4277682	HLA-A	3105	P04439	major histocompatibility complex, class I, A		672	0.37	0.846	0.0013299	0.4		1	2	1	2011	2017
Chemical and Drug Induced Liver Injury	C4277682	HLA-DQB1	3119	P01920	major histocompatibility complex, class II, DQ beta 1	Immune response	504	0.407	0.885	0.0089259	0.4		1	1	1	2011	2011
Chemical and Drug Induced Liver Injury	C4277682	PNP	4860	P00491	purine nucleoside phosphorylase	Enzyme	161	0.527	0.885	6.9987e-06	0.3		1	1	0	2005	2005
Chemical and Drug Induced Liver Injury	C4277682	OGDH	4967	Q02218	oxoglutarate dehydrogenase		55	0.653	0.538	0.99728	0.3		1	1	0	2015	2015
Chemical and Drug Induced Liver Injury	C4277682	MIR345	442910		microRNA 345		56	0.619	0.462		0.3		1	1	0	2017	2017
Chemical and Drug Induced Liver Injury	C4277682	PCYT1A	5130	P49585	phosphate cytidylyltransferase 1, choline, alpha		256	0.485	0.885	2.024e-05	0.3		1	1	0	2014	2014
Chemical and Drug Induced Liver Injury	C4277682	MIR342	442909		microRNA 342		111	0.547	0.769		0.3		1	1	0	2017	2017
Chemical and Drug Induced Liver Injury	C4277682	P4HB	5034	P07237	prolyl 4-hydroxylase subunit beta		222	0.488	0.808	0.99662	0.3		1	1	0	2015	2015
Chemical and Drug Induced Liver Injury	C4277682	NOX4	50507	Q9NPH5	NADPH oxidase 4	Enzyme	260	0.471	0.885	5.7555e-20	0.3		1	1	0	2014	2014
Chemical and Drug Induced Liver Injury	C4277682	MIR423	494335		microRNA 423		91	0.566	0.769		0.3		1	1	0	2017	2017
Chemical and Drug Induced Liver Injury	C4277682	MIR367	442912		microRNA 367		71	0.59	0.654		0.3		1	1	0	2012	2012
Chemical and Drug Induced Liver Injury	C4277682	MIR378A	494327		microRNA 378a		127	0.532	0.808		0.3		1	1	0	2017	2017
Chemical and Drug Induced Liver Injury	C4277682	NME2	4831	P22392	NME/NM23 nucleoside diphosphate kinase 2	Kinase	95	0.573	0.731	8.8471e-09	0.3		1	1	0	2015	2015
Chemical and Drug Induced Liver Injury	C4277682	MIR361	494323		microRNA 361		79	0.578	0.654		0.3		1	1	0	2017	2017
Chemical and Drug Induced Liver Injury	C4277682	MST1R	4486	Q04912	macrophage stimulating 1 receptor	Kinase	133	0.542	0.808	7.8684e-37	0.3		1	1	0	2012	2012
Chemical and Drug Induced Liver Injury	C4277682	MTHFR	4524	P42898	methylenetetrahydrofolate reductase		985	0.337	0.885	3.2068e-10	0.3		1	2	0	2008	2009
Chemical and Drug Induced Liver Injury	C4277682	MAT1A	4143	Q00266	methionine adenosyltransferase 1A	Enzyme	103	0.582	0.577	0.00080978	0.3		1	1	0	2015	2015
Chemical and Drug Induced Liver Injury	C4277682	NDUFS3	4722	O75489	NADH:ubiquinone oxidoreductase core subunit S3		120	0.581	0.769	0.00058312	0.3		1	1	0	2015	2015
Chemical and Drug Induced Liver Injury	C4277682	NFE2L2	4780	Q16236	nuclear factor, erythroid 2 like 2	Enzyme	823	0.357	0.885	0.0035719	0.3		1	5	0	2012	2019
Chemical and Drug Induced Liver Injury	C4277682	MST1	4485	P26927	macrophage stimulating 1	Enzyme	281	0.465	0.885	4.7831e-19	0.3		1	1	0	2015	2015
Chemical and Drug Induced Liver Injury	C4277682	PAH	5053	P00439	phenylalanine hydroxylase		219	0.516	0.769	6.4046e-23	0.3		1	1	0	2015	2015
Chemical and Drug Induced Liver Injury	C4277682	DNAJC12	56521	Q9UKB3	DnaJ heat shock protein family (Hsp40) member C12		35	0.705	0.423	2.0723e-06	0.3		1	1	0	2016	2016
Chemical and Drug Induced Liver Injury	C4277682	POLR2G	5436	P62487	RNA polymerase II subunit G	Enzyme	13	0.78	0.269	1.257e-06	0.3		1	1	0	2015	2015
Chemical and Drug Induced Liver Injury	C4277682	PON1	5444	P27169	paraoxonase 1		496	0.409	0.885	9.8142e-11	0.3		1	1	0	2005	2005
Chemical and Drug Induced Liver Injury	C4277682	SPIN2A	54466	Q99865	spindlin family member 2A		8	0.805	0.192	0.0011466	0.3		1	1	0	2005	2005
Chemical and Drug Induced Liver Injury	C4277682	UGT1A9	54600	O60656	UDP glucuronosyltransferase family 1 member A9		94	0.59	0.577	5.3634e-08	0.3		1	1	0	2011	2011
Chemical and Drug Induced Liver Injury	C4277682	PPARA	5465	Q07869	peroxisome proliferator activated receptor alpha	Nuclear receptor	408	0.432	0.885	0.030182	0.3		1	1	0	2014	2014
Chemical and Drug Induced Liver Injury	C4277682	MED1	5469	Q15648	mediator complex subunit 1		88	0.573	0.692	1	0.3		1	1	0	2005	2005
Chemical and Drug Induced Liver Injury	C4277682	OCIAD1	54940	Q9NX40	OCIA domain containing 1	Immune response	17	0.76	0.308	9.9492e-07	0.3		1	1	0	2015	2015
Chemical and Drug Induced Liver Injury	C4277682	TMEM38B	55151	Q9NVV0	transmembrane protein 38B	Ion channel	12	0.78	0.231	0.019501	0.3		1	1	0	2014	2014
Chemical and Drug Induced Liver Injury	C4277682	PRKCD	5580	Q05655	protein kinase C delta	Kinase	287	0.48	0.846	0.99995	0.3		1	1	0	2019	2019
Chemical and Drug Induced Liver Injury	C4277682	ECHDC1	55862	Q9NTX5	ethylmalonyl-CoA decarboxylase 1	Enzyme	15	0.736	0.269	5.5968e-09	0.3		1	1	0	2014	2014
Chemical and Drug Induced Liver Injury	C4277682	PLS3	5358	P13797	plastin 3	Cellular structure	47	0.656	0.5	0.98844	0.3		1	1	0	2015	2015
Chemical and Drug Induced Liver Injury	C4277682	PLG	5340	P00747	plasminogen	Enzyme	586	0.389	0.923	0.010345	0.3		1	1	0	2012	2012
Chemical and Drug Induced Liver Injury	C4277682	IL22	50616	Q9GZX6	interleukin 22		551	0.393	0.885	0.00018843	0.3		1	3	0	2004	2013
Chemical and Drug Induced Liver Injury	C4277682	PC	5091	P11498	pyruvate carboxylase	Enzyme	183	0.515	0.808	0.013834	0.3		1	1	0	2015	2015
Chemical and Drug Induced Liver Injury	C4277682	TMED7	51014	Q86XR7;Q9Y3B3	transmembrane p24 trafficking protein 7	Transporter	336	0.436	0.808	0.47966	0.3		1	1	0	2016	2016
Chemical and Drug Induced Liver Injury	C4277682	LAP3	51056	P28838	leucine aminopeptidase 3	Enzyme	20	0.743	0.231	1.4677e-07	0.3		1	1	0	2015	2015
Chemical and Drug Induced Liver Injury	C4277682	HAO2	51179	Q9NYQ3	hydroxyacid oxidase 2	Enzyme	22	0.736	0.308	5.9977e-10	0.3		1	1	0	2014	2014
Chemical and Drug Induced Liver Injury	C4277682	PCOLCE	5118	Q15113	procollagen C-endopeptidase enhancer		15	0.76	0.269	5.8392e-05	0.3		1	1	0	2014	2014
Chemical and Drug Induced Liver Injury	C4277682	ATP6V1D	51382	Q9Y5K8	ATPase H+ transporting V1 subunit D	Transporter	8	0.805	0.154	4.5061e-05	0.3		1	1	0	2014	2014
Chemical and Drug Induced Liver Injury	C4277682	DHRS7	51635	Q9Y394	dehydrogenase/reductase 7		16	0.76	0.192	9.8631e-12	0.3		1	1	0	2014	2014
Chemical and Drug Induced Liver Injury	C4277682	PDK4	5166	Q16654	pyruvate dehydrogenase kinase 4	Kinase	85	0.578	0.577	9.142e-12	0.3		1	1	0	2011	2011
Chemical and Drug Induced Liver Injury	C4277682	PGM1	5236	P36871	phosphoglucomutase 1		72	0.628	0.577	5.0551e-15	0.3		1	1	0	2015	2015
Chemical and Drug Induced Liver Injury	C4277682	PLAT	5327	P00750	plasminogen activator, tissue type	Enzyme	392	0.445	0.885	5.6593e-05	0.3		1	1	0	2012	2012
Chemical and Drug Induced Liver Injury	C4277682	PRKDC	5591	P78527	protein kinase, DNA-activated, catalytic subunit	Kinase	131	0.54	0.808	1	0.3		1	1	0	2011	2011
Chemical and Drug Induced Liver Injury	C4277682	MIR130A	406919		microRNA 130a		141	0.522	0.808		0.3		1	2	0	2015	2017
Chemical and Drug Induced Liver Injury	C4277682	MIR192	406967		microRNA 192		173	0.503	0.846		0.3		1	4	0	2011	2017
Chemical and Drug Induced Liver Injury	C4277682	MIR193A	406968		microRNA 193a		116	0.541	0.731		0.3		1	1	0	2017	2017
Chemical and Drug Induced Liver Injury	C4277682	MIR194-1	406969		microRNA 194-1		7	0.821	0.154		0.3		1	1	0	2017	2017
Chemical and Drug Induced Liver Injury	C4277682	MIR19A	406979		microRNA 19a		151	0.512	0.808		0.3		1	1	0	2012	2012
Chemical and Drug Induced Liver Injury	C4277682	MIR200C	406985		microRNA 200c		202	0.486	0.846		0.3		1	1	0	2012	2012
Chemical and Drug Induced Liver Injury	C4277682	MIR21	406991		microRNA 21		726	0.363	0.846		0.3		1	1	0	2017	2017
Chemical and Drug Induced Liver Injury	C4277682	MIR210	406992		microRNA 210		277	0.46	0.846		0.3		1	1	0	2017	2017
Chemical and Drug Induced Liver Injury	C4277682	MIR217	406999		microRNA 217		116	0.543	0.769		0.3		1	1	0	2012	2012
Chemical and Drug Induced Liver Injury	C4277682	MIR218-1	407000		microRNA 218-1		18	0.722	0.231		0.3		1	2	0	2012	2018
Chemical and Drug Induced Liver Injury	C4277682	MIR22	407004		microRNA 22		195	0.496	0.808		0.3		1	2	0	2015	2017
Chemical and Drug Induced Liver Injury	C4277682	MIR221	407006		microRNA 221		304	0.449	0.846		0.3		1	1	0	2017	2017
Chemical and Drug Induced Liver Injury	C4277682	MIR188	406964		microRNA 188		61	0.612	0.808		0.3		1	1	0	2017	2017
Chemical and Drug Induced Liver Injury	C4277682	MIR181C	406957		microRNA 181c		103	0.555	0.769		0.3		1	1	0	2012	2012
Chemical and Drug Induced Liver Injury	C4277682	MIR130B	406920		microRNA 130b		115	0.547	0.808		0.3		1	1	0	2017	2017
Chemical and Drug Induced Liver Injury	C4277682	MIR132	406921		microRNA 132		222	0.485	0.846		0.3		1	1	0	2012	2012
Chemical and Drug Induced Liver Injury	C4277682	MIR141	406933		microRNA 141		179	0.497	0.808		0.3		1	2	0	2012	2017
Chemical and Drug Induced Liver Injury	C4277682	MIR142	406934		microRNA 142		220	0.48	0.846		0.3		1	1	0	2017	2017
Chemical and Drug Induced Liver Injury	C4277682	MIR143	406935		microRNA 143		267	0.462	0.885		0.3		1	1	0	2018	2018
Chemical and Drug Induced Liver Injury	C4277682	MIR148A	406940		microRNA 148a		172	0.506	0.846		0.3		1	2	0	2015	2017
Chemical and Drug Induced Liver Injury	C4277682	MIR149	406941		microRNA 149		140	0.524	0.769		0.3		1	1	0	2012	2012
Chemical and Drug Induced Liver Injury	C4277682	MIR150	406942		microRNA 150		282	0.455	0.808		0.3		1	1	0	2017	2017
Chemical and Drug Induced Liver Injury	C4277682	MIR152	406943		microRNA 152		136	0.521	0.769		0.3		1	1	0	2017	2017
Chemical and Drug Induced Liver Injury	C4277682	MIR17	406952		microRNA 17		270	0.459	0.846		0.3		1	1	0	2017	2017
Chemical and Drug Induced Liver Injury	C4277682	MIR18A	406953		microRNA 18a		154	0.52	0.846		0.3		1	1	0	2017	2017
Chemical and Drug Induced Liver Injury	C4277682	MIR222	407007		microRNA 222		210	0.486	0.808		0.3		1	1	0	2017	2017
Chemical and Drug Induced Liver Injury	C4277682	MIR23A	407010		microRNA 23a		174	0.499	0.808		0.3		1	1	0	2017	2017
Chemical and Drug Induced Liver Injury	C4277682	MDH1	4190	P40925	malate dehydrogenase 1	Enzyme	33	0.682	0.538	0.92765	0.3		1	1	0	2005	2005
Chemical and Drug Induced Liver Injury	C4277682	ME1	4199	P48163	malic enzyme 1	Enzyme	58	0.628	0.615	8.2005e-14	0.3		1	1	0	2015	2015
Chemical and Drug Induced Liver Injury	C4277682	MAP3K5	4217	Q99683	mitogen-activated protein kinase kinase kinase 5	Kinase	170	0.513	0.808	0.51964	0.3		1	1	0	2008	2008
Chemical and Drug Induced Liver Injury	C4277682	MMP2	4313	P08253	matrix metallopeptidase 2	Enzyme	1021	0.333	0.923	0.83878	0.3		1	1	0	2005	2005
Chemical and Drug Induced Liver Injury	C4277682	MMP9	4318	P14780	matrix metallopeptidase 9	Enzyme	1337	0.305	0.923	1.8869e-17	0.3		1	1	0	2012	2012
Chemical and Drug Induced Liver Injury	C4277682	ABCC1	4363	P33527	ATP binding cassette subfamily C member 1	Transporter	333	0.445	0.808	0.0011727	0.3		1	1	0	2008	2008
Chemical and Drug Induced Liver Injury	C4277682	SULT1C3	442038	Q6IMI6	sulfotransferase family 1C member 3		8	0.839	0.077	4.4266e-18	0.3		1	1	0	2014	2014
Chemical and Drug Induced Liver Injury	C4277682	MIR328	442901		microRNA 328		99	0.558	0.769		0.3		1	1	0	2017	2017
Chemical and Drug Induced Liver Injury	C4277682	MIR191	406966		microRNA 191		112	0.548	0.731		0.3		1	1	0	2017	2017
Chemical and Drug Induced Liver Injury	C4277682	MIR335	442904		microRNA 335		141	0.521	0.808		0.3		1	1	0	2017	2017
Chemical and Drug Induced Liver Injury	C4277682	MIR337	442905		microRNA 337		63	0.61	0.692		0.3		1	1	0	2012	2012
Chemical and Drug Induced Liver Injury	C4277682	DNAJB9	4189	Q9UBS3	DnaJ heat shock protein family (Hsp40) member B9		27	0.7	0.385	0.36507	0.3		1	1	0	2016	2016
Chemical and Drug Induced Liver Injury	C4277682	MIR99A	407055		microRNA 99a		122	0.536	0.808		0.3		1	1	0	2017	2017
Chemical and Drug Induced Liver Injury	C4277682	MIR23B	407011		microRNA 23b		137	0.523	0.808		0.3		1	1	0	2017	2017
Chemical and Drug Induced Liver Injury	C4277682	MIR27B	407019		microRNA 27b		141	0.529	0.769		0.3		1	2	0	2015	2017
Chemical and Drug Induced Liver Injury	C4277682	MIR29B2	407025		microRNA 29b-2		214	0.484	0.885		0.3		1	1	0	2012	2012
Chemical and Drug Induced Liver Injury	C4277682	MIR29C	407026		microRNA 29c		183	0.496	0.808		0.3		1	2	0	2017	2018
Chemical and Drug Induced Liver Injury	C4277682	MIR301A	407027		microRNA 301a		102	0.558	0.808		0.3		1	1	0	2017	2017
Chemical and Drug Induced Liver Injury	C4277682	MIR30A	407029		microRNA 30a		218	0.478	0.808		0.3		1	3	0	2012	2017
Chemical and Drug Induced Liver Injury	C4277682	MIR30B	407030		microRNA 30b		109	0.555	0.808		0.3		1	1	0	2017	2017
Chemical and Drug Induced Liver Injury	C4277682	MIR320A	407037		microRNA 320a		145	0.526	0.808		0.3		1	2	0	2017	2018
Chemical and Drug Induced Liver Injury	C4277682	MIR34A	407040		microRNA 34a		428	0.421	0.846		0.3		1	1	0	2017	2017
Chemical and Drug Induced Liver Injury	C4277682	MIR34C	407042		microRNA 34c		131	0.541	0.885		0.3		1	1	0	2012	2012
Chemical and Drug Induced Liver Injury	C4277682	MIR93	407050		microRNA 93		171	0.507	0.808		0.3		1	1	0	2017	2017
Chemical and Drug Induced Liver Injury	C4277682	MIR338	442906		microRNA 338		128	0.535	0.808		0.3		1	1	0	2017	2017
Chemical and Drug Induced Liver Injury	C4277682	MCCC1	56922	Q96RQ3	methylcrotonoyl-CoA carboxylase 1	Enzyme	42	0.7	0.308	4.0152e-12	0.3		1	1	0	2015	2015
Chemical and Drug Induced Liver Injury	C4277682	CCT3	7203	P49368	chaperonin containing TCP1 subunit 3	Chaperone	43	0.65	0.577	0.99998	0.3		1	1	0	2015	2015
Chemical and Drug Induced Liver Injury	C4277682	USP5	8078	P45974	ubiquitin specific peptidase 5	Enzyme	40	0.67	0.577	0.96396	0.3		1	1	0	2015	2015
Chemical and Drug Induced Liver Injury	C4277682	ACTN4	81	O43707	actinin alpha 4		166	0.508	0.808	1	0.3		1	1	0	2015	2015
Chemical and Drug Induced Liver Injury	C4277682	UNC93B1	81622	Q9H1C4	unc-93 homolog B1, TLR signaling regulator		37	0.666	0.538	0.1428	0.3		1	1	0	2014	2014
Chemical and Drug Induced Liver Injury	C4277682	MAP1LC3B	81631	Q9GZQ8	microtubule associated protein 1 light chain 3 beta	Cellular structure	167	0.506	0.846	0.0019065	0.3		1	1	0	2014	2014
Chemical and Drug Induced Liver Injury	C4277682	CANX	821	P27824	calnexin	Chaperone	82	0.582	0.769	0.86635	0.3		1	1	0	2015	2015
Chemical and Drug Induced Liver Injury	C4277682	ACOX3	8310	O15254	acyl-CoA oxidase 3, pristanoyl	Enzyme	9	0.805	0.154	7.6016e-16	0.3		1	1	0	2015	2015
Chemical and Drug Induced Liver Injury	C4277682	SESN2	83667	P58004	sestrin 2	Enzyme	169	0.508	0.808	4.1912e-07	0.3		1	1	0	2017	2017
Chemical and Drug Induced Liver Injury	C4277682	SLC10A7	84068	Q0GE19	solute carrier family 10 member 7	Transporter	37	0.711	0.269	1.9761e-05	0.3		1	1	0	2016	2016
Chemical and Drug Induced Liver Injury	C4277682	TAGLN2	8407	P37802	transgelin 2	Cellular structure	64	0.604	0.577	0.0093548	0.3		1	1	0	2014	2014
Chemical and Drug Induced Liver Injury	C4277682	TMEM164	84187	Q5U3C3	transmembrane protein 164		9	0.792	0.154	0.94373	0.3		1	1	0	2014	2014
Chemical and Drug Induced Liver Injury	C4277682	TMEM117	84216	Q9H0C3	transmembrane protein 117		10	0.821	0.077	2.9608e-06	0.3		1	1	0	2016	2016
Chemical and Drug Induced Liver Injury	C4277682	UBA5	79876	Q9GZZ9	ubiquitin like modifier activating enzyme 5	Enzyme	150	0.582	0.731	0.00025218	0.3		1	1	0	2016	2016
Chemical and Drug Induced Liver Injury	C4277682	TCTN1	79600	Q2MV58	tectonic family member 1		82	0.597	0.615	1.0708e-15	0.3		1	1	0	2007	2007
Chemical and Drug Induced Liver Injury	C4277682	MIR651	723779		microRNA 651		6	0.839	0.077		0.3		1	1	0	2017	2017
Chemical and Drug Induced Liver Injury	C4277682	MIR660	724030		microRNA 660		38	0.666	0.615		0.3		1	1	0	2017	2017
Chemical and Drug Induced Liver Injury	C4277682	TTR	7276	P02766	transthyretin	Transporter	461	0.423	0.885	0.51566	0.3		1	1	0	2005	2005
Chemical and Drug Induced Liver Injury	C4277682	CCR2	729230	P41597	C-C motif chemokine receptor 2		436	0.418	0.846	0.023412	0.3		1	1	0	2011	2011
Chemical and Drug Induced Liver Injury	C4277682	COL14A1	7373	Q05707	collagen type XIV alpha 1 chain	Receptor	33	0.674	0.615	1.4327e-14	0.3		1	1	0	2014	2014
Chemical and Drug Induced Liver Injury	C4277682	VEGFA	7422	P15692	vascular endothelial growth factor A	Signaling	1899	0.266	0.923	2.4085e-05	0.3		1	1	0	2015	2015
Chemical and Drug Induced Liver Injury	C4277682	VIM	7431	P08670	vimentin		644	0.372	0.846	0.71255	0.3		1	1	0	2014	2014
Chemical and Drug Induced Liver Injury	C4277682	MIR766	768218		microRNA 766		46	0.633	0.577		0.3		1	1	0	2017	2017
Chemical and Drug Induced Liver Injury	C4277682	TUBA1A	7846	Q71U36	tubulin alpha 1a	Cellular structure	82	0.597	0.769	0.96654	0.3		1	1	0	2015	2015
Chemical and Drug Induced Liver Injury	C4277682	IL1R2	7850	P27930	interleukin 1 receptor type 2	Receptor	76	0.593	0.846	6.5372e-15	0.3		1	1	0	2007	2007
Chemical and Drug Induced Liver Injury	C4277682	REEP5	7905	Q00765	receptor accessory protein 5	Transporter	49	0.633	0.615	0.00069737	0.3		1	1	0	2016	2016
Chemical and Drug Induced Liver Injury	C4277682	NR0B2	8431	Q15466	nuclear receptor subfamily 0 group B member 2	Nuclear receptor	251	0.474	0.808	8.3377e-06	0.3		1	1	0	2018	2018
Chemical and Drug Induced Liver Injury	C4277682	DGAT2	84649	Q96PD7	diacylglycerol O-acyltransferase 2	Enzyme	41	0.686	0.423	8.3643e-12	0.3		1	1	0	2007	2007
Chemical and Drug Induced Liver Injury	C4277682	ATOH8	84913	Q96SQ7	atonal bHLH transcription factor 8	Enzyme	24	0.711	0.346	0.91391	0.3		1	1	0	2014	2014
Chemical and Drug Induced Liver Injury	C4277682	ADIPOQ	9370	Q15848	adiponectin, C1Q and collagen domain containing		679	0.376	0.885	4.6434e-09	0.3		1	1	0	2010	2010
Chemical and Drug Induced Liver Injury	C4277682	SLC22A8	9376	Q8TCC7	solute carrier family 22 member 8	Transporter	37	0.656	0.615	2.6004e-09	0.3		1	1	0	2014	2014
Chemical and Drug Induced Liver Injury	C4277682	FADS2	9415	O95864	fatty acid desaturase 2		140	0.575	0.692	0.99815	0.3		1	1	0	2014	2014
Chemical and Drug Induced Liver Injury	C4277682	GSTO1	9446	P78417	glutathione S-transferase omega 1		136	0.541	0.769	5.0916e-09	0.3		1	1	0	2015	2015
Chemical and Drug Induced Liver Injury	C4277682	ATG5	9474	Q9H1Y0	autophagy related 5	Transporter	282	0.462	0.885	0.97758	0.3		1	1	0	2012	2012
Chemical and Drug Induced Liver Injury	C4277682	GDA	9615	Q9Y2T3	guanine deaminase	Enzyme	19	0.769	0.231	0.99867	0.3		1	1	0	2015	2015
Chemical and Drug Induced Liver Injury	C4277682	EDEM1	9695	Q92611	ER degradation enhancing alpha-mannosidase like protein 1		13	0.76	0.269	1.0594e-13	0.3		1	1	0	2014	2014
Chemical and Drug Induced Liver Injury	C4277682	PUM1	9698	Q14671	pumilio RNA binding family member 1	Nucleic acid binding	60	0.653	0.654	1	0.3		1	1	0	2015	2015
Chemical and Drug Induced Liver Injury	C4277682	PAN2	9924	Q504Q3	poly(A) specific ribonuclease subunit PAN2	Enzyme	17	0.76	0.231	0.93596	0.3		1	1	0	2016	2016
Chemical and Drug Induced Liver Injury	C4277682	CDC25B	994	P30305	cell division cycle 25B	Enzyme	70	0.601	0.654	0.3643	0.3		1	1	0	2014	2014
Chemical and Drug Induced Liver Injury	C4277682	XYLB	9942	O75191	xylulokinase	Kinase	8	0.821	0.154	1.3597e-22	0.3		1	1	0	2015	2015
Chemical and Drug Induced Liver Injury	C4277682	CADPS2	93664	Q86UW7	calcium dependent secretion activator 2	Calcium-binding protein	40	0.716	0.231	0.36785	0.3		1	1	0	2016	2016
Chemical and Drug Induced Liver Injury	C4277682	NREP	9315	Q16612	neuronal regeneration related protein		40	0.682	0.577	0.0056013	0.3		1	1	0	2014	2014
Chemical and Drug Induced Liver Injury	C4277682	SERPINA6	866	P08185	serpin family A member 6	Enzyme modulator	68	0.606	0.731	8.3448e-07	0.3		1	1	0	2014	2014
Chemical and Drug Induced Liver Injury	C4277682	PEX11A	8800	O75192	peroxisomal biogenesis factor 11 alpha		13	0.792	0.346	8.4537e-07	0.3		1	1	0	2014	2014
Chemical and Drug Induced Liver Injury	C4277682	GGH	8836	Q92820	gamma-glutamyl hydrolase	Enzyme	66	0.608	0.5	0.58132	0.3		1	1	0	2011	2011
Chemical and Drug Induced Liver Injury	C4277682	NR1I2	8856	O75469	nuclear receptor subfamily 1 group I member 2	Nuclear receptor	462	0.418	0.846	7.2668e-09	0.3		1	2	0	2010	2017
Chemical and Drug Induced Liver Injury	C4277682	WASL	8976	O00401	WASP like actin nucleation promoting factor	Cellular structure	38	0.678	0.5	0.87654	0.3		1	1	0	2014	2014
Chemical and Drug Induced Liver Injury	C4277682	SELENBP1	8991	Q13228	selenium binding protein 1	Immune response	214	0.493	0.846	3.2268e-16	0.3		1	1	0	2011	2011
Chemical and Drug Induced Liver Injury	C4277682	F2RL3	9002	Q96RI0	F2R like thrombin or trypsin receptor 3	G-protein coupled receptor	133	0.539	0.769	4.1298e-05	0.3		1	1	0	2011	2011
Chemical and Drug Induced Liver Injury	C4277682	RGN	9104	Q15493	regucalcin	Enzyme	96	0.566	0.692	0.022123	0.3		1	1	0	2014	2014
Chemical and Drug Induced Liver Injury	C4277682	AIFM1	9131	O95831	apoptosis inducing factor mitochondria associated 1	Enzyme	205	0.527	0.769	0.99795	0.3		1	1	0	2015	2015
Chemical and Drug Induced Liver Injury	C4277682	FCMR	9214	O60667	Fc fragment of IgM receptor		16	0.751	0.346	1.6032e-05	0.3		1	1	0	2014	2014
Chemical and Drug Induced Liver Injury	C4277682	LRAT	9227	O95237	lecithin retinol acyltransferase		84	0.608	0.654	0.028354	0.3		1	1	0	2014	2014
Chemical and Drug Induced Liver Injury	C4277682	NR1I3	9970	Q14994	nuclear receptor subfamily 1 group I member 3	Nuclear receptor	318	0.448	0.846	3.5259e-08	0.3		1	3	0	2004	2017
Chemical and Drug Induced Liver Injury	C4277682	C3	718	P01024	complement C3	Enzyme modulator	343	0.445	0.885	0.90421	0.3		1	1	0	2005	2005
Chemical and Drug Induced Liver Injury	C4277682	COQ9	57017	O75208	coenzyme Q9		41	0.7	0.423	5.5253e-06	0.3		1	1	0	2015	2015
Chemical and Drug Induced Liver Injury	C4277682	SENP2	59343	Q9HC62	SUMO specific peptidase 2	Enzyme	49	0.663	0.577	0.98262	0.3		1	1	0	2018	2018
Chemical and Drug Induced Liver Injury	C4277682	RBP1	5947	P09455	retinol binding protein 1		103	0.565	0.731	5.9233e-06	0.3		1	1	0	2005	2005
Chemical and Drug Induced Liver Injury	C4277682	MIR483	619552		microRNA 483		122	0.537	0.769		0.3		1	1	0	2017	2017
Chemical and Drug Induced Liver Injury	C4277682	MIR484	619553		microRNA 484		48	0.638	0.577		0.3		1	1	0	2017	2017
Chemical and Drug Induced Liver Injury	C4277682	MIR455	619556		microRNA 455		92	0.559	0.769		0.3		1	1	0	2017	2017
Chemical and Drug Induced Liver Injury	C4277682	BDH1	622	Q02338	3-hydroxybutyrate dehydrogenase 1	Enzyme	23	0.729	0.423	7.5703e-08	0.3		1	1	0	2014	2014
Chemical and Drug Induced Liver Injury	C4277682	BDKRB2	624	P30411	bradykinin receptor B2	G-protein coupled receptor	105	0.585	0.808	0.11863	0.3		1	1	0	2019	2019
Chemical and Drug Induced Liver Injury	C4277682	S100A11	6282	P31949	S100 calcium binding protein A11	Calcium-binding protein	103	0.556	0.731	0.0084662	0.3		1	1	0	2014	2014
Chemical and Drug Induced Liver Injury	C4277682	CCL2	6347	P13500	C-C motif chemokine ligand 2	Signaling	1157	0.321	0.962	0.60786	0.3		1	1	0	2011	2011
Chemical and Drug Induced Liver Injury	C4277682	BLVRB	645	P30043	biliverdin reductase B	Enzyme	31	0.695	0.423	4.1869e-06	0.3		1	1	0	2015	2015
Chemical and Drug Induced Liver Injury	C4277682	SHC1	6464	P29353	SHC adaptor protein 1	Signaling	80	0.597	0.538	0.0017351	0.3		1	1	0	2015	2015
Chemical and Drug Induced Liver Injury	C4277682	RASA1	5921	P20936	RAS p21 protein activator 1	Enzyme modulator	237	0.481	0.885	1	0.3		1	1	0	2015	2015
Chemical and Drug Induced Liver Injury	C4277682	PZP	5858	P20742	PZP alpha-2-macroglobulin like	Enzyme modulator	24	0.705	0.423	6.8173e-36	0.3		1	1	0	2005	2005
Chemical and Drug Induced Liver Injury	C4277682	MIR362	574030		microRNA 362		47	0.641	0.423		0.3		1	1	0	2017	2017
Chemical and Drug Induced Liver Injury	C4277682	PTGS2	5743	P35354	prostaglandin-endoperoxide synthase 2	Enzyme	1234	0.314	0.962	0.99597	0.3		1	1	0	2001	2001
Chemical and Drug Induced Liver Injury	C4277682	MIR452	574412		microRNA 452		49	0.633	0.5		0.3		1	1	0	2017	2017
Chemical and Drug Induced Liver Injury	C4277682	MIR410	574434		microRNA 410		87	0.575	0.692		0.3		1	1	0	2012	2012
Chemical and Drug Induced Liver Injury	C4277682	MIR193B	574455		microRNA 193b		117	0.536	0.808		0.3		1	1	0	2017	2017
Chemical and Drug Induced Liver Injury	C4277682	MIR497	574456		microRNA 497		116	0.539	0.808		0.3		1	1	0	2017	2017
Chemical and Drug Induced Liver Injury	C4277682	MIR499A	574501		microRNA 499a		156	0.519	0.846		0.3		1	1	0	2017	2017
Chemical and Drug Induced Liver Injury	C4277682	MIR503	574506		microRNA 503		111	0.551	0.808		0.3		1	1	0	2012	2012
Chemical and Drug Induced Liver Injury	C4277682	MIR505	574508		microRNA 505		65	0.603	0.577		0.3		1	1	0	2017	2017
Chemical and Drug Induced Liver Injury	C4277682	BAX	581	Q07812	BCL2 associated X, apoptosis regulator	Signaling	420	0.417	0.885	0.31746	0.3		1	1	0	2008	2008
Chemical and Drug Induced Liver Injury	C4277682	PYGL	5836	P06737	glycogen phosphorylase L	Enzyme	32	0.705	0.423	1.71e-17	0.3		1	1	0	2015	2015
Chemical and Drug Induced Liver Injury	C4277682	SLPI	6590	P03973	secretory leukocyte peptidase inhibitor	Enzyme modulator	310	0.449	0.846	0.00089665	0.3		1	1	0	2007	2007
Chemical and Drug Induced Liver Injury	C4277682	SOD1	6647	P00441	superoxide dismutase 1	Enzyme	689	0.379	0.962	0.1773	0.3		1	2	0	2011	2017
Chemical and Drug Induced Liver Injury	C4277682	SOD2	6648	P04179	superoxide dismutase 2	Enzyme	668	0.379	0.923	0.15499	0.3		1	1	0	2014	2014
Chemical and Drug Induced Liver Injury	C4277682	MIR532	693124		microRNA 532		52	0.628	0.615		0.3		1	1	0	2017	2017
Chemical and Drug Induced Liver Injury	C4277682	MIR574	693159		microRNA 574		71	0.599	0.577		0.3		1	1	0	2017	2017
Chemical and Drug Induced Liver Injury	C4277682	MIR589	693174		microRNA 589		41	0.656	0.538		0.3		1	1	0	2017	2017
Chemical and Drug Induced Liver Injury	C4277682	MIR592	693177		microRNA 592		44	0.659	0.615		0.3		1	2	0	2012	2017
Chemical and Drug Induced Liver Injury	C4277682	MIR625	693210		microRNA 625		64	0.604	0.654		0.3		1	1	0	2017	2017
Chemical and Drug Induced Liver Injury	C4277682	MIR627	693212		microRNA 627		24	0.705	0.192		0.3		1	1	0	2017	2017
Chemical and Drug Induced Liver Injury	C4277682	MIR629	693214		microRNA 629		40	0.653	0.538		0.3		1	1	0	2017	2017
Chemical and Drug Induced Liver Injury	C4277682	TF	7018	P02787	transferrin	Enzyme	168	0.527	0.846	4.1001e-08	0.3		1	1	0	2005	2005
Chemical and Drug Induced Liver Injury	C4277682	NR2F2	7026	P24468	nuclear receptor subfamily 2 group F member 2	Nuclear receptor	110	0.575	0.692	0.98972	0.3		1	1	0	2015	2015
Chemical and Drug Induced Liver Injury	C4277682	TGFBR1	7046	P36897	transforming growth factor beta receptor 1	Kinase	347	0.451	0.885	0.85379	0.3		1	1	0	2017	2017
Chemical and Drug Induced Liver Injury	C4277682	SERPING1	710	P05155	serpin family G member 1	Enzyme modulator	207	0.507	0.769	0.96351	0.3		1	1	0	2014	2014
Chemical and Drug Induced Liver Injury	C4277682	MIR421	693122		microRNA 421		73	0.592	0.692		0.3		1	1	0	2017	2017
Chemical and Drug Induced Liver Injury	C4277682	MIR33B	693120		microRNA 33b		61	0.601	0.615		0.3		1	1	0	2017	2017
Chemical and Drug Induced Liver Injury	C4277682	SOD3	6649	P08294	superoxide dismutase 3	Enzyme	138	0.531	0.808	0.00072272	0.3		1	1	0	2002	2002
Chemical and Drug Induced Liver Injury	C4277682	SORD	6652	Q00796	sorbitol dehydrogenase	Enzyme	113	0.552	0.769	4.4938e-08	0.3		1	1	0	2003	2003
Chemical and Drug Induced Liver Injury	C4277682	SORL1	6653	Q92673	sortilin related receptor 1	Transporter	103	0.582	0.692	7.6609e-11	0.3		1	1	0	2016	2016
Chemical and Drug Induced Liver Injury	C4277682	SPP1	6696	P10451	secreted phosphoprotein 1		824	0.353	0.885	2.146e-06	0.3		1	1	0	2011	2011
Chemical and Drug Induced Liver Injury	C4277682	SRP72	6731	O76094	signal recognition particle 72		27	0.711	0.269	0.0017104	0.3		1	1	0	2016	2016
Chemical and Drug Induced Liver Injury	C4277682	SULT1E1	6783	P49888	sulfotransferase family 1E member 1		171	0.508	0.808	1.9701e-07	0.3		1	1	0	2014	2014
Chemical and Drug Induced Liver Injury	C4277682	SULT2B1	6820	O00204	sulfotransferase family 2B member 1		59	0.641	0.538	0.43553	0.3		1	1	0	2017	2017
Chemical and Drug Induced Liver Injury	C4277682	SUOX	6821	P51687	sulfite oxidase		67	0.638	0.615	9.399e-07	0.3		1	1	0	2015	2015
Chemical and Drug Induced Liver Injury	C4277682	BTD	686	P43251	biotinidase	Enzyme	90	0.628	0.654	1.4972e-07	0.3		1	1	0	2004	2004
Chemical and Drug Induced Liver Injury	C4277682	TALDO1	6888	P37837	transaldolase 1		85	0.608	0.654	2.5234e-06	0.3		1	1	0	2009	2009
Chemical and Drug Induced Liver Injury	C4277682	TBXA2R	6915	P21731	thromboxane A2 receptor	G-protein coupled receptor	83	0.597	0.654	0.00012823	0.3		1	1	0	2012	2012
Chemical and Drug Induced Liver Injury	C4277682	TLR5	7100	O60602	toll like receptor 5		163	0.518	0.885	2.4773e-13	0.3		1	1	0	2019	2019
Chemical and Drug Induced Liver Injury	C4277682	MIR125B2	406912		microRNA 125b-2		38	0.659	0.423		0.3		1	1	0	2017	2017
Chemical and Drug Induced Liver Injury	C4277682	RDH13	112724	Q8NBN7	retinol dehydrogenase 13		8	0.821	0.115	6.0402e-14	0.3		1	1	0	2017	2017
Chemical and Drug Induced Liver Injury	C4277682	CTNNB1	1499	P35222	catenin beta 1		1368	0.303	0.885	0.99999	0.3		1	1	0	2009	2009
Chemical and Drug Induced Liver Injury	C4277682	CTSE	1510	P14091	cathepsin E	Enzyme	56	0.631	0.615	1.4371e-14	0.3		1	1	0	2014	2014
Chemical and Drug Induced Liver Injury	C4277682	CCDC80	151887	Q76M96	coiled-coil domain containing 80		41	0.659	0.462	6.0008e-06	0.3		1	1	0	2014	2014
Chemical and Drug Induced Liver Injury	C4277682	CYP1A2	1544	P05177	cytochrome P450 family 1 subfamily A member 2	Enzyme	218	0.494	0.923	2.4795e-10	0.3		1	1	0	2018	2018
Chemical and Drug Induced Liver Injury	C4277682	CYP2A6	1548	P11509	cytochrome P450 family 2 subfamily A member 6		133	0.556	0.731	5.401e-09	0.3		1	1	0	2011	2011
Chemical and Drug Induced Liver Injury	C4277682	CYP2B6	1555	P20813	cytochrome P450 family 2 subfamily B member 6		388	0.428	0.846	1.9303e-10	0.3		1	1	0	2018	2018
Chemical and Drug Induced Liver Injury	C4277682	CYP2C19	1557	P33261	cytochrome P450 family 2 subfamily C member 19		274	0.467	0.846	6.4882e-20	0.3		1	2	0	2003	2018
Chemical and Drug Induced Liver Injury	C4277682	CYP2C9	1559	P11712	cytochrome P450 family 2 subfamily C member 9		201	0.506	0.885	1.2709e-10	0.3		1	3	0	2004	2018
Chemical and Drug Induced Liver Injury	C4277682	CYP3A4	1576	P08684	cytochrome P450 family 3 subfamily A member 4	Enzyme	291	0.462	0.885	5.7979e-11	0.3		1	1	0	2018	2018
Chemical and Drug Induced Liver Injury	C4277682	CYP8B1	1582	Q9UNU6	cytochrome P450 family 8 subfamily B member 1		32	0.711	0.269	2.0558e-05	0.3		1	1	0	2015	2015
Chemical and Drug Induced Liver Injury	C4277682	CSF3	1440	P09919	colony stimulating factor 3		687	0.377	0.885	0.38046	0.3		1	1	0	2010	2010
Chemical and Drug Induced Liver Injury	C4277682	CRP	1401	P02741	C-reactive protein		1483	0.299	0.962	0.0036969	0.3		1	1	0	2015	2015
Chemical and Drug Induced Liver Injury	C4277682	CPS1	1373	P31327	carbamoyl-phosphate synthase 1	Enzyme	133	0.59	0.615	1.0947e-09	0.3		1	1	0	2015	2015
Chemical and Drug Induced Liver Injury	C4277682	SGF29	112869	Q96ES7	SAGA complex associated factor 29		12	0.792	0.269	0.002139	0.3		1	1	0	2014	2014
Chemical and Drug Induced Liver Injury	C4277682	CHRM3	1131	P20309	cholinergic receptor muscarinic 3	G-protein coupled receptor	284	0.464	0.885	0.99253	0.3		1	1	0	2010	2010
Chemical and Drug Induced Liver Injury	C4277682	PARK7	11315	Q99497	Parkinsonism associated deglycase	Enzyme	161	0.535	0.808	0.75335	0.3		1	1	0	2015	2015
Chemical and Drug Induced Liver Injury	C4277682	CKB	1152	P12277	creatine kinase B	Kinase	73	0.608	0.615	0.2189	0.3		1	1	0	2015	2015
Chemical and Drug Induced Liver Injury	C4277682	CLU	1191	P10909	clusterin		412	0.426	0.885	7.8072e-05	0.3		1	1	0	2011	2011
Chemical and Drug Induced Liver Injury	C4277682	SLC25A29	123096	Q8N8R3	solute carrier family 25 member 29	Transporter	10	0.821	0.231	0.0010861	0.3		1	1	0	2014	2014
Chemical and Drug Induced Liver Injury	C4277682	ABCC2	1244	Q92887	ATP binding cassette subfamily C member 2	Transporter	254	0.483	0.808	5.2025e-47	0.3		1	2	0	2008	2008
Chemical and Drug Induced Liver Injury	C4277682	COL3A1	1281	P02461	collagen type III alpha 1 chain		301	0.477	0.808	1	0.3		1	1	0	2006	2006
Chemical and Drug Induced Liver Injury	C4277682	CP	1356	P00450	ceruloplasmin	Enzyme	283	0.466	0.846	4.2013e-10	0.3		1	1	0	2014	2014
Chemical and Drug Induced Liver Injury	C4277682	MTPN	136319	P58546	myotrophin		18	0.729	0.346	0.81778	0.3		1	1	0	2015	2015
Chemical and Drug Induced Liver Injury	C4277682	ALDH1L2	160428	Q3SY69	aldehyde dehydrogenase 1 family member L2	Enzyme	12	0.821	0.115	1.7337e-17	0.3		1	1	0	2015	2015
Chemical and Drug Induced Liver Injury	C4277682	PPTC7	160760	Q8NI37	protein phosphatase targeting COQ7	Enzyme	7	0.839	0.077	0.93813	0.3		1	1	0	2014	2014
Chemical and Drug Induced Liver Injury	C4277682	DBT	1629	P11182	dihydrolipoamide branched chain transacylase E2	Enzyme	65	0.638	0.462	1.0467e-05	0.3		1	1	0	2015	2015
Chemical and Drug Induced Liver Injury	C4277682	EPHX1	2052	P07099	epoxide hydrolase 1		196	0.5	0.846	3.2154e-09	0.3		1	1	0	2014	2014
Chemical and Drug Induced Liver Injury	C4277682	ERN1	2081	O75460	endoplasmic reticulum to nucleus signaling 1	Kinase	163	0.513	0.808	0.99027	0.3		1	1	0	2018	2018
Chemical and Drug Induced Liver Injury	C4277682	ALB	213	P02768	albumin	Transporter	1198	0.317	0.962	0.64329	0.3		1	2	0	2008	2012
Chemical and Drug Induced Liver Injury	C4277682	F3	2152	P13726	coagulation factor III, tissue factor	Receptor	456	0.415	0.846	0.018872	0.3		1	1	0	2013	2013
Chemical and Drug Induced Liver Injury	C4277682	ACSL1	2180	P33121	acyl-CoA synthetase long chain family member 1	Enzyme	68	0.617	0.577	0.0015324	0.3		1	1	0	2015	2015
Chemical and Drug Induced Liver Injury	C4277682	FASN	2194	P49327	fatty acid synthase	Enzyme	245	0.474	0.846	1	0.3		1	1	0	2014	2014
Chemical and Drug Induced Liver Injury	C4277682	ALDH9A1	223	P49189	aldehyde dehydrogenase 9 family member A1	Enzyme	17	0.76	0.269	1.0995e-11	0.3		1	1	0	2015	2015
Chemical and Drug Induced Liver Injury	C4277682	FGA	2243	P02671	fibrinogen alpha chain		118	0.573	0.769	1.2236e-13	0.3		1	1	0	2011	2011
Chemical and Drug Induced Liver Injury	C4277682	ALDOB	229	P05062	aldolase, fructose-bisphosphate B		80	0.623	0.538	7.8786e-07	0.3		1	1	0	2005	2005
Chemical and Drug Induced Liver Injury	C4277682	CCT5	22948	P48643	chaperonin containing TCP1 subunit 5	Chaperone	50	0.663	0.462	0.99928	0.3		1	1	0	2015	2015
Chemical and Drug Induced Liver Injury	C4277682	ENO1	2023	P06733	enolase 1	Enzyme	231	0.481	0.885	1.914e-05	0.3		1	2	0	2005	2015
Chemical and Drug Induced Liver Injury	C4277682	NFXL1	152518	Q6ZNB6	nuclear transcription factor, X-box binding like 1	Transcription factor	9	0.805	0.154	1.2429e-05	0.3		1	1	0	2016	2016
Chemical and Drug Induced Liver Injury	C4277682	CELA1	1990	Q9UNI1	chymotrypsin like elastase 1	Enzyme	31	0.7	0.385	0.00023937	0.3		1	1	0	2014	2014
Chemical and Drug Induced Liver Injury	C4277682	DDB1	1642	Q16531	damage specific DNA binding protein 1	Nucleic acid binding	33	0.666	0.577	0.99979	0.3		1	1	0	2015	2015
Chemical and Drug Induced Liver Injury	C4277682	GADD45A	1647	P24522	growth arrest and DNA damage inducible alpha		151	0.526	0.769	0.044075	0.3		1	1	0	2011	2011
Chemical and Drug Induced Liver Injury	C4277682	DHFR	1719	P00374	dihydrofolate reductase	Enzyme	191	0.513	0.808	0.0343	0.3		1	1	0	2009	2009
Chemical and Drug Induced Liver Injury	C4277682	DLAT	1737	P10515	dihydrolipoamide S-acetyltransferase		93	0.576	0.731	2.2998e-08	0.3		1	1	0	2015	2015
Chemical and Drug Induced Liver Injury	C4277682	DSC2	1824	Q02487	desmocollin 2	Cell adhesion	81	0.61	0.538	5.1749e-08	0.3		1	1	0	2014	2014
Chemical and Drug Induced Liver Injury	C4277682	AGT	183	P01019	angiotensinogen	Enzyme modulator	765	0.367	0.923	4.9706e-08	0.3		1	1	0	2018	2018
Chemical and Drug Induced Liver Injury	C4277682	E2F1	1869	Q01094	E2F transcription factor 1	Nucleic acid binding	324	0.441	0.846	0.9877	0.3		1	1	0	2018	2018
Chemical and Drug Induced Liver Injury	C4277682	ECHS1	1892	P30084	enoyl-CoA hydratase, short chain 1	Enzyme	93	0.601	0.654	0.00087731	0.3		1	1	0	2015	2015
Chemical and Drug Induced Liver Injury	C4277682	AHR	196	P35869	aryl hydrocarbon receptor	Transcription factor	532	0.41	0.923	0.99999	0.3		1	1	0	2011	2011
Chemical and Drug Induced Liver Injury	C4277682	EIF4EBP2	1979	Q13542	eukaryotic translation initiation factor 4E binding protein 2	Nucleic acid binding	25	0.716	0.423	0.30552	0.3		1	1	0	2015	2015
Chemical and Drug Induced Liver Injury	C4277682	GANAB	23193	Q14697	glucosidase II alpha subunit	Enzyme	26	0.716	0.423	0.99873	0.3		1	1	0	2015	2015
Chemical and Drug Induced Liver Injury	C4277682	NAT2	10	P11245	N-acetyltransferase 2	Enzyme	311	0.451	0.885	3.2744e-06	0.3		1	4	0	2002	2015
Chemical and Drug Induced Liver Injury	C4277682	MIR1304	100302240		microRNA 1304		21	0.711	0.423		0.3		1	1	0	2017	2017
Chemical and Drug Induced Liver Injury	C4277682	MIR1290	100302276		microRNA 1290		62	0.61	0.615		0.3		1	1	0	2017	2017
Chemical and Drug Induced Liver Injury	C4277682	MIR1303	100302284		microRNA 1303		19	0.729	0.308		0.3		1	1	0	2017	2017
Chemical and Drug Induced Liver Injury	C4277682	MIR764	100313838		microRNA 764		11	0.792	0.154		0.3		1	1	0	2012	2012
Chemical and Drug Induced Liver Injury	C4277682	MIR378C	100422867		microRNA 378c		7	0.821	0.154		0.3		1	1	0	2017	2017
Chemical and Drug Induced Liver Injury	C4277682	MIR1260B	100422991		microRNA 1260b		21	0.711	0.423		0.3		1	1	0	2017	2017
Chemical and Drug Induced Liver Injury	C4277682	MIR3615	100500847		microRNA 3615		7	0.821	0.115		0.3		1	1	0	2017	2017
Chemical and Drug Induced Liver Injury	C4277682	MIR4448	100616127		microRNA 4448		6	0.839	0.077		0.3		1	1	0	2017	2017
Chemical and Drug Induced Liver Injury	C4277682	MIR4507	100616135		microRNA 4507		6	0.839	0.077		0.3		1	1	0	2017	2017
Chemical and Drug Induced Liver Injury	C4277682	MIR151B	100616247		microRNA 151b		6	0.839	0.077		0.3		1	1	0	2017	2017
Chemical and Drug Induced Liver Injury	C4277682	MIR1260A	100302236		microRNA 1260a		22	0.716	0.462		0.3		1	1	0	2017	2017
Chemical and Drug Induced Liver Injury	C4277682	MIR1291	100302221		microRNA 1291		23	0.722	0.308		0.3		1	1	0	2017	2017
Chemical and Drug Induced Liver Injury	C4277682	MIR1285-1	100302218		microRNA 1285-1		6	0.839	0.077		0.3		1	1	0	2017	2017
Chemical and Drug Induced Liver Injury	C4277682	ABI1	10006	Q8IZP0	abl interactor 1	Enzyme modulator	56	0.641	0.538	0.63911	0.3		1	1	0	2015	2015
Chemical and Drug Induced Liver Injury	C4277682	MIR744	100126313		microRNA 744		57	0.617	0.615		0.3		1	2	0	2012	2017
Chemical and Drug Induced Liver Injury	C4277682	MIR877	100126314		microRNA 877		34	0.67	0.385		0.3		1	1	0	2016	2016
Chemical and Drug Induced Liver Injury	C4277682	MIR885	100126334		microRNA 885		70	0.597	0.615		0.3		1	1	0	2017	2017
Chemical and Drug Induced Liver Injury	C4277682	MIR1468	100302115		microRNA 1468		15	0.751	0.154		0.3		1	1	0	2017	2017
Chemical and Drug Induced Liver Injury	C4277682	MIR1246	100302142		microRNA 1246		76	0.592	0.808		0.3		1	1	0	2017	2017
Chemical and Drug Induced Liver Injury	C4277682	MIR1247	100302145		microRNA 1247		60	0.604	0.5		0.3		1	1	0	2017	2017
Chemical and Drug Induced Liver Injury	C4277682	MIR1249	100302149		microRNA 1249		19	0.743	0.269		0.3		1	1	0	2017	2017
Chemical and Drug Induced Liver Injury	C4277682	MIR1307	100302174		microRNA 1307		38	0.659	0.577		0.3		1	1	0	2017	2017
Chemical and Drug Induced Liver Injury	C4277682	MIR1306	100302197		microRNA 1306		17	0.736	0.308		0.3		1	1	0	2017	2017
Chemical and Drug Induced Liver Injury	C4277682	MIR4516	100616258		microRNA 4516		26	0.695	0.385		0.3		1	1	0	2017	2017
Chemical and Drug Induced Liver Injury	C4277682	MIR378I	100616259		microRNA 378i		7	0.821	0.115		0.3		1	1	0	2017	2017
Chemical and Drug Induced Liver Injury	C4277682	MIR3591	100616357		microRNA 3591		9	0.792	0.154		0.3		1	1	0	2017	2017
Chemical and Drug Induced Liver Injury	C4277682	MIR1273H	102466247		microRNA 1273h		6	0.839	0.077		0.3		1	1	0	2017	2017
Chemical and Drug Induced Liver Injury	C4277682	MIR6741	102466270		microRNA 6741		8	0.805	0.308		0.3		1	1	0	2017	2017
Chemical and Drug Induced Liver Injury	C4277682	BPNT1	10380	O95861	3'(2'), 5'-bisphosphate nucleotidase 1	Enzyme	8	0.805	0.192	2.2279e-05	0.3		1	1	0	2015	2015
Chemical and Drug Induced Liver Injury	C4277682	TUBB4B	10383	P68371	tubulin beta 4B class IVb	Cellular structure	46	0.65	0.654	0.80877	0.3		1	1	0	2015	2015
Chemical and Drug Induced Liver Injury	C4277682	CDS1	1040	Q92903	CDP-diacylglycerol synthase 1		47	0.647	0.462	0.00064056	0.3		1	1	0	2014	2014
Chemical and Drug Induced Liver Injury	C4277682	CAP1	10487	Q01518	cyclase associated actin cytoskeleton regulatory protein 1	Cellular structure	149	0.529	0.808	0.019817	0.3		1	1	0	2015	2015
Chemical and Drug Induced Liver Injury	C4277682	PDLIM5	10611	Q96HC4	PDZ and LIM domain 5	Cellular structure	148	0.525	0.808	0.0016769	0.3		1	1	0	2015	2015
Chemical and Drug Induced Liver Injury	C4277682	PNRC1	10957	Q12796	proline rich nuclear receptor coactivator 1		12	0.769	0.269	0.90825	0.3		1	1	0	2015	2015
Chemical and Drug Induced Liver Injury	C4277682	IMMT	10989	Q16891	inner membrane mitochondrial protein		93	0.576	0.846	0.0133	0.3		1	1	0	2015	2015
Chemical and Drug Induced Liver Injury	C4277682	RIPK3	11035	Q9Y572	receptor interacting serine/threonine kinase 3	Kinase	196	0.497	0.885	1.1874e-14	0.3		1	1	0	2016	2016
Chemical and Drug Induced Liver Injury	C4277682	MIR7977	102465858		microRNA 7977		12	0.769	0.346		0.3		1	1	0	2017	2017
Chemical and Drug Induced Liver Injury	C4277682	MIR4433B	102465833		microRNA 4433b		6	0.839	0.077		0.3		1	1	0	2017	2017
Chemical and Drug Induced Liver Injury	C4277682	MIR7704	102465802		microRNA 7704		7	0.821	0.154		0.3		1	1	0	2017	2017
Chemical and Drug Induced Liver Injury	C4277682	MIR4492	100616376		microRNA 4492		12	0.76	0.385		0.3		1	1	0	2017	2017
Chemical and Drug Induced Liver Injury	C4277682	MIR1343	100616437		microRNA 1343		10	0.839	0.077		0.3		1	1	0	2017	2017
Chemical and Drug Induced Liver Injury	C4277682	NR1H3	10062	Q13133	nuclear receptor subfamily 1 group H member 3	Nuclear receptor	102	0.566	0.692	0.90374	0.3		1	1	0	2007	2007
Chemical and Drug Induced Liver Injury	C4277682	MIR5588	100847054		microRNA 5588		6	0.839	0.077		0.3		1	1	0	2017	2017
Chemical and Drug Induced Liver Injury	C4277682	MIR5196	100847070		microRNA 5196		7	0.821	0.115		0.3		1	1	0	2017	2017
Chemical and Drug Induced Liver Injury	C4277682	ACTR3	10096	P61158	actin related protein 3	Cellular structure	31	0.686	0.385	0.99986	0.3		1	1	0	2015	2015
Chemical and Drug Induced Liver Injury	C4277682	ADAM8	101	P78325	ADAM metallopeptidase domain 8	Enzyme	81	0.59	0.731	2.1983e-14	0.3		1	1	0	2014	2014
Chemical and Drug Induced Liver Injury	C4277682	AASS	10157	Q9UDR5	aminoadipate-semialdehyde synthase		34	0.695	0.577	2.3101e-12	0.3		1	1	0	2015	2015
Chemical and Drug Induced Liver Injury	C4277682	MIR6815	102465489		microRNA 6815		6	0.839	0.077		0.3		1	1	0	2017	2017
Chemical and Drug Induced Liver Injury	C4277682	MIR6852	102465513		microRNA 6852		19	0.736	0.154		0.3		1	1	0	2017	2017
Chemical and Drug Induced Liver Injury	C4277682	SNX18	112574	Q96RF0	sorting nexin 18		6	0.839	0.077	0.95637	0.3		1	1	0	2007	2007
Chemical and Drug Induced Liver Injury	C4277682	GSTM4	2948	Q03013	glutathione S-transferase mu 4		23	0.736	0.269	1.3834e-08	0.3		1	1	0	2014	2014
Chemical and Drug Induced Liver Injury	C4277682	HSPA5	3309	P11021	heat shock protein family A (Hsp70) member 5		350	0.434	0.885	0.77341	0.3		1	1	0	2015	2015
Chemical and Drug Induced Liver Injury	C4277682	APOA1	335	P02647	apolipoprotein A1		416	0.429	0.885	0.00054909	0.3		1	1	0	2005	2005
Chemical and Drug Induced Liver Injury	C4277682	IFNA2	3440	P01563	interferon alpha 2		355	0.442	0.885		0.3		1	1	0	1991	1991
Chemical and Drug Induced Liver Injury	C4277682	IFNG	3458	P01579	interferon gamma		1519	0.288	0.962	0.47156	0.3		1	2	0	2002	2011
Chemical and Drug Induced Liver Injury	C4277682	IGF1	3479	P05019	insulin like growth factor 1		1206	0.318	0.885	0.2716	0.3		1	2	0	2013	2014
Chemical and Drug Induced Liver Injury	C4277682	APOE	348	P02649	apolipoprotein E		1049	0.338	0.962	0.0018685	0.3		1	1	0	2005	2005
Chemical and Drug Induced Liver Injury	C4277682	IL1A	3552	P01583	interleukin 1 alpha		1002	0.333	0.962	0.0001602	0.3		1	1	0	1993	1993
Chemical and Drug Induced Liver Injury	C4277682	IL4	3565	P05112	interleukin 4		996	0.332	0.962	0.0047372	0.3		1	3	0	2011	2012
Chemical and Drug Induced Liver Injury	C4277682	IL6	3569	P05231	interleukin 6		2367	0.248	0.962	0.31536	0.3		1	2	0	1995	2005
Chemical and Drug Induced Liver Injury	C4277682	IL11	3589	P20809	interleukin 11		244	0.481	0.808	0.00031772	0.3		1	1	0	2001	2001
Chemical and Drug Induced Liver Injury	C4277682	IL17A	3605	Q16552	interleukin 17A		1074	0.324	0.923	0.043049	0.3		1	2	0	2009	2014
Chemical and Drug Induced Liver Injury	C4277682	HRH2	3274	P25021	histamine receptor H2	G-protein coupled receptor	44	0.647	0.462	0.1217	0.3		1	1	0	2013	2013
Chemical and Drug Induced Liver Injury	C4277682	HPX	3263	P02790	hemopexin	Enzyme	76	0.599	0.731	1.3005e-11	0.3		1	1	0	2005	2005
Chemical and Drug Induced Liver Injury	C4277682	GSTP1	2950	P09211	glutathione S-transferase pi 1		610	0.383	0.923	0.014155	0.3		1	2	0	2011	2014
Chemical and Drug Induced Liver Injury	C4277682	GSTT1	2952	P30711	glutathione S-transferase theta 1		541	0.393	0.923	0.00014834	0.3		1	3	0	2008	2014
Chemical and Drug Induced Liver Injury	C4277682	ANXA2	302	P07355	annexin A2		294	0.453	0.808	9.7728e-05	0.3		1	1	0	2014	2014
Chemical and Drug Induced Liver Injury	C4277682	HADHA	3030	P40939	hydroxyacyl-CoA dehydrogenase trifunctional multienzyme complex subunit alpha	Enzyme	154	0.569	0.769	4.4354e-06	0.3		1	1	0	2014	2014
Chemical and Drug Induced Liver Injury	C4277682	CFH	3075	P08603	complement factor H		393	0.441	0.885	0.86061	0.3		1	1	0	2015	2015
Chemical and Drug Induced Liver Injury	C4277682	ANXA6	309	P08133	annexin A6		156	0.514	0.846	1.0804e-08	0.3		1	1	0	2015	2015
Chemical and Drug Induced Liver Injury	C4277682	HLA-B	3106	P01889	major histocompatibility complex, class I, B		706	0.379	0.885	3.8642e-05	0.3		1	1	0	2009	2009
Chemical and Drug Induced Liver Injury	C4277682	HLA-DRB1	3123	P01911	major histocompatibility complex, class II, DR beta 1	Immune response	1018	0.333	0.923	0.0010997	0.3		1	1	0	2011	2011
Chemical and Drug Induced Liver Injury	C4277682	HMGB1	3146	P09429	high mobility group box 1	Nucleic acid binding	724	0.368	0.923	0.82035	0.3		1	1	0	2009	2009
Chemical and Drug Induced Liver Injury	C4277682	HPD	3242	P32754	4-hydroxyphenylpyruvate dioxygenase	Enzyme	102	0.573	0.769	0.00052764	0.3		1	2	0	2005	2012
Chemical and Drug Induced Liver Injury	C4277682	NOTCH1	4851	P46531	notch receptor 1		693	0.369	0.885	1	0.3		1	1	0	2019	2019
Chemical and Drug Induced Liver Injury	C4277682	IL18	3606	Q14116	interleukin 18		750	0.365	0.923	0.030717	0.3		1	1	0	2009	2009
Chemical and Drug Induced Liver Injury	C4277682	CXCL10	3627	P02778	C-X-C motif chemokine ligand 10	Signaling	631	0.378	0.885	0.36865	0.3		1	1	0	2001	2001
Chemical and Drug Induced Liver Injury	C4277682	IRAK1	3654	P51617	interleukin 1 receptor associated kinase 1	Kinase	200	0.506	0.808	0.98774	0.3		1	1	0	2015	2015
Chemical and Drug Induced Liver Injury	C4277682	MIRLET7B	406884		microRNA let-7b		186	0.493	0.769		0.3		1	2	0	2017	2018
Chemical and Drug Induced Liver Injury	C4277682	MIRLET7C	406885		microRNA let-7c		154	0.514	0.808		0.3		1	1	0	2017	2017
Chemical and Drug Induced Liver Injury	C4277682	MIRLET7D	406886		microRNA let-7d		82	0.579	0.692		0.3		1	1	0	2017	2017
Chemical and Drug Induced Liver Injury	C4277682	MIRLET7G	406890		microRNA let-7g		68	0.606	0.769		0.3		1	1	0	2017	2017
Chemical and Drug Induced Liver Injury	C4277682	MIRLET7I	406891		microRNA let-7i		86	0.575	0.615		0.3		1	1	0	2017	2017
Chemical and Drug Induced Liver Injury	C4277682	MIR100	406892		microRNA 100		146	0.521	0.846		0.3		1	1	0	2017	2017
Chemical and Drug Induced Liver Injury	C4277682	MIR107	406901		microRNA 107		123	0.543	0.769		0.3		1	2	0	2015	2017
Chemical and Drug Induced Liver Injury	C4277682	MIR10A	406902		microRNA 10a		158	0.513	0.846		0.3		1	1	0	2012	2012
Chemical and Drug Induced Liver Injury	C4277682	MIR10B	406903		microRNA 10b		167	0.509	0.808		0.3		1	1	0	2012	2012
Chemical and Drug Induced Liver Injury	C4277682	MIR1-1	406904		microRNA 1-1		11	0.792	0.115		0.3		1	1	0	2018	2018
Chemical and Drug Induced Liver Injury	C4277682	MIR122	406906		microRNA 122		250	0.468	0.808		0.3		1	7	0	2011	2017
Chemical and Drug Induced Liver Injury	C4277682	LTF	4057	P02788	lactotransferrin	Enzyme	133	0.543	0.846	1.2665e-21	0.3		1	1	0	2005	2005
Chemical and Drug Induced Liver Injury	C4277682	ARNT	405	P27540	aryl hydrocarbon receptor nuclear translocator	Transcription factor	104	0.575	0.692	0.99581	0.3		1	1	0	2010	2010
Chemical and Drug Induced Liver Injury	C4277682	ITPR1	3708	Q14643	inositol 1,4,5-trisphosphate receptor type 1	Ion channel	185	0.534	0.846	1	0.3		1	1	0	2014	2014
Chemical and Drug Induced Liver Injury	C4277682	JUND	3727	P17535	JunD proto-oncogene, AP-1 transcription factor subunit	Transcription factor	242	0.475	0.808	0.70054	0.3		1	1	0	2018	2018
Chemical and Drug Induced Liver Injury	C4277682	MALAT1	378938		metastasis associated lung adenocarcinoma transcript 1		336	0.435	0.846		0.3		1	1	0	2018	2018
Chemical and Drug Induced Liver Injury	C4277682	KNG1	3827	P01042	kininogen 1	Enzyme modulator	279	0.481	0.885	3.2071e-10	0.3		1	2	0	2010	2019
Chemical and Drug Induced Liver Injury	C4277682	ARG1	383	P05089	arginase 1	Enzyme	273	0.476	0.846	0.00035944	0.3		1	1	0	2012	2012
Chemical and Drug Induced Liver Injury	C4277682	KRT8	3856	P05787	keratin 8		166	0.517	0.654	2.36e-08	0.3		1	1	0	2015	2015
Chemical and Drug Induced Liver Injury	C4277682	KRT18	3875	P05783	keratin 18		151	0.53	0.692	0.73477	0.3		1	1	0	2009	2009
Chemical and Drug Induced Liver Injury	C4277682	LBP	3929	P18428	lipopolysaccharide binding protein		156	0.525	0.808	4.1897e-15	0.3		1	1	0	2014	2014
Chemical and Drug Induced Liver Injury	C4277682	LCN2	3934	P80188	lipocalin 2	Enzyme	497	0.405	0.885	1.1404e-09	0.3		1	2	0	2010	2011
Chemical and Drug Induced Liver Injury	C4277682	LGALS3	3958	P17931	galectin 3	Signaling	557	0.392	0.846	2.3207e-05	0.3		1	1	0	2012	2012
Chemical and Drug Induced Liver Injury	C4277682	FADS1	3992	O60427	fatty acid desaturase 1		125	0.582	0.769	0.37384	0.3		1	1	0	2014	2014
Chemical and Drug Induced Liver Injury	C4277682	MIR125B1	406911		microRNA 125b-1		37	0.656	0.538		0.3		1	1	0	2017	2017
Chemical and Drug Induced Liver Injury	C4277682	HAVCR1	26762	Q96D42	hepatitis A virus cellular receptor 1		217	0.489	0.885	8.5105e-07	0.3		1	1	0	2011	2011
Chemical and Drug Induced Liver Injury	C4277682	GOT1	2805	P17174	glutamic-oxaloacetic transaminase 1		71	0.601	0.692	0.0011573	0.3		1	1	0	2014	2014
Chemical and Drug Induced Liver Injury	C4277682	H19	283120		H19 imprinted maternally expressed transcript		242	0.494	0.923		0.3		1	1	0	2018	2018
Chemical and Drug Induced Liver Injury	C4277682	ZDHHC23	254887	Q8IYP9	zinc finger DHHC-type palmitoyltransferase 23		10	0.78	0.192	3.8421e-12	0.3		1	1	0	2014	2014
Chemical and Drug Induced Liver Injury	C4277682	GPD1	2819	P21695	glycerol-3-phosphate dehydrogenase 1	Enzyme	38	0.67	0.5	0.0055506	0.3		1	1	0	2015	2015
Chemical and Drug Induced Liver Injury	C4277682	ERLEC1	27248	Q96DZ1	endoplasmic reticulum lectin 1		17	0.736	0.269	3.25e-06	0.3		1	1	0	2016	2016
Chemical and Drug Induced Liver Injury	C4277682	PTF1A	256297	Q7RTS3	pancreas associated transcription factor 1a		83	0.601	0.692	0.16565	0.3		1	1	0	2011	2011
Chemical and Drug Induced Liver Injury	C4277682	AMBP	259	P02760	alpha-1-microglobulin/bikunin precursor		150	0.537	0.731	2.7886e-13	0.3		1	1	0	2008	2008
Chemical and Drug Induced Liver Injury	C4277682	GCLM	2730	P48507	glutamate-cysteine ligase modifier subunit	Enzyme	78	0.588	0.846	0.99011	0.3		1	1	0	2015	2015
Chemical and Drug Induced Liver Injury	C4277682	HACL1	26061	Q9UJ83	2-hydroxyacyl-CoA lyase 1	Enzyme	7	0.821	0.077	7.4827e-12	0.3		1	1	0	2016	2016
Chemical and Drug Induced Liver Injury	C4277682	EIF2AK1	27102	Q9BQI3	eukaryotic translation initiation factor 2 alpha kinase 1	Kinase	56	0.633	0.577	7.0148e-07	0.3		1	1	0	2015	2015
Chemical and Drug Induced Liver Injury	C4277682	SLC13A4	26266	Q9UKG4	solute carrier family 13 member 4	Transporter	8	0.805	0.115	0.81559	0.3		1	1	0	2014	2014
Chemical and Drug Induced Liver Injury	C4277682	GDI1	2664	P31150	GDP dissociation inhibitor 1	Enzyme	102	0.572	0.654	0.99471	0.3		1	1	0	2015	2015
Chemical and Drug Induced Liver Injury	C4277682	GC	2638	P02774	GC vitamin D binding protein	Transporter	219	0.489	0.885	2.7301e-11	0.3		1	1	0	2005	2005
Chemical and Drug Induced Liver Injury	C4277682	CFAP20	29105	Q9Y6A4	cilia and flagella associated protein 20	Enzyme	11	0.792	0.154	0.00211	0.3		1	1	0	2015	2015
Chemical and Drug Induced Liver Injury	C4277682	CXCL1	2919	P09341	C-X-C motif chemokine ligand 1	Signaling	315	0.449	0.923	0.11845	0.3		1	1	0	2005	2005
Chemical and Drug Induced Liver Injury	C4277682	NR5A2	2494	O00482	nuclear receptor subfamily 5 group A member 2	Nuclear receptor	116	0.563	0.731	0.23807	0.3		1	1	0	2018	2018
Chemical and Drug Induced Liver Injury	C4277682	GSTM2	2946	P28161	glutathione S-transferase mu 2		195	0.488	0.808	3.3913e-07	0.3		1	1	0	2011	2011
Chemical and Drug Induced Liver Injury	C4277682	FMO3	2328	P31513	flavin containing dimethylaniline monoxygenase 3	Enzyme	51	0.638	0.5	6.5145e-16	0.3		1	1	0	2014	2014
Chemical and Drug Induced Liver Injury	C4277682	GSTA4	2941	O15217	glutathione S-transferase alpha 4		40	0.678	0.462	0.010958	0.3		1	1	0	2015	2015
Chemical and Drug Induced Liver Injury	C4277682	BRD4	23476	O60885	bromodomain containing 4	Epigenetic regulator	335	0.446	0.885	1	0.3		1	1	0	2015	2015
Chemical and Drug Induced Liver Injury	C4277682	FLT1	2321	P17948	fms related receptor tyrosine kinase 1	Kinase	424	0.419	0.846	0.99983	0.3		1	1	0	2011	2011
Chemical and Drug Induced Liver Injury	C4277682	GSTM3	2947	P21266	glutathione S-transferase mu 3		111	0.552	0.808	4.3638e-07	0.3		1	1	0	2015	2015
Chemical and Drug Induced Liver Injury	C4277682	GSN	2934	P06396	gelsolin	Cellular structure	262	0.475	0.885	3.8905e-11	0.3		1	1	0	2005	2005
Chemical and Drug Induced Liver Injury	C4277682	GRK4	2868	P32298	G protein-coupled receptor kinase 4	Kinase	21	0.716	0.5	1.6286e-15	0.3		1	1	0	2015	2015
Chemical and Drug Induced Liver Injury	C4277682	PANX1	24145	Q96RD7	pannexin 1	Ion channel	107	0.575	0.846	2.4684e-06	0.3		1	1	0	2018	2018
Chemical and Drug Induced Liver Injury	C4277682	CASP8	841	Q14790	caspase 8	Enzyme	480	0.404	0.923	3.7236e-06	0.2		1	1	0	2016	2016
Chemical and Drug Induced Liver Injury	C4277682	ADA	100	P00813	adenosine deaminase	Enzyme	379	0.44	0.885	2.8825e-12	0.2		1	1	0	2010	2010
Chemical and Drug Induced Liver Injury	C4277682	NQO1	1728	P15559	NAD(P)H quinone dehydrogenase 1		368	0.434	0.885	1.1867e-09	0.2		1	1	0	2017	2017
Chemical and Drug Induced Liver Injury	C4277682	GPT2	84706	Q8TD30	glutamic--pyruvic transaminase 2	Enzyme	63	0.65	0.577	0.00034046	0.2		1	1	0	2009	2009
Chemical and Drug Induced Liver Injury	C4277682	CABP1	9478	Q9NZU7	calcium binding protein 1		12	0.805	0.231	0.88789	0.2		1	1	0	2011	2011
Chemical and Drug Induced Liver Injury	C4277682	MIR106B	406900		microRNA 106b		143	0.523	0.808		0.2		1	1	0	2018	2018
Chemical and Drug Induced Liver Injury	C4277682	FADD	8772	Q13158	Fas associated via death domain		137	0.537	0.846	0.52595	0.2		1	2	0	2015	2016
Chemical and Drug Induced Liver Injury	C4277682	G6PD	2539	P11413	glucose-6-phosphate dehydrogenase	Enzyme	410	0.424	0.846	0.97158	0.2		1	1	0	2011	2011
Chemical and Drug Induced Liver Injury	C4277682	AK4	205	P27144	adenylate kinase 4	Kinase	27	0.705	0.462	0.13353	0.2		1	1	0	2006	2006
Chemical and Drug Induced Liver Injury	C4277682	LPL	4023	P06858	lipoprotein lipase	Enzyme	290	0.474	0.808	1.2712e-09	0.2		1	1	0	2016	2016
Chemical and Drug Induced Liver Injury	C4277682	ALDH2	217	P05091	aldehyde dehydrogenase 2 family member	Enzyme	337	0.457	0.885	3.3959e-10	0.2		1	1	0	2011	2011
Chemical and Drug Induced Liver Injury	C4277682	ENG	2022	P17813	endoglin		371	0.446	0.846	0.99858	0.2		1	1	0	2011	2011
Chemical and Drug Induced Liver Injury	C4277682	HAMP	57817	P81172	hepcidin antimicrobial peptide		377	0.433	0.846	0.0081797	0.2		1	1	0	2014	2014
Chemical and Drug Induced Liver Injury	C4277682	FTL	2512	P02792	ferritin light chain	Storage	135	0.559	0.692	1.6617e-09	0.2		1	1	0	2015	2015
Chemical and Drug Induced Liver Injury	C4277682	ENDOG	2021	Q14249	endonuclease G		38	0.656	0.5	0.00018287	0.2		1	1	0	2012	2012
Chemical and Drug Induced Liver Injury	C4277682	BAD	572	Q92934	BCL2 associated agonist of cell death		125	0.553	0.769	0.0046237	0.2		1	1	0	2016	2016
Chemical and Drug Induced Liver Injury	C4277682	SERPINA1	5265	P01009	serpin family A member 1	Enzyme modulator	482	0.41	0.923	6.8497e-08	0.2		1	1	0	2000	2000
Chemical and Drug Induced Liver Injury	C4277682	FGF21	26291	Q9NSA1	fibroblast growth factor 21	Signaling	236	0.485	0.769	0.029439	0.2		1	1	0	2018	2018
Chemical and Drug Induced Liver Injury	C4277682	GFER	2671	P55789	growth factor, augmenter of liver regeneration	Enzyme	120	0.56	0.846	0.00017308	0.2		1	1	0	2005	2005
Chemical and Drug Induced Liver Injury	C4277682	HSPA8	3312	P11142	heat shock protein family A (Hsp70) member 8		124	0.553	0.808	0.99863	0.2		1	1	0	2002	2002
Chemical and Drug Induced Liver Injury	C4277682	SLC10A1	6554	Q14973	solute carrier family 10 member 1	Transporter	54	0.626	0.462	4.7887e-16	0.2		1	1	0	2017	2017
Chemical and Drug Induced Liver Injury	C4277682	KITLG	4254	P21583	KIT ligand		249	0.473	0.885	0.85024	0.2		1	1	0	2003	2003
Chemical and Drug Induced Liver Injury	C4277682	COMT	1312	P21964	catechol-O-methyltransferase	Enzyme	622	0.4	0.923	1.1377e-06	0.2		1	1	0	2011	2011
Chemical and Drug Induced Liver Injury	C4277682	HPRT1	3251	P00492	hypoxanthine phosphoribosyltransferase 1	Enzyme	210	0.5	0.808	0.93728	0.2		1	1	0	2015	2015
Chemical and Drug Induced Liver Injury	C4277682	LTB4R	1241	Q15722	leukotriene B4 receptor	G-protein coupled receptor	107	0.576	0.692	0.11994	0.2		1	1	0	2017	2017
Chemical and Drug Induced Liver Injury	C4277682	H2AX	3014	P16104	H2A.X variant histone	Nucleic acid binding	212	0.484	0.808	0.17652	0.2		1	1	0	2013	2013
Chemical and Drug Induced Liver Injury	C4277682	OAS1	4938	P00973	2'-5'-oligoadenylate synthetase 1	Enzyme	72	0.626	0.654	3.4489e-05	0.2		1	1	0	2007	2007
Chemical and Drug Induced Liver Injury	C4277682	CYP2A7	1549	P20853	cytochrome P450 family 2 subfamily A member 7		35	0.686	0.538	3.7792e-15	0.2		1	1	0	2013	2013
Chemical and Drug Induced Liver Injury	C4277682	HBA2	3040	P69905	hemoglobin subunit alpha 2		182	0.512	0.808	0.003063	0.2		1	1	0	2014	2014
Chemical and Drug Induced Liver Injury	C4277682	TLR4	7099	O00206	toll like receptor 4		1174	0.321	0.962	4.6131e-09	0.2		1	1	0	2007	2007
Chemical and Drug Induced Liver Injury	C4277682	ENPP2	5168	Q13822	ectonucleotide pyrophosphatase/phosphodiesterase 2	Enzyme	95	0.582	0.769	0.0027913	0.2		1	1	0	2007	2007
Chemical and Drug Induced Liver Injury	C4277682	CAST	831	P20810	calpastatin		141	0.541	0.846	4.1218e-12	0.2		1	1	0	2006	2006
Chemical and Drug Induced Liver Injury	C4277682	GGT1	2678	P19440	gamma-glutamyltransferase 1	Enzyme	209	0.496	0.885	7.5307e-05	0.2		1	1	0	2000	2000
Chemical and Drug Induced Liver Injury	C4277682	FAS	355	P25445	Fas cell surface death receptor		754	0.372	0.923	0.8117	0.2		1	1	0	2006	2006
Chemical and Drug Induced Liver Injury	C4277682	CPB2	1361	Q96IY4	carboxypeptidase B2	Enzyme	148	0.536	0.846	2.7076e-17	0.2		1	1	0	2009	2009
Chemical and Drug Induced Liver Injury	C4277682	OR51E2	81285	Q9H255	olfactory receptor family 51 subfamily E member 2	G-protein coupled receptor	20	0.751	0.192	0.00015308	0.2		1	1	0	2014	2014
Chemical and Drug Induced Liver Injury	C4277682	ND6	4541	P03923	NADH dehydrogenase, subunit 6 (complex I)		224	0.544	0.808		0.2		1	1	0	2010	2010
Chemical and Drug Induced Liver Injury	C4277682	ASTN2	23245	O75129	astrotactin 2		51	0.666	0.462	0.99971	0.1		1	1	1	2017	2017
Chemical and Drug Induced Liver Injury	C4277682	SYTL2	54843	Q9HCH5	synaptotagmin like 2		58	0.621	0.308	4.2572e-21	0.1		1	1	1	2017	2017
Chemical and Drug Induced Liver Injury	C4277682	LRBA	987	P50851	LPS responsive beige-like anchor protein		71	0.608	0.692	7.1503e-12	0.1		1	1	1	2017	2017
Chemical and Drug Induced Liver Injury	C4277682	CAMTA1	23261	Q9Y6Y1	calmodulin binding transcription activator 1	Transcription factor	112	0.599	0.615	1	0.1		1	1	1	2017	2017
Chemical and Drug Induced Liver Injury	C4277682	PPARG	5468	P37231	peroxisome proliferator activated receptor gamma	Nuclear receptor	877	0.358	0.885	0.029194	0.1		1	1	1	2012	2012
Chemical and Drug Induced Liver Injury	C4277682	PTPRD	5789	P23468	protein tyrosine phosphatase receptor type D	Enzyme	93	0.584	0.731	1	0.1		1	1	1	2017	2017
Chemical and Drug Induced Liver Injury	C4277682	LINC01266	101927215		long intergenic non-protein coding RNA 1266		1	1	0.077		0.1		1	1	1	2017	2017
Chemical and Drug Induced Liver Injury	C4277682	ROBO1	6091	Q9Y6N7	roundabout guidance receptor 1		144	0.535	0.731	7.2696e-16	0.1		1	1	1	2017	2017
Chemical and Drug Induced Liver Injury	C4277682	TSBP1-AS1	101929163		TSBP1 and BTNL2 antisense RNA 1		63	0.638	0.692		0.1		1	1	1	2010	2010
Chemical and Drug Induced Liver Injury	C4277682	C19orf81	342918	C9J6K1	chromosome 19 open reading frame 81		1	1	0.077	1.233e-05	0.1		1	1	1	2017	2017
Chemical and Drug Induced Liver Injury	C4277682	SYT14	255928	Q8NB59	synaptotagmin 14		34	0.716	0.346	0.94463	0.1		1	1	1	2018	2018
Chemical and Drug Induced Liver Injury	C4277682	CCDC14	64770	Q49A88	coiled-coil domain containing 14		2	1	0.077	7.7963e-15	0.1		1	1	1	2017	2017
Chemical and Drug Induced Liver Injury	C4277682	ST6GAL1	6480	P15907	ST6 beta-galactoside alpha-2,6-sialyltransferase 1		101	0.569	0.731	0.2341	0.1		1	1	1	2009	2009
Chemical and Drug Induced Liver Injury	C4277682	NEBL	10529	O76041	nebulette		48	0.65	0.692	1.7679e-36	0.1		1	1	1	2017	2017
Chemical and Drug Induced Liver Injury	C4277682	TSBP1	10665	Q5SRN2	testis expressed basic protein 1		48	0.638	0.692	1.4756e-16	0.1		1	1	1	2010	2010
Chemical and Drug Induced Liver Injury	C4277682	HCP5	10866	Q6MZN7	HLA complex P5		79	0.595	0.808		0.1		1	2	1	2009	2019
Chemical and Drug Induced Liver Injury	C4277682	TBXAS1	6916	P24557	thromboxane A synthase 1		77	0.619	0.615	1.4088e-20	0.1		1	1	1	2017	2017
Chemical and Drug Induced Liver Injury	C4277682	RAB31	11031	Q13636	RAB31, member RAS oncogene family		36	0.674	0.577	0.0012566	0.1		1	1	1	2017	2017
Chemical and Drug Induced Liver Injury	C4277682	TPD52	7163	P55327	tumor protein D52		76	0.597	0.692	8.4929e-05	0.1		1	1	1	2016	2016
Chemical and Drug Induced Liver Injury	C4277682	RAD51B	5890	O15315	RAD51 paralog B		126	0.556	0.769	2.079e-15	0.1		1	1	1	2017	2017
