# Supplementary material for: Exploring the mechanism of Alisma orientale for the treatment of pregnancy induced hypertension and potential hepato-nephrotoxicity by using network pharmacology, network toxicology, molecular docking and molecular dynamics simulation
Source: Front Pharmacol. 2022 Nov 15;13:1027112. doi: 10.3389/fphar.2022.1027112 (PMC9705790; doi:10.3389/fphar.2022.1027112)
Supplement: Supplementary file 4 [file DataSheet8.ZIP › Supplement Materials/Compounds and Targets/Toxic compound details/GeneCards-drug induced liver injury.csv]

Gene Symbol	Description	Category	Gifts	GC Id	Relevance score	GeneCards Link
TP53	Tumor Protein P53	Protein Coding	55	GC17M007661	101.206367492676	https://www.genecards.org/cgi-bin/carddisp.pl?gene=TP53
TNF	Tumor Necrosis Factor	Protein Coding	54	GC06P087731	100.09831237793	https://www.genecards.org/cgi-bin/carddisp.pl?gene=TNF
IL6	Interleukin 6	Protein Coding	53	GC07P022725	88.1894683837891	https://www.genecards.org/cgi-bin/carddisp.pl?gene=IL6
PKHD1	PKHD1 Ciliary IPT Domain Containing Fibrocystin/Polyductin	Protein Coding	41	GC06M069563	80.6966094970703	https://www.genecards.org/cgi-bin/carddisp.pl?gene=PKHD1
PKD1	Polycystin 1, Transient Receptor Potential Channel Interacting	Protein Coding	48	GC16M007548	72.0220947265625	https://www.genecards.org/cgi-bin/carddisp.pl?gene=PKD1
ALB	Albumin	Protein Coding	52	GC04P073397	70.75048828125	https://www.genecards.org/cgi-bin/carddisp.pl?gene=ALB
CASP8	Caspase 8	Protein Coding	55	GC02P201233	68.4891738891602	https://www.genecards.org/cgi-bin/carddisp.pl?gene=CASP8
CTNNB1	Catenin Beta 1	Protein Coding	56	GC03P041236	67.0793762207031	https://www.genecards.org/cgi-bin/carddisp.pl?gene=CTNNB1
CYP3A4	Cytochrome P450 Family 3 Subfamily A Member 4	Protein Coding	52	GC07M099759	66.5946655273438	https://www.genecards.org/cgi-bin/carddisp.pl?gene=CYP3A4
INS	Insulin	Protein Coding	50	GC11M002159	65.7247161865234	https://www.genecards.org/cgi-bin/carddisp.pl?gene=INS
HIF1A	Hypoxia Inducible Factor 1 Subunit Alpha	Protein Coding	51	GC14P061695	62.5232086181641	https://www.genecards.org/cgi-bin/carddisp.pl?gene=HIF1A
IFNG	Interferon Gamma	Protein Coding	52	GC12M068154	61.4285697937012	https://www.genecards.org/cgi-bin/carddisp.pl?gene=IFNG
NOS2	Nitric Oxide Synthase 2	Protein Coding	51	GC17M027756	60.4237976074219	https://www.genecards.org/cgi-bin/carddisp.pl?gene=NOS2
CPT2	Carnitine Palmitoyltransferase 2	Protein Coding	52	GC01P053196	60.3198089599609	https://www.genecards.org/cgi-bin/carddisp.pl?gene=CPT2
IL10	Interleukin 10	Protein Coding	50	GC01M206767	59.4840087890625	https://www.genecards.org/cgi-bin/carddisp.pl?gene=IL10
ABCB1	ATP Binding Cassette Subfamily B Member 1	Protein Coding	53	GC07M087504	58.9459419250488	https://www.genecards.org/cgi-bin/carddisp.pl?gene=ABCB1
CYP2D6	Cytochrome P450 Family 2 Subfamily D Member 6	Protein Coding	49	GC22M042126	58.7342376708984	https://www.genecards.org/cgi-bin/carddisp.pl?gene=CYP2D6
GPT	Glutamic--Pyruvic Transaminase	Protein Coding	44	GC08P144502	58.1526908874512	https://www.genecards.org/cgi-bin/carddisp.pl?gene=GPT
CYP2C19	Cytochrome P450 Family 2 Subfamily C Member 19	Protein Coding	48	GC10P094762	57.3140487670898	https://www.genecards.org/cgi-bin/carddisp.pl?gene=CYP2C19
F2	Coagulation Factor II, Thrombin	Protein Coding	52	GC11P046720	57.0962715148926	https://www.genecards.org/cgi-bin/carddisp.pl?gene=F2
TGFB1	Transforming Growth Factor Beta 1	Protein Coding	55	GC19M041301	55.237133026123	https://www.genecards.org/cgi-bin/carddisp.pl?gene=TGFB1
CXCL8	C-X-C Motif Chemokine Ligand 8	Protein Coding	44	GC04P073740	55.086555480957	https://www.genecards.org/cgi-bin/carddisp.pl?gene=CXCL8
IL1B	Interleukin 1 Beta	Protein Coding	50	GC02M112829	54.8548316955566	https://www.genecards.org/cgi-bin/carddisp.pl?gene=IL1B
CASP3	Caspase 3	Protein Coding	52	GC04M184627	54.8147430419922	https://www.genecards.org/cgi-bin/carddisp.pl?gene=CASP3
VEGFA	Vascular Endothelial Growth Factor A	Protein Coding	51	GC06P043770	54.2907943725586	https://www.genecards.org/cgi-bin/carddisp.pl?gene=VEGFA
TRMU	TRNA Mitochondrial 2-Thiouridylase	Protein Coding	42	GC22P046330	53.9088935852051	https://www.genecards.org/cgi-bin/carddisp.pl?gene=TRMU
PIK3CA	Phosphatidylinositol-4,5-Bisphosphate 3-Kinase Catalytic Subunit Alpha	Protein Coding	55	GC03P179148	53.8981018066406	https://www.genecards.org/cgi-bin/carddisp.pl?gene=PIK3CA
MIR21	MicroRNA 21	RNA Gene	26	GC17P059872	52.7004547119141	https://www.genecards.org/cgi-bin/carddisp.pl?gene=MIR21
CYP2E1	Cytochrome P450 Family 2 Subfamily E Member 1	Protein Coding	47	GC10P133520	52.6136322021484	https://www.genecards.org/cgi-bin/carddisp.pl?gene=CYP2E1
MAPK1	Mitogen-Activated Protein Kinase 1	Protein Coding	54	GC22M021759	52.0295181274414	https://www.genecards.org/cgi-bin/carddisp.pl?gene=MAPK1
MET	MET Proto-Oncogene, Receptor Tyrosine Kinase	Protein Coding	56	GC07P116672	51.9449157714844	https://www.genecards.org/cgi-bin/carddisp.pl?gene=MET
ABCB11	ATP Binding Cassette Subfamily B Member 11	Protein Coding	49	GC02M168922	51.818546295166	https://www.genecards.org/cgi-bin/carddisp.pl?gene=ABCB11
PTGS2	Prostaglandin-Endoperoxide Synthase 2	Protein Coding	51	GC01M186640	50.9120483398438	https://www.genecards.org/cgi-bin/carddisp.pl?gene=PTGS2
BCL2	BCL2 Apoptosis Regulator	Protein Coding	53	GC18M063123	50.8998489379883	https://www.genecards.org/cgi-bin/carddisp.pl?gene=BCL2
TERT	Telomerase Reverse Transcriptase	Protein Coding	53	GC05M001253	50.6658058166504	https://www.genecards.org/cgi-bin/carddisp.pl?gene=TERT
FAS	Fas Cell Surface Death Receptor	Protein Coding	53	GC10P093591	49.8473129272461	https://www.genecards.org/cgi-bin/carddisp.pl?gene=FAS
EGFR	Epidermal Growth Factor Receptor	Protein Coding	58	GC07P055019	49.7862167358398	https://www.genecards.org/cgi-bin/carddisp.pl?gene=EGFR
PKD2	Polycystin 2, Transient Receptor Potential Cation Channel	Protein Coding	50	GC04P088007	49.5523414611816	https://www.genecards.org/cgi-bin/carddisp.pl?gene=PKD2
MIR122	MicroRNA 122	RNA Gene	24	GC18P058451	49.3437385559082	https://www.genecards.org/cgi-bin/carddisp.pl?gene=MIR122
PPARG	Peroxisome Proliferator Activated Receptor Gamma	Protein Coding	55	GC03P012287	49.2341690063477	https://www.genecards.org/cgi-bin/carddisp.pl?gene=PPARG
CRP	C-Reactive Protein	Protein Coding	48	GC01M159728	48.6967086791992	https://www.genecards.org/cgi-bin/carddisp.pl?gene=CRP
ABCC2	ATP Binding Cassette Subfamily C Member 2	Protein Coding	51	GC10P099782	48.2566986083984	https://www.genecards.org/cgi-bin/carddisp.pl?gene=ABCC2
UGT1A1	UDP Glucuronosyltransferase Family 1 Member A1	Protein Coding	52	GC02P233760	48.2249717712402	https://www.genecards.org/cgi-bin/carddisp.pl?gene=UGT1A1
AKT1	AKT Serine/Threonine Kinase 1	Protein Coding	56	GC14M104769	47.6908302307129	https://www.genecards.org/cgi-bin/carddisp.pl?gene=AKT1
CYP2C9	Cytochrome P450 Family 2 Subfamily C Member 9	Protein Coding	49	GC10P094938	47.6660842895508	https://www.genecards.org/cgi-bin/carddisp.pl?gene=CYP2C9
STAT3	Signal Transducer And Activator Of Transcription 3	Protein Coding	56	GC17M042313	47.020679473877	https://www.genecards.org/cgi-bin/carddisp.pl?gene=STAT3
LRP5	LDL Receptor Related Protein 5	Protein Coding	52	GC11P068298	46.9087944030762	https://www.genecards.org/cgi-bin/carddisp.pl?gene=LRP5
SLC2A1	Solute Carrier Family 2 Member 1	Protein Coding	56	GC01M042925	46.7364540100098	https://www.genecards.org/cgi-bin/carddisp.pl?gene=SLC2A1
SEC63	SEC63 Homolog, Protein Translocation Regulator	Protein Coding	45	GC06M107867	46.7156295776367	https://www.genecards.org/cgi-bin/carddisp.pl?gene=SEC63
CCL2	C-C Motif Chemokine Ligand 2	Protein Coding	51	GC17P034255	45.6500091552734	https://www.genecards.org/cgi-bin/carddisp.pl?gene=CCL2
MIR34A	MicroRNA 34a	RNA Gene	25	GC01M009151	45.5571022033691	https://www.genecards.org/cgi-bin/carddisp.pl?gene=MIR34A
CYP1A2	Cytochrome P450 Family 1 Subfamily A Member 2	Protein Coding	48	GC15P074748	45.4733657836914	https://www.genecards.org/cgi-bin/carddisp.pl?gene=CYP1A2
ABCB4	ATP Binding Cassette Subfamily B Member 4	Protein Coding	50	GC07M087365	45.4302749633789	https://www.genecards.org/cgi-bin/carddisp.pl?gene=ABCB4
HMOX1	Heme Oxygenase 1	Protein Coding	55	GC22P035380	45.3802070617676	https://www.genecards.org/cgi-bin/carddisp.pl?gene=HMOX1
TLR4	Toll Like Receptor 4	Protein Coding	54	GC09P117704	45.1806488037109	https://www.genecards.org/cgi-bin/carddisp.pl?gene=TLR4
APOE	Apolipoprotein E	Protein Coding	53	GC19P069967	44.8071060180664	https://www.genecards.org/cgi-bin/carddisp.pl?gene=APOE
PRKCSH	Protein Kinase C Substrate 80K-H	Protein Coding	47	GC19P011435	44.5958099365234	https://www.genecards.org/cgi-bin/carddisp.pl?gene=PRKCSH
NR1H4	Nuclear Receptor Subfamily 1 Group H Member 4	Protein Coding	50	GC12P100473	44.5787658691406	https://www.genecards.org/cgi-bin/carddisp.pl?gene=NR1H4
SERPINA1	Serpin Family A Member 1	Protein Coding	51	GC14M094376	44.3268852233887	https://www.genecards.org/cgi-bin/carddisp.pl?gene=SERPINA1
ICAM1	Intercellular Adhesion Molecule 1	Protein Coding	53	GC19P010638	43.8468971252441	https://www.genecards.org/cgi-bin/carddisp.pl?gene=ICAM1
HFE	Homeostatic Iron Regulator	Protein Coding	48	GC06P026087	43.7494735717773	https://www.genecards.org/cgi-bin/carddisp.pl?gene=HFE
MAPK8	Mitogen-Activated Protein Kinase 8	Protein Coding	52	GC10P048306	43.3932075500488	https://www.genecards.org/cgi-bin/carddisp.pl?gene=MAPK8
TNFSF10	TNF Superfamily Member 10	Protein Coding	47	GC03M172505	43.3146209716797	https://www.genecards.org/cgi-bin/carddisp.pl?gene=TNFSF10
FASLG	Fas Ligand	Protein Coding	50	GC01P172628	42.8853149414063	https://www.genecards.org/cgi-bin/carddisp.pl?gene=FASLG
RYR1	Ryanodine Receptor 1	Protein Coding	50	GC19P069701	42.8646621704102	https://www.genecards.org/cgi-bin/carddisp.pl?gene=RYR1
PTEN	Phosphatase And Tensin Homolog	Protein Coding	54	GC10P093576	42.7892265319824	https://www.genecards.org/cgi-bin/carddisp.pl?gene=PTEN
AFP	Alpha Fetoprotein	Protein Coding	48	GC04P073431	42.7363471984863	https://www.genecards.org/cgi-bin/carddisp.pl?gene=AFP
IL4	Interleukin 4	Protein Coding	49	GC05P132673	42.699275970459	https://www.genecards.org/cgi-bin/carddisp.pl?gene=IL4
ACE	Angiotensin I Converting Enzyme	Protein Coding	54	GC17P063477	42.6253204345703	https://www.genecards.org/cgi-bin/carddisp.pl?gene=ACE
MMP9	Matrix Metallopeptidase 9	Protein Coding	56	GC20P046008	42.5892028808594	https://www.genecards.org/cgi-bin/carddisp.pl?gene=MMP9
HLA-B	Major Histocompatibility Complex, Class I, B	Protein Coding	48	GC06M069166	42.3754730224609	https://www.genecards.org/cgi-bin/carddisp.pl?gene=HLA-B
MAPK14	Mitogen-Activated Protein Kinase 14	Protein Coding	54	GC06P087896	42.3506202697754	https://www.genecards.org/cgi-bin/carddisp.pl?gene=MAPK14
MIR155	MicroRNA 155	RNA Gene	23	GC21P025573	42.2916297912598	https://www.genecards.org/cgi-bin/carddisp.pl?gene=MIR155
SLCO1B1	Solute Carrier Organic Anion Transporter Family Member 1B1	Protein Coding	51	GC12P022777	42.0851783752441	https://www.genecards.org/cgi-bin/carddisp.pl?gene=SLCO1B1
IGF1	Insulin Like Growth Factor 1	Protein Coding	50	GC12M102395	41.9519653320313	https://www.genecards.org/cgi-bin/carddisp.pl?gene=IGF1
HNF1A	HNF1 Homeobox A	Protein Coding	48	GC12P120978	41.7955780029297	https://www.genecards.org/cgi-bin/carddisp.pl?gene=HNF1A
NFE2L2	NFE2 Like BZIP Transcription Factor 2	Protein Coding	53	GC02M177227	41.7585525512695	https://www.genecards.org/cgi-bin/carddisp.pl?gene=NFE2L2
NAT2	N-Acetyltransferase 2	Protein Coding	43	GC08P018391	41.6692199707031	https://www.genecards.org/cgi-bin/carddisp.pl?gene=NAT2
GANAB	Glucosidase II Alpha Subunit	Protein Coding	50	GC11M096927	41.2016983032227	https://www.genecards.org/cgi-bin/carddisp.pl?gene=GANAB
PPARA	Peroxisome Proliferator Activated Receptor Alpha	Protein Coding	49	GC22P046150	41.0116729736328	https://www.genecards.org/cgi-bin/carddisp.pl?gene=PPARA
KRAS	KRAS Proto-Oncogene, GTPase	Protein Coding	54	GC12M025204	40.9529800415039	https://www.genecards.org/cgi-bin/carddisp.pl?gene=KRAS
CCND1	Cyclin D1	Protein Coding	55	GC11P069641	40.6594696044922	https://www.genecards.org/cgi-bin/carddisp.pl?gene=CCND1
MIR146A	MicroRNA 146a	RNA Gene	25	GC05P160485	40.6359748840332	https://www.genecards.org/cgi-bin/carddisp.pl?gene=MIR146A
LEP	Leptin	Protein Coding	49	GC07P128241	40.6148529052734	https://www.genecards.org/cgi-bin/carddisp.pl?gene=LEP
BAX	BCL2 Associated X, Apoptosis Regulator	Protein Coding	52	GC19P048954	40.4442672729492	https://www.genecards.org/cgi-bin/carddisp.pl?gene=BAX
APC	APC Regulator Of WNT Signaling Pathway	Protein Coding	51	GC05P112707	40.2443809509277	https://www.genecards.org/cgi-bin/carddisp.pl?gene=APC
HLA-DRB1	Major Histocompatibility Complex, Class II, DR Beta 1	Protein Coding	50	GC06M069255	39.7938499450684	https://www.genecards.org/cgi-bin/carddisp.pl?gene=HLA-DRB1
SOD1	Superoxide Dismutase 1	Protein Coding	56	GC21P031659	39.5505027770996	https://www.genecards.org/cgi-bin/carddisp.pl?gene=SOD1
NOS3	Nitric Oxide Synthase 3	Protein Coding	52	GC07P150990	39.5446281433105	https://www.genecards.org/cgi-bin/carddisp.pl?gene=NOS3
CES1	Carboxylesterase 1	Protein Coding	50	GC16M055836	39.4169845581055	https://www.genecards.org/cgi-bin/carddisp.pl?gene=CES1
IL18	Interleukin 18	Protein Coding	47	GC11M112143	39.3767242431641	https://www.genecards.org/cgi-bin/carddisp.pl?gene=IL18
JUN	Jun Proto-Oncogene, AP-1 Transcription Factor Subunit	Protein Coding	50	GC01M058780	39.311767578125	https://www.genecards.org/cgi-bin/carddisp.pl?gene=JUN
MYC	MYC Proto-Oncogene, BHLH Transcription Factor	Protein Coding	54	GC08P127735	39.2258071899414	https://www.genecards.org/cgi-bin/carddisp.pl?gene=MYC
SLC17A5	Solute Carrier Family 17 Member 5	Protein Coding	47	GC06M073593	39.1808395385742	https://www.genecards.org/cgi-bin/carddisp.pl?gene=SLC17A5
HGF	Hepatocyte Growth Factor	Protein Coding	54	GC07M081699	39.1371269226074	https://www.genecards.org/cgi-bin/carddisp.pl?gene=HGF
SERPINE1	Serpin Family E Member 1	Protein Coding	52	GC07P101127	39.0917930603027	https://www.genecards.org/cgi-bin/carddisp.pl?gene=SERPINE1
IL2	Interleukin 2	Protein Coding	51	GC04M122451	39.0010643005371	https://www.genecards.org/cgi-bin/carddisp.pl?gene=IL2
MARS1	Methionyl-TRNA Synthetase 1	Protein Coding	47	GC12P057476	38.5320243835449	https://www.genecards.org/cgi-bin/carddisp.pl?gene=MARS1
BRCA1	BRCA1 DNA Repair Associated	Protein Coding	52	GC17M043044	38.4609222412109	https://www.genecards.org/cgi-bin/carddisp.pl?gene=BRCA1
HNF4A	Hepatocyte Nuclear Factor 4 Alpha	Protein Coding	52	GC20P044355	38.4294548034668	https://www.genecards.org/cgi-bin/carddisp.pl?gene=HNF4A
BDNF	Brain Derived Neurotrophic Factor	Protein Coding	52	GC11M027654	38.1649780273438	https://www.genecards.org/cgi-bin/carddisp.pl?gene=BDNF
TPMT	Thiopurine S-Methyltransferase	Protein Coding	49	GC06M018128	38.0476570129395	https://www.genecards.org/cgi-bin/carddisp.pl?gene=TPMT
EGF	Epidermal Growth Factor	Protein Coding	54	GC04P109912	37.9276390075684	https://www.genecards.org/cgi-bin/carddisp.pl?gene=EGF
CYCS	Cytochrome C, Somatic	Protein Coding	51	GC07M025118	37.9231910705566	https://www.genecards.org/cgi-bin/carddisp.pl?gene=CYCS
CYP2C8	Cytochrome P450 Family 2 Subfamily C Member 8	Protein Coding	48	GC10M095038	37.6895523071289	https://www.genecards.org/cgi-bin/carddisp.pl?gene=CYP2C8
NLRP3	NLR Family Pyrin Domain Containing 3	Protein Coding	50	GC01P247415	37.5643005371094	https://www.genecards.org/cgi-bin/carddisp.pl?gene=NLRP3
MTOR	Mechanistic Target Of Rapamycin Kinase	Protein Coding	56	GC01M011106	37.5493240356445	https://www.genecards.org/cgi-bin/carddisp.pl?gene=MTOR
MIR17	MicroRNA 17	RNA Gene	23	GC13P091350	37.3859443664551	https://www.genecards.org/cgi-bin/carddisp.pl?gene=MIR17
ADIPOQ	Adiponectin, C1Q And Collagen Domain Containing	Protein Coding	48	GC03P186842	37.2994079589844	https://www.genecards.org/cgi-bin/carddisp.pl?gene=ADIPOQ
TLR3	Toll Like Receptor 3	Protein Coding	54	GC04P186059	37.276798248291	https://www.genecards.org/cgi-bin/carddisp.pl?gene=TLR3
ESR1	Estrogen Receptor 1	Protein Coding	56	GC06P151656	37.2152137756348	https://www.genecards.org/cgi-bin/carddisp.pl?gene=ESR1
KIT	KIT Proto-Oncogene, Receptor Tyrosine Kinase	Protein Coding	56	GC04P054657	37.2052917480469	https://www.genecards.org/cgi-bin/carddisp.pl?gene=KIT
MIR29A	MicroRNA 29a	RNA Gene	23	GC07M130876	37.2020034790039	https://www.genecards.org/cgi-bin/carddisp.pl?gene=MIR29A
IL1A	Interleukin 1 Alpha	Protein Coding	47	GC02M112773	37.1185836791992	https://www.genecards.org/cgi-bin/carddisp.pl?gene=IL1A
BRCA2	BRCA2 DNA Repair Associated	Protein Coding	50	GC13P032315	37.0149192810059	https://www.genecards.org/cgi-bin/carddisp.pl?gene=BRCA2
POLG	DNA Polymerase Gamma, Catalytic Subunit	Protein Coding	50	GC15M119304	36.9946594238281	https://www.genecards.org/cgi-bin/carddisp.pl?gene=POLG
G6PD	Glucose-6-Phosphate Dehydrogenase	Protein Coding	53	GC0XM154558	36.9752731323242	https://www.genecards.org/cgi-bin/carddisp.pl?gene=G6PD
IFNA1	Interferon Alpha 1	Protein Coding	43	GC09P021601	36.930419921875	https://www.genecards.org/cgi-bin/carddisp.pl?gene=IFNA1
TSC2	TSC Complex Subunit 2	Protein Coding	51	GC16P012688	36.8402290344238	https://www.genecards.org/cgi-bin/carddisp.pl?gene=TSC2
GGT1	Gamma-Glutamyltransferase 1	Protein Coding	52	GC22P024583	36.7644462585449	https://www.genecards.org/cgi-bin/carddisp.pl?gene=GGT1
FOS	Fos Proto-Oncogene, AP-1 Transcription Factor Subunit	Protein Coding	52	GC14P075278	36.7394828796387	https://www.genecards.org/cgi-bin/carddisp.pl?gene=FOS
PYGL	Glycogen Phosphorylase L	Protein Coding	50	GC14M050857	36.734447479248	https://www.genecards.org/cgi-bin/carddisp.pl?gene=PYGL
ABCC8	ATP Binding Cassette Subfamily C Member 8	Protein Coding	49	GC11M017392	36.6660041809082	https://www.genecards.org/cgi-bin/carddisp.pl?gene=ABCC8
GSTM1	Glutathione S-Transferase Mu 1	Protein Coding	44	GC01P109687	36.6499786376953	https://www.genecards.org/cgi-bin/carddisp.pl?gene=GSTM1
GYS2	Glycogen Synthase 2	Protein Coding	46	GC12M021993	36.5744285583496	https://www.genecards.org/cgi-bin/carddisp.pl?gene=GYS2
RYR2	Ryanodine Receptor 2	Protein Coding	50	GC01P237042	36.5150756835938	https://www.genecards.org/cgi-bin/carddisp.pl?gene=RYR2
JAK2	Janus Kinase 2	Protein Coding	55	GC09P004985	36.2509231567383	https://www.genecards.org/cgi-bin/carddisp.pl?gene=JAK2
DRD2	Dopamine Receptor D2	Protein Coding	52	GC11M113409	36.1814422607422	https://www.genecards.org/cgi-bin/carddisp.pl?gene=DRD2
CYP2B6	Cytochrome P450 Family 2 Subfamily B Member 6	Protein Coding	48	GC19P040991	35.9943351745605	https://www.genecards.org/cgi-bin/carddisp.pl?gene=CYP2B6
XIAP	X-Linked Inhibitor Of Apoptosis	Protein Coding	54	GC0XP123859	35.9863967895508	https://www.genecards.org/cgi-bin/carddisp.pl?gene=XIAP
EPO	Erythropoietin	Protein Coding	47	GC07P100720	35.9833488464355	https://www.genecards.org/cgi-bin/carddisp.pl?gene=EPO
APOA1	Apolipoprotein A1	Protein Coding	52	GC11M116835	35.8056373596191	https://www.genecards.org/cgi-bin/carddisp.pl?gene=APOA1
CXCL10	C-X-C Motif Chemokine Ligand 10	Protein Coding	47	GC04M076021	35.8029861450195	https://www.genecards.org/cgi-bin/carddisp.pl?gene=CXCL10
CD4	CD4 Molecule	Protein Coding	52	GC12P006786	35.7802810668945	https://www.genecards.org/cgi-bin/carddisp.pl?gene=CD4
CYP2A6	Cytochrome P450 Family 2 Subfamily A Member 6	Protein Coding	50	GC19M040843	35.6571083068848	https://www.genecards.org/cgi-bin/carddisp.pl?gene=CYP2A6
F3	Coagulation Factor III, Tissue Factor	Protein Coding	48	GC01M094599	35.5413513183594	https://www.genecards.org/cgi-bin/carddisp.pl?gene=F3
PHKA2	Phosphorylase Kinase Regulatory Subunit Alpha 2	Protein Coding	47	GC0XM018892	35.2165222167969	https://www.genecards.org/cgi-bin/carddisp.pl?gene=PHKA2
NFKB1	Nuclear Factor Kappa B Subunit 1	Protein Coding	55	GC04P102501	35.1310882568359	https://www.genecards.org/cgi-bin/carddisp.pl?gene=NFKB1
MPO	Myeloperoxidase	Protein Coding	55	GC17M058269	35.0350151062012	https://www.genecards.org/cgi-bin/carddisp.pl?gene=MPO
MIR27A	MicroRNA 27a	RNA Gene	25	GC19M014544	35.0195579528809	https://www.genecards.org/cgi-bin/carddisp.pl?gene=MIR27A
CDKN3	Cyclin Dependent Kinase Inhibitor 3	Protein Coding	44	GC14P054398	35.0027122497559	https://www.genecards.org/cgi-bin/carddisp.pl?gene=CDKN3
ABCG2	ATP Binding Cassette Subfamily G Member 2 (Junior Blood Group)	Protein Coding	52	GC04M088090	34.8377647399902	https://www.genecards.org/cgi-bin/carddisp.pl?gene=ABCG2
CYP1A1	Cytochrome P450 Family 1 Subfamily A Member 1	Protein Coding	50	GC15M074719	34.8169822692871	https://www.genecards.org/cgi-bin/carddisp.pl?gene=CYP1A1
COMT	Catechol-O-Methyltransferase	Protein Coding	54	GC22P019941	34.8115577697754	https://www.genecards.org/cgi-bin/carddisp.pl?gene=COMT
IL13	Interleukin 13	Protein Coding	48	GC05P132656	34.7634506225586	https://www.genecards.org/cgi-bin/carddisp.pl?gene=IL13
NR1I2	Nuclear Receptor Subfamily 1 Group I Member 2	Protein Coding	47	GC03P119780	34.7260932922363	https://www.genecards.org/cgi-bin/carddisp.pl?gene=NR1I2
CD36	CD36 Molecule	Protein Coding	52	GC07P080369	34.4187316894531	https://www.genecards.org/cgi-bin/carddisp.pl?gene=CD36
CRLF1	Cytokine Receptor Like Factor 1	Protein Coding	46	GC19M018572	34.4030570983887	https://www.genecards.org/cgi-bin/carddisp.pl?gene=CRLF1
KRT18	Keratin 18	Protein Coding	51	GC12P052948	34.3933563232422	https://www.genecards.org/cgi-bin/carddisp.pl?gene=KRT18
BCHE	Butyrylcholinesterase	Protein Coding	53	GC03M165772	34.1998443603516	https://www.genecards.org/cgi-bin/carddisp.pl?gene=BCHE
IRF3	Interferon Regulatory Factor 3	Protein Coding	47	GC19M049659	34.1714477539063	https://www.genecards.org/cgi-bin/carddisp.pl?gene=IRF3
PARP1	Poly(ADP-Ribose) Polymerase 1	Protein Coding	53	GC01M226360	34.1662750244141	https://www.genecards.org/cgi-bin/carddisp.pl?gene=PARP1
VWF	Von Willebrand Factor	Protein Coding	51	GC12M005917	34.0975189208984	https://www.genecards.org/cgi-bin/carddisp.pl?gene=VWF
CPT1A	Carnitine Palmitoyltransferase 1A	Protein Coding	51	GC11M068754	34.0624237060547	https://www.genecards.org/cgi-bin/carddisp.pl?gene=CPT1A
STAT1	Signal Transducer And Activator Of Transcription 1	Protein Coding	55	GC02M190908	33.8837776184082	https://www.genecards.org/cgi-bin/carddisp.pl?gene=STAT1
PNPLA3	Patatin Like Phospholipase Domain Containing 3	Protein Coding	44	GC22P043923	33.8734817504883	https://www.genecards.org/cgi-bin/carddisp.pl?gene=PNPLA3
HADHA	Hydroxyacyl-CoA Dehydrogenase Trifunctional Multienzyme Complex Subunit Alpha	Protein Coding	48	GC02M026190	33.807674407959	https://www.genecards.org/cgi-bin/carddisp.pl?gene=HADHA
TNFAIP3	TNF Alpha Induced Protein 3	Protein Coding	50	GC06P137866	33.7309761047363	https://www.genecards.org/cgi-bin/carddisp.pl?gene=TNFAIP3
CAT	Catalase	Protein Coding	54	GC11P034460	33.574520111084	https://www.genecards.org/cgi-bin/carddisp.pl?gene=CAT
TNFRSF1A	TNF Receptor Superfamily Member 1A	Protein Coding	52	GC12M006328	33.5352935791016	https://www.genecards.org/cgi-bin/carddisp.pl?gene=TNFRSF1A
MIR221	MicroRNA 221	RNA Gene	22	GC0XM045746	33.3456726074219	https://www.genecards.org/cgi-bin/carddisp.pl?gene=MIR221
CDKN2A	Cyclin Dependent Kinase Inhibitor 2A	Protein Coding	52	GC09M021967	33.3163032531738	https://www.genecards.org/cgi-bin/carddisp.pl?gene=CDKN2A
HTR2A	5-Hydroxytryptamine Receptor 2A	Protein Coding	51	GC13M046831	33.1652946472168	https://www.genecards.org/cgi-bin/carddisp.pl?gene=HTR2A
CP	Ceruloplasmin	Protein Coding	51	GC03M149162	33.1162490844727	https://www.genecards.org/cgi-bin/carddisp.pl?gene=CP
F5	Coagulation Factor V	Protein Coding	50	GC01M169511	33.0538940429688	https://www.genecards.org/cgi-bin/carddisp.pl?gene=F5
IFIH1	Interferon Induced With Helicase C Domain 1	Protein Coding	50	GC02M162267	33.0145225524902	https://www.genecards.org/cgi-bin/carddisp.pl?gene=IFIH1
MIR15A	MicroRNA 15a	RNA Gene	19	GC13M050049	32.9358024597168	https://www.genecards.org/cgi-bin/carddisp.pl?gene=MIR15A
MIR106B	MicroRNA 106b	RNA Gene	23	GC07M102068	32.9261360168457	https://www.genecards.org/cgi-bin/carddisp.pl?gene=MIR106B
CYP3A5	Cytochrome P450 Family 3 Subfamily A Member 5	Protein Coding	47	GC07M099648	32.8577690124512	https://www.genecards.org/cgi-bin/carddisp.pl?gene=CYP3A5
HLA-A	Major Histocompatibility Complex, Class I, A	Protein Coding	48	GC06P087685	32.7047538757324	https://www.genecards.org/cgi-bin/carddisp.pl?gene=HLA-A
BCL2L1	BCL2 Like 1	Protein Coding	50	GC20M031664	32.6367225646973	https://www.genecards.org/cgi-bin/carddisp.pl?gene=BCL2L1
EDN1	Endothelin 1	Protein Coding	51	GC06P012256	32.550838470459	https://www.genecards.org/cgi-bin/carddisp.pl?gene=EDN1
BMPR2	Bone Morphogenetic Protein Receptor Type 2	Protein Coding	54	GC02P202376	32.5473480224609	https://www.genecards.org/cgi-bin/carddisp.pl?gene=BMPR2
GSTP1	Glutathione S-Transferase Pi 1	Protein Coding	53	GC11P067583	32.5245590209961	https://www.genecards.org/cgi-bin/carddisp.pl?gene=GSTP1
MIR223	MicroRNA 223	RNA Gene	24	GC0XP066018	32.4561614990234	https://www.genecards.org/cgi-bin/carddisp.pl?gene=MIR223
CDKN1A	Cyclin Dependent Kinase Inhibitor 1A	Protein Coding	51	GC06P087904	32.2530479431152	https://www.genecards.org/cgi-bin/carddisp.pl?gene=CDKN1A
TICAM1	TIR Domain Containing Adaptor Molecule 1	Protein Coding	45	GC19M004815	32.1167030334473	https://www.genecards.org/cgi-bin/carddisp.pl?gene=TICAM1
UGT1A9	UDP Glucuronosyltransferase Family 1 Member A9	Protein Coding	47	GC02P233671	32.0234222412109	https://www.genecards.org/cgi-bin/carddisp.pl?gene=UGT1A9
CDH1	Cadherin 1	Protein Coding	52	GC16P068737	32.0166931152344	https://www.genecards.org/cgi-bin/carddisp.pl?gene=CDH1
SRC	SRC Proto-Oncogene, Non-Receptor Tyrosine Kinase	Protein Coding	54	GC20P037344	31.9339618682861	https://www.genecards.org/cgi-bin/carddisp.pl?gene=SRC
MIR20A	MicroRNA 20a	RNA Gene	23	GC13P091567	31.8562679290771	https://www.genecards.org/cgi-bin/carddisp.pl?gene=MIR20A
IL17A	Interleukin 17A	Protein Coding	47	GC06P052186	31.7427425384521	https://www.genecards.org/cgi-bin/carddisp.pl?gene=IL17A
ATM	ATM Serine/Threonine Kinase	Protein Coding	55	GC11P108222	31.6695289611816	https://www.genecards.org/cgi-bin/carddisp.pl?gene=ATM
ERBB2	Erb-B2 Receptor Tyrosine Kinase 2	Protein Coding	58	GC17P039687	31.5036602020264	https://www.genecards.org/cgi-bin/carddisp.pl?gene=ERBB2
CFH	Complement Factor H	Protein Coding	50	GC01P196621	31.4978485107422	https://www.genecards.org/cgi-bin/carddisp.pl?gene=CFH
ABCC1	ATP Binding Cassette Subfamily C Member 1	Protein Coding	52	GC16P015949	31.4593772888184	https://www.genecards.org/cgi-bin/carddisp.pl?gene=ABCC1
MIR200B	MicroRNA 200b	RNA Gene	23	GC01P001167	31.4543037414551	https://www.genecards.org/cgi-bin/carddisp.pl?gene=MIR200B
TLR2	Toll Like Receptor 2	Protein Coding	54	GC04P153684	31.431755065918	https://www.genecards.org/cgi-bin/carddisp.pl?gene=TLR2
TNFRSF10B	TNF Receptor Superfamily Member 10b	Protein Coding	52	GC08M023020	31.4246311187744	https://www.genecards.org/cgi-bin/carddisp.pl?gene=TNFRSF10B
CTLA4	Cytotoxic T-Lymphocyte Associated Protein 4	Protein Coding	52	GC02P203854	31.356294631958	https://www.genecards.org/cgi-bin/carddisp.pl?gene=CTLA4
FGF2	Fibroblast Growth Factor 2	Protein Coding	48	GC04P122826	31.2398719787598	https://www.genecards.org/cgi-bin/carddisp.pl?gene=FGF2
MIR222	MicroRNA 222	RNA Gene	22	GC0XM045747	31.0901737213135	https://www.genecards.org/cgi-bin/carddisp.pl?gene=MIR222
ATP7B	ATPase Copper Transporting Beta	Protein Coding	50	GC13M051930	31.0799446105957	https://www.genecards.org/cgi-bin/carddisp.pl?gene=ATP7B
RINT1	RAD50 Interactor 1	Protein Coding	40	GC07P105532	30.9977188110352	https://www.genecards.org/cgi-bin/carddisp.pl?gene=RINT1
ALG9	ALG9 Alpha-1,2-Mannosyltransferase	Protein Coding	45	GC11M112487	30.9383544921875	https://www.genecards.org/cgi-bin/carddisp.pl?gene=ALG9
CASP9	Caspase 9	Protein Coding	49	GC01M015491	30.9048900604248	https://www.genecards.org/cgi-bin/carddisp.pl?gene=CASP9
EP300	E1A Binding Protein P300	Protein Coding	54	GC22P041114	30.8711910247803	https://www.genecards.org/cgi-bin/carddisp.pl?gene=EP300
SIRT1	Sirtuin 1	Protein Coding	52	GC10P067884	30.8054656982422	https://www.genecards.org/cgi-bin/carddisp.pl?gene=SIRT1
BRAF	B-Raf Proto-Oncogene, Serine/Threonine Kinase	Protein Coding	55	GC07M140740	30.7516098022461	https://www.genecards.org/cgi-bin/carddisp.pl?gene=BRAF
IL5	Interleukin 5	Protein Coding	48	GC05M132541	30.7441940307617	https://www.genecards.org/cgi-bin/carddisp.pl?gene=IL5
MMP2	Matrix Metallopeptidase 2	Protein Coding	55	GC16P055390	30.7334327697754	https://www.genecards.org/cgi-bin/carddisp.pl?gene=MMP2
MIR203A	MicroRNA 203a	RNA Gene	23	GC14P110181	30.7298069000244	https://www.genecards.org/cgi-bin/carddisp.pl?gene=MIR203A
NR1H3	Nuclear Receptor Subfamily 1 Group H Member 3	Protein Coding	48	GC11P047248	30.7130165100098	https://www.genecards.org/cgi-bin/carddisp.pl?gene=NR1H3
VCAM1	Vascular Cell Adhesion Molecule 1	Protein Coding	48	GC01P100719	30.666109085083	https://www.genecards.org/cgi-bin/carddisp.pl?gene=VCAM1
ATP8B1	ATPase Phospholipid Transporting 8B1	Protein Coding	43	GC18M057646	30.6654624938965	https://www.genecards.org/cgi-bin/carddisp.pl?gene=ATP8B1
CFTR	CF Transmembrane Conductance Regulator	Protein Coding	54	GC07P117287	30.6475296020508	https://www.genecards.org/cgi-bin/carddisp.pl?gene=CFTR
IGF2	Insulin Like Growth Factor 2	Protein Coding	51	GC11M003998	30.5238494873047	https://www.genecards.org/cgi-bin/carddisp.pl?gene=IGF2
PTPN11	Protein Tyrosine Phosphatase Non-Receptor Type 11	Protein Coding	55	GC12P112418	30.4715747833252	https://www.genecards.org/cgi-bin/carddisp.pl?gene=PTPN11
CSF3	Colony Stimulating Factor 3	Protein Coding	45	GC17P040015	30.4190368652344	https://www.genecards.org/cgi-bin/carddisp.pl?gene=CSF3
SOD2	Superoxide Dismutase 2	Protein Coding	51	GC06M159669	30.4082984924316	https://www.genecards.org/cgi-bin/carddisp.pl?gene=SOD2
UGT1A6	UDP Glucuronosyltransferase Family 1 Member A6	Protein Coding	44	GC02P233691	30.388671875	https://www.genecards.org/cgi-bin/carddisp.pl?gene=UGT1A6
MCL1	MCL1 Apoptosis Regulator, BCL2 Family Member	Protein Coding	50	GC01M152371	30.3544254302979	https://www.genecards.org/cgi-bin/carddisp.pl?gene=MCL1
AXIN1	Axin 1	Protein Coding	48	GC16M000287	30.2959461212158	https://www.genecards.org/cgi-bin/carddisp.pl?gene=AXIN1
KDR	Kinase Insert Domain Receptor	Protein Coding	56	GC04M055078	30.2745876312256	https://www.genecards.org/cgi-bin/carddisp.pl?gene=KDR
NR1H2	Nuclear Receptor Subfamily 1 Group H Member 2	Protein Coding	49	GC19P050329	30.1767063140869	https://www.genecards.org/cgi-bin/carddisp.pl?gene=NR1H2
INSR	Insulin Receptor	Protein Coding	56	GC19M007112	30.1630802154541	https://www.genecards.org/cgi-bin/carddisp.pl?gene=INSR
APOB	Apolipoprotein B	Protein Coding	50	GC02M020956	30.1419715881348	https://www.genecards.org/cgi-bin/carddisp.pl?gene=APOB
PRKCD	Protein Kinase C Delta	Protein Coding	55	GC03P053156	30.1370544433594	https://www.genecards.org/cgi-bin/carddisp.pl?gene=PRKCD
IL21R	Interleukin 21 Receptor	Protein Coding	48	GC16P028156	30.0942726135254	https://www.genecards.org/cgi-bin/carddisp.pl?gene=IL21R
IGF2R	Insulin Like Growth Factor 2 Receptor	Protein Coding	48	GC06P159969	30.0675811767578	https://www.genecards.org/cgi-bin/carddisp.pl?gene=IGF2R
NGF	Nerve Growth Factor	Protein Coding	54	GC01M115285	30.0322952270508	https://www.genecards.org/cgi-bin/carddisp.pl?gene=NGF
HMGCR	3-Hydroxy-3-Methylglutaryl-CoA Reductase	Protein Coding	50	GC05P075336	29.9956111907959	https://www.genecards.org/cgi-bin/carddisp.pl?gene=HMGCR
MAPK3	Mitogen-Activated Protein Kinase 3	Protein Coding	51	GC16M037779	29.9472904205322	https://www.genecards.org/cgi-bin/carddisp.pl?gene=MAPK3
TBC1D24	TBC1 Domain Family Member 24	Protein Coding	41	GC16P002475	29.856388092041	https://www.genecards.org/cgi-bin/carddisp.pl?gene=TBC1D24
HBB	Hemoglobin Subunit Beta	Protein Coding	47	GC11M006673	29.8157501220703	https://www.genecards.org/cgi-bin/carddisp.pl?gene=HBB
NTRK1	Neurotrophic Receptor Tyrosine Kinase 1	Protein Coding	55	GC01P156815	29.7919902801514	https://www.genecards.org/cgi-bin/carddisp.pl?gene=NTRK1
RANBP2	RAN Binding Protein 2	Protein Coding	49	GC02P108719	29.7850704193115	https://www.genecards.org/cgi-bin/carddisp.pl?gene=RANBP2
TRAF3	TNF Receptor Associated Factor 3	Protein Coding	48	GC14P110165	29.6675987243652	https://www.genecards.org/cgi-bin/carddisp.pl?gene=TRAF3
SPP1	Secreted Phosphoprotein 1	Protein Coding	49	GC04P087975	29.6477584838867	https://www.genecards.org/cgi-bin/carddisp.pl?gene=SPP1
AIFM1	Apoptosis Inducing Factor Mitochondria Associated 1	Protein Coding	51	GC0XM130129	29.6261119842529	https://www.genecards.org/cgi-bin/carddisp.pl?gene=AIFM1
CAV1	Caveolin 1	Protein Coding	51	GC07P116524	29.4907341003418	https://www.genecards.org/cgi-bin/carddisp.pl?gene=CAV1
APP	Amyloid Beta Precursor Protein	Protein Coding	54	GC21M025880	29.4899253845215	https://www.genecards.org/cgi-bin/carddisp.pl?gene=APP
DDIT3	DNA Damage Inducible Transcript 3	Protein Coding	48	GC12M057516	29.4657936096191	https://www.genecards.org/cgi-bin/carddisp.pl?gene=DDIT3
THBD	Thrombomodulin	Protein Coding	49	GC20M023026	29.4424915313721	https://www.genecards.org/cgi-bin/carddisp.pl?gene=THBD
MIR143	MicroRNA 143	RNA Gene	26	GC05P149410	29.3653106689453	https://www.genecards.org/cgi-bin/carddisp.pl?gene=MIR143
AR	Androgen Receptor	Protein Coding	54	GC0XP067544	29.2800006866455	https://www.genecards.org/cgi-bin/carddisp.pl?gene=AR
PTGS1	Prostaglandin-Endoperoxide Synthase 1	Protein Coding	49	GC09P122370	29.2378749847412	https://www.genecards.org/cgi-bin/carddisp.pl?gene=PTGS1
CCL5	C-C Motif Chemokine Ligand 5	Protein Coding	46	GC17M035871	29.2227058410645	https://www.genecards.org/cgi-bin/carddisp.pl?gene=CCL5
SERPINC1	Serpin Family C Member 1	Protein Coding	52	GC01M174593	29.1787376403809	https://www.genecards.org/cgi-bin/carddisp.pl?gene=SERPINC1
HSP90AA1	Heat Shock Protein 90 Alpha Family Class A Member 1	Protein Coding	52	GC14M102080	29.1160736083984	https://www.genecards.org/cgi-bin/carddisp.pl?gene=HSP90AA1
MIR93	MicroRNA 93	RNA Gene	23	GC07M102066	29.1138648986816	https://www.genecards.org/cgi-bin/carddisp.pl?gene=MIR93
SMAD4	SMAD Family Member 4	Protein Coding	54	GC18P051028	29.1131858825684	https://www.genecards.org/cgi-bin/carddisp.pl?gene=SMAD4
BIRC5	Baculoviral IAP Repeat Containing 5	Protein Coding	48	GC17P078214	29.0434436798096	https://www.genecards.org/cgi-bin/carddisp.pl?gene=BIRC5
SLC16A1	Solute Carrier Family 16 Member 1	Protein Coding	50	GC01M112998	28.8658237457275	https://www.genecards.org/cgi-bin/carddisp.pl?gene=SLC16A1
CXCR4	C-X-C Motif Chemokine Receptor 4	Protein Coding	55	GC02M136114	28.8098526000977	https://www.genecards.org/cgi-bin/carddisp.pl?gene=CXCR4
LPL	Lipoprotein Lipase	Protein Coding	52	GC08P019901	28.7917060852051	https://www.genecards.org/cgi-bin/carddisp.pl?gene=LPL
CXCL12	C-X-C Motif Chemokine Ligand 12	Protein Coding	46	GC10M044370	28.7258529663086	https://www.genecards.org/cgi-bin/carddisp.pl?gene=CXCL12
MIR22	MicroRNA 22	RNA Gene	23	GC17M001713	28.6514091491699	https://www.genecards.org/cgi-bin/carddisp.pl?gene=MIR22
HNF1B	HNF1 Homeobox B	Protein Coding	44	GC17M037686	28.6107788085938	https://www.genecards.org/cgi-bin/carddisp.pl?gene=HNF1B
ARG1	Arginase 1	Protein Coding	52	GC06P131473	28.5751152038574	https://www.genecards.org/cgi-bin/carddisp.pl?gene=ARG1
IL2RA	Interleukin 2 Receptor Subunit Alpha	Protein Coding	54	GC10M006010	28.5594787597656	https://www.genecards.org/cgi-bin/carddisp.pl?gene=IL2RA
ENG	Endoglin	Protein Coding	51	GC09M127815	28.5518646240234	https://www.genecards.org/cgi-bin/carddisp.pl?gene=ENG
TTR	Transthyretin	Protein Coding	51	GC18P031557	28.4684772491455	https://www.genecards.org/cgi-bin/carddisp.pl?gene=TTR
MAPT	Microtubule Associated Protein Tau	Protein Coding	53	GC17P045894	28.4256649017334	https://www.genecards.org/cgi-bin/carddisp.pl?gene=MAPT
MIR181A1	MicroRNA 181a-1	RNA Gene	20	GC01M198860	28.4178066253662	https://www.genecards.org/cgi-bin/carddisp.pl?gene=MIR181A1
XDH	Xanthine Dehydrogenase	Protein Coding	50	GC02M031334	28.4120750427246	https://www.genecards.org/cgi-bin/carddisp.pl?gene=XDH
FABP1	Fatty Acid Binding Protein 1	Protein Coding	45	GC02M088122	28.2897605895996	https://www.genecards.org/cgi-bin/carddisp.pl?gene=FABP1
ALOX5	Arachidonate 5-Lipoxygenase	Protein Coding	50	GC10P045374	28.239673614502	https://www.genecards.org/cgi-bin/carddisp.pl?gene=ALOX5
PIK3CG	Phosphatidylinositol-4,5-Bisphosphate 3-Kinase Catalytic Subunit Gamma	Protein Coding	50	GC07P106865	28.2396144866943	https://www.genecards.org/cgi-bin/carddisp.pl?gene=PIK3CG
SERPINA3	Serpin Family A Member 3	Protein Coding	45	GC14P094612	28.2142028808594	https://www.genecards.org/cgi-bin/carddisp.pl?gene=SERPINA3
CD46	CD46 Molecule	Protein Coding	50	GC01P207752	28.1604099273682	https://www.genecards.org/cgi-bin/carddisp.pl?gene=CD46
LCN2	Lipocalin 2	Protein Coding	48	GC09P128149	28.11692237854	https://www.genecards.org/cgi-bin/carddisp.pl?gene=LCN2
FLT1	Fms Related Receptor Tyrosine Kinase 1	Protein Coding	54	GC13M028300	28.1009197235107	https://www.genecards.org/cgi-bin/carddisp.pl?gene=FLT1
ADRB2	Adrenoceptor Beta 2	Protein Coding	52	GC05P148825	28.019552230835	https://www.genecards.org/cgi-bin/carddisp.pl?gene=ADRB2
MT-TS1	Mitochondrially Encoded TRNA-Ser (UCN) 1	RNA Gene	16	GCMTM007447	27.9949150085449	https://www.genecards.org/cgi-bin/carddisp.pl?gene=MT-TS1
XBP1	X-Box Binding Protein 1	Protein Coding	47	GC22M028794	27.9932498931885	https://www.genecards.org/cgi-bin/carddisp.pl?gene=XBP1
SELP	Selectin P	Protein Coding	48	GC01M169558	27.8503723144531	https://www.genecards.org/cgi-bin/carddisp.pl?gene=SELP
TF	Transferrin	Protein Coding	53	GC03P134678	27.7738494873047	https://www.genecards.org/cgi-bin/carddisp.pl?gene=TF
CREB1	CAMP Responsive Element Binding Protein 1	Protein Coding	51	GC02P207529	27.7735080718994	https://www.genecards.org/cgi-bin/carddisp.pl?gene=CREB1
HMGB1	High Mobility Group Box 1	Protein Coding	49	GC13M030456	27.7458038330078	https://www.genecards.org/cgi-bin/carddisp.pl?gene=HMGB1
KNG1	Kininogen 1	Protein Coding	50	GC03P186717	27.6595706939697	https://www.genecards.org/cgi-bin/carddisp.pl?gene=KNG1
CD40LG	CD40 Ligand	Protein Coding	52	GC0XP136649	27.5659408569336	https://www.genecards.org/cgi-bin/carddisp.pl?gene=CD40LG
LARS1	Leucyl-TRNA Synthetase 1	Protein Coding	47	GC05M146114	27.5295429229736	https://www.genecards.org/cgi-bin/carddisp.pl?gene=LARS1
SST	Somatostatin	Protein Coding	43	GC03M187668	27.4871101379395	https://www.genecards.org/cgi-bin/carddisp.pl?gene=SST
CFLAR	CASP8 And FADD Like Apoptosis Regulator	Protein Coding	46	GC02P201117	27.4833240509033	https://www.genecards.org/cgi-bin/carddisp.pl?gene=CFLAR
FCGR2A	Fc Gamma Receptor IIa	Protein Coding	50	GC01P161505	27.4084320068359	https://www.genecards.org/cgi-bin/carddisp.pl?gene=FCGR2A
TGFBI	Transforming Growth Factor Beta Induced	Protein Coding	49	GC05P136027	27.3973178863525	https://www.genecards.org/cgi-bin/carddisp.pl?gene=TGFBI
TBK1	TANK Binding Kinase 1	Protein Coding	51	GC12P064451	27.3596591949463	https://www.genecards.org/cgi-bin/carddisp.pl?gene=TBK1
NR3C1	Nuclear Receptor Subfamily 3 Group C Member 1	Protein Coding	51	GC05M143277	27.3306007385254	https://www.genecards.org/cgi-bin/carddisp.pl?gene=NR3C1
MAPK10	Mitogen-Activated Protein Kinase 10	Protein Coding	51	GC04M085990	27.2883911132813	https://www.genecards.org/cgi-bin/carddisp.pl?gene=MAPK10
CCL11	C-C Motif Chemokine Ligand 11	Protein Coding	48	GC17P034285	27.2564926147461	https://www.genecards.org/cgi-bin/carddisp.pl?gene=CCL11
MIR126	MicroRNA 126	RNA Gene	24	GC09P136670	27.2443580627441	https://www.genecards.org/cgi-bin/carddisp.pl?gene=MIR126
MIR195	MicroRNA 195	RNA Gene	23	GC17M007018	27.2395076751709	https://www.genecards.org/cgi-bin/carddisp.pl?gene=MIR195
MIR127	MicroRNA 127	RNA Gene	23	GC14P110110	27.1864814758301	https://www.genecards.org/cgi-bin/carddisp.pl?gene=MIR127
CCR5	C-C Motif Chemokine Receptor 5	Protein Coding	51	GC03P047182	27.1346588134766	https://www.genecards.org/cgi-bin/carddisp.pl?gene=CCR5
SLC6A4	Solute Carrier Family 6 Member 4	Protein Coding	51	GC17M030194	27.1146793365479	https://www.genecards.org/cgi-bin/carddisp.pl?gene=SLC6A4
SCN1A	Sodium Voltage-Gated Channel Alpha Subunit 1	Protein Coding	51	GC02M165989	27.110782623291	https://www.genecards.org/cgi-bin/carddisp.pl?gene=SCN1A
CLCF1	Cardiotrophin Like Cytokine Factor 1	Protein Coding	44	GC11M067364	27.1054420471191	https://www.genecards.org/cgi-bin/carddisp.pl?gene=CLCF1
KRT8	Keratin 8	Protein Coding	50	GC12M052897	27.0938110351563	https://www.genecards.org/cgi-bin/carddisp.pl?gene=KRT8
GFER	Growth Factor, Augmenter Of Liver Regeneration	Protein Coding	48	GC16P001984	27.0402565002441	https://www.genecards.org/cgi-bin/carddisp.pl?gene=GFER
HAMP	Hepcidin Antimicrobial Peptide	Protein Coding	46	GC19P069623	27.0207424163818	https://www.genecards.org/cgi-bin/carddisp.pl?gene=HAMP
FADD	Fas Associated Via Death Domain	Protein Coding	48	GC11P070203	27.0146503448486	https://www.genecards.org/cgi-bin/carddisp.pl?gene=FADD
ALDH2	Aldehyde Dehydrogenase 2 Family Member	Protein Coding	53	GC12P111766	26.9975986480713	https://www.genecards.org/cgi-bin/carddisp.pl?gene=ALDH2
TIMP1	TIMP Metallopeptidase Inhibitor 1	Protein Coding	47	GC0XP047647	26.9655437469482	https://www.genecards.org/cgi-bin/carddisp.pl?gene=TIMP1
HLA-DQB1	Major Histocompatibility Complex, Class II, DQ Beta 1	Protein Coding	45	GC06M069264	26.941349029541	https://www.genecards.org/cgi-bin/carddisp.pl?gene=HLA-DQB1
ITGB3	Integrin Subunit Beta 3	Protein Coding	55	GC17P058846	26.8949794769287	https://www.genecards.org/cgi-bin/carddisp.pl?gene=ITGB3
HP	Haptoglobin	Protein Coding	48	GC16P072191	26.8080940246582	https://www.genecards.org/cgi-bin/carddisp.pl?gene=HP
SLC6A3	Solute Carrier Family 6 Member 3	Protein Coding	53	GC05M001392	26.774227142334	https://www.genecards.org/cgi-bin/carddisp.pl?gene=SLC6A3
CALCA	Calcitonin Related Polypeptide Alpha	Protein Coding	48	GC11M014945	26.7397689819336	https://www.genecards.org/cgi-bin/carddisp.pl?gene=CALCA
NOTCH1	Notch Receptor 1	Protein Coding	55	GC09M137632	26.7363338470459	https://www.genecards.org/cgi-bin/carddisp.pl?gene=NOTCH1
MAP2K1	Mitogen-Activated Protein Kinase Kinase 1	Protein Coding	55	GC15P066386	26.7348461151123	https://www.genecards.org/cgi-bin/carddisp.pl?gene=MAP2K1
GRIN2B	Glutamate Ionotropic Receptor NMDA Type Subunit 2B	Protein Coding	54	GC12M013437	26.7321166992188	https://www.genecards.org/cgi-bin/carddisp.pl?gene=GRIN2B
GCK	Glucokinase	Protein Coding	52	GC07M044528	26.7019844055176	https://www.genecards.org/cgi-bin/carddisp.pl?gene=GCK
UGT1A8	UDP Glucuronosyltransferase Family 1 Member A8	Protein Coding	41	GC02P233618	26.7007484436035	https://www.genecards.org/cgi-bin/carddisp.pl?gene=UGT1A8
PRKCA	Protein Kinase C Alpha	Protein Coding	53	GC17P066302	26.698486328125	https://www.genecards.org/cgi-bin/carddisp.pl?gene=PRKCA
ABL1	ABL Proto-Oncogene 1, Non-Receptor Tyrosine Kinase	Protein Coding	55	GC09P130713	26.6844844818115	https://www.genecards.org/cgi-bin/carddisp.pl?gene=ABL1
MIR19A	MicroRNA 19a	RNA Gene	23	GC13P091566	26.6638240814209	https://www.genecards.org/cgi-bin/carddisp.pl?gene=MIR19A
MIR25	MicroRNA 25	RNA Gene	22	GC07M100093	26.6166286468506	https://www.genecards.org/cgi-bin/carddisp.pl?gene=MIR25
CCL3	C-C Motif Chemokine Ligand 3	Protein Coding	44	GC17M036088	26.5392684936523	https://www.genecards.org/cgi-bin/carddisp.pl?gene=CCL3
UGT1A4	UDP Glucuronosyltransferase Family 1 Member A4	Protein Coding	45	GC02P233718	26.530689239502	https://www.genecards.org/cgi-bin/carddisp.pl?gene=UGT1A4
BMP2	Bone Morphogenetic Protein 2	Protein Coding	51	GC20P006767	26.4512176513672	https://www.genecards.org/cgi-bin/carddisp.pl?gene=BMP2
RAF1	Raf-1 Proto-Oncogene, Serine/Threonine Kinase	Protein Coding	57	GC03M012583	26.4432048797607	https://www.genecards.org/cgi-bin/carddisp.pl?gene=RAF1
MIR181B1	MicroRNA 181b-1	RNA Gene	22	GC01M198858	26.4414653778076	https://www.genecards.org/cgi-bin/carddisp.pl?gene=MIR181B1
LEPR	Leptin Receptor	Protein Coding	53	GC01P065421	26.409049987793	https://www.genecards.org/cgi-bin/carddisp.pl?gene=LEPR
CALR	Calreticulin	Protein Coding	54	GC19P012938	26.3899822235107	https://www.genecards.org/cgi-bin/carddisp.pl?gene=CALR
PPIG	Peptidylprolyl Isomerase G	Protein Coding	43	GC02P169584	26.3476371765137	https://www.genecards.org/cgi-bin/carddisp.pl?gene=PPIG
MIR181A2	MicroRNA 181a-2	RNA Gene	22	GC09P124692	26.2993335723877	https://www.genecards.org/cgi-bin/carddisp.pl?gene=MIR181A2
MTHFR	Methylenetetrahydrofolate Reductase	Protein Coding	50	GC01M011785	26.2675476074219	https://www.genecards.org/cgi-bin/carddisp.pl?gene=MTHFR
ELANE	Elastase, Neutrophil Expressed	Protein Coding	53	GC19P003232	26.2531585693359	https://www.genecards.org/cgi-bin/carddisp.pl?gene=ELANE
ABCC3	ATP Binding Cassette Subfamily C Member 3	Protein Coding	49	GC17P050634	26.2422618865967	https://www.genecards.org/cgi-bin/carddisp.pl?gene=ABCC3
MT-CO1	Mitochondrially Encoded Cytochrome C Oxidase I	Protein Coding	34	GCMTP005906	26.2039661407471	https://www.genecards.org/cgi-bin/carddisp.pl?gene=MT-CO1
SELE	Selectin E	Protein Coding	48	GC01M169722	26.195972442627	https://www.genecards.org/cgi-bin/carddisp.pl?gene=SELE
MDM2	MDM2 Proto-Oncogene	Protein Coding	55	GC12P068808	26.1810512542725	https://www.genecards.org/cgi-bin/carddisp.pl?gene=MDM2
G6PC1	Glucose-6-Phosphatase Catalytic Subunit 1	Protein Coding	45	GC17P059240	26.1801986694336	https://www.genecards.org/cgi-bin/carddisp.pl?gene=G6PC1
HSPA5	Heat Shock Protein Family A (Hsp70) Member 5	Protein Coding	51	GC09M125234	26.0824298858643	https://www.genecards.org/cgi-bin/carddisp.pl?gene=HSPA5
IRS1	Insulin Receptor Substrate 1	Protein Coding	49	GC02M226731	26.06618309021	https://www.genecards.org/cgi-bin/carddisp.pl?gene=IRS1
DPYD	Dihydropyrimidine Dehydrogenase	Protein Coding	55	GC01M097015	26.0404434204102	https://www.genecards.org/cgi-bin/carddisp.pl?gene=DPYD
PLAU	Plasminogen Activator, Urokinase	Protein Coding	55	GC10P073909	26.0345153808594	https://www.genecards.org/cgi-bin/carddisp.pl?gene=PLAU
RAC1	Rac Family Small GTPase 1	Protein Coding	51	GC07P006377	26.018798828125	https://www.genecards.org/cgi-bin/carddisp.pl?gene=RAC1
PINK1	PTEN Induced Kinase 1	Protein Coding	48	GC01P020634	25.9985542297363	https://www.genecards.org/cgi-bin/carddisp.pl?gene=PINK1
FAH	Fumarylacetoacetate Hydrolase	Protein Coding	50	GC15P080152	25.8879623413086	https://www.genecards.org/cgi-bin/carddisp.pl?gene=FAH
SLCO1B3	Solute Carrier Organic Anion Transporter Family Member 1B3	Protein Coding	47	GC12P020810	25.8600540161133	https://www.genecards.org/cgi-bin/carddisp.pl?gene=SLCO1B3
RELA	RELA Proto-Oncogene, NF-KB Subunit	Protein Coding	54	GC11M065653	25.8475456237793	https://www.genecards.org/cgi-bin/carddisp.pl?gene=RELA
RBP4	Retinol Binding Protein 4	Protein Coding	48	GC10M093591	25.8293685913086	https://www.genecards.org/cgi-bin/carddisp.pl?gene=RBP4
AGT	Angiotensinogen	Protein Coding	52	GC01M230702	25.779317855835	https://www.genecards.org/cgi-bin/carddisp.pl?gene=AGT
DNAJB11	DnaJ Heat Shock Protein Family (Hsp40) Member B11	Protein Coding	44	GC03P186567	25.535680770874	https://www.genecards.org/cgi-bin/carddisp.pl?gene=DNAJB11
MIR23A	MicroRNA 23a	RNA Gene	23	GC19M014545	25.5009651184082	https://www.genecards.org/cgi-bin/carddisp.pl?gene=MIR23A
UGT1A	UDP Glucuronosyltransferase Family 1 Member A Complex Locus	Uncategorized	12	GC02P233592	25.4583396911621	https://www.genecards.org/cgi-bin/carddisp.pl?gene=UGT1A
CNR1	Cannabinoid Receptor 1	Protein Coding	50	GC06M088139	25.444917678833	https://www.genecards.org/cgi-bin/carddisp.pl?gene=CNR1
CDK2	Cyclin Dependent Kinase 2	Protein Coding	54	GC12P055966	25.4182167053223	https://www.genecards.org/cgi-bin/carddisp.pl?gene=CDK2
GFAP	Glial Fibrillary Acidic Protein	Protein Coding	50	GC17M049916	25.4022579193115	https://www.genecards.org/cgi-bin/carddisp.pl?gene=GFAP
MIR18A	MicroRNA 18a	RNA Gene	22	GC13P091571	25.3994750976563	https://www.genecards.org/cgi-bin/carddisp.pl?gene=MIR18A
CREBBP	CREB Binding Protein	Protein Coding	55	GC16M007712	25.3856391906738	https://www.genecards.org/cgi-bin/carddisp.pl?gene=CREBBP
IL6R	Interleukin 6 Receptor	Protein Coding	53	GC01P154405	25.3683128356934	https://www.genecards.org/cgi-bin/carddisp.pl?gene=IL6R
FANCI	FA Complementation Group I	Protein Coding	45	GC15P089243	25.3560791015625	https://www.genecards.org/cgi-bin/carddisp.pl?gene=FANCI
SMPD1	Sphingomyelin Phosphodiesterase 1	Protein Coding	52	GC11P006390	25.3353157043457	https://www.genecards.org/cgi-bin/carddisp.pl?gene=SMPD1
MMP1	Matrix Metallopeptidase 1	Protein Coding	54	GC11M102810	25.2335586547852	https://www.genecards.org/cgi-bin/carddisp.pl?gene=MMP1
MBL2	Mannose Binding Lectin 2	Protein Coding	49	GC10M052760	25.1472854614258	https://www.genecards.org/cgi-bin/carddisp.pl?gene=MBL2
IL3	Interleukin 3	Protein Coding	47	GC05P132060	25.1028671264648	https://www.genecards.org/cgi-bin/carddisp.pl?gene=IL3
LDHA	Lactate Dehydrogenase A	Protein Coding	54	GC11P018394	25.076732635498	https://www.genecards.org/cgi-bin/carddisp.pl?gene=LDHA
MIR23B	MicroRNA 23b	RNA Gene	22	GC09P095085	25.0624752044678	https://www.genecards.org/cgi-bin/carddisp.pl?gene=MIR23B
CSF2	Colony Stimulating Factor 2	Protein Coding	46	GC05P132073	25.058012008667	https://www.genecards.org/cgi-bin/carddisp.pl?gene=CSF2
NPPA	Natriuretic Peptide A	Protein Coding	48	GC01M011846	25.0568618774414	https://www.genecards.org/cgi-bin/carddisp.pl?gene=NPPA
UGT1A7	UDP Glucuronosyltransferase Family 1 Member A7	Protein Coding	43	GC02P233681	25.0567417144775	https://www.genecards.org/cgi-bin/carddisp.pl?gene=UGT1A7
TNFRSF10A	TNF Receptor Superfamily Member 10a	Protein Coding	47	GC08M023190	25.0084495544434	https://www.genecards.org/cgi-bin/carddisp.pl?gene=TNFRSF10A
HRAS	HRas Proto-Oncogene, GTPase	Protein Coding	55	GC11M003889	24.9952487945557	https://www.genecards.org/cgi-bin/carddisp.pl?gene=HRAS
FN1	Fibronectin 1	Protein Coding	52	GC02M215360	24.9398155212402	https://www.genecards.org/cgi-bin/carddisp.pl?gene=FN1
PRRT2	Proline Rich Transmembrane Protein 2	Protein Coding	42	GC16P029811	24.912525177002	https://www.genecards.org/cgi-bin/carddisp.pl?gene=PRRT2
PDGFRB	Platelet Derived Growth Factor Receptor Beta	Protein Coding	56	GC05M150113	24.8850002288818	https://www.genecards.org/cgi-bin/carddisp.pl?gene=PDGFRB
CD44	CD44 Molecule (Indian Blood Group)	Protein Coding	50	GC11P035139	24.8804931640625	https://www.genecards.org/cgi-bin/carddisp.pl?gene=CD44
LMNA	Lamin A/C	Protein Coding	51	GC01P156082	24.790735244751	https://www.genecards.org/cgi-bin/carddisp.pl?gene=LMNA
UGT1A3	UDP Glucuronosyltransferase Family 1 Member A3	Protein Coding	40	GC02P233729	24.7585315704346	https://www.genecards.org/cgi-bin/carddisp.pl?gene=UGT1A3
SEPSECS	Sep (O-Phosphoserine) TRNA:Sec (Selenocysteine) TRNA Synthase	Protein Coding	47	GC04M025121	24.6959819793701	https://www.genecards.org/cgi-bin/carddisp.pl?gene=SEPSECS
CDKN1B	Cyclin Dependent Kinase Inhibitor 1B	Protein Coding	50	GC12P022586	24.6397037506104	https://www.genecards.org/cgi-bin/carddisp.pl?gene=CDKN1B
HSPA4	Heat Shock Protein Family A (Hsp70) Member 4	Protein Coding	45	GC05P133051	24.5960311889648	https://www.genecards.org/cgi-bin/carddisp.pl?gene=HSPA4
PPARGC1A	PPARG Coactivator 1 Alpha	Protein Coding	48	GC04M023755	24.5850925445557	https://www.genecards.org/cgi-bin/carddisp.pl?gene=PPARGC1A
TCF4	Transcription Factor 4	Protein Coding	50	GC18M055222	24.5112266540527	https://www.genecards.org/cgi-bin/carddisp.pl?gene=TCF4
OPRM1	Opioid Receptor Mu 1	Protein Coding	51	GC06P154107	24.4985790252686	https://www.genecards.org/cgi-bin/carddisp.pl?gene=OPRM1
THPO	Thrombopoietin	Protein Coding	48	GC03M184371	24.4861221313477	https://www.genecards.org/cgi-bin/carddisp.pl?gene=THPO
GAPDH	Glyceraldehyde-3-Phosphate Dehydrogenase	Protein Coding	52	GC12P022355	24.42600440979	https://www.genecards.org/cgi-bin/carddisp.pl?gene=GAPDH
BMP6	Bone Morphogenetic Protein 6	Protein Coding	46	GC06P007726	24.4031543731689	https://www.genecards.org/cgi-bin/carddisp.pl?gene=BMP6
AGTR1	Angiotensin II Receptor Type 1	Protein Coding	54	GC03P148697	24.3915824890137	https://www.genecards.org/cgi-bin/carddisp.pl?gene=AGTR1
HSPG2	Heparan Sulfate Proteoglycan 2	Protein Coding	51	GC01M021822	24.3624057769775	https://www.genecards.org/cgi-bin/carddisp.pl?gene=HSPG2
SLC2A2	Solute Carrier Family 2 Member 2	Protein Coding	52	GC03M170996	24.3601589202881	https://www.genecards.org/cgi-bin/carddisp.pl?gene=SLC2A2
ASPH	Aspartate Beta-Hydroxylase	Protein Coding	45	GC08M061500	24.3441486358643	https://www.genecards.org/cgi-bin/carddisp.pl?gene=ASPH
SREBF1	Sterol Regulatory Element Binding Transcription Factor 1	Protein Coding	48	GC17M017810	24.3097476959229	https://www.genecards.org/cgi-bin/carddisp.pl?gene=SREBF1
CDK1	Cyclin Dependent Kinase 1	Protein Coding	50	GC10P060772	24.3082256317139	https://www.genecards.org/cgi-bin/carddisp.pl?gene=CDK1
BCS1L	BCS1 Homolog, Ubiquinol-Cytochrome C Reductase Complex Chaperone	Protein Coding	47	GC02P218658	24.2988338470459	https://www.genecards.org/cgi-bin/carddisp.pl?gene=BCS1L
SLC25A13	Solute Carrier Family 25 Member 13	Protein Coding	49	GC07M096120	24.2696781158447	https://www.genecards.org/cgi-bin/carddisp.pl?gene=SLC25A13
GSTT1	Glutathione S-Transferase Theta 1	Protein Coding	34	GC22Mi00270	24.2631855010986	https://www.genecards.org/cgi-bin/carddisp.pl?gene=GSTT1
CEBPB	CCAAT Enhancer Binding Protein Beta	Protein Coding	45	GC20P050190	24.1927547454834	https://www.genecards.org/cgi-bin/carddisp.pl?gene=CEBPB
FARSB	Phenylalanyl-TRNA Synthetase Subunit Beta	Protein Coding	48	GC02M222570	24.1780223846436	https://www.genecards.org/cgi-bin/carddisp.pl?gene=FARSB
NQO1	NAD(P)H Quinone Dehydrogenase 1	Protein Coding	50	GC16M069706	24.1500072479248	https://www.genecards.org/cgi-bin/carddisp.pl?gene=NQO1
VHL	Von Hippel-Lindau Tumor Suppressor	Protein Coding	49	GC03P012694	24.1386127471924	https://www.genecards.org/cgi-bin/carddisp.pl?gene=VHL
SQSTM1	Sequestosome 1	Protein Coding	51	GC05P179806	24.1293163299561	https://www.genecards.org/cgi-bin/carddisp.pl?gene=SQSTM1
CDK4	Cyclin Dependent Kinase 4	Protein Coding	56	GC12M057752	24.1121673583984	https://www.genecards.org/cgi-bin/carddisp.pl?gene=CDK4
HTR1A	5-Hydroxytryptamine Receptor 1A	Protein Coding	49	GC05M063960	24.01975440979	https://www.genecards.org/cgi-bin/carddisp.pl?gene=HTR1A
PCNA	Proliferating Cell Nuclear Antigen	Protein Coding	53	GC20M005114	24.0108261108398	https://www.genecards.org/cgi-bin/carddisp.pl?gene=PCNA
MIR10B	MicroRNA 10b	RNA Gene	23	GC02P176150	23.9607219696045	https://www.genecards.org/cgi-bin/carddisp.pl?gene=MIR10B
HADHB	Hydroxyacyl-CoA Dehydrogenase Trifunctional Multienzyme Complex Subunit Beta	Protein Coding	50	GC02P026243	23.9546947479248	https://www.genecards.org/cgi-bin/carddisp.pl?gene=HADHB
MIF	Macrophage Migration Inhibitory Factor	Protein Coding	50	GC22P023894	23.8935222625732	https://www.genecards.org/cgi-bin/carddisp.pl?gene=MIF
TSC1	TSC Complex Subunit 1	Protein Coding	50	GC09M132891	23.8788108825684	https://www.genecards.org/cgi-bin/carddisp.pl?gene=TSC1
NPM1	Nucleophosmin 1	Protein Coding	53	GC05P171387	23.8205585479736	https://www.genecards.org/cgi-bin/carddisp.pl?gene=NPM1
REN	Renin	Protein Coding	51	GC01M204154	23.7945785522461	https://www.genecards.org/cgi-bin/carddisp.pl?gene=REN
PTK2	Protein Tyrosine Kinase 2	Protein Coding	50	GC08M140657	23.7829895019531	https://www.genecards.org/cgi-bin/carddisp.pl?gene=PTK2
CFI	Complement Factor I	Protein Coding	50	GC04M109732	23.7161121368408	https://www.genecards.org/cgi-bin/carddisp.pl?gene=CFI
POMC	Proopiomelanocortin	Protein Coding	51	GC02M025160	23.6497440338135	https://www.genecards.org/cgi-bin/carddisp.pl?gene=POMC
F9	Coagulation Factor IX	Protein Coding	50	GC0XP139530	23.5921440124512	https://www.genecards.org/cgi-bin/carddisp.pl?gene=F9
MIR191	MicroRNA 191	RNA Gene	23	GC03M051371	23.5835075378418	https://www.genecards.org/cgi-bin/carddisp.pl?gene=MIR191
IGFBP3	Insulin Like Growth Factor Binding Protein 3	Protein Coding	50	GC07M045912	23.5309715270996	https://www.genecards.org/cgi-bin/carddisp.pl?gene=IGFBP3
RB1	RB Transcriptional Corepressor 1	Protein Coding	50	GC13P048303	23.5272617340088	https://www.genecards.org/cgi-bin/carddisp.pl?gene=RB1
ANXA5	Annexin A5	Protein Coding	48	GC04M121667	23.4960231781006	https://www.genecards.org/cgi-bin/carddisp.pl?gene=ANXA5
NR1I3	Nuclear Receptor Subfamily 1 Group I Member 3	Protein Coding	47	GC01M161229	23.4874973297119	https://www.genecards.org/cgi-bin/carddisp.pl?gene=NR1I3
CALM1	Calmodulin 1	Protein Coding	48	GC14P090396	23.4781589508057	https://www.genecards.org/cgi-bin/carddisp.pl?gene=CALM1
IFNB1	Interferon Beta 1	Protein Coding	47	GC09M021077	23.4606533050537	https://www.genecards.org/cgi-bin/carddisp.pl?gene=IFNB1
MAOA	Monoamine Oxidase A	Protein Coding	51	GC0XP043654	23.4572563171387	https://www.genecards.org/cgi-bin/carddisp.pl?gene=MAOA
TNFSF11	TNF Superfamily Member 11	Protein Coding	54	GC13P042562	23.4431171417236	https://www.genecards.org/cgi-bin/carddisp.pl?gene=TNFSF11
PLG	Plasminogen	Protein Coding	52	GC06P160702	23.4054946899414	https://www.genecards.org/cgi-bin/carddisp.pl?gene=PLG
VDR	Vitamin D Receptor	Protein Coding	52	GC12M047841	23.3968696594238	https://www.genecards.org/cgi-bin/carddisp.pl?gene=VDR
LDLR	Low Density Lipoprotein Receptor	Protein Coding	54	GC19P011091	23.3941268920898	https://www.genecards.org/cgi-bin/carddisp.pl?gene=LDLR
SP1	Sp1 Transcription Factor	Protein Coding	49	GC12P053380	23.392951965332	https://www.genecards.org/cgi-bin/carddisp.pl?gene=SP1
CISH	Cytokine Inducible SH2 Containing Protein	Protein Coding	48	GC03M051490	23.3763542175293	https://www.genecards.org/cgi-bin/carddisp.pl?gene=CISH
CHEK2	Checkpoint Kinase 2	Protein Coding	56	GC22M028687	23.3114585876465	https://www.genecards.org/cgi-bin/carddisp.pl?gene=CHEK2
ALPP	Alkaline Phosphatase, Placental	Protein Coding	47	GC02P232378	23.3078842163086	https://www.genecards.org/cgi-bin/carddisp.pl?gene=ALPP
VIM	Vimentin	Protein Coding	53	GC10P017227	23.2695655822754	https://www.genecards.org/cgi-bin/carddisp.pl?gene=VIM
PECAM1	Platelet And Endothelial Cell Adhesion Molecule 1	Protein Coding	43	GC17M064319	23.2412071228027	https://www.genecards.org/cgi-bin/carddisp.pl?gene=PECAM1
SNCA	Synuclein Alpha	Protein Coding	54	GC04M089724	23.2176361083984	https://www.genecards.org/cgi-bin/carddisp.pl?gene=SNCA
PDGFB	Platelet Derived Growth Factor Subunit B	Protein Coding	53	GC22M060099	23.2127666473389	https://www.genecards.org/cgi-bin/carddisp.pl?gene=PDGFB
MAP3K5	Mitogen-Activated Protein Kinase Kinase Kinase 5	Protein Coding	50	GC06M136557	23.156099319458	https://www.genecards.org/cgi-bin/carddisp.pl?gene=MAP3K5
ADAMTS13	ADAM Metallopeptidase With Thrombospondin Type 1 Motif 13	Protein Coding	51	GC09P133414	23.1533126831055	https://www.genecards.org/cgi-bin/carddisp.pl?gene=ADAMTS13
SLC10A1	Solute Carrier Family 10 Member 1	Protein Coding	46	GC14M069775	23.077672958374	https://www.genecards.org/cgi-bin/carddisp.pl?gene=SLC10A1
GSR	Glutathione-Disulfide Reductase	Protein Coding	52	GC08M030678	23.0423812866211	https://www.genecards.org/cgi-bin/carddisp.pl?gene=GSR
MIR196A2	MicroRNA 196a-2	RNA Gene	24	GC12P055154	23.0378150939941	https://www.genecards.org/cgi-bin/carddisp.pl?gene=MIR196A2
GCG	Glucagon	Protein Coding	44	GC02M162142	23.0339469909668	https://www.genecards.org/cgi-bin/carddisp.pl?gene=GCG
PRL	Prolactin	Protein Coding	45	GC06M022287	23.0043525695801	https://www.genecards.org/cgi-bin/carddisp.pl?gene=PRL
UGT2B7	UDP Glucuronosyltransferase Family 2 Member B7	Protein Coding	45	GC04P069051	22.9938926696777	https://www.genecards.org/cgi-bin/carddisp.pl?gene=UGT2B7
RHOA	Ras Homolog Family Member A	Protein Coding	52	GC03M049359	22.9505481719971	https://www.genecards.org/cgi-bin/carddisp.pl?gene=RHOA
TYMS	Thymidylate Synthetase	Protein Coding	51	GC18P000657	22.9362697601318	https://www.genecards.org/cgi-bin/carddisp.pl?gene=TYMS
AHR	Aryl Hydrocarbon Receptor	Protein Coding	50	GC07P016916	22.9293842315674	https://www.genecards.org/cgi-bin/carddisp.pl?gene=AHR
ITGAM	Integrin Subunit Alpha M	Protein Coding	50	GC16P041958	22.9026184082031	https://www.genecards.org/cgi-bin/carddisp.pl?gene=ITGAM
CCN2	Cellular Communication Network Factor 2	Protein Coding	48	GC06M131948	22.8974628448486	https://www.genecards.org/cgi-bin/carddisp.pl?gene=CCN2
IFNA2	Interferon Alpha 2	Protein Coding	45	GC09M021384	22.8971996307373	https://www.genecards.org/cgi-bin/carddisp.pl?gene=IFNA2
PRKN	Parkin RBR E3 Ubiquitin Protein Ligase	Protein Coding	47	GC06M161348	22.8550872802734	https://www.genecards.org/cgi-bin/carddisp.pl?gene=PRKN
FLT3	Fms Related Receptor Tyrosine Kinase 3	Protein Coding	55	GC13M028003	22.797737121582	https://www.genecards.org/cgi-bin/carddisp.pl?gene=FLT3
TYK2	Tyrosine Kinase 2	Protein Coding	55	GC19M010350	22.77561378479	https://www.genecards.org/cgi-bin/carddisp.pl?gene=TYK2
IL1R1	Interleukin 1 Receptor Type 1	Protein Coding	48	GC02P102136	22.7345085144043	https://www.genecards.org/cgi-bin/carddisp.pl?gene=IL1R1
CYP19A1	Cytochrome P450 Family 19 Subfamily A Member 1	Protein Coding	51	GC15M051208	22.7336578369141	https://www.genecards.org/cgi-bin/carddisp.pl?gene=CYP19A1
ITGB1	Integrin Subunit Beta 1	Protein Coding	53	GC10M033391	22.7283725738525	https://www.genecards.org/cgi-bin/carddisp.pl?gene=ITGB1
NRAS	NRAS Proto-Oncogene, GTPase	Protein Coding	53	GC01M114704	22.7195243835449	https://www.genecards.org/cgi-bin/carddisp.pl?gene=NRAS
DGUOK	Deoxyguanosine Kinase	Protein Coding	47	GC02P073926	22.6482982635498	https://www.genecards.org/cgi-bin/carddisp.pl?gene=DGUOK
SOCS1	Suppressor Of Cytokine Signaling 1	Protein Coding	46	GC16M012363	22.6324348449707	https://www.genecards.org/cgi-bin/carddisp.pl?gene=SOCS1
PSMB8	Proteasome 20S Subunit Beta 8	Protein Coding	52	GC06M032840	22.5887851715088	https://www.genecards.org/cgi-bin/carddisp.pl?gene=PSMB8
BID	BH3 Interacting Domain Death Agonist	Protein Coding	47	GC22M017734	22.584903717041	https://www.genecards.org/cgi-bin/carddisp.pl?gene=BID
RXRA	Retinoid X Receptor Alpha	Protein Coding	51	GC09P134317	22.5809421539307	https://www.genecards.org/cgi-bin/carddisp.pl?gene=RXRA
NFKBIA	NFKB Inhibitor Alpha	Protein Coding	52	GC14M035401	22.574520111084	https://www.genecards.org/cgi-bin/carddisp.pl?gene=NFKBIA
ALK	ALK Receptor Tyrosine Kinase	Protein Coding	54	GC02M029190	22.5705242156982	https://www.genecards.org/cgi-bin/carddisp.pl?gene=ALK
FBN1	Fibrillin 1	Protein Coding	50	GC15M048408	22.5671730041504	https://www.genecards.org/cgi-bin/carddisp.pl?gene=FBN1
DPP4	Dipeptidyl Peptidase 4	Protein Coding	53	GC02M161992	22.5529499053955	https://www.genecards.org/cgi-bin/carddisp.pl?gene=DPP4
CASK	Calcium/Calmodulin Dependent Serine Protein Kinase	Protein Coding	52	GC0XM041514	22.5134887695313	https://www.genecards.org/cgi-bin/carddisp.pl?gene=CASK
EGR1	Early Growth Response 1	Protein Coding	50	GC05P138465	22.5008525848389	https://www.genecards.org/cgi-bin/carddisp.pl?gene=EGR1
ACVRL1	Activin A Receptor Like Type 1	Protein Coding	53	GC12P051906	22.4835529327393	https://www.genecards.org/cgi-bin/carddisp.pl?gene=ACVRL1
TH	Tyrosine Hydroxylase	Protein Coding	54	GC11M002163	22.4832134246826	https://www.genecards.org/cgi-bin/carddisp.pl?gene=TH
RRM2B	Ribonucleotide Reductase Regulatory TP53 Inducible Subunit M2B	Protein Coding	51	GC08M102204	22.46728515625	https://www.genecards.org/cgi-bin/carddisp.pl?gene=RRM2B
DNMT1	DNA Methyltransferase 1	Protein Coding	55	GC19M010133	22.4293251037598	https://www.genecards.org/cgi-bin/carddisp.pl?gene=DNMT1
PRF1	Perforin 1	Protein Coding	49	GC10M070597	22.4103221893311	https://www.genecards.org/cgi-bin/carddisp.pl?gene=PRF1
CASP1	Caspase 1	Protein Coding	51	GC11M105025	22.400089263916	https://www.genecards.org/cgi-bin/carddisp.pl?gene=CASP1
FGA	Fibrinogen Alpha Chain	Protein Coding	51	GC04M154583	22.3991737365723	https://www.genecards.org/cgi-bin/carddisp.pl?gene=FGA
GRIN1	Glutamate Ionotropic Receptor NMDA Type Subunit 1	Protein Coding	54	GC09P137146	22.3851661682129	https://www.genecards.org/cgi-bin/carddisp.pl?gene=GRIN1
IKBKG	Inhibitor Of Nuclear Factor Kappa B Kinase Regulatory Subunit Gamma	Protein Coding	51	GC0XP154541	22.3831768035889	https://www.genecards.org/cgi-bin/carddisp.pl?gene=IKBKG
IL11	Interleukin 11	Protein Coding	43	GC19M055364	22.3828620910645	https://www.genecards.org/cgi-bin/carddisp.pl?gene=IL11
ATG7	Autophagy Related 7	Protein Coding	45	GC03P012714	22.361909866333	https://www.genecards.org/cgi-bin/carddisp.pl?gene=ATG7
ABCC4	ATP Binding Cassette Subfamily C Member 4	Protein Coding	48	GC13M095019	22.3064479827881	https://www.genecards.org/cgi-bin/carddisp.pl?gene=ABCC4
LIPA	Lipase A, Lysosomal Acid Type	Protein Coding	51	GC10M089213	22.3048000335693	https://www.genecards.org/cgi-bin/carddisp.pl?gene=LIPA
MIR224	MicroRNA 224	RNA Gene	18	GC0XM151958	22.2717266082764	https://www.genecards.org/cgi-bin/carddisp.pl?gene=MIR224
ATF4	Activating Transcription Factor 4	Protein Coding	47	GC22P039519	22.2199878692627	https://www.genecards.org/cgi-bin/carddisp.pl?gene=ATF4
HPRT1	Hypoxanthine Phosphoribosyltransferase 1	Protein Coding	51	GC0XP134460	22.2138729095459	https://www.genecards.org/cgi-bin/carddisp.pl?gene=HPRT1
ABCA1	ATP Binding Cassette Subfamily A Member 1	Protein Coding	50	GC09M104781	22.2127456665039	https://www.genecards.org/cgi-bin/carddisp.pl?gene=ABCA1
MT-ND1	Mitochondrially Encoded NADH:Ubiquinone Oxidoreductase Core Subunit 1	Protein Coding	33	GCMTP003309	22.193452835083	https://www.genecards.org/cgi-bin/carddisp.pl?gene=MT-ND1
GDAP1	Ganglioside Induced Differentiation Associated Protein 1	Protein Coding	47	GC08P074315	22.187686920166	https://www.genecards.org/cgi-bin/carddisp.pl?gene=GDAP1
CYP7A1	Cytochrome P450 Family 7 Subfamily A Member 1	Protein Coding	45	GC08M058476	22.1782836914063	https://www.genecards.org/cgi-bin/carddisp.pl?gene=CYP7A1
FASN	Fatty Acid Synthase	Protein Coding	51	GC17M082078	22.1643447875977	https://www.genecards.org/cgi-bin/carddisp.pl?gene=FASN
NOD2	Nucleotide Binding Oligomerization Domain Containing 2	Protein Coding	50	GC16P050693	22.1504917144775	https://www.genecards.org/cgi-bin/carddisp.pl?gene=NOD2
HLA-DQA1	Major Histocompatibility Complex, Class II, DQ Alpha 1	Protein Coding	44	GC06P087770	22.0920448303223	https://www.genecards.org/cgi-bin/carddisp.pl?gene=HLA-DQA1
FOXP3	Forkhead Box P3	Protein Coding	49	GC0XM049250	22.0854167938232	https://www.genecards.org/cgi-bin/carddisp.pl?gene=FOXP3
RIPK1	Receptor Interacting Serine/Threonine Kinase 1	Protein Coding	51	GC06P003313	22.0789661407471	https://www.genecards.org/cgi-bin/carddisp.pl?gene=RIPK1
MEFV	MEFV Innate Immuity Regulator, Pyrin	Protein Coding	46	GC16M007681	22.0744934082031	https://www.genecards.org/cgi-bin/carddisp.pl?gene=MEFV
SYK	Spleen Associated Tyrosine Kinase	Protein Coding	52	GC09P092573	22.061616897583	https://www.genecards.org/cgi-bin/carddisp.pl?gene=SYK
GDNF	Glial Cell Derived Neurotrophic Factor	Protein Coding	52	GC05M037812	22.047721862793	https://www.genecards.org/cgi-bin/carddisp.pl?gene=GDNF
IL1RN	Interleukin 1 Receptor Antagonist	Protein Coding	52	GC02P123138	22.0240230560303	https://www.genecards.org/cgi-bin/carddisp.pl?gene=IL1RN
SCN5A	Sodium Voltage-Gated Channel Alpha Subunit 5	Protein Coding	53	GC03M038549	21.9988784790039	https://www.genecards.org/cgi-bin/carddisp.pl?gene=SCN5A
NOS1	Nitric Oxide Synthase 1	Protein Coding	51	GC12M117208	21.9716033935547	https://www.genecards.org/cgi-bin/carddisp.pl?gene=NOS1
MTTP	Microsomal Triglyceride Transfer Protein	Protein Coding	46	GC04P099563	21.9289665222168	https://www.genecards.org/cgi-bin/carddisp.pl?gene=MTTP
MIR145	MicroRNA 145	RNA Gene	25	GC05P149430	21.9255065917969	https://www.genecards.org/cgi-bin/carddisp.pl?gene=MIR145
MPV17	Mitochondrial Inner Membrane Protein MPV17	Protein Coding	44	GC02M027309	21.9176559448242	https://www.genecards.org/cgi-bin/carddisp.pl?gene=MPV17
RUNX1	RUNX Family Transcription Factor 1	Protein Coding	51	GC21M034787	21.9162101745605	https://www.genecards.org/cgi-bin/carddisp.pl?gene=RUNX1
MIR24-2	MicroRNA 24-2	RNA Gene	23	GC19M014543	21.9139919281006	https://www.genecards.org/cgi-bin/carddisp.pl?gene=MIR24-2
PLA2G6	Phospholipase A2 Group VI	Protein Coding	50	GC22M060879	21.9060516357422	https://www.genecards.org/cgi-bin/carddisp.pl?gene=PLA2G6
GSK3B	Glycogen Synthase Kinase 3 Beta	Protein Coding	52	GC03M119821	21.8740081787109	https://www.genecards.org/cgi-bin/carddisp.pl?gene=GSK3B
TGIF1	TGFB Induced Factor Homeobox 1	Protein Coding	48	GC18P003411	21.839183807373	https://www.genecards.org/cgi-bin/carddisp.pl?gene=TGIF1
RETN	Resistin	Protein Coding	45	GC19P007669	21.8102569580078	https://www.genecards.org/cgi-bin/carddisp.pl?gene=RETN
PDGFRL	Platelet Derived Growth Factor Receptor Like	Protein Coding	45	GC08P017576	21.784948348999	https://www.genecards.org/cgi-bin/carddisp.pl?gene=PDGFRL
ERCC1	ERCC Excision Repair 1, Endonuclease Non-Catalytic Subunit	Protein Coding	48	GC19M068005	21.7406234741211	https://www.genecards.org/cgi-bin/carddisp.pl?gene=ERCC1
JAK1	Janus Kinase 1	Protein Coding	56	GC01M064833	21.7281131744385	https://www.genecards.org/cgi-bin/carddisp.pl?gene=JAK1
GPC3	Glypican 3	Protein Coding	49	GC0XM133535	21.7255229949951	https://www.genecards.org/cgi-bin/carddisp.pl?gene=GPC3
GBA1	Glucosylceramidase Beta 1	Protein Coding	50	GC01M155318	21.7232360839844	https://www.genecards.org/cgi-bin/carddisp.pl?gene=GBA1
PDCD1	Programmed Cell Death 1	Protein Coding	50	GC02M241849	21.6898460388184	https://www.genecards.org/cgi-bin/carddisp.pl?gene=PDCD1
STAT6	Signal Transducer And Activator Of Transcription 6	Protein Coding	53	GC12M057095	21.6761016845703	https://www.genecards.org/cgi-bin/carddisp.pl?gene=STAT6
B2M	Beta-2-Microglobulin	Protein Coding	52	GC15P044711	21.6693649291992	https://www.genecards.org/cgi-bin/carddisp.pl?gene=B2M
CXCR3	C-X-C Motif Chemokine Receptor 3	Protein Coding	46	GC0XM071615	21.6611824035645	https://www.genecards.org/cgi-bin/carddisp.pl?gene=CXCR3
MFN2	Mitofusin 2	Protein Coding	50	GC01P011980	21.6389465332031	https://www.genecards.org/cgi-bin/carddisp.pl?gene=MFN2
GP1BA	Glycoprotein Ib Platelet Subunit Alpha	Protein Coding	50	GC17P004932	21.6094779968262	https://www.genecards.org/cgi-bin/carddisp.pl?gene=GP1BA
SETD2	SET Domain Containing 2, Histone Lysine Methyltransferase	Protein Coding	50	GC03M047033	21.5319137573242	https://www.genecards.org/cgi-bin/carddisp.pl?gene=SETD2
CHUK	Component Of Inhibitor Of Nuclear Factor Kappa B Kinase Complex	Protein Coding	54	GC10M100191	21.5276184082031	https://www.genecards.org/cgi-bin/carddisp.pl?gene=CHUK
CCR6	C-C Motif Chemokine Receptor 6	Protein Coding	46	GC06P167111	21.4852981567383	https://www.genecards.org/cgi-bin/carddisp.pl?gene=CCR6
BGLAP	Bone Gamma-Carboxyglutamate Protein	Protein Coding	44	GC01P156242	21.4472351074219	https://www.genecards.org/cgi-bin/carddisp.pl?gene=BGLAP
NPC1	NPC Intracellular Cholesterol Transporter 1	Protein Coding	52	GC18M023506	21.4411754608154	https://www.genecards.org/cgi-bin/carddisp.pl?gene=NPC1
C3	Complement C3	Protein Coding	52	GC19M006677	21.4042205810547	https://www.genecards.org/cgi-bin/carddisp.pl?gene=C3
CEBPA	CCAAT Enhancer Binding Protein Alpha	Protein Coding	49	GC19M033299	21.3765411376953	https://www.genecards.org/cgi-bin/carddisp.pl?gene=CEBPA
H19	H19 Imprinted Maternally Expressed Transcript	RNA Gene	30	GC11M001995	21.366662979126	https://www.genecards.org/cgi-bin/carddisp.pl?gene=H19
KRT19	Keratin 19	Protein Coding	46	GC17M041523	21.3550148010254	https://www.genecards.org/cgi-bin/carddisp.pl?gene=KRT19
MALAT1	Metastasis Associated Lung Adenocarcinoma Transcript 1	RNA Gene	26	GC11P070433	21.2679977416992	https://www.genecards.org/cgi-bin/carddisp.pl?gene=MALAT1
NBN	Nibrin	Protein Coding	50	GC08M089933	21.2656593322754	https://www.genecards.org/cgi-bin/carddisp.pl?gene=NBN
CD40	CD40 Molecule	Protein Coding	52	GC20P046118	21.2490921020508	https://www.genecards.org/cgi-bin/carddisp.pl?gene=CD40
MIR181C	MicroRNA 181c	RNA Gene	22	GC19P014583	21.2224712371826	https://www.genecards.org/cgi-bin/carddisp.pl?gene=MIR181C
SOCS3	Suppressor Of Cytokine Signaling 3	Protein Coding	45	GC17M078356	21.1807346343994	https://www.genecards.org/cgi-bin/carddisp.pl?gene=SOCS3
PLAT	Plasminogen Activator, Tissue Type	Protein Coding	54	GC08M042174	21.1667556762695	https://www.genecards.org/cgi-bin/carddisp.pl?gene=PLAT
RAI1	Retinoic Acid Induced 1	Protein Coding	42	GC17P017919	21.1365585327148	https://www.genecards.org/cgi-bin/carddisp.pl?gene=RAI1
BAAT	Bile Acid-CoA:Amino Acid N-Acyltransferase	Protein Coding	45	GC09M101354	21.1332931518555	https://www.genecards.org/cgi-bin/carddisp.pl?gene=BAAT
HSPA1A	Heat Shock Protein Family A (Hsp70) Member 1A	Protein Coding	48	GC06P087759	21.1323089599609	https://www.genecards.org/cgi-bin/carddisp.pl?gene=HSPA1A
AKR1A1	Aldo-Keto Reductase Family 1 Member A1	Protein Coding	47	GC01P045550	21.125057220459	https://www.genecards.org/cgi-bin/carddisp.pl?gene=AKR1A1
SLC40A1	Solute Carrier Family 40 Member 1	Protein Coding	48	GC02M189560	21.1167545318604	https://www.genecards.org/cgi-bin/carddisp.pl?gene=SLC40A1
CLU	Clusterin	Protein Coding	50	GC08M027596	21.1114196777344	https://www.genecards.org/cgi-bin/carddisp.pl?gene=CLU
IKZF1	IKAROS Family Zinc Finger 1	Protein Coding	51	GC07P050303	21.0944519042969	https://www.genecards.org/cgi-bin/carddisp.pl?gene=IKZF1
ADA	Adenosine Deaminase	Protein Coding	54	GC20M044620	21.0443935394287	https://www.genecards.org/cgi-bin/carddisp.pl?gene=ADA
RET	Ret Proto-Oncogene	Protein Coding	57	GC10P043208	21.0178871154785	https://www.genecards.org/cgi-bin/carddisp.pl?gene=RET
SCN2A	Sodium Voltage-Gated Channel Alpha Subunit 2	Protein Coding	51	GC02P165194	21.0105819702148	https://www.genecards.org/cgi-bin/carddisp.pl?gene=SCN2A
HSPB1	Heat Shock Protein Family B (Small) Member 1	Protein Coding	54	GC07P076302	21.0099830627441	https://www.genecards.org/cgi-bin/carddisp.pl?gene=HSPB1
IL15	Interleukin 15	Protein Coding	46	GC04P141636	20.9984703063965	https://www.genecards.org/cgi-bin/carddisp.pl?gene=IL15
TXN	Thioredoxin	Protein Coding	48	GC09M110243	20.9670486450195	https://www.genecards.org/cgi-bin/carddisp.pl?gene=TXN
HMGCL	3-Hydroxy-3-Methylglutaryl-CoA Lyase	Protein Coding	47	GC01M023801	20.9373111724854	https://www.genecards.org/cgi-bin/carddisp.pl?gene=HMGCL
COX5A	Cytochrome C Oxidase Subunit 5A	Protein Coding	45	GC15M074919	20.904764175415	https://www.genecards.org/cgi-bin/carddisp.pl?gene=COX5A
EIF2AK3	Eukaryotic Translation Initiation Factor 2 Alpha Kinase 3	Protein Coding	51	GC02M088556	20.8814430236816	https://www.genecards.org/cgi-bin/carddisp.pl?gene=EIF2AK3
CD34	CD34 Molecule	Protein Coding	48	GC01M207880	20.8603382110596	https://www.genecards.org/cgi-bin/carddisp.pl?gene=CD34
ITGA2B	Integrin Subunit Alpha 2b	Protein Coding	54	GC17M049884	20.8336639404297	https://www.genecards.org/cgi-bin/carddisp.pl?gene=ITGA2B
BCL2L11	BCL2 Like 11	Protein Coding	47	GC02P111119	20.8227005004883	https://www.genecards.org/cgi-bin/carddisp.pl?gene=BCL2L11
KCNQ2	Potassium Voltage-Gated Channel Subfamily Q Member 2	Protein Coding	51	GC20M063400	20.777961730957	https://www.genecards.org/cgi-bin/carddisp.pl?gene=KCNQ2
GJB1	Gap Junction Protein Beta 1	Protein Coding	49	GC0XP071212	20.7743072509766	https://www.genecards.org/cgi-bin/carddisp.pl?gene=GJB1
FGFR1	Fibroblast Growth Factor Receptor 1	Protein Coding	59	GC08M038400	20.7691535949707	https://www.genecards.org/cgi-bin/carddisp.pl?gene=FGFR1
SLC11A2	Solute Carrier Family 11 Member 2	Protein Coding	51	GC12M050952	20.7475166320801	https://www.genecards.org/cgi-bin/carddisp.pl?gene=SLC11A2
PCSK9	Proprotein Convertase Subtilisin/Kexin Type 9	Protein Coding	54	GC01P055039	20.7329406738281	https://www.genecards.org/cgi-bin/carddisp.pl?gene=PCSK9
LIF	LIF Interleukin 6 Family Cytokine	Protein Coding	45	GC22M030240	20.7187061309814	https://www.genecards.org/cgi-bin/carddisp.pl?gene=LIF
CRH	Corticotropin Releasing Hormone	Protein Coding	45	GC08M066176	20.6923599243164	https://www.genecards.org/cgi-bin/carddisp.pl?gene=CRH
TGFBR2	Transforming Growth Factor Beta Receptor 2	Protein Coding	54	GC03P030623	20.6820735931396	https://www.genecards.org/cgi-bin/carddisp.pl?gene=TGFBR2
TYMP	Thymidine Phosphorylase	Protein Coding	50	GC22M050525	20.6692962646484	https://www.genecards.org/cgi-bin/carddisp.pl?gene=TYMP
FECH	Ferrochelatase	Protein Coding	49	GC18M057544	20.6644668579102	https://www.genecards.org/cgi-bin/carddisp.pl?gene=FECH
MMP3	Matrix Metallopeptidase 3	Protein Coding	53	GC11M102835	20.6457557678223	https://www.genecards.org/cgi-bin/carddisp.pl?gene=MMP3
F10	Coagulation Factor X	Protein Coding	53	GC13P113122	20.6274948120117	https://www.genecards.org/cgi-bin/carddisp.pl?gene=F10
NPY	Neuropeptide Y	Protein Coding	47	GC07P024290	20.6198043823242	https://www.genecards.org/cgi-bin/carddisp.pl?gene=NPY
SLC4A1	Solute Carrier Family 4 Member 1 (Diego Blood Group)	Protein Coding	50	GC17M049875	20.6045417785645	https://www.genecards.org/cgi-bin/carddisp.pl?gene=SLC4A1
STK11	Serine/Threonine Kinase 11	Protein Coding	53	GC19P001177	20.5958442687988	https://www.genecards.org/cgi-bin/carddisp.pl?gene=STK11
SCN9A	Sodium Voltage-Gated Channel Alpha Subunit 9	Protein Coding	50	GC02M166195	20.5937881469727	https://www.genecards.org/cgi-bin/carddisp.pl?gene=SCN9A
RAD51	RAD51 Recombinase	Protein Coding	54	GC15P040694	20.5900955200195	https://www.genecards.org/cgi-bin/carddisp.pl?gene=RAD51
PIK3C2A	Phosphatidylinositol-4-Phosphate 3-Kinase Catalytic Subunit Type 2 Alpha	Protein Coding	50	GC11M017614	20.572639465332	https://www.genecards.org/cgi-bin/carddisp.pl?gene=PIK3C2A
IGF1R	Insulin Like Growth Factor 1 Receptor	Protein Coding	57	GC15P098648	20.5674114227295	https://www.genecards.org/cgi-bin/carddisp.pl?gene=IGF1R
SMAD3	SMAD Family Member 3	Protein Coding	54	GC15P067063	20.5659427642822	https://www.genecards.org/cgi-bin/carddisp.pl?gene=SMAD3
MSH2	MutS Homolog 2	Protein Coding	52	GC02P047403	20.5600986480713	https://www.genecards.org/cgi-bin/carddisp.pl?gene=MSH2
HLA-C	Major Histocompatibility Complex, Class I, C	Protein Coding	47	GC06M069165	20.5313625335693	https://www.genecards.org/cgi-bin/carddisp.pl?gene=HLA-C
AKR1D1	Aldo-Keto Reductase Family 1 Member D1	Protein Coding	48	GC07P138008	20.5269737243652	https://www.genecards.org/cgi-bin/carddisp.pl?gene=AKR1D1
PMS2	PMS1 Homolog 2, Mismatch Repair System Component	Protein Coding	51	GC07M005973	20.5220642089844	https://www.genecards.org/cgi-bin/carddisp.pl?gene=PMS2
LITAF	Lipopolysaccharide Induced TNF Factor	Protein Coding	46	GC16M011547	20.5215950012207	https://www.genecards.org/cgi-bin/carddisp.pl?gene=LITAF
PSEN1	Presenilin 1	Protein Coding	55	GC14P073136	20.5204563140869	https://www.genecards.org/cgi-bin/carddisp.pl?gene=PSEN1
TOP1	DNA Topoisomerase I	Protein Coding	51	GC20P041028	20.5203647613525	https://www.genecards.org/cgi-bin/carddisp.pl?gene=TOP1
SMAD2	SMAD Family Member 2	Protein Coding	53	GC18M047809	20.5168590545654	https://www.genecards.org/cgi-bin/carddisp.pl?gene=SMAD2
GJA1	Gap Junction Protein Alpha 1	Protein Coding	53	GC06P121436	20.4917640686035	https://www.genecards.org/cgi-bin/carddisp.pl?gene=GJA1
ENO2	Enolase 2	Protein Coding	50	GC12P006913	20.4823589324951	https://www.genecards.org/cgi-bin/carddisp.pl?gene=ENO2
MBP	Myelin Basic Protein	Protein Coding	47	GC18M076978	20.4252510070801	https://www.genecards.org/cgi-bin/carddisp.pl?gene=MBP
MIR210	MicroRNA 210	RNA Gene	23	GC11M003894	20.4211692810059	https://www.genecards.org/cgi-bin/carddisp.pl?gene=MIR210
SDHB	Succinate Dehydrogenase Complex Iron Sulfur Subunit B	Protein Coding	50	GC01M018178	20.3830299377441	https://www.genecards.org/cgi-bin/carddisp.pl?gene=SDHB
GLUL	Glutamate-Ammonia Ligase	Protein Coding	51	GC01M182378	20.3818130493164	https://www.genecards.org/cgi-bin/carddisp.pl?gene=GLUL
NUP214	Nucleoporin 214	Protein Coding	48	GC09P131125	20.380199432373	https://www.genecards.org/cgi-bin/carddisp.pl?gene=NUP214
ACHE	Acetylcholinesterase (Cartwright Blood Group)	Protein Coding	48	GC07M100889	20.3786602020264	https://www.genecards.org/cgi-bin/carddisp.pl?gene=ACHE
TFRC	Transferrin Receptor	Protein Coding	54	GC03M196031	20.3610153198242	https://www.genecards.org/cgi-bin/carddisp.pl?gene=TFRC
CD79A	CD79a Molecule	Protein Coding	50	GC19P041877	20.3392963409424	https://www.genecards.org/cgi-bin/carddisp.pl?gene=CD79A
KITLG	KIT Ligand	Protein Coding	48	GC12M088492	20.3255176544189	https://www.genecards.org/cgi-bin/carddisp.pl?gene=KITLG
TKT	Transketolase	Protein Coding	48	GC03M053224	20.3027191162109	https://www.genecards.org/cgi-bin/carddisp.pl?gene=TKT
RNASE3	Ribonuclease A Family Member 3	Protein Coding	42	GC14P020891	20.3022365570068	https://www.genecards.org/cgi-bin/carddisp.pl?gene=RNASE3
GDF15	Growth Differentiation Factor 15	Protein Coding	45	GC19P069333	20.2888069152832	https://www.genecards.org/cgi-bin/carddisp.pl?gene=GDF15
IFITM1	Interferon Induced Transmembrane Protein 1	Protein Coding	43	GC11P000313	20.2807559967041	https://www.genecards.org/cgi-bin/carddisp.pl?gene=IFITM1
TNFRSF1B	TNF Receptor Superfamily Member 1B	Protein Coding	52	GC01P012272	20.2553672790527	https://www.genecards.org/cgi-bin/carddisp.pl?gene=TNFRSF1B
ACADM	Acyl-CoA Dehydrogenase Medium Chain	Protein Coding	48	GC01P075724	20.2058601379395	https://www.genecards.org/cgi-bin/carddisp.pl?gene=ACADM
IFITM3	Interferon Induced Transmembrane Protein 3	Protein Coding	44	GC11M000319	20.1507949829102	https://www.genecards.org/cgi-bin/carddisp.pl?gene=IFITM3
IFI27	Interferon Alpha Inducible Protein 27	Protein Coding	40	GC14P094104	20.1375389099121	https://www.genecards.org/cgi-bin/carddisp.pl?gene=IFI27
LBR	Lamin B Receptor	Protein Coding	50	GC01M225401	20.1336650848389	https://www.genecards.org/cgi-bin/carddisp.pl?gene=LBR
PKLR	Pyruvate Kinase L/R	Protein Coding	50	GC01M155289	20.0918407440186	https://www.genecards.org/cgi-bin/carddisp.pl?gene=PKLR
UNC93B1	Unc-93 Homolog B1, TLR Signaling Regulator	Protein Coding	41	GC11M067991	20.091703414917	https://www.genecards.org/cgi-bin/carddisp.pl?gene=UNC93B1
MT-CO3	Mitochondrially Encoded Cytochrome C Oxidase III	Protein Coding	31	GCMTP009209	20.0761604309082	https://www.genecards.org/cgi-bin/carddisp.pl?gene=MT-CO3
IRF1	Interferon Regulatory Factor 1	Protein Coding	49	GC05M132440	20.0385475158691	https://www.genecards.org/cgi-bin/carddisp.pl?gene=IRF1
IKBKB	Inhibitor Of Nuclear Factor Kappa B Kinase Subunit Beta	Protein Coding	56	GC08P042271	20.0366249084473	https://www.genecards.org/cgi-bin/carddisp.pl?gene=IKBKB
GNAS	GNAS Complex Locus	Protein Coding	52	GC20P058839	20.0205135345459	https://www.genecards.org/cgi-bin/carddisp.pl?gene=GNAS
ELN	Elastin	Protein Coding	45	GC07P074027	20.0098609924316	https://www.genecards.org/cgi-bin/carddisp.pl?gene=ELN
CD274	CD274 Molecule	Protein Coding	47	GC09P005450	19.9790554046631	https://www.genecards.org/cgi-bin/carddisp.pl?gene=CD274
STXBP1	Syntaxin Binding Protein 1	Protein Coding	52	GC09P127594	19.9707889556885	https://www.genecards.org/cgi-bin/carddisp.pl?gene=STXBP1
DHFR	Dihydrofolate Reductase	Protein Coding	51	GC05M080626	19.9402961730957	https://www.genecards.org/cgi-bin/carddisp.pl?gene=DHFR
GADD45A	Growth Arrest And DNA Damage Inducible Alpha	Protein Coding	48	GC01P067685	19.9200572967529	https://www.genecards.org/cgi-bin/carddisp.pl?gene=GADD45A
PRMT7	Protein Arginine Methyltransferase 7	Protein Coding	47	GC16P068517	19.8768482208252	https://www.genecards.org/cgi-bin/carddisp.pl?gene=PRMT7
OXT	Oxytocin/Neurophysin I Prepropeptide	Protein Coding	43	GC20P004374	19.8640174865723	https://www.genecards.org/cgi-bin/carddisp.pl?gene=OXT
CACNA1A	Calcium Voltage-Gated Channel Subunit Alpha1 A	Protein Coding	51	GC19M013206	19.8610801696777	https://www.genecards.org/cgi-bin/carddisp.pl?gene=CACNA1A
EPAS1	Endothelial PAS Domain Protein 1	Protein Coding	52	GC02P046293	19.8190307617188	https://www.genecards.org/cgi-bin/carddisp.pl?gene=EPAS1
PLA2G2A	Phospholipase A2 Group IIA	Protein Coding	50	GC01M019975	19.816967010498	https://www.genecards.org/cgi-bin/carddisp.pl?gene=PLA2G2A
EDNRA	Endothelin Receptor Type A	Protein Coding	52	GC04P147480	19.7773590087891	https://www.genecards.org/cgi-bin/carddisp.pl?gene=EDNRA
EPHX1	Epoxide Hydrolase 1	Protein Coding	48	GC01P225810	19.7501964569092	https://www.genecards.org/cgi-bin/carddisp.pl?gene=EPHX1
PRKCB	Protein Kinase C Beta	Protein Coding	50	GC16P024412	19.741678237915	https://www.genecards.org/cgi-bin/carddisp.pl?gene=PRKCB
HAVCR1	Hepatitis A Virus Cellular Receptor 1	Protein Coding	45	GC05M157028	19.7366752624512	https://www.genecards.org/cgi-bin/carddisp.pl?gene=HAVCR1
ODC1	Ornithine Decarboxylase 1	Protein Coding	51	GC02M010432	19.7210311889648	https://www.genecards.org/cgi-bin/carddisp.pl?gene=ODC1
JAG1	Jagged Canonical Notch Ligand 1	Protein Coding	54	GC20M010637	19.7156028747559	https://www.genecards.org/cgi-bin/carddisp.pl?gene=JAG1
ACADVL	Acyl-CoA Dehydrogenase Very Long Chain	Protein Coding	48	GC17P007219	19.6929893493652	https://www.genecards.org/cgi-bin/carddisp.pl?gene=ACADVL
IRS2	Insulin Receptor Substrate 2	Protein Coding	47	GC13M109752	19.6769676208496	https://www.genecards.org/cgi-bin/carddisp.pl?gene=IRS2
CYP1B1	Cytochrome P450 Family 1 Subfamily B Member 1	Protein Coding	50	GC02M038066	19.6750564575195	https://www.genecards.org/cgi-bin/carddisp.pl?gene=CYP1B1
CSF1	Colony Stimulating Factor 1	Protein Coding	47	GC01P109911	19.6651000976563	https://www.genecards.org/cgi-bin/carddisp.pl?gene=CSF1
GH1	Growth Hormone 1	Protein Coding	46	GC17M063917	19.6264667510986	https://www.genecards.org/cgi-bin/carddisp.pl?gene=GH1
ERCC6	ERCC Excision Repair 6, Chromatin Remodeling Factor	Protein Coding	48	GC10M049454	19.6158981323242	https://www.genecards.org/cgi-bin/carddisp.pl?gene=ERCC6
GHRL	Ghrelin And Obestatin Prepropeptide	Protein Coding	45	GC03M010285	19.5570831298828	https://www.genecards.org/cgi-bin/carddisp.pl?gene=GHRL
PTPN22	Protein Tyrosine Phosphatase Non-Receptor Type 22	Protein Coding	50	GC01M113813	19.5391445159912	https://www.genecards.org/cgi-bin/carddisp.pl?gene=PTPN22
TRDN	Triadin	Protein Coding	44	GC06M123198	19.5366630554199	https://www.genecards.org/cgi-bin/carddisp.pl?gene=TRDN
GAA	Alpha Glucosidase	Protein Coding	52	GC17P080101	19.5334587097168	https://www.genecards.org/cgi-bin/carddisp.pl?gene=GAA
FANCD2	FA Complementation Group D2	Protein Coding	48	GC03P010026	19.5284557342529	https://www.genecards.org/cgi-bin/carddisp.pl?gene=FANCD2
ALDOB	Aldolase, Fructose-Bisphosphate B	Protein Coding	48	GC09M101420	19.5216445922852	https://www.genecards.org/cgi-bin/carddisp.pl?gene=ALDOB
DYNC2H1	Dynein Cytoplasmic 2 Heavy Chain 1	Protein Coding	41	GC11P103109	19.4819259643555	https://www.genecards.org/cgi-bin/carddisp.pl?gene=DYNC2H1
CTSB	Cathepsin B	Protein Coding	55	GC08M011842	19.4581203460693	https://www.genecards.org/cgi-bin/carddisp.pl?gene=CTSB
CST3	Cystatin C	Protein Coding	47	GC20M023675	19.4537734985352	https://www.genecards.org/cgi-bin/carddisp.pl?gene=CST3
IL12RB1	Interleukin 12 Receptor Subunit Beta 1	Protein Coding	48	GC19M018058	19.4380340576172	https://www.genecards.org/cgi-bin/carddisp.pl?gene=IL12RB1
BSCL2	BSCL2 Lipid Droplet Biogenesis Associated, Seipin	Protein Coding	45	GC11M096933	19.4369468688965	https://www.genecards.org/cgi-bin/carddisp.pl?gene=BSCL2
HTR2C	5-Hydroxytryptamine Receptor 2C	Protein Coding	48	GC0XP114584	19.4263000488281	https://www.genecards.org/cgi-bin/carddisp.pl?gene=HTR2C
EIF2S1	Eukaryotic Translation Initiation Factor 2 Subunit Alpha	Protein Coding	46	GC14P067359	19.4216194152832	https://www.genecards.org/cgi-bin/carddisp.pl?gene=EIF2S1
MIR142	MicroRNA 142	RNA Gene	23	GC17M058331	19.4140510559082	https://www.genecards.org/cgi-bin/carddisp.pl?gene=MIR142
CCL4	C-C Motif Chemokine Ligand 4	Protein Coding	45	GC17P036103	19.4126224517822	https://www.genecards.org/cgi-bin/carddisp.pl?gene=CCL4
TET2	Tet Methylcytosine Dioxygenase 2	Protein Coding	48	GC04P105145	19.4049320220947	https://www.genecards.org/cgi-bin/carddisp.pl?gene=TET2
EGLN1	Egl-9 Family Hypoxia Inducible Factor 1	Protein Coding	52	GC01M231363	19.3924007415771	https://www.genecards.org/cgi-bin/carddisp.pl?gene=EGLN1
P2RY12	Purinergic Receptor P2Y12	Protein Coding	51	GC03M151336	19.3882026672363	https://www.genecards.org/cgi-bin/carddisp.pl?gene=P2RY12
VKORC1	Vitamin K Epoxide Reductase Complex Subunit 1	Protein Coding	49	GC16M037882	19.3369731903076	https://www.genecards.org/cgi-bin/carddisp.pl?gene=VKORC1
PDGFRA	Platelet Derived Growth Factor Receptor Alpha	Protein Coding	56	GC04P054229	19.334924697876	https://www.genecards.org/cgi-bin/carddisp.pl?gene=PDGFRA
ASS1	Argininosuccinate Synthase 1	Protein Coding	51	GC09P130444	19.3282642364502	https://www.genecards.org/cgi-bin/carddisp.pl?gene=ASS1
MUC1	Mucin 1, Cell Surface Associated	Protein Coding	51	GC01M155185	19.3225021362305	https://www.genecards.org/cgi-bin/carddisp.pl?gene=MUC1
GZMB	Granzyme B	Protein Coding	50	GC14M024630	19.2807750701904	https://www.genecards.org/cgi-bin/carddisp.pl?gene=GZMB
EIF2AK2	Eukaryotic Translation Initiation Factor 2 Alpha Kinase 2	Protein Coding	51	GC02M037099	19.2660732269287	https://www.genecards.org/cgi-bin/carddisp.pl?gene=EIF2AK2
H2AC18	H2A Clustered Histone 18	Protein Coding	30	GC01M152332	19.2305431365967	https://www.genecards.org/cgi-bin/carddisp.pl?gene=H2AC18
SELL	Selectin L	Protein Coding	45	GC01M169690	19.2243785858154	https://www.genecards.org/cgi-bin/carddisp.pl?gene=SELL
HLA-G	Major Histocompatibility Complex, Class I, G	Protein Coding	46	GC06P087672	19.2028045654297	https://www.genecards.org/cgi-bin/carddisp.pl?gene=HLA-G
KCNJ5	Potassium Inwardly Rectifying Channel Subfamily J Member 5	Protein Coding	50	GC11P128891	19.1996650695801	https://www.genecards.org/cgi-bin/carddisp.pl?gene=KCNJ5
HSPA8	Heat Shock Protein Family A (Hsp70) Member 8	Protein Coding	51	GC11M123057	19.1952114105225	https://www.genecards.org/cgi-bin/carddisp.pl?gene=HSPA8
MIR148A	MicroRNA 148a	RNA Gene	23	GC07M025993	19.1896991729736	https://www.genecards.org/cgi-bin/carddisp.pl?gene=MIR148A
NFATC1	Nuclear Factor Of Activated T Cells 1	Protein Coding	50	GC18P079395	19.1871032714844	https://www.genecards.org/cgi-bin/carddisp.pl?gene=NFATC1
FGFR2	Fibroblast Growth Factor Receptor 2	Protein Coding	58	GC10M121478	19.1861438751221	https://www.genecards.org/cgi-bin/carddisp.pl?gene=FGFR2
AMACR	Alpha-Methylacyl-CoA Racemase	Protein Coding	47	GC05M033986	19.1528625488281	https://www.genecards.org/cgi-bin/carddisp.pl?gene=AMACR
C4A	Complement C4A (Rodgers Blood Group)	Protein Coding	46	GC06P087763	19.1504821777344	https://www.genecards.org/cgi-bin/carddisp.pl?gene=C4A
ALPL	Alkaline Phosphatase, Biomineralization Associated	Protein Coding	54	GC01P021508	19.1307506561279	https://www.genecards.org/cgi-bin/carddisp.pl?gene=ALPL
MIR204	MicroRNA 204	RNA Gene	25	GC09M070809	19.1231727600098	https://www.genecards.org/cgi-bin/carddisp.pl?gene=MIR204
GLUD1	Glutamate Dehydrogenase 1	Protein Coding	52	GC10M087050	19.116548538208	https://www.genecards.org/cgi-bin/carddisp.pl?gene=GLUD1
CD14	CD14 Molecule	Protein Coding	50	GC05M140631	19.1070365905762	https://www.genecards.org/cgi-bin/carddisp.pl?gene=CD14
IGFBP1	Insulin Like Growth Factor Binding Protein 1	Protein Coding	46	GC07P047917	19.0990581512451	https://www.genecards.org/cgi-bin/carddisp.pl?gene=IGFBP1
PTK2B	Protein Tyrosine Kinase 2 Beta	Protein Coding	51	GC08P027311	19.0966320037842	https://www.genecards.org/cgi-bin/carddisp.pl?gene=PTK2B
FAAH	Fatty Acid Amide Hydrolase	Protein Coding	50	GC01P046394	19.0811347961426	https://www.genecards.org/cgi-bin/carddisp.pl?gene=FAAH
MYD88	MYD88 Innate Immune Signal Transduction Adaptor	Protein Coding	51	GC03P038144	19.0704460144043	https://www.genecards.org/cgi-bin/carddisp.pl?gene=MYD88
POU5F1	POU Class 5 Homeobox 1	Protein Coding	47	GC06M069160	19.0594062805176	https://www.genecards.org/cgi-bin/carddisp.pl?gene=POU5F1
AGL	Amylo-Alpha-1, 6-Glucosidase, 4-Alpha-Glucanotransferase	Protein Coding	48	GC01P099850	19.0564384460449	https://www.genecards.org/cgi-bin/carddisp.pl?gene=AGL
ICOSLG	Inducible T Cell Costimulator Ligand	Protein Coding	43	GC21M044222	19.019021987915	https://www.genecards.org/cgi-bin/carddisp.pl?gene=ICOSLG
FOXM1	Forkhead Box M1	Protein Coding	46	GC12M002857	19.0086078643799	https://www.genecards.org/cgi-bin/carddisp.pl?gene=FOXM1
PMAIP1	Phorbol-12-Myristate-13-Acetate-Induced Protein 1	Protein Coding	44	GC18P059899	19.0064792633057	https://www.genecards.org/cgi-bin/carddisp.pl?gene=PMAIP1
S100B	S100 Calcium Binding Protein B	Protein Coding	47	GC21M051071	19.0039100646973	https://www.genecards.org/cgi-bin/carddisp.pl?gene=S100B
APOC3	Apolipoprotein C3	Protein Coding	48	GC11P116829	18.9722805023193	https://www.genecards.org/cgi-bin/carddisp.pl?gene=APOC3
TNFAIP6	TNF Alpha Induced Protein 6	Protein Coding	43	GC02P151357	18.9681091308594	https://www.genecards.org/cgi-bin/carddisp.pl?gene=TNFAIP6
IRF5	Interferon Regulatory Factor 5	Protein Coding	49	GC07P128937	18.9678916931152	https://www.genecards.org/cgi-bin/carddisp.pl?gene=IRF5
GJB2	Gap Junction Protein Beta 2	Protein Coding	48	GC13M020187	18.9653930664063	https://www.genecards.org/cgi-bin/carddisp.pl?gene=GJB2
F8	Coagulation Factor VIII	Protein Coding	49	GC0XM154835	18.9502105712891	https://www.genecards.org/cgi-bin/carddisp.pl?gene=F8
IL2RB	Interleukin 2 Receptor Subunit Beta	Protein Coding	52	GC22M059411	18.936897277832	https://www.genecards.org/cgi-bin/carddisp.pl?gene=IL2RB
SLC30A10	Solute Carrier Family 30 Member 10	Protein Coding	45	GC01M219685	18.9279823303223	https://www.genecards.org/cgi-bin/carddisp.pl?gene=SLC30A10
PMM2	Phosphomannomutase 2	Protein Coding	49	GC16P008788	18.9235782623291	https://www.genecards.org/cgi-bin/carddisp.pl?gene=PMM2
MLXIPL	MLX Interacting Protein Like	Protein Coding	45	GC07M073593	18.8995380401611	https://www.genecards.org/cgi-bin/carddisp.pl?gene=MLXIPL
UCP2	Uncoupling Protein 2	Protein Coding	49	GC11M073974	18.8914623260498	https://www.genecards.org/cgi-bin/carddisp.pl?gene=UCP2
TFR2	Transferrin Receptor 2	Protein Coding	48	GC07M100620	18.8740501403809	https://www.genecards.org/cgi-bin/carddisp.pl?gene=TFR2
MIR181B2	MicroRNA 181b-2	RNA Gene	22	GC09P124693	18.857084274292	https://www.genecards.org/cgi-bin/carddisp.pl?gene=MIR181B2
MAT1A	Methionine Adenosyltransferase 1A	Protein Coding	48	GC10M080271	18.8482570648193	https://www.genecards.org/cgi-bin/carddisp.pl?gene=MAT1A
PTGER2	Prostaglandin E Receptor 2	Protein Coding	51	GC14P052314	18.8240833282471	https://www.genecards.org/cgi-bin/carddisp.pl?gene=PTGER2
TOP2A	DNA Topoisomerase II Alpha	Protein Coding	54	GC17M040388	18.8064422607422	https://www.genecards.org/cgi-bin/carddisp.pl?gene=TOP2A
APEX1	Apurinic/Apyrimidinic Endodeoxyribonuclease 1	Protein Coding	47	GC14P020455	18.7637481689453	https://www.genecards.org/cgi-bin/carddisp.pl?gene=APEX1
SHH	Sonic Hedgehog Signaling Molecule	Protein Coding	54	GC07M155799	18.758617401123	https://www.genecards.org/cgi-bin/carddisp.pl?gene=SHH
CYP7B1	Cytochrome P450 Family 7 Subfamily B Member 1	Protein Coding	48	GC08M064587	18.744140625	https://www.genecards.org/cgi-bin/carddisp.pl?gene=CYP7B1
OSM	Oncostatin M	Protein Coding	46	GC22M030262	18.7158336639404	https://www.genecards.org/cgi-bin/carddisp.pl?gene=OSM
DMD	Dystrophin	Protein Coding	48	GC0XM031097	18.7000560760498	https://www.genecards.org/cgi-bin/carddisp.pl?gene=DMD
LCAT	Lecithin-Cholesterol Acyltransferase	Protein Coding	50	GC16M067939	18.6922569274902	https://www.genecards.org/cgi-bin/carddisp.pl?gene=LCAT
BAK1	BCL2 Antagonist/Killer 1	Protein Coding	47	GC06M033572	18.6621932983398	https://www.genecards.org/cgi-bin/carddisp.pl?gene=BAK1
WT1	WT1 Transcription Factor	Protein Coding	51	GC11M032365	18.6540412902832	https://www.genecards.org/cgi-bin/carddisp.pl?gene=WT1
CDH2	Cadherin 2	Protein Coding	55	GC18M027950	18.6407241821289	https://www.genecards.org/cgi-bin/carddisp.pl?gene=CDH2
EZH2	Enhancer Of Zeste 2 Polycomb Repressive Complex 2 Subunit	Protein Coding	56	GC07M148807	18.6381530761719	https://www.genecards.org/cgi-bin/carddisp.pl?gene=EZH2
OTC	Ornithine Transcarbamylase	Protein Coding	48	GC0XP038353	18.6189823150635	https://www.genecards.org/cgi-bin/carddisp.pl?gene=OTC
CETP	Cholesteryl Ester Transfer Protein	Protein Coding	49	GC16P056961	18.6186714172363	https://www.genecards.org/cgi-bin/carddisp.pl?gene=CETP
CXCL9	C-X-C Motif Chemokine Ligand 9	Protein Coding	44	GC04M076001	18.6113605499268	https://www.genecards.org/cgi-bin/carddisp.pl?gene=CXCL9
TGFB2	Transforming Growth Factor Beta 2	Protein Coding	54	GC01P218345	18.6109485626221	https://www.genecards.org/cgi-bin/carddisp.pl?gene=TGFB2
STAT5A	Signal Transducer And Activator Of Transcription 5A	Protein Coding	50	GC17P042287	18.6071338653564	https://www.genecards.org/cgi-bin/carddisp.pl?gene=STAT5A
CBL	Cbl Proto-Oncogene	Protein Coding	54	GC11P119206	18.5986404418945	https://www.genecards.org/cgi-bin/carddisp.pl?gene=CBL
PIK3R1	Phosphoinositide-3-Kinase Regulatory Subunit 1	Protein Coding	53	GC05P068215	18.5757122039795	https://www.genecards.org/cgi-bin/carddisp.pl?gene=PIK3R1
TGFA	Transforming Growth Factor Alpha	Protein Coding	49	GC02M070447	18.5618171691895	https://www.genecards.org/cgi-bin/carddisp.pl?gene=TGFA
MEG3	Maternally Expressed 3	RNA Gene	28	GC14P110419	18.555269241333	https://www.genecards.org/cgi-bin/carddisp.pl?gene=MEG3
FANCC	FA Complementation Group C	Protein Coding	50	GC09M095099	18.5514221191406	https://www.genecards.org/cgi-bin/carddisp.pl?gene=FANCC
ITGB2	Integrin Subunit Beta 2	Protein Coding	54	GC21M044885	18.5407180786133	https://www.genecards.org/cgi-bin/carddisp.pl?gene=ITGB2
DRD4	Dopamine Receptor D4	Protein Coding	48	GC11P001942	18.539587020874	https://www.genecards.org/cgi-bin/carddisp.pl?gene=DRD4
RARA	Retinoic Acid Receptor Alpha	Protein Coding	52	GC17P040309	18.5387744903564	https://www.genecards.org/cgi-bin/carddisp.pl?gene=RARA
HSD3B7	Hydroxy-Delta-5-Steroid Dehydrogenase, 3 Beta- And Steroid Delta-Isomerase 7	Protein Coding	43	GC16P030985	18.5194816589355	https://www.genecards.org/cgi-bin/carddisp.pl?gene=HSD3B7
DDX3X	DEAD-Box Helicase 3 X-Linked	Protein Coding	49	GC0XP041333	18.5191020965576	https://www.genecards.org/cgi-bin/carddisp.pl?gene=DDX3X
RIGI	RNA Sensor RIG-I	Protein Coding	48	GC09M032458	18.5011425018311	https://www.genecards.org/cgi-bin/carddisp.pl?gene=RIGI
ASXL1	ASXL Transcriptional Regulator 1	Protein Coding	46	GC20P032700	18.486608505249	https://www.genecards.org/cgi-bin/carddisp.pl?gene=ASXL1
IGHE	Immunoglobulin Heavy Constant Epsilon	Protein Coding	32	GC14M113013	18.4834632873535	https://www.genecards.org/cgi-bin/carddisp.pl?gene=IGHE
YAP1	Yes1 Associated Transcriptional Regulator	Protein Coding	50	GC11P102110	18.4645004272461	https://www.genecards.org/cgi-bin/carddisp.pl?gene=YAP1
NAGLU	N-Acetyl-Alpha-Glucosaminidase	Protein Coding	45	GC17P058592	18.443510055542	https://www.genecards.org/cgi-bin/carddisp.pl?gene=NAGLU
PTPRC	Protein Tyrosine Phosphatase Receptor Type C	Protein Coding	54	GC01P198607	18.43971824646	https://www.genecards.org/cgi-bin/carddisp.pl?gene=PTPRC
EPRS1	Glutamyl-Prolyl-TRNA Synthetase 1	Protein Coding	45	GC01M219969	18.4043102264404	https://www.genecards.org/cgi-bin/carddisp.pl?gene=EPRS1
NTF3	Neurotrophin 3	Protein Coding	47	GC12P022322	18.3971729278564	https://www.genecards.org/cgi-bin/carddisp.pl?gene=NTF3
CAV3	Caveolin 3	Protein Coding	45	GC03P008733	18.3665142059326	https://www.genecards.org/cgi-bin/carddisp.pl?gene=CAV3
CCNA2	Cyclin A2	Protein Coding	48	GC04M121816	18.3619956970215	https://www.genecards.org/cgi-bin/carddisp.pl?gene=CCNA2
MB	Myoglobin	Protein Coding	45	GC22M035606	18.3526802062988	https://www.genecards.org/cgi-bin/carddisp.pl?gene=MB
MIR152	MicroRNA 152	RNA Gene	23	GC17M048037	18.3482322692871	https://www.genecards.org/cgi-bin/carddisp.pl?gene=MIR152
SLC22A5	Solute Carrier Family 22 Member 5	Protein Coding	49	GC05P132369	18.3443069458008	https://www.genecards.org/cgi-bin/carddisp.pl?gene=SLC22A5
MX1	MX Dynamin Like GTPase 1	Protein Coding	43	GC21P041420	18.341796875	https://www.genecards.org/cgi-bin/carddisp.pl?gene=MX1
ERCC4	ERCC Excision Repair 4, Endonuclease Catalytic Subunit	Protein Coding	48	GC16P013920	18.3361358642578	https://www.genecards.org/cgi-bin/carddisp.pl?gene=ERCC4
PYGM	Glycogen Phosphorylase, Muscle Associated	Protein Coding	49	GC11M064746	18.3107223510742	https://www.genecards.org/cgi-bin/carddisp.pl?gene=PYGM
TFAM	Transcription Factor A, Mitochondrial	Protein Coding	46	GC10P058385	18.3051300048828	https://www.genecards.org/cgi-bin/carddisp.pl?gene=TFAM
IL7	Interleukin 7	Protein Coding	47	GC08M078689	18.2991027832031	https://www.genecards.org/cgi-bin/carddisp.pl?gene=IL7
CASP7	Caspase 7	Protein Coding	52	GC10P113679	18.2427444458008	https://www.genecards.org/cgi-bin/carddisp.pl?gene=CASP7
CDK6	Cyclin Dependent Kinase 6	Protein Coding	55	GC07M092604	18.2271137237549	https://www.genecards.org/cgi-bin/carddisp.pl?gene=CDK6
NPPB	Natriuretic Peptide B	Protein Coding	46	GC01M011858	18.2173366546631	https://www.genecards.org/cgi-bin/carddisp.pl?gene=NPPB
PRKCZ	Protein Kinase C Zeta	Protein Coding	52	GC01P004159	18.1977729797363	https://www.genecards.org/cgi-bin/carddisp.pl?gene=PRKCZ
PRKRA	Protein Activator Of Interferon Induced Protein Kinase EIF2AK2	Protein Coding	44	GC02M178431	18.1875095367432	https://www.genecards.org/cgi-bin/carddisp.pl?gene=PRKRA
MAP3K7	Mitogen-Activated Protein Kinase Kinase Kinase 7	Protein Coding	53	GC06M090513	18.1836624145508	https://www.genecards.org/cgi-bin/carddisp.pl?gene=MAP3K7
PF4	Platelet Factor 4	Protein Coding	43	GC04M073980	18.1812229156494	https://www.genecards.org/cgi-bin/carddisp.pl?gene=PF4
EPCAM	Epithelial Cell Adhesion Molecule	Protein Coding	51	GC02P047345	18.1668071746826	https://www.genecards.org/cgi-bin/carddisp.pl?gene=EPCAM
TMEM67	Transmembrane Protein 67	Protein Coding	42	GC08P093754	18.1422805786133	https://www.genecards.org/cgi-bin/carddisp.pl?gene=TMEM67
AQP1	Aquaporin 1 (Colton Blood Group)	Protein Coding	50	GC07P030911	18.1210289001465	https://www.genecards.org/cgi-bin/carddisp.pl?gene=AQP1
CR1	Complement C3b/C4b Receptor 1 (Knops Blood Group)	Protein Coding	47	GC01P207496	18.1197052001953	https://www.genecards.org/cgi-bin/carddisp.pl?gene=CR1
ANGPT2	Angiopoietin 2	Protein Coding	50	GC08M006499	18.1130561828613	https://www.genecards.org/cgi-bin/carddisp.pl?gene=ANGPT2
CIITA	Class II Major Histocompatibility Complex Transactivator	Protein Coding	46	GC16P012924	18.1049919128418	https://www.genecards.org/cgi-bin/carddisp.pl?gene=CIITA
PON1	Paraoxonase 1	Protein Coding	50	GC07M095297	18.0900039672852	https://www.genecards.org/cgi-bin/carddisp.pl?gene=PON1
KCNQ1	Potassium Voltage-Gated Channel Subfamily Q Member 1	Protein Coding	52	GC11P002444	18.0841827392578	https://www.genecards.org/cgi-bin/carddisp.pl?gene=KCNQ1
F7	Coagulation Factor VII	Protein Coding	51	GC13P113105	18.0712337493896	https://www.genecards.org/cgi-bin/carddisp.pl?gene=F7
PEX6	Peroxisomal Biogenesis Factor 6	Protein Coding	45	GC06M042963	18.0548133850098	https://www.genecards.org/cgi-bin/carddisp.pl?gene=PEX6
AMPD1	Adenosine Monophosphate Deaminase 1	Protein Coding	48	GC01M114673	18.0488224029541	https://www.genecards.org/cgi-bin/carddisp.pl?gene=AMPD1
PSMB4	Proteasome 20S Subunit Beta 4	Protein Coding	47	GC01P151372	18.0486030578613	https://www.genecards.org/cgi-bin/carddisp.pl?gene=PSMB4
ATRX	ATRX Chromatin Remodeler	Protein Coding	49	GC0XM077504	18.0472145080566	https://www.genecards.org/cgi-bin/carddisp.pl?gene=ATRX
CCNB1	Cyclin B1	Protein Coding	49	GC05P069167	18.0396060943604	https://www.genecards.org/cgi-bin/carddisp.pl?gene=CCNB1
SLC22A1	Solute Carrier Family 22 Member 1	Protein Coding	46	GC06P160121	18.0364017486572	https://www.genecards.org/cgi-bin/carddisp.pl?gene=SLC22A1
CYBB	Cytochrome B-245 Beta Chain	Protein Coding	51	GC0XP037780	18.0358047485352	https://www.genecards.org/cgi-bin/carddisp.pl?gene=CYBB
IDH1	Isocitrate Dehydrogenase (NADP(+)) 1	Protein Coding	56	GC02M208236	18.0224742889404	https://www.genecards.org/cgi-bin/carddisp.pl?gene=IDH1
KCNJ11	Potassium Inwardly Rectifying Channel Subfamily J Member 11	Protein Coding	51	GC11M017627	18.0076141357422	https://www.genecards.org/cgi-bin/carddisp.pl?gene=KCNJ11
AQP4	Aquaporin 4	Protein Coding	50	GC18M026852	18.0028343200684	https://www.genecards.org/cgi-bin/carddisp.pl?gene=AQP4
ZEB1	Zinc Finger E-Box Binding Homeobox 1	Protein Coding	51	GC10P031318	17.9707012176514	https://www.genecards.org/cgi-bin/carddisp.pl?gene=ZEB1
MIR200A	MicroRNA 200a	RNA Gene	22	GC01P004110	17.9677066802979	https://www.genecards.org/cgi-bin/carddisp.pl?gene=MIR200A
LTA	Lymphotoxin Alpha	Protein Coding	47	GC06P087729	17.9612522125244	https://www.genecards.org/cgi-bin/carddisp.pl?gene=LTA
TREX1	Three Prime Repair Exonuclease 1	Protein Coding	44	GC03P049774	17.9244499206543	https://www.genecards.org/cgi-bin/carddisp.pl?gene=TREX1
NEU1	Neuraminidase 1	Protein Coding	48	GC06M031857	17.9209632873535	https://www.genecards.org/cgi-bin/carddisp.pl?gene=NEU1
STIM1	Stromal Interaction Molecule 1	Protein Coding	52	GC11P003855	17.9171981811523	https://www.genecards.org/cgi-bin/carddisp.pl?gene=STIM1
NUDT15	Nudix Hydrolase 15	Protein Coding	41	GC13P048037	17.9121112823486	https://www.genecards.org/cgi-bin/carddisp.pl?gene=NUDT15
FOXO3	Forkhead Box O3	Protein Coding	48	GC06P108559	17.9032554626465	https://www.genecards.org/cgi-bin/carddisp.pl?gene=FOXO3
GABRG2	Gamma-Aminobutyric Acid Type A Receptor Subunit Gamma2	Protein Coding	51	GC05P162000	17.8963146209717	https://www.genecards.org/cgi-bin/carddisp.pl?gene=GABRG2
MLH1	MutL Homolog 1	Protein Coding	51	GC03P036993	17.884937286377	https://www.genecards.org/cgi-bin/carddisp.pl?gene=MLH1
GUSB	Glucuronidase Beta	Protein Coding	50	GC07M065960	17.8525447845459	https://www.genecards.org/cgi-bin/carddisp.pl?gene=GUSB
TRAF6	TNF Receptor Associated Factor 6	Protein Coding	48	GC11M036467	17.8448543548584	https://www.genecards.org/cgi-bin/carddisp.pl?gene=TRAF6
ACE2	Angiotensin Converting Enzyme 2	Protein Coding	51	GC0XM015494	17.8403930664063	https://www.genecards.org/cgi-bin/carddisp.pl?gene=ACE2
MECP2	Methyl-CpG Binding Protein 2	Protein Coding	48	GC0XM154021	17.8323860168457	https://www.genecards.org/cgi-bin/carddisp.pl?gene=MECP2
NAMPT	Nicotinamide Phosphoribosyltransferase	Protein Coding	51	GC07M106248	17.8271827697754	https://www.genecards.org/cgi-bin/carddisp.pl?gene=NAMPT
CHI3L1	Chitinase 3 Like 1	Protein Coding	47	GC01M203148	17.8077278137207	https://www.genecards.org/cgi-bin/carddisp.pl?gene=CHI3L1
KCNH2	Potassium Voltage-Gated Channel Subfamily H Member 2	Protein Coding	53	GC07M150944	17.8059959411621	https://www.genecards.org/cgi-bin/carddisp.pl?gene=KCNH2
BECN1	Beclin 1	Protein Coding	48	GC17M042810	17.8055591583252	https://www.genecards.org/cgi-bin/carddisp.pl?gene=BECN1
BSG	Basigin (Ok Blood Group)	Protein Coding	47	GC19P000571	17.8018035888672	https://www.genecards.org/cgi-bin/carddisp.pl?gene=BSG
MME	Membrane Metalloendopeptidase	Protein Coding	53	GC03P155024	17.7893295288086	https://www.genecards.org/cgi-bin/carddisp.pl?gene=MME
HDAC9	Histone Deacetylase 9	Protein Coding	50	GC07P018086	17.7859497070313	https://www.genecards.org/cgi-bin/carddisp.pl?gene=HDAC9
CC2D2A	Coiled-Coil And C2 Domain Containing 2A	Protein Coding	41	GC04P018703	17.7801322937012	https://www.genecards.org/cgi-bin/carddisp.pl?gene=CC2D2A
TRPV1	Transient Receptor Potential Cation Channel Subfamily V Member 1	Protein Coding	50	GC17M003565	17.777681350708	https://www.genecards.org/cgi-bin/carddisp.pl?gene=TRPV1
GBE1	1,4-Alpha-Glucan Branching Enzyme 1	Protein Coding	45	GC03M081489	17.7672843933105	https://www.genecards.org/cgi-bin/carddisp.pl?gene=GBE1
ATF3	Activating Transcription Factor 3	Protein Coding	47	GC01P212565	17.7371597290039	https://www.genecards.org/cgi-bin/carddisp.pl?gene=ATF3
PRTN3	Proteinase 3	Protein Coding	48	GC19P000840	17.7315540313721	https://www.genecards.org/cgi-bin/carddisp.pl?gene=PRTN3
NRG1	Neuregulin 1	Protein Coding	51	GC08P031639	17.7260494232178	https://www.genecards.org/cgi-bin/carddisp.pl?gene=NRG1
EPHX2	Epoxide Hydrolase 2	Protein Coding	50	GC08P027490	17.7234668731689	https://www.genecards.org/cgi-bin/carddisp.pl?gene=EPHX2
FYN	FYN Proto-Oncogene, Src Family Tyrosine Kinase	Protein Coding	49	GC06M111660	17.7047996520996	https://www.genecards.org/cgi-bin/carddisp.pl?gene=FYN
PRNP	Prion Protein	Protein Coding	51	GC20P004686	17.6730804443359	https://www.genecards.org/cgi-bin/carddisp.pl?gene=PRNP
SAA1	Serum Amyloid A1	Protein Coding	42	GC11P018547	17.671745300293	https://www.genecards.org/cgi-bin/carddisp.pl?gene=SAA1
SLC22A12	Solute Carrier Family 22 Member 12	Protein Coding	47	GC11P064609	17.6536483764648	https://www.genecards.org/cgi-bin/carddisp.pl?gene=SLC22A12
PSMB9	Proteasome 20S Subunit Beta 9	Protein Coding	48	GC06P087772	17.64768409729	https://www.genecards.org/cgi-bin/carddisp.pl?gene=PSMB9
GRB2	Growth Factor Receptor Bound Protein 2	Protein Coding	48	GC17M075318	17.6433753967285	https://www.genecards.org/cgi-bin/carddisp.pl?gene=GRB2
STAT2	Signal Transducer And Activator Of Transcription 2	Protein Coding	50	GC12M056341	17.6383819580078	https://www.genecards.org/cgi-bin/carddisp.pl?gene=STAT2
IFIT1	Interferon Induced Protein With Tetratricopeptide Repeats 1	Protein Coding	41	GC10P093599	17.634880065918	https://www.genecards.org/cgi-bin/carddisp.pl?gene=IFIT1
PCK1	Phosphoenolpyruvate Carboxykinase 1	Protein Coding	50	GC20P057561	17.6329441070557	https://www.genecards.org/cgi-bin/carddisp.pl?gene=PCK1
E2F1	E2F Transcription Factor 1	Protein Coding	45	GC20M033675	17.6164798736572	https://www.genecards.org/cgi-bin/carddisp.pl?gene=E2F1
PRKAA1	Protein Kinase AMP-Activated Catalytic Subunit Alpha 1	Protein Coding	50	GC05M040759	17.5835037231445	https://www.genecards.org/cgi-bin/carddisp.pl?gene=PRKAA1
ITK	IL2 Inducible T Cell Kinase	Protein Coding	55	GC05P157158	17.5404109954834	https://www.genecards.org/cgi-bin/carddisp.pl?gene=ITK
ACOX1	Acyl-CoA Oxidase 1	Protein Coding	48	GC17M075941	17.5047702789307	https://www.genecards.org/cgi-bin/carddisp.pl?gene=ACOX1
NR5A2	Nuclear Receptor Subfamily 5 Group A Member 2	Protein Coding	47	GC01P199996	17.5029544830322	https://www.genecards.org/cgi-bin/carddisp.pl?gene=NR5A2
SLC2A9	Solute Carrier Family 2 Member 9	Protein Coding	48	GC04M009772	17.4795799255371	https://www.genecards.org/cgi-bin/carddisp.pl?gene=SLC2A9
TJP2	Tight Junction Protein 2	Protein Coding	47	GC09P069121	17.4774475097656	https://www.genecards.org/cgi-bin/carddisp.pl?gene=TJP2
IFIT3	Interferon Induced Protein With Tetratricopeptide Repeats 3	Protein Coding	40	GC10P089327	17.4768524169922	https://www.genecards.org/cgi-bin/carddisp.pl?gene=IFIT3
SOX9	SRY-Box Transcription Factor 9	Protein Coding	48	GC17P072121	17.4672069549561	https://www.genecards.org/cgi-bin/carddisp.pl?gene=SOX9
SIK1	Salt Inducible Kinase 1	Protein Coding	48	GC21M043414	17.4665946960449	https://www.genecards.org/cgi-bin/carddisp.pl?gene=SIK1
NR4A1	Nuclear Receptor Subfamily 4 Group A Member 1	Protein Coding	50	GC12P052022	17.458194732666	https://www.genecards.org/cgi-bin/carddisp.pl?gene=NR4A1
TNFAIP2	TNF Alpha Induced Protein 2	Protein Coding	40	GC14P110168	17.4341335296631	https://www.genecards.org/cgi-bin/carddisp.pl?gene=TNFAIP2
ANGPT1	Angiopoietin 1	Protein Coding	49	GC08M107246	17.4064102172852	https://www.genecards.org/cgi-bin/carddisp.pl?gene=ANGPT1
LGALS3	Galectin 3	Protein Coding	48	GC14P055124	17.4011764526367	https://www.genecards.org/cgi-bin/carddisp.pl?gene=LGALS3
TGFBR1	Transforming Growth Factor Beta Receptor 1	Protein Coding	56	GC09P099104	17.3967113494873	https://www.genecards.org/cgi-bin/carddisp.pl?gene=TGFBR1
TSPO	Translocator Protein	Protein Coding	47	GC22P043151	17.3778495788574	https://www.genecards.org/cgi-bin/carddisp.pl?gene=TSPO
PPARD	Peroxisome Proliferator Activated Receptor Delta	Protein Coding	48	GC06P087880	17.3646583557129	https://www.genecards.org/cgi-bin/carddisp.pl?gene=PPARD
LAMA2	Laminin Subunit Alpha 2	Protein Coding	47	GC06P128863	17.3508224487305	https://www.genecards.org/cgi-bin/carddisp.pl?gene=LAMA2
INSIG1	Insulin Induced Gene 1	Protein Coding	43	GC07P155297	17.3424549102783	https://www.genecards.org/cgi-bin/carddisp.pl?gene=INSIG1
DBH	Dopamine Beta-Hydroxylase	Protein Coding	54	GC09P133636	17.3416996002197	https://www.genecards.org/cgi-bin/carddisp.pl?gene=DBH
MT-RNR1	Mitochondrially Encoded 12S RRNA	RNA Gene	18	GCMTP000642	17.3404006958008	https://www.genecards.org/cgi-bin/carddisp.pl?gene=MT-RNR1
SAMHD1	SAM And HD Domain Containing Deoxynucleoside Triphosphate Triphosphohydrolase 1	Protein Coding	45	GC20M036890	17.3394222259521	https://www.genecards.org/cgi-bin/carddisp.pl?gene=SAMHD1
HSPD1	Heat Shock Protein Family D (Hsp60) Member 1	Protein Coding	51	GC02M197486	17.3361968994141	https://www.genecards.org/cgi-bin/carddisp.pl?gene=HSPD1
ADH1B	Alcohol Dehydrogenase 1B (Class I), Beta Polypeptide	Protein Coding	45	GC04M099304	17.3324565887451	https://www.genecards.org/cgi-bin/carddisp.pl?gene=ADH1B
TBX21	T-Box Transcription Factor 21	Protein Coding	48	GC17P047733	17.3281898498535	https://www.genecards.org/cgi-bin/carddisp.pl?gene=TBX21
IL6ST	Interleukin 6 Cytokine Family Signal Transducer	Protein Coding	52	GC05M055935	17.3084964752197	https://www.genecards.org/cgi-bin/carddisp.pl?gene=IL6ST
KMT2A	Lysine Methyltransferase 2A	Protein Coding	50	GC11P118436	17.2864227294922	https://www.genecards.org/cgi-bin/carddisp.pl?gene=KMT2A
ABCG5	ATP Binding Cassette Subfamily G Member 5	Protein Coding	47	GC02M043806	17.2761535644531	https://www.genecards.org/cgi-bin/carddisp.pl?gene=ABCG5
TAC1	Tachykinin Precursor 1	Protein Coding	44	GC07P097731	17.262622833252	https://www.genecards.org/cgi-bin/carddisp.pl?gene=TAC1
GNMT	Glycine N-Methyltransferase	Protein Coding	48	GC06P042960	17.2479953765869	https://www.genecards.org/cgi-bin/carddisp.pl?gene=GNMT
CCK	Cholecystokinin	Protein Coding	44	GC03M042274	17.2310352325439	https://www.genecards.org/cgi-bin/carddisp.pl?gene=CCK
SOX2	SRY-Box Transcription Factor 2	Protein Coding	47	GC03P181711	17.2276515960693	https://www.genecards.org/cgi-bin/carddisp.pl?gene=SOX2
SPTAN1	Spectrin Alpha, Non-Erythrocytic 1	Protein Coding	50	GC09P128552	17.2119522094727	https://www.genecards.org/cgi-bin/carddisp.pl?gene=SPTAN1
CDH17	Cadherin 17	Protein Coding	45	GC08M094127	17.1985530853271	https://www.genecards.org/cgi-bin/carddisp.pl?gene=CDH17
ADM	Adrenomedullin	Protein Coding	47	GC11P010304	17.1858959197998	https://www.genecards.org/cgi-bin/carddisp.pl?gene=ADM
CDC25A	Cell Division Cycle 25A	Protein Coding	50	GC03M048183	17.185152053833	https://www.genecards.org/cgi-bin/carddisp.pl?gene=CDC25A
SLC37A4	Solute Carrier Family 37 Member 4	Protein Coding	44	GC11M119236	17.1843414306641	https://www.genecards.org/cgi-bin/carddisp.pl?gene=SLC37A4
SMARCA4	SWI/SNF Related, Matrix Associated, Actin Dependent Regulator Of Chromatin, Subfamily A, Member 4	Protein Coding	53	GC19P010932	17.1749858856201	https://www.genecards.org/cgi-bin/carddisp.pl?gene=SMARCA4
TIMP2	TIMP Metallopeptidase Inhibitor 2	Protein Coding	45	GC17M078852	17.1527423858643	https://www.genecards.org/cgi-bin/carddisp.pl?gene=TIMP2
MAOB	Monoamine Oxidase B	Protein Coding	47	GC0XM043766	17.1229972839355	https://www.genecards.org/cgi-bin/carddisp.pl?gene=MAOB
DZIP1L	DAZ Interacting Zinc Finger Protein 1 Like	Protein Coding	38	GC03M138061	17.1220760345459	https://www.genecards.org/cgi-bin/carddisp.pl?gene=DZIP1L
CXCL1	C-X-C Motif Chemokine Ligand 1	Protein Coding	45	GC04P073869	17.1078872680664	https://www.genecards.org/cgi-bin/carddisp.pl?gene=CXCL1
STAT5B	Signal Transducer And Activator Of Transcription 5B	Protein Coding	52	GC17M042199	17.1068439483643	https://www.genecards.org/cgi-bin/carddisp.pl?gene=STAT5B
LPIN1	Lipin 1	Protein Coding	49	GC02P011677	17.1031131744385	https://www.genecards.org/cgi-bin/carddisp.pl?gene=LPIN1
INPP5E	Inositol Polyphosphate-5-Phosphatase E	Protein Coding	46	GC09M136428	17.0893898010254	https://www.genecards.org/cgi-bin/carddisp.pl?gene=INPP5E
TLR9	Toll Like Receptor 9	Protein Coding	48	GC03M052222	17.0854034423828	https://www.genecards.org/cgi-bin/carddisp.pl?gene=TLR9
HTR3A	5-Hydroxytryptamine Receptor 3A	Protein Coding	49	GC11P113974	17.0851249694824	https://www.genecards.org/cgi-bin/carddisp.pl?gene=HTR3A
ABCB7	ATP Binding Cassette Subfamily B Member 7	Protein Coding	46	GC0XM075053	17.0707759857178	https://www.genecards.org/cgi-bin/carddisp.pl?gene=ABCB7
ADK	Adenosine Kinase	Protein Coding	53	GC10P074204	17.0651264190674	https://www.genecards.org/cgi-bin/carddisp.pl?gene=ADK
SCD	Stearoyl-CoA Desaturase	Protein Coding	52	GC10P100347	17.0358638763428	https://www.genecards.org/cgi-bin/carddisp.pl?gene=SCD
SERPINF1	Serpin Family F Member 1	Protein Coding	48	GC17P001761	17.0288734436035	https://www.genecards.org/cgi-bin/carddisp.pl?gene=SERPINF1
RPS27A	Ribosomal Protein S27a	Protein Coding	44	GC02P055231	17.021505355835	https://www.genecards.org/cgi-bin/carddisp.pl?gene=RPS27A
MIR16-1	MicroRNA 16-1	RNA Gene	22	GC13M050048	16.9871044158936	https://www.genecards.org/cgi-bin/carddisp.pl?gene=MIR16-1
CXCL2	C-X-C Motif Chemokine Ligand 2	Protein Coding	42	GC04M074097	16.9841156005859	https://www.genecards.org/cgi-bin/carddisp.pl?gene=CXCL2
CBS	Cystathionine Beta-Synthase	Protein Coding	53	GC21M043053	16.9742622375488	https://www.genecards.org/cgi-bin/carddisp.pl?gene=CBS
PEMT	Phosphatidylethanolamine N-Methyltransferase	Protein Coding	42	GC17M017576	16.973445892334	https://www.genecards.org/cgi-bin/carddisp.pl?gene=PEMT
CDKN2B	Cyclin Dependent Kinase Inhibitor 2B	Protein Coding	49	GC09M022002	16.9267311096191	https://www.genecards.org/cgi-bin/carddisp.pl?gene=CDKN2B
ERCC2	ERCC Excision Repair 2, TFIIH Core Complex Helicase Subunit	Protein Coding	50	GC19M045349	16.8947601318359	https://www.genecards.org/cgi-bin/carddisp.pl?gene=ERCC2
SLC25A20	Solute Carrier Family 25 Member 20	Protein Coding	47	GC03M048863	16.8739547729492	https://www.genecards.org/cgi-bin/carddisp.pl?gene=SLC25A20
PRKCE	Protein Kinase C Epsilon	Protein Coding	51	GC02P045651	16.8714656829834	https://www.genecards.org/cgi-bin/carddisp.pl?gene=PRKCE
SLPI	Secretory Leukocyte Peptidase Inhibitor	Protein Coding	42	GC20M045252	16.8684864044189	https://www.genecards.org/cgi-bin/carddisp.pl?gene=SLPI
THBS1	Thrombospondin 1	Protein Coding	48	GC15P039581	16.8663806915283	https://www.genecards.org/cgi-bin/carddisp.pl?gene=THBS1
TNFRSF11B	TNF Receptor Superfamily Member 11b	Protein Coding	50	GC08M118923	16.8448238372803	https://www.genecards.org/cgi-bin/carddisp.pl?gene=TNFRSF11B
SCT	Secretin	Protein Coding	38	GC11M000626	16.8409748077393	https://www.genecards.org/cgi-bin/carddisp.pl?gene=SCT
ACACA	Acetyl-CoA Carboxylase Alpha	Protein Coding	50	GC17M037084	16.8354187011719	https://www.genecards.org/cgi-bin/carddisp.pl?gene=ACACA
BRIP1	BRCA1 Interacting Helicase 1	Protein Coding	50	GC17M061679	16.8308963775635	https://www.genecards.org/cgi-bin/carddisp.pl?gene=BRIP1
DRD3	Dopamine Receptor D3	Protein Coding	49	GC03M114128	16.8095893859863	https://www.genecards.org/cgi-bin/carddisp.pl?gene=DRD3
MIR107	MicroRNA 107	RNA Gene	22	GC10M089600	16.8029384613037	https://www.genecards.org/cgi-bin/carddisp.pl?gene=MIR107
PDYN	Prodynorphin	Protein Coding	47	GC20M001978	16.7958297729492	https://www.genecards.org/cgi-bin/carddisp.pl?gene=PDYN
BTK	Bruton Tyrosine Kinase	Protein Coding	55	GC0XM101349	16.7802886962891	https://www.genecards.org/cgi-bin/carddisp.pl?gene=BTK
GATA2	GATA Binding Protein 2	Protein Coding	51	GC03M128479	16.7647399902344	https://www.genecards.org/cgi-bin/carddisp.pl?gene=GATA2
MSR1	Macrophage Scavenger Receptor 1	Protein Coding	48	GC08M016107	16.7505893707275	https://www.genecards.org/cgi-bin/carddisp.pl?gene=MSR1
FGF21	Fibroblast Growth Factor 21	Protein Coding	44	GC19P070140	16.7012023925781	https://www.genecards.org/cgi-bin/carddisp.pl?gene=FGF21
NOTCH2	Notch Receptor 2	Protein Coding	54	GC01M119911	16.6976852416992	https://www.genecards.org/cgi-bin/carddisp.pl?gene=NOTCH2
PRKD1	Protein Kinase D1	Protein Coding	52	GC14M029576	16.6922264099121	https://www.genecards.org/cgi-bin/carddisp.pl?gene=PRKD1
PARK7	Parkinsonism Associated Deglycase	Protein Coding	50	GC01P008121	16.6769237518311	https://www.genecards.org/cgi-bin/carddisp.pl?gene=PARK7
ACP1	Acid Phosphatase 1	Protein Coding	45	GC02P000364	16.6709156036377	https://www.genecards.org/cgi-bin/carddisp.pl?gene=ACP1
IL12A	Interleukin 12A	Protein Coding	46	GC03P159988	16.6705513000488	https://www.genecards.org/cgi-bin/carddisp.pl?gene=IL12A
IFNL3	Interferon Lambda 3	Protein Coding	38	GC19M039243	16.6662006378174	https://www.genecards.org/cgi-bin/carddisp.pl?gene=IFNL3
HRH1	Histamine Receptor H1	Protein Coding	48	GC03P012712	16.6631851196289	https://www.genecards.org/cgi-bin/carddisp.pl?gene=HRH1
PIDD1	P53-Induced Death Domain Protein 1	Protein Coding	39	GC11M003911	16.6510906219482	https://www.genecards.org/cgi-bin/carddisp.pl?gene=PIDD1
KRT7	Keratin 7	Protein Coding	44	GC12P052232	16.6505165100098	https://www.genecards.org/cgi-bin/carddisp.pl?gene=KRT7
TRPV4	Transient Receptor Potential Cation Channel Subfamily V Member 4	Protein Coding	51	GC12M109783	16.6496925354004	https://www.genecards.org/cgi-bin/carddisp.pl?gene=TRPV4
ATF2	Activating Transcription Factor 2	Protein Coding	50	GC02M175072	16.6322441101074	https://www.genecards.org/cgi-bin/carddisp.pl?gene=ATF2
FCGR2B	Fc Gamma Receptor IIb	Protein Coding	51	GC01P161779	16.6302337646484	https://www.genecards.org/cgi-bin/carddisp.pl?gene=FCGR2B
ESR2	Estrogen Receptor 2	Protein Coding	51	GC14M064084	16.6207427978516	https://www.genecards.org/cgi-bin/carddisp.pl?gene=ESR2
AGER	Advanced Glycosylation End-Product Specific Receptor	Protein Coding	49	GC06M032180	16.6119441986084	https://www.genecards.org/cgi-bin/carddisp.pl?gene=AGER
HSF1	Heat Shock Transcription Factor 1	Protein Coding	48	GC08P144291	16.6049137115479	https://www.genecards.org/cgi-bin/carddisp.pl?gene=HSF1
IL33	Interleukin 33	Protein Coding	41	GC09P007513	16.591495513916	https://www.genecards.org/cgi-bin/carddisp.pl?gene=IL33
BIRC3	Baculoviral IAP Repeat Containing 3	Protein Coding	48	GC11P102317	16.5907249450684	https://www.genecards.org/cgi-bin/carddisp.pl?gene=BIRC3
COL1A1	Collagen Type I Alpha 1 Chain	Protein Coding	52	GC17M050248	16.5736541748047	https://www.genecards.org/cgi-bin/carddisp.pl?gene=COL1A1
DRD1	Dopamine Receptor D1	Protein Coding	50	GC05M175440	16.5617580413818	https://www.genecards.org/cgi-bin/carddisp.pl?gene=DRD1
DLC1	DLC1 Rho GTPase Activating Protein	Protein Coding	47	GC08M013083	16.5579566955566	https://www.genecards.org/cgi-bin/carddisp.pl?gene=DLC1
HSD11B1	Hydroxysteroid 11-Beta Dehydrogenase 1	Protein Coding	54	GC01P209686	16.5415592193604	https://www.genecards.org/cgi-bin/carddisp.pl?gene=HSD11B1
CPOX	Coproporphyrinogen Oxidase	Protein Coding	47	GC03M098576	16.5217666625977	https://www.genecards.org/cgi-bin/carddisp.pl?gene=CPOX
HOTAIR	HOX Transcript Antisense RNA	RNA Gene	26	GC12M053962	16.5179767608643	https://www.genecards.org/cgi-bin/carddisp.pl?gene=HOTAIR
PTPN3	Protein Tyrosine Phosphatase Non-Receptor Type 3	Protein Coding	46	GC09M109375	16.5074043273926	https://www.genecards.org/cgi-bin/carddisp.pl?gene=PTPN3
CHAT	Choline O-Acetyltransferase	Protein Coding	50	GC10P049609	16.5033187866211	https://www.genecards.org/cgi-bin/carddisp.pl?gene=CHAT
MMP14	Matrix Metallopeptidase 14	Protein Coding	53	GC14P033595	16.486852645874	https://www.genecards.org/cgi-bin/carddisp.pl?gene=MMP14
PDE4A	Phosphodiesterase 4A	Protein Coding	47	GC19P010416	16.4817371368408	https://www.genecards.org/cgi-bin/carddisp.pl?gene=PDE4A
MT-ND4	Mitochondrially Encoded NADH:Ubiquinone Oxidoreductase Core Subunit 4	Protein Coding	35	GCMTP010762	16.4809417724609	https://www.genecards.org/cgi-bin/carddisp.pl?gene=MT-ND4
TWNK	Twinkle MtDNA Helicase	Protein Coding	43	GC10P100993	16.4753971099854	https://www.genecards.org/cgi-bin/carddisp.pl?gene=TWNK
LYN	LYN Proto-Oncogene, Src Family Tyrosine Kinase	Protein Coding	51	GC08P055879	16.4720668792725	https://www.genecards.org/cgi-bin/carddisp.pl?gene=LYN
MAPK9	Mitogen-Activated Protein Kinase 9	Protein Coding	52	GC05M180260	16.4701557159424	https://www.genecards.org/cgi-bin/carddisp.pl?gene=MAPK9
SCN1B	Sodium Voltage-Gated Channel Beta Subunit 1	Protein Coding	48	GC19P035030	16.4676628112793	https://www.genecards.org/cgi-bin/carddisp.pl?gene=SCN1B
ICOS	Inducible T Cell Costimulator	Protein Coding	50	GC02P203937	16.4475517272949	https://www.genecards.org/cgi-bin/carddisp.pl?gene=ICOS
F2R	Coagulation Factor II Thrombin Receptor	Protein Coding	50	GC05P076716	16.4418506622314	https://www.genecards.org/cgi-bin/carddisp.pl?gene=F2R
MYCN	MYCN Proto-Oncogene, BHLH Transcription Factor	Protein Coding	50	GC02P015949	16.441743850708	https://www.genecards.org/cgi-bin/carddisp.pl?gene=MYCN
SDHA	Succinate Dehydrogenase Complex Flavoprotein Subunit A	Protein Coding	50	GC05P000208	16.4359283447266	https://www.genecards.org/cgi-bin/carddisp.pl?gene=SDHA
IDO1	Indoleamine 2,3-Dioxygenase 1	Protein Coding	47	GC08P039891	16.4212379455566	https://www.genecards.org/cgi-bin/carddisp.pl?gene=IDO1
IFI35	Interferon Induced Protein 35	Protein Coding	41	GC17P043006	16.3990592956543	https://www.genecards.org/cgi-bin/carddisp.pl?gene=IFI35
SULT1A3	Sulfotransferase Family 1A Member 3	Protein Coding	39	GC16P030199	16.3952713012695	https://www.genecards.org/cgi-bin/carddisp.pl?gene=SULT1A3
CALM3	Calmodulin 3	Protein Coding	45	GC19P046601	16.3914680480957	https://www.genecards.org/cgi-bin/carddisp.pl?gene=CALM3
MIR30A	MicroRNA 30a	RNA Gene	22	GC06M071403	16.3813419342041	https://www.genecards.org/cgi-bin/carddisp.pl?gene=MIR30A
STAT4	Signal Transducer And Activator Of Transcription 4	Protein Coding	50	GC02M191029	16.3675518035889	https://www.genecards.org/cgi-bin/carddisp.pl?gene=STAT4
POLG2	DNA Polymerase Gamma 2, Accessory Subunit	Protein Coding	43	GC17M064477	16.3666534423828	https://www.genecards.org/cgi-bin/carddisp.pl?gene=POLG2
TRAF2	TNF Receptor Associated Factor 2	Protein Coding	47	GC09P136881	16.3565196990967	https://www.genecards.org/cgi-bin/carddisp.pl?gene=TRAF2
PGR	Progesterone Receptor	Protein Coding	51	GC11M101030	16.3290634155273	https://www.genecards.org/cgi-bin/carddisp.pl?gene=PGR
MIR200C	MicroRNA 200c	RNA Gene	26	GC12P022384	16.318172454834	https://www.genecards.org/cgi-bin/carddisp.pl?gene=MIR200C
MIR141	MicroRNA 141	RNA Gene	23	GC12P022385	16.3165550231934	https://www.genecards.org/cgi-bin/carddisp.pl?gene=MIR141
HARS1	Histidyl-TRNA Synthetase 1	Protein Coding	47	GC05M140673	16.2849960327148	https://www.genecards.org/cgi-bin/carddisp.pl?gene=HARS1
DNAH8	Dynein Axonemal Heavy Chain 8	Protein Coding	40	GC06P087939	16.2829113006592	https://www.genecards.org/cgi-bin/carddisp.pl?gene=DNAH8
PRODH	Proline Dehydrogenase 1	Protein Coding	48	GC22M018912	16.2769565582275	https://www.genecards.org/cgi-bin/carddisp.pl?gene=PRODH
MT-CYB	Mitochondrially Encoded Cytochrome B	Protein Coding	33	GCMTP014749	16.2768630981445	https://www.genecards.org/cgi-bin/carddisp.pl?gene=MT-CYB
STIP1	Stress Induced Phosphoprotein 1	Protein Coding	48	GC11P064407	16.2429904937744	https://www.genecards.org/cgi-bin/carddisp.pl?gene=STIP1
ADAR	Adenosine Deaminase RNA Specific	Protein Coding	48	GC01M154582	16.2381801605225	https://www.genecards.org/cgi-bin/carddisp.pl?gene=ADAR
MYLK	Myosin Light Chain Kinase	Protein Coding	54	GC03M123610	16.22194480896	https://www.genecards.org/cgi-bin/carddisp.pl?gene=MYLK
PLAUR	Plasminogen Activator, Urokinase Receptor	Protein Coding	47	GC19M043646	16.2087059020996	https://www.genecards.org/cgi-bin/carddisp.pl?gene=PLAUR
MIR125A	MicroRNA 125a	RNA Gene	24	GC19P070321	16.2070827484131	https://www.genecards.org/cgi-bin/carddisp.pl?gene=MIR125A
ETFDH	Electron Transfer Flavoprotein Dehydrogenase	Protein Coding	48	GC04P158672	16.2070503234863	https://www.genecards.org/cgi-bin/carddisp.pl?gene=ETFDH
CD28	CD28 Molecule	Protein Coding	51	GC02P203706	16.1970767974854	https://www.genecards.org/cgi-bin/carddisp.pl?gene=CD28
CCN1	Cellular Communication Network Factor 1	Protein Coding	41	GC01P085581	16.1916313171387	https://www.genecards.org/cgi-bin/carddisp.pl?gene=CCN1
MT-ATP6	Mitochondrially Encoded ATP Synthase Membrane Subunit 6	Protein Coding	35	GCMTP008531	16.1823196411133	https://www.genecards.org/cgi-bin/carddisp.pl?gene=MT-ATP6
SCARB1	Scavenger Receptor Class B Member 1	Protein Coding	50	GC12M124776	16.1714630126953	https://www.genecards.org/cgi-bin/carddisp.pl?gene=SCARB1
PIP	Prolactin Induced Protein	Protein Coding	41	GC07P143132	16.1701393127441	https://www.genecards.org/cgi-bin/carddisp.pl?gene=PIP
MIR214	MicroRNA 214	RNA Gene	24	GC01M172234	16.1645317077637	https://www.genecards.org/cgi-bin/carddisp.pl?gene=MIR214
SMARCB1	SWI/SNF Related, Matrix Associated, Actin Dependent Regulator Of Chromatin, Subfamily B, Member 1	Protein Coding	48	GC22P023786	16.1593399047852	https://www.genecards.org/cgi-bin/carddisp.pl?gene=SMARCB1
SCYL1	SCY1 Like Pseudokinase 1	Protein Coding	45	GC11P065525	16.1412086486816	https://www.genecards.org/cgi-bin/carddisp.pl?gene=SCYL1
PRKCI	Protein Kinase C Iota	Protein Coding	50	GC03P170222	16.1351051330566	https://www.genecards.org/cgi-bin/carddisp.pl?gene=PRKCI
FOXO1	Forkhead Box O1	Protein Coding	51	GC13M040555	16.1089134216309	https://www.genecards.org/cgi-bin/carddisp.pl?gene=FOXO1
TAT	Tyrosine Aminotransferase	Protein Coding	48	GC16M071565	16.1078357696533	https://www.genecards.org/cgi-bin/carddisp.pl?gene=TAT
POR	Cytochrome P450 Oxidoreductase	Protein Coding	52	GC07P075899	16.0894012451172	https://www.genecards.org/cgi-bin/carddisp.pl?gene=POR
CASP10	Caspase 10	Protein Coding	50	GC02P201182	16.0681686401367	https://www.genecards.org/cgi-bin/carddisp.pl?gene=CASP10
BBC3	BCL2 Binding Component 3	Protein Coding	42	GC19M047220	16.0595607757568	https://www.genecards.org/cgi-bin/carddisp.pl?gene=BBC3
MIR140	MicroRNA 140	RNA Gene	26	GC16P069934	16.0564365386963	https://www.genecards.org/cgi-bin/carddisp.pl?gene=MIR140
NGFR	Nerve Growth Factor Receptor	Protein Coding	50	GC17P049495	16.0326328277588	https://www.genecards.org/cgi-bin/carddisp.pl?gene=NGFR
ACOX2	Acyl-CoA Oxidase 2	Protein Coding	45	GC03M058490	16.0324573516846	https://www.genecards.org/cgi-bin/carddisp.pl?gene=ACOX2
PALB2	Partner And Localizer Of BRCA2	Protein Coding	47	GC16M023603	16.0255451202393	https://www.genecards.org/cgi-bin/carddisp.pl?gene=PALB2
CEACAM5	CEA Cell Adhesion Molecule 5	Protein Coding	45	GC19P069849	16.0218925476074	https://www.genecards.org/cgi-bin/carddisp.pl?gene=CEACAM5
AOX1	Aldehyde Oxidase 1	Protein Coding	47	GC02P200585	16.0148582458496	https://www.genecards.org/cgi-bin/carddisp.pl?gene=AOX1
HADH	Hydroxyacyl-CoA Dehydrogenase	Protein Coding	50	GC04P107989	16.0067329406738	https://www.genecards.org/cgi-bin/carddisp.pl?gene=HADH
JAK3	Janus Kinase 3	Protein Coding	54	GC19M017824	15.9822769165039	https://www.genecards.org/cgi-bin/carddisp.pl?gene=JAK3
GLS	Glutaminase	Protein Coding	52	GC02P190880	15.9789152145386	https://www.genecards.org/cgi-bin/carddisp.pl?gene=GLS
APOH	Apolipoprotein H	Protein Coding	47	GC17M066212	15.9598503112793	https://www.genecards.org/cgi-bin/carddisp.pl?gene=APOH
PDPN	Podoplanin	Protein Coding	44	GC01P013583	15.9585638046265	https://www.genecards.org/cgi-bin/carddisp.pl?gene=PDPN
HDAC1	Histone Deacetylase 1	Protein Coding	52	GC01P032292	15.9553928375244	https://www.genecards.org/cgi-bin/carddisp.pl?gene=HDAC1
NTRK2	Neurotrophic Receptor Tyrosine Kinase 2	Protein Coding	56	GC09P084668	15.9494724273682	https://www.genecards.org/cgi-bin/carddisp.pl?gene=NTRK2
SCN8A	Sodium Voltage-Gated Channel Alpha Subunit 8	Protein Coding	52	GC12P051590	15.9141674041748	https://www.genecards.org/cgi-bin/carddisp.pl?gene=SCN8A
HBG2	Hemoglobin Subunit Gamma 2	Protein Coding	43	GC11M006683	15.9127216339111	https://www.genecards.org/cgi-bin/carddisp.pl?gene=HBG2
IL22	Interleukin 22	Protein Coding	44	GC12M068248	15.8847675323486	https://www.genecards.org/cgi-bin/carddisp.pl?gene=IL22
MGMT	O-6-Methylguanine-DNA Methyltransferase	Protein Coding	52	GC10P129467	15.8688907623291	https://www.genecards.org/cgi-bin/carddisp.pl?gene=MGMT
CNTF	Ciliary Neurotrophic Factor	Protein Coding	43	GC11P058622	15.8612947463989	https://www.genecards.org/cgi-bin/carddisp.pl?gene=CNTF
SCN4A	Sodium Voltage-Gated Channel Alpha Subunit 4	Protein Coding	51	GC17M063938	15.8535776138306	https://www.genecards.org/cgi-bin/carddisp.pl?gene=SCN4A
MIR199A1	MicroRNA 199a-1	RNA Gene	21	GC19M010817	15.850359916687	https://www.genecards.org/cgi-bin/carddisp.pl?gene=MIR199A1
TIGAR	TP53 Induced Glycolysis Regulatory Phosphatase	Protein Coding	41	GC12P022313	15.8437747955322	https://www.genecards.org/cgi-bin/carddisp.pl?gene=TIGAR
CES2	Carboxylesterase 2	Protein Coding	46	GC16P066934	15.8356256484985	https://www.genecards.org/cgi-bin/carddisp.pl?gene=CES2
ALDOA	Aldolase, Fructose-Bisphosphate A	Protein Coding	51	GC16P030064	15.8277606964111	https://www.genecards.org/cgi-bin/carddisp.pl?gene=ALDOA
ARNT	Aryl Hydrocarbon Receptor Nuclear Translocator	Protein Coding	47	GC01M150809	15.8158664703369	https://www.genecards.org/cgi-bin/carddisp.pl?gene=ARNT
ETFA	Electron Transfer Flavoprotein Subunit Alpha	Protein Coding	48	GC15M118896	15.8140048980713	https://www.genecards.org/cgi-bin/carddisp.pl?gene=ETFA
SREBF2	Sterol Regulatory Element Binding Transcription Factor 2	Protein Coding	44	GC22P041833	15.8096122741699	https://www.genecards.org/cgi-bin/carddisp.pl?gene=SREBF2
IRAK1	Interleukin 1 Receptor Associated Kinase 1	Protein Coding	52	GC0XM154010	15.8091831207275	https://www.genecards.org/cgi-bin/carddisp.pl?gene=IRAK1
CAMK2G	Calcium/Calmodulin Dependent Protein Kinase II Gamma	Protein Coding	50	GC10M073812	15.8029813766479	https://www.genecards.org/cgi-bin/carddisp.pl?gene=CAMK2G
FCGR3A	Fc Gamma Receptor IIIa	Protein Coding	49	GC01M161541	15.8023471832275	https://www.genecards.org/cgi-bin/carddisp.pl?gene=FCGR3A
LTF	Lactotransferrin	Protein Coding	48	GC03M046435	15.8007946014404	https://www.genecards.org/cgi-bin/carddisp.pl?gene=LTF
DLD	Dihydrolipoamide Dehydrogenase	Protein Coding	51	GC07P107890	15.7974481582642	https://www.genecards.org/cgi-bin/carddisp.pl?gene=DLD
TGFB3	Transforming Growth Factor Beta 3	Protein Coding	52	GC14M075958	15.7824296951294	https://www.genecards.org/cgi-bin/carddisp.pl?gene=TGFB3
HCRT	Hypocretin Neuropeptide Precursor	Protein Coding	44	GC17M049459	15.7636318206787	https://www.genecards.org/cgi-bin/carddisp.pl?gene=HCRT
TNFSF15	TNF Superfamily Member 15	Protein Coding	46	GC09M114784	15.763500213623	https://www.genecards.org/cgi-bin/carddisp.pl?gene=TNFSF15
IL4I1	Interleukin 4 Induced 1	Protein Coding	42	GC19M068198	15.7475500106812	https://www.genecards.org/cgi-bin/carddisp.pl?gene=IL4I1
SHBG	Sex Hormone Binding Globulin	Protein Coding	44	GC17P007613	15.7423658370972	https://www.genecards.org/cgi-bin/carddisp.pl?gene=SHBG
ETS1	ETS Proto-Oncogene 1, Transcription Factor	Protein Coding	50	GC11M128458	15.7029962539673	https://www.genecards.org/cgi-bin/carddisp.pl?gene=ETS1
YARS1	Tyrosyl-TRNA Synthetase 1	Protein Coding	45	GC01M032776	15.7001581192017	https://www.genecards.org/cgi-bin/carddisp.pl?gene=YARS1
DKK1	Dickkopf WNT Signaling Pathway Inhibitor 1	Protein Coding	50	GC10P052314	15.6993770599365	https://www.genecards.org/cgi-bin/carddisp.pl?gene=DKK1
BCR	BCR Activator Of RhoGEF And GTPase	Protein Coding	55	GC22P023179	15.6955108642578	https://www.genecards.org/cgi-bin/carddisp.pl?gene=BCR
ABCC6	ATP Binding Cassette Subfamily C Member 6	Protein Coding	50	GC16M016148	15.692756652832	https://www.genecards.org/cgi-bin/carddisp.pl?gene=ABCC6
CD81	CD81 Molecule	Protein Coding	49	GC11P002548	15.6882629394531	https://www.genecards.org/cgi-bin/carddisp.pl?gene=CD81
ITGAL	Integrin Subunit Alpha L	Protein Coding	50	GC16P030472	15.6557140350342	https://www.genecards.org/cgi-bin/carddisp.pl?gene=ITGAL
RECK	Reversion Inducing Cysteine Rich Protein With Kazal Motifs	Protein Coding	43	GC09P036036	15.6545877456665	https://www.genecards.org/cgi-bin/carddisp.pl?gene=RECK
HJV	Hemojuvelin BMP Co-Receptor	Protein Coding	45	GC01M147081	15.6179447174072	https://www.genecards.org/cgi-bin/carddisp.pl?gene=HJV
SKIC2	SKI2 Subunit Of Superkiller Complex	Protein Coding	42	GC06P091884	15.6074094772339	https://www.genecards.org/cgi-bin/carddisp.pl?gene=SKIC2
CTSD	Cathepsin D	Protein Coding	55	GC11M001752	15.6003646850586	https://www.genecards.org/cgi-bin/carddisp.pl?gene=CTSD
NEAT1	Nuclear Paraspeckle Assembly Transcript 1	RNA Gene	27	GC11P070383	15.5972681045532	https://www.genecards.org/cgi-bin/carddisp.pl?gene=NEAT1
OXTR	Oxytocin Receptor	Protein Coding	50	GC03M008767	15.5785036087036	https://www.genecards.org/cgi-bin/carddisp.pl?gene=OXTR
STOX1	Storkhead Box 1	Protein Coding	41	GC10P068827	15.5714550018311	https://www.genecards.org/cgi-bin/carddisp.pl?gene=STOX1
AKT2	AKT Serine/Threonine Kinase 2	Protein Coding	56	GC19M040230	15.5544767379761	https://www.genecards.org/cgi-bin/carddisp.pl?gene=AKT2
CD80	CD80 Molecule	Protein Coding	48	GC03M119524	15.5450735092163	https://www.genecards.org/cgi-bin/carddisp.pl?gene=CD80
SBDS	SBDS Ribosome Maturation Factor	Protein Coding	45	GC07M066987	15.5436010360718	https://www.genecards.org/cgi-bin/carddisp.pl?gene=SBDS
CALM2	Calmodulin 2	Protein Coding	47	GC02M047124	15.5369548797607	https://www.genecards.org/cgi-bin/carddisp.pl?gene=CALM2
EGLN3	Egl-9 Family Hypoxia Inducible Factor 3	Protein Coding	48	GC14M033924	15.5088176727295	https://www.genecards.org/cgi-bin/carddisp.pl?gene=EGLN3
TM6SF2	Transmembrane 6 Superfamily Member 2	Protein Coding	33	GC19M019264	15.5002126693726	https://www.genecards.org/cgi-bin/carddisp.pl?gene=TM6SF2
TERC	Telomerase RNA Component	RNA Gene	31	GC03M169765	15.4900436401367	https://www.genecards.org/cgi-bin/carddisp.pl?gene=TERC
PTX3	Pentraxin 3	Protein Coding	45	GC03P157436	15.4898443222046	https://www.genecards.org/cgi-bin/carddisp.pl?gene=PTX3
PAH	Phenylalanine Hydroxylase	Protein Coding	51	GC12M102836	15.4769868850708	https://www.genecards.org/cgi-bin/carddisp.pl?gene=PAH
EPOR	Erythropoietin Receptor	Protein Coding	52	GC19M011377	15.4681329727173	https://www.genecards.org/cgi-bin/carddisp.pl?gene=EPOR
AKR1B1	Aldo-Keto Reductase Family 1 Member B	Protein Coding	50	GC07M134442	15.4650621414185	https://www.genecards.org/cgi-bin/carddisp.pl?gene=AKR1B1
UROD	Uroporphyrinogen Decarboxylase	Protein Coding	48	GC01P045401	15.4497919082642	https://www.genecards.org/cgi-bin/carddisp.pl?gene=UROD
VIP	Vasoactive Intestinal Peptide	Protein Coding	47	GC06P152750	15.4488182067871	https://www.genecards.org/cgi-bin/carddisp.pl?gene=VIP
TBXA2R	Thromboxane A2 Receptor	Protein Coding	52	GC19M003594	15.445707321167	https://www.genecards.org/cgi-bin/carddisp.pl?gene=TBXA2R
CHEK1	Checkpoint Kinase 1	Protein Coding	52	GC11P125625	15.431188583374	https://www.genecards.org/cgi-bin/carddisp.pl?gene=CHEK1
MMP7	Matrix Metallopeptidase 7	Protein Coding	50	GC11M102425	15.4182872772217	https://www.genecards.org/cgi-bin/carddisp.pl?gene=MMP7
UCHL1	Ubiquitin C-Terminal Hydrolase L1	Protein Coding	55	GC04P041256	15.4121112823486	https://www.genecards.org/cgi-bin/carddisp.pl?gene=UCHL1
IL1RAPL2	Interleukin 1 Receptor Accessory Protein Like 2	Protein Coding	42	GC0XP104566	15.3723115921021	https://www.genecards.org/cgi-bin/carddisp.pl?gene=IL1RAPL2
CR2	Complement C3d Receptor 2	Protein Coding	50	GC01P207454	15.3498363494873	https://www.genecards.org/cgi-bin/carddisp.pl?gene=CR2
LIPC	Lipase C, Hepatic Type	Protein Coding	48	GC15P058410	15.3474521636963	https://www.genecards.org/cgi-bin/carddisp.pl?gene=LIPC
C5	Complement C5	Protein Coding	49	GC09M120933	15.3392190933228	https://www.genecards.org/cgi-bin/carddisp.pl?gene=C5
PGK1	Phosphoglycerate Kinase 1	Protein Coding	52	GC0XP078002	15.3316287994385	https://www.genecards.org/cgi-bin/carddisp.pl?gene=PGK1
ASAH1	N-Acylsphingosine Amidohydrolase 1	Protein Coding	51	GC08M018055	15.3287343978882	https://www.genecards.org/cgi-bin/carddisp.pl?gene=ASAH1
VTN	Vitronectin	Protein Coding	47	GC17M044982	15.3146438598633	https://www.genecards.org/cgi-bin/carddisp.pl?gene=VTN
CASR	Calcium Sensing Receptor	Protein Coding	53	GC03P122183	15.2951641082764	https://www.genecards.org/cgi-bin/carddisp.pl?gene=CASR
TNFSF12	TNF Superfamily Member 12	Protein Coding	44	GC17P011456	15.2875852584839	https://www.genecards.org/cgi-bin/carddisp.pl?gene=TNFSF12
ADH1C	Alcohol Dehydrogenase 1C (Class I), Gamma Polypeptide	Protein Coding	42	GC04M099336	15.2738704681396	https://www.genecards.org/cgi-bin/carddisp.pl?gene=ADH1C
SDHD	Succinate Dehydrogenase Complex Subunit D	Protein Coding	47	GC11P112087	15.2717638015747	https://www.genecards.org/cgi-bin/carddisp.pl?gene=SDHD
AMPD3	Adenosine Monophosphate Deaminase 3	Protein Coding	47	GC11P010309	15.2598638534546	https://www.genecards.org/cgi-bin/carddisp.pl?gene=AMPD3
RPS6KB1	Ribosomal Protein S6 Kinase B1	Protein Coding	51	GC17P059893	15.2533140182495	https://www.genecards.org/cgi-bin/carddisp.pl?gene=RPS6KB1
TNFAIP8L2	TNF Alpha Induced Protein 8 Like 2	Protein Coding	33	GC01P151156	15.2520723342896	https://www.genecards.org/cgi-bin/carddisp.pl?gene=TNFAIP8L2
ATP7A	ATPase Copper Transporting Alpha	Protein Coding	48	GC0XP078001	15.2428045272827	https://www.genecards.org/cgi-bin/carddisp.pl?gene=ATP7A
PPBP	Pro-Platelet Basic Protein	Protein Coding	45	GC04M073986	15.2398681640625	https://www.genecards.org/cgi-bin/carddisp.pl?gene=PPBP
CDKN1C	Cyclin Dependent Kinase Inhibitor 1C	Protein Coding	47	GC11M004031	15.2384614944458	https://www.genecards.org/cgi-bin/carddisp.pl?gene=CDKN1C
SHC1	SHC Adaptor Protein 1	Protein Coding	46	GC01M154962	15.2382898330688	https://www.genecards.org/cgi-bin/carddisp.pl?gene=SHC1
IL4R	Interleukin 4 Receptor	Protein Coding	51	GC16P028153	15.2358798980713	https://www.genecards.org/cgi-bin/carddisp.pl?gene=IL4R
CDK5	Cyclin Dependent Kinase 5	Protein Coding	55	GC07M151053	15.201000213623	https://www.genecards.org/cgi-bin/carddisp.pl?gene=CDK5
ITGA4	Integrin Subunit Alpha 4	Protein Coding	50	GC02P181456	15.2009077072144	https://www.genecards.org/cgi-bin/carddisp.pl?gene=ITGA4
GPD1	Glycerol-3-Phosphate Dehydrogenase 1	Protein Coding	47	GC12P050123	15.195951461792	https://www.genecards.org/cgi-bin/carddisp.pl?gene=GPD1
CCL20	C-C Motif Chemokine Ligand 20	Protein Coding	44	GC02P227846	15.1896047592163	https://www.genecards.org/cgi-bin/carddisp.pl?gene=CCL20
BMP4	Bone Morphogenetic Protein 4	Protein Coding	51	GC14M053949	15.1856861114502	https://www.genecards.org/cgi-bin/carddisp.pl?gene=BMP4
VCP	Valosin Containing Protein	Protein Coding	53	GC09M035056	15.1747303009033	https://www.genecards.org/cgi-bin/carddisp.pl?gene=VCP
PRKACA	Protein Kinase CAMP-Activated Catalytic Subunit Alpha	Protein Coding	54	GC19M014559	15.1633777618408	https://www.genecards.org/cgi-bin/carddisp.pl?gene=PRKACA
HMBS	Hydroxymethylbilane Synthase	Protein Coding	47	GC11P119084	15.1578617095947	https://www.genecards.org/cgi-bin/carddisp.pl?gene=HMBS
MC1R	Melanocortin 1 Receptor	Protein Coding	50	GC16P089912	15.1454133987427	https://www.genecards.org/cgi-bin/carddisp.pl?gene=MC1R
CYP3A7	Cytochrome P450 Family 3 Subfamily A Member 7	Protein Coding	43	GC07M099705	15.1450328826904	https://www.genecards.org/cgi-bin/carddisp.pl?gene=CYP3A7
RARB	Retinoic Acid Receptor Beta	Protein Coding	51	GC03P024689	15.1398448944092	https://www.genecards.org/cgi-bin/carddisp.pl?gene=RARB
TLR7	Toll Like Receptor 7	Protein Coding	50	GC0XP012867	15.1384296417236	https://www.genecards.org/cgi-bin/carddisp.pl?gene=TLR7
ONECUT1	One Cut Homeobox 1	Protein Coding	43	GC15M118486	15.1226100921631	https://www.genecards.org/cgi-bin/carddisp.pl?gene=ONECUT1
FGFR3	Fibroblast Growth Factor Receptor 3	Protein Coding	58	GC04P001795	15.1117858886719	https://www.genecards.org/cgi-bin/carddisp.pl?gene=FGFR3
MIRLET7C	MicroRNA Let-7c	RNA Gene	25	GC21P016551	15.1084461212158	https://www.genecards.org/cgi-bin/carddisp.pl?gene=MIRLET7C
CASP2	Caspase 2	Protein Coding	50	GC07P148816	15.0991134643555	https://www.genecards.org/cgi-bin/carddisp.pl?gene=CASP2
TSLP	Thymic Stromal Lymphopoietin	Protein Coding	44	GC05P111070	15.0898942947388	https://www.genecards.org/cgi-bin/carddisp.pl?gene=TSLP
BIRC2	Baculoviral IAP Repeat Containing 2	Protein Coding	48	GC11P102347	15.0877017974854	https://www.genecards.org/cgi-bin/carddisp.pl?gene=BIRC2
XRCC1	X-Ray Repair Cross Complementing 1	Protein Coding	46	GC19M043543	15.0827493667603	https://www.genecards.org/cgi-bin/carddisp.pl?gene=XRCC1
PTPA	Protein Phosphatase 2 Phosphatase Activator	Protein Coding	44	GC09P129111	15.0713891983032	https://www.genecards.org/cgi-bin/carddisp.pl?gene=PTPA
CD8A	CD8a Molecule	Protein Coding	50	GC02M086784	15.0580406188965	https://www.genecards.org/cgi-bin/carddisp.pl?gene=CD8A
AGK	Acylglycerol Kinase	Protein Coding	43	GC07P141551	15.0501832962036	https://www.genecards.org/cgi-bin/carddisp.pl?gene=AGK
MAVS	Mitochondrial Antiviral Signaling Protein	Protein Coding	41	GC20P004406	15.0340671539307	https://www.genecards.org/cgi-bin/carddisp.pl?gene=MAVS
PRKAA2	Protein Kinase AMP-Activated Catalytic Subunit Alpha 2	Protein Coding	54	GC01P056645	15.0252723693848	https://www.genecards.org/cgi-bin/carddisp.pl?gene=PRKAA2
TNFAIP8	TNF Alpha Induced Protein 8	Protein Coding	41	GC05P119268	15.0069713592529	https://www.genecards.org/cgi-bin/carddisp.pl?gene=TNFAIP8
GSTA1	Glutathione S-Transferase Alpha 1	Protein Coding	44	GC06M052791	15.0052852630615	https://www.genecards.org/cgi-bin/carddisp.pl?gene=GSTA1
RARRES2	Retinoic Acid Receptor Responder 2	Protein Coding	42	GC07M150333	15.0036354064941	https://www.genecards.org/cgi-bin/carddisp.pl?gene=RARRES2
FGF1	Fibroblast Growth Factor 1	Protein Coding	50	GC05M142555	15.0002574920654	https://www.genecards.org/cgi-bin/carddisp.pl?gene=FGF1
MT-TL1	Mitochondrially Encoded TRNA-Leu (UUA/G) 1	RNA Gene	18	GCMTP003232	14.9904470443726	https://www.genecards.org/cgi-bin/carddisp.pl?gene=MT-TL1
RUNX2	RUNX Family Transcription Factor 2	Protein Coding	49	GC06P088004	14.9900274276733	https://www.genecards.org/cgi-bin/carddisp.pl?gene=RUNX2
IL18BP	Interleukin 18 Binding Protein	Protein Coding	44	GC11P071998	14.9556217193604	https://www.genecards.org/cgi-bin/carddisp.pl?gene=IL18BP
NOTCH3	Notch Receptor 3	Protein Coding	53	GC19M015159	14.9435739517212	https://www.genecards.org/cgi-bin/carddisp.pl?gene=NOTCH3
IL9	Interleukin 9	Protein Coding	45	GC05M135891	14.9385242462158	https://www.genecards.org/cgi-bin/carddisp.pl?gene=IL9
HSD17B4	Hydroxysteroid 17-Beta Dehydrogenase 4	Protein Coding	49	GC05P119452	14.9303302764893	https://www.genecards.org/cgi-bin/carddisp.pl?gene=HSD17B4
ADCY10	Adenylate Cyclase 10	Protein Coding	46	GC01M167809	14.9161767959595	https://www.genecards.org/cgi-bin/carddisp.pl?gene=ADCY10
NPC2	NPC Intracellular Cholesterol Transporter 2	Protein Coding	46	GC14M074476	14.9151649475098	https://www.genecards.org/cgi-bin/carddisp.pl?gene=NPC2
PRKCQ	Protein Kinase C Theta	Protein Coding	51	GC10M006557	14.9033193588257	https://www.genecards.org/cgi-bin/carddisp.pl?gene=PRKCQ
FGF7	Fibroblast Growth Factor 7	Protein Coding	46	GC15P049423	14.8899030685425	https://www.genecards.org/cgi-bin/carddisp.pl?gene=FGF7
PLA2G4A	Phospholipase A2 Group IVA	Protein Coding	51	GC01P186798	14.8812046051025	https://www.genecards.org/cgi-bin/carddisp.pl?gene=PLA2G4A
CD209	CD209 Molecule	Protein Coding	45	GC19M007739	14.8746948242188	https://www.genecards.org/cgi-bin/carddisp.pl?gene=CD209
NF1	Neurofibromin 1	Protein Coding	51	GC17P031094	14.8656644821167	https://www.genecards.org/cgi-bin/carddisp.pl?gene=NF1
MIR9-1	MicroRNA 9-1	RNA Gene	22	GC01M156420	14.8632869720459	https://www.genecards.org/cgi-bin/carddisp.pl?gene=MIR9-1
ADORA2A	Adenosine A2a Receptor	Protein Coding	51	GC22P024417	14.8582029342651	https://www.genecards.org/cgi-bin/carddisp.pl?gene=ADORA2A
NGLY1	N-Glycanase 1	Protein Coding	45	GC03M025718	14.8519487380981	https://www.genecards.org/cgi-bin/carddisp.pl?gene=NGLY1
GABRA1	Gamma-Aminobutyric Acid Type A Receptor Subunit Alpha1	Protein Coding	50	GC05P161847	14.8320455551147	https://www.genecards.org/cgi-bin/carddisp.pl?gene=GABRA1
S100A9	S100 Calcium Binding Protein A9	Protein Coding	46	GC01P153357	14.8245191574097	https://www.genecards.org/cgi-bin/carddisp.pl?gene=S100A9
CD163	CD163 Molecule	Protein Coding	47	GC12M007923	14.8220825195313	https://www.genecards.org/cgi-bin/carddisp.pl?gene=CD163
PML	PML Nuclear Body Scaffold	Protein Coding	48	GC15P073994	14.8173570632935	https://www.genecards.org/cgi-bin/carddisp.pl?gene=PML
GAL	Galanin And GMAP Prepropeptide	Protein Coding	47	GC11P070671	14.8143558502197	https://www.genecards.org/cgi-bin/carddisp.pl?gene=GAL
RPGRIP1L	RPGRIP1 Like	Protein Coding	42	GC16M053597	14.7955312728882	https://www.genecards.org/cgi-bin/carddisp.pl?gene=RPGRIP1L
ALDH9A1	Aldehyde Dehydrogenase 9 Family Member A1	Protein Coding	44	GC01M165680	14.7846174240112	https://www.genecards.org/cgi-bin/carddisp.pl?gene=ALDH9A1
RHD	Rh Blood Group D Antigen	Protein Coding	44	GC01P025272	14.7732124328613	https://www.genecards.org/cgi-bin/carddisp.pl?gene=RHD
AMBP	Alpha-1-Microglobulin/Bikunin Precursor	Protein Coding	47	GC09M114060	14.7688694000244	https://www.genecards.org/cgi-bin/carddisp.pl?gene=AMBP
BMP7	Bone Morphogenetic Protein 7	Protein Coding	48	GC20M057168	14.7670917510986	https://www.genecards.org/cgi-bin/carddisp.pl?gene=BMP7
CYP27A1	Cytochrome P450 Family 27 Subfamily A Member 1	Protein Coding	49	GC02P218781	14.7668781280518	https://www.genecards.org/cgi-bin/carddisp.pl?gene=CYP27A1
ALDH1A1	Aldehyde Dehydrogenase 1 Family Member A1	Protein Coding	50	GC09M072900	14.7529058456421	https://www.genecards.org/cgi-bin/carddisp.pl?gene=ALDH1A1
EGLN2	Egl-9 Family Hypoxia Inducible Factor 2	Protein Coding	47	GC19P069803	14.7398118972778	https://www.genecards.org/cgi-bin/carddisp.pl?gene=EGLN2
HAVCR2	Hepatitis A Virus Cellular Receptor 2	Protein Coding	48	GC05M157063	14.7313547134399	https://www.genecards.org/cgi-bin/carddisp.pl?gene=HAVCR2
MIR10A	MicroRNA 10a	RNA Gene	23	GC17M048579	14.7274646759033	https://www.genecards.org/cgi-bin/carddisp.pl?gene=MIR10A
CEP290	Centrosomal Protein 290	Protein Coding	43	GC12M088049	14.7192115783691	https://www.genecards.org/cgi-bin/carddisp.pl?gene=CEP290
OCLN	Occludin	Protein Coding	47	GC05P069492	14.7015810012817	https://www.genecards.org/cgi-bin/carddisp.pl?gene=OCLN
PKM	Pyruvate Kinase M1/2	Protein Coding	51	GC15M072199	14.7006511688232	https://www.genecards.org/cgi-bin/carddisp.pl?gene=PKM
TGFB1I1	Transforming Growth Factor Beta 1 Induced Transcript 1	Protein Coding	44	GC16P041976	14.6945924758911	https://www.genecards.org/cgi-bin/carddisp.pl?gene=TGFB1I1
NCAM1	Neural Cell Adhesion Molecule 1	Protein Coding	51	GC11P112961	14.6867227554321	https://www.genecards.org/cgi-bin/carddisp.pl?gene=NCAM1
FOXA2	Forkhead Box A2	Protein Coding	47	GC20M022581	14.6723413467407	https://www.genecards.org/cgi-bin/carddisp.pl?gene=FOXA2
BAP1	BRCA1 Associated Protein 1	Protein Coding	50	GC03M052401	14.6722288131714	https://www.genecards.org/cgi-bin/carddisp.pl?gene=BAP1
ERN1	Endoplasmic Reticulum To Nucleus Signaling 1	Protein Coding	48	GC17M064039	14.6717071533203	https://www.genecards.org/cgi-bin/carddisp.pl?gene=ERN1
TP73	Tumor Protein P73	Protein Coding	48	GC01P003652	14.6591081619263	https://www.genecards.org/cgi-bin/carddisp.pl?gene=TP73
CD55	CD55 Molecule (Cromer Blood Group)	Protein Coding	51	GC01P207321	14.6442813873291	https://www.genecards.org/cgi-bin/carddisp.pl?gene=CD55
SLC25A4	Solute Carrier Family 25 Member 4	Protein Coding	51	GC04P185143	14.6417236328125	https://www.genecards.org/cgi-bin/carddisp.pl?gene=SLC25A4
SOX17	SRY-Box Transcription Factor 17	Protein Coding	44	GC08P054457	14.6375999450684	https://www.genecards.org/cgi-bin/carddisp.pl?gene=SOX17
ATP6AP2	ATPase H+ Transporting Accessory Protein 2	Protein Coding	48	GC0XP040582	14.6313543319702	https://www.genecards.org/cgi-bin/carddisp.pl?gene=ATP6AP2
LOX	Lysyl Oxidase	Protein Coding	50	GC05M122063	14.6304817199707	https://www.genecards.org/cgi-bin/carddisp.pl?gene=LOX
HBEGF	Heparin Binding EGF Like Growth Factor	Protein Coding	45	GC05M140332	14.6296215057373	https://www.genecards.org/cgi-bin/carddisp.pl?gene=HBEGF
CXCL11	C-X-C Motif Chemokine Ligand 11	Protein Coding	46	GC04M076033	14.6201133728027	https://www.genecards.org/cgi-bin/carddisp.pl?gene=CXCL11
EBI3	Epstein-Barr Virus Induced 3	Protein Coding	41	GC19P004233	14.6098794937134	https://www.genecards.org/cgi-bin/carddisp.pl?gene=EBI3
UGT2B4	UDP Glucuronosyltransferase Family 2 Member B4	Protein Coding	43	GC04M069484	14.6078519821167	https://www.genecards.org/cgi-bin/carddisp.pl?gene=UGT2B4
RIPK3	Receptor Interacting Serine/Threonine Kinase 3	Protein Coding	45	GC14M024336	14.6025104522705	https://www.genecards.org/cgi-bin/carddisp.pl?gene=RIPK3
MVP	Major Vault Protein	Protein Coding	43	GC16P041849	14.6020221710205	https://www.genecards.org/cgi-bin/carddisp.pl?gene=MVP
DHCR7	7-Dehydrocholesterol Reductase	Protein Coding	49	GC11M071428	14.5832815170288	https://www.genecards.org/cgi-bin/carddisp.pl?gene=DHCR7
ASL	Argininosuccinate Lyase	Protein Coding	48	GC07P066075	14.5597038269043	https://www.genecards.org/cgi-bin/carddisp.pl?gene=ASL
ERBB4	Erb-B2 Receptor Tyrosine Kinase 4	Protein Coding	57	GC02M211375	14.5530052185059	https://www.genecards.org/cgi-bin/carddisp.pl?gene=ERBB4
BAD	BCL2 Associated Agonist Of Cell Death	Protein Coding	47	GC11M096993	14.5515298843384	https://www.genecards.org/cgi-bin/carddisp.pl?gene=BAD
GHR	Growth Hormone Receptor	Protein Coding	49	GC05P042429	14.5405473709106	https://www.genecards.org/cgi-bin/carddisp.pl?gene=GHR
MKI67	Marker Of Proliferation Ki-67	Protein Coding	47	GC10M128096	14.5238428115845	https://www.genecards.org/cgi-bin/carddisp.pl?gene=MKI67
PIK3CB	Phosphatidylinositol-4,5-Bisphosphate 3-Kinase Catalytic Subunit Beta	Protein Coding	50	GC03M138652	14.5231943130493	https://www.genecards.org/cgi-bin/carddisp.pl?gene=PIK3CB
GSTA2	Glutathione S-Transferase Alpha 2	Protein Coding	44	GC06M052750	14.5213499069214	https://www.genecards.org/cgi-bin/carddisp.pl?gene=GSTA2
C4B	Complement C4B (Chido Blood Group)	Protein Coding	45	GC06P032014	14.5145988464355	https://www.genecards.org/cgi-bin/carddisp.pl?gene=C4B
TFAP2A	Transcription Factor AP-2 Alpha	Protein Coding	49	GC06M010393	14.5115661621094	https://www.genecards.org/cgi-bin/carddisp.pl?gene=TFAP2A
BLVRA	Biliverdin Reductase A	Protein Coding	47	GC07P043758	14.4873199462891	https://www.genecards.org/cgi-bin/carddisp.pl?gene=BLVRA
OPRK1	Opioid Receptor Kappa 1	Protein Coding	48	GC08M053227	14.4832286834717	https://www.genecards.org/cgi-bin/carddisp.pl?gene=OPRK1
RPS6KA3	Ribosomal Protein S6 Kinase A3	Protein Coding	55	GC0XM020149	14.4774370193481	https://www.genecards.org/cgi-bin/carddisp.pl?gene=RPS6KA3
CD69	CD69 Molecule	Protein Coding	44	GC12M021836	14.4671859741211	https://www.genecards.org/cgi-bin/carddisp.pl?gene=CD69
IFI16	Interferon Gamma Inducible Protein 16	Protein Coding	45	GC01P158969	14.4634714126587	https://www.genecards.org/cgi-bin/carddisp.pl?gene=IFI16
LBP	Lipopolysaccharide Binding Protein	Protein Coding	47	GC20P038346	14.4601898193359	https://www.genecards.org/cgi-bin/carddisp.pl?gene=LBP
ENO1	Enolase 1	Protein Coding	50	GC01M008861	14.4463405609131	https://www.genecards.org/cgi-bin/carddisp.pl?gene=ENO1
S100A8	S100 Calcium Binding Protein A8	Protein Coding	45	GC01M153391	14.4414443969727	https://www.genecards.org/cgi-bin/carddisp.pl?gene=S100A8
MIR451A	MicroRNA 451a	RNA Gene	20	GC17M028861	14.4331817626953	https://www.genecards.org/cgi-bin/carddisp.pl?gene=MIR451A
CNTNAP2	Contactin Associated Protein 2	Protein Coding	46	GC07P146116	14.4325037002563	https://www.genecards.org/cgi-bin/carddisp.pl?gene=CNTNAP2
SF3B1	Splicing Factor 3b Subunit 1	Protein Coding	48	GC02M197432	14.4323701858521	https://www.genecards.org/cgi-bin/carddisp.pl?gene=SF3B1
ITIH4	Inter-Alpha-Trypsin Inhibitor Heavy Chain 4	Protein Coding	45	GC03M052812	14.4271774291992	https://www.genecards.org/cgi-bin/carddisp.pl?gene=ITIH4
STXBP2	Syntaxin Binding Protein 2	Protein Coding	47	GC19P007906	14.4268283843994	https://www.genecards.org/cgi-bin/carddisp.pl?gene=STXBP2
SNAI1	Snail Family Transcriptional Repressor 1	Protein Coding	48	GC20P049982	14.4261856079102	https://www.genecards.org/cgi-bin/carddisp.pl?gene=SNAI1
SLC51A	Solute Carrier Family 51 Subunit Alpha	Protein Coding	41	GC03P196211	14.4228925704956	https://www.genecards.org/cgi-bin/carddisp.pl?gene=SLC51A
GATA1	GATA Binding Protein 1	Protein Coding	49	GC0XP048786	14.4211111068726	https://www.genecards.org/cgi-bin/carddisp.pl?gene=GATA1
MIR29B1	MicroRNA 29b-1	RNA Gene	23	GC07M130877	14.4122428894043	https://www.genecards.org/cgi-bin/carddisp.pl?gene=MIR29B1
LINC-PINT	Long Intergenic Non-Protein Coding RNA, P53 Induced Transcript	RNA Gene	21	GC07M130794	14.4118747711182	https://www.genecards.org/cgi-bin/carddisp.pl?gene=LINC-PINT
SMAD7	SMAD Family Member 7	Protein Coding	48	GC18M048919	14.4056377410889	https://www.genecards.org/cgi-bin/carddisp.pl?gene=SMAD7
LOC107133510	Origin Of Replication At HBB	Biological Region	4	GC11P005222	14.3931684494019	https://www.genecards.org/cgi-bin/carddisp.pl?gene=LOC107133510
PTCH1	Patched 1	Protein Coding	52	GC09M095442	14.3896360397339	https://www.genecards.org/cgi-bin/carddisp.pl?gene=PTCH1
TGM2	Transglutaminase 2	Protein Coding	50	GC20M038127	14.3741989135742	https://www.genecards.org/cgi-bin/carddisp.pl?gene=TGM2
SYNGAP1	Synaptic Ras GTPase Activating Protein 1	Protein Coding	50	GC06P087818	14.3588447570801	https://www.genecards.org/cgi-bin/carddisp.pl?gene=SYNGAP1
FABP4	Fatty Acid Binding Protein 4	Protein Coding	47	GC08M081478	14.3559513092041	https://www.genecards.org/cgi-bin/carddisp.pl?gene=FABP4
MIR205	MicroRNA 205	RNA Gene	23	GC01P209432	14.3538455963135	https://www.genecards.org/cgi-bin/carddisp.pl?gene=MIR205
CIAPIN1	Cytokine Induced Apoptosis Inhibitor 1	Protein Coding	41	GC16M057428	14.3441324234009	https://www.genecards.org/cgi-bin/carddisp.pl?gene=CIAPIN1
FMO3	Flavin Containing Dimethylaniline Monoxygenase 3	Protein Coding	49	GC01P171090	14.3367795944214	https://www.genecards.org/cgi-bin/carddisp.pl?gene=FMO3
RBCK1	RANBP2-Type And C3HC4-Type Zinc Finger Containing 1	Protein Coding	44	GC20P000407	14.3291368484497	https://www.genecards.org/cgi-bin/carddisp.pl?gene=RBCK1
MPL	MPL Proto-Oncogene, Thrombopoietin Receptor	Protein Coding	50	GC01P043337	14.3137254714966	https://www.genecards.org/cgi-bin/carddisp.pl?gene=MPL
P2RX7	Purinergic Receptor P2X 7	Protein Coding	50	GC12P126599	14.3040370941162	https://www.genecards.org/cgi-bin/carddisp.pl?gene=P2RX7
PRKDC	Protein Kinase, DNA-Activated, Catalytic Subunit	Protein Coding	53	GC08M047773	14.2947788238525	https://www.genecards.org/cgi-bin/carddisp.pl?gene=PRKDC
NOX4	NADPH Oxidase 4	Protein Coding	47	GC11M089324	14.2810745239258	https://www.genecards.org/cgi-bin/carddisp.pl?gene=NOX4
PDX1	Pancreatic And Duodenal Homeobox 1	Protein Coding	48	GC13P027921	14.2638473510742	https://www.genecards.org/cgi-bin/carddisp.pl?gene=PDX1
TNFRSF10D	TNF Receptor Superfamily Member 10d	Protein Coding	44	GC08M023135	14.2495956420898	https://www.genecards.org/cgi-bin/carddisp.pl?gene=TNFRSF10D
HSD17B13	Hydroxysteroid 17-Beta Dehydrogenase 13	Protein Coding	41	GC04M087303	14.2493753433228	https://www.genecards.org/cgi-bin/carddisp.pl?gene=HSD17B13
SLC18A2	Solute Carrier Family 18 Member A2	Protein Coding	49	GC10P117241	14.2375793457031	https://www.genecards.org/cgi-bin/carddisp.pl?gene=SLC18A2
CXCR1	C-X-C Motif Chemokine Receptor 1	Protein Coding	48	GC02M218162	14.2357521057129	https://www.genecards.org/cgi-bin/carddisp.pl?gene=CXCR1
HIF1AN	Hypoxia Inducible Factor 1 Subunit Alpha Inhibitor	Protein Coding	47	GC10P100529	14.2346744537354	https://www.genecards.org/cgi-bin/carddisp.pl?gene=HIF1AN
NDUFS4	NADH:Ubiquinone Oxidoreductase Subunit S4	Protein Coding	45	GC05P053560	14.2341756820679	https://www.genecards.org/cgi-bin/carddisp.pl?gene=NDUFS4
DNMT3A	DNA Methyltransferase 3 Alpha	Protein Coding	54	GC02M025228	14.2335643768311	https://www.genecards.org/cgi-bin/carddisp.pl?gene=DNMT3A
ERBB3	Erb-B2 Receptor Tyrosine Kinase 3	Protein Coding	55	GC12P057357	14.2248229980469	https://www.genecards.org/cgi-bin/carddisp.pl?gene=ERBB3
PRKAR1A	Protein Kinase CAMP-Dependent Type I Regulatory Subunit Alpha	Protein Coding	53	GC17P069148	14.224235534668	https://www.genecards.org/cgi-bin/carddisp.pl?gene=PRKAR1A
GAMT	Guanidinoacetate N-Methyltransferase	Protein Coding	48	GC19M001397	14.2188587188721	https://www.genecards.org/cgi-bin/carddisp.pl?gene=GAMT
RTN4	Reticulon 4	Protein Coding	48	GC02M054934	14.2123470306396	https://www.genecards.org/cgi-bin/carddisp.pl?gene=RTN4
NEFL	Neurofilament Light Chain	Protein Coding	48	GC08M024950	14.2104692459106	https://www.genecards.org/cgi-bin/carddisp.pl?gene=NEFL
LRP6	LDL Receptor Related Protein 6	Protein Coding	50	GC12M021873	14.2083940505981	https://www.genecards.org/cgi-bin/carddisp.pl?gene=LRP6
FTCD	Formimidoyltransferase Cyclodeaminase	Protein Coding	45	GC21M051066	14.1989831924438	https://www.genecards.org/cgi-bin/carddisp.pl?gene=FTCD
TTC21B	Tetratricopeptide Repeat Domain 21B	Protein Coding	41	GC02M165905	14.1984024047852	https://www.genecards.org/cgi-bin/carddisp.pl?gene=TTC21B
PDE5A	Phosphodiesterase 5A	Protein Coding	48	GC04M119494	14.1919736862183	https://www.genecards.org/cgi-bin/carddisp.pl?gene=PDE5A
AGXT	Alanine--Glyoxylate And Serine--Pyruvate Aminotransferase	Protein Coding	48	GC02P240868	14.190580368042	https://www.genecards.org/cgi-bin/carddisp.pl?gene=AGXT
STING1	Stimulator Of Interferon Response CGAMP Interactor 1	Protein Coding	43	GC05M139476	14.1863489151001	https://www.genecards.org/cgi-bin/carddisp.pl?gene=STING1
PIGA	Phosphatidylinositol Glycan Anchor Biosynthesis Class A	Protein Coding	46	GC0XM015319	14.1806106567383	https://www.genecards.org/cgi-bin/carddisp.pl?gene=PIGA
KCNB1	Potassium Voltage-Gated Channel Subfamily B Member 1	Protein Coding	50	GC20M049293	14.1714820861816	https://www.genecards.org/cgi-bin/carddisp.pl?gene=KCNB1
TEK	TEK Receptor Tyrosine Kinase	Protein Coding	54	GC09P027109	14.1655397415161	https://www.genecards.org/cgi-bin/carddisp.pl?gene=TEK
DNASE1	Deoxyribonuclease 1	Protein Coding	45	GC16P003611	14.1592674255371	https://www.genecards.org/cgi-bin/carddisp.pl?gene=DNASE1
NDUFS1	NADH:Ubiquinone Oxidoreductase Core Subunit S1	Protein Coding	47	GC02M206114	14.1427822113037	https://www.genecards.org/cgi-bin/carddisp.pl?gene=NDUFS1
SLC22A2	Solute Carrier Family 22 Member 2	Protein Coding	47	GC06M160192	14.1388511657715	https://www.genecards.org/cgi-bin/carddisp.pl?gene=SLC22A2
GAST	Gastrin	Protein Coding	41	GC17P041712	14.1317358016968	https://www.genecards.org/cgi-bin/carddisp.pl?gene=GAST
PLK1	Polo Like Kinase 1	Protein Coding	53	GC16P024406	14.1292905807495	https://www.genecards.org/cgi-bin/carddisp.pl?gene=PLK1
KEAP1	Kelch Like ECH Associated Protein 1	Protein Coding	51	GC19M010486	14.118748664856	https://www.genecards.org/cgi-bin/carddisp.pl?gene=KEAP1
FGF19	Fibroblast Growth Factor 19	Protein Coding	45	GC11M097243	14.1182384490967	https://www.genecards.org/cgi-bin/carddisp.pl?gene=FGF19
OFD1	OFD1 Centriole And Centriolar Satellite Protein	Protein Coding	44	GC0XP013714	14.116738319397	https://www.genecards.org/cgi-bin/carddisp.pl?gene=OFD1
ALAD	Aminolevulinate Dehydratase	Protein Coding	50	GC09M113386	14.1113023757935	https://www.genecards.org/cgi-bin/carddisp.pl?gene=ALAD
APOA5	Apolipoprotein A5	Protein Coding	47	GC11M116789	14.1078042984009	https://www.genecards.org/cgi-bin/carddisp.pl?gene=APOA5
NAT1	N-Acetyltransferase 1	Protein Coding	45	GC08P018179	14.0894775390625	https://www.genecards.org/cgi-bin/carddisp.pl?gene=NAT1
ABCC5	ATP Binding Cassette Subfamily C Member 5	Protein Coding	47	GC03M183919	14.0867176055908	https://www.genecards.org/cgi-bin/carddisp.pl?gene=ABCC5
CCR7	C-C Motif Chemokine Receptor 7	Protein Coding	47	GC17M049365	14.0848369598389	https://www.genecards.org/cgi-bin/carddisp.pl?gene=CCR7
MIR130A	MicroRNA 130a	RNA Gene	23	GC11P057641	14.0809001922607	https://www.genecards.org/cgi-bin/carddisp.pl?gene=MIR130A
SERPINA6	Serpin Family A Member 6	Protein Coding	48	GC14M101978	14.0718021392822	https://www.genecards.org/cgi-bin/carddisp.pl?gene=SERPINA6
PRDX5	Peroxiredoxin 5	Protein Coding	47	GC11P064435	14.0513677597046	https://www.genecards.org/cgi-bin/carddisp.pl?gene=PRDX5
FGF23	Fibroblast Growth Factor 23	Protein Coding	48	GC12M004368	14.0475788116455	https://www.genecards.org/cgi-bin/carddisp.pl?gene=FGF23
TCF7L2	Transcription Factor 7 Like 2	Protein Coding	49	GC10P112950	14.0437450408936	https://www.genecards.org/cgi-bin/carddisp.pl?gene=TCF7L2
SLC2A4	Solute Carrier Family 2 Member 4	Protein Coding	48	GC17P011430	14.0347270965576	https://www.genecards.org/cgi-bin/carddisp.pl?gene=SLC2A4
ENPP1	Ectonucleotide Pyrophosphatase/Phosphodiesterase 1	Protein Coding	51	GC06P131808	14.028226852417	https://www.genecards.org/cgi-bin/carddisp.pl?gene=ENPP1
FGB	Fibrinogen Beta Chain	Protein Coding	50	GC04P154598	14.028000831604	https://www.genecards.org/cgi-bin/carddisp.pl?gene=FGB
IDH2	Isocitrate Dehydrogenase (NADP(+)) 2	Protein Coding	55	GC15M090083	14.0025196075439	https://www.genecards.org/cgi-bin/carddisp.pl?gene=IDH2
CCR2	C-C Motif Chemokine Receptor 2	Protein Coding	48	GC03P047181	13.9965076446533	https://www.genecards.org/cgi-bin/carddisp.pl?gene=CCR2
GNRH1	Gonadotropin Releasing Hormone 1	Protein Coding	45	GC08M025419	13.9909057617188	https://www.genecards.org/cgi-bin/carddisp.pl?gene=GNRH1
PLA2G7	Phospholipase A2 Group VII	Protein Coding	52	GC06M046704	13.9829912185669	https://www.genecards.org/cgi-bin/carddisp.pl?gene=PLA2G7
SLC51B	Solute Carrier Family 51 Subunit Beta	Protein Coding	37	GC15P120460	13.9793815612793	https://www.genecards.org/cgi-bin/carddisp.pl?gene=SLC51B
CAMP	Cathelicidin Antimicrobial Peptide	Protein Coding	41	GC03P049753	13.9778251647949	https://www.genecards.org/cgi-bin/carddisp.pl?gene=CAMP
GRN	Granulin Precursor	Protein Coding	51	GC17P044345	13.9625415802002	https://www.genecards.org/cgi-bin/carddisp.pl?gene=GRN
CSNK2B	Casein Kinase 2 Beta	Protein Coding	50	GC06P087734	13.9404706954956	https://www.genecards.org/cgi-bin/carddisp.pl?gene=CSNK2B
PROM1	Prominin 1	Protein Coding	48	GC04M015965	13.9347858428955	https://www.genecards.org/cgi-bin/carddisp.pl?gene=PROM1
U2AF1	U2 Small Nuclear RNA Auxiliary Factor 1	Protein Coding	47	GC21M043092	13.9158544540405	https://www.genecards.org/cgi-bin/carddisp.pl?gene=U2AF1
EPHB2	EPH Receptor B2	Protein Coding	55	GC01P022710	13.9080696105957	https://www.genecards.org/cgi-bin/carddisp.pl?gene=EPHB2
TACR1	Tachykinin Receptor 1	Protein Coding	48	GC02M075162	13.8799610137939	https://www.genecards.org/cgi-bin/carddisp.pl?gene=TACR1
LRRK2	Leucine Rich Repeat Kinase 2	Protein Coding	51	GC12P040196	13.8746585845947	https://www.genecards.org/cgi-bin/carddisp.pl?gene=LRRK2
MST1	Macrophage Stimulating 1	Protein Coding	48	GC03M049683	13.866548538208	https://www.genecards.org/cgi-bin/carddisp.pl?gene=MST1
ATR	ATR Serine/Threonine Kinase	Protein Coding	54	GC03M142449	13.8516788482666	https://www.genecards.org/cgi-bin/carddisp.pl?gene=ATR
SHOC2	SHOC2 Leucine Rich Repeat Scaffold Protein	Protein Coding	43	GC10P110919	13.8502922058105	https://www.genecards.org/cgi-bin/carddisp.pl?gene=SHOC2
ITPR3	Inositol 1,4,5-Trisphosphate Receptor Type 3	Protein Coding	48	GC06P033620	13.8454866409302	https://www.genecards.org/cgi-bin/carddisp.pl?gene=ITPR3
SULT2A1	Sulfotransferase Family 2A Member 1	Protein Coding	46	GC19M047870	13.844705581665	https://www.genecards.org/cgi-bin/carddisp.pl?gene=SULT2A1
PEX19	Peroxisomal Biogenesis Factor 19	Protein Coding	45	GC01M160276	13.8405981063843	https://www.genecards.org/cgi-bin/carddisp.pl?gene=PEX19
CHKA	Choline Kinase Alpha	Protein Coding	45	GC11M068052	13.8384771347046	https://www.genecards.org/cgi-bin/carddisp.pl?gene=CHKA
ASGR2	Asialoglycoprotein Receptor 2	Protein Coding	43	GC17M007101	13.8274192810059	https://www.genecards.org/cgi-bin/carddisp.pl?gene=ASGR2
PROC	Protein C, Inactivator Of Coagulation Factors Va And VIIIa	Protein Coding	54	GC02P127418	13.8266334533691	https://www.genecards.org/cgi-bin/carddisp.pl?gene=PROC
HULC	Hepatocellular Carcinoma Up-Regulated Long Non-Coding RNA	RNA Gene	23	GC06P008438	13.8189344406128	https://www.genecards.org/cgi-bin/carddisp.pl?gene=HULC
TG	Thyroglobulin	Protein Coding	47	GC08P132866	13.8159914016724	https://www.genecards.org/cgi-bin/carddisp.pl?gene=TG
KLF6	KLF Transcription Factor 6	Protein Coding	45	GC10M003779	13.8111515045166	https://www.genecards.org/cgi-bin/carddisp.pl?gene=KLF6
TWIST1	Twist Family BHLH Transcription Factor 1	Protein Coding	47	GC07M019020	13.8060646057129	https://www.genecards.org/cgi-bin/carddisp.pl?gene=TWIST1
TNNT2	Troponin T2, Cardiac Type	Protein Coding	50	GC01M201359	13.8037424087524	https://www.genecards.org/cgi-bin/carddisp.pl?gene=TNNT2
DNM2	Dynamin 2	Protein Coding	52	GC19P010718	13.8000364303589	https://www.genecards.org/cgi-bin/carddisp.pl?gene=DNM2
ALAS2	5'-Aminolevulinate Synthase 2	Protein Coding	47	GC0XM055009	13.7987546920776	https://www.genecards.org/cgi-bin/carddisp.pl?gene=ALAS2
CX3CR1	C-X3-C Motif Chemokine Receptor 1	Protein Coding	45	GC03M039279	13.7938795089722	https://www.genecards.org/cgi-bin/carddisp.pl?gene=CX3CR1
ELAVL1	ELAV Like RNA Binding Protein 1	Protein Coding	43	GC19M007958	13.7717618942261	https://www.genecards.org/cgi-bin/carddisp.pl?gene=ELAVL1
MIR31	MicroRNA 31	RNA Gene	22	GC09M021793	13.7697019577026	https://www.genecards.org/cgi-bin/carddisp.pl?gene=MIR31
OPRD1	Opioid Receptor Delta 1	Protein Coding	49	GC01P028812	13.7340679168701	https://www.genecards.org/cgi-bin/carddisp.pl?gene=OPRD1
IRF7	Interferon Regulatory Factor 7	Protein Coding	50	GC11M000612	13.7339124679565	https://www.genecards.org/cgi-bin/carddisp.pl?gene=IRF7
NME1	NME/NM23 Nucleoside Diphosphate Kinase 1	Protein Coding	48	GC17P059079	13.7144804000854	https://www.genecards.org/cgi-bin/carddisp.pl?gene=NME1
FTH1	Ferritin Heavy Chain 1	Protein Coding	52	GC11M061959	13.6926288604736	https://www.genecards.org/cgi-bin/carddisp.pl?gene=FTH1
RLBP1	Retinaldehyde Binding Protein 1	Protein Coding	47	GC15M089209	13.6909074783325	https://www.genecards.org/cgi-bin/carddisp.pl?gene=RLBP1
TNPO3	Transportin 3	Protein Coding	43	GC07M128954	13.6873798370361	https://www.genecards.org/cgi-bin/carddisp.pl?gene=TNPO3
AHSG	Alpha 2-HS Glycoprotein	Protein Coding	46	GC03P186632	13.6859683990479	https://www.genecards.org/cgi-bin/carddisp.pl?gene=AHSG
AQP2	Aquaporin 2	Protein Coding	49	GC12P049950	13.6838970184326	https://www.genecards.org/cgi-bin/carddisp.pl?gene=AQP2
GCKR	Glucokinase Regulator	Protein Coding	44	GC02P027496	13.6790428161621	https://www.genecards.org/cgi-bin/carddisp.pl?gene=GCKR
CSTB	Cystatin B	Protein Coding	50	GC21M043772	13.6671915054321	https://www.genecards.org/cgi-bin/carddisp.pl?gene=CSTB
NFKB2	Nuclear Factor Kappa B Subunit 2	Protein Coding	54	GC10P102394	13.6608104705811	https://www.genecards.org/cgi-bin/carddisp.pl?gene=NFKB2
H2AX	H2A.X Variant Histone	Protein Coding	45	GC11M119250	13.6591711044312	https://www.genecards.org/cgi-bin/carddisp.pl?gene=H2AX
POSTN	Periostin	Protein Coding	46	GC13M037562	13.6571426391602	https://www.genecards.org/cgi-bin/carddisp.pl?gene=POSTN
LIFR	LIF Receptor Subunit Alpha	Protein Coding	49	GC05M038475	13.6407289505005	https://www.genecards.org/cgi-bin/carddisp.pl?gene=LIFR
FARSA	Phenylalanyl-TRNA Synthetase Subunit Alpha	Protein Coding	44	GC19M012922	13.6317491531372	https://www.genecards.org/cgi-bin/carddisp.pl?gene=FARSA
SGK1	Serum/Glucocorticoid Regulated Kinase 1	Protein Coding	51	GC06M134169	13.6113700866699	https://www.genecards.org/cgi-bin/carddisp.pl?gene=SGK1
GNB1	G Protein Subunit Beta 1	Protein Coding	47	GC01M001785	13.6027250289917	https://www.genecards.org/cgi-bin/carddisp.pl?gene=GNB1
AHCY	Adenosylhomocysteinase	Protein Coding	52	GC20M034890	13.6014032363892	https://www.genecards.org/cgi-bin/carddisp.pl?gene=AHCY
IL12B	Interleukin 12B	Protein Coding	50	GC05M159314	13.5980377197266	https://www.genecards.org/cgi-bin/carddisp.pl?gene=IL12B
ADAM17	ADAM Metallopeptidase Domain 17	Protein Coding	54	GC02M009488	13.59690284729	https://www.genecards.org/cgi-bin/carddisp.pl?gene=ADAM17
TJP1	Tight Junction Protein 1	Protein Coding	46	GC15M029699	13.5918445587158	https://www.genecards.org/cgi-bin/carddisp.pl?gene=TJP1
LACTB	Lactamase Beta	Protein Coding	38	GC15P121579	13.5834703445435	https://www.genecards.org/cgi-bin/carddisp.pl?gene=LACTB
MIR182	MicroRNA 182	RNA Gene	23	GC07M129770	13.572582244873	https://www.genecards.org/cgi-bin/carddisp.pl?gene=MIR182
CSNK2A1	Casein Kinase 2 Alpha 1	Protein Coding	53	GC20M000472	13.5686721801758	https://www.genecards.org/cgi-bin/carddisp.pl?gene=CSNK2A1
PGF	Placental Growth Factor	Protein Coding	46	GC14M074941	13.5598697662354	https://www.genecards.org/cgi-bin/carddisp.pl?gene=PGF
MSH6	MutS Homolog 6	Protein Coding	51	GC02P047695	13.5588541030884	https://www.genecards.org/cgi-bin/carddisp.pl?gene=MSH6
PNOC	Prepronociceptin	Protein Coding	43	GC08P028316	13.5529623031616	https://www.genecards.org/cgi-bin/carddisp.pl?gene=PNOC
CDKL5	Cyclin Dependent Kinase Like 5	Protein Coding	45	GC0XP018425	13.5518894195557	https://www.genecards.org/cgi-bin/carddisp.pl?gene=CDKL5
GRIN2A	Glutamate Ionotropic Receptor NMDA Type Subunit 2A	Protein Coding	55	GC16M009753	13.5515651702881	https://www.genecards.org/cgi-bin/carddisp.pl?gene=GRIN2A
CHGA	Chromogranin A	Protein Coding	47	GC14P092947	13.5379428863525	https://www.genecards.org/cgi-bin/carddisp.pl?gene=CHGA
FMR1	Fragile X Messenger Ribonucleoprotein 1	Protein Coding	46	GC0XP147953	13.5366182327271	https://www.genecards.org/cgi-bin/carddisp.pl?gene=FMR1
HBA2	Hemoglobin Subunit Alpha 2	Protein Coding	44	GC16P012592	13.5357398986816	https://www.genecards.org/cgi-bin/carddisp.pl?gene=HBA2
ACAD9	Acyl-CoA Dehydrogenase Family Member 9	Protein Coding	47	GC03P134591	13.5352001190186	https://www.genecards.org/cgi-bin/carddisp.pl?gene=ACAD9
DIABLO	Diablo IAP-Binding Mitochondrial Protein	Protein Coding	49	GC12M122395	13.5316114425659	https://www.genecards.org/cgi-bin/carddisp.pl?gene=DIABLO
MAP2K4	Mitogen-Activated Protein Kinase Kinase 4	Protein Coding	48	GC17P012020	13.5281534194946	https://www.genecards.org/cgi-bin/carddisp.pl?gene=MAP2K4
TTN	Titin	Protein Coding	50	GC02M178525	13.5228042602539	https://www.genecards.org/cgi-bin/carddisp.pl?gene=TTN
WNT5A	Wnt Family Member 5A	Protein Coding	52	GC03M055465	13.5119428634644	https://www.genecards.org/cgi-bin/carddisp.pl?gene=WNT5A
PPP3CA	Protein Phosphatase 3 Catalytic Subunit Alpha	Protein Coding	55	GC04M101024	13.4996566772461	https://www.genecards.org/cgi-bin/carddisp.pl?gene=PPP3CA
DYSF	Dysferlin	Protein Coding	45	GC02P071453	13.4941177368164	https://www.genecards.org/cgi-bin/carddisp.pl?gene=DYSF
FANCM	FA Complementation Group M	Protein Coding	45	GC14P045135	13.4649105072021	https://www.genecards.org/cgi-bin/carddisp.pl?gene=FANCM
CYSLTR2	Cysteinyl Leukotriene Receptor 2	Protein Coding	50	GC13P048653	13.4634323120117	https://www.genecards.org/cgi-bin/carddisp.pl?gene=CYSLTR2
GLS2	Glutaminase 2	Protein Coding	44	GC12M056470	13.4522838592529	https://www.genecards.org/cgi-bin/carddisp.pl?gene=GLS2
ETFB	Electron Transfer Flavoprotein Subunit Beta	Protein Coding	46	GC19M051345	13.448148727417	https://www.genecards.org/cgi-bin/carddisp.pl?gene=ETFB
ITCH	Itchy E3 Ubiquitin Protein Ligase	Protein Coding	49	GC20P034363	13.4458875656128	https://www.genecards.org/cgi-bin/carddisp.pl?gene=ITCH
MIR192	MicroRNA 192	RNA Gene	23	GC11M064891	13.4442777633667	https://www.genecards.org/cgi-bin/carddisp.pl?gene=MIR192
NDUFS7	NADH:Ubiquinone Oxidoreductase Core Subunit S7	Protein Coding	48	GC19P003285	13.4392032623291	https://www.genecards.org/cgi-bin/carddisp.pl?gene=NDUFS7
HSP90B1	Heat Shock Protein 90 Beta Family Member 1	Protein Coding	50	GC12P103930	13.4378337860107	https://www.genecards.org/cgi-bin/carddisp.pl?gene=HSP90B1
APAF1	Apoptotic Peptidase Activating Factor 1	Protein Coding	48	GC12P098645	13.4271965026855	https://www.genecards.org/cgi-bin/carddisp.pl?gene=APAF1
AURKA	Aurora Kinase A	Protein Coding	53	GC20M056370	13.4270009994507	https://www.genecards.org/cgi-bin/carddisp.pl?gene=AURKA
MMP12	Matrix Metallopeptidase 12	Protein Coding	50	GC11M102862	13.4154014587402	https://www.genecards.org/cgi-bin/carddisp.pl?gene=MMP12
UCA1	Urothelial Cancer Associated 1	RNA Gene	25	GC19P015828	13.4117870330811	https://www.genecards.org/cgi-bin/carddisp.pl?gene=UCA1
CXCR2	C-X-C Motif Chemokine Receptor 2	Protein Coding	52	GC02P218125	13.4058055877686	https://www.genecards.org/cgi-bin/carddisp.pl?gene=CXCR2
CD47	CD47 Molecule	Protein Coding	47	GC03M108043	13.3980913162231	https://www.genecards.org/cgi-bin/carddisp.pl?gene=CD47
CTSG	Cathepsin G	Protein Coding	48	GC14M024573	13.3938570022583	https://www.genecards.org/cgi-bin/carddisp.pl?gene=CTSG
CCL17	C-C Motif Chemokine Ligand 17	Protein Coding	45	GC16P057415	13.3916692733765	https://www.genecards.org/cgi-bin/carddisp.pl?gene=CCL17
LCK	LCK Proto-Oncogene, Src Family Tyrosine Kinase	Protein Coding	55	GC01P032251	13.390380859375	https://www.genecards.org/cgi-bin/carddisp.pl?gene=LCK
PFKM	Phosphofructokinase, Muscle	Protein Coding	52	GC12P048105	13.3839111328125	https://www.genecards.org/cgi-bin/carddisp.pl?gene=PFKM
SKP2	S-Phase Kinase Associated Protein 2	Protein Coding	46	GC05P036151	13.3754062652588	https://www.genecards.org/cgi-bin/carddisp.pl?gene=SKP2
KLF4	KLF Transcription Factor 4	Protein Coding	48	GC09M107484	13.3740301132202	https://www.genecards.org/cgi-bin/carddisp.pl?gene=KLF4
IFIT5	Interferon Induced Protein With Tetratricopeptide Repeats 5	Protein Coding	36	GC10P089414	13.3731412887573	https://www.genecards.org/cgi-bin/carddisp.pl?gene=IFIT5
WDR19	WD Repeat Domain 19	Protein Coding	40	GC04P039184	13.3699464797974	https://www.genecards.org/cgi-bin/carddisp.pl?gene=WDR19
MIR486-1	MicroRNA 486-1	RNA Gene	20	GC08M041660	13.3662967681885	https://www.genecards.org/cgi-bin/carddisp.pl?gene=MIR486-1
ESRRB	Estrogen Related Receptor Beta	Protein Coding	50	GC14P076310	13.3524599075317	https://www.genecards.org/cgi-bin/carddisp.pl?gene=ESRRB
VDAC1	Voltage Dependent Anion Channel 1	Protein Coding	49	GC05M133975	13.3470602035522	https://www.genecards.org/cgi-bin/carddisp.pl?gene=VDAC1
DNM1L	Dynamin 1 Like	Protein Coding	50	GC12P032679	13.3409156799316	https://www.genecards.org/cgi-bin/carddisp.pl?gene=DNM1L
PPP2R1A	Protein Phosphatase 2 Scaffold Subunit Aalpha	Protein Coding	50	GC19P070335	13.3406410217285	https://www.genecards.org/cgi-bin/carddisp.pl?gene=PPP2R1A
ISG15	ISG15 Ubiquitin Like Modifier	Protein Coding	48	GC01P001001	13.3318996429443	https://www.genecards.org/cgi-bin/carddisp.pl?gene=ISG15
FKBP5	FKBP Prolyl Isomerase 5	Protein Coding	51	GC06M069345	13.3290386199951	https://www.genecards.org/cgi-bin/carddisp.pl?gene=FKBP5
LOC110806263	TERT 5' Regulatory Region	Biological Region	4	GC05P001294	13.3094730377197	https://www.genecards.org/cgi-bin/carddisp.pl?gene=LOC110806263
ADA2	Adenosine Deaminase 2	Protein Coding	42	GC22M017207	13.3057765960693	https://www.genecards.org/cgi-bin/carddisp.pl?gene=ADA2
MIR378A	MicroRNA 378a	RNA Gene	23	GC05P149732	13.3048629760742	https://www.genecards.org/cgi-bin/carddisp.pl?gene=MIR378A
FBP1	Fructose-Bisphosphatase 1	Protein Coding	52	GC09M094603	13.2992153167725	https://www.genecards.org/cgi-bin/carddisp.pl?gene=FBP1
PSAP	Prosaposin	Protein Coding	50	GC10M071816	13.2944669723511	https://www.genecards.org/cgi-bin/carddisp.pl?gene=PSAP
TNFSF13B	TNF Superfamily Member 13b	Protein Coding	47	GC13P108251	13.2926511764526	https://www.genecards.org/cgi-bin/carddisp.pl?gene=TNFSF13B
DNMT3B	DNA Methyltransferase 3 Beta	Protein Coding	53	GC20P032762	13.2895679473877	https://www.genecards.org/cgi-bin/carddisp.pl?gene=DNMT3B
CIDEC	Cell Death Inducing DFFA Like Effector C	Protein Coding	43	GC03M009866	13.288423538208	https://www.genecards.org/cgi-bin/carddisp.pl?gene=CIDEC
ROCK1	Rho Associated Coiled-Coil Containing Protein Kinase 1	Protein Coding	52	GC18M020946	13.2848720550537	https://www.genecards.org/cgi-bin/carddisp.pl?gene=ROCK1
RHOB	Ras Homolog Family Member B	Protein Coding	47	GC02P020447	13.2800540924072	https://www.genecards.org/cgi-bin/carddisp.pl?gene=RHOB
SPARC	Secreted Protein Acidic And Cysteine Rich	Protein Coding	52	GC05M151661	13.2796211242676	https://www.genecards.org/cgi-bin/carddisp.pl?gene=SPARC
FKBP1A	FKBP Prolyl Isomerase 1A	Protein Coding	49	GC20M001369	13.2769002914429	https://www.genecards.org/cgi-bin/carddisp.pl?gene=FKBP1A
EDAR	Ectodysplasin A Receptor	Protein Coding	46	GC02M108894	13.2753934860229	https://www.genecards.org/cgi-bin/carddisp.pl?gene=EDAR
RPL5	Ribosomal Protein L5	Protein Coding	50	GC01P092832	13.2748708724976	https://www.genecards.org/cgi-bin/carddisp.pl?gene=RPL5
FANCE	FA Complementation Group E	Protein Coding	44	GC06P087883	13.2742204666138	https://www.genecards.org/cgi-bin/carddisp.pl?gene=FANCE
CORIN	Corin, Serine Peptidase	Protein Coding	47	GC04M047596	13.2732629776001	https://www.genecards.org/cgi-bin/carddisp.pl?gene=CORIN
RAD51C	RAD51 Paralog C	Protein Coding	46	GC17P058692	13.266978263855	https://www.genecards.org/cgi-bin/carddisp.pl?gene=RAD51C
KCNQ1OT1	KCNQ1 Opposite Strand/Antisense Transcript 1	RNA Gene	29	GC11M004028	13.2650337219238	https://www.genecards.org/cgi-bin/carddisp.pl?gene=KCNQ1OT1
LOC106099062	HBB Recombination Region	Biological Region	4	GC11P005411	13.2555522918701	https://www.genecards.org/cgi-bin/carddisp.pl?gene=LOC106099062
ADCYAP1	Adenylate Cyclase Activating Polypeptide 1	Protein Coding	44	GC18P000895	13.2531356811523	https://www.genecards.org/cgi-bin/carddisp.pl?gene=ADCYAP1
SH2B3	SH2B Adaptor Protein 3	Protein Coding	50	GC12P111405	13.2483997344971	https://www.genecards.org/cgi-bin/carddisp.pl?gene=SH2B3
GRM7	Glutamate Metabotropic Receptor 7	Protein Coding	50	GC03P006770	13.2458839416504	https://www.genecards.org/cgi-bin/carddisp.pl?gene=GRM7
ADAM10	ADAM Metallopeptidase Domain 10	Protein Coding	55	GC15M058588	13.2433071136475	https://www.genecards.org/cgi-bin/carddisp.pl?gene=ADAM10
FLG	Filaggrin	Protein Coding	43	GC01M152304	13.2410478591919	https://www.genecards.org/cgi-bin/carddisp.pl?gene=FLG
MIR132	MicroRNA 132	RNA Gene	23	GC17M002049	13.231653213501	https://www.genecards.org/cgi-bin/carddisp.pl?gene=MIR132
TNNI3	Troponin I3, Cardiac Type	Protein Coding	51	GC19M055151	13.2297115325928	https://www.genecards.org/cgi-bin/carddisp.pl?gene=TNNI3
SURF1	SURF1 Cytochrome C Oxidase Assembly Factor	Protein Coding	44	GC09M133351	13.2274904251099	https://www.genecards.org/cgi-bin/carddisp.pl?gene=SURF1
AREG	Amphiregulin	Protein Coding	46	GC04P074445	13.225399017334	https://www.genecards.org/cgi-bin/carddisp.pl?gene=AREG
IGFBP2	Insulin Like Growth Factor Binding Protein 2	Protein Coding	47	GC02P216632	13.2140846252441	https://www.genecards.org/cgi-bin/carddisp.pl?gene=IGFBP2
MDK	Midkine	Protein Coding	47	GC11P046380	13.2083377838135	https://www.genecards.org/cgi-bin/carddisp.pl?gene=MDK
POLD1	DNA Polymerase Delta 1, Catalytic Subunit	Protein Coding	48	GC19P070251	13.2053842544556	https://www.genecards.org/cgi-bin/carddisp.pl?gene=POLD1
AGPAT2	1-Acylglycerol-3-Phosphate O-Acyltransferase 2	Protein Coding	48	GC09M136673	13.204686164856	https://www.genecards.org/cgi-bin/carddisp.pl?gene=AGPAT2
ADRB1	Adrenoceptor Beta 1	Protein Coding	50	GC10P114044	13.1940107345581	https://www.genecards.org/cgi-bin/carddisp.pl?gene=ADRB1
MVK	Mevalonate Kinase	Protein Coding	50	GC12P109573	13.1885051727295	https://www.genecards.org/cgi-bin/carddisp.pl?gene=MVK
ABHD5	Abhydrolase Domain Containing 5, Lysophosphatidic Acid Acyltransferase	Protein Coding	48	GC03P043707	13.1868028640747	https://www.genecards.org/cgi-bin/carddisp.pl?gene=ABHD5
MT-CO2	Mitochondrially Encoded Cytochrome C Oxidase II	Protein Coding	35	GCMTP007587	13.1867275238037	https://www.genecards.org/cgi-bin/carddisp.pl?gene=MT-CO2
MIR320A	MicroRNA 320a	RNA Gene	23	GC08M022271	13.178955078125	https://www.genecards.org/cgi-bin/carddisp.pl?gene=MIR320A
SIPA1L2	Signal Induced Proliferation Associated 1 Like 2	Protein Coding	40	GC01M232397	13.1747207641602	https://www.genecards.org/cgi-bin/carddisp.pl?gene=SIPA1L2
KLK3	Kallikrein Related Peptidase 3	Protein Coding	50	GC19P050854	13.1729507446289	https://www.genecards.org/cgi-bin/carddisp.pl?gene=KLK3
SLC25A15	Solute Carrier Family 25 Member 15	Protein Coding	46	GC13P040789	13.1609869003296	https://www.genecards.org/cgi-bin/carddisp.pl?gene=SLC25A15
GPBAR1	G Protein-Coupled Bile Acid Receptor 1	Protein Coding	45	GC02P218259	13.1493377685547	https://www.genecards.org/cgi-bin/carddisp.pl?gene=GPBAR1
ITPA	Inosine Triphosphatase	Protein Coding	48	GC20P004390	13.1473226547241	https://www.genecards.org/cgi-bin/carddisp.pl?gene=ITPA
PHKA1	Phosphorylase Kinase Regulatory Subunit Alpha 1	Protein Coding	44	GC0XM072578	13.1324911117554	https://www.genecards.org/cgi-bin/carddisp.pl?gene=PHKA1
SOS1	SOS Ras/Rac Guanine Nucleotide Exchange Factor 1	Protein Coding	51	GC02M039043	13.1271638870239	https://www.genecards.org/cgi-bin/carddisp.pl?gene=SOS1
ALDH5A1	Aldehyde Dehydrogenase 5 Family Member A1	Protein Coding	50	GC06P024494	13.1260738372803	https://www.genecards.org/cgi-bin/carddisp.pl?gene=ALDH5A1
IL23A	Interleukin 23 Subunit Alpha	Protein Coding	44	GC12P057394	13.122181892395	https://www.genecards.org/cgi-bin/carddisp.pl?gene=IL23A
APBB1	Amyloid Beta Precursor Protein Binding Family B Member 1	Protein Coding	47	GC11M006791	13.1147689819336	https://www.genecards.org/cgi-bin/carddisp.pl?gene=APBB1
CA2	Carbonic Anhydrase 2	Protein Coding	55	GC08P085463	13.0968132019043	https://www.genecards.org/cgi-bin/carddisp.pl?gene=CA2
MUC5AC	Mucin 5AC, Oligomeric Mucus/Gel-Forming	Protein Coding	43	GC11P001988	13.0955829620361	https://www.genecards.org/cgi-bin/carddisp.pl?gene=MUC5AC
ABCG8	ATP Binding Cassette Subfamily G Member 8	Protein Coding	48	GC02P043828	13.0955266952515	https://www.genecards.org/cgi-bin/carddisp.pl?gene=ABCG8
TALDO1	Transaldolase 1	Protein Coding	49	GC11P001955	13.0876588821411	https://www.genecards.org/cgi-bin/carddisp.pl?gene=TALDO1
SLC29A1	Solute Carrier Family 29 Member 1 (Augustine Blood Group)	Protein Coding	51	GC06P044219	13.08762550354	https://www.genecards.org/cgi-bin/carddisp.pl?gene=SLC29A1
TFF1	Trefoil Factor 1	Protein Coding	45	GC21M042362	13.0732679367065	https://www.genecards.org/cgi-bin/carddisp.pl?gene=TFF1
SH2D1A	SH2 Domain Containing 1A	Protein Coding	50	GC0XP124227	13.0713844299316	https://www.genecards.org/cgi-bin/carddisp.pl?gene=SH2D1A
IFT172	Intraflagellar Transport 172	Protein Coding	43	GC02M028209	13.0543203353882	https://www.genecards.org/cgi-bin/carddisp.pl?gene=IFT172
NPC1L1	NPC1 Like Intracellular Cholesterol Transporter 1	Protein Coding	46	GC07M044512	13.0470819473267	https://www.genecards.org/cgi-bin/carddisp.pl?gene=NPC1L1
XPA	XPA, DNA Damage Recognition And Repair Factor	Protein Coding	47	GC09M097654	13.0425481796265	https://www.genecards.org/cgi-bin/carddisp.pl?gene=XPA
ACKR1	Atypical Chemokine Receptor 1 (Duffy Blood Group)	Protein Coding	41	GC01P159203	13.0408210754395	https://www.genecards.org/cgi-bin/carddisp.pl?gene=ACKR1
MMACHC	Metabolism Of Cobalamin Associated C	Protein Coding	45	GC01P045500	13.0398693084717	https://www.genecards.org/cgi-bin/carddisp.pl?gene=MMACHC
HDAC6	Histone Deacetylase 6	Protein Coding	56	GC0XP048801	13.039439201355	https://www.genecards.org/cgi-bin/carddisp.pl?gene=HDAC6
MYB	MYB Proto-Oncogene, Transcription Factor	Protein Coding	51	GC06P135180	13.0213794708252	https://www.genecards.org/cgi-bin/carddisp.pl?gene=MYB
GYS1	Glycogen Synthase 1	Protein Coding	51	GC19M068148	13.0066404342651	https://www.genecards.org/cgi-bin/carddisp.pl?gene=GYS1
CDC42	Cell Division Cycle 42	Protein Coding	53	GC01P022052	13.0019283294678	https://www.genecards.org/cgi-bin/carddisp.pl?gene=CDC42
DNM1	Dynamin 1	Protein Coding	52	GC09P128191	12.9986324310303	https://www.genecards.org/cgi-bin/carddisp.pl?gene=DNM1
NIPBL	NIPBL Cohesin Loading Factor	Protein Coding	45	GC05P036876	12.984920501709	https://www.genecards.org/cgi-bin/carddisp.pl?gene=NIPBL
TINF2	TERF1 Interacting Nuclear Factor 2	Protein Coding	44	GC14M024277	12.9811878204346	https://www.genecards.org/cgi-bin/carddisp.pl?gene=TINF2
PODXL	Podocalyxin Like	Protein Coding	45	GC07M131500	12.9734706878662	https://www.genecards.org/cgi-bin/carddisp.pl?gene=PODXL
CYBA	Cytochrome B-245 Alpha Chain	Protein Coding	50	GC16M088643	12.9710750579834	https://www.genecards.org/cgi-bin/carddisp.pl?gene=CYBA
RB1CC1	RB1 Inducible Coiled-Coil 1	Protein Coding	44	GC08M052622	12.9639577865601	https://www.genecards.org/cgi-bin/carddisp.pl?gene=RB1CC1
PLCG1	Phospholipase C Gamma 1	Protein Coding	50	GC20P041136	12.9524307250977	https://www.genecards.org/cgi-bin/carddisp.pl?gene=PLCG1
CPS1	Carbamoyl-Phosphate Synthase 1	Protein Coding	51	GC02P210477	12.9490900039673	https://www.genecards.org/cgi-bin/carddisp.pl?gene=CPS1
NRP1	Neuropilin 1	Protein Coding	50	GC10M033177	12.9353437423706	https://www.genecards.org/cgi-bin/carddisp.pl?gene=NRP1
ANXA2	Annexin A2	Protein Coding	51	GC15M060347	12.9325771331787	https://www.genecards.org/cgi-bin/carddisp.pl?gene=ANXA2
HRH2	Histamine Receptor H2	Protein Coding	49	GC05P175659	12.9286489486694	https://www.genecards.org/cgi-bin/carddisp.pl?gene=HRH2
HPD	4-Hydroxyphenylpyruvate Dioxygenase	Protein Coding	47	GC12M121839	12.9193897247314	https://www.genecards.org/cgi-bin/carddisp.pl?gene=HPD
MIR15B	MicroRNA 15b	RNA Gene	21	GC03P160404	12.9119186401367	https://www.genecards.org/cgi-bin/carddisp.pl?gene=MIR15B
CTH	Cystathionine Gamma-Lyase	Protein Coding	52	GC01P070411	12.9061641693115	https://www.genecards.org/cgi-bin/carddisp.pl?gene=CTH
KCNN4	Potassium Calcium-Activated Channel Subfamily N Member 4	Protein Coding	51	GC19M067962	12.900785446167	https://www.genecards.org/cgi-bin/carddisp.pl?gene=KCNN4
SDC1	Syndecan 1	Protein Coding	45	GC02M020200	12.9006061553955	https://www.genecards.org/cgi-bin/carddisp.pl?gene=SDC1
ADORA1	Adenosine A1 Receptor	Protein Coding	50	GC01P203090	12.9002723693848	https://www.genecards.org/cgi-bin/carddisp.pl?gene=ADORA1
PNP	Purine Nucleoside Phosphorylase	Protein Coding	51	GC14P033369	12.8801345825195	https://www.genecards.org/cgi-bin/carddisp.pl?gene=PNP
MIR98	MicroRNA 98	RNA Gene	20	GC0XM053641	12.8617782592773	https://www.genecards.org/cgi-bin/carddisp.pl?gene=MIR98
TUBB	Tubulin Beta Class I	Protein Coding	53	GC06P087706	12.8575658798218	https://www.genecards.org/cgi-bin/carddisp.pl?gene=TUBB
GADD45G	Growth Arrest And DNA Damage Inducible Gamma	Protein Coding	44	GC09P089605	12.8314571380615	https://www.genecards.org/cgi-bin/carddisp.pl?gene=GADD45G
STEAP3	STEAP3 Metalloreductase	Protein Coding	48	GC02P123196	12.8281784057617	https://www.genecards.org/cgi-bin/carddisp.pl?gene=STEAP3
HYOU1	Hypoxia Up-Regulated 1	Protein Coding	48	GC11M119242	12.8199453353882	https://www.genecards.org/cgi-bin/carddisp.pl?gene=HYOU1
CDC25C	Cell Division Cycle 25C	Protein Coding	50	GC05M138285	12.8169441223145	https://www.genecards.org/cgi-bin/carddisp.pl?gene=CDC25C
NES	Nestin	Protein Coding	42	GC01M156668	12.8093509674072	https://www.genecards.org/cgi-bin/carddisp.pl?gene=NES
EDNRB	Endothelin Receptor Type B	Protein Coding	52	GC13M077895	12.8037567138672	https://www.genecards.org/cgi-bin/carddisp.pl?gene=EDNRB
NPHP3	Nephrocystin 3	Protein Coding	41	GC03M132683	12.8008518218994	https://www.genecards.org/cgi-bin/carddisp.pl?gene=NPHP3
LPA	Lipoprotein(A)	Protein Coding	41	GC06M160531	12.7898416519165	https://www.genecards.org/cgi-bin/carddisp.pl?gene=LPA
LRP1	LDL Receptor Related Protein 1	Protein Coding	50	GC12P057128	12.7846164703369	https://www.genecards.org/cgi-bin/carddisp.pl?gene=LRP1
PC	Pyruvate Carboxylase	Protein Coding	50	GC11M066848	12.7801542282104	https://www.genecards.org/cgi-bin/carddisp.pl?gene=PC
FANCA	FA Complementation Group A	Protein Coding	51	GC16M089825	12.76158618927	https://www.genecards.org/cgi-bin/carddisp.pl?gene=FANCA
FZD4	Frizzled Class Receptor 4	Protein Coding	53	GC11M086945	12.7579650878906	https://www.genecards.org/cgi-bin/carddisp.pl?gene=FZD4
CCND2	Cyclin D2	Protein Coding	51	GC12P022312	12.7512502670288	https://www.genecards.org/cgi-bin/carddisp.pl?gene=CCND2
ANPEP	Alanyl Aminopeptidase, Membrane	Protein Coding	53	GC15M089784	12.7447490692139	https://www.genecards.org/cgi-bin/carddisp.pl?gene=ANPEP
ORAI1	ORAI Calcium Release-Activated Calcium Modulator 1	Protein Coding	47	GC12P126604	12.7446784973145	https://www.genecards.org/cgi-bin/carddisp.pl?gene=ORAI1
ALMS1	ALMS1 Centrosome And Basal Body Associated Protein	Protein Coding	44	GC02P073385	12.7440395355225	https://www.genecards.org/cgi-bin/carddisp.pl?gene=ALMS1
IL18R1	Interleukin 18 Receptor 1	Protein Coding	46	GC02P102311	12.7224645614624	https://www.genecards.org/cgi-bin/carddisp.pl?gene=IL18R1
IFI44	Interferon Induced Protein 44	Protein Coding	39	GC01P078649	12.7223253250122	https://www.genecards.org/cgi-bin/carddisp.pl?gene=IFI44
FOXA1	Forkhead Box A1	Protein Coding	45	GC14M037589	12.7164754867554	https://www.genecards.org/cgi-bin/carddisp.pl?gene=FOXA1
BCL6	BCL6 Transcription Repressor	Protein Coding	50	GC03M187721	12.709939956665	https://www.genecards.org/cgi-bin/carddisp.pl?gene=BCL6
IFI44L	Interferon Induced Protein 44 Like	Protein Coding	36	GC01P078619	12.7009429931641	https://www.genecards.org/cgi-bin/carddisp.pl?gene=IFI44L
LIG4	DNA Ligase 4	Protein Coding	50	GC13M108207	12.6963977813721	https://www.genecards.org/cgi-bin/carddisp.pl?gene=LIG4
CYP11A1	Cytochrome P450 Family 11 Subfamily A Member 1	Protein Coding	50	GC15M074337	12.6961374282837	https://www.genecards.org/cgi-bin/carddisp.pl?gene=CYP11A1
FCGR3B	Fc Gamma Receptor IIIb	Protein Coding	45	GC01M161623	12.6903743743896	https://www.genecards.org/cgi-bin/carddisp.pl?gene=FCGR3B
VEGFC	Vascular Endothelial Growth Factor C	Protein Coding	50	GC04M176683	12.6835327148438	https://www.genecards.org/cgi-bin/carddisp.pl?gene=VEGFC
PPOX	Protoporphyrinogen Oxidase	Protein Coding	46	GC01P161731	12.6792554855347	https://www.genecards.org/cgi-bin/carddisp.pl?gene=PPOX
RASA1	RAS P21 Protein Activator 1	Protein Coding	48	GC05P087267	12.6693172454834	https://www.genecards.org/cgi-bin/carddisp.pl?gene=RASA1
F2RL1	F2R Like Trypsin Receptor 1	Protein Coding	47	GC05P076818	12.6687049865723	https://www.genecards.org/cgi-bin/carddisp.pl?gene=F2RL1
PEX5	Peroxisomal Biogenesis Factor 5	Protein Coding	46	GC12P022393	12.6587610244751	https://www.genecards.org/cgi-bin/carddisp.pl?gene=PEX5
SYP	Synaptophysin	Protein Coding	48	GC0XM049187	12.6541366577148	https://www.genecards.org/cgi-bin/carddisp.pl?gene=SYP
FH	Fumarate Hydratase	Protein Coding	50	GC01M241499	12.6474161148071	https://www.genecards.org/cgi-bin/carddisp.pl?gene=FH
OLR1	Oxidized Low Density Lipoprotein Receptor 1	Protein Coding	45	GC12M021842	12.6421899795532	https://www.genecards.org/cgi-bin/carddisp.pl?gene=OLR1
CD19	CD19 Molecule	Protein Coding	54	GC16P041759	12.639552116394	https://www.genecards.org/cgi-bin/carddisp.pl?gene=CD19
TAB2	TGF-Beta Activated Kinase 1 (MAP3K7) Binding Protein 2	Protein Coding	51	GC06P149218	12.6366882324219	https://www.genecards.org/cgi-bin/carddisp.pl?gene=TAB2
SIRT6	Sirtuin 6	Protein Coding	47	GC19M004174	12.6350193023682	https://www.genecards.org/cgi-bin/carddisp.pl?gene=SIRT6
GAS5	Growth Arrest Specific 5	RNA Gene	26	GC01M173947	12.6300849914551	https://www.genecards.org/cgi-bin/carddisp.pl?gene=GAS5
HERC2	HECT And RLD Domain Containing E3 Ubiquitin Protein Ligase 2	Protein Coding	48	GC15M028111	12.6260166168213	https://www.genecards.org/cgi-bin/carddisp.pl?gene=HERC2
SEMA4D	Semaphorin 4D	Protein Coding	50	GC09M089360	12.6096448898315	https://www.genecards.org/cgi-bin/carddisp.pl?gene=SEMA4D
MIR124-1	MicroRNA 124-1	RNA Gene	21	GC08M009903	12.6086559295654	https://www.genecards.org/cgi-bin/carddisp.pl?gene=MIR124-1
NCF1	Neutrophil Cytosolic Factor 1	Protein Coding	50	GC07P075854	12.5968360900879	https://www.genecards.org/cgi-bin/carddisp.pl?gene=NCF1
HBA1	Hemoglobin Subunit Alpha 1	Protein Coding	45	GC16P012591	12.596734046936	https://www.genecards.org/cgi-bin/carddisp.pl?gene=HBA1
HPX	Hemopexin	Protein Coding	44	GC11M006794	12.5966825485229	https://www.genecards.org/cgi-bin/carddisp.pl?gene=HPX
DEPDC5	DEP Domain Containing 5, GATOR1 Subcomplex Subunit	Protein Coding	43	GC22P031753	12.5868873596191	https://www.genecards.org/cgi-bin/carddisp.pl?gene=DEPDC5
MIR125B1	MicroRNA 125b-1	RNA Gene	23	GC11M122100	12.5867576599121	https://www.genecards.org/cgi-bin/carddisp.pl?gene=MIR125B1
TGIF2	TGFB Induced Factor Homeobox 2	Protein Coding	41	GC20P036573	12.5838775634766	https://www.genecards.org/cgi-bin/carddisp.pl?gene=TGIF2
DDB1	Damage Specific DNA Binding Protein 1	Protein Coding	47	GC11M096879	12.580150604248	https://www.genecards.org/cgi-bin/carddisp.pl?gene=DDB1
CEACAM3	CEA Cell Adhesion Molecule 3	Protein Coding	45	GC19P041796	12.5753517150879	https://www.genecards.org/cgi-bin/carddisp.pl?gene=CEACAM3
HIF3A	Hypoxia Inducible Factor 3 Subunit Alpha	Protein Coding	43	GC19P046297	12.5747098922729	https://www.genecards.org/cgi-bin/carddisp.pl?gene=HIF3A
RHCE	Rh Blood Group CcEe Antigens	Protein Coding	42	GC01M025938	12.5745716094971	https://www.genecards.org/cgi-bin/carddisp.pl?gene=RHCE
CAVIN1	Caveolae Associated Protein 1	Protein Coding	43	GC17M049471	12.5731468200684	https://www.genecards.org/cgi-bin/carddisp.pl?gene=CAVIN1
MIR373	MicroRNA 373	RNA Gene	22	GC19P070437	12.568286895752	https://www.genecards.org/cgi-bin/carddisp.pl?gene=MIR373
MIR137	MicroRNA 137	RNA Gene	22	GC01M098046	12.564733505249	https://www.genecards.org/cgi-bin/carddisp.pl?gene=MIR137
PTPN1	Protein Tyrosine Phosphatase Non-Receptor Type 1	Protein Coding	54	GC20P050510	12.5624351501465	https://www.genecards.org/cgi-bin/carddisp.pl?gene=PTPN1
GRIA2	Glutamate Ionotropic Receptor AMPA Type Subunit 2	Protein Coding	54	GC04P157204	12.559700012207	https://www.genecards.org/cgi-bin/carddisp.pl?gene=GRIA2
AXL	AXL Receptor Tyrosine Kinase	Protein Coding	55	GC19P041219	12.5572109222412	https://www.genecards.org/cgi-bin/carddisp.pl?gene=AXL
TRIM21	Tripartite Motif Containing 21	Protein Coding	45	GC11M004384	12.5550289154053	https://www.genecards.org/cgi-bin/carddisp.pl?gene=TRIM21
MMP13	Matrix Metallopeptidase 13	Protein Coding	54	GC11M102942	12.5528182983398	https://www.genecards.org/cgi-bin/carddisp.pl?gene=MMP13
COG2	Component Of Oligomeric Golgi Complex 2	Protein Coding	43	GC01P230642	12.5471267700195	https://www.genecards.org/cgi-bin/carddisp.pl?gene=COG2
PRLR	Prolactin Receptor	Protein Coding	52	GC05M035048	12.5464563369751	https://www.genecards.org/cgi-bin/carddisp.pl?gene=PRLR
CTSL	Cathepsin L	Protein Coding	50	GC09P087725	12.5424776077271	https://www.genecards.org/cgi-bin/carddisp.pl?gene=CTSL
YWHAG	Tyrosine 3-Monooxygenase/Tryptophan 5-Monooxygenase Activation Protein Gamma	Protein Coding	51	GC07M076957	12.5358295440674	https://www.genecards.org/cgi-bin/carddisp.pl?gene=YWHAG
ROCK2	Rho Associated Coiled-Coil Containing Protein Kinase 2	Protein Coding	49	GC02M011320	12.5321502685547	https://www.genecards.org/cgi-bin/carddisp.pl?gene=ROCK2
SFTPC	Surfactant Protein C	Protein Coding	44	GC08P022156	12.5308532714844	https://www.genecards.org/cgi-bin/carddisp.pl?gene=SFTPC
ANGPTL4	Angiopoietin Like 4	Protein Coding	47	GC19P008363	12.5300817489624	https://www.genecards.org/cgi-bin/carddisp.pl?gene=ANGPTL4
RAD50	RAD50 Double Strand Break Repair Protein	Protein Coding	52	GC05P132556	12.527928352356	https://www.genecards.org/cgi-bin/carddisp.pl?gene=RAD50
SCN11A	Sodium Voltage-Gated Channel Alpha Subunit 11	Protein Coding	49	GC03M038862	12.5277881622314	https://www.genecards.org/cgi-bin/carddisp.pl?gene=SCN11A
DUSP1	Dual Specificity Phosphatase 1	Protein Coding	49	GC05M172768	12.5267810821533	https://www.genecards.org/cgi-bin/carddisp.pl?gene=DUSP1
EIF4E	Eukaryotic Translation Initiation Factor 4E	Protein Coding	52	GC04M098879	12.5163860321045	https://www.genecards.org/cgi-bin/carddisp.pl?gene=EIF4E
PTGES	Prostaglandin E Synthase	Protein Coding	44	GC09M129738	12.515248298645	https://www.genecards.org/cgi-bin/carddisp.pl?gene=PTGES
OXA1L	OXA1L Mitochondrial Inner Membrane Protein	Protein Coding	41	GC14P022766	12.5107431411743	https://www.genecards.org/cgi-bin/carddisp.pl?gene=OXA1L
PLCG2	Phospholipase C Gamma 2	Protein Coding	54	GC16P081773	12.5100650787354	https://www.genecards.org/cgi-bin/carddisp.pl?gene=PLCG2
CACNA1S	Calcium Voltage-Gated Channel Subunit Alpha1 S	Protein Coding	51	GC01M201008	12.5099773406982	https://www.genecards.org/cgi-bin/carddisp.pl?gene=CACNA1S
MED12L	Mediator Complex Subunit 12L	Protein Coding	40	GC03P151085	12.5086536407471	https://www.genecards.org/cgi-bin/carddisp.pl?gene=MED12L
MED12	Mediator Complex Subunit 12	Protein Coding	45	GC0XP071118	12.4991512298584	https://www.genecards.org/cgi-bin/carddisp.pl?gene=MED12
SOCS2	Suppressor Of Cytokine Signaling 2	Protein Coding	46	GC12P093569	12.4980697631836	https://www.genecards.org/cgi-bin/carddisp.pl?gene=SOCS2
ACTB	Actin Beta	Protein Coding	52	GC07M005527	12.4926414489746	https://www.genecards.org/cgi-bin/carddisp.pl?gene=ACTB
MICA	MHC Class I Polypeptide-Related Sequence A	Protein Coding	41	GC06P031399	12.4909076690674	https://www.genecards.org/cgi-bin/carddisp.pl?gene=MICA
TRIM32	Tripartite Motif Containing 32	Protein Coding	44	GC09P116687	12.4835186004639	https://www.genecards.org/cgi-bin/carddisp.pl?gene=TRIM32
CGA	Glycoprotein Hormones, Alpha Polypeptide	Protein Coding	47	GC06M087085	12.4828882217407	https://www.genecards.org/cgi-bin/carddisp.pl?gene=CGA
MIR29C	MicroRNA 29c	RNA Gene	20	GC01M207802	12.4796571731567	https://www.genecards.org/cgi-bin/carddisp.pl?gene=MIR29C
TNFRSF10C	TNF Receptor Superfamily Member 10c	Protein Coding	44	GC08P023102	12.4694576263428	https://www.genecards.org/cgi-bin/carddisp.pl?gene=TNFRSF10C
DPAGT1	Dolichyl-Phosphate N-Acetylglucosaminephosphotransferase 1	Protein Coding	47	GC11M119256	12.4358625411987	https://www.genecards.org/cgi-bin/carddisp.pl?gene=DPAGT1
HK2	Hexokinase 2	Protein Coding	48	GC02P074833	12.435131072998	https://www.genecards.org/cgi-bin/carddisp.pl?gene=HK2
GIMAP5	GTPase, IMAP Family Member 5	Protein Coding	40	GC07P150722	12.4348888397217	https://www.genecards.org/cgi-bin/carddisp.pl?gene=GIMAP5
HDAC8	Histone Deacetylase 8	Protein Coding	50	GC0XM072329	12.4268589019775	https://www.genecards.org/cgi-bin/carddisp.pl?gene=HDAC8
GYPA	Glycophorin A (MNS Blood Group)	Protein Coding	47	GC04M144109	12.426064491272	https://www.genecards.org/cgi-bin/carddisp.pl?gene=GYPA
CHRM2	Cholinergic Receptor Muscarinic 2	Protein Coding	51	GC07P136868	12.4218854904175	https://www.genecards.org/cgi-bin/carddisp.pl?gene=CHRM2
CD86	CD86 Molecule	Protein Coding	46	GC03P122055	12.4174404144287	https://www.genecards.org/cgi-bin/carddisp.pl?gene=CD86
ETV6	ETS Variant Transcription Factor 6	Protein Coding	48	GC12P011649	12.4168481826782	https://www.genecards.org/cgi-bin/carddisp.pl?gene=ETV6
NDUFV1	NADH:Ubiquinone Oxidoreductase Core Subunit V1	Protein Coding	48	GC11P070619	12.4153022766113	https://www.genecards.org/cgi-bin/carddisp.pl?gene=NDUFV1
MIRLET7D	MicroRNA Let-7d	RNA Gene	24	GC09P094178	12.4120597839355	https://www.genecards.org/cgi-bin/carddisp.pl?gene=MIRLET7D
CTF1	Cardiotrophin 1	Protein Coding	40	GC16P041936	12.4115400314331	https://www.genecards.org/cgi-bin/carddisp.pl?gene=CTF1
BTNL2	Butyrophilin Like 2	Protein Coding	41	GC06M032393	12.4087886810303	https://www.genecards.org/cgi-bin/carddisp.pl?gene=BTNL2
COMP	Cartilage Oligomeric Matrix Protein	Protein Coding	50	GC19M018783	12.3998765945435	https://www.genecards.org/cgi-bin/carddisp.pl?gene=COMP
GOLM1	Golgi Membrane Protein 1	Protein Coding	42	GC09M086026	12.3987836837769	https://www.genecards.org/cgi-bin/carddisp.pl?gene=GOLM1
MT-ND6	Mitochondrially Encoded NADH:Ubiquinone Oxidoreductase Core Subunit 6	Protein Coding	34	GCMTM014151	12.3884353637695	https://www.genecards.org/cgi-bin/carddisp.pl?gene=MT-ND6
POGZ	Pogo Transposable Element Derived With ZNF Domain	Protein Coding	44	GC01M151402	12.3741178512573	https://www.genecards.org/cgi-bin/carddisp.pl?gene=POGZ
BNIP3	BCL2 Interacting Protein 3	Protein Coding	43	GC10M131966	12.373498916626	https://www.genecards.org/cgi-bin/carddisp.pl?gene=BNIP3
ITGA6	Integrin Subunit Alpha 6	Protein Coding	52	GC02P172427	12.3702030181885	https://www.genecards.org/cgi-bin/carddisp.pl?gene=ITGA6
TPO	Thyroid Peroxidase	Protein Coding	52	GC02P001374	12.36097240448	https://www.genecards.org/cgi-bin/carddisp.pl?gene=TPO
C5AR1	Complement C5a Receptor 1	Protein Coding	47	GC19P047290	12.3600368499756	https://www.genecards.org/cgi-bin/carddisp.pl?gene=C5AR1
GDAP2	Ganglioside Induced Differentiation Associated Protein 2	Protein Coding	38	GC01M117863	12.352087020874	https://www.genecards.org/cgi-bin/carddisp.pl?gene=GDAP2
COL2A1	Collagen Type II Alpha 1 Chain	Protein Coding	51	GC12M047972	12.345703125	https://www.genecards.org/cgi-bin/carddisp.pl?gene=COL2A1
PRKCH	Protein Kinase C Eta	Protein Coding	52	GC14P061187	12.3418874740601	https://www.genecards.org/cgi-bin/carddisp.pl?gene=PRKCH
GC	GC Vitamin D Binding Protein	Protein Coding	47	GC04M071741	12.3395862579346	https://www.genecards.org/cgi-bin/carddisp.pl?gene=GC
HDAC4	Histone Deacetylase 4	Protein Coding	54	GC02M239048	12.3302822113037	https://www.genecards.org/cgi-bin/carddisp.pl?gene=HDAC4
ATP2A2	ATPase Sarcoplasmic/Endoplasmic Reticulum Ca2+ Transporting 2	Protein Coding	54	GC12P110280	12.3284139633179	https://www.genecards.org/cgi-bin/carddisp.pl?gene=ATP2A2
NANOG	Nanog Homeobox	Protein Coding	41	GC12P007787	12.3239192962646	https://www.genecards.org/cgi-bin/carddisp.pl?gene=NANOG
GCLC	Glutamate-Cysteine Ligase Catalytic Subunit	Protein Coding	47	GC06M053497	12.3207321166992	https://www.genecards.org/cgi-bin/carddisp.pl?gene=GCLC
HNMT	Histamine N-Methyltransferase	Protein Coding	48	GC02P137964	12.3177995681763	https://www.genecards.org/cgi-bin/carddisp.pl?gene=HNMT
PEX1	Peroxisomal Biogenesis Factor 1	Protein Coding	47	GC07M092487	12.307879447937	https://www.genecards.org/cgi-bin/carddisp.pl?gene=PEX1
GLP1R	Glucagon Like Peptide 1 Receptor	Protein Coding	50	GC06P039048	12.3071327209473	https://www.genecards.org/cgi-bin/carddisp.pl?gene=GLP1R
SIRT3	Sirtuin 3	Protein Coding	50	GC11M000215	12.2945756912231	https://www.genecards.org/cgi-bin/carddisp.pl?gene=SIRT3
KRT5	Keratin 5	Protein Coding	48	GC12M052514	12.2938671112061	https://www.genecards.org/cgi-bin/carddisp.pl?gene=KRT5
IL16	Interleukin 16	Protein Coding	43	GC15P081159	12.2730407714844	https://www.genecards.org/cgi-bin/carddisp.pl?gene=IL16
FLT4	Fms Related Receptor Tyrosine Kinase 4	Protein Coding	55	GC05M180614	12.2590484619141	https://www.genecards.org/cgi-bin/carddisp.pl?gene=FLT4
CYSLTR1	Cysteinyl Leukotriene Receptor 1	Protein Coding	48	GC0XM078271	12.2578582763672	https://www.genecards.org/cgi-bin/carddisp.pl?gene=CYSLTR1
CTNND1	Catenin Delta 1	Protein Coding	48	GC11P058173	12.2559452056885	https://www.genecards.org/cgi-bin/carddisp.pl?gene=CTNND1
WNT1	Wnt Family Member 1	Protein Coding	47	GC12P049498	12.2492513656616	https://www.genecards.org/cgi-bin/carddisp.pl?gene=WNT1
NR3C2	Nuclear Receptor Subfamily 3 Group C Member 2	Protein Coding	48	GC04M148078	12.2359504699707	https://www.genecards.org/cgi-bin/carddisp.pl?gene=NR3C2
GP1BB	Glycoprotein Ib Platelet Subunit Beta	Protein Coding	46	GC22P039736	12.2339019775391	https://www.genecards.org/cgi-bin/carddisp.pl?gene=GP1BB
NINJ1	Ninjurin 1	Protein Coding	43	GC09M093121	12.219783782959	https://www.genecards.org/cgi-bin/carddisp.pl?gene=NINJ1
ABCC9	ATP Binding Cassette Subfamily C Member 9	Protein Coding	48	GC12M021797	12.2171783447266	https://www.genecards.org/cgi-bin/carddisp.pl?gene=ABCC9
C1S	Complement C1s	Protein Coding	50	GC12P022388	12.2161693572998	https://www.genecards.org/cgi-bin/carddisp.pl?gene=C1S
DAXX	Death Domain Associated Protein	Protein Coding	45	GC06M033318	12.2136163711548	https://www.genecards.org/cgi-bin/carddisp.pl?gene=DAXX
KCNJ2	Potassium Inwardly Rectifying Channel Subfamily J Member 2	Protein Coding	51	GC17P070168	12.2096719741821	https://www.genecards.org/cgi-bin/carddisp.pl?gene=KCNJ2
MIR183	MicroRNA 183	RNA Gene	21	GC07M129839	12.1963300704956	https://www.genecards.org/cgi-bin/carddisp.pl?gene=MIR183
IL7R	Interleukin 7 Receptor	Protein Coding	48	GC05P035852	12.1845951080322	https://www.genecards.org/cgi-bin/carddisp.pl?gene=IL7R
COL7A1	Collagen Type VII Alpha 1 Chain	Protein Coding	47	GC03M048564	12.1828861236572	https://www.genecards.org/cgi-bin/carddisp.pl?gene=COL7A1
COX4I1	Cytochrome C Oxidase Subunit 4I1	Protein Coding	48	GC16P085798	12.1717014312744	https://www.genecards.org/cgi-bin/carddisp.pl?gene=COX4I1
TXNRD1	Thioredoxin Reductase 1	Protein Coding	48	GC12P104215	12.1712579727173	https://www.genecards.org/cgi-bin/carddisp.pl?gene=TXNRD1
APOC2	Apolipoprotein C2	Protein Coding	46	GC19P069971	12.1712169647217	https://www.genecards.org/cgi-bin/carddisp.pl?gene=APOC2
CACNA1C	Calcium Voltage-Gated Channel Subunit Alpha1 C	Protein Coding	52	GC12P001970	12.1646795272827	https://www.genecards.org/cgi-bin/carddisp.pl?gene=CACNA1C
WNT3A	Wnt Family Member 3A	Protein Coding	50	GC01P229424	12.159460067749	https://www.genecards.org/cgi-bin/carddisp.pl?gene=WNT3A
FHIT	Fragile Histidine Triad Diadenosine Triphosphatase	Protein Coding	46	GC03M059747	12.1533470153809	https://www.genecards.org/cgi-bin/carddisp.pl?gene=FHIT
ANXA1	Annexin A1	Protein Coding	51	GC09P073151	12.1520528793335	https://www.genecards.org/cgi-bin/carddisp.pl?gene=ANXA1
DHPS	Deoxyhypusine Synthase	Protein Coding	44	GC19M013639	12.1506462097168	https://www.genecards.org/cgi-bin/carddisp.pl?gene=DHPS
MIRLET7B	MicroRNA Let-7b	RNA Gene	22	GC22P046119	12.1431665420532	https://www.genecards.org/cgi-bin/carddisp.pl?gene=MIRLET7B
XRCC3	X-Ray Repair Cross Complementing 3	Protein Coding	45	GC14M103697	12.1417837142944	https://www.genecards.org/cgi-bin/carddisp.pl?gene=XRCC3
FTL	Ferritin Light Chain	Protein Coding	48	GC19P048965	12.1352443695068	https://www.genecards.org/cgi-bin/carddisp.pl?gene=FTL
CASP6	Caspase 6	Protein Coding	51	GC04M109688	12.1299476623535	https://www.genecards.org/cgi-bin/carddisp.pl?gene=CASP6
ABCD3	ATP Binding Cassette Subfamily D Member 3	Protein Coding	47	GC01P094385	12.1288204193115	https://www.genecards.org/cgi-bin/carddisp.pl?gene=ABCD3
FANCF	FA Complementation Group F	Protein Coding	43	GC11M022600	12.1219177246094	https://www.genecards.org/cgi-bin/carddisp.pl?gene=FANCF
ATP2A1	ATPase Sarcoplasmic/Endoplasmic Reticulum Ca2+ Transporting 1	Protein Coding	51	GC16P041754	12.1158285140991	https://www.genecards.org/cgi-bin/carddisp.pl?gene=ATP2A1
GCDH	Glutaryl-CoA Dehydrogenase	Protein Coding	48	GC19P012891	12.1138858795166	https://www.genecards.org/cgi-bin/carddisp.pl?gene=GCDH
PEX16	Peroxisomal Biogenesis Factor 16	Protein Coding	41	GC11M096687	12.1076889038086	https://www.genecards.org/cgi-bin/carddisp.pl?gene=PEX16
AVP	Arginine Vasopressin	Protein Coding	47	GC20M003082	12.099027633667	https://www.genecards.org/cgi-bin/carddisp.pl?gene=AVP
GRP	Gastrin Releasing Peptide	Protein Coding	43	GC18P059220	12.092137336731	https://www.genecards.org/cgi-bin/carddisp.pl?gene=GRP
NDUFAF3	NADH:Ubiquinone Oxidoreductase Complex Assembly Factor 3	Protein Coding	42	GC03P049020	12.0873222351074	https://www.genecards.org/cgi-bin/carddisp.pl?gene=NDUFAF3
ADRB3	Adrenoceptor Beta 3	Protein Coding	49	GC08M037962	12.0820512771606	https://www.genecards.org/cgi-bin/carddisp.pl?gene=ADRB3
MIR424	MicroRNA 424	RNA Gene	21	GC0XM134697	12.0782308578491	https://www.genecards.org/cgi-bin/carddisp.pl?gene=MIR424
PLCB1	Phospholipase C Beta 1	Protein Coding	50	GC20P008061	12.0735702514648	https://www.genecards.org/cgi-bin/carddisp.pl?gene=PLCB1
GRK2	G Protein-Coupled Receptor Kinase 2	Protein Coding	47	GC11P067266	12.072527885437	https://www.genecards.org/cgi-bin/carddisp.pl?gene=GRK2
CD59	CD59 Molecule (CD59 Blood Group)	Protein Coding	48	GC11M033704	12.0673007965088	https://www.genecards.org/cgi-bin/carddisp.pl?gene=CD59
GPX1	Glutathione Peroxidase 1	Protein Coding	48	GC03M051406	12.0656709671021	https://www.genecards.org/cgi-bin/carddisp.pl?gene=GPX1
PIM1	Pim-1 Proto-Oncogene, Serine/Threonine Kinase	Protein Coding	52	GC06P087916	12.0631713867188	https://www.genecards.org/cgi-bin/carddisp.pl?gene=PIM1
HDAC2	Histone Deacetylase 2	Protein Coding	54	GC06M113933	12.0622749328613	https://www.genecards.org/cgi-bin/carddisp.pl?gene=HDAC2
PRKCG	Protein Kinase C Gamma	Protein Coding	54	GC19P053879	12.0524024963379	https://www.genecards.org/cgi-bin/carddisp.pl?gene=PRKCG
ITGB4	Integrin Subunit Beta 4	Protein Coding	52	GC17P075721	12.0451326370239	https://www.genecards.org/cgi-bin/carddisp.pl?gene=ITGB4
CDH5	Cadherin 5	Protein Coding	49	GC16P066366	12.0451192855835	https://www.genecards.org/cgi-bin/carddisp.pl?gene=CDH5
DYNC1H1	Dynein Cytoplasmic 1 Heavy Chain 1	Protein Coding	47	GC14P110161	12.0382881164551	https://www.genecards.org/cgi-bin/carddisp.pl?gene=DYNC1H1
MIR144	MicroRNA 144	RNA Gene	21	GC17M044993	12.0351333618164	https://www.genecards.org/cgi-bin/carddisp.pl?gene=MIR144
HTR1B	5-Hydroxytryptamine Receptor 1B	Protein Coding	46	GC06M077478	12.030143737793	https://www.genecards.org/cgi-bin/carddisp.pl?gene=HTR1B
SLC1A3	Solute Carrier Family 1 Member 3	Protein Coding	52	GC05P036650	12.0229587554932	https://www.genecards.org/cgi-bin/carddisp.pl?gene=SLC1A3
IAPP	Islet Amyloid Polypeptide	Protein Coding	43	GC12P021354	12.0114727020264	https://www.genecards.org/cgi-bin/carddisp.pl?gene=IAPP
RNF220	Ring Finger Protein 220	Protein Coding	41	GC01P044405	11.998233795166	https://www.genecards.org/cgi-bin/carddisp.pl?gene=RNF220
KLRK1	Killer Cell Lectin Like Receptor K1	Protein Coding	44	GC12M021843	11.9834442138672	https://www.genecards.org/cgi-bin/carddisp.pl?gene=KLRK1
NDUFA13	NADH:Ubiquinone Oxidoreductase Subunit A13	Protein Coding	46	GC19P019515	11.9763212203979	https://www.genecards.org/cgi-bin/carddisp.pl?gene=NDUFA13
UMOD	Uromodulin	Protein Coding	45	GC16M020344	11.9762802124023	https://www.genecards.org/cgi-bin/carddisp.pl?gene=UMOD
CLCN1	Chloride Voltage-Gated Channel 1	Protein Coding	47	GC07P143316	11.9740686416626	https://www.genecards.org/cgi-bin/carddisp.pl?gene=CLCN1
BCKDHB	Branched Chain Keto Acid Dehydrogenase E1 Subunit Beta	Protein Coding	45	GC06P080106	11.9725294113159	https://www.genecards.org/cgi-bin/carddisp.pl?gene=BCKDHB
NF2	NF2, Moesin-Ezrin-Radixin Like (MERLIN) Tumor Suppressor	Protein Coding	50	GC22P029603	11.9640674591064	https://www.genecards.org/cgi-bin/carddisp.pl?gene=NF2
LIN28B	Lin-28 Homolog B	Protein Coding	44	GC06P104947	11.962815284729	https://www.genecards.org/cgi-bin/carddisp.pl?gene=LIN28B
SERPINF2	Serpin Family F Member 2	Protein Coding	48	GC17P001742	11.9584169387817	https://www.genecards.org/cgi-bin/carddisp.pl?gene=SERPINF2
ANGPTL3	Angiopoietin Like 3	Protein Coding	50	GC01P062597	11.9510440826416	https://www.genecards.org/cgi-bin/carddisp.pl?gene=ANGPTL3
CRAT	Carnitine O-Acetyltransferase	Protein Coding	47	GC09M129094	11.944146156311	https://www.genecards.org/cgi-bin/carddisp.pl?gene=CRAT
GP9	Glycoprotein IX Platelet	Protein Coding	48	GC03P134594	11.9412574768066	https://www.genecards.org/cgi-bin/carddisp.pl?gene=GP9
OPTN	Optineurin	Protein Coding	46	GC10P013099	11.9389915466309	https://www.genecards.org/cgi-bin/carddisp.pl?gene=OPTN
BLK	BLK Proto-Oncogene, Src Family Tyrosine Kinase	Protein Coding	52	GC08P011486	11.938045501709	https://www.genecards.org/cgi-bin/carddisp.pl?gene=BLK
CSF1R	Colony Stimulating Factor 1 Receptor	Protein Coding	55	GC05M150053	11.9314556121826	https://www.genecards.org/cgi-bin/carddisp.pl?gene=CSF1R
EPHA3	EPH Receptor A3	Protein Coding	49	GC03P089077	11.9271821975708	https://www.genecards.org/cgi-bin/carddisp.pl?gene=EPHA3
BLVRB	Biliverdin Reductase B	Protein Coding	42	GC19M040447	11.9264659881592	https://www.genecards.org/cgi-bin/carddisp.pl?gene=BLVRB
SIGMAR1	Sigma Non-Opioid Intracellular Receptor 1	Protein Coding	50	GC09M034634	11.9194469451904	https://www.genecards.org/cgi-bin/carddisp.pl?gene=SIGMAR1
COL4A1	Collagen Type IV Alpha 1 Chain	Protein Coding	51	GC13M110148	11.9153003692627	https://www.genecards.org/cgi-bin/carddisp.pl?gene=COL4A1
ATP1A3	ATPase Na+/K+ Transporting Subunit Alpha 3	Protein Coding	51	GC19M041966	11.9090385437012	https://www.genecards.org/cgi-bin/carddisp.pl?gene=ATP1A3
DSP	Desmoplakin	Protein Coding	53	GC06P007541	11.9044065475464	https://www.genecards.org/cgi-bin/carddisp.pl?gene=DSP
CFHR1	Complement Factor H Related 1	Protein Coding	46	GC01P196822	11.9032783508301	https://www.genecards.org/cgi-bin/carddisp.pl?gene=CFHR1
TYR	Tyrosinase	Protein Coding	53	GC11P089177	11.9031839370728	https://www.genecards.org/cgi-bin/carddisp.pl?gene=TYR
PIBF1	Progesterone Immunomodulatory Binding Factor 1	Protein Coding	43	GC13P072782	11.9014015197754	https://www.genecards.org/cgi-bin/carddisp.pl?gene=PIBF1
ARID1B	AT-Rich Interaction Domain 1B	Protein Coding	47	GC06P156777	11.8952732086182	https://www.genecards.org/cgi-bin/carddisp.pl?gene=ARID1B
KMT2D	Lysine Methyltransferase 2D	Protein Coding	45	GC12M049018	11.8891887664795	https://www.genecards.org/cgi-bin/carddisp.pl?gene=KMT2D
RAP1A	RAP1A, Member Of RAS Oncogene Family	Protein Coding	47	GC01P111542	11.8872222900391	https://www.genecards.org/cgi-bin/carddisp.pl?gene=RAP1A
NR0B2	Nuclear Receptor Subfamily 0 Group B Member 2	Protein Coding	48	GC01M027137	11.8851900100708	https://www.genecards.org/cgi-bin/carddisp.pl?gene=NR0B2
MIR148B	MicroRNA 148b	RNA Gene	23	GC12P054337	11.8837594985962	https://www.genecards.org/cgi-bin/carddisp.pl?gene=MIR148B
TSC22D3	TSC22 Domain Family Member 3	Protein Coding	41	GC0XM107713	11.8796253204346	https://www.genecards.org/cgi-bin/carddisp.pl?gene=TSC22D3
SIK2	Salt Inducible Kinase 2	Protein Coding	48	GC11P111965	11.8769426345825	https://www.genecards.org/cgi-bin/carddisp.pl?gene=SIK2
TIRAP	TIR Domain Containing Adaptor Protein	Protein Coding	45	GC11P126284	11.8571901321411	https://www.genecards.org/cgi-bin/carddisp.pl?gene=TIRAP
SLC9A3	Solute Carrier Family 9 Member A3	Protein Coding	50	GC05M000472	11.8454122543335	https://www.genecards.org/cgi-bin/carddisp.pl?gene=SLC9A3
AKR1C4	Aldo-Keto Reductase Family 1 Member C4	Protein Coding	50	GC10P005195	11.8437099456787	https://www.genecards.org/cgi-bin/carddisp.pl?gene=AKR1C4
MYOC	Myocilin	Protein Coding	45	GC01M171604	11.8416881561279	https://www.genecards.org/cgi-bin/carddisp.pl?gene=MYOC
SFTPD	Surfactant Protein D	Protein Coding	47	GC10M079937	11.8381843566895	https://www.genecards.org/cgi-bin/carddisp.pl?gene=SFTPD
PEX2	Peroxisomal Biogenesis Factor 2	Protein Coding	46	GC08M076980	11.8357944488525	https://www.genecards.org/cgi-bin/carddisp.pl?gene=PEX2
RORA	RAR Related Orphan Receptor A	Protein Coding	50	GC15M060488	11.8324413299561	https://www.genecards.org/cgi-bin/carddisp.pl?gene=RORA
CCND3	Cyclin D3	Protein Coding	49	GC06M041934	11.8303089141846	https://www.genecards.org/cgi-bin/carddisp.pl?gene=CCND3
RAG2	Recombination Activating 2	Protein Coding	44	GC11M036575	11.8293113708496	https://www.genecards.org/cgi-bin/carddisp.pl?gene=RAG2
CYP17A1	Cytochrome P450 Family 17 Subfamily A Member 1	Protein Coding	51	GC10M102830	11.8272571563721	https://www.genecards.org/cgi-bin/carddisp.pl?gene=CYP17A1
CRHR1	Corticotropin Releasing Hormone Receptor 1	Protein Coding	49	GC17P045784	11.826042175293	https://www.genecards.org/cgi-bin/carddisp.pl?gene=CRHR1
DLAT	Dihydrolipoamide S-Acetyltransferase	Protein Coding	49	GC11P112026	11.8222427368164	https://www.genecards.org/cgi-bin/carddisp.pl?gene=DLAT
ABCG1	ATP Binding Cassette Subfamily G Member 1	Protein Coding	46	GC21P042199	11.8159160614014	https://www.genecards.org/cgi-bin/carddisp.pl?gene=ABCG1
ACADS	Acyl-CoA Dehydrogenase Short Chain	Protein Coding	48	GC12P126572	11.8125429153442	https://www.genecards.org/cgi-bin/carddisp.pl?gene=ACADS
GRIA3	Glutamate Ionotropic Receptor AMPA Type Subunit 3	Protein Coding	54	GC0XP123184	11.8113126754761	https://www.genecards.org/cgi-bin/carddisp.pl?gene=GRIA3
HINT1	Histidine Triad Nucleotide Binding Protein 1	Protein Coding	47	GC05M131159	11.7956418991089	https://www.genecards.org/cgi-bin/carddisp.pl?gene=HINT1
CHRM3	Cholinergic Receptor Muscarinic 3	Protein Coding	51	GC01P239386	11.7840671539307	https://www.genecards.org/cgi-bin/carddisp.pl?gene=CHRM3
PHB1	Prohibitin 1	Protein Coding	48	GC17M049452	11.7821702957153	https://www.genecards.org/cgi-bin/carddisp.pl?gene=PHB1
MIR150	MicroRNA 150	RNA Gene	23	GC19M049500	11.7815847396851	https://www.genecards.org/cgi-bin/carddisp.pl?gene=MIR150
MAP2	Microtubule Associated Protein 2	Protein Coding	46	GC02P209424	11.7809619903564	https://www.genecards.org/cgi-bin/carddisp.pl?gene=MAP2
CLEC4M	C-Type Lectin Domain Family 4 Member M	Protein Coding	42	GC19P007763	11.780933380127	https://www.genecards.org/cgi-bin/carddisp.pl?gene=CLEC4M
S1PR1	Sphingosine-1-Phosphate Receptor 1	Protein Coding	47	GC01P101236	11.774845123291	https://www.genecards.org/cgi-bin/carddisp.pl?gene=S1PR1
KIF1A	Kinesin Family Member 1A	Protein Coding	44	GC02M240713	11.7603902816772	https://www.genecards.org/cgi-bin/carddisp.pl?gene=KIF1A
PRDX6	Peroxiredoxin 6	Protein Coding	50	GC01P173477	11.7574520111084	https://www.genecards.org/cgi-bin/carddisp.pl?gene=PRDX6
IFT140	Intraflagellar Transport 140	Protein Coding	43	GC16M007518	11.7563438415527	https://www.genecards.org/cgi-bin/carddisp.pl?gene=IFT140
SCGB1A1	Secretoglobin Family 1A Member 1	Protein Coding	43	GC11P062405	11.7530956268311	https://www.genecards.org/cgi-bin/carddisp.pl?gene=SCGB1A1
PNPLA2	Patatin Like Phospholipase Domain Containing 2	Protein Coding	47	GC11P001959	11.7459306716919	https://www.genecards.org/cgi-bin/carddisp.pl?gene=PNPLA2
ACP5	Acid Phosphatase 5, Tartrate Resistant	Protein Coding	49	GC19M011574	11.7450199127197	https://www.genecards.org/cgi-bin/carddisp.pl?gene=ACP5
MIR212	MicroRNA 212	RNA Gene	23	GC17M002050	11.7401714324951	https://www.genecards.org/cgi-bin/carddisp.pl?gene=MIR212
P4HB	Prolyl 4-Hydroxylase Subunit Beta	Protein Coding	52	GC17M081843	11.7336483001709	https://www.genecards.org/cgi-bin/carddisp.pl?gene=P4HB
SLC39A8	Solute Carrier Family 39 Member 8	Protein Coding	47	GC04M102252	11.7332572937012	https://www.genecards.org/cgi-bin/carddisp.pl?gene=SLC39A8
XK	X-Linked Kx Blood Group Antigen, Kell And VPS13A Binding Protein	Protein Coding	43	GC0XP037685	11.7316093444824	https://www.genecards.org/cgi-bin/carddisp.pl?gene=XK
GATA3	GATA Binding Protein 3	Protein Coding	51	GC10P008045	11.7283926010132	https://www.genecards.org/cgi-bin/carddisp.pl?gene=GATA3
SKIC3	SKI3 Subunit Of Superkiller Complex	Protein Coding	41	GC05M095461	11.7183017730713	https://www.genecards.org/cgi-bin/carddisp.pl?gene=SKIC3
ANGPTL8	Angiopoietin Like 8	Protein Coding	33	GC19P011238	11.7163124084473	https://www.genecards.org/cgi-bin/carddisp.pl?gene=ANGPTL8
AIRE	Autoimmune Regulator	Protein Coding	45	GC21P044285	11.713677406311	https://www.genecards.org/cgi-bin/carddisp.pl?gene=AIRE
EPHA2	EPH Receptor A2	Protein Coding	56	GC01M016124	11.7129077911377	https://www.genecards.org/cgi-bin/carddisp.pl?gene=EPHA2
PRKAB1	Protein Kinase AMP-Activated Non-Catalytic Subunit Beta 1	Protein Coding	49	GC12P119632	11.7109422683716	https://www.genecards.org/cgi-bin/carddisp.pl?gene=PRKAB1
CCDC47	Coiled-Coil Domain Containing 47	Protein Coding	38	GC17M063745	11.7098550796509	https://www.genecards.org/cgi-bin/carddisp.pl?gene=CCDC47
GATA4	GATA Binding Protein 4	Protein Coding	50	GC08P011676	11.7088146209717	https://www.genecards.org/cgi-bin/carddisp.pl?gene=GATA4
ACTC1	Actin Alpha Cardiac Muscle 1	Protein Coding	46	GC15M034790	11.7021799087524	https://www.genecards.org/cgi-bin/carddisp.pl?gene=ACTC1
DUSP19	Dual Specificity Phosphatase 19	Protein Coding	40	GC02P183078	11.6994190216064	https://www.genecards.org/cgi-bin/carddisp.pl?gene=DUSP19
KRIT1	KRIT1 Ankyrin Repeat Containing	Protein Coding	44	GC07M092198	11.6989049911499	https://www.genecards.org/cgi-bin/carddisp.pl?gene=KRIT1
MYH7	Myosin Heavy Chain 7	Protein Coding	50	GC14M023412	11.6940383911133	https://www.genecards.org/cgi-bin/carddisp.pl?gene=MYH7
BRD4	Bromodomain Containing 4	Protein Coding	51	GC19M015236	11.689887046814	https://www.genecards.org/cgi-bin/carddisp.pl?gene=BRD4
ITGAV	Integrin Subunit Alpha V	Protein Coding	51	GC02P186589	11.68909740448	https://www.genecards.org/cgi-bin/carddisp.pl?gene=ITGAV
GP6	Glycoprotein VI Platelet	Protein Coding	48	GC19M055013	11.6840076446533	https://www.genecards.org/cgi-bin/carddisp.pl?gene=GP6
SMC1A	Structural Maintenance Of Chromosomes 1A	Protein Coding	50	GC0XM053374	11.677583694458	https://www.genecards.org/cgi-bin/carddisp.pl?gene=SMC1A
SPIB	Spi-B Transcription Factor	Protein Coding	41	GC19P050418	11.6722717285156	https://www.genecards.org/cgi-bin/carddisp.pl?gene=SPIB
KCNA1	Potassium Voltage-Gated Channel Subfamily A Member 1	Protein Coding	48	GC12P022318	11.665904045105	https://www.genecards.org/cgi-bin/carddisp.pl?gene=KCNA1
HFE-AS1	HFE Antisense RNA 1	RNA Gene	11	GC06M026085	11.6646060943604	https://www.genecards.org/cgi-bin/carddisp.pl?gene=HFE-AS1
CIRBP	Cold Inducible RNA Binding Protein	Protein Coding	40	GC19P001259	11.6604166030884	https://www.genecards.org/cgi-bin/carddisp.pl?gene=CIRBP
PEX13	Peroxisomal Biogenesis Factor 13	Protein Coding	43	GC02P061017	11.6570959091187	https://www.genecards.org/cgi-bin/carddisp.pl?gene=PEX13
GARS1	Glycyl-TRNA Synthetase 1	Protein Coding	47	GC07P030580	11.6417007446289	https://www.genecards.org/cgi-bin/carddisp.pl?gene=GARS1
SP110	SP110 Nuclear Body Protein	Protein Coding	42	GC02M230167	11.639536857605	https://www.genecards.org/cgi-bin/carddisp.pl?gene=SP110
AKT3	AKT Serine/Threonine Kinase 3	Protein Coding	57	GC01M243488	11.6304311752319	https://www.genecards.org/cgi-bin/carddisp.pl?gene=AKT3
IARS1	Isoleucyl-TRNA Synthetase 1	Protein Coding	46	GC09M095306	11.6288166046143	https://www.genecards.org/cgi-bin/carddisp.pl?gene=IARS1
GABRB3	Gamma-Aminobutyric Acid Type A Receptor Subunit Beta3	Protein Coding	52	GC15M026543	11.6232929229736	https://www.genecards.org/cgi-bin/carddisp.pl?gene=GABRB3
RARS1	Arginyl-TRNA Synthetase 1	Protein Coding	47	GC05P168487	11.6221675872803	https://www.genecards.org/cgi-bin/carddisp.pl?gene=RARS1
RTEL1	Regulator Of Telomere Elongation Helicase 1	Protein Coding	43	GC20P063658	11.6182832717896	https://www.genecards.org/cgi-bin/carddisp.pl?gene=RTEL1
KAT5	Lysine Acetyltransferase 5	Protein Coding	51	GC11P065711	11.6082534790039	https://www.genecards.org/cgi-bin/carddisp.pl?gene=KAT5
PAX5	Paired Box 5	Protein Coding	48	GC09M036859	11.6048259735107	https://www.genecards.org/cgi-bin/carddisp.pl?gene=PAX5
FGL1	Fibrinogen Like 1	Protein Coding	43	GC08M017864	11.6016893386841	https://www.genecards.org/cgi-bin/carddisp.pl?gene=FGL1
BCL2L2	BCL2 Like 2	Protein Coding	45	GC14P033738	11.5999279022217	https://www.genecards.org/cgi-bin/carddisp.pl?gene=BCL2L2
FGG	Fibrinogen Gamma Chain	Protein Coding	51	GC04M154604	11.5936756134033	https://www.genecards.org/cgi-bin/carddisp.pl?gene=FGG
IFT80	Intraflagellar Transport 80	Protein Coding	38	GC03M160256	11.5925445556641	https://www.genecards.org/cgi-bin/carddisp.pl?gene=IFT80
PEX26	Peroxisomal Biogenesis Factor 26	Protein Coding	42	GC22P039676	11.5759029388428	https://www.genecards.org/cgi-bin/carddisp.pl?gene=PEX26
IMPDH2	Inosine Monophosphate Dehydrogenase 2	Protein Coding	51	GC03M051373	11.5748319625854	https://www.genecards.org/cgi-bin/carddisp.pl?gene=IMPDH2
C1QBP	Complement C1q Binding Protein	Protein Coding	47	GC17M005432	11.5556726455688	https://www.genecards.org/cgi-bin/carddisp.pl?gene=C1QBP
PNPO	Pyridoxamine 5'-Phosphate Oxidase	Protein Coding	48	GC17P047941	11.5444755554199	https://www.genecards.org/cgi-bin/carddisp.pl?gene=PNPO
VEGFD	Vascular Endothelial Growth Factor D	Protein Coding	42	GC0XM015345	11.5399599075317	https://www.genecards.org/cgi-bin/carddisp.pl?gene=VEGFD
CPQ	Carboxypeptidase Q	Protein Coding	40	GC08P096645	11.5385999679565	https://www.genecards.org/cgi-bin/carddisp.pl?gene=CPQ
DES	Desmin	Protein Coding	51	GC02P219418	11.5371103286743	https://www.genecards.org/cgi-bin/carddisp.pl?gene=DES
CYP27B1	Cytochrome P450 Family 27 Subfamily B Member 1	Protein Coding	48	GC12M057757	11.5360403060913	https://www.genecards.org/cgi-bin/carddisp.pl?gene=CYP27B1
LOC106627981	GBA Recombination Region	Biological Region	4	GC01P155233	11.5331144332886	https://www.genecards.org/cgi-bin/carddisp.pl?gene=LOC106627981
TRADD	TNFRSF1A Associated Via Death Domain	Protein Coding	45	GC16M067154	11.5328893661499	https://www.genecards.org/cgi-bin/carddisp.pl?gene=TRADD
GSTZ1	Glutathione S-Transferase Zeta 1	Protein Coding	44	GC14P077320	11.5272789001465	https://www.genecards.org/cgi-bin/carddisp.pl?gene=GSTZ1
ADIPOR1	Adiponectin Receptor 1	Protein Coding	47	GC01M202940	11.5268898010254	https://www.genecards.org/cgi-bin/carddisp.pl?gene=ADIPOR1
HNRNPA1	Heterogeneous Nuclear Ribonucleoprotein A1	Protein Coding	50	GC12P054280	11.5267677307129	https://www.genecards.org/cgi-bin/carddisp.pl?gene=HNRNPA1
CD63	CD63 Molecule	Protein Coding	45	GC12M055725	11.517689704895	https://www.genecards.org/cgi-bin/carddisp.pl?gene=CD63
TGM1	Transglutaminase 1	Protein Coding	48	GC14M024249	11.5164623260498	https://www.genecards.org/cgi-bin/carddisp.pl?gene=TGM1
DCN	Decorin	Protein Coding	50	GC12M091140	11.5113039016724	https://www.genecards.org/cgi-bin/carddisp.pl?gene=DCN
CYP2J2	Cytochrome P450 Family 2 Subfamily J Member 2	Protein Coding	45	GC01M059893	11.50754737854	https://www.genecards.org/cgi-bin/carddisp.pl?gene=CYP2J2
HK1	Hexokinase 1	Protein Coding	52	GC10P069269	11.5045986175537	https://www.genecards.org/cgi-bin/carddisp.pl?gene=HK1
PEX10	Peroxisomal Biogenesis Factor 10	Protein Coding	44	GC01M002403	11.4975986480713	https://www.genecards.org/cgi-bin/carddisp.pl?gene=PEX10
MYH9	Myosin Heavy Chain 9	Protein Coding	51	GC22M036281	11.493748664856	https://www.genecards.org/cgi-bin/carddisp.pl?gene=MYH9
RBL2	RB Transcriptional Corepressor Like 2	Protein Coding	47	GC16P053433	11.4885892868042	https://www.genecards.org/cgi-bin/carddisp.pl?gene=RBL2
GLI1	GLI Family Zinc Finger 1	Protein Coding	50	GC12P057462	11.4842262268066	https://www.genecards.org/cgi-bin/carddisp.pl?gene=GLI1
GABRD	Gamma-Aminobutyric Acid Type A Receptor Subunit Delta	Protein Coding	49	GC01P002019	11.4831829071045	https://www.genecards.org/cgi-bin/carddisp.pl?gene=GABRD
DYRK1A	Dual Specificity Tyrosine Phosphorylation Regulated Kinase 1A	Protein Coding	52	GC21P037365	11.4828777313232	https://www.genecards.org/cgi-bin/carddisp.pl?gene=DYRK1A
PEPD	Peptidase D	Protein Coding	48	GC19M033386	11.4823789596558	https://www.genecards.org/cgi-bin/carddisp.pl?gene=PEPD
ERCC3	ERCC Excision Repair 3, TFIIH Core Complex Helicase Subunit	Protein Coding	50	GC02M127257	11.4823150634766	https://www.genecards.org/cgi-bin/carddisp.pl?gene=ERCC3
KLF11	KLF Transcription Factor 11	Protein Coding	43	GC02P010044	11.4792108535767	https://www.genecards.org/cgi-bin/carddisp.pl?gene=KLF11
RACK1	Receptor For Activated C Kinase 1	Protein Coding	45	GC05M181873	11.477391242981	https://www.genecards.org/cgi-bin/carddisp.pl?gene=RACK1
RELN	Reelin	Protein Coding	47	GC07M103471	11.4772691726685	https://www.genecards.org/cgi-bin/carddisp.pl?gene=RELN
NTS	Neurotensin	Protein Coding	43	GC12P085876	11.4769468307495	https://www.genecards.org/cgi-bin/carddisp.pl?gene=NTS
CARD11	Caspase Recruitment Domain Family Member 11	Protein Coding	49	GC07M002906	11.4717645645142	https://www.genecards.org/cgi-bin/carddisp.pl?gene=CARD11
PGM3	Phosphoglucomutase 3	Protein Coding	46	GC06M083161	11.4678468704224	https://www.genecards.org/cgi-bin/carddisp.pl?gene=PGM3
MIR335	MicroRNA 335	RNA Gene	22	GC07P130496	11.4648027420044	https://www.genecards.org/cgi-bin/carddisp.pl?gene=MIR335
MAP2K2	Mitogen-Activated Protein Kinase Kinase 2	Protein Coding	56	GC19M004090	11.4603643417358	https://www.genecards.org/cgi-bin/carddisp.pl?gene=MAP2K2
PPIA	Peptidylprolyl Isomerase A	Protein Coding	49	GC07P044807	11.458854675293	https://www.genecards.org/cgi-bin/carddisp.pl?gene=PPIA
CD38	CD38 Molecule	Protein Coding	49	GC04P018711	11.4582204818726	https://www.genecards.org/cgi-bin/carddisp.pl?gene=CD38
SPTBN1	Spectrin Beta, Non-Erythrocytic 1	Protein Coding	48	GC02P054456	11.4517660140991	https://www.genecards.org/cgi-bin/carddisp.pl?gene=SPTBN1
CYB5A	Cytochrome B5 Type A	Protein Coding	45	GC18M074250	11.4480848312378	https://www.genecards.org/cgi-bin/carddisp.pl?gene=CYB5A
LRRC56	Leucine Rich Repeat Containing 56	Protein Coding	37	GC11P000518	11.4477806091309	https://www.genecards.org/cgi-bin/carddisp.pl?gene=LRRC56
PPP2CA	Protein Phosphatase 2 Catalytic Subunit Alpha	Protein Coding	52	GC05M134194	11.4456968307495	https://www.genecards.org/cgi-bin/carddisp.pl?gene=PPP2CA
AFG3L2	AFG3 Like Matrix AAA Peptidase Subunit 2	Protein Coding	48	GC18M012328	11.4436836242676	https://www.genecards.org/cgi-bin/carddisp.pl?gene=AFG3L2
TNFRSF11A	TNF Receptor Superfamily Member 11a	Protein Coding	52	GC18P062325	11.4431400299072	https://www.genecards.org/cgi-bin/carddisp.pl?gene=TNFRSF11A
BHMT	Betaine--Homocysteine S-Methyltransferase	Protein Coding	44	GC05P079111	11.4427642822266	https://www.genecards.org/cgi-bin/carddisp.pl?gene=BHMT
TP63	Tumor Protein P63	Protein Coding	50	GC03P189598	11.4405603408813	https://www.genecards.org/cgi-bin/carddisp.pl?gene=TP63
CHD2	Chromodomain Helicase DNA Binding Protein 2	Protein Coding	46	GC15P092900	11.4386425018311	https://www.genecards.org/cgi-bin/carddisp.pl?gene=CHD2
LOC110006319	Beta-Globin Gene 3' Regulatory Region	Biological Region	4	GC11P005223	11.4364280700684	https://www.genecards.org/cgi-bin/carddisp.pl?gene=LOC110006319
DLG4	Discs Large MAGUK Scaffold Protein 4	Protein Coding	50	GC17M007189	11.4342212677002	https://www.genecards.org/cgi-bin/carddisp.pl?gene=DLG4
TIMP3	TIMP Metallopeptidase Inhibitor 3	Protein Coding	46	GC22P041082	11.4330749511719	https://www.genecards.org/cgi-bin/carddisp.pl?gene=TIMP3
SLC25A22	Solute Carrier Family 25 Member 22	Protein Coding	43	GC11M003909	11.4318065643311	https://www.genecards.org/cgi-bin/carddisp.pl?gene=SLC25A22
CCNH	Cyclin H	Protein Coding	50	GC05M087311	11.4305305480957	https://www.genecards.org/cgi-bin/carddisp.pl?gene=CCNH
ASGR1	Asialoglycoprotein Receptor 1	Protein Coding	44	GC17M007173	11.4241313934326	https://www.genecards.org/cgi-bin/carddisp.pl?gene=ASGR1
PTPN6	Protein Tyrosine Phosphatase Non-Receptor Type 6	Protein Coding	51	GC12P022382	11.4207487106323	https://www.genecards.org/cgi-bin/carddisp.pl?gene=PTPN6
ATG5	Autophagy Related 5	Protein Coding	47	GC06M106045	11.4196147918701	https://www.genecards.org/cgi-bin/carddisp.pl?gene=ATG5
ABAT	4-Aminobutyrate Aminotransferase	Protein Coding	48	GC16P008674	11.4156732559204	https://www.genecards.org/cgi-bin/carddisp.pl?gene=ABAT
PTHLH	Parathyroid Hormone Like Hormone	Protein Coding	48	GC12M027959	11.4144268035889	https://www.genecards.org/cgi-bin/carddisp.pl?gene=PTHLH
TLR5	Toll Like Receptor 5	Protein Coding	48	GC01M223109	11.4082145690918	https://www.genecards.org/cgi-bin/carddisp.pl?gene=TLR5
MYOD1	Myogenic Differentiation 1	Protein Coding	48	GC11P017741	11.4081439971924	https://www.genecards.org/cgi-bin/carddisp.pl?gene=MYOD1
ITGA2	Integrin Subunit Alpha 2	Protein Coding	49	GC05P052989	11.4058685302734	https://www.genecards.org/cgi-bin/carddisp.pl?gene=ITGA2
SDHC	Succinate Dehydrogenase Complex Subunit C	Protein Coding	46	GC01P161314	11.4042530059814	https://www.genecards.org/cgi-bin/carddisp.pl?gene=SDHC
TREM2	Triggering Receptor Expressed On Myeloid Cells 2	Protein Coding	47	GC06M069402	11.3998432159424	https://www.genecards.org/cgi-bin/carddisp.pl?gene=TREM2
PVT1	Pvt1 Oncogene	RNA Gene	27	GC08P127877	11.3970508575439	https://www.genecards.org/cgi-bin/carddisp.pl?gene=PVT1
SPEN	Spen Family Transcriptional Repressor	Protein Coding	44	GC01P015843	11.389967918396	https://www.genecards.org/cgi-bin/carddisp.pl?gene=SPEN
MT-ND2	Mitochondrially Encoded NADH:Ubiquinone Oxidoreductase Core Subunit 2	Protein Coding	36	GCMTP004472	11.3873348236084	https://www.genecards.org/cgi-bin/carddisp.pl?gene=MT-ND2
ITPR1	Inositol 1,4,5-Trisphosphate Receptor Type 1	Protein Coding	52	GC03P004486	11.3815536499023	https://www.genecards.org/cgi-bin/carddisp.pl?gene=ITPR1
CTSK	Cathepsin K	Protein Coding	53	GC01M152412	11.3772583007813	https://www.genecards.org/cgi-bin/carddisp.pl?gene=CTSK
CFB	Complement Factor B	Protein Coding	50	GC06P031945	11.37575340271	https://www.genecards.org/cgi-bin/carddisp.pl?gene=CFB
SLC10A2	Solute Carrier Family 10 Member 2	Protein Coding	47	GC13M103043	11.3724842071533	https://www.genecards.org/cgi-bin/carddisp.pl?gene=SLC10A2
ARSA	Arylsulfatase A	Protein Coding	50	GC22M050622	11.3686380386353	https://www.genecards.org/cgi-bin/carddisp.pl?gene=ARSA
FLNC	Filamin C	Protein Coding	48	GC07P128830	11.3642520904541	https://www.genecards.org/cgi-bin/carddisp.pl?gene=FLNC
UCN	Urocortin	Protein Coding	38	GC02M027308	11.3640308380127	https://www.genecards.org/cgi-bin/carddisp.pl?gene=UCN
MMP8	Matrix Metallopeptidase 8	Protein Coding	51	GC11M102617	11.3622026443481	https://www.genecards.org/cgi-bin/carddisp.pl?gene=MMP8
SLC22A6	Solute Carrier Family 22 Member 6	Protein Coding	47	GC11M096949	11.3618583679199	https://www.genecards.org/cgi-bin/carddisp.pl?gene=SLC22A6
PRDX1	Peroxiredoxin 1	Protein Coding	52	GC01M045511	11.361289024353	https://www.genecards.org/cgi-bin/carddisp.pl?gene=PRDX1
AKR1C2	Aldo-Keto Reductase Family 1 Member C2	Protein Coding	48	GC10M004987	11.360692024231	https://www.genecards.org/cgi-bin/carddisp.pl?gene=AKR1C2
LGALS1	Galectin 1	Protein Coding	45	GC22P037675	11.3594799041748	https://www.genecards.org/cgi-bin/carddisp.pl?gene=LGALS1
HDAC3	Histone Deacetylase 3	Protein Coding	51	GC05M141583	11.3565816879272	https://www.genecards.org/cgi-bin/carddisp.pl?gene=HDAC3
LYZ	Lysozyme	Protein Coding	49	GC12P069348	11.3528900146484	https://www.genecards.org/cgi-bin/carddisp.pl?gene=LYZ
MIR185	MicroRNA 185	RNA Gene	24	GC22P039755	11.3506660461426	https://www.genecards.org/cgi-bin/carddisp.pl?gene=MIR185
TRAF1	TNF Receptor Associated Factor 1	Protein Coding	44	GC09M120902	11.3477249145508	https://www.genecards.org/cgi-bin/carddisp.pl?gene=TRAF1
SOAT1	Sterol O-Acyltransferase 1	Protein Coding	47	GC01P179262	11.3418006896973	https://www.genecards.org/cgi-bin/carddisp.pl?gene=SOAT1
UNC13D	Unc-13 Homolog D	Protein Coding	47	GC17M075827	11.3412494659424	https://www.genecards.org/cgi-bin/carddisp.pl?gene=UNC13D
DGKE	Diacylglycerol Kinase Epsilon	Protein Coding	50	GC17P056834	11.3403759002686	https://www.genecards.org/cgi-bin/carddisp.pl?gene=DGKE
TUBB3	Tubulin Beta 3 Class III	Protein Coding	51	GC16P091470	11.3389539718628	https://www.genecards.org/cgi-bin/carddisp.pl?gene=TUBB3
MRE11	MRE11 Homolog, Double Strand Break Repair Nuclease	Protein Coding	50	GC11M097712	11.3379335403442	https://www.genecards.org/cgi-bin/carddisp.pl?gene=MRE11
FGFR4	Fibroblast Growth Factor Receptor 4	Protein Coding	55	GC05P177086	11.3266458511353	https://www.genecards.org/cgi-bin/carddisp.pl?gene=FGFR4
GPHN	Gephyrin	Protein Coding	50	GC14P066507	11.3216028213501	https://www.genecards.org/cgi-bin/carddisp.pl?gene=GPHN
MAP3K14	Mitogen-Activated Protein Kinase Kinase Kinase 14	Protein Coding	47	GC17M045263	11.3163394927979	https://www.genecards.org/cgi-bin/carddisp.pl?gene=MAP3K14
NR4A2	Nuclear Receptor Subfamily 4 Group A Member 2	Protein Coding	49	GC02M156324	11.3157901763916	https://www.genecards.org/cgi-bin/carddisp.pl?gene=NR4A2
PRDM16	PR/SET Domain 16	Protein Coding	48	GC01P004195	11.315746307373	https://www.genecards.org/cgi-bin/carddisp.pl?gene=PRDM16
PROX1	Prospero Homeobox 1	Protein Coding	45	GC01P213983	11.3146686553955	https://www.genecards.org/cgi-bin/carddisp.pl?gene=PROX1
MTDH	Metadherin	Protein Coding	43	GC08P097644	11.3085565567017	https://www.genecards.org/cgi-bin/carddisp.pl?gene=MTDH
CYLD	CYLD Lysine 63 Deubiquitinase	Protein Coding	51	GC16P050742	11.308310508728	https://www.genecards.org/cgi-bin/carddisp.pl?gene=CYLD
RHO	Rhodopsin	Protein Coding	51	GC03P134603	11.3080205917358	https://www.genecards.org/cgi-bin/carddisp.pl?gene=RHO
PLIN2	Perilipin 2	Protein Coding	44	GC09M019173	11.3072528839111	https://www.genecards.org/cgi-bin/carddisp.pl?gene=PLIN2
SORD	Sorbitol Dehydrogenase	Protein Coding	48	GC15P045023	11.3072347640991	https://www.genecards.org/cgi-bin/carddisp.pl?gene=SORD
CSNK1E	Casein Kinase 1 Epsilon	Protein Coding	50	GC22M059593	11.3063774108887	https://www.genecards.org/cgi-bin/carddisp.pl?gene=CSNK1E
IRF4	Interferon Regulatory Factor 4	Protein Coding	45	GC06P000391	11.3048725128174	https://www.genecards.org/cgi-bin/carddisp.pl?gene=IRF4
IL21	Interleukin 21	Protein Coding	47	GC04M122612	11.3014707565308	https://www.genecards.org/cgi-bin/carddisp.pl?gene=IL21
GPX3	Glutathione Peroxidase 3	Protein Coding	44	GC05P150997	11.3008422851563	https://www.genecards.org/cgi-bin/carddisp.pl?gene=GPX3
MIR34C	MicroRNA 34c	RNA Gene	23	GC11P111943	11.2980222702026	https://www.genecards.org/cgi-bin/carddisp.pl?gene=MIR34C
FANCG	FA Complementation Group G	Protein Coding	45	GC09M035073	11.2975749969482	https://www.genecards.org/cgi-bin/carddisp.pl?gene=FANCG
APOBEC3G	Apolipoprotein B MRNA Editing Enzyme Catalytic Subunit 3G	Protein Coding	43	GC22P041649	11.2957458496094	https://www.genecards.org/cgi-bin/carddisp.pl?gene=APOBEC3G
NDUFB9	NADH:Ubiquinone Oxidoreductase Subunit B9	Protein Coding	46	GC08P124539	11.2898950576782	https://www.genecards.org/cgi-bin/carddisp.pl?gene=NDUFB9
NCF2	Neutrophil Cytosolic Factor 2	Protein Coding	50	GC01M183855	11.2739524841309	https://www.genecards.org/cgi-bin/carddisp.pl?gene=NCF2
PDPK1	3-Phosphoinositide Dependent Protein Kinase 1	Protein Coding	51	GC16P002537	11.2710552215576	https://www.genecards.org/cgi-bin/carddisp.pl?gene=PDPK1
NSD1	Nuclear Receptor Binding SET Domain Protein 1	Protein Coding	47	GC05P177522	11.2709074020386	https://www.genecards.org/cgi-bin/carddisp.pl?gene=NSD1
HMOX2	Heme Oxygenase 2	Protein Coding	48	GC16P004474	11.2689266204834	https://www.genecards.org/cgi-bin/carddisp.pl?gene=HMOX2
XPC	XPC Complex Subunit, DNA Damage Recognition And Repair Factor	Protein Coding	48	GC03M021331	11.2647218704224	https://www.genecards.org/cgi-bin/carddisp.pl?gene=XPC
MYO5B	Myosin VB	Protein Coding	45	GC18M049822	11.2566900253296	https://www.genecards.org/cgi-bin/carddisp.pl?gene=MYO5B
KL	Klotho	Protein Coding	50	GC13P033016	11.2466859817505	https://www.genecards.org/cgi-bin/carddisp.pl?gene=KL
STMN1	Stathmin 1	Protein Coding	47	GC01M025884	11.2437496185303	https://www.genecards.org/cgi-bin/carddisp.pl?gene=STMN1
ACAN	Aggrecan	Protein Coding	48	GC15P121030	11.237154006958	https://www.genecards.org/cgi-bin/carddisp.pl?gene=ACAN
SLC8A1	Solute Carrier Family 8 Member A1	Protein Coding	47	GC02M040078	11.2282104492188	https://www.genecards.org/cgi-bin/carddisp.pl?gene=SLC8A1
XRCC6	X-Ray Repair Cross Complementing 6	Protein Coding	48	GC22P041676	11.2255144119263	https://www.genecards.org/cgi-bin/carddisp.pl?gene=XRCC6
GAD1	Glutamate Decarboxylase 1	Protein Coding	52	GC02P170813	11.2198171615601	https://www.genecards.org/cgi-bin/carddisp.pl?gene=GAD1
CHRNA7	Cholinergic Receptor Nicotinic Alpha 7 Subunit	Protein Coding	50	GC15P031923	11.2111415863037	https://www.genecards.org/cgi-bin/carddisp.pl?gene=CHRNA7
CCL22	C-C Motif Chemokine Ligand 22	Protein Coding	42	GC16P057359	11.205943107605	https://www.genecards.org/cgi-bin/carddisp.pl?gene=CCL22
KRT17	Keratin 17	Protein Coding	47	GC17M041619	11.2014017105103	https://www.genecards.org/cgi-bin/carddisp.pl?gene=KRT17
AVPR2	Arginine Vasopressin Receptor 2	Protein Coding	50	GC0XP153902	11.1991472244263	https://www.genecards.org/cgi-bin/carddisp.pl?gene=AVPR2
YBX1	Y-Box Binding Protein 1	Protein Coding	42	GC01P042682	11.1986808776855	https://www.genecards.org/cgi-bin/carddisp.pl?gene=YBX1
UGCG	UDP-Glucose Ceramide Glucosyltransferase	Protein Coding	46	GC09P111896	11.1932468414307	https://www.genecards.org/cgi-bin/carddisp.pl?gene=UGCG
MIR149	MicroRNA 149	RNA Gene	25	GC02P240456	11.1896505355835	https://www.genecards.org/cgi-bin/carddisp.pl?gene=MIR149
HTRA2	HtrA Serine Peptidase 2	Protein Coding	48	GC02P074529	11.1879253387451	https://www.genecards.org/cgi-bin/carddisp.pl?gene=HTRA2
MAT2A	Methionine Adenosyltransferase 2A	Protein Coding	50	GC02P085861	11.1788654327393	https://www.genecards.org/cgi-bin/carddisp.pl?gene=MAT2A
CA9	Carbonic Anhydrase 9	Protein Coding	50	GC09P035673	11.1713447570801	https://www.genecards.org/cgi-bin/carddisp.pl?gene=CA9
EIF4EBP1	Eukaryotic Translation Initiation Factor 4E Binding Protein 1	Protein Coding	49	GC08P038535	11.1697940826416	https://www.genecards.org/cgi-bin/carddisp.pl?gene=EIF4EBP1
CDX2	Caudal Type Homeobox 2	Protein Coding	45	GC13M027962	11.1675758361816	https://www.genecards.org/cgi-bin/carddisp.pl?gene=CDX2
GADD45B	Growth Arrest And DNA Damage Inducible Beta	Protein Coding	42	GC19P002476	11.162784576416	https://www.genecards.org/cgi-bin/carddisp.pl?gene=GADD45B
CCN4	Cellular Communication Network Factor 4	Protein Coding	41	GC08P133192	11.1616172790527	https://www.genecards.org/cgi-bin/carddisp.pl?gene=CCN4
PPP1R15A	Protein Phosphatase 1 Regulatory Subunit 15A	Protein Coding	42	GC19P048872	11.1605234146118	https://www.genecards.org/cgi-bin/carddisp.pl?gene=PPP1R15A
ATP5F1A	ATP Synthase F1 Subunit Alpha	Protein Coding	47	GC18M046081	11.1452074050903	https://www.genecards.org/cgi-bin/carddisp.pl?gene=ATP5F1A
POU2AF1	POU Class 2 Homeobox Associating Factor 1	Protein Coding	42	GC11M111352	11.1356000900269	https://www.genecards.org/cgi-bin/carddisp.pl?gene=POU2AF1
MBOAT7	Membrane Bound O-Acyltransferase Domain Containing 7	Protein Coding	43	GC19M054173	11.1275682449341	https://www.genecards.org/cgi-bin/carddisp.pl?gene=MBOAT7
GSN	Gelsolin	Protein Coding	51	GC09P121201	11.126880645752	https://www.genecards.org/cgi-bin/carddisp.pl?gene=GSN
IGHG1	Immunoglobulin Heavy Constant Gamma 1 (G1m Marker)	Protein Coding	36	GC14M105736	11.1153192520142	https://www.genecards.org/cgi-bin/carddisp.pl?gene=IGHG1
CD9	CD9 Molecule	Protein Coding	46	GC12P022327	11.1074514389038	https://www.genecards.org/cgi-bin/carddisp.pl?gene=CD9
HLA-DPB1	Major Histocompatibility Complex, Class II, DP Beta 1	Protein Coding	47	GC06P087776	11.0953121185303	https://www.genecards.org/cgi-bin/carddisp.pl?gene=HLA-DPB1
MIR96	MicroRNA 96	RNA Gene	23	GC07M129774	11.0937242507935	https://www.genecards.org/cgi-bin/carddisp.pl?gene=MIR96
CRYAA	Crystallin Alpha A	Protein Coding	48	GC21P043169	11.0928592681885	https://www.genecards.org/cgi-bin/carddisp.pl?gene=CRYAA
IL24	Interleukin 24	Protein Coding	44	GC01P206897	11.0890655517578	https://www.genecards.org/cgi-bin/carddisp.pl?gene=IL24
EEF1A1	Eukaryotic Translation Elongation Factor 1 Alpha 1	Protein Coding	45	GC06M073515	11.0852165222168	https://www.genecards.org/cgi-bin/carddisp.pl?gene=EEF1A1
MICOS13	Mitochondrial Contact Site And Cristae Organizing System Subunit 13	Protein Coding	37	GC19M006202	11.0828323364258	https://www.genecards.org/cgi-bin/carddisp.pl?gene=MICOS13
TAP2	Transporter 2, ATP Binding Cassette Subfamily B Member	Protein Coding	47	GC06M032821	11.0721549987793	https://www.genecards.org/cgi-bin/carddisp.pl?gene=TAP2
POLH	DNA Polymerase Eta	Protein Coding	51	GC06P043576	11.0695648193359	https://www.genecards.org/cgi-bin/carddisp.pl?gene=POLH
HNRNPUL2-BSCL2	HNRNPUL2-BSCL2 Readthrough (NMD Candidate)	RNA Gene	17	GC11M096934	11.0595788955688	https://www.genecards.org/cgi-bin/carddisp.pl?gene=HNRNPUL2-BSCL2
SKI	SKI Proto-Oncogene	Protein Coding	47	GC01P002228	11.0556697845459	https://www.genecards.org/cgi-bin/carddisp.pl?gene=SKI
EZR	Ezrin	Protein Coding	48	GC06M158765	11.053183555603	https://www.genecards.org/cgi-bin/carddisp.pl?gene=EZR
DDC	Dopa Decarboxylase	Protein Coding	52	GC07M050458	11.0485363006592	https://www.genecards.org/cgi-bin/carddisp.pl?gene=DDC
MKS1	MKS Transition Zone Complex Subunit 1	Protein Coding	43	GC17M058205	11.0475101470947	https://www.genecards.org/cgi-bin/carddisp.pl?gene=MKS1
RAC2	Rac Family Small GTPase 2	Protein Coding	54	GC22M059414	11.0466632843018	https://www.genecards.org/cgi-bin/carddisp.pl?gene=RAC2
SCARB2	Scavenger Receptor Class B Member 2	Protein Coding	48	GC04M076158	11.0421342849731	https://www.genecards.org/cgi-bin/carddisp.pl?gene=SCARB2
YY1	YY1 Transcription Factor	Protein Coding	51	GC14P100238	11.0398635864258	https://www.genecards.org/cgi-bin/carddisp.pl?gene=YY1
EPX	Eosinophil Peroxidase	Protein Coding	46	GC17P058192	11.0344524383545	https://www.genecards.org/cgi-bin/carddisp.pl?gene=EPX
ZFP36	ZFP36 Ring Finger Protein	Protein Coding	43	GC19P039406	11.0332736968994	https://www.genecards.org/cgi-bin/carddisp.pl?gene=ZFP36
MEN1	Menin 1	Protein Coding	47	GC11M064803	11.0264015197754	https://www.genecards.org/cgi-bin/carddisp.pl?gene=MEN1
CTBP1	C-Terminal Binding Protein 1	Protein Coding	49	GC04M001211	11.0239553451538	https://www.genecards.org/cgi-bin/carddisp.pl?gene=CTBP1
MIR483	MicroRNA 483	RNA Gene	22	GC11M004005	11.0236597061157	https://www.genecards.org/cgi-bin/carddisp.pl?gene=MIR483
SPHK1	Sphingosine Kinase 1	Protein Coding	49	GC17P076376	11.0223426818848	https://www.genecards.org/cgi-bin/carddisp.pl?gene=SPHK1
ACTA1	Actin Alpha 1, Skeletal Muscle	Protein Coding	51	GC01M229584	11.0178108215332	https://www.genecards.org/cgi-bin/carddisp.pl?gene=ACTA1
VASP	Vasodilator Stimulated Phosphoprotein	Protein Coding	46	GC19P069987	11.0023260116577	https://www.genecards.org/cgi-bin/carddisp.pl?gene=VASP
TARDBP	TAR DNA Binding Protein	Protein Coding	49	GC01P011013	11.001145362854	https://www.genecards.org/cgi-bin/carddisp.pl?gene=TARDBP
SLC6A2	Solute Carrier Family 6 Member 2	Protein Coding	50	GC16P055656	10.9994049072266	https://www.genecards.org/cgi-bin/carddisp.pl?gene=SLC6A2
MPZ	Myelin Protein Zero	Protein Coding	48	GC01M161304	10.9958782196045	https://www.genecards.org/cgi-bin/carddisp.pl?gene=MPZ
ERCC5	ERCC Excision Repair 5, Endonuclease	Protein Coding	47	GC13P102845	10.9933595657349	https://www.genecards.org/cgi-bin/carddisp.pl?gene=ERCC5
FLNA	Filamin A	Protein Coding	51	GC0XM154348	10.9921274185181	https://www.genecards.org/cgi-bin/carddisp.pl?gene=FLNA
IKBKE	Inhibitor Of Nuclear Factor Kappa B Kinase Subunit Epsilon	Protein Coding	47	GC01P206470	10.9864683151245	https://www.genecards.org/cgi-bin/carddisp.pl?gene=IKBKE
CSNK1D	Casein Kinase 1 Delta	Protein Coding	51	GC17M082239	10.9690246582031	https://www.genecards.org/cgi-bin/carddisp.pl?gene=CSNK1D
WDR35	WD Repeat Domain 35	Protein Coding	42	GC02M019910	10.9681510925293	https://www.genecards.org/cgi-bin/carddisp.pl?gene=WDR35
CXCL5	C-X-C Motif Chemokine Ligand 5	Protein Coding	43	GC04M073995	10.9663124084473	https://www.genecards.org/cgi-bin/carddisp.pl?gene=CXCL5
CTTN	Cortactin	Protein Coding	45	GC11P070398	10.9626216888428	https://www.genecards.org/cgi-bin/carddisp.pl?gene=CTTN
NEK8	NIMA Related Kinase 8	Protein Coding	43	GC17P028725	10.960823059082	https://www.genecards.org/cgi-bin/carddisp.pl?gene=NEK8
EPHB4	EPH Receptor B4	Protein Coding	56	GC07M102134	10.9599704742432	https://www.genecards.org/cgi-bin/carddisp.pl?gene=EPHB4
CLOCK	Clock Circadian Regulator	Protein Coding	47	GC04M055427	10.9554300308228	https://www.genecards.org/cgi-bin/carddisp.pl?gene=CLOCK
NDRG1	N-Myc Downstream Regulated 1	Protein Coding	48	GC08M133237	10.9532432556152	https://www.genecards.org/cgi-bin/carddisp.pl?gene=NDRG1
XRCC5	X-Ray Repair Cross Complementing 5	Protein Coding	47	GC02P216107	10.9420375823975	https://www.genecards.org/cgi-bin/carddisp.pl?gene=XRCC5
MIR328	MicroRNA 328	RNA Gene	22	GC16M067203	10.9355659484863	https://www.genecards.org/cgi-bin/carddisp.pl?gene=MIR328
TFF3	Trefoil Factor 3	Protein Coding	43	GC21M042311	10.934232711792	https://www.genecards.org/cgi-bin/carddisp.pl?gene=TFF3
PXN	Paxillin	Protein Coding	47	GC12M120210	10.9314641952515	https://www.genecards.org/cgi-bin/carddisp.pl?gene=PXN
GLI2	GLI Family Zinc Finger 2	Protein Coding	51	GC02P120735	10.9121646881104	https://www.genecards.org/cgi-bin/carddisp.pl?gene=GLI2
GALK1	Galactokinase 1	Protein Coding	51	GC17M075751	10.9046592712402	https://www.genecards.org/cgi-bin/carddisp.pl?gene=GALK1
DICER1	Dicer 1, Ribonuclease III	Protein Coding	51	GC14M095086	10.9042415618896	https://www.genecards.org/cgi-bin/carddisp.pl?gene=DICER1
MIR27B	MicroRNA 27b	RNA Gene	22	GC09P095097	10.9032125473022	https://www.genecards.org/cgi-bin/carddisp.pl?gene=MIR27B
DAPK1	Death Associated Protein Kinase 1	Protein Coding	52	GC09P087497	10.8931798934937	https://www.genecards.org/cgi-bin/carddisp.pl?gene=DAPK1
GPER1	G Protein-Coupled Estrogen Receptor 1	Protein Coding	45	GC07P002158	10.8866767883301	https://www.genecards.org/cgi-bin/carddisp.pl?gene=GPER1
SLC39A14	Solute Carrier Family 39 Member 14	Protein Coding	46	GC08P022367	10.8864841461182	https://www.genecards.org/cgi-bin/carddisp.pl?gene=SLC39A14
CDKN2B-AS1	CDKN2B Antisense RNA 1	RNA Gene	25	GC09P021994	10.8612194061279	https://www.genecards.org/cgi-bin/carddisp.pl?gene=CDKN2B-AS1
TCF3	Transcription Factor 3	Protein Coding	47	GC19M001609	10.8603506088257	https://www.genecards.org/cgi-bin/carddisp.pl?gene=TCF3
RHOD	Ras Homolog Family Member D	Protein Coding	40	GC11P070573	10.855978012085	https://www.genecards.org/cgi-bin/carddisp.pl?gene=RHOD
FLCN	Folliculin	Protein Coding	44	GC17M017212	10.853609085083	https://www.genecards.org/cgi-bin/carddisp.pl?gene=FLCN
UBC	Ubiquitin C	Protein Coding	45	GC12M124911	10.8527517318726	https://www.genecards.org/cgi-bin/carddisp.pl?gene=UBC
SRSF2	Serine And Arginine Rich Splicing Factor 2	Protein Coding	43	GC17M076734	10.8480205535889	https://www.genecards.org/cgi-bin/carddisp.pl?gene=SRSF2
MIR499A	MicroRNA 499a	RNA Gene	23	GC20P034990	10.8464117050171	https://www.genecards.org/cgi-bin/carddisp.pl?gene=MIR499A
SIL1	SIL1 Nucleotide Exchange Factor	Protein Coding	43	GC05M138957	10.8457565307617	https://www.genecards.org/cgi-bin/carddisp.pl?gene=SIL1
SMO	Smoothened, Frizzled Class Receptor	Protein Coding	52	GC07P132235	10.8422555923462	https://www.genecards.org/cgi-bin/carddisp.pl?gene=SMO
IFNAR1	Interferon Alpha And Beta Receptor Subunit 1	Protein Coding	50	GC21P033324	10.8382539749146	https://www.genecards.org/cgi-bin/carddisp.pl?gene=IFNAR1
MAP3K1	Mitogen-Activated Protein Kinase Kinase Kinase 1	Protein Coding	52	GC05P056815	10.8346662521362	https://www.genecards.org/cgi-bin/carddisp.pl?gene=MAP3K1
CCNG1	Cyclin G1	Protein Coding	43	GC05P163438	10.8322925567627	https://www.genecards.org/cgi-bin/carddisp.pl?gene=CCNG1
LIMK1	LIM Domain Kinase 1	Protein Coding	51	GC07P074082	10.8307552337646	https://www.genecards.org/cgi-bin/carddisp.pl?gene=LIMK1
CSF3R	Colony Stimulating Factor 3 Receptor	Protein Coding	50	GC01M036466	10.8305616378784	https://www.genecards.org/cgi-bin/carddisp.pl?gene=CSF3R
GOT2	Glutamic-Oxaloacetic Transaminase 2	Protein Coding	50	GC16M058707	10.8248167037964	https://www.genecards.org/cgi-bin/carddisp.pl?gene=GOT2
KARS1	Lysyl-TRNA Synthetase 1	Protein Coding	47	GC16M075774	10.8241758346558	https://www.genecards.org/cgi-bin/carddisp.pl?gene=KARS1
PGM1	Phosphoglucomutase 1	Protein Coding	51	GC01P063593	10.8172664642334	https://www.genecards.org/cgi-bin/carddisp.pl?gene=PGM1
HERPUD1	Homocysteine Inducible ER Protein With Ubiquitin Like Domain 1	Protein Coding	41	GC16P056932	10.811595916748	https://www.genecards.org/cgi-bin/carddisp.pl?gene=HERPUD1
STX1A	Syntaxin 1A	Protein Coding	51	GC07M073700	10.8089542388916	https://www.genecards.org/cgi-bin/carddisp.pl?gene=STX1A
GNAO1	G Protein Subunit Alpha O1	Protein Coding	48	GC16P056231	10.8026084899902	https://www.genecards.org/cgi-bin/carddisp.pl?gene=GNAO1
MIR429	MicroRNA 429	RNA Gene	22	GC01P004111	10.7971935272217	https://www.genecards.org/cgi-bin/carddisp.pl?gene=MIR429
AOC3	Amine Oxidase Copper Containing 3	Protein Coding	48	GC17P042851	10.7928009033203	https://www.genecards.org/cgi-bin/carddisp.pl?gene=AOC3
BCL2A1	BCL2 Related Protein A1	Protein Coding	45	GC15M118988	10.7890844345093	https://www.genecards.org/cgi-bin/carddisp.pl?gene=BCL2A1
MIR146B	MicroRNA 146b	RNA Gene	23	GC10P102436	10.7864646911621	https://www.genecards.org/cgi-bin/carddisp.pl?gene=MIR146B
MIR30E	MicroRNA 30e	RNA Gene	25	GC01P040754	10.784065246582	https://www.genecards.org/cgi-bin/carddisp.pl?gene=MIR30E
GPI	Glucose-6-Phosphate Isomerase	Protein Coding	51	GC19P034359	10.7820806503296	https://www.genecards.org/cgi-bin/carddisp.pl?gene=GPI
IRAK4	Interleukin 1 Receptor Associated Kinase 4	Protein Coding	50	GC12P043758	10.7767305374146	https://www.genecards.org/cgi-bin/carddisp.pl?gene=IRAK4
GCH1	GTP Cyclohydrolase 1	Protein Coding	49	GC14M054842	10.7743663787842	https://www.genecards.org/cgi-bin/carddisp.pl?gene=GCH1
ALG1	ALG1 Chitobiosyldiphosphodolichol Beta-Mannosyltransferase	Protein Coding	47	GC16P005033	10.7625494003296	https://www.genecards.org/cgi-bin/carddisp.pl?gene=ALG1
NPHP1	Nephrocystin 1	Protein Coding	45	GC02M110122	10.7590866088867	https://www.genecards.org/cgi-bin/carddisp.pl?gene=NPHP1
MIR26A1	MicroRNA 26a-1	RNA Gene	23	GC03P037969	10.7582292556763	https://www.genecards.org/cgi-bin/carddisp.pl?gene=MIR26A1
SETBP1	SET Binding Protein 1	Protein Coding	43	GC18P044680	10.7446050643921	https://www.genecards.org/cgi-bin/carddisp.pl?gene=SETBP1
OGG1	8-Oxoguanine DNA Glycosylase	Protein Coding	50	GC03P012644	10.7400646209717	https://www.genecards.org/cgi-bin/carddisp.pl?gene=OGG1
S100A4	S100 Calcium Binding Protein A4	Protein Coding	48	GC01M153543	10.7322587966919	https://www.genecards.org/cgi-bin/carddisp.pl?gene=S100A4
USP18	Ubiquitin Specific Peptidase 18	Protein Coding	43	GC22P039677	10.7260322570801	https://www.genecards.org/cgi-bin/carddisp.pl?gene=USP18
MICB	MHC Class I Polypeptide-Related Sequence B	Protein Coding	43	GC06P087725	10.7243051528931	https://www.genecards.org/cgi-bin/carddisp.pl?gene=MICB
MTR	5-Methyltetrahydrofolate-Homocysteine Methyltransferase	Protein Coding	50	GC01P236795	10.7182445526123	https://www.genecards.org/cgi-bin/carddisp.pl?gene=MTR
TUBB4A	Tubulin Beta 4A Class IVa	Protein Coding	50	GC19M006496	10.7118549346924	https://www.genecards.org/cgi-bin/carddisp.pl?gene=TUBB4A
CKB	Creatine Kinase B	Protein Coding	48	GC14M103519	10.7099761962891	https://www.genecards.org/cgi-bin/carddisp.pl?gene=CKB
TUBA1A	Tubulin Alpha 1a	Protein Coding	52	GC12M049184	10.703498840332	https://www.genecards.org/cgi-bin/carddisp.pl?gene=TUBA1A
UBE2T	Ubiquitin Conjugating Enzyme E2 T	Protein Coding	47	GC01M202332	10.7005434036255	https://www.genecards.org/cgi-bin/carddisp.pl?gene=UBE2T
TSHR	Thyroid Stimulating Hormone Receptor	Protein Coding	50	GC14P080954	10.695273399353	https://www.genecards.org/cgi-bin/carddisp.pl?gene=TSHR
CNR2	Cannabinoid Receptor 2	Protein Coding	47	GC01M023870	10.6936988830566	https://www.genecards.org/cgi-bin/carddisp.pl?gene=CNR2
INVS	Inversin	Protein Coding	47	GC09P100099	10.6932497024536	https://www.genecards.org/cgi-bin/carddisp.pl?gene=INVS
JUNB	JunB Proto-Oncogene, AP-1 Transcription Factor Subunit	Protein Coding	44	GC19P012791	10.687536239624	https://www.genecards.org/cgi-bin/carddisp.pl?gene=JUNB
SLX4	SLX4 Structure-Specific Endonuclease Subunit	Protein Coding	40	GC16M003581	10.6787014007568	https://www.genecards.org/cgi-bin/carddisp.pl?gene=SLX4
ADORA3	Adenosine A3 Receptor	Protein Coding	48	GC01M111499	10.677583694458	https://www.genecards.org/cgi-bin/carddisp.pl?gene=ADORA3
GFM1	G Elongation Factor Mitochondrial 1	Protein Coding	47	GC03P158644	10.6758508682251	https://www.genecards.org/cgi-bin/carddisp.pl?gene=GFM1
FXN	Frataxin	Protein Coding	48	GC09P069035	10.6748132705688	https://www.genecards.org/cgi-bin/carddisp.pl?gene=FXN
TKFC	Triokinase And FMN Cyclase	Protein Coding	44	GC11P061334	10.6648216247559	https://www.genecards.org/cgi-bin/carddisp.pl?gene=TKFC
DNAJB1	DnaJ Heat Shock Protein Family (Hsp40) Member B1	Protein Coding	46	GC19M014514	10.6625776290894	https://www.genecards.org/cgi-bin/carddisp.pl?gene=DNAJB1
TUG1	Taurine Up-Regulated 1	Protein Coding	25	GC22P030969	10.6602210998535	https://www.genecards.org/cgi-bin/carddisp.pl?gene=TUG1
FUS	FUS RNA Binding Protein	Protein Coding	47	GC16P031180	10.6568508148193	https://www.genecards.org/cgi-bin/carddisp.pl?gene=FUS
MIR128-1	MicroRNA 128-1	RNA Gene	20	GC02P135665	10.6566438674927	https://www.genecards.org/cgi-bin/carddisp.pl?gene=MIR128-1
CEP164	Centrosomal Protein 164	Protein Coding	44	GC11P117314	10.656566619873	https://www.genecards.org/cgi-bin/carddisp.pl?gene=CEP164
ANO5	Anoctamin 5	Protein Coding	43	GC11P021799	10.6530742645264	https://www.genecards.org/cgi-bin/carddisp.pl?gene=ANO5
TIAM1	TIAM Rac1 Associated GEF 1	Protein Coding	47	GC21M031118	10.647665977478	https://www.genecards.org/cgi-bin/carddisp.pl?gene=TIAM1
KRT14	Keratin 14	Protein Coding	49	GC17M041582	10.6473827362061	https://www.genecards.org/cgi-bin/carddisp.pl?gene=KRT14
TNFRSF12A	TNF Receptor Superfamily Member 12A	Protein Coding	44	GC16P003018	10.6403331756592	https://www.genecards.org/cgi-bin/carddisp.pl?gene=TNFRSF12A
CLDN1	Claudin 1	Protein Coding	48	GC03M190305	10.6279764175415	https://www.genecards.org/cgi-bin/carddisp.pl?gene=CLDN1
XPO1	Exportin 1	Protein Coding	51	GC02M061445	10.6238279342651	https://www.genecards.org/cgi-bin/carddisp.pl?gene=XPO1
ERCC8	ERCC Excision Repair 8, CSA Ubiquitin Ligase Complex Subunit	Protein Coding	44	GC05M060896	10.623140335083	https://www.genecards.org/cgi-bin/carddisp.pl?gene=ERCC8
CAPN1	Calpain 1	Protein Coding	53	GC11P070408	10.6181240081787	https://www.genecards.org/cgi-bin/carddisp.pl?gene=CAPN1
NPHP4	Nephrocystin 4	Protein Coding	42	GC01M007106	10.6134805679321	https://www.genecards.org/cgi-bin/carddisp.pl?gene=NPHP4
NLRP12	NLR Family Pyrin Domain Containing 12	Protein Coding	46	GC19M053793	10.6064548492432	https://www.genecards.org/cgi-bin/carddisp.pl?gene=NLRP12
ALOX5AP	Arachidonate 5-Lipoxygenase Activating Protein	Protein Coding	47	GC13P030713	10.6060333251953	https://www.genecards.org/cgi-bin/carddisp.pl?gene=ALOX5AP
HNRNPK	Heterogeneous Nuclear Ribonucleoprotein K	Protein Coding	47	GC09M095069	10.6046333312988	https://www.genecards.org/cgi-bin/carddisp.pl?gene=HNRNPK
LAMP2	Lysosomal Associated Membrane Protein 2	Protein Coding	46	GC0XM120426	10.6044492721558	https://www.genecards.org/cgi-bin/carddisp.pl?gene=LAMP2
SRD5A1	Steroid 5 Alpha-Reductase 1	Protein Coding	47	GC05P006633	10.5995817184448	https://www.genecards.org/cgi-bin/carddisp.pl?gene=SRD5A1
LGI1	Leucine Rich Glioma Inactivated 1	Protein Coding	46	GC10P093757	10.5967903137207	https://www.genecards.org/cgi-bin/carddisp.pl?gene=LGI1
TCTN2	Tectonic Family Member 2	Protein Coding	42	GC12P123671	10.5882129669189	https://www.genecards.org/cgi-bin/carddisp.pl?gene=TCTN2
ATP1A1	ATPase Na+/K+ Transporting Subunit Alpha 1	Protein Coding	53	GC01P116372	10.5826044082642	https://www.genecards.org/cgi-bin/carddisp.pl?gene=ATP1A1
CCL7	C-C Motif Chemokine Ligand 7	Protein Coding	45	GC17P034270	10.5795278549194	https://www.genecards.org/cgi-bin/carddisp.pl?gene=CCL7
ACTA2	Actin Alpha 2, Smooth Muscle	Protein Coding	50	GC10M088935	10.5758676528931	https://www.genecards.org/cgi-bin/carddisp.pl?gene=ACTA2
TNIP1	TNFAIP3 Interacting Protein 1	Protein Coding	41	GC05M151029	10.5746936798096	https://www.genecards.org/cgi-bin/carddisp.pl?gene=TNIP1
RSF1	Remodeling And Spacing Factor 1	Protein Coding	37	GC11M097504	10.5743570327759	https://www.genecards.org/cgi-bin/carddisp.pl?gene=RSF1
TXNRD2	Thioredoxin Reductase 2	Protein Coding	48	GC22M019863	10.5679225921631	https://www.genecards.org/cgi-bin/carddisp.pl?gene=TXNRD2
SESN2	Sestrin 2	Protein Coding	40	GC01P028290	10.5603189468384	https://www.genecards.org/cgi-bin/carddisp.pl?gene=SESN2
STUB1	STIP1 Homology And U-Box Containing Protein 1	Protein Coding	48	GC16P012618	10.5581083297729	https://www.genecards.org/cgi-bin/carddisp.pl?gene=STUB1
GLO1	Glyoxalase I	Protein Coding	47	GC06M069363	10.5554170608521	https://www.genecards.org/cgi-bin/carddisp.pl?gene=GLO1
BMAL1	Basic Helix-Loop-Helix ARNT Like 1	Protein Coding	42	GC11P013277	10.5528793334961	https://www.genecards.org/cgi-bin/carddisp.pl?gene=BMAL1
ZAP70	Zeta Chain Of T Cell Receptor Associated Protein Kinase 70	Protein Coding	54	GC02P097761	10.5445556640625	https://www.genecards.org/cgi-bin/carddisp.pl?gene=ZAP70
SFTPB	Surfactant Protein B	Protein Coding	47	GC02M085657	10.5443019866943	https://www.genecards.org/cgi-bin/carddisp.pl?gene=SFTPB
MAPK11	Mitogen-Activated Protein Kinase 11	Protein Coding	51	GC22M050263	10.5404739379883	https://www.genecards.org/cgi-bin/carddisp.pl?gene=MAPK11
TMPRSS6	Transmembrane Serine Protease 6	Protein Coding	47	GC22M059410	10.5353212356567	https://www.genecards.org/cgi-bin/carddisp.pl?gene=TMPRSS6
FBXW7	F-Box And WD Repeat Domain Containing 7	Protein Coding	46	GC04M152321	10.5281524658203	https://www.genecards.org/cgi-bin/carddisp.pl?gene=FBXW7
IQGAP1	IQ Motif Containing GTPase Activating Protein 1	Protein Coding	46	GC15P090388	10.519190788269	https://www.genecards.org/cgi-bin/carddisp.pl?gene=IQGAP1
NCOR1	Nuclear Receptor Corepressor 1	Protein Coding	47	GC17M016029	10.5175256729126	https://www.genecards.org/cgi-bin/carddisp.pl?gene=NCOR1
PTN	Pleiotrophin	Protein Coding	44	GC07M137227	10.513484954834	https://www.genecards.org/cgi-bin/carddisp.pl?gene=PTN
GSK3A	Glycogen Synthase Kinase 3 Alpha	Protein Coding	52	GC19M067912	10.5021867752075	https://www.genecards.org/cgi-bin/carddisp.pl?gene=GSK3A
LEPQTL1	Leptin, Serum Levels Of	Genetic Locus	4	GC02U903086	10.5021781921387	https://www.genecards.org/cgi-bin/carddisp.pl?gene=LEPQTL1
NAB2	NGFI-A Binding Protein 2	Protein Coding	44	GC12P057437	10.4982213973999	https://www.genecards.org/cgi-bin/carddisp.pl?gene=NAB2
CX3CL1	C-X3-C Motif Chemokine Ligand 1	Protein Coding	47	GC16P057372	10.4932594299316	https://www.genecards.org/cgi-bin/carddisp.pl?gene=CX3CL1
NEUROD1	Neuronal Differentiation 1	Protein Coding	48	GC02M181673	10.4886560440063	https://www.genecards.org/cgi-bin/carddisp.pl?gene=NEUROD1
WRAP53	WD Repeat Containing Antisense To TP53	Protein Coding	43	GC17P011466	10.4847917556763	https://www.genecards.org/cgi-bin/carddisp.pl?gene=WRAP53
PEX12	Peroxisomal Biogenesis Factor 12	Protein Coding	42	GC17M035574	10.4844541549683	https://www.genecards.org/cgi-bin/carddisp.pl?gene=PEX12
PTGER4	Prostaglandin E Receptor 4	Protein Coding	48	GC05P040679	10.4844207763672	https://www.genecards.org/cgi-bin/carddisp.pl?gene=PTGER4
CYP26A1	Cytochrome P450 Family 26 Subfamily A Member 1	Protein Coding	45	GC10P093073	10.4805316925049	https://www.genecards.org/cgi-bin/carddisp.pl?gene=CYP26A1
IL17F	Interleukin 17F	Protein Coding	48	GC06M069573	10.4775075912476	https://www.genecards.org/cgi-bin/carddisp.pl?gene=IL17F
WWOX	WW Domain Containing Oxidoreductase	Protein Coding	48	GC16P078099	10.4700813293457	https://www.genecards.org/cgi-bin/carddisp.pl?gene=WWOX
UGT2B17	UDP Glucuronosyltransferase Family 2 Member B17	Protein Coding	43	GC04M068537	10.4680528640747	https://www.genecards.org/cgi-bin/carddisp.pl?gene=UGT2B17
SLC1A2	Solute Carrier Family 1 Member 2	Protein Coding	52	GC11M035267	10.4631538391113	https://www.genecards.org/cgi-bin/carddisp.pl?gene=SLC1A2
PTH	Parathyroid Hormone	Protein Coding	48	GC11M013492	10.451642036438	https://www.genecards.org/cgi-bin/carddisp.pl?gene=PTH
GYPC	Glycophorin C (Gerbich Blood Group)	Protein Coding	45	GC02P126655	10.4511251449585	https://www.genecards.org/cgi-bin/carddisp.pl?gene=GYPC
MERTK	MER Proto-Oncogene, Tyrosine Kinase	Protein Coding	55	GC02P111898	10.4475774765015	https://www.genecards.org/cgi-bin/carddisp.pl?gene=MERTK
NDUFS2	NADH:Ubiquinone Oxidoreductase Core Subunit S2	Protein Coding	47	GC01P161197	10.4424905776978	https://www.genecards.org/cgi-bin/carddisp.pl?gene=NDUFS2
HHEX	Hematopoietically Expressed Homeobox	Protein Coding	41	GC10P092689	10.4368391036987	https://www.genecards.org/cgi-bin/carddisp.pl?gene=HHEX
SYT1	Synaptotagmin 1	Protein Coding	51	GC12P078863	10.4296007156372	https://www.genecards.org/cgi-bin/carddisp.pl?gene=SYT1
ID1	Inhibitor Of DNA Binding 1, HLH Protein	Protein Coding	44	GC20P031605	10.4278898239136	https://www.genecards.org/cgi-bin/carddisp.pl?gene=ID1
ELK1	ETS Transcription Factor ELK1	Protein Coding	45	GC0XM047635	10.4257221221924	https://www.genecards.org/cgi-bin/carddisp.pl?gene=ELK1
NHP2	NHP2 Ribonucleoprotein	Protein Coding	46	GC05M178149	10.4227571487427	https://www.genecards.org/cgi-bin/carddisp.pl?gene=NHP2
PIN1	Peptidylprolyl Cis/Trans Isomerase, NIMA-Interacting 1	Protein Coding	50	GC19P009835	10.4217529296875	https://www.genecards.org/cgi-bin/carddisp.pl?gene=PIN1
KCNK3	Potassium Two Pore Domain Channel Subfamily K Member 3	Protein Coding	53	GC02P026692	10.4199104309082	https://www.genecards.org/cgi-bin/carddisp.pl?gene=KCNK3
DKC1	Dyskerin Pseudouridine Synthase 1	Protein Coding	49	GC0XP154762	10.4149103164673	https://www.genecards.org/cgi-bin/carddisp.pl?gene=DKC1
RAG1	Recombination Activating 1	Protein Coding	48	GC11P036540	10.4140844345093	https://www.genecards.org/cgi-bin/carddisp.pl?gene=RAG1
CSNK1A1	Casein Kinase 1 Alpha 1	Protein Coding	52	GC05M149492	10.4107265472412	https://www.genecards.org/cgi-bin/carddisp.pl?gene=CSNK1A1
ZC3H12A	Zinc Finger CCCH-Type Containing 12A	Protein Coding	41	GC01P037474	10.4038314819336	https://www.genecards.org/cgi-bin/carddisp.pl?gene=ZC3H12A
IDUA	Alpha-L-Iduronidase	Protein Coding	48	GC04P000986	10.402928352356	https://www.genecards.org/cgi-bin/carddisp.pl?gene=IDUA
TRIM28	Tripartite Motif Containing 28	Protein Coding	46	GC19P058544	10.3949575424194	https://www.genecards.org/cgi-bin/carddisp.pl?gene=TRIM28
MYOG	Myogenin	Protein Coding	44	GC01M203083	10.388521194458	https://www.genecards.org/cgi-bin/carddisp.pl?gene=MYOG
DCDC2	Doublecortin Domain Containing 2	Protein Coding	42	GC06M024171	10.3782424926758	https://www.genecards.org/cgi-bin/carddisp.pl?gene=DCDC2
SOX4	SRY-Box Transcription Factor 4	Protein Coding	45	GC06P021593	10.3745098114014	https://www.genecards.org/cgi-bin/carddisp.pl?gene=SOX4
WNK1	WNK Lysine Deficient Protein Kinase 1	Protein Coding	51	GC12P000733	10.3714323043823	https://www.genecards.org/cgi-bin/carddisp.pl?gene=WNK1
B9D1	B9 Domain Containing 1	Protein Coding	41	GC17M019334	10.3706855773926	https://www.genecards.org/cgi-bin/carddisp.pl?gene=B9D1
KRT20	Keratin 20	Protein Coding	42	GC17M040875	10.3682708740234	https://www.genecards.org/cgi-bin/carddisp.pl?gene=KRT20
ARID1A	AT-Rich Interaction Domain 1A	Protein Coding	47	GC01P026693	10.3679246902466	https://www.genecards.org/cgi-bin/carddisp.pl?gene=ARID1A
IFNGR1	Interferon Gamma Receptor 1	Protein Coding	53	GC06M137197	10.3654460906982	https://www.genecards.org/cgi-bin/carddisp.pl?gene=IFNGR1
ATF6	Activating Transcription Factor 6	Protein Coding	50	GC01P161766	10.3650379180908	https://www.genecards.org/cgi-bin/carddisp.pl?gene=ATF6
CSNK2A2	Casein Kinase 2 Alpha 2	Protein Coding	50	GC16M058157	10.3608131408691	https://www.genecards.org/cgi-bin/carddisp.pl?gene=CSNK2A2
FCGR1A	Fc Gamma Receptor Ia	Protein Coding	44	GC01P150320	10.3582220077515	https://www.genecards.org/cgi-bin/carddisp.pl?gene=FCGR1A
RNASEH2A	Ribonuclease H2 Subunit A	Protein Coding	47	GC19P014505	10.3556156158447	https://www.genecards.org/cgi-bin/carddisp.pl?gene=RNASEH2A
GYPB	Glycophorin B (MNS Blood Group)	Protein Coding	41	GC04M143996	10.3553228378296	https://www.genecards.org/cgi-bin/carddisp.pl?gene=GYPB
ANG	Angiogenin	Protein Coding	47	GC14P033406	10.3548145294189	https://www.genecards.org/cgi-bin/carddisp.pl?gene=ANG
MMUT	Methylmalonyl-CoA Mutase	Protein Coding	45	GC06M049430	10.3546199798584	https://www.genecards.org/cgi-bin/carddisp.pl?gene=MMUT
XRCC4	X-Ray Repair Cross Complementing 4	Protein Coding	45	GC05P083077	10.3535194396973	https://www.genecards.org/cgi-bin/carddisp.pl?gene=XRCC4
ATRIP	ATR Interacting Protein	Protein Coding	44	GC03P049767	10.3465538024902	https://www.genecards.org/cgi-bin/carddisp.pl?gene=ATRIP
CASP4	Caspase 4	Protein Coding	49	GC11M104942	10.3435230255127	https://www.genecards.org/cgi-bin/carddisp.pl?gene=CASP4
KLF1	KLF Transcription Factor 1	Protein Coding	45	GC19M012884	10.3402872085571	https://www.genecards.org/cgi-bin/carddisp.pl?gene=KLF1
FURIN	Furin, Paired Basic Amino Acid Cleaving Enzyme	Protein Coding	50	GC15P090868	10.3388481140137	https://www.genecards.org/cgi-bin/carddisp.pl?gene=FURIN
ACVR2B	Activin A Receptor Type 2B	Protein Coding	52	GC03P038453	10.3364419937134	https://www.genecards.org/cgi-bin/carddisp.pl?gene=ACVR2B
CYP11B2	Cytochrome P450 Family 11 Subfamily B Member 2	Protein Coding	50	GC08M142910	10.3344144821167	https://www.genecards.org/cgi-bin/carddisp.pl?gene=CYP11B2
PENK	Proenkephalin	Protein Coding	41	GC08M056436	10.3314809799194	https://www.genecards.org/cgi-bin/carddisp.pl?gene=PENK
LEF1	Lymphoid Enhancer Binding Factor 1	Protein Coding	51	GC04M108047	10.3284597396851	https://www.genecards.org/cgi-bin/carddisp.pl?gene=LEF1
BLZF1	Basic Leucine Zipper Nuclear Factor 1	Protein Coding	41	GC01P169367	10.3272972106934	https://www.genecards.org/cgi-bin/carddisp.pl?gene=BLZF1
MTM1	Myotubularin 1	Protein Coding	45	GC0XP150562	10.3249502182007	https://www.genecards.org/cgi-bin/carddisp.pl?gene=MTM1
AIF1	Allograft Inflammatory Factor 1	Protein Coding	41	GC06P087730	10.3105354309082	https://www.genecards.org/cgi-bin/carddisp.pl?gene=AIF1
MDH2	Malate Dehydrogenase 2	Protein Coding	51	GC07P076048	10.3071365356445	https://www.genecards.org/cgi-bin/carddisp.pl?gene=MDH2
TPT1	Tumor Protein, Translationally-Controlled 1	Protein Coding	48	GC13M045333	10.3066568374634	https://www.genecards.org/cgi-bin/carddisp.pl?gene=TPT1
PAK1	P21 (RAC1) Activated Kinase 1	Protein Coding	52	GC11M097499	10.2925300598145	https://www.genecards.org/cgi-bin/carddisp.pl?gene=PAK1
ST6GAL1	ST6 Beta-Galactoside Alpha-2,6-Sialyltransferase 1	Protein Coding	47	GC03P186930	10.291898727417	https://www.genecards.org/cgi-bin/carddisp.pl?gene=ST6GAL1
GRHPR	Glyoxylate And Hydroxypyruvate Reductase	Protein Coding	49	GC09P048131	10.287428855896	https://www.genecards.org/cgi-bin/carddisp.pl?gene=GRHPR
MIR370	MicroRNA 370	RNA Gene	23	GC14P110111	10.283501625061	https://www.genecards.org/cgi-bin/carddisp.pl?gene=MIR370
CFHR2	Complement Factor H Related 2	Protein Coding	41	GC01P196943	10.2827701568604	https://www.genecards.org/cgi-bin/carddisp.pl?gene=CFHR2
PNKP	Polynucleotide Kinase 3'-Phosphatase	Protein Coding	49	GC19M068191	10.2823276519775	https://www.genecards.org/cgi-bin/carddisp.pl?gene=PNKP
NEK1	NIMA Related Kinase 1	Protein Coding	46	GC04M169393	10.275505065918	https://www.genecards.org/cgi-bin/carddisp.pl?gene=NEK1
ADRA1A	Adrenoceptor Alpha 1A	Protein Coding	50	GC08M026747	10.2751064300537	https://www.genecards.org/cgi-bin/carddisp.pl?gene=ADRA1A
SSB	Small RNA Binding Exonuclease Protection Factor La	Protein Coding	45	GC02P169791	10.2665071487427	https://www.genecards.org/cgi-bin/carddisp.pl?gene=SSB
GALT	Galactose-1-Phosphate Uridylyltransferase	Protein Coding	49	GC09P048032	10.2649698257446	https://www.genecards.org/cgi-bin/carddisp.pl?gene=GALT
HTT	Huntingtin	Protein Coding	47	GC04P003041	10.2626762390137	https://www.genecards.org/cgi-bin/carddisp.pl?gene=HTT
PCDH19	Protocadherin 19	Protein Coding	45	GC0XM100291	10.2459192276001	https://www.genecards.org/cgi-bin/carddisp.pl?gene=PCDH19
APOL1	Apolipoprotein L1	Protein Coding	47	GC22P036253	10.2436666488647	https://www.genecards.org/cgi-bin/carddisp.pl?gene=APOL1
SERPING1	Serpin Family G Member 1	Protein Coding	50	GC11P057597	10.2399806976318	https://www.genecards.org/cgi-bin/carddisp.pl?gene=SERPING1
SSTR2	Somatostatin Receptor 2	Protein Coding	50	GC17P073165	10.2368717193604	https://www.genecards.org/cgi-bin/carddisp.pl?gene=SSTR2
MT-RNR2	Mitochondrially Encoded 16S RRNA	RNA Gene	20	GCMTP001674	10.2333583831787	https://www.genecards.org/cgi-bin/carddisp.pl?gene=MT-RNR2
PLA2G1B	Phospholipase A2 Group IB	Protein Coding	47	GC12M120322	10.2305011749268	https://www.genecards.org/cgi-bin/carddisp.pl?gene=PLA2G1B
KIF11	Kinesin Family Member 11	Protein Coding	51	GC10P092574	10.2166004180908	https://www.genecards.org/cgi-bin/carddisp.pl?gene=KIF11
NHLRC1	NHL Repeat Containing E3 Ubiquitin Protein Ligase 1	Protein Coding	41	GC06M018120	10.2149133682251	https://www.genecards.org/cgi-bin/carddisp.pl?gene=NHLRC1
SLC11A1	Solute Carrier Family 11 Member 1	Protein Coding	50	GC02P218382	10.2095632553101	https://www.genecards.org/cgi-bin/carddisp.pl?gene=SLC11A1
KCNJ10	Potassium Inwardly Rectifying Channel Subfamily J Member 10	Protein Coding	48	GC01M159998	10.2034492492676	https://www.genecards.org/cgi-bin/carddisp.pl?gene=KCNJ10
PPM1D	Protein Phosphatase, Mg2+/Mn2+ Dependent 1D	Protein Coding	50	GC17P060600	10.2033767700195	https://www.genecards.org/cgi-bin/carddisp.pl?gene=PPM1D
UTS2	Urotensin 2	Protein Coding	42	GC01M007843	10.1991891860962	https://www.genecards.org/cgi-bin/carddisp.pl?gene=UTS2
CHRM1	Cholinergic Receptor Muscarinic 1	Protein Coding	48	GC11M096948	10.1970663070679	https://www.genecards.org/cgi-bin/carddisp.pl?gene=CHRM1
TRIM37	Tripartite Motif Containing 37	Protein Coding	43	GC17M058982	10.1967058181763	https://www.genecards.org/cgi-bin/carddisp.pl?gene=TRIM37
DGAT1	Diacylglycerol O-Acyltransferase 1	Protein Coding	50	GC08M144316	10.1910257339478	https://www.genecards.org/cgi-bin/carddisp.pl?gene=DGAT1
LRP2	LDL Receptor Related Protein 2	Protein Coding	51	GC02M169127	10.1890239715576	https://www.genecards.org/cgi-bin/carddisp.pl?gene=LRP2
FLAD1	Flavin Adenine Dinucleotide Synthetase 1	Protein Coding	43	GC01P154983	10.1888074874878	https://www.genecards.org/cgi-bin/carddisp.pl?gene=FLAD1
APOA2	Apolipoprotein A2	Protein Coding	47	GC01M161222	10.1867876052856	https://www.genecards.org/cgi-bin/carddisp.pl?gene=APOA2
CUL3	Cullin 3	Protein Coding	49	GC02M224470	10.1844844818115	https://www.genecards.org/cgi-bin/carddisp.pl?gene=CUL3
RNASEH2B	Ribonuclease H2 Subunit B	Protein Coding	38	GC13P050909	10.1841259002686	https://www.genecards.org/cgi-bin/carddisp.pl?gene=RNASEH2B
TXNIP	Thioredoxin Interacting Protein	Protein Coding	41	GC01M145992	10.1620349884033	https://www.genecards.org/cgi-bin/carddisp.pl?gene=TXNIP
CCL18	C-C Motif Chemokine Ligand 18	Protein Coding	38	GC17P036064	10.1557350158691	https://www.genecards.org/cgi-bin/carddisp.pl?gene=CCL18
XIST	X Inactive Specific Transcript	RNA Gene	25	GC0XM073820	10.1532039642334	https://www.genecards.org/cgi-bin/carddisp.pl?gene=XIST
CEL	Carboxyl Ester Lipase	Protein Coding	48	GC09P133061	10.1490106582642	https://www.genecards.org/cgi-bin/carddisp.pl?gene=CEL
CHIT1	Chitinase 1	Protein Coding	47	GC01M203213	10.1476383209229	https://www.genecards.org/cgi-bin/carddisp.pl?gene=CHIT1
UQCRC2	Ubiquinol-Cytochrome C Reductase Core Protein 2	Protein Coding	48	GC16P022323	10.1457815170288	https://www.genecards.org/cgi-bin/carddisp.pl?gene=UQCRC2
DDB2	Damage Specific DNA Binding Protein 2	Protein Coding	48	GC11P047237	10.1391096115112	https://www.genecards.org/cgi-bin/carddisp.pl?gene=DDB2
SIRT2	Sirtuin 2	Protein Coding	50	GC19M038878	10.138162612915	https://www.genecards.org/cgi-bin/carddisp.pl?gene=SIRT2
STAR	Steroidogenic Acute Regulatory Protein	Protein Coding	47	GC08M038145	10.1295824050903	https://www.genecards.org/cgi-bin/carddisp.pl?gene=STAR
MIRLET7E	MicroRNA Let-7e	RNA Gene	23	GC19P070320	10.125937461853	https://www.genecards.org/cgi-bin/carddisp.pl?gene=MIRLET7E
RHOC	Ras Homolog Family Member C	Protein Coding	44	GC01M112701	10.1152935028076	https://www.genecards.org/cgi-bin/carddisp.pl?gene=RHOC
AUTS2	Activator Of Transcription And Developmental Regulator AUTS2	Protein Coding	43	GC07P069598	10.106351852417	https://www.genecards.org/cgi-bin/carddisp.pl?gene=AUTS2
WRN	WRN RecQ Like Helicase	Protein Coding	48	GC08P031033	10.0922317504883	https://www.genecards.org/cgi-bin/carddisp.pl?gene=WRN
MIR30D	MicroRNA 30d	RNA Gene	21	GC08M134804	10.0914106369019	https://www.genecards.org/cgi-bin/carddisp.pl?gene=MIR30D
CYP24A1	Cytochrome P450 Family 24 Subfamily A Member 1	Protein Coding	48	GC20M054153	10.0884399414063	https://www.genecards.org/cgi-bin/carddisp.pl?gene=CYP24A1
PMP22	Peripheral Myelin Protein 22	Protein Coding	48	GC17M015229	10.0869121551514	https://www.genecards.org/cgi-bin/carddisp.pl?gene=PMP22
[truncated: 6,186 more rows]
