# Supplementary material for: Exploring the mechanism of Alisma orientale for the treatment of pregnancy induced hypertension and potential hepato-nephrotoxicity by using network pharmacology, network toxicology, molecular docking and molecular dynamics simulation
Source: Front Pharmacol. 2022 Nov 15;13:1027112. doi: 10.3389/fphar.2022.1027112 (PMC9705790; doi:10.3389/fphar.2022.1027112)
Supplement: Supplementary file 4 [file DataSheet8.ZIP › Supplement Materials/Compounds and Targets/Toxic compound details/MOL000394.mol2]

@<TRIPOS>MOLECULE
MOL000394
   21    20     1     1     0
SMALL
GASTEIGER


@<TRIPOS>ATOM
      1 C          -0.774532   -0.534950   -0.280651 C.3       1 <1>         0.193882 
      2 C          -1.697737   -0.194021    0.926177 C.3       1 <1>         0.141543 
      3 O          -2.930032   -0.900207    0.706908 O.3       1 <1>        -0.383633 
      4 N           0.583882    0.081586   -0.295063 N.2       1 <1>        -0.472912 
      5 C           1.292645   -0.372260   -1.523422 C.3       1 <1>         0.161636 
      6 C           0.465116    1.570092   -0.324523 C.3       1 <1>         0.161636 
      7 C           1.355592   -0.363517    0.903573 C.3       1 <1>         0.161636 
      8 H          -0.740563   -1.641819   -0.297264 H         1 <1>         0.158832 
      9 H          -1.374678   -0.264952   -1.171441 H         1 <1>         0.158832 
     10 H          -1.899058    0.889014    0.983906 H         1 <1>         0.067468 
     11 H          -1.249739   -0.522189    1.879294 H         1 <1>         0.067468 
     12 H          -3.583730   -0.767149    1.390721 H         1 <1>         0.209921 
     13 H           2.316683    0.032960   -1.627233 H         1 <1>         0.152632 
     14 H           1.403544   -1.472042   -1.566820 H         1 <1>         0.152632 
     15 H           0.763443   -0.080809   -2.450083 H         1 <1>         0.152632 
     16 H           1.326209    2.067040   -0.808061 H         1 <1>         0.152632 
     17 H           0.387159    2.051292    0.666597 H         1 <1>         0.152632 
     18 H          -0.418138    1.928792   -0.884380 H         1 <1>         0.152632 
     19 H           2.449180   -0.367958    0.741379 H         1 <1>         0.152632 
     20 H           1.113709   -1.393867    1.223180 H         1 <1>         0.152632 
     21 H           1.211048    0.254967    1.807205 H         1 <1>         0.152632 
@<TRIPOS>BOND
     1    1    2 1    
     2    1    4 1    
     3    1    8 1    
     4    1    9 1    
     5    2    3 1    
     6    2   10 1    
     7    2   11 1    
     8    3   12 1    
     9    4    5 1    
    10    4    6 1    
    11    4    7 1    
    12    5   13 1    
    13    5   14 1    
    14    5   15 1    
    15    6   16 1    
    16    6   17 1    
    17    6   18 1    
    18    7   19 1    
    19    7   20 1    
    20    7   21 1    
@<TRIPOS>SUBSTRUCTURE
     1 ****        1 TEMP              0 ****  ****    0 ROOT 
@<TRIPOS>NORMAL
@<TRIPOS>FF_PBC
FORCE_FIELD_SETUP_FEATURE Force Field Setup information
v1.0  0 0.000000 0.000000 0.000000 0.000000 0.000000 0.000000 NONE 0 0 0 0 1 0 0 0 0 0 0 0 0
