# Supplementary material for: Exploring the mechanism of Alisma orientale for the treatment of pregnancy induced hypertension and potential hepato-nephrotoxicity by using network pharmacology, network toxicology, molecular docking and molecular dynamics simulation
Source: Front Pharmacol. 2022 Nov 15;13:1027112. doi: 10.3389/fphar.2022.1027112 (PMC9705790; doi:10.3389/fphar.2022.1027112)
Supplement: Supplementary file 4 [file DataSheet8.ZIP › Supplement Materials/Compounds and Targets/Toxic compound details/MOL000472.mol2]

@<TRIPOS>MOLECULE
MOL000472
   30    32     1     1     0
SMALL
GASTEIGER


@<TRIPOS>ATOM
      1 C           2.929696    1.401723   -0.287764 C.ar      1 <1>         0.086509 
      2 C           4.199780    0.659194   -0.115014 C.ar      1 <1>        -0.001429 
      3 C           4.193398   -0.717234    0.193263 C.ar      1 <1>         0.075732 
      4 C           2.901987   -1.425771    0.346436 C.ar      1 <1>        -0.020262 
      5 C           1.676377   -0.734972    0.185196 C.ar      1 <1>         0.037988 
      6 C           0.354136   -1.451475    0.339627 C.2       1 <1>         0.194755 
      7 O           0.338715   -2.640341    0.613441 O.2       1 <1>        -0.286608 
      8 C          -0.949513   -0.706263    0.156773 C.ar      1 <1>         0.035809 
      9 C          -2.236587   -1.428764    0.304214 C.ar      1 <1>        -0.047151 
     10 C          -3.456173   -0.755187    0.136201 C.ar      1 <1>        -0.047307 
     11 C          -3.450031    0.691996   -0.189379 C.ar      1 <1>        -0.028282 
     12 C          -2.244734    1.392638   -0.331689 C.ar      1 <1>         0.084321 
     13 C          -0.951333    0.678543   -0.155311 C.ar      1 <1>         0.062824 
     14 C           0.357918    1.419454   -0.307107 C.2       1 <1>         0.199440 
     15 O           0.346469    2.611986   -0.570385 O.2       1 <1>        -0.286435 
     16 C           1.681537    0.709774   -0.139502 C.ar      1 <1>         0.062970 
     17 O          -2.289761    2.755496   -0.638339 O.3       1 <1>        -0.359094 
     18 O           5.382279   -1.432479    0.358512 O.3       1 <1>        -0.359729 
     19 O           2.982746    2.764920   -0.592856 O.3       1 <1>        -0.359020 
     20 C          -4.774610   -1.520057    0.290424 C.3       1 <1>        -0.039609 
     21 H           5.134384    1.196260   -0.230812 H         1 <1>         0.066922 
     22 H           2.909206   -2.483950    0.584347 H         1 <1>         0.065049 
     23 H          -2.236171   -2.487127    0.543811 H         1 <1>         0.062744 
     24 H          -4.385141    1.225062   -0.320871 H         1 <1>         0.064604 
     25 H          -1.431399    3.160970   -0.716767 H         1 <1>         0.217340 
     26 H           6.173589   -0.919229    0.238561 H         1 <1>         0.217315 
     27 H           2.129580    3.178650   -0.687807 H         1 <1>         0.217341 
     28 H          -5.639811   -0.883280    0.053143 H         1 <1>         0.027755 
     29 H          -4.778167   -2.386221   -0.388348 H         1 <1>         0.027755 
     30 H          -4.868365   -1.874316    1.327901 H         1 <1>         0.027755 
@<TRIPOS>BOND
     1    1    2 1    
     2    1   16 2    
     3    1   19 1    
     4    2    3 2    
     5    2   21 1    
     6    3    4 1    
     7    3   18 1    
     8    4    5 2    
     9    4   22 1    
    10    5    6 1    
    11    5   16 1    
    12    6    7 2    
    13    6    8 1    
    14    8    9 1    
    15    8   13 2    
    16    9   10 2    
    17    9   23 1    
    18   10   11 1    
    19   10   20 1    
    20   11   12 2    
    21   11   24 1    
    22   12   13 1    
    23   12   17 1    
    24   13   14 1    
    25   14   15 2    
    26   14   16 1    
    27   17   25 1    
    28   18   26 1    
    29   19   27 1    
    30   20   28 1    
    31   20   29 1    
    32   20   30 1    
@<TRIPOS>SUBSTRUCTURE
     1 ****        1 TEMP              0 ****  ****    0 ROOT 
@<TRIPOS>NORMAL
@<TRIPOS>FF_PBC
FORCE_FIELD_SETUP_FEATURE Force Field Setup information
v1.0  0 0.000000 0.000000 0.000000 0.000000 0.000000 0.000000 NONE 0 0 0 0 1 0 0 0 0 0 0 0 0
