# Supplementary material for: Exploring the mechanism of Alisma orientale for the treatment of pregnancy induced hypertension and potential hepato-nephrotoxicity by using network pharmacology, network toxicology, molecular docking and molecular dynamics simulation
Source: Front Pharmacol. 2022 Nov 15;13:1027112. doi: 10.3389/fphar.2022.1027112 (PMC9705790; doi:10.3389/fphar.2022.1027112)
Supplement: Supplementary file 4 [file DataSheet8.ZIP › Supplement Materials/Compounds and Targets/Toxic compound details/MOL000748.mol2]

@<TRIPOS>MOLECULE
MOL000748
   15    15     1     1     0
SMALL
GASTEIGER


@<TRIPOS>ATOM
      1 O          -0.718433   -0.841624   -0.449287 O.2       1 <1>        -0.203929 
      2 C           0.523318   -1.442510   -0.220620 C.ar      1 <1>         0.394907 
      3 C           1.505867   -0.550516    0.205614 C.ar      1 <1>         0.054473 
      4 C           0.891365    0.690821    0.276105 C.ar      1 <1>         0.049243 
      5 C          -0.433198    0.488441   -0.107076 C.ar      1 <1>         0.358267 
      6 C           0.776866   -2.920029   -0.415867 C.2       1 <1>         0.246172 
      7 O           1.896673   -3.372655   -0.243745 O.2       1 <1>        -0.286432 
      8 C          -1.469256    1.611743   -0.136469 C.3       1 <1>         0.159213 
      9 O          -1.167024    2.528379    0.931888 O.3       1 <1>        -0.381614 
     10 H           2.541674   -0.779911    0.437779 H         1 <1>         0.071527 
     11 H           1.347949    1.629264    0.571772 H         1 <1>         0.071129 
     12 H          -0.038470   -3.581494   -0.708330 H         1 <1>         0.117466 
     13 H          -1.414508    2.109418   -1.119079 H         1 <1>         0.069674 
     14 H          -2.470993    1.168517   -0.010300 H         1 <1>         0.069674 
     15 H          -1.771833    3.264156    0.988614 H         1 <1>         0.210231 
@<TRIPOS>BOND
     1    1    2 ar   
     2    1    5 ar   
     3    2    3 ar   
     4    2    6 1    
     5    3    4 ar   
     6    3   10 1    
     7    4    5 ar   
     8    4   11 1    
     9    5    8 1    
    10    6    7 2    
    11    6   12 1    
    12    8    9 1    
    13    8   13 1    
    14    8   14 1    
    15    9   15 1    
@<TRIPOS>SUBSTRUCTURE
     1 ****        1 TEMP              0 ****  ****    0 ROOT 
@<TRIPOS>NORMAL
@<TRIPOS>FF_PBC
FORCE_FIELD_SETUP_FEATURE Force Field Setup information
v1.0  0 0.000000 0.000000 0.000000 0.000000 0.000000 0.000000 NONE 0 0 0 0 1 0 0 0 0 0 0 0 0
