# Supplementary material for: Exploring the mechanism of Alisma orientale for the treatment of pregnancy induced hypertension and potential hepato-nephrotoxicity by using network pharmacology, network toxicology, molecular docking and molecular dynamics simulation
Source: Front Pharmacol. 2022 Nov 15;13:1027112. doi: 10.3389/fphar.2022.1027112 (PMC9705790; doi:10.3389/fphar.2022.1027112)
Supplement: Supplementary file 4 [file DataSheet8.ZIP › Supplement Materials/Compounds and Targets/Toxic compound details/MOL000823.mol2]

@<TRIPOS>MOLECULE
MOL000823
   19    20     1     1     0
SMALL
GASTEIGER


@<TRIPOS>ATOM
      1 N           1.156606    1.617689   -0.093863 N.ar      1 <1>        -0.209901 
      2 C           1.971663    0.543147   -0.023973 C.ar      1 <1>         0.183740 
      3 C           1.170757   -0.599138    0.042315 C.ar      1 <1>         0.122813 
      4 C          -0.155066   -0.164172    0.009169 C.ar      1 <1>         0.064709 
      5 C          -1.362574   -0.864492    0.046227 C.ar      1 <1>        -0.047355 
      6 C          -2.550144   -0.124335   -0.004604 C.ar      1 <1>        -0.060767 
      7 C          -2.525801    1.274922   -0.090231 C.ar      1 <1>        -0.055507 
      8 C          -1.311027    1.969957   -0.127243 C.ar      1 <1>         0.010291 
      9 C          -0.131642    1.224760   -0.075922 C.ar      1 <1>         0.214209 
     10 C           1.691502   -2.013759    0.131790 C.2       1 <1>         0.297771 
     11 O           0.913064   -2.951625    0.186008 O.2       1 <1>        -0.259189 
     12 O           3.011345   -2.204212    0.149527 O.3       1 <1>        -0.327326 
     13 H           1.461324    2.582409   -0.151616 H         1 <1>         0.452871 
     14 H           3.060000    0.547296   -0.018993 H         1 <1>         0.138419 
     15 H          -1.388279   -1.947138    0.112243 H         1 <1>         0.062576 
     16 H          -3.504451   -0.642927    0.022766 H         1 <1>         0.061781 
     17 H          -3.460952    1.826497   -0.128313 H         1 <1>         0.061965 
     18 H          -1.286172    3.052745   -0.193663 H         1 <1>         0.068340 
     19 H           3.241850   -3.126622    0.207376 H         1 <1>         0.220558 
@<TRIPOS>BOND
     1    1    2 ar   
     2    1    9 ar   
     3    1   13 1    
     4    2    3 ar   
     5    2   14 1    
     6    3    4 ar   
     7    3   10 1    
     8    4    5 ar   
     9    4    9 ar   
    10    5    6 ar   
    11    5   15 1    
    12    6    7 ar   
    13    6   16 1    
    14    7    8 ar   
    15    7   17 1    
    16    8    9 ar   
    17    8   18 1    
    18   10   11 2    
    19   10   12 1    
    20   12   19 1    
@<TRIPOS>SUBSTRUCTURE
     1 ****        1 TEMP              0 ****  ****    0 ROOT 
@<TRIPOS>NORMAL
@<TRIPOS>FF_PBC
FORCE_FIELD_SETUP_FEATURE Force Field Setup information
v1.0  0 0.000000 0.000000 0.000000 0.000000 0.000000 0.000000 NONE 0 0 0 0 1 0 0 0 0 0 0 0 0
