# Supplementary material for: Exploring the mechanism of Alisma orientale for the treatment of pregnancy induced hypertension and potential hepato-nephrotoxicity by using network pharmacology, network toxicology, molecular docking and molecular dynamics simulation
Source: Front Pharmacol. 2022 Nov 15;13:1027112. doi: 10.3389/fphar.2022.1027112 (PMC9705790; doi:10.3389/fphar.2022.1027112)
Supplement: Supplementary file 4 [file DataSheet8.ZIP › Supplement Materials/Compounds and Targets/Toxic compound details/MOL000842.mol2]

@<TRIPOS>MOLECULE
MOL000842
   45    46     1     1     0
SMALL
GASTEIGER


@<TRIPOS>ATOM
      1 O           1.846681    1.475501   -2.566723 O.3       1 <1>        -0.392366 
      2 C           2.077008    2.277743   -1.389928 C.3       1 <1>         0.073015 
      3 C           1.055506    1.944799   -0.266483 C.3       1 <1>         0.113007 
      4 O           1.223581    0.557921    0.109306 O.3       1 <1>        -0.340418 
      5 C           0.299094    0.124989    1.123836 C.3       1 <1>         0.191246 
      6 O          -1.080633    0.231784    0.706210 O.3       1 <1>        -0.312503 
      7 C          -1.572314   -0.837501   -0.141138 C.3       1 <1>         0.225179 
      8 C          -3.117646   -0.697223   -0.174683 C.3       1 <1>         0.100896 
      9 O          -3.513118    0.421501   -0.994038 O.3       1 <1>        -0.389612 
     10 C          -0.995613   -0.914366   -1.588919 C.3       1 <1>         0.139454 
     11 O          -0.455707    0.319681   -2.082100 O.3       1 <1>        -0.383705 
     12 C           0.023868   -2.065248   -1.479513 C.3       1 <1>         0.114453 
     13 O           0.260765   -2.709964   -2.744786 O.3       1 <1>        -0.386390 
     14 C          -0.719288   -2.990665   -0.491731 C.3       1 <1>         0.113438 
     15 C           0.216630   -4.056237    0.122614 C.3       1 <1>         0.073027 
     16 O           0.831132   -4.792091   -0.952884 O.3       1 <1>        -0.392366 
     17 O          -1.242095   -2.090356    0.496780 O.3       1 <1>        -0.336239 
     18 C           0.512725    0.968377    2.406426 C.3       1 <1>         0.134224 
     19 O          -0.383471    0.528849    3.447326 O.3       1 <1>        -0.384103 
     20 C           0.296948    2.468053    2.092038 C.3       1 <1>         0.114063 
     21 O           0.545617    3.193166    3.314272 O.3       1 <1>        -0.386401 
     22 C           1.266790    2.883496    0.951648 C.3       1 <1>         0.111896 
     23 O           1.046097    4.240846    0.517150 O.3       1 <1>        -0.386488 
     24 H           2.467498    1.650104   -3.268029 H         1 <1>         0.209508 
     25 H           1.997236    3.345263   -1.657151 H         1 <1>         0.058370 
     26 H           3.092093    2.083247   -1.005389 H         1 <1>         0.058370 
     27 H           0.043153    2.140111   -0.654564 H         1 <1>         0.064668 
     28 H           0.558115   -0.902964    1.422030 H         1 <1>         0.093852 
     29 H          -3.468036   -0.566835    0.862775 H         1 <1>         0.061164 
     30 H          -3.555057   -1.628064   -0.572222 H         1 <1>         0.061164 
     31 H          -4.456227    0.552510   -1.022020 H         1 <1>         0.209629 
     32 H          -1.778074   -1.251113   -2.290728 H         1 <1>         0.067496 
     33 H           0.034832    0.224695   -2.893208 H         1 <1>         0.210126 
     34 H           0.961185   -1.685621   -1.040920 H         1 <1>         0.064769 
     35 H           0.804984   -3.486866   -2.637331 H         1 <1>         0.210005 
     36 H          -1.549559   -3.488817   -1.021343 H         1 <1>         0.064679 
     37 H           0.983339   -3.551252    0.733529 H         1 <1>         0.058370 
     38 H          -0.375277   -4.718351    0.776847 H         1 <1>         0.058370 
     39 H           1.420470   -5.474979   -0.644372 H         1 <1>         0.209508 
     40 H           1.554434    0.829427    2.747110 H         1 <1>         0.067097 
     41 H          -0.293816    1.056394    4.236095 H         1 <1>         0.210110 
     42 H          -0.749503    2.609869    1.769922 H         1 <1>         0.064758 
     43 H           0.345374    4.121292    3.253650 H         1 <1>         0.210005 
     44 H           2.304910    2.765512    1.307707 H         1 <1>         0.064673 
     45 H           1.235569    4.893589    1.182836 H         1 <1>         0.210004 
@<TRIPOS>BOND
     1    1    2 1    
     2    1   24 1    
     3    2    3 1    
     4    2   25 1    
     5    2   26 1    
     6    3    4 1    
     7    3   22 1    
     8    3   27 1    
     9    4    5 1    
    10    5    6 1    
    11    5   18 1    
    12    5   28 1    
    13    6    7 1    
    14    7    8 1    
    15    7   10 1    
    16    7   17 1    
    17    8    9 1    
    18    8   29 1    
    19    8   30 1    
    20    9   31 1    
    21   10   11 1    
    22   10   12 1    
    23   10   32 1    
    24   11   33 1    
    25   12   13 1    
    26   12   14 1    
    27   12   34 1    
    28   13   35 1    
    29   14   15 1    
    30   14   17 1    
    31   14   36 1    
    32   15   16 1    
    33   15   37 1    
    34   15   38 1    
    35   16   39 1    
    36   18   19 1    
    37   18   20 1    
    38   18   40 1    
    39   19   41 1    
    40   20   21 1    
    41   20   22 1    
    42   20   42 1    
    43   21   43 1    
    44   22   23 1    
    45   22   44 1    
    46   23   45 1    
@<TRIPOS>SUBSTRUCTURE
     1 ****        1 TEMP              0 ****  ****    0 ROOT 
@<TRIPOS>NORMAL
@<TRIPOS>FF_PBC
FORCE_FIELD_SETUP_FEATURE Force Field Setup information
v1.0  0 0.000000 0.000000 0.000000 0.000000 0.000000 0.000000 NONE 0 0 0 0 1 0 0 0 0 0 0 0 0
