# Supplementary material for: Exploring the mechanism of Alisma orientale for the treatment of pregnancy induced hypertension and potential hepato-nephrotoxicity by using network pharmacology, network toxicology, molecular docking and molecular dynamics simulation
Source: Front Pharmacol. 2022 Nov 15;13:1027112. doi: 10.3389/fphar.2022.1027112 (PMC9705790; doi:10.3389/fphar.2022.1027112)
Supplement: Supplementary file 4 [file DataSheet8.ZIP › Supplement Materials/Compounds and Targets/Toxic compound details/MOL000857.mol2]

@<TRIPOS>MOLECULE
MOL000857
   15    15     1     1     0
SMALL
GASTEIGER


@<TRIPOS>ATOM
      1 C           0.034663    0.341964    0.053996 C.ar      1 <1>         0.054541 
      2 C           1.313289   -0.238942    0.027059 C.ar      1 <1>        -0.046746 
      3 C          -1.125538   -0.578026    0.175877 C.ar      1 <1>         0.039646 
      4 C          -0.108578    1.849151   -0.035019 C.2       1 <1>         0.242995 
      5 C           1.442973   -1.712405    0.102520 C.ar      1 <1>        -0.042880 
      6 N          -0.943021   -1.928777    0.233657 N.ar      1 <1>        -0.262510 
      7 N          -1.265740    2.441858   -0.400008 N.am      1 <1>        -0.325303 
      8 O           0.868565    2.530704    0.229455 O.2       1 <1>        -0.270365 
      9 C           0.294497   -2.498090    0.199420 C.ar      1 <1>         0.027594 
     10 H           2.203604    0.376401   -0.052530 H         1 <1>         0.062596 
     11 H          -2.138638   -0.200903    0.230333 H         1 <1>         0.083700 
     12 H           2.424785   -2.174411    0.080478 H         1 <1>         0.063285 
     13 H          -1.301481    3.441606   -0.429900 H         1 <1>         0.145256 
     14 H          -2.077891    1.928442   -0.666081 H         1 <1>         0.145256 
     15 H           0.378711   -3.578673    0.250743 H         1 <1>         0.082934 
@<TRIPOS>BOND
     1    1    2 2    
     2    1    3 1    
     3    1    4 1    
     4    2    5 1    
     5    2   10 1    
     6    3    6 2    
     7    3   11 1    
     8    4    7 1    
     9    4    8 2    
    10    5    9 2    
    11    5   12 1    
    12    6    9 1    
    13    7   13 1    
    14    7   14 1    
    15    9   15 1    
@<TRIPOS>SUBSTRUCTURE
     1 ****        1 TEMP              0 ****  ****    0 ROOT 
@<TRIPOS>NORMAL
@<TRIPOS>FF_PBC
FORCE_FIELD_SETUP_FEATURE Force Field Setup information
v1.0  0 0.000000 0.000000 0.000000 0.000000 0.000000 0.000000 NONE 0 0 0 0 1 0 0 0 0 0 0 0 0
