# Supplementary material for: Exploring the mechanism of Alisma orientale for the treatment of pregnancy induced hypertension and potential hepato-nephrotoxicity by using network pharmacology, network toxicology, molecular docking and molecular dynamics simulation
Source: Front Pharmacol. 2022 Nov 15;13:1027112. doi: 10.3389/fphar.2022.1027112 (PMC9705790; doi:10.3389/fphar.2022.1027112)
Supplement: Supplementary file 4 [file DataSheet8.ZIP › Supplement Materials/Compounds and Targets/Toxic compound details/MOL000860.mol2]

@<TRIPOS>MOLECULE
MOL000860
   56    55     1     1     0
SMALL
GASTEIGER


@<TRIPOS>ATOM
      1 C          -3.199345   -0.105764   -0.000123 C.3       1 <1>        -0.053057 
      2 C          -1.834274    0.635606    0.000103 C.3       1 <1>        -0.053057 
      3 C          -4.390026    0.892096    0.000106 C.3       1 <1>        -0.053057 
      4 C          -0.647536   -0.367107   -0.000119 C.3       1 <1>        -0.053057 
      5 C          -5.751153    0.143438   -0.000087 C.3       1 <1>        -0.053045 
      6 C           0.719584    0.370488    0.000116 C.3       1 <1>        -0.053057 
      7 C          -6.947231    1.134517    0.000145 C.3       1 <1>        -0.052596 
      8 C           1.905090   -0.633666   -0.000108 C.3       1 <1>        -0.053057 
      9 C          -8.303884    0.377802   -0.000043 C.3       1 <1>        -0.044061 
     10 C           3.272207    0.103975    0.000111 C.3       1 <1>        -0.053057 
     11 C          -9.504798    1.362045    0.000150 C.3       1 <1>         0.033006 
     12 C           4.458962   -0.898603   -0.000116 C.3       1 <1>        -0.053057 
     13 C         -10.833187    0.650297   -0.000038 C.2       1 <1>         0.259588 
     14 C           5.824364   -0.157673    0.000114 C.3       1 <1>        -0.053057 
     15 O         -11.904571    1.445880    0.000092 O.3       1 <1>        -0.331267 
     16 O         -10.923993   -0.567681   -0.000266 O.2       1 <1>        -0.265177 
     17 C           7.013685   -1.157069   -0.000109 C.3       1 <1>        -0.053065 
     18 C           8.377021   -0.412379    0.000121 C.3       1 <1>        -0.053306 
     19 C           9.567859   -1.409389   -0.000103 C.3       1 <1>        -0.055911 
     20 C          10.927398   -0.662845    0.000117 C.3       1 <1>        -0.065276 
     21 H          -3.263656   -0.748495   -0.893591 H         1 <1>         0.026528 
     22 H          -3.263702   -0.748952    0.893026 H         1 <1>         0.026528 
     23 H          -1.768699    1.278105    0.893657 H         1 <1>         0.026528 
     24 H          -1.768652    1.278559   -0.893108 H         1 <1>         0.026528 
     25 H          -4.327249    1.534887    0.893640 H         1 <1>         0.026528 
     26 H          -4.327215    1.535328   -0.893114 H         1 <1>         0.026528 
     27 H          -0.714021   -1.009620   -0.893582 H         1 <1>         0.026528 
     28 H          -0.714073   -1.010081    0.893014 H         1 <1>         0.026528 
     29 H          -5.812084   -0.499683   -0.893583 H         1 <1>         0.026529 
     30 H          -5.812116   -0.500104    0.893049 H         1 <1>         0.026529 
     31 H           0.786397    1.012885    0.893601 H         1 <1>         0.026528 
     32 H           0.786448    1.013349   -0.893043 H         1 <1>         0.026528 
     33 H          -6.887931    1.777505    0.893772 H         1 <1>         0.026540 
     34 H          -6.887909    1.777940   -0.893265 H         1 <1>         0.026540 
     35 H           1.838200   -1.276100   -0.893588 H         1 <1>         0.026528 
     36 H           1.838150   -1.276558    0.893021 H         1 <1>         0.026528 
     37 H          -8.365156   -0.265048   -0.894018 H         1 <1>         0.027004 
     38 H          -8.365175   -0.265432    0.893550 H         1 <1>         0.027004 
     39 H           3.338722    0.746438    0.893577 H         1 <1>         0.026528 
     40 H           3.338770    0.746898   -0.893007 H         1 <1>         0.026528 
     41 H          -9.460400    2.003697    0.894027 H         1 <1>         0.036600 
     42 H          -9.460383    2.004105   -0.893486 H         1 <1>         0.036600 
     43 H           4.393165   -1.541136   -0.893602 H         1 <1>         0.026528 
     44 H           4.393118   -1.541600    0.893044 H         1 <1>         0.026528 
     45 H           5.889372    0.484952    0.893624 H         1 <1>         0.026528 
     46 H           5.889418    0.485414   -0.893059 H         1 <1>         0.026528 
     47 H         -12.714310    0.946761   -0.000025 H         1 <1>         0.220208 
     48 H           6.949686   -1.799719   -0.893684 H         1 <1>         0.026528 
     49 H           6.949641   -1.800177    0.893118 H         1 <1>         0.026528 
     50 H           8.441520    0.230251    0.893676 H         1 <1>         0.026520 
     51 H           8.441566    0.230718   -0.893122 H         1 <1>         0.026520 
     52 H           9.510441   -2.053101   -0.893846 H         1 <1>         0.026265 
     53 H           9.510396   -2.053557    0.893275 H         1 <1>         0.026265 
     54 H          11.757487   -1.387018   -0.000048 H         1 <1>         0.022978 
     55 H          11.017062   -0.027826    0.895347 H         1 <1>         0.022978 
     56 H          11.017104   -0.027353   -0.894801 H         1 <1>         0.022978 
@<TRIPOS>BOND
     1    1    2 1    
     2    1    3 1    
     3    1   21 1    
     4    1   22 1    
     5    2    4 1    
     6    2   23 1    
     7    2   24 1    
     8    3    5 1    
     9    3   25 1    
    10    3   26 1    
    11    4    6 1    
    12    4   27 1    
    13    4   28 1    
    14    5    7 1    
    15    5   29 1    
    16    5   30 1    
    17    6    8 1    
    18    6   31 1    
    19    6   32 1    
    20    7    9 1    
    21    7   33 1    
    22    7   34 1    
    23    8   10 1    
    24    8   35 1    
    25    8   36 1    
    26    9   11 1    
    27    9   37 1    
    28    9   38 1    
    29   10   12 1    
    30   10   39 1    
    31   10   40 1    
    32   11   13 1    
    33   11   41 1    
    34   11   42 1    
    35   12   14 1    
    36   12   43 1    
    37   12   44 1    
    38   13   15 1    
    39   13   16 2    
    40   14   17 1    
    41   14   45 1    
    42   14   46 1    
    43   15   47 1    
    44   17   18 1    
    45   17   48 1    
    46   17   49 1    
    47   18   19 1    
    48   18   50 1    
    49   18   51 1    
    50   19   20 1    
    51   19   52 1    
    52   19   53 1    
    53   20   54 1    
    54   20   55 1    
    55   20   56 1    
@<TRIPOS>SUBSTRUCTURE
     1 ****        1 TEMP              0 ****  ****    0 ROOT 
@<TRIPOS>NORMAL
@<TRIPOS>FF_PBC
FORCE_FIELD_SETUP_FEATURE Force Field Setup information
v1.0  0 0.000000 0.000000 0.000000 0.000000 0.000000 0.000000 NONE 0 0 0 0 1 0 0 0 0 0 0 0 0
