# Supplementary material for: Exploring the mechanism of Alisma orientale for the treatment of pregnancy induced hypertension and potential hepato-nephrotoxicity by using network pharmacology, network toxicology, molecular docking and molecular dynamics simulation
Source: Front Pharmacol. 2022 Nov 15;13:1027112. doi: 10.3389/fphar.2022.1027112 (PMC9705790; doi:10.3389/fphar.2022.1027112)
Supplement: Supplementary file 4 [file DataSheet8.ZIP › Supplement Materials/Compounds and Targets/Toxic compound details/MOL000861.mol2]

@<TRIPOS>MOLECULE
MOL000861
   69    68     1     1     0
SMALL
GASTEIGER


@<TRIPOS>ATOM
      1 C          -0.459019   -0.391213   -0.000116 C.3       1 <1>        -0.053057 
      2 C           0.911058    0.340738    0.000117 C.3       1 <1>        -0.053057 
      3 C          -1.640323    0.617555    0.000118 C.3       1 <1>        -0.053057 
      4 C           2.092133   -0.668323   -0.000119 C.3       1 <1>        -0.053057 
      5 C          -3.009892   -0.115341   -0.000115 C.3       1 <1>        -0.053057 
      6 C           3.462041    0.063927    0.000116 C.3       1 <1>        -0.053057 
      7 C          -4.192090    0.892340    0.000118 C.3       1 <1>        -0.053057 
      8 C           4.643404   -0.944718   -0.000121 C.3       1 <1>        -0.053057 
      9 C          -5.560614    0.157572   -0.000116 C.3       1 <1>        -0.053057 
     10 C           6.012471   -0.210997    0.000116 C.3       1 <1>        -0.053057 
     11 C          -6.744264    1.163500    0.000116 C.3       1 <1>        -0.053057 
     12 C           7.195201   -1.218031   -0.000120 C.3       1 <1>        -0.053057 
     13 C          -8.111642    0.426466   -0.000117 C.3       1 <1>        -0.053056 
     14 C           8.563234   -0.482310    0.000115 C.3       1 <1>        -0.053057 
     15 C          -9.297553    1.429755    0.000115 C.3       1 <1>        -0.052986 
     16 C           9.748022   -1.486907   -0.000119 C.3       1 <1>        -0.053065 
     17 C         -10.663149    0.689430   -0.000120 C.3       1 <1>        -0.050987 
     18 C          11.114323   -0.747938    0.000115 C.3       1 <1>        -0.053306 
     19 C         -11.850468    1.690902    0.000113 C.3       1 <1>        -0.029718 
     20 C          12.301164   -1.749577   -0.000118 C.3       1 <1>        -0.055911 
     21 C         -13.216050    0.958584   -0.000121 C.3       1 <1>         0.044206 
     22 C          13.663532   -1.008237    0.000117 C.3       1 <1>        -0.065276 
     23 O         -14.260708    1.947985    0.000113 O.3       1 <1>        -0.395007 
     24 H          -0.528648   -1.033285   -0.893592 H         1 <1>         0.026528 
     25 H          -0.528700   -1.033761    0.893014 H         1 <1>         0.026528 
     26 H           0.980799    0.982814    0.893616 H         1 <1>         0.026528 
     27 H           0.980850    0.983293   -0.893031 H         1 <1>         0.026528 
     28 H          -1.571052    1.259685    0.893621 H         1 <1>         0.026528 
     29 H          -1.571000    1.260161   -0.893037 H         1 <1>         0.026528 
     30 H           2.022668   -1.310396   -0.893618 H         1 <1>         0.026528 
     31 H           2.022616   -1.310875    0.893033 H         1 <1>         0.026528 
     32 H          -3.079081   -0.757517   -0.893611 H         1 <1>         0.026528 
     33 H          -3.079133   -0.757990    0.893037 H         1 <1>         0.026528 
     34 H           3.531663    0.706037    0.893616 H         1 <1>         0.026528 
     35 H           3.531716    0.706518   -0.893031 H         1 <1>         0.026528 
     36 H          -4.123408    1.534527    0.893628 H         1 <1>         0.026528 
     37 H          -4.123356    1.535002   -0.893047 H         1 <1>         0.026528 
     38 H           4.574288   -1.586818   -0.893622 H         1 <1>         0.026528 
     39 H           4.574235   -1.587298    0.893034 H         1 <1>         0.026528 
     40 H          -5.628786   -0.484709   -0.893589 H         1 <1>         0.026528 
     41 H          -5.628838   -0.485182    0.893012 H         1 <1>         0.026528 
     42 H           6.081168    0.431236    0.893612 H         1 <1>         0.026528 
     43 H           6.081220    0.431717   -0.893028 H         1 <1>         0.026528 
     44 H          -6.676424    1.805777    0.893636 H         1 <1>         0.026528 
     45 H          -6.676374    1.806249   -0.893060 H         1 <1>         0.026528 
     46 H           7.126887   -1.860200   -0.893655 H         1 <1>         0.026528 
     47 H           7.126835   -1.860677    0.893070 H         1 <1>         0.026528 
     48 H          -8.178483   -0.215956   -0.893605 H         1 <1>         0.026528 
     49 H          -8.178534   -0.216430    0.893026 H         1 <1>         0.026528 
     50 H           8.630806    0.160038    0.893602 H         1 <1>         0.026528 
     51 H           8.630857    0.160516   -0.893021 H         1 <1>         0.026528 
     52 H          -9.231352    2.072232    0.893617 H         1 <1>         0.026529 
     53 H          -9.231301    2.072704   -0.893044 H         1 <1>         0.026529 
     54 H           9.681262   -2.129294   -0.893618 H         1 <1>         0.026528 
     55 H           9.681213   -2.129769    0.893036 H         1 <1>         0.026528 
     56 H         -10.729131    0.047155   -0.893764 H         1 <1>         0.026599 
     57 H         -10.729182    0.046680    0.893179 H         1 <1>         0.026599 
     58 H          11.181418   -0.105600    0.893638 H         1 <1>         0.026520 
     59 H          11.181468   -0.105124   -0.893060 H         1 <1>         0.026520 
     60 H         -11.795119    2.334905    0.893138 H         1 <1>         0.028724 
     61 H         -11.795067    2.335381   -0.892566 H         1 <1>         0.028724 
     62 H          12.241203   -2.393068   -0.893788 H         1 <1>         0.026265 
     63 H          12.241153   -2.393542    0.893208 H         1 <1>         0.026265 
     64 H         -13.294596    0.321377   -0.897817 H         1 <1>         0.055696 
     65 H         -13.294647    0.320898    0.897231 H         1 <1>         0.055696 
     66 H          14.491095   -1.735199   -0.000052 H         1 <1>         0.022978 
     67 H          13.755464   -0.373514    0.895252 H         1 <1>         0.022978 
     68 H          13.755516   -0.373039   -0.894676 H         1 <1>         0.022978 
     69 H         -15.135007    1.569374   -0.000012 H         1 <1>         0.209395 
@<TRIPOS>BOND
     1    1    2 1    
     2    1    3 1    
     3    1   24 1    
     4    1   25 1    
     5    2    4 1    
     6    2   26 1    
     7    2   27 1    
     8    3    5 1    
     9    3   28 1    
    10    3   29 1    
    11    4    6 1    
    12    4   30 1    
    13    4   31 1    
    14    5    7 1    
    15    5   32 1    
    16    5   33 1    
    17    6    8 1    
    18    6   34 1    
    19    6   35 1    
    20    7    9 1    
    21    7   36 1    
    22    7   37 1    
    23    8   10 1    
    24    8   38 1    
    25    8   39 1    
    26    9   11 1    
    27    9   40 1    
    28    9   41 1    
    29   10   12 1    
    30   10   42 1    
    31   10   43 1    
    32   11   13 1    
    33   11   44 1    
    34   11   45 1    
    35   12   14 1    
    36   12   46 1    
    37   12   47 1    
    38   13   15 1    
    39   13   48 1    
    40   13   49 1    
    41   14   16 1    
    42   14   50 1    
    43   14   51 1    
    44   15   17 1    
    45   15   52 1    
    46   15   53 1    
    47   16   18 1    
    48   16   54 1    
    49   16   55 1    
    50   17   19 1    
    51   17   56 1    
    52   17   57 1    
    53   18   20 1    
    54   18   58 1    
    55   18   59 1    
    56   19   21 1    
    57   19   60 1    
    58   19   61 1    
    59   20   22 1    
    60   20   62 1    
    61   20   63 1    
    62   21   23 1    
    63   21   64 1    
    64   21   65 1    
    65   22   66 1    
    66   22   67 1    
    67   22   68 1    
    68   23   69 1    
@<TRIPOS>SUBSTRUCTURE
     1 ****        1 TEMP              0 ****  ****    0 ROOT 
@<TRIPOS>NORMAL
@<TRIPOS>FF_PBC
FORCE_FIELD_SETUP_FEATURE Force Field Setup information
v1.0  0 0.000000 0.000000 0.000000 0.000000 0.000000 0.000000 NONE 0 0 0 0 1 0 0 0 0 0 0 0 0
