# Supplementary material for: Exploring the mechanism of Alisma orientale for the treatment of pregnancy induced hypertension and potential hepato-nephrotoxicity by using network pharmacology, network toxicology, molecular docking and molecular dynamics simulation
Source: Front Pharmacol. 2022 Nov 15;13:1027112. doi: 10.3389/fphar.2022.1027112 (PMC9705790; doi:10.3389/fphar.2022.1027112)
Supplement: Supplementary file 4 [file DataSheet8.ZIP › Supplement Materials/Compounds and Targets/Toxic compound details/Merge toxic.xlsx]

## Sheet: Sheet1
LI>20	ZX(Toxi)	Merge		mol472		Merge	mol472tar		mol748			mol823		Merge	mol823tar		mol842		Merge	mol842tar		mol857		Merge	mol857tar		mol860		Merge	mol860tar		mol861		Merge	mol861tar
TNF	ADAM17	AKT1		MK08_HUMAN	MAPK8	AKT1	ALB		CAH2_HUMAN	CA2		PRDX5_HUMAN	PRDX5	AKT1	BCHE		ICAM2_HUMAN	ICAM2	AKT1	BCHE		P24941	CDK2	AKT1	CDK2		BMP2_HUMAN	BMP2	AKT1	AKT1		BMP2_HUMAN	BMP2	AKT1	ALB
TP53	ADH1B	ALB		APOA2_HUMAN	APOA2	ALB	ANXA5		CFAB_HUMAN	CFB		P52758	RIDA	ALB	CDK2		RTN4R_HUMAN	RTN4R	ALB	CDK2		CAH1_HUMAN	CA1	ALB	HSP90AA1		PTN1_HUMAN	PTPN1	ALB	ALB		P11309	PIM1	ALB	ANXA5
ABCB1	ADH5	ANXA5		STS_HUMAN	STS	ANXA5	AR		CCNA2_HUMAN	CCNA2		P00918	CA2	ANXA5	CES1		Q9BW91	NUDT9	ANXA5	DPP4		HS90A_HUMAN	HSP90AA1	ANXA5	NOS3		MK01_HUMAN	MAPK1	ANXA5	ANXA5		CASP3_HUMAN	CASP3	ANXA5	AR
IL6	ADK	AR		MK10_HUMAN	MAPK10	AR	BCHE					CHLE_HUMAN	BCHE	AR	FGFR1		Q13126	MTAP	AR	EGFR		CATK_HUMAN	CTSK	AR			NR1I3_HUMAN	NR1I3	AR	AR		P49137	MAPKAPK2	AR	BCHE
CYP2D6	AHCY	BCHE		CD5R1_HUMAN	CDK5R1	BCHE	CDK2					P24941	CDK2	BCHE	HSP90AA1		PDE4B_HUMAN	PDE4B	BCHE	GBA		PDE4D_HUMAN	PDE4D	BCHE			NGAL_HUMAN	LCN2	BCHE	BCHE		MK01_HUMAN	MAPK1	BCHE	BMP2
ALB	AKR1B1	BMP2		CHLE_HUMAN	BCHE	BMP2	CES1					CAH1_HUMAN	CA1	BMP2	MAPK14		GLCM_HUMAN	GBA	BMP2	GSK3B		CAH2_HUMAN	CA2	BMP2			AOFB_HUMAN	MAOB	BMP2	BMP2		AK1C2_HUMAN	AKR1C2	BMP2	CASP3
INS	AKR1C2	CASP3		ESR1_HUMAN	ESR1	CASP3	DPP4					FABP4_HUMAN	FABP4	CASP3	NOS3		SEPR_HUMAN	FAP	CASP3	HSP90AA1		AOFB_HUMAN	MAOB	CASP3			STS_HUMAN	STS	CASP3	CASP3		STS_HUMAN	STS	CASP3	CDK2
CASP8	AKR1C3	CDK2		CAH2_HUMAN	CA2	CDK2	EGFR					GATM_HUMAN	GATM	CDK2	SRC		CAH1_HUMAN	CA1	CDK2	MMP3		NOS3_HUMAN	NOS3	CDK2			CCNA2_HUMAN	CCNA2	CDK2	CDK2		AOFB_HUMAN	MAOB	CDK2	CES1
CYP3A4	AKT1	CES1		ALBU_HUMAN	ALB	CES1	ESR1					KAT1_HUMAN	KYAT1	CES1			CHLE_HUMAN	BCHE	CES1	PLAU		CHK1_HUMAN	CHEK1	CES1			P10828	THRB	CES1	CES1		APOA2_HUMAN	APOA2	CES1	CYP19A1
EGFR	ALB	CYP19A1		CAH1_HUMAN	CA1	CYP19A1	F10					SRC_HUMAN	SRC	CYP19A1			EGFR_HUMAN	EGFR	CYP19A1	PYGL		PH4H_HUMAN	PAH	CYP19A1			APOA2_HUMAN	APOA2	CYP19A1	CYP2C8		VTDB_HUMAN	GC	CYP19A1	CYP2C8
CTNNB1	AMD1	CYP2C8		MMP3_HUMAN	MMP3	CYP2C8	F2					O15382	BCAT2	CYP2C8			TGFR2_HUMAN	TGFBR2	CYP2C8	RHOA				CYP2C8			CAH2_HUMAN	CA2	CYP2C8	CYP2C9		P11511	CYP19A1	CYP2C8	DPP4
IL10	AMY1A	CYP2C9		CFAB_HUMAN	CFB	CYP2C9	FGFR1					Q16539	MAPK14	CYP2C9			P04745	AMY1A	CYP2C9	SRC				CYP2C9			ALBU_HUMAN	ALB	CYP2C9	EGFR		ALBU_HUMAN	ALB	CYP2C9	EGFR
CYP2C19	AMY1B	DPP4		BACE1_HUMAN	BACE1	DPP4	GSK3B					FGFR1_HUMAN	FGFR1	DPP4			P04745	AMY1B	DPP4	TGFBR2				DPP4			P24941	CDK2	DPP4	ESR1		CAH2_HUMAN	CA2	DPP4	ESR1
CASP3	AMY1C	EGFR		P24941	CDK2	EGFR	GSTP1					CHK1_HUMAN	CHEK1	EGFR			P04745	AMY1C	EGFR					EGFR			PIM1_HUMAN	PIM1	EGFR	F10		TTHY_HUMAN	TTR	EGFR	F10
HIF1A	AMY2A	ESR1		GSTP1_HUMAN	GSTP1	ESR1	HSP90AA1					NOS3_HUMAN	NOS3	ESR1			CAH12_HUMAN	CA12	ESR1					ESR1			DHB11_HUMAN	HSD17B11	ESR1	F2		DHB11_HUMAN	HSD17B11	ESR1	F2
CPT2	ANG	F10		THRB_HUMAN	F2	F10	MAPK10					EST1_HUMAN	CES1	F10			P11142	HSPA8	F10					F10			KIF11_HUMAN	KIF11	F10	FGFR1		BACE1_HUMAN	BACE1	F10	GSR
IFNG	ANXA5	F2		CMA1_HUMAN	CMA1	F2	MAPK14					HS90A_HUMAN	HSP90AA1	F2			ANGI_HUMAN	ANG	F2					F2			TTHY_HUMAN	TTR	F2	GSK3B		CASP7_HUMAN	CASP7	F2	GSTP1
NOS2	APCS	FGFR1		HCK_HUMAN	HCK	FGFR1	MAPK8					DYR_HUMAN	DHFR	FGFR1			PIM1_HUMAN	PIM1	FGFR1					FGFR1			CASP7_HUMAN	CASP7	FGFR1	GSTP1		CHK1_HUMAN	CHEK1	FGFR1	HSP90AA1
GPT	APOA2	GBA		AOFB_HUMAN	MAOB	GBA	MIF					PDPK1_HUMAN	PDPK1	GBA			IMPA1_HUMAN	IMPA1	GBA					GBA			AK1C2_HUMAN	AKR1C2	GBA	HSP90AA1		ANDR_HUMAN	AR	GBA	IGF1R
PKD1	AR	GSK3B		DCK_HUMAN	DCK	GSK3B	MMP3							GSK3B			CHK1_HUMAN	CHEK1	GSK3B					GSK3B			P49137	MAPKAPK2	GSK3B	IGF1R		KIF11_HUMAN	KIF11	GSK3B	KDR
IL1B	ATOX1	GSR		DYR_HUMAN	DHFR	GSR	NOS3							GSR			ANPRC_HUMAN	NPR3	GSR					GSR			CAH1_HUMAN	CA1	GSR	KDR		P62937	PPIA	GSR	MAPK1
TGFB1	AURKA	GSTP1		ADHX_HUMAN	ADH5	GSTP1								GSTP1			FCAR_HUMAN	FCAR	GSTP1					GSTP1			CHK1_HUMAN	CHEK1	GSTP1	LCN2		PPARG_HUMAN	PPARG	GSTP1	MAPK14
CXCL8	AZGP1	HSP90AA1		CFAD_HUMAN	CFD	HSP90AA1								HSP90AA1			UROK_HUMAN	PLAU	HSP90AA1					HSP90AA1			RORA_HUMAN	RORA	HSP90AA1	MAPK1		RORA_HUMAN	RORA	HSP90AA1	MAPK8
UGT1A1	B3GAT1	IGF1R		CCNA2_HUMAN	CCNA2	IGF1R								IGF1R			P06737	PYGL	IGF1R					IGF1R			ADA17_HUMAN	ADAM17	IGF1R	MAPK10		MMP13_HUMAN	MMP13	IGF1R	MDM2
MAPK1	BACE1	KDR		Q62986	Esr2	KDR								KDR			LEG7_HUMAN	LGALS7	KDR					KDR			O14965	AURKA	KDR	MAPK14		EPHB4_HUMAN	EPHB4	KDR	MET
SEC63	BAG1	LCN2		TTHY_HUMAN	TTR	LCN2								LCN2			LEG7_HUMAN	LGALS7B	LCN2					LCN2			P62937	PPIA	LCN2	MAPK8		MK08_HUMAN	MAPK8	LCN2	MMP2
F2	BCAT2	MAPK1		O15382	BCAT2	MAPK1								MAPK1			GALK1_HUMAN	GALK1	MAPK1					MAPK1			BACE1_HUMAN	BACE1	MAPK1	MDM2		ESR1_HUMAN	ESR1	MAPK1	NOS3
BCL2	BCHE	MAPK10		KIF11_HUMAN	KIF11	MAPK10								MAPK10			ACK1_HUMAN	TNK2	MAPK10					MAPK10			VTDB_HUMAN	GC	MAPK10	MET		ADA17_HUMAN	ADAM17	MAPK10	NQO1
VEGFA	BLVRB	MAPK14		DPP4_HUMAN	DPP4	MAPK14								MAPK14			DDX6_HUMAN	DDX6	MAPK14					MAPK14			ALDR_HUMAN	AKR1B1	MAPK14	MIF		P10828	THRB	MAPK14	NR1H4
CYP2E1	BMP2	MAPK8		PDPK1_HUMAN	PDPK1	MAPK8								MAPK8			AMYP_HUMAN	AMY2A	MAPK8					MAPK8			TYSY_HUMAN	TYMS	MAPK8	NOS3		FA10_HUMAN	F10	MAPK8	PARP1
COMT	BMP7	MDM2		P11142	HSPA8	MDM2								MDM2			QPCT_HUMAN	QPCT	MDM2					MDM2			MMP13_HUMAN	MMP13	MDM2	NR1H4		CCNA2_HUMAN	CCNA2	MDM2	PPARG
APOE	BST1	MET		P54577	YARS1	MET								MET			HXK1_HUMAN	HK1	MET					MET			CMA1_HUMAN	CMA1	MET	NR1I3		ALDR_HUMAN	AKR1B1	MET	PTPN11
PTGS2	C1R	MIF		ANDR_HUMAN	AR	MIF								MIF			PNPH_HUMAN	PNP	MIF					MIF			THRB_HUMAN	F2	MIF	PPARG		O76054	SEC14L2	MIF	RXRA
FAS	CA1	MMP2		ALDR_HUMAN	AKR1B1	MMP2								MMP2			SAHH_HUMAN	AHCY	MMP2					MMP2			O76054	SEC14L2	MMP2	PTPN11		O43617	TRAPPC3	MMP2	SERPINA1
PPARG	CA12	MMP3		CHK1_HUMAN	CHEK1	MMP3								MMP3			P24941	CDK2	MMP3					MMP3			CASP3_HUMAN	CASP3	MMP3	RBP4		Q16539	MAPK14	MMP3	SRC
RANBP2	CA2	NOS3		ANGI_HUMAN	ANG	NOS3								NOS3			BMP7_HUMAN	BMP7	NOS3					NOS3			PPARG_HUMAN	PPARG	NOS3	SERPINA1		P53041	PPP5C	NOS3
PIK3CA	CASP3	NQO1		NOS3_HUMAN	NOS3	NQO1								NQO1			ZA2G_HUMAN	AZGP1	NQO1					NQO1			CHLE_HUMAN	BCHE	NQO1	SOD2		PRGR_HUMAN	PGR	NQO1
STAT3	CASP7	NR1H4		KC1G2_HUMAN	CSNK1G2	NR1H4								NR1H4			O00244	ATOX1	NR1H4					NR1H4			P07900	HSP90AA1	NR1H4	SRC		DUS6_HUMAN	DUSP6	NR1H4
TERT	CCNA2	NR1I3		PIM1_HUMAN	PIM1	NR1I3								NR1I3			DYR_HUMAN	DHFR	NR1I3					NR1I3			P14555	PLA2G2A	NR1I3			ANXA5_HUMAN	ANXA5	NR1I3
PRKCSH	CDA	PARP1		PDE4B_HUMAN	PDE4B	PARP1								PARP1			P02743	APCS	PARP1					PARP1			ADHX_HUMAN	ADH5	PARP1			EGFR_HUMAN	EGFR	PARP1
MET	CDK2	PLAU		Q16539	MAPK14	PLAU								PLAU			CACP_HUMAN	CRAT	PLAU					PLAU			ESR1_HUMAN	ESR1	PLAU			P24941	CDK2	PLAU
ABCB11	CDK5R1	PPARG		ANXA5_HUMAN	ANXA5	PPARG								PPARG			Q9NVS9	PNPO	PPARG					PPARG			PTN11_HUMAN	PTPN11	PPARG			P14061	HSD17B1	PPARG
OPRM1	CDK6	PTPN11		SHBG_HUMAN	SHBG	PTPN11								PTPN11			CDD_HUMAN	CDA	PTPN11					PTPN11			DHI1_HUMAN	HSD11B1	PTPN11			P63316	TNNC1	PTPN11
ABCC2	CES1	PYGL		CDK6_HUMAN	CDK6	PYGL								PYGL			P32589	SSE1	PYGL					PYGL			P53041	PPP5C	PYGL			Q06520	SULT2A1	PYGL
SLC2A1	CFB	RBP4		FA10_HUMAN	F10	RBP4								RBP4			P00918	CA2	RBP4					RBP4			ANXA5_HUMAN	ANXA5	RBP4			MCR_HUMAN	NR3C2	RBP4
MIR21	CFD	RHOA		EGFR_HUMAN	EGFR	RHOA								RHOA			DCAM_HUMAN	AMD1	RHOA					RHOA			DUS6_HUMAN	DUSP6	RHOA			PDE4B_HUMAN	PDE4B	RHOA
TLR4	CHEK1	RXRA		VTDB_HUMAN	GC	RXRA								RXRA			BAG1_HUMAN	BAG1	RXRA					RXRA			PRGR_HUMAN	PGR	RXRA			PTN11_HUMAN	PTPN11	RXRA
RYR1	CHIT1	SERPINA1		P53041	PPP5C	SERPINA1								SERPINA1			P61626	LYZ	SERPINA1					SERPINA1			P63316	TNNC1	SERPINA1			NOS3_HUMAN	NOS3	SERPINA1
ABCB4	CMA1	SOD2		DUS6_HUMAN	DUSP6	SOD2								SOD2			ALDR_HUMAN	AKR1B1	SOD2					SOD2			Q16539	MAPK14	SOD2			CHLE_HUMAN	BCHE	SOD2
MIR122	CRAT	SRC		FGFR1_HUMAN	FGFR1	SRC								SRC			ISG20_HUMAN	ISG20	SRC					SRC			EGFR_HUMAN	EGFR	SRC			P35968	KDR	SRC
CYP2C9	CSNK1G2	TGFBR2		GSK3B_HUMAN	GSK3B	TGFBR2								TGFBR2			Q15382	RHEB	TGFBR2					TGFBR2			NR1H4_HUMAN	NR1H4	TGFBR2			TGFR1_HUMAN	TGFBR1	TGFBR2
NR1H4	CSNK2A1			PYRD_HUMAN	DHODH												DCK_HUMAN	DCK									MMP12_HUMAN	MMP12				WASP_HUMAN	WAS
AKT1	CTSB			Q13126	MTAP												KC1G2_HUMAN	CSNK1G2									ANDR_HUMAN	AR				SRC_HUMAN	SRC
PKHD1	CTSK			PRGR_HUMAN	PGR												CATB_HUMAN	CTSB									MK08_HUMAN	MAPK8				PDPK1_HUMAN	PDPK1
CRP	CYP19A1			MIF_HUMAN	MIF												P05451	REG1A									AK1C3_HUMAN	AKR1C3				DHI1_HUMAN	HSD11B1
ACE	CYP2C8			HS90A_HUMAN	HSP90AA1												DPP4_HUMAN	DPP4									FA10_HUMAN	F10				P08069	IGF1R
HLA-B	CYP2C9			TGFR1_HUMAN	TGFBR1												PH4H_HUMAN	PAH									P35968	KDR				P62508	ESRRG
LRP5	DAPK1			Q03181	PPARD												IMDH2_HUMAN	IMPDH2									SRC_HUMAN	SRC				P11142	HSPA8
CCL2	DCK			PNPH_HUMAN	PNP												MMP8_HUMAN	MMP8									PDPK1_HUMAN	PDPK1				NR1H4_HUMAN	NR1H4
HMOX1	DDX6			Q9BZX2	UCK2												PDPK1_HUMAN	PDPK1									O43617	TRAPPC3				PYRD_HUMAN	DHODH
FASLG	DHFR			EST1_HUMAN	CES1												P00736	C1R									ADH1B_HUMAN	ADH1B				THRB_HUMAN	F2
NAT2	DHODH			EPHB4_HUMAN	EPHB4												HS90A_HUMAN	HSP90AA1									TGFR1_HUMAN	TGFBR1				ADH1B_HUMAN	ADH1B
ICAM1	DPP4			P35558	PCK1												Q9UKM7	MAN1B1									P00517	PRKACA				FABP4_HUMAN	FABP4
CYP1A2	DUSP6																GSK3B_HUMAN	GSK3B									NOS3_HUMAN	NOS3				RXRA_HUMAN	RXRA
MAPK14	EGFR																BST1_HUMAN	BST1									Q06520	SULT2A1				AK1C3_HUMAN	AKR1C3
HLA-DRB1	EPHB4																Q96T66	NMNAT3									GATM_HUMAN	GATM				P49638	TTPA
HFE	ESR1																P61586	RHOA									PYRD_HUMAN	DHODH				P11474	ESRRA
TNFSF10	Esr2																SRC_HUMAN	SRC									PDE4B_HUMAN	PDE4B				SHBG_HUMAN	SHBG
SOD1	ESRRA																P15153	RAC2									MIF_HUMAN	MIF				EST1_HUMAN	CES1
MIR34A	ESRRG																RAB5A_HUMAN	RAB5A									WASP_HUMAN	WAS				P00390	GSR
MAPK8	F10																RB11A_HUMAN	RAB11A									FABP4_HUMAN	FABP4				P53350	PLK1
PTEN	F2																P07686	HEXB									CP2C8_HUMAN	CYP2C8				CAH1_HUMAN	CA1
IGF1	FABP4																B3GA1_HUMAN	B3GAT1									P14061	HSD17B1				FNTA_HUMAN	FNTA
SERPINA1	FABP5																CATK_HUMAN	CTSK									FNTA_HUMAN	FNTA				LCK_HUMAN	LCK
MMP9	FAP																MMP3_HUMAN	MMP3									KAT1_HUMAN	KYAT1				DYR_HUMAN	DHFR
IL2	FCAR																PAK6_HUMAN	PAK6									Q14541	HNF4G				GSTP1_HUMAN	GSTP1
SLCO1B1	FGFR1																P46926	GNPDA1									EST1_HUMAN	CES1				NQO1_HUMAN	NQO1
PKD2	FNTA																										DYR_HUMAN	DHFR				PDE4D_HUMAN	PDE4D
HNF1A	GALK1																										HDAC8_HUMAN	HDAC8				TYSY_HUMAN	TYMS
MARS1	GATM																										SHBG_HUMAN	SHBG				MMP2_HUMAN	MMP2
TPMT	GBA																										P62508	ESRRG				MET_HUMAN	MET
LEP	GC																										MMP8_HUMAN	MMP8				HS90A_HUMAN	HSP90AA1
JUN	GNPDA1																										P49638	TTPA				Q03181	PPARD
HGF	GSK3B																										DHSO_HUMAN	SORD				CP2C8_HUMAN	CYP2C8
IL18	GSR																										P08069	IGF1R				P09874	PARP1
BAX	GSTP1																										FABP5_HUMAN	FABP5				DPP4_HUMAN	DPP4
APC	HCK																										P55263	ADK				JAK3_HUMAN	JAK3
SLC17A5	HDAC8																										AKT1_HUMAN	AKT1				P00517	PRKACA
SERPINE1	HEXB																										MCR_HUMAN	NR3C2				MDM2_HUMAN	MDM2
DRD2	HK1																										P11142	HSPA8				ADHX_HUMAN	ADH5
NOS3	HNF4G																										P11586	MTHFD1				ESR2_HUMAN	ESR2
PPARA	HSD11B1																										RET4_HUMAN	RBP4				P68400	CSNK2A1
CCND1	HSD17B1																										GSK3B_HUMAN	GSK3B				PDK2_HUMAN	PDK2
KRAS	HSD17B11																										P11474	ESRRA				P30043	BLVRB
ABCC8	HSP90AA1																										DAPK1_HUMAN	DAPK1				A1AT_HUMAN	SERPINA1
ADIPOQ	HSPA8																										P53350	PLK1				HDAC8_HUMAN	HDAC8
NFE2L2	ICAM2																										Q13231	CHIT1
CES1	IGF1R																										KC1G2_HUMAN	CSNK1G2
EGF	IMPA1																										MET_HUMAN	MET
GANAB	IMPDH2																										FGFR1_HUMAN	FGFR1
IL4	ISG20																										LCK_HUMAN	LCK
GGT1	JAK3																										CP2C9_HUMAN	CYP2C9
HNF4A	KDR																										JAK3_HUMAN	JAK3
MYC	KIF11																										GSTP1_HUMAN	GSTP1
POLG	KYAT1																										MK10_HUMAN	MAPK10
KIT	LCK																										P04179	SOD2
GSTM1	LCN2																										A1AT_HUMAN	SERPINA1
EPO	LGALS7																										MDM2_HUMAN	MDM2
CYCS	LGALS7B																										Q13126	MTAP
CYP2B6	LYZ
PNPLA3	MAN1B1
MIR155	MAOB
BRCA1	MAPK1
PYGL	MAPK10
BDNF	MAPK14
BRCA2	MAPK8
IFNA1	MAPKAPK2
MTOR	MDM2
TSC2	MET
CYP2C8	MIF
AFP	MMP12
JAK2	MMP13
IL1A	MMP2
CYP2A6	MMP3
UGT2B7	MMP8
ABCG2	MTAP
NBAS	MTHFD1
FOS	NMNAT3
SLC16A1	NOS3
XIAP	NPR3
MIR146A	NQO1
G6PD	NR1H4
APOA1	NR1I3
PARP1	NR3C2
ATM	NUDT9
MIR17	PAH
F3	PAK6
CYP1A1	PARP1
PHKA2	PCK1
NR1I2	PDE4B
MPO	PDE4D
ESR1	PDK2
CRLF1	PDPK1
NFKB1	PGR
CAT	PIM1
CTLA4	PLA2G2A
CDKN3	PLAU
TNFRSF1A	PLK1
CD36	PNP
VWF	PNPO
CXCL10	PPARD
KRT18	PPARG
EDN1	PPIA
HADHA	PPP5C
CFTR	PRDX5
MIR15A	PRKACA
BCL2L1	PTPN1
HLA-A	PTPN11
BRAF	PYGL
IRF3	QPCT
BMPR2	RAB11A
F5	RAB5A
IL2RA	RAC2
RINT1	RBP4
IFIH1	REG1A
CYP3A5	RHEB
TNFAIP3	RHOA
ARG1	RIDA
CSF3	RORA
UGT1A3	RTN4R
GSTP1	RXRA
CDKN1A	SEC14L2
MIR27A	SERPINA1
UGT1A9	SHBG
STAT1	SOD2
DPYD	SORD
FGF2	SRC
IL13	SSE1
TF	STS
IGF2	SULT2A1
ABCC1	TGFBR1
CDH1	TGFBR2
VCAM1	THRB
CPT1A	TNK2
AIFM1	TNNC1
TNFRSF10B	TRAPPC3
MMP2	TTPA
ERBB2	TTR
ATP8B1	TYMS
BCHE	UCK2
SIRT1	WAS
CASP9	YARS1
CXCL12
MAPT
EP300
THBD
NR1H3
MIR221
CAV1
CDKN2A
MIR223
HTR2A
SOD2
ATP7B
CD4
MTHFR
IL17A
NR1H2
MIR106B
CLCF1
TLR2
UGT1A6
IL5
HNF1B
MCL1
CCL5
MAPK3
GYS2
HMGCR
MIR203A
APOB
TTR
SRC
KDR
MIR222
INSR
DDIT3
PRKCD
NOTCH1
PTPN11
HBB
APP
IGF2R
CFH
NLRP3
CP
MIR200B
AR
NGF
PPIG
FABP1
PTGS1
LPL
CFLAR
PRRT2
XBP1
SMAD4
BIRC5
ENG
XDH
MIR29A
TGFBI
CXCR4
ALG9
GCK
SPP1
LARS1
MIR20A
UGT1A4
ALOX5
CD40LG
GFER
MIR143
ADRB2
FLT1
TIMP1
PIK3CG
GFAP
TBC1D24
SERPINC1
RAF1
LCN2
TLR3
HLA-DQB1
UGT1A8
FADD
HMGB1
ELANE
SCN1A
CALCA
HP
SLC6A4
KRT8
ITGB3
NTRK1
CALR
MIR22
BMP2
ALDH2
HSP90AA1
AXIN1
CCR5
SST
UGT1A
THPO
MIR195
MDM2
HAMP
SELP
CCL11
IRS1
PRKCA
CD46
RELA
LEPR
KNG1
MAPK10
RBP4
MIR93
NR3C1
AGT
FCGR2A
PDGFRB
UGT1A7
SMPD1
VHL
HSPA5
SLCO1B3
MIF
MIR19A
FN1
IL3
ENO2
TNFRSF10A
ABCC3
PRL
SP1
HSPA4
FBN1
FARSB
ABL1
CDK2
SELE
ALPP
SLC25A13
PLAU
SERPINA3
EIF2AK3
MMP1
HSPG2
CNR1
FAH
MIR181A1
RYR2
SREBF1
CREB1
CDK4
IL6R
DNAJB11
MIR25
PINK1
GRIN2B
TSC1
GH1
NPPA
MIR127
VIM
CCL3
MIR181B1
RAC1
AGTR1
MIR18A
CD44
SCN2A
VDR
CREBBP
MT-TS1
MIR126
G6PC1
GJA1
TBK1
GSTT1
NFKBIA
MIR181A2
REN
MAP2K1
IFNB1
PCNA
BMP6
PPARGC1A
SLC6A3
JAK1
NR1I3
HADHB
CSF2
HPRT1
S100B
NPM1
SOCS3
SLC2A2
IL1RN
IFNA2
DNMT1
LMNA
NQO1
GRIN1
IGF1R
GAPDH
MIR23A
CDK1
CDKN1B
MT-CO1
MBL2
CXCR3
FGA
HSPB1
IGFBP3
ANXA5
TNFSF11
IL1R1
SQSTM1
SETD2
MIR23B
LDHA
POMC
MPV17
WT1
FASN
PDGFB
FLT3
HTR1A
GPC3
TCF4
RIPK1
GBA
CFI
MEFV
CCN2
MIR10B
RB1
SNCA
AKR1D1
DMD
CISH
LBR
TICAM1
CHEK2
RRM2B
PECAM1
PLA2G6
MIR191
ADAMTS13
ERCC1
H19
MT-ND1
VKORC1
ABCA1
AHR
DGUOK
CEBPB
TYK2
KRT19
LDLR
IFNL3
GDAP1
EGR1
PTK2
SPTAN1
CYP1B1
BID
MTTP
GSR
PSMB8
CALM1
SOCS1
RUNX1
ATF4
NPC1
B2M
IL11
HSPA1A
MAP3K5
MIR196A2
ALK
NOS1
LIPA
BCS1L
ACVRL1
GSK3B
PRKN
HLA-DQA1
TH
ITGAM
RETN
HRAS
SCN9A
SYK
BCL2L11
C4A
NOD2
RHOA
SLC10A1
PLAT
SMAD3
CD79A
CASK
TJP2
PLG
SLC40A1
ADA
BGLAP
KITLG
TYMS
GDNF
F9
PRF1
FOXP3
CASP1
TGIF1
MAOA
MIR224
MALAT1
ABCC4
SEPSECS
MIR24-2
STAT6
IKBKG
CD40
CYP19A1
TXN
PIK3C2A
GDF15
MBP
ANGPT2
CSF1
PDCD1
IL12RB1
RAI1
GP1BA
GLUD1
RET
ACHE
DPP4
SLC4A1
ITGB1
CEBPA
NRAS
GJB1
MUC1
ELN
CD34
LIF
C3
TRAF3
NPPB
ACADVL
GAA
TGFA
DYNC2H1
HSD3B7
CYP7A1
FECH
LITAF
COX5A
MIR181C
AKR1A1
FGFR1
EPAS1
RXRA
GLUL
PDGFRL
ITGA2B
JAG1
NBN
IKZF1
TGFBR2
SELL
F10
PTPN22
SHH
CD14
TNFRSF1B
STAT5A
MMP3
FGFR2
NPY
TRPV1
ALDOB
BSG
ACADM
STK11
TKT
PSEN1
TOP1
IL15
RNASE3
CLU
CHAT
HLA-C
MIR145
SMAD2
E2F1
STAT5B
PKLR
PTGER2
UCHL1
SCN5A
GABRG2
TFRC
GCG
