# Supplementary material for: Exploring the mechanism of Alisma orientale for the treatment of pregnancy induced hypertension and potential hepato-nephrotoxicity by using network pharmacology, network toxicology, molecular docking and molecular dynamics simulation
Source: Front Pharmacol. 2022 Nov 15;13:1027112. doi: 10.3389/fphar.2022.1027112 (PMC9705790; doi:10.3389/fphar.2022.1027112)
Supplement: Supplementary file 4 [file DataSheet8.ZIP › Supplement Materials/Compounds and Targets/Toxic compound details/OMIM-Gene-drug-induced liver injury.xlsx]

## Sheet: Sheet
Gene Map Search - 'drug induced liver injury '
Downloaded:	Oct 01, 2022
Copyright (c) 1966-2022 Johns Hopkins University OMIM, data are provided for research purposes only.
Cytogenetic location	Genomic coordinates (From NCBI/GRCh38)	Gene/Locus	Gene/Locus name	Gene/Locus MIM number	Approved Symbol	Entrez Gene ID	Ensembl Gene ID	Comments	Phenotype	Phenotype MIM number	Inheritance	Pheno map key	Mouse Gene (from MGI)
1p36.33	1:975198-982093	PERM1, C1orf170	PPARGC1-and ESRR-induced regulator, muscle, 1	615921	PERM1	84808	ENSG00000187642,ENST00000694917					Perm1
1p36.12	1:20633458-20651511	PINK1, PARK6	PTEN-induced putative kinase 1	608309	PINK1	65018	ENSG00000158828,ENST00000321556;;;ENST00000321556		Parkinson disease 6, early onset	605909	Autosomal recessive	3	Pink1
1p36.12	1:21508984-21578410	ALPL, HOPS, TNSALP, HPPA, HPPO, HPPI, HPPC	Alkaline phosphatase, liver/bone/kidney	171760	ALPL	249	ENSG00000162551,ENST00000374840;;;ENST00000374840		Hypophosphatasia, adult	146300	Autosomal dominant; Autosomal recessive	3	Alpl
1p36.12	1:21508984-21578410	ALPL, HOPS, TNSALP, HPPA, HPPO, HPPI, HPPC	Alkaline phosphatase, liver/bone/kidney	171760	ALPL	249	ENSG00000162551,ENST00000374840;;;ENST00000374840		Hypophosphatasia, childhood	241510	Autosomal recessive	3	Alpl
1p36.12	1:21508984-21578410	ALPL, HOPS, TNSALP, HPPA, HPPO, HPPI, HPPC	Alkaline phosphatase, liver/bone/kidney	171760	ALPL	249	ENSG00000162551,ENST00000374840;;;ENST00000374840		Hypophosphatasia, infantile	241500	Autosomal recessive	3	Alpl
1p36.12	1:21508984-21578410	ALPL, HOPS, TNSALP, HPPA, HPPO, HPPI, HPPC	Alkaline phosphatase, liver/bone/kidney	171760	ALPL	249	ENSG00000162551,ENST00000374840;;;ENST00000374840		Odontohypophosphatasia	146300	Autosomal dominant; Autosomal recessive	3	Alpl
1p36.11	1:25272486-25330445	RHD, HDFNRH	Rhesus system D polypeptide	111680	RHD	6007	ENSG00000187010,ENST00000328664;;;ENST00000328664		[Blood group, RH system]	111690		3	Rhd
1p36.11	1:25272486-25330445	RHD, HDFNRH	Rhesus system D polypeptide	111680	RHD	6007	ENSG00000187010,ENST00000328664;;;ENST00000328664		{Hemolytic disease of fetus and newborn, RH-induced}	619462	Isolated cases	3	Rhd
1p34.3	1:36088892-36093932	ADPRHL2, ARH3, CONDSIAS	ADP-ribosylhydrolase-like 2	610624	ADPRS	54936	ENSG00000116863,ENST00000373178;;;ENST00000373178		Neurodegeneration, childhood-onset, stress-induced, with variable ataxia and seizures	618170	Autosomal recessive	3	Adprs
1p34.1	1:44404783-44651724	RNF220, HLD23	RING finger protein 220	616136	RNF220	55182	ENSG00000187147,ENST00000361799;;;ENST00000361799		Leukodystrophy, hypomyelinating, 23, with ataxia, deafness, liver dysfunction, and dilated cardiomyopathy	619688	Autosomal recessive	3	Rnf220
1p33	1:46394317-46413845	FAAH	Fatty acid amide hydrolase	602935	FAAH	2166	ENSG00000117480,ENST00000243167;;;ENST00000243167		{Drug addiction, susceptibility to}	606581		3	Faah
1p32.3	1:53196824-53214197	CPT2, IIAE4	Carnitine palmitoyltransferase II	600650	CPT2	1376	ENSG00000157184,ENST00000371486;;;ENST00000371486	formerly at 1p13	CPT II deficiency, infantile	600649	Autosomal recessive	3	Cpt2
1p32.3	1:53196824-53214197	CPT2, IIAE4	Carnitine palmitoyltransferase II	600650	CPT2	1376	ENSG00000157184,ENST00000371486;;;ENST00000371486	formerly at 1p13	CPT II deficiency, lethal neonatal	608836	Autosomal recessive	3	Cpt2
1p32.3	1:53196824-53214197	CPT2, IIAE4	Carnitine palmitoyltransferase II	600650	CPT2	1376	ENSG00000157184,ENST00000371486;;;ENST00000371486	formerly at 1p13	CPT II deficiency, myopathic, stress-induced	255110	Autosomal dominant; Autosomal recessive	3	Cpt2
1p32.3	1:53196824-53214197	CPT2, IIAE4	Carnitine palmitoyltransferase II	600650	CPT2	1376	ENSG00000157184,ENST00000371486;;;ENST00000371486	formerly at 1p13	{Encephalopathy, acute, infection-induced, 4, susceptibility to}	614212	Autosomal dominant; Autosomal recessive	3	Cpt2
1p31.1	1:78620448-78646145	IFI44L	Interferon-induced protein 44-like	613975	IFI44L	10964	ENSG00000137959,ENST00000370751;;;ENST00000370751					Ifi44l
1p31.1	1:78649789-78664078	IFI44, P44	Interferon-induced protein 44	610468	IFI44	10561	ENSG00000137965,ENST00000370747;;;ENST00000370747					Ifi44
1p12	1:117863485-117929621	GDAP2, SCAR27	Ganglioside-induced differentiation-associated protein 2	618128	GDAP2	54834	ENSG00000196505,ENST00000369443;;;ENST00000369443		Spinocerebellar ataxia, autosomal recessive 27	618369	Autosomal recessive	3	Gdap2
1p11	1:120400001-123400000	MNRI	Meningioma, radiation-induced	606190		117192			Meningioma, radiation-induced	606190		2
1q21.3	1:151156649-151159749	TNFAIP8L2, TIPE2	Tumor necrosis factor-alpha-induced protein 8-like 2	612112	TNFAIP8L2	79626	ENSG00000163154,ENST00000368910;;;ENST00000368910					Tnfaip8l2
1q22	1:155127876-155134899	EFNA1, EPLG1, TNFAIP4	eph-related receptor tyrosine kinase ligand 1 (tumor necrosis factor, alpha-induced protein 4)	191164	EFNA1	1942	ENSG00000169242,ENST00000368407;;;ENST00000368407					Efna1
1q22	1:155289293-155308654	PKLR, PK1	Pyruvate kinase, liver and RBC type	609712	PKLR	5313	ENSG00000143627,ENST00000342741;;;ENST00000342741		Adenosine triphosphate, elevated, of erythrocytes	102900	Autosomal dominant	3	Pklr
1q22	1:155289293-155308654	PKLR, PK1	Pyruvate kinase, liver and RBC type	609712	PKLR	5313	ENSG00000143627,ENST00000342741;;;ENST00000342741		Pyruvate kinase deficiency	266200	Autosomal recessive	3	Pklr
1q24.3	1:171248494-171285978	FMO1	Flavin-containing monooxygenase 1, fetal liver	136130	FMO1	2326	ENSG00000010932,ENST00000617670;;;ENST00000617670					Fmo1
1q24.3	1:171314183-171342084	FMO4	Flavin-containing monooxygenase 2, adult liver	136131	FMO4	2329	ENSG00000076258,ENST00000367749;;;ENST00000367749					Fmo4
1q24.3	1:171635417-171652688	MYOC, TIGR, GLC1A, JOAG, GPOA	Myocilin (trabecular meshwork-induced glucocorticoid response protein)	601652	MYOC	4653	ENSG00000034971,ENST00000037502;;;ENST00000037502		Glaucoma 1A, primary open angle	137750	Autosomal dominant	3	Myoc
1q31.1	1:186311652-186375253	TPR	Tumor potentiating region (translocated promoter region)	189940	TPR	7175	ENSG00000047410,ENST00000367478;;;ENST00000367478	fused with MET in chemically induced tumor				Tpr
2p24.3	2:14778909-15561334	NBAS, NAG, SOPH, ILFS2	Neuroblastoma-amplified sequence	608025	NBAS	51594	ENSG00000151779,ENST00000281513;;;ENST00000281513		Infantile liver failure syndrome 2	616483	Autosomal recessive	3	Nbas
2p24.3	2:14778909-15561334	NBAS, NAG, SOPH, ILFS2	Neuroblastoma-amplified sequence	608025	NBAS	51594	ENSG00000151779,ENST00000281513;;;ENST00000281513		Short stature, optic nerve atrophy, and Pelger-Huet anomaly	614800	Autosomal recessive	3	Nbas
2p24.1	2:21001429-21044073	APOB, FLDB, LDLCQ4, FCHL2	Apolipoprotein B (including Ag(x) antigen)	107730	APOB	338	ENSG00000084674,ENST00000233242;;;ENST00000233242	1 gene for liver apo-B100 and gut apo-B48; Ag linked	Hypercholesterolemia, familial, 2	144010	Autosomal dominant	3	Apob
2p24.1	2:21001429-21044073	APOB, FLDB, LDLCQ4, FCHL2	Apolipoprotein B (including Ag(x) antigen)	107730	APOB	338	ENSG00000084674,ENST00000233242;;;ENST00000233242	1 gene for liver apo-B100 and gut apo-B48; Ag linked	Hypobetalipoproteinemia	615558	Autosomal recessive	3	Apob
2p23.3	2:26190635-26244632	HADHA, MTPA	Hydroxyacyl-Coenzyme A dehydrogenase/3-ketoacyl-Coenzyme A thiolase/ enoyl-Coenzyme A hydratase (trifunctional protein), alpha subunit	600890	HADHA	3030	ENSG00000084754,ENST00000380649;;;ENST00000380649		Fatty liver, acute, of pregnancy	609016	Autosomal recessive	3	Hadha
2p23.3	2:26190635-26244632	HADHA, MTPA	Hydroxyacyl-Coenzyme A dehydrogenase/3-ketoacyl-Coenzyme A thiolase/ enoyl-Coenzyme A hydratase (trifunctional protein), alpha subunit	600890	HADHA	3030	ENSG00000084754,ENST00000380649;;;ENST00000380649		HELLP syndrome, maternal, of pregnancy	609016	Autosomal recessive	3	Hadha
2p23.3	2:26190635-26244632	HADHA, MTPA	Hydroxyacyl-Coenzyme A dehydrogenase/3-ketoacyl-Coenzyme A thiolase/ enoyl-Coenzyme A hydratase (trifunctional protein), alpha subunit	600890	HADHA	3030	ENSG00000084754,ENST00000380649;;;ENST00000380649		LCHAD deficiency	609016	Autosomal recessive	3	Hadha
2p23.3	2:26190635-26244632	HADHA, MTPA	Hydroxyacyl-Coenzyme A dehydrogenase/3-ketoacyl-Coenzyme A thiolase/ enoyl-Coenzyme A hydratase (trifunctional protein), alpha subunit	600890	HADHA	3030	ENSG00000084754,ENST00000380649;;;ENST00000380649		Mitochondrial trifunctional protein deficiency	609015	Autosomal recessive	3	Hadha
2p23.3	2:27212041-27217183	ATRAID, APR3	All-trans retinoic acid-induced differentiation factor	619682	ATRAID	51374	ENSG00000138085,ENST00000380171;;;ENST00000380171					Atraid
2p11.2	2:85537467-85538886	PARTICL	Promoter of MAT2A antisense radiation-induced circulating long noncoding RNA	616350	PARTICL	100630918	ENSG00000286532,ENST00000667933	overlaps promoter of MAT2A on opposite strand
2p11.2	2:88122982-88128062	FABP1	Fatty acid-binding protein, liver	134650	FABP1	2168	ENSG00000163586,ENST00000295834;;;ENST00000295834					Fabp1
2q13	2:108719482-109842301	RANBP2, NUP358, ANE1, IIAE3	RAN-binding protein 2	601181	RANBP2	5903	ENSG00000153201,ENST00000283195;;;ENST00000283195		{Encephalopathy, acute, infection-induced, 3, susceptibility to}	608033	Autosomal dominant	3	Ranbp2
2q14-q21	2:112200001-136100000	LCO	Liver cancer oncogene	165320
2q14.1-q14.2	2:118088471-118110997	INSIG2	Insulin-induced gene 2	608660	INSIG2	51141	ENSG00000125629,ENST00000245787;;;ENST00000245787					Insig2
2q23.3	2:151357592-151381340	TNFAIP6	Tumor necrosis factor, alpha-induced protein-6	600410	TNFAIP6	7130	ENSG00000123610,ENST00000243347;;;ENST00000243347					Tnfaip6
2q24.2	2:162267074-162318684	IFIH1, MDA5, AGS7, SGMRT1, IMD95	Interferon induced with helicase C domain 1	606951	IFIH1	64135	ENSG00000115267,ENST00000649979;;;ENST00000649979		Aicardi-Goutieres syndrome 7	615846	Autosomal dominant	3	Ifih1
2q24.2	2:162267074-162318684	IFIH1, MDA5, AGS7, SGMRT1, IMD95	Interferon induced with helicase C domain 1	606951	IFIH1	64135	ENSG00000115267,ENST00000649979;;;ENST00000649979		Immunodeficiency 95	619773	Autosomal recessive	3	Ifih1
2q24.2	2:162267074-162318684	IFIH1, MDA5, AGS7, SGMRT1, IMD95	Interferon induced with helicase C domain 1	606951	IFIH1	64135	ENSG00000115267,ENST00000649979;;;ENST00000649979		Singleton-Merten syndrome 1	182250	Autosomal dominant	3	Ifih1
2q33.3	2:207239811-207245887	MYOSLID	Myocardin-induced smooth muscle long noncoding RNA, inducer of differentiation	618976	MYOSLID	105373853	ENSG00000229647,ENST00000430494	overlaps with 3 other lncRNAs in the opposite direction
2q37.1	2:230165186-230225636	SP110, IFI41, IFI75, VODI	SP110 nuclear body protein (interferon-induced protein 41, 30kD; interferon-induced protein 75, 52kD)	604457	SP110	3431	ENSG00000135899,ENST00000258381;;;ENST00000258381		Hepatic venoocclusive disease with immunodeficiency	235550	Autosomal recessive	3	Gm15753,Gm16026,Sp110
2q37.1	2:230165186-230225636	SP110, IFI41, IFI75, VODI	SP110 nuclear body protein (interferon-induced protein 41, 30kD; interferon-induced protein 75, 52kD)	604457	SP110	3431	ENSG00000135899,ENST00000258381;;;ENST00000258381		{Mycobacterium tuberculosis, susceptibility to}	607948		3	Gm15753,Gm16026,Sp110
2q37.3	2:240868824-240880500	AGXT, SPAT	Alanine-glyoxylate aminotransferase, liver-specific peroxisomal	604285	AGXT	189	ENSG00000172482,ENST00000307503;;;ENST00000307503		Hyperoxaluria, primary, type 1	259900	Autosomal recessive	3	Agxt
3p24.1	3:28321047-28348824	AZI2, AZ2, NAP1, TILP	5-azacytidine-induced protein 2	609916	AZI2	64343	ENSG00000163512,ENST00000479665;;;ENST00000479665					Azi2
3q22.3	3:138160988-138174921	DBR1	Debranching RNA lariats 1	607024	DBR1	51163	ENSG00000138231,ENST00000260803;;;ENST00000260803		{Encephalitis, acute, infection (viral)-induced, susceptibility to, 11}	619441	Autosomal recessive	3	Dbr1
3q26.32	3:179017223-179072513	WIG1	Wildtype p53-induced gene	606452	ZMAT3	64393	ENSG00000172667,ENST00000311417;;;ENST00000311417					Zmat3
3q27.3	3:186570720-186585793	DNAJB11, HEDJ, DJ9, ABBP2, PKD6	DNAJ/HSP40 homolog, subfamily B, member 11	611341	DNAJB11	51726	ENSG00000090520,ENST00000265028;;;ENST00000265028		Polycystic kidney disease 6 with or without polycystic liver disease	618061	Autosomal dominant	3	Dnajb11
4q24	4:105369077-105474070	PPA2, SCFI, SCFAI	Pyrophosphatase, inorganic, 2	609988	PPA2	27068	ENSG00000138777,ENST00000341695;;;ENST00000341695	mutation identified in 1 SCFAI family	?Sudden cardiac failure, alcohol-induced	617223	Autosomal recessive	3	Ppa2
4q24	4:105369077-105474070	PPA2, SCFI, SCFAI	Pyrophosphatase, inorganic, 2	609988	PPA2	27068	ENSG00000138777,ENST00000341695;;;ENST00000341695	mutation identified in 1 SCFAI family	Sudden cardiac failure, infantile	617222	Autosomal recessive	3	Ppa2
5p15.33	5:2712591-2715237	LSINCT5	Long stress-induced noncoding transcript 5	615764	LSINCT5	101234261	ENSG00000281560,ENST00000626215
5p13.2	5:34656328-34832612	RAI14, KIAA1334	Retinoic acid-induced 14	606586	RAI14	26064	ENSG00000039560,ENST00000265109;;;ENST00000265109					Rai14
5q23.1	5:119268759-119399688	TNFAIP8, SCCS2	Tumor necrosis factor-alpha-induced protein 8	612111	TNFAIP8	25816	ENSG00000145779,ENST00000504771;;;ENST00000504771					Tnfaip8
5q31.1	5:132873668-132875046	LEAP2	Liver-expressed antimicrobial peptide 2	611373	LEAP2	116842	ENSG00000164406,ENST00000296877;;;ENST00000296877					Leap2
5q31.1	5:136028988-136063818	TGFBI, CSD2, CDGG1, CSD, BIGH3, CDG2, EBMD	Transforming growth factor, beta-induced, 68kD	601692	TGFBI	7045	ENSG00000120708,ENST00000442011;;;ENST00000442011		Corneal dystrophy, Avellino type	607541	Autosomal dominant	3	Tgfbi
5q31.1	5:136028988-136063818	TGFBI, CSD2, CDGG1, CSD, BIGH3, CDG2, EBMD	Transforming growth factor, beta-induced, 68kD	601692	TGFBI	7045	ENSG00000120708,ENST00000442011;;;ENST00000442011		Corneal dystrophy, epithelial basement membrane	121820	Autosomal dominant	3	Tgfbi
5q31.1	5:136028988-136063818	TGFBI, CSD2, CDGG1, CSD, BIGH3, CDG2, EBMD	Transforming growth factor, beta-induced, 68kD	601692	TGFBI	7045	ENSG00000120708,ENST00000442011;;;ENST00000442011		Corneal dystrophy, Groenouw type I	121900	Autosomal dominant	3	Tgfbi
5q31.1	5:136028988-136063818	TGFBI, CSD2, CDGG1, CSD, BIGH3, CDG2, EBMD	Transforming growth factor, beta-induced, 68kD	601692	TGFBI	7045	ENSG00000120708,ENST00000442011;;;ENST00000442011		Corneal dystrophy, lattice type I	122200	Autosomal dominant	3	Tgfbi
5q31.1	5:136028988-136063818	TGFBI, CSD2, CDGG1, CSD, BIGH3, CDG2, EBMD	Transforming growth factor, beta-induced, 68kD	601692	TGFBI	7045	ENSG00000120708,ENST00000442011;;;ENST00000442011		Corneal dystrophy, lattice type IIIA	608471	Autosomal dominant	3	Tgfbi
5q31.1	5:136028988-136063818	TGFBI, CSD2, CDGG1, CSD, BIGH3, CDG2, EBMD	Transforming growth factor, beta-induced, 68kD	601692	TGFBI	7045	ENSG00000120708,ENST00000442011;;;ENST00000442011		Corneal dystrophy, Reis-Bucklers type	608470	Autosomal dominant	3	Tgfbi
5q31.1	5:136028988-136063818	TGFBI, CSD2, CDGG1, CSD, BIGH3, CDG2, EBMD	Transforming growth factor, beta-induced, 68kD	601692	TGFBI	7045	ENSG00000120708,ENST00000442011;;;ENST00000442011		Corneal dystrophy, Thiel-Behnke type	602082	Autosomal dominant	3	Tgfbi
5q32	5:146113034-146182650	LARS1, LARS, LFIS, ILFS1	Leucyl-tRNA synthetase 1	151350	LARS1	51520	ENSG00000133706,ENST00000394434;;;ENST00000394434	mutation identified in 1 family	?Infantile liver failure syndrome 1	615438	Autosomal recessive	3	Lars
6p22.3	6:15200001-25200000	CIHL	Hearing loss, cisplatin-induced, susceptibility to	613290		100381207		associated with rs12201199	{?Hearing loss, cisplatin-induced, susceptibility to}	613290		2
6p22.1	6:29942532-29945870	HLA-A	Major histocompatibility complex, class I, A	142800	HLA-A	3105	ENSG00000206503,ENST00000376809;;;ENST00000376809		{Hypersensitivity syndrome, carbamazepine-induced, susceptibility to}	608579		3	Gm10499,Gm8909,H2-Bl,H2-D1,H2-K1,H2-Q1,H2-Q10,H2-Q2,H2-Q4,H2-Q6,H2-Q7
6p21.33	6:31353875-31357179	HLA-B, SPDA1	Major histocompatibility complex, class I, B	142830	HLA-B	3106	ENSG00000234745,ENST00000412585;;;ENST00000412585		{Abacavir hypersensitivity, susceptibility to}			3	Gm7030,Gm8909,H2-Bl,H2-D1,H2-K1,H2-M1,H2-M10.1,H2-M10.2,H2-M10.3,H2-M10.4,H2-M10.5,H2-M10.6,H2-M11,H2-M2,H2-M5,H2-M9,H2-Q1,H2-Q10,H2-Q2,H2-Q4,H2-Q6,H2-Q7,H2-T10,H2-T22,H2-T3
6p21.33	6:31353875-31357179	HLA-B, SPDA1	Major histocompatibility complex, class I, B	142830	HLA-B	3106	ENSG00000234745,ENST00000412585;;;ENST00000412585		{Drug-induced liver injury due to flucloxacillin}			3	Gm7030,Gm8909,H2-Bl,H2-D1,H2-K1,H2-M1,H2-M10.1,H2-M10.2,H2-M10.3,H2-M10.4,H2-M10.5,H2-M10.6,H2-M11,H2-M2,H2-M5,H2-M9,H2-Q1,H2-Q10,H2-Q2,H2-Q4,H2-Q6,H2-Q7,H2-T10,H2-T22,H2-T3
6p21.33	6:31353875-31357179	HLA-B, SPDA1	Major histocompatibility complex, class I, B	142830	HLA-B	3106	ENSG00000234745,ENST00000412585;;;ENST00000412585		{Spondyloarthropathy, susceptibility to, 1}	106300	Multifactorial	3	Gm7030,Gm8909,H2-Bl,H2-D1,H2-K1,H2-M1,H2-M10.1,H2-M10.2,H2-M10.3,H2-M10.4,H2-M10.5,H2-M10.6,H2-M11,H2-M2,H2-M5,H2-M9,H2-Q1,H2-Q10,H2-Q2,H2-Q4,H2-Q6,H2-Q7,H2-T10,H2-T22,H2-T3
6p21.33	6:31353875-31357179	HLA-B, SPDA1	Major histocompatibility complex, class I, B	142830	HLA-B	3106	ENSG00000234745,ENST00000412585;;;ENST00000412585		{Stevens-Johnson syndrome, susceptibility to}	608579		3	Gm7030,Gm8909,H2-Bl,H2-D1,H2-K1,H2-M1,H2-M10.1,H2-M10.2,H2-M10.3,H2-M10.4,H2-M10.5,H2-M10.6,H2-M11,H2-M2,H2-M5,H2-M9,H2-Q1,H2-Q10,H2-Q2,H2-Q4,H2-Q6,H2-Q7,H2-T10,H2-T22,H2-T3
6p21.33	6:31353875-31357179	HLA-B, SPDA1	Major histocompatibility complex, class I, B	142830	HLA-B	3106	ENSG00000234745,ENST00000412585;;;ENST00000412585		{Synovitis, chronic, susceptibility to}			3	Gm7030,Gm8909,H2-Bl,H2-D1,H2-K1,H2-M1,H2-M10.1,H2-M10.2,H2-M10.3,H2-M10.4,H2-M10.5,H2-M10.6,H2-M11,H2-M2,H2-M5,H2-M9,H2-Q1,H2-Q10,H2-Q2,H2-Q4,H2-Q6,H2-Q7,H2-T10,H2-T22,H2-T3
6p21.33	6:31353875-31357179	HLA-B, SPDA1	Major histocompatibility complex, class I, B	142830	HLA-B	3106	ENSG00000234745,ENST00000412585;;;ENST00000412585		{Toxic epidermal necrolysis, susceptibility to}	608579		3	Gm7030,Gm8909,H2-Bl,H2-D1,H2-K1,H2-M1,H2-M10.1,H2-M10.2,H2-M10.3,H2-M10.4,H2-M10.5,H2-M10.6,H2-M11,H2-M2,H2-M5,H2-M9,H2-Q1,H2-Q10,H2-Q2,H2-Q4,H2-Q6,H2-Q7,H2-T10,H2-T22,H2-T3
6p21.31	6:35573590-35728583	FKBP5, FKBP51	FK506-binding protein 5	602623	FKBP5	2289	ENSG00000096060,ENST00000357266;;;ENST00000357266		{Major depressive disorder and accelerated response to antidepressant drug treatment}	608516		3	Fkbp5
6p21.31	6:36027808-36124214	MAPK14, CSBP1	Mitogen-activated protein kinase 14 (cytokine suppressive anti-inflammatory drug binding protein 1)	600289	MAPK14	1432	ENSG00000112062,ENST00000229794;;;ENST00000229794					Mapk14
6q14.1	6:75237675-75250298	COX7A2	Cytochrome c oxidase, subunit VIIa, polypeptide-2, liver	123996	COX7A2	1347	ENSG00000112695,ENST00000684430;;;ENST00000684430	previously thought to be on chr.4				Cox7a2
6q21	6:105992690-106109938	PRDM1, BLIMP1	PR domain-containing protein 1 (B-lymphocyte-induced maturation protein 1)	603423	PRDM1	639	ENSG00000057657,ENST00000369096;;;ENST00000369096					Prdm1
6q21	6:107867756-107958208	SEC63, PCLD2	SEC63 homolog, protein translocation regulator	608648	SEC63	11231	ENSG00000025796,ENST00000369002;;;ENST00000369002		Polycystic liver disease 2	617004	Autosomal dominant	3	Sec63
6q23.2	6:131573226-131584329	ARG1	Arginase, liver	608313	ARG1	383	ENSG00000118520,ENST00000368087;;;ENST00000368087		Argininemia	207800	Autosomal recessive	3	Arg1
6q23.3	6:137866349-137883312	TNFAIP3, A20, OTUD7C, AIFBL1	Tumor necrosis factor-alpha-induced protein 3	191163	TNFAIP3	7128	ENSG00000118503,ENST00000612899;;;ENST00000612899		Autoinflammatory syndrome, familial, Behcet-like 1	616744	Autosomal dominant	3	Tnfaip3
6q24.2	6:143059213-143343883	AIG1	Androgen-induced gene 1	608514	AIG1	51390	ENSG00000146416,ENST00000357847;;;ENST00000357847					Aig1
7p21.3	7:7968796-8089080	GLCCI1, TSSN1, GCTR	Glucocorticoid-induced transcript 1	614283	GLCCI1	113263	ENSG00000106415,ENST00000223145;;;ENST00000223145		{Glucocorticoid therapy, response to}	614400		3	Glcci1
7q21.12	7:87365896-87476027	ABCB4, PGY3, MDR3, ICP3	ATP-binding cassette, subfamily B, member 4 (P-glycoprotein-3/multiple drug resistance-3)	171060	ABCB4	5244	ENSG00000005471,ENST00000649586;;;ENST00000649586	within 500kb of MDR1	Cholestasis, intrahepatic, of pregnancy, 3	614972	Autosomal dominant; Autosomal recessive	3	Abcb4
7q21.12	7:87365896-87476027	ABCB4, PGY3, MDR3, ICP3	ATP-binding cassette, subfamily B, member 4 (P-glycoprotein-3/multiple drug resistance-3)	171060	ABCB4	5244	ENSG00000005471,ENST00000649586;;;ENST00000649586	within 500kb of MDR1	Cholestasis, progressive familial intrahepatic 3	602347	Autosomal recessive	3	Abcb4
7q21.12	7:87365896-87476027	ABCB4, PGY3, MDR3, ICP3	ATP-binding cassette, subfamily B, member 4 (P-glycoprotein-3/multiple drug resistance-3)	171060	ABCB4	5244	ENSG00000005471,ENST00000649586;;;ENST00000649586	within 500kb of MDR1	Gallbladder disease 1	600803	Autosomal dominant; Autosomal recessive	3	Abcb4
7q21.12	7:87503017-87713295	ABCB1, PGY1, MDR1, IBD13, CLCs	ATP-binding cassette, subfamily B, member 1 (P-glycoprotein-1/multiple drug resistance-1)	171050	ABCB1	5243	ENSG00000085563,ENST00000622132;;;ENST00000622132		{Colchicine resistance}	120080		3	Abcb1a,Abcb1b
7q21.12	7:87503017-87713295	ABCB1, PGY1, MDR1, IBD13, CLCs	ATP-binding cassette, subfamily B, member 1 (P-glycoprotein-1/multiple drug resistance-1)	171050	ABCB1	5243	ENSG00000085563,ENST00000622132;;;ENST00000622132		{Inflammatory bowel disease 13}	612244		3	Abcb1a,Abcb1b
7q22.3	7:105532201-105567677	RINT1, ILFS3	RAD50-interacting protein 1	610089	RINT1	60561	ENSG00000135249,ENST00000257700;;;ENST00000257700		Infantile liver failure syndrome 3	618641	Autosomal recessive	3	Rint1
7q32.3	7:130877562-131109925	LINC-PINT, PINT	Long intergenic noncoding RNA, p53-induced transcript	618212	LINC-PINT	378805	ENSG00000231721,ENST00000433079					Lncpint
7q36.1	7:150991017-151014588	NOS3	Nitric oxide synthase 3, endothelial cell	163729	NOS3	4846	ENSG00000164867,ENST00000297494;;;ENST00000297494		{Alzheimer disease, late-onset, susceptibility to}	104300	Autosomal dominant	3	Nos3
7q36.1	7:150991017-151014588	NOS3	Nitric oxide synthase 3, endothelial cell	163729	NOS3	4846	ENSG00000164867,ENST00000297494;;;ENST00000297494		{Coronary artery spasm 1, susceptibility to}			3	Nos3
7q36.1	7:150991017-151014588	NOS3	Nitric oxide synthase 3, endothelial cell	163729	NOS3	4846	ENSG00000164867,ENST00000297494;;;ENST00000297494		{Hypertension, pregnancy-induced}	189800	Autosomal dominant	3	Nos3
7q36.1	7:150991017-151014588	NOS3	Nitric oxide synthase 3, endothelial cell	163729	NOS3	4846	ENSG00000164867,ENST00000297494;;;ENST00000297494		{Hypertension, susceptibility to}	145500	Multifactorial	3	Nos3
7q36.1	7:150991017-151014588	NOS3	Nitric oxide synthase 3, endothelial cell	163729	NOS3	4846	ENSG00000164867,ENST00000297494;;;ENST00000297494		{Ischemic stroke, susceptibility to}	601367	Multifactorial	3	Nos3
7q36.1	7:150991017-151014588	NOS3	Nitric oxide synthase 3, endothelial cell	163729	NOS3	4846	ENSG00000164867,ENST00000297494;;;ENST00000297494		{Placental abruption}			3	Nos3
7q36.3	7:155297878-155310235	INSIG1	Insulin-induced gene 1	602055	INSIG1	3638	ENSG00000186480,ENST00000340368;;;ENST00000340368					Insig1
8q21.11	8:74350403-74488872	GDAP1, CMT4A, CMT2K, CMTRIA	Ganglioside-induced differentiation-associated protein 1	606598	GDAP1	54332	ENSG00000104381,ENST00000220822;;;ENST00000220822		Charcot-Marie-Tooth disease, axonal, type 2K	607831	Autosomal dominant; Autosomal recessive	3	Gdap1
8q21.11	8:74350403-74488872	GDAP1, CMT4A, CMT2K, CMTRIA	Ganglioside-induced differentiation-associated protein 1	606598	GDAP1	54332	ENSG00000104381,ENST00000220822;;;ENST00000220822		Charcot-Marie-Tooth disease, axonal, with vocal cord paresis	607706	Autosomal recessive	3	Gdap1
8q21.11	8:74350403-74488872	GDAP1, CMT4A, CMT2K, CMTRIA	Ganglioside-induced differentiation-associated protein 1	606598	GDAP1	54332	ENSG00000104381,ENST00000220822;;;ENST00000220822		Charcot-Marie-Tooth disease, recessive intermediate, A	608340	Autosomal recessive	3	Gdap1
8q21.11	8:74350403-74488872	GDAP1, CMT4A, CMT2K, CMTRIA	Ganglioside-induced differentiation-associated protein 1	606598	GDAP1	54332	ENSG00000104381,ENST00000220822;;;ENST00000220822		Charcot-Marie-Tooth disease, type 4A	214400	Autosomal recessive	3	Gdap1
8q21.3	8:89901868-89927888	OSGIN2, C8orf1	Oxidative stress-induced growth inhibitor family member 2	604598	OSGIN2	734	ENSG00000164823,ENST00000451899;;;ENST00000451899					Osgin2
8q22.1	8:94127162-94217278	CDH17, CDH16, HPT1	Cadherin-17, liver-intestine	603017	CDH17	1015	ENSG00000079112,ENST00000027335;;;ENST00000027335					Cdh17
8q24.3	8:143018529-143022409	LY6E, RIGE, SCA2	Lymphocyte antigen 6 complex, locus E (retinoic acid induced gene E)	601384	LY6E	4061	ENSG00000160932,ENST00000292494;;;ENST00000292494					Ly6e
9p21.3	9:20655625-20995950	FOCAD, KIAA1797, SCOLIV	Focadhesin	614606	FOCAD	54914	ENSG00000188352,ENST00000338382;;;ENST00000338382		Liver disease, severe congenital	619991	Autosomal recessive	3	Focad
9q34.13	9:131125586-131234663	NUP214, D9S46E, CAN, CAIN, IIAE9	Nucleoporin, 214kD	114350	NUP214	8021	ENSG00000126883,ENST00000359428;;;ENST00000359428	fused with DEK in AML; fused with ABL1 in T-ALL	Leukemia, acute myeloid, somatic	601626		3	Nup214
9q34.13	9:131125586-131234663	NUP214, D9S46E, CAN, CAIN, IIAE9	Nucleoporin, 214kD	114350	NUP214	8021	ENSG00000126883,ENST00000359428;;;ENST00000359428	fused with DEK in AML; fused with ABL1 in T-ALL	Leukemia, T-cell acute lymphoblastic, somatic	613065		3	Nup214
9q34.13	9:131125586-131234663	NUP214, D9S46E, CAN, CAIN, IIAE9	Nucleoporin, 214kD	114350	NUP214	8021	ENSG00000126883,ENST00000359428;;;ENST00000359428	fused with DEK in AML; fused with ABL1 in T-ALL	{Encephalopathy, acute, infection-induced, susceptibility to, 9}	618426	Autosomal recessive	3	Nup214
10q22.1	10:72893739-72933036	OIT3, LZP	Oncoprotein-induced transcript 3, mouse, homolog of	609330	OIT3	170392	ENSG00000138315,ENST00000334011;;;ENST00000334011					Oit3
10q23.31	10:89302046-89309271	IFIT2, IFI54, G10P2	Interferon-induced protein with tetratricopeptide repeats 2	147040	IFIT2	3433	ENSG00000119922,ENST00000371826;;;ENST00000371826					Ifit2
10q23.31	10:89327997-89340968	IFIT4	Interferon-induced protein with tetratricopeptide repeats 4	604650	IFIT3	3437	ENSG00000119917,ENST00000371818;;;ENST00000371818					Ifit3,Ifit3b
10q23.31	10:89392623-89406487	IFIT1, IFI56, G10P1, IFNAI1	Interferon-induced protein with tetratricopeptide repeats 1	147690	IFIT1	3434	ENSG00000185745,ENST00000371804;;;ENST00000371804	10q25-q26 = conflicting site				Ifit1,Ifit1bl1,Ifit1bl2
10q23.31	10:89414568-89420997	IFIT5, RI58, ISG58	Interferon-induced protein with tetratricopeptide repeats 5	616135	IFIT5	24138	ENSG00000152778,ENST00000371795;;;ENST00000371795
10q23.33	10:95036772-95069497	CYP2C8, CYP2C8DM	Cytochrome P450, subfamily IIc, polypeptide 8	601129	CYP2C8	1558	ENSG00000138115,ENST00000371270;;;ENST00000371270		{Drug metabolism, altered, CYP2C8-related}	618018		3	Cyp2c29,Cyp2c37,Cyp2c38,Cyp2c39,Cyp2c50,Cyp2c65,Cyp2c66
10q24.2	10:97677424-97687241	AVPI1, VIT32	Arginine vasopressin-induced protein 1	618537	AVPI1	60370	ENSG00000119986,ENST00000370626;;;ENST00000370626					Avpi1
11p15.5	11:298200-299526	IFITM5, OI5	Interferon-induced transmembrane protein 5	614757	IFITM5	387733	ENSG00000206013,ENST00000382614;;;ENST00000382614		Osteogenesis imperfecta, type V	610967	Autosomal dominant	3	Ifitm5
11p15.5	11:307816-309395	IFITM2	Interferon-induced transmembrane protein 1	605578	IFITM2	10581	ENSG00000185201,ENST00000616316;;;ENST00000616316					Ifitm2
11p15.5	11:314040-315272	IFITM1, IFI17, LEU13	Interferon-induced transmembrane protein 1	604456	IFITM1	8519	ENSG00000185885,ENST00000408968;;;ENST00000408968					Ifitm1
11p15.5	11:319676-320860	IFITM3	Interferon-induced transmembrane protein 3	605579	IFITM3	10410	ENSG00000142089,ENST00000399808;;;ENST00000399808		{Influenza, severe, susceptibility to}	614680		3	Ifitm2,Ifitm3,Ifitm7
11p15.5	11:799184-809501	PIDD1, LRDD, MRT75	p53-induced death domain protein 1	605247	PIDD1	55367	ENSG00000177595,ENST00000347755;;;ENST00000347755		Intellectual developmental disorder, autosomal recessive 75, with neuropsychiatric features and variant lissencephaly	619827	Autosomal recessive	3	Pidd1
11p15.5	11:1732406-1750595	IFITM10, DSPA3	Interferon-induced transmembrane protein 10	618293	IFITM10	402778	ENSG00000244242,ENST00000340134;;;ENST00000340134					Ifitm10
11q13.1	11:64185272-64204543	STIP1, HOP	Stress-induced phosphoprotein 1	605063	STIP1	10963	ENSG00000168439,ENST00000305218;;;ENST00000305218					Stip1
11q13.1	11:65638101-65650912	SIPA1, SPA1	Signal-induced proliferation-associated gene-1	602180	SIPA1	6494	ENSG00000213445,ENST00000534313;;;ENST00000534313					Sipa1
11q13.2	11:67364168-67374177	CLCF1, BSF3, CLC, CISS2	Cardiotrophin-like cytokine	607672	CLCF1	23529	ENSG00000175505,ENST00000312438;;;ENST00000312438		Cold-induced sweating syndrome 2	610313	Autosomal recessive	3	Clcf1
11q13.2	11:67991100-68004097	UNC93B1, IIAE1	unc-93 homolog B1, TLR signaling regulator	608204	UNC93B1	81622	ENSG00000110057,ENST00000227471;;;ENST00000227471		{Encephalopathy, acute, infection-induced (herpes-specific), susceptibility to, 1}	610551		3	Unc93b1
11q13.2	11:68298412-68449275	LRP5, BMND1, LRP7, LR3, OPPG, VBCH2, OPTA1, EVR4, PCLD4	Low density lipoprotein receptor-related protein-5	603506	LRP5	4041	ENSG00000162337,ENST00000294304;;;ENST00000294304		Exudative vitreoretinopathy 4	601813	Autosomal dominant; Autosomal recessive	3	Lrp5
11q13.2	11:68298412-68449275	LRP5, BMND1, LRP7, LR3, OPPG, VBCH2, OPTA1, EVR4, PCLD4	Low density lipoprotein receptor-related protein-5	603506	LRP5	4041	ENSG00000162337,ENST00000294304;;;ENST00000294304		Hyperostosis, endosteal	144750	Autosomal dominant	3	Lrp5
11q13.2	11:68298412-68449275	LRP5, BMND1, LRP7, LR3, OPPG, VBCH2, OPTA1, EVR4, PCLD4	Low density lipoprotein receptor-related protein-5	603506	LRP5	4041	ENSG00000162337,ENST00000294304;;;ENST00000294304		Osteopetrosis, autosomal dominant 1	607634	Autosomal dominant	3	Lrp5
11q13.2	11:68298412-68449275	LRP5, BMND1, LRP7, LR3, OPPG, VBCH2, OPTA1, EVR4, PCLD4	Low density lipoprotein receptor-related protein-5	603506	LRP5	4041	ENSG00000162337,ENST00000294304;;;ENST00000294304		Osteoporosis-pseudoglioma syndrome	259770	Autosomal recessive	3	Lrp5
11q13.2	11:68298412-68449275	LRP5, BMND1, LRP7, LR3, OPPG, VBCH2, OPTA1, EVR4, PCLD4	Low density lipoprotein receptor-related protein-5	603506	LRP5	4041	ENSG00000162337,ENST00000294304;;;ENST00000294304		Osteosclerosis	144750	Autosomal dominant	3	Lrp5
11q13.2	11:68298412-68449275	LRP5, BMND1, LRP7, LR3, OPPG, VBCH2, OPTA1, EVR4, PCLD4	Low density lipoprotein receptor-related protein-5	603506	LRP5	4041	ENSG00000162337,ENST00000294304;;;ENST00000294304		Polycystic liver disease 4 with or without kidney cysts	617875	Autosomal dominant	3	Lrp5
11q13.2	11:68298412-68449275	LRP5, BMND1, LRP7, LR3, OPPG, VBCH2, OPTA1, EVR4, PCLD4	Low density lipoprotein receptor-related protein-5	603506	LRP5	4041	ENSG00000162337,ENST00000294304;;;ENST00000294304		van Buchem disease, type 2	607636		3	Lrp5
11q13.2	11:68298412-68449275	LRP5, BMND1, LRP7, LR3, OPPG, VBCH2, OPTA1, EVR4, PCLD4	Low density lipoprotein receptor-related protein-5	603506	LRP5	4041	ENSG00000162337,ENST00000294304;;;ENST00000294304		[Bone mineral density variability 1]	601884	Autosomal dominant	3	Lrp5
11q13.2	11:68298412-68449275	LRP5, BMND1, LRP7, LR3, OPPG, VBCH2, OPTA1, EVR4, PCLD4	Low density lipoprotein receptor-related protein-5	603506	LRP5	4041	ENSG00000162337,ENST00000294304;;;ENST00000294304		{Osteoporosis}	166710	Autosomal dominant	3	Lrp5
11q13.3	11:68754620-68844277	CPT1A	Carnitine palmitoyltransferase I, liver	600528	CPT1A	1374	ENSG00000110090,ENST00000265641;;;ENST00000265641		CPT deficiency, hepatic, type IA	255120	Autosomal recessive	3	Cpt1a
11q14.1	11:78100946-78139626	ALG8, CDG1H, PCLD3	ALG8 alpha-1,3-glucosyltransferase	608103	ALG8	79053	ENSG00000159063,ENST00000299626;;;ENST00000299626		Congenital disorder of glycosylation, type Ih	608104	Autosomal recessive	3	Alg8
11q14.1	11:78100946-78139626	ALG8, CDG1H, PCLD3	ALG8 alpha-1,3-glucosyltransferase	608103	ALG8	79053	ENSG00000159063,ENST00000299626;;;ENST00000299626		Polycystic liver disease 3 with or without kidney cysts	617874	Autosomal dominant	3	Alg8
11q14.1	11:82901736-82934659	DDIAS, NOXIN, C11orf82	DNA damage-induced apoptosis suppressor	618045	DDIAS	220042	ENSG00000165490,ENST00000533655;;;ENST00000533655					Ddias
11q23	11:110600001-121300000	NAFLD2	Fatty liver disease, nonalcoholic, susceptibility to, 2	613387		100462725		associated with rs2854116, rs2854117	{Fatty liver disease, nonalcoholic, susceptibility to, 2}	613387	Multifactorial	2
11q24.2	11:125569477-125584684	EI24, PIG8, EPG4	Etoposide-induced 1.4 mRNA	605170	EI24	9538	ENSG00000149547,ENST00000278903;;;ENST00000278903					Ei24
12p13.33	12:564296-663445	NINJ2	Nerve injury-induced protein 2	607297	NINJ2	4815	ENSG00000171840,ENST00000305108;;;ENST00000305108					Ninj2
12p13.32	12:4321213-4360028	TIGAR, C12orf5	TP53-induced glycolysis and apoptosis regulator	610775	TIGAR	57103	ENSG00000078237,ENST00000179259;;;ENST00000179259					Tigar
12p13.31	12:8602170-8612859	AICDA, AID, HIGM2	Activation-induced cytidine deaminase	605257	AICDA	57379	ENSG00000111732,ENST00000229335;;;ENST00000229335		Immunodeficiency with hyper-IgM, type 2	605258	Autosomal recessive	3	Aicda
12p12.1	12:21532577-21604847	GYS2	Glycogen synthase-2, liver	138571	GYS2	2998	ENSG00000111713,ENST00000261195;;;ENST00000261195		Glycogen storage disease 0, liver	240600	Autosomal recessive	3	Gys2
12q13.3	12:56470952-56488161	GLS2, GA	Glutaminase, liver	606365	GLS2	27165	ENSG00000135423,ENST00000311966;;;ENST00000311966					Gls2
12q13.3	12:57095408-57111362	STAT6	Signal transducer and activator of transcription-6, interleukin-4 induced	601512	STAT6	6778	ENSG00000166888,ENST00000300134;;;ENST00000300134					Stat6
12q13.3	12:57488068-57516652	MARS1, MARS, MTRNS, METRS, ILLD, CMT2U, TTD9	Methioninyl-tRNA synthetase 1	156560	MARS1	4141	ENSG00000166986,ENST00000262027;;;ENST00000262027	mutation identified in 1 TTD9 patient	?Trichothiodystrophy 9, nonphotosensitive	619692	Autosomal recessive	3	Mars1
12q13.3	12:57488068-57516652	MARS1, MARS, MTRNS, METRS, ILLD, CMT2U, TTD9	Methioninyl-tRNA synthetase 1	156560	MARS1	4141	ENSG00000166986,ENST00000262027;;;ENST00000262027	mutation identified in 1 TTD9 patient	Charcot-Marie-Tooth disease, axonal, type 2U	616280	Autosomal dominant	3	Mars1
12q13.3	12:57488068-57516652	MARS1, MARS, MTRNS, METRS, ILLD, CMT2U, TTD9	Methioninyl-tRNA synthetase 1	156560	MARS1	4141	ENSG00000166986,ENST00000262027;;;ENST00000262027	mutation identified in 1 TTD9 patient	Interstitial lung and liver disease	615486	Autosomal recessive	3	Mars1
12q14.2	12:64452120-64502114	TBK1, NAK, FTDALS4, IIAE8	TANK-binding kinase 1	604834	TBK1	29110	ENSG00000183735,ENST00000331710;;;ENST00000331710		Frontotemporal dementia and/or amyotrophic lateral sclerosis 4	616439	Autosomal dominant	3	Tbk1
12q14.2	12:64452120-64502114	TBK1, NAK, FTDALS4, IIAE8	TANK-binding kinase 1	604834	TBK1	29110	ENSG00000183735,ENST00000331710;;;ENST00000331710		{Encephalopathy, acute, infection-induced (herpes-specific), susceptibility to, 8}	617900	Autosomal dominant	3	Tbk1
13q14.13	13:45337480-45337609	SNORA31, IIAE10	Small nucleolar RNA, H/ACA box, 31	619378	SNORA31	677814	ENSG00000199477,ENST00000362607		{Encephalopathy, acute, infection-induced (herpes-specific), susceptibility to, 10}	619396	Autosomal dominant	3
13q21.33-q22.1	13:72782133-73016461	PIBF1, JBTS33	Progesterone-induced blocking factor 1	607532	PIBF1	10464	ENSG00000083535,ENST00000326291;;;ENST00000326291		Joubert syndrome 33	617767	Autosomal recessive	3	Pibf1
14q11.2	14:20955487-20956436	RNASE2, RNS2, EDN	Ribonuclease, RNase A family, 2, liver (eosinophil-derived neurotoxin)	131410	RNASE2	6036	ENSG00000169385,ENST00000304625;;;ENST00000304625					Ear1,Ear10,Ear14,Ear2,Ear3,Ear4,Ear6,Rnase2a,Rnase2b
14q22.1	14:50905217-50944483	PYGL	Phosphorylase, glycogen, liver	613741	PYGL	5836	ENSG00000100504,ENST00000216392;;;ENST00000216392		Glycogen storage disease VI	232700	Autosomal recessive	3	Pygl
14q22.1	14:52314312-52328598	PTGER2	Prostaglandin E receptor 2, EP2 subtype, 53kD	176804	PTGER2	5732	ENSG00000125384,ENST00000245457;;;ENST00000245457		{Asthma, aspirin-induced, susceptibility to}	208550	Autosomal recessive	3	Ptger2
14q24.3	14:74405899-74480143	SYNDIG1L, TMEM90A, CAPUCIN	Synapse differentiation-induced gene 1-like	609999	SYNDIG1L	646658	ENSG00000183379,ENST00000331628;;;ENST00000331628					Syndig1l
14q32.32	14:102777449-102911500	TRAF3, CD40BP, LAP1, CAP1, CRAF1, IIAE5	TNF receptor-associated factor 3	601896	TRAF3	7187	ENSG00000131323,ENST00000392745;;;ENST00000392745	mutation identified in 1 IIAE5 patient	{?Encephalopathy, acute, infection-induced (herpes-specific), susceptibility to, 5}	614849		3	Traf3
14q32.32	14:103121469-103137439	TNFAIP2	Tumor necrosis factor, alpha-induced protein-2	603300	TNFAIP2	7127	ENSG00000185215,ENST00000560869;;;ENST00000560869					Tnfaip2
15q21.2	15:51056601-51105276	TNFAIP8L3, TIPE3	Tumor necrosis factor-alpha-induced protein 8-like 3	616438	TNFAIP8L3	388121	ENSG00000183578,ENST00000637513;;;ENST00000637513					Tnfaip8l3
16p13.13	16:10928891-10942468	DEXI, MYLE	Dexamethasone-induced gene	617901	DEXI	28955	ENSG00000182108,ENST00000331808;;;ENST00000331808					Dexi
16p13.13	16:11547722-11640317	LITAF, CMT1C	LPS-induced TNFA factor	603795	LITAF	9516	ENSG00000189067,ENST00000622633;;;ENST00000622633		Charcot-Marie-Tooth disease, type 1C	601098	Autosomal dominant	3	Litaf
16p11.2	16:30748425-30761176	PHKG2, GSD9C	Phosphorylase kinase, gamma 2 (testis/liver)	172471	PHKG2	5261	ENSG00000156873,ENST00000563588;;;ENST00000563588		Glycogen storage disease IXc	613027	Autosomal recessive	3	Phkg2
16p11.2	16:31201486-31202760	PYCARD, TMS1, ASC	PYD and CARD domain-containing protein (target of methylation-induced silencing 1)	606838	PYCARD	29108	ENSG00000103490,ENST00000247470;;;ENST00000247470					Pycard
16p11.2	16:31472152-31477960	TGFB1I1, ARA55, HIC5	Transforming growth factor, beta-1-induced 1	602353	TGFB1I1	7041	ENSG00000140682,ENST00000394863;;;ENST00000394863					Tgfb1i1
16q12.1	16:47461299-47701523	PHKB	Phosphorylase kinase, beta polypeptide	172490	PHKB	5257	ENSG00000102893,ENST00000323584;;;ENST00000323584		Phosphorylase kinase deficiency of liver and muscle, autosomal recessive	261750	Autosomal recessive	3	Phkb
16q12.2	16:55802851-55833096	CES1, SES1	Carboxylesterase 1 (monocyte/macrophage serine esterase 1)	114835	CES1	1066	ENSG00000198848,ENST00000360526;;;ENST00000360526		Drug metabolism, altered, CES1-related	618057	Autosomal dominant	3	Ces1a,Ces1b,Ces1c,Ces1d,Ces1e,Ces1f,Ces1g,Ces1h
16q21	16:57428187-57447385	CIAPIN1	Cytokine-induced apoptosis inhibitor 1 (anamorsin)	608943	CIAPIN1	57019	ENSG00000005194,ENST00000394391;;;ENST00000394391					Ciapin1
16q23.3	16:83953240-83966332	OSGIN1, OKL38	Oxidative stress-induced growth inhibitor 1	607975	OSGIN1	29948	ENSG00000140961,ENST00000393306;;;ENST00000393306					Osgin1
16q24.3	16:89918862-89920972	MC1R, SHEP2, CMM5	Melanocortin-1 receptor (alpha melanocyte-stimulating hormone receptor)	155555	MC1R	4157	ENSG00000258839,ENST00000555147;;;ENST00000555147		[Analgesia from kappa-opioid receptor agonist, female-specific]	613098		3	Mc1r
16q24.3	16:89918862-89920972	MC1R, SHEP2, CMM5	Melanocortin-1 receptor (alpha melanocyte-stimulating hormone receptor)	155555	MC1R	4157	ENSG00000258839,ENST00000555147;;;ENST00000555147		[Skin/hair/eye pigmentation 2, blond hair/fair skin]	266300	Autosomal recessive	3	Mc1r
16q24.3	16:89918862-89920972	MC1R, SHEP2, CMM5	Melanocortin-1 receptor (alpha melanocyte-stimulating hormone receptor)	155555	MC1R	4157	ENSG00000258839,ENST00000555147;;;ENST00000555147		[Skin/hair/eye pigmentation 2, red hair/fair skin]	266300	Autosomal recessive	3	Mc1r
16q24.3	16:89918862-89920972	MC1R, SHEP2, CMM5	Melanocortin-1 receptor (alpha melanocyte-stimulating hormone receptor)	155555	MC1R	4157	ENSG00000258839,ENST00000555147;;;ENST00000555147		{Albinism, oculocutaneous, type II, modifier of}	203200	Autosomal recessive	3	Mc1r
16q24.3	16:89918862-89920972	MC1R, SHEP2, CMM5	Melanocortin-1 receptor (alpha melanocyte-stimulating hormone receptor)	155555	MC1R	4157	ENSG00000258839,ENST00000555147;;;ENST00000555147		{Melanoma, cutaneous malignant, 5}	613099		3	Mc1r
16q24.3	16:89918862-89920972	MC1R, SHEP2, CMM5	Melanocortin-1 receptor (alpha melanocyte-stimulating hormone receptor)	155555	MC1R	4157	ENSG00000258839,ENST00000555147;;;ENST00000555147		{UV-induced skin damage}	266300	Autosomal recessive	3	Mc1r
17p11.2	17:17494437-17496395	RASD1, DEXRAS1	Ras protein, dexamethasone-induced, 1	605550	RASD1	51655	ENSG00000108551,ENST00000225688;;;ENST00000225688					Rasd1
17p11.2	17:17681458-17811453	RAI1, SMCR, SMS	Retinoic acid-induced gene 1	607642	RAI1	10743	ENSG00000108557,ENST00000353383;;;ENST00000353383		Smith-Magenis syndrome	182290	Autosomal dominant; Isolated cases	3	Rai1
17q11.2	17:28335761-28347009	TNFAIP1	Tumor necrosis factor, alpha-induced protein-1 (endothelial)	191161	TNFAIP1	7126	ENSG00000109079,ENST00000226225;;;ENST00000226225					Tnfaip1
17q11.2	17:29071122-29212727	TIAF1, MYO18A, MYSPDZ, MAJN, SPR210, KIAA0216	TGFB1-induced antiapoptotic factor 1	609517	MYO18A	399687	ENSG00000196535,ENST00000527372;;;ENST00000527372
17q21.2	17:40553769-40565472	CCR7, CMKBR7, EBI1	Chemokine (C-C) receptor 7 (Epstein-Barr virus induced gene 1)	600242	CCR7	1236	ENSG00000126353,ENST00000246657;;;ENST00000246657					Ccr7
17q21.31	17:43006784-43014456	IFI35	Interferon-induced protein-35	600735	IFI35	3430	ENSG00000068079,ENST00000415816;;;ENST00000415816					Ifi35
17q21.32	17:47733236-47746122	TBX21, TBET, IMD88	T-box 21	604895	TBX21	30009	ENSG00000073861,ENST00000177694;;;ENST00000177694	mutation identified in 1 IMD88 patient	?Immunodeficiency 88	619630	Autosomal recessive	3	Tbx21
17q21.32	17:47733236-47746122	TBX21, TBET, IMD88	T-box 21	604895	TBX21	30009	ENSG00000073861,ENST00000177694;;;ENST00000177694	mutation identified in 1 IMD88 patient	Asthma and nasal polyps	208550	Autosomal recessive	3	Tbx21
17q21.32	17:47733236-47746122	TBX21, TBET, IMD88	T-box 21	604895	TBX21	30009	ENSG00000073861,ENST00000177694;;;ENST00000177694	mutation identified in 1 IMD88 patient	{Asthma, aspirin-induced, susceptibility to}	208550	Autosomal recessive	3	Tbx21
17q25.3	17:81189596-81222965	AZI1, ZA1, KIAA1118	5-azacytidine-induced gene 1, mouse, homolog of	613479	CEP131	22994	ENSG00000141577,ENST00000450824;;;ENST00000450824					Cep131
18q21.32	18:59899996-59904305	PMAIP1, APR, NOXA	Phorbol-12-myristate-13-acetate-induced protein 1	604959	PMAIP1	5366	ENSG00000141682,ENST00000316660;;;ENST00000316660					Pmaip1
19p13.3	19:4229523-4237528	EBI3	Epstein-Barr virus-induced gene 3	605816	EBI3	10148	ENSG00000105246,ENST00000221847;;;ENST00000221847					Ebi3
19p13.3	19:4639516-4655568	TNFAIP8L1, TIPE1	Tumor necrosis factor-alpha-induced protein 8-like 1	615869	TNFAIP8L1	126282	ENSG00000185361,ENST00000327473;;;ENST00000327473					Tnfaip8l1
19p13.3	19:4815932-4831712	TICAM1, TRIF, IIAE6	TIR domain-containing adaptor molecule 1	607601	TICAM1	148022	ENSG00000127666,ENST00000248244;;;ENST00000248244		{Encephalopathy, acute, infection-induced (herpes-specific), susceptibility to, 6}	614850	Autosomal dominant; Autosomal recessive	3	Ticam1
19p13.3	19:5558167-5567953	TINCR	Terminal differentiation-induced noncoding RNA	615241	TINCR	257000	ENSG00000223573,ENST00000448587					Tincr
19p13.2	19:11435635-11450968	PRKCSH, G19P1, PCLD1	Protein kinase C substrate 80K-H	177060	PRKCSH	5589	ENSG00000130175,ENST00000677123;;;ENST00000677123		Polycystic liver disease 1	174050	Autosomal dominant	3	Prkcsh
19p13.11	19:18593237-18606799	CRLF1, CISS1	Cytokine-like factor 1	604237	CRLF1	9244	ENSG00000006016,ENST00000392386;;;ENST00000392386		Cold-induced sweating syndrome 1	272430	Autosomal recessive	3	Crlf1
19q13.33	19:49659572-49665857	IRF3, IIAE7	Interferon regulatory factor 3	603734	IRF3	3661	ENSG00000126456,ENST00000377139;;;ENST00000377139		{Encephalopathy, acute, infection-induced (herpes-specific), susceptibility to, 7}	616532	Autosomal dominant	3	Irf3
19q13.33	19:49889654-49929504	IL4I1, FIG1	Interleukin 4-induced gene 1	609742	IL4I1	259307	ENSG00000104951,ENST00000391826;;;ENST00000391826					Il4i1,Il4i1b
20p11.21	20:24469629-24666616	SYNDIG1, TMEM90B	Synapse differentiation-induced gene 1	614311	SYNDIG1	79953	ENSG00000101463,ENST00000376862;;;ENST00000376862					Syndig1
20q11.23	20:36573464-36593950	TGIF2	Transforming growth factor-beta-induced factor 2	607294	TGIF2	60436	ENSG00000118707,ENST00000373872;;;ENST00000373872					Tgif2
20q13.31	20:57648396-57711472	PMEPA1, TMEPAI	Prostate transmembrane protein, androgen-induced	606564	PMEPA1	56937	ENSG00000124225,ENST00000341744;;;ENST00000341744					Pmepa1
21q22.3	21:44300053-44327373	PFKL	Phosphofructokinase, liver type	171860	PFKL	5211	ENSG00000141959,ENST00000349048;;;ENST00000349048		Hemolytic anemia due to phosphofructokinase deficiency			1	Pfkl
22q13	22:37200001-50818468	NAFLD1	Fatty liver disease, nonalcoholic, susceptibility to, 1	613282		100380876		associated with rs738409	{Fatty liver disease, nonalcoholic, susceptibility to, 1}	613282	Multifactorial	2
22q13.31	22:46335714-46357340	TRMU, MTO2	tRNA 5-methylaminomethyl-2-thiouridylate methyltransferase	610230	TRMU	55687	ENSG00000100416,ENST00000645190;;;ENST00000645190		Liver failure, transient infantile	613070	Autosomal recessive	3	Trmu
22q13.31	22:46335714-46357340	TRMU, MTO2	tRNA 5-methylaminomethyl-2-thiouridylate methyltransferase	610230	TRMU	55687	ENSG00000100416,ENST00000645190;;;ENST00000645190		{Deafness, mitochondrial, modifier of}	580000	Mitochondrial	3	Trmu
Xp22.33	X:1386152-1392113	SLC25A6, ANT3	Solute carrier family 25 (mitochondrial carrier), member 6 (adenine nucleotide translocator-3, liver)	300151	SLC25A6	293	ENSG00000169100,ENST00000381401;;;ENST00000381401	1st intron ~1.3Mb from Xqter; nonlyonized
Xp22.2	X:15345596-15384413	FIGF, VEGFD	c-fos induced growth factor (vascular endothelial growth factor D)	300091	VEGFD	2277	ENSG00000165197,ENST00000297904;;;ENST00000297904					Vegfd
Xp22.13	X:17800049-17861298	RAI2	Retinoic acid-induced 2	300217	RAI2	10742	ENSG00000131831,ENST00000451717;;;ENST00000451717					Rai2
Xp22.13	X:18892298-18984114	PHKA2, PHK, XLG, PYKL, GSD9A	Phosphorylase kinase, liver, alpha-2 subunit	300798	PHKA2	5256	ENSG00000044446,ENST00000379942;;;ENST00000379942		Glycogen storage disease, type IXa1	306000	X-linked recessive	3	Phka2
Xp22.13	X:18892298-18984114	PHKA2, PHK, XLG, PYKL, GSD9A	Phosphorylase kinase, liver, alpha-2 subunit	300798	PHKA2	5256	ENSG00000044446,ENST00000379942;;;ENST00000379942		Glycogen storage disease, type IXa2	306000	X-linked recessive	3	Phka2
Xq21.31	X:89921908-89922883	TGIF2LX, TGIFLX	Transforming growth factor-beta-induced factor 2-like, X-linked	300411	TGIF2LX	90316	ENSG00000153779,ENST00000283891;;;ENST00000283891					Tgif2lx1,Tgif2lx2
Xq26.1	X:129738979-129769536	XPNPEP2, AEACEI	X-prolyl aminopeptidase 2 (aminopeptidase P)	300145	XPNPEP2	7512	ENSG00000122121,ENST00000371106;;;ENST00000371106		{Angioedema induced by ACE inhibitors, susceptibility to}	300909		3	Xpnpep2
Yp11.2	Y:3579067-3580041	TGIF2LY, TGIFLY	Transforming growth factor-beta-induced factor 2-like, Y-linked	400025	TGIF2LY	90655	ENSG00000176679,ENST00000321217;;;ENST00000321217					Tgif2lx1,Tgif2lx2
Phenotype Mapping Key
1 - The disorder is placed on the map due to its association with a gene, but the underlying defect is not known.
2 - The disorder was placed on the map by statistical methods.
3 - The molecular basis of the disorder is known.
4 - A contiguous gene duplication or deletion syndrome in which multiple genes are involved.

## Sheet: Sheet2
PERM1
C1orf170
PINK1
PARK6
ALPL
HOPS
TNSALP
HPPA
HPPO
HPPI
HPPC
RHD
HDFNRH
ADPRHL2
ARH3
CONDSIAS
RNF220
HLD23
FAAH
CPT2
IIAE4
IFI44L
IFI44
P44
GDAP2
SCAR27
MNRI
TNFAIP8L2
TIPE2
EFNA1
EPLG1
TNFAIP4
PKLR
PK1
FMO1
FMO4
MYOC
TIGR
GLC1A
JOAG
GPOA
TPR
NBAS
NAG
SOPH
ILFS2
APOB
FLDB
LDLCQ4
FCHL2
HADHA
MTPA
PARTICL
ATRAID
APR3
FABP1
RANBP2
NUP358
ANE1
IIAE3
LCO
INSIG2
TNFAIP6
IFIH1
MDA5
AGS7
SGMRT1
IMD95
MYOSLID
DBR1
SP110
IFI41
IFI75
VODI
AGXT
SPAT
AZI2
AZ2
NAP1
TILP
WIG1
DNAJB11
HEDJ
DJ9
ABBP2
PKD6
LSINCT5
PPA2
SCFI
SCFAI
RAI14
KIAA1334
TNFAIP8
SCCS2
LEAP2
TGFBI
CSD2
CDGG1
CSD
BIGH3
LARS1
LARS
LFIS
ILFS1
CIHL
HLA-A
HLA-B
SPDA1
CDG2
EBMD
FKBP5
FKBP51
MAPK14
CSBP1
COX7A2
PRDM1
BLIMP1
SEC63
PCLD2
ARG1
AIG1
TNFAIP3
A20
OTUD7C
AIFBL1
GLCCI1
TSSN1
GCTR
ABCB4
PGY3
MDR3
ICP3
ABCB1
PGY1
MDR1
IBD13
CLCs
NOS3
RINT1
ILFS3
LINC-PINT
PINT
INSIG1
GDAP1
CMT4A
CMT2K
CMTRIA
OSGIN2
C8orf1
CDH17
CDH16
HPT1
LY6E
RIGE
SCA2
FOCAD
KIAA1797
SCOLIV
NUP214
D9S46E
CAN
CAIN
IIAE9
OIT3
LZP
IFIT2
IFI54
G10P2
IFIT4
IFIT5
RI58
ISG58
IFIT1
IFI56
G10P1
IFNAI1
CYP2C8
CYP2C8DM
AVPI1
VIT32
IFITM5
OI5
IFITM2
IFITM1
IFI17
LEU13
IFITM3
IFITM10
DSPA3
PIDD1
LRDD
MRT75
STIP1
HOP
SIPA1
SPA1
CLCF1
BSF3
CLC
CISS2
UNC93B1
IIAE1
LRP5
BMND1
LRP7
LR3
OPPG
CPT1A
ALG8
CDG1H
PCLD3
DDIAS
NOXIN
C11orf82
NAFLD2
EI24
PIG8
EPG4
NINJ2
TIGAR
C12orf5
AICDA
AID
HIGM2
GYS2
GLS2
GA
STAT6
MARS1
MARS
MTRNS
METRS
ILLD
TBK1
NAK
FTDALS4
IIAE8
SNORA31
IIAE10
PIBF1
JBTS33
RNASE2
RNS2
EDN
PYGL
PTGER2
SYNDIG1L
TMEM90A
CAPUCIN
TRAF3
CD40BP
LAP1
CAP1
CRAF1
TNFAIP2
TNFAIP8L3
TIPE3
DEXI
MYLE
LITAF
CMT1C
PHKG2
GSD9C
PYCARD
TMS1
ASC
TGFB1I1
ARA55
HIC5
PHKB
VBCH2
OPTA1
EVR4
PCLD4
CES1
SES1
CIAPIN1
OSGIN1
OKL38
MC1R
SHEP2
CMM5
RASD1
DEXRAS1
RAI1
SMCR
SMS
TNFAIP1
TIAF1
MYO18A
MYSPDZ
MAJN
SPR210
CCR7
CMKBR7
EBI1
IFI35
TBX21
TBET
IMD88
AZI1
ZA1
KIAA1118
PMAIP1
APR
NOXA
CMT2U
TTD9
EBI3
TNFAIP8L1
TIPE1
TICAM1
TRIF
IIAE6
TINCR
PRKCSH
G19P1
PCLD1
CRLF1
CISS1
IRF3
IIAE7
IL4I1
FIG1
IIAE5
SYNDIG1
TMEM90B
TGIF2
PMEPA1
TMEPAI
PFKL
NAFLD1
TRMU
MTO2
SLC25A6
ANT3
FIGF
VEGFD
RAI2
PHKA2
PHK
XLG
PYKL
GSD9A
TGIF2LX
TGIFLX
XPNPEP2
AEACEI
TGIF2LY
TGIFLY
KIAA0216
