# Supplementary material for: Exploring the mechanism of Alisma orientale for the treatment of pregnancy induced hypertension and potential hepato-nephrotoxicity by using network pharmacology, network toxicology, molecular docking and molecular dynamics simulation
Source: Front Pharmacol. 2022 Nov 15;13:1027112. doi: 10.3389/fphar.2022.1027112 (PMC9705790; doi:10.3389/fphar.2022.1027112)
Supplement: Supplementary file 4 [file DataSheet8.ZIP › Supplement Materials/Compounds and Targets/Toxic compound details/PM-mol861.csv]

From	To
BMP2_HUMAN	BMP2
P11309	PIM1
CASP3_HUMAN	CASP3
P49137	MAPKAPK2
MK01_HUMAN	MAPK1
AK1C2_HUMAN	AKR1C2
STS_HUMAN	STS
AOFB_HUMAN	MAOB
APOA2_HUMAN	APOA2
VTDB_HUMAN	GC
P11511	CYP19A1
ALBU_HUMAN	ALB
CAH2_HUMAN	CA2
TTHY_HUMAN	TTR
DHB11_HUMAN	HSD17B11
BACE1_HUMAN	BACE1
CASP7_HUMAN	CASP7
CHK1_HUMAN	CHEK1
ANDR_HUMAN	AR
KIF11_HUMAN	KIF11
P62937	PPIA
PPARG_HUMAN	PPARG
RORA_HUMAN	RORA
MMP13_HUMAN	MMP13
EPHB4_HUMAN	EPHB4
MK08_HUMAN	MAPK8
ESR1_HUMAN	ESR1
ADA17_HUMAN	ADAM17
P10828	THRB
FA10_HUMAN	F10
CCNA2_HUMAN	CCNA2
ALDR_HUMAN	AKR1B1
O76054	SEC14L2
O43617	TRAPPC3
Q16539	MAPK14
P53041	PPP5C
PRGR_HUMAN	PGR
DUS6_HUMAN	DUSP6
ANXA5_HUMAN	ANXA5
EGFR_HUMAN	EGFR
P24941	CDK2
P14061	HSD17B1
P63316	TNNC1
Q06520	SULT2A1
MCR_HUMAN	NR3C2
PDE4B_HUMAN	PDE4B
PTN11_HUMAN	PTPN11
NOS3_HUMAN	NOS3
CHLE_HUMAN	BCHE
P35968	KDR
TGFR1_HUMAN	TGFBR1
WASP_HUMAN	WAS
SRC_HUMAN	SRC
PDPK1_HUMAN	PDPK1
DHI1_HUMAN	HSD11B1
P08069	IGF1R
P62508	ESRRG
P11142	HSPA8
NR1H4_HUMAN	NR1H4
PYRD_HUMAN	DHODH
THRB_HUMAN	F2
ADH1B_HUMAN	ADH1B
FABP4_HUMAN	FABP4
RXRA_HUMAN	RXRA
AK1C3_HUMAN	AKR1C3
P49638	TTPA
P11474	ESRRA
SHBG_HUMAN	SHBG
EST1_HUMAN	CES1
P00390	GSR
P53350	PLK1
CAH1_HUMAN	CA1
FNTA_HUMAN	FNTA
LCK_HUMAN	LCK
DYR_HUMAN	DHFR
GSTP1_HUMAN	GSTP1
NQO1_HUMAN	NQO1
PDE4D_HUMAN	PDE4D
TYSY_HUMAN	TYMS
MMP2_HUMAN	MMP2
MET_HUMAN	MET
HS90A_HUMAN	HSP90AA1
Q03181	PPARD
CP2C8_HUMAN	CYP2C8
P09874	PARP1
DPP4_HUMAN	DPP4
JAK3_HUMAN	JAK3
P00517	PRKACA
MDM2_HUMAN	MDM2
ADHX_HUMAN	ADH5
ESR2_HUMAN	ESR2
P68400	CSNK2A1
PDK2_HUMAN	PDK2
P30043	BLVRB
A1AT_HUMAN	SERPINA1
HDAC8_HUMAN	HDAC8
