# Supplementary material for: Exploring the mechanism of Alisma orientale for the treatment of pregnancy induced hypertension and potential hepato-nephrotoxicity by using network pharmacology, network toxicology, molecular docking and molecular dynamics simulation
Source: Front Pharmacol. 2022 Nov 15;13:1027112. doi: 10.3389/fphar.2022.1027112 (PMC9705790; doi:10.3389/fphar.2022.1027112)
Supplement: Supplementary file 4 [file DataSheet8.ZIP › Supplement Materials/Compounds and Targets/Toxic compound details/S-1h-indole-3-carboxylic,acid.xlsx]

## Sheet: Sheet1
Exported data
Target Name	ChEMBL-ID	UniProt ID	PDB Visualization	TTD ID	Probability	Model accuracy
Cathepsin D	CHEMBL2581	P07339	4OD9	T67102	0.9751	0.9895
Nuclear factor NF-kappa-B p105 subunit	CHEMBL3251	P19838	1SVC	Not Available	0.9684	0.9609
Transcription intermediary factor 1-alpha	CHEMBL3108638	O15164	4YBM	Not Available	0.9595	0.9556
Cyclooxygenase-2	CHEMBL230	P35354	5F19	Not Available	0.9511	0.8963
HERG	CHEMBL240	Q12809	5VA1	T20251	0.931	0.8976
Beta-glucuronidase	CHEMBL2728	P08236	3HN3	T96413	0.9177	0.7768
Kruppel-like factor 5	CHEMBL1293249	Q13887	Not Available	Not Available	0.9142	0.8633
Pregnane X receptor	CHEMBL3401	O75469	6TFI	T82702	0.8644	0.9473
Dual specificity protein phosphatase 3	CHEMBL2635	P51452	3F81	Not Available	0.8494	0.94
Glycine transporter 2	CHEMBL3060	Q9Y345	Not Available	Not Available	0.8407	0.9917
Tyrosyl-DNA phosphodiesterase 1	CHEMBL1075138	Q9NUW8	6N0D	Not Available	0.8295	0.7122
Proteasome component C5	CHEMBL4208	P20618	6KWY	Not Available	0.8274	0.9
Serotonin 2c (5-HT2c) receptor	CHEMBL225	P28335	6BQH	T83813	0.8205	0.8962
Peptidyl-prolyl cis-trans isomerase NIMA-interacting 1	CHEMBL2288	Q13526	1PIN	T16308	0.8179	0.9171
GABA-A receptor; alpha-1/beta-2/gamma-2	CHEMBL2095172	P14867	6X3T	T51487	0.8082	0.9267
Macrophage migration inhibitory factor	CHEMBL2085	P14174	6B1K	T39977	0.8082	0.8078
Protein-tyrosine phosphatase LC-PTP	CHEMBL2219	P35236	1ZC0	Not Available	0.8035	0.7938
IgG receptor FcRn large subunit p51	CHEMBL5966	P55899	6FGB	Not Available	0.8034	0.9093
Nuclear factor erythroid 2-related factor 2	CHEMBL1075094	Q16236	2FLU	Not Available	0.7983	0.96
Monoamine oxidase A	CHEMBL1951	P21397	2Z5Y	Not Available	0.7954	0.9149
Dual specificity phosphatase Cdc25C	CHEMBL2378	P30307	3OP3	Not Available	0.7762	0.9667
Glucose transporter	CHEMBL2535	P11166	6THA	Not Available	0.7623	0.9875
ADAM10	CHEMBL5028	O14672	6BE6	T31902	0.7609	0.975
Formyl peptide receptor 1	CHEMBL3359	P21462	Not Available	T87831	0.7573	0.9356
G-protein coupled bile acid receptor 1	CHEMBL5409	Q8TDU6	7CFM	T86273	0.7553	0.9365
Casein kinase II alpha/beta	CHEMBL3038477	P67870	6TLS	T51565	0.7506	0.9923
DNA topoisomerase I	CHEMBL1781	P11387	1K4T	T09826	0.7492	0.97
Serotonin 3a (5-HT3a) receptor	CHEMBL1899	P46098	Not Available	T64591	0.7394	1
DNA topoisomerase II alpha	CHEMBL1806	P11388	6ZY5	T17048	0.738	0.89
Endoplasmic reticulum-associated amyloid beta-peptide-binding protein	CHEMBL4159	Q99714	2O23	Not Available	0.7353	0.7016
Protein-tyrosine phosphatase 2C	CHEMBL3864	Q06124	5EHR	T13057	0.735	0.9442
Muscarinic acetylcholine receptor M5	CHEMBL2035	P08912	6OL9	T79961	0.7247	0.9462
Thyroid hormone receptor alpha	CHEMBL1860	P10827	3ILZ	T79591	0.7171	0.9915
Nuclear receptor ROR-beta	CHEMBL3091268	Q92753	Not Available	Not Available	0.7031	0.955
Cyclin-dependent kinase 5/CDK5 activator 1	CHEMBL1907600	Q00535	1UNL	T20973	0.698	0.9303
Neuronal acetylcholine receptor; alpha4/beta4	CHEMBL1907591	P30926	6UR8	T70967	0.6971	1
Dipeptidyl peptidase VIII	CHEMBL4657	Q6V1X1	6EOP	Not Available	0.6853	0.9721
Multidrug resistance-associated protein 1	CHEMBL3004	P33527	4C3Z	T11288	0.6758	0.9637
Bcr/Abl fusion protein	CHEMBL2096618	P00519	5N7E	Not Available	0.6677	0.8583
Acyl coenzyme A:cholesterol acyltransferase 1	CHEMBL2782	P35610	6P2J	Not Available	0.6633	0.9165
Lipoxin A4 receptor	CHEMBL4227	P25090	6OMM	Not Available	0.6579	1
Endoplasmic reticulum aminopeptidase 1	CHEMBL5939	Q9NZ08	6Q4R	Not Available	0.656	1
Calpain 1	CHEMBL3891	P07384	1ZCM	Not Available	0.6538	0.9304
Dipeptidyl peptidase IX	CHEMBL4793	Q86TI2	6EOR	Not Available	0.647	0.9695
Muscarinic acetylcholine receptor M4	CHEMBL1821	P08173	5DSG	T20709	0.6469	0.9408
Dihydrofolate reductase	CHEMBL202	P00374	1KMV	T17345	0.6404	0.8992
Glutathione S-transferase Pi	CHEMBL3902	P09211	5J41	T21669	0.6338	0.9381
Nuclear receptor subfamily 4 group A member 1	CHEMBL1293229	P22736	4RZF	Not Available	0.6294	0.78
DNA-(apurinic or apyrimidinic site) lyase	CHEMBL5619	P27695	6BOW	T13348	0.6155	0.9111
Methionine aminopeptidase 2	CHEMBL3922	P50579	1B6A	T75596	0.6135	0.9728
Toll-like receptor 4	CHEMBL5255	O00206	4G8A	T81443	0.5998	0.925
Glutaminase kidney isoform, mitochondrial	CHEMBL2146302	O94925	3UO9	T86734	0.5865	1
Dopamine D1 receptor	CHEMBL2056	P21728	7JVP	Not Available	0.5766	0.91
Kallikrein 7	CHEMBL2443	P49862	2QXI	Not Available	0.5724	0.94
Cyclooxygenase-1	CHEMBL221	P23219	6Y3C	Not Available	0.5675	0.9017
Glutamate receptor ionotropic, AMPA 2	CHEMBL4016	P42262	2WJW	T42392	0.5655	0.8692
Quinone reductase 2	CHEMBL3959	P16083	4FGL	T75498	0.5651	0.8949
Glutamate NMDA receptor; GRIN1/GRIN2B	CHEMBL1907603	Q05586	5EWM	Not Available	0.5585	0.9589
Platelet-derived growth factor receptor alpha	CHEMBL2007	P16234	7LBF	T53524	0.5574	0.9107
T-cell protein-tyrosine phosphatase	CHEMBL3807	P17706	1L8K	Not Available	0.5557	0.93
Beta-glucosidase	CHEMBL3761	Q9HCG7	Not Available	Not Available	0.5534	0.99
C5a anaphylatoxin chemotactic receptor	CHEMBL2373	P21730	6C1R	T15439	0.5501	0.9262
Glycine receptor subunit alpha-1	CHEMBL5845	P23415	4X5T	T50269	0.5471	0.9071
Growth factor receptor-bound protein 2	CHEMBL3663	P62993	1GRI	Not Available	0.5419	0.9
Lysosomal Pro-X carboxypeptidase	CHEMBL2335	P42785	3N2Z	Not Available	0.5359	1
SUMO-activating enzyme	CHEMBL2095174	Q9UBE0	6XOG	Not Available	0.5357	0.79
Transient receptor potential cation channel subfamily A member 1	CHEMBL6007	O75762	6V9V	T84040	0.5323	0.9217
Cytochrome P450 3A4	CHEMBL340	P08684	5VCC	T37848	0.5316	0.9119
Aurora kinase B/Inner centromere protein	CHEMBL3430907	Q96GD4	6YIH	T46781	0.5264	0.975
NT-3 growth factor receptor	CHEMBL5608	Q16288	6KZD	Not Available	0.5252	0.9589
Sodium channel protein type III alpha subunit	CHEMBL5163	Q9NY46	Not Available	T76937	0.5236	0.969
Cysteinyl leukotriene receptor 2	CHEMBL4330	Q9NS75	Not Available	T74238	0.5207	0.98
Serotonin 7 (5-HT7) receptor	CHEMBL3155	P34969	Not Available	T79062	0.5198	0.9071
Phospholipase A2 group IIA	CHEMBL3474	P14555	3U8I	Not Available	0.5195	0.9405
Voltage-gated N-type calcium channel alpha-1B subunit	CHEMBL4478	Q00975	Not Available	T38338	0.5188	0.9714
Phosphodiesterase 11A	CHEMBL2717	Q9HCR9	Not Available	Not Available	0.5186	0.85
Kelch-like ECH-associated protein 1	CHEMBL2069156	Q14145	6WCQ	Not Available	0.5184	0.8238
Toll-like receptor 8	CHEMBL5805	Q9NR97	3WN4	T48703	0.5099	0.9625
Vascular endothelial growth factor receptor 2	CHEMBL279	P35968	3V2A	T80975	0.5096	0.9552
Histone deacetylase 8	CHEMBL3192	Q9BY41	5VI6	T28887	0.5028	0.9399
