# Supplementary material for: Exploring the mechanism of Alisma orientale for the treatment of pregnancy induced hypertension and potential hepato-nephrotoxicity by using network pharmacology, network toxicology, molecular docking and molecular dynamics simulation
Source: Front Pharmacol. 2022 Nov 15;13:1027112. doi: 10.3389/fphar.2022.1027112 (PMC9705790; doi:10.3389/fphar.2022.1027112)
Supplement: Supplementary file 4 [file DataSheet8.ZIP › Supplement Materials/Compounds and Targets/Toxic compound details/S-2-Furaldehyde.xlsx]

## Sheet: Sheet1
Exported data
Target Name	ChEMBL-ID	UniProt ID	PDB Visualization	TTD ID	Probability	Model accuracy
Transcription intermediary factor 1-alpha	CHEMBL3108638	O15164	4YBM	Not Available	0.9475	0.9556
Pregnane X receptor	CHEMBL3401	O75469	6TFI	T82702	0.8618	0.9473
DNA-(apurinic or apyrimidinic site) lyase	CHEMBL5619	P27695	6BOW	T13348	0.8587	0.9111
Monoamine oxidase A	CHEMBL1951	P21397	2Z5Y	Not Available	0.8449	0.9149
Kruppel-like factor 5	CHEMBL1293249	Q13887	Not Available	Not Available	0.7981	0.8633
Serine/threonine-protein kinase/endoribonuclease IRE1	CHEMBL1163101	O75460	6W39	Not Available	0.7695	0.9811
Nuclear factor erythroid 2-related factor 2	CHEMBL1075094	Q16236	2FLU	Not Available	0.7336	0.96
Cathepsin D	CHEMBL2581	P07339	4OD9	T67102	0.7204	0.9895
DNA topoisomerase II alpha	CHEMBL1806	P11388	6ZY5	T17048	0.7098	0.89
Calpain 1	CHEMBL3891	P07384	1ZCM	Not Available	0.7066	0.9304
Cathepsin S	CHEMBL2954	P25774	2C0Y	T68290	0.7064	0.956
Proteasome component C5	CHEMBL4208	P20618	6KWY	Not Available	0.7014	0.9
Glutathione S-transferase Pi	CHEMBL3902	P09211	5J41	T21669	0.6896	0.9381
G-protein coupled bile acid receptor 1	CHEMBL5409	Q8TDU6	7CFM	T86273	0.6874	0.9365
Adaptor-associated kinase	CHEMBL3830	Q2M2I8	5TE0	T98271	0.6759	0.831
G protein-coupled receptor kinase 5	CHEMBL5678	P34947	4TND	Not Available	0.6727	0.88
BMP-2-inducible protein kinase	CHEMBL4522	Q9NSY1	4W9W	Not Available	0.6714	0.7811
Casein kinase II alpha/beta	CHEMBL3038477	P67870	6TLS	T51565	0.6673	0.9923
Proteasome Macropain subunit	CHEMBL3492	P49721	5LE5	Not Available	0.6512	0.9024
SUMO-activating enzyme	CHEMBL2095174	Q9UBE0	6XOG	Not Available	0.6507	0.79
Dual specificity protein phosphatase 3	CHEMBL2635	P51452	3F81	Not Available	0.6478	0.94
Nuclear factor NF-kappa-B p105 subunit	CHEMBL3251	P19838	1SVC	Not Available	0.6474	0.9609
Glycine transporter 2	CHEMBL3060	Q9Y345	Not Available	Not Available	0.6453	0.9917
Lysosomal Pro-X carboxypeptidase	CHEMBL2335	P42785	3N2Z	Not Available	0.6399	1
Plasminogen activator inhibitor-1	CHEMBL3475	P05121	3CVM	T15556	0.637	0.83
Ras-related protein Rab-9A	CHEMBL1293294	P51151	1WMS	T66350	0.6312	0.8767
ADAM10	CHEMBL5028	O14672	6BE6	T31902	0.6299	0.975
Vascular endothelial growth factor receptor 1	CHEMBL1868	P17948	5T89	Not Available	0.6277	0.9647
G-protein coupled receptor 55	CHEMBL1075322	Q9Y2T6	Not Available	T87670	0.6246	0.7815
Formyl peptide receptor 1	CHEMBL3359	P21462	Not Available	T87831	0.6232	0.9356
Arachidonate 12-lipoxygenase	CHEMBL3687	P18054	3D3L	Not Available	0.6192	0.7557
TRAF2- and NCK-interacting kinase	CHEMBL4527	Q9UKE5	2X7F	Not Available	0.619	0.7
Signal transducer and activator of transcription 1-alpha/beta	CHEMBL6101	P42224	1YVL	T64205	0.6139	0.7262
Egl nine homolog 1	CHEMBL5697	Q9GZT9	4BQY	Not Available	0.6139	0.934
Nuclear receptor ROR-beta	CHEMBL3091268	Q92753	Not Available	Not Available	0.6123	0.955
Dual specificity phosphatase Cdc25C	CHEMBL2378	P30307	3OP3	Not Available	0.6042	0.9667
Galectin-3	CHEMBL4531	P17931	6FOF	T72038	0.6009	0.969
Trypsin I	CHEMBL209	P07477	2RA3	T27602	0.6003	0.9
DNA topoisomerase I	CHEMBL1781	P11387	1K4T	T09826	0.5944	0.97
Beta-glucosidase	CHEMBL3761	Q9HCG7	Not Available	Not Available	0.5939	0.99
Coagulation factor XIII	CHEMBL4530	P00488	4KTY	Not Available	0.5924	0.96
Glucose transporter	CHEMBL2535	P11166	6THA	Not Available	0.5904	0.9875
Tyrosine-protein kinase FYN	CHEMBL1841	P06241	2DQ7	T17980	0.5848	0.8129
Dual specificity protein kinase CLK2	CHEMBL4225	P49760	6KHE	Not Available	0.5719	0.8096
Lipoxin A4 receptor	CHEMBL4227	P25090	6OMM	Not Available	0.5702	1
Lysine-specific demethylase 4A	CHEMBL5896	O75164	6G5X	Not Available	0.563	0.9909
Lysine-specific demethylase 5C	CHEMBL2163176	P41229	5FWJ	Not Available	0.5622	0.93
Dual specificity protein kinase CLK4	CHEMBL4203	Q9HAZ1	6FYV	Not Available	0.5617	0.9445
Transthyretin	CHEMBL3194	P02766	6SUG	T86462	0.5609	0.9071
NT-3 growth factor receptor	CHEMBL5608	Q16288	6KZD	Not Available	0.5576	0.9589
Mineralocorticoid receptor	CHEMBL1994	P08235	4PF3	Not Available	0.5505	1
Quinone reductase 2	CHEMBL3959	P16083	4FGL	T75498	0.5435	0.8949
Voltage-gated N-type calcium channel alpha-1B subunit	CHEMBL4478	Q00975	Not Available	T38338	0.5407	0.9714
Toll-like receptor 8	CHEMBL5805	Q9NR97	3WN4	T48703	0.5385	0.9625
Serotonin 2c (5-HT2c) receptor	CHEMBL225	P28335	6BQH	T83813	0.5374	0.8962
Cyclin-dependent kinase 1/cyclin B	CHEMBL2094127	P06493	6GU2	T49898	0.5357	0.96
Neurokinin 2 receptor	CHEMBL2327	P21452	Not Available	T52790	0.5327	0.9889
Serine/threonine-protein kinase MST2	CHEMBL4708	Q13188	6AO5	Not Available	0.5315	0.7167
Potassium channel subfamily K member 9	CHEMBL2321614	Q9NPC2	6GHP	Not Available	0.5287	0.8
Integrin alpha-4/beta-1	CHEMBL1907599	P05556	3V4V	T97587	0.5256	0.9286
Neprilysin	CHEMBL1944	P08473	6SUK	T05409	0.5256	0.9263
Glycine receptor subunit alpha-1	CHEMBL5845	P23415	4X5T	T50269	0.5249	0.9071
Protein-tyrosine phosphatase 2C	CHEMBL3864	Q06124	5EHR	T13057	0.524	0.9442
Stimulator of interferon genes protein	CHEMBL4523377	Q86WV6	6NT5	Not Available	0.5239	0.9548
Activin receptor type-1B	CHEMBL5310	P36896	Not Available	Not Available	0.5235	0.7
Multidrug resistance-associated protein 1	CHEMBL3004	P33527	4C3Z	T11288	0.5229	0.9637
Histone deacetylase 5	CHEMBL2563	Q9UQL6	5UWI	Not Available	0.5162	0.8967
Thromboxane A2 receptor	CHEMBL2069	P21731	Not Available	T76198	0.5132	0.9262
Serine/threonine-protein kinase receptor R3	CHEMBL5311	P37023	3MY0	T36959	0.5128	0.8267
Voltage-gated potassium channel subunit Kv1.5	CHEMBL4306	P22460	Not Available	T17569	0.5127	0.9403
T-cell protein-tyrosine phosphatase	CHEMBL3807	P17706	1L8K	Not Available	0.5107	0.93
Acetylcholine receptor; alpha1/beta1/delta/gamma	CHEMBL1907588	P02708	5HBT	T04689	0.5099	0.9833
Neuronal acetylcholine receptor; alpha4/beta4	CHEMBL1907591	P30926	6UR8	T70967	0.509	1
Nitric oxide synthase, inducible	CHEMBL4481	P35228	3E7G	T02703	0.5086	0.948
Glycogen synthase kinase-3 alpha	CHEMBL2850	P49840	Not Available	Not Available	0.5064	0.8884
Glutamate carboxypeptidase II	CHEMBL1892	Q04609	5O5T	Not Available	0.5053	0.975
dCTP pyrophosphatase 1	CHEMBL3769292	Q9H773	Not Available	Not Available	0.5053	0.944
Dual specificty protein kinase CLK1	CHEMBL4224	P49759	6KHD	Not Available	0.5017	0.853
Phosphodiesterase 11A	CHEMBL2717	Q9HCR9	Not Available	Not Available	0.5016	0.85
C5a anaphylatoxin chemotactic receptor	CHEMBL2373	P21730	6C1R	T15439	0.5013	0.9262
Non-receptor tyrosine-protein kinase TNK1	CHEMBL5334	Q13470	Not Available	Not Available	0.5007	0.7333
