# Supplementary material for: Exploring the mechanism of Alisma orientale for the treatment of pregnancy induced hypertension and potential hepato-nephrotoxicity by using network pharmacology, network toxicology, molecular docking and molecular dynamics simulation
Source: Front Pharmacol. 2022 Nov 15;13:1027112. doi: 10.3389/fphar.2022.1027112 (PMC9705790; doi:10.3389/fphar.2022.1027112)
Supplement: Supplementary file 4 [file DataSheet8.ZIP › Supplement Materials/Compounds and Targets/Toxic compound details/S-2-Furancarboxylic acid.xlsx]

## Sheet: Sheet1
Exported data
Target Name	ChEMBL-ID	UniProt ID	PDB Visualization	TTD ID	Probability	Model accuracy
G-protein coupled receptor 55	CHEMBL1075322	Q9Y2T6	Not Available	T87670	0.8863	0.7815
Transcription intermediary factor 1-alpha	CHEMBL3108638	O15164	4YBM	Not Available	0.8678	0.9556
Nuclear factor NF-kappa-B p105 subunit	CHEMBL3251	P19838	1SVC	Not Available	0.8154	0.9609
Pregnane X receptor	CHEMBL3401	O75469	6TFI	T82702	0.8107	0.9473
Cathepsin D	CHEMBL2581	P07339	4OD9	T67102	0.8069	0.9895
Glycine transporter 2	CHEMBL3060	Q9Y345	Not Available	Not Available	0.7861	0.9917
Kruppel-like factor 5	CHEMBL1293249	Q13887	Not Available	Not Available	0.7739	0.8633
DNA-(apurinic or apyrimidinic site) lyase	CHEMBL5619	P27695	6BOW	T13348	0.7588	0.9111
Nuclear receptor ROR-beta	CHEMBL3091268	Q92753	Not Available	Not Available	0.752	0.955
Cathepsin S	CHEMBL2954	P25774	2C0Y	T68290	0.743	0.956
SUMO-activating enzyme	CHEMBL2095174	Q9UBE0	6XOG	Not Available	0.7411	0.79
Niemann-Pick C1 protein	CHEMBL1293277	O15118	6W5S	Not Available	0.7399	0.8111
Dual specificity protein kinase CLK4	CHEMBL4203	Q9HAZ1	6FYV	Not Available	0.7223	0.9445
Glutathione S-transferase Pi	CHEMBL3902	P09211	5J41	T21669	0.7121	0.9381
Neurokinin 2 receptor	CHEMBL2327	P21452	Not Available	T52790	0.7112	0.9889
Ras-related protein Rab-9A	CHEMBL1293294	P51151	1WMS	T66350	0.7071	0.8767
T-cell protein-tyrosine phosphatase	CHEMBL3807	P17706	1L8K	Not Available	0.7046	0.93
Proteasome component C5	CHEMBL4208	P20618	6KWY	Not Available	0.6807	0.9
ADAM10	CHEMBL5028	O14672	6BE6	T31902	0.6795	0.975
Calpain 1	CHEMBL3891	P07384	1ZCM	Not Available	0.6753	0.9304
Casein kinase II alpha/beta	CHEMBL3038477	P67870	6TLS	T51565	0.6719	0.9923
Dual specificity protein phosphatase 3	CHEMBL2635	P51452	3F81	Not Available	0.6426	0.94
Glucose transporter	CHEMBL2535	P11166	6THA	Not Available	0.6424	0.9875
Protein-tyrosine phosphatase 2C	CHEMBL3864	Q06124	5EHR	T13057	0.6417	0.9442
Formyl peptide receptor 1	CHEMBL3359	P21462	Not Available	T87831	0.639	0.9356
DNA topoisomerase II alpha	CHEMBL1806	P11388	6ZY5	T17048	0.6343	0.89
DNA topoisomerase I	CHEMBL1781	P11387	1K4T	T09826	0.6342	0.97
Protein Mdm4	CHEMBL1255126	O15151	6Q9Y	T36741	0.6206	0.902
Neuronal acetylcholine receptor; alpha4/beta4	CHEMBL1907591	P30926	6UR8	T70967	0.6196	1
Toll-like receptor 8	CHEMBL5805	Q9NR97	3WN4	T48703	0.6151	0.9625
Cyclin-dependent kinase 5	CHEMBL4036	Q00535	4AU8	T20973	0.6128	0.7909
Trypsin I	CHEMBL209	P07477	2RA3	T27602	0.6117	0.9
Galectin-3	CHEMBL4531	P17931	6FOF	T72038	0.604	0.969
Lipoxin A4 receptor	CHEMBL4227	P25090	6OMM	Not Available	0.6028	1
Beta-glucosidase	CHEMBL3761	Q9HCG7	Not Available	Not Available	0.6022	0.99
Cyclooxygenase-1	CHEMBL221	P23219	6Y3C	Not Available	0.5954	0.9017
Endoplasmic reticulum aminopeptidase 1	CHEMBL5939	Q9NZ08	6Q4R	Not Available	0.5952	1
Stimulator of interferon genes protein	CHEMBL4523377	Q86WV6	6NT5	Not Available	0.5944	0.9548
NT-3 growth factor receptor	CHEMBL5608	Q16288	6KZD	Not Available	0.5903	0.9589
Cytochrome P450 3A4	CHEMBL340	P08684	5VCC	T37848	0.5885	0.9119
Plasminogen activator inhibitor-1	CHEMBL3475	P05121	3CVM	T15556	0.5877	0.83
NADPH oxidase 1	CHEMBL1287628	Q9Y5S8	Not Available	Not Available	0.5868	0.9548
Neprilysin	CHEMBL1944	P08473	6SUK	T05409	0.585	0.9263
G protein-coupled receptor kinase 5	CHEMBL5678	P34947	4TND	Not Available	0.5825	0.88
Aldo-keto reductase family 1 member C2	CHEMBL5847	P52895	4XO6	Not Available	0.5766	0.925
Vascular endothelial growth factor receptor 1	CHEMBL1868	P17948	5T89	Not Available	0.5699	0.9647
Cysteine protease ATG4B	CHEMBL1741221	Q9Y4P1	2CY7	Not Available	0.5651	0.875
Nuclear receptor subfamily 4 group A member 1	CHEMBL1293229	P22736	4RZF	Not Available	0.5576	0.78
Signal transducer and activator of transcription 1-alpha/beta	CHEMBL6101	P42224	1YVL	T64205	0.5561	0.7262
Prostanoid EP1 receptor	CHEMBL1811	P34995	Not Available	T15497	0.5561	0.9571
Glycine receptor subunit alpha-1	CHEMBL5845	P23415	4X5T	T50269	0.5491	0.9071
Nuclear factor erythroid 2-related factor 2	CHEMBL1075094	Q16236	2FLU	Not Available	0.5473	0.96
Histone deacetylase 5	CHEMBL2563	Q9UQL6	5UWI	Not Available	0.5466	0.8967
Activin receptor type-1B	CHEMBL5310	P36896	Not Available	Not Available	0.5459	0.7
C5a anaphylatoxin chemotactic receptor	CHEMBL2373	P21730	6C1R	T15439	0.5452	0.9262
Prolyl endopeptidase	CHEMBL3202	P48147	3DDU	T86161	0.5424	0.9065
Transthyretin	CHEMBL3194	P02766	6SUG	T86462	0.5394	0.9071
Vasopressin V1b receptor	CHEMBL1921	P47901	Not Available	Not Available	0.539	0.925
Multidrug resistance-associated protein 1	CHEMBL3004	P33527	4C3Z	T11288	0.5366	0.9637
Cyclin-dependent kinase 5/CDK5 activator 1	CHEMBL1907600	Q00535	1UNL	T20973	0.5308	0.9303
Tyrosine-protein kinase receptor UFO	CHEMBL4895	P30530	5U6B	T82383	0.5279	0.9095
Neurotensin receptor 2	CHEMBL2514	O95665	Not Available	Not Available	0.5238	1
Potassium channel subfamily K member 9	CHEMBL2321614	Q9NPC2	6GHP	Not Available	0.5226	0.8
Lysosomal Pro-X carboxypeptidase	CHEMBL2335	P42785	3N2Z	Not Available	0.52	1
Cyclin-dependent kinase 1/cyclin B	CHEMBL2094127	P06493	6GU2	T49898	0.5144	0.96
Muscarinic acetylcholine receptor M5	CHEMBL2035	P08912	6OL9	T79961	0.5121	0.9462
Proteasome subunit beta type-9	CHEMBL1944495	P28065	6E5B	Not Available	0.5111	0.975
