# Supplementary material for: Exploring the mechanism of Alisma orientale for the treatment of pregnancy induced hypertension and potential hepato-nephrotoxicity by using network pharmacology, network toxicology, molecular docking and molecular dynamics simulation
Source: Front Pharmacol. 2022 Nov 15;13:1027112. doi: 10.3389/fphar.2022.1027112 (PMC9705790; doi:10.3389/fphar.2022.1027112)
Supplement: Supplementary file 4 [file DataSheet8.ZIP › Supplement Materials/Compounds and Targets/Toxic compound details/S-HMF.xlsx]

## Sheet: Sheet1
Exported data
Target Name	ChEMBL-ID	UniProt ID	PDB Visualization	TTD ID	Probability	Model accuracy
Endoplasmic reticulum-associated amyloid beta-peptide-binding protein	CHEMBL4159	Q99714	2O23	Not Available	0.9251	0.7016
Transcription intermediary factor 1-alpha	CHEMBL3108638	O15164	4YBM	Not Available	0.9207	0.9556
DNA-(apurinic or apyrimidinic site) lyase	CHEMBL5619	P27695	6BOW	T13348	0.868	0.9111
Pregnane X receptor	CHEMBL3401	O75469	6TFI	T82702	0.8219	0.9473
Proteasome Macropain subunit	CHEMBL3492	P49721	5LE5	Not Available	0.817	0.9024
Histone deacetylase 5	CHEMBL2563	Q9UQL6	5UWI	Not Available	0.8061	0.8967
Cathepsin D	CHEMBL2581	P07339	4OD9	T67102	0.7957	0.9895
Serine/threonine-protein kinase/endoribonuclease IRE1	CHEMBL1163101	O75460	6W39	Not Available	0.7957	0.9811
Dual specificity protein kinase CLK4	CHEMBL4203	Q9HAZ1	6FYV	Not Available	0.7832	0.9445
15-hydroxyprostaglandin dehydrogenase [NAD+]	CHEMBL1293255	P15428	2GDZ	Not Available	0.7801	0.8357
Glycine transporter 2	CHEMBL3060	Q9Y345	Not Available	Not Available	0.7727	0.9917
Nuclear factor erythroid 2-related factor 2	CHEMBL1075094	Q16236	2FLU	Not Available	0.7694	0.96
Transthyretin	CHEMBL3194	P02766	6SUG	T86462	0.7567	0.9071
Kruppel-like factor 5	CHEMBL1293249	Q13887	Not Available	Not Available	0.7543	0.8633
Nuclear factor NF-kappa-B p105 subunit	CHEMBL3251	P19838	1SVC	Not Available	0.7244	0.9609
Glutamate receptor ionotropic, AMPA 2	CHEMBL4016	P42262	2WJW	T42392	0.7225	0.8692
Proteasome component C5	CHEMBL4208	P20618	6KWY	Not Available	0.719	0.9
Nuclear receptor ROR-beta	CHEMBL3091268	Q92753	Not Available	Not Available	0.7137	0.955
Glutathione S-transferase Pi	CHEMBL3902	P09211	5J41	T21669	0.7047	0.9381
Dual specificity protein phosphatase 3	CHEMBL2635	P51452	3F81	Not Available	0.6944	0.94
DNA topoisomerase II alpha	CHEMBL1806	P11388	6ZY5	T17048	0.6893	0.89
Calpain 1	CHEMBL3891	P07384	1ZCM	Not Available	0.6833	0.9304
Signal transducer and activator of transcription 1-alpha/beta	CHEMBL6101	P42224	1YVL	T64205	0.6776	0.7262
Histone deacetylase 8	CHEMBL3192	Q9BY41	5VI6	T28887	0.6702	0.9399
ADAM10	CHEMBL5028	O14672	6BE6	T31902	0.6687	0.975
Tyrosyl-DNA phosphodiesterase 1	CHEMBL1075138	Q9NUW8	6N0D	Not Available	0.6675	0.7122
Niemann-Pick C1 protein	CHEMBL1293277	O15118	6W5S	Not Available	0.6643	0.8111
G protein-coupled receptor kinase 5	CHEMBL5678	P34947	4TND	Not Available	0.6541	0.88
Sodium channel protein type III alpha subunit	CHEMBL5163	Q9NY46	Not Available	T76937	0.6448	0.969
Platelet-derived growth factor receptor	CHEMBL2095189	P09619	3MJG	T53524	0.6286	0.7167
Multidrug resistance-associated protein 1	CHEMBL3004	P33527	4C3Z	T11288	0.6258	0.9637
Mineralocorticoid receptor	CHEMBL1994	P08235	4PF3	Not Available	0.6218	1
Inhibitor of nuclear factor kappa B kinase alpha subunit	CHEMBL3476	O15111	5EBZ	Not Available	0.6099	0.9583
Lysosomal Pro-X carboxypeptidase	CHEMBL2335	P42785	3N2Z	Not Available	0.6092	1
Ras-related protein Rab-9A	CHEMBL1293294	P51151	1WMS	T66350	0.6067	0.8767
G-protein coupled bile acid receptor 1	CHEMBL5409	Q8TDU6	7CFM	T86273	0.6016	0.9365
Glycine receptor subunit alpha-1	CHEMBL5845	P23415	4X5T	T50269	0.5979	0.9071
Lipoxin A4 receptor	CHEMBL4227	P25090	6OMM	Not Available	0.5977	1
Coagulation factor XIII	CHEMBL4530	P00488	4KTY	Not Available	0.5951	0.96
G-protein coupled receptor 35	CHEMBL1293267	Q9HC97	Not Available	Not Available	0.5945	0.8934
Neuronal acetylcholine receptor; alpha4/beta4	CHEMBL1907591	P30926	6UR8	T70967	0.5893	1
NT-3 growth factor receptor	CHEMBL5608	Q16288	6KZD	Not Available	0.5881	0.9589
Vitamin D receptor	CHEMBL1977	P11473	3B0T	T34234	0.5876	0.9943
Peptidyl-prolyl cis-trans isomerase NIMA-interacting 1	CHEMBL2288	Q13526	1PIN	T16308	0.585	0.9171
Adaptor-associated kinase	CHEMBL3830	Q2M2I8	5TE0	T98271	0.5826	0.831
Dual specificity phosphatase Cdc25C	CHEMBL2378	P30307	3OP3	Not Available	0.5812	0.9667
DNA topoisomerase I	CHEMBL1781	P11387	1K4T	T09826	0.5796	0.97
BMP-2-inducible protein kinase	CHEMBL4522	Q9NSY1	4W9W	Not Available	0.5775	0.7811
Formyl peptide receptor 1	CHEMBL3359	P21462	Not Available	T87831	0.5762	0.9356
Histone deacetylase 3	CHEMBL1829	O15379	4A69	T05090	0.5695	0.95
Acyl-CoA desaturase	CHEMBL5555	O00767	4ZYO	T10897	0.5656	0.975
Tyrosine-protein kinase receptor UFO	CHEMBL4895	P30530	5U6B	T82383	0.5656	0.9095
Trypsin I	CHEMBL209	P07477	2RA3	T27602	0.5639	0.9
Methionine aminopeptidase 2	CHEMBL3922	P50579	1B6A	T75596	0.5638	0.9728
Solute carrier family 40 member 1	CHEMBL3392948	Q9NP59	6WBV	T86264	0.5623	0.95
Thromboxane A2 receptor	CHEMBL2069	P21731	Not Available	T76198	0.5585	0.9262
PI3-kinase p110-alpha/p85-alpha	CHEMBL2111367	P27986	4JPS	T80276	0.5521	0.9433
Neurotensin receptor 2	CHEMBL2514	O95665	Not Available	Not Available	0.5434	1
Vascular endothelial growth factor receptor 1	CHEMBL1868	P17948	5T89	Not Available	0.541	0.9647
Pyroglutamylated RFamide peptide receptor	CHEMBL5852	Q96P65	Not Available	Not Available	0.5406	0.85
Histone deacetylase 11	CHEMBL3310	Q96DB2	Not Available	Not Available	0.5401	0.8856
T-cell protein-tyrosine phosphatase	CHEMBL3807	P17706	1L8K	Not Available	0.5398	0.93
Histone deacetylase 7	CHEMBL2716	Q8WUI4	3C10	Not Available	0.5343	0.8944
Serotonin 2c (5-HT2c) receptor	CHEMBL225	P28335	6BQH	T83813	0.5309	0.8962
Galectin-3	CHEMBL4531	P17931	6FOF	T72038	0.5266	0.969
Adenosylhomocysteinase	CHEMBL2664	P23526	1LI4	Not Available	0.524	0.8667
Dipeptidyl peptidase IX	CHEMBL4793	Q86TI2	6EOR	Not Available	0.5236	0.9695
Quinone reductase 2	CHEMBL3959	P16083	4FGL	T75498	0.5206	0.8949
Cyclin-dependent kinase 1/cyclin B1	CHEMBL1907602	P06493	6GU2	T49898	0.5195	0.9124
Casein kinase II alpha/beta	CHEMBL3038477	P67870	6TLS	T51565	0.5156	0.9923
Prostanoid EP1 receptor	CHEMBL1811	P34995	Not Available	T15497	0.5147	0.9571
E3 SUMO-protein ligase CBX4	CHEMBL3232685	O00257	5EPL	Not Available	0.5144	0.93
Arachidonate 12-lipoxygenase	CHEMBL3687	P18054	3D3L	Not Available	0.5107	0.7557
Plasminogen activator inhibitor-1	CHEMBL3475	P05121	3CVM	T15556	0.5097	0.83
Cysteinyl leukotriene receptor 2	CHEMBL4330	Q9NS75	Not Available	T74238	0.5027	0.98
