# Supplementary material for: Exploring the mechanism of Alisma orientale for the treatment of pregnancy induced hypertension and potential hepato-nephrotoxicity by using network pharmacology, network toxicology, molecular docking and molecular dynamics simulation
Source: Front Pharmacol. 2022 Nov 15;13:1027112. doi: 10.3389/fphar.2022.1027112 (PMC9705790; doi:10.3389/fphar.2022.1027112)
Supplement: Supplementary file 4 [file DataSheet8.ZIP › Supplement Materials/Compounds and Targets/Toxic compound details/S-Healip.xlsx]

## Sheet: Sheet1
Exported data
Target Name	ChEMBL-ID	UniProt ID	PDB Visualization	TTD ID	Probability	Model accuracy
Tyrosyl-DNA phosphodiesterase 1	CHEMBL1075138	Q9NUW8	6N0D	Not Available	0.9715	0.7122
Carbonic anhydrase III	CHEMBL2885	P07451	3UYQ	Not Available	0.9465	0.8745
Sphingosine 1-phosphate receptor Edg-3	CHEMBL3892	Q99500	7C4S	T11241	0.9394	0.9729
Sphingosine 1-phosphate receptor Edg-5	CHEMBL2955	O95136	Not Available	T47888	0.9331	0.9286
Geranylgeranyl pyrophosphate synthetase	CHEMBL4769	O95749	6R4V	Not Available	0.923	0.9208
Nuclear factor NF-kappa-B p105 subunit	CHEMBL3251	P19838	1SVC	Not Available	0.9112	0.9609
Cyclooxygenase-2	CHEMBL230	P35354	5F19	Not Available	0.9028	0.8963
Cathepsin D	CHEMBL2581	P07339	4OD9	T67102	0.8931	0.9895
Endoplasmic reticulum aminopeptidase 2	CHEMBL5043	Q6P179	6EA4	Not Available	0.8808	0.9181
Glycine transporter 2	CHEMBL3060	Q9Y345	Not Available	Not Available	0.8766	0.9917
Acyl coenzyme A:cholesterol acyltransferase	CHEMBL2265	P23141	5A7G	T76369	0.8208	0.8594
Dipeptidyl peptidase IX	CHEMBL4793	Q86TI2	6EOR	Not Available	0.8166	0.9695
Sphingosine 1-phosphate receptor Edg-8	CHEMBL2274	Q9H228	Not Available	T50089	0.814	1
Protein kinase C delta	CHEMBL2996	Q05655	1YRK	T44861	0.8002	0.9779
Cannabinoid CB2 receptor	CHEMBL253	P34972	6KPF	Not Available	0.7745	0.9725
Vitamin D receptor	CHEMBL1977	P11473	3B0T	T34234	0.7713	0.9943
Protein kinase C alpha	CHEMBL299	P17252	4RA4	T12808	0.7521	0.9803
Aminopeptidase N	CHEMBL1907	P15144	4FYT	T67272	0.7447	0.9331
NAD-dependent deacetylase sirtuin 2	CHEMBL4462	Q8IXJ6	5FYQ	T83904	0.7444	0.9024
DNA topoisomerase I	CHEMBL1781	P11387	1K4T	T09826	0.7332	0.97
Formyl peptide receptor 1	CHEMBL3359	P21462	Not Available	T87831	0.7276	0.9356
Pregnane X receptor	CHEMBL3401	O75469	6TFI	T82702	0.7061	0.9473
Sphingosine 1-phosphate receptor Edg-6	CHEMBL3230	O95977	Not Available	Not Available	0.7044	0.9401
Kruppel-like factor 5	CHEMBL1293249	Q13887	Not Available	Not Available	0.6997	0.8633
DNA-(apurinic or apyrimidinic site) lyase	CHEMBL5619	P27695	6BOW	T13348	0.697	0.9111
Sodium channel protein type II alpha subunit	CHEMBL4187	Q99250	6J8E	Not Available	0.6859	0.955
Adenosylhomocysteinase	CHEMBL2664	P23526	1LI4	Not Available	0.684	0.8667
Acyl-CoA desaturase	CHEMBL5555	O00767	4ZYO	T10897	0.6835	0.975
Proteasome subunit beta type-9	CHEMBL1944495	P28065	6E5B	Not Available	0.6821	0.975
Sodium channel protein type III alpha subunit	CHEMBL5163	Q9NY46	Not Available	T76937	0.6811	0.969
Purinergic receptor P2Y12	CHEMBL2001	Q9H244	4PXZ	T46937	0.6749	0.96
Multidrug resistance-associated protein 1	CHEMBL3004	P33527	4C3Z	T11288	0.6739	0.9637
Lipoxin A4 receptor	CHEMBL4227	P25090	6OMM	Not Available	0.6738	1
G-protein coupled receptor 55	CHEMBL1075322	Q9Y2T6	Not Available	T87670	0.667	0.7815
DCN1-like protein 1	CHEMBL4105838	Q96GG9	6BG3	Not Available	0.6641	0.95
Relaxin receptor 1	CHEMBL1293316	Q9HBX9	Not Available	T73696	0.6612	0.825
Alkaline phosphatase, tissue-nonspecific isozyme	CHEMBL5979	P05186	Not Available	T09538	0.6594	0.854
Adenosine A1 receptor	CHEMBL226	P30542	5N2S	T92072	0.6575	0.9593
Cyclin-dependent kinase 2/cyclin E1	CHEMBL1907605	P24864	1W98	T70176	0.6431	0.9288
Peptidyl-prolyl cis-trans isomerase NIMA-interacting 1	CHEMBL2288	Q13526	1PIN	T16308	0.64	0.9171
Sphingosine 1-phosphate receptor Edg-1	CHEMBL4333	P21453	3V2Y	T13852	0.6399	0.9699
PI3-kinase p110-alpha/p85-alpha	CHEMBL2111367	P27986	4JPS	T80276	0.6396	0.9433
Histone deacetylase 10	CHEMBL5103	Q969S8	Not Available	T94324	0.6383	0.9008
Endoplasmic reticulum-associated amyloid beta-peptide-binding protein	CHEMBL4159	Q99714	2O23	Not Available	0.6366	0.7016
Solute carrier family 40 member 1	CHEMBL3392948	Q9NP59	6WBV	T86264	0.6292	0.95
Epoxide hydrolase 1	CHEMBL1968	P07099	Not Available	Not Available	0.6265	0.9857
Aurora kinase B/Inner centromere protein	CHEMBL3430907	Q96GD4	6YIH	T46781	0.6225	0.975
Estrogen receptor beta	CHEMBL242	Q92731	1QKM	T80896	0.6205	0.9835
Uracil nucleotide/cysteinyl leukotriene receptor	CHEMBL1075162	Q13304	Not Available	Not Available	0.6175	0.8033
Nuclear factor erythroid 2-related factor 2	CHEMBL1075094	Q16236	2FLU	Not Available	0.6098	0.96
Neuronal acetylcholine receptor; alpha4/beta4	CHEMBL1907591	P30926	6UR8	T70967	0.6092	1
Nuclear receptor ROR-beta	CHEMBL3091268	Q92753	Not Available	Not Available	0.6074	0.955
Adenosine A3 receptor	CHEMBL256	P0DMS8	Not Available	T36059	0.6043	0.9593
Cyclooxygenase-1	CHEMBL221	P23219	6Y3C	Not Available	0.6015	0.9017
Inhibitor of nuclear factor kappa B kinase alpha subunit	CHEMBL3476	O15111	5EBZ	Not Available	0.5952	0.9583
Dual specificity protein kinase CLK4	CHEMBL4203	Q9HAZ1	6FYV	Not Available	0.5943	0.9445
Photoreceptor-specific nuclear receptor	CHEMBL4374	Q9Y5X4	4LOG	Not Available	0.5941	0.85
Nuclear receptor subfamily 4 group A member 1	CHEMBL1293229	P22736	4RZF	Not Available	0.5933	0.78
Transcription intermediary factor 1-alpha	CHEMBL3108638	O15164	4YBM	Not Available	0.5911	0.9556
Neurotensin receptor 2	CHEMBL2514	O95665	Not Available	Not Available	0.5906	1
C5a anaphylatoxin chemotactic receptor	CHEMBL2373	P21730	6C1R	T15439	0.5901	0.9262
Toll-like receptor 4	CHEMBL5255	O00206	4G8A	T81443	0.5892	0.925
Sodium channel protein type IV alpha subunit	CHEMBL2072	P35499	6AGF	T02546	0.5891	0.9232
Potassium channel subfamily K member 9	CHEMBL2321614	Q9NPC2	6GHP	Not Available	0.5885	0.8
Tryptophan 2,3-dioxygenase	CHEMBL2140	P48775	6PYZ	Not Available	0.5808	0.9846
Kelch-like ECH-associated protein 1	CHEMBL2069156	Q14145	6WCQ	Not Available	0.5807	0.8238
Telomerase reverse transcriptase	CHEMBL2916	O14746	7BG9	T86052	0.5803	0.9
Glutamate receptor ionotropic, AMPA 2	CHEMBL4016	P42262	2WJW	T42392	0.5781	0.8692
Glycine receptor subunit alpha-1	CHEMBL5845	P23415	4X5T	T50269	0.5722	0.9071
Macrophage migration inhibitory factor	CHEMBL2085	P14174	6B1K	T39977	0.5719	0.8078
Kinesin-like protein 1	CHEMBL4581	P52732	6TIW	T28484	0.5711	0.9318
Cyclin-dependent kinase 1/cyclin B1	CHEMBL1907602	P06493	6GU2	T49898	0.5707	0.9124
G protein-coupled receptor 44	CHEMBL5071	Q9Y5Y4	6D27	T61722	0.5698	0.96
G-protein coupled bile acid receptor 1	CHEMBL5409	Q8TDU6	7CFM	T86273	0.5691	0.9365
Kallikrein 7	CHEMBL2443	P49862	2QXI	Not Available	0.5625	0.94
Matrix metalloproteinase 8	CHEMBL4588	P22894	1I76	Not Available	0.5598	0.9466
Dipeptidyl peptidase II	CHEMBL3976	Q9UHL4	4EBB	Not Available	0.5597	0.9229
NT-3 growth factor receptor	CHEMBL5608	Q16288	6KZD	Not Available	0.559	0.9589
Mineralocorticoid receptor	CHEMBL1994	P08235	4PF3	Not Available	0.555	1
Stem cell growth factor receptor	CHEMBL1936	P10721	2EC8	T57700	0.5522	0.8417
Beta-glucuronidase	CHEMBL2728	P08236	3HN3	T96413	0.5514	0.7768
Lymphocyte differentiation antigen CD38	CHEMBL4660	P28907	3F6Y	T10877	0.5513	0.9527
Cystinyl aminopeptidase	CHEMBL2693	Q9UIQ6	5MJ6	Not Available	0.5499	0.9764
Cysteinyl leukotriene receptor 2	CHEMBL4330	Q9NS75	Not Available	T74238	0.5469	0.98
P2X purinoceptor 7	CHEMBL4805	Q99572	Not Available	T63414	0.546	0.975
Phosphodiesterase 11A	CHEMBL2717	Q9HCR9	Not Available	Not Available	0.5458	0.85
Protein-tyrosine phosphatase 1B	CHEMBL335	P18031	5QGF	Not Available	0.5457	0.9517
T-cell protein-tyrosine phosphatase	CHEMBL3807	P17706	1L8K	Not Available	0.5457	0.93
Toll-like receptor 8	CHEMBL5805	Q9NR97	3WN4	T48703	0.5431	0.9625
Neuronal acetylcholine receptor; alpha4/beta2	CHEMBL1907589	P17787	6UR8	T70967	0.5403	0.9455
Melanocortin receptor 4	CHEMBL259	P32245	7AUE	T72458	0.5396	0.9538
ADAM10	CHEMBL5028	O14672	6BE6	T31902	0.5387	0.975
Tyrosine-protein kinase ITK/TSK	CHEMBL2959	Q08881	4HCU	T91761	0.5381	0.95
Platelet-derived growth factor receptor	CHEMBL2095189	P09619	3MJG	T53524	0.5378	0.7167
Nicotinamide phosphoribosyltransferase	CHEMBL1744525	P43490	4LVF	T54582	0.5363	0.9625
E3 SUMO-protein ligase CBX4	CHEMBL3232685	O00257	5EPL	Not Available	0.5304	0.93
Cathepsin G	CHEMBL4071	P08311	6VTM	T86385	0.529	0.9464
Tyrosine-protein kinase receptor RET	CHEMBL2041	P07949	6Q2O	T60631	0.5282	0.9179
Caspase-6	CHEMBL3308	P55212	2WDP	Not Available	0.528	0.9756
Nerve growth factor receptor Trk-A	CHEMBL2815	P04629	2IFG	Not Available	0.5272	0.8716
PI3-kinase p110-beta subunit	CHEMBL3145	P42338	Not Available	T05031	0.5269	0.9875
Glutamate NMDA receptor; GRIN1/GRIN2B	CHEMBL1907603	Q05586	5EWM	Not Available	0.5262	0.9589
Carnitine palmitoyltransferase 2	CHEMBL3238	P23786	Not Available	Not Available	0.5226	0.9405
Proto-oncogene tyrosine-protein kinase MER	CHEMBL5331	Q12866	7AB0	T55781	0.5223	0.9167
Cannabinoid CB1 receptor	CHEMBL218	P21554	6N4B	Not Available	0.5223	0.9661
Neurotensin receptor 1	CHEMBL4123	P30989	6OS9	T02728	0.5204	0.9667
Cyclin-dependent kinase 5/CDK5 activator 1	CHEMBL1907600	Q00535	1UNL	T20973	0.5172	0.9303
Prostanoid EP1 receptor	CHEMBL1811	P34995	Not Available	T15497	0.516	0.9571
Dihydrofolate reductase	CHEMBL202	P00374	1KMV	T17345	0.516	0.8992
Melanocortin receptor 5	CHEMBL4608	P33032	Not Available	T95302	0.5148	0.97
Arginase-2, mitochondrial	CHEMBL1795148	P78540	6SS2	T36806	0.5108	0.9667
Cathepsin K	CHEMBL268	P43235	5Z5O	T11388	0.5098	0.9685
Calpain 1	CHEMBL3891	P07384	1ZCM	Not Available	0.5098	0.9304
G-protein coupled receptor 6	CHEMBL3714130	P46095	Not Available	Not Available	0.5094	0.9736
PI3-kinase p110-delta subunit	CHEMBL3130	O00329	6PYR	T67849	0.507	0.9647
Serotonin 2c (5-HT2c) receptor	CHEMBL225	P28335	6BQH	T83813	0.507	0.8962
Caspase-8	CHEMBL3776	Q14790	4JJ7	T15700	0.5052	0.9706
Plasminogen activator inhibitor-1	CHEMBL3475	P05121	3CVM	T15556	0.5049	0.83
Transmembrane protease serine 6	CHEMBL1795139	Q8IU80	Not Available	Not Available	0.503	0.9833
MAP kinase p38 alpha	CHEMBL260	Q16539	2FST	Not Available	0.5018	0.9778
Bloom syndrome protein	CHEMBL1293237	P54132	4O3M	Not Available	0.5008	0.7006
Protein tyrosine kinase 2 beta	CHEMBL5469	Q14289	4EKU	T07087	0.5007	0.9103
FML2_HUMAN	CHEMBL5646	Q6L5J4	Not Available	Not Available	0.5006	1
