# Supplementary material for: Exploring the mechanism of Alisma orientale for the treatment of pregnancy induced hypertension and potential hepato-nephrotoxicity by using network pharmacology, network toxicology, molecular docking and molecular dynamics simulation
Source: Front Pharmacol. 2022 Nov 15;13:1027112. doi: 10.3389/fphar.2022.1027112 (PMC9705790; doi:10.3389/fphar.2022.1027112)
Supplement: Supplementary file 4 [file DataSheet8.ZIP › Supplement Materials/Compounds and Targets/Toxic compound details/S-NCA.xlsx]

## Sheet: Sheet1
Exported data
Target Name	ChEMBL-ID	UniProt ID	PDB Visualization	TTD ID	Probability	Model accuracy
Bloom syndrome protein	CHEMBL1293237	P54132	4O3M	Not Available	0.9058	0.7006
Endoplasmic reticulum-associated amyloid beta-peptide-binding protein	CHEMBL4159	Q99714	2O23	Not Available	0.8895	0.7016
Kruppel-like factor 5	CHEMBL1293249	Q13887	Not Available	Not Available	0.8737	0.8633
Serine/threonine-protein kinase NEK2	CHEMBL3835	P51955	6TM5	Not Available	0.8702	0.8033
Glucose transporter	CHEMBL2535	P11166	6THA	Not Available	0.8558	0.9875
G-protein coupled receptor 35	CHEMBL1293267	Q9HC97	Not Available	Not Available	0.8504	0.8934
Glutathione S-transferase Pi	CHEMBL3902	P09211	5J41	T21669	0.8439	0.9381
Nuclear factor NF-kappa-B p105 subunit	CHEMBL3251	P19838	1SVC	Not Available	0.8389	0.9609
G-protein coupled bile acid receptor 1	CHEMBL5409	Q8TDU6	7CFM	T86273	0.83	0.9365
Proteasome component C5	CHEMBL4208	P20618	6KWY	Not Available	0.814	0.9
Cyclooxygenase-1	CHEMBL221	P23219	6Y3C	Not Available	0.7975	0.9017
Vascular endothelial growth factor receptor 1	CHEMBL1868	P17948	5T89	Not Available	0.7844	0.9647
Niemann-Pick C1 protein	CHEMBL1293277	O15118	6W5S	Not Available	0.7843	0.8111
Quinone reductase 2	CHEMBL3959	P16083	4FGL	T75498	0.7712	0.8949
DNA-(apurinic or apyrimidinic site) lyase	CHEMBL5619	P27695	6BOW	T13348	0.7689	0.9111
Protein kinase N2	CHEMBL3032	Q16513	4CRS	Not Available	0.7662	0.78
Neuronal acetylcholine receptor; alpha4/beta4	CHEMBL1907591	P30926	6UR8	T70967	0.7629	1
G protein-coupled receptor kinase 5	CHEMBL5678	P34947	4TND	Not Available	0.7544	0.88
Dual specificity protein kinase CLK4	CHEMBL4203	Q9HAZ1	6FYV	Not Available	0.7528	0.9445
Cyclin-dependent kinase 1/cyclin B	CHEMBL2094127	P06493	6GU2	T49898	0.7413	0.96
Acetylcholine receptor; alpha1/beta1/delta/gamma	CHEMBL1907588	P02708	5HBT	T04689	0.7222	0.9833
Casein kinase II alpha/beta	CHEMBL3038477	P67870	6TLS	T51565	0.7207	0.9923
Ras-related protein Rab-9A	CHEMBL1293294	P51151	1WMS	T66350	0.7171	0.8767
NAD-dependent deacetylase sirtuin 3	CHEMBL4461	Q9NTG7	4BN4	Not Available	0.7158	0.9436
Tyrosyl-DNA phosphodiesterase 1	CHEMBL1075138	Q9NUW8	6N0D	Not Available	0.712	0.7122
Thromboxane-A synthase	CHEMBL1835	P24557	Not Available	T78356	0.7042	0.98
NAD-dependent deacetylase sirtuin 2	CHEMBL4462	Q8IXJ6	5FYQ	T83904	0.7021	0.9024
Calpain 1	CHEMBL3891	P07384	1ZCM	Not Available	0.7018	0.9304
Cyclin-dependent kinase 5	CHEMBL4036	Q00535	4AU8	T20973	0.7	0.7909
Platelet-derived growth factor receptor alpha	CHEMBL2007	P16234	7LBF	T53524	0.6969	0.9107
Lysosomal Pro-X carboxypeptidase	CHEMBL2335	P42785	3N2Z	Not Available	0.6933	1
Glycine transporter 2	CHEMBL3060	Q9Y345	Not Available	Not Available	0.6865	0.9917
G-protein coupled receptor 6	CHEMBL3714130	P46095	Not Available	Not Available	0.6853	0.9736
NADPH oxidase 1	CHEMBL1287628	Q9Y5S8	Not Available	Not Available	0.6848	0.9548
Pregnane X receptor	CHEMBL3401	O75469	6TFI	T82702	0.6807	0.9473
Cysteine protease ATG4B	CHEMBL1741221	Q9Y4P1	2CY7	Not Available	0.6775	0.875
Dual specificty protein kinase CLK1	CHEMBL4224	P49759	6KHD	Not Available	0.6758	0.853
ADAM10	CHEMBL5028	O14672	6BE6	T31902	0.6725	0.975
Nuclear factor erythroid 2-related factor 2	CHEMBL1075094	Q16236	2FLU	Not Available	0.672	0.96
Nuclear receptor ROR-beta	CHEMBL3091268	Q92753	Not Available	Not Available	0.6713	0.955
Transcription intermediary factor 1-alpha	CHEMBL3108638	O15164	4YBM	Not Available	0.6712	0.9556
Proteasome Macropain subunit	CHEMBL3492	P49721	5LE5	Not Available	0.6676	0.9024
Adaptor-associated kinase	CHEMBL3830	Q2M2I8	5TE0	T98271	0.6653	0.831
Protein-tyrosine phosphatase 2C	CHEMBL3864	Q06124	5EHR	T13057	0.6647	0.9442
Amine oxidase, copper containing	CHEMBL3437	Q16853	2C10	T69619	0.6614	0.94
Maternal embryonic leucine zipper kinase	CHEMBL4578	Q14680	5K00	T61518	0.656	0.8158
NT-3 growth factor receptor	CHEMBL5608	Q16288	6KZD	Not Available	0.6486	0.9589
DNA topoisomerase I	CHEMBL1781	P11387	1K4T	T09826	0.6477	0.97
Glycine receptor subunit alpha-1	CHEMBL5845	P23415	4X5T	T50269	0.6374	0.9071
Cathepsin D	CHEMBL2581	P07339	4OD9	T67102	0.6287	0.9895
Coagulation factor XIII	CHEMBL4530	P00488	4KTY	Not Available	0.6256	0.96
Phosphodiesterase 3A	CHEMBL241	Q14432	7LRC	T88975	0.6227	0.9294
Dual specificity phosphatase Cdc25C	CHEMBL2378	P30307	3OP3	Not Available	0.6149	0.9667
C-X-C chemokine receptor type 4	CHEMBL2107	P61073	3ODU	T96079	0.6129	0.931
CDK2/Cyclin A	CHEMBL3038469	P24941	4BCN	T70176	0.6108	0.9138
c-Jun N-terminal kinase 1	CHEMBL2276	P45983	2XRW	Not Available	0.605	0.969
Dual specificity protein phosphatase 3	CHEMBL2635	P51452	3F81	Not Available	0.5984	0.94
Lipoxin A4 receptor	CHEMBL4227	P25090	6OMM	Not Available	0.5971	1
TGF-beta receptor type II	CHEMBL4267	P37173	5QIN	T49989	0.5965	0.8818
Dipeptidyl peptidase VIII	CHEMBL4657	Q6V1X1	6EOP	Not Available	0.5958	0.9721
Dipeptidyl peptidase II	CHEMBL3976	Q9UHL4	4EBB	Not Available	0.5949	0.9229
Activin receptor type-1B	CHEMBL5310	P36896	Not Available	Not Available	0.5893	0.7
Integrin alpha-IIb/beta-3	CHEMBL2093869	P05106	3FCS	Not Available	0.5872	0.9542
Protein Mdm4	CHEMBL1255126	O15151	6Q9Y	T36741	0.5867	0.902
MAP/microtubule affinity-regulating kinase 4	CHEMBL5754	Q96L34	5ES1	Not Available	0.5832	0.795
Tyrosine- and threonine-specific cdc2-inhibitory kinase	CHEMBL3984	Q99640	5VCZ	Not Available	0.5816	0.85
Tissue factor pathway inhibitor	CHEMBL3713062	P10646	5NMV	T78890	0.5761	0.9733
Endoplasmic reticulum aminopeptidase 1	CHEMBL5939	Q9NZ08	6Q4R	Not Available	0.5749	1
Muscarinic acetylcholine receptor M5	CHEMBL2035	P08912	6OL9	T79961	0.574	0.9462
Cyclin-dependent kinase 5/CDK5 activator 1	CHEMBL1907600	Q00535	1UNL	T20973	0.5737	0.9303
Glucocorticoid receptor	CHEMBL2034	P04150	4UDD	T40016	0.5728	0.9482
PI3-kinase p110-alpha/p85-alpha	CHEMBL2111367	P27986	4JPS	T80276	0.5614	0.9433
Kallikrein 7	CHEMBL2443	P49862	2QXI	Not Available	0.5609	0.94
Adenosine A2b receptor	CHEMBL255	P29275	Not Available	T86679	0.5579	0.9859
Transitional endoplasmic reticulum ATPase	CHEMBL1075145	P55072	5FTJ	T12646	0.5544	0.985
Apelin receptor	CHEMBL1628481	P35414	5VBL	T65783	0.553	0.9789
PI3-kinase p110-beta subunit	CHEMBL3145	P42338	Not Available	T05031	0.5452	0.9875
Formyl peptide receptor 1	CHEMBL3359	P21462	Not Available	T87831	0.5441	0.9356
Mitogen-activated protein kinase kinase kinase kinase 4	CHEMBL6166	O95819	4U3Y	Not Available	0.5438	0.7779
Muscarinic acetylcholine receptor M4	CHEMBL1821	P08173	5DSG	T20709	0.5434	0.9408
Serine/threonine-protein kinase MST2	CHEMBL4708	Q13188	6AO5	Not Available	0.5414	0.7167
Ephrin type-B receptor 3	CHEMBL4901	P54753	5L6O	Not Available	0.5401	0.875
Beta-glucosidase	CHEMBL3761	Q9HCG7	Not Available	Not Available	0.5391	0.99
Mitogen-activated protein kinase kinase kinase kinase 2	CHEMBL5330	Q12851	Not Available	Not Available	0.5359	0.7917
Anandamide amidohydrolase	CHEMBL2243	O00519	Not Available	T11754	0.5355	0.9753
Phospholipase A2 group IIA	CHEMBL3474	P14555	3U8I	Not Available	0.5351	0.9405
Sphingosine 1-phosphate receptor Edg-8	CHEMBL2274	Q9H228	Not Available	T50089	0.5343	1
Histone deacetylase 5	CHEMBL2563	Q9UQL6	5UWI	Not Available	0.533	0.8967
Histamine H3 receptor	CHEMBL264	Q9Y5N1	Not Available	Not Available	0.5308	0.9143
TRAF2- and NCK-interacting kinase	CHEMBL4527	Q9UKE5	2X7F	Not Available	0.527	0.7
Integrin alpha-4/beta-1	CHEMBL1907599	P05556	3V4V	T97587	0.5224	0.9286
T-cell protein-tyrosine phosphatase	CHEMBL3807	P17706	1L8K	Not Available	0.5214	0.93
NAD-dependent deacetylase sirtuin 1	CHEMBL4506	Q96EB6	5BTR	T14731	0.5212	0.8833
Proteasome subunit beta type-9	CHEMBL1944495	P28065	6E5B	Not Available	0.5192	0.975
Dual specificity phosphatase Cdc25B	CHEMBL4804	P30305	1QB0	Not Available	0.5177	0.795
Growth factor receptor-bound protein 2	CHEMBL3663	P62993	1GRI	Not Available	0.517	0.9
MAP kinase-activated protein kinase 2	CHEMBL2208	P49137	1NXK	T21307	0.5169	0.952
Cyclin-dependent kinase 1/cyclin B1	CHEMBL1907602	P06493	6GU2	T49898	0.5147	0.9124
Caspase-6	CHEMBL3308	P55212	2WDP	Not Available	0.5141	0.9756
Mineralocorticoid receptor	CHEMBL1994	P08235	4PF3	Not Available	0.5106	1
CaM-kinase kinase beta	CHEMBL5284	Q96RR4	6CMJ	Not Available	0.5104	0.8923
Plasminogen activator inhibitor-1	CHEMBL3475	P05121	3CVM	T15556	0.5042	0.83
Cyclin-dependent kinase 1	CHEMBL308	P06493	6GU2	T49898	0.5037	0.9173
