# Supplementary material for: Exploring the mechanism of Alisma orientale for the treatment of pregnancy induced hypertension and potential hepato-nephrotoxicity by using network pharmacology, network toxicology, molecular docking and molecular dynamics simulation
Source: Front Pharmacol. 2022 Nov 15;13:1027112. doi: 10.3389/fphar.2022.1027112 (PMC9705790; doi:10.3389/fphar.2022.1027112)
Supplement: Supplementary file 4 [file DataSheet8.ZIP › Supplement Materials/Compounds and Targets/Toxic compound details/S-emodin.xlsx]

## Sheet: Sheet1
Exported data
Stronger Target Name	ChEMBL-ID	UniProt ID	PDB Visualization	TTD ID	Min Activity	Assay type
Prelamin-A/C	CHEMBL1293235	P02545	6JLB	Not Available	5.6 nm	Potency
Proteasome component C5	CHEMBL4208	P20618	6KWY	Not Available	240 nm	IC50
Endoplasmic reticulum-associated amyloid beta-peptide-binding protein	CHEMBL4159	Q99714	2O23	Not Available	398.1 nm	Potency
Casein kinase II alpha/beta	CHEMBL3038477	P67870	6TLS	T51565	460 nm	IC50
Target Name	ChEMBL-ID	UniProt ID	PDB Visualization	TTD ID	Probability	Model accuracy
Tyrosyl-DNA phosphodiesterase 1	CHEMBL1075138	Q9NUW8	6N0D	Not Available	0.9833	0.7122
Monoamine oxidase A	CHEMBL1951	P21397	2Z5Y	Not Available	0.9539	0.9149
Cathepsin D	CHEMBL2581	P07339	4OD9	T67102	0.9533	0.9895
Transcription intermediary factor 1-alpha	CHEMBL3108638	O15164	4YBM	Not Available	0.9477	0.9556
Xanthine dehydrogenase	CHEMBL1929	P47989	2E1Q	T40954	0.9245	0.9612
DNA topoisomerase II alpha	CHEMBL1806	P11388	6ZY5	T17048	0.9138	0.89
DNA-(apurinic or apyrimidinic site) lyase	CHEMBL5619	P27695	6BOW	T13348	0.8969	0.9111
Pregnane X receptor	CHEMBL3401	O75469	6TFI	T82702	0.8664	0.9473
Thyroid hormone receptor alpha	CHEMBL1860	P10827	3ILZ	T79591	0.8484	0.9915
Cyclin-dependent kinase 5	CHEMBL4036	Q00535	4AU8	T20973	0.7981	0.7909
Glycine receptor subunit alpha-1	CHEMBL5845	P23415	4X5T	T50269	0.7973	0.9071
Dual specificity protein phosphatase 3	CHEMBL2635	P51452	3F81	Not Available	0.7948	0.94
Nuclear factor NF-kappa-B p105 subunit	CHEMBL3251	P19838	1SVC	Not Available	0.7929	0.9609
Egl nine homolog 1	CHEMBL5697	Q9GZT9	4BQY	Not Available	0.7869	0.934
Dual specificity phosphatase Cdc25C	CHEMBL2378	P30307	3OP3	Not Available	0.7726	0.9667
Kruppel-like factor 5	CHEMBL1293249	Q13887	Not Available	Not Available	0.7619	0.8633
Cyclin-dependent kinase 5/CDK5 activator 1	CHEMBL1907600	Q00535	1UNL	T20973	0.7618	0.9303
Arachidonate 12-lipoxygenase	CHEMBL3687	P18054	3D3L	Not Available	0.7552	0.7557
G-protein coupled bile acid receptor 1	CHEMBL5409	Q8TDU6	7CFM	T86273	0.7542	0.9365
Beta-glucuronidase	CHEMBL2728	P08236	3HN3	T96413	0.7541	0.7768
Histone deacetylase 2	CHEMBL1937	Q92769	7KBG	T51191	0.7392	0.9475
IgG receptor FcRn large subunit p51	CHEMBL5966	P55899	6FGB	Not Available	0.7384	0.9093
Heat shock protein HSP 90-alpha	CHEMBL3880	P07900	3Q6M	Not Available	0.7336	0.9621
Cytochrome P450 3A4	CHEMBL340	P08684	5VCC	T37848	0.7223	0.9119
Dopamine D1 receptor	CHEMBL2056	P21728	7JVP	Not Available	0.7179	0.91
Pyroglutamylated RFamide peptide receptor	CHEMBL5852	Q96P65	Not Available	Not Available	0.7088	0.85
Dual specificity phosphatase Cdc25B	CHEMBL4804	P30305	1QB0	Not Available	0.7062	0.795
Dipeptidyl peptidase IX	CHEMBL4793	Q86TI2	6EOR	Not Available	0.7057	0.9695
Indoleamine 2,3-dioxygenase	CHEMBL4685	P14902	6E43	T89697	0.7056	0.9638
Prostanoid EP1 receptor	CHEMBL1811	P34995	Not Available	T15497	0.7038	0.9571
Coagulation factor XIII	CHEMBL4530	P00488	4KTY	Not Available	0.6974	0.96
Glucose transporter	CHEMBL2535	P11166	6THA	Not Available	0.6936	0.9875
Protein-tyrosine phosphatase 2C	CHEMBL3864	Q06124	5EHR	T13057	0.6933	0.9442
Sodium channel protein type III alpha subunit	CHEMBL5163	Q9NY46	Not Available	T76937	0.6873	0.969
Dual specificity mitogen-activated protein kinase kinase 2	CHEMBL2964	P36507	1S9I	Not Available	0.6865	0.8
Mineralocorticoid receptor	CHEMBL1994	P08235	4PF3	Not Available	0.6797	1
Glycine transporter 2	CHEMBL3060	Q9Y345	Not Available	Not Available	0.6766	0.9917
Vasopressin V1b receptor	CHEMBL1921	P47901	Not Available	Not Available	0.6761	0.925
Transthyretin	CHEMBL3194	P02766	6SUG	T86462	0.6747	0.9071
Misshapen-like kinase 1	CHEMBL5518	Q8N4C8	Not Available	Not Available	0.6672	0.74
Cytochrome P450 19A1	CHEMBL1978	P11511	3S79	T13260	0.6606	0.9176
Nuclear receptor subfamily 4 group A member 1	CHEMBL1293229	P22736	4RZF	Not Available	0.6598	0.78
SUMO-activating enzyme	CHEMBL2095174	Q9UBE0	6XOG	Not Available	0.643	0.79
Dipeptidyl peptidase VIII	CHEMBL4657	Q6V1X1	6EOP	Not Available	0.6391	0.9721
Platelet-derived growth factor receptor alpha	CHEMBL2007	P16234	7LBF	T53524	0.6348	0.9107
Tyrosine-protein kinase YES	CHEMBL2073	P07947	2HDA	Not Available	0.6345	0.8314
P2X purinoceptor 4	CHEMBL2104	Q99571	Not Available	T60330	0.6338	0.975
Tyrosine- and threonine-specific cdc2-inhibitory kinase	CHEMBL3984	Q99640	5VCZ	Not Available	0.6299	0.85
Kinesin-like protein 1	CHEMBL4581	P52732	6TIW	T28484	0.6289	0.9318
Lysosomal Pro-X carboxypeptidase	CHEMBL2335	P42785	3N2Z	Not Available	0.6278	1
Phosphodiesterase 11A	CHEMBL2717	Q9HCR9	Not Available	Not Available	0.6277	0.85
Glutaminase kidney isoform, mitochondrial	CHEMBL2146302	O94925	3UO9	T86734	0.6252	1
Dihydroorotate dehydrogenase	CHEMBL1966	Q02127	6FMD	T99009	0.6195	0.9609
C-X-C chemokine receptor type 4	CHEMBL2107	P61073	3ODU	T96079	0.6151	0.931
Tyrosine-protein kinase receptor RET	CHEMBL2041	P07949	6Q2O	T60631	0.6127	0.9179
Nuclear factor erythroid 2-related factor 2	CHEMBL1075094	Q16236	2FLU	Not Available	0.6123	0.96
Adenosine A1 receptor	CHEMBL226	P30542	5N2S	T92072	0.6109	0.9593
Arachidonate 5-lipoxygenase	CHEMBL215	P09917	3V98	Not Available	0.605	0.9268
Kelch-like ECH-associated protein 1	CHEMBL2069156	Q14145	6WCQ	Not Available	0.6049	0.8238
Excitatory amino acid transporter 1	CHEMBL3085	P43003	5LM4	Not Available	0.6025	0.9467
Peptidyl-prolyl cis-trans isomerase NIMA-interacting 1	CHEMBL2288	Q13526	1PIN	T16308	0.6016	0.9171
BMP-2-inducible protein kinase	CHEMBL4522	Q9NSY1	4W9W	Not Available	0.6007	0.7811
Nitric oxide synthase, inducible	CHEMBL4481	P35228	3E7G	T02703	0.5983	0.948
Histamine H4 receptor	CHEMBL3759	Q9H3N8	Not Available	Not Available	0.5971	0.9381
Ribosomal protein S6 kinase alpha 3	CHEMBL2345	P51812	4D9T	Not Available	0.5945	0.9564
Cyclin-dependent kinase 1/cyclin B	CHEMBL2094127	P06493	6GU2	T49898	0.588	0.96
Excitatory amino acid transporter 3	CHEMBL2721	P43005	6X2L	Not Available	0.5838	0.935
Adaptor-associated kinase	CHEMBL3830	Q2M2I8	5TE0	T98271	0.5816	0.831
Formyl peptide receptor 1	CHEMBL3359	P21462	Not Available	T87831	0.5792	0.9356
Neuronal acetylcholine receptor; alpha4/beta4	CHEMBL1907591	P30926	6UR8	T70967	0.5787	1
Nuclear receptor ROR-beta	CHEMBL3091268	Q92753	Not Available	Not Available	0.5782	0.955
G protein-coupled receptor kinase 5	CHEMBL5678	P34947	4TND	Not Available	0.5776	0.88
Platelet-derived growth factor receptor beta	CHEMBL1913	P09619	3MJG	T59102	0.5768	0.957
NT-3 growth factor receptor	CHEMBL5608	Q16288	6KZD	Not Available	0.5653	0.9589
Serine/threonine-protein kinase PLK4	CHEMBL3788	O00444	3COK	Not Available	0.5625	0.8365
Cyclin-dependent kinase 2	CHEMBL301	P24941	5LMK	T70176	0.5593	0.9123
Acetyl-CoA carboxylase 2	CHEMBL4829	O00763	3TDC	T08922	0.5566	0.98
Ribosomal protein S6 kinase alpha 1	CHEMBL2553	Q15418	2Z7Q	Not Available	0.5517	0.8511
Multidrug resistance-associated protein 1	CHEMBL3004	P33527	4C3Z	T11288	0.5509	0.9637
Vascular endothelial growth factor receptor 1	CHEMBL1868	P17948	5T89	Not Available	0.5466	0.9647
ADAM10	CHEMBL5028	O14672	6BE6	T31902	0.5394	0.975
Tyrosine-protein kinase receptor TYRO3	CHEMBL5314	Q06418	1RHF	Not Available	0.5387	0.96
Lysine-specific demethylase 4A	CHEMBL5896	O75164	6G5X	Not Available	0.5368	0.9909
G-protein coupled receptor 6	CHEMBL3714130	P46095	Not Available	Not Available	0.5346	0.9736
Voltage-gated N-type calcium channel alpha-1B subunit	CHEMBL4478	Q00975	Not Available	T38338	0.5346	0.9714
Serine/threonine-protein kinase receptor R3	CHEMBL5311	P37023	3MY0	T36959	0.5329	0.8267
Histone acetyltransferase KAT6A	CHEMBL3774298	Q92794	2OZU	Not Available	0.5327	0.975
Tyrosine-protein kinase FRK	CHEMBL4223	P42685	Not Available	Not Available	0.5318	0.7125
Phosphodiesterase 3A	CHEMBL241	Q14432	7LRC	T88975	0.5303	0.9294
G-protein coupled receptor 55	CHEMBL1075322	Q9Y2T6	Not Available	T87670	0.5298	0.7815
Alkaline phosphatase, tissue-nonspecific isozyme	CHEMBL5979	P05186	Not Available	T09538	0.5263	0.854
L-lactate dehydrogenase B chain	CHEMBL4940	P07195	1I0Z	Not Available	0.5254	0.9553
Integrin alpha-5/beta-1	CHEMBL2095226	P05556	7NWL	T01851	0.5241	0.9639
Phosphodiesterase 3B	CHEMBL290	Q13370	1SO2	Not Available	0.5235	0.94
Thromboxane A2 receptor	CHEMBL2069	P21731	Not Available	T76198	0.5209	0.9262
Aminopeptidase N	CHEMBL1907	P15144	4FYT	T67272	0.5181	0.9331
Carboxylesterase 2	CHEMBL3180	O00748	Not Available	Not Available	0.5169	0.9
Stimulator of interferon genes protein	CHEMBL4523377	Q86WV6	6NT5	Not Available	0.5141	0.9548
Endoplasmic reticulum aminopeptidase 1	CHEMBL5939	Q9NZ08	6Q4R	Not Available	0.5128	1
Acetylcholine receptor; alpha1/beta1/delta/gamma	CHEMBL1907588	P02708	5HBT	T04689	0.5127	0.9833
Excitatory amino acid transporter 2	CHEMBL4973	P43004	Not Available	Not Available	0.512	0.9875
Methionine aminopeptidase 2	CHEMBL3922	P50579	1B6A	T75596	0.5108	0.9728
Proteasome Macropain subunit	CHEMBL3492	P49721	5LE5	Not Available	0.5067	0.9024
Niemann-Pick C1 protein	CHEMBL1293277	O15118	6W5S	Not Available	0.5055	0.8111
Neurotensin receptor 2	CHEMBL2514	O95665	Not Available	Not Available	0.5049	1
Toll-like receptor 4	CHEMBL5255	O00206	4G8A	T81443	0.5036	0.925
DNA topoisomerase I	CHEMBL1781	P11387	1K4T	T09826	0.5031	0.97
Tyrosine-protein kinase FGR	CHEMBL4454	P09769	Not Available	Not Available	0.5021	0.77
