# Supplementary material for: Exploring the mechanism of Alisma orientale for the treatment of pregnancy induced hypertension and potential hepato-nephrotoxicity by using network pharmacology, network toxicology, molecular docking and molecular dynamics simulation
Source: Front Pharmacol. 2022 Nov 15;13:1027112. doi: 10.3389/fphar.2022.1027112 (PMC9705790; doi:10.3389/fphar.2022.1027112)
Supplement: Supplementary file 4 [file DataSheet8.ZIP › Supplement Materials/Compounds and Targets/Toxic compound details/S-stearic acid.xlsx]

## Sheet: Sheet1
Exported data
Stronger Target Name	ChEMBL-ID	UniProt ID	PDB Visualization	TTD ID	Min Activity	Assay type
Olfactory receptor 51E2	CHEMBL4523454	Q9H255	Not Available	Not Available	9.8 nm	EC50
Fatty acid binding protein epidermal	CHEMBL3674	Q01469	5HZ5	Not Available	802 nm	Kd
Fatty acid binding protein adipocyte	CHEMBL2083	P15090	3P6D	Not Available	930 nm	IC50
G-protein coupled receptor 84	CHEMBL3714079	Q9NQS5	Not Available	Not Available	108 nm	Ki
Free fatty acid receptor 1	CHEMBL4422	O14842	5TZR	Not Available	758.58 nm	EC50
Prelamin-A/C	CHEMBL1293235	P02545	6JLB	Not Available	0.9 nm	Potency
Target Name	ChEMBL-ID	UniProt ID	PDB Visualization	TTD ID	Probability	Model accuracy
Glycine transporter 2	CHEMBL3060	Q9Y345	Not Available	Not Available	0.9507	0.9917
Cathepsin D	CHEMBL2581	P07339	4OD9	T67102	0.9503	0.9895
Nuclear factor NF-kappa-B p105 subunit	CHEMBL3251	P19838	1SVC	Not Available	0.9486	0.9609
Geranylgeranyl pyrophosphate synthetase	CHEMBL4769	O95749	6R4V	Not Available	0.9288	0.9208
Cyclooxygenase-2	CHEMBL230	P35354	5F19	Not Available	0.9073	0.8963
DNA topoisomerase I	CHEMBL1781	P11387	1K4T	T09826	0.8682	0.97
Acyl coenzyme A:cholesterol acyltransferase	CHEMBL2265	P23141	5A7G	T76369	0.8484	0.8594
Mitogen-activated protein kinase kinase kinase 5	CHEMBL5285	Q99683	5ULM	T97589	0.838	0.9226
Sphingosine 1-phosphate receptor Edg-3	CHEMBL3892	Q99500	7C4S	T11241	0.8286	0.9729
Cyclooxygenase-1	CHEMBL221	P23219	6Y3C	Not Available	0.824	0.9017
Dipeptidyl peptidase IX	CHEMBL4793	Q86TI2	6EOR	Not Available	0.8124	0.9695
Formyl peptide receptor 1	CHEMBL3359	P21462	Not Available	T87831	0.7999	0.9356
Purinergic receptor P2Y12	CHEMBL2001	Q9H244	4PXZ	T46937	0.7992	0.96
Endoplasmic reticulum aminopeptidase 2	CHEMBL5043	Q6P179	6EA4	Not Available	0.7862	0.9181
Toll-like receptor 4	CHEMBL5255	O00206	4G8A	T81443	0.7754	0.925
Neuronal acetylcholine receptor; alpha4/beta4	CHEMBL1907591	P30926	6UR8	T70967	0.7748	1
Tyrosyl-DNA phosphodiesterase 1	CHEMBL1075138	Q9NUW8	6N0D	Not Available	0.7736	0.7122
MAP kinase ERK2	CHEMBL4040	P28482	6SLG	Not Available	0.7704	0.8382
G-protein coupled receptor 55	CHEMBL1075322	Q9Y2T6	Not Available	T87670	0.7669	0.7815
Lipoxin A4 receptor	CHEMBL4227	P25090	6OMM	Not Available	0.7524	1
PI3-kinase p110-alpha/p85-alpha	CHEMBL2111367	P27986	4JPS	T80276	0.7506	0.9433
Cysteinyl leukotriene receptor 2	CHEMBL4330	Q9NS75	Not Available	T74238	0.7494	0.98
Sphingosine 1-phosphate receptor Edg-8	CHEMBL2274	Q9H228	Not Available	T50089	0.7402	1
Photoreceptor-specific nuclear receptor	CHEMBL4374	Q9Y5X4	4LOG	Not Available	0.7332	0.85
Cytochrome P450 3A4	CHEMBL340	P08684	5VCC	T37848	0.7325	0.9119
Proteasome subunit beta type-9	CHEMBL1944495	P28065	6E5B	Not Available	0.727	0.975
Casein kinase II alpha/beta	CHEMBL3038477	P67870	6TLS	T51565	0.715	0.9923
Aminopeptidase N	CHEMBL1907	P15144	4FYT	T67272	0.7115	0.9331
DNA-(apurinic or apyrimidinic site) lyase	CHEMBL5619	P27695	6BOW	T13348	0.7085	0.9111
T-cell protein-tyrosine phosphatase	CHEMBL3807	P17706	1L8K	Not Available	0.7044	0.93
Dipeptidyl peptidase II	CHEMBL3976	Q9UHL4	4EBB	Not Available	0.7011	0.9229
Pregnane X receptor	CHEMBL3401	O75469	6TFI	T82702	0.699	0.9473
Sodium channel protein type III alpha subunit	CHEMBL5163	Q9NY46	Not Available	T76937	0.6956	0.969
Protein kinase C alpha	CHEMBL299	P17252	4RA4	T12808	0.692	0.9803
Protein-tyrosine phosphatase 1B	CHEMBL335	P18031	5QGF	Not Available	0.6913	0.9517
Nuclear receptor subfamily 4 group A member 1	CHEMBL1293229	P22736	4RZF	Not Available	0.6886	0.78
Nuclear factor erythroid 2-related factor 2	CHEMBL1075094	Q16236	2FLU	Not Available	0.6839	0.96
Relaxin receptor 1	CHEMBL1293316	Q9HBX9	Not Available	T73696	0.6823	0.825
Neurotensin receptor 2	CHEMBL2514	O95665	Not Available	Not Available	0.6799	1
Glycine receptor subunit alpha-1	CHEMBL5845	P23415	4X5T	T50269	0.6731	0.9071
Transcription intermediary factor 1-alpha	CHEMBL3108638	O15164	4YBM	Not Available	0.6729	0.9556
Cathepsin G	CHEMBL4071	P08311	6VTM	T86385	0.6719	0.9464
Sphingosine 1-phosphate receptor Edg-5	CHEMBL2955	O95136	Not Available	T47888	0.6713	0.9286
Kruppel-like factor 5	CHEMBL1293249	Q13887	Not Available	Not Available	0.6712	0.8633
Protein-tyrosine phosphatase LC-PTP	CHEMBL2219	P35236	1ZC0	Not Available	0.6619	0.7938
Aldo-keto reductase family 1 member C2	CHEMBL5847	P52895	4XO6	Not Available	0.6571	0.925
Solute carrier family 40 member 1	CHEMBL3392948	Q9NP59	6WBV	T86264	0.6567	0.95
Prostanoid EP1 receptor	CHEMBL1811	P34995	Not Available	T15497	0.6528	0.9571
ADAM10	CHEMBL5028	O14672	6BE6	T31902	0.6503	0.975
Sodium channel protein type II alpha subunit	CHEMBL4187	Q99250	6J8E	Not Available	0.6455	0.955
Sphingosine 1-phosphate receptor Edg-6	CHEMBL3230	O95977	Not Available	Not Available	0.6453	0.9401
Nuclear receptor ROR-beta	CHEMBL3091268	Q92753	Not Available	Not Available	0.6393	0.955
Dipeptidyl peptidase VIII	CHEMBL4657	Q6V1X1	6EOP	Not Available	0.6357	0.9721
Aurora kinase B/Inner centromere protein	CHEMBL3430907	Q96GD4	6YIH	T46781	0.6328	0.975
Sodium channel protein type IV alpha subunit	CHEMBL2072	P35499	6AGF	T02546	0.6257	0.9232
Epoxide hydrolase 1	CHEMBL1968	P07099	Not Available	Not Available	0.6253	0.9857
Adenosine A3 receptor	CHEMBL256	P0DMS8	Not Available	T36059	0.625	0.9593
Kelch-like ECH-associated protein 1	CHEMBL2069156	Q14145	6WCQ	Not Available	0.6242	0.8238
Caspase-8	CHEMBL3776	Q14790	4JJ7	T15700	0.616	0.9706
Cytochrome P450 2A6	CHEMBL5282	P11509	2FDV	T06455	0.6077	0.7178
Adenosylhomocysteinase	CHEMBL2664	P23526	1LI4	Not Available	0.6064	0.8667
Multidrug resistance-associated protein 1	CHEMBL3004	P33527	4C3Z	T11288	0.6053	0.9637
Potassium channel subfamily K member 9	CHEMBL2321614	Q9NPC2	6GHP	Not Available	0.6016	0.8
PI3-kinase p110-delta subunit	CHEMBL3130	O00329	6PYR	T67849	0.6002	0.9647
Cyclin-dependent kinase 5/CDK5 activator 1	CHEMBL1907600	Q00535	1UNL	T20973	0.5965	0.9303
Alkaline phosphatase, tissue-nonspecific isozyme	CHEMBL5979	P05186	Not Available	T09538	0.5922	0.854
Leukotriene A4 hydrolase	CHEMBL4618	P09960	3U9W	T03691	0.5876	0.9786
Kallikrein 7	CHEMBL2443	P49862	2QXI	Not Available	0.5852	0.94
Dual specificity protein kinase CLK4	CHEMBL4203	Q9HAZ1	6FYV	Not Available	0.5757	0.9445
Cystinyl aminopeptidase	CHEMBL2693	Q9UIQ6	5MJ6	Not Available	0.5694	0.9764
DCN1-like protein 1	CHEMBL4105838	Q96GG9	6BG3	Not Available	0.568	0.95
Neurokinin 2 receptor	CHEMBL2327	P21452	Not Available	T52790	0.563	0.9889
Bloom syndrome protein	CHEMBL1293237	P54132	4O3M	Not Available	0.5629	0.7006
Casein kinase II alpha	CHEMBL3629	P68400	6TLS	T51565	0.5595	0.9889
Protein Mdm4	CHEMBL1255126	O15151	6Q9Y	T36741	0.5589	0.902
Prostanoid EP2 receptor	CHEMBL1881	P43116	7CX2	T38529	0.5579	0.93
Carboxylesterase 2	CHEMBL3180	O00748	Not Available	Not Available	0.5569	0.9
G-protein coupled receptor 35	CHEMBL1293267	Q9HC97	Not Available	Not Available	0.5558	0.8934
Kallikrein 5	CHEMBL4447	Q9Y337	6QFE	Not Available	0.555	0.875
Glutamate NMDA receptor; GRIN1/GRIN2B	CHEMBL1907603	Q05586	5EWM	Not Available	0.5531	0.9589
Caspase-6	CHEMBL3308	P55212	2WDP	Not Available	0.5497	0.9756
Carnitine O-palmitoyltransferase 1, muscle isoform	CHEMBL2216739	Q92523	Not Available	T75888	0.5479	0.8833
Cannabinoid CB2 receptor	CHEMBL253	P34972	6KPF	Not Available	0.5461	0.9725
Peptidyl-prolyl cis-trans isomerase NIMA-interacting 1	CHEMBL2288	Q13526	1PIN	T16308	0.5379	0.9171
Toll-like receptor 8	CHEMBL5805	Q9NR97	3WN4	T48703	0.5341	0.9625
Bcr/Abl fusion protein	CHEMBL2096618	P00519	5N7E	Not Available	0.533	0.8583
Trypsin I	CHEMBL209	P07477	2RA3	T27602	0.5291	0.9
Protein kinase C delta	CHEMBL2996	Q05655	1YRK	T44861	0.5285	0.9779
Tyrosine-protein kinase ITK/TSK	CHEMBL2959	Q08881	4HCU	T91761	0.5278	0.95
Transmembrane protease serine 6	CHEMBL1795139	Q8IU80	Not Available	Not Available	0.5276	0.9833
Arginase-2, mitochondrial	CHEMBL1795148	P78540	6SS2	T36806	0.5232	0.9667
Dopamine D2 receptor	CHEMBL217	P14416	7JVR	Not Available	0.5206	0.9562
Carnitine palmitoyltransferase 2	CHEMBL3238	P23786	Not Available	Not Available	0.5163	0.9405
Calpain 1	CHEMBL3891	P07384	1ZCM	Not Available	0.5154	0.9304
Casein kinase II alpha (prime)	CHEMBL4070	P19784	6TGU	Not Available	0.5139	0.9167
Serine/threonine-protein kinase PLK1	CHEMBL3024	P53350	2OWB	T40694	0.5139	0.9743
C-C chemokine receptor type 1	CHEMBL2413	P32246	Not Available	T16016	0.5136	0.895
Aldo-keto-reductase family 1 member C3	CHEMBL4681	P42330	1S1P	T60857	0.5125	0.8905
Carbonic anhydrase III	CHEMBL2885	P07451	3UYQ	Not Available	0.5123	0.8745
Nicotinamide phosphoribosyltransferase	CHEMBL1744525	P43490	4LVF	T54582	0.5109	0.9625
Protein-tyrosine phosphatase 2C	CHEMBL3864	Q06124	5EHR	T13057	0.5097	0.9442
PI3-kinase p110-beta subunit	CHEMBL3145	P42338	Not Available	T05031	0.5078	0.9875
Cyclin-dependent kinase 1/cyclin B1	CHEMBL1907602	P06493	6GU2	T49898	0.5062	0.9124
Endoplasmic reticulum-associated amyloid beta-peptide-binding protein	CHEMBL4159	Q99714	2O23	Not Available	0.5023	0.7016
