# Supplementary material for: Exploring the mechanism of Alisma orientale for the treatment of pregnancy induced hypertension and potential hepato-nephrotoxicity by using network pharmacology, network toxicology, molecular docking and molecular dynamics simulation
Source: Front Pharmacol. 2022 Nov 15;13:1027112. doi: 10.3389/fphar.2022.1027112 (PMC9705790; doi:10.3389/fphar.2022.1027112)
Supplement: Supplementary file 4 [file DataSheet8.ZIP › Supplement Materials/Compounds and Targets/Toxic compound details/S-sucrose.xlsx]

## Sheet: Sheet1
Exported data
Target Name	ChEMBL-ID	UniProt ID	PDB Visualization	TTD ID	Probability	Model accuracy
DNA-(apurinic or apyrimidinic site) lyase	CHEMBL5619	P27695	6BOW	T13348	0.9592	0.9111
Endoplasmic reticulum-associated amyloid beta-peptide-binding protein	CHEMBL4159	Q99714	2O23	Not Available	0.9539	0.7016
Bloom syndrome protein	CHEMBL1293237	P54132	4O3M	Not Available	0.9236	0.7006
Nuclear factor NF-kappa-B p105 subunit	CHEMBL3251	P19838	1SVC	Not Available	0.8821	0.9609
Glutamate receptor ionotropic, AMPA 2	CHEMBL4016	P42262	2WJW	T42392	0.8777	0.8692
Tyrosyl-DNA phosphodiesterase 1	CHEMBL1075138	Q9NUW8	6N0D	Not Available	0.8607	0.7122
Adenosine A1 receptor	CHEMBL226	P30542	5N2S	T92072	0.8474	0.9593
Cyclin-dependent kinase 2/cyclin A	CHEMBL2094128	P24941	4BCN	T70176	0.8403	0.9725
Pregnane X receptor	CHEMBL3401	O75469	6TFI	T82702	0.8362	0.9473
Inhibitor of nuclear factor kappa B kinase alpha subunit	CHEMBL3476	O15111	5EBZ	Not Available	0.8324	0.9583
LSD1/CoREST complex	CHEMBL3137262	O60341	5L3D	Not Available	0.8226	0.9709
Cannabinoid CB1 receptor	CHEMBL218	P21554	6N4B	Not Available	0.8119	0.9661
Dual specificity protein phosphatase 3	CHEMBL2635	P51452	3F81	Not Available	0.8068	0.94
Nuclear factor erythroid 2-related factor 2	CHEMBL1075094	Q16236	2FLU	Not Available	0.7847	0.96
Sodium channel protein type II alpha subunit	CHEMBL4187	Q99250	6J8E	Not Available	0.7831	0.955
Glycine transporter 2	CHEMBL3060	Q9Y345	Not Available	Not Available	0.7605	0.9917
Adenosine kinase	CHEMBL3589	P55263	1BX4	T91661	0.7598	0.9805
NT-3 growth factor receptor	CHEMBL5608	Q16288	6KZD	Not Available	0.7506	0.9589
Sodium channel protein type IV alpha subunit	CHEMBL2072	P35499	6AGF	T02546	0.7281	0.9232
Sodium channel protein type III alpha subunit	CHEMBL5163	Q9NY46	Not Available	T76937	0.7186	0.969
C5a anaphylatoxin chemotactic receptor	CHEMBL2373	P21730	6C1R	T15439	0.7127	0.9262
Hypoxia-inducible factor 1 alpha	CHEMBL4261	Q16665	4H6J	Not Available	0.7124	0.8514
Cyclin-dependent kinase 1/cyclin B1	CHEMBL1907602	P06493	6GU2	T49898	0.7079	0.9124
Histone deacetylase 5	CHEMBL2563	Q9UQL6	5UWI	Not Available	0.7012	0.8967
Glutamate NMDA receptor; GRIN1/GRIN2B	CHEMBL1907603	Q05586	5EWM	Not Available	0.6972	0.9589
Transcription intermediary factor 1-alpha	CHEMBL3108638	O15164	4YBM	Not Available	0.6898	0.9556
Serine/threonine-protein kinase mTOR	CHEMBL2842	P42345	6BCX	T75243	0.6808	0.9278
Relaxin receptor 1	CHEMBL1293316	Q9HBX9	Not Available	T73696	0.679	0.825
Histone deacetylase 2	CHEMBL1937	Q92769	7KBG	T51191	0.6761	0.9475
Vitamin D receptor	CHEMBL1977	P11473	3B0T	T34234	0.6739	0.9943
Kruppel-like factor 5	CHEMBL1293249	Q13887	Not Available	Not Available	0.6736	0.8633
Phosphodiesterase 3A	CHEMBL241	Q14432	7LRC	T88975	0.6726	0.9294
Mineralocorticoid receptor	CHEMBL1994	P08235	4PF3	Not Available	0.6689	1
Excitatory amino acid transporter 2	CHEMBL4973	P43004	Not Available	Not Available	0.6676	0.9875
PI3-kinase p110-alpha subunit	CHEMBL4005	P42336	4JPS	T80276	0.6666	0.9747
Dual specificity protein kinase CLK4	CHEMBL4203	Q9HAZ1	6FYV	Not Available	0.6641	0.9445
Uracil nucleotide/cysteinyl leukotriene receptor	CHEMBL1075162	Q13304	Not Available	Not Available	0.6602	0.8033
Coagulation factor XIII	CHEMBL4530	P00488	4KTY	Not Available	0.6586	0.96
Formyl peptide receptor 1	CHEMBL3359	P21462	Not Available	T87831	0.656	0.9356
PRMT5/MEP50 complex	CHEMBL3137261	O14744	6V0P	T82665	0.6547	1
DNA topoisomerase II alpha	CHEMBL1806	P11388	6ZY5	T17048	0.6539	0.89
Lipoxin A4 receptor	CHEMBL4227	P25090	6OMM	Not Available	0.6503	1
Acyl-CoA desaturase	CHEMBL5555	O00767	4ZYO	T10897	0.6499	0.975
Sodium/hydrogen exchanger 1	CHEMBL2781	P19634	7DSX	T82028	0.6447	0.9024
Lysosomal Pro-X carboxypeptidase	CHEMBL2335	P42785	3N2Z	Not Available	0.6391	1
Tyrosine-protein kinase receptor UFO	CHEMBL4895	P30530	5U6B	T82383	0.6387	0.9095
G-protein coupled receptor 6	CHEMBL3714130	P46095	Not Available	Not Available	0.6378	0.9736
PI3-kinase p110-alpha/p85-alpha	CHEMBL2111367	P27986	4JPS	T80276	0.6357	0.9433
Gamma-secretase	CHEMBL2094135	Q96BI3	6IYC	Not Available	0.6322	0.9805
Proteasome component C5	CHEMBL4208	P20618	6KWY	Not Available	0.6289	0.9
Methionine aminopeptidase 2	CHEMBL3922	P50579	1B6A	T75596	0.6288	0.9728
ADAM10	CHEMBL5028	O14672	6BE6	T31902	0.6255	0.975
Prostanoid EP1 receptor	CHEMBL1811	P34995	Not Available	T15497	0.6254	0.9571
Pyroglutamylated RFamide peptide receptor	CHEMBL5852	Q96P65	Not Available	Not Available	0.6208	0.85
Toll-like receptor 4	CHEMBL5255	O00206	4G8A	T81443	0.62	0.925
Trypsin I	CHEMBL209	P07477	2RA3	T27602	0.6136	0.9
Prostanoid EP2 receptor	CHEMBL1881	P43116	7CX2	T38529	0.6119	0.93
Cyclooxygenase-1	CHEMBL221	P23219	6Y3C	Not Available	0.6107	0.9017
Acetyl-CoA carboxylase 1	CHEMBL3351	Q13085	6G2H	Not Available	0.6089	0.9304
Kappa opioid receptor	CHEMBL237	P41145	4DJH	T60693	0.6084	0.981
Neurotensin receptor 2	CHEMBL2514	O95665	Not Available	Not Available	0.6074	1
Solute carrier family 40 member 1	CHEMBL3392948	Q9NP59	6WBV	T86264	0.6074	0.95
G protein-coupled receptor kinase 5	CHEMBL5678	P34947	4TND	Not Available	0.6068	0.88
Tissue factor pathway inhibitor	CHEMBL3713062	P10646	5NMV	T78890	0.6046	0.9733
SUMO-activating enzyme	CHEMBL2095174	Q9UBE0	6XOG	Not Available	0.5998	0.79
Multidrug resistance-associated protein 1	CHEMBL3004	P33527	4C3Z	T11288	0.598	0.9637
Amine oxidase, copper containing	CHEMBL3437	Q16853	2C10	T69619	0.5977	0.94
Heat shock protein HSP 90-alpha	CHEMBL3880	P07900	3Q6M	Not Available	0.5949	0.9621
Hexokinase type IV	CHEMBL3820	P35557	3F9M	T87166	0.5927	0.9196
Cathepsin D	CHEMBL2581	P07339	4OD9	T67102	0.5922	0.9895
Aurora kinase B/Inner centromere protein	CHEMBL3430907	Q96GD4	6YIH	T46781	0.5893	0.975
Sphingosine 1-phosphate receptor Edg-8	CHEMBL2274	Q9H228	Not Available	T50089	0.5882	1
Muscarinic acetylcholine receptor M1	CHEMBL216	P11229	6OIJ	T28893	0.5857	0.9423
Protein-arginine N-methyltransferase 1	CHEMBL5524	Q99873	6NT2	Not Available	0.5856	0.9667
Cystic fibrosis transmembrane conductance regulator	CHEMBL4051	P13569	6MSM	T55654	0.5809	0.9571
Tissue-type plasminogen activator	CHEMBL1873	P00750	1RTF	T45299	0.5792	0.9333
Sphingosine kinase 1	CHEMBL4394	Q9NYA1	4V24	T86014	0.5784	0.9603
Mitogen-activated protein kinase kinase kinase 14	CHEMBL5888	Q99558	6Z1T	Not Available	0.5758	1
Voltage-gated N-type calcium channel alpha-1B subunit	CHEMBL4478	Q00975	Not Available	T38338	0.5751	0.9714
Leukotriene A4 hydrolase	CHEMBL4618	P09960	3U9W	T03691	0.5739	0.9786
Excitatory amino acid transporter 3	CHEMBL2721	P43005	6X2L	Not Available	0.5712	0.935
Plasminogen activator inhibitor-1	CHEMBL3475	P05121	3CVM	T15556	0.571	0.83
Urokinase-type plasminogen activator	CHEMBL3286	P00749	1GJ7	T17758	0.5685	0.9788
Hypoxanthine-guanine phosphoribosyltransferase	CHEMBL2360	P00492	5HIA	Not Available	0.5665	0.8738
Sphingosine 1-phosphate receptor Edg-5	CHEMBL2955	O95136	Not Available	T47888	0.566	0.9286
E3 SUMO-protein ligase CBX4	CHEMBL3232685	O00257	5EPL	Not Available	0.5648	0.93
Cysteinyl leukotriene receptor 2	CHEMBL4330	Q9NS75	Not Available	T74238	0.5573	0.98
Calpain 1	CHEMBL3891	P07384	1ZCM	Not Available	0.5569	0.9304
Platelet-derived growth factor receptor	CHEMBL2095189	P09619	3MJG	T53524	0.5566	0.7167
DNA (cytosine-5)-methyltransferase 1	CHEMBL1993	P26358	4WXX	T88304	0.5525	0.9544
Protein-glutamine gamma-glutamyltransferase	CHEMBL2730	P21980	2Q3Z	Not Available	0.5521	0.9238
Cholesteryl ester transfer protein	CHEMBL3572	P11597	2OBD	T15334	0.5506	0.9267
G-protein coupled receptor 55	CHEMBL1075322	Q9Y2T6	Not Available	T87670	0.5498	0.7815
Protein tyrosine kinase 2 beta	CHEMBL5469	Q14289	4EKU	T07087	0.5496	0.9103
Excitatory amino acid transporter 1	CHEMBL3085	P43003	5LM4	Not Available	0.5493	0.9467
Palmitoleoyl-protein carboxylesterase NOTUM	CHEMBL3714531	Q6P988	4WBH	Not Available	0.5475	0.9714
Tyrosine-protein kinase ITK/TSK	CHEMBL2959	Q08881	4HCU	T91761	0.5444	0.95
Sphingosine 1-phosphate receptor Edg-6	CHEMBL3230	O95977	Not Available	Not Available	0.5442	0.9401
Muscarinic acetylcholine receptor M2	CHEMBL211	P08172	5ZKC	T46185	0.5418	0.9497
PI3-kinase p110-beta subunit	CHEMBL3145	P42338	Not Available	T05031	0.5404	0.9875
Acetyl-CoA carboxylase 2	CHEMBL4829	O00763	3TDC	T08922	0.5393	0.98
Neprilysin	CHEMBL1944	P08473	6SUK	T05409	0.5384	0.9263
FML2_HUMAN	CHEMBL5646	Q6L5J4	Not Available	Not Available	0.5328	1
Proteasome subunit beta type-9	CHEMBL1944495	P28065	6E5B	Not Available	0.5243	0.975
Cytochrome P450 3A4	CHEMBL340	P08684	5VCC	T37848	0.5216	0.9119
Cysteine protease ATG4B	CHEMBL1741221	Q9Y4P1	2CY7	Not Available	0.5199	0.875
Kinesin-like protein 1	CHEMBL4581	P52732	6TIW	T28484	0.5181	0.9318
Protein kinase C delta	CHEMBL2996	Q05655	1YRK	T44861	0.5157	0.9779
Histone deacetylase 10	CHEMBL5103	Q969S8	Not Available	T94324	0.5144	0.9008
Kallikrein 1	CHEMBL2319	P06870	1SPJ	T40000	0.512	0.9095
Arachidonate 5-lipoxygenase	CHEMBL215	P09917	3V98	Not Available	0.5119	0.9268
Cyclin-dependent kinase 2/cyclin E1	CHEMBL1907605	P24864	1W98	T70176	0.5036	0.9288
Growth factor receptor-bound protein 2	CHEMBL3663	P62993	1GRI	Not Available	0.5026	0.9
