# Supplementary material for: Exploring the mechanism of Alisma orientale for the treatment of pregnancy induced hypertension and potential hepato-nephrotoxicity by using network pharmacology, network toxicology, molecular docking and molecular dynamics simulation
Source: Front Pharmacol. 2022 Nov 15;13:1027112. doi: 10.3389/fphar.2022.1027112 (PMC9705790; doi:10.3389/fphar.2022.1027112)
Supplement: Supplementary file 4 [file DataSheet8.ZIP › Supplement Materials/Compounds and Targets/Toxic compound details/SwissTarget-2-Furancarboxylic acid.csv]

Target	Common name	Uniprot ID	ChEMBL ID	Target Class	Probability*	Known actives (3D/2D)
Serine/threonine-protein kinase PIM1	PIM1	P11309	CHEMBL2147	Kinase	0.033970689612	0 / 4
Casein kinase II alpha	CSNK2A1	P68400	CHEMBL3629	Kinase	0.033970689612	0 / 1
Solute carrier family 22 member 6 (by homology)	SLC22A6	Q4U2R8	CHEMBL1641347	Electrochemical transporter	0.033970689612	1 / 0
D-amino-acid oxidase	DAO	P14920	CHEMBL5485	Enzyme	0.0	2 / 1
Tyrosine-protein kinase FYN	FYN	P06241	CHEMBL1841	Kinase	0.0	2 / 0
Tyrosine-protein kinase LCK	LCK	P06239	CHEMBL258	Kinase	0.0	2 / 0
Glutamate carboxypeptidase II	FOLH1	Q04609	CHEMBL1892	Protease	0.0	1 / 0
Estrogen receptor beta	ESR2	Q92731	CHEMBL242	Nuclear receptor	0.0	0 / 2
Heat shock protein HSP 90-alpha	HSP90AA1	P07900	CHEMBL3880	Other cytosolic protein	0.0	0 / 3
Hydroxycarboxylic acid receptor 2 (by homology)	HCAR2	Q8TDS4	CHEMBL3785	Family A G protein-coupled receptor	0.0	1 / 0
Histone deacetylase 6	HDAC6	Q9UBN7	CHEMBL1865	Eraser	0.0	0 / 1
Histone deacetylase 4	HDAC4	P56524	CHEMBL3524	Eraser	0.0	0 / 1
Aldose reductase	AKR1B1	P15121	CHEMBL1900	Enzyme	0.0	1 / 1
