# Supplementary material for: Exploring the mechanism of Alisma orientale for the treatment of pregnancy induced hypertension and potential hepato-nephrotoxicity by using network pharmacology, network toxicology, molecular docking and molecular dynamics simulation
Source: Front Pharmacol. 2022 Nov 15;13:1027112. doi: 10.3389/fphar.2022.1027112 (PMC9705790; doi:10.3389/fphar.2022.1027112)
Supplement: Supplementary file 4 [file DataSheet8.ZIP › Supplement Materials/Compounds and Targets/Toxic compound details/SwissTarget-HMF.csv]

Target	Common name	Uniprot ID	ChEMBL ID	Target Class	Probability*	Known actives (3D/2D)
Alpha-L-fucosidase I	FUCA1	P04066	CHEMBL4176	Enzyme	0.033970689612	5 / 0
Serine/threonine-protein kinase PIM1	PIM1	P11309	CHEMBL2147	Kinase	0.0	0 / 4
Beta-glucocerebrosidase	GBA	P04062	CHEMBL2179	Enzyme	0.0	2 / 0
Beta-hexosaminidase subunit alpha	HEXA	P06865	CHEMBL1250415	Enzyme	0.0	1 / 0
Beta-N-acetyl-D-hexosaminidase-A/B	HEXB	P07686	CHEMBL5877	Enzyme	0.0	1 / 0
Bifunctional protein NCOAT	OGA	O60502	CHEMBL5921	Enzyme	0.0	3 / 0
Cytidine deaminase (by homology)	CDA	P32320	CHEMBL4502	Enzyme	0.0	21 / 0
Adenosine deaminase (by homology)	ADA	P00813	CHEMBL1910	Hydrolase	0.0	3 / 0
Carbonic anhydrase IX	CA9	Q16790	CHEMBL3594	Lyase	0.0	3 / 0
Carbonic anhydrase XII	CA12	O43570	CHEMBL3242	Lyase	0.0	2 / 0
Heat shock protein HSP 90-alpha	HSP90AA1	P07900	CHEMBL3880	Other cytosolic protein	0.0	1 / 3
Lysine-specific demethylase 4D-like	KDM4E	B2RXH2	CHEMBL1293226	Eraser	0.0	2 / 0
Carbonic anhydrase II	CA2	P00918	CHEMBL205	Lyase	0.0	1 / 0
Carbonic anhydrase I	CA1	P00915	CHEMBL261	Lyase	0.0	1 / 0
Tyrosinase	TYR	P14679	CHEMBL1973	Oxidoreductase	0.0	1 / 0
Glutamate carboxypeptidase II	FOLH1	Q04609	CHEMBL1892	Protease	0.0	4 / 0
Cyclooxygenase-1	PTGS1	P23219	CHEMBL221	Oxidoreductase	0.0	2 / 0
Cyclooxygenase-2	PTGS2	P35354	CHEMBL230	Oxidoreductase	0.0	2 / 0
Receptor-type tyrosine-protein phosphatase beta	PTPRB	P23467	CHEMBL2706	Phosphatase	0.0	1 / 0
T-cell protein-tyrosine phosphatase	PTPN2	P17706	CHEMBL3807	Phosphatase	0.0	2 / 0
Lysine-specific demethylase 4A	KDM4A	O75164	CHEMBL5896	Eraser	0.0	1 / 0
Lysine-specific demethylase 4D	KDM4D	Q6B0I6	CHEMBL6138	Eraser	0.0	1 / 0
Lysine-specific demethylase 4C	KDM4C	Q9H3R0	CHEMBL6175	Eraser	0.0	2 / 0
Muscle glycogen phosphorylase	PYGM	P11217	CHEMBL3526	Enzyme	0.0	1 / 0
Adenosine kinase	ADK	P55263	CHEMBL3589	Enzyme	0.0	2 / 0
DNA ligase 1	LIG1	P18858	CHEMBL5694	Enzyme	0.0	1 / 0
Hydroxycarboxylic acid receptor 2	HCAR2	Q8TDS4	CHEMBL3785	Family A G protein-coupled receptor	0.0	2 / 0
Thymidylate synthase (by homology)	TYMS	P04818	CHEMBL1952	Transferase	0.0	1 / 0
Glutathione reductase	GSR	P00390	CHEMBL2755	Oxidoreductase	0.0	3 / 0
Hypoxia-inducible factor prolyl 4-hydroxylase	P4HTM	Q9NXG6	CHEMBL3047	Enzyme	0.0	2 / 0
Thymidine kinase, cytosolic	TK1	P04183	CHEMBL2883	Transferase	0.0	4 / 0
Histone deacetylase 6	HDAC6	Q9UBN7	CHEMBL1865	Eraser	0.0	0 / 1
Histone deacetylase 4	HDAC4	P56524	CHEMBL3524	Eraser	0.0	0 / 1
Adenosylhomocysteinase	AHCY	P23526	CHEMBL2664	Enzyme	0.0	3 / 0
CDK9/cyclin T1	CDK9 CCNT1	P50750 O60563	CHEMBL2111389	Other cytosolic protein	0.0	1 / 0
Epoxide hydrolase 1 (by homology)	EPHX1	P07099	CHEMBL1968	Protease	0.0	1 / 0
Protein-tyrosine phosphatase 1B	PTPN1	P18031	CHEMBL335	Phosphatase	0.0	2 / 0
Purine nucleoside phosphorylase	PNP	P00491	CHEMBL4338	Enzyme	0.0	1 / 0
DNA excision repair protein ERCC-5	ERCC5	P28715	CHEMBL4736	Other nuclear protein	0.0	2 / 0
Flap endonuclease 1	FEN1	P39748	CHEMBL5027	Enzyme	0.0	4 / 0
Toll-like receptor 4 (by homology)	TLR4	O00206	CHEMBL5255	Toll-like and Il-1 receptors	0.0	2 / 0
Casein kinase II alpha	CSNK2A1	P68400	CHEMBL3629	Kinase	0.0	1 / 1
Endothelin receptor ET-A	EDNRA	P25101	CHEMBL252	Family A G protein-coupled receptor	0.0	1 / 0
D-aspartate oxidase	DDO	Q99489	CHEMBL5887	Oxidoreductase	0.0	1 / 0
Dihydroorotase	CAD	P27708	CHEMBL3093	Enzyme	0.0	1 / 0
Uracil nucleotide/cysteinyl leukotriene receptor	GPR17	Q13304	CHEMBL1075162	Family A G protein-coupled receptor	0.0	2 / 0
Prostaglandin E synthase	PTGES	O14684	CHEMBL5658	Enzyme	0.0	1 / 0
Tyrosyl-DNA phosphodiesterase 1	TDP1	Q9NUW8	CHEMBL1075138	Enzyme	0.0	1 / 0
Estrogen receptor beta	ESR2	Q92731	CHEMBL242	Nuclear receptor	0.0	1 / 0
Fructose-1,6-bisphosphatase	FBP1	P09467	CHEMBL3975	Enzyme	0.0	1 / 0
D-amino-acid oxidase	DAO	P14920	CHEMBL5485	Enzyme	0.0	9 / 1
