# Supplementary material for: Exploring the mechanism of Alisma orientale for the treatment of pregnancy induced hypertension and potential hepato-nephrotoxicity by using network pharmacology, network toxicology, molecular docking and molecular dynamics simulation
Source: Front Pharmacol. 2022 Nov 15;13:1027112. doi: 10.3389/fphar.2022.1027112 (PMC9705790; doi:10.3389/fphar.2022.1027112)
Supplement: Supplementary file 4 [file DataSheet8.ZIP › Supplement Materials/Compounds and Targets/Toxic compound details/SwissTarget-Healip.csv]

Target	Common name	Uniprot ID	ChEMBL ID	Target Class	Probability*	Known actives (3D/2D)
Transient receptor potential cation channel subfamily M member 8	TRPM8	Q7Z2W7	CHEMBL1075319	Voltage-gated ion channel	0.159936683278	0 / 1
Carbonic anhydrase II	CA2	P00918	CHEMBL205	Lyase	0.159936683278	0 / 3
Carbonic anhydrase I	CA1	P00915	CHEMBL261	Lyase	0.159936683278	0 / 3
Carbonic anhydrase IV	CA4	P22748	CHEMBL3729	Lyase	0.159936683278	0 / 2
Estrogen receptor alpha	ESR1	P03372	CHEMBL206	Nuclear receptor	0.118277084772	0 / 1
Estrogen receptor beta	ESR2	Q92731	CHEMBL242	Nuclear receptor	0.118277084772	0 / 1
Testis-specific androgen-binding protein	SHBG	P04278	CHEMBL3305	Secreted protein	0.118277084772	0 / 14
Dual specificity phosphatase Cdc25A	CDC25A	P30304	CHEMBL3775	Phosphatase	0.118277084772	0 / 6
Nuclear receptor subfamily 1 group I member 3	NR1I3	Q14994	CHEMBL5503	Nuclear receptor	0.118277084772	0 / 2
Bile acid receptor FXR	NR1H4	Q96RI1	CHEMBL2047	Nuclear receptor	0.101613854776	0 / 9
UDP-glucuronosyltransferase 2B7	UGT2B7	P16662	CHEMBL4370	Enzyme	0.101613854776	0 / 24
G-protein coupled bile acid receptor 1	GPBAR1	Q8TDU6	CHEMBL5409	Family A G protein-coupled receptor	0.101613854776	0 / 16
Sonic hedgehog protein (by homology)	SHH	Q15465	CHEMBL5602	Unclassified protein	0.101613854776	0 / 10
Androgen Receptor	AR	P10275	CHEMBL1871	Nuclear receptor	0.101613854776	4 / 9
Squalene monooxygenase	SQLE	Q14534	CHEMBL3592	Enzyme	0.101613854776	2 / 0
Dual specificity phosphatase Cdc25B	CDC25B	P30305	CHEMBL4804	Phosphatase	0.101613854776	1 / 5
Cannabinoid receptor 1	CNR1	P21554	CHEMBL218	Family A G protein-coupled receptor	0.101613854776	59 / 0
Cannabinoid receptor 2	CNR2	P34972	CHEMBL253	Family A G protein-coupled receptor	0.101613854776	46 / 0
DNA polymerase alpha subunit	POLA1	P09884	CHEMBL1828	Transferase	0.101613854776	0 / 1
Acetylcholinesterase	ACHE	P22303	CHEMBL220	Hydrolase	0.101613854776	6 / 0
11-beta-hydroxysteroid dehydrogenase 1	HSD11B1	P28845	CHEMBL4235	Enzyme	0.101613854776	2 / 5
HMG-CoA reductase (by homology)	HMGCR	P04035	CHEMBL402	Oxidoreductase	0.101613854776	1 / 0
Anandamide amidohydrolase	FAAH	O00519	CHEMBL2243	Enzyme	0.101613854776	6 / 0
Cathepsin L	CTSL	P07711	CHEMBL3837	Protease	0.101613854776	6 / 0
Muscarinic acetylcholine receptor M4	CHRM4	P08173	CHEMBL1821	Family A G protein-coupled receptor	0.0	5 / 0
Muscarinic acetylcholine receptor M5	CHRM5	P08912	CHEMBL2035	Family A G protein-coupled receptor	0.0	7 / 0
Muscarinic acetylcholine receptor M2	CHRM2	P08172	CHEMBL211	Family A G protein-coupled receptor	0.0	8 / 0
Muscarinic acetylcholine receptor M1	CHRM1	P11229	CHEMBL216	Family A G protein-coupled receptor	0.0	5 / 0
Muscarinic acetylcholine receptor M3	CHRM3	P20309	CHEMBL245	Family A G protein-coupled receptor	0.0	5 / 0
Dipeptidyl peptidase IV	DPP4	P27487	CHEMBL284	Protease	0.0	0 / 1
Protein kinase C alpha	PRKCA	P17252	CHEMBL299	Kinase	0.0	19 / 0
Sphingosine 1-phosphate receptor Edg-3	S1PR3	Q99500	CHEMBL3892	Family A G protein-coupled receptor	0.0	30 / 0
Sphingosine 1-phosphate receptor Edg-1	S1PR1	P21453	CHEMBL4333	Family A G protein-coupled receptor	0.0	37 / 0
Melatonin receptor 1A	MTNR1A	P48039	CHEMBL1945	Family A G protein-coupled receptor	0.0	1 / 0
Melatonin receptor 1B	MTNR1B	P49286	CHEMBL1946	Family A G protein-coupled receptor	0.0	1 / 0
Fatty acid binding protein adipocyte	FABP4	P15090	CHEMBL2083	Fatty acid binding protein family	0.0	0 / 1
LXR-alpha	NR1H3	Q13133	CHEMBL2808	Nuclear receptor	0.0	0 / 2
Fatty acid binding protein muscle	FABP3	P05413	CHEMBL3344	Fatty acid binding protein family	0.0	0 / 1
Fatty acid binding protein epidermal	FABP5	Q01469	CHEMBL3674	Fatty acid binding protein family	0.0	0 / 1
Peroxisome proliferator-activated receptor delta	PPARD	Q03181	CHEMBL3979	Nuclear receptor	0.0	0 / 2
Free fatty acid receptor 1	FFAR1	O14842	CHEMBL4422	Family A G protein-coupled receptor	0.0	0 / 1
Fatty acid binding protein intestinal	FABP2	P12104	CHEMBL4879	Fatty acid binding protein family	0.0	0 / 1
Neurokinin 3 receptor	TACR3	P29371	CHEMBL4429	Family A G protein-coupled receptor	0.0	14 / 0
Vanilloid receptor	TRPV1	Q8NER1	CHEMBL4794	Voltage-gated ion channel	0.0	8 / 0
Cytochrome P450 2J2	CYP2J2	P51589	CHEMBL3491	Enzyme	0.0	2 / 0
Glucose-dependent insulinotropic receptor	GPR119	Q8TDV5	CHEMBL5652	Family A G protein-coupled receptor	0.0	3 / 0
MAP kinase p38 alpha	MAPK14	Q16539	CHEMBL260	Kinase	0.0	4 / 0
Cytochrome P450 19A1	CYP19A1	P11511	CHEMBL1978	Cytochrome P450	0.0	0 / 4
Corticosteroid binding globulin	SERPINA6	P08185	CHEMBL2421	Secreted protein	0.0	0 / 3
Estradiol 17-beta-dehydrogenase 3	HSD17B3	P37058	CHEMBL4234	Enzyme	0.0	0 / 11
Glucose-6-phosphate 1-dehydrogenase	G6PD	P11413	CHEMBL5347	Enzyme	0.0	0 / 5
GABA-B receptor (by homology)	GABBR1	Q9UBS5	CHEMBL2064	Family C G protein-coupled receptor	0.0	0 / 2
2-acylglycerol O-acyltransferase 2	MOGAT2	Q3SYC2	CHEMBL2439944	Transferase	0.0	3 / 0
Nociceptin receptor	OPRL1	P41146	CHEMBL2014	Family A G protein-coupled receptor	0.0	1 / 0
Mu opioid receptor	OPRM1	P35372	CHEMBL233	Family A G protein-coupled receptor	0.0	2 / 0
Delta opioid receptor	OPRD1	P41143	CHEMBL236	Family A G protein-coupled receptor	0.0	2 / 0
Kappa Opioid receptor	OPRK1	P41145	CHEMBL237	Family A G protein-coupled receptor	0.0	1 / 0
Inhibitor of nuclear factor kappa B kinase epsilon subunit	IKBKE	Q14164	CHEMBL3529	Kinase	0.0	3 / 0
Serine/threonine-protein kinase TBK1	TBK1	Q9UHD2	CHEMBL5408	Kinase	0.0	3 / 0
Isocitrate dehydrogenase [NADP] cytoplasmic	IDH1	O75874	CHEMBL2007625	Enzyme	0.0	2 / 0
Gonadotropin-releasing hormone receptor	GNRHR	P30968	CHEMBL1855	Family A G protein-coupled receptor	0.0	4 / 0
Monoacylglycerol lipase ABHD6 (by homology)	ABHD6	Q9BV23	CHEMBL2189127	Enzyme	0.0	1 / 0
Niemann-Pick C1-like protein 1	NPC1L1	Q9UHC9	CHEMBL2027	Other membrane protein	0.0	1 / 5
Tyrosine-protein kinase ITK/TSK	ITK	Q08881	CHEMBL2959	Kinase	0.0	1 / 0
6-phosphofructo-2-kinase/fructose-2,6-bisphosphatase 3	PFKFB3	Q16875	CHEMBL2331053	Enzyme	0.0	6 / 0
Peroxisome proliferator-activated receptor alpha	PPARA	Q07869	CHEMBL239	Nuclear receptor	0.0	1 / 3
Cyclin-dependent kinase 4/cyclin D	CCND3 CCND1 CDK4 CCND2	P30281 P24385 P11802 P30279	CHEMBL2095942	Other cytosolic protein	0.0	3 / 0
Autotaxin	ENPP2	Q13822	CHEMBL3691	Enzyme	0.0	3 / 0
Protein kinase C delta	PRKCD	Q05655	CHEMBL2996	Kinase	0.0	1 / 0
Protein kinase C theta	PRKCQ	Q04759	CHEMBL3920	Kinase	0.0	1 / 0
Hematopoietic prostaglandin D synthase	HPGDS	O60760	CHEMBL5879	Transferase	0.0	2 / 0
Solute carrier family 22 member 6 (by homology)	SLC22A6	Q4U2R8	CHEMBL1641347	Electrochemical transporter	0.0	0 / 1
Transitional endoplasmic reticulum ATPase	VCP	P55072	CHEMBL1075145	Primary active transporter	0.0	1 / 0
Peroxisome proliferator-activated receptor gamma	PPARG	P37231	CHEMBL235	Nuclear receptor	0.0	1 / 0
Dopamine D2 receptor	DRD2	P14416	CHEMBL217	Family A G protein-coupled receptor	0.0	15 / 0
Serotonin 2a (5-HT2a) receptor	HTR2A	P28223	CHEMBL224	Family A G protein-coupled receptor	0.0	12 / 0
Dopamine D3 receptor	DRD3	P35462	CHEMBL234	Family A G protein-coupled receptor	0.0	12 / 0
Acetyl-CoA carboxylase 1	ACACA	Q13085	CHEMBL3351	Enzyme	0.0	1 / 0
Acetyl-CoA carboxylase 2	ACACB	O00763	CHEMBL4829	Ligase	0.0	4 / 0
Dopamine D4 receptor	DRD4	P21917	CHEMBL219	Family A G protein-coupled receptor	0.0	1 / 0
GABA A receptor alpha-2/beta-2/gamma-2	GABRA2 GABRB2 GABRG2	P47869 P47870 P18507	CHEMBL2111413	Ligand-gated ion channel	0.0	0 / 1
Aldo-keto reductase family 1 member B10	AKR1B10	O60218	CHEMBL5983	Enzyme	0.0	0 / 1
DNA polymerase beta (by homology)	POLB	P06746	CHEMBL2392	Enzyme	0.0	0 / 1
Cytochrome P450 51 (by homology)	CYP51A1	Q16850	CHEMBL3849	Cytochrome P450	0.0	0 / 1
Vascular endothelial growth factor receptor 2	KDR	P35968	CHEMBL279	Kinase	0.0	10 / 0
Neurokinin 2 receptor	TACR2	P21452	CHEMBL2327	Family A G protein-coupled receptor	0.0	3 / 0
Neurokinin 1 receptor	TACR1	P25103	CHEMBL249	Family A G protein-coupled receptor	0.0	4 / 0
Cytochrome P450 3A4	CYP3A4	P08684	CHEMBL340	Cytochrome P450	0.0	1 / 0
Vasopressin V2 receptor	AVPR2	P30518	CHEMBL1790	Family A G protein-coupled receptor	0.0	1 / 0
Vasopressin V1a receptor	AVPR1A	P37288	CHEMBL1889	Family A G protein-coupled receptor	0.0	1 / 0
Sigma opioid receptor	SIGMAR1	Q99720	CHEMBL287	Membrane receptor	0.0	5 / 0
Intercellular adhesion molecule (ICAM-1), Integrin alpha-L/beta-2	ITGAL ICAM1 ITGB2	P20701 P05362 P05107	CHEMBL2096661	Membrane receptor	0.0	1 / 0
Hepatic lipase	LIPC	P11150	CHEMBL2127	Enzyme	0.0	1 / 0
Epoxide hydratase	EPHX2	P34913	CHEMBL2409	Protease	0.0	1 / 0
Nuclear receptor ROR-gamma	RORC	P51449	CHEMBL1741186	Nuclear receptor	0.0	2 / 0
Histone deacetylase 6	HDAC6	Q9UBN7	CHEMBL1865	Eraser	0.0	15 / 0
c-Jun N-terminal kinase 1	MAPK8	P45983	CHEMBL2276	Kinase	0.0	1 / 0
Platelet-derived growth factor receptor beta	PDGFRB	P09619	CHEMBL1913	Kinase	0.0	1 / 0
Stem cell growth factor receptor	KIT	P10721	CHEMBL1936	Kinase	0.0	1 / 0
Ceramide glucosyltransferase	UGCG	Q16739	CHEMBL2063	Transferase	0.0	2 / 0
