# Supplementary material for: Exploring the mechanism of Alisma orientale for the treatment of pregnancy induced hypertension and potential hepato-nephrotoxicity by using network pharmacology, network toxicology, molecular docking and molecular dynamics simulation
Source: Front Pharmacol. 2022 Nov 15;13:1027112. doi: 10.3389/fphar.2022.1027112 (PMC9705790; doi:10.3389/fphar.2022.1027112)
Supplement: Supplementary file 4 [file DataSheet8.ZIP › Supplement Materials/Compounds and Targets/Toxic compound details/SwissTarget-NCA.csv]

Target	Common name	Uniprot ID	ChEMBL ID	Target Class	Probability*	Known actives (3D/2D)
NAD-dependent deacetylase sirtuin 3	SIRT3	Q9NTG7	CHEMBL4461	Eraser	0.999487274669	1 / 3
NAD-dependent deacetylase sirtuin 2	SIRT2	Q8IXJ6	CHEMBL4462	Eraser	0.999487274669	1 / 6
Poly [ADP-ribose] polymerase-1	PARP1	P09874	CHEMBL3105	Enzyme	0.033970689612	25 / 12
Hydroxycarboxylic acid receptor 2	HCAR2	Q8TDS4	CHEMBL3785	Family A G protein-coupled receptor	0.033970689612	0 / 1
Inhibitor of nuclear factor kappa B kinase beta subunit	IKBKB	O14920	CHEMBL1991	Kinase	0.033970689612	0 / 11
Lysine-specific demethylase 5C	KDM5C	P41229	CHEMBL2163176	Eraser	0.0238327432783	1 / 0
Lysine-specific demethylase 4B	KDM4B	O94953	CHEMBL3313832	Eraser	0.0238327432783	1 / 0
Lysine-specific demethylase 5B	KDM5B	Q9UGL1	CHEMBL3774295	Eraser	0.0238327432783	1 / 0
Lysine-specific demethylase 4A	KDM4A	O75164	CHEMBL5896	Eraser	0.0238327432783	1 / 0
Lysine-specific demethylase 4C	KDM4C	Q9H3R0	CHEMBL6175	Eraser	0.0238327432783	3 / 0
Neuronal acetylcholine receptor; alpha4/beta2	CHRNA4 CHRNB2	P43681 P17787	CHEMBL1907589	Ligand-gated ion channel	0.0238327432783	0 / 5
Dual specificity phosphatase Cdc25B	CDC25B	P30305	CHEMBL4804	Phosphatase	0.0238327432783	8 / 0
D-aspartate oxidase	DDO	Q99489	CHEMBL5887	Oxidoreductase	0.0	0 / 1
Tyrosyl-DNA phosphodiesterase 2	TDP2	O95551	CHEMBL2169736	Enzyme	0.0	2 / 0
Thymidine phosphorylase	TYMP	P19971	CHEMBL3106	Enzyme	0.0	10 / 0
Dual specificity mitogen-activated protein kinase kinase 1	MAP2K1	Q02750	CHEMBL3587	Kinase	0.0	4 / 0
Histone deacetylase 3	HDAC3	O15379	CHEMBL1829	Eraser	0.0	0 / 2
Histone deacetylase 2	HDAC2	Q92769	CHEMBL1937	Eraser	0.0	0 / 3
Histone deacetylase 1	HDAC1	Q13547	CHEMBL325	Eraser	0.0	0 / 12
Cyclin-dependent kinase 2	CDK2	P24941	CHEMBL301	Kinase	0.0	2 / 0
Induced myeloid leukemia cell differentiation protein Mcl-1	MCL1	Q07820	CHEMBL4361	Other cytosolic protein	0.0	6 / 0
Monoamine oxidase B	MAOB	P27338	CHEMBL2039	Oxidoreductase	0.0	11 / 0
Glycogen synthase kinase-3 beta	GSK3B	P49841	CHEMBL262	Kinase	0.0	15 / 0
Leukocyte common antigen	PTPRC	P08575	CHEMBL3243	Enzyme	0.0	3 / 0
Indoleamine 2,3-dioxygenase	IDO1	P14902	CHEMBL4685	Enzyme	0.0	6 / 0
Dual specificity protein phosphatase 1 (by homology)	DUSP1	P28562	CHEMBL6026	Enzyme	0.0	2 / 0
Neuronal acetylcholine receptor; alpha3/beta4	CHRNA3 CHRNB4	P32297 P30926	CHEMBL1907594	Ligand-gated ion channel	0.0	0 / 1
Carbonic anhydrase XII	CA12	O43570	CHEMBL3242	Lyase	0.0	10 / 0
Carbonic anhydrase IX	CA9	Q16790	CHEMBL3594	Lyase	0.0	15 / 0
Dual-specificity tyrosine-phosphorylation regulated kinase 1A (by homology)	DYRK1A	Q13627	CHEMBL2292	Kinase	0.0	2 / 0
Muscarinic acetylcholine receptor M2	CHRM2	P08172	CHEMBL211	Family A G protein-coupled receptor	0.0	0 / 1
Carbonic anhydrase I	CA1	P00915	CHEMBL261	Lyase	0.0	8 / 0
Histone acetyltransferase PCAF	KAT2B	Q92831	CHEMBL5500	Writer	0.0	5 / 0
Intercellular adhesion molecule-1	ICAM1	P05362	CHEMBL3070	Adhesion	0.0	1 / 0
Vascular cell adhesion protein 1	VCAM1	P19320	CHEMBL3735	Adhesion	0.0	1 / 0
Selectin E	SELE	P16581	CHEMBL3890	Adhesion	0.0	1 / 0
Signal transducer and activator of transcription 3	STAT3	P40763	CHEMBL4026	Transcription factor	0.0	1 / 0
MAP kinase ERK2	MAPK1	P28482	CHEMBL4040	Kinase	0.0	1 / 0
Potassium channel subfamily K member 3	KCNK3	O14649	CHEMBL2321613	Voltage-gated ion channel	0.0	0 / 1
DNA (cytosine-5)-methyltransferase 1	DNMT1	P26358	CHEMBL1993	Writer	0.0	1 / 0
DNMT3A2/3L complex	DNMT3L DNMT3A	Q9UJW3 Q9Y6K1	CHEMBL3137291	Reader	0.0	1 / 0
Alcohol dehydrogenase beta chain	ADH1B	P00325	CHEMBL3284	Oxidoreductase	0.0	3 / 0
c-Jun N-terminal kinase 1	MAPK8	P45983	CHEMBL2276	Kinase	0.0	10 / 0
Alcohol dehydrogenase alpha chain	ADH1A	P07327	CHEMBL1970	Oxidoreductase	0.0	3 / 0
Epoxide hydratase	EPHX2	P34913	CHEMBL2409	Protease	0.0	0 / 9
Cystic fibrosis transmembrane conductance regulator	CFTR	P13569	CHEMBL4051	Other ion channel	0.0	0 / 10
Protein-arginine deiminase type-1	PADI1	Q9ULC6	CHEMBL1909486	Enzyme	0.0	1 / 0
Protein-arginine deiminase type-2	PADI2	Q9Y2J8	CHEMBL1909487	Enzyme	0.0	1 / 0
Protein-arginine deiminase type-3	PADI3	Q9ULW8	CHEMBL1909488	Enzyme	0.0	1 / 0
Protein-arginine deiminase type-4	PADI4	Q9UM07	CHEMBL6111	Enzyme	0.0	1 / 0
NAD-dependent deacetylase sirtuin 1	SIRT1	Q96EB6	CHEMBL4506	Eraser	0.0	0 / 1
Protein-glutamine gamma-glutamyltransferase	TGM2	P21980	CHEMBL2730	Enzyme	0.0	5 / 0
Arachidonate 5-lipoxygenase	ALOX5	P09917	CHEMBL215	Oxidoreductase	0.0	1 / 0
Sigma opioid receptor (by homology)	SIGMAR1	Q99720	CHEMBL287	Membrane receptor	0.0	0 / 3
Mitogen-activated protein kinase kinase kinase kinase 4	MAP4K4	O95819	CHEMBL6166	Kinase	0.0	0 / 1
Cytochrome P450 3A4	CYP3A4	P08684	CHEMBL340	Cytochrome P450	0.0	0 / 1
Butyrylcholinesterase	BCHE	P06276	CHEMBL1914	Hydrolase	0.0	2 / 0
Acyl coenzyme A:cholesterol acyltransferase	CES1	P23141	CHEMBL2265	Enzyme	0.0	7 / 0
Hematopoietic cell protein-tyrosine phosphatase 70Z-PEP	PTPN22	Q9Y2R2	CHEMBL2889	Phosphatase	0.0	1 / 0
Carboxylesterase 2	CES2	O00748	CHEMBL3180	Enzyme	0.0	2 / 0
Vanilloid receptor	TRPV1	Q8NER1	CHEMBL4794	Voltage-gated ion channel	0.0	0 / 1
Cyclin-dependent kinase 2/cyclin E1	CCNE1 CDK2	P24864 P24941	CHEMBL1907605	Kinase	0.0	1 / 0
Alpha-1d adrenergic receptor	ADRA1D	P25100	CHEMBL223	Family A G protein-coupled receptor	0.0	0 / 2
MAP kinase-interacting serine/threonine-protein kinase MNK1	MKNK1	Q9BUB5	CHEMBL4718	Kinase	0.0	4 / 0
Adenosine A1 receptor	ADORA1	P30542	CHEMBL226	Family A G protein-coupled receptor	0.0	10 / 0
11-beta-hydroxysteroid dehydrogenase 1	HSD11B1	P28845	CHEMBL4235	Enzyme	0.0	0 / 1
Cyclin-dependent kinase 2/cyclin A	CDK2 CCNA1 CCNA2	P24941 P78396 P20248	CHEMBL2094128	Other cytosolic protein	0.0	1 / 0
CDK9/cyclin T1	CDK9 CCNT1	P50750 O60563	CHEMBL2111389	Other cytosolic protein	0.0	1 / 0
Small conductance calcium-activated potassium channel protein 1	KCNN1	Q92952	CHEMBL2369	Voltage-gated ion channel	0.0	1 / 0
Small conductance calcium-activated potassium channel protein 3	KCNN3	Q9UGI6	CHEMBL3381	Voltage-gated ion channel	0.0	1 / 0
Small conductance calcium-activated potassium channel protein 2	KCNN2	Q9H2S1	CHEMBL4469	Voltage-gated ion channel	0.0	1 / 0
Serine/threonine-protein kinase RAF	RAF1	P04049	CHEMBL1906	Kinase	0.0	0 / 3
Amine oxidase, copper containing	AOC3	Q16853	CHEMBL3437	Enzyme	0.0	5 / 0
Aldehyde dehydrogenase	ALDH2	P05091	CHEMBL1935	Oxidoreductase	0.0	1 / 0
Adenosine A2b receptor	ADORA2B	P29275	CHEMBL255	Family A G protein-coupled receptor	0.0	1 / 0
Aldehyde dehydrogenase 1A1	ALDH1A1	P00352	CHEMBL3577	Enzyme	0.0	1 / 0
Aldehyde dehydrogenase dimeric NADP-preferring	ALDH3A1	P30838	CHEMBL3578	Enzyme	0.0	1 / 0
Serine/threonine-protein kinase/endoribonuclease IRE1	ERN1	O75460	CHEMBL1163101	Enzyme	0.0	0 / 2
ADAMTS5	ADAMTS5	Q9UNA0	CHEMBL2285	Protease	0.0	1 / 0
Acyl-CoA desaturase	SCD	O00767	CHEMBL5555	Enzyme	0.0	1 / 0
Inhibitor of NF-kappa-B kinase (IKK)	CHUK	O15111	CHEMBL3476	Kinase	0.0	0 / 3
Epoxide hydrolase 1	EPHX1	P07099	CHEMBL1968	Protease	0.0	0 / 2
Matrix metalloproteinase 12	MMP12	P39900	CHEMBL4393	Protease	0.0	1 / 0
Carbonic anhydrase VA	CA5A	P35218	CHEMBL4789	Lyase	0.0	2 / 0
Cytochrome P450 2A6	CYP2A6	P11509	CHEMBL5282	Cytochrome P450	0.0	6 / 6
Hematopoietic prostaglandin D synthase	HPGDS	O60760	CHEMBL5879	Transferase	0.0	0 / 1
Androgen Receptor (by homology)	AR	P10275	CHEMBL1871	Nuclear receptor	0.0	0 / 1
Aldose reductase	AKR1B1	P15121	CHEMBL1900	Enzyme	0.0	3 / 0
Metabotropic glutamate receptor 4	GRM4	Q14833	CHEMBL2736	Family C G protein-coupled receptor	0.0	1 / 0
7,8-dihydro-8-oxoguanine triphosphatase	NUDT1	P36639	CHEMBL3708265	Enzyme	0.0	1 / 0
Calpain 1	CAPN1	P07384	CHEMBL3891	Protease	0.0	1 / 0
Adenosylhomocysteinase	AHCY	P23526	CHEMBL2664	Enzyme	0.0	1 / 0
Carbonic anhydrase XIV	CA14	Q9ULX7	CHEMBL3510	Lyase	0.0	4 / 0
Insulin-like growth factor I receptor	IGF1R	P08069	CHEMBL1957	Kinase	0.0	2 / 0
Carbonic anhydrase VII	CA7	P43166	CHEMBL2326	Lyase	0.0	2 / 0
Carbonic anhydrase VB	CA5B	Q9Y2D0	CHEMBL3969	Lyase	0.0	2 / 0
Carbonic anhydrase XIII (by homology)	CA13	Q8N1Q1	CHEMBL3912	Lyase	0.0	2 / 0
Macrophage colony stimulating factor receptor	CSF1R	P07333	CHEMBL1844	Kinase	0.0	0 / 15
Serotonin 1a (5-HT1a) receptor	HTR1A	P08908	CHEMBL214	Family A G protein-coupled receptor	0.0	0 / 3
Dopamine D3 receptor	DRD3	P35462	CHEMBL234	Family A G protein-coupled receptor	0.0	0 / 2
