# Supplementary material for: Exploring the mechanism of Alisma orientale for the treatment of pregnancy induced hypertension and potential hepato-nephrotoxicity by using network pharmacology, network toxicology, molecular docking and molecular dynamics simulation
Source: Front Pharmacol. 2022 Nov 15;13:1027112. doi: 10.3389/fphar.2022.1027112 (PMC9705790; doi:10.3389/fphar.2022.1027112)
Supplement: Supplementary file 4 [file DataSheet8.ZIP › Supplement Materials/Compounds and Targets/Toxic compound details/SwissTarget-stearic acid.csv]

Target	Common name	Uniprot ID	ChEMBL ID	Target Class	Probability*	Known actives (3D/2D)
Peroxisome proliferator-activated receptor alpha	PPARA	Q07869	CHEMBL239	Nuclear receptor	0.929299883958	115 / 9
Peroxisome proliferator-activated receptor delta	PPARD	Q03181	CHEMBL3979	Nuclear receptor	0.929299883958	135 / 7
Fatty acid binding protein adipocyte	FABP4	P15090	CHEMBL2083	Fatty acid binding protein family	0.714850037542	13 / 3
Fatty acid binding protein epidermal	FABP5	Q01469	CHEMBL3674	Fatty acid binding protein family	0.714850037542	3 / 2
Fatty acid binding protein muscle	FABP3	P05413	CHEMBL3344	Fatty acid binding protein family	0.526361274524	9 / 5
Fatty acid binding protein intestinal	FABP2	P12104	CHEMBL4879	Fatty acid binding protein family	0.526361274524	1 / 1
Free fatty acid receptor 1	FFAR1	O14842	CHEMBL4422	Family A G protein-coupled receptor	0.370888463379	133 / 3
Solute carrier family 22 member 6 (by homology)	SLC22A6	Q4U2R8	CHEMBL1641347	Electrochemical transporter	0.207053973629	0 / 2
Dual specificity phosphatase Cdc25A	CDC25A	P30304	CHEMBL3775	Phosphatase	0.17427075329	16 / 14
Aldo-keto reductase family 1 member B10	AKR1B10	O60218	CHEMBL5983	Enzyme	0.149732593856	0 / 7
11-beta-hydroxysteroid dehydrogenase 1	HSD11B1	P28845	CHEMBL4235	Enzyme	0.149732593856	62 / 22
Bile acid receptor FXR	NR1H4	Q96RI1	CHEMBL2047	Nuclear receptor	0.125142648574	96 / 11
UDP-glucuronosyltransferase 2B7	UGT2B7	P16662	CHEMBL4370	Enzyme	0.125142648574	0 / 20
Prostanoid EP2 receptor	PTGER2	P43116	CHEMBL1881	Family A G protein-coupled receptor	0.125142648574	50 / 5
DNA polymerase beta (by homology)	POLB	P06746	CHEMBL2392	Enzyme	0.125142648574	2 / 5
Cytochrome P450 19A1	CYP19A1	P11511	CHEMBL1978	Cytochrome P450	0.116965063224	0 / 22
Corticosteroid binding globulin	SERPINA6	P08185	CHEMBL2421	Secreted protein	0.116965063224	0 / 6
Testis-specific androgen-binding protein	SHBG	P04278	CHEMBL3305	Secreted protein	0.116965063224	0 / 26
Estradiol 17-beta-dehydrogenase 3	HSD17B3	P37058	CHEMBL4234	Enzyme	0.116965063224	0 / 11
Glucose-6-phosphate 1-dehydrogenase	G6PD	P11413	CHEMBL5347	Enzyme	0.116965063224	0 / 9
GABA-B receptor (by homology)	GABBR1	Q9UBS5	CHEMBL2064	Family C G protein-coupled receptor	0.116965063224	0 / 1
G-protein coupled bile acid receptor 1	GPBAR1	Q8TDU6	CHEMBL5409	Family A G protein-coupled receptor	0.108770969359	4 / 15
Niemann-Pick C1-like protein 1	NPC1L1	Q9UHC9	CHEMBL2027	Other membrane protein	0.108770969359	0 / 6
GABA A receptor alpha-2/beta-2/gamma-2	GABRA2 GABRB2 GABRG2	P47869 P47870 P18507	CHEMBL2111413	Ligand-gated ion channel	0.108770969359	0 / 2
Lysine-specific demethylase 2A	KDM2A	Q9Y2K7	CHEMBL1938210	Eraser	0.108770969359	12 / 1
Lysine-specific demethylase 5C	KDM5C	P41229	CHEMBL2163176	Eraser	0.108770969359	12 / 1
Vitamin D receptor	VDR	P11473	CHEMBL1977	Nuclear receptor	0.108770969359	2 / 2
Androgen Receptor	AR	P10275	CHEMBL1871	Nuclear receptor	0.100578902067	1 / 33
Protein farnesyltransferase	FNTA FNTB	P49354 P49356	CHEMBL2094108	Enzyme	0.100578902067	11 / 8
Histone lysine demethylase PHF8	PHF8	Q9UPP1	CHEMBL1938212	Eraser	0.100578902067	1 / 1
Plasminogen	PLG	P00747	CHEMBL1801	Protease	0.100578902067	0 / 1
Glutathione S-transferase kappa 1	GSTK1	Q9Y2Q3	CHEMBL4491	Enzyme	0.100578902067	0 / 1
Protein-tyrosine phosphatase 1B	PTPN1	P18031	CHEMBL335	Phosphatase	0.100578902067	75 / 27
Anandamide amidohydrolase	FAAH	O00519	CHEMBL2243	Enzyme	0.100578902067	3 / 1
Peroxisome proliferator-activated receptor gamma	PPARG	P37231	CHEMBL235	Nuclear receptor	0.100578902067	198 / 8
Telomerase reverse transcriptase	TERT	O14746	CHEMBL2916	Enzyme	0.100578902067	1 / 1
Fatty acid-binding protein, liver	FABP1	P07148	CHEMBL5421	Fatty acid binding protein family	0.100578902067	1 / 1
Retinoic acid receptor gamma	RARG	P13631	CHEMBL2003	Nuclear receptor	0.100578902067	122 / 0
Retinoic acid receptor beta	RARB	P10826	CHEMBL2008	Nuclear receptor	0.100578902067	130 / 0
Retinoic acid receptor alpha	RARA	P10276	CHEMBL2055	Nuclear receptor	0.100578902067	119 / 0
Glycine receptor subunit alpha-1	GLRA1	P23415	CHEMBL5845	Ligand-gated ion channel	0.100578902067	1 / 0
11-beta-hydroxysteroid dehydrogenase 2	HSD11B2	P80365	CHEMBL3746	Enzyme	0.100578902067	6 / 3
Prostanoid FP receptor	PTGFR	P43088	CHEMBL1987	Family A G protein-coupled receptor	0.100578902067	1 / 1
CDC45-related protein	CDC45	O75419	CHEMBL3040	Other nuclear protein	0.100578902067	0 / 1
Leukocyte common antigen	PTPRC	P08575	CHEMBL3243	Enzyme	0.100578902067	0 / 1
Hydroxyacid oxidase 1	HAO1	Q9UJM8	CHEMBL4229	Enzyme	0.100578902067	2 / 1
Nuclear receptor subfamily 0 group B member 2	NR0B2	Q15466	CHEMBL5603	Nuclear receptor	0.100578902067	1 / 0
Cytochrome P450 26B1	CYP26B1	Q9NR63	CHEMBL3713687	Cytochrome P450	0.100578902067	9 / 0
Cytochrome P450 26A1	CYP26A1	O43174	CHEMBL5141	Cytochrome P450	0.100578902067	9 / 0
Acyl-CoA desaturase	SCD	O00767	CHEMBL5555	Enzyme	0.100578902067	7 / 1
Retinoid X receptor beta	RXRB	P28702	CHEMBL1870	Nuclear receptor	0.100578902067	71 / 0
Retinoid X receptor gamma	RXRG	P48443	CHEMBL2004	Nuclear receptor	0.100578902067	106 / 0
Retinoid X receptor alpha	RXRA	P19793	CHEMBL2061	Nuclear receptor	0.100578902067	214 / 0
Voltage-gated calcium channel alpha2/delta subunit 1	CACNA2D1	P54289	CHEMBL1919	Calcium channel auxiliary subunit alpha2delta family	0.100578902067	0 / 4
HMG-CoA reductase	HMGCR	P04035	CHEMBL402	Oxidoreductase	0.100578902067	36 / 21
Prostanoid EP4 receptor (by homology)	PTGER4	P35408	CHEMBL1836	Family A G protein-coupled receptor	0.100578902067	53 / 0
Neuronal acetylcholine receptor protein alpha-7 subunit (by homology)	CHRNA7	P36544	CHEMBL2492	Ligand-gated ion channel	0.100578902067	0 / 2
Carbonic anhydrase II	CA2	P00918	CHEMBL205	Lyase	0.100578902067	3 / 5
Carbonic anhydrase I	CA1	P00915	CHEMBL261	Lyase	0.100578902067	3 / 7
Glucagon	GCG	P01275	CHEMBL5736	Unclassified protein	0.100578902067	47 / 0
SUMO-activating enzyme	SAE1 UBA2	Q9UBE0 Q9UBT2	CHEMBL2095174	Enzyme	0.100578902067	0 / 2
Metabotropic glutamate receptor 5	GRM5	P41594	CHEMBL3227	Family C G protein-coupled receptor	0.100578902067	0 / 4
Phosphodiesterase 4A	PDE4A	P27815	CHEMBL254	Phosphodiesterase	0.100578902067	12 / 0
Phosphodiesterase 4B	PDE4B	Q07343	CHEMBL275	Phosphodiesterase	0.100578902067	19 / 0
Epoxide hydratase	EPHX2	P34913	CHEMBL2409	Protease	0.0	48 / 0
Monocarboxylate transporter 1 (by homology)	SLC16A1	P53985	CHEMBL4360	Electrochemical transporter	0.0	8 / 0
G protein-coupled receptor 44	PTGDR2	Q9Y5Y4	CHEMBL5071	Family A G protein-coupled receptor	0.0	66 / 0
Cytosolic phospholipase A2	PLA2G4A	P47712	CHEMBL3816	Enzyme	0.0	60 / 0
Angiotensin-converting enzyme (by homology)	ACE	P12821	CHEMBL1808	Protease	0.0	0 / 2
Prostanoid DP receptor	PTGDR	Q13258	CHEMBL4427	Family A G protein-coupled receptor	0.0	102 / 0
G-protein coupled receptor 120	FFAR4	Q5NUL3	CHEMBL5339	Family A G protein-coupled receptor	0.0	7 / 0
Epoxide hydrolase 1	EPHX1	P07099	CHEMBL1968	Protease	0.0	12 / 0
Thromboxane A2 receptor	TBXA2R	P21731	CHEMBL2069	Family A G protein-coupled receptor	0.0	84 / 0
Multidrug resistance-associated protein 1	ABCC1	P33527	CHEMBL3004	Primary active transporter	0.0	1 / 0
P-glycoprotein 1	ABCB1	P08183	CHEMBL4302	Primary active transporter	0.0	1 / 0
Plasma retinol-binding protein	RBP4	P02753	CHEMBL3100	Secreted protein	0.0	6 / 0
Intercellular adhesion molecule (ICAM-1), Integrin alpha-L/beta-2	ITGAL ICAM1 ITGB2	P20701 P05362 P05107	CHEMBL2096661	Membrane receptor	0.0	7 / 0
Arachidonate 15-lipoxygenase	ALOX15	P16050	CHEMBL2903	Enzyme	0.0	1 / 0
Arachidonate 12-lipoxygenase	ALOX12	P18054	CHEMBL3687	Enzyme	0.0	2 / 0
Prostaglandin E synthase	PTGES	O14684	CHEMBL5658	Enzyme	0.0	17 / 8
Glucagon receptor	GCGR	P47871	CHEMBL1985	Family B G protein-coupled receptor	0.0	181 / 0
Autotaxin	ENPP2	Q13822	CHEMBL3691	Enzyme	0.0	14 / 0
Cholecystokinin B receptor	CCKBR	P32239	CHEMBL298	Family A G protein-coupled receptor	0.0	45 / 0
AMPK alpha2/beta1/gamma1	PRKAG1 PRKAB1 PRKAA2	P54619 Q9Y478 P54646	CHEMBL3038455	Kinase	0.0	6 / 0
Leukotriene A4 hydrolase	LTA4H	P09960	CHEMBL4618	Protease	0.0	1 / 1
Betaine transporter	SLC6A12	P48065	CHEMBL3715	Electrochemical transporter	0.0	0 / 3
Xaa-Pro dipeptidase	PEPD	P12955	CHEMBL4185	Protease	0.0	0 / 1
Mineralocorticoid receptor	NR3C2	P08235	CHEMBL1994	Nuclear receptor	0.0	12 / 0
Progesterone receptor	PGR	P06401	CHEMBL208	Nuclear receptor	0.0	14 / 0
Matrix metalloproteinase 2	MMP2	P08253	CHEMBL333	Protease	0.0	1 / 0
Hepatocyte nuclear factor 4-alpha	HNF4A	P41235	CHEMBL5398	Unclassified protein	0.0	9 / 0
Ubiquitin carboxyl-terminal hydrolase 1	USP1	O94782	CHEMBL1795087	Enzyme	0.0	1 / 0
Monoacylglycerol lipase ABHD6 (by homology)	ABHD6	Q9BV23	CHEMBL2189127	Enzyme	0.0	2 / 0
Induced myeloid leukemia cell differentiation protein Mcl-1	MCL1	Q07820	CHEMBL4361	Other cytosolic protein	0.0	2 / 0
Methionine aminopeptidase 1	METAP1	P53582	CHEMBL2474	Protease	0.0	2 / 0
LXR-beta	NR1H2	P55055	CHEMBL4093	Nuclear receptor	0.0	6 / 0
Lysophosphatidic acid receptor Edg-7	LPAR3	Q9UBY5	CHEMBL3250	Family A G protein-coupled receptor	0.0	1 / 0
Lysophosphatidic acid receptor Edg-2	LPAR1	Q92633	CHEMBL3819	Family A G protein-coupled receptor	0.0	1 / 0
Diacylglycerol O-acyltransferase 1	DGAT1	O75907	CHEMBL6009	Enzyme	0.0	50 / 0
Acyl coenzyme A:cholesterol acyltransferase	CES1	P23141	CHEMBL2265	Enzyme	0.0	0 / 7
