# Supplementary material for: Exploring the mechanism of Alisma orientale for the treatment of pregnancy induced hypertension and potential hepato-nephrotoxicity by using network pharmacology, network toxicology, molecular docking and molecular dynamics simulation
Source: Front Pharmacol. 2022 Nov 15;13:1027112. doi: 10.3389/fphar.2022.1027112 (PMC9705790; doi:10.3389/fphar.2022.1027112)
Supplement: Supplementary file 4 [file DataSheet8.ZIP › Supplement Materials/Compounds and Targets/Toxic compound details/SwissTarget-sucrose.csv]

Target	Common name	Uniprot ID	ChEMBL ID	Target Class	Probability*	Known actives (3D/2D)
Cyclin-dependent kinase 1	CDK1	P06493	CHEMBL308	Kinase	0.126610168686	1 / 1
Heat shock protein HSP 90-alpha	HSP90AA1	P07900	CHEMBL3880	Other cytosolic protein	0.118277084772	0 / 3
Vascular endothelial growth factor A	VEGFA	P15692	CHEMBL1783	Secreted protein	0.101613854776	0 / 2
Gamma-secretase	PSEN2 PSENEN NCSTN APH1A PSEN1 APH1B	P49810 Q9NZ42 Q92542 Q96BI3 P49768 Q8WW43	CHEMBL2094135	Protease	0.101613854776	0 / 7
Acidic fibroblast growth factor	FGF1	P05230	CHEMBL2120	Secreted protein	0.101613854776	0 / 7
Heparanase	HPSE	Q9Y251	CHEMBL3921	Enzyme	0.101613854776	0 / 5
Basic fibroblast growth factor	FGF2	P09038	CHEMBL3107	Secreted protein	0.101613854776	1 / 4
Galectin-4	LGALS4	P56470	CHEMBL1671608	Other cytosolic protein	0.101613854776	0 / 3
Galectin-3	LGALS3	P17931	CHEMBL4531	Other cytosolic protein	0.101613854776	0 / 4
Galectin-8	LGALS8	O00214	CHEMBL5475	Other cytosolic protein	0.101613854776	0 / 3
Serotonin 2b (5-HT2b) receptor	HTR2B	P41595	CHEMBL1833	Family A G protein-coupled receptor	0.101613854776	0 / 1
Alpha-2a adrenergic receptor	ADRA2A	P08913	CHEMBL1867	Family A G protein-coupled receptor	0.101613854776	0 / 1
Adrenergic receptor alpha-2	ADRA2C	P18825	CHEMBL1916	Family A G protein-coupled receptor	0.101613854776	0 / 1
Alpha-2b adrenergic receptor	ADRA2B	P18089	CHEMBL1942	Family A G protein-coupled receptor	0.101613854776	0 / 1
Dopamine D1 receptor	DRD1	P21728	CHEMBL2056	Family A G protein-coupled receptor	0.101613854776	0 / 1
Dopamine D2 receptor	DRD2	P14416	CHEMBL217	Family A G protein-coupled receptor	0.101613854776	0 / 1
Alpha-1d adrenergic receptor	ADRA1D	P25100	CHEMBL223	Family A G protein-coupled receptor	0.101613854776	0 / 1
Serotonin 2a (5-HT2a) receptor	HTR2A	P28223	CHEMBL224	Family A G protein-coupled receptor	0.101613854776	0 / 1
Serotonin 2c (5-HT2c) receptor	HTR2C	P28335	CHEMBL225	Family A G protein-coupled receptor	0.101613854776	0 / 1
Dopamine D3 receptor	DRD3	P35462	CHEMBL234	Family A G protein-coupled receptor	0.101613854776	0 / 1
Cytochrome P450 2D6	CYP2D6	P10635	CHEMBL289	Cytochrome P450	0.101613854776	0 / 1
Serotonin 6 (5-HT6) receptor	HTR6	P50406	CHEMBL3371	Family A G protein-coupled receptor	0.101613854776	0 / 1
Alpha-1a adrenergic receptor (by homology)	ADRA1A	P35348	CHEMBL229	Family A G protein-coupled receptor	0.101613854776	0 / 1
Serotonin 1b (5-HT1b) receptor (by homology)	HTR1B	P28222	CHEMBL1898	Family A G protein-coupled receptor	0.101613854776	0 / 1
Glutamate carboxypeptidase II	FOLH1	Q04609	CHEMBL1892	Protease	0.101613854776	8 / 0
Nuclear receptor ROR-gamma	RORC	P51449	CHEMBL1741186	Nuclear receptor	0.101613854776	0 / 2
Vanilloid receptor	TRPV1	Q8NER1	CHEMBL4794	Voltage-gated ion channel	0.101613854776	0 / 1
Signal transducer and activator of transcription 3	STAT3	P40763	CHEMBL4026	Transcription factor	0.101613854776	0 / 7
Liver glycogen phosphorylase	PYGL	P06737	CHEMBL2568	Enzyme	0.0	3 / 0
Muscle glycogen phosphorylase	PYGM	P11217	CHEMBL3526	Enzyme	0.0	5 / 0
Brain glycogen phosphorylase	PYGB	P11216	CHEMBL3856	Enzyme	0.0	3 / 0
Adenosylhomocysteinase (by homology)	AHCY	P23526	CHEMBL2664	Enzyme	0.0	4 / 0
Kappa Opioid receptor	OPRK1	P41145	CHEMBL237	Family A G protein-coupled receptor	0.0	0 / 5
Carbonic anhydrase II	CA2	P00918	CHEMBL205	Lyase	0.0	11 / 24
Carbonic anhydrase I	CA1	P00915	CHEMBL261	Lyase	0.0	8 / 13
Carbonic anhydrase IX	CA9	Q16790	CHEMBL3594	Lyase	0.0	9 / 12
Interleukin-2	IL2	P60568	CHEMBL5880	Secreted protein	0.0	0 / 1
NAALADase II	NAALAD2	Q9Y3Q0	CHEMBL2609	Protease	0.0	7 / 0
Sodium channel protein type IX alpha subunit	SCN9A	Q15858	CHEMBL4296	Voltage-gated ion channel	0.0	1 / 0
Trehalase	TREH	O43280	CHEMBL3087	Enzyme	0.0	1 / 0
Carbonic anhydrase XII	CA12	O43570	CHEMBL3242	Lyase	0.0	9 / 10
Glycine receptor subunit alpha-1	GLRA1	P23415	CHEMBL5845	Ligand-gated ion channel	0.0	0 / 11
Glycine receptor subunit alpha-2	GLRA2	P23416	CHEMBL5871	Ligand-gated ion channel	0.0	0 / 7
Gamma-glutamyl hydrolase	GGH	Q92820	CHEMBL2223	Protease	0.0	1 / 0
Somatostatin receptor 5	SSTR5	P35346	CHEMBL1792	Family A G protein-coupled receptor	0.0	0 / 1
Somatostatin receptor 2	SSTR2	P30874	CHEMBL1804	Family A G protein-coupled receptor	0.0	0 / 1
Somatostatin receptor 4	SSTR4	P31391	CHEMBL1853	Family A G protein-coupled receptor	0.0	0 / 1
Somatostatin receptor 1	SSTR1	P30872	CHEMBL1917	Family A G protein-coupled receptor	0.0	0 / 1
Somatostatin receptor 3	SSTR3	P32745	CHEMBL2028	Family A G protein-coupled receptor	0.0	0 / 1
Sialidase 3	NEU3	Q9UQ49	CHEMBL3046	Enzyme	0.0	3 / 0
Sialidase 2	NEU2	Q9Y3R4	CHEMBL3200	Enzyme	0.0	2 / 0
Sialidase 4	NEU4	Q8WWR8	CHEMBL4174	Enzyme	0.0	2 / 0
Bifunctional protein NCOAT	OGA	O60502	CHEMBL5921	Enzyme	0.0	2 / 0
Endothelin-converting enzyme 1	ECE1	P42892	CHEMBL4791	Protease	0.0	1 / 0
Vitamin D receptor	VDR	P11473	CHEMBL1977	Nuclear receptor	0.0	0 / 1
Pancreatic alpha-amylase	AMY2A	P04746	CHEMBL2045	Hydrolase	0.0	1 / 0
Maltase-glucoamylase	MGAM	O43451	CHEMBL2074	Hydrolase	0.0	8 / 4
Sucrase-isomaltase	SI	P14410	CHEMBL2748	Enzyme	0.0	6 / 4
Platelet activating factor receptor (by homology)	PTAFR	P25105	CHEMBL250	Family A G protein-coupled receptor	0.0	0 / 6
Kynurenine 3-monooxygenase (by homology)	KMO	O15229	CHEMBL2145	Oxidoreductase	0.0	2 / 0
Insulin-like growth factor II receptor	IGF2R	P11717	CHEMBL3240	Membrane receptor	0.0	0 / 4
Apoptosis regulator Bcl-X	BCL2L1	Q07817	CHEMBL4625	Other ion channel	0.0	0 / 1
Adenosine A2a receptor (by homology)	ADORA2A	P29274	CHEMBL251	Family A G protein-coupled receptor	0.0	3 / 0
Adenosine A1 receptor (by homology)	ADORA1	P30542	CHEMBL226	Family A G protein-coupled receptor	0.0	5 / 0
Carbonic anhydrase VII	CA7	P43166	CHEMBL2326	Lyase	0.0	0 / 2
Carbonic anhydrase VI	CA6	P23280	CHEMBL3025	Lyase	0.0	0 / 1
Carbonic anhydrase XIV	CA14	Q9ULX7	CHEMBL3510	Lyase	0.0	0 / 2
Carbonic anhydrase IV	CA4	P22748	CHEMBL3729	Lyase	0.0	0 / 2
Carbonic anhydrase XIII	CA13	Q8N1Q1	CHEMBL3912	Lyase	0.0	0 / 2
Carbonic anhydrase VB	CA5B	Q9Y2D0	CHEMBL3969	Lyase	0.0	0 / 2
Carbonic anhydrase VA	CA5A	P35218	CHEMBL4789	Lyase	0.0	0 / 2
Adenosine deaminase	ADA	P00813	CHEMBL1910	Hydrolase	0.0	1 / 0
Adenosine A3 receptor	ADORA3	P0DMS8	CHEMBL256	Family A G protein-coupled receptor	0.0	2 / 0
Protein phosphatase 2C alpha	PPM1A	P35813	CHEMBL2437	Phosphatase	0.0	0 / 1
Aldose reductase	AKR1B1	P15121	CHEMBL1900	Enzyme	0.0	2 / 0
Leucine aminopeptidase	LAP3	P28838	CHEMBL3965	Protease	0.0	1 / 0
Motilin receptor	MLNR	O43193	CHEMBL2203	Family A G protein-coupled receptor	0.0	0 / 2
HERG	KCNH2	Q12809	CHEMBL240	Voltage-gated ion channel	0.0	0 / 3
Mu opioid receptor	OPRM1	P35372	CHEMBL233	Family A G protein-coupled receptor	0.0	0 / 1
Caspase-3	CASP3	P42574	CHEMBL2334	Protease	0.0	1 / 0
Aldo-keto-reductase family 1 member C3	AKR1C3	P42330	CHEMBL4681	Enzyme	0.0	1 / 0
Tyrosinase	TYR	P14679	CHEMBL1973	Oxidoreductase	0.0	0 / 8
Alpha-L-fucosidase I	FUCA1	P04066	CHEMBL4176	Enzyme	0.0	1 / 0
Fructose-1,6-bisphosphatase	FBP1	P09467	CHEMBL3975	Enzyme	0.0	4 / 0
Angiotensin-converting enzyme	ACE	P12821	CHEMBL1808	Protease	0.0	1 / 0
Thiopurine S-methyltransferase	TPMT	P51580	CHEMBL2500	Enzyme	0.0	1 / 0
Beta-glucocerebrosidase	GBA	P04062	CHEMBL2179	Enzyme	0.0	1 / 7
Thymidylate kinase	DTYMK	P23919	CHEMBL4388	Transferase	0.0	1 / 0
Hexokinase type II	HK2	P52789	CHEMBL2640	Enzyme	0.0	1 / 0
Hexokinase type I	HK1	P19367	CHEMBL2688	Enzyme	0.0	1 / 0
Cytidine deaminase (by homology)	CDA	P32320	CHEMBL4502	Enzyme	0.0	1 / 0
Squalene synthetase (by homology)	FDFT1	P37268	CHEMBL3338	Enzyme	0.0	0 / 4
Galectin-9	LGALS9	O00182	CHEMBL5474	Other cytosolic protein	0.0	0 / 1
Norepinephrine transporter	SLC6A2	P23975	CHEMBL222	Electrochemical transporter	0.0	1 / 1
11-beta-hydroxysteroid dehydrogenase 2	HSD11B2	P80365	CHEMBL3746	Enzyme	0.0	0 / 1
11-beta-hydroxysteroid dehydrogenase 1	HSD11B1	P28845	CHEMBL4235	Enzyme	0.0	0 / 1
Sodium/potassium-transporting ATPase alpha-1 chain	ATP1A1	P05023	CHEMBL1807	Primary active transporter	0.0	0 / 1
P-glycoprotein 1	ABCB1	P08183	CHEMBL4302	Primary active transporter	0.0	0 / 1
Bile salt export pump	ABCB11	O95342	CHEMBL6020	Primary active transporter	0.0	0 / 1
Protein kinase C gamma	PRKCG	P05129	CHEMBL2938	Kinase	0.0	0 / 3
