# Supplementary material for: Exploring the mechanism of Alisma orientale for the treatment of pregnancy induced hypertension and potential hepato-nephrotoxicity by using network pharmacology, network toxicology, molecular docking and molecular dynamics simulation
Source: Front Pharmacol. 2022 Nov 15;13:1027112. doi: 10.3389/fphar.2022.1027112 (PMC9705790; doi:10.3389/fphar.2022.1027112)
Supplement: Supplementary file 4 [file DataSheet8.ZIP › Supplement Materials/Compounds and Targets/Treat Target Merge.xlsx]

## Sheet: Supplement
13Β,17Β-Epoxyalisol A			24-Deacetylalisol O			25-Anhydroalisol F			Alismol			Alisol B 23-Acetate			Alisol E 23-Acetate			Alisol E 24-Acetate			Alizexol A			Neoalisol			Oriediterpenol			Oriediterpenoside			TCMC1692			TCMC1689			TCMC1688			TCMC4823			TCMC1694			TCMC1691
PharmMapper	Swiss		PharmMapper	Swiss		PharmMapper	Swiss		PharmMapper	Swiss		PharmMapper	Swiss		PharmMapper	Swiss		PharmMapper	Swiss		PharmMapper	Swiss		PharmMapper	Swiss		PharmMapper	Swiss		PharmMapper	Swiss		PharmMapper	Swiss		PharmMapper	Swiss		PharmMapper	Swiss		PharmMapper	Swiss		PharmMapper	Swiss		PharmMapper	Swiss
GC	PPP1CC		ALB	HMGCR		BMP2	CES2		STS	AR		THRB	HMGCR		GC	CES2		GC	CES2		ALB	PRKCA		GC	HSD11B1		BMP2	SERPINA6		ALB	PSEN2		GC	PTPN1		BMP2	CES2		ITGAL	NR3C1		GC	BRD4		THRB	CES2		GC	CES2
BMP2	HMGCR		BMP2	CES2		ALB	PRKCA		APOA2	CYP17A1		ALB	HSD11B1		STS	HMGCR		AKR1C2	HMGCR		BMP2	PDE4D		BMP2	CCR1		AKR1C2	SHBG		STS	HTR2A		BMP2	CES2		MAPKAPK2	AR		GBA	AR		BMP2	BRD2		MAOB	SHBG		MMP13	PTPN1
AKR1C2	CCNB3		CA2	MAPK14		MMP13	CCR1		CFB	CYP19A1		STS	METAP2		THRB	HSD11B1		BMP2	PTPN1		AKR1C2	PRKCD		ALB	PRKCA		APOA2	HSD17B3		APOA2	ADRA1D		CA2	PRKCA		AR	NR3C1		MAPK10	CES2		MAPKAPK2	AR		STS	NR3C1		BMP2	HMGCR
APOA2	MAPK1		APOA2	HCRTR2		PIM1	NR1I2		MAPK8	NR1H3		APOA2	CES2		BMP2	PRKCA		THRB	CYP19A1		STS	PRKCE		APOA2	HMGCR		THRB	AR		BMP2	ADRA1A		MAOB	VDR		THRB	CYP19A1		MAPK1	PGR		PIM1	PTGS2		APOA2	HSD11B1		ALB	PRKCA
THRB	PPP2CA		GC	HCRTR1		AKR1C2	HMGCR		MAPK10	HMGCR		MAOB	MDM2		AKR1C2	PTGS2		STS	HSD11B1		CA2	NOS2		STS	CES2		ALB	CYP19A1		CASP7	HSP90AA1		GSTP1	ALOX5		ITGAL	PGR		BMP2	CYP19A1		APOA2	PTGS1		BMP2	NR3C2		THRB	HSD11B1
ALB	PTPN1		NR1H2	MET		KIF11	IARS		KIF11	ESR1		AKR1C2	HDAC3		PIM1	PRKCD		CA2	CNR1		PGR	CES2		THRB	PTPN1		STS	G6PD		AKR1C2	HTR6		TTR	HSP90AA1		MAPK10	NR3C2		AKR1C2	NR3C2		CASP7	CDC7		ALB	CYP19A1		STS	PRKCD
PIM1	PGGT1B		KIF11	PRKCA		STS	TBXA2R		CA2	ESR2		MMP13	HDAC11		TTR	PTPN1		PPIA	CNR2		MAPK10	PTGS2		MAPK1	P2RX3		PIM1	UGT2B7		THRB	RORC		AKR1C2	FKBP1A		STS	SHBG		CA2	SHBG		ALB	FKBP1A		AKR1C2	SERPINA6		AKR1C2	PRKCQ
CASP7	MTOR		MAPK1	SF3B3		TTR	GSK3A		PPIA	SHBG		PGR	HDAC10		CA2	NOS2		TTR	PRKCA		MAPK1	HMGCR		PGR	CCND1		CASP7	HSD11B1		TTR	DRD2		HSD17B11	MTOR		AKR1C2	HSD11B1		CHEK1	HAO1		KIF11	APP		HSD17B11	RORA		MAPKAPK2	PTGS2
TTR	CCNC		CASP3	SMO		AR	NMT1		ALB	SREBF2		MAPK10	PLA2G4A		GSTP1	PRKCQ		TREM1	HSD17B2		GSTP1	PRKCB		PPIA	CCNE2		KDR	NPC1L1		HSD17B11	VEGFA		CASP3	CCNB3		MAOB	HSD11B2		GSTP1	HSD11B1		AKR1C2	FAAH		CA2	CYP17A1		APOA2	CCNC
STS	CDK8		AKR1C2	MAP2		CA2	PRKCD		MMP3	NPC1L1		CA2	AGTR1		HSD17B11	PTGES		MAPK10	PTGES		AR	PRKCG		CA2	CDK2		MAPK10	GPBAR1		CA2	FGF1		MTAP	ABL1		TTR	PTPN1		PGR	ADORA3		STS	HSD17B2		CASP3	PRKCH		MAPK14	CDK8
GSTP1	CYP19A1		STS	KIT		MAPK14	CCNC		PDE4B	CYP51A1		CASP3	PTGDR2		MAPK10	CNR1		CFB	PRKCD		APOA2	PRKCH		MAPK14	HCRTR2		TTR	AKR1B10		GSTP1	FGF2		MAPK10	CCNC		HSD17B11	HAO1		CES1	HSD11B2		CHEK1	MPO		F2	HSD11B2		TTR	CCR1
PGR	UGT2B7		PIM1	FLT3		MAPK10	CDK8		GC	SQLE		GSTP1	CCR1		MAPK1	CNR2		APOA2	PTGS2		PIM1	PRKCQ		MAPK10	HCRTR1		MAPKAPK2	POLB		PGR	STAT3		MMP13	CDK8		CA2	PYGL		PIM1	CDK9		CA2	PARP1		PNP	BACE1		CA2	P2RX3
HSD17B11	SORD		CASP7	ABL1		THRB	P2RX3		CHEK1	RORC		SELP	MME		CES1	ALOX5		CASP3	PRKCQ		MAPKAPK2	KCNA3		GSTP1	PYGL		CA2	GABBR1		PPIA	CDK1		CTSS	SMO		MMP13	PYGM		PPARG	CCR1		MAPK14	CYP19A1		MAPK10	PTGES		CES1	MAPK1
F2	CCR1		HSD17B11	AURKB		MAPK1	PSEN2		MAPK14	SLC6A4		MAPK14	CYP26A1		ALB	CCR1		MAPK1	HSD11B2		GC	PTPN1		AKR1C2	PARP1		CFB	HSD11B2		PIM1	DRD3		CASP7	NR1H3		MAPK1	SRD5A2		TTR	SERPINA6		PPIA	NR3C1		MAPK1	PTPN1		CASP3	PARP1
MAPK14	MAPK14		DHODH	CHUK		MAOB	IL6ST		PNMT	RORA		TTR	NOS2		CASP3	CYP19A1		PIM1	GSK3B		TTR	JUN		HSD17B11	NR1I2		MMP3	GABRA2		MAPKAPK2	DRD1		MAPK1	PAK1		CASP3	PRKCA		MMP3	MTOR		MAPK10	PGR		AR	AR		MAPK10	NR1I2
PNP	PARP1		CTSS	AURKAIP1		APOA2	MTNR1A		ANXA5	PPARA		PIM1	TBXAS1		DDX6	FAAH		MAPK14	FAAH		CASP7	TRPV4		PIM1	CCNC		PDPK1	CDC25A		MAPK8	CYP2D6		KDR	RASGRP3		ALB	MTOR		PDE4B	PIK3CA		KDR	KCNA5		GC	ALOX5		CASP7	MAP3K14
CA2	PRKCA		ITGAL	AVPR1A		KDR	MTNR1B		PDPK1	PPARD		GC	PTPN1		MAPK14	PDE10A		ALB	CYP17A1		SULT2A1	VAV1		CASP7	CDK8		GC	NR1H4		CA12	SERPINA6		PNP	AR		CLPP	PIK3CA		CDK2	BACE1		PIK3CG	LRRK2		MAPK14	PGR		PIM1	INSR
MAPK1	CSF1R		GSTP1	HDAC8		GC	MMP1		ESR1	SERPINA6		HSD17B11	MAPK14		AR	PDE2A		CHEK1	P2RX3		ANXA5	FNTA		CFB	CCNB3		MAPK1	FABP4		CASP3	GSK3B		PGR	PSEN2		F2	NOS2		PPIA	PDE10A		MAPK1	JAK3		NQO2	NPC1L1		MAPK1	ITK
PDE4D	ACVRL1		NQO2	CA2		FKBP1A	CHEK1		CES1	G6PD		KIF11	MAPK10		CFB	PDE4B		PGR	FNTA		PNP	CXCR1		NR3C2	DYRK1A		MAPK8	PPARA		CFB	HTR2B		PPIA	REN		CASP7	PDE10A		THRB	SLC6A3		CA1	JAK1		MAPKAPK2	MAPK3		CTSV	CHEK1
CES1	GSK3B		EPHB4	CA7		CES1	TTL		EGFR	IDO1		BCHE	NLRP3		CA1	F2		ESR1	PTPN2		CES1	HSD11B1		CASP3	MAPK1		PPIA	FABP3		MAPK10	ADRA2A		PPARG	P2RX3		PPIA	KDR		CASP3	PPARG		MAPK8	JAK2		KDR	SIGMAR1		CA1	PSEN2
CASP3	DYRK1A		AR	CA1		HSD17B11	PDPK1		NR3C2	CHRM2		AR	ITGB1		TREM1	SLC6A3		EGFR	CCR1		CTSD	CCR1		DHODH	CLK4		KIF11	FABP5		MMP3	HTR1B		CYP19A1	PARP1		MMP3	EPHX2		CMA1	PTGES		AR	TYK2		TTR	ADORA3		KIF11	MTOR
MAPK10	PYGL		CDK2	CA4		MAPKAPK2	NR1H4		BACE1	UGT2B7		CES1	ITGB7		ESR1	TACR2		PNP	PIK3CB		MMP13	HSP90AB1		TTR	CLK1		MAOB	PPARD		MMP13	ADRA2B		GBA	CCND1		APOA2	F2R		MAOB	REN		CES1	TAAR1		PIM1	CDC25A		HSD17B11	PIK3CA
SULT2A1	TERT		TTR	CNR2		AKR1B1	KCNK3		HSP90AA1	ACHE		CMA1	ACE		APOA2	PRKCB		CASP7	CCNC		CA12	MDM2		AR	CLK2		ITGAL	FFAR1		CDK2	HTR2C		STS	CCNE2		KIF11	TOP2A		CFB	AURKA		F2	MAPK14		MAPK8	BCHE		PPARG	CYP19A1
HCK	CLK4		CES1	ADRA1D		SELP	BACE1		ADAM17	SLC6A2		CTSD	FNTA		CLPP	PRKCE		KDR	CDK8		ITGAL	PGGT1B		PPARG	DYRK1B		NR3C2	FABP2		BACE1	APP		NR1H2	CCR1		CES1	CYP17A1		EPHB4	TOP2A		SULT2A1	SLC6A3		CMA1	AKR1B10		CFB	CNR2
HSD17B1	CLK1		TREM1	CCR1		CASP7	REN		F2	CYP2C19		CA12	CNR1		CASP7	FNTA		HSD17B11	KDR		ADAM17	F2RL1		HSD17B1	CXCR1		ESR1	VDR		MAPK1	LGALS4		CFB	CDK2		PGR	HSP90AA1		ALB	PRKCH		MET	CXCR2		CASP7	PTPN11		CLPP	MAPK14
MAPK8	CLK2		HDAC8	MDM2		SULT2A1	CXCR3		MAOB	PABPC1		BMP2	PTGIS		MAPKAPK2	MDM2		CES1	CHEK1		CFB	HCRTR2		NQO2	MAPK14		MAPK14	ESR2		AR	LGALS3		PIM1	PIK3CA		CFB	TRPV1		CASP7	PYGL		PDE4D	TRPV1		PGR	FNTA		FKBP1A	MAP2K1
KIF11	DYRK1B		ESR1	AKR1C3		PGR	PER2		MAPK1	GRM5		PNP	F2		BCHE	AVPR1A		CTSB	AXL		KDR	HCRTR1		CES1	PER2		EGFR	FNTA		AKR1C3	LGALS8		HSP90AA1	GSK3B		PIM1	CAMK2D		HCK	KCNK3		PDPK1	TRPM8		KIF11	SLC6A3		PDE5A	PER2
MMP13	APP		MMP13	CDK2		SPARC	PTGS1		CASP7	ABHD6		KDR	MMP1		FKBP1A	PGGT1B		FKBP1A	TYRO3		HSD17B1	P2RX3		ESR1	F2R		F2	SLC22A6		EGFR	ADRA2C		BACE1	PPP1CC		MAPK14	CCR1		AKR1B1	P2RX3		NQO2	CYP11B1		GSTP1	NOS2		MAOB	FKBP1A
MMP3	SMO		AKR1B1	MTNR1A		PNP	MAPK14		AKR1B1	GCGR		PPIA	RARB		CTSD	CASR		SULT2A1	MERTK		ESRRG	REN		CLPP	HSP90AA1		SEC14L2	PTGER2		DHODH	SORD		BCHE	CHEK1		KDR	CHUK		CA12	TTL		TGFBR1	CYP11B2		HSP90AA1	PTPN2		AR	PYGL
ANXA5	ADORA2A		F2	MTNR1B		ITGAL	ROCK2		PPARG	BCHE		EGFR	RARA		SULT2A1	CALCRL		CA12	NR1I2		BCHE	NR1I2		KIF11	MDM2		HSD11B1	PTGFR		CHEK1	MAP2K1		MAPK8	AKR1C3		MAPK8	AVPR1A		ESRRG	PDE2A		CDK2	LIPA		FAP	IDO1		BACE1	NR1H3
ESR1	ADORA2B		HSP90AA1	PDE2A		HSD17B1	PDE10A		AR	PER2		CDK5R1	OXTR		PGR	HCRTR2		ESR2	NR3C1		THRB	AGTR1		SULT2A1	MAPK13		HSD17B1	KDM2A		GC	MAPK14		F2	PPP2CA		GC	CCND1		MAPK8	ABL1		PGR	CDK5R1		BCHE	G6PD		F2	MMP1
TREM1	PIK3CA		MAPK10	CDK9		MAPK8	PTPN1		FNTA	HRH3		CA1	ADAMTS5		CDK2	HCRTR1		SPARC	AVPR1A		ESR2	IKBKB		ADAM17	MAPK11		CTSD	PHF8		EPHB4	MAPK11		ESR1	DYRK1A		TREM1	MTNR1A		ESR2	NOS2		AKR1C1	MAP2K1		CTSD	FDFT1		CDK2	PIK3CB
RORA	CDK6		SHBG	DYRK1A		CFB	AVPR1A		PPARD	HSD17B3		MMP3	CYP3A4		CYP19A1	ERBB2		ADAM17	INSR		DDX6	INSR		CA1	AR		DHODH	KDM5C		PDPK1	SLC5A4		FAP	CLK4		AKR1B1	MTNR1B		CDK5R1	ALOX5		TTPA	GBA		CHEK1	NR1H3		KDR	AURKA
CFB	P2RX3		PGR	JAK2		ESR1	CFTR		SOD2	SLC10A2		EPHB4	MMP14		ADAM17	AXL		CDK5R1	ITK		PPARG	MMP3		FKBP1A	PSEN2		SULT2A1	CDC45		PNP	AURKA		ESR2	CLK1		SELP	SMYD2		KIF11	OPRD1		HSD17B1	HPGD		CTSS	SLC6A4		TGFBR1	NMT1
PPARG	CDK2		KDR	CLK4		ESRRG	FASN		GSK3B	ICMT		CHEK1	PTPN2		ESRRG	TYRO3		KIF11	AR		PPP5C	ITK		MMP3	MAP3K14		PTPN11	PTPRC		AKR1B1	CDK6		ALB	CLK2		SPARC	CDC7		CCNA2	OPRK1		NR3C2	CHEK1		TGFBR1	PYGL		CHEK1	AXL
SPARC	CDK9		MAOB	CLK1		PDE4D	CYP19A1		SEC14L2	TOP1		CDK2	PTGER2		ITGAL	MERTK		ITGAL	NR1H3		ESR1	PIK3CB		ITGAL	WNT3A		RORA	EPHX2		ESR1	CDK2		CDK5R1	DYRK1B		CTSV	CCNE2		CYP19A1	GYS1		HSD11B1	CA2		SPARC	ESR2		MAPK8	TYRO3
ITGAL	CDK4		MAPKAPK2	CLK2		PPP5C	EPHX2		ESR2	NR1I3		MAPK8	AMPD3		CTSS	MAPK14		PDPK1	CRHR1		DHODH	SMO		AKR1B1	PDE3A		ADAM17	TRPV1		ANXA5	CDK9		AR	ALPL		PDE5A	FYN		STS	PTPN1		AKR1C3	CHRM1		ESR1	JAK1		GSTP1	MERTK
PDE5A	CDK5		SEC14L2	DYRK1B		MMP3	PIK3CB		HSD11B1	NOS1		SEC14L2	CTSA		HSD17B1	MAP2K1		CTSD	MTNR1A		CDK5R1	AVPR1A		MAPK8	PDE3B		AR	SRD5A1		SEC14L2	CDK4		EGFR	SORD		CHEK1	ABL1		HSP90AA1	DRD1		DPP4	CA1		CFB	JAK2		CDK5R1	JAK3
AR	CDK3		PDE4B	CHEK1		CHEK1	MAPK1		PTPN11	HSD11B1		F2	NR3C1		KIF11	AURKA		GSTP1	MTNR1B		CDK2	CDK8		MMP13	TNKS2		CYP19A1	SLC6A4		KDR	CDK5		SULT2A1	PRKCG		FKBP1A	KCNK3		LCK	HTR1A		PGF	HTR1D		PPARG	CCR1		CFD	MDM2
PDPK1	TRPV1		TYMS	ITGAL		SEC14L2	INSR		PRKACA	PSEN2		MAPKAPK2	CALCRL		MMP13	AR		PPARG	AURKA		MAOB	PDE10A		CYP19A1	NR3C2		CES1	HIF1A		HSD11B1	CDK3		ICAM2	ROCK2		ESRRG	LCK		RORA	DRD2		CTNNA1	ADRB2		AKR1B1	TNF		PDE4D	ADA
TGFBR1	CCND1		MTAP	DUT		RORA	PDE2A		FGFR2	JAK1		SPARC	CASP3		MAPK8	SLC6A2		HSD17B1	CASR		PDPK1	PDK1		SORD	PGR		RXRA	PLG		MAPK14	VDR		MAPKAPK2	PRKCB		BCHE	MAP3K11		HSD17B11	DRD4		GSTP1	ADRB1		CA12	ADAM17		PNP	SORD
AKR1B1	CCNE2		IGF1R	MAP3K14		ADAM17	MTOR		CBR1	JAK2		PPARG	CASP8		PDPK1	NR1H4		ANXA5	MTOR		ADH1B	PDE2A		CDK2	MTNR1A		ADH1C	NR1I3		HSP90AA1	GSTP1		CTSV	LRRK2		EPHB4	NTRK1		MMP13	HTR2A		MMP3	CA7		PPIA	IMPDH1		PPIA	HSD17B2
MIF	HTR1A		SORD	S1PR3		ANXA5	ITK		SULT2A1	TRPM8		ANXA5	P2RX3		PDE5A	MAP3K14		BCHE	REN		NOS3	PDE4B		F2	MTNR1B		MTAP	ESR1		CTSD	GSTM2		THRB	CSF1R		ESR1	MAP3K9		DHODH	HTR2C		PPARG	ADRB3		BACE1	IMPDH2		ANXA5	FAAH
TNNC1	SLC5A2		SRC	S1PR1		F2	PIK3CA		HSD17B1	HSD17B2		CLPP	EDNRB		AKR1B1	NR1I2		MMP13	PIK3CA		MAPK8	CCNC		MAPKAPK2	AURKA		ANXA5	C5AR1		KIF11	DYRK1A		NR3C2	GABRB3		TGFBR1	MAP3K10		SULT2A1	DRD3		NR1I3	CA3		CA1	GABRA5		F10	PDGFRA
CTSV	IMPDH1		ANXA5	SRD5A1		CDK2	PRKCE		PLK1	CHRM4		MAPK1	ITGAV		SRC	IKBKB		CLPP	PGR		PDE4B	AR		ANXA5	ABL1		PGR	SAE1		PARP1	SLC10A2		CTSD	GABRA2		SHBG	GABRA2		NQO1	KCNH2		DUSP6	CA6		MMP3	PIK3CD		HSD17B1	REN
PLA2G10	IMPDH2		MMP3	PDE4B		CDK5R1	TACR1		CDK2	CHRM5		FAP	AURKB		ANXA5	MET		AKR1B1	FKBP1A		SOD2	NR1H4		PDE4B	CHUK		DUSP6	HAO1		NR3C2	CLK4		CLPP	MAPK11		CA12	JAK3		SHBG	SRD5A2		DHODH	CA12		CYP19A1	PIK3CB		CYP19A1	HSP90AB1
SEC14L2	PER2		PPARG	F2R		PDE4B	F2R		MET	KCNH2		CASP7	AURKA		CA12	ABL1		NR3C2	PARP1		TYMS	PFKFB3		HSD11B1	ADRA1D		AKR1B1	IDO1		SULT2A1	CLK1		CHEK1	MAP2K1		PPARG	PRCP		BACE1	NAMPT		PNMT	CA14		CES1	RORC		WAS	PAK1
PDE4B	AURKA		PDPK1	PDE10A		PDPK1	RIPK2		YARS1	EIF2AK1		CFB	ITGA4		ADH1C	GRIN2A		BACE1	MAPK14		PLA2G10	KCNH2		EPHB4	ADRA1A		ESRRG	AKR1C3		PPARG	CLK2		CMA1	HSD11B1		ADAM17	C5AR1		CTSB	CCNC		ADAM17	CA9		ESRRG	KDR		CA12	CSF1R
EGFR	LIMK2		BACE1	AMPD3		TNNC1	OXTR		TTR	PIK3CG		FKBP1A	PIK3CA		NR3C2	ITGAL		ESRRG	NAMPT		SHBG	PER2		SRC	ADRA1B		PPP5C	POLA1		ITGAL	DYRK1B		CES1	KDR		BACE1	PSEN2		ESR1	CDK8		ESRRG	CA4		SULT2A1	GPBAR1		PRKACA	DRD3
CDK2	ABL1		HSPA8	LIMK2		EPHX2	AURKA		ADH5	PIK3CA		AKR1C3	GCGR		PPP5C	P2RX3		TGFBR1	ALOX5		HSPA8	MAP3K14		NOS3	LIMK1		ADH5	GABBR2		PDE4B	HPSE		CA12	ITK		CDK5R1	ADORA2A		FABP4	CDK5R1		ESR1	CA13		ESR2	PDE10A		CTSS	FYN
SRC	GABRB3		PNP	PFKFB3		PPARG	DRD1		SRC	SLC18A3		NQO2	SERPINE1		SELP	GRIA2		PDE3B	NOS2		SORD	TERT		HSPA8	CDK6		PPARG	CCR1		HSD17B1	PGGT1B		SPARC	AURKA		ANXA5	LIMK2		ADH1B	CDK2		EPHB4	CA5B		PPARD	PSEN2		SEC14L2	ADORA2B
AURKA	PTGS1		CFD	APP		BACE1	CCNT1		GSTP1	GLRA1		CCNA2	TYMS		MMP3	PIK3C3		EPHB4	CDK2		CHIT1	SORD		TYMS	MTOR		PDE4D	SHH		RORA	SLC5A2		ESRRG	CDK6		GSTP1	NAMPT		SRC	DYRK1A		AKR1B1	ABCC9		ANXA5	MAPK14		PTPN11	EPHB3
GBA	MAP2		MAPK14	ITK		PLA2G10	DRD4		RORA	CHRM1		ESR1	SRC		PDE3B	PIK3CD		DHFR	MAPK1		NR3C2	PPP1CC		RORA	CDK1		BACE1	KCNH2		ADAM17	ITGAL		APOA2	SYK		CDK2	APP		AR	HCRTR2		PPP5C	KCNJ11		NR3C2	SMO		PGR	PDE3A
NR3C2	ROCK2		MAPK8	FAAH		HSPA8	HTR2A		AKR1C2	CHRM3		NR1H3	CYP26B1		PPARG	PIK3CG		SRC	ACACB		MAPK14	PPP2CA		ADH1B	CDK9		TYMS	CNR2		PTPN11	ADK		ANXA5	DPP4		CFD	BCHE		TYMS	HCRTR1		SRC	CHRM2		EPHB4	MAPK8		MMP3	MAPK10
REN	CCNA2		ADH1B	CSF1R		NR1H3	HTR2C		AKR1C1	PRKDC		ITGAL	PLA2G2A		DHODH	PI4KB		AR	PRKCB		FNTA	TRAP1		BACE1	CDK4		CHEK1	PRKCG		CHIT1	OPRK1		ITGAL	CDK1		PARP1	BACE1		NQO2	CDC7		BACE1	ESR2		IGF1R	MAPK10		NQO1	PDE3B
ALDH2	CHEK1		NR3C2	PDGFRB		SORD	DRD3		DUSP6	PTPN22		HSP90AA1	AMPD2		CHEK1	PIK3CA		DHODH	JAK3		BACE1	ITGAL		PPP5C	CDK5		PLA2G10	PRKCD		RXRA	EGFR		CDK2	CDK9		RORA	MAPK8		AMY1A	MAPK8		PLA2G10	PSEN1		PTPN11	MAPK9		PPARD	PIK3CD
ITK	HSD11B1		CCNA2	GABRB3		SHBG	CDK2		MMP13	PRKCD		DHODH	SSTR3		TYMS	CHEK1		PPP5C	PDE10A		SRC	MAP2K1		SHBG	CDK3		PRKACA	PRKCA		ESRRG	MET		MAPK14	CDK4		HSD11B1	CDK9		AMY1B	EPHX2		CFD	PSEN2		CLPP	PPARA		ITGAL	HDAC8
CTNNA1	KDR		EGFR	GABRA2		CFD	CDK1		ADH1C	PTPN1		TGFBR1	HRH1		PLA2G10	MAPK8		NOS3	MAPK10		ANG	GSK3A		HSP90AA1	CHEK1		NOS3	PRKCB		SORD	PYGL		EPHB4	CDK5		PDPK1	IRAK4		AMY1C	ROCK2		TYMP	TYMS		ITK	HTR1A		SRC	PIK3CG
EPHB4	SYK		SULT2A1	SORD		DPP4	EZH2		ADK	NR3C1		QPCT	MMP3		NOS3	F10		TYMS	ABL1		CTSB	AURKB		MAOB	AVPR1A		CDK2	PRKCE		TTPA	SLC5A1		HSD17B1	CDK3		TYMS	MAPK9		GC	MCHR1		BCHE	EGFR		PDE5A	AVPR1A		CCNA2	PDE10A
PPP5C	PRKCB		HSD17B1	CYP2D6		SRC	INCENP		WAS	PGGT1B		SRC	PRKDC		PDE4B	PIK3CB		HSPA8	PDE2A		LGALS7	F10		DHFR	GABRB3		CCNA2	PRKCQ		MTAP	HPGD		HCK	PYGL		LCK	VDR		MAPK14	PYGM		SHBG	MAPK1		PDE4B	PER2		NR1H2	CNR1
CHEK1	MAPK8		RORA	PARP1		NR3C2	PSMB2		DPP4	PTGFR		PDE4B	MMP2		BACE1	HSD11B2		MMP3	PDE4B		LGALS7B	MAPK14		BCHE	GABRA2		TTPA	RASGRP1		IGF1R	METAP1		SRC	PGGT1B		HSP90AA1	CCNC		NOS3	F2R		CTSB	LTA4H		HSD17B1	MAPK1		ESR1	F10
CCNA2	MAPK10		CHEK1	HTR6		GSR	TTK		KDR	PTGDR		CHIT1	CYP17A1		PDE4D	MCHR1		SHBG	CCNE1		AKR1B1	CHUK		REN	MAPK8		HDAC8	PSEN2		F10	CCNC		DHODH	AURKB		EGFR	CDK8		DHFR	MAPK9		SULT2B1	MDM2		RORA	CDK1		RXRA	ROCK2
ESRRG	SRC		PTPN1	CYP2C9		TYMS	PSMB1		HMGCR	VDR		TREM1	PTGIR		HSPA8	LIMK1		F2	CDK1		DPP4	AURKAIP1		DPP4	PIK3CA		BCHE	SCN9A		CCNA2	CDK8		KIF11	RPS6KB1		HSD17B1	CHRM1		PPP5C	AVPR1A		GSK3B	PIM1		ITGAL	BRD4		PPP5C	ROCK1
TTPA	MAPK9		DUSP6	CYP3A4		TTPA	PSMB5		PTPN1	OXTR		CTSS	CPT1B		SHBG	F2R		PDE4B	MDM2		PDE4D	PARP1		PDPK1	RPS6KB1		GSTP1	CACNA2D1		DUSP6	SMO		MMP3	ACVRL1		PDE4B	SERPINA6		ANXA5	IKBKB		HSP90AA1	PDE7A		EGFR	BRD9		NOS3	MCHR1
CLPP	MAP3K14		PTPN11	CYP2C19		PTPN11	PDE4D		SERPINA1	LRRK2		ESRRG	ELANE		FNTA	CCNT1		ADH1B	MAP3K14		PLK1	CHEK1		GBA	PDE2A		SHBG	CHRM2		PPP5C	MME		PPP5C	JAK3		MIF	SYK		HSD11B1	SMYD2		ANG	NOS2		NR1H2	PDE5A		ADAM17	ALOX5
GSK3B	ACACB		PYGL	AURKA		DUSP6	FYN		MMP8	ATP12A		PDPK1	BACE2		DUSP6	PTPN2		AKR1C3	IGF1R		TTPA	CASR		PDE3B	CCNA2		CFD	SLC6A2		CYP19A1	UPP1		CCNA2	F10		SULT2A1	CHRM4		CFD	CHUK		MMP8	TLR8		MTAP	PIM1		NR3C2	GABRB3
SHBG	PDE2A		CA1	CDK8		NOS3	YES1		F10	PTGIR		SULT2A1	CCKBR		EGFR	NR3C1		TNNC1	CCNT1		GSR	ADORA3		PDE4D	NR1H4		IGF1R	OPRM1		SHBG	NTRK1		ITK	ADORA2B		SRC	CHRM3		ANG	ABCB1		PDE4B	TLR7		CDK2	MAPK11		SULT2A1	GABRA2
HSP90AA1	MDM2		PPIA	SYK		RXRA	AURKB		PDK2	NPY5R		TNNC1	PDGFRB		PPARD	HSD17B2		GSTA1	F2		KIF11	CALCRL		IGLV2-8	PIK3CD		GSK3B	CYP2C19		FABP4	CHEK1		ADAM17	PDE10A		CTSK	IL6ST		APCS	SMO		GSTA1	MIF		PPP5C	PIK3CA		PDE4B	KCNA5
SELP	CA7		NOS3	PER2		TGFBR1	SRC		SHBG	CDK8		SHBG	SOAT1		CHIT1	PFKFB3		PDE5A	PGGT1B		CFD	F2R		CHEK1	PIK3CB		HSP90AA1	S1PR1		SRC	PIK3CA		NOS3	MDM2		NQO2	MDM2		LGALS7	PER2		PTPN11	PYGL		PARP1	PIM2		CBR1	PDE2A
ADK	PDE4B		DHFR	MAPK11		EGFR	PIK3CD		TRAPPC3	CASR		PTPN11	FGFR1		TGFBR1	ACACB		DUSP6	CCND1		DUSP6	MDM4		MIF	PIK3CG		PPARD	GCGR		DHFR	SCN9A		TYMS	FLT4		DHFR	KCNH2		LGALS7B	CCND1		FGFR2	PSMB5		ADH1B	CD81		TYMS	NTRK1
MAOB	CA4		CTSB	LIMK1		ADH1B	HCRTR2		NQO1	LIPA		RXRA	TP53		LCK	PREP		HSD11B1	CCNE2		PPIA	IRAK4		LGALS7	LRRK2		TRAPPC3	CYP17A1		PDE4D	BDKRB1		FABP4	ITGAL		DHODH	CDK1		HSPA8	CCNE2		RBP4	TOP2A		TYMS	GSK3A		EGFR	PDE4B
LCK	MAPK11		IGLV2-8	CHRM1		CYP19A1	HCRTR1		SYK	KCNA3		SYK	AGTR2		PNP	SMO		CHIT1	NMT1		RXRA	PIK3C3		LGALS7B	CA2		Esr2	SLC6A12		TYMS	GSK3A		ADH1B	GSK3A		F10	SMO		F2	PSEN2		TNNC1	P2RX7		SRC	CCNC		QPCT	HTR6
FABP5	PPM1B		FNTA	P2RX3		PPIA	CCND1		CDK6	TRPV3		PARP1	STAT5B		F2	TNK2		FNTA	MAP2K1		MTHFD1	PIK3CD		WAS	CA7		F10	PTGES		CTSB	CDK7		SHBG	MAP3K14		ADH1B	TK1		FABP6	PRCP		DHFR	PARP3		HSPA8	CHEK1		TNNC1	DRD1
HSD11B1	NTRK1		CSNK2A1	MCHR1		CTSK	PFKFB3		NR3C1	PIK3CD		PPARD	DGAT1		FABP6	GSK3B		CDK2	SORD		ADK	PIK3CG		TYMP	CA1		DHFR	OPRD1		F2	PARP1		PDE4B	CRHR1		DPP4	NR1H2		F10	ACACB		TYMS	CHRM4		ADAM17	CDK8		REN	CDK2
DHFR	MET		PPP5C	PLA2G7		FNTA	PDE3A		AKR1C3	PIK3CB		ADH1B	SYK		PLK1	MTOR		LGALS7	F10		GSK3B	PI4KB		PYGL	CA4		AKR1C1	OPRK1		ADH1B	PLK4		QPCT	MAP2		PPP5C	PGGT1B		ADAM17	FYN		F10	IGF1R		DHODH	CES1		FABP4	DRD4
FABP6	MKNK2		ADH5	ACACB		IGLV2-8	PYGL		MDM2	CA4		HSPA8	S1PR2		NQO1	CDK9		LGALS7B	CDK9		BCAT2	MAPK3		KDR	MET		SRC	F2R		FNTA	STK16		DHFR	MET		MTAP	GSK3A		PDE4D	YES1		TTR	CHRM5		SOD2	CCND1		FNTA	HTR2A
BACE1	BACE1		MIF	VDR		CTNNA1	PDE3B		HDAC8	SCN5A		PPP5C	PTPN22		GSR	IGF1R		PDE4D	LIMK1		CCNA2	MCHR1		EGFR	FASN		EPHB4	NR3C1		PRKACA	TTK		AKR1B1	HCRTR2		NQO1	CENPE		REN	AURKB		MMP13	CHRM3		HCK	CCNE2		MIF	HTR2C
HMGCR	F10		Esr2	GC		HSD11B1	MAP3K14		S100A9	SCN9A		REN	TNK2		GSTA1	PER2		WAS	SMO		CHEK1	MAPK1		ESRRG	CCNT1		FABP3	SIGMAR1		HSPA8	CLK3		HSPA8	HCRTR1		HSPA8	MAP3K14		TGFBR1	SRC		ITK	KDR		NOS3	CDK2		GSR	MAPK8
ADH1B	PIK3CB		AKT1	KCNA5		WAS	CCNE2		FECH	FABP4		TYMS	TRPV4		TNNC1	PGR		MAPK8	MAPK8		EPHB4	MMP1		CFD	JAK3		NR1I3	GSTK1		NOS3	CDK16		TGFBR1	TTL		PAH	ADA		DPP4	PARP1		LCK	CYP2C9		HSD11B1	CFD		PTPN1	CCKBR
AKR1C1	NUDT1		PDE3B	EPHB4		PARP1	CTSD		GSTA1	TERT		NOS3	TBXA2R		AKR1C1	AGTR1		CYP19A1	PER2		CTSK	NPY1R		FNTA	JAK1		MMP13	DRD2		CFD	MAPK15		DUSP6	NTRK1		IGF1R	PDGFRB		FNTA	KDR		MAOB	CYP2C19		AURKA	GRIN2A		DUSP6	MAPK9
PARP1	ALPL		TRAPPC3	VCP		HDAC8	CTSE		TGFBR1	FABP3		LCN2	AVPR2		CTSB	CDK8		GSR	MAPK9		REN	FYN		SEC14L2	CYP19A1		PDE4B	PABPC1		HDAC8	CDK18		CTSB	PRKDC		AMY1A	KIT		BCHE	CSNK1D		JAK3	FGFR1		SHBG	ITGAL		SHBG	CFD
FABP4	VDR		PPARD	MAPK8		HSP90AA1	PARP1		ERBB4	FABP5		PRKACA	AVPR1A		RORA	JAK3		ANG	HCRTR2		ADH1C	GRIN2A		FABP5	CSF1R		NR1H4	HDAC6		IGLV2-8	MAPK7		PARP1	SCN9A		AMY1B	STS		HSD17B1	CDK1		FNTA	PDE10A		MMP13	METAP1		HSD11B1	PLCG1
MET	IKBKB		LCK	MAST3		PTPN1	PGA5		TYMS	FABP1		KIF5B	CTSD		SEC14L2	PDE3A		PLA2G10	HCRTR1		HSD11B1	PDGFRA		PTPN11	ADA		HNF4G	UGCG		GSK3B	CDK17		DPP4	TYRO3		AMY1C	TACR1		GSR	FASN		SULT1E1	PIK3CA		DHFR	PARP1		ADH1B	GYS1
CTSK	PIM1		ITK	CCNC		FGFR1	FLT1		PPARA	CYP11B1		NR1H2	PDE2A		FABP4	SYK		CFD	APP		TGFBR1	GRIA2		PARP1	CHRM1		DPP4	PTPN1		NQO1	PLA2G2A		CHIT1	MERTK		ITK	MET		MMP8	P2RX7		FABP3	PRKDC		PDE4D	HTR6		DHODH	ADAMTS5
PTPN11	MAPKAPK2		GSK3B	MGLL		MET	PDGFRB		RXRA	CYP11B2		PDE5A	CASP7		MIF	JAK1		BAG1	FYN		F2	EPHB3		TNNC1	AURKB		SERPINA1	PYGL		NR1H4	AKR1C3		CA1	IMPDH1		FABP4	CSF1R		MTAP	ADORA2A		SEC14L2	PRKCA		FNTA	PPARD		AKR1B1	ADAMTS4
PTPN1	FKBP1A		TNNC1	CD38		DHODH	KIT		CYP2C9	P2RX7		AKR1C1	GCG		ADH1B	PDE3B		LCK	CSF1R		CTNNA1	PABPC1		MTAP	FKBP1A		GSTA1	SLC18A3		LGALS7	CASP3		ADK	IKBKB		TNNC1	AXL		CHIT1	MMP3		PDK2	CASP3		TNNC1	CASP3		HSP90AA1	PRKCZ
CHIT1	AKT2		MTHFD1	ABHD6		MMP12	FLT4		LCK	C5AR1		CSNK1G2	AR		CFD	CDK2		TYMP	YES1		IGF1R	ABL1		C1R	GSK3A		DCK	CSF1R		LGALS7B	CASP7		CTSK	IMPDH2		NR3C2	TYRO3		PPARD	MMP9		ESR2	NTRK1		DUSP6	CASP7		MTHFD1	TRAP1
KDR	PDPK1		F10	CCND1		F10	FLT3		JAK3	EPHX2		DHFR	F10		PARP1	CDK7		PARP1	AURKB		PARP1	PTGS1		PGF	AURKAIP1		MDM2	KIT		FGFR2	MKNK1		PTPN11	MAPK8		PDE4D	MERTK		PDE3B	MMP1		ADH1C	CDK9		GSR	HSP90AA1		HSPA8	ERBB2
BCHE	PLK1		NR1H4	ROCK2		ADH5	MAPK8		CCNA2	MTNR1A		ANG	PIK3CD		CCNA2	CDK1		AURKA	PDPK1		SEC14L2	ATP2A1		GSR	PIK3C3		BLVRB	MMP3		MAOB	HIF1A		PDE4D	MAPK10		MET	GCK		NR3C2	MAP3K14		PRKACA	CASP6		PDPK1	TKT		LCK	LRRK2
HSPA8	MARK2		JAK3	ROCK1		F7	FGFR1		HNF4G	IL6ST		F10	PIK3CG		WAS	MAPK1		MTAP	PYGL		IGLV2-8	FLT3		DUSP6	CASR		PGF	MMP9		ADH1C	GABRA5		LCK	CHUK		CSNK1G2	CHEK1		FKBP1A	MAPK3		RXRA	CASP7		CCNA2	GSK3B		PLA2G10	ABL1
LGALS7	AKT1		SOD2	MAPK9		MMP8	MDM2		PDE5A	CLK4		PDE4D	CASP1		KDR	PRKCG		MAOB	SRC		RORA	NMT1		TTPA	SORD		PNMT	MMP1		CES1	ABL1		RORA	PER2		NR1H4	TTL		KDR	SYK		FECH	CASP8		QPCT	IL6		ITK	CCND1
LGALS7B	CDC42BPA		AZGP1	HDAC3		IGF1R	PDGFRA		FABP6	MTNR1B		NR3C2	CPT2		PYGL	PRKCH		TTPA	PAK1		MET	AXL		CCNA2	REN		REN	CA9		ADAM17	CCND1		ANG	MAPK9		BAG1	SLC6A3		EGFR	VHL		CYP2C9	CASP2		RXRA	GLUL		CTSB	CCNE2
NOS3	PLK3		PAH	GRIN2A		SYK	MAPK11		RBP4	JAK3		HSD17B1	REN		PTPN11	MAPK13		FGFR1	TACR2		DHFR	TYRO3		LCK	ROCK2		AKR1C3	TACR2		CSNK2A1	CCNE2		PNMT	DUT		AURKA	CFD		MMP12	FKBP1A		FABP7	SIGMAR1		LCK	FABP1		PARP1	ADORA2A
MDM2	SLC10A2		SYK	CCNB3		MDM2	EPHB3		FABP7	KCNA5		AKR1B1	PGC		PGF	S1PR3		AMD1	GRIN2A		PDE3B	ADAM17		PLK1	HDAC6		ADK	TACR1		MIF	ADRA1B		FABP5	PDE3A		NOS3	PFKFB3		FABP5	ADRA1D		TRAPPC3	ICMT		TTPA	DYRK1A		DHFR	MET
SYK	MAPK13		WAS	F11		NR1H4	SCN5A		REN	AKR1C3		BACE1	IMPDH1		MAOB	MAPK11		PGF	GCK		PTPN1	PYGL		CSNK1G2	CCKBR		SULT2B1	PKM		IGF1	CCR1		TNNC1	PDE3B		CYP19A1	PDE2A		AKR1C3	ADRA1A		NR3C1	CA5A		FABP4	PRKDC		IGF1R	DUT
FGFR2	PIK3CD		HSD11B1	GRIA2		GSTP1	PYGM		FABP3	PTGER1		LCK	IMPDH2		REN	S1PR1		FABP6	GRIA2		ITK	GSTM1		F10	HDAC8		PDE3B	JAK2		PPARD	JAK2		SEC14L2	PDE5A		PPARD	P2RX3		PYGL	HSP90AA1		NR1H2	HSP90AA1		PDE3B	CLK4		FGFR2	CCNB3
ABO	SLC5A1		PARP1	NPY2R		TRAPPC3	CYP51A1		FKBP1A	BRD4		DAPK1	CFD		PNMT	CD38		FABP5	CDC7		CSNK1G2	AVPR2		CTSK	ACVRL1		WAS	HSD17B2		PDE5A	ROCK2		CSNK2A1	CA7		PYGL	S1PR3		PDPK1	GABRA2		FABP6	CDK2		AKR1C3	CLK1		EPHB4	LIMK1
TYMS	ITGAL		PLA2G2A	NR1H4		PPARA	SCN9A		PGR	BRD2		HSD11B1	EGLN1		MET	AURKB		REN	PIK3C3		JAK3	ERBB2		Esr2	MME		YARS1	HMGCR		CTSK	MAP2		TTPA	PSENEN		PNP	AKR1B10		ABO	JAK3		EPHX2	HMOX1		HDAC8	CLK2		BCHE	GABRG2
NQO1	MAP2K1		GSTA1	CCNB2		LCK	JAK3		SULT2B1	BRD3		MIF	THRB		EPHB4	CHUK		HSP90AA1	MAPKAPK2		F10	ADRA2C		SULT2B1	APH1A		ITK	CA2		BCHE	DPP4		TYMP	GABRA3		RXRA	CDK2		ITK	SORD		THRB	NOS1		MIF	P2RX7		RORA	GABRA1
BMP7	FGFR1		ADK	CCNA1		PLK1	FKBP1A		MMP2	CCNE2		FABP4	PIK3R1		SULT2B1	FNTB		PNMT	FNTB		LCK	FNTB		MMP8	PSEN1		LCK	CA1		PLA2G10	PSENEN		PPARD	GABRG2		CCNA2	AKT1		DUSP6	GABRB2		FABP4	PIM2		MET	MDM2		PIK3CG	GABRA5
DHODH	ICAM1		AKR1C3	ICAM1		REN	CCNE1		NR1H4	PSENEN		ME2	FNTB		FGFR1	GRIN1		SULT2B1	CCNA1		MMP12	ICAM1		GSTA1	APH1B		SORD	PSENEN		TGM3	NCSTN		CFD	CCNA1		SEC14L2	CDK4		PLA2G10	GABRG2		F7	CDK5		CFD			ADK	CCNB1
ADH1C	ITGB2		DPP4	GABRA3		AKR1C1	CDK4		MTAP	CDK2		TRAPPC3	ITGB3		TTPA	ICAM1		PPARD	CDK4		APCS	GRIN1		ADK	CCNB2		PTPN1	NCSTN		ANG	APH1A		C1R	FNTA		CHIT1	GABRB2		FGFR2	CDK5		NQO1			DPP4			MMP8	CCNE1
MTAP	GABRG2		PRKACA	GABRG2		EPHB4	PSENEN		ITK	CCNE1		AZGP1			MMP8	ITGB2		F10	CCNA2		AURKA	PDGFRB		ADH1C	PSENEN		NR1H3	APH1A		MMP8	PSEN1		NQO1	ICAM1		FGFR1	PSENEN		HDAC8	CCNA1		S100A9			AKT1			SYK	CCNB2
DUSP6	GABRA5		ADAM17	CDK4		PPARD	NCSTN		PRKCQ	NCSTN		TTPA			THRA			CCNA2	GRIN1		HDAC8	ITGB2		PLA2G10	GABRA3		SOD2	PSEN1		TRAPPC3	APH1B		MIF	CCNB1		AKR1C3	FNTA		ADK	CCNA2		RARG			F10			ADH5	CCNA2
MAPKAPK2	CCNE1		TTPA	GRIN1		GSK3B	APH1A		MAP2K1	APH1A		CFD			HSD11B1			FGFR2			NR1H4			NQO1	GABRG2		RBP4	APH1B		FGFR1	CCNE1		AMD1	CCNB2		PRKACA	CCNE1		NR1H4	CDK4		ADH5			CTSB			PDPK1	PSENEN
WAS	CDK1		MMP8	CDK1		CCNA2	PSEN1		CTSS	PSEN1		TYMP			ADK			SORD			EPHX2			TGFBR1	CCNE1		MET	FNTB		CDA	FNTA		GSR	NCSTN		FNTA	GABRG2		PAH	PSENEN		EGFR			SYK			LGALS7	NCSTN
PAH	CCNB1		AHCY	CCNB1		PGF	APH1B		IGF1	APH1B		GSR			TYMP			FABP7			MMP8			AMY1A	CCNB1		IGF1	GABRB2		NR1H2	CCNA1		ADH5	ITGB2		MMP8	NCSTN		SORD	CCNE1		ELANE			PTPN1			LGALS7B	APH1A
CTSS	CCNB2		ESRRG	CCNA2		AKR1C3			HPN			ST14			CSNK2A1			BMP7			AKR1C1			AMY1B	NCSTN		TGFBR1	UBA2		CMA1	ICAM1		SYK	CCNE1		C1R	APH1A		BST1	NCSTN		ERBB4			SEC14L2			ADH1C	PSEN1
CFD	FNTA		TGM3	ITGB2		ADH1C			JAK2			RORA			FABP7			NQO1			PPARD			AMY1C	GABRA1		PIK3CG	GABRG2		PLA2G2A	ITGB2		MTHFD1	GABRA1		DUSP6	PSEN1		PARP1	APH1A		REN			CTNNA1			PNMT	APH1B
SOD2			MDM2	GABRA1		FABP6			HCK			CYP2C8			DPP4			SEC14L2			EGFR			PPARD	GABRA5		NQO1			REN	CCNA2		PRKACA	GABRA5		PTPN11	APH1B		CCNT1	PSEN1		SOD2			REN			MDM2	PDGFRB
DPP4			CTSG	GABRA5		GSTA1			ZAP70			FGFR1			HSP90AA1			ADH1C			ABO			JAK3			ERBB4			TYMP			AKR1C3	CCNA2		GSR			PLAU	APH1B		PPARD			CHIT1			GSK3B	GABRA3
PPARD			AURKA			CTSS			ESRRG			SORD			SORD			CRAT			PGF			ANG			CDK6			FABP3			HDAC8	APH1A		PLA2G10			MDM2			PTPN1			FABP5			FABP5	CDK4
JAK3			NR1I3			NR1I3			THRB			PTPN1			BCAT2			MTHFD1			MDM2			AZGP1			SYK			NR1I3			F10	PSEN1		NR1H3			PDE5A			HNF4G			MDM2			CRAT	CDK1
CTSB			RBP4			ABO			SULT1E1			MMP8			ABO			PTPN11			AKR1C3			PNMT			NR1H2			ESR2			PIK3CG	APH1B		TYMP			PTPN1			PPARA			AMY1A			FGFR1	CCNA1
AMD1			YARS1			PDE5A			MMP12			AMY1A			AKR1C3			IGF1R			F7			AKR1C3			GSR			MDM2			NQO2			F7			IGF1R			ADK			AMY1B			CTSK
GSTA1			MAP2K1			PLA2G2A			PIM1			AMY1B			FECH			SOD2			GSTA1			PLA2G2A			FABP7			AMY1A			WAS			ESRRA			IMPDH2			MTAP			AMY1C			Esr2
PDK2			MET			FGFR2			XIAP			AMY1C			Esr2			PTPN1			MTAP			YARS1			FABP5			AMY1B			PYGL			TTPA			SOD2			SYK			PRKACA			ABO
EPHX2			BCHE			ADK			NR1I2			CPB1			FGFR2			SYK			FABP6			MDM2			PDK2			AMY1C			CSNK1G2			GSK3B			LDHB			NR1H3			MMP8			TTPA
AKR1C3			NR3C1			CCNT1			SETD7			ADAM17			PTPN1			ITK			PTPN11			SOD2			CTNNA1			TGFBR1			PDE5A			TRAPPC3			CTNNA1			PDE5A			WAS			NR1H4
ADH5			PIK3CG			PDE3B			MAPKAPK2			GSTA1			SYK			MMP8			CTSS			ADH5			JAK2			SYK			REN			CA1			HK1			ABL1			PLK1			FABP6
SERPINA1			MMP12			PRKACA			DHODH			CTSK			NR1H4			ADK			HSP90AA1			MET			F7			ADH5			PGF			ANG			REG1A			NR1H4			AMD1			IL2
TYMP			TGFBR1			SULT2B1			TEK			PNMT			AMD1			RORA			FGFR2			PRKACA			PLK1			FKBP1A			PDE3B			ADK			CSNK2A1			HPN			MTHFD1			AMD1
MTHFD1			NQO1			CTSG			DPEP1			ERBB4			FABP3			PAH			NQO1			HDAC8			NQO2			ITK			AKR1C1			CTSB			TTPA			PAH			NR1H4			HDAC8
F10			LDHB			SERPINA1			ABL1			AMD1			HDAC8			PLA2G2A			CCNT1			IGF1R			PDE5A			PDE3B			MMP8			HMGCR			CTSG			VDR			PLA2G2A			MET
GSR			FABP3			NR1H2			PLA2G2A			PGF			SOD2			FABP3			PIK3CG			AHCY			RARG			MMP12			EPHX2			CYP2C9			CDA			MDM2			CTSK			PLK1
FABP7			ALDH2			SOD2			RARG			PDK2			DHFR			FECH			CDA			FABP7			ALDH2			RBP4			IGF1R			PADI4			MET			DPEP1			BMP7			ESRRG
CSNK1G2			REN			ELANE			HNMT			IGF1R			CTSK			MET			WAS			FABP6			ESRRA			GSR			HSD11B1			PTPN1			WAS			HMGCR			ABO			AZGP1
BLVRB			F7			PDK2			F11			PLA2G10			F10			IMPDH2			PAH			AKR1C1			ABO			ABO			AMY1A			PNMT			ISG20			MAP2K1			PPARA			CYP2C9
HDAC8			CCNT1			JAK3			PDE4D			NR1H4			CBR1			GSK3B			SULT2B1			PLAU			MMP8			AKT2			AMY1B			WAS			CYP2C9			MMP2			CSNK1G2			TRAPPC3
APCS			ADH1C			ITK			CRABP2			NQO1			OTC			NQO2			ZAP70			ITK			SULT1E1			IL2			AMY1C			Esr2			TNK2			SORD			ADH5			AURKA
CSK			FGFR1			BLVRB			BIRC7			FNTA			ATOX1			PPARA			NR1H3			GSK3B			HMGCR			TNNC1			PTPN1			PCK1			BLVRB			AMY1A			FABP6			CSNK2A1
ZAP70			HK1			HNF4G			FGFR1			BMP7			PAH			EPHX2			PDK2			SYK			MMP12			PIK3CG			MET			NR1H2			SERPINA1			AMY1B			ALDH2			CYP2C8
AMY1A			GSR			MTAP			IL2			PLK1			PLA2G2A			MDM2			HMGCR			HMGCR			LTA4H			SULT2B1			FABP6			MMP12			AMY2A			AMY1C			FGFR2			ELANE
AMY1B			PGF			PIK3CG			TGM3			IGLV2-8			JAK3			ALDH2			SYK			PPARA			FABP6			BIRC7			SORD			HDAC8			IGLV2-8			YARS1			EPHX2			AMY1A
AMY1C			AMD1			IL2			RARA			ADK			GSK3B			HDAC8			HNF4G			PAH			FNTA			AKT1			JAK3			SYK			PNP			IGF1R			RBP4			AMY1B
RARG			FABP6			PNMT			TGFB2			DPP4			IGF1R			PCK1			PRKACA			PTPN1			JAK3			ACP3			FNTA			FGFR2			GSK3B			RARA			ADK			AMY1C
NR1I3			PDE4D			NQO1			PIK3R1			FABP7			HMGCR			C1R			PDE5A			CDA			NR1I2			FABP5			FGFR2			IGLV2-8			EPHX2			WAS			FGFR1			FABP7
IGLV2-8			SERPINA1			DAPK1			LCN2			ITK			NR1I3			REG1A			NR1I3			HK1			THRA			ADK			ALDH2			SORD			PGF			JAK2			GSK3B			SOD2
SORD			RXRA			RBP4			RARB			CTSB			TRAPPC3			SERPINA1			IL2			AKT1			XIAP			SOD2			NR1H4			MTHFD1			PLA2G2A			PDE3B			PIK3CG			EPHX2
PRKACA			HNMT			GM2A			GLO1			FGFR2			NR1H2			AKR1C1			TRAPPC3			FABP3			HCK			EPHX2			GSK3B			MDM2			CDK6			PLA2G2A			NQO1			TYMP
RXRA			FABP7			CSNK1G2			CTSB			PCK1			AMY1A			HK1			PNMT			ABO			CYP2C9			PLK1			FGFR1			ADH5			MTHFD1			FKBP1A			PLA2G10			REG1A
C1R			SULT1E1			CHIT1			LTA4H			WAS			AMY1B			ABO			PPARA			FECH			MMP2			MET			RXRA			FABP5			GSTA1			CCNA2			IL2			FABP3
FGFR1			ZAP70			HCK			KIT			AKT1			AMY1C			PDK2			AZGP1			CTSG			MTHFD1			BLVRB			ABO			AKR1C1			ACP3			MMP7			TYMP			RBP4
NR1H2			SULT2B1			Esr2			CTSK			CTNNA1			AURKA			PRKACA			YARS1			MTHFD1			HNMT			THRA			ADH1C			CDA			SYK			CASP3			IGF1			SORD
FABP3			S100A9			FABP5			ABO			RBP4			NQO2			NR1I3			PRKCQ			ME2			NR3C1			PNMT			AZGP1			PIK3CG			PRKACA			RARB			TRAPPC3			DCK
IGF1R			PRKCQ			CDA			RXRB			CBR1			RXRA			RBP4			MMP3			ALDH2			RARB			PGF			PDPK1			SOD2			YARS1			DCK			RARG			PLA2G2A
PPARA			ERBB4			CDK6			DCK			GSK3B			PRKACA			JAK3			PLA2G2A			NR1H4			PPARA			YARS1			GSTA1			PDE3B			ALDH2			AURKA			PGF			MMP12
CYP2C9			CTSK			THRA			VDR			LGALS7			ITK			RXRB			SERPINA1			AMD1			FGFR1			HNF4G			MDM2			PPARA			JAK3			ZAP70			ADH1C			PCK1
LCN2			BLVRB			FECH			PPP1CC			LGALS7B			RBP4			DPP4			FABP3			CTSB			FKBP1A			PTPN1			S100A9			PLAU			HMGCR			HCK			IGLV2-8			GM2A
GM2A			HNF4G			YARS1			ADAM33			PIK3CG			BLVRB			NR1H4			RBP4			NR1I3			CSK			WAS			F7			REN			CTSK			PRKCQ			MMP12			GSTA1
PGF			ABO			TGM3			HSP90AB1			ADH5			PDK2			RARG			FKBP1A			CCNT1			CRABP2			DPP4			SOD2			JAK3			PTPN11			HDAC8			SORD			C1R
FKBP1A			AKR1C1			SETD7			CASP1			MDM2			CYP2C9			TGM3			IGF1			PNP			DPEP1			GSTA1			ACP3			ABO			FECH			HADH			THRA			PDE3B
ANG			FECH			VDR			CASP3			ARF1			FABP5			TRAPPC3			LCN2			TRAPPC3			MAP2K1			PAH			PPARA			CTSS			PIK3CG			THRA			HMGCR			PGF
CDK6			IGF1			HNMT			GSTM1			DUSP6			MTHFD1			TNK2			THRA			RXRA			PLA2G2A			ELANE			CTNNA1			RBP4			IMPA1			ABO			JAK3			JAK3
TRAPPC3			AKT2			CA1			TTPA			FABP5			SETD7			LDHB			ADH5			FABP4			FABP4			LCK			FABP3			PGF			PCK1			SERPINA1			AKR1C1			PAH
ELANE			PDK2			JAK2			NR1H2			MMP12			TNK2			CTNNA1			XIAP			MAN1B1			THRB			ME2			MMP12			ADH1C			MAPKAPK2			NR1I2			SULT2B1			AKR1C3
PDE3B			PPARA			FABP7			PCTP			Esr2			MDM2			IGLV2-8			LDHB			PDK2			VDR			ISG20			PLA2G2A			FABP6			AHCY			IGF1			CCNT1			CDA
TNK2			CDK6			RARG			INSR			PLA2G2A			AHCY			ADH5			NR1H2			CYP2C9			PSAP			ALDH2			AMY2A			NR1I3			FGFR1			CTSK			ZAP70			NQO2
S100A9			IL2			CYP2C8			BCAT2			B3GAT1			CDA			RXRA			CTSG			RBP4			RARA			PPARA			IGLV2-8			CBR1			PPARA			TGM3			PLAU			PPARA
CCNT1			KYAT1			IGF1			PROCR			ABO			HNF4G			HMGCR			FABP7			CTSS			ELANE			JAK3			THRA			DCK			CBR1			HNMT			BLVRB			HADH
ADAM17			FKBP1A			FABP3			FKBP3			CYP2C9			CTNNA1			CCNT1			CDK6			S100A9			S100A9			PLAU			HMGCR			EPHX2			ADH1C			PCK1			AHCY			IMPDH2
FNTA			AMY1A			DHFR						ACP3			MMP12			CYP2C9			MIF			SDS			CASP3			AURKA			LDHB			PDK2			NR1I3			CRABP2			AMY2A			DPP4
ESR2			AMY1B			NR1I2						DCK			YARS1			APCS			TGM3			MMP12			CBR1			AHCY			CDA			FABP7			GPI			BIRC7			CDK6			CCNT1
NR1H4			AMY1C			XIAP						EEA1			PCK1			NR1H2			VDR			CTNNA1			TGM3			MTHFD1			SULT2B1			CTNNA1			PDK2			HK1			FABP3			ALDH2
NR3C1			LYZ			RARB						IGF1			PPARA			GM2A			BLVRB			NCS1			ZAP70			ST14			YARS1			GSTA1			RXRA			ACADM			SERPINA1			AHCY
PNMT			PNMT			ERBB4						THRA			HK1			NR1H3			RARB			SERPINA1			TGFB2			AKR1C1			AKT1			SULT1E1			AKT1			XIAP			PAH			NR1I3
SULT2B1			HMGCR			S100A9						MTAP			DCK			IGF1			FECH			ATOX1			LCN2			PDK2			DCK			RARA			TGM3			HEXB			GSTA1			MMP2
RBP4			THRB			MAP2K1						MET			ANG			OAT			CYP2C8			NR1H3			FGFR2			CPB1			AHCY			PLA2G2A			THRA			RNASE3			CYP2C8			BLVRB
FECH			RNASE3			MMP2						SOD2			ACP3			THRA			FABP5			NR1I2			PRKCQ			CCNT1			ZAP70			DAPK1			SEC14L2			ACP3			FABP7			MTAP
IGF1			ELANE			HMGCR						BCAT2			CCNT1			CTSK			DCK			DAPK1			PARP1			TNK2			PAH			HK1			IGF1			RORA			F7			PDK2
ERBB4			BIRC7			MTHFD1						HDAC8			CDK6			CDA			SDS			TNK2			BIRC7			HPN			PLA2G10			ELANE			ME2			ABO			TNK2			IGF1
HK1			PLAU			BIRC7						ADH1C			PIK3CG			SHMT1			NR1I2			GM2A			PYGL			PYGL			TRAPPC3			CCNT1			MMP7			C1S			CDA			AKR1C1
MMP12			DPEP1			AURKA						PDE3B			ADH5			MMP12			RNASE3			IGF1			HSP90AB1			HK1			BMP7			HNF4G			MIF			CDA			PCK1			FECH
IL2			FABP5			PCK1						JAK3			MTAP			MAPKAPK2			NQO2			PDE5A			ABL1			MMP7			PLAU			JAK2			FABP3			MTHFD1			FECH			CRABP2
YARS1			CRABP2			ALDH2						NR1I3			CTSG			CBR1			MMP2			THRA			HPN			LDHB			RBP4			XIAP			CPB1			MMP9			YARS1			CTNNA1
AHCY			ACP3			RXRB						HMGCR			RARG			S100A9			S100A9			CYP2C8			FECH			CA1			CCNT1			REG1A			FABP7			MME			CSNK2A1			THRA
PLA2G2A			ESRRA			NR3C1						PAH			NOS2			CRABP2			JAK2			REG1A			IL2			SERPINA1			MMP7			IGF1			AKR1C1			RHEB			S100A9			SERPINA1
REG1A			HCK			LCN2						RNASE3			REG1A			PADI4			RXRB			PIK3CG			TEK			GM2A			IL2			SULT2B1			GM2A			IL2			GM2A			HMGCR
CBR1			HEXB			ABO						FABP3			SERPINA1			AHCY			HCK			HNF4G			AURKA			AMY2A			CDK6			ALDH2			ACADM			TEK			C1R			NR1H3
MMP8			XIAP			DPEP1						HK1			ZAP70			FABP4			CYP2C9			NR3C1			RXRB			FABP7			REG1A			YARS1			ALDOA			TGFB2			NR1I3			SULT2B1
NR1H3			FABP4			CYP2C9						APCS			NR3C1			YARS1			ELANE			ZAP70			PIK3R1			HMGCR			FECH			MMP2			ELANE			MMP12			ESRRA			SETD7
PRKCQ			CYP2C9			PADI4						ISG20			IGF1			ABO			RARG			CBR1			GRB2			CTNNA1			TGM3			HPN			NR1H2			RXRB			ISG20			S100A9
ISG20			CYP2C8			ZAP70						PYGL			NR1I2			PIK3CG			MAP2K1			CRABP2			NOS2			GBA			XIAP			IL2			RAB11A			AMD1			FKBP1A			HNF4G
MMP2			REG1A			ABL1						PLAU			TGM3			F7			HNMT			TGM3			PPP1CC			MAP2K1			CBR1			GM2A			ADH5			SHMT1			LDHB			CDK6
THRA			CTNNA1			CASP3						CDA			ELANE			NR3C1			NR3C1			ACP3			HMOX1			CTSS			CYP2C8			TGM3			RAB5A			ADAM17			PDK2			VDR
HNF4G			PDE5A			DCK						C1R			RARA			FHIT			CBR1			LGALS2			AMY1A			JAK2			HPN			FABP3			RNASE3			ACE			NR1H3			NCS1
DCK			RARG			ESRRA						RNASE4			NR1H3			RARA			CASP3			ISG20			AMY1B			CYP2C8			BLVRB			RARG			SULT2B1			NOS2			CBR1			HNMT
C8G			NR1I2			PRKCQ						ALDH2			GM2A			ELANE			HSP90AB1			MAP2K1			AMY1C			GLO1			NR1I3			ERBB4			ERBB4			TPH1			RARB			PLAU
CA1			NR1H3			THRB						EPHX2			FHIT			KYAT1			CRABP2			NR1H2			CTSB			NQO2			SETD7			S100A9			B3GAT1			SDS			LGALS7			PRKCQ
PIK3CG			THRA			RARA						BLVRB			VDR			ACP3			GM2A			B3GAT1			KIT			SDS			HK1			MMP7			DCK			BHMT			LGALS7B			IGLV2-8
PLK1			VDR			LTA4H						CSNK2A1			S100A9			BLVRB			ACP3			FGFR2			AMD1			NR1H3			GM2A			CSNK2A1			ZAP70			PYGL			REG1A			TNK2
AMY2A			JAK2			CRABP2						CCNT1			PSAP			CSK			AMY1A			IMPDH2			MMP9			NR3C1			PRKCQ			ZAP70			RNASE4			KIT			XIAP			ZAP70
ATOX1			PSAP			PSAP						F7			PRKCQ			AMY1A			AMY1B			ELANE			NMNAT1			AMD1			ELANE			SDS			ABO			PCTP			ANG			YARS1
PLAU			ACADM			AMY1A						FABP6			AMY2A			AMY1B			AMY1C			VDR			BCL2L1			ACADM			VDR			PLK1			ADAM17			EIF4E			PRKCQ			RHOA
VDR			MMP2			AMY1B						AMY2A			IL2			AMY1C			FABP4			ACADM			AKT2			ESRRA			IGF1			CYP2C8			UCK2			HSP90AB1			CYP2C9			SDS
F7			GRB2			AMY1C						MMP2			B3GAT1			DCK			DPEP1			DCK			CYP2C8			CYP2C9			PLK1			NR1I2			PRKCQ			GRB2			CTSG			CSK
CDA			MMP7			OAT						ADAM17			CCL5			ZAP70			CTSF			EPHX2			ACE			RARG			PDK2			RNASE4			IL2			FGFR1			MMP7			HCK
RARB			HPN			SULT1E1						PPARA			KYAT1			BST1			RARA			HCK			BHMT			ZAP70			ATOX1			FECH			PNMT			CD1A			PNMT			ERBB4
PCK1			GPI			PLAU						YARS1			SDS			PRKCQ			MMP7			LYZ			CTSK			FHIT			MAN1B1			TNK2			SDS			HMOX1			CTSF			ALDOA
CTSG			CTSF			NOS2						HNF4G			SULT1E1			IL2			OAT			RARG			GLO1			CSK			ISG20			SERPINA1			BIRC7			MAN1B1			HNF4G			XIAP
TGM3			NOS2			GRB2						PNPO			LCN2			MMP2			SULT1E1			IL2			MME			XIAP			RARG			BLVRB			TREM1			PIK3R1			VDR			PPP1CC
LDHB			RARA			ACADM						MTHFD1			F7			SULT1E1			PADI4			BST1			CTSF			FABP6			FABP7			PRKCQ			RBP4			BCL2L1			TGM3			THRB
XIAP			EPHX2			SHMT1						TPH1			C1S			CTSS			SHMT1			HEXB			DTYMK			AZGP1			CYP2C9			AMD1			PADI4			LCN2			HPN			PADI4
SETD7			DCK			CBR1						AHCY			BST1			MMP9			PLAU			PRKCQ			FOLH1			S100A9			SERPINA1			THRB			RHOA			CTSS			AZGP1			CTSF
CRABP2			GLO1			TEK						ESRRA			MMP2			PLAU			FGFR1			PADI4			CDK7			ERBB4			DPEP1			UCK2			S100A9			GCK			RAC2			HPN
JAK2			PIK3R1			SDS						CSK			SHMT1			CYP2C8			BIRC7			CSK			SETD7			NR1I2			RARB			NOS2			KYAT1			F11			GBA			RARA
RXRB			CSK			NQO2						ZAP70			UCK2			ABL1			UCK2			BIRC7			CTSG			PRKCQ			NR1H3			CRABP2			HEXB			LGALS2			ACP3			ACP3
MAP2K1			RXRB			CTSB						LTA4H			FDPS			VDR			PCK1			SULT1E1			PCTP			CRABP2			HNF4G			CDK6			XIAP			CASP1			ATOX1			TGM3
NR1I2			B3GAT1			CSK						LDHB			RXRB			C1S			ACADM			JAK2			CASP1			HCK			ME2			LCN2			NR3C1			LYZ			LCN2			UCK2
GRB2			RARB			AMD1						RARA			CRABP2			JAK2			CSK			RXRB			GSTT2B			REG1A			FKBP1A			ISG20			LYZ			GSTT2B			CRABP2			LCN2
CTSF			LCN2			DTYMK						SERPINA1			ERBB4			PSAP			RHOA			FGFR1			BST1			MMP2			DTYMK			LGALS2			AMD1			PPP1CC			NR3C1			RARG
RARA			TPH1			FABP4						GM2A			DPEP1			ATOX1			ERBB4			MMP2			CHIT1			PAK6			TNK2			NR3C1			CTSS			GP1BA			SETD7			PSAP
RNASE3			ARG2			AHCY						XIAP			LGALS2			HNF4G			PSAP			BLVRB			SDS			CDK6			DAPK1			ABO			F7			CMA1			ELANE			F7
PYGL			MAN1B1			HPN						PRKCQ			BIRC7			RNASE3			BHMT			RARB			STAT1			CTSG			MMP1			CD1A			GCK			FDPS			CSK			MAN1B1
DPEP1			SETD7			PAH						NR1I2			JAK2			BIRC7			BST1			ABO			ACADM			VDR			CTSG			CTSF			RARA			GPI			ABO			B3GAT1
UCK2			MMP9			F11						SULT1E1			ALDOA			RARB			NMNAT1			NOS2			GPI			SHMT1			NR1I2			CSK			CCL5			UCK2			KYAT1			NR1I2
SULT1E1			LTA4H			MMP9						SULT2B1			CYP2C8			HEXB			ALDH2			CDK6			PROCR			TPH1			TREM1			HEXB			SHMT1			TPI1			IMPDH2			HK1
NQO2			PADI4			GLO1						ELANE			PADI4			MAP2K1			HPN			MMP7			GSTA3			ALDOA			ERBB4			THRA			AKT2			LTA4H			MAP2K1			FHIT
CMA1			THRB			BST1						IL2			GLO1			SDS			DTYMK			DPEP1			GSTM1			ABO			MMP9			AKT2			NR1H3			INSR			DPEP1			ABO
ME2			ABL1			HSP90AB1						HNMT			ABL1			ERBB4			GLO1			ABL1			ADAM33			HNMT			CSK			ST14			PAK6			GLO1			NOS2			SHMT1
ABL1			ANG			MME						ABO			LYZ			HCK			LGALS2			F7			CTSS			GPI			PADI4			ACP3			LGALS2			PAPSS1			RHOA			PAK6
HEXB			GM2A			PPP1CC						NR3C1			ISG20			DPEP1			PPP1CC			RAB11A			OTC			ABL1			RARA			RNASE3			NOS2			CDK5R1			RXRB			RNASE3
HPN			PAK6			TGFB2						FECH			RNASE3			ACADM			MAN1B1			UCK2			EIF4E			NMNAT1			NR3C1			RARB			TRAPPC3			CTSF			LGALS2			AKT1
SHMT1			BCAT2			CD1A						HEXB			OAT			ISG20			AMY2A			AMY2A			FKBP1B			TEK			LCN2			BIRC7			NR1I2			IMPDH1			RAB11A			NR3C1
RAB11A			F11			ALAD						RARG			CDK5R1			ALAD			PAPSS1			TPI1			BCAT2			SULT1E1			ADAM17			VDR			CRABP2			PROCR			MMP2			RXRB
C1S			PPCDC			BCL2L1						TGM3			RARB			LCN2			LTA4H			CTSF			TRDMT1			FECH			JAK2			MME			RARG			SETD7			NMNAT1			LDHB
ALDOA			HSP90AB1			CASP1						IMPDH2			MAP2K1			NR1I2			PLEKHA4			RARA			AMY2A			F7			LGALS2			FHIT			JAK2			MMP16			NR1I2			JAK2
ACADM			FDPS			KIT						NOS2			ACADM			CTSF			TPSB2			ERBB4			NT5M			IMPDH2			RXRB			MAP2K1			VDR			GSTM1			JAK2			MAP2K1
LYZ			TEK			PYGL						PADI4			EPHX2			PYGL			ALAD			HNMT			KAT2B			PCK1			CCL5			SHMT1			LCN2			KAT2B			ARSA			HEXB
ACP3			SDS			CTSF						EPHA2			HCK			PPCDC			F11			IMPA1			OAT			RARA			MAP2K1			AHCY			MMP2			ADAM33			RAB5A			MMP7
NOS2			CHIT1			CBS						BST1			CTSF			GPI			ABL1			PSAP			FKBP3			DCK			RAB11A			HCK			PPCDC			CD209			HSP90AB1			DPEP1
ABO			CMA1			EIF4E						PSAP			PPCDC			LTA4H			GRB2			PIK3R1			GART			HEXB			RAC2			RXRB			CYP2C8			CBS			ERBB4			TGFB2
B3GAT1			CD209			PCTP						RAB11A			IMPDH2			HNMT			TGFB2			F11			ME2			LCN2			STAT1			ALDOA			CSK			GSTA3			EIF4E			KIT
RAB5A			DTYMK			ACAT1						RAB5A			XIAP			PAPSS1			KIT			AKT2			GSTM2			PADI4			ACADM			DPEP1			MAN1B1			MMP1			LYZ			RAB11A
BST1			MMP16			GCK						CRABP2			HNMT			CCL5			SETD7			XIAP			MAOA			RARB			HEXB			RHEB			MMP9			RAB5A			MMP1			ANG
HMOX1			KIT			FDPS						HCK			PPP1CC			PAK6			TEK			OAT			INSR			DPEP1			ABO			CASP1			HPN			ARL5A			B3GAT1			ST14
CCL5			ACE			MMP1						LYZ			MMP9			TPH1			HEXB			MMP9			RFK			CDK7			RNASE3			GLO1			TEK			MAOA			MMP9			ACADM
CDK5R1			PPP1CC			HMOX1						SDS			HEXB			SETD7			PYGL			SETD7			FGG			UCK2			KYAT1			TEK			TPH1			GART			PYGL			OAT
SDS			MMP1			FKBP1B						TNK2			ABO			THRB			AMD1			GCK						HSP90AB1			SULT1E1			ABL1			HAGH			GSTM2			ALDOA			MMP9
IMPDH2			GCK			CMA1						S100A9			HAGH			XIAP			TPH1			SHMT1						RNASE3			SDS			ACADM			CTSF			HINT1			FDPS			SULT1E1
HSP90AB1			LGALS3			GSTT2B						DPEP1			GSTA3			EPHA2			GSTT2B			KIT						BST1			NOS2			PSAP			NMNAT1			DTYMK			RARA			RARB
CYP2C8			STAT1			FOLH1						C8G			THRB			CLK1			MME			GPI						CLEC4M			RAB5A			NMNAT1			MAP2K1			GALE			C1S			GRB2
HNMT			TPSB2			TPSB2						LGALS2			LGALS3			NMNAT1			CMA1			DTYMK						CCL5			BIRC7			GSTT2B			CLK1			GSR			BST1			ARSA
AKT1			MME			TPH1						RARB			CLK1			CMA1			FDPS			ALDOA						SSE1			B3GAT1			B3GAT1			RXRB			IMPDH2			DCK			PYGL
BIRC7			GSTT2B			PIK3R1						VDR			CSK			HSP90AB1			GPI			TEK						BHMT			ALDOA			TPH1			DTYMK			GMPR			DTYMK			ABL1
MME			SHMT1			LYZ						REG1A			UMPS			F11			MMP9			ALAD						FDPS			CRABP2			HNMT			HNMT			BCAT2			HEXB			CTSG
TEK			TGFB2			MMP16						PAK6			ARG2			HAGH			EIF4E			CHIT1						LYZ			MMP2			SETD7			GSTT2B			EEA1			RNASE3			PCTP
RAC2			AMY2A			GSTA3						JAK2			ALAD			ARG2			GCK			IMPDH1						GSTM1			UCK2			SSE1			ESRRA			PLAU			ABL1			CCL5
KIT			FKBP1B			NMNAT1						PIK3R1			PAPSS1			FDPS			STAT1			NMNAT1						HINT1			GLO1			GNPDA1			KIT			FGG			HNMT			PPCDC
GLO1			NT5M			CDK7						DTYMK			HSP90AB1			RAB11A			MMP1			RNASE3						MMP9			BST1			GPI			FDPS			RAN			ADAM17			MME
FHIT			PAPSS1			KAT2B						FGF1			CBS			B3GAT1			HAGH			GLO1						LGALS3			NMNAT1			MMP9			ABL1			DCPS			GLO1			LYZ
LGALS3			HPRT1			GSTM1						CCL5			GPI			IMPDH1			CASP1			LCN2						C8G			ABL1			LYZ			HNF4G			WARS1			CCL5			BST1
PADI4			NMNAT1			AMY2A						TGFB2			NMNAT1			LGALS2			PCTP			GNPDA1						INSR			EIF4E			MAN1B1			GNPDA1			ME2			PADI4			GPI
NMNAT1			PCTP			GPI						MAP2K1			F11			APRT			PPCDC			MME						PSAP			CTSF			HAGH			HINT1			FKBP3			LGALS3			PIK3R1
LGALS2			CASP1			GSTM2						MMP9			PCTP			GNPDA1			GART			PCK1						RXRB			C1S			TGFB2			BHMT			PCMT1			GRB2			NOS2
RHEB			GSTM1			DDX39B						C1S			BHMT			NOS2			AHCY			ARG2						NOS2			TEK			ADAM17			SSE1			NT5M			SULT1E1			BIRC7
PPCDC			ACAT1			GP1BA						SETD7			GRB2			MAN1B1			GSTM2			CLK1						PAPSS1			GCK			F11			IMPDH1			RAF1			CD1A			TEK
PSAP			GSTM2			PPCDC						GCK			PLEKHA4			PPP1CC			HINT1			TGFB2						F11			ST14			LTA4H			TPI1			GSTZ1			GART			BHMT
DTYMK			EIF4E			NT5M						ALDOA			PTK2			LGALS3			OTC			GRB2						PPP1CC			PCK1			KIT			GLO1			HPRT1			CBS			GSTM1
HAGH			BCL2L1			LGALS3						GLO1			KIT			AKT2			CDC42			CBS						DTYMK			HSP90AB1			GCK			LGALS3			PKLR			ACADM			HAGH
MAN1B1			OAT			PROCR						SHMT1			CD209			AMY2A			ADAM33			CMA1						PPCDC			OAT			CCL5			PSAP			RAC1			GSTT2B			GNPDA1
ARG2			UCK2			BCAT2						NCS1			LTA4H			LYZ			PIK3R1			BHMT						APRT			GART			FDPS			CASP1			DUT			BCL2L1			ALAD
GNPDA1			PROCR			OTC						F11			MME			DTYMK			GSTA3			PPCDC						CTSF			CLK1			PAPSS1			TGFB2			HRAS			PPP1CC			C1S
STAT1			ADAM33			BHMT						OAT			BCL2L1			CTSG			HPRT1			EIF4E						TPSB2			CDK7			GRB2			SULT1E1			TRDMT1			TEK			LTA4H
TGFB2			PKLR			HINT1						KYAT1			DTYMK			UCK2			MMP16			KYAT1						SETD7			GSTT2B			PPP1CC			DPEP1			IVD			EPHA2			CHIT1
GPI			TRDMT1			FKBP3						MMP16			CMA1			KIT			GSTM1			PPP1CC						KIT			MMP16			BHMT			BCAT2			BTK			CDK5R1			CMA1
IMPA1			GMPR2			STAT1						HPN			TPH1			SRM			CDK7			HSP90AB1						EIF4E			PPCDC			PCTP			MME			RND3			F11			MMP1
BCL2L1			NME2			ADAM33						GSTA3			TEK			MME			KAT2B			TPSB2						FOLH1			LGALS3			PPCDC			SETD7			GMPR2			STAT1			NMNAT1
F11			ME2			ERI1						BIRC7			EPHA2			GRB2			HMOX1			FDPS						NT5M			HNMT			CTSG			STAT1			SPR			SDS			LGALS3
SRM			ARL5A			TRDMT1						ARSA			GCDH			CLEC4M			ACAT1			BCAT2						EPHA2			GPI			BST1			F11						MME			F11
ALAD			BHMT			INSR						MME			IMPDH1			GSTT2B			G6PD			STAT1						GSTT2B			ARSA			LGALS3			APRT						PPCDC			GSTT2B
PPP1CC			FKBP3			FGG						EIF4E			GART			TEK			PKLR			TPH1						CLK1			GRB2			FKBP1B			PPP1CC						PAPSS1			CLK1
GSTM1			GP1BA			ME2						PPP1CC			CDK7			NT5M			LYZ			ARG1						CBS			PAPSS1			HMOX1			RARB						SHMT1			BCAT2
PLEKHA4			FGG			GART						TEK			MAN1B1			BCAT2			NT5M			CDK5R1						GRB2			SHMT1			ACAT1			ARG2						FKBP1B			DTYMK
PCTP			HADH			NME2						CDK6			IMPA1			SELE			RAB5A			EPHA2						MME			TPH1			CBS			GART						CDK7			TPH1
GSTT2B			WARS1			HEXB						ABL1			MMP16			BCL2L1			NOS2			MMP1						SRM			PPP1CC			STAT1			MMP16						BIRC7			HSP90AB1
PAK6			HINT1			TAP1						ARHGAP1			ACE			ADAM33			FKBP1B			GSTT2B						RHOA			THRB			HSP90AB1			SRM						ME2			CASP1
EPHA2			GART			UCK2						HSP90AB1			ARSA			GCK			PTK2			LDHB						BCAT2			CD209			BCAT2			EIF4E						Rheb			FDPS
MMP9			RND3			WARS1						PAPSS1			GSTT2B			HINT1			RFK			LTA4H						KAT2B			EPHA2			DTYMK			CBS						KIT			MMP16
PIK3R1			RFK			ARL5A						ACE			EIF4E			GLO1			BCL2L1			GSTM1						BCL2L1			GNPDA1			MMP16			CLEC4M						ARG2			GCK
IMPDH1			Pfkfb1			Pfkfb1						FHIT			STAT1			CDC42			SELE			MMP16						TGFB2			CASP1			CDK7			GSTO1						GNPDA1			HMOX1
ADAM33			DUT			EEA1						ALAD			MMP1			MMP16			TRDMT1			APRT						MAN1B1			BCAT2			PIK3R1			CDK7						GSTA3			BCL2L1
GSTA3			DAPK1			GSTZ1						STAT1			GCK			STAT1			RNASE2			PAK6						FKBP1B			KIT			HRAS			MMP1						BHMT			AKT2
TPI1			IVD			HRAS						PCTP			HRAS			PIK3R1			IMPDH2			GP1BA						ARHGAP1			HAGH			RAB5A			ARHGAP1						UCK2			SELP
CASP1			DCPS			BTK						GRB2			TGFB2			OTC			IMPDH1			PAPSS1						SELP			RHOA			INSR			PIK3R1						MMP16			GCDH
TPH1			TAP1			HADH						CTSF			HINT1			SELP			CBS			CDK7						HMOX1			F11			OTC			GRB2						GCK			GLO1
RAF1			KAT2B			DCPS						RAC2			GP1BA			GART			WARS1			HINT1						THRB			ALAD			KYAT1			CTSL						PSAP			TPSB2
FDPS			GSTA3			RFK						GSTO1			CDC42			HRAS			GMPR			GSTA3						ADAM33			ARG2			CMA1			OTC						GPI			EPHA2
CLK1			INSR			IVD						UCK2			GSTM1			UMPS			PROCR			PROCR						GCK			MME			RHOA			CDC42						MAN1B1			GP1BA
ITPKA			HRAS			APAF1									SELE			ARF4			GP1BA			LGALS3						TPI1			CBS			MMP1			EPHA2						CLK1			ADAMTS4
EIF4E			UAP1			SULT1A1												MMP1			GMPR2									HAGH									GSTM1						ERI1			AMY2A
			RAB5A																		ARL5A									CDK5R1															HMOX1

## Sheet: TCMSP
1-Monolinolein			16β-methoxyalisol B monoacetate			Alisol B monoacetate			alisol B			alisol C monoacetate			alisol C			alisol,b,23-acetate			MOL000830			MOL000862			sitosterol
PharmMapper	Swiss		PharmMapper	Swiss		PharmMapper	Swiss		PharmMapper	Swiss		PharmMapper	Swiss		PharmMapper	Swiss		PharmMapper	Swiss		PharmMapper	Swiss		PharmMapper	Swiss		PharmMapper	Swiss
BMP2	FAAH		TTR	NOS2		GC	CES2		BMP2	CES2		TTR	PRKCD		AKR1C2	CES2		GC	CYP19A1		BMP2	CES2		GC	CES2		AKR1C2	HMGCR
ALB	PRKCA		BMP2	VAV1		MAOB	PRKCA		AKR1C2	PTPN1		MAPK10	PRKCB		CASP7	HSD11B1		MAOB	HSD17B3		KIF11	PTPN1		ALB	PRKCA		MAPK1	CYP51A1
MAPKAPK2	CNR1		CFB	PRKCD		KIF11	PRKCQ		STS	HMGCR		BCHE	CES2		BMP2	PTPN1		APOA2	VDR		MMP13	HSD11B1		MAPKAPK2	PRKCQ		MAPKAPK2	AR
MAOB	CNR2		MAPK10	PRKCA		THRB	PRKCD		MAOB	HSD11B1		CA2	PRKCA		MAOB	NOS2		PIM1	HSD11B1		MAPKAPK2	HMGCR		BMP2	PRKCD		PIM1	NPC1L1
MAPK1	PRKCD		F2	CES2		PIM1	HMGCR		MMP13	CYP19A1		F2	PRKCG		MAPKAPK2	CYP19A1		AKR1C2	CCR1		PIM1	CYP17A1		MAOB	HMGCR		BMP2	NR1H3
AKR1C2	HSD11B1		THRB	PRKCB		AKR1C2	NOS2		DHODH	MDM2		CDK5R1	PRKCE		ALB	HMGCR		MMP13	NR1I2		PGR	NR1H3		STS	NOS2		CA2	CYP17A1
CASP7	PRKCQ		ALB	CXCR1		BMP2	HSD11B1		CFB	CCR1		CASP3	PRKCH		STS	CCR1		STS	HMGCR		MAPK14	NR1H2		AKR1C2	HSD11B1		THRB	RORC
THRB	ALOX5		PGR	F2RL1		CA2	PTGS2		PIM1	CYP17A1		MAPK8	PRKCQ		THRB	PGR		ALB	PTPN1		MAPK10	PTGS2		THRB	PTGS2		ALB	CYP19A1
STS	PTGS2		CA2	PRKCG		AR	FNTA		MAPK10	NR1I2		AKR1C2	NOS2		KIF11	GSK3B		CES1	PDE3A		HSD17B11	CCR1		KIF11	FNTA		MAOB	ESR2
PPIA	PTPN1		MAPKAPK2	PRKCE		PGR	PGGT1B		PGR	JAK3		GC	HMGCR		MMP13	NR3C1		CA2	PDE3B		CA2	CYP19A1		MMP13	PGGT1B		STS	ESR1
PIM1	PTGES		NR1H2	PRKCH		BCHE	PTPN1		CES1	POLA1		CFB	HSD11B1		TTR	CCNT1		MAPK10	MDM2		AR	CNR2		MAPK1	PTPN1		APOA2	SHBG
TTR	PTPN2		AR	PRKCQ		CFB	METAP2		PNP	MTOR		PIM1	TRPV4		MAPK10	P2RX3		MAPKAPK2	PRKCA		AKR1C2	MDM2		TTR	METAP2		PGR	SREBF2
PPARG	TRPV1		EPHB4	PDE4D		MMP3	PRKCB		ALB	CCNC		MMP3	NR3C1		DHODH	NR1H4		GSTP1	PARP1		TTR	PRKCA		CES1	PRKCB		RORA	CYP2C19
CA2	HPGD		ITGAL	HMGCR		MAPKAPK2	PRKCG		AR	PIK3CA		GSTP1	AR		PGR	PRKCD		TTR	KCNK3		CES1	NR1I2		CA2	PRKCG		CASP7	SLC6A2
APOA2	HCRTR2		PIM1	KCNA3		PPIA	PRKCE		MAPKAPK2	CDK8		CASP7	VAV1		CA2	REN		CFB	POLA1		CDK5R1	AR		GSTP1	PRKCE		NR3C2	BCHE
KIF11	HCRTR1		PPIA	IARS		MAPK10	PRKCH		AKR1B1	PRKCA		DDX6	PTGS2		PIM1	PARP1		FKBP1A	MTOR		ALB	MTOR		MAPK8	PRKCH		KIF11	RORA
CHEK1	AVPR1A		CASP7	METAP2		TTR	TACR1		MAPK14	NR1H3		AR	FNTA		CES1	PRKCA		BMP2	PIK3CA		AKR1B1	PARP1		BCHE	TACR1		HSD17B1	PTPN1
BCHE	GRM2		ANXA5	PTGS2		PNP	TRPV4		ITGAL	FAAH		NR1H2	KCNA3		PNP	PRKCB		ITGAL	ALOX5		PNP	PIK3CA		PNP	TRPV4		MMP13	SERPINA6
MMP13	SRD5A1		MAOB	FNTA		F2	P2RX3		CA2	CNR2		MMP13	NR3C2		MMP3	MDM2		PNP	FKBP1A		MAOB	CCNT1		PPIA	P2RX3		GC	SLC6A4
FKBP1A	MAPK8		AKR1C2	TRPV4		NR1H2	JAK3		TTR	TACR1		PNP	SERPINA6		GSTP1	PRKCG		CCNA2	PDE10A		STS	PER2		PDE4B	JAK3		SEC14L2	G6PD
DDX6	ERBB2		MAPK8	HSD11B1		AKR1B1	C5AR1		CTSV	PDE10A		THRB	PDE4D		RORA	PRKCE		NR1H2	CDC7		CFB	PDE10A		MAPK10	C5AR1		ESR1	NR1I3
GSTP1	EGFR		TREM1	P2RX3		TREM1	CNR1		MAPK8	FKBP1A		PPIA	P2RX3		AKR1B1	PRKCH		AR	AVPR1A		F2	MAPK14		PIM1	CNR1		ITGAL	CHRM2
CDK2	HMGCR		STS	CCR1		CASP7	CYP19A1		CYP19A1	PER2		CES1	CCR1		F2	PRKCQ		DHODH	TTL		KDR	IDH1		F2	CYP19A1		PPARG	ACHE
TGFBR2	LPAR6		CTSD	PGGT1B		ALB	CHUK		F2	PTGS2		MAPKAPK2	MDM2		CCNA2	MMP1		PPIA	CDK8		CASP3	PTGES		AR	CHUK		F2	VDR
BACE1	LPAR5		GSTP1	MDM2		GSTP1	DRD4		GSTP1	NR1H2		STS	EPAS1		PPARG	MTOR		MAPK14	TNF		GC	AVPR1A		MMP3	DRD4		HSD11B1	CES2
CTSS	MTNR1A		MMP3	MMP1		CDK5R1	DRD3		GBA	AR		BMP2	ALOX5		CFB	TRPV4		CASP3	TACR2		CCNA2	EZH2		CASP7	DRD3		SULT2A1	NR1H2
CCNA2	MTNR1B		AKR1B1	MAP3K14		CASP3	CNR2		KIF11	GABRB3		CHEK1	PIK3CB		CTSD	MAPK1		HSD17B11	TACR1		MAPK1	CNR1		SRC	CNR2		ADAM17	CDC25A
NR1H2	MAPK14		CES1	EDNRB		CES1	AVPR1A		ESR1	GABRA2		KIF11	F2RL1		CTSV	HSD17B2		THRB	PRKCB		NR3C2	JAK3		CASP3	AVPR1A		SRC	PTGER1
CA12	S1PR3		GC	MAP2K1		FKBP1A	PDE4D		NR3C2	KCNK3		AKR1B1	DUT		ADAM17	MTNR1A		KIF11	F2R		MAPK8	PYGL		MAPK14	PDE4D		MAPK14	PTGER2
MAPK8	S1PR1		HSD17B11	ROCK2		STS	CCR1		MAPK1	JAK2		GBA	PREP		CDK5R1	MTNR1B		MMP3	FASN		PPARG	PSEN2		SULT2A1	CCR1		PDE4B	HSD11B1
CFB	CHEK1		BCHE	ROCK1		BACE1	KDR		CASP3	F2R		MAPK1	HDAC8		AR	HSP90AA1		MAPK8	CCNC		CASP7	APP		HSD17B11	KDR		CCNA2	DHCR7
PDE4B	AR		KIF11	CTSK		MAPK8	F2R		ESR2	CNR1		TREM1	IKBKB		MAPK1	NMT1		ESR1	IL6ST		ESR2	CXCR3		PGR	F2R		TTR	GLRA1
GC	LPAR3		CHEK1	CTSS		APOA2	MDM2		KDR	PARP1		MAOB	MMP3		PDE5A	GSK3A		KDR	PRKCG		ESR1	CCND1		NR3C2	MDM2		PRKACA	PPARD
ESR1	LPAR2		MAPK1	PIK3CD		RORA	BACE2		MMP3	LIMK1		EPHB4	MAP2K1		HSD17B11	PTGS2		F2	PRKCH		CDK2	CCNE2		CFB	BACE2		AR	SQLE
CASP3	LPAR1		PDE4B	PIK3CB		MMP13	CTSD		RORA	KDR		ALB	MMP7		GC	AR		NR3C2	KDR		THRB	P2RX3		NR1H2	CTSD		CDK2	PTPN6
HSD17B11	LPAR4		MAPK14	CTSL		PIK3CG	PER2		CCNA2	CHEK1		PPARG	MMP12		KDR	INCENP		MAPK1	JAK3		CTSD	CDK8		APOA2	PER2		MAPK8	FDFT1
RORA	MTOR		GBA	CTSB		HSD17B1	HSD17B3		GC	CDC7		APOA2	EDNRB		MAPK8	TTK		PGR	GSK3A		BACE1	MAPK8		ANXA5	HSD17B3		TNNC1	NOS2
ADAM17	PIK3CA		PPARG	SYK		MAPK1	MAP3K14		PPARD	PRKCD		PDE5A	MAP3K14		CASP3	HCRTR2		ANXA5	PIK3CB		RORA	MAST3		EPHB4	MAP3K14		NR1H4	NR3C1
PGR	ENPP2		ESR1	REN		HSD17B11	PDE10A		CASP7	PDE3A		CYP19A1	F2R		CTSS	HCRTR1		CHEK1	PRKCZ		TREM1	MAP3K14		FKBP1A	PDE10A		EGFR	CDC25B
HSP90AA1	PRKCH		PIK3CG	HSD17B3		SULT2A1	SLC6A3		APOA2	PDE3B		DHODH	CCNC		BCHE	CYP17A1		PDE5A	GSK3B		CHEK1	AVPR2		NQO2	SLC6A3		PDPK1	SHH
MMP3	PREP		PNP	SCN9A		F10	FYN		CDK5R1	PTGES		ESR2	CHUK		TREM1	PDGFRB		AKR1B1	PER2		ANXA5	PYGM		KDR	FYN		ANXA5	UGT2B7
SEC14L2	AKT1		KDR	ADAM17		AKR1C3	EGFR		THRB	PAK1		ESR1	CDK8		CYP19A1	KIT		QPCT	CYP24A1		APOA2	GSK3A		PPARG	EGFR		HDAC8	HSD11B2
AR	CES2		RORA	ADAM10		EPHB4	PDGFRA		EPHB4	PSEN2		CTSV	ABCB1		TNNC1	ACKR3		HSD17B1	CDC25A		MMP3	IL6ST		ESR1	PDGFRA		PNMT	DRD2
DHODH	CYP17A1		MMP13	DUT		CCNA2	STS		PDE5A	P2RX3		ANXA5	JAK3		PPIA	CFD		CLPP	MAPK8		SULT2A1	PIK3CB		CDK5R1	STS		SHBG	POLB
HSD11B1	ITGAL		FKBP1A	AURKA		PPARG	MAPK1		CDK2	ADORA2A		PGR	KDR		ANXA5	PYGL		GBA	PYGL		NR1H2	HCRTR2		AKR1B1	MAPK1		PTPN11	PREP
MAPK10	SCN9A		APOA2	NPY1R		MIF	KCNA5		CLPP	ADORA2B		CLPP	NR1I2		FKBP1A	KDR		RORA	PYGM		PPIA	HCRTR1		CHEK1	KCNA5		TGFBR1	TBXAS1
CTSB	AURKB		CMA1	ADAMTS5		KDR	EPHB3		SULT2A1	SYK		FKBP1A	AVPR1A		APOA2	CCNC		ESR2	MAPK9		HSD17B1	SLC10A2		SEC14L2	EPHB3		F10	PTGER4
PTPN11	CHUK		CCNA2	ADAMTS4		ANXA5	DUT		PPARG	PIK3CB		HSD17B1	NR1H4		EGFR	PYGM		CDK2	AURKA		PDE5A	NOS2		TREM1	DUT		BACE1	IDO1
NR1H4	AURKAIP1		CASP3	PER2		PDPK1	F2		F10	PRKCZ		CTSD	PER2		PDE4B	PER2		BACE1	BACE1		ESRRG	FYN		RORA	F2		TRAPPC3	MDM4
F2	SCN5A		PDE5A	MAPK1		CFD	CYP17A1		CHEK1	RAF1		SULT2A1	SMO		PDPK1	CDK8		CASP7	CCND1		PDPK1	MTNR1A		NR1H4	CYP17A1		AKR1B1	CCR1
PRKACA	GPR119		DHODH	JAK3		NR3C2	REN		PDPK1	OPRM1		PIK3CG	ADAMTS5		CDK2	MAPK14		PPARG	CCNE2		IGF1R	MTNR1B		CTSD	REN		PPP5C	MDM2
MTAP	RBP4		NR3C2	JAK1		MAPK14	NR3C1		HSD17B11	OPRD1		NR3C2	ADAMTS4		FAP	NAMPT		AKR1C3	MAPK14		MTAP	EGFR		DDX6	NR3C1		AKR1C1	SIGMAR1
PDE3B	MAP2		CDK5R1	HCRTR2		GBA	IKBKB		TTPA	IL6ST		NR1H4	DRD3		SULT2A1	INSR		PPARD	P2RX3		TTPA	PDGFRA		NR1H3	IKBKB		CES1	CHRM4
F10	MAP2K1		CDK2	AVPR2		ESR1	SMO		ANXA5	BRAF		MIF	MAPK1		ESR1	JAK3		CTSD	MAPK3		SEC14L2	ADORA2A		ESRRG	SMO		WAS	ATP12A
PPP5C	PFKFB3		MIF	OXTR		SEC14L2	PDE2A		AKR1C3	GSK3A		CDK2	PGGT1B		SRC	SYK		MIF	MAPK1		SHBG	KDR		PIK3CG	PDE2A		RBP4	PTGIR
DUSP6	CDK6		TNNC1	LIPE		NR1H4	MAPK14		HSD11B1	DBF4		MAPK14	TACR1		MAPK14	ITK		BCHE	ABL1		PDE4B	REN		HSD11B1	MAPK14		NR1H3	PRKCG
EGFR	CDK4		TGFBR1	PDCD4		DHODH	MCHR1		PIK3CG	CAMK2D		PDE4B	ROCK2		SEC14L2	NR3C2		TNNC1	CDK1		SRC	EPHB3		TNNC1	MCHR1		CHEK1	PRKCD
ANXA5	FLT1		PDE4D	BACE2		CYP19A1	TK2		ESRRG	CHUK		AKR1C3	PIK3CD		GBA	LRRK2		SULT2A1	LIMK1		TYMS	POLA1		PDE5A	TK2		GSTA1	PRKCB
TYMS	EPHX1		SULT2A1	CTSD		CHEK1	CDK8		ADAM17	CENPE		PPARD	OGT		CHEK1	FYN		CDK5R1	ROCK2		CYP19A1	KCNK3		CYP19A1	CDK8		CA1	PRKCE
SRC	CSNK1D		PPARD	PDE4B		ADAM17	MC4R		PTPN1	MAPK1		SHBG	PTPN1		NR1H2	PDGFRA		LTA4H	CDK2		GSTA1	SYK		CDK2	MC4R		IGF1R	PRKCQ
TTPA	GSK3A		EGFR	CCNC		TNNC1	MC1R		RXRA	AVPR1A		CTSB	AURKA		PPARD	CDK9		ADAM17	TRPV1		CTSS	MAPK1		HSD17B1	MC1R		KDR	FABP4
IGF1R	CDK2		PTPN11	CDK8		ESR2	MC5R		EGFR	CCND1		TGFBR1	NMT1		HSD17B1	EPHB3		SEC14L2	C5AR1		LCK	PDE2A		TTPA	MC5R		DHODH	FABP3
NOS3	CDK7		NR1H4	PTPN1		SHBG	MC3R		SRC	CCNE2		SRC	MGLL		EPHB4	OXTR		GSK3B	KCNA5		EGFR	MAP3K11		PDE4D	MC3R		ADK	FABP5
MAPK14	CDK9		WAS	CSF1R		CMA1	JAK1		BACE1	C5AR1		HSD11B1	ABHD6		BACE1	PDE10A		MET	PAK1		FNTA	MAP3K9		PTPN11	JAK1		TTPA	FABP1
PDE5A	IKBKE		SHBG	NMT1		PDE4B	S1PR3		PDE4B	PDE2A		TYMS	AURKB		CLPP	LIMK2		TTPA	KCNA3		ADH5	CASR		TGFBR1	S1PR3		DUSP6	PTGES
AKR1B1	PLK4		BACE1	CCKBR		PDE4D	PTGES		ADH1B	INSR		PDPK1	FASN		PDE4D	CHEK1		PARP1	ACACB		F10	ADORA2B		SHBG	PTGES		MET	PTPN2
NQO1	STK16		AKR1C3	PARP1		PLK1	NR1I2		SHBG	ITK		ESRRG	TK2		FGFR1	CRHR1		SRC	DUT		FABP4	INSR		PTPN1	NR1I2		GSTP1	ADORA3
AURKA	TTK		HSD17B1	PDE10A		CDK2	SLC6A2		HSD17B1	AURKA		PDE4D	AURKAIP1		F10	AVPR1A		PDPK1	IKBKB		ADAM17	ITK		WAS	SLC6A2		Esr2	MAPK3
TNNC1	CDK5		TYMS	NR3C1		ESRRG	AURKB		PPP5C	PYGL		NOS3	CSF1R		RTN4R	CCND1		PDE4B	GABRB3		ADH1C	CHEK1		CFD	AURKB		RXRA	PTPN11
ESRRA	SLC8A1		AKR1C1	FLT3		TTPA	KCNK3		TYMS	NMT1		RORA	MAPK14		WAS	CCNE2		EGFR	GABRA2		GSR	FNTA		IGF1R	KCNK3		ESRRA	AKR1B10
SHBG	CLK4		CYP19A1	TK1		TGFBR1	AURKAIP1		FKBP1A	MAPK14		HSPA8	ROCK1		HSD11B1	PIK3CA		ESRRG	AURKB		TGFBR1	TACR1		EGFR	AURKAIP1		DPP4	KCNA5
ANG	CLK1		CHIT1	JAK2		SRC	NR3C2		PARP1	MMP1		MTHFD1	CHEK1		MIF	IDH1		EPHB4	CHUK		CTSB	CDK9		BACE1	NR3C2		SULT2B1	ACACB
HSPA8	CLK2		CTSB	FKBP1A		TYMS	EDNRB		PLA2G10	PYGM		PLA2G10	F2		CFD	MMP3		TGFBR1	AURKAIP1		PTPN1	KIF11		F10	EDNRB		PPARD	PTPRF
FNTA	CLK3		SRC	HDAC8		WAS	ROCK2		DHFR	GSK3B		AURKA	ABL1		RXRA	ROCK2		PLA2G2A	ROCK1		PPP5C	MAPK9		ADAM17	ROCK2		EPHB4	PLA2G1B
HSD17B1	CDK3		GSR	MMP2		BLVRB	CHEK1		WAS	AURKB		GSR	CASR		NR3C2	AURKA		NR1H4	MET		ADH1B	AURKA		PDPK1	CHEK1		TYMS	ACP1
SULT2A1	CDK16		AURKA	HSP90AB1		DHFR	AURKA		HSP90AA1	AURKAIP1		BACE1	HCRTR2		CMA1	MAP3K14		EPHX2	PAM		FKBP1A	CAMK2D		AKR1C3	AURKA		ESRRG	BACE1
SORD	MAPK15		CSNK1G2	MMP8		EGFR	PGA5		IGF1R	FNTA		PLK1	TNKS2		ITGAL	GRIN2A		TYMS	RAF1		DPP4	CCNC		TYMS	PGA5		NOS3	HTR2B
AKR1C3	CDK18		MDM2	SOAT1		DPP4	LDLR		MET	FYN		LCK	TNKS		NQO2	PDE2A		F10	MTNR1A		NOS3	GRM1		NOS3	LDLR		NR1H2	PTAFR
KDR	MAPK7		NOS3	MCHR1		NOS3	MMP1		TGFBR1	MTNR1A		F10	HMOX1		TGFBR1	CDK2		FNTA	MTNR1B		AMD1	MAP3K20		CTSB	MMP1		ADH5	GRM2
FABP4	TBK1		SORD	IDH1		FNTA	AR		CTSB	MTNR1B		NQO1	GSK3B		SHBG	GRIA2		NOS3	ADORA1		CHIT1	PGGT1B		GSR	AR		FABP6	SCD
TGFBR1	DYRK1B		LGALS7	MC4R		HSD11B1	F9		SORD	YES1		ANG	AMPD2		AKR1C3	ABL1		SHBG	ADORA2A		GSTP1	TGFBR2		CCNA2	F9		SYK	BACE2
NR3C2	CDK17		LGALS7B	ITK		IGF1R	F10		BCHE	SRC		CFD	GCK		PRKACA	EZH2		ADH5	ADORA2B		PLA2G10	TGFBR1		AURKA	F10		BCHE	MGLL
DAPK1	F10		DPP4	TAB1		GSR	CDK9		NOS3	KCNA5		BMP7	MAPKAPK2		PTPN11	PFKFB3		NQO1	ADORA3		PARP1	BRD4		LCK	CDK9		PDE4D	PRKCH
REN	FLT3		ADAM17	MC1R		CHIT1	CACNA1B		HSPA8	MAPK8		FNTA	SLC6A9		CA1	PIK3CB		WAS	MMP1		RXRA	BRD2		PPP5C	CACNA1B		EPHX2	TACR1
PNP	CSF1R		APCS	AKT1		HSPA8	FAAH		MMP8	MAP2K1		KDR	TK1		NQO1	MET		PDE4D	RASGRP3		DHFR	BRD3		FNTA	FAAH		HSP90AA1	PPARA
PDPK1	ABL1		ADH1B	MC5R		PDK2	CSF1R		FNTA	LIPE		ADH1B	SLC6A5		ESRRA	VAV1		ADH1B	BRAF		BCHE	CSF1R		FGFR1	CSF1R		PLA2G2A	F2R
APCS	S1PR5		HSP90AA1	MC3R		CTSB	IGF1R		REN	GRM1		SEC14L2	ADA		TRAPPC3	FKBP1A		IGF1R	CPT1A		AKR1C3	ABL1		DHODH	IGF1R		PTPN1	ALK
CES1	S1PR4		F10	MAP3K7		ITGAL	NR1H4		AMD1	MAPK9		PNPO	AXL		TTPA	SMO		PNMT	LRRK2		CA1	FLT1		CSNK1G2	NR1H4		MDM2	IGF1R
ADH1B	MDM2		PNPO	FASN		HSP90AA1	DRD1		CFD	SMO		CCNA2	SLC5A1		PDK2	CCNB3		NR1H3	FYN		NR1H4	PDGFRB		PLA2G10	DRD1		FGFR2	SRC
CFD	PAK1		CFD	AVPR1A		PLA2G10	HTR2A		NQO2	MMP3		ADAM17	TYRO3		FNTA	DUT		HSP90AA1	YES1		MET	KIT		ESR2	HTR2A		MAPK10	KDR
ST14	CETP		ANG	CALCRL		FABP4	HTR2C		PDE4D	CDK1		CHIT1	MERTK		NR1H4	AURKB		RXRA	F10		EPHB4	IGF1R		CHIT1	HTR2C		REN	AGTR1
LGALS7	METAP2		SEC14L2	WEE1		RXRA	ADAMTS5		GSR	HCRTR2		RXRA	REN		MTAP	MAPK13		PTPN11	SYK		CFD	FLT3		APCS	ADAMTS5		BLVRB	TOP2A
LGALS7B	DRD4		HSPA8	CASR		CTSD	ADAMTS4		MTAP	HCRTR1		LGALS7	KCNA5		SORD	MAPK11		FGFR1	SRC		DUSP6	RET		MIF	ADAMTS4		ADH1C	AVPR2
BCAT2	HTR2A		FABP4	EGFR		BCAT2	SLC6A9		PTPN11	SHBG		LGALS7B	PLA2G2A		PLA2G2A	RPS6KB1		MTAP	MMP3		PTPN11	LCK		FABP4	SLC6A9		AKR1C3	AVPR1A
WAS	ADRA1A		CTSV	PIK3CA		PPP5C	SLC10A2		CSNK2A1	SORD		ADH1C	JAK1		PARP1	P2RX7		HSPA8	REN		CSNK1G2	SRC		ADH5	SLC10A2		PGF	MTNR1A
PPARD	DRD3		LCK	PRCP		MMP8	MMP13		CTSD	DRD3		EGFR	MAPK11		HDAC8	ACACB		DHFR	MMP9		HSD11B1	MST1R		ADH1B	MMP13		CTNNA1	MTNR1B
PYGL	PDE4B		C1R	C5AR1		PPARD	CCKBR		SEC14L2	IMPDH1		CTNNA1	PGR		ADH1B	HSD11B2		AMD1	PTGS1		DHODH	FGFR3		MTHFD1	CCKBR		SORD	CHRM5
AKR1C1	PDE7A		MTHFD1	MAPK14		MTHFD1	MMP2		DUSP6	IMPDH2		HDAC8	MC4R		LCK	MAPK8		CHIT1	PRKCE		HSPA8	ZAP70		RXRA	MMP2		PARP1	IL6ST
RXRA	MAPK1		IGLV2-8	GCK		ADH1B	MMP14		TREM1	FNTB		PTPN1	ITK		TYMS	MAST3		DUSP6	GABRA3		TNNC1	NTRK1		CA1	MMP14		SERPINA1	MAPK14
LCK	HSD17B2		NQO1	AXL		AURKA	OGT		NR1H4	GABRA3		BCAT2	CCKBR		FABP4	CDK4		CYP19A1	GABRG2		MIF	JAK2		HSP90AA1	OGT		FABP7	EBP
ESRRG	ICAM1		HSD11B1	FNTB		LCK	PDGFRB		PPIA	GABRG2		PRKACA	FNTB		GSR	CCNE1		CFD	CDK4		ESRRA	PSENEN		HDAC8	PDGFRB		GSK3B
TRAPPC3	ITGB2		PARP1	PIK3R1		PTPN1	FNTB		FABP4	GABRA1		ITGAL			MET	GRIN1		PTPN1	CCNE1		PPARD	NCSTN		HSPA8	FNTB		NR1I3
BAG1			ESRRG	MTOR		PTPN11	FNTA		NQO1	GABRA5		SOD2			NOS3	CDK1		PLA2G10	GABRA1		HSP90AA1	APH1A		LGALS7			PIK3CG
IGLV2-8			HDAC8			ESRRA			CSNK1G2	NCSTN		TNNC1			AKR1C1	CCNB1		TRAPPC3	GABRA5		FGFR1	CDK4		LGALS7B			CYP2C8
CHIT1			PLA2G10			MMP12			ITK	APH1A		HSP90AA1			DHFR	CCNB2		GSR			CTSK	CDK2		DPP4			HNF4G
CTSK			ADH1C			ANG			DPP4	PSEN1		IGLV2-8			CSNK1G2	CCNA1		ADH1C			AURKA	PSEN1		ADK			GLO1
DHFR			NR1H3			SORD			MIF	APH1B		DPP4			HSPA8	CCNA2		DPP4			MTHFD1	APH1B		BLVRB			PDE5A
ADAM17			RXRA			IGLV2-8			C1R	PSENEN		PPP5C			PTPN1			LCK			MMP8	CCNE1		NQO1			ITK
AKT1			PTPN1			LGALS7			SYK	CCNE1		EPHX2			PAH			SYK			WAS	FNTB		SORD			PDE3B
PNPO			PLK1			LGALS7B			ADH5	CDK4		GSK3B			FABP6			MTHFD1			SYK			GSK3B			PDK2
EPHX2			BCAT2			REN			FGFR2	CDK2		MMP12			SYK			PDK2			SULT2B1			BCAT2			HMGCR
CRAT			FNTA			NQO2			ESRRA			SERPINA1			ADH5			HSD11B1			PDE4D			ITGAL			DHFR
CA1			PDPK1			ADK			RBP4			WAS			C1R			MMP8			PLA2G2A			ESRRA			MMP12
CYP19A1			PLA2G2A			GSTA1			FABP6			FGFR1			HSP90AA1			NR1I3			PLK1			IGLV2-8			FABP3
AMY1A			CSNK2A1			APCS			JAK3			FABP6			FGFR2			PPP5C			ITGAL			CMA1			ERBB4
AMY1B			GSK3B			AKR1C1			ADK			TRAPPC3			CHIT1			MDM2			NQO2			PPARD			LCK
AMY1C			TTPA			PARP1			CTSK			PDK2			PLA2G10			CTNNA1			NR1H3			AKR1C1			PPARA
ADH5			FABP6			NR1I2			TNNC1			FGFR2			DPP4			ESRRA			PRKACA			C1R			IGF1
DPP4			PDK2			TRAPPC3			PRKACA			ADH5			CTSK			SERPINA1			FGFR2			MDM2			MMP8
MTHFD1			PPARA			FABP5			NR1H2			HMGCR			AURKA			PRKACA			RBP4			PARP1			FABP5
AZGP1			Esr2			PPARA			PDK2			ESRRA			MMP8			CTSB			JAK3			PDK2			JAK3
HDAC8			REN			SULT2B1			MDM2			PPARA			CYP2C8			CSNK1G2			REN			TRAPPC3			RARG
PTPN1			ADK			ITK			LCK			FABP7			DUSP6			ADK			NR1I3			PRKACA			FECH
PAH			DHFR			CTSK			AMY1A			CYP2C9			ADH1C			REN			FABP5			ADH1C			CDK6
PARP1			SYK			ADH5			AMY1B			SYK			NR1I3			PLK1			AKR1C1			RBP4			MMP2
BLVRB			FGFR1			HDAC8			AMY1C			MDM2			AMY1A			SORD			FABP6			ANG			F7
CSNK2A1			EPHX2			CTNNA1			LTA4H			PDE3B			AMY1B			LCN2			ADK			CTNNA1			CASP3
SERPINA1			CTNNA1			PRKACA			GSK3B			CTSK			AMY1C			FABP7			PPARA			SYK			SOD2
LTA4H			TRAPPC3			GSK3B			HDAC8			PAH			REN			TYMP			MDM2			GSTA1			IL2
PIK3CG			ELANE			PLA2G2A			FGFR1			SORD			AMD1			FABP5			ITK			JAK3			MAP2K1
EPHB4			CTSK			SYK			PLK1			PTPN11			MDM2			CA1			GSK3B			FGFR2			CRABP2
PDE4D			ITK			MET			TRAPPC3			CTSG			PLK1			PPARA			FABP7			MET			NQO1
PCK1			PCK1			JAK3			GM2A			GSTA1			ADK			FGFR2			IL2			FABP6			ABO
FABP7			MET			ELANE			NR1I3			TTPA			IGF1R			JAK3			PIK3CG			ITK			GM2A
ADK			GSTA1			NQO1			AKR1C1			MET			F7			SULT2B1			PGF			CTSK			ALDH2
PPARA			FABP7			NR1H3			BLVRB			MMP8			NR1H3			BLVRB			MMP12			FABP5			GRB2
MDM2			PAH			FGFR2			PPARA			IGF1			ANG			MMP12			SOD2			PAH			MMP3
ABO			PDE3B			PCK1			MMP12			IGF1R			IGLV2-8			GSTA1			CTSG			REN			NR1I2
HNF4G			PRKACA			ADH1C			FABP3			PARP1			LTA4H			ITK			PNMT			FABP7			LCN2
C1R			AMD1			DUSP6			PLA2G2A			CBR1			CTSB			ERBB4			NQO1			NR1I3			MTAP
JAK3			MMP12			FABP7			GSTA1			ADK			SOD2			HDAC8			CDA			ERBB4			SULT1E1
ESR2			SOD2			CBR1			PDE3B			RBP4			Esr2			FECH			PDE3B			PCK1			NQO2
GLO1			FGFR2			FGFR1			FABP5			ALDH2			ESRRG			BMP7			PDK2			GM2A			ELANE
PLA2G10			MMP8			FABP6			CYP2C9			PLA2G2A			QPCT			FABP6			EPHX2			AZGP1			HNMT
MET			PPP5C			MDM2			AURKA			PLAU			YARS1			PIK3CG			SORD			PLA2G2A			FNTA
GSK3B			CYP2C9			ERBB4			PGF			JAK3			ITK			FABP3			CYP2C9			SULT2B1			MTHFD1
MMP12			JAK3			GM2A			SOD2			F7			PDE3B			PDE3B			CTNNA1			IGF1			NR3C1
PGF			ADH5			CDK6			MTHFD1			SHMT1			JAK3			CTSK			HADH			PPARA			ABL1
CTNNA1			CTSG			CA1			ADH1C			RNASE4			GSK3B			RBP4			TRAPPC3			MMP8			ZAP70
MMP8			ALDH2			NR1I3			NR1H3			CDA			EPHX2			AKR1C1			HDAC8			DUSP6			CYP2C9
ADH1C			CDA			FECH			EPHX2			FABP5			MTHFD1			SOD2			F7			SERPINA1			RARA
GALK1			AZGP1			SERPINA1			PAH			C8G			NR1I2			IGF1			XIAP			IL2			AKT2
HK1			PLAU			PDE3B			YARS1			ISG20			PIK3CG			PAH			HNF4G			PDE3B			PRKCQ
AHCY			CBR1			HNF4G			FABP7			REN			CTNNA1			NQO2			PAH			PGF			VDR
ITK			NR1I3			PGF			CCNT1			IMPDH2			IL2			IL2			GM2A			SOD2			TEK
ACP3			ATOX1			RBP4			HMGCR			CTSS			CBR1			PGF			MMP2			MMP12			DPEP1
ALDH2			CA1			PAH			CTNNA1			GM2A			GSTA1			RARG			YARS1			CBR1			FGFR1
SOD2			FHIT			SOD2			HNF4G			AKR1C1			RBP4			HMGCR			FECH			NR1I2			RARB
IMPA1			RBP4			YARS1			MMP2			CYP2C8			PNMT			HCK			SERPINA1			FABP3			HSP90AB1
GBA			HMGCR			IL2			HPN			DHFR			BLVRB			HNF4G			CBR1			HMGCR			FKBP1A
OTC			FECH			EPHX2			CBR1			XIAP			CRAT			NR1I2			BLVRB			PLK1			THRA
PNMT			SHMT1			IGF1			PLAU			THRA			ERBB4			FABP4			SULT1E1			RARB			S100A9
CCNT1			ISG20			CDA			S100A9			NQO2			IGF1			ALDH2			PRKCQ			HNF4G			CSK
NR1H3			BLVRB			CYP2C8			RARG			MMP2			PCK1			CCNT1			CCNT1			CYP2C9			CTSS
FGFR2			AHCY			ATOX1			SERPINA1			APCS			PPARA			F7			ALDH2			YARS1			PSAP
NQO2			FABP3			PLAU			HADH			ELANE			PPP5C			ISG20			AHCY			FECH			RXRB
YARS1			SULT1E1			PRKCQ			PRKCQ			NR1H3			HNF4G			DCK			PLAU			ZAP70			JAK2
XIAP			SULT2B1			ZAP70			PNMT			ERBB4			THRA			ZAP70			HMGCR			MMP2			THRB
CBR1			DCK			PNMT			ALDH2			ITK			CYP2C9			FHIT			FABP3			PADI4			PIK3R1
MMP7			FABP5			THRA			ERBB4			NR1I3			CSNK2A1			GM2A			ABO			PRKCQ			AURKA
SYK			ABO			ALDH2			NR1I2			REG1A			MMP12			ELANE			IGF1			ELANE			ACADM
ME2			REG1A			MTAP			TYMP			YARS1			FABP3			ABO			ATOX1			HCK			DCK
C8G			NR3C1			ABO			ZAP70			ABO			DCK			CBR1			ZAP70			PNMT			HCK
FGFR1			NR1I2			CTSG			ABO			PGF			TYMP			IMPDH2			HCK			ALDH2			CTSB
MAN1B1			ERBB4			HMGCR			AHCY			DCK			ADAM17			RAC2			IGLV2-8			CYP2C8			KIT
REG1A			ME2			PDE5A			CYP2C8			LTA4H			SULT1E1			HNMT			NR3C1			SULT1E1			PPP1CC
HMGCR			XIAP			MMP2			SULT2B1			CA1			NR3C1			YARS1			GLO1			DHFR			CMA1
IGF1			F7			FABP3			HNMT			ATOX1			AZGP1			XIAP			PCK1			C8G			HMOX1
FABP5			KYAT1			PYGL			F7			ACE			GM2A			RARA			CDK6			MTAP			TGM3
LDHB			GLO1			RARG			IGF1			NR1I2			ELANE			CSNK2A1			RARG			S100A9			CD1A
GSR			HNF4G			SULT1E1			IL2			MTAP			ARF1			PRKCQ			THRA			THRA			BIRC7
AMY2A			THRA			CCNT1			SULT1E1			PYGL			ALDH2			IGLV2-8			CRABP2			PLAU			PCTP
PLAU			PRKCQ			CTSS			IMPDH2			VDR			FABP5			NR3C1			ABO			ME2			GCK
MIF			ZAP70			CYP2C9			XIAP			AHCY			FABP7			RARB			REG1A			EPHX2			BHMT
FABP3			MMP2			CRABP2			CDK6			ME2			FECH			CYP2C9			ERBB4			CPB1			EIF4E
ISG20			PYGL			HCK			CRABP2			SULT2B1			SERPINA1			CTSS			PADI4			CCNT1			CTSK
CDA			HNMT			DCK			LGALS7			LCN2			AHCY			VDR			HNMT			XIAP			GART
CYP2C8			MTAP			VDR			LGALS7B			DUSP6			PLAU			DPEP1			ACP3			CDA			BCL2L1
PLA2G2A			IGF1R			XIAP			REG1A			BLVRB			ABO			THRA			ELANE			ABO			PROCR
SULT2B1			RARG			GLO1			CTSS			FECH			HMGCR			ACP3			C1S			F7			TGFB2
GSTA1			ESRRA			TGM3			CDA			CDK6			BIRC7			BST1			SHMT1			RARG			MME
NR1I3			CDK6			S100A9			LCN2			ZAP70			HPN			SULT1E1			LCN2			ISG20			LTA4H
GM2A			SDS			ACP3			TGM3			PCK1			ZAP70			AKT2			VDR			VDR			AMD1
RBP4			IGF1			HNMT			NR3C1			HNF4G			SULT2B1			SETD7			CYP2C8			HNMT			CHIT1
PDK2			NQO2			AHCY			DCK			ADAM17			CCNT1			HPN			NR1I2			DCK			CASP1
ITGAL			MAP2K1			MAP2K1			ACP3			CCNT1			XIAP			AMY1A			DCK			PYGL			CTSF
BPI			PSAP			ISG20			FECH			HNMT			PGF			AMY1B			S100A9			NR3C1			BCAT2
TNK2			GM2A			HPN			JAK2			FABP3			PRKCQ			AMY1C			THRB			CSNK2A1			INSR
FABP6			MMP7			NR3C1			HCK			RARG			IMPDH2			S100A9			JAK2			CTSG			OAT
F7			S100A9			ABO			VDR			PNMT			BMP7			CDK6			HK1			GLO1			GSTT2B
RHEB			CYP2C8			BIRC7			PCK1			ACP3			RAC2			CDA			ABL1			FHIT			MAOA
ERBB4			CTSS			F7			ELANE			IL2			ISG20			MMP2			TGM3			CRABP2			FKBP3
CTSG			BST1			NMNAT1			RXRB			HPN			PSAP			THRB			DPEP1			SHMT1			RFK
RNASE3			HK1			PADI4			RARB			PRKCQ			CDA			ADAM17			PSAP			ACP3
IL2			RARA			RARA			B3GAT1			PADI4			HNMT			RXRB			TGFB2			BST1
ZAP70			LCN2			SHMT1			THRB			SDS			RHOA			ABL1			NOS2			MAP2K1
THRA			PNMT			UCK2			PSAP			ABO			DAPK1			PSAP			MAP2K1			RARA
IMPDH2			PGF			DPEP1			ABO			FABP4			JAK2			CSK			ADAM17			ABO
PAPSS1			SERPINA1			LCN2			GLO1			MMP7			MMP7			TEK			RXRB			LCN2
SULT1E1			ACP3			CCL5			SHMT1			AMY2A			RARA			PADI4			LTA4H			JAK2
RHOA			ALDOA			PSAP			BHMT			MMP9			MMP2			PCK1			RARB			CSK
S100A9			HPN			PPP1CC			MAP2K1			PAK6			HCK			KYAT1			ARSA			DPEP1
CDK6			CRABP2			IMPDH2			RARA			NR3C1			TNK2			CD1A			LGALS2			THRB
MAP2K1			ABO			GRB2			THRA			SULT1E1			REG1A			CYP2C8			PYGL			BIRC7
MMP2			TGM3			B3GAT1			BIRC7			S100A9			BST1			ABO			HPN			CDK6
RNASE4			CCNT1			REG1A			DPEP1			RNASE3			CRABP2			ALDOA			MMP7			ADAM17
GPI			CCL5			SDS			CTSG			CCL5			CSK			CRABP2			RARA			KYAT1
CRABP2			C8G			RARB			CD1A			TPI1			BCAT2			GLO1			BHMT			AHCY
ACADM			BIRC7			KYAT1			AKT1			BIRC7			AKT1			TGM3			RAB11A			PSAP
DCK			PADI4			JAK2			UCK2			BST1			DPEP1			JAK2			GCK			IMPDH2
HCK			TPI1			CD1A			ABL1			B3GAT1			ACP3			AHCY			STAT1			RXRB
PADI4			IL2			HSP90AB1			PADI4			DPEP1			S100A9			PYGL			TEK			AKT2
PRKCQ			UCK2			CSK			HEXB			MAP2K1			ATOX1			PLAU			TPH1			AMY1A
HPN			NCS1			THRB			ADAM17			RXRB			AMY2A			ACE			MMP9			AMY1B
LGALS2			DPEP1			EIF4E			TNK2			UCK2			PADI4			BIRC7			CD1A			AMY1C
FHIT			HCK			LTA4H			RAB11A			PSAP			MAP2K1			MAP2K1			BIRC7			SDS
ABO			VDR			OAT			MMP7			RARB			VDR			GPI			CTSF			TEK
ELANE			IMPDH2			RXRB			PIK3R1			AMY1A			RARB			SDS			B3GAT1			UCK2
RARA			YARS1			AMY1A			KIT			AMY1B			DTYMK			MMP7			BST1			ALDOA
RARG			CTSF			AMY1B			CTSF			AMY1C			LCN2			SHMT1			AMY1A			TGM3
HEXB			CSK			AMY1C			PYGL			MME			UCK2			ACADM			AMY1B			CCL5
BIRC7			RARB			AKT2			NOS2			CRABP2			CTSF			MMP9			AMY1C			CTSS
PAK6			AMY2A			FHIT			CHIT1			PLAT			FHIT			TGFB2			DTYMK			DTYMK
CSK			RNASE3			ALDOA			SETD7			TGFB2			GLO1			KIT			SETD7			PAPSS1
TGM3			AMY1A			AMY2A			RHOA			ALDOA			RARG			F11			CSK			FDPS
SELP			AMY1B			ABL1			TPH1			RARA			PPP1CC			CTSG			TNK2			REG1A
NOS2			AMY1C			FDPS			ACADM			TNK2			RNASE4			LYZ			ACADM			PIK3R1
CYP2C9			BHMT			BHMT			BST1			ABL1			ACE2			MME			ALAD			GCK
TREM1			ABL1			GPI			DTYMK			HK1			HK1			CMA1			CLK1			ABL1
FECH			B3GAT1			BST1			GSTT2B			F11			RXRB			CTSF			SDS			GRB2
BST1			THRB			GCK			TEK			HCK			GNPDA1			TPH1			NMNAT1			PPP1CC
KYAT1			MMP9			AKT1			CSK			GPI			CTSG			UCK2			PIK3R1			HPN
TPH1			RXRB			PIK3R1			ANG			CTSF			RNASE3			GRB2			OAT			CTSF
CDK5R1			ACE			AMD1			MMP9			KYAT1			TGFB2			HSP90AB1			CMA1			CD1A
NMNAT1			RAB11A			MAN1B1			CMA1			GLO1			PYGL			PAPSS1			GNPDA1			ACADM
AKT2			C1S			MME			HSP90AB1			JAK2			CDK6			SELP			GSTT2B			KIT
RAB11A			DTYMK			TEK			OAT			SETD7			ABO			PPP1CC			PPP1CC			TNK2
B3GAT1			CD1A			CTSF			TGFB2			GNPDA1			ACE			EIF4E			GRB2			ACE
SHMT1			JAK2			ACADM			GRB2			DTYMK			BCL2L1			DTYMK			PCTP			HMOX1
UCK2			GPI			SETD7			GCK			ARG1			TGM3			B3GAT1			KIT			LTA4H
JAK2			ACADM			TGFB2			GNPDA1			NMNAT1			GSTO1			Rheb			BCAT2			MMP9
HNMT			GCK			ARG1			HAGH			PLEKHA4			ALDOA			GNPDA1			PPCDC			PCTP
SSE1			EPHA2			KIT			SDS			FHIT			ST14			PCTP			SELP			LDHB
AMD1			AKT2			ADAM17			CCL5			TGM3			SHMT1			BCAT2			MME			MME
THRB			GRB2			TNK2			NMNAT1			CLK1			NOS2			OAT			HSP90AB1			SETD7
MMP9			TEK			INSR			AKT2			CMA1			GCK			PPCDC			TPI1			EPHA2
DPEP1			SETD7			NOS2			MME			GRB2			AKT2			CASP1			CCL5			C1S
CCL5			PAPSS1			CLK1			PPP1CC			PPP1CC			HSP90AB1			PIK3R1			GPI			TPH1
NR3C1			ALAD			DTYMK			PCTP			HAGH			GRB2			BHMT			CBS			GPI
HMOX1			GSTT2B			CASP1			BCAT2			GSTT2B			SELP			NT5M			F11			HSP90AB1
C1S			TGFB2			EPHA2			KYAT1			MAN1B1			PAK6			CBS			PAPSS1			F11
ARHGAP1			LGALS3			LGALS3			C1S			CSK			ADAMTS4			HMOX1			AMY2A			NMNAT1
RARB			NMNAT1			HAGH			F11			LYZ			ABL1			KAT2B			HEXB			ALAD
RAB5A			RAC2			PAPSS1			MAN1B1			ACADM			KIT			ARHGAP1			MAN1B1			RHOA
NR1I2			LTA4H			PAK6			ADAMTS4			BHMT			TPI1			GSTM2			UCK2			MAN1B1
TEK			PAK6			HEXB			GPI			CASP1			LYZ			GCK			CDK7			BHMT
ABL1			PIK3R1			PPCDC			BCL2L1			IMPDH1			HEXB			GSTM1			MMP1			OAT
ALDOA			CLK1			MMP9			ALAD			PIK3R1			FDPS			BCL2L1			HMOX1			TPI1
LYZ			RHOA			C1S			GSTA3			FDPS			MME			ALAD			BCL2L1			NOS2
GCK			MAN1B1			GSTT2B			MMP1			TEK			ARSA			HEXB			EIF4E			GSTT2B
FDPS			PPP1CC			APRT			HRAS			AKT2			TEK			GCDH			MMP16			TGFB2
GART			ARSA			PCTP			HMOX1			THRB			MMP9			TPSB2			KYAT1			EIF4E
PSAP			MME			LGALS2			PPCDC			ARG2			F11			FDPS			LYZ			LGALS3
LCN2			PLEKHA4			ARSA			LYZ			Rheb			PIK3R1			STAT1			GCDH			CLK1
SDS			F11			GSTM1			RAB5A			LGALS3			ARHGAP1			MMP16			FDPS			PPCDC
GSTT2B			IMPDH1			KAT2B			ACE			STAT1			ACADM			MMP1			GP1BA			GSTM1
PPP1CC			HRAS			STAT1			CASP1			CBS			SDS			OTC			Rheb			CASP1
FOLH1			PCTP			IMPDH1			ARSA			ALAD			PCTP			CDK7			EPHA2			NT5M
VDR			TPH1			BCL2L1			MMP16			PPCDC			THRB			CCL5			FKBP1B			BCL2L1
TPSB2			HAGH			TPH1			EPHA2			AMD1			OAT			NMNAT1			ACAT1			LYZ
LGALS3			BCL2L1			ACE			TPSB2			CD1A			EIF4E			GSTT2B			CASP1			HEXB
HSP90AB1			CASP1			TPI1			FDPS			HSP90AB1			NMNAT1			GP1BA			INSR			AMD1
PPCDC			HEXB			F11			CDK7			CDK7			MAN1B1			ARSA			ACE			STAT1
CTSF			FDPS			PLEKHA4			GCDH			OAT			C1S			ARG2			HAGH			HINT1
CLK1			GNPDA1			HINT1			RNASE3			OTC			B3GAT1			TRDMT1			GSTA3			IMPDH1
GNPDA1			STAT1			CDK7			EIF4E			HEXB			HMOX1			FKBP3			TPSB2			CDK7
BCL2L1			LGALS2			MMP1			GP1BA			LGALS2			SETD7			PTK2			KAT2B			GCDH
CD1A			CDK7			ARF4			STAT1			EPHA2			PAPSS1			HINT1			SELE			GART
GRB2			KIT			LYZ			KAT2B			KIT			CCL5			NOS2			PKLR			GP1BA
EPHA2			GSTO1			GSTA3			AMY2A			ST14			CLK1			ACAT1			GSTM1			CDC42
			PITPNA			CBS			GSTO1			NOS2												CBS
			EIF4E			ARG2						HMOX1												TPSB2

## Sheet: Range
Correct name(PubChem)	Compound	Count
Alisol B 23-Acetate	Alisol B 23-Acetate	26
Alisol A 24-Acetate	Alisol E 24-Acetate	26
Alisol C	alisol C	25
Alisol C monoacetate	alisol C monoacetate	24
NA	Alisol B	24
NA	Alisol B monoacetate	23
NA	alisol B	23
NA	alisol,b,23-acetate	23
Alisol E 23-Acetate	Alisol E 23-Acetate	23
(23S,24R)-11beta,23,24,25-Tetrahydroxy-29-Nor-3,4-Didehydroprotosta-13(17)-Ene-2-One	TCMC1694	23
(17R,23S,24R)-11beta,24,25-Trihydroxy-17,23-Epoxyprotost-12-En-3-One	Neoalisol	22
(23S,24R)-23,24-Dihydroxyprotosta-11,13(17),25-Triene-3,16-Dione	TCMC1689	22
(24R)-24,25-Dihydroxyprotosta-11,13(17)-Diene-3,16,23-Trione	TCMC1688	22
Alisol B Acetate	MOL000862	21
Alisol E	Alizexol A	21
NA	16β-methoxyalisol B monoacetate	20
NA	13Β,17Β-Epoxyalisol A	20
(1S,2S,5R,6S,7R,8S)-1,5-dimethyl-8-propan-2-yl-11-oxatricyclo[6.2.1.02,6]undecane-5,7-diol	TCMC4823	20
(5R,8S,9S,10S,14R)-4,4,8,10,14-pentamethyl-17-[(2R,4S,5S)-4,5,6-trihydroxy-6-methylheptan-2-yl]-2,5,6,7,9,15-hexahydro-1H-cyclopenta[a]phenanthrene-3,16-dione	TCMC1695	20
25-Anhydroalisol F	25-Anhydroalisol F	19
(23S,24R)-11beta,23,24,25-Tetrahydroxyprotosta-13(17),15-Diene-3-One	TCMC1692	19
(23S,24R)-11beta,23,24-Trihydroxy-25-Ethoxyprotosta-13(17)-Ene-3-One	TCMC1691	19
3-Epi-Beta-Sitosterol	sitosterol	18
[(1S,2R,4S,6S,7S,9R,13S,14S,15S,20R)-13-hydroxy-6-(2-hydroxypropan-2-yl)-1,2,9,15,19,19-hexamethyl-18-oxo-5-oxapentacyclo[12.8.0.02,11.04,10.015,20]docos-10-en-7-yl] acetate	TCMC1696	18
1-Monolinolein	1-Monolinolein	17
NA	Oriediterpenol	17
NA	Oriediterpenoside	17
24-Deacetylalisol O	24-Deacetylalisol O	14
Alismol	Alismol	12
