# Supplementary material for: Exploring the mechanism of Alisma orientale for the treatment of pregnancy induced hypertension and potential hepato-nephrotoxicity by using network pharmacology, network toxicology, molecular docking and molecular dynamics simulation
Source: Front Pharmacol. 2022 Nov 15;13:1027112. doi: 10.3389/fphar.2022.1027112 (PMC9705790; doi:10.3389/fphar.2022.1027112)
Supplement: Supplementary file 4 [file DataSheet8.ZIP › Supplement Materials/Compounds and Targets/Treat compound details/1-Monolinolein.mol2]

@<TRIPOS>MOLECULE
MOL002464
   63    62     1     1     0
SMALL
GASTEIGER


@<TRIPOS>ATOM
      1 O          -1.242130    1.294517   -8.497813 O.3       1 <1>        -0.392387 
      2 O          -4.191761    1.442645   -8.818800 O.3       1 <1>        -0.387224 
      3 O          -4.678911   -0.239397   -6.585173 O.3       1 <1>        -0.312540 
      4 O          -5.934472   -0.625585   -4.817760 O.2       1 <1>        -0.264974 
      5 C          -2.040859    0.369048   -9.263445 C.3       1 <1>         0.072312 
      6 C          -3.449255    0.223015   -8.624587 C.3       1 <1>         0.102008 
      7 C          -3.340893   -0.081682   -7.108526 C.3       1 <1>         0.085113 
      8 C          -2.749272   -0.861263   -1.949211 C.3       1 <1>        -0.052596 
      9 C          -4.008521   -0.829508   -2.859961 C.3       1 <1>        -0.044055 
     10 C          -3.093364   -1.211087   -0.476295 C.3       1 <1>        -0.053036 
     11 C          -3.614831   -0.521558   -4.332053 C.3       1 <1>         0.033200 
     12 C          -1.815663   -1.187282    0.408944 C.3       1 <1>        -0.052779 
     13 C          -4.808520   -0.464597   -5.262450 C.2       1 <1>         0.262238 
     14 C          -2.129991   -1.582772    1.877704 C.3       1 <1>        -0.049616 
     15 C          -0.849974   -1.532730    2.756725 C.3       1 <1>        -0.034751 
     16 C          -1.140268   -1.917255    4.189837 C.2       1 <1>        -0.087640 
     17 C          -0.422815   -1.497444    5.243722 C.2       1 <1>        -0.084202 
     18 C           0.786770   -0.596516    5.146187 C.3       1 <1>        -0.016545 
     19 C           4.959082    1.099450    5.507270 C.3       1 <1>        -0.049624 
     20 C           5.578137    1.799413    4.264618 C.3       1 <1>        -0.053028 
     21 C           3.630665    0.386937    5.135832 C.3       1 <1>        -0.034751 
     22 C           6.938322    2.467059    4.605641 C.3       1 <1>        -0.055902 
     23 C           1.721391   -0.731289    6.328078 C.2       1 <1>        -0.084202 
     24 C           2.990765   -0.298645    6.320480 C.2       1 <1>        -0.087640 
     25 C           7.558131    3.157517    3.362322 C.3       1 <1>        -0.065276 
     26 H          -0.369814    1.433161   -8.854985 H         1 <1>         0.209508 
     27 H          -5.055126    1.400635   -8.417130 H         1 <1>         0.209975 
     28 H          -2.162015    0.724332  -10.300805 H         1 <1>         0.058350 
     29 H          -1.544892   -0.617181   -9.281079 H         1 <1>         0.058350 
     30 H          -3.983186   -0.608711   -9.121967 H         1 <1>         0.063932 
     31 H          -2.751541   -1.004456   -6.991035 H         1 <1>         0.059240 
     32 H          -2.821610    0.770245   -6.643827 H         1 <1>         0.059240 
     33 H          -2.040246   -1.611948   -2.334443 H         1 <1>         0.026540 
     34 H          -2.258649    0.125208   -1.980950 H         1 <1>         0.026540 
     35 H          -4.707586   -0.059055   -2.493013 H         1 <1>         0.027004 
     36 H          -4.518741   -1.805420   -2.815912 H         1 <1>         0.027004 
     37 H          -3.824732   -0.483657   -0.088790 H         1 <1>         0.026529 
     38 H          -3.550480   -2.213419   -0.437802 H         1 <1>         0.026529 
     39 H          -2.921320   -1.309515   -4.663053 H         1 <1>         0.036606 
     40 H          -3.097162    0.448794   -4.347522 H         1 <1>         0.036606 
     41 H          -1.069241   -1.888703    0.001091 H         1 <1>         0.026538 
     42 H          -1.380818   -0.174642    0.387816 H         1 <1>         0.026538 
     43 H          -2.882020   -0.889705    2.290975 H         1 <1>         0.026822 
     44 H          -2.550881   -2.601942    1.895110 H         1 <1>         0.026822 
     45 H          -0.100243   -2.233931    2.356484 H         1 <1>         0.030732 
     46 H          -0.443982   -0.510122    2.699756 H         1 <1>         0.030732 
     47 H          -1.985875   -2.581327    4.373558 H         1 <1>         0.056905 
     48 H          -0.740876   -1.826339    6.234710 H         1 <1>         0.057203 
     49 H           1.346423   -0.820767    4.226322 H         1 <1>         0.034961 
     50 H           0.425645    0.442318    5.106300 H         1 <1>         0.034961 
     51 H           4.765853    1.846234    6.295433 H         1 <1>         0.026822 
     52 H           5.671099    0.355725    5.902637 H         1 <1>         0.026822 
     53 H           5.733012    1.055971    3.465314 H         1 <1>         0.026529 
     54 H           4.879198    2.565945    3.890974 H         1 <1>         0.026529 
     55 H           3.837490   -0.373718    4.366534 H         1 <1>         0.030732 
     56 H           2.935459    1.132758    4.718305 H         1 <1>         0.030732 
     57 H           6.792037    3.217086    5.401091 H         1 <1>         0.026265 
     58 H           7.640572    1.701608    4.976662 H         1 <1>         0.026265 
     59 H           1.347165   -1.200827    7.240300 H         1 <1>         0.057203 
     60 H           3.594106   -0.450772    7.217065 H         1 <1>         0.056905 
     61 H           8.523502    3.614580    3.629991 H         1 <1>         0.022978 
     62 H           7.728944    2.424194    2.559003 H         1 <1>         0.022978 
     63 H           6.888873    3.946580    2.986094 H         1 <1>         0.022978 
@<TRIPOS>BOND
     1    5    1 1    
     2    1   26 1    
     3    6    2 1    
     4    2   27 1    
     5    3    7 1    
     6   13    3 1    
     7   13    4 2    
     8    6    5 1    
     9    5   28 1    
    10    5   29 1    
    11    7    6 1    
    12    6   30 1    
    13    7   31 1    
    14    7   32 1    
    15    8    9 1    
    16   10    8 1    
    17    8   33 1    
    18    8   34 1    
    19    9   11 1    
    20    9   35 1    
    21    9   36 1    
    22   12   10 1    
    23   10   37 1    
    24   10   38 1    
    25   11   13 1    
    26   11   39 1    
    27   11   40 1    
    28   14   12 1    
    29   12   41 1    
    30   12   42 1    
    31   15   14 1    
    32   14   43 1    
    33   14   44 1    
    34   16   15 1    
    35   15   45 1    
    36   15   46 1    
    37   17   16 2    
    38   16   47 1    
    39   18   17 1    
    40   17   48 1    
    41   23   18 1    
    42   18   49 1    
    43   18   50 1    
    44   19   20 1    
    45   21   19 1    
    46   19   51 1    
    47   19   52 1    
    48   20   22 1    
    49   20   53 1    
    50   20   54 1    
    51   24   21 1    
    52   21   55 1    
    53   21   56 1    
    54   22   25 1    
    55   22   57 1    
    56   22   58 1    
    57   23   24 2    
    58   23   59 1    
    59   24   60 1    
    60   25   61 1    
    61   25   62 1    
    62   25   63 1    
@<TRIPOS>SUBSTRUCTURE
     1 ****        8 TEMP              0 ****  ****    0 ROOT 
@<TRIPOS>NORMAL
@<TRIPOS>FF_PBC
FORCE_FIELD_SETUP_FEATURE Force Field Setup information
v1.0  0 0.000000 0.000000 0.000000 0.000000 0.000000 0.000000 NONE 0 0 0 0 1 0 0 0 0 0 0 0 0
