# Supplementary material for: Exploring the mechanism of Alisma orientale for the treatment of pregnancy induced hypertension and potential hepato-nephrotoxicity by using network pharmacology, network toxicology, molecular docking and molecular dynamics simulation
Source: Front Pharmacol. 2022 Nov 15;13:1027112. doi: 10.3389/fphar.2022.1027112 (PMC9705790; doi:10.3389/fphar.2022.1027112)
Supplement: Supplementary file 4 [file DataSheet8.ZIP › Supplement Materials/Compounds and Targets/Treat compound details/13aó,17aó-Epoxyalisol A.sdf]

44577637
  -OEChem-09302206462D

 86 90  0     1  0  0  0  0  0999 V2000
    4.6278   -0.4453    0.0000 O   0  0  0  0  0  0  0  0  0  0  0  0
    5.6224    2.2218    0.0000 O   0  0  0  0  0  0  0  0  0  0  0  0
    3.9435    6.4186    0.0000 O   0  0  0  0  0  0  0  0  0  0  0  0
    3.0498   -3.6828    0.0000 O   0  0  0  0  0  0  0  0  0  0  0  0
    5.6949   -3.7408    0.0000 O   0  0  0  0  0  0  0  0  0  0  0  0
    4.3221   -6.0025    0.0000 O   0  0  0  0  0  0  0  0  0  0  0  0
    3.8903    0.2218    0.0000 C   0  0  2  0  0  0  0  0  0  0  0  0
    3.0243    0.7218    0.0000 C   0  0  1  0  0  0  0  0  0  0  0  0
    3.6811   -0.7500    0.0000 C   0  0  2  0  0  0  0  0  0  0  0  0
    3.0243    1.7218    0.0000 C   0  0  2  0  0  0  0  0  0  0  0  0
    3.8903    2.2218    0.0000 C   0  0  2  0  0  0  0  0  0  0  0  0
    2.2873    0.0548    0.0000 C   0  0  0  0  0  0  0  0  0  0  0  0
    4.7564    0.7218    0.0000 C   0  0  0  0  0  0  0  0  0  0  0  0
    2.6924   -0.8530    0.0000 C   0  0  0  0  0  0  0  0  0  0  0  0
    3.9064    3.2634    0.0000 C   0  0  2  0  0  0  0  0  0  0  0  0
    4.7564    1.7218    0.0000 C   0  0  2  0  0  0  0  0  0  0  0  0
    3.4707   -1.7276    0.0000 C   0  0  1  0  0  0  0  0  0  0  0  0
    2.1143    2.2287    0.0000 C   0  0  0  0  0  0  0  0  0  0  0  0
    3.0084    3.7911    0.0000 C   0  0  1  0  0  0  0  0  0  0  0  0
    2.0395    0.8955    0.0000 C   0  0  0  0  0  0  0  0  0  0  0  0
    2.1063    3.2703    0.0000 C   0  0  0  0  0  0  0  0  0  0  0  0
    2.0395    1.5482    0.0000 C   0  0  0  0  0  0  0  0  0  0  0  0
    4.8583    3.7840    0.0000 C   0  0  0  0  0  0  0  0  0  0  0  0
    3.0000    4.8761    0.0000 C   0  0  0  0  0  0  0  0  0  0  0  0
    4.7685    2.7567    0.0000 C   0  0  0  0  0  0  0  0  0  0  0  0
    4.2121   -2.3986    0.0000 C   0  0  0  0  0  0  0  0  0  0  0  0
    2.5188   -2.0341    0.0000 C   0  0  0  0  0  0  0  0  0  0  0  0
    4.8750    4.8688    0.0000 C   0  0  0  0  0  0  0  0  0  0  0  0
    3.9396    5.4186    0.0000 C   0  0  0  0  0  0  0  0  0  0  0  0
    4.0016   -3.3762    0.0000 C   0  0  1  0  0  0  0  0  0  0  0  0
    2.4967    5.7402    0.0000 C   0  0  0  0  0  0  0  0  0  0  0  0
    2.0000    4.8722    0.0000 C   0  0  0  0  0  0  0  0  0  0  0  0
    4.7430   -4.0473    0.0000 C   0  0  2  0  0  0  0  0  0  0  0  0
    4.5326   -5.0249    0.0000 C   0  0  0  0  0  0  0  0  0  0  0  0
    5.5102   -5.2354    0.0000 C   0  0  0  0  0  0  0  0  0  0  0  0
    3.5550   -4.8144    0.0000 C   0  0  0  0  0  0  0  0  0  0  0  0
    4.6297    2.6412    0.0000 H   0  0  0  0  0  0  0  0  0  0  0  0
    1.9218    0.5556    0.0000 H   0  0  0  0  0  0  0  0  0  0  0  0
    1.7508   -0.2560    0.0000 H   0  0  0  0  0  0  0  0  0  0  0  0
    4.9684    0.1392    0.0000 H   0  0  0  0  0  0  0  0  0  0  0  0
    5.3669    0.8295    0.0000 H   0  0  0  0  0  0  0  0  0  0  0  0
    2.1028   -1.0448    0.0000 H   0  0  0  0  0  0  0  0  0  0  0  0
    2.8211   -1.4595    0.0000 H   0  0  0  0  0  0  0  0  0  0  0  0
    4.7564    2.3418    0.0000 H   0  0  0  0  0  0  0  0  0  0  0  0
    3.0110   -1.3115    0.0000 H   0  0  0  0  0  0  0  0  0  0  0  0
    1.5026    2.3301    0.0000 H   0  0  0  0  0  0  0  0  0  0  0  0
    1.9098    1.6434    0.0000 H   0  0  0  0  0  0  0  0  0  0  0  0
    2.2706    4.2133    0.0000 H   0  0  0  0  0  0  0  0  0  0  0  0
    2.1472    1.5061    0.0000 H   0  0  0  0  0  0  0  0  0  0  0  0
    1.4289    1.0032    0.0000 H   0  0  0  0  0  0  0  0  0  0  0  0
    1.9318    0.2849    0.0000 H   0  0  0  0  0  0  0  0  0  0  0  0
    1.8927    3.8524    0.0000 H   0  0  0  0  0  0  0  0  0  0  0  0
    1.4963    3.1595    0.0000 H   0  0  0  0  0  0  0  0  0  0  0  0
    1.9319    2.1588    0.0000 H   0  0  0  0  0  0  0  0  0  0  0  0
    1.4289    1.4406    0.0000 H   0  0  0  0  0  0  0  0  0  0  0  0
    2.1471    0.9376    0.0000 H   0  0  0  0  0  0  0  0  0  0  0  0
    5.0584    3.1971    0.0000 H   0  0  0  0  0  0  0  0  0  0  0  0
    5.4707    3.8806    0.0000 H   0  0  0  0  0  0  0  0  0  0  0  0
    4.4544    2.2222    0.0000 H   0  0  0  0  0  0  0  0  0  0  0  0
    5.3031    2.4426    0.0000 H   0  0  0  0  0  0  0  0  0  0  0  0
    5.0827    3.2912    0.0000 H   0  0  0  0  0  0  0  0  0  0  0  0
    4.7863   -2.6324    0.0000 H   0  0  0  0  0  0  0  0  0  0  0  0
    4.5420   -1.8737    0.0000 H   0  0  0  0  0  0  0  0  0  0  0  0
    2.3288   -1.4440    0.0000 H   0  0  0  0  0  0  0  0  0  0  0  0
    1.9287   -2.2242    0.0000 H   0  0  0  0  0  0  0  0  0  0  0  0
    2.7089   -2.6243    0.0000 H   0  0  0  0  0  0  0  0  0  0  0  0
    5.4842    4.7533    0.0000 H   0  0  0  0  0  0  0  0  0  0  0  0
    5.0931    5.4492    0.0000 H   0  0  0  0  0  0  0  0  0  0  0  0
    6.1593    1.9118    0.0000 H   0  0  0  0  0  0  0  0  0  0  0  0
    3.8712   -3.9824    0.0000 H   0  0  0  0  0  0  0  0  0  0  0  0
    3.0324    6.0522    0.0000 H   0  0  0  0  0  0  0  0  0  0  0  0
    2.1846    6.2759    0.0000 H   0  0  0  0  0  0  0  0  0  0  0  0
    1.9609    5.4281    0.0000 H   0  0  0  0  0  0  0  0  0  0  0  0
    1.9976    5.4922    0.0000 H   0  0  0  0  0  0  0  0  0  0  0  0
    1.3800    4.8698    0.0000 H   0  0  0  0  0  0  0  0  0  0  0  0
    2.0024    4.2522    0.0000 H   0  0  0  0  0  0  0  0  0  0  0  0
    4.8735   -3.4412    0.0000 H   0  0  0  0  0  0  0  0  0  0  0  0
    2.9193   -4.2889    0.0000 H   0  0  0  0  0  0  0  0  0  0  0  0
    6.1546   -4.1568    0.0000 H   0  0  0  0  0  0  0  0  0  0  0  0
    5.3797   -5.8415    0.0000 H   0  0  0  0  0  0  0  0  0  0  0  0
    6.1163   -5.3658    0.0000 H   0  0  0  0  0  0  0  0  0  0  0  0
    5.6407   -4.6292    0.0000 H   0  0  0  0  0  0  0  0  0  0  0  0
    3.6855   -4.2083    0.0000 H   0  0  0  0  0  0  0  0  0  0  0  0
    2.9489   -4.6840    0.0000 H   0  0  0  0  0  0  0  0  0  0  0  0
    3.4245   -5.4206    0.0000 H   0  0  0  0  0  0  0  0  0  0  0  0
    4.7818   -6.4186    0.0000 H   0  0  0  0  0  0  0  0  0  0  0  0
  7  1  1  1  0  0  0
  9  1  1  1  0  0  0
 16  2  1  1  0  0  0
  2 69  1  0  0  0  0
  3 29  2  0  0  0  0
 30  4  1  1  0  0  0
  4 78  1  0  0  0  0
 33  5  1  1  0  0  0
  5 79  1  0  0  0  0
  6 34  1  0  0  0  0
  6 86  1  0  0  0  0
  7  8  1  0  0  0  0
  7  9  1  0  0  0  0
  7 13  1  0  0  0  0
  8 10  1  0  0  0  0
  8 12  1  0  0  0  0
  8 20  1  1  0  0  0
  9 14  1  0  0  0  0
  9 17  1  0  0  0  0
 10 11  1  0  0  0  0
 10 18  1  0  0  0  0
 10 22  1  6  0  0  0
 11 15  1  0  0  0  0
 11 16  1  0  0  0  0
 11 37  1  1  0  0  0
 12 14  1  0  0  0  0
 12 38  1  0  0  0  0
 12 39  1  0  0  0  0
 13 16  1  0  0  0  0
 13 40  1  0  0  0  0
 13 41  1  0  0  0  0
 14 42  1  0  0  0  0
 14 43  1  0  0  0  0
 15 19  1  0  0  0  0
 15 23  1  0  0  0  0
 15 25  1  1  0  0  0
 16 44  1  0  0  0  0
 17 26  1  0  0  0  0
 17 27  1  1  0  0  0
 17 45  1  0  0  0  0
 18 21  1  0  0  0  0
 18 46  1  0  0  0  0
 18 47  1  0  0  0  0
 19 21  1  0  0  0  0
 19 24  1  0  0  0  0
 19 48  1  6  0  0  0
 20 49  1  0  0  0  0
 20 50  1  0  0  0  0
 20 51  1  0  0  0  0
 21 52  1  0  0  0  0
 21 53  1  0  0  0  0
 22 54  1  0  0  0  0
 22 55  1  0  0  0  0
 22 56  1  0  0  0  0
 23 28  1  0  0  0  0
 23 57  1  0  0  0  0
 23 58  1  0  0  0  0
 24 29  1  0  0  0  0
 24 31  1  0  0  0  0
 24 32  1  0  0  0  0
 25 59  1  0  0  0  0
 25 60  1  0  0  0  0
 25 61  1  0  0  0  0
 26 30  1  0  0  0  0
 26 62  1  0  0  0  0
 26 63  1  0  0  0  0
 27 64  1  0  0  0  0
 27 65  1  0  0  0  0
 27 66  1  0  0  0  0
 28 29  1  0  0  0  0
 28 67  1  0  0  0  0
 28 68  1  0  0  0  0
 30 33  1  0  0  0  0
 30 70  1  0  0  0  0
 31 71  1  0  0  0  0
 31 72  1  0  0  0  0
 31 73  1  0  0  0  0
 32 74  1  0  0  0  0
 32 75  1  0  0  0  0
 32 76  1  0  0  0  0
 33 34  1  0  0  0  0
 33 77  1  0  0  0  0
 34 35  1  0  0  0  0
 34 36  1  0  0  0  0
 35 80  1  0  0  0  0
 35 81  1  0  0  0  0
 35 82  1  0  0  0  0
 36 83  1  0  0  0  0
 36 84  1  0  0  0  0
 36 85  1  0  0  0  0
M  END
> <PUBCHEM_COMPOUND_CID>
44577637

> <PUBCHEM_COMPOUND_CANONICALIZED>
1

> <PUBCHEM_CACTVS_COMPLEXITY>
946

> <PUBCHEM_CACTVS_HBOND_ACCEPTOR>
6

> <PUBCHEM_CACTVS_HBOND_DONOR>
4

> <PUBCHEM_CACTVS_ROTATABLE_BOND>
5

> <PUBCHEM_CACTVS_SUBSKEYS>
AAADcfB4OAAAAAAAAAAAAAAAEgAAAYAAAAA0YMEAAAAAAGDQAAAAGgAACAAAD1SggAICAAAABgAIAIAQAAAAAAAAAAAAAAEAAAABEBIAAAACQAAFAAABAAHI6PyPgAAAAAAAAADAAAYQADAAAYAADAAAAA==

> <PUBCHEM_IUPAC_OPENEYE_NAME>
(1S,2R,5R,7R,9S,10S,11S,16R)-9-hydroxy-1,2,11,15,15-pentamethyl-5-[(1R,3S,4R)-3,4,5-trihydroxy-1,5-dimethyl-hexyl]-6-oxapentacyclo[8.8.0.02,7.05,7.011,16]octadecan-14-one

> <PUBCHEM_IUPAC_CAS_NAME>
(1S,2R,5R,7R,9S,10S,11S,16R)-9-hydroxy-1,2,11,15,15-pentamethyl-5-[(2R,4S,5R)-4,5,6-trihydroxy-6-methylheptan-2-yl]-6-oxapentacyclo[8.8.0.02,7.05,7.011,16]octadecan-14-one

> <PUBCHEM_IUPAC_NAME_MARKUP>
(1<I>S</I>,2<I>R</I>,5<I>R</I>,7<I>R</I>,9<I>S</I>,10<I>S</I>,11<I>S</I>,16<I>R</I>)-9-hydroxy-1,2,11,15,15-pentamethyl-5-[(2<I>R</I>,4<I>S</I>,5<I>R</I>)-4,5,6-trihydroxy-6-methylheptan-2-yl]-6-oxapentacyclo[8.8.0.0<SUP>2,7</SUP>.0<SUP>5,7</SUP>.0<SUP>11,16</SUP>]octadecan-14-one

> <PUBCHEM_IUPAC_NAME>
(1S,2R,5R,7R,9S,10S,11S,16R)-9-hydroxy-1,2,11,15,15-pentamethyl-5-[(2R,4S,5R)-4,5,6-trihydroxy-6-methylheptan-2-yl]-6-oxapentacyclo[8.8.0.02,7.05,7.011,16]octadecan-14-one

> <PUBCHEM_IUPAC_SYSTEMATIC_NAME>
(1S,2R,5R,7R,9S,10S,11S,16R)-1,2,11,15,15-pentamethyl-5-[(2R,4S,5R)-6-methyl-4,5,6-tris(oxidanyl)heptan-2-yl]-9-oxidanyl-6-oxapentacyclo[8.8.0.02,7.05,7.011,16]octadecan-14-one

> <PUBCHEM_IUPAC_TRADITIONAL_NAME>
(1S,2R,5R,7R,9S,10S,11S,16R)-9-hydroxy-1,2,11,15,15-pentamethyl-5-[(1R,3S,4R)-3,4,5-trihydroxy-1,5-dimethyl-hexyl]-6-oxapentacyclo[8.8.0.02,7.05,7.011,16]octadecan-14-one

> <PUBCHEM_IUPAC_INCHI>
InChI=1S/C30H50O6/c1-17(15-18(31)23(34)25(4,5)35)29-14-13-28(8)27(7)12-9-20-24(2,3)21(33)10-11-26(20,6)22(27)19(32)16-30(28,29)36-29/h17-20,22-23,31-32,34-35H,9-16H2,1-8H3/t17-,18+,19+,20+,22+,23-,26+,27+,28-,29-,30-/m1/s1

> <PUBCHEM_IUPAC_INCHIKEY>
BLYMKZZHAHHGBK-KOMKTNACSA-N

> <PUBCHEM_XLOGP3_AA>
3.5

> <PUBCHEM_EXACT_MASS>
506.36073931

> <PUBCHEM_MOLECULAR_FORMULA>
C30H50O6

> <PUBCHEM_MOLECULAR_WEIGHT>
506.7

> <PUBCHEM_OPENEYE_CAN_SMILES>
CC(CC(C(C(C)(C)O)O)O)C12CCC3(C1(O2)CC(C4C3(CCC5C4(CCC(=O)C5(C)C)C)C)O)C

> <PUBCHEM_OPENEYE_ISO_SMILES>
C[C@H](C[C@@H]([C@H](C(C)(C)O)O)O)[C@]12CC[C@]3([C@]1(O2)C[C@@H]([C@@H]4[C@@]3(CC[C@@H]5[C@@]4(CCC(=O)C5(C)C)C)C)O)C

> <PUBCHEM_CACTVS_TPSA>
111

> <PUBCHEM_MONOISOTOPIC_WEIGHT>
506.36073931

> <PUBCHEM_TOTAL_CHARGE>
0

> <PUBCHEM_HEAVY_ATOM_COUNT>
36

> <PUBCHEM_ATOM_DEF_STEREO_COUNT>
11

> <PUBCHEM_ATOM_UDEF_STEREO_COUNT>
0

> <PUBCHEM_BOND_DEF_STEREO_COUNT>
0

> <PUBCHEM_BOND_UDEF_STEREO_COUNT>
0

> <PUBCHEM_ISOTOPIC_ATOM_COUNT>
0

> <PUBCHEM_COMPONENT_COUNT>
1

> <PUBCHEM_CACTVS_TAUTO_COUNT>
-1

> <PUBCHEM_COORDINATE_TYPE>
1
5
255

> <PUBCHEM_BONDANNOTATIONS>
7  1  5
9  1  5
10  22  6
11  37  5
15  25  5
17  27  5
19  48  6
16  2  5
30  4  5
33  5  5
8  20  5

$$$$
