# Supplementary material for: Exploring the mechanism of Alisma orientale for the treatment of pregnancy induced hypertension and potential hepato-nephrotoxicity by using network pharmacology, network toxicology, molecular docking and molecular dynamics simulation
Source: Front Pharmacol. 2022 Nov 15;13:1027112. doi: 10.3389/fphar.2022.1027112 (PMC9705790; doi:10.3389/fphar.2022.1027112)
Supplement: Supplementary file 4 [file DataSheet8.ZIP › Supplement Materials/Compounds and Targets/Treat compound details/16a┬-methoxyalisol B monoacetate.mol2]

@<TRIPOS>MOLECULE
MOL000849
   91    95     1     1     0
SMALL
GASTEIGER


@<TRIPOS>ATOM
      1 C          -4.554538   -3.312962   -0.272260 C.2       1 <1>         0.139227 
      2 C          -4.468344   -2.422196    0.938159 C.3       1 <1>         0.006882 
      3 C          -3.093396   -1.699606    1.023278 C.3       1 <1>        -0.040291 
      4 C          -3.434768   -4.313115   -0.500885 C.3       1 <1>         0.026693 
      5 C          -3.595954   -4.866852   -1.959185 C.3       1 <1>        -0.052812 
      6 C          -3.620121   -5.536571    0.460350 C.3       1 <1>        -0.052812 
      7 C          -2.083434   -3.501679   -0.369371 C.3       1 <1>        -0.023415 
      8 C          -0.834667   -4.274756   -0.886001 C.3       1 <1>        -0.048298 
      9 C           0.510170   -3.521653   -0.682517 C.3       1 <1>        -0.046184 
     10 C           0.392500   -1.983092   -0.424817 C.3       1 <1>        -0.017210 
     11 C          -0.313091   -1.201902   -1.595170 C.3       1 <1>        -0.058418 
     12 C           1.866942   -1.418658   -0.292033 C.3       1 <1>        -0.002279 
     13 C           2.827045   -2.128439    0.724396 C.3       1 <1>        -0.055229 
     14 C           2.640746   -1.300647   -1.655124 C.3       1 <1>        -0.013101 
     15 C           2.934976    0.205090   -1.908502 C.3       1 <1>         0.080656 
     16 C           2.305010    0.879655   -0.724325 C.2       1 <1>        -0.038418 
     17 C           2.392664    2.393011   -0.648624 C.3       1 <1>        -0.017599 
     18 C           0.978405    3.016844   -0.864955 C.3       1 <1>        -0.017097 
     19 C           0.870281    4.554021   -0.641436 C.3       1 <1>         0.097346 
     20 C           0.824394    4.887545    0.874920 C.3       1 <1>         0.114412 
     21 C          -0.389915    4.342921    1.757488 C.3       1 <1>         0.092990 
     22 C          -0.171809    4.225793    3.284209 C.3       1 <1>        -0.033529 
     23 C          -1.707876    3.765553    1.184651 C.3       1 <1>        -0.033529 
     24 C           3.191962    2.842206    0.606489 C.3       1 <1>        -0.058528 
     25 C           1.732125    0.018634    0.123454 C.2       1 <1>        -0.058659 
     26 C           0.993959    0.282788    1.409388 C.3       1 <1>        -0.004429 
     27 C          -0.410825   -0.384808    1.483039 C.3       1 <1>         0.062761 
     28 C          -0.440937   -1.845375    0.907054 C.3       1 <1>        -0.002807 
     29 C          -1.837130   -2.642133    0.936433 C.3       1 <1>        -0.022278 
     30 C          -1.792393   -3.555586    2.208094 C.3       1 <1>        -0.058917 
     31 O          -5.494474   -3.199277   -1.043550 O.2       1 <1>        -0.296829 
     32 O           4.343476    0.517856   -1.903852 O.3       1 <1>        -0.375451 
     33 C           5.020512    0.163956   -3.125853 C.3       1 <1>         0.037218 
     34 O          -0.640177   -0.293454    2.907575 O.3       1 <1>        -0.391163 
     35 O          -0.263096    5.667136    1.305823 O.3       1 <1>        -0.362640 
     36 O           2.011852    5.136461   -1.306434 O.3       1 <1>        -0.309372 
     37 C           2.136386    6.477846   -1.335352 C.2       1 <1>         0.259375 
     38 O           3.120393    6.937640   -1.890676 O.2       1 <1>        -0.265273 
     39 C           1.144161    7.430092   -0.705446 C.3       1 <1>         0.021444 
     40 H          -5.259681   -1.656954    0.859801 H         1 <1>         0.034189 
     41 H          -4.694933   -2.999786    1.844465 H         1 <1>         0.034189 
     42 H          -3.138431   -1.129711    1.955737 H         1 <1>         0.027470 
     43 H          -3.074085   -0.970285    0.200002 H         1 <1>         0.027470 
     44 H          -2.892779   -5.691024   -2.150982 H         1 <1>         0.023909 
     45 H          -4.608236   -5.270525   -2.120854 H         1 <1>         0.023909 
     46 H          -3.435799   -4.083001   -2.715591 H         1 <1>         0.023909 
     47 H          -2.658091   -5.972776    0.758446 H         1 <1>         0.023909 
     48 H          -4.201242   -6.340499   -0.016778 H         1 <1>         0.023909 
     49 H          -4.190414   -5.290866    1.364559 H         1 <1>         0.023909 
     50 H          -2.253075   -2.760483   -1.155791 H         1 <1>         0.031536 
     51 H          -0.933089   -4.443645   -1.971892 H         1 <1>         0.026856 
     52 H          -0.776209   -5.270466   -0.420187 H         1 <1>         0.026856 
     53 H           1.182815   -3.724441   -1.531714 H         1 <1>         0.027097 
     54 H           0.979998   -3.990104    0.196531 H         1 <1>         0.027097 
     55 H          -0.447566   -1.850216   -2.474234 H         1 <1>         0.023543 
     56 H           0.231390   -0.315656   -1.941116 H         1 <1>         0.023543 
     57 H          -1.285715   -0.786991   -1.311171 H         1 <1>         0.023543 
     58 H           2.424919   -2.268160    1.734285 H         1 <1>         0.023830 
     59 H           3.135809   -3.117612    0.354875 H         1 <1>         0.023830 
     60 H           3.742616   -1.524492    0.831876 H         1 <1>         0.023830 
     61 H           3.597974   -1.841970   -1.624144 H         1 <1>         0.030189 
     62 H           2.092183   -1.723695   -2.509462 H         1 <1>         0.030189 
     63 H           2.434118    0.585578   -2.815432 H         1 <1>         0.064317 
     64 H           3.013614    2.732440   -1.497833 H         1 <1>         0.034464 
     65 H           0.703970    2.805880   -1.913289 H         1 <1>         0.029679 
     66 H           0.230862    2.506093   -0.248668 H         1 <1>         0.029679 
     67 H          -0.058309    4.890097   -1.129592 H         1 <1>         0.062908 
     68 H           1.750375    5.136003    1.411240 H         1 <1>         0.065103 
     69 H          -0.133698    3.160584    3.556931 H         1 <1>         0.025805 
     70 H           0.763806    4.707337    3.604912 H         1 <1>         0.025805 
     71 H          -1.012138    4.701605    3.811288 H         1 <1>         0.025805 
     72 H          -1.748780    2.687343    1.395041 H         1 <1>         0.025805 
     73 H          -2.555335    4.251985    1.690323 H         1 <1>         0.025805 
     74 H          -1.819219    3.923603    0.103764 H         1 <1>         0.025805 
     75 H           3.540741    3.879990    0.493106 H         1 <1>         0.023546 
     76 H           4.086847    2.208162    0.710220 H         1 <1>         0.023546 
     77 H           2.616117    2.770163    1.536468 H         1 <1>         0.023546 
     78 H           0.857725    1.348260    1.625372 H         1 <1>         0.033529 
     79 H           1.635630   -0.106223    2.213890 H         1 <1>         0.033529 
     80 H          -1.115600    0.246614    0.920185 H         1 <1>         0.059934 
     81 H           0.204224   -2.331200    1.646787 H         1 <1>         0.033667 
     82 H          -2.740118   -4.021459    2.472748 H         1 <1>         0.023526 
     83 H          -1.052072   -4.358101    2.068476 H         1 <1>         0.023526 
     84 H          -1.503458   -2.979427    3.098876 H         1 <1>         0.023526 
     85 H           6.083336    0.417655   -3.000135 H         1 <1>         0.052375 
     86 H           4.946700   -0.908180   -3.360087 H         1 <1>         0.052375 
     87 H           4.625933    0.746083   -3.973087 H         1 <1>         0.052375 
     88 H          -1.476044   -0.578684    3.244809 H         1 <1>         0.209802 
     89 H           1.315464    8.438614   -1.111333 H         1 <1>         0.033023 
     90 H           0.096959    7.174899   -0.913528 H         1 <1>         0.033023 
     91 H           1.308704    7.481451    0.379651 H         1 <1>         0.033023 
@<TRIPOS>BOND
     1    1    2 1    
     2    1    4 1    
     3    1   31 2    
     4    2    3 1    
     5    2   40 1    
     6    2   41 1    
     7    3   29 1    
     8    3   42 1    
     9    3   43 1    
    10    4    5 1    
    11    4    6 1    
    12    4    7 1    
    13    5   44 1    
    14    5   45 1    
    15    5   46 1    
    16    6   47 1    
    17    6   48 1    
    18    6   49 1    
    19    7    8 1    
    20    7   29 1    
    21    7   50 1    
    22    8    9 1    
    23    8   51 1    
    24    8   52 1    
    25    9   10 1    
    26    9   53 1    
    27    9   54 1    
    28   10   11 1    
    29   10   12 1    
    30   10   28 1    
    31   11   55 1    
    32   11   56 1    
    33   11   57 1    
    34   12   13 1    
    35   12   14 1    
    36   12   25 1    
    37   13   58 1    
    38   13   59 1    
    39   13   60 1    
    40   14   15 1    
    41   14   61 1    
    42   14   62 1    
    43   15   16 1    
    44   15   32 1    
    45   15   63 1    
    46   16   17 1    
    47   16   25 2    
    48   17   18 1    
    49   17   24 1    
    50   17   64 1    
    51   18   19 1    
    52   18   65 1    
    53   18   66 1    
    54   19   20 1    
    55   19   36 1    
    56   19   67 1    
    57   20   21 1    
    58   20   35 1    
    59   20   68 1    
    60   21   22 1    
    61   21   23 1    
    62   21   35 1    
    63   22   69 1    
    64   22   70 1    
    65   22   71 1    
    66   23   72 1    
    67   23   73 1    
    68   23   74 1    
    69   24   75 1    
    70   24   76 1    
    71   24   77 1    
    72   25   26 1    
    73   26   27 1    
    74   26   78 1    
    75   26   79 1    
    76   27   28 1    
    77   27   34 1    
    78   27   80 1    
    79   28   29 1    
    80   28   81 1    
    81   29   30 1    
    82   30   82 1    
    83   30   83 1    
    84   30   84 1    
    85   32   33 1    
    86   33   85 1    
    87   33   86 1    
    88   33   87 1    
    89   34   88 1    
    90   36   37 1    
    91   37   38 2    
    92   37   39 1    
    93   39   89 1    
    94   39   90 1    
    95   39   91 1    
@<TRIPOS>SUBSTRUCTURE
     1 ****        1 TEMP              0 ****  ****    0 ROOT 
@<TRIPOS>NORMAL
@<TRIPOS>FF_PBC
FORCE_FIELD_SETUP_FEATURE Force Field Setup information
v1.0  0 0.000000 0.000000 0.000000 0.000000 0.000000 0.000000 NONE 0 0 0 0 1 0 0 0 0 0 0 0 0
