# Supplementary material for: Exploring the mechanism of Alisma orientale for the treatment of pregnancy induced hypertension and potential hepato-nephrotoxicity by using network pharmacology, network toxicology, molecular docking and molecular dynamics simulation
Source: Front Pharmacol. 2022 Nov 15;13:1027112. doi: 10.3389/fphar.2022.1027112 (PMC9705790; doi:10.3389/fphar.2022.1027112)
Supplement: Supplementary file 4 [file DataSheet8.ZIP › Supplement Materials/Compounds and Targets/Treat compound details/25-Anhydroalisol F.sdf]

102004739
  -OEChem-09302206512D

 80 84  0     1  0  0  0  0  0999 V2000
    6.6098    3.1867    0.0000 O   0  0  0  0  0  0  0  0  0  0  0  0
    8.4026   -1.7357    0.0000 O   0  0  0  0  0  0  0  0  0  0  0  0
    2.1359    3.8311    0.0000 O   0  0  0  0  0  0  0  0  0  0  0  0
    9.6062   -3.3597    0.0000 O   0  0  0  0  0  0  0  0  0  0  0  0
    5.7438    0.6867    0.0000 C   0  0  1  0  0  0  0  0  0  0  0  0
    5.7438    1.6867    0.0000 C   0  0  2  0  0  0  0  0  0  0  0  0
    4.8498    2.2214    0.0000 C   0  0  2  0  0  0  0  0  0  0  0  0
    6.6098    0.1867    0.0000 C   0  0  2  0  0  0  0  0  0  0  0  0
    3.9438    1.7075    0.0000 C   0  0  1  0  0  0  0  0  0  0  0  0
    4.8498    0.1520    0.0000 C   0  0  0  0  0  0  0  0  0  0  0  0
    6.6098    2.1867    0.0000 C   0  0  2  0  0  0  0  0  0  0  0  0
    7.4758    0.6867    0.0000 C   0  0  0  0  0  0  0  0  0  0  0  0
    3.9438    0.6659    0.0000 C   0  0  0  0  0  0  0  0  0  0  0  0
    6.8190   -0.7851    0.0000 C   0  0  0  0  0  0  0  0  0  0  0  0
    3.0000    2.2428    0.0000 C   0  0  0  0  0  0  0  0  0  0  0  0
    4.8749    3.3061    0.0000 C   0  0  0  0  0  0  0  0  0  0  0  0
    7.4758    1.6867    0.0000 C   0  0  0  0  0  0  0  0  0  0  0  0
    5.4019   -0.2530    0.0000 C   0  0  0  0  0  0  0  0  0  0  0  0
    7.8077   -0.8882    0.0000 C   0  0  1  0  0  0  0  0  0  0  0  0
    8.2129    0.0196    0.0000 C   0  0  0  0  0  0  0  0  0  0  0  0
    5.7197    2.7147    0.0000 C   0  0  0  0  0  0  0  0  0  0  0  0
    5.9670   -0.5793    0.0000 C   0  0  0  0  0  0  0  0  0  0  0  0
    3.9438    3.8630    0.0000 C   0  0  0  0  0  0  0  0  0  0  0  0
    3.0000    3.3277    0.0000 C   0  0  0  0  0  0  0  0  0  0  0  0
    9.2410    0.1428    0.0000 C   0  0  1  0  0  0  0  0  0  0  0  0
    2.0000    2.2389    0.0000 C   0  0  0  0  0  0  0  0  0  0  0  0
    2.5033    1.3748    0.0000 C   0  0  0  0  0  0  0  0  0  0  0  0
    9.8553   -0.6907    0.0000 C   0  0  0  0  0  0  0  0  0  0  0  0
    9.4333   -1.6363    0.0000 C   0  0  1  0  0  0  0  0  0  0  0  0
    9.6379    1.0607    0.0000 C   0  0  0  0  0  0  0  0  0  0  0  0
   10.0173   -2.4481    0.0000 C   0  0  2  0  0  0  0  0  0  0  0  0
   11.0123   -2.3482    0.0000 C   0  0  0  0  0  0  0  0  0  0  0  0
   11.5963   -3.1600    0.0000 C   0  0  0  0  0  0  0  0  0  0  0  0
   11.4233   -1.4366    0.0000 C   0  0  0  0  0  0  0  0  0  0  0  0
    6.4799    1.2617    0.0000 H   0  0  0  0  0  0  0  0  0  0  0  0
    3.2093    1.2797    0.0000 H   0  0  0  0  0  0  0  0  0  0  0  0
    4.4562   -0.3270    0.0000 H   0  0  0  0  0  0  0  0  0  0  0  0
    5.2544   -0.3178    0.0000 H   0  0  0  0  0  0  0  0  0  0  0  0
    7.1468    2.4967    0.0000 H   0  0  0  0  0  0  0  0  0  0  0  0
    3.3329    0.7720    0.0000 H   0  0  0  0  0  0  0  0  0  0  0  0
    3.7347    0.0822    0.0000 H   0  0  0  0  0  0  0  0  0  0  0  0
    6.2025   -0.8512    0.0000 H   0  0  0  0  0  0  0  0  0  0  0  0
    6.8199   -1.4051    0.0000 H   0  0  0  0  0  0  0  0  0  0  0  0
    5.4832    3.1859    0.0000 H   0  0  0  0  0  0  0  0  0  0  0  0
    5.0974    3.8848    0.0000 H   0  0  0  0  0  0  0  0  0  0  0  0
    8.0864    1.5790    0.0000 H   0  0  0  0  0  0  0  0  0  0  0  0
    7.6879    2.2693    0.0000 H   0  0  0  0  0  0  0  0  0  0  0  0
    4.8192   -0.0410    0.0000 H   0  0  0  0  0  0  0  0  0  0  0  0
    5.1899   -0.8357    0.0000 H   0  0  0  0  0  0  0  0  0  0  0  0
    5.9845   -0.4650    0.0000 H   0  0  0  0  0  0  0  0  0  0  0  0
    7.3771   -1.6210    0.0000 H   0  0  0  0  0  0  0  0  0  0  0  0
    6.0256    2.1754    0.0000 H   0  0  0  0  0  0  0  0  0  0  0  0
    6.2590    3.0205    0.0000 H   0  0  0  0  0  0  0  0  0  0  0  0
    5.4138    3.2540    0.0000 H   0  0  0  0  0  0  0  0  0  0  0  0
    5.4921   -0.1808    0.0000 H   0  0  0  0  0  0  0  0  0  0  0  0
    5.5684   -1.0543    0.0000 H   0  0  0  0  0  0  0  0  0  0  0  0
    6.4419   -0.9779    0.0000 H   0  0  0  0  0  0  0  0  0  0  0  0
    4.3484    4.3328    0.0000 H   0  0  0  0  0  0  0  0  0  0  0  0
    3.5502    4.3420    0.0000 H   0  0  0  0  0  0  0  0  0  0  0  0
    8.8702    0.6398    0.0000 H   0  0  0  0  0  0  0  0  0  0  0  0
    1.9976    2.8589    0.0000 H   0  0  0  0  0  0  0  0  0  0  0  0
    1.3800    2.2365    0.0000 H   0  0  0  0  0  0  0  0  0  0  0  0
    2.0024    1.6189    0.0000 H   0  0  0  0  0  0  0  0  0  0  0  0
    1.9652    1.6827    0.0000 H   0  0  0  0  0  0  0  0  0  0  0  0
    2.1954    0.8367    0.0000 H   0  0  0  0  0  0  0  0  0  0  0  0
    3.0415    1.0669    0.0000 H   0  0  0  0  0  0  0  0  0  0  0  0
    7.1468    3.4967    0.0000 H   0  0  0  0  0  0  0  0  0  0  0  0
   10.3699   -1.0365    0.0000 H   0  0  0  0  0  0  0  0  0  0  0  0
   10.2841   -0.2429    0.0000 H   0  0  0  0  0  0  0  0  0  0  0  0
    9.0824   -2.4105    0.0000 H   0  0  0  0  0  0  0  0  0  0  0  0
   10.2070    0.8146    0.0000 H   0  0  0  0  0  0  0  0  0  0  0  0
    9.8840    1.6297    0.0000 H   0  0  0  0  0  0  0  0  0  0  0  0
    9.0688    1.3068    0.0000 H   0  0  0  0  0  0  0  0  0  0  0  0
   10.3793   -2.9514    0.0000 H   0  0  0  0  0  0  0  0  0  0  0  0
    9.9683   -3.8630    0.0000 H   0  0  0  0  0  0  0  0  0  0  0  0
   11.0930   -3.5221    0.0000 H   0  0  0  0  0  0  0  0  0  0  0  0
   11.9583   -3.6633    0.0000 H   0  0  0  0  0  0  0  0  0  0  0  0
   12.0996   -2.7980    0.0000 H   0  0  0  0  0  0  0  0  0  0  0  0
   12.0402   -1.3747    0.0000 H   0  0  0  0  0  0  0  0  0  0  0  0
   11.0613   -0.9333    0.0000 H   0  0  0  0  0  0  0  0  0  0  0  0
 11  1  1  1  0  0  0
  1 67  1  0  0  0  0
  2 19  1  0  0  0  0
  2 29  1  0  0  0  0
  3 24  2  0  0  0  0
 31  4  1  6  0  0  0
  4 75  1  0  0  0  0
  5  6  1  0  0  0  0
  5  8  1  0  0  0  0
  5 10  1  0  0  0  0
  5 18  1  6  0  0  0
  6  7  1  0  0  0  0
  6 11  1  0  0  0  0
  6 35  1  1  0  0  0
  7  9  1  0  0  0  0
  7 16  1  0  0  0  0
  7 21  1  1  0  0  0
  8 12  1  0  0  0  0
  8 14  1  0  0  0  0
  8 22  1  1  0  0  0
  9 13  1  0  0  0  0
  9 15  1  0  0  0  0
  9 36  1  6  0  0  0
 10 13  1  0  0  0  0
 10 37  1  0  0  0  0
 10 38  1  0  0  0  0
 11 17  1  0  0  0  0
 11 39  1  0  0  0  0
 12 17  1  0  0  0  0
 12 20  2  0  0  0  0
 13 40  1  0  0  0  0
 13 41  1  0  0  0  0
 14 19  1  0  0  0  0
 14 42  1  0  0  0  0
 14 43  1  0  0  0  0
 15 24  1  0  0  0  0
 15 26  1  0  0  0  0
 15 27  1  0  0  0  0
 16 23  1  0  0  0  0
 16 44  1  0  0  0  0
 16 45  1  0  0  0  0
 17 46  1  0  0  0  0
 17 47  1  0  0  0  0
 18 48  1  0  0  0  0
 18 49  1  0  0  0  0
 18 50  1  0  0  0  0
 19 20  1  0  0  0  0
 19 51  1  6  0  0  0
 20 25  1  0  0  0  0
 21 52  1  0  0  0  0
 21 53  1  0  0  0  0
 21 54  1  0  0  0  0
 22 55  1  0  0  0  0
 22 56  1  0  0  0  0
 22 57  1  0  0  0  0
 23 24  1  0  0  0  0
 23 58  1  0  0  0  0
 23 59  1  0  0  0  0
 25 28  1  0  0  0  0
 25 30  1  6  0  0  0
 25 60  1  0  0  0  0
 26 61  1  0  0  0  0
 26 62  1  0  0  0  0
 26 63  1  0  0  0  0
 27 64  1  0  0  0  0
 27 65  1  0  0  0  0
 27 66  1  0  0  0  0
 28 29  1  0  0  0  0
 28 68  1  0  0  0  0
 28 69  1  0  0  0  0
 29 31  1  0  0  0  0
 29 70  1  6  0  0  0
 30 71  1  0  0  0  0
 30 72  1  0  0  0  0
 30 73  1  0  0  0  0
 31 32  1  0  0  0  0
 31 74  1  0  0  0  0
 32 33  1  0  0  0  0
 32 34  2  0  0  0  0
 33 76  1  0  0  0  0
 33 77  1  0  0  0  0
 33 78  1  0  0  0  0
 34 79  1  0  0  0  0
 34 80  1  0  0  0  0
M  END
> <PUBCHEM_COMPOUND_CID>
102004739

> <PUBCHEM_COMPOUND_CANONICALIZED>
1

> <PUBCHEM_CACTVS_COMPLEXITY>
948

> <PUBCHEM_CACTVS_HBOND_ACCEPTOR>
4

> <PUBCHEM_CACTVS_HBOND_DONOR>
2

> <PUBCHEM_CACTVS_ROTATABLE_BOND>
2

> <PUBCHEM_CACTVS_SUBSKEYS>
AAADcfB4OAAAAAAAAAAAAAAAAAAAAQAAAAA0YMEAAAAAAEDAAAAAGgAACAAADxSggAICAAAABgCIAoBSAAAAAAAgAAAACAEAAAgBFBIAIQACUAAEwAALMAOIyPCPgAAAAAAAAADAAAYAADAAAAAAAAAAAA==

> <PUBCHEM_IUPAC_OPENEYE_NAME>
(1S,2R,4S,6S,8R,12S,13S,14S,19R)-12-hydroxy-6-[(1S)-1-hydroxy-2-methyl-allyl]-1,2,8,14,18,18-hexamethyl-5-oxapentacyclo[11.8.0.02,10.04,9.014,19]henicos-9-en-17-one

> <PUBCHEM_IUPAC_CAS_NAME>
(1S,2R,4S,6S,8R,12S,13S,14S,19R)-12-hydroxy-6-[(1S)-1-hydroxy-2-methylprop-2-enyl]-1,2,8,14,18,18-hexamethyl-5-oxapentacyclo[11.8.0.02,10.04,9.014,19]heneicos-9-en-17-one

> <PUBCHEM_IUPAC_NAME_MARKUP>
(1<I>S</I>,2<I>R</I>,4<I>S</I>,6<I>S</I>,8<I>R</I>,12<I>S</I>,13<I>S</I>,14<I>S</I>,19<I>R</I>)-12-hydroxy-6-[(1<I>S</I>)-1-hydroxy-2-methylprop-2-enyl]-1,2,8,14,18,18-hexamethyl-5-oxapentacyclo[11.8.0.0<SUP>2,10</SUP>.0<SUP>4,9</SUP>.0<SUP>14,19</SUP>]henicos-9-en-17-one

> <PUBCHEM_IUPAC_NAME>
(1S,2R,4S,6S,8R,12S,13S,14S,19R)-12-hydroxy-6-[(1S)-1-hydroxy-2-methylprop-2-enyl]-1,2,8,14,18,18-hexamethyl-5-oxapentacyclo[11.8.0.02,10.04,9.014,19]henicos-9-en-17-one

> <PUBCHEM_IUPAC_SYSTEMATIC_NAME>
(1S,2R,4S,6S,8R,12S,13S,14S,19R)-1,2,8,14,18,18-hexamethyl-6-[(1S)-2-methyl-1-oxidanyl-prop-2-enyl]-12-oxidanyl-5-oxapentacyclo[11.8.0.02,10.04,9.014,19]henicos-9-en-17-one

> <PUBCHEM_IUPAC_TRADITIONAL_NAME>
(1S,2R,4S,6S,8R,12S,13S,14S,19R)-12-hydroxy-6-[(1S)-1-hydroxy-2-methyl-allyl]-1,2,8,14,18,18-hexamethyl-5-oxapentacyclo[11.8.0.02,10.04,9.014,19]heneicos-9-en-17-one

> <PUBCHEM_IUPAC_INCHI>
InChI=1S/C30H46O4/c1-16(2)25(33)20-13-17(3)24-18-14-19(31)26-28(6)11-10-23(32)27(4,5)22(28)9-12-29(26,7)30(18,8)15-21(24)34-20/h17,19-22,25-26,31,33H,1,9-15H2,2-8H3/t17-,19+,20+,21+,22+,25+,26+,28+,29+,30+/m1/s1

> <PUBCHEM_IUPAC_INCHIKEY>
MRBFVJVQQIVGMY-CDJAXXMBSA-N

> <PUBCHEM_XLOGP3_AA>
4.8

> <PUBCHEM_EXACT_MASS>
470.33960994

> <PUBCHEM_MOLECULAR_FORMULA>
C30H46O4

> <PUBCHEM_MOLECULAR_WEIGHT>
470.7

> <PUBCHEM_OPENEYE_CAN_SMILES>
CC1CC(OC2C1=C3CC(C4C5(CCC(=O)C(C5CCC4(C3(C2)C)C)(C)C)C)O)C(C(=C)C)O

> <PUBCHEM_OPENEYE_ISO_SMILES>
C[C@@H]1C[C@H](O[C@@H]2C1=C3C[C@@H]([C@H]4[C@]5(CCC(=O)C([C@@H]5CC[C@@]4([C@]3(C2)C)C)(C)C)C)O)[C@H](C(=C)C)O

> <PUBCHEM_CACTVS_TPSA>
66.8

> <PUBCHEM_MONOISOTOPIC_WEIGHT>
470.33960994

> <PUBCHEM_TOTAL_CHARGE>
0

> <PUBCHEM_HEAVY_ATOM_COUNT>
34

> <PUBCHEM_ATOM_DEF_STEREO_COUNT>
10

> <PUBCHEM_ATOM_UDEF_STEREO_COUNT>
0

> <PUBCHEM_BOND_DEF_STEREO_COUNT>
0

> <PUBCHEM_BOND_UDEF_STEREO_COUNT>
0

> <PUBCHEM_ISOTOPIC_ATOM_COUNT>
0

> <PUBCHEM_COMPONENT_COUNT>
1

> <PUBCHEM_CACTVS_TAUTO_COUNT>
-1

> <PUBCHEM_COORDINATE_TYPE>
1
5
255

> <PUBCHEM_BONDANNOTATIONS>
11  1  5
19  51  6
25  30  6
29  70  6
31  4  6
5  18  6
6  35  5
7  21  5
8  22  5
9  36  6

$$$$
