# Supplementary material for: Exploring the mechanism of Alisma orientale for the treatment of pregnancy induced hypertension and potential hepato-nephrotoxicity by using network pharmacology, network toxicology, molecular docking and molecular dynamics simulation
Source: Front Pharmacol. 2022 Nov 15;13:1027112. doi: 10.3389/fphar.2022.1027112 (PMC9705790; doi:10.3389/fphar.2022.1027112)
Supplement: Supplementary file 4 [file DataSheet8.ZIP › Supplement Materials/Compounds and Targets/Treat compound details/Alismol.sdf]

5318916
  -OEChem-09302205062D

 40 41  0     1  0  0  0  0  0999 V2000
    7.1260    1.1486    0.0000 O   0  0  0  0  0  0  0  0  0  0  0  0
    5.3742    0.2488    0.0000 C   0  0  3  0  0  0  0  0  0  0  0  0
    5.3792   -0.7512    0.0000 C   0  0  2  0  0  0  0  0  0  0  0  0
    6.3189    0.5582    0.0000 C   0  0  1  0  0  0  0  0  0  0  0  0
    6.3269   -1.0512    0.0000 C   0  0  0  0  0  0  0  0  0  0  0  0
    6.9065   -0.2436    0.0000 C   0  0  0  0  0  0  0  0  0  0  0  0
    4.6005   -1.3786    0.0000 C   0  0  0  0  0  0  0  0  0  0  0  0
    4.5893    0.8684    0.0000 C   0  0  0  0  0  0  0  0  0  0  0  0
    6.0068    1.5083    0.0000 C   0  0  0  0  0  0  0  0  0  0  0  0
    3.6244   -1.1609    0.0000 C   0  0  0  0  0  0  0  0  0  0  0  0
    3.6155    0.6410    0.0000 C   0  0  0  0  0  0  0  0  0  0  0  0
    3.1861   -0.2621    0.0000 C   0  0  0  0  0  0  0  0  0  0  0  0
    2.9881    1.4197    0.0000 C   0  0  0  0  0  0  0  0  0  0  0  0
    4.8278   -2.3524    0.0000 C   0  0  0  0  0  0  0  0  0  0  0  0
    2.0000    1.2657    0.0000 C   0  0  0  0  0  0  0  0  0  0  0  0
    3.3488    2.3524    0.0000 C   0  0  0  0  0  0  0  0  0  0  0  0
    5.5229    1.0857    0.0000 H   0  0  0  0  0  0  0  0  0  0  0  0
    5.5362   -1.5866    0.0000 H   0  0  0  0  0  0  0  0  0  0  0  0
    6.0787   -1.6194    0.0000 H   0  0  0  0  0  0  0  0  0  0  0  0
    6.8658   -1.3578    0.0000 H   0  0  0  0  0  0  0  0  0  0  0  0
    7.3694   -0.6560    0.0000 H   0  0  0  0  0  0  0  0  0  0  0  0
    7.3653    0.1734    0.0000 H   0  0  0  0  0  0  0  0  0  0  0  0
    4.7242    1.4735    0.0000 H   0  0  0  0  0  0  0  0  0  0  0  0
    6.5958    1.7018    0.0000 H   0  0  0  0  0  0  0  0  0  0  0  0
    5.8133    2.0973    0.0000 H   0  0  0  0  0  0  0  0  0  0  0  0
    5.4177    1.3148    0.0000 H   0  0  0  0  0  0  0  0  0  0  0  0
    3.0207   -1.3019    0.0000 H   0  0  0  0  0  0  0  0  0  0  0  0
    3.6275   -1.7809    0.0000 H   0  0  0  0  0  0  0  0  0  0  0  0
    2.6994    0.1220    0.0000 H   0  0  0  0  0  0  0  0  0  0  0  0
    2.7033   -0.6511    0.0000 H   0  0  0  0  0  0  0  0  0  0  0  0
    7.6932    0.8983    0.0000 H   0  0  0  0  0  0  0  0  0  0  0  0
    2.7644    0.8414    0.0000 H   0  0  0  0  0  0  0  0  0  0  0  0
    4.3755   -2.7764    0.0000 H   0  0  0  0  0  0  0  0  0  0  0  0
    5.4212   -2.5322    0.0000 H   0  0  0  0  0  0  0  0  0  0  0  0
    1.9045    1.8783    0.0000 H   0  0  0  0  0  0  0  0  0  0  0  0
    1.3874    1.1703    0.0000 H   0  0  0  0  0  0  0  0  0  0  0  0
    2.0955    0.6531    0.0000 H   0  0  0  0  0  0  0  0  0  0  0  0
    3.9270    2.1288    0.0000 H   0  0  0  0  0  0  0  0  0  0  0  0
    3.5724    2.9306    0.0000 H   0  0  0  0  0  0  0  0  0  0  0  0
    2.7705    2.5760    0.0000 H   0  0  0  0  0  0  0  0  0  0  0  0
  4  1  1  6  0  0  0
  1 31  1  0  0  0  0
  2  3  1  0  0  0  0
  2  4  1  0  0  0  0
  2  8  1  0  0  0  0
  2 17  1  0  0  0  0
  3  5  1  0  0  0  0
  3  7  1  0  0  0  0
  3 18  1  1  0  0  0
  4  6  1  0  0  0  0
  4  9  1  0  0  0  0
  5  6  1  0  0  0  0
  5 19  1  0  0  0  0
  5 20  1  0  0  0  0
  6 21  1  0  0  0  0
  6 22  1  0  0  0  0
  7 10  1  0  0  0  0
  7 14  2  0  0  0  0
  8 11  2  0  0  0  0
  8 23  1  0  0  0  0
  9 24  1  0  0  0  0
  9 25  1  0  0  0  0
  9 26  1  0  0  0  0
 10 12  1  0  0  0  0
 10 27  1  0  0  0  0
 10 28  1  0  0  0  0
 11 12  1  0  0  0  0
 11 13  1  0  0  0  0
 12 29  1  0  0  0  0
 12 30  1  0  0  0  0
 13 15  1  0  0  0  0
 13 16  1  0  0  0  0
 13 32  1  0  0  0  0
 14 33  1  0  0  0  0
 14 34  1  0  0  0  0
 15 35  1  0  0  0  0
 15 36  1  0  0  0  0
 15 37  1  0  0  0  0
 16 38  1  0  0  0  0
 16 39  1  0  0  0  0
 16 40  1  0  0  0  0
M  END
> <PUBCHEM_COMPOUND_CID>
5318916

> <PUBCHEM_COMPOUND_CANONICALIZED>
1

> <PUBCHEM_CACTVS_COMPLEXITY>
326

> <PUBCHEM_CACTVS_HBOND_ACCEPTOR>
1

> <PUBCHEM_CACTVS_HBOND_DONOR>
1

> <PUBCHEM_CACTVS_ROTATABLE_BOND>
1

> <PUBCHEM_CACTVS_SUBSKEYS>
AAADceBwIAAAAAAAAAAAAAAAAAAAAYAAAAAAAAAABAAAAACAAAAAGgAACAAADUSAgAACAAAAAgCAAiBCAAAAAAAgAAAACAAAAAgAAAIAAQAAQAAEwAAIAAOAwOAOgAAAAAAAAAAAAAAAAAAAAYAADAAAAA==

> <PUBCHEM_IUPAC_OPENEYE_NAME>
(1R,3aS)-7-isopropyl-1-methyl-4-methylene-2,3,3a,5,6,8a-hexahydroazulen-1-ol

> <PUBCHEM_IUPAC_CAS_NAME>
(1R,3aS)-1-methyl-4-methylene-7-propan-2-yl-2,3,3a,5,6,8a-hexahydroazulen-1-ol

> <PUBCHEM_IUPAC_NAME_MARKUP>
(1<I>R</I>,3<I>a</I><I>S</I>)-1-methyl-4-methylidene-7-propan-2-yl-2,3,3<I>a</I>,5,6,8<I>a</I>-hexahydroazulen-1-ol

> <PUBCHEM_IUPAC_NAME>
(1R,3aS)-1-methyl-4-methylidene-7-propan-2-yl-2,3,3a,5,6,8a-hexahydroazulen-1-ol

> <PUBCHEM_IUPAC_SYSTEMATIC_NAME>
(1R,3aS)-1-methyl-4-methylidene-7-propan-2-yl-2,3,3a,5,6,8a-hexahydroazulen-1-ol

> <PUBCHEM_IUPAC_TRADITIONAL_NAME>
(1R,3aS)-7-isopropyl-1-methyl-4-methylene-2,3,3a,5,6,8a-hexahydroazulen-1-ol

> <PUBCHEM_IUPAC_INCHI>
InChI=1S/C15H24O/c1-10(2)12-6-5-11(3)13-7-8-15(4,16)14(13)9-12/h9-10,13-14,16H,3,5-8H2,1-2,4H3/t13-,14?,15-/m1/s1

> <PUBCHEM_IUPAC_INCHIKEY>
BUPJOLXWQXEJSQ-GIJJTGMTSA-N

> <PUBCHEM_XLOGP3_AA>
2.7

> <PUBCHEM_EXACT_MASS>
220.182715385

> <PUBCHEM_MOLECULAR_FORMULA>
C15H24O

> <PUBCHEM_MOLECULAR_WEIGHT>
220.35

> <PUBCHEM_OPENEYE_CAN_SMILES>
CC(C)C1=CC2C(CCC2(C)O)C(=C)CC1

> <PUBCHEM_OPENEYE_ISO_SMILES>
CC(C)C1=CC2[C@H](CC[C@@]2(C)O)C(=C)CC1

> <PUBCHEM_CACTVS_TPSA>
20.2

> <PUBCHEM_MONOISOTOPIC_WEIGHT>
220.182715385

> <PUBCHEM_TOTAL_CHARGE>
0

> <PUBCHEM_HEAVY_ATOM_COUNT>
16

> <PUBCHEM_ATOM_DEF_STEREO_COUNT>
2

> <PUBCHEM_ATOM_UDEF_STEREO_COUNT>
1

> <PUBCHEM_BOND_DEF_STEREO_COUNT>
0

> <PUBCHEM_BOND_UDEF_STEREO_COUNT>
0

> <PUBCHEM_ISOTOPIC_ATOM_COUNT>
0

> <PUBCHEM_COMPONENT_COUNT>
1

> <PUBCHEM_CACTVS_TAUTO_COUNT>
1

> <PUBCHEM_COORDINATE_TYPE>
1
5
255

> <PUBCHEM_BONDANNOTATIONS>
4  1  6
2  17  3
3  18  5

$$$$
