# Supplementary material for: Exploring the mechanism of Alisma orientale for the treatment of pregnancy induced hypertension and potential hepato-nephrotoxicity by using network pharmacology, network toxicology, molecular docking and molecular dynamics simulation
Source: Front Pharmacol. 2022 Nov 15;13:1027112. doi: 10.3389/fphar.2022.1027112 (PMC9705790; doi:10.3389/fphar.2022.1027112)
Supplement: Supplementary file 4 [file DataSheet8.ZIP › Supplement Materials/Compounds and Targets/Treat compound details/Alisol B 23-Acetate.sdf]

70695224
  -OEChem-09302206552D

 85 89  0     1  0  0  0  0  0999 V2000
    4.7950   -0.1627    0.0000 O   0  0  0  0  0  0  0  0  0  0  0  0
    2.0000   -3.7150    0.0000 O   0  0  0  0  0  0  0  0  0  0  0  0
   10.9941    3.3676    0.0000 O   0  0  0  0  0  0  0  0  0  0  0  0
    8.9886    2.0599    0.0000 O   0  0  0  0  0  0  0  0  0  0  0  0
   12.0464    0.1494    0.0000 O   0  0  0  0  0  0  0  0  0  0  0  0
   10.3516   -0.2077    0.0000 O   0  0  0  0  0  0  0  0  0  0  0  0
    5.6610   -1.6627    0.0000 C   0  0  1  0  0  0  0  0  0  0  0  0
    4.7510   -2.1696    0.0000 C   0  0  2  0  0  0  0  0  0  0  0  0
    6.5271   -2.1627    0.0000 C   0  0  1  0  0  0  0  0  0  0  0  0
    7.3931   -1.6627    0.0000 C   0  0  2  0  0  0  0  0  0  0  0  0
    4.7430   -3.2112    0.0000 C   0  0  3  0  0  0  0  0  0  0  0  0
    6.5431   -3.2042    0.0000 C   0  0  0  0  0  0  0  0  0  0  0  0
    5.6610   -0.6627    0.0000 C   0  0  2  0  0  0  0  0  0  0  0  0
    5.6451   -3.7320    0.0000 C   0  0  0  0  0  0  0  0  0  0  0  0
    7.3931   -0.6627    0.0000 C   0  0  0  0  0  0  0  0  0  0  0  0
    3.8076   -3.7609    0.0000 C   0  0  0  0  0  0  0  0  0  0  0  0
    3.8242   -1.6055    0.0000 C   0  0  0  0  0  0  0  0  0  0  0  0
    6.5271   -0.1627    0.0000 C   0  0  0  0  0  0  0  0  0  0  0  0
    8.3393   -1.9674    0.0000 C   0  0  0  0  0  0  0  0  0  0  0  0
    4.7587   -1.1696    0.0000 C   0  0  0  0  0  0  0  0  0  0  0  0
    8.3393   -0.3580    0.0000 C   0  0  0  0  0  0  0  0  0  0  0  0
    8.9229   -1.1627    0.0000 C   0  0  0  0  0  0  0  0  0  0  0  0
    7.3931   -2.6627    0.0000 C   0  0  0  0  0  0  0  0  0  0  0  0
    2.8763   -2.1334    0.0000 C   0  0  0  0  0  0  0  0  0  0  0  0
    2.8680   -3.2184    0.0000 C   0  0  0  0  0  0  0  0  0  0  0  0
    8.6500    0.5925    0.0000 C   0  0  1  0  0  0  0  0  0  0  0  0
    3.3109   -4.6288    0.0000 C   0  0  0  0  0  0  0  0  0  0  0  0
    4.3109   -4.6250    0.0000 C   0  0  0  0  0  0  0  0  0  0  0  0
    9.6285    0.7988    0.0000 C   0  0  0  0  0  0  0  0  0  0  0  0
    9.9391    1.7493    0.0000 C   0  0  2  0  0  0  0  0  0  0  0  0
   10.2498    2.6998    0.0000 C   0  0  3  0  0  0  0  0  0  0  0  0
    7.9821    1.3368    0.0000 C   0  0  0  0  0  0  0  0  0  0  0  0
   10.0436    3.6783    0.0000 C   0  0  0  0  0  0  0  0  0  0  0  0
   10.8897    1.4386    0.0000 C   0  0  0  0  0  0  0  0  0  0  0  0
   10.3542    4.6288    0.0000 C   0  0  0  0  0  0  0  0  0  0  0  0
    9.0651    3.4721    0.0000 C   0  0  0  0  0  0  0  0  0  0  0  0
   11.0959    0.4601    0.0000 C   0  0  0  0  0  0  0  0  0  0  0  0
    6.3972   -1.2377    0.0000 H   0  0  0  0  0  0  0  0  0  0  0  0
    7.2664   -2.5820    0.0000 H   0  0  0  0  0  0  0  0  0  0  0  0
    4.7454   -3.8312    0.0000 H   0  0  0  0  0  0  0  0  0  0  0  0
    6.7612   -3.7846    0.0000 H   0  0  0  0  0  0  0  0  0  0  0  0
    7.1523   -3.0887    0.0000 H   0  0  0  0  0  0  0  0  0  0  0  0
    5.6610   -0.0427    0.0000 H   0  0  0  0  0  0  0  0  0  0  0  0
    5.2478   -4.2079    0.0000 H   0  0  0  0  0  0  0  0  0  0  0  0
    6.0460   -4.2049    0.0000 H   0  0  0  0  0  0  0  0  0  0  0  0
    4.2324   -1.1388    0.0000 H   0  0  0  0  0  0  0  0  0  0  0  0
    3.4343   -1.1234    0.0000 H   0  0  0  0  0  0  0  0  0  0  0  0
    6.9256    0.3122    0.0000 H   0  0  0  0  0  0  0  0  0  0  0  0
    6.1285    0.3122    0.0000 H   0  0  0  0  0  0  0  0  0  0  0  0
    8.0883   -2.5344    0.0000 H   0  0  0  0  0  0  0  0  0  0  0  0
    8.8767   -2.2767    0.0000 H   0  0  0  0  0  0  0  0  0  0  0  0
    5.3787   -1.1744    0.0000 H   0  0  0  0  0  0  0  0  0  0  0  0
    4.7635   -0.5496    0.0000 H   0  0  0  0  0  0  0  0  0  0  0  0
    4.1388   -1.1648    0.0000 H   0  0  0  0  0  0  0  0  0  0  0  0
    9.3838   -1.5774    0.0000 H   0  0  0  0  0  0  0  0  0  0  0  0
    9.3838   -0.7480    0.0000 H   0  0  0  0  0  0  0  0  0  0  0  0
    6.7731   -2.6627    0.0000 H   0  0  0  0  0  0  0  0  0  0  0  0
    7.3931   -3.2827    0.0000 H   0  0  0  0  0  0  0  0  0  0  0  0
    8.0131   -2.6627    0.0000 H   0  0  0  0  0  0  0  0  0  0  0  0
    2.6718   -1.5481    0.0000 H   0  0  0  0  0  0  0  0  0  0  0  0
    2.2647   -2.2348    0.0000 H   0  0  0  0  0  0  0  0  0  0  0  0
    8.0433    0.4647    0.0000 H   0  0  0  0  0  0  0  0  0  0  0  0
    2.7728   -4.3209    0.0000 H   0  0  0  0  0  0  0  0  0  0  0  0
    3.0030   -5.1670    0.0000 H   0  0  0  0  0  0  0  0  0  0  0  0
    3.8490   -4.9368    0.0000 H   0  0  0  0  0  0  0  0  0  0  0  0
    3.7752   -4.9370    0.0000 H   0  0  0  0  0  0  0  0  0  0  0  0
    4.6230   -5.1607    0.0000 H   0  0  0  0  0  0  0  0  0  0  0  0
    4.8466   -4.3129    0.0000 H   0  0  0  0  0  0  0  0  0  0  0  0
    4.7950    0.4573    0.0000 H   0  0  0  0  0  0  0  0  0  0  0  0
    9.6490    0.1791    0.0000 H   0  0  0  0  0  0  0  0  0  0  0  0
   10.2423    0.7114    0.0000 H   0  0  0  0  0  0  0  0  0  0  0  0
   10.7692    2.3612    0.0000 H   0  0  0  0  0  0  0  0  0  0  0  0
    8.4436    1.7509    0.0000 H   0  0  0  0  0  0  0  0  0  0  0  0
    7.5681    1.7983    0.0000 H   0  0  0  0  0  0  0  0  0  0  0  0
    7.5207    0.9228    0.0000 H   0  0  0  0  0  0  0  0  0  0  0  0
   11.5093    1.4592    0.0000 H   0  0  0  0  0  0  0  0  0  0  0  0
   10.9770    2.0524    0.0000 H   0  0  0  0  0  0  0  0  0  0  0  0
   10.9436    4.4362    0.0000 H   0  0  0  0  0  0  0  0  0  0  0  0
   10.5469    5.2181    0.0000 H   0  0  0  0  0  0  0  0  0  0  0  0
    9.7649    4.8214    0.0000 H   0  0  0  0  0  0  0  0  0  0  0  0
    8.9372    4.0788    0.0000 H   0  0  0  0  0  0  0  0  0  0  0  0
    8.4584    3.3442    0.0000 H   0  0  0  0  0  0  0  0  0  0  0  0
    9.1929    2.8654    0.0000 H   0  0  0  0  0  0  0  0  0  0  0  0
    8.8608    2.6666    0.0000 H   0  0  0  0  0  0  0  0  0  0  0  0
   12.5079    0.5635    0.0000 H   0  0  0  0  0  0  0  0  0  0  0  0
 13  1  1  1  0  0  0
  1 69  1  0  0  0  0
  2 25  2  0  0  0  0
  3 31  1  0  0  0  0
  3 33  1  0  0  0  0
 30  4  1  6  0  0  0
  4 84  1  0  0  0  0
  5 37  1  0  0  0  0
  5 85  1  0  0  0  0
  6 37  2  0  0  0  0
  7  8  1  0  0  0  0
  7  9  1  0  0  0  0
  7 13  1  0  0  0  0
  7 38  1  1  0  0  0
  8 11  1  0  0  0  0
  8 17  1  0  0  0  0
  8 20  1  1  0  0  0
  9 10  1  0  0  0  0
  9 12  1  0  0  0  0
  9 39  1  6  0  0  0
 10 15  1  0  0  0  0
 10 19  1  0  0  0  0
 10 23  1  1  0  0  0
 11 14  1  0  0  0  0
 11 16  1  0  0  0  0
 11 40  1  0  0  0  0
 12 14  1  0  0  0  0
 12 41  1  0  0  0  0
 12 42  1  0  0  0  0
 13 18  1  0  0  0  0
 13 43  1  0  0  0  0
 14 44  1  0  0  0  0
 14 45  1  0  0  0  0
 15 18  1  0  0  0  0
 15 21  2  0  0  0  0
 16 25  1  0  0  0  0
 16 27  1  0  0  0  0
 16 28  1  0  0  0  0
 17 24  1  0  0  0  0
 17 46  1  0  0  0  0
 17 47  1  0  0  0  0
 18 48  1  0  0  0  0
 18 49  1  0  0  0  0
 19 22  1  0  0  0  0
 19 50  1  0  0  0  0
 19 51  1  0  0  0  0
 20 52  1  0  0  0  0
 20 53  1  0  0  0  0
 20 54  1  0  0  0  0
 21 22  1  0  0  0  0
 21 26  1  0  0  0  0
 22 55  1  0  0  0  0
 22 56  1  0  0  0  0
 23 57  1  0  0  0  0
 23 58  1  0  0  0  0
 23 59  1  0  0  0  0
 24 25  1  0  0  0  0
 24 60  1  0  0  0  0
 24 61  1  0  0  0  0
 26 29  1  0  0  0  0
 26 32  1  6  0  0  0
 26 62  1  0  0  0  0
 27 63  1  0  0  0  0
 27 64  1  0  0  0  0
 27 65  1  0  0  0  0
 28 66  1  0  0  0  0
 28 67  1  0  0  0  0
 28 68  1  0  0  0  0
 29 30  1  0  0  0  0
 29 70  1  0  0  0  0
 29 71  1  0  0  0  0
 30 31  1  0  0  0  0
 30 34  1  0  0  0  0
 31 33  1  0  0  0  0
 31 72  1  0  0  0  0
 32 73  1  0  0  0  0
 32 74  1  0  0  0  0
 32 75  1  0  0  0  0
 33 35  1  0  0  0  0
 33 36  1  0  0  0  0
 34 37  1  0  0  0  0
 34 76  1  0  0  0  0
 34 77  1  0  0  0  0
 35 78  1  0  0  0  0
 35 79  1  0  0  0  0
 35 80  1  0  0  0  0
 36 81  1  0  0  0  0
 36 82  1  0  0  0  0
 36 83  1  0  0  0  0
M  END
> <PUBCHEM_COMPOUND_CID>
70695224

> <PUBCHEM_COMPOUND_CANONICALIZED>
1

> <PUBCHEM_CACTVS_COMPLEXITY>
1030

> <PUBCHEM_CACTVS_HBOND_ACCEPTOR>
6

> <PUBCHEM_CACTVS_HBOND_DONOR>
3

> <PUBCHEM_CACTVS_ROTATABLE_BOND>
6

> <PUBCHEM_CACTVS_SUBSKEYS>
AAADcfB4OAAAAAAAAAAAAAAAEgAAAQAAAAAwYMAAAAAAAEDAAAAAGgAACAAAD1SggAICCAAABgCIAoDQCAAAAAAgAAAACAEAAAgBEBYAAAACQAAF4AALAAPK7PTPgAAAAAAAAADAAAYAADAAAAAAAAAAAA==

> <PUBCHEM_IUPAC_OPENEYE_NAME>
(3S,5R)-3-(3,3-dimethyloxiran-2-yl)-3-hydroxy-5-[(8S,9R,10S,11S,14R)-11-hydroxy-4,4,10,14-tetramethyl-3-oxo-2,5,6,7,8,9,11,12,15,16-decahydro-1H-cyclopenta[a]phenanthren-17-yl]hexanoic acid

> <PUBCHEM_IUPAC_CAS_NAME>
(3S,5R)-3-(3,3-dimethyl-2-oxiranyl)-3-hydroxy-5-[(8S,9R,10S,11S,14R)-11-hydroxy-4,4,10,14-tetramethyl-3-oxo-2,5,6,7,8,9,11,12,15,16-decahydro-1H-cyclopenta[a]phenanthren-17-yl]hexanoic acid

> <PUBCHEM_IUPAC_NAME_MARKUP>
(3<I>S</I>,5<I>R</I>)-3-(3,3-dimethyloxiran-2-yl)-3-hydroxy-5-[(8<I>S</I>,9<I>R</I>,10<I>S</I>,11<I>S</I>,14<I>R</I>)-11-hydroxy-4,4,10,14-tetramethyl-3-oxo-2,5,6,7,8,9,11,12,15,16-decahydro-1<I>H</I>-cyclopenta[a]phenanthren-17-yl]hexanoic acid

> <PUBCHEM_IUPAC_NAME>
(3S,5R)-3-(3,3-dimethyloxiran-2-yl)-3-hydroxy-5-[(8S,9R,10S,11S,14R)-11-hydroxy-4,4,10,14-tetramethyl-3-oxo-2,5,6,7,8,9,11,12,15,16-decahydro-1H-cyclopenta[a]phenanthren-17-yl]hexanoic acid

> <PUBCHEM_IUPAC_SYSTEMATIC_NAME>
(3S,5R)-3-(3,3-dimethyloxiran-2-yl)-3-oxidanyl-5-[(8S,9R,10S,11S,14R)-4,4,10,14-tetramethyl-11-oxidanyl-3-oxidanylidene-2,5,6,7,8,9,11,12,15,16-decahydro-1H-cyclopenta[a]phenanthren-17-yl]hexanoic acid

> <PUBCHEM_IUPAC_TRADITIONAL_NAME>
(3S,5R)-3-(3,3-dimethyloxiran-2-yl)-3-hydroxy-5-[(8S,9R,10S,11S,14R)-11-hydroxy-3-keto-4,4,10,14-tetramethyl-2,5,6,7,8,9,11,12,15,16-decahydro-1H-cyclopenta[a]phenanthren-17-yl]hexanoic acid

> <PUBCHEM_IUPAC_INCHI>
InChI=1S/C31H48O6/c1-17(15-31(36,16-24(34)35)26-28(4,5)37-26)18-10-12-29(6)19-8-9-22-27(2,3)23(33)11-13-30(22,7)25(19)21(32)14-20(18)29/h17,19,21-22,25-26,32,36H,8-16H2,1-7H3,(H,34,35)/t17-,19+,21+,22?,25+,26?,29-,30+,31+/m1/s1

> <PUBCHEM_IUPAC_INCHIKEY>
CPYFCYMXHGAZTF-WXYIYAPGSA-N

> <PUBCHEM_XLOGP3_AA>
3.8

> <PUBCHEM_EXACT_MASS>
516.34508925

> <PUBCHEM_MOLECULAR_FORMULA>
C31H48O6

> <PUBCHEM_MOLECULAR_WEIGHT>
516.7

> <PUBCHEM_OPENEYE_CAN_SMILES>
CC(CC(CC(=O)O)(C1C(O1)(C)C)O)C2=C3CC(C4C(C3(CC2)C)CCC5C4(CCC(=O)C5(C)C)C)O

> <PUBCHEM_OPENEYE_ISO_SMILES>
C[C@H](C[C@](CC(=O)O)(C1C(O1)(C)C)O)C2=C3C[C@@H]([C@@H]4[C@@H]([C@]3(CC2)C)CCC5[C@@]4(CCC(=O)C5(C)C)C)O

> <PUBCHEM_CACTVS_TPSA>
107

> <PUBCHEM_MONOISOTOPIC_WEIGHT>
516.34508925

> <PUBCHEM_TOTAL_CHARGE>
0

> <PUBCHEM_HEAVY_ATOM_COUNT>
37

> <PUBCHEM_ATOM_DEF_STEREO_COUNT>
7

> <PUBCHEM_ATOM_UDEF_STEREO_COUNT>
2

> <PUBCHEM_BOND_DEF_STEREO_COUNT>
0

> <PUBCHEM_BOND_UDEF_STEREO_COUNT>
0

> <PUBCHEM_ISOTOPIC_ATOM_COUNT>
0

> <PUBCHEM_COMPONENT_COUNT>
1

> <PUBCHEM_CACTVS_TAUTO_COUNT>
-1

> <PUBCHEM_COORDINATE_TYPE>
1
5
255

> <PUBCHEM_BONDANNOTATIONS>
13  1  5
10  23  5
11  14  3
26  32  6
31  33  3
30  4  6
7  38  5
8  20  5
9  39  6

$$$$
