# Supplementary material for: Exploring the mechanism of Alisma orientale for the treatment of pregnancy induced hypertension and potential hepato-nephrotoxicity by using network pharmacology, network toxicology, molecular docking and molecular dynamics simulation
Source: Front Pharmacol. 2022 Nov 15;13:1027112. doi: 10.3389/fphar.2022.1027112 (PMC9705790; doi:10.3389/fphar.2022.1027112)
Supplement: Supplementary file 4 [file DataSheet8.ZIP › Supplement Materials/Compounds and Targets/Treat compound details/Alisol E 23-Acetate.sdf]

101661272
  -OEChem-09302205162D

 90 93  0     1  0  0  0  0  0999 V2000
    4.7950    0.0575    0.0000 O   0  0  0  0  0  0  0  0  0  0  0  0
    2.0000   -3.4948    0.0000 O   0  0  0  0  0  0  0  0  0  0  0  0
    9.2713    2.7138    0.0000 O   0  0  0  0  0  0  0  0  0  0  0  0
   11.2283    3.1262    0.0000 O   0  0  0  0  0  0  0  0  0  0  0  0
   12.2533    0.6871    0.0000 O   0  0  0  0  0  0  0  0  0  0  0  0
   10.5605    3.8705    0.0000 O   0  0  0  0  0  0  0  0  0  0  0  0
    6.5271   -1.9425    0.0000 C   0  0  1  0  0  0  0  0  0  0  0  0
    5.6610   -1.4425    0.0000 C   0  0  2  0  0  0  0  0  0  0  0  0
    4.7510   -1.9493    0.0000 C   0  0  2  0  0  0  0  0  0  0  0  0
    7.3931   -1.4425    0.0000 C   0  0  2  0  0  0  0  0  0  0  0  0
    4.7430   -2.9909    0.0000 C   0  0  1  0  0  0  0  0  0  0  0  0
    6.5431   -2.9840    0.0000 C   0  0  0  0  0  0  0  0  0  0  0  0
    5.6610   -0.4425    0.0000 C   0  0  2  0  0  0  0  0  0  0  0  0
    5.6451   -3.5118    0.0000 C   0  0  0  0  0  0  0  0  0  0  0  0
    7.3931   -0.4425    0.0000 C   0  0  0  0  0  0  0  0  0  0  0  0
    3.8076   -3.5407    0.0000 C   0  0  0  0  0  0  0  0  0  0  0  0
    3.8242   -1.3853    0.0000 C   0  0  0  0  0  0  0  0  0  0  0  0
    8.3393   -1.7472    0.0000 C   0  0  0  0  0  0  0  0  0  0  0  0
    6.5271    0.0575    0.0000 C   0  0  0  0  0  0  0  0  0  0  0  0
    7.1698   -2.7085    0.0000 C   0  0  0  0  0  0  0  0  0  0  0  0
    4.7587   -0.9494    0.0000 C   0  0  0  0  0  0  0  0  0  0  0  0
    8.3393   -0.1378    0.0000 C   0  0  0  0  0  0  0  0  0  0  0  0
    7.7352   -2.3822    0.0000 C   0  0  0  0  0  0  0  0  0  0  0  0
    8.9229   -0.9425    0.0000 C   0  0  0  0  0  0  0  0  0  0  0  0
    2.8763   -1.9132    0.0000 C   0  0  0  0  0  0  0  0  0  0  0  0
    2.8680   -2.9982    0.0000 C   0  0  0  0  0  0  0  0  0  0  0  0
    3.3109   -4.4086    0.0000 C   0  0  0  0  0  0  0  0  0  0  0  0
    4.3109   -4.4048    0.0000 C   0  0  0  0  0  0  0  0  0  0  0  0
    8.6500    0.8128    0.0000 C   0  0  1  0  0  0  0  0  0  0  0  0
    9.6285    1.0190    0.0000 C   0  0  0  0  0  0  0  0  0  0  0  0
    7.9821    1.5570    0.0000 C   0  0  0  0  0  0  0  0  0  0  0  0
    9.9391    1.9695    0.0000 C   0  0  1  0  0  0  0  0  0  0  0  0
   10.9176    2.1757    0.0000 C   0  0  1  0  0  0  0  0  0  0  0  0
   11.5855    1.4314    0.0000 C   0  0  0  0  0  0  0  0  0  0  0  0
   12.3298    2.0992    0.0000 C   0  0  0  0  0  0  0  0  0  0  0  0
   10.8412    0.7636    0.0000 C   0  0  0  0  0  0  0  0  0  0  0  0
    9.5820    3.6643    0.0000 C   0  0  0  0  0  0  0  0  0  0  0  0
    8.9141    4.4086    0.0000 C   0  0  0  0  0  0  0  0  0  0  0  0
    6.3972   -1.0175    0.0000 H   0  0  0  0  0  0  0  0  0  0  0  0
    4.7463   -3.8409    0.0000 H   0  0  0  0  0  0  0  0  0  0  0  0
    6.7612   -3.5644    0.0000 H   0  0  0  0  0  0  0  0  0  0  0  0
    7.1523   -2.8685    0.0000 H   0  0  0  0  0  0  0  0  0  0  0  0
    5.6610    0.1775    0.0000 H   0  0  0  0  0  0  0  0  0  0  0  0
    5.2478   -3.9877    0.0000 H   0  0  0  0  0  0  0  0  0  0  0  0
    6.0460   -3.9846    0.0000 H   0  0  0  0  0  0  0  0  0  0  0  0
    4.2324   -0.9186    0.0000 H   0  0  0  0  0  0  0  0  0  0  0  0
    3.4343   -0.9032    0.0000 H   0  0  0  0  0  0  0  0  0  0  0  0
    8.0883   -2.3141    0.0000 H   0  0  0  0  0  0  0  0  0  0  0  0
    8.8767   -2.0565    0.0000 H   0  0  0  0  0  0  0  0  0  0  0  0
    6.9256    0.5324    0.0000 H   0  0  0  0  0  0  0  0  0  0  0  0
    6.1285    0.5324    0.0000 H   0  0  0  0  0  0  0  0  0  0  0  0
    6.6949   -3.1071    0.0000 H   0  0  0  0  0  0  0  0  0  0  0  0
    7.5684   -3.1835    0.0000 H   0  0  0  0  0  0  0  0  0  0  0  0
    7.6448   -2.3100    0.0000 H   0  0  0  0  0  0  0  0  0  0  0  0
    5.3787   -0.9542    0.0000 H   0  0  0  0  0  0  0  0  0  0  0  0
    4.7635   -0.3294    0.0000 H   0  0  0  0  0  0  0  0  0  0  0  0
    4.1388   -0.9446    0.0000 H   0  0  0  0  0  0  0  0  0  0  0  0
    7.1526   -2.5943    0.0000 H   0  0  0  0  0  0  0  0  0  0  0  0
    7.9473   -2.9648    0.0000 H   0  0  0  0  0  0  0  0  0  0  0  0
    8.3178   -2.1700    0.0000 H   0  0  0  0  0  0  0  0  0  0  0  0
    9.3838   -1.3572    0.0000 H   0  0  0  0  0  0  0  0  0  0  0  0
    9.3838   -0.5278    0.0000 H   0  0  0  0  0  0  0  0  0  0  0  0
    2.6718   -1.3279    0.0000 H   0  0  0  0  0  0  0  0  0  0  0  0
    2.2647   -2.0146    0.0000 H   0  0  0  0  0  0  0  0  0  0  0  0
    2.7728   -4.1007    0.0000 H   0  0  0  0  0  0  0  0  0  0  0  0
    3.0030   -4.9467    0.0000 H   0  0  0  0  0  0  0  0  0  0  0  0
    3.8490   -4.7165    0.0000 H   0  0  0  0  0  0  0  0  0  0  0  0
    3.7752   -4.7168    0.0000 H   0  0  0  0  0  0  0  0  0  0  0  0
    4.6230   -4.9405    0.0000 H   0  0  0  0  0  0  0  0  0  0  0  0
    4.8466   -4.0927    0.0000 H   0  0  0  0  0  0  0  0  0  0  0  0
    8.0433    0.6849    0.0000 H   0  0  0  0  0  0  0  0  0  0  0  0
    4.7950    0.6775    0.0000 H   0  0  0  0  0  0  0  0  0  0  0  0
    9.6490    0.3993    0.0000 H   0  0  0  0  0  0  0  0  0  0  0  0
   10.2423    0.9316    0.0000 H   0  0  0  0  0  0  0  0  0  0  0  0
    8.4436    1.9711    0.0000 H   0  0  0  0  0  0  0  0  0  0  0  0
    7.5681    2.0185    0.0000 H   0  0  0  0  0  0  0  0  0  0  0  0
    7.5207    1.1430    0.0000 H   0  0  0  0  0  0  0  0  0  0  0  0
   10.1317    2.5588    0.0000 H   0  0  0  0  0  0  0  0  0  0  0  0
   10.5036    2.6372    0.0000 H   0  0  0  0  0  0  0  0  0  0  0  0
   11.8350    3.2541    0.0000 H   0  0  0  0  0  0  0  0  0  0  0  0
   12.7438    1.6378    0.0000 H   0  0  0  0  0  0  0  0  0  0  0  0
   12.7913    2.5133    0.0000 H   0  0  0  0  0  0  0  0  0  0  0  0
   11.9157    2.5607    0.0000 H   0  0  0  0  0  0  0  0  0  0  0  0
   10.4271    1.2250    0.0000 H   0  0  0  0  0  0  0  0  0  0  0  0
   10.3797    0.3495    0.0000 H   0  0  0  0  0  0  0  0  0  0  0  0
   11.2552    0.3021    0.0000 H   0  0  0  0  0  0  0  0  0  0  0  0
   12.8600    0.8150    0.0000 H   0  0  0  0  0  0  0  0  0  0  0  0
    9.3756    4.8227    0.0000 H   0  0  0  0  0  0  0  0  0  0  0  0
    8.5000    4.8701    0.0000 H   0  0  0  0  0  0  0  0  0  0  0  0
    8.4526    3.9946    0.0000 H   0  0  0  0  0  0  0  0  0  0  0  0
 13  1  1  1  0  0  0
  1 72  1  0  0  0  0
  2 26  2  0  0  0  0
 32  3  1  6  0  0  0
  3 37  1  0  0  0  0
 33  4  1  6  0  0  0
  4 80  1  0  0  0  0
  5 34  1  0  0  0  0
  5 87  1  0  0  0  0
  6 37  2  0  0  0  0
  7  8  1  0  0  0  0
  7 10  1  0  0  0  0
  7 12  1  0  0  0  0
  7 20  1  6  0  0  0
  8  9  1  0  0  0  0
  8 13  1  0  0  0  0
  8 39  1  1  0  0  0
  9 11  1  0  0  0  0
  9 17  1  0  0  0  0
  9 21  1  1  0  0  0
 10 15  1  0  0  0  0
 10 18  1  0  0  0  0
 10 23  1  1  0  0  0
 11 14  1  0  0  0  0
 11 16  1  0  0  0  0
 11 40  1  6  0  0  0
 12 14  1  0  0  0  0
 12 41  1  0  0  0  0
 12 42  1  0  0  0  0
 13 19  1  0  0  0  0
 13 43  1  0  0  0  0
 14 44  1  0  0  0  0
 14 45  1  0  0  0  0
 15 19  1  0  0  0  0
 15 22  2  0  0  0  0
 16 26  1  0  0  0  0
 16 27  1  0  0  0  0
 16 28  1  0  0  0  0
 17 25  1  0  0  0  0
 17 46  1  0  0  0  0
 17 47  1  0  0  0  0
 18 24  1  0  0  0  0
 18 48  1  0  0  0  0
 18 49  1  0  0  0  0
 19 50  1  0  0  0  0
 19 51  1  0  0  0  0
 20 52  1  0  0  0  0
 20 53  1  0  0  0  0
 20 54  1  0  0  0  0
 21 55  1  0  0  0  0
 21 56  1  0  0  0  0
 21 57  1  0  0  0  0
 22 24  1  0  0  0  0
 22 29  1  0  0  0  0
 23 58  1  0  0  0  0
 23 59  1  0  0  0  0
 23 60  1  0  0  0  0
 24 61  1  0  0  0  0
 24 62  1  0  0  0  0
 25 26  1  0  0  0  0
 25 63  1  0  0  0  0
 25 64  1  0  0  0  0
 27 65  1  0  0  0  0
 27 66  1  0  0  0  0
 27 67  1  0  0  0  0
 28 68  1  0  0  0  0
 28 69  1  0  0  0  0
 28 70  1  0  0  0  0
 29 30  1  0  0  0  0
 29 31  1  6  0  0  0
 29 71  1  0  0  0  0
 30 32  1  0  0  0  0
 30 73  1  0  0  0  0
 30 74  1  0  0  0  0
 31 75  1  0  0  0  0
 31 76  1  0  0  0  0
 31 77  1  0  0  0  0
 32 33  1  0  0  0  0
 32 78  1  0  0  0  0
 33 34  1  0  0  0  0
 33 79  1  0  0  0  0
 34 35  1  0  0  0  0
 34 36  1  0  0  0  0
 35 81  1  0  0  0  0
 35 82  1  0  0  0  0
 35 83  1  0  0  0  0
 36 84  1  0  0  0  0
 36 85  1  0  0  0  0
 36 86  1  0  0  0  0
 37 38  1  0  0  0  0
 38 88  1  0  0  0  0
 38 89  1  0  0  0  0
 38 90  1  0  0  0  0
M  END
> <PUBCHEM_COMPOUND_CID>
101661272

> <PUBCHEM_COMPOUND_CANONICALIZED>
1

> <PUBCHEM_CACTVS_COMPLEXITY>
1010

> <PUBCHEM_CACTVS_HBOND_ACCEPTOR>
6

> <PUBCHEM_CACTVS_HBOND_DONOR>
3

> <PUBCHEM_CACTVS_ROTATABLE_BOND>
7

> <PUBCHEM_CACTVS_SUBSKEYS>
AAADcfB8OAAAAAAAAAAAAAAAAAAAAQAAAAAwYMAAAAAAAEDAAAAAGgAACAAAD1SggAICCAAABgCIAoDQCAAAAAAgAAAACAEAAAgBEBIAAAACQAAFwAALAAOIyPCPgAAAAAAAAADAAAYAADAAAAAAAAAAAA==

> <PUBCHEM_IUPAC_OPENEYE_NAME>
[(1S,2S)-2,3-dihydroxy-1-[(2R)-2-[(5R,8S,9S,10S,11S,14R)-11-hydroxy-4,4,8,10,14-pentamethyl-3-oxo-1,2,5,6,7,9,11,12,15,16-decahydrocyclopenta[a]phenanthren-17-yl]propyl]-3-methyl-butyl] acetate

> <PUBCHEM_IUPAC_CAS_NAME>
acetic acid [(3S,4S,6R)-2,3-dihydroxy-6-[(5R,8S,9S,10S,11S,14R)-11-hydroxy-4,4,8,10,14-pentamethyl-3-oxo-1,2,5,6,7,9,11,12,15,16-decahydrocyclopenta[a]phenanthren-17-yl]-2-methylheptan-4-yl] ester

> <PUBCHEM_IUPAC_NAME_MARKUP>
[(3<I>S</I>,4<I>S</I>,6<I>R</I>)-2,3-dihydroxy-6-[(5<I>R</I>,8<I>S</I>,9<I>S</I>,10<I>S</I>,11<I>S</I>,14<I>R</I>)-11-hydroxy-4,4,8,10,14-pentamethyl-3-oxo-1,2,5,6,7,9,11,12,15,16-decahydrocyclopenta[a]phenanthren-17-yl]-2-methylheptan-4-yl] acetate

> <PUBCHEM_IUPAC_NAME>
[(3S,4S,6R)-2,3-dihydroxy-6-[(5R,8S,9S,10S,11S,14R)-11-hydroxy-4,4,8,10,14-pentamethyl-3-oxo-1,2,5,6,7,9,11,12,15,16-decahydrocyclopenta[a]phenanthren-17-yl]-2-methylheptan-4-yl] acetate

> <PUBCHEM_IUPAC_SYSTEMATIC_NAME>
[(3S,4S,6R)-2-methyl-2,3-bis(oxidanyl)-6-[(5R,8S,9S,10S,11S,14R)-4,4,8,10,14-pentamethyl-11-oxidanyl-3-oxidanylidene-1,2,5,6,7,9,11,12,15,16-decahydrocyclopenta[a]phenanthren-17-yl]heptan-4-yl] ethanoate

> <PUBCHEM_IUPAC_TRADITIONAL_NAME>
acetic acid [(1S,2S)-2,3-dihydroxy-1-[(2R)-2-[(5R,8S,9S,10S,11S,14R)-11-hydroxy-3-keto-4,4,8,10,14-pentamethyl-1,2,5,6,7,9,11,12,15,16-decahydrocyclopenta[a]phenanthren-17-yl]propyl]-3-methyl-butyl] ester

> <PUBCHEM_IUPAC_INCHI>
InChI=1S/C32H52O6/c1-18(16-23(38-19(2)33)27(36)29(5,6)37)20-10-14-31(8)21(20)17-22(34)26-30(7)13-12-25(35)28(3,4)24(30)11-15-32(26,31)9/h18,22-24,26-27,34,36-37H,10-17H2,1-9H3/t18-,22+,23+,24+,26+,27+,30+,31+,32+/m1/s1

> <PUBCHEM_IUPAC_INCHIKEY>
KRZLECBBHPYBFK-GLHMJAHESA-N

> <PUBCHEM_XLOGP3_AA>
4.4

> <PUBCHEM_EXACT_MASS>
532.37638937

> <PUBCHEM_MOLECULAR_FORMULA>
C32H52O6

> <PUBCHEM_MOLECULAR_WEIGHT>
532.8

> <PUBCHEM_OPENEYE_CAN_SMILES>
CC(CC(C(C(C)(C)O)O)OC(=O)C)C1=C2CC(C3C4(CCC(=O)C(C4CCC3(C2(CC1)C)C)(C)C)C)O

> <PUBCHEM_OPENEYE_ISO_SMILES>
C[C@H](C[C@@H]([C@@H](C(C)(C)O)O)OC(=O)C)C1=C2C[C@@H]([C@H]3[C@]4(CCC(=O)C([C@@H]4CC[C@@]3([C@]2(CC1)C)C)(C)C)C)O

> <PUBCHEM_CACTVS_TPSA>
104

> <PUBCHEM_MONOISOTOPIC_WEIGHT>
532.37638937

> <PUBCHEM_TOTAL_CHARGE>
0

> <PUBCHEM_HEAVY_ATOM_COUNT>
38

> <PUBCHEM_ATOM_DEF_STEREO_COUNT>
9

> <PUBCHEM_ATOM_UDEF_STEREO_COUNT>
0

> <PUBCHEM_BOND_DEF_STEREO_COUNT>
0

> <PUBCHEM_BOND_UDEF_STEREO_COUNT>
0

> <PUBCHEM_ISOTOPIC_ATOM_COUNT>
0

> <PUBCHEM_COMPONENT_COUNT>
1

> <PUBCHEM_CACTVS_TAUTO_COUNT>
-1

> <PUBCHEM_COORDINATE_TYPE>
1
5
255

> <PUBCHEM_BONDANNOTATIONS>
13  1  5
10  23  5
11  40  6
29  31  6
32  3  6
33  4  6
7  20  6
8  39  5
9  21  5

$$$$
