# Supplementary material for: Exploring the mechanism of Alisma orientale for the treatment of pregnancy induced hypertension and potential hepato-nephrotoxicity by using network pharmacology, network toxicology, molecular docking and molecular dynamics simulation
Source: Front Pharmacol. 2022 Nov 15;13:1027112. doi: 10.3389/fphar.2022.1027112 (PMC9705790; doi:10.3389/fphar.2022.1027112)
Supplement: Supplementary file 4 [file DataSheet8.ZIP › Supplement Materials/Compounds and Targets/Treat compound details/Alisol E 24-Acetate.sdf]

75412552
  -OEChem-09302205232D

 90 93  0     1  0  0  0  0  0999 V2000
    4.7950    0.1595    0.0000 O   0  0  0  0  0  0  0  0  0  0  0  0
    2.0000   -3.3928    0.0000 O   0  0  0  0  0  0  0  0  0  0  0  0
    9.2713    2.8158    0.0000 O   0  0  0  0  0  0  0  0  0  0  0  0
   11.5855    1.5334    0.0000 O   0  0  0  0  0  0  0  0  0  0  0  0
   11.5390    4.1788    0.0000 O   0  0  0  0  0  0  0  0  0  0  0  0
   12.8747    2.6902    0.0000 O   0  0  0  0  0  0  0  0  0  0  0  0
    6.5271   -1.8405    0.0000 C   0  0  1  0  0  0  0  0  0  0  0  0
    5.6610   -1.3405    0.0000 C   0  0  2  0  0  0  0  0  0  0  0  0
    4.7510   -1.8473    0.0000 C   0  0  2  0  0  0  0  0  0  0  0  0
    7.3931   -1.3405    0.0000 C   0  0  2  0  0  0  0  0  0  0  0  0
    4.7430   -2.8889    0.0000 C   0  0  1  0  0  0  0  0  0  0  0  0
    6.5431   -2.8820    0.0000 C   0  0  0  0  0  0  0  0  0  0  0  0
    5.6610   -0.3405    0.0000 C   0  0  2  0  0  0  0  0  0  0  0  0
    5.6451   -3.4098    0.0000 C   0  0  0  0  0  0  0  0  0  0  0  0
    7.3931   -0.3405    0.0000 C   0  0  0  0  0  0  0  0  0  0  0  0
    3.8076   -3.4387    0.0000 C   0  0  0  0  0  0  0  0  0  0  0  0
    3.8242   -1.2833    0.0000 C   0  0  0  0  0  0  0  0  0  0  0  0
    8.3393   -1.6452    0.0000 C   0  0  0  0  0  0  0  0  0  0  0  0
    6.5271    0.1595    0.0000 C   0  0  0  0  0  0  0  0  0  0  0  0
    7.1698   -2.6065    0.0000 C   0  0  0  0  0  0  0  0  0  0  0  0
    4.7587   -0.8474    0.0000 C   0  0  0  0  0  0  0  0  0  0  0  0
    8.3393   -0.0358    0.0000 C   0  0  0  0  0  0  0  0  0  0  0  0
    7.7352   -2.2802    0.0000 C   0  0  0  0  0  0  0  0  0  0  0  0
    8.9229   -0.8405    0.0000 C   0  0  0  0  0  0  0  0  0  0  0  0
    2.8763   -1.8112    0.0000 C   0  0  0  0  0  0  0  0  0  0  0  0
    2.8680   -2.8962    0.0000 C   0  0  0  0  0  0  0  0  0  0  0  0
    3.3109   -4.3066    0.0000 C   0  0  0  0  0  0  0  0  0  0  0  0
    4.3109   -4.3028    0.0000 C   0  0  0  0  0  0  0  0  0  0  0  0
    8.6500    0.9148    0.0000 C   0  0  1  0  0  0  0  0  0  0  0  0
    9.6285    1.1210    0.0000 C   0  0  0  0  0  0  0  0  0  0  0  0
    7.9821    1.6591    0.0000 C   0  0  0  0  0  0  0  0  0  0  0  0
    9.9391    2.0715    0.0000 C   0  0  1  0  0  0  0  0  0  0  0  0
   10.9176    2.2777    0.0000 C   0  0  1  0  0  0  0  0  0  0  0  0
   11.2283    3.2282    0.0000 C   0  0  0  0  0  0  0  0  0  0  0  0
   12.1788    2.9176    0.0000 C   0  0  0  0  0  0  0  0  0  0  0  0
   10.2778    3.5389    0.0000 C   0  0  0  0  0  0  0  0  0  0  0  0
   12.5640    1.7396    0.0000 C   0  0  0  0  0  0  0  0  0  0  0  0
   13.2318    0.9953    0.0000 C   0  0  0  0  0  0  0  0  0  0  0  0
    6.3972   -0.9155    0.0000 H   0  0  0  0  0  0  0  0  0  0  0  0
    4.7463   -3.7389    0.0000 H   0  0  0  0  0  0  0  0  0  0  0  0
    6.7612   -3.4624    0.0000 H   0  0  0  0  0  0  0  0  0  0  0  0
    7.1523   -2.7665    0.0000 H   0  0  0  0  0  0  0  0  0  0  0  0
    5.6610    0.2795    0.0000 H   0  0  0  0  0  0  0  0  0  0  0  0
    5.2478   -3.8857    0.0000 H   0  0  0  0  0  0  0  0  0  0  0  0
    6.0460   -3.8826    0.0000 H   0  0  0  0  0  0  0  0  0  0  0  0
    4.2324   -0.8166    0.0000 H   0  0  0  0  0  0  0  0  0  0  0  0
    3.4343   -0.8012    0.0000 H   0  0  0  0  0  0  0  0  0  0  0  0
    8.0883   -2.2121    0.0000 H   0  0  0  0  0  0  0  0  0  0  0  0
    8.8767   -1.9544    0.0000 H   0  0  0  0  0  0  0  0  0  0  0  0
    6.9256    0.6345    0.0000 H   0  0  0  0  0  0  0  0  0  0  0  0
    6.1285    0.6345    0.0000 H   0  0  0  0  0  0  0  0  0  0  0  0
    6.6949   -3.0051    0.0000 H   0  0  0  0  0  0  0  0  0  0  0  0
    7.5684   -3.0815    0.0000 H   0  0  0  0  0  0  0  0  0  0  0  0
    7.6448   -2.2080    0.0000 H   0  0  0  0  0  0  0  0  0  0  0  0
    5.3787   -0.8522    0.0000 H   0  0  0  0  0  0  0  0  0  0  0  0
    4.7635   -0.2274    0.0000 H   0  0  0  0  0  0  0  0  0  0  0  0
    4.1388   -0.8426    0.0000 H   0  0  0  0  0  0  0  0  0  0  0  0
    7.1526   -2.4923    0.0000 H   0  0  0  0  0  0  0  0  0  0  0  0
    7.9473   -2.8627    0.0000 H   0  0  0  0  0  0  0  0  0  0  0  0
    8.3178   -2.0680    0.0000 H   0  0  0  0  0  0  0  0  0  0  0  0
    9.3838   -1.2552    0.0000 H   0  0  0  0  0  0  0  0  0  0  0  0
    9.3838   -0.4258    0.0000 H   0  0  0  0  0  0  0  0  0  0  0  0
    2.6718   -1.2259    0.0000 H   0  0  0  0  0  0  0  0  0  0  0  0
    2.2647   -1.9126    0.0000 H   0  0  0  0  0  0  0  0  0  0  0  0
    2.7728   -3.9987    0.0000 H   0  0  0  0  0  0  0  0  0  0  0  0
    3.0030   -4.8447    0.0000 H   0  0  0  0  0  0  0  0  0  0  0  0
    3.8490   -4.6145    0.0000 H   0  0  0  0  0  0  0  0  0  0  0  0
    3.7752   -4.6148    0.0000 H   0  0  0  0  0  0  0  0  0  0  0  0
    4.6230   -4.8385    0.0000 H   0  0  0  0  0  0  0  0  0  0  0  0
    4.8466   -3.9907    0.0000 H   0  0  0  0  0  0  0  0  0  0  0  0
    8.0433    0.7869    0.0000 H   0  0  0  0  0  0  0  0  0  0  0  0
    4.7950    0.7795    0.0000 H   0  0  0  0  0  0  0  0  0  0  0  0
    9.6490    0.5013    0.0000 H   0  0  0  0  0  0  0  0  0  0  0  0
   10.2423    1.0336    0.0000 H   0  0  0  0  0  0  0  0  0  0  0  0
    8.4436    2.0731    0.0000 H   0  0  0  0  0  0  0  0  0  0  0  0
    7.5681    2.1205    0.0000 H   0  0  0  0  0  0  0  0  0  0  0  0
    7.5207    1.2450    0.0000 H   0  0  0  0  0  0  0  0  0  0  0  0
   10.1317    2.6608    0.0000 H   0  0  0  0  0  0  0  0  0  0  0  0
   10.7250    1.6884    0.0000 H   0  0  0  0  0  0  0  0  0  0  0  0
    9.4639    3.4051    0.0000 H   0  0  0  0  0  0  0  0  0  0  0  0
   11.9862    2.3282    0.0000 H   0  0  0  0  0  0  0  0  0  0  0  0
   12.7681    2.7250    0.0000 H   0  0  0  0  0  0  0  0  0  0  0  0
   12.3714    3.5069    0.0000 H   0  0  0  0  0  0  0  0  0  0  0  0
   10.4704    4.1282    0.0000 H   0  0  0  0  0  0  0  0  0  0  0  0
    9.6885    3.7315    0.0000 H   0  0  0  0  0  0  0  0  0  0  0  0
   10.0852    2.9496    0.0000 H   0  0  0  0  0  0  0  0  0  0  0  0
   12.1456    4.3066    0.0000 H   0  0  0  0  0  0  0  0  0  0  0  0
   12.7704    0.5813    0.0000 H   0  0  0  0  0  0  0  0  0  0  0  0
   13.6459    0.5339    0.0000 H   0  0  0  0  0  0  0  0  0  0  0  0
   13.6933    1.4094    0.0000 H   0  0  0  0  0  0  0  0  0  0  0  0
 13  1  1  1  0  0  0
  1 72  1  0  0  0  0
  2 26  2  0  0  0  0
 32  3  1  6  0  0  0
  3 80  1  0  0  0  0
 33  4  1  1  0  0  0
  4 37  1  0  0  0  0
  5 34  1  0  0  0  0
  5 87  1  0  0  0  0
  6 37  2  0  0  0  0
  7  8  1  0  0  0  0
  7 10  1  0  0  0  0
  7 12  1  0  0  0  0
  7 20  1  6  0  0  0
  8  9  1  0  0  0  0
  8 13  1  0  0  0  0
  8 39  1  1  0  0  0
  9 11  1  0  0  0  0
  9 17  1  0  0  0  0
  9 21  1  1  0  0  0
 10 15  1  0  0  0  0
 10 18  1  0  0  0  0
 10 23  1  1  0  0  0
 11 14  1  0  0  0  0
 11 16  1  0  0  0  0
 11 40  1  6  0  0  0
 12 14  1  0  0  0  0
 12 41  1  0  0  0  0
 12 42  1  0  0  0  0
 13 19  1  0  0  0  0
 13 43  1  0  0  0  0
 14 44  1  0  0  0  0
 14 45  1  0  0  0  0
 15 19  1  0  0  0  0
 15 22  2  0  0  0  0
 16 26  1  0  0  0  0
 16 27  1  0  0  0  0
 16 28  1  0  0  0  0
 17 25  1  0  0  0  0
 17 46  1  0  0  0  0
 17 47  1  0  0  0  0
 18 24  1  0  0  0  0
 18 48  1  0  0  0  0
 18 49  1  0  0  0  0
 19 50  1  0  0  0  0
 19 51  1  0  0  0  0
 20 52  1  0  0  0  0
 20 53  1  0  0  0  0
 20 54  1  0  0  0  0
 21 55  1  0  0  0  0
 21 56  1  0  0  0  0
 21 57  1  0  0  0  0
 22 24  1  0  0  0  0
 22 29  1  0  0  0  0
 23 58  1  0  0  0  0
 23 59  1  0  0  0  0
 23 60  1  0  0  0  0
 24 61  1  0  0  0  0
 24 62  1  0  0  0  0
 25 26  1  0  0  0  0
 25 63  1  0  0  0  0
 25 64  1  0  0  0  0
 27 65  1  0  0  0  0
 27 66  1  0  0  0  0
 27 67  1  0  0  0  0
 28 68  1  0  0  0  0
 28 69  1  0  0  0  0
 28 70  1  0  0  0  0
 29 30  1  0  0  0  0
 29 31  1  6  0  0  0
 29 71  1  0  0  0  0
 30 32  1  0  0  0  0
 30 73  1  0  0  0  0
 30 74  1  0  0  0  0
 31 75  1  0  0  0  0
 31 76  1  0  0  0  0
 31 77  1  0  0  0  0
 32 33  1  0  0  0  0
 32 78  1  0  0  0  0
 33 34  1  0  0  0  0
 33 79  1  0  0  0  0
 34 35  1  0  0  0  0
 34 36  1  0  0  0  0
 35 81  1  0  0  0  0
 35 82  1  0  0  0  0
 35 83  1  0  0  0  0
 36 84  1  0  0  0  0
 36 85  1  0  0  0  0
 36 86  1  0  0  0  0
 37 38  1  0  0  0  0
 38 88  1  0  0  0  0
 38 89  1  0  0  0  0
 38 90  1  0  0  0  0
M  END
> <PUBCHEM_COMPOUND_CID>
75412552

> <PUBCHEM_COMPOUND_CANONICALIZED>
1

> <PUBCHEM_CACTVS_COMPLEXITY>
1010

> <PUBCHEM_CACTVS_HBOND_ACCEPTOR>
6

> <PUBCHEM_CACTVS_HBOND_DONOR>
3

> <PUBCHEM_CACTVS_ROTATABLE_BOND>
7

> <PUBCHEM_CACTVS_SUBSKEYS>
AAADcfB8OAAAAAAAAAAAAAAAAAAAAQAAAAAwYMAAAAAAAEDAAAAAGgAACAAAD1SggAICCAAABgCIAoDQCAAAAAAgAAAACAEAAAgBEBIAAAACQAAFwAALAAOIyPCPgAAAAAAAAADAAAYAADAAAAAAAAAAAA==

> <PUBCHEM_IUPAC_OPENEYE_NAME>
[(1S,2S,4R)-2-hydroxy-1-(1-hydroxy-1-methyl-ethyl)-4-[(5R,8S,9S,10S,11S,14R)-11-hydroxy-4,4,8,10,14-pentamethyl-3-oxo-1,2,5,6,7,9,11,12,15,16-decahydrocyclopenta[a]phenanthren-17-yl]pentyl] acetate

> <PUBCHEM_IUPAC_CAS_NAME>
acetic acid [(3S,4S,6R)-2,4-dihydroxy-6-[(5R,8S,9S,10S,11S,14R)-11-hydroxy-4,4,8,10,14-pentamethyl-3-oxo-1,2,5,6,7,9,11,12,15,16-decahydrocyclopenta[a]phenanthren-17-yl]-2-methylheptan-3-yl] ester

> <PUBCHEM_IUPAC_NAME_MARKUP>
[(3<I>S</I>,4<I>S</I>,6<I>R</I>)-2,4-dihydroxy-6-[(5<I>R</I>,8<I>S</I>,9<I>S</I>,10<I>S</I>,11<I>S</I>,14<I>R</I>)-11-hydroxy-4,4,8,10,14-pentamethyl-3-oxo-1,2,5,6,7,9,11,12,15,16-decahydrocyclopenta[a]phenanthren-17-yl]-2-methylheptan-3-yl] acetate

> <PUBCHEM_IUPAC_NAME>
[(3S,4S,6R)-2,4-dihydroxy-6-[(5R,8S,9S,10S,11S,14R)-11-hydroxy-4,4,8,10,14-pentamethyl-3-oxo-1,2,5,6,7,9,11,12,15,16-decahydrocyclopenta[a]phenanthren-17-yl]-2-methylheptan-3-yl] acetate

> <PUBCHEM_IUPAC_SYSTEMATIC_NAME>
[(3S,4S,6R)-2-methyl-2,4-bis(oxidanyl)-6-[(5R,8S,9S,10S,11S,14R)-4,4,8,10,14-pentamethyl-11-oxidanyl-3-oxidanylidene-1,2,5,6,7,9,11,12,15,16-decahydrocyclopenta[a]phenanthren-17-yl]heptan-3-yl] ethanoate

> <PUBCHEM_IUPAC_TRADITIONAL_NAME>
acetic acid [(1S,2S,4R)-2-hydroxy-4-[(5R,8S,9S,10S,11S,14R)-11-hydroxy-3-keto-4,4,8,10,14-pentamethyl-1,2,5,6,7,9,11,12,15,16-decahydrocyclopenta[a]phenanthren-17-yl]-1-(1-hydroxy-1-methyl-ethyl)pentyl] ester

> <PUBCHEM_IUPAC_INCHI>
InChI=1S/C32H52O6/c1-18(16-23(35)27(29(5,6)37)38-19(2)33)20-10-14-31(8)21(20)17-22(34)26-30(7)13-12-25(36)28(3,4)24(30)11-15-32(26,31)9/h18,22-24,26-27,34-35,37H,10-17H2,1-9H3/t18-,22+,23+,24+,26+,27+,30+,31+,32+/m1/s1

> <PUBCHEM_IUPAC_INCHIKEY>
WXHUQVMHWUQNTG-GLHMJAHESA-N

> <PUBCHEM_XLOGP3_AA>
4.4

> <PUBCHEM_EXACT_MASS>
532.37638937

> <PUBCHEM_MOLECULAR_FORMULA>
C32H52O6

> <PUBCHEM_MOLECULAR_WEIGHT>
532.8

> <PUBCHEM_OPENEYE_CAN_SMILES>
CC(CC(C(C(C)(C)O)OC(=O)C)O)C1=C2CC(C3C4(CCC(=O)C(C4CCC3(C2(CC1)C)C)(C)C)C)O

> <PUBCHEM_OPENEYE_ISO_SMILES>
C[C@H](C[C@@H]([C@@H](C(C)(C)O)OC(=O)C)O)C1=C2C[C@@H]([C@H]3[C@]4(CCC(=O)C([C@@H]4CC[C@@]3([C@]2(CC1)C)C)(C)C)C)O

> <PUBCHEM_CACTVS_TPSA>
104

> <PUBCHEM_MONOISOTOPIC_WEIGHT>
532.37638937

> <PUBCHEM_TOTAL_CHARGE>
0

> <PUBCHEM_HEAVY_ATOM_COUNT>
38

> <PUBCHEM_ATOM_DEF_STEREO_COUNT>
9

> <PUBCHEM_ATOM_UDEF_STEREO_COUNT>
0

> <PUBCHEM_BOND_DEF_STEREO_COUNT>
0

> <PUBCHEM_BOND_UDEF_STEREO_COUNT>
0

> <PUBCHEM_ISOTOPIC_ATOM_COUNT>
0

> <PUBCHEM_COMPONENT_COUNT>
1

> <PUBCHEM_CACTVS_TAUTO_COUNT>
-1

> <PUBCHEM_COORDINATE_TYPE>
1
5
255

> <PUBCHEM_BONDANNOTATIONS>
13  1  5
10  23  5
11  40  6
29  31  6
32  3  6
33  4  5
7  20  6
8  39  5
9  21  5

$$$$
