# Supplementary material for: Exploring the mechanism of Alisma orientale for the treatment of pregnancy induced hypertension and potential hepato-nephrotoxicity by using network pharmacology, network toxicology, molecular docking and molecular dynamics simulation
Source: Front Pharmacol. 2022 Nov 15;13:1027112. doi: 10.3389/fphar.2022.1027112 (PMC9705790; doi:10.3389/fphar.2022.1027112)
Supplement: Supplementary file 4 [file DataSheet8.ZIP › Supplement Materials/Compounds and Targets/Treat compound details/Alizexol A.sdf]

76310823
  -OEChem-09302207022D

 88 92  0     1  0  0  0  0  0999 V2000
    6.6098    3.7967    0.0000 O   0  0  0  0  0  0  0  0  0  0  0  0
    8.4026   -1.1256    0.0000 O   0  0  0  0  0  0  0  0  0  0  0  0
    2.1359    4.4411    0.0000 O   0  0  0  0  0  0  0  0  0  0  0  0
    9.6062   -2.7496    0.0000 O   0  0  0  0  0  0  0  0  0  0  0  0
   12.0073   -1.6384    0.0000 O   0  0  0  0  0  0  0  0  0  0  0  0
   11.1852   -3.4616    0.0000 O   0  0  0  0  0  0  0  0  0  0  0  0
    5.7438    1.2967    0.0000 C   0  0  1  0  0  0  0  0  0  0  0  0
    5.7438    2.2967    0.0000 C   0  0  2  0  0  0  0  0  0  0  0  0
    4.8498    2.8314    0.0000 C   0  0  2  0  0  0  0  0  0  0  0  0
    6.6098    0.7967    0.0000 C   0  0  2  0  0  0  0  0  0  0  0  0
    3.9438    2.3176    0.0000 C   0  0  1  0  0  0  0  0  0  0  0  0
    4.8498    0.7621    0.0000 C   0  0  0  0  0  0  0  0  0  0  0  0
    6.6098    2.7967    0.0000 C   0  0  2  0  0  0  0  0  0  0  0  0
    7.4758    1.2967    0.0000 C   0  0  0  0  0  0  0  0  0  0  0  0
    3.9438    1.2759    0.0000 C   0  0  0  0  0  0  0  0  0  0  0  0
    6.8190   -0.1751    0.0000 C   0  0  0  0  0  0  0  0  0  0  0  0
    3.0000    2.8528    0.0000 C   0  0  0  0  0  0  0  0  0  0  0  0
    4.8749    3.9161    0.0000 C   0  0  0  0  0  0  0  0  0  0  0  0
    7.4758    2.2967    0.0000 C   0  0  0  0  0  0  0  0  0  0  0  0
    5.4019    0.3570    0.0000 C   0  0  0  0  0  0  0  0  0  0  0  0
    7.8077   -0.2781    0.0000 C   0  0  1  0  0  0  0  0  0  0  0  0
    8.2129    0.6297    0.0000 C   0  0  0  0  0  0  0  0  0  0  0  0
    5.7197    3.3247    0.0000 C   0  0  0  0  0  0  0  0  0  0  0  0
    5.9670    0.0307    0.0000 C   0  0  0  0  0  0  0  0  0  0  0  0
    3.9438    4.4730    0.0000 C   0  0  0  0  0  0  0  0  0  0  0  0
    3.0000    3.9378    0.0000 C   0  0  0  0  0  0  0  0  0  0  0  0
    9.2410    0.7529    0.0000 C   0  0  1  0  0  0  0  0  0  0  0  0
    2.0000    2.8489    0.0000 C   0  0  0  0  0  0  0  0  0  0  0  0
    2.5033    1.9848    0.0000 C   0  0  0  0  0  0  0  0  0  0  0  0
    9.8553   -0.0807    0.0000 C   0  0  0  0  0  0  0  0  0  0  0  0
    9.4333   -1.0262    0.0000 C   0  0  1  0  0  0  0  0  0  0  0  0
    9.6379    1.6707    0.0000 C   0  0  0  0  0  0  0  0  0  0  0  0
   10.0173   -1.8380    0.0000 C   0  0  2  0  0  0  0  0  0  0  0  0
   11.0123   -1.7382    0.0000 C   0  0  0  0  0  0  0  0  0  0  0  0
   11.1121   -2.7332    0.0000 C   0  0  0  0  0  0  0  0  0  0  0  0
   10.9125   -0.7432    0.0000 C   0  0  0  0  0  0  0  0  0  0  0  0
   10.1902   -3.5614    0.0000 C   0  0  0  0  0  0  0  0  0  0  0  0
    9.7792   -4.4730    0.0000 C   0  0  0  0  0  0  0  0  0  0  0  0
    6.4799    1.8717    0.0000 H   0  0  0  0  0  0  0  0  0  0  0  0
    3.2093    1.8897    0.0000 H   0  0  0  0  0  0  0  0  0  0  0  0
    4.4562    0.2831    0.0000 H   0  0  0  0  0  0  0  0  0  0  0  0
    5.2544    0.2923    0.0000 H   0  0  0  0  0  0  0  0  0  0  0  0
    7.1468    3.1067    0.0000 H   0  0  0  0  0  0  0  0  0  0  0  0
    3.3329    1.3820    0.0000 H   0  0  0  0  0  0  0  0  0  0  0  0
    3.7347    0.6922    0.0000 H   0  0  0  0  0  0  0  0  0  0  0  0
    6.2025   -0.2411    0.0000 H   0  0  0  0  0  0  0  0  0  0  0  0
    6.8199   -0.7951    0.0000 H   0  0  0  0  0  0  0  0  0  0  0  0
    5.4832    3.7959    0.0000 H   0  0  0  0  0  0  0  0  0  0  0  0
    5.0974    4.4948    0.0000 H   0  0  0  0  0  0  0  0  0  0  0  0
    8.0864    2.1891    0.0000 H   0  0  0  0  0  0  0  0  0  0  0  0
    7.6879    2.8794    0.0000 H   0  0  0  0  0  0  0  0  0  0  0  0
    4.8192    0.5690    0.0000 H   0  0  0  0  0  0  0  0  0  0  0  0
    5.1899   -0.2256    0.0000 H   0  0  0  0  0  0  0  0  0  0  0  0
    5.9845    0.1450    0.0000 H   0  0  0  0  0  0  0  0  0  0  0  0
    7.3771   -1.0110    0.0000 H   0  0  0  0  0  0  0  0  0  0  0  0
    6.0256    2.7854    0.0000 H   0  0  0  0  0  0  0  0  0  0  0  0
    6.2590    3.6306    0.0000 H   0  0  0  0  0  0  0  0  0  0  0  0
    5.4138    3.8640    0.0000 H   0  0  0  0  0  0  0  0  0  0  0  0
    5.4921    0.4293    0.0000 H   0  0  0  0  0  0  0  0  0  0  0  0
    5.5684   -0.4442    0.0000 H   0  0  0  0  0  0  0  0  0  0  0  0
    6.4419   -0.3678    0.0000 H   0  0  0  0  0  0  0  0  0  0  0  0
    4.3484    4.9428    0.0000 H   0  0  0  0  0  0  0  0  0  0  0  0
    3.5502    4.9520    0.0000 H   0  0  0  0  0  0  0  0  0  0  0  0
    8.8702    1.2498    0.0000 H   0  0  0  0  0  0  0  0  0  0  0  0
    1.9976    3.4689    0.0000 H   0  0  0  0  0  0  0  0  0  0  0  0
    1.3800    2.8466    0.0000 H   0  0  0  0  0  0  0  0  0  0  0  0
    2.0024    2.2290    0.0000 H   0  0  0  0  0  0  0  0  0  0  0  0
    1.9652    2.2928    0.0000 H   0  0  0  0  0  0  0  0  0  0  0  0
    2.1954    1.4467    0.0000 H   0  0  0  0  0  0  0  0  0  0  0  0
    3.0415    1.6769    0.0000 H   0  0  0  0  0  0  0  0  0  0  0  0
    7.1468    4.1067    0.0000 H   0  0  0  0  0  0  0  0  0  0  0  0
   10.3699   -0.4265    0.0000 H   0  0  0  0  0  0  0  0  0  0  0  0
   10.2841    0.3672    0.0000 H   0  0  0  0  0  0  0  0  0  0  0  0
    9.0824   -1.8004    0.0000 H   0  0  0  0  0  0  0  0  0  0  0  0
   10.2070    1.4246    0.0000 H   0  0  0  0  0  0  0  0  0  0  0  0
    9.8840    2.2398    0.0000 H   0  0  0  0  0  0  0  0  0  0  0  0
    9.0688    1.9168    0.0000 H   0  0  0  0  0  0  0  0  0  0  0  0
   10.3793   -2.3413    0.0000 H   0  0  0  0  0  0  0  0  0  0  0  0
   10.4952   -2.7951    0.0000 H   0  0  0  0  0  0  0  0  0  0  0  0
   11.1740   -3.3501    0.0000 H   0  0  0  0  0  0  0  0  0  0  0  0
   11.7290   -2.6713    0.0000 H   0  0  0  0  0  0  0  0  0  0  0  0
   11.5294   -0.6813    0.0000 H   0  0  0  0  0  0  0  0  0  0  0  0
   10.8506   -0.1263    0.0000 H   0  0  0  0  0  0  0  0  0  0  0  0
   10.2956   -0.8051    0.0000 H   0  0  0  0  0  0  0  0  0  0  0  0
   12.3694   -2.1416    0.0000 H   0  0  0  0  0  0  0  0  0  0  0  0
    9.2140   -4.2182    0.0000 H   0  0  0  0  0  0  0  0  0  0  0  0
    9.5243   -5.0382    0.0000 H   0  0  0  0  0  0  0  0  0  0  0  0
   10.3444   -4.7279    0.0000 H   0  0  0  0  0  0  0  0  0  0  0  0
 13  1  1  1  0  0  0
  1 71  1  0  0  0  0
  2 21  1  0  0  0  0
  2 31  1  0  0  0  0
  3 26  2  0  0  0  0
 33  4  1  6  0  0  0
  4 37  1  0  0  0  0
  5 34  1  0  0  0  0
  5 85  1  0  0  0  0
  6 37  2  0  0  0  0
  7  8  1  0  0  0  0
  7 10  1  0  0  0  0
  7 12  1  0  0  0  0
  7 20  1  6  0  0  0
  8  9  1  0  0  0  0
  8 13  1  0  0  0  0
  8 39  1  1  0  0  0
  9 11  1  0  0  0  0
  9 18  1  0  0  0  0
  9 23  1  1  0  0  0
 10 14  1  0  0  0  0
 10 16  1  0  0  0  0
 10 24  1  1  0  0  0
 11 15  1  0  0  0  0
 11 17  1  0  0  0  0
 11 40  1  6  0  0  0
 12 15  1  0  0  0  0
 12 41  1  0  0  0  0
 12 42  1  0  0  0  0
 13 19  1  0  0  0  0
 13 43  1  0  0  0  0
 14 19  1  0  0  0  0
 14 22  2  0  0  0  0
 15 44  1  0  0  0  0
 15 45  1  0  0  0  0
 16 21  1  0  0  0  0
 16 46  1  0  0  0  0
 16 47  1  0  0  0  0
 17 26  1  0  0  0  0
 17 28  1  0  0  0  0
 17 29  1  0  0  0  0
 18 25  1  0  0  0  0
 18 48  1  0  0  0  0
 18 49  1  0  0  0  0
 19 50  1  0  0  0  0
 19 51  1  0  0  0  0
 20 52  1  0  0  0  0
 20 53  1  0  0  0  0
 20 54  1  0  0  0  0
 21 22  1  0  0  0  0
 21 55  1  6  0  0  0
 22 27  1  0  0  0  0
 23 56  1  0  0  0  0
 23 57  1  0  0  0  0
 23 58  1  0  0  0  0
 24 59  1  0  0  0  0
 24 60  1  0  0  0  0
 24 61  1  0  0  0  0
 25 26  1  0  0  0  0
 25 62  1  0  0  0  0
 25 63  1  0  0  0  0
 27 30  1  0  0  0  0
 27 32  1  6  0  0  0
 27 64  1  0  0  0  0
 28 65  1  0  0  0  0
 28 66  1  0  0  0  0
 28 67  1  0  0  0  0
 29 68  1  0  0  0  0
 29 69  1  0  0  0  0
 29 70  1  0  0  0  0
 30 31  1  0  0  0  0
 30 72  1  0  0  0  0
 30 73  1  0  0  0  0
 31 33  1  0  0  0  0
 31 74  1  6  0  0  0
 32 75  1  0  0  0  0
 32 76  1  0  0  0  0
 32 77  1  0  0  0  0
 33 34  1  0  0  0  0
 33 78  1  0  0  0  0
 34 35  1  0  0  0  0
 34 36  1  0  0  0  0
 35 79  1  0  0  0  0
 35 80  1  0  0  0  0
 35 81  1  0  0  0  0
 36 82  1  0  0  0  0
 36 83  1  0  0  0  0
 36 84  1  0  0  0  0
 37 38  1  0  0  0  0
 38 86  1  0  0  0  0
 38 87  1  0  0  0  0
 38 88  1  0  0  0  0
M  END
> <PUBCHEM_COMPOUND_CID>
76310823

> <PUBCHEM_COMPOUND_CANONICALIZED>
1

> <PUBCHEM_CACTVS_COMPLEXITY>
1060

> <PUBCHEM_CACTVS_HBOND_ACCEPTOR>
6

> <PUBCHEM_CACTVS_HBOND_DONOR>
2

> <PUBCHEM_CACTVS_ROTATABLE_BOND>
4

> <PUBCHEM_CACTVS_SUBSKEYS>
AAADcfB8OAAAAAAAAAAAAAAAAAAAAQAAAAA0YMEAAAAAAEDAAAAAGgAACAAAD1SggAICCAAABgCIAoDQCAAAAAAgAAAACAEAAAgBFBIAIAACUAAFwAALIAOIyPCPgAAAAAAAAADAAAYAADAAAAAAAAAAAA==

> <PUBCHEM_IUPAC_OPENEYE_NAME>
[(1R)-2-hydroxy-1-[(1S,2R,4S,6S,8R,12S,13S,14S,19R)-12-hydroxy-1,2,8,14,18,18-hexamethyl-17-oxo-5-oxapentacyclo[11.8.0.02,10.04,9.014,19]henicos-9-en-6-yl]-2-methyl-propyl] acetate

> <PUBCHEM_IUPAC_CAS_NAME>
acetic acid [(1R)-2-hydroxy-1-[(1S,2R,4S,6S,8R,12S,13S,14S,19R)-12-hydroxy-1,2,8,14,18,18-hexamethyl-17-oxo-5-oxapentacyclo[11.8.0.02,10.04,9.014,19]heneicos-9-en-6-yl]-2-methylpropyl] ester

> <PUBCHEM_IUPAC_NAME_MARKUP>
[(1<I>R</I>)-2-hydroxy-1-[(1<I>S</I>,2<I>R</I>,4<I>S</I>,6<I>S</I>,8<I>R</I>,12<I>S</I>,13<I>S</I>,14<I>S</I>,19<I>R</I>)-12-hydroxy-1,2,8,14,18,18-hexamethyl-17-oxo-5-oxapentacyclo[11.8.0.0<SUP>2,10</SUP>.0<SUP>4,9</SUP>.0<SUP>14,19</SUP>]henicos-9-en-6-yl]-2-methylpropyl] acetate

> <PUBCHEM_IUPAC_NAME>
[(1R)-2-hydroxy-1-[(1S,2R,4S,6S,8R,12S,13S,14S,19R)-12-hydroxy-1,2,8,14,18,18-hexamethyl-17-oxo-5-oxapentacyclo[11.8.0.02,10.04,9.014,19]henicos-9-en-6-yl]-2-methylpropyl] acetate

> <PUBCHEM_IUPAC_SYSTEMATIC_NAME>
[(1R)-1-[(1S,2R,4S,6S,8R,12S,13S,14S,19R)-1,2,8,14,18,18-hexamethyl-12-oxidanyl-17-oxidanylidene-5-oxapentacyclo[11.8.0.02,10.04,9.014,19]henicos-9-en-6-yl]-2-methyl-2-oxidanyl-propyl] ethanoate

> <PUBCHEM_IUPAC_TRADITIONAL_NAME>
acetic acid [(1R)-2-hydroxy-1-[(1S,2R,4S,6S,8R,12S,13S,14S,19R)-12-hydroxy-17-keto-1,2,8,14,18,18-hexamethyl-5-oxapentacyclo[11.8.0.02,10.04,9.014,19]heneicos-9-en-6-yl]-2-methyl-propyl] ester

> <PUBCHEM_IUPAC_INCHI>
InChI=1S/C32H50O6/c1-17-14-21(27(29(5,6)36)37-18(2)33)38-22-16-32(9)19(25(17)22)15-20(34)26-30(7)12-11-24(35)28(3,4)23(30)10-13-31(26,32)8/h17,20-23,26-27,34,36H,10-16H2,1-9H3/t17-,20+,21+,22+,23+,26+,27-,30+,31+,32+/m1/s1

> <PUBCHEM_IUPAC_INCHIKEY>
KFWYQAKZMXFEFB-XKFNBYHKSA-N

> <PUBCHEM_XLOGP3_AA>
4.1

> <PUBCHEM_EXACT_MASS>
530.36073931

> <PUBCHEM_MOLECULAR_FORMULA>
C32H50O6

> <PUBCHEM_MOLECULAR_WEIGHT>
530.7

> <PUBCHEM_OPENEYE_CAN_SMILES>
CC1CC(OC2C1=C3CC(C4C5(CCC(=O)C(C5CCC4(C3(C2)C)C)(C)C)C)O)C(C(C)(C)O)OC(=O)C

> <PUBCHEM_OPENEYE_ISO_SMILES>
C[C@@H]1C[C@H](O[C@@H]2C1=C3C[C@@H]([C@H]4[C@]5(CCC(=O)C([C@@H]5CC[C@@]4([C@]3(C2)C)C)(C)C)C)O)[C@H](C(C)(C)O)OC(=O)C

> <PUBCHEM_CACTVS_TPSA>
93.1

> <PUBCHEM_MONOISOTOPIC_WEIGHT>
530.36073931

> <PUBCHEM_TOTAL_CHARGE>
0

> <PUBCHEM_HEAVY_ATOM_COUNT>
38

> <PUBCHEM_ATOM_DEF_STEREO_COUNT>
10

> <PUBCHEM_ATOM_UDEF_STEREO_COUNT>
0

> <PUBCHEM_BOND_DEF_STEREO_COUNT>
0

> <PUBCHEM_BOND_UDEF_STEREO_COUNT>
0

> <PUBCHEM_ISOTOPIC_ATOM_COUNT>
0

> <PUBCHEM_COMPONENT_COUNT>
1

> <PUBCHEM_CACTVS_TAUTO_COUNT>
-1

> <PUBCHEM_COORDINATE_TYPE>
1
5
255

> <PUBCHEM_BONDANNOTATIONS>
13  1  5
10  24  5
11  40  6
21  55  6
27  32  6
31  74  6
33  4  6
7  20  6
8  39  5
9  23  5

$$$$
