# Supplementary material for: Exploring the mechanism of Alisma orientale for the treatment of pregnancy induced hypertension and potential hepato-nephrotoxicity by using network pharmacology, network toxicology, molecular docking and molecular dynamics simulation
Source: Front Pharmacol. 2022 Nov 15;13:1027112. doi: 10.3389/fphar.2022.1027112 (PMC9705790; doi:10.3389/fphar.2022.1027112)
Supplement: Supplementary file 4 [file DataSheet8.ZIP › Supplement Materials/Compounds and Targets/Treat compound details/DisGeNET_PIH.xlsx]

## Sheet: C0852036
Disease	Disease_id	Gene	Gene_id	UniProt	Gene_Full_Name	Protein_Class	N_diseases_g	DSI_g	DPI_g	pLI	Score_gda	EL_gda	EI_gda	N_PMIDs	N_SNPs_gda	First_Ref	Last_Ref
Pregnancy associated hypertension	C0852036	NOS3	4846	P29474	nitric oxide synthase 3		706	0.378	0.885	6.7246e-07	0.4		0.846	13	3	1997	2017
Pregnancy associated hypertension	C0852036	AGT	183	P01019	angiotensinogen	Enzyme modulator	765	0.367	0.923	4.9706e-08	0.3		0.909	22	3	1997	2019
Pregnancy associated hypertension	C0852036	HP	3240	P00738	haptoglobin	Enzyme	464	0.412	0.885	1.736e-05	0.3		1	1	0	2006	2006
Pregnancy associated hypertension	C0852036	ACE	1636	P12821	angiotensin I converting enzyme	Enzyme	1082	0.328	0.923	1.0344e-37	0.29		0.6	10	1	1996	2015
Pregnancy associated hypertension	C0852036	TNF	7124	P01375	tumor necrosis factor	Signaling	2724	0.231	0.962	0.8033	0.27		1	8	0	2006	2019
Pregnancy associated hypertension	C0852036	ACE2	59272	Q9BYF1	angiotensin I converting enzyme 2	Enzyme	253	0.477	0.769	0.99769	0.21		0.5	2	1	2008	2018
Pregnancy associated hypertension	C0852036	TFPI	7035	P10646	tissue factor pathway inhibitor	Enzyme modulator	230	0.486	0.808	0.2477	0.2		1	1	0	2012	2012
Pregnancy associated hypertension	C0852036	HMOX1	3162	P09601	heme oxygenase 1		666	0.381	0.923	0.0096817	0.2		1	1	0	2011	2011
Pregnancy associated hypertension	C0852036	VEGFA	7422	P15692	vascular endothelial growth factor A	Signaling	1899	0.266	0.923	2.4085e-05	0.1		1	10	1	2009	2019
Pregnancy associated hypertension	C0852036	MMP9	4318	P14780	matrix metallopeptidase 9	Enzyme	1337	0.305	0.923	1.8869e-17	0.1		1	12	2	2005	2020
Pregnancy associated hypertension	C0852036	REN	5972	P00797	renin	Enzyme	721	0.37	0.923	2.4297e-07	0.08		1	8	0	1982	2018
Pregnancy associated hypertension	C0852036	AGTR1	185	P30556	angiotensin II receptor type 1	G-protein coupled receptor	440	0.423	0.846	0.00053161	0.07		1	7	0	2001	2019
Pregnancy associated hypertension	C0852036	MMP2	4313	P08253	matrix metallopeptidase 2	Enzyme	1021	0.333	0.923	0.83878	0.06		1	6	0	2008	2020
Pregnancy associated hypertension	C0852036	MTHFR	4524	P42898	methylenetetrahydrofolate reductase		985	0.337	0.885	3.2068e-10	0.06		0.833	6	2	2004	2014
Pregnancy associated hypertension	C0852036	TIMP1	7076	P01033	TIMP metallopeptidase inhibitor 1	Enzyme modulator	603	0.38	0.885	0.4993	0.05		0.8	5	1	2005	2019
Pregnancy associated hypertension	C0852036	SELENBP1	8991	Q13228	selenium binding protein 1	Immune response	214	0.493	0.846	3.2268e-16	0.04		1	4	0	2017	2020
Pregnancy associated hypertension	C0852036	CCHCR1	54535	Q8TD31	coiled-coil alpha-helical rod protein 1		193	0.505	0.808	1.0122e-16	0.04		1	4	0	2017	2020
Pregnancy associated hypertension	C0852036	SHBG	6462	P04278	sex hormone binding globulin		368	0.438	0.808	1.2538e-06	0.04		1	4	0	2017	2020
Pregnancy associated hypertension	C0852036	LEP	3952	P41159	leptin		931	0.349	0.846	0.46491	0.04		1	4	0	2008	2017
Pregnancy associated hypertension	C0852036	IL6	3569	P05231	interleukin 6		2367	0.248	0.962	0.31536	0.04		1	4	0	2018	2019
Pregnancy associated hypertension	C0852036	PGF	5228	P49763	placental growth factor	Signaling	288	0.46	0.846	0.1288	0.04		1	4	0	2012	2018
Pregnancy associated hypertension	C0852036	ADIPOQ	9370	Q15848	adiponectin, C1Q and collagen domain containing		679	0.376	0.885	4.6434e-09	0.04		1	4	0	2014	2019
Pregnancy associated hypertension	C0852036	VCAM1	7412	P19320	vascular cell adhesion molecule 1		406	0.422	0.808	0.79791	0.03		1	3	0	2002	2019
Pregnancy associated hypertension	C0852036	PAPPA	5069	Q13219	pappalysin 1		125	0.558	0.692	0.1613	0.03		1	3	0	2017	2019
Pregnancy associated hypertension	C0852036	HSD11B2	3291	P80365	hydroxysteroid 11-beta dehydrogenase 2	Enzyme	163	0.532	0.808	0.11777	0.03		1	3	0	2013	2018
Pregnancy associated hypertension	C0852036	F2	2147	P00734	coagulation factor II, thrombin	Enzyme	490	0.415	0.885	0.0011118	0.03		0.667	3	1	1999	2010
Pregnancy associated hypertension	C0852036	CRP	1401	P02741	C-reactive protein		1483	0.299	0.962	0.0036969	0.03		1	3	0	2018	2019
Pregnancy associated hypertension	C0852036	F5	2153	P12259	coagulation factor V	Enzyme	369	0.441	0.846	5.919e-15	0.03		1	3	0	1999	2013
Pregnancy associated hypertension	C0852036	NR3C2	4306	P08235	nuclear receptor subfamily 3 group C member 2	Nuclear receptor	287	0.469	0.846	0.83739	0.03		0.667	3	1	2002	2011
Pregnancy associated hypertension	C0852036	MIR525	574470		microRNA 525		26	0.716	0.5		0.03		1	3	0	2013	2015
Pregnancy associated hypertension	C0852036	CA13	377677	Q8N1Q1	carbonic anhydrase 13		21	0.722	0.538	1.7599e-06	0.02		1	2	0	2010	2012
Pregnancy associated hypertension	C0852036	MIR518B	574474		microRNA 518b		17	0.769	0.231		0.02		1	2	0	2013	2014
Pregnancy associated hypertension	C0852036	AMH	268	P03971	anti-Mullerian hormone		242	0.476	0.846	3.3974e-12	0.02		0.5	2	0	2019	2019
Pregnancy associated hypertension	C0852036	ICAM1	3383	P05362	intercellular adhesion molecule 1		737	0.364	0.962	0.035295	0.02		1	2	0	2002	2019
Pregnancy associated hypertension	C0852036	GLS2	27165	Q9UI32	glutaminase 2	Enzyme	85	0.597	0.538	1.3239e-10	0.02		1	2	0	2017	2018
Pregnancy associated hypertension	C0852036	HPGDS	27306	O60760	hematopoietic prostaglandin D synthase		570	0.388	0.923	1.8063e-06	0.02		1	2	0	2003	2019
Pregnancy associated hypertension	C0852036	PTGS2	5743	P35354	prostaglandin-endoperoxide synthase 2	Enzyme	1234	0.314	0.962	0.99597	0.02		1	2	0	2009	2017
Pregnancy associated hypertension	C0852036	IL10	3586	P22301	interleukin 10		1679	0.281	0.923	0.0058874	0.02		1	2	0	2017	2018
Pregnancy associated hypertension	C0852036	LEPR	3953	P48357	leptin receptor	Signaling	416	0.433	0.808	0.99475	0.02		1	2	2	2010	2010
Pregnancy associated hypertension	C0852036	LGALS1	3956	P09382	galectin 1	Signaling	362	0.435	0.846	0.004488	0.02		1	2	0	1997	2018
Pregnancy associated hypertension	C0852036	NOS2	4843	P35228	nitric oxide synthase 2		783	0.364	0.923	4.0277e-15	0.02		1	2	2	2012	2016
Pregnancy associated hypertension	C0852036	SERPINE1	5054	P05121	serpin family E member 1	Enzyme modulator	770	0.359	0.885	0.043609	0.02		0.5	2	0	2003	2009
Pregnancy associated hypertension	C0852036	MPO	4353	P05164	myeloperoxidase	Enzyme	653	0.377	0.923	7.105e-15	0.02		1	2	0	2017	2018
Pregnancy associated hypertension	C0852036	MMP7	4316	P09237	matrix metallopeptidase 7	Enzyme	320	0.446	0.885	1.0404e-09	0.02		1	2	0	2017	2018
Pregnancy associated hypertension	C0852036	MMP1	4312	P03956	matrix metallopeptidase 1	Enzyme	589	0.385	0.885	7.7197e-18	0.02		0.5	2	0	2001	2017
Pregnancy associated hypertension	C0852036	ISYNA1	51477	Q9NPH2	inositol-3-phosphate synthase 1		168	0.51	0.769	2.4934e-05	0.02		1	2	0	2012	2016
Pregnancy associated hypertension	C0852036	DBP	1628	Q10586	D-box binding PAR bZIP transcription factor	Nucleic acid binding	105	0.556	0.731	0.23376	0.02		1	2	0	2017	2020
Pregnancy associated hypertension	C0852036	LPL	4023	P06858	lipoprotein lipase	Enzyme	290	0.474	0.808	1.2712e-09	0.02		0	2	0	2006	2011
Pregnancy associated hypertension	C0852036	TIMP2	7077	P16035	TIMP metallopeptidase inhibitor 2	Enzyme modulator	404	0.425	0.846	0.78893	0.02		1	2	0	2005	2008
Pregnancy associated hypertension	C0852036	PGPEP1	54858	Q9NXJ5	pyroglutamyl-peptidase I	Enzyme	116	0.581	0.769	0.0084969	0.01		1	1	0	2009	2009
Pregnancy associated hypertension	C0852036	PLG	5340	P00747	plasminogen	Enzyme	586	0.389	0.923	0.010345	0.01		1	1	0	2003	2003
Pregnancy associated hypertension	C0852036	PIK3CG	5294	P48736	phosphatidylinositol-4,5-bisphosphate 3-kinase catalytic subunit gamma	Kinase	1101	0.32	0.885	1.4076e-06	0.01		1	1	0	2019	2019
Pregnancy associated hypertension	C0852036	PLA2G2A	5320	P14555	phospholipase A2 group IIA	Enzyme	215	0.488	0.808	0.097278	0.01		1	1	0	2009	2009
Pregnancy associated hypertension	C0852036	PLA2G1B	5319	P04054	phospholipase A2 group IB	Enzyme	268	0.468	0.846	1.0057e-10	0.01		1	1	0	2009	2009
Pregnancy associated hypertension	C0852036	CENPJ	55835	Q9HC77	centromere protein J	Enzyme	150	0.546	0.846	2.0603e-27	0.01		1	1	0	2018	2018
Pregnancy associated hypertension	C0852036	NPPB	4879	P16860	natriuretic peptide B		193	0.513	0.808	9.8786e-06	0.01		1	1	0	2018	2018
Pregnancy associated hypertension	C0852036	USE1	55850	Q9NZ43	unconventional SNARE in the ER 1		89	0.592	0.769	2.0712e-05	0.01		1	1	0	2017	2017
Pregnancy associated hypertension	C0852036	PIK3CB	5291	P42338	phosphatidylinositol-4,5-bisphosphate 3-kinase catalytic subunit beta	Kinase	1083	0.322	0.885	0.99964	0.01		1	1	0	2019	2019
Pregnancy associated hypertension	C0852036	FOXP3	50943	Q9BZS1	forkhead box P3		688	0.368	0.846	0.99424	0.01		1	1	0	2018	2018
Pregnancy associated hypertension	C0852036	PIK3CA	5290	P42336	phosphatidylinositol-4,5-bisphosphate 3-kinase catalytic subunit alpha	Kinase	1511	0.292	0.923	1	0.01		1	1	0	2019	2019
Pregnancy associated hypertension	C0852036	PPARA	5465	Q07869	peroxisome proliferator activated receptor alpha	Nuclear receptor	408	0.432	0.885	0.030182	0.01		1	1	1	2010	2010
Pregnancy associated hypertension	C0852036	SERPINA1	5265	P01009	serpin family A member 1	Enzyme modulator	482	0.41	0.923	6.8497e-08	0.01		1	1	0	2019	2019
Pregnancy associated hypertension	C0852036	PPARG	5468	P37231	peroxisome proliferator activated receptor gamma	Nuclear receptor	877	0.358	0.885	0.029194	0.01		1	1	0	2018	2018
Pregnancy associated hypertension	C0852036	PON1	5444	P27169	paraoxonase 1		496	0.409	0.885	9.8142e-11	0.01		1	1	1	2006	2006
Pregnancy associated hypertension	C0852036	PPIA	5478	P62937	peptidylprolyl isomerase A		180	0.51	0.769	0.55734	0.01		1	1	0	2018	2018
Pregnancy associated hypertension	C0852036	PIK3CD	5293	O00329	phosphatidylinositol-4,5-bisphosphate 3-kinase catalytic subunit delta	Kinase	1119	0.319	0.885	0.99999	0.01		1	1	0	2019	2019
Pregnancy associated hypertension	C0852036	PDCD1	5133	Q15116	programmed cell death 1		497	0.402	0.846	0.41706	0.01		1	1	0	2018	2018
Pregnancy associated hypertension	C0852036	HTRA1	5654	Q92743	HtrA serine peptidase 1	Enzyme	164	0.532	0.692	0.00049201	0.01		1	1	0	2019	2019
Pregnancy associated hypertension	C0852036	B2M	567	P61769	beta-2-microglobulin	Immune response	352	0.447	0.846	0.56167	0.01		1	1	0	2019	2019
Pregnancy associated hypertension	C0852036	FSD1L	83856	Q9BXM9	fibronectin type III and SPRY domain containing 1 like		216	0.488	0.808	0.23386	0.01		1	1	0	2019	2019
Pregnancy associated hypertension	C0852036	FSD1	79187	Q9BTV5	fibronectin type III and SPRY domain containing 1		220	0.486	0.808	0.25199	0.01		1	1	0	2019	2019
Pregnancy associated hypertension	C0852036	YWHAZ	7534	P63104	tyrosine 3-monooxygenase/tryptophan 5-monooxygenase activation protein zeta	Chaperone	247	0.475	0.846	0.93965	0.01		1	1	0	2009	2009
Pregnancy associated hypertension	C0852036	VEGFC	7424	P49767	vascular endothelial growth factor C	Signaling	291	0.459	0.769	0.49565	0.01		1	1	0	2013	2013
Pregnancy associated hypertension	C0852036	VDR	7421	P11473	vitamin D receptor	Nuclear receptor	852	0.352	0.885	1.6787e-05	0.01		0	1	0	2012	2012
Pregnancy associated hypertension	C0852036	UCN	7349	P55089	urocortin	Signaling	134	0.539	0.769	0.44958	0.01		1	1	0	2006	2006
Pregnancy associated hypertension	C0852036	ACTG2	72	P63267	actin gamma 2, smooth muscle	Cellular structure	205	0.505	0.808	0.071036	0.01		1	1	0	2019	2019
Pregnancy associated hypertension	C0852036	TPO	7173	P07202	thyroid peroxidase	Enzyme	306	0.455	0.846	1.8182e-21	0.01		1	1	0	2019	2019
Pregnancy associated hypertension	C0852036	PLA2G6	8398	O60733	phospholipase A2 group VI	Enzyme modulator	350	0.476	0.846	2.4837e-10	0.01		1	1	0	2009	2009
Pregnancy associated hypertension	C0852036	BCAR3	8412	O75815	BCAR3 adaptor protein, NSP family member		39	0.695	0.654	0.58213	0.01		1	1	0	2019	2019
Pregnancy associated hypertension	C0852036	CD86	942	P42081	CD86 molecule		219	0.483	0.769	0.94879	0.01		1	1	0	2018	2018
Pregnancy associated hypertension	C0852036	HTRA3	94031	P83110	HtrA serine peptidase 3	Enzyme	42	0.674	0.5	6.5843e-08	0.01		1	1	0	2019	2019
Pregnancy associated hypertension	C0852036	CD163	9332	Q86VB7	CD163 molecule	Enzyme	369	0.427	0.846	0.0008338	0.01		1	1	0	2018	2018
Pregnancy associated hypertension	C0852036	WDR20	91833	Q8TBZ3	WD repeat domain 20		77	0.595	0.769	0.91532	0.01		0	1	0	2013	2013
Pregnancy associated hypertension	C0852036	ERVH48-1	90625	M5A8F1	endogenous retrovirus group 48 member 1		6	0.839	0.231		0.01		1	1	0	2008	2008
Pregnancy associated hypertension	C0852036	APLN	8862	Q9ULZ1	apelin		226	0.497	0.769	0.45897	0.01		1	1	0	2017	2017
Pregnancy associated hypertension	C0852036	GCM1	8521	Q9NP62	glial cells missing transcription factor 1		13	0.839	0.077	0.999	0.01		1	1	0	2012	2012
Pregnancy associated hypertension	C0852036	PROK1	84432	P58294	prokineticin 1	Signaling	57	0.636	0.462	6.1702e-06	0.01		1	1	0	2018	2018
Pregnancy associated hypertension	C0852036	TNNI3	7137	P19429	troponin I3, cardiac type	Cellular structure	159	0.52	0.769	0.096284	0.01		1	1	0	2019	2019
Pregnancy associated hypertension	C0852036	ACTG1	71	P63261	actin gamma 1	Cellular structure	291	0.477	0.846	0.0047837	0.01		1	1	0	2019	2019
Pregnancy associated hypertension	C0852036	CCL20	6364	P78556	C-C motif chemokine ligand 20	Signaling	242	0.474	0.846	0.00024242	0.01		1	1	0	2018	2018
Pregnancy associated hypertension	C0852036	CCL2	6347	P13500	C-C motif chemokine ligand 2	Signaling	1157	0.321	0.962	0.60786	0.01		1	1	0	2018	2018
Pregnancy associated hypertension	C0852036	BGN	633	P21810	biglycan		253	0.484	0.808	0.45229	0.01		1	1	0	2009	2009
Pregnancy associated hypertension	C0852036	ROM1	6094	Q03395	retinal outer segment membrane protein 1		117	0.579	0.654	0.00041221	0.01		1	1	0	2019	2019
Pregnancy associated hypertension	C0852036	RENBP	5973	P51606	renin binding protein	Enzyme	156	0.528	0.769	0.44916	0.01		1	1	0	1999	1999
Pregnancy associated hypertension	C0852036	MIR499A	574501		microRNA 499a		156	0.519	0.846		0.01		1	1	0	2015	2015
Pregnancy associated hypertension	C0852036	PTH	5741	P01270	parathyroid hormone		528	0.397	0.846	0.012093	0.01		1	1	0	2019	2019
Pregnancy associated hypertension	C0852036	PTGDS	5730	P41222	prostaglandin D2 synthase	Enzyme	195	0.503	0.846	0.0050922	0.01		1	1	0	2019	2019
Pregnancy associated hypertension	C0852036	SDC1	6382	P18827	syndecan 1	Extracellular structure	323	0.445	0.769	0.0084118	0.01		1	1	0	2016	2016
Pregnancy associated hypertension	C0852036	POTEM	641455	A6NI47	POTE ankyrin domain family member M		133	0.541	0.769	0.00031637	0.01		1	1	0	2019	2019
Pregnancy associated hypertension	C0852036	THRB	7068	P10828	thyroid hormone receptor beta	Nuclear receptor	142	0.554	0.769	0.99676	0.01		1	1	0	2018	2018
Pregnancy associated hypertension	C0852036	TGFB3	7043	P10600	transforming growth factor beta 3	Signaling	230	0.498	0.808	0.98727	0.01		1	1	1	2009	2009
Pregnancy associated hypertension	C0852036	MIR411	693121		microRNA 411		50	0.628	0.538		0.01		1	1	0	2019	2019
Pregnancy associated hypertension	C0852036	STIM1	6786	Q13586	stromal interaction molecule 1		247	0.501	0.808	0.77534	0.01		1	1	2	2016	2016
Pregnancy associated hypertension	C0852036	SRY	6736	Q05066	sex determining region Y	Transcription factor	315	0.456	0.808		0.01		1	1	0	2015	2015
Pregnancy associated hypertension	C0852036	SOD1	6647	P00441	superoxide dismutase 1	Enzyme	689	0.379	0.962	0.1773	0.01		1	1	0	1994	1994
Pregnancy associated hypertension	C0852036	SLC6A4	6532	P31645	solute carrier family 6 member 4	Transporter	440	0.429	0.808	0.24602	0.01		0	1	0	2015	2015
Pregnancy associated hypertension	C0852036	UBE2Z	65264	Q9H832	ubiquitin conjugating enzyme E2 Z		82	0.601	0.654	0.93838	0.01		1	1	0	2017	2017
Pregnancy associated hypertension	C0852036	FHL5	9457	Q5TD97	four and a half LIM domains 5	Transcription factor	153	0.53	0.769	4.8464e-10	0.01		1	1	0	2019	2019
Pregnancy associated hypertension	C0852036	ERVK3-2	100862697		endogenous retrovirus group K3 member 2		1				0.01		1	1	0	2008	2008
Pregnancy associated hypertension	C0852036	AFM	173	P43652	afamin	Transporter	86	0.59	0.731	4.2654e-19	0.01		1	1	0	2018	2018
Pregnancy associated hypertension	C0852036	AGTR2	186	P50052	angiotensin II receptor type 2	G-protein coupled receptor	229	0.496	0.808	0.0082345	0.01		0	1	1	2018	2018
Pregnancy associated hypertension	C0852036	EDN1	1906	P05305	endothelin 1	Signaling	679	0.38	0.846	0.45504	0.01		1	1	0	2017	2017
Pregnancy associated hypertension	C0852036	EDNRA	1909	P25101	endothelin receptor type A	G-protein coupled receptor	427	0.426	0.885	0.99158	0.01		1	1	0	2017	2017
Pregnancy associated hypertension	C0852036	EDNRB	1910	P24530	endothelin receptor type B	G-protein coupled receptor	300	0.47	0.846	0.0092419	0.01		1	1	0	2017	2017
Pregnancy associated hypertension	C0852036	AHSG	197	P02765	alpha 2-HS glycoprotein	Enzyme modulator	204	0.506	0.846	3.209e-10	0.01		1	1	0	2018	2018
Pregnancy associated hypertension	C0852036	ENG	2022	P17813	endoglin		371	0.446	0.846	0.99858	0.01		1	1	0	2018	2018
Pregnancy associated hypertension	C0852036	AKT1	207	P31749	AKT serine/threonine kinase 1	Kinase	1250	0.311	0.962	0.9759	0.01		1	1	0	2017	2017
Pregnancy associated hypertension	C0852036	ESR1	2099	P03372	estrogen receptor 1	Nuclear receptor	1101	0.324	0.962	0.9992	0.01		1	1	3	2008	2008
Pregnancy associated hypertension	C0852036	FABP4	2167	P15090	fatty acid binding protein 4		194	0.5	0.808	5.1764e-05	0.01		1	1	0	2018	2018
Pregnancy associated hypertension	C0852036	FCGR1A	2209	P12314	Fc fragment of IgG receptor Ia	Cell adhesion	141	0.532	0.731	0.00013116	0.01		1	1	0	2014	2014
Pregnancy associated hypertension	C0852036	FCGR1B	2210	Q92637	Fc fragment of IgG receptor Ib	Cell adhesion	57	0.633	0.692	1.3372e-10	0.01		1	1	0	2014	2014
Pregnancy associated hypertension	C0852036	FLT1	2321	P17948	fms related receptor tyrosine kinase 1	Kinase	424	0.419	0.846	0.99983	0.01		1	1	0	2012	2012
Pregnancy associated hypertension	C0852036	RRS1	23212	Q15050	ribosome biogenesis regulator 1 homolog	Nucleic acid binding	42	0.656	0.5	0.17712	0.01		1	1	0	2019	2019
Pregnancy associated hypertension	C0852036	ALOX5	240	P09917	arachidonate 5-lipoxygenase	Enzyme	342	0.447	0.885	1.2059e-06	0.01		1	1	0	1994	1994
Pregnancy associated hypertension	C0852036	AMBP	259	P02760	alpha-1-microglobulin/bikunin precursor		150	0.537	0.731	2.7886e-13	0.01		1	1	0	2019	2019
Pregnancy associated hypertension	C0852036	GIP	2695	P09681	gastric inhibitory polypeptide		110	0.57	0.654	0.27108	0.01		1	1	0	2017	2017
Pregnancy associated hypertension	C0852036	FCGR1CP	100132417		Fc fragment of IgG receptor Ic, pseudogene		17	0.769	0.462		0.01		1	1	0	2014	2014
Pregnancy associated hypertension	C0852036	CYP21A2	1589	P08686	cytochrome P450 family 21 subfamily A member 2		166	0.525	0.769	0.00025989	0.01		0	1	1	2010	2010
Pregnancy associated hypertension	C0852036	CYP19A1	1588	P11511	cytochrome P450 family 19 subfamily A member 1	Enzyme	519	0.41	0.885	1.7022e-05	0.01		1	1	0	2012	2012
Pregnancy associated hypertension	C0852036	CALCRL	10203	Q16602	calcitonin receptor like receptor	G-protein coupled receptor	47	0.653	0.692	0.9853	0.01		1	1	0	2001	2001
Pregnancy associated hypertension	C0852036	RAMP2	10266	O60895	receptor activity modifying protein 2	Receptor	60	0.626	0.654	0.051127	0.01		1	1	0	2001	2001
Pregnancy associated hypertension	C0852036	VPS26C	10311	O14972	VPS26 endosomal protein sorting factor C	Transporter	4	0.931	0.115	0.00014872	0.01		1	1	0	2015	2015
Pregnancy associated hypertension	C0852036	ATG7	10533	O95352	autophagy related 7	Enzyme	179	0.505	0.769	7.3758e-12	0.01		1	1	0	2018	2018
Pregnancy associated hypertension	C0852036	RASSF1	11186	Q9NS23	Ras association domain family member 1	Enzyme modulator	400	0.42	0.808	4.9255e-06	0.01		1	1	0	2015	2015
Pregnancy associated hypertension	C0852036	GPR182	11318	O15218	G protein-coupled receptor 182	G-protein coupled receptor	37	0.691	0.462	0.00013704	0.01		1	1	0	2001	2001
Pregnancy associated hypertension	C0852036	ACOT7	11332	O00154	acyl-CoA thioesterase 7	Enzyme	146	0.531	0.769	0.75926	0.01		1	1	0	2019	2019
Pregnancy associated hypertension	C0852036	ADD1	118	P35611	adducin 1	Cellular structure	67	0.612	0.615	0.9883	0.01		1	1	1	2009	2009
Pregnancy associated hypertension	C0852036	SERPINA3	12	P01011	serpin family A member 3	Enzyme modulator	229	0.486	0.846	8.833e-14	0.01		1	1	0	2019	2019
Pregnancy associated hypertension	C0852036	ADM	133	P35318	adrenomedullin	Signaling	405	0.436	0.808	0.040831	0.01		1	1	0	1999	1999
Pregnancy associated hypertension	C0852036	CRH	1392	P06850	corticotropin releasing hormone	Signaling	402	0.439	0.808	0.71614	0.01		1	1	0	1991	1991
Pregnancy associated hypertension	C0852036	CST3	1471	P01034	cystatin C		370	0.436	0.808	0.0039011	0.01		1	1	0	2019	2019
Pregnancy associated hypertension	C0852036	PLB1	151056	Q6P1J6	phospholipase B1		219	0.488	0.846	1.7315e-72	0.01		1	1	0	2009	2009
Pregnancy associated hypertension	C0852036	ADRB1	153	P08588	adrenoceptor beta 1	G-protein coupled receptor	130	0.555	0.769	2.8786e-06	0.01		1	1	0	2011	2011
Pregnancy associated hypertension	C0852036	CYP3A4	1576	P08684	cytochrome P450 family 3 subfamily A member 4	Enzyme	291	0.462	0.885	5.7979e-11	0.01		0	1	1	2010	2010
Pregnancy associated hypertension	C0852036	CYP3A5	1577	P20815	cytochrome P450 family 3 subfamily A member 5	Enzyme	179	0.511	0.846	6.2948e-17	0.01		1	1	1	2010	2010
Pregnancy associated hypertension	C0852036	CYP11B2	1585	P19099	cytochrome P450 family 11 subfamily B member 2		142	0.553	0.615	7.1321e-19	0.01		1	1	0	2011	2011
Pregnancy associated hypertension	C0852036	GJA1	2697	P17302	gap junction protein alpha 1	Cell-cell junction	662	0.393	0.885	0.15523	0.01		1	1	0	2019	2019
Pregnancy associated hypertension	C0852036	GPI	2821	P06744	glucose-6-phosphate isomerase	Enzyme	218	0.491	0.769	2.8385e-06	0.01		1	1	0	2009	2009
Pregnancy associated hypertension	C0852036	INSR	3643	P06213	insulin receptor	Kinase	452	0.432	0.846	3.6145e-05	0.01		1	1	0	2017	2017
Pregnancy associated hypertension	C0852036	IRS1	3667	P35568	insulin receptor substrate 1		233	0.488	0.769	0.023645	0.01		1	1	0	2017	2017
Pregnancy associated hypertension	C0852036	ISG20	3669	Q96AZ6	interferon stimulated exonuclease gene 20		414	0.414	0.846	0.002899	0.01		1	1	0	2018	2018
Pregnancy associated hypertension	C0852036	ENHO	375704	Q6UWT2	energy homeostasis associated		71	0.599	0.769	0.10526	0.01		1	1	0	2019	2019
Pregnancy associated hypertension	C0852036	KDR	3791	P35968	kinase insert domain receptor	Kinase	623	0.378	0.885	0.99982	0.01		1	1	0	2012	2012
Pregnancy associated hypertension	C0852036	KLK1	3816	P06870	kallikrein 1	Enzyme	132	0.533	0.769	0.00015311	0.01		1	1	0	2007	2007
Pregnancy associated hypertension	C0852036	LIPC	3990	P11150	lipase C, hepatic type	Enzyme	120	0.585	0.654	3.2764e-07	0.01		1	1	0	2007	2007
Pregnancy associated hypertension	C0852036	LIPE	3991	Q05469	lipase E, hormone sensitive type		85	0.599	0.5	9.7458e-12	0.01		1	1	0	2007	2007
Pregnancy associated hypertension	C0852036	LPA	4018	P08519	lipoprotein(a)	Enzyme	340	0.444	0.769	6.5917e-89	0.01		1	1	0	2018	2018
Pregnancy associated hypertension	C0852036	ERVFRD-1	405754	P60508	endogenous retrovirus group FRD member 1, envelope		10	0.805	0.115	0.025857	0.01		1	1	0	2008	2008
Pregnancy associated hypertension	C0852036	MIR106A	406899		microRNA 106a		140	0.524	0.846		0.01		1	1	0	2019	2019
Pregnancy associated hypertension	C0852036	MIR126	406913		microRNA 126		305	0.447	0.846		0.01		1	1	0	2019	2019
Pregnancy associated hypertension	C0852036	MIR204	406987		microRNA 204		203	0.487	0.808		0.01		1	1	0	2017	2017
Pregnancy associated hypertension	C0852036	MIR21	406991		microRNA 21		726	0.363	0.846		0.01		1	1	0	2019	2019
Pregnancy associated hypertension	C0852036	MIR210	406992		microRNA 210		277	0.46	0.846		0.01		1	1	0	2017	2017
Pregnancy associated hypertension	C0852036	POTEKP	440915	Q9BYX7	POTE ankyrin domain family member K, pseudogene		131	0.542	0.769		0.01		1	1	0	2019	2019
Pregnancy associated hypertension	C0852036	MTR	4548	Q99707	5-methyltetrahydrofolate-homocysteine methyltransferase		245	0.482	0.808	2.4301e-12	0.01		1	1	0	2014	2014
Pregnancy associated hypertension	C0852036	CXCL8	3576	P10145	C-X-C motif chemokine ligand 8	Signaling	1254	0.31	0.962	0.00027377	0.01		1	1	0	2017	2017
Pregnancy associated hypertension	C0852036	IL2RA	3559	P01589	interleukin 2 receptor subunit alpha	Receptor	540	0.389	0.885	0.054709	0.01		1	1	0	2018	2018
Pregnancy associated hypertension	C0852036	IGFBP3	3486	P17936	insulin like growth factor binding protein 3	Enzyme modulator	350	0.439	0.808	0.91029	0.01		1	1	0	2019	2019
Pregnancy associated hypertension	C0852036	CD274	29126	Q9NZQ7	CD274 molecule	Receptor	1011	0.324	0.923	0.01916	0.01		0	1	0	2018	2018
Pregnancy associated hypertension	C0852036	GSTP1	2950	P09211	glutathione S-transferase pi 1		610	0.383	0.923	0.014155	0.01		1	1	1	2003	2003
Pregnancy associated hypertension	C0852036	ERVW-1	30816	Q9UQF0	endogenous retrovirus group W member 1, envelope		193	0.505	0.692		0.01		1	1	0	2008	2008
Pregnancy associated hypertension	C0852036	HIF1A	3091	Q16665	hypoxia inducible factor 1 subunit alpha	Transcription factor	1044	0.327	0.923	0.9777	0.01		1	1	0	2019	2019
Pregnancy associated hypertension	C0852036	HLA-DQA1	3117	P01909	major histocompatibility complex, class II, DQ alpha 1	Immune response	427	0.416	0.846	0.023947	0.01		1	1	0	1998	1998
Pregnancy associated hypertension	C0852036	HLA-DQB1	3119	P01920	major histocompatibility complex, class II, DQ beta 1	Immune response	504	0.407	0.885	0.0089259	0.01		1	1	0	1998	1998
Pregnancy associated hypertension	C0852036	HSD3B1	3283	P14060	hydroxy-delta-5-steroid dehydrogenase, 3 beta- and steroid delta-isomerase 1	Enzyme	60	0.619	0.462	2.3984e-07	0.01		1	1	0	2012	2012
Pregnancy associated hypertension	C0852036	HSD3B2	3284	P26439	hydroxy-delta-5-steroid dehydrogenase, 3 beta- and steroid delta-isomerase 2	Enzyme	101	0.582	0.5	7.176e-08	0.01		1	1	0	2012	2012
Pregnancy associated hypertension	C0852036	HSD11B1	3290	P28845	hydroxysteroid 11-beta dehydrogenase 1		163	0.52	0.731	0.41696	0.01		1	1	2	2013	2013
Pregnancy associated hypertension	C0852036	HSPG2	3339	P98160	heparan sulfate proteoglycan 2	Enzyme modulator	405	0.438	0.885	1.0376e-19	0.01		1	1	0	2019	2019
Pregnancy associated hypertension	C0852036	APOA1	335	P02647	apolipoprotein A1		416	0.429	0.885	0.00054909	0.01		1	1	0	2018	2018
Pregnancy associated hypertension	C0852036	HTR2A	3356	P28223	5-hydroxytryptamine receptor 2A	G-protein coupled receptor	289	0.473	0.846	0.51124	0.01		0	1	0	2015	2015
Pregnancy associated hypertension	C0852036	APOC3	345	P02656	apolipoprotein C3		153	0.531	0.731	0.010024	0.01		1	1	0	2007	2007
Pregnancy associated hypertension	C0852036	ACTBL2	345651	Q562R1	actin beta like 2		134	0.539	0.769	5.8166e-16	0.01		1	1	0	2019	2019
Pregnancy associated hypertension	C0852036	IGF1	3479	P05019	insulin like growth factor 1		1206	0.318	0.885	0.2716	0.01		1	1	0	2019	2019
Pregnancy associated hypertension	C0852036	IGF1R	3480	P08069	insulin like growth factor 1 receptor	Kinase	556	0.399	0.885	0.96799	0.01		1	1	1	2017	2017
Pregnancy associated hypertension	C0852036	IGF2	3481	P01344	insulin like growth factor 2		604	0.39	0.885	0.044127	0.01		1	1	0	2019	2019
Pregnancy associated hypertension	C0852036	NPPA	4878	P01160	natriuretic peptide A		217	0.505	0.769	0.00054522	0.01		1	1	0	2018	2018
