# Supplementary material for: Exploring the mechanism of Alisma orientale for the treatment of pregnancy induced hypertension and potential hepato-nephrotoxicity by using network pharmacology, network toxicology, molecular docking and molecular dynamics simulation
Source: Front Pharmacol. 2022 Nov 15;13:1027112. doi: 10.3389/fphar.2022.1027112 (PMC9705790; doi:10.3389/fphar.2022.1027112)
Supplement: Supplementary file 4 [file DataSheet8.ZIP › Supplement Materials/Compounds and Targets/Treat compound details/GeneCards-PIH.csv]

Gene Symbol	Description	Category	Gifts	GC Id	Relevance score	GeneCards Link
BMPR2	Bone Morphogenetic Protein Receptor Type 2	Protein Coding	54	GC02P202376	101.6768799	https://www.genecards.org/cgi-bin/carddisp.pl?gene=BMPR2
NOS3	Nitric Oxide Synthase 3	Protein Coding	52	GC07P150990	81.34549713	https://www.genecards.org/cgi-bin/carddisp.pl?gene=NOS3
AGT	Angiotensinogen	Protein Coding	52	GC01M230702	69.80116272	https://www.genecards.org/cgi-bin/carddisp.pl?gene=AGT
AGTR1	Angiotensin II Receptor Type 1	Protein Coding	54	GC03P148697	66.13047028	https://www.genecards.org/cgi-bin/carddisp.pl?gene=AGTR1
TNF	Tumor Necrosis Factor	Protein Coding	54	GC06P087731	66.08589172	https://www.genecards.org/cgi-bin/carddisp.pl?gene=TNF
FLT1	Fms Related Receptor Tyrosine Kinase 1	Protein Coding	54	GC13M028300	63.26824188	https://www.genecards.org/cgi-bin/carddisp.pl?gene=FLT1
IL6	Interleukin 6	Protein Coding	53	GC07P022725	62.55812836	https://www.genecards.org/cgi-bin/carddisp.pl?gene=IL6
ACE	Angiotensin I Converting Enzyme	Protein Coding	54	GC17P063477	62.25763321	https://www.genecards.org/cgi-bin/carddisp.pl?gene=ACE
NR3C2	Nuclear Receptor Subfamily 3 Group C Member 2	Protein Coding	48	GC04M148078	62.11118317	https://www.genecards.org/cgi-bin/carddisp.pl?gene=NR3C2
ENG	Endoglin	Protein Coding	51	GC09M127815	59.65735245	https://www.genecards.org/cgi-bin/carddisp.pl?gene=ENG
ABCB4	ATP Binding Cassette Subfamily B Member 4	Protein Coding	50	GC07M087365	58.03326416	https://www.genecards.org/cgi-bin/carddisp.pl?gene=ABCB4
HIF1A	Hypoxia Inducible Factor 1 Subunit Alpha	Protein Coding	51	GC14P061695	57.42533493	https://www.genecards.org/cgi-bin/carddisp.pl?gene=HIF1A
F5	Coagulation Factor V	Protein Coding	50	GC01M169511	57.21988678	https://www.genecards.org/cgi-bin/carddisp.pl?gene=F5
F2	Coagulation Factor II, Thrombin	Protein Coding	52	GC11P046720	54.58626556	https://www.genecards.org/cgi-bin/carddisp.pl?gene=F2
INS	Insulin	Protein Coding	50	GC11M002159	53.84648514	https://www.genecards.org/cgi-bin/carddisp.pl?gene=INS
CORIN	Corin, Serine Peptidase	Protein Coding	47	GC04M047596	53.07623291	https://www.genecards.org/cgi-bin/carddisp.pl?gene=CORIN
VEGFA	Vascular Endothelial Growth Factor A	Protein Coding	51	GC06P043770	51.89083481	https://www.genecards.org/cgi-bin/carddisp.pl?gene=VEGFA
ACVRL1	Activin A Receptor Like Type 1	Protein Coding	53	GC12P051906	51.53947449	https://www.genecards.org/cgi-bin/carddisp.pl?gene=ACVRL1
PPARG	Peroxisome Proliferator Activated Receptor Gamma	Protein Coding	55	GC03P012287	51.04160309	https://www.genecards.org/cgi-bin/carddisp.pl?gene=PPARG
ATP8B1	ATPase Phospholipid Transporting 8B1	Protein Coding	43	GC18M057646	49.0966301	https://www.genecards.org/cgi-bin/carddisp.pl?gene=ATP8B1
TBX4	T-Box Transcription Factor 4	Protein Coding	43	GC17P061451	48.95192719	https://www.genecards.org/cgi-bin/carddisp.pl?gene=TBX4
KCNK3	Potassium Two Pore Domain Channel Subfamily K Member 3	Protein Coding	53	GC02P026692	48.74213791	https://www.genecards.org/cgi-bin/carddisp.pl?gene=KCNK3
NOS2	Nitric Oxide Synthase 2	Protein Coding	51	GC17M027756	47.78281403	https://www.genecards.org/cgi-bin/carddisp.pl?gene=NOS2
MTHFR	Methylenetetrahydrofolate Reductase	Protein Coding	50	GC01M011785	47.6863327	https://www.genecards.org/cgi-bin/carddisp.pl?gene=MTHFR
ABCB11	ATP Binding Cassette Subfamily B Member 11	Protein Coding	49	GC02M168922	46.68123245	https://www.genecards.org/cgi-bin/carddisp.pl?gene=ABCB11
TP53	Tumor Protein P53	Protein Coding	55	GC17M007661	46.03566742	https://www.genecards.org/cgi-bin/carddisp.pl?gene=TP53
EDN1	Endothelin 1	Protein Coding	51	GC06P012256	45.75750732	https://www.genecards.org/cgi-bin/carddisp.pl?gene=EDN1
STOX1	Storkhead Box 1	Protein Coding	41	GC10P068827	45.5428772	https://www.genecards.org/cgi-bin/carddisp.pl?gene=STOX1
GNB3	G Protein Subunit Beta 3	Protein Coding	49	GC12P006839	45.19340134	https://www.genecards.org/cgi-bin/carddisp.pl?gene=GNB3
PAPPA	Pappalysin 1	Protein Coding	45	GC09P119285	44.17888641	https://www.genecards.org/cgi-bin/carddisp.pl?gene=PAPPA
CAV1	Caveolin 1	Protein Coding	51	GC07P116524	43.86659241	https://www.genecards.org/cgi-bin/carddisp.pl?gene=CAV1
PEE1	Preeclampsia/Eclampsia 1	Genetic Locus	4	GC04U902284	43.472435	https://www.genecards.org/cgi-bin/carddisp.pl?gene=PEE1
ALB	Albumin	Protein Coding	52	GC04P073397	42.97483826	https://www.genecards.org/cgi-bin/carddisp.pl?gene=ALB
REN	Renin	Protein Coding	51	GC01M204154	42.84086609	https://www.genecards.org/cgi-bin/carddisp.pl?gene=REN
IL1B	Interleukin 1 Beta	Protein Coding	50	GC02M112829	42.29284668	https://www.genecards.org/cgi-bin/carddisp.pl?gene=IL1B
IL10	Interleukin 10	Protein Coding	50	GC01M206767	41.46662903	https://www.genecards.org/cgi-bin/carddisp.pl?gene=IL10
NPPA	Natriuretic Peptide A	Protein Coding	48	GC01M011846	41.27845764	https://www.genecards.org/cgi-bin/carddisp.pl?gene=NPPA
RYR2	Ryanodine Receptor 2	Protein Coding	50	GC01P237042	40.72319794	https://www.genecards.org/cgi-bin/carddisp.pl?gene=RYR2
CXCL8	C-X-C Motif Chemokine Ligand 8	Protein Coding	44	GC04P073740	40.33342361	https://www.genecards.org/cgi-bin/carddisp.pl?gene=CXCL8
IFNG	Interferon Gamma	Protein Coding	52	GC12M068154	40.2578125	https://www.genecards.org/cgi-bin/carddisp.pl?gene=IFNG
ADD1	Adducin 1	Protein Coding	47	GC04P002855	40.07185745	https://www.genecards.org/cgi-bin/carddisp.pl?gene=ADD1
LEP	Leptin	Protein Coding	49	GC07P128241	39.97840881	https://www.genecards.org/cgi-bin/carddisp.pl?gene=LEP
CPT2	Carnitine Palmitoyltransferase 2	Protein Coding	52	GC01P053196	39.75839615	https://www.genecards.org/cgi-bin/carddisp.pl?gene=CPT2
SERPINE1	Serpin Family E Member 1	Protein Coding	52	GC07P101127	39.34532928	https://www.genecards.org/cgi-bin/carddisp.pl?gene=SERPINE1
IGF1	Insulin Like Growth Factor 1	Protein Coding	50	GC12M102395	39.30104065	https://www.genecards.org/cgi-bin/carddisp.pl?gene=IGF1
CRP	C-Reactive Protein	Protein Coding	48	GC01M159728	38.92835999	https://www.genecards.org/cgi-bin/carddisp.pl?gene=CRP
TGFB1	Transforming Growth Factor Beta 1	Protein Coding	55	GC19M041301	38.67265701	https://www.genecards.org/cgi-bin/carddisp.pl?gene=TGFB1
PKD1	Polycystin 1, Transient Receptor Potential Channel Interacting	Protein Coding	48	GC16M007548	38.50146484	https://www.genecards.org/cgi-bin/carddisp.pl?gene=PKD1
ANXA5	Annexin A5	Protein Coding	48	GC04M121667	38.08651733	https://www.genecards.org/cgi-bin/carddisp.pl?gene=ANXA5
CYP11B2	Cytochrome P450 Family 11 Subfamily B Member 2	Protein Coding	50	GC08M142910	37.60269928	https://www.genecards.org/cgi-bin/carddisp.pl?gene=CYP11B2
ADRB2	Adrenoceptor Beta 2	Protein Coding	52	GC05P148825	36.86244965	https://www.genecards.org/cgi-bin/carddisp.pl?gene=ADRB2
SLC2A1	Solute Carrier Family 2 Member 1	Protein Coding	56	GC01M042925	36.28541946	https://www.genecards.org/cgi-bin/carddisp.pl?gene=SLC2A1
MIR155	MicroRNA 155	RNA Gene	23	GC21P025573	36.02611542	https://www.genecards.org/cgi-bin/carddisp.pl?gene=MIR155
ADIPOQ	Adiponectin, C1Q And Collagen Domain Containing	Protein Coding	48	GC03P186842	35.69390488	https://www.genecards.org/cgi-bin/carddisp.pl?gene=ADIPOQ
HSD11B2	Hydroxysteroid 11-Beta Dehydrogenase 2	Protein Coding	48	GC16P067433	35.52181625	https://www.genecards.org/cgi-bin/carddisp.pl?gene=HSD11B2
PTGIS	Prostaglandin I2 Synthase	Protein Coding	48	GC20M049503	35.2534256	https://www.genecards.org/cgi-bin/carddisp.pl?gene=PTGIS
OXT	Oxytocin/Neurophysin I Prepropeptide	Protein Coding	43	GC20P004374	35.166008	https://www.genecards.org/cgi-bin/carddisp.pl?gene=OXT
CRLF1	Cytokine Receptor Like Factor 1	Protein Coding	46	GC19M018572	35.15469742	https://www.genecards.org/cgi-bin/carddisp.pl?gene=CRLF1
F12	Coagulation Factor XII	Protein Coding	52	GC05M177402	35.05490112	https://www.genecards.org/cgi-bin/carddisp.pl?gene=F12
JAK2	Janus Kinase 2	Protein Coding	55	GC09P004985	35.00298309	https://www.genecards.org/cgi-bin/carddisp.pl?gene=JAK2
CYP3A5	Cytochrome P450 Family 3 Subfamily A Member 5	Protein Coding	47	GC07M099648	34.98240662	https://www.genecards.org/cgi-bin/carddisp.pl?gene=CYP3A5
MMP9	Matrix Metallopeptidase 9	Protein Coding	56	GC20P046008	34.80830383	https://www.genecards.org/cgi-bin/carddisp.pl?gene=MMP9
HMOX1	Heme Oxygenase 1	Protein Coding	55	GC22P035380	34.78540039	https://www.genecards.org/cgi-bin/carddisp.pl?gene=HMOX1
CCL2	C-C Motif Chemokine Ligand 2	Protein Coding	51	GC17P034255	34.7535553	https://www.genecards.org/cgi-bin/carddisp.pl?gene=CCL2
PSG1	Pregnancy Specific Beta-1-Glycoprotein 1	Protein Coding	40	GC19M042866	34.6764183	https://www.genecards.org/cgi-bin/carddisp.pl?gene=PSG1
PKD2	Polycystin 2, Transient Receptor Potential Cation Channel	Protein Coding	50	GC04P088007	34.43505478	https://www.genecards.org/cgi-bin/carddisp.pl?gene=PKD2
ABCC8	ATP Binding Cassette Subfamily C Member 8	Protein Coding	49	GC11M017392	34.38111115	https://www.genecards.org/cgi-bin/carddisp.pl?gene=ABCC8
MAPK1	Mitogen-Activated Protein Kinase 1	Protein Coding	54	GC22M021759	34.29671478	https://www.genecards.org/cgi-bin/carddisp.pl?gene=MAPK1
NR3C1	Nuclear Receptor Subfamily 3 Group C Member 1	Protein Coding	51	GC05M143277	34.28369522	https://www.genecards.org/cgi-bin/carddisp.pl?gene=NR3C1
CASP3	Caspase 3	Protein Coding	52	GC04M184627	34.24614716	https://www.genecards.org/cgi-bin/carddisp.pl?gene=CASP3
NR1H4	Nuclear Receptor Subfamily 1 Group H Member 4	Protein Coding	50	GC12P100473	33.82264328	https://www.genecards.org/cgi-bin/carddisp.pl?gene=NR1H4
MEN1	Menin 1	Protein Coding	47	GC11M064803	33.71343231	https://www.genecards.org/cgi-bin/carddisp.pl?gene=MEN1
PGF	Placental Growth Factor	Protein Coding	46	GC14M074941	33.66114426	https://www.genecards.org/cgi-bin/carddisp.pl?gene=PGF
ECE1	Endothelin Converting Enzyme 1	Protein Coding	51	GC01M021217	33.60490036	https://www.genecards.org/cgi-bin/carddisp.pl?gene=ECE1
PDE3A	Phosphodiesterase 3A	Protein Coding	52	GC12P022763	33.47695541	https://www.genecards.org/cgi-bin/carddisp.pl?gene=PDE3A
PTGS2	Prostaglandin-Endoperoxide Synthase 2	Protein Coding	51	GC01M186640	33.00942993	https://www.genecards.org/cgi-bin/carddisp.pl?gene=PTGS2
TLR4	Toll Like Receptor 4	Protein Coding	54	GC09P117704	32.99829865	https://www.genecards.org/cgi-bin/carddisp.pl?gene=TLR4
THBD	Thrombomodulin	Protein Coding	49	GC20M023026	32.63898849	https://www.genecards.org/cgi-bin/carddisp.pl?gene=THBD
MMP2	Matrix Metallopeptidase 2	Protein Coding	55	GC16P055390	32.59879684	https://www.genecards.org/cgi-bin/carddisp.pl?gene=MMP2
EGFR	Epidermal Growth Factor Receptor	Protein Coding	58	GC07P055019	32.43289566	https://www.genecards.org/cgi-bin/carddisp.pl?gene=EGFR
CASP8	Caspase 8	Protein Coding	55	GC02P201233	32.37479019	https://www.genecards.org/cgi-bin/carddisp.pl?gene=CASP8
ICAM1	Intercellular Adhesion Molecule 1	Protein Coding	53	GC19P010638	32.21910095	https://www.genecards.org/cgi-bin/carddisp.pl?gene=ICAM1
SERPINC1	Serpin Family C Member 1	Protein Coding	52	GC01M174593	32.11862946	https://www.genecards.org/cgi-bin/carddisp.pl?gene=SERPINC1
GCK	Glucokinase	Protein Coding	52	GC07M044528	32.10670471	https://www.genecards.org/cgi-bin/carddisp.pl?gene=GCK
AKT1	AKT Serine/Threonine Kinase 1	Protein Coding	56	GC14M104769	32.0797348	https://www.genecards.org/cgi-bin/carddisp.pl?gene=AKT1
TLR3	Toll Like Receptor 3	Protein Coding	54	GC04P186059	32.06352615	https://www.genecards.org/cgi-bin/carddisp.pl?gene=TLR3
PEE2	Preeclampsia/Eclampsia 2	Genetic Locus	2	GC02U901135	32.00800705	https://www.genecards.org/cgi-bin/carddisp.pl?gene=PEE2
PEE3	Preeclampsia/Eclampsia 3	Genetic Locus	2	GC09U900850	32.00800705	https://www.genecards.org/cgi-bin/carddisp.pl?gene=PEE3
KCNQ1	Potassium Voltage-Gated Channel Subfamily Q Member 1	Protein Coding	52	GC11P002444	31.97257423	https://www.genecards.org/cgi-bin/carddisp.pl?gene=KCNQ1
NLRP3	NLR Family Pyrin Domain Containing 3	Protein Coding	50	GC01P247415	31.81305313	https://www.genecards.org/cgi-bin/carddisp.pl?gene=NLRP3
IL4	Interleukin 4	Protein Coding	49	GC05P132673	31.81211472	https://www.genecards.org/cgi-bin/carddisp.pl?gene=IL4
VWF	Von Willebrand Factor	Protein Coding	51	GC12M005917	31.77807236	https://www.genecards.org/cgi-bin/carddisp.pl?gene=VWF
F3	Coagulation Factor III, Tissue Factor	Protein Coding	48	GC01M094599	31.68000793	https://www.genecards.org/cgi-bin/carddisp.pl?gene=F3
HLA-G	Major Histocompatibility Complex, Class I, G	Protein Coding	46	GC06P087672	31.4190712	https://www.genecards.org/cgi-bin/carddisp.pl?gene=HLA-G
BCL2	BCL2 Apoptosis Regulator	Protein Coding	53	GC18M063123	31.37209892	https://www.genecards.org/cgi-bin/carddisp.pl?gene=BCL2
HLA-B	Major Histocompatibility Complex, Class I, B	Protein Coding	48	GC06M069166	31.26293182	https://www.genecards.org/cgi-bin/carddisp.pl?gene=HLA-B
IL18	Interleukin 18	Protein Coding	47	GC11M112143	31.07387924	https://www.genecards.org/cgi-bin/carddisp.pl?gene=IL18
CYP11B1	Cytochrome P450 Family 11 Subfamily B Member 1	Protein Coding	48	GC08M142872	31.03216934	https://www.genecards.org/cgi-bin/carddisp.pl?gene=CYP11B1
SOD1	Superoxide Dismutase 1	Protein Coding	56	GC21P031659	30.96093178	https://www.genecards.org/cgi-bin/carddisp.pl?gene=SOD1
FN1	Fibronectin 1	Protein Coding	52	GC02M215360	30.91382217	https://www.genecards.org/cgi-bin/carddisp.pl?gene=FN1
COL4A5	Collagen Type IV Alpha 5 Chain	Protein Coding	47	GC0XP108439	30.83388901	https://www.genecards.org/cgi-bin/carddisp.pl?gene=COL4A5
IL13	Interleukin 13	Protein Coding	48	GC05P132656	30.533638	https://www.genecards.org/cgi-bin/carddisp.pl?gene=IL13
PRL	Prolactin	Protein Coding	45	GC06M022287	30.31184387	https://www.genecards.org/cgi-bin/carddisp.pl?gene=PRL
SLC34A1	Solute Carrier Family 34 Member 1	Protein Coding	47	GC05P177581	30.18755722	https://www.genecards.org/cgi-bin/carddisp.pl?gene=SLC34A1
ESR1	Estrogen Receptor 1	Protein Coding	56	GC06P151656	30.01644516	https://www.genecards.org/cgi-bin/carddisp.pl?gene=ESR1
CUL3	Cullin 3	Protein Coding	49	GC02M224470	29.86588478	https://www.genecards.org/cgi-bin/carddisp.pl?gene=CUL3
MIR204	MicroRNA 204	RNA Gene	25	GC09M070809	29.70557785	https://www.genecards.org/cgi-bin/carddisp.pl?gene=MIR204
APOE	Apolipoprotein E	Protein Coding	53	GC19P069967	29.58541107	https://www.genecards.org/cgi-bin/carddisp.pl?gene=APOE
INSR	Insulin Receptor	Protein Coding	56	GC19M007112	29.51631737	https://www.genecards.org/cgi-bin/carddisp.pl?gene=INSR
SMAD9	SMAD Family Member 9	Protein Coding	49	GC13M036844	29.49135208	https://www.genecards.org/cgi-bin/carddisp.pl?gene=SMAD9
CTNNB1	Catenin Beta 1	Protein Coding	56	GC03P041236	29.45851517	https://www.genecards.org/cgi-bin/carddisp.pl?gene=CTNNB1
PKHD1	PKHD1 Ciliary IPT Domain Containing Fibrocystin/Polyductin	Protein Coding	41	GC06M069563	29.45795059	https://www.genecards.org/cgi-bin/carddisp.pl?gene=PKHD1
KNG1	Kininogen 1	Protein Coding	50	GC03P186717	29.23086739	https://www.genecards.org/cgi-bin/carddisp.pl?gene=KNG1
CELA2A	Chymotrypsin Like Elastase 2A	Protein Coding	44	GC01P015456	29.1219902	https://www.genecards.org/cgi-bin/carddisp.pl?gene=CELA2A
KLHL3	Kelch Like Family Member 3	Protein Coding	43	GC05M137617	29.10525703	https://www.genecards.org/cgi-bin/carddisp.pl?gene=KLHL3
NLRP7	NLR Family Pyrin Domain Containing 7	Protein Coding	44	GC19M054923	29.04474449	https://www.genecards.org/cgi-bin/carddisp.pl?gene=NLRP7
MIR17	MicroRNA 17	RNA Gene	23	GC13P091350	29.02169037	https://www.genecards.org/cgi-bin/carddisp.pl?gene=MIR17
CGA	Glycoprotein Hormones, Alpha Polypeptide	Protein Coding	47	GC06M087085	28.94224167	https://www.genecards.org/cgi-bin/carddisp.pl?gene=CGA
SOX17	SRY-Box Transcription Factor 17	Protein Coding	44	GC08P054457	28.6045208	https://www.genecards.org/cgi-bin/carddisp.pl?gene=SOX17
SELP	Selectin P	Protein Coding	48	GC01M169558	28.3080864	https://www.genecards.org/cgi-bin/carddisp.pl?gene=SELP
STAT3	Signal Transducer And Activator Of Transcription 3	Protein Coding	56	GC17M042313	28.05909729	https://www.genecards.org/cgi-bin/carddisp.pl?gene=STAT3
RETN	Resistin	Protein Coding	45	GC19P007669	28.05552673	https://www.genecards.org/cgi-bin/carddisp.pl?gene=RETN
VCAM1	Vascular Cell Adhesion Molecule 1	Protein Coding	48	GC01P100719	27.91581726	https://www.genecards.org/cgi-bin/carddisp.pl?gene=VCAM1
KDR	Kinase Insert Domain Receptor	Protein Coding	56	GC04M055078	27.901474	https://www.genecards.org/cgi-bin/carddisp.pl?gene=KDR
COMT	Catechol-O-Methyltransferase	Protein Coding	54	GC22P019941	27.89463043	https://www.genecards.org/cgi-bin/carddisp.pl?gene=COMT
EPO	Erythropoietin	Protein Coding	47	GC07P100720	27.86875153	https://www.genecards.org/cgi-bin/carddisp.pl?gene=EPO
LEPR	Leptin Receptor	Protein Coding	53	GC01P065421	27.69265366	https://www.genecards.org/cgi-bin/carddisp.pl?gene=LEPR
TNFSF10	TNF Superfamily Member 10	Protein Coding	47	GC03M172505	27.66613197	https://www.genecards.org/cgi-bin/carddisp.pl?gene=TNFSF10
RYR1	Ryanodine Receptor 1	Protein Coding	50	GC19P069701	27.66491699	https://www.genecards.org/cgi-bin/carddisp.pl?gene=RYR1
SELE	Selectin E	Protein Coding	48	GC01M169722	27.51476288	https://www.genecards.org/cgi-bin/carddisp.pl?gene=SELE
TICAM1	TIR Domain Containing Adaptor Molecule 1	Protein Coding	45	GC19M004815	27.19350624	https://www.genecards.org/cgi-bin/carddisp.pl?gene=TICAM1
RPL5	Ribosomal Protein L5	Protein Coding	50	GC01P092832	27.1366272	https://www.genecards.org/cgi-bin/carddisp.pl?gene=RPL5
JUN	Jun Proto-Oncogene, AP-1 Transcription Factor Subunit	Protein Coding	50	GC01M058780	27.01820755	https://www.genecards.org/cgi-bin/carddisp.pl?gene=JUN
ADM	Adrenomedullin	Protein Coding	47	GC11P010304	26.99749184	https://www.genecards.org/cgi-bin/carddisp.pl?gene=ADM
CGB3	Chorionic Gonadotropin Subunit Beta 3	Protein Coding	38	GC19M068151	26.88534546	https://www.genecards.org/cgi-bin/carddisp.pl?gene=CGB3
IL17A	Interleukin 17A	Protein Coding	47	GC06P052186	26.73585892	https://www.genecards.org/cgi-bin/carddisp.pl?gene=IL17A
VHL	Von Hippel-Lindau Tumor Suppressor	Protein Coding	49	GC03P012694	26.53422165	https://www.genecards.org/cgi-bin/carddisp.pl?gene=VHL
ELN	Elastin	Protein Coding	45	GC07P074027	26.45828056	https://www.genecards.org/cgi-bin/carddisp.pl?gene=ELN
NPPB	Natriuretic Peptide B	Protein Coding	46	GC01M011858	26.43166733	https://www.genecards.org/cgi-bin/carddisp.pl?gene=NPPB
IGF2	Insulin Like Growth Factor 2	Protein Coding	51	GC11M003998	26.26529694	https://www.genecards.org/cgi-bin/carddisp.pl?gene=IGF2
IRS1	Insulin Receptor Substrate 1	Protein Coding	49	GC02M226731	26.25452423	https://www.genecards.org/cgi-bin/carddisp.pl?gene=IRS1
ATP1B1	ATPase Na+/K+ Transporting Subunit Beta 1	Protein Coding	50	GC01P169105	25.98193169	https://www.genecards.org/cgi-bin/carddisp.pl?gene=ATP1B1
TNFAIP3	TNF Alpha Induced Protein 3	Protein Coding	50	GC06P137866	25.93541336	https://www.genecards.org/cgi-bin/carddisp.pl?gene=TNFAIP3
ITGB3	Integrin Subunit Beta 3	Protein Coding	55	GC17P058846	25.91234779	https://www.genecards.org/cgi-bin/carddisp.pl?gene=ITGB3
GPT	Glutamic--Pyruvic Transaminase	Protein Coding	44	GC08P144502	25.88335609	https://www.genecards.org/cgi-bin/carddisp.pl?gene=GPT
CFH	Complement Factor H	Protein Coding	50	GC01P196621	25.8812294	https://www.genecards.org/cgi-bin/carddisp.pl?gene=CFH
IRF3	Interferon Regulatory Factor 3	Protein Coding	47	GC19M049659	25.8415184	https://www.genecards.org/cgi-bin/carddisp.pl?gene=IRF3
MTX2	Metaxin 2	Protein Coding	44	GC02P176269	25.76276779	https://www.genecards.org/cgi-bin/carddisp.pl?gene=MTX2
LMNA	Lamin A/C	Protein Coding	51	GC01P156082	25.73024368	https://www.genecards.org/cgi-bin/carddisp.pl?gene=LMNA
TGFB3	Transforming Growth Factor Beta 3	Protein Coding	52	GC14M075958	25.6977272	https://www.genecards.org/cgi-bin/carddisp.pl?gene=TGFB3
EGF	Epidermal Growth Factor	Protein Coding	54	GC04P109912	25.69396591	https://www.genecards.org/cgi-bin/carddisp.pl?gene=EGF
PMS2	PMS1 Homolog 2, Mismatch Repair System Component	Protein Coding	51	GC07M005973	25.56725502	https://www.genecards.org/cgi-bin/carddisp.pl?gene=PMS2
LPL	Lipoprotein Lipase	Protein Coding	52	GC08P019901	25.56594467	https://www.genecards.org/cgi-bin/carddisp.pl?gene=LPL
PLAT	Plasminogen Activator, Tissue Type	Protein Coding	54	GC08M042174	25.43173981	https://www.genecards.org/cgi-bin/carddisp.pl?gene=PLAT
IFIH1	Interferon Induced With Helicase C Domain 1	Protein Coding	50	GC02M162267	25.20960236	https://www.genecards.org/cgi-bin/carddisp.pl?gene=IFIH1
FAS	Fas Cell Surface Death Receptor	Protein Coding	53	GC10P093591	25.14517593	https://www.genecards.org/cgi-bin/carddisp.pl?gene=FAS
APOA1	Apolipoprotein A1	Protein Coding	52	GC11M116835	25.10057068	https://www.genecards.org/cgi-bin/carddisp.pl?gene=APOA1
CGB5	Chorionic Gonadotropin Subunit Beta 5	Protein Coding	36	GC19P049043	25.04629135	https://www.genecards.org/cgi-bin/carddisp.pl?gene=CGB5
BDNF	Brain Derived Neurotrophic Factor	Protein Coding	52	GC11M027654	24.7024765	https://www.genecards.org/cgi-bin/carddisp.pl?gene=BDNF
CRH	Corticotropin Releasing Hormone	Protein Coding	45	GC08M066176	24.63644218	https://www.genecards.org/cgi-bin/carddisp.pl?gene=CRH
IL2	Interleukin 2	Protein Coding	51	GC04M122451	24.62718964	https://www.genecards.org/cgi-bin/carddisp.pl?gene=IL2
CYP3A4	Cytochrome P450 Family 3 Subfamily A Member 4	Protein Coding	52	GC07M099759	24.55411911	https://www.genecards.org/cgi-bin/carddisp.pl?gene=CYP3A4
CXCL10	C-X-C Motif Chemokine Ligand 10	Protein Coding	47	GC04M076021	24.48079681	https://www.genecards.org/cgi-bin/carddisp.pl?gene=CXCL10
EIF2AK4	Eukaryotic Translation Initiation Factor 2 Alpha Kinase 4	Protein Coding	48	GC15P039934	24.46776581	https://www.genecards.org/cgi-bin/carddisp.pl?gene=EIF2AK4
IGFBP1	Insulin Like Growth Factor Binding Protein 1	Protein Coding	46	GC07P047917	24.43888474	https://www.genecards.org/cgi-bin/carddisp.pl?gene=IGFBP1
MAPK14	Mitogen-Activated Protein Kinase 14	Protein Coding	54	GC06P087896	24.41866112	https://www.genecards.org/cgi-bin/carddisp.pl?gene=MAPK14
AFP	Alpha Fetoprotein	Protein Coding	48	GC04P073431	24.38182449	https://www.genecards.org/cgi-bin/carddisp.pl?gene=AFP
DARS2	Aspartyl-TRNA Synthetase 2, Mitochondrial	Protein Coding	44	GC01P173824	24.34848976	https://www.genecards.org/cgi-bin/carddisp.pl?gene=DARS2
GNAS	GNAS Complex Locus	Protein Coding	52	GC20P058839	24.3392086	https://www.genecards.org/cgi-bin/carddisp.pl?gene=GNAS
HADHA	Hydroxyacyl-CoA Dehydrogenase Trifunctional Multienzyme Complex Subunit Alpha	Protein Coding	48	GC02M026190	24.32023621	https://www.genecards.org/cgi-bin/carddisp.pl?gene=HADHA
RET	Ret Proto-Oncogene	Protein Coding	57	GC10P043208	24.31238365	https://www.genecards.org/cgi-bin/carddisp.pl?gene=RET
IL1A	Interleukin 1 Alpha	Protein Coding	47	GC02M112773	24.30385971	https://www.genecards.org/cgi-bin/carddisp.pl?gene=IL1A
BRCA2	BRCA2 DNA Repair Associated	Protein Coding	50	GC13P032315	24.28559113	https://www.genecards.org/cgi-bin/carddisp.pl?gene=BRCA2
HLA-DRB1	Major Histocompatibility Complex, Class II, DR Beta 1	Protein Coding	50	GC06M069255	24.28308487	https://www.genecards.org/cgi-bin/carddisp.pl?gene=HLA-DRB1
ATP8B1-AS1	ATP8B1 Antisense RNA 1	RNA Gene	16	GC18P057744	24.24414253	https://www.genecards.org/cgi-bin/carddisp.pl?gene=ATP8B1-AS1
GSTM1	Glutathione S-Transferase Mu 1	Protein Coding	44	GC01P109687	24.22947693	https://www.genecards.org/cgi-bin/carddisp.pl?gene=GSTM1
APOH	Apolipoprotein H	Protein Coding	47	GC17M066212	24.15475845	https://www.genecards.org/cgi-bin/carddisp.pl?gene=APOH
KCNJ5	Potassium Inwardly Rectifying Channel Subfamily J Member 5	Protein Coding	50	GC11P128891	24.12908173	https://www.genecards.org/cgi-bin/carddisp.pl?gene=KCNJ5
MIR21	MicroRNA 21	RNA Gene	26	GC17P059872	24.11083221	https://www.genecards.org/cgi-bin/carddisp.pl?gene=MIR21
CCL5	C-C Motif Chemokine Ligand 5	Protein Coding	46	GC17M035871	24.10799026	https://www.genecards.org/cgi-bin/carddisp.pl?gene=CCL5
MAPK8	Mitogen-Activated Protein Kinase 8	Protein Coding	52	GC10P048306	24.1046257	https://www.genecards.org/cgi-bin/carddisp.pl?gene=MAPK8
CGB7	Chorionic Gonadotropin Subunit Beta 7	Protein Coding	36	GC19M049054	24.06972885	https://www.genecards.org/cgi-bin/carddisp.pl?gene=CGB7
C3	Complement C3	Protein Coding	52	GC19M006677	23.99143219	https://www.genecards.org/cgi-bin/carddisp.pl?gene=C3
FGF2	Fibroblast Growth Factor 2	Protein Coding	48	GC04P122826	23.97704697	https://www.genecards.org/cgi-bin/carddisp.pl?gene=FGF2
CASQ2	Calsequestrin 2	Protein Coding	47	GC01M115700	23.88585472	https://www.genecards.org/cgi-bin/carddisp.pl?gene=CASQ2
DIPK1A	Divergent Protein Kinase Domain 1A	Protein Coding	34	GC01M092833	23.81089783	https://www.genecards.org/cgi-bin/carddisp.pl?gene=DIPK1A
STAT1	Signal Transducer And Activator Of Transcription 1	Protein Coding	55	GC02M190908	23.78386307	https://www.genecards.org/cgi-bin/carddisp.pl?gene=STAT1
CD46	CD46 Molecule	Protein Coding	50	GC01P207752	23.70552254	https://www.genecards.org/cgi-bin/carddisp.pl?gene=CD46
CD36	CD36 Molecule	Protein Coding	52	GC07P080369	23.66408157	https://www.genecards.org/cgi-bin/carddisp.pl?gene=CD36
FOS	Fos Proto-Oncogene, AP-1 Transcription Factor Subunit	Protein Coding	52	GC14P075278	23.61956406	https://www.genecards.org/cgi-bin/carddisp.pl?gene=FOS
TERT	Telomerase Reverse Transcriptase	Protein Coding	53	GC05M001253	23.33706856	https://www.genecards.org/cgi-bin/carddisp.pl?gene=TERT
MMP1	Matrix Metallopeptidase 1	Protein Coding	54	GC11M102810	23.3280735	https://www.genecards.org/cgi-bin/carddisp.pl?gene=MMP1
SCNN1B	Sodium Channel Epithelial 1 Subunit Beta	Protein Coding	51	GC16P023278	23.26474571	https://www.genecards.org/cgi-bin/carddisp.pl?gene=SCNN1B
TGFBI	Transforming Growth Factor Beta Induced	Protein Coding	49	GC05P136027	23.2509346	https://www.genecards.org/cgi-bin/carddisp.pl?gene=TGFBI
PTEN	Phosphatase And Tensin Homolog	Protein Coding	54	GC10P093576	23.19474983	https://www.genecards.org/cgi-bin/carddisp.pl?gene=PTEN
EPAS1	Endothelial PAS Domain Protein 1	Protein Coding	52	GC02P046293	23.14550972	https://www.genecards.org/cgi-bin/carddisp.pl?gene=EPAS1
ACE2	Angiotensin Converting Enzyme 2	Protein Coding	51	GC0XM015494	23.03622055	https://www.genecards.org/cgi-bin/carddisp.pl?gene=ACE2
PGR	Progesterone Receptor	Protein Coding	51	GC11M101030	22.99255943	https://www.genecards.org/cgi-bin/carddisp.pl?gene=PGR
DGUOK	Deoxyguanosine Kinase	Protein Coding	47	GC02P073926	22.83148384	https://www.genecards.org/cgi-bin/carddisp.pl?gene=DGUOK
TIMP1	TIMP Metallopeptidase Inhibitor 1	Protein Coding	47	GC0XP047647	22.8053627	https://www.genecards.org/cgi-bin/carddisp.pl?gene=TIMP1
LNPEP	Leucyl And Cystinyl Aminopeptidase	Protein Coding	48	GC05P096935	22.70885658	https://www.genecards.org/cgi-bin/carddisp.pl?gene=LNPEP
CCN2	Cellular Communication Network Factor 2	Protein Coding	48	GC06M131948	22.57795334	https://www.genecards.org/cgi-bin/carddisp.pl?gene=CCN2
SMAD4	SMAD Family Member 4	Protein Coding	54	GC18P051028	22.56918335	https://www.genecards.org/cgi-bin/carddisp.pl?gene=SMAD4
PTX3	Pentraxin 3	Protein Coding	45	GC03P157436	22.5657959	https://www.genecards.org/cgi-bin/carddisp.pl?gene=PTX3
NOTCH1	Notch Receptor 1	Protein Coding	55	GC09M137632	22.51835632	https://www.genecards.org/cgi-bin/carddisp.pl?gene=NOTCH1
CCL11	C-C Motif Chemokine Ligand 11	Protein Coding	48	GC17P034285	22.45352364	https://www.genecards.org/cgi-bin/carddisp.pl?gene=CCL11
POMC	Proopiomelanocortin	Protein Coding	51	GC02M025160	22.4458046	https://www.genecards.org/cgi-bin/carddisp.pl?gene=POMC
MTOR	Mechanistic Target Of Rapamycin Kinase	Protein Coding	56	GC01M011106	22.4188652	https://www.genecards.org/cgi-bin/carddisp.pl?gene=MTOR
EDNRA	Endothelin Receptor Type A	Protein Coding	52	GC04P147480	22.31422043	https://www.genecards.org/cgi-bin/carddisp.pl?gene=EDNRA
SPP1	Secreted Phosphoprotein 1	Protein Coding	49	GC04P087975	22.28170967	https://www.genecards.org/cgi-bin/carddisp.pl?gene=SPP1
PON1	Paraoxonase 1	Protein Coding	50	GC07M095297	22.24697685	https://www.genecards.org/cgi-bin/carddisp.pl?gene=PON1
CYP1A2	Cytochrome P450 Family 1 Subfamily A Member 2	Protein Coding	48	GC15P074748	22.22367859	https://www.genecards.org/cgi-bin/carddisp.pl?gene=CYP1A2
SRC	SRC Proto-Oncogene, Non-Receptor Tyrosine Kinase	Protein Coding	54	GC20P037344	22.21931267	https://www.genecards.org/cgi-bin/carddisp.pl?gene=SRC
PRRT2	Proline Rich Transmembrane Protein 2	Protein Coding	42	GC16P029811	22.15496063	https://www.genecards.org/cgi-bin/carddisp.pl?gene=PRRT2
CD40LG	CD40 Ligand	Protein Coding	52	GC0XP136649	22.09524155	https://www.genecards.org/cgi-bin/carddisp.pl?gene=CD40LG
ADRB3	Adrenoceptor Beta 3	Protein Coding	49	GC08M037962	22.09157944	https://www.genecards.org/cgi-bin/carddisp.pl?gene=ADRB3
GJA1	Gap Junction Protein Alpha 1	Protein Coding	53	GC06P121436	22.07655716	https://www.genecards.org/cgi-bin/carddisp.pl?gene=GJA1
FBN1	Fibrillin 1	Protein Coding	50	GC15M048408	22.07584381	https://www.genecards.org/cgi-bin/carddisp.pl?gene=FBN1
PTPN11	Protein Tyrosine Phosphatase Non-Receptor Type 11	Protein Coding	55	GC12P112418	22.05013084	https://www.genecards.org/cgi-bin/carddisp.pl?gene=PTPN11
CCL3	C-C Motif Chemokine Ligand 3	Protein Coding	44	GC17M036088	22.03744507	https://www.genecards.org/cgi-bin/carddisp.pl?gene=CCL3
FASLG	Fas Ligand	Protein Coding	50	GC01P172628	22.02740288	https://www.genecards.org/cgi-bin/carddisp.pl?gene=FASLG
TLR2	Toll Like Receptor 2	Protein Coding	54	GC04P153684	21.97725105	https://www.genecards.org/cgi-bin/carddisp.pl?gene=TLR2
ITGAM	Integrin Subunit Alpha M	Protein Coding	50	GC16P041958	21.97265816	https://www.genecards.org/cgi-bin/carddisp.pl?gene=ITGAM
EP300	E1A Binding Protein P300	Protein Coding	54	GC22P041114	21.90378952	https://www.genecards.org/cgi-bin/carddisp.pl?gene=EP300
CALCA	Calcitonin Related Polypeptide Alpha	Protein Coding	48	GC11M014945	21.87572098	https://www.genecards.org/cgi-bin/carddisp.pl?gene=CALCA
PECAM1	Platelet And Endothelial Cell Adhesion Molecule 1	Protein Coding	43	GC17M064319	21.83017349	https://www.genecards.org/cgi-bin/carddisp.pl?gene=PECAM1
MT-TS1	Mitochondrially Encoded TRNA-Ser (UCN) 1	RNA Gene	16	GCMTM007447	21.76427269	https://www.genecards.org/cgi-bin/carddisp.pl?gene=MT-TS1
SLC2A4	Solute Carrier Family 2 Member 4	Protein Coding	48	GC17P011430	21.7413559	https://www.genecards.org/cgi-bin/carddisp.pl?gene=SLC2A4
TH	Tyrosine Hydroxylase	Protein Coding	54	GC11M002163	21.70060349	https://www.genecards.org/cgi-bin/carddisp.pl?gene=TH
AGTR2	Angiotensin II Receptor Type 2	Protein Coding	48	GC0XP116170	21.63940048	https://www.genecards.org/cgi-bin/carddisp.pl?gene=AGTR2
ANGPT1	Angiopoietin 1	Protein Coding	49	GC08M107246	21.61217499	https://www.genecards.org/cgi-bin/carddisp.pl?gene=ANGPT1
CTLA4	Cytotoxic T-Lymphocyte Associated Protein 4	Protein Coding	52	GC02P203854	21.5973053	https://www.genecards.org/cgi-bin/carddisp.pl?gene=CTLA4
CYP2D6	Cytochrome P450 Family 2 Subfamily D Member 6	Protein Coding	49	GC22M042126	21.56972122	https://www.genecards.org/cgi-bin/carddisp.pl?gene=CYP2D6
HNF1A	HNF1 Homeobox A	Protein Coding	48	GC12P120978	21.56305695	https://www.genecards.org/cgi-bin/carddisp.pl?gene=HNF1A
APOB	Apolipoprotein B	Protein Coding	50	GC02M020956	21.48822021	https://www.genecards.org/cgi-bin/carddisp.pl?gene=APOB
NFE2L2	NFE2 Like BZIP Transcription Factor 2	Protein Coding	53	GC02M177227	21.47888184	https://www.genecards.org/cgi-bin/carddisp.pl?gene=NFE2L2
CYCS	Cytochrome C, Somatic	Protein Coding	51	GC07M025118	21.46068573	https://www.genecards.org/cgi-bin/carddisp.pl?gene=CYCS
CAT	Catalase	Protein Coding	54	GC11P034460	21.45648575	https://www.genecards.org/cgi-bin/carddisp.pl?gene=CAT
HTR2A	5-Hydroxytryptamine Receptor 2A	Protein Coding	51	GC13M046831	21.45647812	https://www.genecards.org/cgi-bin/carddisp.pl?gene=HTR2A
CD4	CD4 Molecule	Protein Coding	52	GC12P006786	21.44459724	https://www.genecards.org/cgi-bin/carddisp.pl?gene=CD4
CYP17A1	Cytochrome P450 Family 17 Subfamily A Member 1	Protein Coding	51	GC10M102830	21.40338707	https://www.genecards.org/cgi-bin/carddisp.pl?gene=CYP17A1
AGER	Advanced Glycosylation End-Product Specific Receptor	Protein Coding	49	GC06M032180	21.39152718	https://www.genecards.org/cgi-bin/carddisp.pl?gene=AGER
FOXF1	Forkhead Box F1	Protein Coding	43	GC16P086510	21.37692833	https://www.genecards.org/cgi-bin/carddisp.pl?gene=FOXF1
BRCA1	BRCA1 DNA Repair Associated	Protein Coding	52	GC17M043044	21.37429619	https://www.genecards.org/cgi-bin/carddisp.pl?gene=BRCA1
COL3A1	Collagen Type III Alpha 1 Chain	Protein Coding	50	GC02P188974	21.36504173	https://www.genecards.org/cgi-bin/carddisp.pl?gene=COL3A1
ENPP1	Ectonucleotide Pyrophosphatase/Phosphodiesterase 1	Protein Coding	51	GC06P131808	21.34972572	https://www.genecards.org/cgi-bin/carddisp.pl?gene=ENPP1
CFTR	CF Transmembrane Conductance Regulator	Protein Coding	54	GC07P117287	21.34140778	https://www.genecards.org/cgi-bin/carddisp.pl?gene=CFTR
IGFBP3	Insulin Like Growth Factor Binding Protein 3	Protein Coding	50	GC07M045912	21.3019371	https://www.genecards.org/cgi-bin/carddisp.pl?gene=IGFBP3
MIR126	MicroRNA 126	RNA Gene	24	GC09P136670	21.26268959	https://www.genecards.org/cgi-bin/carddisp.pl?gene=MIR126
SST	Somatostatin	Protein Coding	43	GC03M187668	21.25139427	https://www.genecards.org/cgi-bin/carddisp.pl?gene=SST
RBP4	Retinol Binding Protein 4	Protein Coding	48	GC10M093591	21.24961472	https://www.genecards.org/cgi-bin/carddisp.pl?gene=RBP4
TBK1	TANK Binding Kinase 1	Protein Coding	51	GC12P064451	21.24914932	https://www.genecards.org/cgi-bin/carddisp.pl?gene=TBK1
MAPK3	Mitogen-Activated Protein Kinase 3	Protein Coding	51	GC16M037779	21.24767876	https://www.genecards.org/cgi-bin/carddisp.pl?gene=MAPK3
LIF	LIF Interleukin 6 Family Cytokine	Protein Coding	45	GC22M030240	21.16758156	https://www.genecards.org/cgi-bin/carddisp.pl?gene=LIF
SMAD2	SMAD Family Member 2	Protein Coding	53	GC18M047809	21.10046959	https://www.genecards.org/cgi-bin/carddisp.pl?gene=SMAD2
TGFB2	Transforming Growth Factor Beta 2	Protein Coding	54	GC01P218345	21.0920105	https://www.genecards.org/cgi-bin/carddisp.pl?gene=TGFB2
KCNMB1	Potassium Calcium-Activated Channel Subfamily M Regulatory Beta Subunit 1	Protein Coding	46	GC05M170374	21.08034897	https://www.genecards.org/cgi-bin/carddisp.pl?gene=KCNMB1
PINK1	PTEN Induced Kinase 1	Protein Coding	48	GC01P020634	21.03748894	https://www.genecards.org/cgi-bin/carddisp.pl?gene=PINK1
OLR1	Oxidized Low Density Lipoprotein Receptor 1	Protein Coding	45	GC12M021842	21.01592827	https://www.genecards.org/cgi-bin/carddisp.pl?gene=OLR1
PAEP	Progestagen Associated Endometrial Protein	Protein Coding	43	GC09P135561	20.98017502	https://www.genecards.org/cgi-bin/carddisp.pl?gene=PAEP
CCR5	C-C Motif Chemokine Receptor 5	Protein Coding	51	GC03P047182	20.9509964	https://www.genecards.org/cgi-bin/carddisp.pl?gene=CCR5
VDR	Vitamin D Receptor	Protein Coding	52	GC12M047841	20.91186714	https://www.genecards.org/cgi-bin/carddisp.pl?gene=VDR
TEK	TEK Receptor Tyrosine Kinase	Protein Coding	54	GC09P027109	20.90936279	https://www.genecards.org/cgi-bin/carddisp.pl?gene=TEK
BAX	BCL2 Associated X, Apoptosis Regulator	Protein Coding	52	GC19P048954	20.88616943	https://www.genecards.org/cgi-bin/carddisp.pl?gene=BAX
TNFSF11	TNF Superfamily Member 11	Protein Coding	54	GC13P042562	20.84937286	https://www.genecards.org/cgi-bin/carddisp.pl?gene=TNFSF11
MIR20A	MicroRNA 20a	RNA Gene	23	GC13P091567	20.84205437	https://www.genecards.org/cgi-bin/carddisp.pl?gene=MIR20A
MT-CO1	Mitochondrially Encoded Cytochrome C Oxidase I	Protein Coding	34	GCMTP005906	20.80994034	https://www.genecards.org/cgi-bin/carddisp.pl?gene=MT-CO1
XDH	Xanthine Dehydrogenase	Protein Coding	50	GC02M031334	20.8014183	https://www.genecards.org/cgi-bin/carddisp.pl?gene=XDH
FGA	Fibrinogen Alpha Chain	Protein Coding	51	GC04M154583	20.78953171	https://www.genecards.org/cgi-bin/carddisp.pl?gene=FGA
DRD2	Dopamine Receptor D2	Protein Coding	52	GC11M113409	20.75361633	https://www.genecards.org/cgi-bin/carddisp.pl?gene=DRD2
MIR210	MicroRNA 210	RNA Gene	23	GC11M003894	20.72970009	https://www.genecards.org/cgi-bin/carddisp.pl?gene=MIR210
GHRL	Ghrelin And Obestatin Prepropeptide	Protein Coding	45	GC03M010285	20.70232391	https://www.genecards.org/cgi-bin/carddisp.pl?gene=GHRL
CST3	Cystatin C	Protein Coding	47	GC20M023675	20.70119095	https://www.genecards.org/cgi-bin/carddisp.pl?gene=CST3
SOD2	Superoxide Dismutase 2	Protein Coding	51	GC06M159669	20.66962814	https://www.genecards.org/cgi-bin/carddisp.pl?gene=SOD2
SMAD3	SMAD Family Member 3	Protein Coding	54	GC15P067063	20.57107162	https://www.genecards.org/cgi-bin/carddisp.pl?gene=SMAD3
PPBP	Pro-Platelet Basic Protein	Protein Coding	45	GC04M073986	20.54866028	https://www.genecards.org/cgi-bin/carddisp.pl?gene=PPBP
CYP1A1	Cytochrome P450 Family 1 Subfamily A Member 1	Protein Coding	50	GC15M074719	20.49186134	https://www.genecards.org/cgi-bin/carddisp.pl?gene=CYP1A1
HLA-A	Major Histocompatibility Complex, Class I, A	Protein Coding	48	GC06P087685	20.48765755	https://www.genecards.org/cgi-bin/carddisp.pl?gene=HLA-A
BMP6	Bone Morphogenetic Protein 6	Protein Coding	46	GC06P007726	20.44203186	https://www.genecards.org/cgi-bin/carddisp.pl?gene=BMP6
HMGB1	High Mobility Group Box 1	Protein Coding	49	GC13M030456	20.40677834	https://www.genecards.org/cgi-bin/carddisp.pl?gene=HMGB1
IL5	Interleukin 5	Protein Coding	48	GC05M132541	20.39145279	https://www.genecards.org/cgi-bin/carddisp.pl?gene=IL5
PTGS1	Prostaglandin-Endoperoxide Synthase 1	Protein Coding	49	GC09P122370	20.38465118	https://www.genecards.org/cgi-bin/carddisp.pl?gene=PTGS1
ADAMTS13	ADAM Metallopeptidase With Thrombospondin Type 1 Motif 13	Protein Coding	51	GC09P133414	20.36582184	https://www.genecards.org/cgi-bin/carddisp.pl?gene=ADAMTS13
ITGA2B	Integrin Subunit Alpha 2b	Protein Coding	54	GC17M049884	20.34661674	https://www.genecards.org/cgi-bin/carddisp.pl?gene=ITGA2B
BMP2	Bone Morphogenetic Protein 2	Protein Coding	51	GC20P006767	20.30521965	https://www.genecards.org/cgi-bin/carddisp.pl?gene=BMP2
MIR146A	MicroRNA 146a	RNA Gene	25	GC05P160485	20.18563843	https://www.genecards.org/cgi-bin/carddisp.pl?gene=MIR146A
NOS1	Nitric Oxide Synthase 1	Protein Coding	51	GC12M117208	20.15921021	https://www.genecards.org/cgi-bin/carddisp.pl?gene=NOS1
CYP1B1	Cytochrome P450 Family 1 Subfamily B Member 1	Protein Coding	50	GC02M038066	20.1503315	https://www.genecards.org/cgi-bin/carddisp.pl?gene=CYP1B1
MIR29A	MicroRNA 29a	RNA Gene	23	GC07M130876	20.13434982	https://www.genecards.org/cgi-bin/carddisp.pl?gene=MIR29A
PF4	Platelet Factor 4	Protein Coding	43	GC04M073980	20.11913109	https://www.genecards.org/cgi-bin/carddisp.pl?gene=PF4
THPO	Thrombopoietin	Protein Coding	48	GC03M184371	20.07101822	https://www.genecards.org/cgi-bin/carddisp.pl?gene=THPO
WNK1	WNK Lysine Deficient Protein Kinase 1	Protein Coding	51	GC12P000733	20.05776024	https://www.genecards.org/cgi-bin/carddisp.pl?gene=WNK1
SIRT1	Sirtuin 1	Protein Coding	52	GC10P067884	20.0452404	https://www.genecards.org/cgi-bin/carddisp.pl?gene=SIRT1
AR	Androgen Receptor	Protein Coding	54	GC0XP067544	20.02704239	https://www.genecards.org/cgi-bin/carddisp.pl?gene=AR
MPO	Myeloperoxidase	Protein Coding	55	GC17M058269	20.00366592	https://www.genecards.org/cgi-bin/carddisp.pl?gene=MPO
SHBG	Sex Hormone Binding Globulin	Protein Coding	44	GC17P007613	19.9955883	https://www.genecards.org/cgi-bin/carddisp.pl?gene=SHBG
HBB	Hemoglobin Subunit Beta	Protein Coding	47	GC11M006673	19.99513626	https://www.genecards.org/cgi-bin/carddisp.pl?gene=HBB
SLC6A4	Solute Carrier Family 6 Member 4	Protein Coding	51	GC17M030194	19.94870758	https://www.genecards.org/cgi-bin/carddisp.pl?gene=SLC6A4
AIFM1	Apoptosis Inducing Factor Mitochondria Associated 1	Protein Coding	51	GC0XM130129	19.94867706	https://www.genecards.org/cgi-bin/carddisp.pl?gene=AIFM1
SDHB	Succinate Dehydrogenase Complex Iron Sulfur Subunit B	Protein Coding	50	GC01M018178	19.94522476	https://www.genecards.org/cgi-bin/carddisp.pl?gene=SDHB
RHOA	Ras Homolog Family Member A	Protein Coding	52	GC03M049359	19.91269302	https://www.genecards.org/cgi-bin/carddisp.pl?gene=RHOA
H19	H19 Imprinted Maternally Expressed Transcript	RNA Gene	30	GC11M001995	19.87431526	https://www.genecards.org/cgi-bin/carddisp.pl?gene=H19
SCNN1G	Sodium Channel Epithelial 1 Subunit Gamma	Protein Coding	50	GC16P023182	19.83247375	https://www.genecards.org/cgi-bin/carddisp.pl?gene=SCNN1G
NFKB1	Nuclear Factor Kappa B Subunit 1	Protein Coding	55	GC04P102501	19.77719879	https://www.genecards.org/cgi-bin/carddisp.pl?gene=NFKB1
CYP19A1	Cytochrome P450 Family 19 Subfamily A Member 1	Protein Coding	51	GC15M051208	19.76037216	https://www.genecards.org/cgi-bin/carddisp.pl?gene=CYP19A1
CDKN1A	Cyclin Dependent Kinase Inhibitor 1A	Protein Coding	51	GC06P087904	19.72397232	https://www.genecards.org/cgi-bin/carddisp.pl?gene=CDKN1A
PARP1	Poly(ADP-Ribose) Polymerase 1	Protein Coding	53	GC01M226360	19.7022934	https://www.genecards.org/cgi-bin/carddisp.pl?gene=PARP1
KIT	KIT Proto-Oncogene, Receptor Tyrosine Kinase	Protein Coding	56	GC04P054657	19.7002449	https://www.genecards.org/cgi-bin/carddisp.pl?gene=KIT
MMP3	Matrix Metallopeptidase 3	Protein Coding	53	GC11M102835	19.68738556	https://www.genecards.org/cgi-bin/carddisp.pl?gene=MMP3
MIR214	MicroRNA 214	RNA Gene	24	GC01M172234	19.64118576	https://www.genecards.org/cgi-bin/carddisp.pl?gene=MIR214
CXCL12	C-X-C Motif Chemokine Ligand 12	Protein Coding	46	GC10M044370	19.63847733	https://www.genecards.org/cgi-bin/carddisp.pl?gene=CXCL12
SCNN1A	Sodium Channel Epithelial 1 Subunit Alpha	Protein Coding	51	GC12M006346	19.57641602	https://www.genecards.org/cgi-bin/carddisp.pl?gene=SCNN1A
WNK4	WNK Lysine Deficient Protein Kinase 4	Protein Coding	48	GC17P042780	19.57091331	https://www.genecards.org/cgi-bin/carddisp.pl?gene=WNK4
CPS1	Carbamoyl-Phosphate Synthase 1	Protein Coding	51	GC02P210477	19.56839943	https://www.genecards.org/cgi-bin/carddisp.pl?gene=CPS1
OSGIN1	Oxidative Stress Induced Growth Inhibitor 1	Protein Coding	37	GC16P083934	19.53171349	https://www.genecards.org/cgi-bin/carddisp.pl?gene=OSGIN1
CACNA1H	Calcium Voltage-Gated Channel Subunit Alpha1 H	Protein Coding	52	GC16P001153	19.51463699	https://www.genecards.org/cgi-bin/carddisp.pl?gene=CACNA1H
MYC	MYC Proto-Oncogene, BHLH Transcription Factor	Protein Coding	54	GC08P127735	19.4348011	https://www.genecards.org/cgi-bin/carddisp.pl?gene=MYC
PIBF1	Progesterone Immunomodulatory Binding Factor 1	Protein Coding	43	GC13P072782	19.42433548	https://www.genecards.org/cgi-bin/carddisp.pl?gene=PIBF1
ANGPT2	Angiopoietin 2	Protein Coding	50	GC08M006499	19.4086647	https://www.genecards.org/cgi-bin/carddisp.pl?gene=ANGPT2
CALR	Calreticulin	Protein Coding	54	GC19P012938	19.36403275	https://www.genecards.org/cgi-bin/carddisp.pl?gene=CALR
HSD11B1	Hydroxysteroid 11-Beta Dehydrogenase 1	Protein Coding	54	GC01P209686	19.35634232	https://www.genecards.org/cgi-bin/carddisp.pl?gene=HSD11B1
ALOX5	Arachidonate 5-Lipoxygenase	Protein Coding	50	GC10P045374	19.30125809	https://www.genecards.org/cgi-bin/carddisp.pl?gene=ALOX5
PPARA	Peroxisome Proliferator Activated Receptor Alpha	Protein Coding	49	GC22P046150	19.29661942	https://www.genecards.org/cgi-bin/carddisp.pl?gene=PPARA
ATM	ATM Serine/Threonine Kinase	Protein Coding	55	GC11P108222	19.2393074	https://www.genecards.org/cgi-bin/carddisp.pl?gene=ATM
HSPA4	Heat Shock Protein Family A (Hsp70) Member 4	Protein Coding	45	GC05P133051	19.22223282	https://www.genecards.org/cgi-bin/carddisp.pl?gene=HSPA4
PDE5A	Phosphodiesterase 5A	Protein Coding	48	GC04M119494	19.18317413	https://www.genecards.org/cgi-bin/carddisp.pl?gene=PDE5A
PTPN1	Protein Tyrosine Phosphatase Non-Receptor Type 1	Protein Coding	54	GC20P050510	19.17949867	https://www.genecards.org/cgi-bin/carddisp.pl?gene=PTPN1
NPY	Neuropeptide Y	Protein Coding	47	GC07P024290	19.17325592	https://www.genecards.org/cgi-bin/carddisp.pl?gene=NPY
IL15	Interleukin 15	Protein Coding	46	GC04P141636	19.13573837	https://www.genecards.org/cgi-bin/carddisp.pl?gene=IL15
PRKCA	Protein Kinase C Alpha	Protein Coding	53	GC17P066302	19.09669876	https://www.genecards.org/cgi-bin/carddisp.pl?gene=PRKCA
TAC3	Tachykinin Precursor 3	Protein Coding	45	GC12M057011	19.09069824	https://www.genecards.org/cgi-bin/carddisp.pl?gene=TAC3
TGIF1	TGFB Induced Factor Homeobox 1	Protein Coding	48	GC18P003411	19.05325317	https://www.genecards.org/cgi-bin/carddisp.pl?gene=TGIF1
ABCB1	ATP Binding Cassette Subfamily B Member 1	Protein Coding	53	GC07M087504	19.04956436	https://www.genecards.org/cgi-bin/carddisp.pl?gene=ABCB1
IDO1	Indoleamine 2,3-Dioxygenase 1	Protein Coding	47	GC08P039891	18.99650192	https://www.genecards.org/cgi-bin/carddisp.pl?gene=IDO1
SERPINA1	Serpin Family A Member 1	Protein Coding	51	GC14M094376	18.98924255	https://www.genecards.org/cgi-bin/carddisp.pl?gene=SERPINA1
B2M	Beta-2-Microglobulin	Protein Coding	52	GC15P044711	18.9312973	https://www.genecards.org/cgi-bin/carddisp.pl?gene=B2M
MYOC	Myocilin	Protein Coding	45	GC01M171604	18.93017578	https://www.genecards.org/cgi-bin/carddisp.pl?gene=MYOC
TGFBR1	Transforming Growth Factor Beta Receptor 1	Protein Coding	56	GC09P099104	18.87432861	https://www.genecards.org/cgi-bin/carddisp.pl?gene=TGFBR1
SH2B3	SH2B Adaptor Protein 3	Protein Coding	50	GC12P111405	18.82424164	https://www.genecards.org/cgi-bin/carddisp.pl?gene=SH2B3
CFI	Complement Factor I	Protein Coding	50	GC04M109732	18.81351852	https://www.genecards.org/cgi-bin/carddisp.pl?gene=CFI
TNFRSF10B	TNF Receptor Superfamily Member 10b	Protein Coding	52	GC08M023020	18.76399422	https://www.genecards.org/cgi-bin/carddisp.pl?gene=TNFRSF10B
KCNJ11	Potassium Inwardly Rectifying Channel Subfamily J Member 11	Protein Coding	51	GC11M017627	18.73644257	https://www.genecards.org/cgi-bin/carddisp.pl?gene=KCNJ11
CCR6	C-C Motif Chemokine Receptor 6	Protein Coding	46	GC06P167111	18.73289108	https://www.genecards.org/cgi-bin/carddisp.pl?gene=CCR6
NAMPT	Nicotinamide Phosphoribosyltransferase	Protein Coding	51	GC07M106248	18.73041534	https://www.genecards.org/cgi-bin/carddisp.pl?gene=NAMPT
MME	Membrane Metalloendopeptidase	Protein Coding	53	GC03P155024	18.65869904	https://www.genecards.org/cgi-bin/carddisp.pl?gene=MME
BDKRB2	Bradykinin Receptor B2	Protein Coding	48	GC14P096205	18.63880348	https://www.genecards.org/cgi-bin/carddisp.pl?gene=BDKRB2
CXCR4	C-X-C Motif Chemokine Receptor 4	Protein Coding	55	GC02M136114	18.60697174	https://www.genecards.org/cgi-bin/carddisp.pl?gene=CXCR4
APP	Amyloid Beta Precursor Protein	Protein Coding	54	GC21M025880	18.53285599	https://www.genecards.org/cgi-bin/carddisp.pl?gene=APP
BCL2L1	BCL2 Like 1	Protein Coding	50	GC20M031664	18.53173828	https://www.genecards.org/cgi-bin/carddisp.pl?gene=BCL2L1
CSF2	Colony Stimulating Factor 2	Protein Coding	46	GC05P132073	18.51293373	https://www.genecards.org/cgi-bin/carddisp.pl?gene=CSF2
ADRB1	Adrenoceptor Beta 1	Protein Coding	50	GC10P114044	18.40102005	https://www.genecards.org/cgi-bin/carddisp.pl?gene=ADRB1
OXTR	Oxytocin Receptor	Protein Coding	50	GC03M008767	18.39725876	https://www.genecards.org/cgi-bin/carddisp.pl?gene=OXTR
CREB1	CAMP Responsive Element Binding Protein 1	Protein Coding	51	GC02P207529	18.39006042	https://www.genecards.org/cgi-bin/carddisp.pl?gene=CREB1
CALM1	Calmodulin 1	Protein Coding	48	GC14P090396	18.1980381	https://www.genecards.org/cgi-bin/carddisp.pl?gene=CALM1
CFLAR	CASP8 And FADD Like Apoptosis Regulator	Protein Coding	46	GC02P201117	18.19360542	https://www.genecards.org/cgi-bin/carddisp.pl?gene=CFLAR
TRDN	Triadin	Protein Coding	44	GC06M123198	18.18541908	https://www.genecards.org/cgi-bin/carddisp.pl?gene=TRDN
TGFBR2	Transforming Growth Factor Beta Receptor 2	Protein Coding	54	GC03P030623	18.17957497	https://www.genecards.org/cgi-bin/carddisp.pl?gene=TGFBR2
G6PD	Glucose-6-Phosphate Dehydrogenase	Protein Coding	53	GC0XM154558	18.176651	https://www.genecards.org/cgi-bin/carddisp.pl?gene=G6PD
SELL	Selectin L	Protein Coding	45	GC01M169690	18.13318634	https://www.genecards.org/cgi-bin/carddisp.pl?gene=SELL
HP	Haptoglobin	Protein Coding	48	GC16P072191	18.07266808	https://www.genecards.org/cgi-bin/carddisp.pl?gene=HP
GDF15	Growth Differentiation Factor 15	Protein Coding	45	GC19P069333	18.06871033	https://www.genecards.org/cgi-bin/carddisp.pl?gene=GDF15
DBH	Dopamine Beta-Hydroxylase	Protein Coding	54	GC09P133636	18.04890823	https://www.genecards.org/cgi-bin/carddisp.pl?gene=DBH
TTR	Transthyretin	Protein Coding	51	GC18P031557	17.99860191	https://www.genecards.org/cgi-bin/carddisp.pl?gene=TTR
PPARGC1A	PPARG Coactivator 1 Alpha	Protein Coding	48	GC04M023755	17.99690819	https://www.genecards.org/cgi-bin/carddisp.pl?gene=PPARGC1A
HGF	Hepatocyte Growth Factor	Protein Coding	54	GC07M081699	17.97557068	https://www.genecards.org/cgi-bin/carddisp.pl?gene=HGF
CCND1	Cyclin D1	Protein Coding	55	GC11P069641	17.96785736	https://www.genecards.org/cgi-bin/carddisp.pl?gene=CCND1
MDM2	MDM2 Proto-Oncogene	Protein Coding	55	GC12P068808	17.95623589	https://www.genecards.org/cgi-bin/carddisp.pl?gene=MDM2
TCF7L2	Transcription Factor 7 Like 2	Protein Coding	49	GC10P112950	17.92961121	https://www.genecards.org/cgi-bin/carddisp.pl?gene=TCF7L2
PIK3CA	Phosphatidylinositol-4,5-Bisphosphate 3-Kinase Catalytic Subunit Alpha	Protein Coding	55	GC03P179148	17.85220337	https://www.genecards.org/cgi-bin/carddisp.pl?gene=PIK3CA
CYP2C9	Cytochrome P450 Family 2 Subfamily C Member 9	Protein Coding	49	GC10P094938	17.76304436	https://www.genecards.org/cgi-bin/carddisp.pl?gene=CYP2C9
PIEZO2	Piezo Type Mechanosensitive Ion Channel Component 2	Protein Coding	39	GC18M010670	17.71562195	https://www.genecards.org/cgi-bin/carddisp.pl?gene=PIEZO2
BMPR1A	Bone Morphogenetic Protein Receptor Type 1A	Protein Coding	53	GC10P093501	17.69263458	https://www.genecards.org/cgi-bin/carddisp.pl?gene=BMPR1A
SGK1	Serum/Glucocorticoid Regulated Kinase 1	Protein Coding	51	GC06M134169	17.65789223	https://www.genecards.org/cgi-bin/carddisp.pl?gene=SGK1
ESR2	Estrogen Receptor 2	Protein Coding	51	GC14M064084	17.60411263	https://www.genecards.org/cgi-bin/carddisp.pl?gene=ESR2
CASP1	Caspase 1	Protein Coding	51	GC11M105025	17.60199738	https://www.genecards.org/cgi-bin/carddisp.pl?gene=CASP1
RHD	Rh Blood Group D Antigen	Protein Coding	44	GC01P025272	17.56534195	https://www.genecards.org/cgi-bin/carddisp.pl?gene=RHD
NPHS1	NPHS1 Adhesion Molecule, Nephrin	Protein Coding	48	GC19M035825	17.55098915	https://www.genecards.org/cgi-bin/carddisp.pl?gene=NPHS1
TXN	Thioredoxin	Protein Coding	48	GC09M110243	17.53487778	https://www.genecards.org/cgi-bin/carddisp.pl?gene=TXN
GSTP1	Glutathione S-Transferase Pi 1	Protein Coding	53	GC11P067583	17.50367928	https://www.genecards.org/cgi-bin/carddisp.pl?gene=GSTP1
PLG	Plasminogen	Protein Coding	52	GC06P160702	17.50106621	https://www.genecards.org/cgi-bin/carddisp.pl?gene=PLG
HSPA1A	Heat Shock Protein Family A (Hsp70) Member 1A	Protein Coding	48	GC06P087759	17.49409294	https://www.genecards.org/cgi-bin/carddisp.pl?gene=HSPA1A
XIAP	X-Linked Inhibitor Of Apoptosis	Protein Coding	54	GC0XP123859	17.46279907	https://www.genecards.org/cgi-bin/carddisp.pl?gene=XIAP
BMP4	Bone Morphogenetic Protein 4	Protein Coding	51	GC14M053949	17.41520309	https://www.genecards.org/cgi-bin/carddisp.pl?gene=BMP4
ASIC5	Acid Sensing Ion Channel Subunit Family Member 5	Protein Coding	38	GC04M155829	17.36915398	https://www.genecards.org/cgi-bin/carddisp.pl?gene=ASIC5
LOX	Lysyl Oxidase	Protein Coding	50	GC05M122063	17.36523247	https://www.genecards.org/cgi-bin/carddisp.pl?gene=LOX
DDIT3	DNA Damage Inducible Transcript 3	Protein Coding	48	GC12M057516	17.35714531	https://www.genecards.org/cgi-bin/carddisp.pl?gene=DDIT3
TNFRSF10A	TNF Receptor Superfamily Member 10a	Protein Coding	47	GC08M023190	17.32468796	https://www.genecards.org/cgi-bin/carddisp.pl?gene=TNFRSF10A
MYLK	Myosin Light Chain Kinase	Protein Coding	54	GC03M123610	17.30527878	https://www.genecards.org/cgi-bin/carddisp.pl?gene=MYLK
GATA4	GATA Binding Protein 4	Protein Coding	50	GC08P011676	17.30298805	https://www.genecards.org/cgi-bin/carddisp.pl?gene=GATA4
SERPINA3	Serpin Family A Member 3	Protein Coding	45	GC14P094612	17.29797745	https://www.genecards.org/cgi-bin/carddisp.pl?gene=SERPINA3
HLA-C	Major Histocompatibility Complex, Class I, C	Protein Coding	47	GC06M069165	17.28740883	https://www.genecards.org/cgi-bin/carddisp.pl?gene=HLA-C
IFNA1	Interferon Alpha 1	Protein Coding	43	GC09P021601	17.25478363	https://www.genecards.org/cgi-bin/carddisp.pl?gene=IFNA1
ENPEP	Glutamyl Aminopeptidase	Protein Coding	50	GC04P110365	17.2431469	https://www.genecards.org/cgi-bin/carddisp.pl?gene=ENPEP
CDKN2A	Cyclin Dependent Kinase Inhibitor 2A	Protein Coding	52	GC09M021967	17.21318054	https://www.genecards.org/cgi-bin/carddisp.pl?gene=CDKN2A
GNRH1	Gonadotropin Releasing Hormone 1	Protein Coding	45	GC08M025419	17.20833206	https://www.genecards.org/cgi-bin/carddisp.pl?gene=GNRH1
TNFRSF1A	TNF Receptor Superfamily Member 1A	Protein Coding	52	GC12M006328	17.2070446	https://www.genecards.org/cgi-bin/carddisp.pl?gene=TNFRSF1A
UMOD	Uromodulin	Protein Coding	45	GC16M020344	17.18959045	https://www.genecards.org/cgi-bin/carddisp.pl?gene=UMOD
LAMA2	Laminin Subunit Alpha 2	Protein Coding	47	GC06P128863	17.17935562	https://www.genecards.org/cgi-bin/carddisp.pl?gene=LAMA2
P2RY12	Purinergic Receptor P2Y12	Protein Coding	51	GC03M151336	17.16029167	https://www.genecards.org/cgi-bin/carddisp.pl?gene=P2RY12
GBA1	Glucosylceramidase Beta 1	Protein Coding	50	GC01M155318	17.15856171	https://www.genecards.org/cgi-bin/carddisp.pl?gene=GBA1
GSR	Glutathione-Disulfide Reductase	Protein Coding	52	GC08M030678	17.13420296	https://www.genecards.org/cgi-bin/carddisp.pl?gene=GSR
GDAP1	Ganglioside Induced Differentiation Associated Protein 1	Protein Coding	47	GC08P074315	17.0818882	https://www.genecards.org/cgi-bin/carddisp.pl?gene=GDAP1
ACTA2	Actin Alpha 2, Smooth Muscle	Protein Coding	50	GC10M088935	17.01252365	https://www.genecards.org/cgi-bin/carddisp.pl?gene=ACTA2
LCN2	Lipocalin 2	Protein Coding	48	GC09P128149	16.99821472	https://www.genecards.org/cgi-bin/carddisp.pl?gene=LCN2
UTS2	Urotensin 2	Protein Coding	42	GC01M007843	16.87632751	https://www.genecards.org/cgi-bin/carddisp.pl?gene=UTS2
CASP9	Caspase 9	Protein Coding	49	GC01M015491	16.81108284	https://www.genecards.org/cgi-bin/carddisp.pl?gene=CASP9
HLA-DQB1	Major Histocompatibility Complex, Class II, DQ Beta 1	Protein Coding	45	GC06M069264	16.80046082	https://www.genecards.org/cgi-bin/carddisp.pl?gene=HLA-DQB1
EDNRB	Endothelin Receptor Type B	Protein Coding	52	GC13M077895	16.78595734	https://www.genecards.org/cgi-bin/carddisp.pl?gene=EDNRB
HNF1B	HNF1 Homeobox B	Protein Coding	44	GC17M037686	16.76694679	https://www.genecards.org/cgi-bin/carddisp.pl?gene=HNF1B
NGF	Nerve Growth Factor	Protein Coding	54	GC01M115285	16.75848198	https://www.genecards.org/cgi-bin/carddisp.pl?gene=NGF
TBXA2R	Thromboxane A2 Receptor	Protein Coding	52	GC19M003594	16.68128967	https://www.genecards.org/cgi-bin/carddisp.pl?gene=TBXA2R
PLAU	Plasminogen Activator, Urokinase	Protein Coding	55	GC10P073909	16.67204285	https://www.genecards.org/cgi-bin/carddisp.pl?gene=PLAU
PLA2G7	Phospholipase A2 Group VII	Protein Coding	52	GC06M046704	16.65850067	https://www.genecards.org/cgi-bin/carddisp.pl?gene=PLA2G7
FGFR1	Fibroblast Growth Factor Receptor 1	Protein Coding	59	GC08M038400	16.65295601	https://www.genecards.org/cgi-bin/carddisp.pl?gene=FGFR1
CSF3	Colony Stimulating Factor 3	Protein Coding	45	GC17P040015	16.63168716	https://www.genecards.org/cgi-bin/carddisp.pl?gene=CSF3
NCF1	Neutrophil Cytosolic Factor 1	Protein Coding	50	GC07P075854	16.61439133	https://www.genecards.org/cgi-bin/carddisp.pl?gene=NCF1
PTGER2	Prostaglandin E Receptor 2	Protein Coding	51	GC14P052314	16.57847786	https://www.genecards.org/cgi-bin/carddisp.pl?gene=PTGER2
CCN1	Cellular Communication Network Factor 1	Protein Coding	41	GC01P085581	16.55354118	https://www.genecards.org/cgi-bin/carddisp.pl?gene=CCN1
ASPH	Aspartate Beta-Hydroxylase	Protein Coding	45	GC08M061500	16.49310684	https://www.genecards.org/cgi-bin/carddisp.pl?gene=ASPH
LDHA	Lactate Dehydrogenase A	Protein Coding	54	GC11P018394	16.49074173	https://www.genecards.org/cgi-bin/carddisp.pl?gene=LDHA
CAV3	Caveolin 3	Protein Coding	45	GC03P008733	16.47492409	https://www.genecards.org/cgi-bin/carddisp.pl?gene=CAV3
LRP5	LDL Receptor Related Protein 5	Protein Coding	52	GC11P068298	16.46383095	https://www.genecards.org/cgi-bin/carddisp.pl?gene=LRP5
IRS2	Insulin Receptor Substrate 2	Protein Coding	47	GC13M109752	16.45721245	https://www.genecards.org/cgi-bin/carddisp.pl?gene=IRS2
LOC106799833	CYP11B1 Recombination Region	Biological Region	4	GC08P142874	16.4299984	https://www.genecards.org/cgi-bin/carddisp.pl?gene=LOC106799833
PZP	PZP Alpha-2-Macroglobulin Like	Protein Coding	43	GC12M009148	16.41774368	https://www.genecards.org/cgi-bin/carddisp.pl?gene=PZP
MCL1	MCL1 Apoptosis Regulator, BCL2 Family Member	Protein Coding	50	GC01M152371	16.41222954	https://www.genecards.org/cgi-bin/carddisp.pl?gene=MCL1
AQP1	Aquaporin 1 (Colton Blood Group)	Protein Coding	50	GC07P030911	16.39309692	https://www.genecards.org/cgi-bin/carddisp.pl?gene=AQP1
ELANE	Elastase, Neutrophil Expressed	Protein Coding	53	GC19P003232	16.36780548	https://www.genecards.org/cgi-bin/carddisp.pl?gene=ELANE
CACNA1D	Calcium Voltage-Gated Channel Subunit Alpha1 D	Protein Coding	50	GC03P053328	16.36105728	https://www.genecards.org/cgi-bin/carddisp.pl?gene=CACNA1D
PIK3C2A	Phosphatidylinositol-4-Phosphate 3-Kinase Catalytic Subunit Type 2 Alpha	Protein Coding	50	GC11M017614	16.24586487	https://www.genecards.org/cgi-bin/carddisp.pl?gene=PIK3C2A
VIP	Vasoactive Intestinal Peptide	Protein Coding	47	GC06P152750	16.2055397	https://www.genecards.org/cgi-bin/carddisp.pl?gene=VIP
PIK3CG	Phosphatidylinositol-4,5-Bisphosphate 3-Kinase Catalytic Subunit Gamma	Protein Coding	50	GC07P106865	16.20027161	https://www.genecards.org/cgi-bin/carddisp.pl?gene=PIK3CG
GCG	Glucagon	Protein Coding	44	GC02M162142	16.18451309	https://www.genecards.org/cgi-bin/carddisp.pl?gene=GCG
HNF4A	Hepatocyte Nuclear Factor 4 Alpha	Protein Coding	52	GC20P044355	16.18174362	https://www.genecards.org/cgi-bin/carddisp.pl?gene=HNF4A
ALDH2	Aldehyde Dehydrogenase 2 Family Member	Protein Coding	53	GC12P111766	16.18109894	https://www.genecards.org/cgi-bin/carddisp.pl?gene=ALDH2
LITAF	Lipopolysaccharide Induced TNF Factor	Protein Coding	46	GC16M011547	16.12260437	https://www.genecards.org/cgi-bin/carddisp.pl?gene=LITAF
TNFRSF1B	TNF Receptor Superfamily Member 1B	Protein Coding	52	GC01P012272	16.08262634	https://www.genecards.org/cgi-bin/carddisp.pl?gene=TNFRSF1B
CCNB3	Cyclin B3	Protein Coding	38	GC0XP050202	16.06876564	https://www.genecards.org/cgi-bin/carddisp.pl?gene=CCNB3
GSTT1	Glutathione S-Transferase Theta 1	Protein Coding	34	GC22Mi00270	16.035923	https://www.genecards.org/cgi-bin/carddisp.pl?gene=GSTT1
MYH6	Myosin Heavy Chain 6	Protein Coding	48	GC14M023381	16.01802635	https://www.genecards.org/cgi-bin/carddisp.pl?gene=MYH6
PCNA	Proliferating Cell Nuclear Antigen	Protein Coding	53	GC20M005114	16.00271606	https://www.genecards.org/cgi-bin/carddisp.pl?gene=PCNA
APLN	Apelin	Protein Coding	41	GC0XM129645	15.99367523	https://www.genecards.org/cgi-bin/carddisp.pl?gene=APLN
EPHX1	Epoxide Hydrolase 1	Protein Coding	48	GC01P225810	15.98026848	https://www.genecards.org/cgi-bin/carddisp.pl?gene=EPHX1
SLC2A9	Solute Carrier Family 2 Member 9	Protein Coding	48	GC04M009772	15.97171783	https://www.genecards.org/cgi-bin/carddisp.pl?gene=SLC2A9
HMGCR	3-Hydroxy-3-Methylglutaryl-CoA Reductase	Protein Coding	50	GC05P075336	15.95420361	https://www.genecards.org/cgi-bin/carddisp.pl?gene=HMGCR
TRMU	TRNA Mitochondrial 2-Thiouridylase	Protein Coding	42	GC22P046330	15.95112801	https://www.genecards.org/cgi-bin/carddisp.pl?gene=TRMU
STAT5A	Signal Transducer And Activator Of Transcription 5A	Protein Coding	50	GC17P042287	15.95072556	https://www.genecards.org/cgi-bin/carddisp.pl?gene=STAT5A
BGLAP	Bone Gamma-Carboxyglutamate Protein	Protein Coding	44	GC01P156242	15.91878128	https://www.genecards.org/cgi-bin/carddisp.pl?gene=BGLAP
MUC1	Mucin 1, Cell Surface Associated	Protein Coding	51	GC01M155185	15.90540123	https://www.genecards.org/cgi-bin/carddisp.pl?gene=MUC1
GH1	Growth Hormone 1	Protein Coding	46	GC17M063917	15.88820076	https://www.genecards.org/cgi-bin/carddisp.pl?gene=GH1
CISH	Cytokine Inducible SH2 Containing Protein	Protein Coding	48	GC03M051490	15.85942841	https://www.genecards.org/cgi-bin/carddisp.pl?gene=CISH
PRKRA	Protein Activator Of Interferon Induced Protein Kinase EIF2AK2	Protein Coding	44	GC02M178431	15.85600471	https://www.genecards.org/cgi-bin/carddisp.pl?gene=PRKRA
COL1A1	Collagen Type I Alpha 1 Chain	Protein Coding	52	GC17M050248	15.80956459	https://www.genecards.org/cgi-bin/carddisp.pl?gene=COL1A1
CDH1	Cadherin 1	Protein Coding	52	GC16P068737	15.80105591	https://www.genecards.org/cgi-bin/carddisp.pl?gene=CDH1
IFIT1	Interferon Induced Protein With Tetratricopeptide Repeats 1	Protein Coding	41	GC10P093599	15.77912903	https://www.genecards.org/cgi-bin/carddisp.pl?gene=IFIT1
EGLN1	Egl-9 Family Hypoxia Inducible Factor 1	Protein Coding	52	GC01M231363	15.76295853	https://www.genecards.org/cgi-bin/carddisp.pl?gene=EGLN1
PAPPA2	Pappalysin 2	Protein Coding	42	GC01P176463	15.75160217	https://www.genecards.org/cgi-bin/carddisp.pl?gene=PAPPA2
TNNT2	Troponin T2, Cardiac Type	Protein Coding	50	GC01M201359	15.75014114	https://www.genecards.org/cgi-bin/carddisp.pl?gene=TNNT2
CXCR3	C-X-C Motif Chemokine Receptor 3	Protein Coding	46	GC0XM071615	15.74473476	https://www.genecards.org/cgi-bin/carddisp.pl?gene=CXCR3
PRKG1	Protein Kinase CGMP-Dependent 1	Protein Coding	54	GC10P050991	15.7338047	https://www.genecards.org/cgi-bin/carddisp.pl?gene=PRKG1
CYP2E1	Cytochrome P450 Family 2 Subfamily E Member 1	Protein Coding	47	GC10P133520	15.73162842	https://www.genecards.org/cgi-bin/carddisp.pl?gene=CYP2E1
IL2RA	Interleukin 2 Receptor Subunit Alpha	Protein Coding	54	GC10M006010	15.68710613	https://www.genecards.org/cgi-bin/carddisp.pl?gene=IL2RA
GJB2	Gap Junction Protein Beta 2	Protein Coding	48	GC13M020187	15.6502533	https://www.genecards.org/cgi-bin/carddisp.pl?gene=GJB2
MALAT1	Metastasis Associated Lung Adenocarcinoma Transcript 1	RNA Gene	26	GC11P070433	15.64147472	https://www.genecards.org/cgi-bin/carddisp.pl?gene=MALAT1
LIPC	Lipase C, Hepatic Type	Protein Coding	48	GC15P058410	15.63491726	https://www.genecards.org/cgi-bin/carddisp.pl?gene=LIPC
DDAH2	Dimethylarginine Dimethylaminohydrolase 2	Protein Coding	45	GC06M031727	15.6320858	https://www.genecards.org/cgi-bin/carddisp.pl?gene=DDAH2
CACNA1C	Calcium Voltage-Gated Channel Subunit Alpha1 C	Protein Coding	52	GC12P001970	15.62960243	https://www.genecards.org/cgi-bin/carddisp.pl?gene=CACNA1C
IGF1R	Insulin Like Growth Factor 1 Receptor	Protein Coding	57	GC15P098648	15.56959724	https://www.genecards.org/cgi-bin/carddisp.pl?gene=IGF1R
GAPDH	Glyceraldehyde-3-Phosphate Dehydrogenase	Protein Coding	52	GC12P022355	15.54620934	https://www.genecards.org/cgi-bin/carddisp.pl?gene=GAPDH
RARRES2	Retinoic Acid Receptor Responder 2	Protein Coding	42	GC07M150333	15.5409317	https://www.genecards.org/cgi-bin/carddisp.pl?gene=RARRES2
NEDD4L	NEDD4 Like E3 Ubiquitin Protein Ligase	Protein Coding	48	GC18P058044	15.50735092	https://www.genecards.org/cgi-bin/carddisp.pl?gene=NEDD4L
NFKBIA	NFKB Inhibitor Alpha	Protein Coding	52	GC14M035401	15.5057869	https://www.genecards.org/cgi-bin/carddisp.pl?gene=NFKBIA
CASR	Calcium Sensing Receptor	Protein Coding	53	GC03P122183	15.50245857	https://www.genecards.org/cgi-bin/carddisp.pl?gene=CASR
CHGA	Chromogranin A	Protein Coding	47	GC14P092947	15.48944092	https://www.genecards.org/cgi-bin/carddisp.pl?gene=CHGA
IL3	Interleukin 3	Protein Coding	47	GC05P132060	15.45453644	https://www.genecards.org/cgi-bin/carddisp.pl?gene=IL3
HLA-DQA1	Major Histocompatibility Complex, Class II, DQ Alpha 1	Protein Coding	44	GC06P087770	15.42186356	https://www.genecards.org/cgi-bin/carddisp.pl?gene=HLA-DQA1
GP1BA	Glycoprotein Ib Platelet Subunit Alpha	Protein Coding	50	GC17P004932	15.37978077	https://www.genecards.org/cgi-bin/carddisp.pl?gene=GP1BA
MC4R	Melanocortin 4 Receptor	Protein Coding	51	GC18M060371	15.37940693	https://www.genecards.org/cgi-bin/carddisp.pl?gene=MC4R
DPP4	Dipeptidyl Peptidase 4	Protein Coding	53	GC02M161992	15.35573006	https://www.genecards.org/cgi-bin/carddisp.pl?gene=DPP4
SERPINA6	Serpin Family A Member 6	Protein Coding	48	GC14M101978	15.3434248	https://www.genecards.org/cgi-bin/carddisp.pl?gene=SERPINA6
TRPC6	Transient Receptor Potential Cation Channel Subfamily C Member 6	Protein Coding	52	GC11M101451	15.29351902	https://www.genecards.org/cgi-bin/carddisp.pl?gene=TRPC6
NOX4	NADPH Oxidase 4	Protein Coding	47	GC11M089324	15.28342247	https://www.genecards.org/cgi-bin/carddisp.pl?gene=NOX4
LGALS3	Galectin 3	Protein Coding	48	GC14P055124	15.26323128	https://www.genecards.org/cgi-bin/carddisp.pl?gene=LGALS3
FLNA	Filamin A	Protein Coding	51	GC0XM154348	15.20415497	https://www.genecards.org/cgi-bin/carddisp.pl?gene=FLNA
HSPG2	Heparan Sulfate Proteoglycan 2	Protein Coding	51	GC01M021822	15.16674328	https://www.genecards.org/cgi-bin/carddisp.pl?gene=HSPG2
XPNPEP2	X-Prolyl Aminopeptidase 2	Protein Coding	47	GC0XP129738	15.15382195	https://www.genecards.org/cgi-bin/carddisp.pl?gene=XPNPEP2
CETP	Cholesteryl Ester Transfer Protein	Protein Coding	49	GC16P056961	15.12666321	https://www.genecards.org/cgi-bin/carddisp.pl?gene=CETP
HFE	Homeostatic Iron Regulator	Protein Coding	48	GC06P026087	15.12417889	https://www.genecards.org/cgi-bin/carddisp.pl?gene=HFE
PTH	Parathyroid Hormone	Protein Coding	48	GC11M013492	15.11330986	https://www.genecards.org/cgi-bin/carddisp.pl?gene=PTH
KISS1	KiSS-1 Metastasis Suppressor	Protein Coding	44	GC01M204190	15.10731602	https://www.genecards.org/cgi-bin/carddisp.pl?gene=KISS1
ERVW-1	Endogenous Retrovirus Group W Member 1, Envelope	Protein Coding	38	GC07M092468	15.10350704	https://www.genecards.org/cgi-bin/carddisp.pl?gene=ERVW-1
CBS	Cystathionine Beta-Synthase	Protein Coding	53	GC21M043053	15.09051228	https://www.genecards.org/cgi-bin/carddisp.pl?gene=CBS
FGFR3	Fibroblast Growth Factor Receptor 3	Protein Coding	58	GC04P001795	15.05524254	https://www.genecards.org/cgi-bin/carddisp.pl?gene=FGFR3
TIMP2	TIMP Metallopeptidase Inhibitor 2	Protein Coding	45	GC17M078852	15.05188847	https://www.genecards.org/cgi-bin/carddisp.pl?gene=TIMP2
UCP2	Uncoupling Protein 2	Protein Coding	49	GC11M073974	15.030159	https://www.genecards.org/cgi-bin/carddisp.pl?gene=UCP2
SOCS3	Suppressor Of Cytokine Signaling 3	Protein Coding	45	GC17M078356	15.00019741	https://www.genecards.org/cgi-bin/carddisp.pl?gene=SOCS3
SETD2	SET Domain Containing 2, Histone Lysine Methyltransferase	Protein Coding	50	GC03M047033	14.9920187	https://www.genecards.org/cgi-bin/carddisp.pl?gene=SETD2
SCN5A	Sodium Voltage-Gated Channel Alpha Subunit 5	Protein Coding	53	GC03M038549	14.94807625	https://www.genecards.org/cgi-bin/carddisp.pl?gene=SCN5A
F2R	Coagulation Factor II Thrombin Receptor	Protein Coding	50	GC05P076716	14.94527626	https://www.genecards.org/cgi-bin/carddisp.pl?gene=F2R
EBI3	Epstein-Barr Virus Induced 3	Protein Coding	41	GC19P004233	14.90959358	https://www.genecards.org/cgi-bin/carddisp.pl?gene=EBI3
HSP90AA1	Heat Shock Protein 90 Alpha Family Class A Member 1	Protein Coding	52	GC14M102080	14.87340164	https://www.genecards.org/cgi-bin/carddisp.pl?gene=HSP90AA1
IL1RN	Interleukin 1 Receptor Antagonist	Protein Coding	52	GC02P123138	14.86512756	https://www.genecards.org/cgi-bin/carddisp.pl?gene=IL1RN
GGT1	Gamma-Glutamyltransferase 1	Protein Coding	52	GC22P024583	14.86269188	https://www.genecards.org/cgi-bin/carddisp.pl?gene=GGT1
NKX2-5	NK2 Homeobox 5	Protein Coding	47	GC05M173232	14.85775661	https://www.genecards.org/cgi-bin/carddisp.pl?gene=NKX2-5
PSMB8	Proteasome 20S Subunit Beta 8	Protein Coding	52	GC06M032840	14.8091259	https://www.genecards.org/cgi-bin/carddisp.pl?gene=PSMB8
IFIT3	Interferon Induced Protein With Tetratricopeptide Repeats 3	Protein Coding	40	GC10P089327	14.7946558	https://www.genecards.org/cgi-bin/carddisp.pl?gene=IFIT3
H2AC18	H2A Clustered Histone 18	Protein Coding	30	GC01M152332	14.77509403	https://www.genecards.org/cgi-bin/carddisp.pl?gene=H2AC18
ABCC2	ATP Binding Cassette Subfamily C Member 2	Protein Coding	51	GC10P099782	14.76860237	https://www.genecards.org/cgi-bin/carddisp.pl?gene=ABCC2
HADHB	Hydroxyacyl-CoA Dehydrogenase Trifunctional Multienzyme Complex Subunit Beta	Protein Coding	50	GC02P026243	14.74341869	https://www.genecards.org/cgi-bin/carddisp.pl?gene=HADHB
IAPP	Islet Amyloid Polypeptide	Protein Coding	43	GC12P021354	14.73995018	https://www.genecards.org/cgi-bin/carddisp.pl?gene=IAPP
LGALS13	Galectin 13	Protein Coding	38	GC19P039602	14.72871113	https://www.genecards.org/cgi-bin/carddisp.pl?gene=LGALS13
CSH1	Chorionic Somatomammotropin Hormone 1	Protein Coding	38	GC17M063894	14.72025013	https://www.genecards.org/cgi-bin/carddisp.pl?gene=CSH1
FOXO1	Forkhead Box O1	Protein Coding	51	GC13M040555	14.70206451	https://www.genecards.org/cgi-bin/carddisp.pl?gene=FOXO1
HRAS	HRas Proto-Oncogene, GTPase	Protein Coding	55	GC11M003889	14.63563061	https://www.genecards.org/cgi-bin/carddisp.pl?gene=HRAS
CYP21A2	Cytochrome P450 Family 21 Subfamily A Member 2	Protein Coding	46	GC06P087764	14.63137722	https://www.genecards.org/cgi-bin/carddisp.pl?gene=CYP21A2
CHEK2	Checkpoint Kinase 2	Protein Coding	56	GC22M028687	14.57449913	https://www.genecards.org/cgi-bin/carddisp.pl?gene=CHEK2
RAI1	Retinoic Acid Induced 1	Protein Coding	42	GC17P017919	14.57449818	https://www.genecards.org/cgi-bin/carddisp.pl?gene=RAI1
CD40	CD40 Molecule	Protein Coding	52	GC20P046118	14.57200909	https://www.genecards.org/cgi-bin/carddisp.pl?gene=CD40
EDN2	Endothelin 2	Protein Coding	45	GC01M041478	14.53332329	https://www.genecards.org/cgi-bin/carddisp.pl?gene=EDN2
MAPT	Microtubule Associated Protein Tau	Protein Coding	53	GC17P045894	14.53285408	https://www.genecards.org/cgi-bin/carddisp.pl?gene=MAPT
NF1	Neurofibromin 1	Protein Coding	51	GC17P031094	14.52959442	https://www.genecards.org/cgi-bin/carddisp.pl?gene=NF1
LTA	Lymphotoxin Alpha	Protein Coding	47	GC06P087729	14.5092659	https://www.genecards.org/cgi-bin/carddisp.pl?gene=LTA
F7	Coagulation Factor VII	Protein Coding	51	GC13P113105	14.48476219	https://www.genecards.org/cgi-bin/carddisp.pl?gene=F7
SLC12A3	Solute Carrier Family 12 Member 3	Protein Coding	50	GC16P056865	14.47632694	https://www.genecards.org/cgi-bin/carddisp.pl?gene=SLC12A3
RHCE	Rh Blood Group CcEe Antigens	Protein Coding	42	GC01M025938	14.47579575	https://www.genecards.org/cgi-bin/carddisp.pl?gene=RHCE
DDX3X	DEAD-Box Helicase 3 X-Linked	Protein Coding	49	GC0XP041333	14.45357609	https://www.genecards.org/cgi-bin/carddisp.pl?gene=DDX3X
SLC2A2	Solute Carrier Family 2 Member 2	Protein Coding	52	GC03M170996	14.43708992	https://www.genecards.org/cgi-bin/carddisp.pl?gene=SLC2A2
MIR223	MicroRNA 223	RNA Gene	24	GC0XP066018	14.42646694	https://www.genecards.org/cgi-bin/carddisp.pl?gene=MIR223
TNFRSF11B	TNF Receptor Superfamily Member 11b	Protein Coding	50	GC08M118923	14.42283249	https://www.genecards.org/cgi-bin/carddisp.pl?gene=TNFRSF11B
RAF1	Raf-1 Proto-Oncogene, Serine/Threonine Kinase	Protein Coding	57	GC03M012583	14.41291046	https://www.genecards.org/cgi-bin/carddisp.pl?gene=RAF1
NOD2	Nucleotide Binding Oligomerization Domain Containing 2	Protein Coding	50	GC16P050693	14.40795803	https://www.genecards.org/cgi-bin/carddisp.pl?gene=NOD2
CLU	Clusterin	Protein Coding	50	GC08M027596	14.39490223	https://www.genecards.org/cgi-bin/carddisp.pl?gene=CLU
TCF4	Transcription Factor 4	Protein Coding	50	GC18M055222	14.38680077	https://www.genecards.org/cgi-bin/carddisp.pl?gene=TCF4
TWIST1	Twist Family BHLH Transcription Factor 1	Protein Coding	47	GC07M019020	14.38084984	https://www.genecards.org/cgi-bin/carddisp.pl?gene=TWIST1
CDKN2B	Cyclin Dependent Kinase Inhibitor 2B	Protein Coding	49	GC09M022002	14.36979866	https://www.genecards.org/cgi-bin/carddisp.pl?gene=CDKN2B
PTHLH	Parathyroid Hormone Like Hormone	Protein Coding	48	GC12M027959	14.36642551	https://www.genecards.org/cgi-bin/carddisp.pl?gene=PTHLH
CDKN1C	Cyclin Dependent Kinase Inhibitor 1C	Protein Coding	47	GC11M004031	14.3520298	https://www.genecards.org/cgi-bin/carddisp.pl?gene=CDKN1C
TAC1	Tachykinin Precursor 1	Protein Coding	44	GC07P097731	14.34159279	https://www.genecards.org/cgi-bin/carddisp.pl?gene=TAC1
PIP	Prolactin Induced Protein	Protein Coding	41	GC07P143132	14.33145618	https://www.genecards.org/cgi-bin/carddisp.pl?gene=PIP
MYH7	Myosin Heavy Chain 7	Protein Coding	50	GC14M023412	14.31859016	https://www.genecards.org/cgi-bin/carddisp.pl?gene=MYH7
TNNI3	Troponin I3, Cardiac Type	Protein Coding	51	GC19M055151	14.26782036	https://www.genecards.org/cgi-bin/carddisp.pl?gene=TNNI3
CP	Ceruloplasmin	Protein Coding	51	GC03M149162	14.26439476	https://www.genecards.org/cgi-bin/carddisp.pl?gene=CP
SERPINB2	Serpin Family B Member 2	Protein Coding	45	GC18P063871	14.25329113	https://www.genecards.org/cgi-bin/carddisp.pl?gene=SERPINB2
TSC2	TSC Complex Subunit 2	Protein Coding	51	GC16P012688	14.23586655	https://www.genecards.org/cgi-bin/carddisp.pl?gene=TSC2
AQP4	Aquaporin 4	Protein Coding	50	GC18M026852	14.22198772	https://www.genecards.org/cgi-bin/carddisp.pl?gene=AQP4
IKBKG	Inhibitor Of Nuclear Factor Kappa B Kinase Regulatory Subunit Gamma	Protein Coding	51	GC0XP154541	14.20644188	https://www.genecards.org/cgi-bin/carddisp.pl?gene=IKBKG
BIRC5	Baculoviral IAP Repeat Containing 5	Protein Coding	48	GC17P078214	14.20365906	https://www.genecards.org/cgi-bin/carddisp.pl?gene=BIRC5
AKT2	AKT Serine/Threonine Kinase 2	Protein Coding	56	GC19M040230	14.20305061	https://www.genecards.org/cgi-bin/carddisp.pl?gene=AKT2
CCL4	C-C Motif Chemokine Ligand 4	Protein Coding	45	GC17P036103	14.20195389	https://www.genecards.org/cgi-bin/carddisp.pl?gene=CCL4
RAC1	Rac Family Small GTPase 1	Protein Coding	51	GC07P006377	14.20145321	https://www.genecards.org/cgi-bin/carddisp.pl?gene=RAC1
BRAF	B-Raf Proto-Oncogene, Serine/Threonine Kinase	Protein Coding	55	GC07M140740	14.18437862	https://www.genecards.org/cgi-bin/carddisp.pl?gene=BRAF
MAPK10	Mitogen-Activated Protein Kinase 10	Protein Coding	51	GC04M085990	14.16691399	https://www.genecards.org/cgi-bin/carddisp.pl?gene=MAPK10
EPOR	Erythropoietin Receptor	Protein Coding	52	GC19M011377	14.15946388	https://www.genecards.org/cgi-bin/carddisp.pl?gene=EPOR
SFTPC	Surfactant Protein C	Protein Coding	44	GC08P022156	14.15784073	https://www.genecards.org/cgi-bin/carddisp.pl?gene=SFTPC
ADORA2A	Adenosine A2a Receptor	Protein Coding	51	GC22P024417	14.15752411	https://www.genecards.org/cgi-bin/carddisp.pl?gene=ADORA2A
PRKAR1A	Protein Kinase CAMP-Dependent Type I Regulatory Subunit Alpha	Protein Coding	53	GC17P069148	14.14989948	https://www.genecards.org/cgi-bin/carddisp.pl?gene=PRKAR1A
FANCD2	FA Complementation Group D2	Protein Coding	48	GC03P010026	14.13282013	https://www.genecards.org/cgi-bin/carddisp.pl?gene=FANCD2
MET	MET Proto-Oncogene, Receptor Tyrosine Kinase	Protein Coding	56	GC07P116672	14.11989975	https://www.genecards.org/cgi-bin/carddisp.pl?gene=MET
GPX1	Glutathione Peroxidase 1	Protein Coding	48	GC03M051406	14.11892891	https://www.genecards.org/cgi-bin/carddisp.pl?gene=GPX1
CC2D2A	Coiled-Coil And C2 Domain Containing 2A	Protein Coding	41	GC04P018703	14.10028648	https://www.genecards.org/cgi-bin/carddisp.pl?gene=CC2D2A
CYBA	Cytochrome B-245 Alpha Chain	Protein Coding	50	GC16M088643	14.08600521	https://www.genecards.org/cgi-bin/carddisp.pl?gene=CYBA
MIR122	MicroRNA 122	RNA Gene	24	GC18P058451	14.07532883	https://www.genecards.org/cgi-bin/carddisp.pl?gene=MIR122
GDF2	Growth Differentiation Factor 2	Protein Coding	47	GC10P047322	14.06567383	https://www.genecards.org/cgi-bin/carddisp.pl?gene=GDF2
IL12B	Interleukin 12B	Protein Coding	50	GC05M159314	14.05189514	https://www.genecards.org/cgi-bin/carddisp.pl?gene=IL12B
INHA	Inhibin Subunit Alpha	Protein Coding	45	GC02P219569	14.04598236	https://www.genecards.org/cgi-bin/carddisp.pl?gene=INHA
ARNT	Aryl Hydrocarbon Receptor Nuclear Translocator	Protein Coding	47	GC01M150809	14.03386497	https://www.genecards.org/cgi-bin/carddisp.pl?gene=ARNT
INSIG2	Insulin Induced Gene 2	Protein Coding	41	GC02P118088	14.00851154	https://www.genecards.org/cgi-bin/carddisp.pl?gene=INSIG2
IL4I1	Interleukin 4 Induced 1	Protein Coding	42	GC19M068198	13.99521923	https://www.genecards.org/cgi-bin/carddisp.pl?gene=IL4I1
SFTPB	Surfactant Protein B	Protein Coding	47	GC02M085657	13.99298286	https://www.genecards.org/cgi-bin/carddisp.pl?gene=SFTPB
PCSK9	Proprotein Convertase Subtilisin/Kexin Type 9	Protein Coding	54	GC01P055039	13.94978619	https://www.genecards.org/cgi-bin/carddisp.pl?gene=PCSK9
RGS2	Regulator Of G Protein Signaling 2	Protein Coding	44	GC01P192809	13.94500065	https://www.genecards.org/cgi-bin/carddisp.pl?gene=RGS2
RIPK1	Receptor Interacting Serine/Threonine Kinase 1	Protein Coding	51	GC06P003313	13.92713928	https://www.genecards.org/cgi-bin/carddisp.pl?gene=RIPK1
MIR34A	MicroRNA 34a	RNA Gene	25	GC01M009151	13.9252739	https://www.genecards.org/cgi-bin/carddisp.pl?gene=MIR34A
PLA2G6	Phospholipase A2 Group VI	Protein Coding	50	GC22M060879	13.91850567	https://www.genecards.org/cgi-bin/carddisp.pl?gene=PLA2G6
MIR30A	MicroRNA 30a	RNA Gene	22	GC06M071403	13.91141319	https://www.genecards.org/cgi-bin/carddisp.pl?gene=MIR30A
SDHD	Succinate Dehydrogenase Complex Subunit D	Protein Coding	47	GC11P112087	13.90904045	https://www.genecards.org/cgi-bin/carddisp.pl?gene=SDHD
MIR144	MicroRNA 144	RNA Gene	21	GC17M044993	13.90662003	https://www.genecards.org/cgi-bin/carddisp.pl?gene=MIR144
CHUK	Component Of Inhibitor Of Nuclear Factor Kappa B Kinase Complex	Protein Coding	54	GC10M100191	13.89918804	https://www.genecards.org/cgi-bin/carddisp.pl?gene=CHUK
ABL1	ABL Proto-Oncogene 1, Non-Receptor Tyrosine Kinase	Protein Coding	55	GC09P130713	13.89289856	https://www.genecards.org/cgi-bin/carddisp.pl?gene=ABL1
MYH9	Myosin Heavy Chain 9	Protein Coding	51	GC22M036281	13.89271545	https://www.genecards.org/cgi-bin/carddisp.pl?gene=MYH9
ABCA3	ATP Binding Cassette Subfamily A Member 3	Protein Coding	51	GC16M002275	13.87926292	https://www.genecards.org/cgi-bin/carddisp.pl?gene=ABCA3
TRPV1	Transient Receptor Potential Cation Channel Subfamily V Member 1	Protein Coding	50	GC17M003565	13.86086082	https://www.genecards.org/cgi-bin/carddisp.pl?gene=TRPV1
ARG1	Arginase 1	Protein Coding	52	GC06P131473	13.84242439	https://www.genecards.org/cgi-bin/carddisp.pl?gene=ARG1
EDN3	Endothelin 3	Protein Coding	48	GC20P059300	13.84142685	https://www.genecards.org/cgi-bin/carddisp.pl?gene=EDN3
DCN	Decorin	Protein Coding	50	GC12M091140	13.79925156	https://www.genecards.org/cgi-bin/carddisp.pl?gene=DCN
AMPD1	Adenosine Monophosphate Deaminase 1	Protein Coding	48	GC01M114673	13.79044628	https://www.genecards.org/cgi-bin/carddisp.pl?gene=AMPD1
ADIPOR1	Adiponectin Receptor 1	Protein Coding	47	GC01M202940	13.77773285	https://www.genecards.org/cgi-bin/carddisp.pl?gene=ADIPOR1
LPA	Lipoprotein(A)	Protein Coding	41	GC06M160531	13.75914764	https://www.genecards.org/cgi-bin/carddisp.pl?gene=LPA
IL1R1	Interleukin 1 Receptor Type 1	Protein Coding	48	GC02P102136	13.75471687	https://www.genecards.org/cgi-bin/carddisp.pl?gene=IL1R1
MFN2	Mitofusin 2	Protein Coding	50	GC01P011980	13.75211143	https://www.genecards.org/cgi-bin/carddisp.pl?gene=MFN2
FOXP3	Forkhead Box P3	Protein Coding	49	GC0XM049250	13.74691582	https://www.genecards.org/cgi-bin/carddisp.pl?gene=FOXP3
MIR145	MicroRNA 145	RNA Gene	25	GC05P149430	13.71818924	https://www.genecards.org/cgi-bin/carddisp.pl?gene=MIR145
ERBB2	Erb-B2 Receptor Tyrosine Kinase 2	Protein Coding	58	GC17P039687	13.70349312	https://www.genecards.org/cgi-bin/carddisp.pl?gene=ERBB2
MIF	Macrophage Migration Inhibitory Factor	Protein Coding	50	GC22P023894	13.65417004	https://www.genecards.org/cgi-bin/carddisp.pl?gene=MIF
FCGR2A	Fc Gamma Receptor IIa	Protein Coding	50	GC01P161505	13.64459705	https://www.genecards.org/cgi-bin/carddisp.pl?gene=FCGR2A
MIR181A1	MicroRNA 181a-1	RNA Gene	20	GC01M198860	13.64242744	https://www.genecards.org/cgi-bin/carddisp.pl?gene=MIR181A1
GRK2	G Protein-Coupled Receptor Kinase 2	Protein Coding	47	GC11P067266	13.63127804	https://www.genecards.org/cgi-bin/carddisp.pl?gene=GRK2
NPR3	Natriuretic Peptide Receptor 3	Protein Coding	48	GC05P032689	13.62290382	https://www.genecards.org/cgi-bin/carddisp.pl?gene=NPR3
APOC3	Apolipoprotein C3	Protein Coding	48	GC11P116829	13.62033176	https://www.genecards.org/cgi-bin/carddisp.pl?gene=APOC3
RELA	RELA Proto-Oncogene, NF-KB Subunit	Protein Coding	54	GC11M065653	13.5934248	https://www.genecards.org/cgi-bin/carddisp.pl?gene=RELA
KRT18	Keratin 18	Protein Coding	51	GC12P052948	13.59250927	https://www.genecards.org/cgi-bin/carddisp.pl?gene=KRT18
CNR1	Cannabinoid Receptor 1	Protein Coding	50	GC06M088139	13.56714249	https://www.genecards.org/cgi-bin/carddisp.pl?gene=CNR1
ADAM12	ADAM Metallopeptidase Domain 12	Protein Coding	48	GC10M126012	13.55655861	https://www.genecards.org/cgi-bin/carddisp.pl?gene=ADAM12
CYBB	Cytochrome B-245 Beta Chain	Protein Coding	51	GC0XP037780	13.53770828	https://www.genecards.org/cgi-bin/carddisp.pl?gene=CYBB
PRKN	Parkin RBR E3 Ubiquitin Protein Ligase	Protein Coding	47	GC06M161348	13.52765942	https://www.genecards.org/cgi-bin/carddisp.pl?gene=PRKN
GLP1R	Glucagon Like Peptide 1 Receptor	Protein Coding	50	GC06P039048	13.51522636	https://www.genecards.org/cgi-bin/carddisp.pl?gene=GLP1R
MT-ND1	Mitochondrially Encoded NADH:Ubiquinone Oxidoreductase Core Subunit 1	Protein Coding	33	GCMTP003309	13.5087986	https://www.genecards.org/cgi-bin/carddisp.pl?gene=MT-ND1
GPER1	G Protein-Coupled Estrogen Receptor 1	Protein Coding	45	GC07P002158	13.48776245	https://www.genecards.org/cgi-bin/carddisp.pl?gene=GPER1
SCN4A	Sodium Voltage-Gated Channel Alpha Subunit 4	Protein Coding	51	GC17M063938	13.48601437	https://www.genecards.org/cgi-bin/carddisp.pl?gene=SCN4A
CYP2C19	Cytochrome P450 Family 2 Subfamily C Member 19	Protein Coding	48	GC10P094762	13.45864868	https://www.genecards.org/cgi-bin/carddisp.pl?gene=CYP2C19
THBS1	Thrombospondin 1	Protein Coding	48	GC15P039581	13.45307255	https://www.genecards.org/cgi-bin/carddisp.pl?gene=THBS1
ERCC4	ERCC Excision Repair 4, Endonuclease Catalytic Subunit	Protein Coding	48	GC16P013920	13.43887234	https://www.genecards.org/cgi-bin/carddisp.pl?gene=ERCC4
MIR125B1	MicroRNA 125b-1	RNA Gene	23	GC11M122100	13.42598915	https://www.genecards.org/cgi-bin/carddisp.pl?gene=MIR125B1
SP1	Sp1 Transcription Factor	Protein Coding	49	GC12P053380	13.41818237	https://www.genecards.org/cgi-bin/carddisp.pl?gene=SP1
MEFV	MEFV Innate Immuity Regulator, Pyrin	Protein Coding	46	GC16M007681	13.4169817	https://www.genecards.org/cgi-bin/carddisp.pl?gene=MEFV
SOCS1	Suppressor Of Cytokine Signaling 1	Protein Coding	46	GC16M012363	13.41480637	https://www.genecards.org/cgi-bin/carddisp.pl?gene=SOCS1
TYK2	Tyrosine Kinase 2	Protein Coding	55	GC19M010350	13.39015293	https://www.genecards.org/cgi-bin/carddisp.pl?gene=TYK2
CSH2	Chorionic Somatomammotropin Hormone 2	Protein Coding	36	GC17M063872	13.37829399	https://www.genecards.org/cgi-bin/carddisp.pl?gene=CSH2
FGFR2	Fibroblast Growth Factor Receptor 2	Protein Coding	58	GC10M121478	13.36067963	https://www.genecards.org/cgi-bin/carddisp.pl?gene=FGFR2
IFNB1	Interferon Beta 1	Protein Coding	47	GC09M021077	13.35781479	https://www.genecards.org/cgi-bin/carddisp.pl?gene=IFNB1
TNFAIP8	TNF Alpha Induced Protein 8	Protein Coding	41	GC05P119268	13.33595848	https://www.genecards.org/cgi-bin/carddisp.pl?gene=TNFAIP8
EGR1	Early Growth Response 1	Protein Coding	50	GC05P138465	13.33276749	https://www.genecards.org/cgi-bin/carddisp.pl?gene=EGR1
SLC6A2	Solute Carrier Family 6 Member 2	Protein Coding	50	GC16P055656	13.33035469	https://www.genecards.org/cgi-bin/carddisp.pl?gene=SLC6A2
NOTCH2	Notch Receptor 2	Protein Coding	54	GC01M119911	13.30861473	https://www.genecards.org/cgi-bin/carddisp.pl?gene=NOTCH2
APLNR	Apelin Receptor	Protein Coding	45	GC11M057233	13.30516624	https://www.genecards.org/cgi-bin/carddisp.pl?gene=APLNR
PDX1	Pancreatic And Duodenal Homeobox 1	Protein Coding	48	GC13P027921	13.27456951	https://www.genecards.org/cgi-bin/carddisp.pl?gene=PDX1
CCR2	C-C Motif Chemokine Receptor 2	Protein Coding	48	GC03P047181	13.26704407	https://www.genecards.org/cgi-bin/carddisp.pl?gene=CCR2
SNCA	Synuclein Alpha	Protein Coding	54	GC04M089724	13.25013542	https://www.genecards.org/cgi-bin/carddisp.pl?gene=SNCA
RRM2B	Ribonucleotide Reductase Regulatory TP53 Inducible Subunit M2B	Protein Coding	51	GC08M102204	13.2357769	https://www.genecards.org/cgi-bin/carddisp.pl?gene=RRM2B
ABCA1	ATP Binding Cassette Subfamily A Member 1	Protein Coding	50	GC09M104781	13.22211647	https://www.genecards.org/cgi-bin/carddisp.pl?gene=ABCA1
SLC12A2	Solute Carrier Family 12 Member 2	Protein Coding	52	GC05P128083	13.21505642	https://www.genecards.org/cgi-bin/carddisp.pl?gene=SLC12A2
COX5A	Cytochrome C Oxidase Subunit 5A	Protein Coding	45	GC15M074919	13.17326164	https://www.genecards.org/cgi-bin/carddisp.pl?gene=COX5A
PTPN22	Protein Tyrosine Phosphatase Non-Receptor Type 22	Protein Coding	50	GC01M113813	13.16622543	https://www.genecards.org/cgi-bin/carddisp.pl?gene=PTPN22
EGLN2	Egl-9 Family Hypoxia Inducible Factor 2	Protein Coding	47	GC19P069803	13.16204453	https://www.genecards.org/cgi-bin/carddisp.pl?gene=EGLN2
CDKN1B	Cyclin Dependent Kinase Inhibitor 1B	Protein Coding	50	GC12P022586	13.15254688	https://www.genecards.org/cgi-bin/carddisp.pl?gene=CDKN1B
CEBPB	CCAAT Enhancer Binding Protein Beta	Protein Coding	45	GC20P050190	13.15054512	https://www.genecards.org/cgi-bin/carddisp.pl?gene=CEBPB
HMOX2	Heme Oxygenase 2	Protein Coding	48	GC16P004474	13.14443779	https://www.genecards.org/cgi-bin/carddisp.pl?gene=HMOX2
VEGFC	Vascular Endothelial Growth Factor C	Protein Coding	50	GC04M176683	13.11600876	https://www.genecards.org/cgi-bin/carddisp.pl?gene=VEGFC
MEF2A	Myocyte Enhancer Factor 2A	Protein Coding	48	GC15P099565	13.08851814	https://www.genecards.org/cgi-bin/carddisp.pl?gene=MEF2A
MIR199A1	MicroRNA 199a-1	RNA Gene	21	GC19M010817	13.08145905	https://www.genecards.org/cgi-bin/carddisp.pl?gene=MIR199A1
NR1I2	Nuclear Receptor Subfamily 1 Group I Member 2	Protein Coding	47	GC03P119780	13.07815361	https://www.genecards.org/cgi-bin/carddisp.pl?gene=NR1I2
AVP	Arginine Vasopressin	Protein Coding	47	GC20M003082	13.0772438	https://www.genecards.org/cgi-bin/carddisp.pl?gene=AVP
DHPS	Deoxyhypusine Synthase	Protein Coding	44	GC19M013639	13.07384777	https://www.genecards.org/cgi-bin/carddisp.pl?gene=DHPS
ERCC2	ERCC Excision Repair 2, TFIIH Core Complex Helicase Subunit	Protein Coding	50	GC19M045349	13.06971645	https://www.genecards.org/cgi-bin/carddisp.pl?gene=ERCC2
PDGFB	Platelet Derived Growth Factor Subunit B	Protein Coding	53	GC22M060099	13.05041599	https://www.genecards.org/cgi-bin/carddisp.pl?gene=PDGFB
ERCC6	ERCC Excision Repair 6, Chromatin Remodeling Factor	Protein Coding	48	GC10M049454	13.02011299	https://www.genecards.org/cgi-bin/carddisp.pl?gene=ERCC6
MBL2	Mannose Binding Lectin 2	Protein Coding	49	GC10M052760	12.97715569	https://www.genecards.org/cgi-bin/carddisp.pl?gene=MBL2
LDLR	Low Density Lipoprotein Receptor	Protein Coding	54	GC19P011091	12.97291851	https://www.genecards.org/cgi-bin/carddisp.pl?gene=LDLR
HIF1AN	Hypoxia Inducible Factor 1 Subunit Alpha Inhibitor	Protein Coding	47	GC10P100529	12.95084953	https://www.genecards.org/cgi-bin/carddisp.pl?gene=HIF1AN
KCNJ1	Potassium Inwardly Rectifying Channel Subfamily J Member 1	Protein Coding	51	GC11M128741	12.91968346	https://www.genecards.org/cgi-bin/carddisp.pl?gene=KCNJ1
TTN	Titin	Protein Coding	50	GC02M178525	12.86463737	https://www.genecards.org/cgi-bin/carddisp.pl?gene=TTN
CSF1	Colony Stimulating Factor 1	Protein Coding	47	GC01P109911	12.86436939	https://www.genecards.org/cgi-bin/carddisp.pl?gene=CSF1
IL11	Interleukin 11	Protein Coding	43	GC19M055364	12.86285973	https://www.genecards.org/cgi-bin/carddisp.pl?gene=IL11
LIMK1	LIM Domain Kinase 1	Protein Coding	51	GC07P074082	12.84167671	https://www.genecards.org/cgi-bin/carddisp.pl?gene=LIMK1
NRP1	Neuropilin 1	Protein Coding	50	GC10M033177	12.83471107	https://www.genecards.org/cgi-bin/carddisp.pl?gene=NRP1
KLKB1	Kallikrein B1	Protein Coding	50	GC04P186208	12.82447815	https://www.genecards.org/cgi-bin/carddisp.pl?gene=KLKB1
HSPA5	Heat Shock Protein Family A (Hsp70) Member 5	Protein Coding	51	GC09M125234	12.80267811	https://www.genecards.org/cgi-bin/carddisp.pl?gene=HSPA5
COL4A4	Collagen Type IV Alpha 4 Chain	Protein Coding	47	GC02M226973	12.79290676	https://www.genecards.org/cgi-bin/carddisp.pl?gene=COL4A4
GADD45A	Growth Arrest And DNA Damage Inducible Alpha	Protein Coding	48	GC01P067685	12.73990631	https://www.genecards.org/cgi-bin/carddisp.pl?gene=GADD45A
MIR125A	MicroRNA 125a	RNA Gene	24	GC19P070321	12.73763466	https://www.genecards.org/cgi-bin/carddisp.pl?gene=MIR125A
FABP4	Fatty Acid Binding Protein 4	Protein Coding	47	GC08M081478	12.73071384	https://www.genecards.org/cgi-bin/carddisp.pl?gene=FABP4
NAT2	N-Acetyltransferase 2	Protein Coding	43	GC08P018391	12.72765923	https://www.genecards.org/cgi-bin/carddisp.pl?gene=NAT2
HBEGF	Heparin Binding EGF Like Growth Factor	Protein Coding	45	GC05M140332	12.71878052	https://www.genecards.org/cgi-bin/carddisp.pl?gene=HBEGF
RAD51	RAD51 Recombinase	Protein Coding	54	GC15P040694	12.71829605	https://www.genecards.org/cgi-bin/carddisp.pl?gene=RAD51
STAT5B	Signal Transducer And Activator Of Transcription 5B	Protein Coding	52	GC17M042199	12.68566418	https://www.genecards.org/cgi-bin/carddisp.pl?gene=STAT5B
CDH5	Cadherin 5	Protein Coding	49	GC16P066366	12.68230629	https://www.genecards.org/cgi-bin/carddisp.pl?gene=CDH5
TRPV4	Transient Receptor Potential Cation Channel Subfamily V Member 4	Protein Coding	51	GC12M109783	12.6568327	https://www.genecards.org/cgi-bin/carddisp.pl?gene=TRPV4
PDE4A	Phosphodiesterase 4A	Protein Coding	47	GC19P010416	12.65157032	https://www.genecards.org/cgi-bin/carddisp.pl?gene=PDE4A
MIR27A	MicroRNA 27a	RNA Gene	25	GC19M014544	12.64881516	https://www.genecards.org/cgi-bin/carddisp.pl?gene=MIR27A
HSPD1	Heat Shock Protein Family D (Hsp60) Member 1	Protein Coding	51	GC02M197486	12.64431953	https://www.genecards.org/cgi-bin/carddisp.pl?gene=HSPD1
SCN1A	Sodium Voltage-Gated Channel Alpha Subunit 1	Protein Coding	51	GC02M165989	12.64414024	https://www.genecards.org/cgi-bin/carddisp.pl?gene=SCN1A
LIFR	LIF Receptor Subunit Alpha	Protein Coding	49	GC05M038475	12.64142418	https://www.genecards.org/cgi-bin/carddisp.pl?gene=LIFR
PRLR	Prolactin Receptor	Protein Coding	52	GC05M035048	12.61545944	https://www.genecards.org/cgi-bin/carddisp.pl?gene=PRLR
SDHA	Succinate Dehydrogenase Complex Flavoprotein Subunit A	Protein Coding	50	GC05P000208	12.61304665	https://www.genecards.org/cgi-bin/carddisp.pl?gene=SDHA
SLC4A1	Solute Carrier Family 4 Member 1 (Diego Blood Group)	Protein Coding	50	GC17M049875	12.59982967	https://www.genecards.org/cgi-bin/carddisp.pl?gene=SLC4A1
RIGI	RNA Sensor RIG-I	Protein Coding	48	GC09M032458	12.5951004	https://www.genecards.org/cgi-bin/carddisp.pl?gene=RIGI
C11orf80	Chromosome 11 Open Reading Frame 80	Protein Coding	36	GC11P066744	12.57388878	https://www.genecards.org/cgi-bin/carddisp.pl?gene=C11orf80
IL16	Interleukin 16	Protein Coding	43	GC15P081159	12.56666565	https://www.genecards.org/cgi-bin/carddisp.pl?gene=IL16
AMH	Anti-Mullerian Hormone	Protein Coding	48	GC19P003334	12.55893135	https://www.genecards.org/cgi-bin/carddisp.pl?gene=AMH
AMPD3	Adenosine Monophosphate Deaminase 3	Protein Coding	47	GC11P010309	12.55080223	https://www.genecards.org/cgi-bin/carddisp.pl?gene=AMPD3
SLC6A3	Solute Carrier Family 6 Member 3	Protein Coding	53	GC05M001392	12.52807236	https://www.genecards.org/cgi-bin/carddisp.pl?gene=SLC6A3
FSHR	Follicle Stimulating Hormone Receptor	Protein Coding	50	GC02M048962	12.52030087	https://www.genecards.org/cgi-bin/carddisp.pl?gene=FSHR
MB	Myoglobin	Protein Coding	45	GC22M035606	12.50972462	https://www.genecards.org/cgi-bin/carddisp.pl?gene=MB
COL4A1	Collagen Type IV Alpha 1 Chain	Protein Coding	51	GC13M110148	12.50355244	https://www.genecards.org/cgi-bin/carddisp.pl?gene=COL4A1
CMA1	Chymase 1	Protein Coding	47	GC14M024506	12.50080585	https://www.genecards.org/cgi-bin/carddisp.pl?gene=CMA1
MIR221	MicroRNA 221	RNA Gene	22	GC0XM045746	12.49759769	https://www.genecards.org/cgi-bin/carddisp.pl?gene=MIR221
FGF23	Fibroblast Growth Factor 23	Protein Coding	48	GC12M004368	12.49706173	https://www.genecards.org/cgi-bin/carddisp.pl?gene=FGF23
MX1	MX Dynamin Like GTPase 1	Protein Coding	43	GC21P041420	12.49571037	https://www.genecards.org/cgi-bin/carddisp.pl?gene=MX1
WFS1	Wolframin ER Transmembrane Glycoprotein	Protein Coding	49	GC04P006260	12.48269844	https://www.genecards.org/cgi-bin/carddisp.pl?gene=WFS1
STAT6	Signal Transducer And Activator Of Transcription 6	Protein Coding	53	GC12M057095	12.4644146	https://www.genecards.org/cgi-bin/carddisp.pl?gene=STAT6
PTK2	Protein Tyrosine Kinase 2	Protein Coding	50	GC08M140657	12.45720959	https://www.genecards.org/cgi-bin/carddisp.pl?gene=PTK2
CITED2	Cbp/P300 Interacting Transactivator With Glu/Asp Rich Carboxy-Terminal Domain 2	Protein Coding	45	GC06M139371	12.45402336	https://www.genecards.org/cgi-bin/carddisp.pl?gene=CITED2
CD34	CD34 Molecule	Protein Coding	48	GC01M207880	12.42034531	https://www.genecards.org/cgi-bin/carddisp.pl?gene=CD34
IGFBP2	Insulin Like Growth Factor Binding Protein 2	Protein Coding	47	GC02P216632	12.41371727	https://www.genecards.org/cgi-bin/carddisp.pl?gene=IGFBP2
SMARCAL1	SWI/SNF Related, Matrix Associated, Actin Dependent Regulator Of Chromatin, Subfamily A Like 1	Protein Coding	47	GC02P216412	12.41236305	https://www.genecards.org/cgi-bin/carddisp.pl?gene=SMARCAL1
PPP1R12A	Protein Phosphatase 1 Regulatory Subunit 12A	Protein Coding	46	GC12M079773	12.40489006	https://www.genecards.org/cgi-bin/carddisp.pl?gene=PPP1R12A
DUOX2	Dual Oxidase 2	Protein Coding	47	GC15M045092	12.40391922	https://www.genecards.org/cgi-bin/carddisp.pl?gene=DUOX2
HMGA1	High Mobility Group AT-Hook 1	Protein Coding	48	GC06P087865	12.40141296	https://www.genecards.org/cgi-bin/carddisp.pl?gene=HMGA1
FGR	FGR Proto-Oncogene, Src Family Tyrosine Kinase	Protein Coding	50	GC01M027984	12.39217758	https://www.genecards.org/cgi-bin/carddisp.pl?gene=FGR
GATA6	GATA Binding Protein 6	Protein Coding	50	GC18P022169	12.38104153	https://www.genecards.org/cgi-bin/carddisp.pl?gene=GATA6
ICOSLG	Inducible T Cell Costimulator Ligand	Protein Coding	43	GC21M044222	12.36903095	https://www.genecards.org/cgi-bin/carddisp.pl?gene=ICOSLG
KRAS	KRAS Proto-Oncogene, GTPase	Protein Coding	54	GC12M025204	12.33765793	https://www.genecards.org/cgi-bin/carddisp.pl?gene=KRAS
FMR1	Fragile X Messenger Ribonucleoprotein 1	Protein Coding	46	GC0XP147953	12.32984257	https://www.genecards.org/cgi-bin/carddisp.pl?gene=FMR1
FGB	Fibrinogen Beta Chain	Protein Coding	50	GC04P154598	12.3269968	https://www.genecards.org/cgi-bin/carddisp.pl?gene=FGB
MLXIPL	MLX Interacting Protein Like	Protein Coding	45	GC07M073593	12.3091259	https://www.genecards.org/cgi-bin/carddisp.pl?gene=MLXIPL
ATP2B3	ATPase Plasma Membrane Ca2+ Transporting 3	Protein Coding	50	GC0XP153517	12.29759026	https://www.genecards.org/cgi-bin/carddisp.pl?gene=ATP2B3
PRODH	Proline Dehydrogenase 1	Protein Coding	48	GC22M018912	12.2966938	https://www.genecards.org/cgi-bin/carddisp.pl?gene=PRODH
NR1H2	Nuclear Receptor Subfamily 1 Group H Member 2	Protein Coding	49	GC19P050329	12.29033375	https://www.genecards.org/cgi-bin/carddisp.pl?gene=NR1H2
HBA2	Hemoglobin Subunit Alpha 2	Protein Coding	44	GC16P012592	12.28530598	https://www.genecards.org/cgi-bin/carddisp.pl?gene=HBA2
HMGCL	3-Hydroxy-3-Methylglutaryl-CoA Lyase	Protein Coding	47	GC01M023801	12.27940941	https://www.genecards.org/cgi-bin/carddisp.pl?gene=HMGCL
KL	Klotho	Protein Coding	50	GC13P033016	12.27618217	https://www.genecards.org/cgi-bin/carddisp.pl?gene=KL
ITGB1	Integrin Subunit Beta 1	Protein Coding	53	GC10M033391	12.25400829	https://www.genecards.org/cgi-bin/carddisp.pl?gene=ITGB1
NTS	Neurotensin	Protein Coding	43	GC12P085876	12.25304604	https://www.genecards.org/cgi-bin/carddisp.pl?gene=NTS
SLC12A1	Solute Carrier Family 12 Member 1	Protein Coding	50	GC15P048191	12.24539757	https://www.genecards.org/cgi-bin/carddisp.pl?gene=SLC12A1
DRD1	Dopamine Receptor D1	Protein Coding	50	GC05M175440	12.23421955	https://www.genecards.org/cgi-bin/carddisp.pl?gene=DRD1
PRKCD	Protein Kinase C Delta	Protein Coding	55	GC03P053156	12.21984386	https://www.genecards.org/cgi-bin/carddisp.pl?gene=PRKCD
NQO1	NAD(P)H Quinone Dehydrogenase 1	Protein Coding	50	GC16M069706	12.21866226	https://www.genecards.org/cgi-bin/carddisp.pl?gene=NQO1
MYH11	Myosin Heavy Chain 11	Protein Coding	48	GC16M015831	12.20572567	https://www.genecards.org/cgi-bin/carddisp.pl?gene=MYH11
NSD1	Nuclear Receptor Binding SET Domain Protein 1	Protein Coding	47	GC05P177522	12.20137787	https://www.genecards.org/cgi-bin/carddisp.pl?gene=NSD1
HSPA8	Heat Shock Protein Family A (Hsp70) Member 8	Protein Coding	51	GC11M123057	12.19894409	https://www.genecards.org/cgi-bin/carddisp.pl?gene=HSPA8
PPA2	Inorganic Pyrophosphatase 2	Protein Coding	44	GC04M105369	12.19164944	https://www.genecards.org/cgi-bin/carddisp.pl?gene=PPA2
PSMB4	Proteasome 20S Subunit Beta 4	Protein Coding	47	GC01P151372	12.18696594	https://www.genecards.org/cgi-bin/carddisp.pl?gene=PSMB4
BMP7	Bone Morphogenetic Protein 7	Protein Coding	48	GC20M057168	12.17988014	https://www.genecards.org/cgi-bin/carddisp.pl?gene=BMP7
TRIM32	Tripartite Motif Containing 32	Protein Coding	44	GC09P116687	12.17120552	https://www.genecards.org/cgi-bin/carddisp.pl?gene=TRIM32
CREBBP	CREB Binding Protein	Protein Coding	55	GC16M007712	12.16648483	https://www.genecards.org/cgi-bin/carddisp.pl?gene=CREBBP
ACVR2A	Activin A Receptor Type 2A	Protein Coding	50	GC02P147844	12.16178131	https://www.genecards.org/cgi-bin/carddisp.pl?gene=ACVR2A
WT1	WT1 Transcription Factor	Protein Coding	51	GC11M032365	12.15335083	https://www.genecards.org/cgi-bin/carddisp.pl?gene=WT1
MIR517A	MicroRNA 517a	RNA Gene	18	GC19P053712	12.12973785	https://www.genecards.org/cgi-bin/carddisp.pl?gene=MIR517A
ADD3	Adducin 3	Protein Coding	45	GC10P109996	12.12733078	https://www.genecards.org/cgi-bin/carddisp.pl?gene=ADD3
STIM1	Stromal Interaction Molecule 1	Protein Coding	52	GC11P003855	12.10088634	https://www.genecards.org/cgi-bin/carddisp.pl?gene=STIM1
GRIN2B	Glutamate Ionotropic Receptor NMDA Type Subunit 2B	Protein Coding	54	GC12M013437	12.08878994	https://www.genecards.org/cgi-bin/carddisp.pl?gene=GRIN2B
GFAP	Glial Fibrillary Acidic Protein	Protein Coding	50	GC17M049916	12.08572006	https://www.genecards.org/cgi-bin/carddisp.pl?gene=GFAP
IL33	Interleukin 33	Protein Coding	41	GC09P007513	12.05990601	https://www.genecards.org/cgi-bin/carddisp.pl?gene=IL33
STN1	STN1 Subunit Of CST Complex	Protein Coding	41	GC10M103865	12.04143524	https://www.genecards.org/cgi-bin/carddisp.pl?gene=STN1
CPT1A	Carnitine Palmitoyltransferase 1A	Protein Coding	51	GC11M068754	12.03978634	https://www.genecards.org/cgi-bin/carddisp.pl?gene=CPT1A
TRPC1	Transient Receptor Potential Cation Channel Subfamily C Member 1	Protein Coding	44	GC03P142724	12.03872108	https://www.genecards.org/cgi-bin/carddisp.pl?gene=TRPC1
AVPI1	Arginine Vasopressin Induced 1	Protein Coding	37	GC10M097677	12.03421021	https://www.genecards.org/cgi-bin/carddisp.pl?gene=AVPI1
SLC8A1	Solute Carrier Family 8 Member A1	Protein Coding	47	GC02M040078	12.00234032	https://www.genecards.org/cgi-bin/carddisp.pl?gene=SLC8A1
CLCN2	Chloride Voltage-Gated Channel 2	Protein Coding	48	GC03M184346	11.98324013	https://www.genecards.org/cgi-bin/carddisp.pl?gene=CLCN2
IRF5	Interferon Regulatory Factor 5	Protein Coding	49	GC07P128937	11.98307991	https://www.genecards.org/cgi-bin/carddisp.pl?gene=IRF5
PRG2	Proteoglycan 2, Pro Eosinophil Major Basic Protein	Protein Coding	43	GC11M057386	11.96192551	https://www.genecards.org/cgi-bin/carddisp.pl?gene=PRG2
AHR	Aryl Hydrocarbon Receptor	Protein Coding	50	GC07P016916	11.9617157	https://www.genecards.org/cgi-bin/carddisp.pl?gene=AHR
NOSTRIN	Nitric Oxide Synthase Trafficking	Protein Coding	39	GC02P168786	11.96158695	https://www.genecards.org/cgi-bin/carddisp.pl?gene=NOSTRIN
ADCY10	Adenylate Cyclase 10	Protein Coding	46	GC01M167809	11.95043564	https://www.genecards.org/cgi-bin/carddisp.pl?gene=ADCY10
DNMT3A	DNA Methyltransferase 3 Alpha	Protein Coding	54	GC02M025228	11.9501915	https://www.genecards.org/cgi-bin/carddisp.pl?gene=DNMT3A
HBA1	Hemoglobin Subunit Alpha 1	Protein Coding	45	GC16P012591	11.94173908	https://www.genecards.org/cgi-bin/carddisp.pl?gene=HBA1
GRK4	G Protein-Coupled Receptor Kinase 4	Protein Coding	45	GC04P002963	11.93332291	https://www.genecards.org/cgi-bin/carddisp.pl?gene=GRK4
PIK3R1	Phosphoinositide-3-Kinase Regulatory Subunit 1	Protein Coding	53	GC05P068215	11.92994595	https://www.genecards.org/cgi-bin/carddisp.pl?gene=PIK3R1
APELA	Apelin Receptor Early Endogenous Ligand	Protein Coding	24	GC04P164877	11.9231205	https://www.genecards.org/cgi-bin/carddisp.pl?gene=APELA
RLN2	Relaxin 2	Protein Coding	40	GC09M005402	11.92187595	https://www.genecards.org/cgi-bin/carddisp.pl?gene=RLN2
GNAQ	G Protein Subunit Alpha Q	Protein Coding	51	GC09M077716	11.90720367	https://www.genecards.org/cgi-bin/carddisp.pl?gene=GNAQ
SERPINF1	Serpin Family F Member 1	Protein Coding	48	GC17P001761	11.89375305	https://www.genecards.org/cgi-bin/carddisp.pl?gene=SERPINF1
SOD3	Superoxide Dismutase 3	Protein Coding	45	GC04P024798	11.88299561	https://www.genecards.org/cgi-bin/carddisp.pl?gene=SOD3
ATP1A1	ATPase Na+/K+ Transporting Subunit Alpha 1	Protein Coding	53	GC01P116372	11.8785429	https://www.genecards.org/cgi-bin/carddisp.pl?gene=ATP1A1
ATP6AP2	ATPase H+ Transporting Accessory Protein 2	Protein Coding	48	GC0XP040582	11.87689781	https://www.genecards.org/cgi-bin/carddisp.pl?gene=ATP6AP2
TET2	Tet Methylcytosine Dioxygenase 2	Protein Coding	48	GC04P105145	11.87169647	https://www.genecards.org/cgi-bin/carddisp.pl?gene=TET2
PGK1	Phosphoglycerate Kinase 1	Protein Coding	52	GC0XP078002	11.86263752	https://www.genecards.org/cgi-bin/carddisp.pl?gene=PGK1
ADAM17	ADAM Metallopeptidase Domain 17	Protein Coding	54	GC02M009488	11.85305786	https://www.genecards.org/cgi-bin/carddisp.pl?gene=ADAM17
CLCNKB	Chloride Voltage-Gated Channel Kb	Protein Coding	46	GC01P016051	11.84758949	https://www.genecards.org/cgi-bin/carddisp.pl?gene=CLCNKB
COL1A2	Collagen Type I Alpha 2 Chain	Protein Coding	50	GC07P094394	11.84485626	https://www.genecards.org/cgi-bin/carddisp.pl?gene=COL1A2
NBN	Nibrin	Protein Coding	50	GC08M089933	11.84336281	https://www.genecards.org/cgi-bin/carddisp.pl?gene=NBN
AQP2	Aquaporin 2	Protein Coding	49	GC12P049950	11.82466316	https://www.genecards.org/cgi-bin/carddisp.pl?gene=AQP2
CD14	CD14 Molecule	Protein Coding	50	GC05M140631	11.82259178	https://www.genecards.org/cgi-bin/carddisp.pl?gene=CD14
TSHR	Thyroid Stimulating Hormone Receptor	Protein Coding	50	GC14P080954	11.82104206	https://www.genecards.org/cgi-bin/carddisp.pl?gene=TSHR
FST	Follistatin	Protein Coding	51	GC05P053480	11.81664276	https://www.genecards.org/cgi-bin/carddisp.pl?gene=FST
PLA2G2A	Phospholipase A2 Group IIA	Protein Coding	50	GC01M019975	11.81553555	https://www.genecards.org/cgi-bin/carddisp.pl?gene=PLA2G2A
AKR1B1	Aldo-Keto Reductase Family 1 Member B	Protein Coding	50	GC07M134442	11.80597878	https://www.genecards.org/cgi-bin/carddisp.pl?gene=AKR1B1
STX1A	Syntaxin 1A	Protein Coding	51	GC07M073700	11.80005264	https://www.genecards.org/cgi-bin/carddisp.pl?gene=STX1A
HOTAIR	HOX Transcript Antisense RNA	RNA Gene	26	GC12M053962	11.79982758	https://www.genecards.org/cgi-bin/carddisp.pl?gene=HOTAIR
TG	Thyroglobulin	Protein Coding	47	GC08P132866	11.79743195	https://www.genecards.org/cgi-bin/carddisp.pl?gene=TG
TF	Transferrin	Protein Coding	53	GC03P134678	11.7970295	https://www.genecards.org/cgi-bin/carddisp.pl?gene=TF
EGLN3	Egl-9 Family Hypoxia Inducible Factor 3	Protein Coding	48	GC14M033924	11.7560482	https://www.genecards.org/cgi-bin/carddisp.pl?gene=EGLN3
FOXO3	Forkhead Box O3	Protein Coding	48	GC06P108559	11.74332428	https://www.genecards.org/cgi-bin/carddisp.pl?gene=FOXO3
NPPC	Natriuretic Peptide C	Protein Coding	44	GC02M231921	11.73323822	https://www.genecards.org/cgi-bin/carddisp.pl?gene=NPPC
MAP2K1	Mitogen-Activated Protein Kinase Kinase 1	Protein Coding	55	GC15P066386	11.71440315	https://www.genecards.org/cgi-bin/carddisp.pl?gene=MAP2K1
GHR	Growth Hormone Receptor	Protein Coding	49	GC05P042429	11.70802021	https://www.genecards.org/cgi-bin/carddisp.pl?gene=GHR
IKBKB	Inhibitor Of Nuclear Factor Kappa B Kinase Subunit Beta	Protein Coding	56	GC08P042271	11.68902588	https://www.genecards.org/cgi-bin/carddisp.pl?gene=IKBKB
SLC17A5	Solute Carrier Family 17 Member 5	Protein Coding	47	GC06M073593	11.68102646	https://www.genecards.org/cgi-bin/carddisp.pl?gene=SLC17A5
KITLG	KIT Ligand	Protein Coding	48	GC12M088492	11.6720705	https://www.genecards.org/cgi-bin/carddisp.pl?gene=KITLG
TRPC3	Transient Receptor Potential Cation Channel Subfamily C Member 3	Protein Coding	50	GC04M121879	11.66991425	https://www.genecards.org/cgi-bin/carddisp.pl?gene=TRPC3
CD63	CD63 Molecule	Protein Coding	45	GC12M055725	11.66030312	https://www.genecards.org/cgi-bin/carddisp.pl?gene=CD63
APOL1	Apolipoprotein L1	Protein Coding	47	GC22P036253	11.65493202	https://www.genecards.org/cgi-bin/carddisp.pl?gene=APOL1
ATP2B1	ATPase Plasma Membrane Ca2+ Transporting 1	Protein Coding	46	GC12M089588	11.65483856	https://www.genecards.org/cgi-bin/carddisp.pl?gene=ATP2B1
VIM	Vimentin	Protein Coding	53	GC10P017227	11.62817383	https://www.genecards.org/cgi-bin/carddisp.pl?gene=VIM
XBP1	X-Box Binding Protein 1	Protein Coding	47	GC22M028794	11.6188345	https://www.genecards.org/cgi-bin/carddisp.pl?gene=XBP1
SLC9A3	Solute Carrier Family 9 Member A3	Protein Coding	50	GC05M000472	11.60762787	https://www.genecards.org/cgi-bin/carddisp.pl?gene=SLC9A3
ERCC1	ERCC Excision Repair 1, Endonuclease Non-Catalytic Subunit	Protein Coding	48	GC19M068005	11.60632229	https://www.genecards.org/cgi-bin/carddisp.pl?gene=ERCC1
GJA5	Gap Junction Protein Alpha 5	Protein Coding	47	GC01M147756	11.59869289	https://www.genecards.org/cgi-bin/carddisp.pl?gene=GJA5
GPX3	Glutathione Peroxidase 3	Protein Coding	44	GC05P150997	11.59823799	https://www.genecards.org/cgi-bin/carddisp.pl?gene=GPX3
TGFA	Transforming Growth Factor Alpha	Protein Coding	49	GC02M070447	11.59577274	https://www.genecards.org/cgi-bin/carddisp.pl?gene=TGFA
BCHE	Butyrylcholinesterase	Protein Coding	53	GC03M165772	11.59122372	https://www.genecards.org/cgi-bin/carddisp.pl?gene=BCHE
KCNMA1	Potassium Calcium-Activated Channel Subfamily M Alpha 1	Protein Coding	52	GC10M076869	11.58652496	https://www.genecards.org/cgi-bin/carddisp.pl?gene=KCNMA1
HELLPAR	HELLP Associated Long Non-Coding RNA	RNA Gene	19	GC12P102197	11.57743168	https://www.genecards.org/cgi-bin/carddisp.pl?gene=HELLPAR
MTRR	5-Methyltetrahydrofolate-Homocysteine Methyltransferase Reductase	Protein Coding	46	GC05P007851	11.57245827	https://www.genecards.org/cgi-bin/carddisp.pl?gene=MTRR
TJP2	Tight Junction Protein 2	Protein Coding	47	GC09P069121	11.57186699	https://www.genecards.org/cgi-bin/carddisp.pl?gene=TJP2
PTPRC	Protein Tyrosine Phosphatase Receptor Type C	Protein Coding	54	GC01P198607	11.56990051	https://www.genecards.org/cgi-bin/carddisp.pl?gene=PTPRC
NPR1	Natriuretic Peptide Receptor 1	Protein Coding	50	GC01P153898	11.56735611	https://www.genecards.org/cgi-bin/carddisp.pl?gene=NPR1
DSP	Desmoplakin	Protein Coding	53	GC06P007541	11.56075001	https://www.genecards.org/cgi-bin/carddisp.pl?gene=DSP
NOTCH3	Notch Receptor 3	Protein Coding	53	GC19M015159	11.55695724	https://www.genecards.org/cgi-bin/carddisp.pl?gene=NOTCH3
PTGES	Prostaglandin E Synthase	Protein Coding	44	GC09M129738	11.53903961	https://www.genecards.org/cgi-bin/carddisp.pl?gene=PTGES
IRAK1	Interleukin 1 Receptor Associated Kinase 1	Protein Coding	52	GC0XM154010	11.51656437	https://www.genecards.org/cgi-bin/carddisp.pl?gene=IRAK1
PIGF	Phosphatidylinositol Glycan Anchor Biosynthesis Class F	Protein Coding	44	GC02M046580	11.51229668	https://www.genecards.org/cgi-bin/carddisp.pl?gene=PIGF
CDKN3	Cyclin Dependent Kinase Inhibitor 3	Protein Coding	44	GC14P054398	11.49266434	https://www.genecards.org/cgi-bin/carddisp.pl?gene=CDKN3
PSMB9	Proteasome 20S Subunit Beta 9	Protein Coding	48	GC06P087772	11.48992157	https://www.genecards.org/cgi-bin/carddisp.pl?gene=PSMB9
ITGA2	Integrin Subunit Alpha 2	Protein Coding	49	GC05P052989	11.45391941	https://www.genecards.org/cgi-bin/carddisp.pl?gene=ITGA2
MIR143	MicroRNA 143	RNA Gene	26	GC05P149410	11.44252396	https://www.genecards.org/cgi-bin/carddisp.pl?gene=MIR143
CIITA	Class II Major Histocompatibility Complex Transactivator	Protein Coding	46	GC16P012924	11.44173145	https://www.genecards.org/cgi-bin/carddisp.pl?gene=CIITA
F10	Coagulation Factor X	Protein Coding	53	GC13P113122	11.44100285	https://www.genecards.org/cgi-bin/carddisp.pl?gene=F10
ASXL1	ASXL Transcriptional Regulator 1	Protein Coding	46	GC20P032700	11.43989944	https://www.genecards.org/cgi-bin/carddisp.pl?gene=ASXL1
PRNP	Prion Protein	Protein Coding	51	GC20P004686	11.43938828	https://www.genecards.org/cgi-bin/carddisp.pl?gene=PRNP
CXCL9	C-X-C Motif Chemokine Ligand 9	Protein Coding	44	GC04M076001	11.43925476	https://www.genecards.org/cgi-bin/carddisp.pl?gene=CXCL9
MPL	MPL Proto-Oncogene, Thrombopoietin Receptor	Protein Coding	50	GC01P043337	11.43192863	https://www.genecards.org/cgi-bin/carddisp.pl?gene=MPL
PYGM	Glycogen Phosphorylase, Muscle Associated	Protein Coding	49	GC11M064746	11.42535305	https://www.genecards.org/cgi-bin/carddisp.pl?gene=PYGM
PRKACA	Protein Kinase CAMP-Activated Catalytic Subunit Alpha	Protein Coding	54	GC19M014559	11.4223671	https://www.genecards.org/cgi-bin/carddisp.pl?gene=PRKACA
PRKCB	Protein Kinase C Beta	Protein Coding	50	GC16P024412	11.42119217	https://www.genecards.org/cgi-bin/carddisp.pl?gene=PRKCB
RARA	Retinoic Acid Receptor Alpha	Protein Coding	52	GC17P040309	11.41923809	https://www.genecards.org/cgi-bin/carddisp.pl?gene=RARA
MIR222	MicroRNA 222	RNA Gene	22	GC0XM045747	11.41017151	https://www.genecards.org/cgi-bin/carddisp.pl?gene=MIR222
TPO	Thyroid Peroxidase	Protein Coding	52	GC02P001374	11.40848732	https://www.genecards.org/cgi-bin/carddisp.pl?gene=TPO
MMACHC	Metabolism Of Cobalamin Associated C	Protein Coding	45	GC01P045500	11.40834045	https://www.genecards.org/cgi-bin/carddisp.pl?gene=MMACHC
LOC106627981	GBA Recombination Region	Biological Region	4	GC01P155233	11.39852428	https://www.genecards.org/cgi-bin/carddisp.pl?gene=LOC106627981
ABCC9	ATP Binding Cassette Subfamily C Member 9	Protein Coding	48	GC12M021797	11.38596344	https://www.genecards.org/cgi-bin/carddisp.pl?gene=ABCC9
YY1	YY1 Transcription Factor	Protein Coding	51	GC14P100238	11.38572693	https://www.genecards.org/cgi-bin/carddisp.pl?gene=YY1
POR	Cytochrome P450 Oxidoreductase	Protein Coding	52	GC07P075899	11.38070488	https://www.genecards.org/cgi-bin/carddisp.pl?gene=POR
IGHE	Immunoglobulin Heavy Constant Epsilon	Protein Coding	32	GC14M113013	11.37876797	https://www.genecards.org/cgi-bin/carddisp.pl?gene=IGHE
TBX5	T-Box Transcription Factor 5	Protein Coding	48	GC12M114353	11.35660553	https://www.genecards.org/cgi-bin/carddisp.pl?gene=TBX5
RNASE3	Ribonuclease A Family Member 3	Protein Coding	42	GC14P020891	11.3489275	https://www.genecards.org/cgi-bin/carddisp.pl?gene=RNASE3
MIR483	MicroRNA 483	RNA Gene	22	GC11M004005	11.34701729	https://www.genecards.org/cgi-bin/carddisp.pl?gene=MIR483
SCARB2	Scavenger Receptor Class B Member 2	Protein Coding	48	GC04M076158	11.33929253	https://www.genecards.org/cgi-bin/carddisp.pl?gene=SCARB2
PDE4D	Phosphodiesterase 4D	Protein Coding	51	GC05M058969	11.33827209	https://www.genecards.org/cgi-bin/carddisp.pl?gene=PDE4D
CD44	CD44 Molecule (Indian Blood Group)	Protein Coding	50	GC11P035139	11.29205036	https://www.genecards.org/cgi-bin/carddisp.pl?gene=CD44
TNFSF12	TNF Superfamily Member 12	Protein Coding	44	GC17P011456	11.29147339	https://www.genecards.org/cgi-bin/carddisp.pl?gene=TNFSF12
CFHR1	Complement Factor H Related 1	Protein Coding	46	GC01P196822	11.2853384	https://www.genecards.org/cgi-bin/carddisp.pl?gene=CFHR1
ADORA1	Adenosine A1 Receptor	Protein Coding	50	GC01P203090	11.27030373	https://www.genecards.org/cgi-bin/carddisp.pl?gene=ADORA1
WRN	WRN RecQ Like Helicase	Protein Coding	48	GC08P031033	11.26579666	https://www.genecards.org/cgi-bin/carddisp.pl?gene=WRN
DRD4	Dopamine Receptor D4	Protein Coding	48	GC11P001942	11.2651844	https://www.genecards.org/cgi-bin/carddisp.pl?gene=DRD4
IRF1	Interferon Regulatory Factor 1	Protein Coding	49	GC05M132440	11.26421928	https://www.genecards.org/cgi-bin/carddisp.pl?gene=IRF1
SMARCA4	SWI/SNF Related, Matrix Associated, Actin Dependent Regulator Of Chromatin, Subfamily A, Member 4	Protein Coding	53	GC19P010932	11.26372051	https://www.genecards.org/cgi-bin/carddisp.pl?gene=SMARCA4
HYDIN	HYDIN Axonemal Central Pair Apparatus Protein	Protein Coding	39	GC16M071001	11.26030922	https://www.genecards.org/cgi-bin/carddisp.pl?gene=HYDIN
TFRC	Transferrin Receptor	Protein Coding	54	GC03M196031	11.25123215	https://www.genecards.org/cgi-bin/carddisp.pl?gene=TFRC
RBPJ	Recombination Signal Binding Protein For Immunoglobulin Kappa J Region	Protein Coding	49	GC04P026105	11.24658966	https://www.genecards.org/cgi-bin/carddisp.pl?gene=RBPJ
OPRM1	Opioid Receptor Mu 1	Protein Coding	51	GC06P154107	11.24536514	https://www.genecards.org/cgi-bin/carddisp.pl?gene=OPRM1
NISCH	Nischarin	Protein Coding	45	GC03P052455	11.23864651	https://www.genecards.org/cgi-bin/carddisp.pl?gene=NISCH
PLIN1	Perilipin 1	Protein Coding	49	GC15M089664	11.2378397	https://www.genecards.org/cgi-bin/carddisp.pl?gene=PLIN1
CTH	Cystathionine Gamma-Lyase	Protein Coding	52	GC01P070411	11.22949982	https://www.genecards.org/cgi-bin/carddisp.pl?gene=CTH
ADA	Adenosine Deaminase	Protein Coding	54	GC20M044620	11.22533989	https://www.genecards.org/cgi-bin/carddisp.pl?gene=ADA
CYP11A1	Cytochrome P450 Family 11 Subfamily A Member 1	Protein Coding	50	GC15M074337	11.21830463	https://www.genecards.org/cgi-bin/carddisp.pl?gene=CYP11A1
GP1BB	Glycoprotein Ib Platelet Subunit Beta	Protein Coding	46	GC22P039736	11.21315193	https://www.genecards.org/cgi-bin/carddisp.pl?gene=GP1BB
ICOS	Inducible T Cell Costimulator	Protein Coding	50	GC02P203937	11.20420551	https://www.genecards.org/cgi-bin/carddisp.pl?gene=ICOS
CFB	Complement Factor B	Protein Coding	50	GC06P031945	11.19793034	https://www.genecards.org/cgi-bin/carddisp.pl?gene=CFB
BMPR1B	Bone Morphogenetic Protein Receptor Type 1B	Protein Coding	52	GC04P094757	11.18423843	https://www.genecards.org/cgi-bin/carddisp.pl?gene=BMPR1B
CASK	Calcium/Calmodulin Dependent Serine Protein Kinase	Protein Coding	52	GC0XM041514	11.16981792	https://www.genecards.org/cgi-bin/carddisp.pl?gene=CASK
UCP1	Uncoupling Protein 1	Protein Coding	45	GC04M140559	11.16356277	https://www.genecards.org/cgi-bin/carddisp.pl?gene=UCP1
ADIPOR2	Adiponectin Receptor 2	Protein Coding	44	GC12P001670	11.15789223	https://www.genecards.org/cgi-bin/carddisp.pl?gene=ADIPOR2
KCNJ8	Potassium Inwardly Rectifying Channel Subfamily J Member 8	Protein Coding	48	GC12M021764	11.1551075	https://www.genecards.org/cgi-bin/carddisp.pl?gene=KCNJ8
NEUROD1	Neuronal Differentiation 1	Protein Coding	48	GC02M181673	11.15312004	https://www.genecards.org/cgi-bin/carddisp.pl?gene=NEUROD1
BMAL1	Basic Helix-Loop-Helix ARNT Like 1	Protein Coding	42	GC11P013277	11.15085793	https://www.genecards.org/cgi-bin/carddisp.pl?gene=BMAL1
CALCRL	Calcitonin Receptor Like Receptor	Protein Coding	48	GC02M187341	11.14280701	https://www.genecards.org/cgi-bin/carddisp.pl?gene=CALCRL
HLA-DPB1	Major Histocompatibility Complex, Class II, DP Beta 1	Protein Coding	47	GC06P087776	11.14019489	https://www.genecards.org/cgi-bin/carddisp.pl?gene=HLA-DPB1
CYP2C8	Cytochrome P450 Family 2 Subfamily C Member 8	Protein Coding	48	GC10M095038	11.13635635	https://www.genecards.org/cgi-bin/carddisp.pl?gene=CYP2C8
FURIN	Furin, Paired Basic Amino Acid Cleaving Enzyme	Protein Coding	50	GC15P090868	11.11480713	https://www.genecards.org/cgi-bin/carddisp.pl?gene=FURIN
XPNPEP3	X-Prolyl Aminopeptidase 3	Protein Coding	45	GC22P040857	11.11037922	https://www.genecards.org/cgi-bin/carddisp.pl?gene=XPNPEP3
MIR141	MicroRNA 141	RNA Gene	23	GC12P022385	11.09438705	https://www.genecards.org/cgi-bin/carddisp.pl?gene=MIR141
MIR150	MicroRNA 150	RNA Gene	23	GC19M049500	11.09066772	https://www.genecards.org/cgi-bin/carddisp.pl?gene=MIR150
MIR22	MicroRNA 22	RNA Gene	23	GC17M001713	11.0883522	https://www.genecards.org/cgi-bin/carddisp.pl?gene=MIR22
MGP	Matrix Gla Protein	Protein Coding	45	GC12M021919	11.08467865	https://www.genecards.org/cgi-bin/carddisp.pl?gene=MGP
ADRA2B	Adrenoceptor Alpha 2B	Protein Coding	47	GC02M096112	11.08385849	https://www.genecards.org/cgi-bin/carddisp.pl?gene=ADRA2B
IL6ST	Interleukin 6 Cytokine Family Signal Transducer	Protein Coding	52	GC05M055935	11.08155441	https://www.genecards.org/cgi-bin/carddisp.pl?gene=IL6ST
SIRT3	Sirtuin 3	Protein Coding	50	GC11M000215	11.06365585	https://www.genecards.org/cgi-bin/carddisp.pl?gene=SIRT3
GTF2I	General Transcription Factor IIi	Protein Coding	44	GC07P075846	11.06119156	https://www.genecards.org/cgi-bin/carddisp.pl?gene=GTF2I
FH	Fumarate Hydratase	Protein Coding	50	GC01M241499	11.0472126	https://www.genecards.org/cgi-bin/carddisp.pl?gene=FH
TSLP	Thymic Stromal Lymphopoietin	Protein Coding	44	GC05P111070	11.03413773	https://www.genecards.org/cgi-bin/carddisp.pl?gene=TSLP
NOX1	NADPH Oxidase 1	Protein Coding	45	GC0XM100843	11.03074265	https://www.genecards.org/cgi-bin/carddisp.pl?gene=NOX1
LGALS1	Galectin 1	Protein Coding	45	GC22P037675	11.02695084	https://www.genecards.org/cgi-bin/carddisp.pl?gene=LGALS1
ITGAX	Integrin Subunit Alpha X	Protein Coding	49	GC16P041969	11.02123928	https://www.genecards.org/cgi-bin/carddisp.pl?gene=ITGAX
ALOX12	Arachidonate 12-Lipoxygenase, 12S Type	Protein Coding	47	GC17P006995	11.00744247	https://www.genecards.org/cgi-bin/carddisp.pl?gene=ALOX12
SOX9	SRY-Box Transcription Factor 9	Protein Coding	48	GC17P072121	11.0061264	https://www.genecards.org/cgi-bin/carddisp.pl?gene=SOX9
RB1	RB Transcriptional Corepressor 1	Protein Coding	50	GC13P048303	10.99285698	https://www.genecards.org/cgi-bin/carddisp.pl?gene=RB1
PIEZO1	Piezo Type Mechanosensitive Ion Channel Component 1	Protein Coding	43	GC16M088715	10.98139477	https://www.genecards.org/cgi-bin/carddisp.pl?gene=PIEZO1
KCNH2	Potassium Voltage-Gated Channel Subfamily H Member 2	Protein Coding	53	GC07M150944	10.9694643	https://www.genecards.org/cgi-bin/carddisp.pl?gene=KCNH2
SHH	Sonic Hedgehog Signaling Molecule	Protein Coding	54	GC07M155799	10.96446419	https://www.genecards.org/cgi-bin/carddisp.pl?gene=SHH
HTRA1	HtrA Serine Peptidase 1	Protein Coding	48	GC10P122461	10.94052124	https://www.genecards.org/cgi-bin/carddisp.pl?gene=HTRA1
GSK3B	Glycogen Synthase Kinase 3 Beta	Protein Coding	52	GC03M119821	10.9189024	https://www.genecards.org/cgi-bin/carddisp.pl?gene=GSK3B
MTNR1B	Melatonin Receptor 1B	Protein Coding	50	GC11P092969	10.917696	https://www.genecards.org/cgi-bin/carddisp.pl?gene=MTNR1B
HTR1A	5-Hydroxytryptamine Receptor 1A	Protein Coding	49	GC05M063960	10.91220474	https://www.genecards.org/cgi-bin/carddisp.pl?gene=HTR1A
CD69	CD69 Molecule	Protein Coding	44	GC12M021836	10.9108429	https://www.genecards.org/cgi-bin/carddisp.pl?gene=CD69
LBR	Lamin B Receptor	Protein Coding	50	GC01M225401	10.90811348	https://www.genecards.org/cgi-bin/carddisp.pl?gene=LBR
CTSD	Cathepsin D	Protein Coding	55	GC11M001752	10.89289093	https://www.genecards.org/cgi-bin/carddisp.pl?gene=CTSD
CD79A	CD79a Molecule	Protein Coding	50	GC19P041877	10.88090324	https://www.genecards.org/cgi-bin/carddisp.pl?gene=CD79A
G6PC1	Glucose-6-Phosphatase Catalytic Subunit 1	Protein Coding	45	GC17P059240	10.86649513	https://www.genecards.org/cgi-bin/carddisp.pl?gene=G6PC1
MIR29C	MicroRNA 29c	RNA Gene	20	GC01M207802	10.85038948	https://www.genecards.org/cgi-bin/carddisp.pl?gene=MIR29C
VEGFD	Vascular Endothelial Growth Factor D	Protein Coding	42	GC0XM015345	10.82351494	https://www.genecards.org/cgi-bin/carddisp.pl?gene=VEGFD
TRAF6	TNF Receptor Associated Factor 6	Protein Coding	48	GC11M036467	10.81619263	https://www.genecards.org/cgi-bin/carddisp.pl?gene=TRAF6
CDK2	Cyclin Dependent Kinase 2	Protein Coding	54	GC12P055966	10.79006577	https://www.genecards.org/cgi-bin/carddisp.pl?gene=CDK2
PPIG	Peptidylprolyl Isomerase G	Protein Coding	43	GC02P169584	10.78678417	https://www.genecards.org/cgi-bin/carddisp.pl?gene=PPIG
SREBF1	Sterol Regulatory Element Binding Transcription Factor 1	Protein Coding	48	GC17M017810	10.78326607	https://www.genecards.org/cgi-bin/carddisp.pl?gene=SREBF1
TERC	Telomerase RNA Component	RNA Gene	31	GC03M169765	10.76988983	https://www.genecards.org/cgi-bin/carddisp.pl?gene=TERC
LPIN1	Lipin 1	Protein Coding	49	GC02P011677	10.75953865	https://www.genecards.org/cgi-bin/carddisp.pl?gene=LPIN1
SIK2	Salt Inducible Kinase 2	Protein Coding	48	GC11P111965	10.75469971	https://www.genecards.org/cgi-bin/carddisp.pl?gene=SIK2
ADD2	Adducin 2	Protein Coding	43	GC02M070626	10.75309849	https://www.genecards.org/cgi-bin/carddisp.pl?gene=ADD2
SLCO1B1	Solute Carrier Organic Anion Transporter Family Member 1B1	Protein Coding	51	GC12P022777	10.73332787	https://www.genecards.org/cgi-bin/carddisp.pl?gene=SLCO1B1
NPHS2	NPHS2 Stomatin Family Member, Podocin	Protein Coding	45	GC01M179519	10.71920204	https://www.genecards.org/cgi-bin/carddisp.pl?gene=NPHS2
PTK2B	Protein Tyrosine Kinase 2 Beta	Protein Coding	51	GC08P027311	10.70541	https://www.genecards.org/cgi-bin/carddisp.pl?gene=PTK2B
IL6R	Interleukin 6 Receptor	Protein Coding	53	GC01P154405	10.70188713	https://www.genecards.org/cgi-bin/carddisp.pl?gene=IL6R
PROK1	Prokineticin 1	Protein Coding	41	GC01P110451	10.69863796	https://www.genecards.org/cgi-bin/carddisp.pl?gene=PROK1
LOC107133510	Origin Of Replication At HBB	Biological Region	4	GC11P005222	10.68656254	https://www.genecards.org/cgi-bin/carddisp.pl?gene=LOC107133510
FYN	FYN Proto-Oncogene, Src Family Tyrosine Kinase	Protein Coding	49	GC06M111660	10.68300629	https://www.genecards.org/cgi-bin/carddisp.pl?gene=FYN
PML	PML Nuclear Body Scaffold	Protein Coding	48	GC15P073994	10.6816864	https://www.genecards.org/cgi-bin/carddisp.pl?gene=PML
F8	Coagulation Factor VIII	Protein Coding	49	GC0XM154835	10.68122292	https://www.genecards.org/cgi-bin/carddisp.pl?gene=F8
GJA4	Gap Junction Protein Alpha 4	Protein Coding	45	GC01P034792	10.67751503	https://www.genecards.org/cgi-bin/carddisp.pl?gene=GJA4
IFI16	Interferon Gamma Inducible Protein 16	Protein Coding	45	GC01P158969	10.67593479	https://www.genecards.org/cgi-bin/carddisp.pl?gene=IFI16
KLK1	Kallikrein 1	Protein Coding	49	GC19M050819	10.67241669	https://www.genecards.org/cgi-bin/carddisp.pl?gene=KLK1
CTF1	Cardiotrophin 1	Protein Coding	40	GC16P041936	10.66277695	https://www.genecards.org/cgi-bin/carddisp.pl?gene=CTF1
YWHAG	Tyrosine 3-Monooxygenase/Tryptophan 5-Monooxygenase Activation Protein Gamma	Protein Coding	51	GC07M076957	10.65829945	https://www.genecards.org/cgi-bin/carddisp.pl?gene=YWHAG
MAP3K7	Mitogen-Activated Protein Kinase Kinase Kinase 7	Protein Coding	53	GC06M090513	10.65353966	https://www.genecards.org/cgi-bin/carddisp.pl?gene=MAP3K7
RHAG	Rh Associated Glycoprotein	Protein Coding	47	GC06M049605	10.65261936	https://www.genecards.org/cgi-bin/carddisp.pl?gene=RHAG
TMEM67	Transmembrane Protein 67	Protein Coding	42	GC08P093754	10.64925385	https://www.genecards.org/cgi-bin/carddisp.pl?gene=TMEM67
CEP290	Centrosomal Protein 290	Protein Coding	43	GC12M088049	10.64306641	https://www.genecards.org/cgi-bin/carddisp.pl?gene=CEP290
LINC-PINT	Long Intergenic Non-Protein Coding RNA, P53 Induced Transcript	RNA Gene	21	GC07M130794	10.64168835	https://www.genecards.org/cgi-bin/carddisp.pl?gene=LINC-PINT
CAPN10	Calpain 10	Protein Coding	43	GC02P240586	10.63871193	https://www.genecards.org/cgi-bin/carddisp.pl?gene=CAPN10
CD8A	CD8a Molecule	Protein Coding	50	GC02M086784	10.62605286	https://www.genecards.org/cgi-bin/carddisp.pl?gene=CD8A
SERPINF2	Serpin Family F Member 2	Protein Coding	48	GC17P001742	10.6229229	https://www.genecards.org/cgi-bin/carddisp.pl?gene=SERPINF2
PDGFRB	Platelet Derived Growth Factor Receptor Beta	Protein Coding	56	GC05M150113	10.61375809	https://www.genecards.org/cgi-bin/carddisp.pl?gene=PDGFRB
SULT1A3	Sulfotransferase Family 1A Member 3	Protein Coding	39	GC16P030199	10.598279	https://www.genecards.org/cgi-bin/carddisp.pl?gene=SULT1A3
DDC	Dopa Decarboxylase	Protein Coding	52	GC07M050458	10.59426689	https://www.genecards.org/cgi-bin/carddisp.pl?gene=DDC
ABCC6	ATP Binding Cassette Subfamily C Member 6	Protein Coding	50	GC16M016148	10.59282303	https://www.genecards.org/cgi-bin/carddisp.pl?gene=ABCC6
LEPQTL1	Leptin, Serum Levels Of	Genetic Locus	4	GC02U903086	10.58983994	https://www.genecards.org/cgi-bin/carddisp.pl?gene=LEPQTL1
IL9	Interleukin 9	Protein Coding	45	GC05M135891	10.57686615	https://www.genecards.org/cgi-bin/carddisp.pl?gene=IL9
SHC1	SHC Adaptor Protein 1	Protein Coding	46	GC01M154962	10.57170391	https://www.genecards.org/cgi-bin/carddisp.pl?gene=SHC1
KIR2DL4	Killer Cell Immunoglobulin Like Receptor, Two Ig Domains And Long Cytoplasmic Tail 4	Protein Coding	41	GC19P070470	10.56675148	https://www.genecards.org/cgi-bin/carddisp.pl?gene=KIR2DL4
PRCP	Prolylcarboxypeptidase	Protein Coding	50	GC11M097554	10.56607819	https://www.genecards.org/cgi-bin/carddisp.pl?gene=PRCP
MUC5B	Mucin 5B, Oligomeric Mucus/Gel-Forming	Protein Coding	44	GC11P001990	10.54346275	https://www.genecards.org/cgi-bin/carddisp.pl?gene=MUC5B
HSD3B1	Hydroxy-Delta-5-Steroid Dehydrogenase, 3 Beta- And Steroid Delta-Isomerase 1	Protein Coding	45	GC01P119507	10.54227066	https://www.genecards.org/cgi-bin/carddisp.pl?gene=HSD3B1
ITGB2	Integrin Subunit Beta 2	Protein Coding	54	GC21M044885	10.54115009	https://www.genecards.org/cgi-bin/carddisp.pl?gene=ITGB2
TACR3	Tachykinin Receptor 3	Protein Coding	52	GC04M103586	10.54028702	https://www.genecards.org/cgi-bin/carddisp.pl?gene=TACR3
C4A	Complement C4A (Rodgers Blood Group)	Protein Coding	46	GC06P087763	10.52342606	https://www.genecards.org/cgi-bin/carddisp.pl?gene=C4A
TIMP3	TIMP Metallopeptidase Inhibitor 3	Protein Coding	46	GC22P041082	10.52332401	https://www.genecards.org/cgi-bin/carddisp.pl?gene=TIMP3
CHI3L1	Chitinase 3 Like 1	Protein Coding	47	GC01M203148	10.51907539	https://www.genecards.org/cgi-bin/carddisp.pl?gene=CHI3L1
MIR148A	MicroRNA 148a	RNA Gene	23	GC07M025993	10.51502991	https://www.genecards.org/cgi-bin/carddisp.pl?gene=MIR148A
TSC22D3	TSC22 Domain Family Member 3	Protein Coding	41	GC0XM107713	10.51152611	https://www.genecards.org/cgi-bin/carddisp.pl?gene=TSC22D3
CA2	Carbonic Anhydrase 2	Protein Coding	55	GC08P085463	10.510149	https://www.genecards.org/cgi-bin/carddisp.pl?gene=CA2
MAX	MYC Associated Factor X	Protein Coding	49	GC14M065113	10.49712753	https://www.genecards.org/cgi-bin/carddisp.pl?gene=MAX
G6PC3	Glucose-6-Phosphatase Catalytic Subunit 3	Protein Coding	44	GC17P044070	10.49049473	https://www.genecards.org/cgi-bin/carddisp.pl?gene=G6PC3
ALPP	Alkaline Phosphatase, Placental	Protein Coding	47	GC02P232378	10.48248005	https://www.genecards.org/cgi-bin/carddisp.pl?gene=ALPP
TGM2	Transglutaminase 2	Protein Coding	50	GC20M038127	10.47005558	https://www.genecards.org/cgi-bin/carddisp.pl?gene=TGM2
MT-RNR1	Mitochondrially Encoded 12S RRNA	RNA Gene	18	GCMTP000642	10.46688747	https://www.genecards.org/cgi-bin/carddisp.pl?gene=MT-RNR1
SLC9A1	Solute Carrier Family 9 Member A1	Protein Coding	53	GC01M027176	10.46145248	https://www.genecards.org/cgi-bin/carddisp.pl?gene=SLC9A1
PARK7	Parkinsonism Associated Deglycase	Protein Coding	50	GC01P008121	10.45265961	https://www.genecards.org/cgi-bin/carddisp.pl?gene=PARK7
ERBB3	Erb-B2 Receptor Tyrosine Kinase 3	Protein Coding	55	GC12P057357	10.45256996	https://www.genecards.org/cgi-bin/carddisp.pl?gene=ERBB3
DMD	Dystrophin	Protein Coding	48	GC0XM031097	10.45082951	https://www.genecards.org/cgi-bin/carddisp.pl?gene=DMD
MEG3	Maternally Expressed 3	RNA Gene	28	GC14P110419	10.44221306	https://www.genecards.org/cgi-bin/carddisp.pl?gene=MEG3
EPHX2	Epoxide Hydrolase 2	Protein Coding	50	GC08P027490	10.43906021	https://www.genecards.org/cgi-bin/carddisp.pl?gene=EPHX2
CXCL11	C-X-C Motif Chemokine Ligand 11	Protein Coding	46	GC04M076033	10.4253149	https://www.genecards.org/cgi-bin/carddisp.pl?gene=CXCL11
IFI30	IFI30 Lysosomal Thiol Reductase	Protein Coding	43	GC19P018173	10.42491531	https://www.genecards.org/cgi-bin/carddisp.pl?gene=IFI30
MTR	5-Methyltetrahydrofolate-Homocysteine Methyltransferase	Protein Coding	50	GC01P236795	10.42408085	https://www.genecards.org/cgi-bin/carddisp.pl?gene=MTR
HBG2	Hemoglobin Subunit Gamma 2	Protein Coding	43	GC11M006683	10.42139816	https://www.genecards.org/cgi-bin/carddisp.pl?gene=HBG2
ACHE	Acetylcholinesterase (Cartwright Blood Group)	Protein Coding	48	GC07M100889	10.41358948	https://www.genecards.org/cgi-bin/carddisp.pl?gene=ACHE
S100B	S100 Calcium Binding Protein B	Protein Coding	47	GC21M051071	10.4085722	https://www.genecards.org/cgi-bin/carddisp.pl?gene=S100B
ISG15	ISG15 Ubiquitin Like Modifier	Protein Coding	48	GC01P001001	10.39988232	https://www.genecards.org/cgi-bin/carddisp.pl?gene=ISG15
PDCD1	Programmed Cell Death 1	Protein Coding	50	GC02M241849	10.39901733	https://www.genecards.org/cgi-bin/carddisp.pl?gene=PDCD1
STAT2	Signal Transducer And Activator Of Transcription 2	Protein Coding	50	GC12M056341	10.38323593	https://www.genecards.org/cgi-bin/carddisp.pl?gene=STAT2
ITGA1	Integrin Subunit Alpha 1	Protein Coding	47	GC05P052788	10.38228607	https://www.genecards.org/cgi-bin/carddisp.pl?gene=ITGA1
SAMHD1	SAM And HD Domain Containing Deoxynucleoside Triphosphate Triphosphohydrolase 1	Protein Coding	45	GC20M036890	10.38122368	https://www.genecards.org/cgi-bin/carddisp.pl?gene=SAMHD1
NFAT5	Nuclear Factor Of Activated T Cells 5	Protein Coding	44	GC16P069565	10.362463	https://www.genecards.org/cgi-bin/carddisp.pl?gene=NFAT5
ACADVL	Acyl-CoA Dehydrogenase Very Long Chain	Protein Coding	48	GC17P007219	10.35477543	https://www.genecards.org/cgi-bin/carddisp.pl?gene=ACADVL
CFHR3	Complement Factor H Related 3	Protein Coding	44	GC01P196774	10.35232258	https://www.genecards.org/cgi-bin/carddisp.pl?gene=CFHR3
NTRK1	Neurotrophic Receptor Tyrosine Kinase 1	Protein Coding	55	GC01P156815	10.34453964	https://www.genecards.org/cgi-bin/carddisp.pl?gene=NTRK1
LGALS9	Galectin 9	Protein Coding	43	GC17P027629	10.3359499	https://www.genecards.org/cgi-bin/carddisp.pl?gene=LGALS9
PAX6	Paired Box 6	Protein Coding	50	GC11M031784	10.33475113	https://www.genecards.org/cgi-bin/carddisp.pl?gene=PAX6
UGT1A1	UDP Glucuronosyltransferase Family 1 Member A1	Protein Coding	52	GC02P233760	10.3293457	https://www.genecards.org/cgi-bin/carddisp.pl?gene=UGT1A1
MIR124-1	MicroRNA 124-1	RNA Gene	21	GC08M009903	10.32803154	https://www.genecards.org/cgi-bin/carddisp.pl?gene=MIR124-1
NAGLU	N-Acetyl-Alpha-Glucosaminidase	Protein Coding	45	GC17P058592	10.32481003	https://www.genecards.org/cgi-bin/carddisp.pl?gene=NAGLU
DNMT1	DNA Methyltransferase 1	Protein Coding	55	GC19M010133	10.32181644	https://www.genecards.org/cgi-bin/carddisp.pl?gene=DNMT1
TAGLN	Transgelin	Protein Coding	46	GC11P117199	10.32048416	https://www.genecards.org/cgi-bin/carddisp.pl?gene=TAGLN
DLL4	Delta Like Canonical Notch Ligand 4	Protein Coding	50	GC15P040929	10.3049202	https://www.genecards.org/cgi-bin/carddisp.pl?gene=DLL4
MMP8	Matrix Metallopeptidase 8	Protein Coding	51	GC11M102617	10.28678513	https://www.genecards.org/cgi-bin/carddisp.pl?gene=MMP8
IGF2BP2	Insulin Like Growth Factor 2 MRNA Binding Protein 2	Protein Coding	47	GC03M185643	10.27929878	https://www.genecards.org/cgi-bin/carddisp.pl?gene=IGF2BP2
GAD1	Glutamate Decarboxylase 1	Protein Coding	52	GC02P170813	10.2497282	https://www.genecards.org/cgi-bin/carddisp.pl?gene=GAD1
UCN	Urocortin	Protein Coding	38	GC02M027308	10.24229431	https://www.genecards.org/cgi-bin/carddisp.pl?gene=UCN
ACP1	Acid Phosphatase 1	Protein Coding	45	GC02P000364	10.24075699	https://www.genecards.org/cgi-bin/carddisp.pl?gene=ACP1
CXCL13	C-X-C Motif Chemokine Ligand 13	Protein Coding	44	GC04P077511	10.23739147	https://www.genecards.org/cgi-bin/carddisp.pl?gene=CXCL13
CYP2B6	Cytochrome P450 Family 2 Subfamily B Member 6	Protein Coding	48	GC19P040991	10.23063564	https://www.genecards.org/cgi-bin/carddisp.pl?gene=CYP2B6
RPS6KB1	Ribosomal Protein S6 Kinase B1	Protein Coding	51	GC17P059893	10.2030344	https://www.genecards.org/cgi-bin/carddisp.pl?gene=RPS6KB1
FTO	FTO Alpha-Ketoglutarate Dependent Dioxygenase	Protein Coding	48	GC16P053853	10.19903851	https://www.genecards.org/cgi-bin/carddisp.pl?gene=FTO
SLC2A3	Solute Carrier Family 2 Member 3	Protein Coding	50	GC12M007919	10.19802475	https://www.genecards.org/cgi-bin/carddisp.pl?gene=SLC2A3
ARG2	Arginase 2	Protein Coding	48	GC14P067619	10.19411278	https://www.genecards.org/cgi-bin/carddisp.pl?gene=ARG2
ADRA1A	Adrenoceptor Alpha 1A	Protein Coding	50	GC08M026747	10.19189739	https://www.genecards.org/cgi-bin/carddisp.pl?gene=ADRA1A
SMAD1	SMAD Family Member 1	Protein Coding	45	GC04P145481	10.1877346	https://www.genecards.org/cgi-bin/carddisp.pl?gene=SMAD1
AVPR2	Arginine Vasopressin Receptor 2	Protein Coding	50	GC0XP153902	10.18395996	https://www.genecards.org/cgi-bin/carddisp.pl?gene=AVPR2
POSTN	Periostin	Protein Coding	46	GC13M037562	10.1835041	https://www.genecards.org/cgi-bin/carddisp.pl?gene=POSTN
IKZF1	IKAROS Family Zinc Finger 1	Protein Coding	51	GC07P050303	10.17171383	https://www.genecards.org/cgi-bin/carddisp.pl?gene=IKZF1
GAA	Alpha Glucosidase	Protein Coding	52	GC17P080101	10.1653862	https://www.genecards.org/cgi-bin/carddisp.pl?gene=GAA
CD274	CD274 Molecule	Protein Coding	47	GC09P005450	10.16248512	https://www.genecards.org/cgi-bin/carddisp.pl?gene=CD274
PNMT	Phenylethanolamine N-Methyltransferase	Protein Coding	45	GC17P039667	10.14995384	https://www.genecards.org/cgi-bin/carddisp.pl?gene=PNMT
VANGL2	VANGL Planar Cell Polarity Protein 2	Protein Coding	44	GC01P160400	10.14570904	https://www.genecards.org/cgi-bin/carddisp.pl?gene=VANGL2
TLR9	Toll Like Receptor 9	Protein Coding	48	GC03M052222	10.13402653	https://www.genecards.org/cgi-bin/carddisp.pl?gene=TLR9
FLNC	Filamin C	Protein Coding	48	GC07P128830	10.12498951	https://www.genecards.org/cgi-bin/carddisp.pl?gene=FLNC
LARS2	Leucyl-TRNA Synthetase 2, Mitochondrial	Protein Coding	47	GC03P046955	10.11942196	https://www.genecards.org/cgi-bin/carddisp.pl?gene=LARS2
MIR9-1	MicroRNA 9-1	RNA Gene	22	GC01M156420	10.11349487	https://www.genecards.org/cgi-bin/carddisp.pl?gene=MIR9-1
PAX4	Paired Box 4	Protein Coding	43	GC07M127610	10.10883236	https://www.genecards.org/cgi-bin/carddisp.pl?gene=PAX4
OSM	Oncostatin M	Protein Coding	46	GC22M030262	10.10781574	https://www.genecards.org/cgi-bin/carddisp.pl?gene=OSM
SCARB1	Scavenger Receptor Class B Member 1	Protein Coding	50	GC12M124776	10.10709858	https://www.genecards.org/cgi-bin/carddisp.pl?gene=SCARB1
AHSG	Alpha 2-HS Glycoprotein	Protein Coding	46	GC03P186632	10.103508	https://www.genecards.org/cgi-bin/carddisp.pl?gene=AHSG
MMP14	Matrix Metallopeptidase 14	Protein Coding	53	GC14P033595	10.09880161	https://www.genecards.org/cgi-bin/carddisp.pl?gene=MMP14
VANGL1	VANGL Planar Cell Polarity Protein 1	Protein Coding	45	GC01P115641	10.0812788	https://www.genecards.org/cgi-bin/carddisp.pl?gene=VANGL1
FANCI	FA Complementation Group I	Protein Coding	45	GC15P089243	10.07432175	https://www.genecards.org/cgi-bin/carddisp.pl?gene=FANCI
IL4R	Interleukin 4 Receptor	Protein Coding	51	GC16P028153	10.06727314	https://www.genecards.org/cgi-bin/carddisp.pl?gene=IL4R
AMBP	Alpha-1-Microglobulin/Bikunin Precursor	Protein Coding	47	GC09M114060	10.06631374	https://www.genecards.org/cgi-bin/carddisp.pl?gene=AMBP
OPTN	Optineurin	Protein Coding	46	GC10P013099	10.05895424	https://www.genecards.org/cgi-bin/carddisp.pl?gene=OPTN
RUNX2	RUNX Family Transcription Factor 2	Protein Coding	49	GC06P088004	10.05812454	https://www.genecards.org/cgi-bin/carddisp.pl?gene=RUNX2
IL22	Interleukin 22	Protein Coding	44	GC12M068248	10.05226231	https://www.genecards.org/cgi-bin/carddisp.pl?gene=IL22
ZEB1	Zinc Finger E-Box Binding Homeobox 1	Protein Coding	51	GC10P031318	10.05013752	https://www.genecards.org/cgi-bin/carddisp.pl?gene=ZEB1
KCNA5	Potassium Voltage-Gated Channel Subfamily A Member 5	Protein Coding	48	GC12P005043	10.04157925	https://www.genecards.org/cgi-bin/carddisp.pl?gene=KCNA5
MAP3K5	Mitogen-Activated Protein Kinase Kinase Kinase 5	Protein Coding	50	GC06M136557	10.03726387	https://www.genecards.org/cgi-bin/carddisp.pl?gene=MAP3K5
CNTF	Ciliary Neurotrophic Factor	Protein Coding	43	GC11P058622	10.03386879	https://www.genecards.org/cgi-bin/carddisp.pl?gene=CNTF
IL2RB	Interleukin 2 Receptor Subunit Beta	Protein Coding	52	GC22M059411	10.03277016	https://www.genecards.org/cgi-bin/carddisp.pl?gene=IL2RB
TRIM21	Tripartite Motif Containing 21	Protein Coding	45	GC11M004384	10.02803516	https://www.genecards.org/cgi-bin/carddisp.pl?gene=TRIM21
MYBPC3	Myosin Binding Protein C3	Protein Coding	50	GC11M096709	10.02246952	https://www.genecards.org/cgi-bin/carddisp.pl?gene=MYBPC3
ABCG2	ATP Binding Cassette Subfamily G Member 2 (Junior Blood Group)	Protein Coding	52	GC04M088090	10.02117443	https://www.genecards.org/cgi-bin/carddisp.pl?gene=ABCG2
SLC30A8	Solute Carrier Family 30 Member 8	Protein Coding	44	GC08P116950	9.982451439	https://www.genecards.org/cgi-bin/carddisp.pl?gene=SLC30A8
FANCC	FA Complementation Group C	Protein Coding	50	GC09M095099	9.966722488	https://www.genecards.org/cgi-bin/carddisp.pl?gene=FANCC
HSPB1	Heat Shock Protein Family B (Small) Member 1	Protein Coding	54	GC07P076302	9.966546059	https://www.genecards.org/cgi-bin/carddisp.pl?gene=HSPB1
CIRBP	Cold Inducible RNA Binding Protein	Protein Coding	40	GC19P001259	9.952737808	https://www.genecards.org/cgi-bin/carddisp.pl?gene=CIRBP
MAOA	Monoamine Oxidase A	Protein Coding	51	GC0XP043654	9.945867538	https://www.genecards.org/cgi-bin/carddisp.pl?gene=MAOA
HCRT	Hypocretin Neuropeptide Precursor	Protein Coding	44	GC17M049459	9.943935394	https://www.genecards.org/cgi-bin/carddisp.pl?gene=HCRT
ATRX	ATRX Chromatin Remodeler	Protein Coding	49	GC0XM077504	9.933286667	https://www.genecards.org/cgi-bin/carddisp.pl?gene=ATRX
GDNF	Glial Cell Derived Neurotrophic Factor	Protein Coding	52	GC05M037812	9.928027153	https://www.genecards.org/cgi-bin/carddisp.pl?gene=GDNF
ESM1	Endothelial Cell Specific Molecule 1	Protein Coding	43	GC05M054977	9.924161911	https://www.genecards.org/cgi-bin/carddisp.pl?gene=ESM1
ACTB	Actin Beta	Protein Coding	52	GC07M005527	9.911131859	https://www.genecards.org/cgi-bin/carddisp.pl?gene=ACTB
KCNJ2	Potassium Inwardly Rectifying Channel Subfamily J Member 2	Protein Coding	51	GC17P070168	9.90766716	https://www.genecards.org/cgi-bin/carddisp.pl?gene=KCNJ2
ELP1	Elongator Acetyltransferase Complex Subunit 1	Protein Coding	44	GC09M108868	9.906602859	https://www.genecards.org/cgi-bin/carddisp.pl?gene=ELP1
CYP4A11	Cytochrome P450 Family 4 Subfamily A Member 11	Protein Coding	45	GC01M046929	9.892889023	https://www.genecards.org/cgi-bin/carddisp.pl?gene=CYP4A11
GCM1	Glial Cells Missing Transcription Factor 1	Protein Coding	40	GC06M069614	9.889465332	https://www.genecards.org/cgi-bin/carddisp.pl?gene=GCM1
PRMT7	Protein Arginine Methyltransferase 7	Protein Coding	47	GC16P068517	9.881867409	https://www.genecards.org/cgi-bin/carddisp.pl?gene=PRMT7
GCH1	GTP Cyclohydrolase 1	Protein Coding	49	GC14M054842	9.877804756	https://www.genecards.org/cgi-bin/carddisp.pl?gene=GCH1
PRTN3	Proteinase 3	Protein Coding	48	GC19P000840	9.872045517	https://www.genecards.org/cgi-bin/carddisp.pl?gene=PRTN3
ROCK2	Rho Associated Coiled-Coil Containing Protein Kinase 2	Protein Coding	49	GC02M011320	9.870375633	https://www.genecards.org/cgi-bin/carddisp.pl?gene=ROCK2
GAL	Galanin And GMAP Prepropeptide	Protein Coding	47	GC11P070671	9.868210793	https://www.genecards.org/cgi-bin/carddisp.pl?gene=GAL
HSF1	Heat Shock Transcription Factor 1	Protein Coding	48	GC08P144291	9.862327576	https://www.genecards.org/cgi-bin/carddisp.pl?gene=HSF1
LIPE	Lipase E, Hormone Sensitive Type	Protein Coding	50	GC19M042401	9.855751038	https://www.genecards.org/cgi-bin/carddisp.pl?gene=LIPE
ENO2	Enolase 2	Protein Coding	50	GC12P006913	9.85279274	https://www.genecards.org/cgi-bin/carddisp.pl?gene=ENO2
LOC106099062	HBB Recombination Region	Biological Region	4	GC11P005411	9.846802711	https://www.genecards.org/cgi-bin/carddisp.pl?gene=LOC106099062
POLG	DNA Polymerase Gamma, Catalytic Subunit	Protein Coding	50	GC15M119304	9.842164993	https://www.genecards.org/cgi-bin/carddisp.pl?gene=POLG
POU5F1	POU Class 5 Homeobox 1	Protein Coding	47	GC06M069160	9.841706276	https://www.genecards.org/cgi-bin/carddisp.pl?gene=POU5F1
CCK	Cholecystokinin	Protein Coding	44	GC03M042274	9.840569496	https://www.genecards.org/cgi-bin/carddisp.pl?gene=CCK
CBL	Cbl Proto-Oncogene	Protein Coding	54	GC11P119206	9.825437546	https://www.genecards.org/cgi-bin/carddisp.pl?gene=CBL
SOCS2	Suppressor Of Cytokine Signaling 2	Protein Coding	46	GC12P093569	9.823151588	https://www.genecards.org/cgi-bin/carddisp.pl?gene=SOCS2
MAGEL2	MAGE Family Member L2	Protein Coding	38	GC15M023643	9.822292328	https://www.genecards.org/cgi-bin/carddisp.pl?gene=MAGEL2
DLK1	Delta Like Non-Canonical Notch Ligand 1	Protein Coding	47	GC14P110229	9.812055588	https://www.genecards.org/cgi-bin/carddisp.pl?gene=DLK1
MIR191	MicroRNA 191	RNA Gene	23	GC03M051371	9.801890373	https://www.genecards.org/cgi-bin/carddisp.pl?gene=MIR191
RUNX1	RUNX Family Transcription Factor 1	Protein Coding	51	GC21M034787	9.787185669	https://www.genecards.org/cgi-bin/carddisp.pl?gene=RUNX1
CYP2J2	Cytochrome P450 Family 2 Subfamily J Member 2	Protein Coding	45	GC01M059893	9.780722618	https://www.genecards.org/cgi-bin/carddisp.pl?gene=CYP2J2
USP8	Ubiquitin Specific Peptidase 8	Protein Coding	48	GC15P050424	9.773885727	https://www.genecards.org/cgi-bin/carddisp.pl?gene=USP8
FOXE3	Forkhead Box E3	Protein Coding	41	GC01P047416	9.766174316	https://www.genecards.org/cgi-bin/carddisp.pl?gene=FOXE3
TBC1D4	TBC1 Domain Family Member 4	Protein Coding	46	GC13M075284	9.753097534	https://www.genecards.org/cgi-bin/carddisp.pl?gene=TBC1D4
MAPK8IP1	Mitogen-Activated Protein Kinase 8 Interacting Protein 1	Protein Coding	47	GC11P046551	9.746997833	https://www.genecards.org/cgi-bin/carddisp.pl?gene=MAPK8IP1
SQSTM1	Sequestosome 1	Protein Coding	51	GC05P179806	9.739469528	https://www.genecards.org/cgi-bin/carddisp.pl?gene=SQSTM1
ANGPTL4	Angiopoietin Like 4	Protein Coding	47	GC19P008363	9.737116814	https://www.genecards.org/cgi-bin/carddisp.pl?gene=ANGPTL4
CD80	CD80 Molecule	Protein Coding	48	GC03M119524	9.721860886	https://www.genecards.org/cgi-bin/carddisp.pl?gene=CD80
IL7	Interleukin 7	Protein Coding	47	GC08M078689	9.721426964	https://www.genecards.org/cgi-bin/carddisp.pl?gene=IL7
APEX1	Apurinic/Apyrimidinic Endodeoxyribonuclease 1	Protein Coding	47	GC14P020455	9.714076996	https://www.genecards.org/cgi-bin/carddisp.pl?gene=APEX1
S100A8	S100 Calcium Binding Protein A8	Protein Coding	45	GC01M153391	9.709787369	https://www.genecards.org/cgi-bin/carddisp.pl?gene=S100A8
BAK1	BCL2 Antagonist/Killer 1	Protein Coding	47	GC06M033572	9.707550049	https://www.genecards.org/cgi-bin/carddisp.pl?gene=BAK1
TRAF2	TNF Receptor Associated Factor 2	Protein Coding	47	GC09P136881	9.681551933	https://www.genecards.org/cgi-bin/carddisp.pl?gene=TRAF2
BSG	Basigin (Ok Blood Group)	Protein Coding	47	GC19P000571	9.674403191	https://www.genecards.org/cgi-bin/carddisp.pl?gene=BSG
INF2	Inverted Formin 2	Protein Coding	43	GC14P110187	9.661581993	https://www.genecards.org/cgi-bin/carddisp.pl?gene=INF2
NCAM1	Neural Cell Adhesion Molecule 1	Protein Coding	51	GC11P112961	9.660758018	https://www.genecards.org/cgi-bin/carddisp.pl?gene=NCAM1
DYRK1A	Dual Specificity Tyrosine Phosphorylation Regulated Kinase 1A	Protein Coding	52	GC21P037365	9.641041756	https://www.genecards.org/cgi-bin/carddisp.pl?gene=DYRK1A
PTGDS	Prostaglandin D2 Synthase	Protein Coding	48	GC09P137112	9.639940262	https://www.genecards.org/cgi-bin/carddisp.pl?gene=PTGDS
LOC110006319	Beta-Globin Gene 3' Regulatory Region	Biological Region	4	GC11P005223	9.638189316	https://www.genecards.org/cgi-bin/carddisp.pl?gene=LOC110006319
EIF4H	Eukaryotic Translation Initiation Factor 4H	Protein Coding	44	GC07P074174	9.629318237	https://www.genecards.org/cgi-bin/carddisp.pl?gene=EIF4H
BAZ1B	Bromodomain Adjacent To Zinc Finger Domain 1B	Protein Coding	43	GC07M073440	9.621779442	https://www.genecards.org/cgi-bin/carddisp.pl?gene=BAZ1B
MIR423	MicroRNA 423	RNA Gene	21	GC17P030117	9.619072914	https://www.genecards.org/cgi-bin/carddisp.pl?gene=MIR423
SCN2A	Sodium Voltage-Gated Channel Alpha Subunit 2	Protein Coding	51	GC02P165194	9.610203743	https://www.genecards.org/cgi-bin/carddisp.pl?gene=SCN2A
ERCC3	ERCC Excision Repair 3, TFIIH Core Complex Helicase Subunit	Protein Coding	50	GC02M127257	9.605846405	https://www.genecards.org/cgi-bin/carddisp.pl?gene=ERCC3
MT-TL1	Mitochondrially Encoded TRNA-Leu (UUA/G) 1	RNA Gene	18	GCMTP003232	9.604325294	https://www.genecards.org/cgi-bin/carddisp.pl?gene=MT-TL1
CDKN2B-AS1	CDKN2B Antisense RNA 1	RNA Gene	25	GC09P021994	9.594269753	https://www.genecards.org/cgi-bin/carddisp.pl?gene=CDKN2B-AS1
TSC1	TSC Complex Subunit 1	Protein Coding	50	GC09M132891	9.591600418	https://www.genecards.org/cgi-bin/carddisp.pl?gene=TSC1
FOXM1	Forkhead Box M1	Protein Coding	46	GC12M002857	9.58559227	https://www.genecards.org/cgi-bin/carddisp.pl?gene=FOXM1
CDH23	Cadherin Related 23	Protein Coding	48	GC10P071396	9.582334518	https://www.genecards.org/cgi-bin/carddisp.pl?gene=CDH23
TNFRSF11A	TNF Receptor Superfamily Member 11a	Protein Coding	52	GC18P062325	9.580377579	https://www.genecards.org/cgi-bin/carddisp.pl?gene=TNFRSF11A
MIR195	MicroRNA 195	RNA Gene	23	GC17M007018	9.57768631	https://www.genecards.org/cgi-bin/carddisp.pl?gene=MIR195
CXCL1	C-X-C Motif Chemokine Ligand 1	Protein Coding	45	GC04P073869	9.573436737	https://www.genecards.org/cgi-bin/carddisp.pl?gene=CXCL1
MYOCD	Myocardin	Protein Coding	44	GC17P012665	9.566631317	https://www.genecards.org/cgi-bin/carddisp.pl?gene=MYOCD
ATF4	Activating Transcription Factor 4	Protein Coding	47	GC22P039519	9.536801338	https://www.genecards.org/cgi-bin/carddisp.pl?gene=ATF4
HTR2C	5-Hydroxytryptamine Receptor 2C	Protein Coding	48	GC0XP114584	9.525785446	https://www.genecards.org/cgi-bin/carddisp.pl?gene=HTR2C
ARHGAP31	Rho GTPase Activating Protein 31	Protein Coding	43	GC03P119294	9.524908066	https://www.genecards.org/cgi-bin/carddisp.pl?gene=ARHGAP31
BRIP1	BRCA1 Interacting Helicase 1	Protein Coding	50	GC17M061679	9.524719238	https://www.genecards.org/cgi-bin/carddisp.pl?gene=BRIP1
SOX2	SRY-Box Transcription Factor 2	Protein Coding	47	GC03P181711	9.523516655	https://www.genecards.org/cgi-bin/carddisp.pl?gene=SOX2
ATF2	Activating Transcription Factor 2	Protein Coding	50	GC02M175072	9.51984024	https://www.genecards.org/cgi-bin/carddisp.pl?gene=ATF2
CDK1	Cyclin Dependent Kinase 1	Protein Coding	50	GC10P060772	9.510473251	https://www.genecards.org/cgi-bin/carddisp.pl?gene=CDK1
MIR136	MicroRNA 136	RNA Gene	22	GC14P110113	9.504684448	https://www.genecards.org/cgi-bin/carddisp.pl?gene=MIR136
RTN4	Reticulon 4	Protein Coding	48	GC02M054934	9.502521515	https://www.genecards.org/cgi-bin/carddisp.pl?gene=RTN4
MT-CO3	Mitochondrially Encoded Cytochrome C Oxidase III	Protein Coding	31	GCMTP009209	9.49588871	https://www.genecards.org/cgi-bin/carddisp.pl?gene=MT-CO3
PLAC1	Placenta Enriched 1	Protein Coding	36	GC0XM134565	9.49213028	https://www.genecards.org/cgi-bin/carddisp.pl?gene=PLAC1
CDK4	Cyclin Dependent Kinase 4	Protein Coding	56	GC12M057752	9.482784271	https://www.genecards.org/cgi-bin/carddisp.pl?gene=CDK4
GPBAR1	G Protein-Coupled Bile Acid Receptor 1	Protein Coding	45	GC02P218259	9.478076935	https://www.genecards.org/cgi-bin/carddisp.pl?gene=GPBAR1
ACVR1	Activin A Receptor Type 1	Protein Coding	54	GC02M157736	9.468241692	https://www.genecards.org/cgi-bin/carddisp.pl?gene=ACVR1
TFAP2A	Transcription Factor AP-2 Alpha	Protein Coding	49	GC06M010393	9.465205193	https://www.genecards.org/cgi-bin/carddisp.pl?gene=TFAP2A
MIR424	MicroRNA 424	RNA Gene	21	GC0XM134697	9.454926491	https://www.genecards.org/cgi-bin/carddisp.pl?gene=MIR424
NR4A1	Nuclear Receptor Subfamily 4 Group A Member 1	Protein Coding	50	GC12P052022	9.448190689	https://www.genecards.org/cgi-bin/carddisp.pl?gene=NR4A1
GATA1	GATA Binding Protein 1	Protein Coding	49	GC0XP048786	9.442952156	https://www.genecards.org/cgi-bin/carddisp.pl?gene=GATA1
SLC26A4	Solute Carrier Family 26 Member 4	Protein Coding	45	GC07P107660	9.442706108	https://www.genecards.org/cgi-bin/carddisp.pl?gene=SLC26A4
KCNN4	Potassium Calcium-Activated Channel Subfamily N Member 4	Protein Coding	51	GC19M067962	9.437664032	https://www.genecards.org/cgi-bin/carddisp.pl?gene=KCNN4
HAMP	Hepcidin Antimicrobial Peptide	Protein Coding	46	GC19P069623	9.43726635	https://www.genecards.org/cgi-bin/carddisp.pl?gene=HAMP
CRHBP	Corticotropin Releasing Hormone Binding Protein	Protein Coding	44	GC05P076952	9.432120323	https://www.genecards.org/cgi-bin/carddisp.pl?gene=CRHBP
HAVCR1	Hepatitis A Virus Cellular Receptor 1	Protein Coding	45	GC05M157028	9.431629181	https://www.genecards.org/cgi-bin/carddisp.pl?gene=HAVCR1
F2RL1	F2R Like Trypsin Receptor 1	Protein Coding	47	GC05P076818	9.431138039	https://www.genecards.org/cgi-bin/carddisp.pl?gene=F2RL1
EPRS1	Glutamyl-Prolyl-TRNA Synthetase 1	Protein Coding	45	GC01M219969	9.42263031	https://www.genecards.org/cgi-bin/carddisp.pl?gene=EPRS1
SDHC	Succinate Dehydrogenase Complex Subunit C	Protein Coding	46	GC01P161314	9.422319412	https://www.genecards.org/cgi-bin/carddisp.pl?gene=SDHC
PHKA1	Phosphorylase Kinase Regulatory Subunit Alpha 1	Protein Coding	44	GC0XM072578	9.407597542	https://www.genecards.org/cgi-bin/carddisp.pl?gene=PHKA1
GAS5	Growth Arrest Specific 5	RNA Gene	26	GC01M173947	9.403297424	https://www.genecards.org/cgi-bin/carddisp.pl?gene=GAS5
INHBB	Inhibin Subunit Beta B	Protein Coding	45	GC02P123232	9.394906998	https://www.genecards.org/cgi-bin/carddisp.pl?gene=INHBB
HLA-E	Major Histocompatibility Complex, Class I, E	Protein Coding	44	GC06P087699	9.381497383	https://www.genecards.org/cgi-bin/carddisp.pl?gene=HLA-E
ACADM	Acyl-CoA Dehydrogenase Medium Chain	Protein Coding	48	GC01P075724	9.363451004	https://www.genecards.org/cgi-bin/carddisp.pl?gene=ACADM
DNM1L	Dynamin 1 Like	Protein Coding	50	GC12P032679	9.361646652	https://www.genecards.org/cgi-bin/carddisp.pl?gene=DNM1L
AHSP	Alpha Hemoglobin Stabilizing Protein	Protein Coding	38	GC16P031527	9.335230827	https://www.genecards.org/cgi-bin/carddisp.pl?gene=AHSP
ERAP1	Endoplasmic Reticulum Aminopeptidase 1	Protein Coding	48	GC05M096760	9.324064255	https://www.genecards.org/cgi-bin/carddisp.pl?gene=ERAP1
ADCYAP1	Adenylate Cyclase Activating Polypeptide 1	Protein Coding	44	GC18P000895	9.316749573	https://www.genecards.org/cgi-bin/carddisp.pl?gene=ADCYAP1
BECN1	Beclin 1	Protein Coding	48	GC17M042810	9.300400734	https://www.genecards.org/cgi-bin/carddisp.pl?gene=BECN1
CCN4	Cellular Communication Network Factor 4	Protein Coding	41	GC08P133192	9.294044495	https://www.genecards.org/cgi-bin/carddisp.pl?gene=CCN4
FGF8	Fibroblast Growth Factor 8	Protein Coding	50	GC10M101770	9.288075447	https://www.genecards.org/cgi-bin/carddisp.pl?gene=FGF8
ENPP2	Ectonucleotide Pyrophosphatase/Phosphodiesterase 2	Protein Coding	48	GC08M119556	9.285150528	https://www.genecards.org/cgi-bin/carddisp.pl?gene=ENPP2
TUG1	Taurine Up-Regulated 1	Protein Coding	25	GC22P030969	9.285017967	https://www.genecards.org/cgi-bin/carddisp.pl?gene=TUG1
MYD88	MYD88 Innate Immune Signal Transduction Adaptor	Protein Coding	51	GC03P038144	9.278043747	https://www.genecards.org/cgi-bin/carddisp.pl?gene=MYD88
PLCG1	Phospholipase C Gamma 1	Protein Coding	50	GC20P041136	9.276396751	https://www.genecards.org/cgi-bin/carddisp.pl?gene=PLCG1
FOXC1	Forkhead Box C1	Protein Coding	44	GC06P001610	9.259592056	https://www.genecards.org/cgi-bin/carddisp.pl?gene=FOXC1
GRP	Gastrin Releasing Peptide	Protein Coding	43	GC18P059220	9.25771904	https://www.genecards.org/cgi-bin/carddisp.pl?gene=GRP
CARD11	Caspase Recruitment Domain Family Member 11	Protein Coding	49	GC07M002906	9.251065254	https://www.genecards.org/cgi-bin/carddisp.pl?gene=CARD11
EIF2AK3	Eukaryotic Translation Initiation Factor 2 Alpha Kinase 3	Protein Coding	51	GC02M088556	9.24833107	https://www.genecards.org/cgi-bin/carddisp.pl?gene=EIF2AK3
PRKCZ	Protein Kinase C Zeta	Protein Coding	52	GC01P004159	9.244236946	https://www.genecards.org/cgi-bin/carddisp.pl?gene=PRKCZ
RFC2	Replication Factor C Subunit 2	Protein Coding	47	GC07M074231	9.241751671	https://www.genecards.org/cgi-bin/carddisp.pl?gene=RFC2
MIR574	MicroRNA 574	RNA Gene	22	GC04P038962	9.237474442	https://www.genecards.org/cgi-bin/carddisp.pl?gene=MIR574
CR1	Complement C3b/C4b Receptor 1 (Knops Blood Group)	Protein Coding	47	GC01P207496	9.232543945	https://www.genecards.org/cgi-bin/carddisp.pl?gene=CR1
SCGB1A1	Secretoglobin Family 1A Member 1	Protein Coding	43	GC11P062405	9.231488228	https://www.genecards.org/cgi-bin/carddisp.pl?gene=SCGB1A1
BSCL2	BSCL2 Lipid Droplet Biogenesis Associated, Seipin	Protein Coding	45	GC11M096933	9.2270298	https://www.genecards.org/cgi-bin/carddisp.pl?gene=BSCL2
DGKE	Diacylglycerol Kinase Epsilon	Protein Coding	50	GC17P056834	9.219844818	https://www.genecards.org/cgi-bin/carddisp.pl?gene=DGKE
TNXB	Tenascin XB	Protein Coding	46	GC06M069227	9.212672234	https://www.genecards.org/cgi-bin/carddisp.pl?gene=TNXB
LCAT	Lecithin-Cholesterol Acyltransferase	Protein Coding	50	GC16M067939	9.212628365	https://www.genecards.org/cgi-bin/carddisp.pl?gene=LCAT
DNAH8	Dynein Axonemal Heavy Chain 8	Protein Coding	40	GC06P087939	9.211006165	https://www.genecards.org/cgi-bin/carddisp.pl?gene=DNAH8
MTTP	Microsomal Triglyceride Transfer Protein	Protein Coding	46	GC04P099563	9.204620361	https://www.genecards.org/cgi-bin/carddisp.pl?gene=MTTP
ADGRG6	Adhesion G Protein-Coupled Receptor G6	Protein Coding	45	GC06P142301	9.201839447	https://www.genecards.org/cgi-bin/carddisp.pl?gene=ADGRG6
ALAD	Aminolevulinate Dehydratase	Protein Coding	50	GC09M113386	9.199596405	https://www.genecards.org/cgi-bin/carddisp.pl?gene=ALAD
DYRK1B	Dual Specificity Tyrosine Phosphorylation Regulated Kinase 1B	Protein Coding	50	GC19M039825	9.191886902	https://www.genecards.org/cgi-bin/carddisp.pl?gene=DYRK1B
DDAH1	Dimethylarginine Dimethylaminohydrolase 1	Protein Coding	45	GC01M085318	9.185529709	https://www.genecards.org/cgi-bin/carddisp.pl?gene=DDAH1
FENDRR	FOXF1 Adjacent Non-Coding Developmental Regulatory RNA	RNA Gene	22	GC16M086511	9.181264877	https://www.genecards.org/cgi-bin/carddisp.pl?gene=FENDRR
PSEN1	Presenilin 1	Protein Coding	55	GC14P073136	9.17372036	https://www.genecards.org/cgi-bin/carddisp.pl?gene=PSEN1
TP73	Tumor Protein P73	Protein Coding	48	GC01P003652	9.171030045	https://www.genecards.org/cgi-bin/carddisp.pl?gene=TP73
MIR30E	MicroRNA 30e	RNA Gene	25	GC01P040754	9.167169571	https://www.genecards.org/cgi-bin/carddisp.pl?gene=MIR30E
RNLS	Renalase, FAD Dependent Amine Oxidase	Protein Coding	41	GC10M088180	9.160517693	https://www.genecards.org/cgi-bin/carddisp.pl?gene=RNLS
S100A9	S100 Calcium Binding Protein A9	Protein Coding	46	GC01P153357	9.150701523	https://www.genecards.org/cgi-bin/carddisp.pl?gene=S100A9
GADD45G	Growth Arrest And DNA Damage Inducible Gamma	Protein Coding	44	GC09P089605	9.149806976	https://www.genecards.org/cgi-bin/carddisp.pl?gene=GADD45G
NRG1	Neuregulin 1	Protein Coding	51	GC08P031639	9.146931648	https://www.genecards.org/cgi-bin/carddisp.pl?gene=NRG1
DRD3	Dopamine Receptor D3	Protein Coding	49	GC03M114128	9.14002037	https://www.genecards.org/cgi-bin/carddisp.pl?gene=DRD3
HARS1	Histidyl-TRNA Synthetase 1	Protein Coding	47	GC05M140673	9.127528191	https://www.genecards.org/cgi-bin/carddisp.pl?gene=HARS1
PLA2G4A	Phospholipase A2 Group IVA	Protein Coding	51	GC01P186798	9.125009537	https://www.genecards.org/cgi-bin/carddisp.pl?gene=PLA2G4A
MECP2	Methyl-CpG Binding Protein 2	Protein Coding	48	GC0XM154021	9.118362427	https://www.genecards.org/cgi-bin/carddisp.pl?gene=MECP2
KRT8	Keratin 8	Protein Coding	50	GC12M052897	9.109344482	https://www.genecards.org/cgi-bin/carddisp.pl?gene=KRT8
LOC107303340	3p25 Von Hippel-Lindau Tumor Suppressor, E3 Ubiquitin Protein Ligase Alu-Mediated Recombination Region	Biological Region	4	GC03P012701	9.107637405	https://www.genecards.org/cgi-bin/carddisp.pl?gene=LOC107303340
GLA	Galactosidase Alpha	Protein Coding	52	GC0XM101393	9.086400032	https://www.genecards.org/cgi-bin/carddisp.pl?gene=GLA
TLR7	Toll Like Receptor 7	Protein Coding	50	GC0XP012867	9.082579613	https://www.genecards.org/cgi-bin/carddisp.pl?gene=TLR7
GTF2IRD2	GTF2I Repeat Domain Containing 2	Protein Coding	35	GC07M074796	9.081528664	https://www.genecards.org/cgi-bin/carddisp.pl?gene=GTF2IRD2
MIR142	MicroRNA 142	RNA Gene	23	GC17M058331	9.073027611	https://www.genecards.org/cgi-bin/carddisp.pl?gene=MIR142
NPHP3	Nephrocystin 3	Protein Coding	41	GC03M132683	9.065361977	https://www.genecards.org/cgi-bin/carddisp.pl?gene=NPHP3
NR1I3	Nuclear Receptor Subfamily 1 Group I Member 3	Protein Coding	47	GC01M161229	9.048734665	https://www.genecards.org/cgi-bin/carddisp.pl?gene=NR1I3
CACNA1S	Calcium Voltage-Gated Channel Subunit Alpha1 S	Protein Coding	51	GC01M201008	9.041795731	https://www.genecards.org/cgi-bin/carddisp.pl?gene=CACNA1S
CASP7	Caspase 7	Protein Coding	52	GC10P113679	9.041027069	https://www.genecards.org/cgi-bin/carddisp.pl?gene=CASP7
RPS27A	Ribosomal Protein S27a	Protein Coding	44	GC02P055231	9.036493301	https://www.genecards.org/cgi-bin/carddisp.pl?gene=RPS27A
ADA2	Adenosine Deaminase 2	Protein Coding	42	GC22M017207	9.031259537	https://www.genecards.org/cgi-bin/carddisp.pl?gene=ADA2
MSTN	Myostatin	Protein Coding	50	GC02M190055	9.026586533	https://www.genecards.org/cgi-bin/carddisp.pl?gene=MSTN
FGF1	Fibroblast Growth Factor 1	Protein Coding	50	GC05M142555	9.0227108	https://www.genecards.org/cgi-bin/carddisp.pl?gene=FGF1
CAST	Calpastatin	Protein Coding	47	GC05P096525	9.01540947	https://www.genecards.org/cgi-bin/carddisp.pl?gene=CAST
PITX2	Paired Like Homeodomain 2	Protein Coding	48	GC04M110617	9.004644394	https://www.genecards.org/cgi-bin/carddisp.pl?gene=PITX2
PPARD	Peroxisome Proliferator Activated Receptor Delta	Protein Coding	48	GC06P087880	8.998445511	https://www.genecards.org/cgi-bin/carddisp.pl?gene=PPARD
F13A1	Coagulation Factor XIII A Chain	Protein Coding	50	GC06M006144	8.997002602	https://www.genecards.org/cgi-bin/carddisp.pl?gene=F13A1
BAAT	Bile Acid-CoA:Amino Acid N-Acyltransferase	Protein Coding	45	GC09M101354	8.988973618	https://www.genecards.org/cgi-bin/carddisp.pl?gene=BAAT
ACTC1	Actin Alpha Cardiac Muscle 1	Protein Coding	46	GC15M034790	8.986431122	https://www.genecards.org/cgi-bin/carddisp.pl?gene=ACTC1
CCR7	C-C Motif Chemokine Receptor 7	Protein Coding	47	GC17M049365	8.980459213	https://www.genecards.org/cgi-bin/carddisp.pl?gene=CCR7
HDAC8	Histone Deacetylase 8	Protein Coding	50	GC0XM072329	8.978196144	https://www.genecards.org/cgi-bin/carddisp.pl?gene=HDAC8
TBL2	Transducin Beta Like 2	Protein Coding	43	GC07M073619	8.974729538	https://www.genecards.org/cgi-bin/carddisp.pl?gene=TBL2
DKK1	Dickkopf WNT Signaling Pathway Inhibitor 1	Protein Coding	50	GC10P052314	8.969770432	https://www.genecards.org/cgi-bin/carddisp.pl?gene=DKK1
ERBB4	Erb-B2 Receptor Tyrosine Kinase 4	Protein Coding	57	GC02M211375	8.962687492	https://www.genecards.org/cgi-bin/carddisp.pl?gene=ERBB4
NIPBL	NIPBL Cohesin Loading Factor	Protein Coding	45	GC05P036876	8.962444305	https://www.genecards.org/cgi-bin/carddisp.pl?gene=NIPBL
AIP	Aryl Hydrocarbon Receptor Interacting Protein	Protein Coding	45	GC11P067468	8.94947052	https://www.genecards.org/cgi-bin/carddisp.pl?gene=AIP
MIR92A1	MicroRNA 92a-1	RNA Gene	22	GC13P091570	8.939453125	https://www.genecards.org/cgi-bin/carddisp.pl?gene=MIR92A1
GTF2IRD1	GTF2I Repeat Domain Containing 1	Protein Coding	44	GC07P075830	8.937225342	https://www.genecards.org/cgi-bin/carddisp.pl?gene=GTF2IRD1
ARMC5	Armadillo Repeat Containing 5	Protein Coding	38	GC16P041974	8.930387497	https://www.genecards.org/cgi-bin/carddisp.pl?gene=ARMC5
CLIP2	CAP-Gly Domain Containing Linker Protein 2	Protein Coding	42	GC07P074289	8.920284271	https://www.genecards.org/cgi-bin/carddisp.pl?gene=CLIP2
LHCGR	Luteinizing Hormone/Choriogonadotropin Receptor	Protein Coding	49	GC02M048686	8.918784142	https://www.genecards.org/cgi-bin/carddisp.pl?gene=LHCGR
GLUD1	Glutamate Dehydrogenase 1	Protein Coding	52	GC10M087050	8.915149689	https://www.genecards.org/cgi-bin/carddisp.pl?gene=GLUD1
STAR	Steroidogenic Acute Regulatory Protein	Protein Coding	47	GC08M038145	8.888464928	https://www.genecards.org/cgi-bin/carddisp.pl?gene=STAR
CYP7A1	Cytochrome P450 Family 7 Subfamily A Member 1	Protein Coding	45	GC08M058476	8.880491257	https://www.genecards.org/cgi-bin/carddisp.pl?gene=CYP7A1
APOA5	Apolipoprotein A5	Protein Coding	47	GC11M116789	8.876624107	https://www.genecards.org/cgi-bin/carddisp.pl?gene=APOA5
ETS1	ETS Proto-Oncogene 1, Transcription Factor	Protein Coding	50	GC11M128458	8.863500595	https://www.genecards.org/cgi-bin/carddisp.pl?gene=ETS1
BUD23	BUD23 RRNA Methyltransferase And Ribosome Maturation Factor	Protein Coding	40	GC07P075790	8.860296249	https://www.genecards.org/cgi-bin/carddisp.pl?gene=BUD23
CYP2A6	Cytochrome P450 Family 2 Subfamily A Member 6	Protein Coding	50	GC19M040843	8.857274055	https://www.genecards.org/cgi-bin/carddisp.pl?gene=CYP2A6
KIF1B	Kinesin Family Member 1B	Protein Coding	47	GC01P010210	8.857208252	https://www.genecards.org/cgi-bin/carddisp.pl?gene=KIF1B
FGF7	Fibroblast Growth Factor 7	Protein Coding	46	GC15P049423	8.850027084	https://www.genecards.org/cgi-bin/carddisp.pl?gene=FGF7
CD28	CD28 Molecule	Protein Coding	51	GC02P203706	8.840774536	https://www.genecards.org/cgi-bin/carddisp.pl?gene=CD28
JAG1	Jagged Canonical Notch Ligand 1	Protein Coding	54	GC20M010637	8.830640793	https://www.genecards.org/cgi-bin/carddisp.pl?gene=JAG1
MIR182	MicroRNA 182	RNA Gene	23	GC07M129770	8.826927185	https://www.genecards.org/cgi-bin/carddisp.pl?gene=MIR182
CDK6	Cyclin Dependent Kinase 6	Protein Coding	55	GC07M092604	8.81580925	https://www.genecards.org/cgi-bin/carddisp.pl?gene=CDK6
NPM1	Nucleophosmin 1	Protein Coding	53	GC05P171387	8.809118271	https://www.genecards.org/cgi-bin/carddisp.pl?gene=NPM1
HTR3A	5-Hydroxytryptamine Receptor 3A	Protein Coding	49	GC11P113974	8.800897598	https://www.genecards.org/cgi-bin/carddisp.pl?gene=HTR3A
GRB2	Growth Factor Receptor Bound Protein 2	Protein Coding	48	GC17M075318	8.799283028	https://www.genecards.org/cgi-bin/carddisp.pl?gene=GRB2
MAVS	Mitochondrial Antiviral Signaling Protein	Protein Coding	41	GC20P004406	8.798944473	https://www.genecards.org/cgi-bin/carddisp.pl?gene=MAVS
F9	Coagulation Factor IX	Protein Coding	50	GC0XP139530	8.790578842	https://www.genecards.org/cgi-bin/carddisp.pl?gene=F9
MKS1	MKS Transition Zone Complex Subunit 1	Protein Coding	43	GC17M058205	8.786193848	https://www.genecards.org/cgi-bin/carddisp.pl?gene=MKS1
SYK	Spleen Associated Tyrosine Kinase	Protein Coding	52	GC09P092573	8.764077187	https://www.genecards.org/cgi-bin/carddisp.pl?gene=SYK
GCGR	Glucagon Receptor	Protein Coding	50	GC17P081804	8.759950638	https://www.genecards.org/cgi-bin/carddisp.pl?gene=GCGR
MT-TI	Mitochondrially Encoded TRNA-Ile (AUU/C)	RNA Gene	16	GCMTP004265	8.757595062	https://www.genecards.org/cgi-bin/carddisp.pl?gene=MT-TI
TRPC5	Transient Receptor Potential Cation Channel Subfamily C Member 5	Protein Coding	44	GC0XM111774	8.752285004	https://www.genecards.org/cgi-bin/carddisp.pl?gene=TRPC5
NPHP1	Nephrocystin 1	Protein Coding	45	GC02M110122	8.750313759	https://www.genecards.org/cgi-bin/carddisp.pl?gene=NPHP1
HPRT1	Hypoxanthine Phosphoribosyltransferase 1	Protein Coding	51	GC0XP134460	8.741074562	https://www.genecards.org/cgi-bin/carddisp.pl?gene=HPRT1
PTH1R	Parathyroid Hormone 1 Receptor	Protein Coding	52	GC03P046877	8.719927788	https://www.genecards.org/cgi-bin/carddisp.pl?gene=PTH1R
PRKD1	Protein Kinase D1	Protein Coding	52	GC14M029576	8.713235855	https://www.genecards.org/cgi-bin/carddisp.pl?gene=PRKD1
PLAUR	Plasminogen Activator, Urokinase Receptor	Protein Coding	47	GC19M043646	8.710588455	https://www.genecards.org/cgi-bin/carddisp.pl?gene=PLAUR
PODXL	Podocalyxin Like	Protein Coding	45	GC07M131500	8.708981514	https://www.genecards.org/cgi-bin/carddisp.pl?gene=PODXL
SNRPN	Small Nuclear Ribonucleoprotein Polypeptide N	Protein Coding	45	GC15P024823	8.708150864	https://www.genecards.org/cgi-bin/carddisp.pl?gene=SNRPN
TMPRSS2	Transmembrane Serine Protease 2	Protein Coding	50	GC21M041464	8.70690155	https://www.genecards.org/cgi-bin/carddisp.pl?gene=TMPRSS2
MIR152	MicroRNA 152	RNA Gene	23	GC17M048037	8.704406738	https://www.genecards.org/cgi-bin/carddisp.pl?gene=MIR152
SERPING1	Serpin Family G Member 1	Protein Coding	50	GC11P057597	8.703151703	https://www.genecards.org/cgi-bin/carddisp.pl?gene=SERPING1
PROS1	Protein S	Protein Coding	51	GC03M093873	8.703092575	https://www.genecards.org/cgi-bin/carddisp.pl?gene=PROS1
SAG	S-Antigen Visual Arrestin	Protein Coding	47	GC02P233400	8.687423706	https://www.genecards.org/cgi-bin/carddisp.pl?gene=SAG
BBS9	Bardet-Biedl Syndrome 9	Protein Coding	41	GC07P033288	8.68381691	https://www.genecards.org/cgi-bin/carddisp.pl?gene=BBS9
BBS1	Bardet-Biedl Syndrome 1	Protein Coding	40	GC11P070534	8.667485237	https://www.genecards.org/cgi-bin/carddisp.pl?gene=BBS1
OFD1	OFD1 Centriole And Centriolar Satellite Protein	Protein Coding	44	GC0XP013714	8.656384468	https://www.genecards.org/cgi-bin/carddisp.pl?gene=OFD1
SMC1A	Structural Maintenance Of Chromosomes 1A	Protein Coding	50	GC0XM053374	8.650854111	https://www.genecards.org/cgi-bin/carddisp.pl?gene=SMC1A
NDN	Necdin, MAGE Family Member	Protein Coding	44	GC15M024251	8.650054932	https://www.genecards.org/cgi-bin/carddisp.pl?gene=NDN
NR5A1	Nuclear Receptor Subfamily 5 Group A Member 1	Protein Coding	52	GC09M124481	8.648609161	https://www.genecards.org/cgi-bin/carddisp.pl?gene=NR5A1
CSF1R	Colony Stimulating Factor 1 Receptor	Protein Coding	55	GC05M150053	8.647321701	https://www.genecards.org/cgi-bin/carddisp.pl?gene=CSF1R
ITGAL	Integrin Subunit Alpha L	Protein Coding	50	GC16P030472	8.630646706	https://www.genecards.org/cgi-bin/carddisp.pl?gene=ITGAL
COL7A1	Collagen Type VII Alpha 1 Chain	Protein Coding	47	GC03M048564	8.62787056	https://www.genecards.org/cgi-bin/carddisp.pl?gene=COL7A1
DIO2	Iodothyronine Deiodinase 2	Protein Coding	45	GC14M080197	8.625555038	https://www.genecards.org/cgi-bin/carddisp.pl?gene=DIO2
SLC5A2	Solute Carrier Family 5 Member 2	Protein Coding	50	GC16P041978	8.6177845	https://www.genecards.org/cgi-bin/carddisp.pl?gene=SLC5A2
NPR2	Natriuretic Peptide Receptor 2	Protein Coding	52	GC09P048091	8.617171288	https://www.genecards.org/cgi-bin/carddisp.pl?gene=NPR2
DUSP1	Dual Specificity Phosphatase 1	Protein Coding	49	GC05M172768	8.615728378	https://www.genecards.org/cgi-bin/carddisp.pl?gene=DUSP1
PTGER4	Prostaglandin E Receptor 4	Protein Coding	48	GC05P040679	8.615020752	https://www.genecards.org/cgi-bin/carddisp.pl?gene=PTGER4
PRKAG2	Protein Kinase AMP-Activated Non-Catalytic Subunit Gamma 2	Protein Coding	52	GC07M151556	8.614841461	https://www.genecards.org/cgi-bin/carddisp.pl?gene=PRKAG2
PPP1R3A	Protein Phosphatase 1 Regulatory Subunit 3A	Protein Coding	44	GC07M113876	8.614437103	https://www.genecards.org/cgi-bin/carddisp.pl?gene=PPP1R3A
PXN	Paxillin	Protein Coding	47	GC12M120210	8.61168766	https://www.genecards.org/cgi-bin/carddisp.pl?gene=PXN
PROC	Protein C, Inactivator Of Coagulation Factors Va And VIIIa	Protein Coding	54	GC02P127418	8.599437714	https://www.genecards.org/cgi-bin/carddisp.pl?gene=PROC
FANCA	FA Complementation Group A	Protein Coding	51	GC16M089825	8.598754883	https://www.genecards.org/cgi-bin/carddisp.pl?gene=FANCA
IGFBP4	Insulin Like Growth Factor Binding Protein 4	Protein Coding	47	GC17P040443	8.593208313	https://www.genecards.org/cgi-bin/carddisp.pl?gene=IGFBP4
ABCC3	ATP Binding Cassette Subfamily C Member 3	Protein Coding	49	GC17P050634	8.582445145	https://www.genecards.org/cgi-bin/carddisp.pl?gene=ABCC3
ABCG5	ATP Binding Cassette Subfamily G Member 5	Protein Coding	47	GC02M043806	8.580038071	https://www.genecards.org/cgi-bin/carddisp.pl?gene=ABCG5
GZMB	Granzyme B	Protein Coding	50	GC14M024630	8.568372726	https://www.genecards.org/cgi-bin/carddisp.pl?gene=GZMB
TFF1	Trefoil Factor 1	Protein Coding	45	GC21M042362	8.558574677	https://www.genecards.org/cgi-bin/carddisp.pl?gene=TFF1
CEBPA	CCAAT Enhancer Binding Protein Alpha	Protein Coding	49	GC19M033299	8.556893349	https://www.genecards.org/cgi-bin/carddisp.pl?gene=CEBPA
CCL17	C-C Motif Chemokine Ligand 17	Protein Coding	45	GC16P057415	8.556359291	https://www.genecards.org/cgi-bin/carddisp.pl?gene=CCL17
E2F1	E2F Transcription Factor 1	Protein Coding	45	GC20M033675	8.545851707	https://www.genecards.org/cgi-bin/carddisp.pl?gene=E2F1
MT-ATP6	Mitochondrially Encoded ATP Synthase Membrane Subunit 6	Protein Coding	35	GCMTP008531	8.544199944	https://www.genecards.org/cgi-bin/carddisp.pl?gene=MT-ATP6
ATR	ATR Serine/Threonine Kinase	Protein Coding	54	GC03M142449	8.540399551	https://www.genecards.org/cgi-bin/carddisp.pl?gene=ATR
APC	APC Regulator Of WNT Signaling Pathway	Protein Coding	51	GC05P112707	8.539215088	https://www.genecards.org/cgi-bin/carddisp.pl?gene=APC
MIR19B1	MicroRNA 19b-1	RNA Gene	20	GC13P091564	8.532972336	https://www.genecards.org/cgi-bin/carddisp.pl?gene=MIR19B1
VTN	Vitronectin	Protein Coding	47	GC17M044982	8.532743454	https://www.genecards.org/cgi-bin/carddisp.pl?gene=VTN
CSK	C-Terminal Src Kinase	Protein Coding	50	GC15P074782	8.531430244	https://www.genecards.org/cgi-bin/carddisp.pl?gene=CSK
MED12	Mediator Complex Subunit 12	Protein Coding	45	GC0XP071118	8.518896103	https://www.genecards.org/cgi-bin/carddisp.pl?gene=MED12
BBS2	Bardet-Biedl Syndrome 2	Protein Coding	43	GC16M056467	8.516338348	https://www.genecards.org/cgi-bin/carddisp.pl?gene=BBS2
KLK4	Kallikrein Related Peptidase 4	Protein Coding	50	GC19M068274	8.500059128	https://www.genecards.org/cgi-bin/carddisp.pl?gene=KLK4
CASP2	Caspase 2	Protein Coding	50	GC07P148816	8.497885704	https://www.genecards.org/cgi-bin/carddisp.pl?gene=CASP2
GAST	Gastrin	Protein Coding	41	GC17P041712	8.496693611	https://www.genecards.org/cgi-bin/carddisp.pl?gene=GAST
SERPINH1	Serpin Family H Member 1	Protein Coding	48	GC11P075562	8.488466263	https://www.genecards.org/cgi-bin/carddisp.pl?gene=SERPINH1
NKX2-1	NK2 Homeobox 1	Protein Coding	48	GC14M036516	8.486154556	https://www.genecards.org/cgi-bin/carddisp.pl?gene=NKX2-1
MDK	Midkine	Protein Coding	47	GC11P046380	8.466942787	https://www.genecards.org/cgi-bin/carddisp.pl?gene=MDK
FGF10	Fibroblast Growth Factor 10	Protein Coding	50	GC05M044340	8.464794159	https://www.genecards.org/cgi-bin/carddisp.pl?gene=FGF10
AIFM3	Apoptosis Inducing Factor Mitochondria Associated 3	Protein Coding	41	GC22P020965	8.45527935	https://www.genecards.org/cgi-bin/carddisp.pl?gene=AIFM3
MIR518D	MicroRNA 518d	RNA Gene	16	GC19P053734	8.45453167	https://www.genecards.org/cgi-bin/carddisp.pl?gene=MIR518D
CD38	CD38 Molecule	Protein Coding	49	GC04P018711	8.450929642	https://www.genecards.org/cgi-bin/carddisp.pl?gene=CD38
MIR26B	MicroRNA 26b	RNA Gene	24	GC02P218402	8.448696136	https://www.genecards.org/cgi-bin/carddisp.pl?gene=MIR26B
PAX2	Paired Box 2	Protein Coding	49	GC10P100735	8.442171097	https://www.genecards.org/cgi-bin/carddisp.pl?gene=PAX2
PDE8B	Phosphodiesterase 8B	Protein Coding	48	GC05P077180	8.439758301	https://www.genecards.org/cgi-bin/carddisp.pl?gene=PDE8B
CRHR1	Corticotropin Releasing Hormone Receptor 1	Protein Coding	49	GC17P045784	8.439743996	https://www.genecards.org/cgi-bin/carddisp.pl?gene=CRHR1
CX3CR1	C-X3-C Motif Chemokine Receptor 1	Protein Coding	45	GC03M039279	8.43545723	https://www.genecards.org/cgi-bin/carddisp.pl?gene=CX3CR1
ERCC5	ERCC Excision Repair 5, Endonuclease	Protein Coding	47	GC13P102845	8.434597015	https://www.genecards.org/cgi-bin/carddisp.pl?gene=ERCC5
HAVCR2	Hepatitis A Virus Cellular Receptor 2	Protein Coding	48	GC05M157063	8.432645798	https://www.genecards.org/cgi-bin/carddisp.pl?gene=HAVCR2
MIR27B	MicroRNA 27b	RNA Gene	22	GC09P095097	8.428156853	https://www.genecards.org/cgi-bin/carddisp.pl?gene=MIR27B
XPA	XPA, DNA Damage Recognition And Repair Factor	Protein Coding	47	GC09M097654	8.425969124	https://www.genecards.org/cgi-bin/carddisp.pl?gene=XPA
TUBB4A	Tubulin Beta 4A Class IVa	Protein Coding	50	GC19M006496	8.42545414	https://www.genecards.org/cgi-bin/carddisp.pl?gene=TUBB4A
KLF4	KLF Transcription Factor 4	Protein Coding	48	GC09M107484	8.413503647	https://www.genecards.org/cgi-bin/carddisp.pl?gene=KLF4
JAK3	Janus Kinase 3	Protein Coding	54	GC19M017824	8.412763596	https://www.genecards.org/cgi-bin/carddisp.pl?gene=JAK3
MYOD1	Myogenic Differentiation 1	Protein Coding	48	GC11P017741	8.411748886	https://www.genecards.org/cgi-bin/carddisp.pl?gene=MYOD1
SGCB	Sarcoglycan Beta	Protein Coding	43	GC04M052019	8.409310341	https://www.genecards.org/cgi-bin/carddisp.pl?gene=SGCB
FANCE	FA Complementation Group E	Protein Coding	44	GC06P087883	8.403280258	https://www.genecards.org/cgi-bin/carddisp.pl?gene=FANCE
PRKCE	Protein Kinase C Epsilon	Protein Coding	51	GC02P045651	8.402468681	https://www.genecards.org/cgi-bin/carddisp.pl?gene=PRKCE
MIR23B	MicroRNA 23b	RNA Gene	22	GC09P095085	8.400122643	https://www.genecards.org/cgi-bin/carddisp.pl?gene=MIR23B
DNAJB11	DnaJ Heat Shock Protein Family (Hsp40) Member B11	Protein Coding	44	GC03P186567	8.387209892	https://www.genecards.org/cgi-bin/carddisp.pl?gene=DNAJB11
LBX1	Ladybird Homeobox 1	Protein Coding	41	GC10M101226	8.384436607	https://www.genecards.org/cgi-bin/carddisp.pl?gene=LBX1
TREX1	Three Prime Repair Exonuclease 1	Protein Coding	44	GC03P049774	8.376759529	https://www.genecards.org/cgi-bin/carddisp.pl?gene=TREX1
MIR212	MicroRNA 212	RNA Gene	23	GC17M002050	8.375555038	https://www.genecards.org/cgi-bin/carddisp.pl?gene=MIR212
ACSM3	Acyl-CoA Synthetase Medium Chain Family Member 3	Protein Coding	40	GC16P020610	8.366214752	https://www.genecards.org/cgi-bin/carddisp.pl?gene=ACSM3
AUTS2	Activator Of Transcription And Developmental Regulator AUTS2	Protein Coding	43	GC07P069598	8.363759041	https://www.genecards.org/cgi-bin/carddisp.pl?gene=AUTS2
ADH1B	Alcohol Dehydrogenase 1B (Class I), Beta Polypeptide	Protein Coding	45	GC04M099304	8.363357544	https://www.genecards.org/cgi-bin/carddisp.pl?gene=ADH1B
MT-ND6	Mitochondrially Encoded NADH:Ubiquinone Oxidoreductase Core Subunit 6	Protein Coding	34	GCMTM014151	8.33877182	https://www.genecards.org/cgi-bin/carddisp.pl?gene=MT-ND6
ABCC4	ATP Binding Cassette Subfamily C Member 4	Protein Coding	48	GC13M095019	8.338161469	https://www.genecards.org/cgi-bin/carddisp.pl?gene=ABCC4
NEDD4	NEDD4 E3 Ubiquitin Protein Ligase	Protein Coding	48	GC15M055826	8.33234787	https://www.genecards.org/cgi-bin/carddisp.pl?gene=NEDD4
RASA1	RAS P21 Protein Activator 1	Protein Coding	48	GC05P087267	8.330805779	https://www.genecards.org/cgi-bin/carddisp.pl?gene=RASA1
MDH2	Malate Dehydrogenase 2	Protein Coding	51	GC07P076048	8.329093933	https://www.genecards.org/cgi-bin/carddisp.pl?gene=MDH2
CRYAA	Crystallin Alpha A	Protein Coding	48	GC21P043169	8.323059082	https://www.genecards.org/cgi-bin/carddisp.pl?gene=CRYAA
SMAD6	SMAD Family Member 6	Protein Coding	49	GC15P066702	8.321257591	https://www.genecards.org/cgi-bin/carddisp.pl?gene=SMAD6
EZH2	Enhancer Of Zeste 2 Polycomb Repressive Complex 2 Subunit	Protein Coding	56	GC07M148807	8.319929123	https://www.genecards.org/cgi-bin/carddisp.pl?gene=EZH2
VPS37D	VPS37D Subunit Of ESCRT-I	Protein Coding	34	GC07P075788	8.311401367	https://www.genecards.org/cgi-bin/carddisp.pl?gene=VPS37D
IL1RAPL2	Interleukin 1 Receptor Accessory Protein Like 2	Protein Coding	42	GC0XP104566	8.304993629	https://www.genecards.org/cgi-bin/carddisp.pl?gene=IL1RAPL2
CD163	CD163 Molecule	Protein Coding	47	GC12M007923	8.303689957	https://www.genecards.org/cgi-bin/carddisp.pl?gene=CD163
LYN	LYN Proto-Oncogene, Src Family Tyrosine Kinase	Protein Coding	51	GC08P055879	8.29823494	https://www.genecards.org/cgi-bin/carddisp.pl?gene=LYN
NCF2	Neutrophil Cytosolic Factor 2	Protein Coding	50	GC01M183855	8.289571762	https://www.genecards.org/cgi-bin/carddisp.pl?gene=NCF2
FKBP5	FKBP Prolyl Isomerase 5	Protein Coding	51	GC06M069345	8.28526783	https://www.genecards.org/cgi-bin/carddisp.pl?gene=FKBP5
MIR132	MicroRNA 132	RNA Gene	23	GC17M002049	8.280958176	https://www.genecards.org/cgi-bin/carddisp.pl?gene=MIR132
PLK1	Polo Like Kinase 1	Protein Coding	53	GC16P024406	8.269477844	https://www.genecards.org/cgi-bin/carddisp.pl?gene=PLK1
LTF	Lactotransferrin	Protein Coding	48	GC03M046435	8.266280174	https://www.genecards.org/cgi-bin/carddisp.pl?gene=LTF
CXCL5	C-X-C Motif Chemokine Ligand 5	Protein Coding	43	GC04M073995	8.261816025	https://www.genecards.org/cgi-bin/carddisp.pl?gene=CXCL5
BNIP3	BCL2 Interacting Protein 3	Protein Coding	43	GC10M131966	8.259331703	https://www.genecards.org/cgi-bin/carddisp.pl?gene=BNIP3
IFT172	Intraflagellar Transport 172	Protein Coding	43	GC02M028209	8.256500244	https://www.genecards.org/cgi-bin/carddisp.pl?gene=IFT172
TRADD	TNFRSF1A Associated Via Death Domain	Protein Coding	45	GC16M067154	8.244354248	https://www.genecards.org/cgi-bin/carddisp.pl?gene=TRADD
DHFR	Dihydrofolate Reductase	Protein Coding	51	GC05M080626	8.242251396	https://www.genecards.org/cgi-bin/carddisp.pl?gene=DHFR
ROCK1	Rho Associated Coiled-Coil Containing Protein Kinase 1	Protein Coding	52	GC18M020946	8.234449387	https://www.genecards.org/cgi-bin/carddisp.pl?gene=ROCK1
GRM7	Glutamate Metabotropic Receptor 7	Protein Coding	50	GC03P006770	8.224010468	https://www.genecards.org/cgi-bin/carddisp.pl?gene=GRM7
LRP6	LDL Receptor Related Protein 6	Protein Coding	50	GC12M021873	8.219755173	https://www.genecards.org/cgi-bin/carddisp.pl?gene=LRP6
PDGFRA	Platelet Derived Growth Factor Receptor Alpha	Protein Coding	56	GC04P054229	8.21872139	https://www.genecards.org/cgi-bin/carddisp.pl?gene=PDGFRA
ETV6	ETS Variant Transcription Factor 6	Protein Coding	48	GC12P011649	8.207592964	https://www.genecards.org/cgi-bin/carddisp.pl?gene=ETV6
MBP	Myelin Basic Protein	Protein Coding	47	GC18M076978	8.206230164	https://www.genecards.org/cgi-bin/carddisp.pl?gene=MBP
ERAP2	Endoplasmic Reticulum Aminopeptidase 2	Protein Coding	43	GC05P096875	8.199890137	https://www.genecards.org/cgi-bin/carddisp.pl?gene=ERAP2
BBC3	BCL2 Binding Component 3	Protein Coding	42	GC19M047220	8.198758125	https://www.genecards.org/cgi-bin/carddisp.pl?gene=BBC3
CDC42	Cell Division Cycle 42	Protein Coding	53	GC01P022052	8.193920135	https://www.genecards.org/cgi-bin/carddisp.pl?gene=CDC42
BCL7B	BAF Chromatin Remodeling Complex Subunit BCL7B	Protein Coding	39	GC07M073536	8.187787056	https://www.genecards.org/cgi-bin/carddisp.pl?gene=BCL7B
COL2A1	Collagen Type II Alpha 1 Chain	Protein Coding	51	GC12M047972	8.178655624	https://www.genecards.org/cgi-bin/carddisp.pl?gene=COL2A1
MIR590	MicroRNA 590	RNA Gene	22	GC07P074191	8.17432785	https://www.genecards.org/cgi-bin/carddisp.pl?gene=MIR590
TRIB3	Tribbles Pseudokinase 3	Protein Coding	45	GC20P000361	8.168895721	https://www.genecards.org/cgi-bin/carddisp.pl?gene=TRIB3
SMPD1	Sphingomyelin Phosphodiesterase 1	Protein Coding	52	GC11P006390	8.167716026	https://www.genecards.org/cgi-bin/carddisp.pl?gene=SMPD1
GANAB	Glucosidase II Alpha Subunit	Protein Coding	50	GC11M096927	8.154047966	https://www.genecards.org/cgi-bin/carddisp.pl?gene=GANAB
TXNIP	Thioredoxin Interacting Protein	Protein Coding	41	GC01M145992	8.153817177	https://www.genecards.org/cgi-bin/carddisp.pl?gene=TXNIP
PROCR	Protein C Receptor	Protein Coding	44	GC20P035171	8.152623177	https://www.genecards.org/cgi-bin/carddisp.pl?gene=PROCR
NR4A2	Nuclear Receptor Subfamily 4 Group A Member 2	Protein Coding	49	GC02M156324	8.149719238	https://www.genecards.org/cgi-bin/carddisp.pl?gene=NR4A2
STK24	Serine/Threonine Kinase 24	Protein Coding	48	GC13M098445	8.146460533	https://www.genecards.org/cgi-bin/carddisp.pl?gene=STK24
CAMP	Cathelicidin Antimicrobial Peptide	Protein Coding	41	GC03P049753	8.133476257	https://www.genecards.org/cgi-bin/carddisp.pl?gene=CAMP
MIRLET7A1	MicroRNA Let-7a-1	RNA Gene	23	GC09P094175	8.124999046	https://www.genecards.org/cgi-bin/carddisp.pl?gene=MIRLET7A1
MAP2K2	Mitogen-Activated Protein Kinase Kinase 2	Protein Coding	56	GC19M004090	8.123978615	https://www.genecards.org/cgi-bin/carddisp.pl?gene=MAP2K2
TRIM28	Tripartite Motif Containing 28	Protein Coding	46	GC19P058544	8.122078896	https://www.genecards.org/cgi-bin/carddisp.pl?gene=TRIM28
GP9	Glycoprotein IX Platelet	Protein Coding	48	GC03P134594	8.117913246	https://www.genecards.org/cgi-bin/carddisp.pl?gene=GP9
GABRA1	Gamma-Aminobutyric Acid Type A Receptor Subunit Alpha1	Protein Coding	50	GC05P161847	8.099975586	https://www.genecards.org/cgi-bin/carddisp.pl?gene=GABRA1
MT-ND4	Mitochondrially Encoded NADH:Ubiquinone Oxidoreductase Core Subunit 4	Protein Coding	35	GCMTP010762	8.098802567	https://www.genecards.org/cgi-bin/carddisp.pl?gene=MT-ND4
PKM	Pyruvate Kinase M1/2	Protein Coding	51	GC15M072199	8.096737862	https://www.genecards.org/cgi-bin/carddisp.pl?gene=PKM
IL12A	Interleukin 12A	Protein Coding	46	GC03P159988	8.086191177	https://www.genecards.org/cgi-bin/carddisp.pl?gene=IL12A
TNFRSF25	TNF Receptor Superfamily Member 25	Protein Coding	44	GC01M006460	8.075073242	https://www.genecards.org/cgi-bin/carddisp.pl?gene=TNFRSF25
NR0B2	Nuclear Receptor Subfamily 0 Group B Member 2	Protein Coding	48	GC01M027137	8.059347153	https://www.genecards.org/cgi-bin/carddisp.pl?gene=NR0B2
IL18R1	Interleukin 18 Receptor 1	Protein Coding	46	GC02P102311	8.059131622	https://www.genecards.org/cgi-bin/carddisp.pl?gene=IL18R1
ASTN2	Astrotactin 2	Protein Coding	40	GC09M116425	8.054697037	https://www.genecards.org/cgi-bin/carddisp.pl?gene=ASTN2
ACP5	Acid Phosphatase 5, Tartrate Resistant	Protein Coding	49	GC19M011574	8.049798965	https://www.genecards.org/cgi-bin/carddisp.pl?gene=ACP5
SNAI1	Snail Family Transcriptional Repressor 1	Protein Coding	48	GC20P049982	8.042019844	https://www.genecards.org/cgi-bin/carddisp.pl?gene=SNAI1
PRF1	Perforin 1	Protein Coding	49	GC10M070597	8.037063599	https://www.genecards.org/cgi-bin/carddisp.pl?gene=PRF1
CYSLTR2	Cysteinyl Leukotriene Receptor 2	Protein Coding	50	GC13P048653	8.037015915	https://www.genecards.org/cgi-bin/carddisp.pl?gene=CYSLTR2
XRCC1	X-Ray Repair Cross Complementing 1	Protein Coding	46	GC19M043543	8.036075592	https://www.genecards.org/cgi-bin/carddisp.pl?gene=XRCC1
PRKAA1	Protein Kinase AMP-Activated Catalytic Subunit Alpha 1	Protein Coding	50	GC05M040759	8.032743454	https://www.genecards.org/cgi-bin/carddisp.pl?gene=PRKAA1
GABRG2	Gamma-Aminobutyric Acid Type A Receptor Subunit Gamma2	Protein Coding	51	GC05P162000	8.031797409	https://www.genecards.org/cgi-bin/carddisp.pl?gene=GABRG2
DNAJC30	DnaJ Heat Shock Protein Family (Hsp40) Member C30	Protein Coding	38	GC07M073680	8.023797035	https://www.genecards.org/cgi-bin/carddisp.pl?gene=DNAJC30
XPC	XPC Complex Subunit, DNA Damage Recognition And Repair Factor	Protein Coding	48	GC03M021331	8.011958122	https://www.genecards.org/cgi-bin/carddisp.pl?gene=XPC
PTGER3	Prostaglandin E Receptor 3	Protein Coding	49	GC01M070852	8.006258011	https://www.genecards.org/cgi-bin/carddisp.pl?gene=PTGER3
CD47	CD47 Molecule	Protein Coding	47	GC03M108043	8.005681038	https://www.genecards.org/cgi-bin/carddisp.pl?gene=CD47
FKBP6	FKBP Prolyl Isomerase Family Member 6 (Inactive)	Protein Coding	40	GC07P073328	8.004478455	https://www.genecards.org/cgi-bin/carddisp.pl?gene=FKBP6
SLC2A10	Solute Carrier Family 2 Member 10	Protein Coding	46	GC20P046709	7.997484207	https://www.genecards.org/cgi-bin/carddisp.pl?gene=SLC2A10
SCT	Secretin	Protein Coding	38	GC11M000626	7.995939732	https://www.genecards.org/cgi-bin/carddisp.pl?gene=SCT
ADRA1D	Adrenoceptor Alpha 1D	Protein Coding	48	GC20M004220	7.987719059	https://www.genecards.org/cgi-bin/carddisp.pl?gene=ADRA1D
CX3CL1	C-X3-C Motif Chemokine Ligand 1	Protein Coding	47	GC16P057372	7.980547428	https://www.genecards.org/cgi-bin/carddisp.pl?gene=CX3CL1
FCGR3A	Fc Gamma Receptor IIIa	Protein Coding	49	GC01M161541	7.978567123	https://www.genecards.org/cgi-bin/carddisp.pl?gene=FCGR3A
SLC25A20	Solute Carrier Family 25 Member 20	Protein Coding	47	GC03M048863	7.977609158	https://www.genecards.org/cgi-bin/carddisp.pl?gene=SLC25A20
KIF7	Kinesin Family Member 7	Protein Coding	41	GC15M089608	7.975967407	https://www.genecards.org/cgi-bin/carddisp.pl?gene=KIF7
ADAR	Adenosine Deaminase RNA Specific	Protein Coding	48	GC01M154582	7.974793434	https://www.genecards.org/cgi-bin/carddisp.pl?gene=ADAR
ATP2A2	ATPase Sarcoplasmic/Endoplasmic Reticulum Ca2+ Transporting 2	Protein Coding	54	GC12P110280	7.971437454	https://www.genecards.org/cgi-bin/carddisp.pl?gene=ATP2A2
MIRLET7B	MicroRNA Let-7b	RNA Gene	22	GC22P046119	7.967656612	https://www.genecards.org/cgi-bin/carddisp.pl?gene=MIRLET7B
RACK1	Receptor For Activated C Kinase 1	Protein Coding	45	GC05M181873	7.967274189	https://www.genecards.org/cgi-bin/carddisp.pl?gene=RACK1
STK11	Serine/Threonine Kinase 11	Protein Coding	53	GC19P001177	7.963898659	https://www.genecards.org/cgi-bin/carddisp.pl?gene=STK11
DES	Desmin	Protein Coding	51	GC02P219418	7.963550568	https://www.genecards.org/cgi-bin/carddisp.pl?gene=DES
MIR140	MicroRNA 140	RNA Gene	26	GC16P069934	7.959497452	https://www.genecards.org/cgi-bin/carddisp.pl?gene=MIR140
METTL27	Methyltransferase Like 27	Protein Coding	34	GC07M073992	7.957837105	https://www.genecards.org/cgi-bin/carddisp.pl?gene=METTL27
TMEM270	Transmembrane Protein 270	Protein Coding	31	GC07P075809	7.957837105	https://www.genecards.org/cgi-bin/carddisp.pl?gene=TMEM270
CCL22	C-C Motif Chemokine Ligand 22	Protein Coding	42	GC16P057359	7.957658768	https://www.genecards.org/cgi-bin/carddisp.pl?gene=CCL22
SAA1	Serum Amyloid A1	Protein Coding	42	GC11P018547	7.956803799	https://www.genecards.org/cgi-bin/carddisp.pl?gene=SAA1
GPC3	Glypican 3	Protein Coding	49	GC0XM133535	7.9566679	https://www.genecards.org/cgi-bin/carddisp.pl?gene=GPC3
FGF21	Fibroblast Growth Factor 21	Protein Coding	44	GC19P070140	7.94698	https://www.genecards.org/cgi-bin/carddisp.pl?gene=FGF21
LRP1	LDL Receptor Related Protein 1	Protein Coding	50	GC12P057128	7.946110725	https://www.genecards.org/cgi-bin/carddisp.pl?gene=LRP1
ID1	Inhibitor Of DNA Binding 1, HLH Protein	Protein Coding	44	GC20P031605	7.944611549	https://www.genecards.org/cgi-bin/carddisp.pl?gene=ID1
IFNA2	Interferon Alpha 2	Protein Coding	45	GC09M021384	7.943538666	https://www.genecards.org/cgi-bin/carddisp.pl?gene=IFNA2
HSP90B1	Heat Shock Protein 90 Beta Family Member 1	Protein Coding	50	GC12P103930	7.941133022	https://www.genecards.org/cgi-bin/carddisp.pl?gene=HSP90B1
PPP2R1A	Protein Phosphatase 2 Scaffold Subunit Aalpha	Protein Coding	50	GC19P070335	7.935660362	https://www.genecards.org/cgi-bin/carddisp.pl?gene=PPP2R1A
CPB2	Carboxypeptidase B2	Protein Coding	48	GC13M046053	7.927857399	https://www.genecards.org/cgi-bin/carddisp.pl?gene=CPB2
HTR1B	5-Hydroxytryptamine Receptor 1B	Protein Coding	46	GC06M077478	7.925421715	https://www.genecards.org/cgi-bin/carddisp.pl?gene=HTR1B
GYS1	Glycogen Synthase 1	Protein Coding	51	GC19M068148	7.913879395	https://www.genecards.org/cgi-bin/carddisp.pl?gene=GYS1
ALPL	Alkaline Phosphatase, Biomineralization Associated	Protein Coding	54	GC01P021508	7.912512779	https://www.genecards.org/cgi-bin/carddisp.pl?gene=ALPL
STAT4	Signal Transducer And Activator Of Transcription 4	Protein Coding	50	GC02M191029	7.911180019	https://www.genecards.org/cgi-bin/carddisp.pl?gene=STAT4
BBS10	Bardet-Biedl Syndrome 10	Protein Coding	43	GC12M076344	7.898319244	https://www.genecards.org/cgi-bin/carddisp.pl?gene=BBS10
IL23A	Interleukin 23 Subunit Alpha	Protein Coding	44	GC12P057394	7.894672394	https://www.genecards.org/cgi-bin/carddisp.pl?gene=IL23A
LRRK2	Leucine Rich Repeat Kinase 2	Protein Coding	51	GC12P040196	7.891136646	https://www.genecards.org/cgi-bin/carddisp.pl?gene=LRRK2
ATF3	Activating Transcription Factor 3	Protein Coding	47	GC01P212565	7.885172844	https://www.genecards.org/cgi-bin/carddisp.pl?gene=ATF3
FANCF	FA Complementation Group F	Protein Coding	43	GC11M022600	7.883927822	https://www.genecards.org/cgi-bin/carddisp.pl?gene=FANCF
INHBA	Inhibin Subunit Beta A	Protein Coding	48	GC07M041668	7.883148193	https://www.genecards.org/cgi-bin/carddisp.pl?gene=INHBA
CCL20	C-C Motif Chemokine Ligand 20	Protein Coding	44	GC02P227846	7.882822514	https://www.genecards.org/cgi-bin/carddisp.pl?gene=CCL20
ITPR1	Inositol 1,4,5-Trisphosphate Receptor Type 1	Protein Coding	52	GC03P004486	7.877497673	https://www.genecards.org/cgi-bin/carddisp.pl?gene=ITPR1
LTBP2	Latent Transforming Growth Factor Beta Binding Protein 2	Protein Coding	47	GC14M074498	7.873541832	https://www.genecards.org/cgi-bin/carddisp.pl?gene=LTBP2
CIDEA	Cell Death Inducing DFFA Like Effector A	Protein Coding	42	GC18P012254	7.871348858	https://www.genecards.org/cgi-bin/carddisp.pl?gene=CIDEA
HDAC1	Histone Deacetylase 1	Protein Coding	52	GC01P032292	7.870981693	https://www.genecards.org/cgi-bin/carddisp.pl?gene=HDAC1
PALB2	Partner And Localizer Of BRCA2	Protein Coding	47	GC16M023603	7.865760803	https://www.genecards.org/cgi-bin/carddisp.pl?gene=PALB2
ATP12A	ATPase H+/K+ Transporting Non-Gastric Alpha2 Subunit	Protein Coding	44	GC13P024680	7.865626335	https://www.genecards.org/cgi-bin/carddisp.pl?gene=ATP12A
ORAI1	ORAI Calcium Release-Activated Calcium Modulator 1	Protein Coding	47	GC12P126604	7.864988327	https://www.genecards.org/cgi-bin/carddisp.pl?gene=ORAI1
NTF3	Neurotrophin 3	Protein Coding	47	GC12P022322	7.864739895	https://www.genecards.org/cgi-bin/carddisp.pl?gene=NTF3
NF2	NF2, Moesin-Ezrin-Radixin Like (MERLIN) Tumor Suppressor	Protein Coding	50	GC22P029603	7.862276554	https://www.genecards.org/cgi-bin/carddisp.pl?gene=NF2
LRRC56	Leucine Rich Repeat Containing 56	Protein Coding	37	GC11P000518	7.861105442	https://www.genecards.org/cgi-bin/carddisp.pl?gene=LRRC56
ABCG8	ATP Binding Cassette Subfamily G Member 8	Protein Coding	48	GC02P043828	7.860673428	https://www.genecards.org/cgi-bin/carddisp.pl?gene=ABCG8
MIR451A	MicroRNA 451a	RNA Gene	20	GC17M028861	7.856707096	https://www.genecards.org/cgi-bin/carddisp.pl?gene=MIR451A
CCNA2	Cyclin A2	Protein Coding	48	GC04M121816	7.854339123	https://www.genecards.org/cgi-bin/carddisp.pl?gene=CCNA2
SDCCAG8	SHH Signaling And Ciliogenesis Regulator SDCCAG8	Protein Coding	44	GC01P243255	7.846148491	https://www.genecards.org/cgi-bin/carddisp.pl?gene=SDCCAG8
FHIT	Fragile Histidine Triad Diadenosine Triphosphatase	Protein Coding	46	GC03M059747	7.841533184	https://www.genecards.org/cgi-bin/carddisp.pl?gene=FHIT
FKRP	Fukutin Related Protein	Protein Coding	43	GC19P070028	7.83257103	https://www.genecards.org/cgi-bin/carddisp.pl?gene=FKRP
PLA2G1B	Phospholipase A2 Group IB	Protein Coding	47	GC12M120322	7.826788902	https://www.genecards.org/cgi-bin/carddisp.pl?gene=PLA2G1B
ABCB6	ATP Binding Cassette Subfamily B Member 6 (Langereis Blood Group)	Protein Coding	48	GC02M219209	7.824313164	https://www.genecards.org/cgi-bin/carddisp.pl?gene=ABCB6
SEPSECS	Sep (O-Phosphoserine) TRNA:Sec (Selenocysteine) TRNA Synthase	Protein Coding	47	GC04M025121	7.823162556	https://www.genecards.org/cgi-bin/carddisp.pl?gene=SEPSECS
MAF	MAF BZIP Transcription Factor	Protein Coding	47	GC16M079204	7.822821617	https://www.genecards.org/cgi-bin/carddisp.pl?gene=MAF
MT-RNR2	Mitochondrially Encoded 16S RRNA	RNA Gene	20	GCMTP001674	7.822524548	https://www.genecards.org/cgi-bin/carddisp.pl?gene=MT-RNR2
SLC10A2	Solute Carrier Family 10 Member 2	Protein Coding	47	GC13M103043	7.821151257	https://www.genecards.org/cgi-bin/carddisp.pl?gene=SLC10A2
ATXN2	Ataxin 2	Protein Coding	45	GC12M111443	7.813296318	https://www.genecards.org/cgi-bin/carddisp.pl?gene=ATXN2
NTRK3	Neurotrophic Receptor Tyrosine Kinase 3	Protein Coding	55	GC15M087859	7.810949326	https://www.genecards.org/cgi-bin/carddisp.pl?gene=NTRK3
DEFB4A	Defensin Beta 4A	Protein Coding	37	GC08P007895	7.809373856	https://www.genecards.org/cgi-bin/carddisp.pl?gene=DEFB4A
PYY	Peptide YY	Protein Coding	45	GC17M043952	7.80546236	https://www.genecards.org/cgi-bin/carddisp.pl?gene=PYY
IRF6	Interferon Regulatory Factor 6	Protein Coding	45	GC01M209785	7.805334091	https://www.genecards.org/cgi-bin/carddisp.pl?gene=IRF6
MICA	MHC Class I Polypeptide-Related Sequence A	Protein Coding	41	GC06P031399	7.80287838	https://www.genecards.org/cgi-bin/carddisp.pl?gene=MICA
PBX1	PBX Homeobox 1	Protein Coding	51	GC01P164524	7.794928551	https://www.genecards.org/cgi-bin/carddisp.pl?gene=PBX1
BIRC3	Baculoviral IAP Repeat Containing 3	Protein Coding	48	GC11P102317	7.785269737	https://www.genecards.org/cgi-bin/carddisp.pl?gene=BIRC3
MIR499A	MicroRNA 499a	RNA Gene	23	GC20P034990	7.778916836	https://www.genecards.org/cgi-bin/carddisp.pl?gene=MIR499A
DZIP1L	DAZ Interacting Zinc Finger Protein 1 Like	Protein Coding	38	GC03M138061	7.776916027	https://www.genecards.org/cgi-bin/carddisp.pl?gene=DZIP1L
FLT4	Fms Related Receptor Tyrosine Kinase 4	Protein Coding	55	GC05M180614	7.773547649	https://www.genecards.org/cgi-bin/carddisp.pl?gene=FLT4
IL24	Interleukin 24	Protein Coding	44	GC01P206897	7.773115635	https://www.genecards.org/cgi-bin/carddisp.pl?gene=IL24
CD55	CD55 Molecule (Cromer Blood Group)	Protein Coding	51	GC01P207321	7.768386841	https://www.genecards.org/cgi-bin/carddisp.pl?gene=CD55
TBXT	T-Box Transcription Factor T	Protein Coding	44	GC06M166158	7.761905193	https://www.genecards.org/cgi-bin/carddisp.pl?gene=TBXT
CTSB	Cathepsin B	Protein Coding	55	GC08M011842	7.753223896	https://www.genecards.org/cgi-bin/carddisp.pl?gene=CTSB
CCNB1	Cyclin B1	Protein Coding	49	GC05P069167	7.749160767	https://www.genecards.org/cgi-bin/carddisp.pl?gene=CCNB1
ATP4A	ATPase H+/K+ Transporting Subunit Alpha	Protein Coding	43	GC19M068622	7.744699478	https://www.genecards.org/cgi-bin/carddisp.pl?gene=ATP4A
ALOX5AP	Arachidonate 5-Lipoxygenase Activating Protein	Protein Coding	47	GC13P030713	7.742207527	https://www.genecards.org/cgi-bin/carddisp.pl?gene=ALOX5AP
IL1RL1	Interleukin 1 Receptor Like 1	Protein Coding	44	GC02P102294	7.741821289	https://www.genecards.org/cgi-bin/carddisp.pl?gene=IL1RL1
TNFSF13B	TNF Superfamily Member 13b	Protein Coding	47	GC13P108251	7.740287304	https://www.genecards.org/cgi-bin/carddisp.pl?gene=TNFSF13B
BAD	BCL2 Associated Agonist Of Cell Death	Protein Coding	47	GC11M096993	7.736270905	https://www.genecards.org/cgi-bin/carddisp.pl?gene=BAD
LOC111365141	NOS2 5' Regulatory Region	Biological Region	4	GC17P027800	7.736147881	https://www.genecards.org/cgi-bin/carddisp.pl?gene=LOC111365141
CXCR2	C-X-C Motif Chemokine Receptor 2	Protein Coding	52	GC02P218125	7.735733032	https://www.genecards.org/cgi-bin/carddisp.pl?gene=CXCR2
PIK3CB	Phosphatidylinositol-4,5-Bisphosphate 3-Kinase Catalytic Subunit Beta	Protein Coding	50	GC03M138652	7.726424217	https://www.genecards.org/cgi-bin/carddisp.pl?gene=PIK3CB
MIR24-1	MicroRNA 24-1	RNA Gene	21	GC09P095086	7.725454807	https://www.genecards.org/cgi-bin/carddisp.pl?gene=MIR24-1
BTK	Bruton Tyrosine Kinase	Protein Coding	55	GC0XM101349	7.725169659	https://www.genecards.org/cgi-bin/carddisp.pl?gene=BTK
KCNJ10	Potassium Inwardly Rectifying Channel Subfamily J Member 10	Protein Coding	48	GC01M159998	7.721923828	https://www.genecards.org/cgi-bin/carddisp.pl?gene=KCNJ10
MAPK9	Mitogen-Activated Protein Kinase 9	Protein Coding	52	GC05M180260	7.716144085	https://www.genecards.org/cgi-bin/carddisp.pl?gene=MAPK9
RAD51C	RAD51 Paralog C	Protein Coding	46	GC17P058692	7.71222353	https://www.genecards.org/cgi-bin/carddisp.pl?gene=RAD51C
ZMPSTE24	Zinc Metallopeptidase STE24	Protein Coding	44	GC01P040258	7.707759857	https://www.genecards.org/cgi-bin/carddisp.pl?gene=ZMPSTE24
KMT2D	Lysine Methyltransferase 2D	Protein Coding	45	GC12M049018	7.699651241	https://www.genecards.org/cgi-bin/carddisp.pl?gene=KMT2D
ATP5F1A	ATP Synthase F1 Subunit Alpha	Protein Coding	47	GC18M046081	7.698593616	https://www.genecards.org/cgi-bin/carddisp.pl?gene=ATP5F1A
CYP24A1	Cytochrome P450 Family 24 Subfamily A Member 1	Protein Coding	48	GC20M054153	7.696255684	https://www.genecards.org/cgi-bin/carddisp.pl?gene=CYP24A1
GPHN	Gephyrin	Protein Coding	50	GC14P066507	7.694058418	https://www.genecards.org/cgi-bin/carddisp.pl?gene=GPHN
ERN1	Endoplasmic Reticulum To Nucleus Signaling 1	Protein Coding	48	GC17M064039	7.689743996	https://www.genecards.org/cgi-bin/carddisp.pl?gene=ERN1
SLC19A1	Solute Carrier Family 19 Member 1	Protein Coding	48	GC21M045493	7.688413143	https://www.genecards.org/cgi-bin/carddisp.pl?gene=SLC19A1
TUBA1A	Tubulin Alpha 1a	Protein Coding	52	GC12M049184	7.68476963	https://www.genecards.org/cgi-bin/carddisp.pl?gene=TUBA1A
MIR200B	MicroRNA 200b	RNA Gene	23	GC01P001167	7.682788849	https://www.genecards.org/cgi-bin/carddisp.pl?gene=MIR200B
RXRA	Retinoid X Receptor Alpha	Protein Coding	51	GC09P134317	7.668547153	https://www.genecards.org/cgi-bin/carddisp.pl?gene=RXRA
BBS5	Bardet-Biedl Syndrome 5	Protein Coding	41	GC02P169480	7.664507389	https://www.genecards.org/cgi-bin/carddisp.pl?gene=BBS5
TKT	Transketolase	Protein Coding	48	GC03M053224	7.660154819	https://www.genecards.org/cgi-bin/carddisp.pl?gene=TKT
BBS4	Bardet-Biedl Syndrome 4	Protein Coding	44	GC15P072686	7.653552532	https://www.genecards.org/cgi-bin/carddisp.pl?gene=BBS4
NES	Nestin	Protein Coding	42	GC01M156668	7.651407719	https://www.genecards.org/cgi-bin/carddisp.pl?gene=NES
PRKDC	Protein Kinase, DNA-Activated, Catalytic Subunit	Protein Coding	53	GC08M047773	7.645450592	https://www.genecards.org/cgi-bin/carddisp.pl?gene=PRKDC
ANXA2	Annexin A2	Protein Coding	51	GC15M060347	7.645037174	https://www.genecards.org/cgi-bin/carddisp.pl?gene=ANXA2
SLPI	Secretory Leukocyte Peptidase Inhibitor	Protein Coding	42	GC20M045252	7.644526005	https://www.genecards.org/cgi-bin/carddisp.pl?gene=SLPI
ANG	Angiogenin	Protein Coding	47	GC14P033406	7.642142296	https://www.genecards.org/cgi-bin/carddisp.pl?gene=ANG
AIRE	Autoimmune Regulator	Protein Coding	45	GC21P044285	7.641970634	https://www.genecards.org/cgi-bin/carddisp.pl?gene=AIRE
JAK1	Janus Kinase 1	Protein Coding	56	GC01M064833	7.64150238	https://www.genecards.org/cgi-bin/carddisp.pl?gene=JAK1
MTHFD1	Methylenetetrahydrofolate Dehydrogenase, Cyclohydrolase And Formyltetrahydrofolate Synthetase 1	Protein Coding	48	GC14P064388	7.638252258	https://www.genecards.org/cgi-bin/carddisp.pl?gene=MTHFD1
ITGA4	Integrin Subunit Alpha 4	Protein Coding	50	GC02P181456	7.637910843	https://www.genecards.org/cgi-bin/carddisp.pl?gene=ITGA4
CYP27B1	Cytochrome P450 Family 27 Subfamily B Member 1	Protein Coding	48	GC12M057757	7.626020432	https://www.genecards.org/cgi-bin/carddisp.pl?gene=CYP27B1
ATG9B	Autophagy Related 9B	Protein Coding	38	GC07M151012	7.618079185	https://www.genecards.org/cgi-bin/carddisp.pl?gene=ATG9B
LOC110806262	Solute Carrier Family 6 Member 4 Gene Promoter	Biological Region	2	GC17P030235	7.611950874	https://www.genecards.org/cgi-bin/carddisp.pl?gene=LOC110806262
FASN	Fatty Acid Synthase	Protein Coding	51	GC17M082078	7.6102705	https://www.genecards.org/cgi-bin/carddisp.pl?gene=FASN
HADH	Hydroxyacyl-CoA Dehydrogenase	Protein Coding	50	GC04P107989	7.597005844	https://www.genecards.org/cgi-bin/carddisp.pl?gene=HADH
DYNC2H1	Dynein Cytoplasmic 2 Heavy Chain 1	Protein Coding	41	GC11P103109	7.596636295	https://www.genecards.org/cgi-bin/carddisp.pl?gene=DYNC2H1
CDCA3	Cell Division Cycle Associated 3	Protein Coding	40	GC12M006844	7.588665485	https://www.genecards.org/cgi-bin/carddisp.pl?gene=CDCA3
NLRP12	NLR Family Pyrin Domain Containing 12	Protein Coding	46	GC19M053793	7.586578369	https://www.genecards.org/cgi-bin/carddisp.pl?gene=NLRP12
DDB2	Damage Specific DNA Binding Protein 2	Protein Coding	48	GC11P047237	7.578475952	https://www.genecards.org/cgi-bin/carddisp.pl?gene=DDB2
FGFR4	Fibroblast Growth Factor Receptor 4	Protein Coding	55	GC05P177086	7.570622444	https://www.genecards.org/cgi-bin/carddisp.pl?gene=FGFR4
PDGFA	Platelet Derived Growth Factor Subunit A	Protein Coding	46	GC07M000497	7.569134712	https://www.genecards.org/cgi-bin/carddisp.pl?gene=PDGFA
RAD50	RAD50 Double Strand Break Repair Protein	Protein Coding	52	GC05P132556	7.567154884	https://www.genecards.org/cgi-bin/carddisp.pl?gene=RAD50
FANCM	FA Complementation Group M	Protein Coding	45	GC14P045135	7.56245327	https://www.genecards.org/cgi-bin/carddisp.pl?gene=FANCM
SEMA4D	Semaphorin 4D	Protein Coding	50	GC09M089360	7.562134743	https://www.genecards.org/cgi-bin/carddisp.pl?gene=SEMA4D
MAP2K6	Mitogen-Activated Protein Kinase Kinase 6	Protein Coding	50	GC17P069414	7.55791378	https://www.genecards.org/cgi-bin/carddisp.pl?gene=MAP2K6
NFATC2	Nuclear Factor Of Activated T Cells 2	Protein Coding	47	GC20M051386	7.557441711	https://www.genecards.org/cgi-bin/carddisp.pl?gene=NFATC2
POLR1C	RNA Polymerase I And III Subunit C	Protein Coding	47	GC06P087985	7.555224895	https://www.genecards.org/cgi-bin/carddisp.pl?gene=POLR1C
OGG1	8-Oxoguanine DNA Glycosylase	Protein Coding	50	GC03P012644	7.549623013	https://www.genecards.org/cgi-bin/carddisp.pl?gene=OGG1
CEACAMP8	CEA Cell Adhesion Molecule Pseudogene 8	Pseudogene	8	GC19M043035	7.542636871	https://www.genecards.org/cgi-bin/carddisp.pl?gene=CEACAMP8
RPGRIP1L	RPGRIP1 Like	Protein Coding	42	GC16M053597	7.528375626	https://www.genecards.org/cgi-bin/carddisp.pl?gene=RPGRIP1L
CD59	CD59 Molecule (CD59 Blood Group)	Protein Coding	48	GC11M033704	7.526642323	https://www.genecards.org/cgi-bin/carddisp.pl?gene=CD59
NTRK2	Neurotrophic Receptor Tyrosine Kinase 2	Protein Coding	56	GC09P084668	7.526102066	https://www.genecards.org/cgi-bin/carddisp.pl?gene=NTRK2
VCP	Valosin Containing Protein	Protein Coding	53	GC09M035056	7.514912605	https://www.genecards.org/cgi-bin/carddisp.pl?gene=VCP
SMAD7	SMAD Family Member 7	Protein Coding	48	GC18M048919	7.511760712	https://www.genecards.org/cgi-bin/carddisp.pl?gene=SMAD7
SLC37A4	Solute Carrier Family 37 Member 4	Protein Coding	44	GC11M119236	7.50596714	https://www.genecards.org/cgi-bin/carddisp.pl?gene=SLC37A4
EIF4E	Eukaryotic Translation Initiation Factor 4E	Protein Coding	52	GC04M098879	7.502173901	https://www.genecards.org/cgi-bin/carddisp.pl?gene=EIF4E
ATP1A2	ATPase Na+/K+ Transporting Subunit Alpha 2	Protein Coding	51	GC01P160115	7.499414444	https://www.genecards.org/cgi-bin/carddisp.pl?gene=ATP1A2
BBS12	Bardet-Biedl Syndrome 12	Protein Coding	40	GC04P122702	7.498671532	https://www.genecards.org/cgi-bin/carddisp.pl?gene=BBS12
RHO	Rhodopsin	Protein Coding	51	GC03P134603	7.498118877	https://www.genecards.org/cgi-bin/carddisp.pl?gene=RHO
ALK	ALK Receptor Tyrosine Kinase	Protein Coding	54	GC02M029190	7.495488167	https://www.genecards.org/cgi-bin/carddisp.pl?gene=ALK
ARRB1	Arrestin Beta 1	Protein Coding	47	GC11M097430	7.492753983	https://www.genecards.org/cgi-bin/carddisp.pl?gene=ARRB1
NR1H3	Nuclear Receptor Subfamily 1 Group H Member 3	Protein Coding	48	GC11P047248	7.488718987	https://www.genecards.org/cgi-bin/carddisp.pl?gene=NR1H3
TAP1	Transporter 1, ATP Binding Cassette Subfamily B Member	Protein Coding	50	GC06M069271	7.48524332	https://www.genecards.org/cgi-bin/carddisp.pl?gene=TAP1
INSL6	Insulin Like 6	Protein Coding	36	GC09M004991	7.477662086	https://www.genecards.org/cgi-bin/carddisp.pl?gene=INSL6
MSX1	Msh Homeobox 1	Protein Coding	47	GC04P004861	7.477531433	https://www.genecards.org/cgi-bin/carddisp.pl?gene=MSX1
MKKS	MKKS Centrosomal Shuttling Protein	Protein Coding	41	GC20M010424	7.474915504	https://www.genecards.org/cgi-bin/carddisp.pl?gene=MKKS
WNT5A	Wnt Family Member 5A	Protein Coding	52	GC03M055465	7.469605446	https://www.genecards.org/cgi-bin/carddisp.pl?gene=WNT5A
PFKM	Phosphofructokinase, Muscle	Protein Coding	52	GC12P048105	7.468859673	https://www.genecards.org/cgi-bin/carddisp.pl?gene=PFKM
MIR657	MicroRNA 657	RNA Gene	16	GC17M081125	7.462287903	https://www.genecards.org/cgi-bin/carddisp.pl?gene=MIR657
CD68	CD68 Molecule	Protein Coding	43	GC17P007579	7.460773468	https://www.genecards.org/cgi-bin/carddisp.pl?gene=CD68
SPRY4-IT1	SPRY4 Intronic Transcript 1	RNA Gene	16	GC05M142318	7.459494591	https://www.genecards.org/cgi-bin/carddisp.pl?gene=SPRY4-IT1
YAP1	Yes1 Associated Transcriptional Regulator	Protein Coding	50	GC11P102110	7.446633339	https://www.genecards.org/cgi-bin/carddisp.pl?gene=YAP1
SRF	Serum Response Factor	Protein Coding	45	GC06P043171	7.440466404	https://www.genecards.org/cgi-bin/carddisp.pl?gene=SRF
CSN3	Casein Kappa	Protein Coding	39	GC04P070242	7.434396744	https://www.genecards.org/cgi-bin/carddisp.pl?gene=CSN3
DYSF	Dysferlin	Protein Coding	45	GC02P071453	7.432314396	https://www.genecards.org/cgi-bin/carddisp.pl?gene=DYSF
PTGFR	Prostaglandin F Receptor	Protein Coding	48	GC01P078303	7.430309296	https://www.genecards.org/cgi-bin/carddisp.pl?gene=PTGFR
CAMK2G	Calcium/Calmodulin Dependent Protein Kinase II Gamma	Protein Coding	50	GC10M073812	7.420096397	https://www.genecards.org/cgi-bin/carddisp.pl?gene=CAMK2G
SI	Sucrase-Isomaltase	Protein Coding	47	GC03M164978	7.415042877	https://www.genecards.org/cgi-bin/carddisp.pl?gene=SI
OCA2	OCA2 Melanosomal Transmembrane Protein	Protein Coding	45	GC15M027754	7.414207458	https://www.genecards.org/cgi-bin/carddisp.pl?gene=OCA2
CCL7	C-C Motif Chemokine Ligand 7	Protein Coding	45	GC17P034270	7.407253265	https://www.genecards.org/cgi-bin/carddisp.pl?gene=CCL7
AREG	Amphiregulin	Protein Coding	46	GC04P074445	7.406438828	https://www.genecards.org/cgi-bin/carddisp.pl?gene=AREG
BBS7	Bardet-Biedl Syndrome 7	Protein Coding	40	GC04M121824	7.401464939	https://www.genecards.org/cgi-bin/carddisp.pl?gene=BBS7
MIR148B	MicroRNA 148b	RNA Gene	23	GC12P054337	7.399823189	https://www.genecards.org/cgi-bin/carddisp.pl?gene=MIR148B
MIR296	MicroRNA 296	RNA Gene	20	GC20M058817	7.397963524	https://www.genecards.org/cgi-bin/carddisp.pl?gene=MIR296
FCGR2B	Fc Gamma Receptor IIb	Protein Coding	51	GC01P161779	7.396125317	https://www.genecards.org/cgi-bin/carddisp.pl?gene=FCGR2B
CD209	CD209 Molecule	Protein Coding	45	GC19M007739	7.392606735	https://www.genecards.org/cgi-bin/carddisp.pl?gene=CD209
CDH2	Cadherin 2	Protein Coding	55	GC18M027950	7.391573429	https://www.genecards.org/cgi-bin/carddisp.pl?gene=CDH2
CD9	CD9 Molecule	Protein Coding	46	GC12P022327	7.389469147	https://www.genecards.org/cgi-bin/carddisp.pl?gene=CD9
ACTN4	Actinin Alpha 4	Protein Coding	49	GC19P038647	7.366798401	https://www.genecards.org/cgi-bin/carddisp.pl?gene=ACTN4
VCL	Vinculin	Protein Coding	50	GC10P073995	7.365634918	https://www.genecards.org/cgi-bin/carddisp.pl?gene=VCL
ANPEP	Alanyl Aminopeptidase, Membrane	Protein Coding	53	GC15M089784	7.365506172	https://www.genecards.org/cgi-bin/carddisp.pl?gene=ANPEP
HRH1	Histamine Receptor H1	Protein Coding	48	GC03P012712	7.365346432	https://www.genecards.org/cgi-bin/carddisp.pl?gene=HRH1
CTCF	CCCTC-Binding Factor	Protein Coding	49	GC16P067563	7.360794067	https://www.genecards.org/cgi-bin/carddisp.pl?gene=CTCF
PDE3B	Phosphodiesterase 3B	Protein Coding	46	GC11P014643	7.360243797	https://www.genecards.org/cgi-bin/carddisp.pl?gene=PDE3B
CXCR1	C-X-C Motif Chemokine Receptor 1	Protein Coding	48	GC02M218162	7.356381416	https://www.genecards.org/cgi-bin/carddisp.pl?gene=CXCR1
MKI67	Marker Of Proliferation Ki-67	Protein Coding	47	GC10M128096	7.352452278	https://www.genecards.org/cgi-bin/carddisp.pl?gene=MKI67
ALMS1	ALMS1 Centrosome And Basal Body Associated Protein	Protein Coding	44	GC02P073385	7.340656281	https://www.genecards.org/cgi-bin/carddisp.pl?gene=ALMS1
GRIN1	Glutamate Ionotropic Receptor NMDA Type Subunit 1	Protein Coding	54	GC09P137146	7.338287354	https://www.genecards.org/cgi-bin/carddisp.pl?gene=GRIN1
TMEM127	Transmembrane Protein 127	Protein Coding	41	GC02M096248	7.335555553	https://www.genecards.org/cgi-bin/carddisp.pl?gene=TMEM127
TOP1	DNA Topoisomerase I	Protein Coding	51	GC20P041028	7.331202507	https://www.genecards.org/cgi-bin/carddisp.pl?gene=TOP1
IGFBP5	Insulin Like Growth Factor Binding Protein 5	Protein Coding	45	GC02M216672	7.328092575	https://www.genecards.org/cgi-bin/carddisp.pl?gene=IGFBP5
NEU1	Neuraminidase 1	Protein Coding	48	GC06M031857	7.327820778	https://www.genecards.org/cgi-bin/carddisp.pl?gene=NEU1
GPD2	Glycerol-3-Phosphate Dehydrogenase 2	Protein Coding	49	GC02P156401	7.321397305	https://www.genecards.org/cgi-bin/carddisp.pl?gene=GPD2
HEY2	Hes Related Family BHLH Transcription Factor With YRPW Motif 2	Protein Coding	44	GC06P125730	7.320158482	https://www.genecards.org/cgi-bin/carddisp.pl?gene=HEY2
BCL2A1	BCL2 Related Protein A1	Protein Coding	45	GC15M118988	7.309588432	https://www.genecards.org/cgi-bin/carddisp.pl?gene=BCL2A1
ENO1	Enolase 1	Protein Coding	50	GC01M008861	7.30837822	https://www.genecards.org/cgi-bin/carddisp.pl?gene=ENO1
NUF2	NUF2 Component Of NDC80 Kinetochore Complex	Protein Coding	40	GC01P163266	7.305389404	https://www.genecards.org/cgi-bin/carddisp.pl?gene=NUF2
PQBP1	Polyglutamine Binding Protein 1	Protein Coding	42	GC0XP048890	7.295148373	https://www.genecards.org/cgi-bin/carddisp.pl?gene=PQBP1
MIR208A	MicroRNA 208a	RNA Gene	20	GC14M023388	7.294112206	https://www.genecards.org/cgi-bin/carddisp.pl?gene=MIR208A
MUC5AC	Mucin 5AC, Oligomeric Mucus/Gel-Forming	Protein Coding	43	GC11P001988	7.287839413	https://www.genecards.org/cgi-bin/carddisp.pl?gene=MUC5AC
RYR3	Ryanodine Receptor 3	Protein Coding	44	GC15P033310	7.286244869	https://www.genecards.org/cgi-bin/carddisp.pl?gene=RYR3
CDKN2C	Cyclin Dependent Kinase Inhibitor 2C	Protein Coding	47	GC01P050960	7.276835442	https://www.genecards.org/cgi-bin/carddisp.pl?gene=CDKN2C
ERCC8	ERCC Excision Repair 8, CSA Ubiquitin Ligase Complex Subunit	Protein Coding	44	GC05M060896	7.273908615	https://www.genecards.org/cgi-bin/carddisp.pl?gene=ERCC8
MIR30B	MicroRNA 30b	RNA Gene	23	GC08M134800	7.272706985	https://www.genecards.org/cgi-bin/carddisp.pl?gene=MIR30B
NRAS	NRAS Proto-Oncogene, GTPase	Protein Coding	53	GC01M114704	7.262648582	https://www.genecards.org/cgi-bin/carddisp.pl?gene=NRAS
NR5A2	Nuclear Receptor Subfamily 5 Group A Member 2	Protein Coding	47	GC01P199996	7.259241581	https://www.genecards.org/cgi-bin/carddisp.pl?gene=NR5A2
GBE1	1,4-Alpha-Glucan Branching Enzyme 1	Protein Coding	45	GC03M081489	7.247028351	https://www.genecards.org/cgi-bin/carddisp.pl?gene=GBE1
ABCC1	ATP Binding Cassette Subfamily C Member 1	Protein Coding	52	GC16P015949	7.245440483	https://www.genecards.org/cgi-bin/carddisp.pl?gene=ABCC1
HMBS	Hydroxymethylbilane Synthase	Protein Coding	47	GC11P119084	7.237500668	https://www.genecards.org/cgi-bin/carddisp.pl?gene=HMBS
DDB1	Damage Specific DNA Binding Protein 1	Protein Coding	47	GC11M096879	7.234832764	https://www.genecards.org/cgi-bin/carddisp.pl?gene=DDB1
CSN1S1	Casein Alpha S1	Protein Coding	38	GC04P069932	7.233966827	https://www.genecards.org/cgi-bin/carddisp.pl?gene=CSN1S1
HLA-DPA1	Major Histocompatibility Complex, Class II, DP Alpha 1	Protein Coding	44	GC06M033064	7.230884075	https://www.genecards.org/cgi-bin/carddisp.pl?gene=HLA-DPA1
IL21	Interleukin 21	Protein Coding	47	GC04M122612	7.2292099	https://www.genecards.org/cgi-bin/carddisp.pl?gene=IL21
LCK	LCK Proto-Oncogene, Src Family Tyrosine Kinase	Protein Coding	55	GC01P032251	7.216495991	https://www.genecards.org/cgi-bin/carddisp.pl?gene=LCK
FIG4	FIG4 Phosphoinositide 5-Phosphatase	Protein Coding	47	GC06P109691	7.212483406	https://www.genecards.org/cgi-bin/carddisp.pl?gene=FIG4
SMARCB1	SWI/SNF Related, Matrix Associated, Actin Dependent Regulator Of Chromatin, Subfamily B, Member 1	Protein Coding	48	GC22P023786	7.208892822	https://www.genecards.org/cgi-bin/carddisp.pl?gene=SMARCB1
DACT1	Dishevelled Binding Antagonist Of Beta Catenin 1	Protein Coding	41	GC14P058633	7.207783222	https://www.genecards.org/cgi-bin/carddisp.pl?gene=DACT1
SLC10A1	Solute Carrier Family 10 Member 1	Protein Coding	46	GC14M069775	7.202334404	https://www.genecards.org/cgi-bin/carddisp.pl?gene=SLC10A1
IFT74	Intraflagellar Transport 74	Protein Coding	40	GC09P026947	7.197580338	https://www.genecards.org/cgi-bin/carddisp.pl?gene=IFT74
TRH	Thyrotropin Releasing Hormone	Protein Coding	44	GC03P129974	7.197181225	https://www.genecards.org/cgi-bin/carddisp.pl?gene=TRH
MMP7	Matrix Metallopeptidase 7	Protein Coding	50	GC11M102425	7.188474178	https://www.genecards.org/cgi-bin/carddisp.pl?gene=MMP7
DOCK6	Dedicator Of Cytokinesis 6	Protein Coding	43	GC19M011199	7.188303947	https://www.genecards.org/cgi-bin/carddisp.pl?gene=DOCK6
ANGPTL8	Angiopoietin Like 8	Protein Coding	33	GC19P011238	7.187068462	https://www.genecards.org/cgi-bin/carddisp.pl?gene=ANGPTL8
WFDC21P	WAP Four-Disulfide Core Domain 21, Pseudogene	Pseudogene	15	GC17M060089	7.177312851	https://www.genecards.org/cgi-bin/carddisp.pl?gene=WFDC21P
COL4A2	Collagen Type IV Alpha 2 Chain	Protein Coding	49	GC13P110305	7.175151825	https://www.genecards.org/cgi-bin/carddisp.pl?gene=COL4A2
LTC4S	Leukotriene C4 Synthase	Protein Coding	45	GC05P179793	7.165754318	https://www.genecards.org/cgi-bin/carddisp.pl?gene=LTC4S
FUZ	Fuzzy Planar Cell Polarity Protein	Protein Coding	42	GC19M049806	7.162043095	https://www.genecards.org/cgi-bin/carddisp.pl?gene=FUZ
C5	Complement C5	Protein Coding	49	GC09M120933	7.160936356	https://www.genecards.org/cgi-bin/carddisp.pl?gene=C5
ANO1	Anoctamin 1	Protein Coding	45	GC11P070715	7.157077789	https://www.genecards.org/cgi-bin/carddisp.pl?gene=ANO1
ELK1	ETS Transcription Factor ELK1	Protein Coding	45	GC0XM047635	7.156308174	https://www.genecards.org/cgi-bin/carddisp.pl?gene=ELK1
SPARC	Secreted Protein Acidic And Cysteine Rich	Protein Coding	52	GC05M151661	7.152248383	https://www.genecards.org/cgi-bin/carddisp.pl?gene=SPARC
PAK3	P21 (RAC1) Activated Kinase 3	Protein Coding	53	GC0XP110944	7.151428223	https://www.genecards.org/cgi-bin/carddisp.pl?gene=PAK3
ARID1B	AT-Rich Interaction Domain 1B	Protein Coding	47	GC06P156777	7.15132618	https://www.genecards.org/cgi-bin/carddisp.pl?gene=ARID1B
MSX2	Msh Homeobox 2	Protein Coding	49	GC05P174724	7.147254944	https://www.genecards.org/cgi-bin/carddisp.pl?gene=MSX2
CFHR2	Complement Factor H Related 2	Protein Coding	41	GC01P196943	7.144626617	https://www.genecards.org/cgi-bin/carddisp.pl?gene=CFHR2
ATF6	Activating Transcription Factor 6	Protein Coding	50	GC01P161766	7.136250496	https://www.genecards.org/cgi-bin/carddisp.pl?gene=ATF6
SLC4A7	Solute Carrier Family 4 Member 7	Protein Coding	44	GC03M027372	7.13524437	https://www.genecards.org/cgi-bin/carddisp.pl?gene=SLC4A7
GUSB	Glucuronidase Beta	Protein Coding	50	GC07M065960	7.130598545	https://www.genecards.org/cgi-bin/carddisp.pl?gene=GUSB
AGTRAP	Angiotensin II Receptor Associated Protein	Protein Coding	41	GC01P011736	7.129260063	https://www.genecards.org/cgi-bin/carddisp.pl?gene=AGTRAP
TLR6	Toll Like Receptor 6	Protein Coding	47	GC04M038828	7.127472878	https://www.genecards.org/cgi-bin/carddisp.pl?gene=TLR6
PON2	Paraoxonase 2	Protein Coding	46	GC07M095404	7.123841286	https://www.genecards.org/cgi-bin/carddisp.pl?gene=PON2
MGAM	Maltase-Glucoamylase	Protein Coding	46	GC07P149607	7.120610714	https://www.genecards.org/cgi-bin/carddisp.pl?gene=MGAM
GP6	Glycoprotein VI Platelet	Protein Coding	48	GC19M055013	7.119106293	https://www.genecards.org/cgi-bin/carddisp.pl?gene=GP6
C19orf33	Chromosome 19 Open Reading Frame 33	Protein Coding	31	GC19P038304	7.115287781	https://www.genecards.org/cgi-bin/carddisp.pl?gene=C19orf33
F11	Coagulation Factor XI	Protein Coding	50	GC04P186265	7.114007473	https://www.genecards.org/cgi-bin/carddisp.pl?gene=F11
TBX20	T-Box Transcription Factor 20	Protein Coding	44	GC07M035237	7.113753319	https://www.genecards.org/cgi-bin/carddisp.pl?gene=TBX20
SLX4	SLX4 Structure-Specific Endonuclease Subunit	Protein Coding	40	GC16M003581	7.112433434	https://www.genecards.org/cgi-bin/carddisp.pl?gene=SLX4
TAB2	TGF-Beta Activated Kinase 1 (MAP3K7) Binding Protein 2	Protein Coding	51	GC06P149218	7.106395721	https://www.genecards.org/cgi-bin/carddisp.pl?gene=TAB2
SLC30A10	Solute Carrier Family 30 Member 10	Protein Coding	45	GC01M219685	7.104656219	https://www.genecards.org/cgi-bin/carddisp.pl?gene=SLC30A10
MIR361	MicroRNA 361	RNA Gene	19	GC0XM085903	7.101855278	https://www.genecards.org/cgi-bin/carddisp.pl?gene=MIR361
DVL2	Dishevelled Segment Polarity Protein 2	Protein Coding	47	GC17M007225	7.088032246	https://www.genecards.org/cgi-bin/carddisp.pl?gene=DVL2
CTSG	Cathepsin G	Protein Coding	48	GC14M024573	7.07685709	https://www.genecards.org/cgi-bin/carddisp.pl?gene=CTSG
INVS	Inversin	Protein Coding	47	GC09P100099	7.075537682	https://www.genecards.org/cgi-bin/carddisp.pl?gene=INVS
FOXA2	Forkhead Box A2	Protein Coding	47	GC20M022581	7.071803093	https://www.genecards.org/cgi-bin/carddisp.pl?gene=FOXA2
MIR362	MicroRNA 362	RNA Gene	17	GC0XP050994	7.068350792	https://www.genecards.org/cgi-bin/carddisp.pl?gene=MIR362
RB1CC1	RB1 Inducible Coiled-Coil 1	Protein Coding	44	GC08M052622	7.060026646	https://www.genecards.org/cgi-bin/carddisp.pl?gene=RB1CC1
IGF2R	Insulin Like Growth Factor 2 Receptor	Protein Coding	48	GC06P159969	7.053091049	https://www.genecards.org/cgi-bin/carddisp.pl?gene=IGF2R
GSN	Gelsolin	Protein Coding	51	GC09P121201	7.041316032	https://www.genecards.org/cgi-bin/carddisp.pl?gene=GSN
DNM2	Dynamin 2	Protein Coding	52	GC19P010718	7.037899971	https://www.genecards.org/cgi-bin/carddisp.pl?gene=DNM2
BCL6	BCL6 Transcription Repressor	Protein Coding	50	GC03M187721	7.036672592	https://www.genecards.org/cgi-bin/carddisp.pl?gene=BCL6
CCL26	C-C Motif Chemokine Ligand 26	Protein Coding	43	GC07M075769	7.03188324	https://www.genecards.org/cgi-bin/carddisp.pl?gene=CCL26
FGF19	Fibroblast Growth Factor 19	Protein Coding	45	GC11M097243	7.029835701	https://www.genecards.org/cgi-bin/carddisp.pl?gene=FGF19
RPS6KA3	Ribosomal Protein S6 Kinase A3	Protein Coding	55	GC0XM020149	7.026479721	https://www.genecards.org/cgi-bin/carddisp.pl?gene=RPS6KA3
SLC29A1	Solute Carrier Family 29 Member 1 (Augustine Blood Group)	Protein Coding	51	GC06P044219	7.025156021	https://www.genecards.org/cgi-bin/carddisp.pl?gene=SLC29A1
CCR4	C-C Motif Chemokine Receptor 4	Protein Coding	47	GC03P032951	7.022072315	https://www.genecards.org/cgi-bin/carddisp.pl?gene=CCR4
COX8A	Cytochrome C Oxidase Subunit 8A	Protein Coding	42	GC11P064062	7.0192132	https://www.genecards.org/cgi-bin/carddisp.pl?gene=COX8A
MIR200A	MicroRNA 200a	RNA Gene	22	GC01P004110	7.018217087	https://www.genecards.org/cgi-bin/carddisp.pl?gene=MIR200A
MIRLET7G	MicroRNA Let-7g	RNA Gene	21	GC03M052268	7.014006615	https://www.genecards.org/cgi-bin/carddisp.pl?gene=MIRLET7G
PTPRN	Protein Tyrosine Phosphatase Receptor Type N	Protein Coding	47	GC02M219289	7.011332989	https://www.genecards.org/cgi-bin/carddisp.pl?gene=PTPRN
XYLT1	Xylosyltransferase 1	Protein Coding	45	GC16M017101	7.001502991	https://www.genecards.org/cgi-bin/carddisp.pl?gene=XYLT1
CHRNA7	Cholinergic Receptor Nicotinic Alpha 7 Subunit	Protein Coding	50	GC15P031923	6.993332863	https://www.genecards.org/cgi-bin/carddisp.pl?gene=CHRNA7
MICB	MHC Class I Polypeptide-Related Sequence B	Protein Coding	43	GC06P087725	6.986841679	https://www.genecards.org/cgi-bin/carddisp.pl?gene=MICB
MC2R	Melanocortin 2 Receptor	Protein Coding	50	GC18M025519	6.984453201	https://www.genecards.org/cgi-bin/carddisp.pl?gene=MC2R
SPHK1	Sphingosine Kinase 1	Protein Coding	49	GC17P076376	6.979183197	https://www.genecards.org/cgi-bin/carddisp.pl?gene=SPHK1
MIR23A	MicroRNA 23a	RNA Gene	23	GC19M014545	6.976749897	https://www.genecards.org/cgi-bin/carddisp.pl?gene=MIR23A
GRIN2A	Glutamate Ionotropic Receptor NMDA Type Subunit 2A	Protein Coding	55	GC16M009753	6.976322174	https://www.genecards.org/cgi-bin/carddisp.pl?gene=GRIN2A
BCS1L	BCS1 Homolog, Ubiquinol-Cytochrome C Reductase Complex Chaperone	Protein Coding	47	GC02P218658	6.974516392	https://www.genecards.org/cgi-bin/carddisp.pl?gene=BCS1L
ODC1	Ornithine Decarboxylase 1	Protein Coding	51	GC02M010432	6.970995903	https://www.genecards.org/cgi-bin/carddisp.pl?gene=ODC1
SULT2A1	Sulfotransferase Family 2A Member 1	Protein Coding	46	GC19M047870	6.967942715	https://www.genecards.org/cgi-bin/carddisp.pl?gene=SULT2A1
KLRK1	Killer Cell Lectin Like Receptor K1	Protein Coding	44	GC12M021843	6.96224165	https://www.genecards.org/cgi-bin/carddisp.pl?gene=KLRK1
LOC110806263	TERT 5' Regulatory Region	Biological Region	4	GC05P001294	6.949730873	https://www.genecards.org/cgi-bin/carddisp.pl?gene=LOC110806263
RASSF1	Ras Association Domain Family Member 1	Protein Coding	45	GC03M050329	6.936765194	https://www.genecards.org/cgi-bin/carddisp.pl?gene=RASSF1
CD2	CD2 Molecule	Protein Coding	47	GC01P116754	6.934772491	https://www.genecards.org/cgi-bin/carddisp.pl?gene=CD2
MAOB	Monoamine Oxidase B	Protein Coding	47	GC0XM043766	6.930196762	https://www.genecards.org/cgi-bin/carddisp.pl?gene=MAOB
UBE2T	Ubiquitin Conjugating Enzyme E2 T	Protein Coding	47	GC01M202332	6.930150509	https://www.genecards.org/cgi-bin/carddisp.pl?gene=UBE2T
HDAC9	Histone Deacetylase 9	Protein Coding	50	GC07P018086	6.929144859	https://www.genecards.org/cgi-bin/carddisp.pl?gene=HDAC9
ALG9	ALG9 Alpha-1,2-Mannosyltransferase	Protein Coding	45	GC11M112487	6.917467117	https://www.genecards.org/cgi-bin/carddisp.pl?gene=ALG9
PMM2	Phosphomannomutase 2	Protein Coding	49	GC16P008788	6.914892197	https://www.genecards.org/cgi-bin/carddisp.pl?gene=PMM2
FLT3	Fms Related Receptor Tyrosine Kinase 3	Protein Coding	55	GC13M028003	6.910824776	https://www.genecards.org/cgi-bin/carddisp.pl?gene=FLT3
BGN	Biglycan	Protein Coding	47	GC0XP153494	6.909683704	https://www.genecards.org/cgi-bin/carddisp.pl?gene=BGN
SLCO1B3	Solute Carrier Organic Anion Transporter Family Member 1B3	Protein Coding	47	GC12P020810	6.901913166	https://www.genecards.org/cgi-bin/carddisp.pl?gene=SLCO1B3
BAP1	BRCA1 Associated Protein 1	Protein Coding	50	GC03M052401	6.89712429	https://www.genecards.org/cgi-bin/carddisp.pl?gene=BAP1
IDUA	Alpha-L-Iduronidase	Protein Coding	48	GC04P000986	6.893596649	https://www.genecards.org/cgi-bin/carddisp.pl?gene=IDUA
CHRM3	Cholinergic Receptor Muscarinic 3	Protein Coding	51	GC01P239386	6.893433571	https://www.genecards.org/cgi-bin/carddisp.pl?gene=CHRM3
TIMP4	TIMP Metallopeptidase Inhibitor 4	Protein Coding	43	GC03M012153	6.879415512	https://www.genecards.org/cgi-bin/carddisp.pl?gene=TIMP4
PCSK1	Proprotein Convertase Subtilisin/Kexin Type 1	Protein Coding	51	GC05M096391	6.873620033	https://www.genecards.org/cgi-bin/carddisp.pl?gene=PCSK1
COL4A3	Collagen Type IV Alpha 3 Chain	Protein Coding	49	GC02P227164	6.873524666	https://www.genecards.org/cgi-bin/carddisp.pl?gene=COL4A3
GATA2	GATA Binding Protein 2	Protein Coding	51	GC03M128479	6.862016678	https://www.genecards.org/cgi-bin/carddisp.pl?gene=GATA2
INPPL1	Inositol Polyphosphate Phosphatase Like 1	Protein Coding	51	GC11P072223	6.858360291	https://www.genecards.org/cgi-bin/carddisp.pl?gene=INPPL1
CTC1	CST Telomere Replication Complex Component 1	Protein Coding	37	GC17M010631	6.858301163	https://www.genecards.org/cgi-bin/carddisp.pl?gene=CTC1
APOA2	Apolipoprotein A2	Protein Coding	47	GC01M161222	6.856962204	https://www.genecards.org/cgi-bin/carddisp.pl?gene=APOA2
HDAC2	Histone Deacetylase 2	Protein Coding	54	GC06M113933	6.847877979	https://www.genecards.org/cgi-bin/carddisp.pl?gene=HDAC2
WNK3	WNK Lysine Deficient Protein Kinase 3	Protein Coding	43	GC0XM054323	6.837842941	https://www.genecards.org/cgi-bin/carddisp.pl?gene=WNK3
ITGAV	Integrin Subunit Alpha V	Protein Coding	51	GC02P186589	6.834594727	https://www.genecards.org/cgi-bin/carddisp.pl?gene=ITGAV
SOS1	SOS Ras/Rac Guanine Nucleotide Exchange Factor 1	Protein Coding	51	GC02M039043	6.833135605	https://www.genecards.org/cgi-bin/carddisp.pl?gene=SOS1
PTPN6	Protein Tyrosine Phosphatase Non-Receptor Type 6	Protein Coding	51	GC12P022382	6.831079483	https://www.genecards.org/cgi-bin/carddisp.pl?gene=PTPN6
IL10RA	Interleukin 10 Receptor Subunit Alpha	Protein Coding	49	GC11P117987	6.825946808	https://www.genecards.org/cgi-bin/carddisp.pl?gene=IL10RA
PDPN	Podoplanin	Protein Coding	44	GC01P013583	6.823139668	https://www.genecards.org/cgi-bin/carddisp.pl?gene=PDPN
PDHA1	Pyruvate Dehydrogenase E1 Subunit Alpha 1	Protein Coding	50	GC0XP019343	6.819781303	https://www.genecards.org/cgi-bin/carddisp.pl?gene=PDHA1
PRDM16	PR/SET Domain 16	Protein Coding	48	GC01P004195	6.81842041	https://www.genecards.org/cgi-bin/carddisp.pl?gene=PRDM16
FANCG	FA Complementation Group G	Protein Coding	45	GC09M035073	6.808982849	https://www.genecards.org/cgi-bin/carddisp.pl?gene=FANCG
PDPK1	3-Phosphoinositide Dependent Protein Kinase 1	Protein Coding	51	GC16P002537	6.808427811	https://www.genecards.org/cgi-bin/carddisp.pl?gene=PDPK1
ARL6	ADP Ribosylation Factor Like GTPase 6	Protein Coding	43	GC03P097764	6.805404663	https://www.genecards.org/cgi-bin/carddisp.pl?gene=ARL6
CCL18	C-C Motif Chemokine Ligand 18	Protein Coding	38	GC17P036064	6.804089546	https://www.genecards.org/cgi-bin/carddisp.pl?gene=CCL18
TFPI2	Tissue Factor Pathway Inhibitor 2	Protein Coding	45	GC07M093885	6.801920414	https://www.genecards.org/cgi-bin/carddisp.pl?gene=TFPI2
HSPA1B	Heat Shock Protein Family A (Hsp70) Member 1B	Protein Coding	42	GC06P087758	6.799176216	https://www.genecards.org/cgi-bin/carddisp.pl?gene=HSPA1B
WNT1	Wnt Family Member 1	Protein Coding	47	GC12P049498	6.798661232	https://www.genecards.org/cgi-bin/carddisp.pl?gene=WNT1
ATRIP	ATR Interacting Protein	Protein Coding	44	GC03P049767	6.798398972	https://www.genecards.org/cgi-bin/carddisp.pl?gene=ATRIP
POGZ	Pogo Transposable Element Derived With ZNF Domain	Protein Coding	44	GC01M151402	6.795959473	https://www.genecards.org/cgi-bin/carddisp.pl?gene=POGZ
LYZ	Lysozyme	Protein Coding	49	GC12P069348	6.793208122	https://www.genecards.org/cgi-bin/carddisp.pl?gene=LYZ
GLO1	Glyoxalase I	Protein Coding	47	GC06M069363	6.79261446	https://www.genecards.org/cgi-bin/carddisp.pl?gene=GLO1
CXCL2	C-X-C Motif Chemokine Ligand 2	Protein Coding	42	GC04M074097	6.789057732	https://www.genecards.org/cgi-bin/carddisp.pl?gene=CXCL2
PRKAA2	Protein Kinase AMP-Activated Catalytic Subunit Alpha 2	Protein Coding	54	GC01P056645	6.775092125	https://www.genecards.org/cgi-bin/carddisp.pl?gene=PRKAA2
IFT27	Intraflagellar Transport 27	Protein Coding	40	GC22M059399	6.774949551	https://www.genecards.org/cgi-bin/carddisp.pl?gene=IFT27
PPIA	Peptidylprolyl Isomerase A	Protein Coding	49	GC07P044807	6.774616241	https://www.genecards.org/cgi-bin/carddisp.pl?gene=PPIA
CFHR5	Complement Factor H Related 5	Protein Coding	43	GC01P196977	6.773741245	https://www.genecards.org/cgi-bin/carddisp.pl?gene=CFHR5
TXNRD1	Thioredoxin Reductase 1	Protein Coding	48	GC12P104215	6.766374588	https://www.genecards.org/cgi-bin/carddisp.pl?gene=TXNRD1
PKLR	Pyruvate Kinase L/R	Protein Coding	50	GC01M155289	6.760121822	https://www.genecards.org/cgi-bin/carddisp.pl?gene=PKLR
VEGFB	Vascular Endothelial Growth Factor B	Protein Coding	47	GC11P064234	6.756717682	https://www.genecards.org/cgi-bin/carddisp.pl?gene=VEGFB
SLC18A2	Solute Carrier Family 18 Member A2	Protein Coding	49	GC10P117241	6.756421566	https://www.genecards.org/cgi-bin/carddisp.pl?gene=SLC18A2
TNFSF4	TNF Superfamily Member 4	Protein Coding	46	GC01M173183	6.755816936	https://www.genecards.org/cgi-bin/carddisp.pl?gene=TNFSF4
COQ7	Coenzyme Q7, Hydroxylase	Protein Coding	45	GC16P019067	6.754888535	https://www.genecards.org/cgi-bin/carddisp.pl?gene=COQ7
TNIP1	TNFAIP3 Interacting Protein 1	Protein Coding	41	GC05M151029	6.752081394	https://www.genecards.org/cgi-bin/carddisp.pl?gene=TNIP1
MRE11	MRE11 Homolog, Double Strand Break Repair Nuclease	Protein Coding	50	GC11M097712	6.74864912	https://www.genecards.org/cgi-bin/carddisp.pl?gene=MRE11
IER3	Immediate Early Response 3	Protein Coding	42	GC06M030743	6.747590542	https://www.genecards.org/cgi-bin/carddisp.pl?gene=IER3
PSAP	Prosaposin	Protein Coding	50	GC10M071816	6.74112606	https://www.genecards.org/cgi-bin/carddisp.pl?gene=PSAP
SLC4A2	Solute Carrier Family 4 Member 2	Protein Coding	45	GC07P151057	6.735999107	https://www.genecards.org/cgi-bin/carddisp.pl?gene=SLC4A2
SATB1	SATB Homeobox 1	Protein Coding	47	GC03M021445	6.735294342	https://www.genecards.org/cgi-bin/carddisp.pl?gene=SATB1
PDE11A	Phosphodiesterase 11A	Protein Coding	48	GC02M177624	6.728289604	https://www.genecards.org/cgi-bin/carddisp.pl?gene=PDE11A
LMX1B	LIM Homeobox Transcription Factor 1 Beta	Protein Coding	46	GC09P126614	6.722074032	https://www.genecards.org/cgi-bin/carddisp.pl?gene=LMX1B
SRPX2	Sushi Repeat Containing Protein X-Linked 2	Protein Coding	43	GC0XP100648	6.718965054	https://www.genecards.org/cgi-bin/carddisp.pl?gene=SRPX2
PI3	Peptidase Inhibitor 3	Protein Coding	40	GC20P045174	6.715982437	https://www.genecards.org/cgi-bin/carddisp.pl?gene=PI3
SNAI2	Snail Family Transcriptional Repressor 2	Protein Coding	48	GC08M048917	6.707876205	https://www.genecards.org/cgi-bin/carddisp.pl?gene=SNAI2
PTGIR	Prostaglandin I2 Receptor	Protein Coding	50	GC19M068057	6.700853348	https://www.genecards.org/cgi-bin/carddisp.pl?gene=PTGIR
TARS1	Threonyl-TRNA Synthetase 1	Protein Coding	45	GC05P033441	6.696932316	https://www.genecards.org/cgi-bin/carddisp.pl?gene=TARS1
CD247	CD247 Molecule	Protein Coding	52	GC01M167399	6.689182281	https://www.genecards.org/cgi-bin/carddisp.pl?gene=CD247
CRY1	Cryptochrome Circadian Regulator 1	Protein Coding	47	GC12M106991	6.68295145	https://www.genecards.org/cgi-bin/carddisp.pl?gene=CRY1
FGG	Fibrinogen Gamma Chain	Protein Coding	51	GC04M154604	6.673882961	https://www.genecards.org/cgi-bin/carddisp.pl?gene=FGG
HK2	Hexokinase 2	Protein Coding	48	GC02P074833	6.667373657	https://www.genecards.org/cgi-bin/carddisp.pl?gene=HK2
CNTNAP2	Contactin Associated Protein 2	Protein Coding	46	GC07P146116	6.665736198	https://www.genecards.org/cgi-bin/carddisp.pl?gene=CNTNAP2
KCNE1	Potassium Voltage-Gated Channel Subfamily E Regulatory Subunit 1	Protein Coding	51	GC21M034446	6.661658287	https://www.genecards.org/cgi-bin/carddisp.pl?gene=KCNE1
CMIP	C-Maf Inducing Protein	Protein Coding	36	GC16P081445	6.65655899	https://www.genecards.org/cgi-bin/carddisp.pl?gene=CMIP
MOV10	Mov10 RISC Complex RNA Helicase	Protein Coding	43	GC01P112673	6.655456543	https://www.genecards.org/cgi-bin/carddisp.pl?gene=MOV10
COMP	Cartilage Oligomeric Matrix Protein	Protein Coding	50	GC19M018783	6.647299767	https://www.genecards.org/cgi-bin/carddisp.pl?gene=COMP
TNFRSF8	TNF Receptor Superfamily Member 8	Protein Coding	45	GC01P012063	6.645806789	https://www.genecards.org/cgi-bin/carddisp.pl?gene=TNFRSF8
MEF2C	Myocyte Enhancer Factor 2C	Protein Coding	51	GC05M088718	6.64434433	https://www.genecards.org/cgi-bin/carddisp.pl?gene=MEF2C
CHIT1	Chitinase 1	Protein Coding	47	GC01M203213	6.642796516	https://www.genecards.org/cgi-bin/carddisp.pl?gene=CHIT1
CHAT	Choline O-Acetyltransferase	Protein Coding	50	GC10P049609	6.637770653	https://www.genecards.org/cgi-bin/carddisp.pl?gene=CHAT
ADRA2A	Adrenoceptor Alpha 2A	Protein Coding	48	GC10P111077	6.623613358	https://www.genecards.org/cgi-bin/carddisp.pl?gene=ADRA2A
IL12RB1	Interleukin 12 Receptor Subunit Beta 1	Protein Coding	48	GC19M018058	6.622127533	https://www.genecards.org/cgi-bin/carddisp.pl?gene=IL12RB1
SYP	Synaptophysin	Protein Coding	48	GC0XM049187	6.620345116	https://www.genecards.org/cgi-bin/carddisp.pl?gene=SYP
GNRHR	Gonadotropin Releasing Hormone Receptor	Protein Coding	52	GC04M067737	6.616707325	https://www.genecards.org/cgi-bin/carddisp.pl?gene=GNRHR
WDR11	WD Repeat Domain 11	Protein Coding	42	GC10P120851	6.608880997	https://www.genecards.org/cgi-bin/carddisp.pl?gene=WDR11
MIR15A	MicroRNA 15a	RNA Gene	19	GC13M050049	6.600128174	https://www.genecards.org/cgi-bin/carddisp.pl?gene=MIR15A
CCN5	Cellular Communication Network Factor 5	Protein Coding	37	GC20P044715	6.599059582	https://www.genecards.org/cgi-bin/carddisp.pl?gene=CCN5
ALDOA	Aldolase, Fructose-Bisphosphate A	Protein Coding	51	GC16P030064	6.590049744	https://www.genecards.org/cgi-bin/carddisp.pl?gene=ALDOA
PRDX2	Peroxiredoxin 2	Protein Coding	48	GC19M012796	6.589285851	https://www.genecards.org/cgi-bin/carddisp.pl?gene=PRDX2
PPM1D	Protein Phosphatase, Mg2+/Mn2+ Dependent 1D	Protein Coding	50	GC17P060600	6.588576317	https://www.genecards.org/cgi-bin/carddisp.pl?gene=PPM1D
AGO2	Argonaute RISC Catalytic Component 2	Protein Coding	45	GC08M140522	6.582883358	https://www.genecards.org/cgi-bin/carddisp.pl?gene=AGO2
YWHAEP7	Tyrosine 3-Monooxygenase/Tryptophan 5-Monooxygenase Activation Protein Epsilon Pseudogene 7	Pseudogene	14	GC17M037828	6.578330994	https://www.genecards.org/cgi-bin/carddisp.pl?gene=YWHAEP7
SCD	Stearoyl-CoA Desaturase	Protein Coding	52	GC10P100347	6.572793007	https://www.genecards.org/cgi-bin/carddisp.pl?gene=SCD
XRCC6	X-Ray Repair Cross Complementing 6	Protein Coding	48	GC22P041676	6.572591782	https://www.genecards.org/cgi-bin/carddisp.pl?gene=XRCC6
HK1	Hexokinase 1	Protein Coding	52	GC10P069269	6.57257843	https://www.genecards.org/cgi-bin/carddisp.pl?gene=HK1
OTC	Ornithine Transcarbamylase	Protein Coding	48	GC0XP038353	6.568702698	https://www.genecards.org/cgi-bin/carddisp.pl?gene=OTC
AIMP1	Aminoacyl TRNA Synthetase Complex Interacting Multifunctional Protein 1	Protein Coding	48	GC04P106315	6.564822197	https://www.genecards.org/cgi-bin/carddisp.pl?gene=AIMP1
HPGD	15-Hydroxyprostaglandin Dehydrogenase	Protein Coding	49	GC04M174490	6.557594776	https://www.genecards.org/cgi-bin/carddisp.pl?gene=HPGD
TPM1	Tropomyosin 1	Protein Coding	51	GC15P123360	6.555344105	https://www.genecards.org/cgi-bin/carddisp.pl?gene=TPM1
CCR3	C-C Motif Chemokine Receptor 3	Protein Coding	48	GC03P047176	6.551877499	https://www.genecards.org/cgi-bin/carddisp.pl?gene=CCR3
FLT1P1	FLT1 Pseudogene 1	Pseudogene	8	GC03M046142	6.55037117	https://www.genecards.org/cgi-bin/carddisp.pl?gene=FLT1P1
ATP1A4	ATPase Na+/K+ Transporting Subunit Alpha 4	Protein Coding	42	GC01P160151	6.548744678	https://www.genecards.org/cgi-bin/carddisp.pl?gene=ATP1A4
PVT1	Pvt1 Oncogene	RNA Gene	27	GC08P127877	6.546104908	https://www.genecards.org/cgi-bin/carddisp.pl?gene=PVT1
TGFBR3	Transforming Growth Factor Beta Receptor 3	Protein Coding	50	GC01M091680	6.546099663	https://www.genecards.org/cgi-bin/carddisp.pl?gene=TGFBR3
XRCC5	X-Ray Repair Cross Complementing 5	Protein Coding	47	GC02P216107	6.543950081	https://www.genecards.org/cgi-bin/carddisp.pl?gene=XRCC5
SIRT6	Sirtuin 6	Protein Coding	47	GC19M004174	6.542826653	https://www.genecards.org/cgi-bin/carddisp.pl?gene=SIRT6
APOC2	Apolipoprotein C2	Protein Coding	46	GC19P069971	6.538912773	https://www.genecards.org/cgi-bin/carddisp.pl?gene=APOC2
PIM1	Pim-1 Proto-Oncogene, Serine/Threonine Kinase	Protein Coding	52	GC06P087916	6.537662506	https://www.genecards.org/cgi-bin/carddisp.pl?gene=PIM1
S100A4	S100 Calcium Binding Protein A4	Protein Coding	48	GC01M153543	6.536929131	https://www.genecards.org/cgi-bin/carddisp.pl?gene=S100A4
TNXA	Tenascin XA (Pseudogene)	Pseudogene	23	GC06M069230	6.53554821	https://www.genecards.org/cgi-bin/carddisp.pl?gene=TNXA
S100A6	S100 Calcium Binding Protein A6	Protein Coding	44	GC01M153565	6.531029224	https://www.genecards.org/cgi-bin/carddisp.pl?gene=S100A6
DNMT3B	DNA Methyltransferase 3 Beta	Protein Coding	53	GC20P032762	6.526686668	https://www.genecards.org/cgi-bin/carddisp.pl?gene=DNMT3B
NGFR	Nerve Growth Factor Receptor	Protein Coding	50	GC17P049495	6.515962124	https://www.genecards.org/cgi-bin/carddisp.pl?gene=NGFR
IGFBP7	Insulin Like Growth Factor Binding Protein 7	Protein Coding	49	GC04M057030	6.510534286	https://www.genecards.org/cgi-bin/carddisp.pl?gene=IGFBP7
CASP4	Caspase 4	Protein Coding	49	GC11M104942	6.503621101	https://www.genecards.org/cgi-bin/carddisp.pl?gene=CASP4
CDK5	Cyclin Dependent Kinase 5	Protein Coding	55	GC07M151053	6.499858856	https://www.genecards.org/cgi-bin/carddisp.pl?gene=CDK5
MIR130A	MicroRNA 130a	RNA Gene	23	GC11P057641	6.495363235	https://www.genecards.org/cgi-bin/carddisp.pl?gene=MIR130A
MIR365A	MicroRNA 365a	RNA Gene	21	GC16P014309	6.493515015	https://www.genecards.org/cgi-bin/carddisp.pl?gene=MIR365A
CACNA1A	Calcium Voltage-Gated Channel Subunit Alpha1 A	Protein Coding	51	GC19M013206	6.486480713	https://www.genecards.org/cgi-bin/carddisp.pl?gene=CACNA1A
ACTA1	Actin Alpha 1, Skeletal Muscle	Protein Coding	51	GC01M229584	6.485057354	https://www.genecards.org/cgi-bin/carddisp.pl?gene=ACTA1
SIRT2	Sirtuin 2	Protein Coding	50	GC19M038878	6.481979847	https://www.genecards.org/cgi-bin/carddisp.pl?gene=SIRT2
ANK2	Ankyrin 2	Protein Coding	44	GC04P112709	6.478471756	https://www.genecards.org/cgi-bin/carddisp.pl?gene=ANK2
GNB1	G Protein Subunit Beta 1	Protein Coding	47	GC01M001785	6.47188282	https://www.genecards.org/cgi-bin/carddisp.pl?gene=GNB1
XRCC4	X-Ray Repair Cross Complementing 4	Protein Coding	45	GC05P083077	6.461789608	https://www.genecards.org/cgi-bin/carddisp.pl?gene=XRCC4
SYNGAP1	Synaptic Ras GTPase Activating Protein 1	Protein Coding	50	GC06P087818	6.461114407	https://www.genecards.org/cgi-bin/carddisp.pl?gene=SYNGAP1
SLC40A1	Solute Carrier Family 40 Member 1	Protein Coding	48	GC02M189560	6.460468769	https://www.genecards.org/cgi-bin/carddisp.pl?gene=SLC40A1
INPP5E	Inositol Polyphosphate-5-Phosphatase E	Protein Coding	46	GC09M136428	6.458377838	https://www.genecards.org/cgi-bin/carddisp.pl?gene=INPP5E
CYLD	CYLD Lysine 63 Deubiquitinase	Protein Coding	51	GC16P050742	6.458186626	https://www.genecards.org/cgi-bin/carddisp.pl?gene=CYLD
TACR1	Tachykinin Receptor 1	Protein Coding	48	GC02M075162	6.457175255	https://www.genecards.org/cgi-bin/carddisp.pl?gene=TACR1
KLF5	KLF Transcription Factor 5	Protein Coding	47	GC13P073054	6.454050064	https://www.genecards.org/cgi-bin/carddisp.pl?gene=KLF5
MSH2	MutS Homolog 2	Protein Coding	52	GC02P047403	6.447900772	https://www.genecards.org/cgi-bin/carddisp.pl?gene=MSH2
EOGT	EGF Domain Specific O-Linked N-Acetylglucosamine Transferase	Protein Coding	41	GC03M068975	6.433551311	https://www.genecards.org/cgi-bin/carddisp.pl?gene=EOGT
NODAL	Nodal Growth Differentiation Factor	Protein Coding	46	GC10M070431	6.432230949	https://www.genecards.org/cgi-bin/carddisp.pl?gene=NODAL
ITGA5	Integrin Subunit Alpha 5	Protein Coding	52	GC12M054977	6.429755211	https://www.genecards.org/cgi-bin/carddisp.pl?gene=ITGA5
SESN2	Sestrin 2	Protein Coding	40	GC01P028290	6.420908928	https://www.genecards.org/cgi-bin/carddisp.pl?gene=SESN2
MIR371A	MicroRNA 371a	RNA Gene	19	GC19P053787	6.417976856	https://www.genecards.org/cgi-bin/carddisp.pl?gene=MIR371A
MMP13	Matrix Metallopeptidase 13	Protein Coding	54	GC11M102942	6.411511898	https://www.genecards.org/cgi-bin/carddisp.pl?gene=MMP13
SOX10	SRY-Box Transcription Factor 10	Protein Coding	48	GC22M060963	6.409221649	https://www.genecards.org/cgi-bin/carddisp.pl?gene=SOX10
HOXD13	Homeobox D13	Protein Coding	43	GC02P176092	6.408287048	https://www.genecards.org/cgi-bin/carddisp.pl?gene=HOXD13
LAMP2	Lysosomal Associated Membrane Protein 2	Protein Coding	46	GC0XM120426	6.407271862	https://www.genecards.org/cgi-bin/carddisp.pl?gene=LAMP2
ANO5	Anoctamin 5	Protein Coding	43	GC11P021799	6.402656555	https://www.genecards.org/cgi-bin/carddisp.pl?gene=ANO5
EWSR1	EWS RNA Binding Protein 1	Protein Coding	47	GC22P040495	6.398535728	https://www.genecards.org/cgi-bin/carddisp.pl?gene=EWSR1
SPTBN1	Spectrin Beta, Non-Erythrocytic 1	Protein Coding	48	GC02P054456	6.39715004	https://www.genecards.org/cgi-bin/carddisp.pl?gene=SPTBN1
CREB3L1	CAMP Responsive Element Binding Protein 3 Like 1	Protein Coding	45	GC11P046565	6.386202812	https://www.genecards.org/cgi-bin/carddisp.pl?gene=CREB3L1
IL7R	Interleukin 7 Receptor	Protein Coding	48	GC05P035852	6.383810997	https://www.genecards.org/cgi-bin/carddisp.pl?gene=IL7R
MITF	Melanocyte Inducing Transcription Factor	Protein Coding	50	GC03P069788	6.382704258	https://www.genecards.org/cgi-bin/carddisp.pl?gene=MITF
BAG6	BAG Cochaperone 6	Protein Coding	39	GC06M031639	6.378453255	https://www.genecards.org/cgi-bin/carddisp.pl?gene=BAG6
CELSR1	Cadherin EGF LAG Seven-Pass G-Type Receptor 1	Protein Coding	45	GC22M046360	6.37687397	https://www.genecards.org/cgi-bin/carddisp.pl?gene=CELSR1
MIR520A	MicroRNA 520a	RNA Gene	20	GC19P053690	6.376042843	https://www.genecards.org/cgi-bin/carddisp.pl?gene=MIR520A
COG2	Component Of Oligomeric Golgi Complex 2	Protein Coding	43	GC01P230642	6.375754833	https://www.genecards.org/cgi-bin/carddisp.pl?gene=COG2
GHRH	Growth Hormone Releasing Hormone	Protein Coding	40	GC20M037251	6.372596741	https://www.genecards.org/cgi-bin/carddisp.pl?gene=GHRH
RAP1A	RAP1A, Member Of RAS Oncogene Family	Protein Coding	47	GC01P111542	6.37037611	https://www.genecards.org/cgi-bin/carddisp.pl?gene=RAP1A
SERPINA7	Serpin Family A Member 7	Protein Coding	43	GC0XM106032	6.368681908	https://www.genecards.org/cgi-bin/carddisp.pl?gene=SERPINA7
LOC112543448	Sharpr-MPRA Regulatory Region 9902	Biological Region	4	GC19P012681	6.368611336	https://www.genecards.org/cgi-bin/carddisp.pl?gene=LOC112543448
SLIT2	Slit Guidance Ligand 2	Protein Coding	47	GC04P020287	6.366397381	https://www.genecards.org/cgi-bin/carddisp.pl?gene=SLIT2
ITIH4	Inter-Alpha-Trypsin Inhibitor Heavy Chain 4	Protein Coding	45	GC03M052812	6.365334511	https://www.genecards.org/cgi-bin/carddisp.pl?gene=ITIH4
MIR33A	MicroRNA 33a	RNA Gene	21	GC22P041900	6.363309383	https://www.genecards.org/cgi-bin/carddisp.pl?gene=MIR33A
CD177	CD177 Molecule	Protein Coding	41	GC19P043353	6.362718105	https://www.genecards.org/cgi-bin/carddisp.pl?gene=CD177
SLC27A4	Solute Carrier Family 27 Member 4	Protein Coding	47	GC09P128340	6.359892845	https://www.genecards.org/cgi-bin/carddisp.pl?gene=SLC27A4
TNFRSF12A	TNF Receptor Superfamily Member 12A	Protein Coding	44	GC16P003018	6.355955601	https://www.genecards.org/cgi-bin/carddisp.pl?gene=TNFRSF12A
PTPA	Protein Phosphatase 2 Phosphatase Activator	Protein Coding	44	GC09P129111	6.355573654	https://www.genecards.org/cgi-bin/carddisp.pl?gene=PTPA
AXL	AXL Receptor Tyrosine Kinase	Protein Coding	55	GC19P041219	6.352553368	https://www.genecards.org/cgi-bin/carddisp.pl?gene=AXL
P2RX7	Purinergic Receptor P2X 7	Protein Coding	50	GC12P126599	6.347249985	https://www.genecards.org/cgi-bin/carddisp.pl?gene=P2RX7
CD86	CD86 Molecule	Protein Coding	46	GC03P122055	6.344156265	https://www.genecards.org/cgi-bin/carddisp.pl?gene=CD86
PLOD1	Procollagen-Lysine,2-Oxoglutarate 5-Dioxygenase 1	Protein Coding	47	GC01P011934	6.344077587	https://www.genecards.org/cgi-bin/carddisp.pl?gene=PLOD1
REST	RE1 Silencing Transcription Factor	Protein Coding	45	GC04P056907	6.343307495	https://www.genecards.org/cgi-bin/carddisp.pl?gene=REST
IL27	Interleukin 27	Protein Coding	40	GC16M037582	6.337753296	https://www.genecards.org/cgi-bin/carddisp.pl?gene=IL27
HERC2	HECT And RLD Domain Containing E3 Ubiquitin Protein Ligase 2	Protein Coding	48	GC15M028111	6.336551189	https://www.genecards.org/cgi-bin/carddisp.pl?gene=HERC2
MYB	MYB Proto-Oncogene, Transcription Factor	Protein Coding	51	GC06P135180	6.336037159	https://www.genecards.org/cgi-bin/carddisp.pl?gene=MYB
SHOC2	SHOC2 Leucine Rich Repeat Scaffold Protein	Protein Coding	43	GC10P110919	6.335407257	https://www.genecards.org/cgi-bin/carddisp.pl?gene=SHOC2
MLH1	MutL Homolog 1	Protein Coding	51	GC03P036993	6.334617615	https://www.genecards.org/cgi-bin/carddisp.pl?gene=MLH1
CXCL16	C-X-C Motif Chemokine Ligand 16	Protein Coding	42	GC17M004733	6.333439827	https://www.genecards.org/cgi-bin/carddisp.pl?gene=CXCL16
IL32	Interleukin 32	Protein Coding	40	GC16P012726	6.328846931	https://www.genecards.org/cgi-bin/carddisp.pl?gene=IL32
GHSR	Growth Hormone Secretagogue Receptor	Protein Coding	50	GC03M172443	6.328505516	https://www.genecards.org/cgi-bin/carddisp.pl?gene=GHSR
C1QBP	Complement C1q Binding Protein	Protein Coding	47	GC17M005432	6.321671963	https://www.genecards.org/cgi-bin/carddisp.pl?gene=C1QBP
MIR200C	MicroRNA 200c	RNA Gene	26	GC12P022384	6.319332123	https://www.genecards.org/cgi-bin/carddisp.pl?gene=MIR200C
MPZ	Myelin Protein Zero	Protein Coding	48	GC01M161304	6.316687584	https://www.genecards.org/cgi-bin/carddisp.pl?gene=MPZ
SLC51B	Solute Carrier Family 51 Subunit Beta	Protein Coding	37	GC15P120460	6.313076973	https://www.genecards.org/cgi-bin/carddisp.pl?gene=SLC51B
MIR29B1	MicroRNA 29b-1	RNA Gene	23	GC07M130877	6.309792042	https://www.genecards.org/cgi-bin/carddisp.pl?gene=MIR29B1
NFKB2	Nuclear Factor Kappa B Subunit 2	Protein Coding	54	GC10P102394	6.30509758	https://www.genecards.org/cgi-bin/carddisp.pl?gene=NFKB2
DNASE1	Deoxyribonuclease 1	Protein Coding	45	GC16P003611	6.304687023	https://www.genecards.org/cgi-bin/carddisp.pl?gene=DNASE1
KEAP1	Kelch Like ECH Associated Protein 1	Protein Coding	51	GC19M010486	6.301903725	https://www.genecards.org/cgi-bin/carddisp.pl?gene=KEAP1
FNDC5	Fibronectin Type III Domain Containing 5	Protein Coding	40	GC01M033216	6.298220158	https://www.genecards.org/cgi-bin/carddisp.pl?gene=FNDC5
MT-CO2	Mitochondrially Encoded Cytochrome C Oxidase II	Protein Coding	35	GCMTP007587	6.297921181	https://www.genecards.org/cgi-bin/carddisp.pl?gene=MT-CO2
SOST	Sclerostin	Protein Coding	49	GC17M043753	6.296548843	https://www.genecards.org/cgi-bin/carddisp.pl?gene=SOST
DHCR7	7-Dehydrocholesterol Reductase	Protein Coding	49	GC11M071428	6.292719841	https://www.genecards.org/cgi-bin/carddisp.pl?gene=DHCR7
HNRNPA1	Heterogeneous Nuclear Ribonucleoprotein A1	Protein Coding	50	GC12P054280	6.282970428	https://www.genecards.org/cgi-bin/carddisp.pl?gene=HNRNPA1
CLOCK	Clock Circadian Regulator	Protein Coding	47	GC04M055427	6.280704498	https://www.genecards.org/cgi-bin/carddisp.pl?gene=CLOCK
IFT140	Intraflagellar Transport 140	Protein Coding	43	GC16M007518	6.278190136	https://www.genecards.org/cgi-bin/carddisp.pl?gene=IFT140
PRKAB1	Protein Kinase AMP-Activated Non-Catalytic Subunit Beta 1	Protein Coding	49	GC12P119632	6.275557995	https://www.genecards.org/cgi-bin/carddisp.pl?gene=PRKAB1
C5AR1	Complement C5a Receptor 1	Protein Coding	47	GC19P047290	6.273005009	https://www.genecards.org/cgi-bin/carddisp.pl?gene=C5AR1
GC	GC Vitamin D Binding Protein	Protein Coding	47	GC04M071741	6.272436142	https://www.genecards.org/cgi-bin/carddisp.pl?gene=GC
GLUL	Glutamate-Ammonia Ligase	Protein Coding	51	GC01M182378	6.272188187	https://www.genecards.org/cgi-bin/carddisp.pl?gene=GLUL
MMP12	Matrix Metallopeptidase 12	Protein Coding	50	GC11M102862	6.271202564	https://www.genecards.org/cgi-bin/carddisp.pl?gene=MMP12
PLN	Phospholamban	Protein Coding	47	GC06P118548	6.263156414	https://www.genecards.org/cgi-bin/carddisp.pl?gene=PLN
GREM1	Gremlin 1, DAN Family BMP Antagonist	Protein Coding	45	GC15P044385	6.260987282	https://www.genecards.org/cgi-bin/carddisp.pl?gene=GREM1
SFTPA2	Surfactant Protein A2	Protein Coding	41	GC10M082044	6.260240555	https://www.genecards.org/cgi-bin/carddisp.pl?gene=SFTPA2
MYCN	MYCN Proto-Oncogene, BHLH Transcription Factor	Protein Coding	50	GC02P015949	6.25723505	https://www.genecards.org/cgi-bin/carddisp.pl?gene=MYCN
NFIX	Nuclear Factor I X	Protein Coding	45	GC19P014512	6.251348019	https://www.genecards.org/cgi-bin/carddisp.pl?gene=NFIX
RLN1	Relaxin 1	Protein Coding	40	GC09M005334	6.24716568	https://www.genecards.org/cgi-bin/carddisp.pl?gene=RLN1
AGRN	Agrin	Protein Coding	47	GC01P001020	6.239567757	https://www.genecards.org/cgi-bin/carddisp.pl?gene=AGRN
CEP131	Centrosomal Protein 131	Protein Coding	36	GC17M081189	6.23825264	https://www.genecards.org/cgi-bin/carddisp.pl?gene=CEP131
SFTPA1	Surfactant Protein A1	Protein Coding	46	GC10P094450	6.23486042	https://www.genecards.org/cgi-bin/carddisp.pl?gene=SFTPA1
CARD14	Caspase Recruitment Domain Family Member 14	Protein Coding	44	GC17P080170	6.234819412	https://www.genecards.org/cgi-bin/carddisp.pl?gene=CARD14
SOAT1	Sterol O-Acyltransferase 1	Protein Coding	47	GC01P179262	6.233114243	https://www.genecards.org/cgi-bin/carddisp.pl?gene=SOAT1
JUNB	JunB Proto-Oncogene, AP-1 Transcription Factor Subunit	Protein Coding	44	GC19P012791	6.230147362	https://www.genecards.org/cgi-bin/carddisp.pl?gene=JUNB
C4B	Complement C4B (Chido Blood Group)	Protein Coding	45	GC06P032014	6.230127335	https://www.genecards.org/cgi-bin/carddisp.pl?gene=C4B
FAAH	Fatty Acid Amide Hydrolase	Protein Coding	50	GC01P046394	6.228074074	https://www.genecards.org/cgi-bin/carddisp.pl?gene=FAAH
CAPN1	Calpain 1	Protein Coding	53	GC11P070408	6.225139141	https://www.genecards.org/cgi-bin/carddisp.pl?gene=CAPN1
SRD5A1	Steroid 5 Alpha-Reductase 1	Protein Coding	47	GC05P006633	6.223540306	https://www.genecards.org/cgi-bin/carddisp.pl?gene=SRD5A1
CACNA1B	Calcium Voltage-Gated Channel Subunit Alpha1 B	Protein Coding	52	GC09P137877	6.223487854	https://www.genecards.org/cgi-bin/carddisp.pl?gene=CACNA1B
FTH1	Ferritin Heavy Chain 1	Protein Coding	52	GC11M061959	6.2169137	https://www.genecards.org/cgi-bin/carddisp.pl?gene=FTH1
MST1	Macrophage Stimulating 1	Protein Coding	48	GC03M049683	6.213824272	https://www.genecards.org/cgi-bin/carddisp.pl?gene=MST1
ASL	Argininosuccinate Lyase	Protein Coding	48	GC07P066075	6.21296978	https://www.genecards.org/cgi-bin/carddisp.pl?gene=ASL
TOR1A	Torsin Family 1 Member A	Protein Coding	48	GC09M129812	6.212166786	https://www.genecards.org/cgi-bin/carddisp.pl?gene=TOR1A
PYCARD	PYD And CARD Domain Containing	Protein Coding	44	GC16M031201	6.21044445	https://www.genecards.org/cgi-bin/carddisp.pl?gene=PYCARD
CPOX	Coproporphyrinogen Oxidase	Protein Coding	47	GC03M098576	6.209639549	https://www.genecards.org/cgi-bin/carddisp.pl?gene=CPOX
TBX2	T-Box Transcription Factor 2	Protein Coding	47	GC17P061399	6.209046364	https://www.genecards.org/cgi-bin/carddisp.pl?gene=TBX2
RTEL1	Regulator Of Telomere Elongation Helicase 1	Protein Coding	43	GC20P063658	6.206679344	https://www.genecards.org/cgi-bin/carddisp.pl?gene=RTEL1
S1PR1	Sphingosine-1-Phosphate Receptor 1	Protein Coding	47	GC01P101236	6.203238487	https://www.genecards.org/cgi-bin/carddisp.pl?gene=S1PR1
CYB5A	Cytochrome B5 Type A	Protein Coding	45	GC18M074250	6.201213837	https://www.genecards.org/cgi-bin/carddisp.pl?gene=CYB5A
SORL1	Sortilin Related Receptor 1	Protein Coding	48	GC11P121452	6.192399979	https://www.genecards.org/cgi-bin/carddisp.pl?gene=SORL1
HMGA2	High Mobility Group AT-Hook 2	Protein Coding	45	GC12P065824	6.185601711	https://www.genecards.org/cgi-bin/carddisp.pl?gene=HMGA2
SRY	Sex Determining Region Y	Protein Coding	40	GC0YM002698	6.180398464	https://www.genecards.org/cgi-bin/carddisp.pl?gene=SRY
ANGPTL6	Angiopoietin Like 6	Protein Coding	42	GC19M010092	6.17768383	https://www.genecards.org/cgi-bin/carddisp.pl?gene=ANGPTL6
TJP1	Tight Junction Protein 1	Protein Coding	46	GC15M029699	6.173200607	https://www.genecards.org/cgi-bin/carddisp.pl?gene=TJP1
MIR18A	MicroRNA 18a	RNA Gene	22	GC13P091571	6.172065258	https://www.genecards.org/cgi-bin/carddisp.pl?gene=MIR18A
CCN3	Cellular Communication Network Factor 3	Protein Coding	41	GC08P119416	6.169846535	https://www.genecards.org/cgi-bin/carddisp.pl?gene=CCN3
PTGDR2	Prostaglandin D2 Receptor 2	Protein Coding	45	GC11M060850	6.169311523	https://www.genecards.org/cgi-bin/carddisp.pl?gene=PTGDR2
GARS1	Glycyl-TRNA Synthetase 1	Protein Coding	47	GC07P030580	6.166947365	https://www.genecards.org/cgi-bin/carddisp.pl?gene=GARS1
SLC22A2	Solute Carrier Family 22 Member 2	Protein Coding	47	GC06M160192	6.159818649	https://www.genecards.org/cgi-bin/carddisp.pl?gene=SLC22A2
VASH1	Vasohibin 1	Protein Coding	40	GC14P076761	6.155554771	https://www.genecards.org/cgi-bin/carddisp.pl?gene=VASH1
PAX3	Paired Box 3	Protein Coding	48	GC02M222199	6.152505398	https://www.genecards.org/cgi-bin/carddisp.pl?gene=PAX3
SDHAF2	Succinate Dehydrogenase Complex Assembly Factor 2	Protein Coding	44	GC11P061430	6.146560192	https://www.genecards.org/cgi-bin/carddisp.pl?gene=SDHAF2
WDR19	WD Repeat Domain 19	Protein Coding	40	GC04P039184	6.146220207	https://www.genecards.org/cgi-bin/carddisp.pl?gene=WDR19
TTC21B	Tetratricopeptide Repeat Domain 21B	Protein Coding	41	GC02M165905	6.13829422	https://www.genecards.org/cgi-bin/carddisp.pl?gene=TTC21B
FMO3	Flavin Containing Dimethylaniline Monoxygenase 3	Protein Coding	49	GC01P171090	6.135812283	https://www.genecards.org/cgi-bin/carddisp.pl?gene=FMO3
PLAG1	PLAG1 Zinc Finger	Protein Coding	43	GC08M056369	6.131811142	https://www.genecards.org/cgi-bin/carddisp.pl?gene=PLAG1
GATA3	GATA Binding Protein 3	Protein Coding	51	GC10P008045	6.130475521	https://www.genecards.org/cgi-bin/carddisp.pl?gene=GATA3
AOC3	Amine Oxidase Copper Containing 3	Protein Coding	48	GC17P042851	6.126111031	https://www.genecards.org/cgi-bin/carddisp.pl?gene=AOC3
PPOX	Protoporphyrinogen Oxidase	Protein Coding	46	GC01P161731	6.122135162	https://www.genecards.org/cgi-bin/carddisp.pl?gene=PPOX
PIN1	Peptidylprolyl Cis/Trans Isomerase, NIMA-Interacting 1	Protein Coding	50	GC19P009835	6.116489887	https://www.genecards.org/cgi-bin/carddisp.pl?gene=PIN1
CCL8	C-C Motif Chemokine Ligand 8	Protein Coding	44	GC17P034319	6.115653038	https://www.genecards.org/cgi-bin/carddisp.pl?gene=CCL8
IRF4	Interferon Regulatory Factor 4	Protein Coding	45	GC06P000391	6.110705376	https://www.genecards.org/cgi-bin/carddisp.pl?gene=IRF4
ALOX15	Arachidonate 15-Lipoxygenase	Protein Coding	48	GC17M004630	6.10526228	https://www.genecards.org/cgi-bin/carddisp.pl?gene=ALOX15
MSR1	Macrophage Scavenger Receptor 1	Protein Coding	48	GC08M016107	6.103308678	https://www.genecards.org/cgi-bin/carddisp.pl?gene=MSR1
ERG	ETS Transcription Factor ERG	Protein Coding	48	GC21M038367	6.097929955	https://www.genecards.org/cgi-bin/carddisp.pl?gene=ERG
TLR5	Toll Like Receptor 5	Protein Coding	48	GC01M223109	6.095975876	https://www.genecards.org/cgi-bin/carddisp.pl?gene=TLR5
LAMC2	Laminin Subunit Gamma 2	Protein Coding	50	GC01P183186	6.095937729	https://www.genecards.org/cgi-bin/carddisp.pl?gene=LAMC2
SREBF2	Sterol Regulatory Element Binding Transcription Factor 2	Protein Coding	44	GC22P041833	6.095273018	https://www.genecards.org/cgi-bin/carddisp.pl?gene=SREBF2
BSND	Barttin CLCNK Type Accessory Subunit Beta	Protein Coding	42	GC01P054998	6.091785431	https://www.genecards.org/cgi-bin/carddisp.pl?gene=BSND
OGA	O-GlcNAcase	Protein Coding	42	GC10M101785	6.075167656	https://www.genecards.org/cgi-bin/carddisp.pl?gene=OGA
EIF4G1	Eukaryotic Translation Initiation Factor 4 Gamma 1	Protein Coding	50	GC03P184314	6.074854374	https://www.genecards.org/cgi-bin/carddisp.pl?gene=EIF4G1
MUC16	Mucin 16, Cell Surface Associated	Protein Coding	40	GC19M008848	6.074455261	https://www.genecards.org/cgi-bin/carddisp.pl?gene=MUC16
CRYAB	Crystallin Alpha B	Protein Coding	48	GC11M111908	6.062206268	https://www.genecards.org/cgi-bin/carddisp.pl?gene=CRYAB
SCN2B	Sodium Voltage-Gated Channel Beta Subunit 2	Protein Coding	48	GC11M118163	6.058895588	https://www.genecards.org/cgi-bin/carddisp.pl?gene=SCN2B
CCR1	C-C Motif Chemokine Receptor 1	Protein Coding	48	GC03M046218	6.057350159	https://www.genecards.org/cgi-bin/carddisp.pl?gene=CCR1
TYMS	Thymidylate Synthetase	Protein Coding	51	GC18P000657	6.051389217	https://www.genecards.org/cgi-bin/carddisp.pl?gene=TYMS
NDE1	NudE Neurodevelopment Protein 1	Protein Coding	44	GC16P017762	6.049598694	https://www.genecards.org/cgi-bin/carddisp.pl?gene=NDE1
RHOD	Ras Homolog Family Member D	Protein Coding	40	GC11P070573	6.045217037	https://www.genecards.org/cgi-bin/carddisp.pl?gene=RHOD
BMP10	Bone Morphogenetic Protein 10	Protein Coding	43	GC02M068865	6.043178558	https://www.genecards.org/cgi-bin/carddisp.pl?gene=BMP10
GCLC	Glutamate-Cysteine Ligase Catalytic Subunit	Protein Coding	47	GC06M053497	6.041722298	https://www.genecards.org/cgi-bin/carddisp.pl?gene=GCLC
SUCNR1	Succinate Receptor 1	Protein Coding	41	GC03P151873	6.039009571	https://www.genecards.org/cgi-bin/carddisp.pl?gene=SUCNR1
AKR1A1	Aldo-Keto Reductase Family 1 Member A1	Protein Coding	47	GC01P045550	6.031857014	https://www.genecards.org/cgi-bin/carddisp.pl?gene=AKR1A1
CCL24	C-C Motif Chemokine Ligand 24	Protein Coding	42	GC07M076931	6.027274609	https://www.genecards.org/cgi-bin/carddisp.pl?gene=CCL24
VAC14	VAC14 Component Of PIKFYVE Complex	Protein Coding	45	GC16M070988	6.025316238	https://www.genecards.org/cgi-bin/carddisp.pl?gene=VAC14
ADORA2B	Adenosine A2b Receptor	Protein Coding	50	GC17P017755	6.020600319	https://www.genecards.org/cgi-bin/carddisp.pl?gene=ADORA2B
MAPK7	Mitogen-Activated Protein Kinase 7	Protein Coding	50	GC17P057561	6.017661095	https://www.genecards.org/cgi-bin/carddisp.pl?gene=MAPK7
EPPIN	Epididymal Peptidase Inhibitor	Protein Coding	37	GC20M045635	6.01299572	https://www.genecards.org/cgi-bin/carddisp.pl?gene=EPPIN
SLC25A5	Solute Carrier Family 25 Member 5	Protein Coding	45	GC0XP119468	6.008105278	https://www.genecards.org/cgi-bin/carddisp.pl?gene=SLC25A5
UBE3A	Ubiquitin Protein Ligase E3A	Protein Coding	50	GC15M025333	6.007701397	https://www.genecards.org/cgi-bin/carddisp.pl?gene=UBE3A
GFRA1	GDNF Family Receptor Alpha 1	Protein Coding	49	GC10M116056	6.006718159	https://www.genecards.org/cgi-bin/carddisp.pl?gene=GFRA1
FADS1	Fatty Acid Desaturase 1	Protein Coding	46	GC11M061799	6.0046134	https://www.genecards.org/cgi-bin/carddisp.pl?gene=FADS1
KISS1R	KISS1 Receptor	Protein Coding	51	GC19P000917	6.003664017	https://www.genecards.org/cgi-bin/carddisp.pl?gene=KISS1R
COL18A1	Collagen Type XVIII Alpha 1 Chain	Protein Coding	49	GC21P045405	6.001067162	https://www.genecards.org/cgi-bin/carddisp.pl?gene=COL18A1
XRCC3	X-Ray Repair Cross Complementing 3	Protein Coding	45	GC14M103697	6.00046587	https://www.genecards.org/cgi-bin/carddisp.pl?gene=XRCC3
VGF	VGF Nerve Growth Factor Inducible	Protein Coding	41	GC07M101162	5.997702122	https://www.genecards.org/cgi-bin/carddisp.pl?gene=VGF
ANKLE2	Ankyrin Repeat And LEM Domain Containing 2	Protein Coding	41	GC12M132725	5.983924866	https://www.genecards.org/cgi-bin/carddisp.pl?gene=ANKLE2
SRSF2	Serine And Arginine Rich Splicing Factor 2	Protein Coding	43	GC17M076734	5.983902931	https://www.genecards.org/cgi-bin/carddisp.pl?gene=SRSF2
ARRB2	Arrestin Beta 2	Protein Coding	48	GC17P004711	5.983221054	https://www.genecards.org/cgi-bin/carddisp.pl?gene=ARRB2
DUSP2	Dual Specificity Phosphatase 2	Protein Coding	43	GC02M098496	5.978858948	https://www.genecards.org/cgi-bin/carddisp.pl?gene=DUSP2
CFL1	Cofilin 1	Protein Coding	48	GC11M065823	5.978125095	https://www.genecards.org/cgi-bin/carddisp.pl?gene=CFL1
ACAN	Aggrecan	Protein Coding	48	GC15P121030	5.973299503	https://www.genecards.org/cgi-bin/carddisp.pl?gene=ACAN
PRSS8	Serine Protease 8	Protein Coding	47	GC16M037886	5.966609955	https://www.genecards.org/cgi-bin/carddisp.pl?gene=PRSS8
DMPK	DM1 Protein Kinase	Protein Coding	51	GC19M045769	5.966516972	https://www.genecards.org/cgi-bin/carddisp.pl?gene=DMPK
CNR2	Cannabinoid Receptor 2	Protein Coding	47	GC01M023870	5.964791298	https://www.genecards.org/cgi-bin/carddisp.pl?gene=CNR2
EZR	Ezrin	Protein Coding	48	GC06M158765	5.964285374	https://www.genecards.org/cgi-bin/carddisp.pl?gene=EZR
RTF1	RTF1 Homolog, Paf1/RNA Polymerase II Complex Component	Protein Coding	39	GC15P044690	5.962862968	https://www.genecards.org/cgi-bin/carddisp.pl?gene=RTF1
NOD1	Nucleotide Binding Oligomerization Domain Containing 1	Protein Coding	45	GC07M030424	5.959400654	https://www.genecards.org/cgi-bin/carddisp.pl?gene=NOD1
OGN	Osteoglycin	Protein Coding	43	GC09M092383	5.95619297	https://www.genecards.org/cgi-bin/carddisp.pl?gene=OGN
RPTOR	Regulatory Associated Protein Of MTOR Complex 1	Protein Coding	47	GC17P080544	5.95139122	https://www.genecards.org/cgi-bin/carddisp.pl?gene=RPTOR
FRAXA	Fragile Site, Folic Acid Type, Rare, Fra(X)(Q27.3) A	Biological Region	8	GC0XP147954	5.950065136	https://www.genecards.org/cgi-bin/carddisp.pl?gene=FRAXA
MIR181B1	MicroRNA 181b-1	RNA Gene	22	GC01M198858	5.948615551	https://www.genecards.org/cgi-bin/carddisp.pl?gene=MIR181B1
EXT2	Exostosin Glycosyltransferase 2	Protein Coding	47	GC11P044095	5.947051048	https://www.genecards.org/cgi-bin/carddisp.pl?gene=EXT2
KCTD1	Potassium Channel Tetramerization Domain Containing 1	Protein Coding	42	GC18M026454	5.946688652	https://www.genecards.org/cgi-bin/carddisp.pl?gene=KCTD1
UGT1A6	UDP Glucuronosyltransferase Family 1 Member A6	Protein Coding	44	GC02P233691	5.941885948	https://www.genecards.org/cgi-bin/carddisp.pl?gene=UGT1A6
TCF3	Transcription Factor 3	Protein Coding	47	GC19M001609	5.936789513	https://www.genecards.org/cgi-bin/carddisp.pl?gene=TCF3
SLC22A5	Solute Carrier Family 22 Member 5	Protein Coding	49	GC05P132369	5.935477257	https://www.genecards.org/cgi-bin/carddisp.pl?gene=SLC22A5
PAH	Phenylalanine Hydroxylase	Protein Coding	51	GC12M102836	5.931364536	https://www.genecards.org/cgi-bin/carddisp.pl?gene=PAH
NEB	Nebulin	Protein Coding	43	GC02M151485	5.929297447	https://www.genecards.org/cgi-bin/carddisp.pl?gene=NEB
HBG1	Hemoglobin Subunit Gamma 1	Protein Coding	42	GC11M006668	5.928875446	https://www.genecards.org/cgi-bin/carddisp.pl?gene=HBG1
MIR539	MicroRNA 539	RNA Gene	20	GC14P110458	5.925471783	https://www.genecards.org/cgi-bin/carddisp.pl?gene=MIR539
NDRG1	N-Myc Downstream Regulated 1	Protein Coding	48	GC08M133237	5.925337791	https://www.genecards.org/cgi-bin/carddisp.pl?gene=NDRG1
ST3GAL4	ST3 Beta-Galactoside Alpha-2,3-Sialyltransferase 4	Protein Coding	45	GC11P126355	5.922365189	https://www.genecards.org/cgi-bin/carddisp.pl?gene=ST3GAL4
KRIT1	KRIT1 Ankyrin Repeat Containing	Protein Coding	44	GC07M092198	5.920892715	https://www.genecards.org/cgi-bin/carddisp.pl?gene=KRIT1
EPHA3	EPH Receptor A3	Protein Coding	49	GC03P089077	5.919161797	https://www.genecards.org/cgi-bin/carddisp.pl?gene=EPHA3
MIR206	MicroRNA 206	RNA Gene	22	GC06P052144	5.917053223	https://www.genecards.org/cgi-bin/carddisp.pl?gene=MIR206
BMP15	Bone Morphogenetic Protein 15	Protein Coding	44	GC0XP050910	5.907987595	https://www.genecards.org/cgi-bin/carddisp.pl?gene=BMP15
UBC	Ubiquitin C	Protein Coding	45	GC12M124911	5.907399178	https://www.genecards.org/cgi-bin/carddisp.pl?gene=UBC
BRD4	Bromodomain Containing 4	Protein Coding	51	GC19M015236	5.902304649	https://www.genecards.org/cgi-bin/carddisp.pl?gene=BRD4
MIR93	MicroRNA 93	RNA Gene	23	GC07M102066	5.901090622	https://www.genecards.org/cgi-bin/carddisp.pl?gene=MIR93
BIN1	Bridging Integrator 1	Protein Coding	48	GC02M127048	5.899256229	https://www.genecards.org/cgi-bin/carddisp.pl?gene=BIN1
UGT1A9	UDP Glucuronosyltransferase Family 1 Member A9	Protein Coding	47	GC02P233671	5.897660732	https://www.genecards.org/cgi-bin/carddisp.pl?gene=UGT1A9
NR4A3	Nuclear Receptor Subfamily 4 Group A Member 3	Protein Coding	45	GC09P099821	5.896788597	https://www.genecards.org/cgi-bin/carddisp.pl?gene=NR4A3
FABP2	Fatty Acid Binding Protein 2	Protein Coding	44	GC04M119317	5.894886971	https://www.genecards.org/cgi-bin/carddisp.pl?gene=FABP2
PRKAR1B	Protein Kinase CAMP-Dependent Type I Regulatory Subunit Beta	Protein Coding	49	GC07M000549	5.893171787	https://www.genecards.org/cgi-bin/carddisp.pl?gene=PRKAR1B
KLB	Klotho Beta	Protein Coding	44	GC04P039408	5.88842392	https://www.genecards.org/cgi-bin/carddisp.pl?gene=KLB
ALX4	ALX Homeobox 4	Protein Coding	41	GC11M044238	5.884047508	https://www.genecards.org/cgi-bin/carddisp.pl?gene=ALX4
ABCG1	ATP Binding Cassette Subfamily G Member 1	Protein Coding	46	GC21P042199	5.878862381	https://www.genecards.org/cgi-bin/carddisp.pl?gene=ABCG1
TFPI	Tissue Factor Pathway Inhibitor	Protein Coding	48	GC02M187464	5.872766018	https://www.genecards.org/cgi-bin/carddisp.pl?gene=TFPI
MYO5B	Myosin VB	Protein Coding	45	GC18M049822	5.864206314	https://www.genecards.org/cgi-bin/carddisp.pl?gene=MYO5B
INSL3	Insulin Like 3	Protein Coding	42	GC19M017816	5.858279228	https://www.genecards.org/cgi-bin/carddisp.pl?gene=INSL3
GAD2	Glutamate Decarboxylase 2	Protein Coding	47	GC10P026216	5.854198456	https://www.genecards.org/cgi-bin/carddisp.pl?gene=GAD2
GLI1	GLI Family Zinc Finger 1	Protein Coding	50	GC12P057462	5.840147972	https://www.genecards.org/cgi-bin/carddisp.pl?gene=GLI1
MLX	MAX Dimerization Protein MLX	Protein Coding	45	GC17P042567	5.839832306	https://www.genecards.org/cgi-bin/carddisp.pl?gene=MLX
KLK3	Kallikrein Related Peptidase 3	Protein Coding	50	GC19P050854	5.837368488	https://www.genecards.org/cgi-bin/carddisp.pl?gene=KLK3
GYPA	Glycophorin A (MNS Blood Group)	Protein Coding	47	GC04M144109	5.835511684	https://www.genecards.org/cgi-bin/carddisp.pl?gene=GYPA
EEF1A1	Eukaryotic Translation Elongation Factor 1 Alpha 1	Protein Coding	45	GC06M073515	5.832315445	https://www.genecards.org/cgi-bin/carddisp.pl?gene=EEF1A1
GJB1	Gap Junction Protein Beta 1	Protein Coding	49	GC0XP071212	5.831405163	https://www.genecards.org/cgi-bin/carddisp.pl?gene=GJB1
FSHB	Follicle Stimulating Hormone Subunit Beta	Protein Coding	49	GC11P030210	5.827118874	https://www.genecards.org/cgi-bin/carddisp.pl?gene=FSHB
MIR323A	MicroRNA 323a	RNA Gene	18	GC14P110430	5.82579422	https://www.genecards.org/cgi-bin/carddisp.pl?gene=MIR323A
HTT	Huntingtin	Protein Coding	47	GC04P003041	5.820376396	https://www.genecards.org/cgi-bin/carddisp.pl?gene=HTT
RPS6KA5	Ribosomal Protein S6 Kinase A5	Protein Coding	48	GC14M090847	5.812765121	https://www.genecards.org/cgi-bin/carddisp.pl?gene=RPS6KA5
GPX4	Glutathione Peroxidase 4	Protein Coding	48	GC19P001103	5.806429863	https://www.genecards.org/cgi-bin/carddisp.pl?gene=GPX4
CCL1	C-C Motif Chemokine Ligand 1	Protein Coding	43	GC17M045421	5.805604935	https://www.genecards.org/cgi-bin/carddisp.pl?gene=CCL1
ALDH7A1	Aldehyde Dehydrogenase 7 Family Member A1	Protein Coding	50	GC05M126541	5.803875923	https://www.genecards.org/cgi-bin/carddisp.pl?gene=ALDH7A1
KIAA0319L	KIAA0319 Like	Protein Coding	40	GC01M035393	5.798061371	https://www.genecards.org/cgi-bin/carddisp.pl?gene=KIAA0319L
ITLN1	Intelectin 1	Protein Coding	41	GC01M160876	5.797479153	https://www.genecards.org/cgi-bin/carddisp.pl?gene=ITLN1
DYNLT1	Dynein Light Chain Tctex-Type 1	Protein Coding	40	GC06M158636	5.797474861	https://www.genecards.org/cgi-bin/carddisp.pl?gene=DYNLT1
NEAT1	Nuclear Paraspeckle Assembly Transcript 1	RNA Gene	27	GC11P070383	5.796762943	https://www.genecards.org/cgi-bin/carddisp.pl?gene=NEAT1
HPSE	Heparanase	Protein Coding	47	GC04M083292	5.792273045	https://www.genecards.org/cgi-bin/carddisp.pl?gene=HPSE
CCN6	Cellular Communication Network Factor 6	Protein Coding	43	GC06P112053	5.788389206	https://www.genecards.org/cgi-bin/carddisp.pl?gene=CCN6
FLNB	Filamin B	Protein Coding	50	GC03P058008	5.782977104	https://www.genecards.org/cgi-bin/carddisp.pl?gene=FLNB
TLR1	Toll Like Receptor 1	Protein Coding	50	GC04M038793	5.776493073	https://www.genecards.org/cgi-bin/carddisp.pl?gene=TLR1
NEUROG3	Neurogenin 3	Protein Coding	44	GC10M069571	5.775677681	https://www.genecards.org/cgi-bin/carddisp.pl?gene=NEUROG3
UCP3	Uncoupling Protein 3	Protein Coding	45	GC11M074000	5.765930653	https://www.genecards.org/cgi-bin/carddisp.pl?gene=UCP3
CTSK	Cathepsin K	Protein Coding	53	GC01M152412	5.763532162	https://www.genecards.org/cgi-bin/carddisp.pl?gene=CTSK
SVBP	Small Vasohibin Binding Protein	Protein Coding	33	GC01M042808	5.760259628	https://www.genecards.org/cgi-bin/carddisp.pl?gene=SVBP
COL5A1	Collagen Type V Alpha 1 Chain	Protein Coding	50	GC09P134641	5.758188725	https://www.genecards.org/cgi-bin/carddisp.pl?gene=COL5A1
HTR2B	5-Hydroxytryptamine Receptor 2B	Protein Coding	48	GC02M231108	5.756195068	https://www.genecards.org/cgi-bin/carddisp.pl?gene=HTR2B
BAIAP2L1	BAR/IMD Domain Containing Adaptor Protein 2 Like 1	Protein Coding	41	GC07M098294	5.754716873	https://www.genecards.org/cgi-bin/carddisp.pl?gene=BAIAP2L1
CFHR4	Complement Factor H Related 4	Protein Coding	38	GC01P196888	5.751384735	https://www.genecards.org/cgi-bin/carddisp.pl?gene=CFHR4
MTUS1	Microtubule Associated Scaffold Protein 1	Protein Coding	38	GC08M017643	5.746929646	https://www.genecards.org/cgi-bin/carddisp.pl?gene=MTUS1
PDE2A	Phosphodiesterase 2A	Protein Coding	50	GC11M072576	5.745715141	https://www.genecards.org/cgi-bin/carddisp.pl?gene=PDE2A
TPH1	Tryptophan Hydroxylase 1	Protein Coding	47	GC11M018040	5.744074345	https://www.genecards.org/cgi-bin/carddisp.pl?gene=TPH1
KCNJ18	Potassium Inwardly Rectifying Channel Subfamily J Member 18	Protein Coding	29	GC17P059392	5.743635654	https://www.genecards.org/cgi-bin/carddisp.pl?gene=KCNJ18
FANCL	FA Complementation Group L	Protein Coding	48	GC02M058127	5.741687298	https://www.genecards.org/cgi-bin/carddisp.pl?gene=FANCL
TYR	Tyrosinase	Protein Coding	53	GC11P089177	5.741170883	https://www.genecards.org/cgi-bin/carddisp.pl?gene=TYR
DNAL1	Dynein Axonemal Light Chain 1	Protein Coding	43	GC14P073644	5.736933231	https://www.genecards.org/cgi-bin/carddisp.pl?gene=DNAL1
PYGL	Glycogen Phosphorylase L	Protein Coding	50	GC14M050857	5.73374176	https://www.genecards.org/cgi-bin/carddisp.pl?gene=PYGL
TMCO1	Transmembrane And Coiled-Coil Domains 1	Protein Coding	41	GC01M165724	5.724773407	https://www.genecards.org/cgi-bin/carddisp.pl?gene=TMCO1
FUS	FUS RNA Binding Protein	Protein Coding	47	GC16P031180	5.721694946	https://www.genecards.org/cgi-bin/carddisp.pl?gene=FUS
AGRP	Agouti Related Neuropeptide	Protein Coding	45	GC16M067482	5.714927673	https://www.genecards.org/cgi-bin/carddisp.pl?gene=AGRP
SLC4A4	Solute Carrier Family 4 Member 4	Protein Coding	49	GC04P071063	5.712188721	https://www.genecards.org/cgi-bin/carddisp.pl?gene=SLC4A4
YWHAE	Tyrosine 3-Monooxygenase/Tryptophan 5-Monooxygenase Activation Protein Epsilon	Protein Coding	52	GC17M004893	5.704262257	https://www.genecards.org/cgi-bin/carddisp.pl?gene=YWHAE
TTF2	Transcription Termination Factor 2	Protein Coding	42	GC01P117060	5.69998312	https://www.genecards.org/cgi-bin/carddisp.pl?gene=TTF2
IFNAR1	Interferon Alpha And Beta Receptor Subunit 1	Protein Coding	50	GC21P033324	5.697069645	https://www.genecards.org/cgi-bin/carddisp.pl?gene=IFNAR1
IMPDH2	Inosine Monophosphate Dehydrogenase 2	Protein Coding	51	GC03M051373	5.69534111	https://www.genecards.org/cgi-bin/carddisp.pl?gene=IMPDH2
ASS1	Argininosuccinate Synthase 1	Protein Coding	51	GC09P130444	5.688898087	https://www.genecards.org/cgi-bin/carddisp.pl?gene=ASS1
ADAMTSL1	ADAMTS Like 1	Protein Coding	45	GC09P017906	5.686712265	https://www.genecards.org/cgi-bin/carddisp.pl?gene=ADAMTSL1
AOC1	Amine Oxidase Copper Containing 1	Protein Coding	44	GC07P150824	5.68565464	https://www.genecards.org/cgi-bin/carddisp.pl?gene=AOC1
TBX1	T-Box Transcription Factor 1	Protein Coding	44	GC22P039738	5.684342384	https://www.genecards.org/cgi-bin/carddisp.pl?gene=TBX1
TGM1	Transglutaminase 1	Protein Coding	48	GC14M024249	5.683208942	https://www.genecards.org/cgi-bin/carddisp.pl?gene=TGM1
[truncated: 3,437 more rows]
