# Supplementary material for: Exploring the mechanism of Alisma orientale for the treatment of pregnancy induced hypertension and potential hepato-nephrotoxicity by using network pharmacology, network toxicology, molecular docking and molecular dynamics simulation
Source: Front Pharmacol. 2022 Nov 15;13:1027112. doi: 10.3389/fphar.2022.1027112 (PMC9705790; doi:10.3389/fphar.2022.1027112)
Supplement: Supplementary file 4 [file DataSheet8.ZIP › Supplement Materials/Compounds and Targets/Treat compound details/MOL000830.mol2]

@<TRIPOS>MOLECULE
MOL000830
   82    86     1     1     0
SMALL
GASTEIGER


@<TRIPOS>ATOM
      1 C           5.246959    0.509230    1.184596 C.3       1 <1>         0.006882 
      2 C           5.793263   -0.642210    0.381171 C.2       1 <1>         0.139227 
      3 C           5.017656   -1.944365    0.406680 C.3       1 <1>         0.026693 
      4 C           3.494172   -1.588272    0.580468 C.3       1 <1>        -0.023415 
      5 C           3.040208   -0.216999   -0.032101 C.3       1 <1>        -0.022278 
      6 C           3.801756    0.913167    0.750885 C.3       1 <1>        -0.040291 
      7 C           2.503586   -2.719575    0.202761 C.3       1 <1>        -0.048298 
      8 C           1.175432   -2.518846    0.980258 C.3       1 <1>        -0.046185 
      9 C           0.634524   -1.040117    0.980618 C.3       1 <1>        -0.017293 
     10 C           1.451563   -0.100549    0.006609 C.3       1 <1>        -0.002809 
     11 C          -0.886879   -1.041502    0.520636 C.3       1 <1>        -0.004715 
     12 C          -1.442434    0.358681    0.532574 C.2       1 <1>        -0.061166 
     13 C          -0.628602    1.449134   -0.132077 C.3       1 <1>        -0.004511 
     14 C           0.908379    1.365733    0.091088 C.3       1 <1>         0.062760 
     15 C          -2.642118    0.439242    1.120040 C.2       1 <1>        -0.066735 
     16 C          -3.136472   -0.905036    1.586216 C.3       1 <1>        -0.030415 
     17 C          -1.850594   -1.769786    1.515117 C.3       1 <1>        -0.039693 
     18 O           1.549537    2.210173   -0.882654 O.3       1 <1>        -0.391163 
     19 C           5.342660   -2.787357   -0.869743 C.3       1 <1>        -0.052812 
     20 C           5.544718   -2.763995    1.628423 C.3       1 <1>        -0.052812 
     21 C           0.750131   -0.459536    2.442900 C.3       1 <1>        -0.058419 
     22 C           3.491905   -0.089710   -1.536089 C.3       1 <1>        -0.058917 
     23 H           1.154621   -0.448629   -0.986088 H         1 <1>         0.033667 
     24 C          -3.522366    1.660684    1.326944 C.3       1 <1>        -0.020041 
     25 C          -4.950409    1.451227    0.745502 C.3       1 <1>        -0.018034 
     26 C          -4.919886    1.190936   -0.786995 C.3       1 <1>         0.084565 
     27 C          -4.396942    2.447658   -1.526490 C.3       1 <1>         0.113564 
     28 O          -6.248250    0.940775   -1.281528 O.3       1 <1>        -0.389111 
     29 C          -1.223873   -1.574070   -0.920203 C.3       1 <1>        -0.055313 
     30 O           6.808234   -0.509279   -0.284428 O.2       1 <1>        -0.296829 
     31 H           3.374028   -1.465834    1.666495 H         1 <1>         0.031536 
     32 C          -3.577321    2.037870    2.832233 C.3       1 <1>        -0.058611 
     33 C          -3.866487    2.268728   -3.017334 C.3       1 <1>         0.092963 
     34 C          -3.845629    0.852109   -3.640534 C.3       1 <1>        -0.033530 
     35 C          -4.036102    3.495643   -3.943720 C.3       1 <1>        -0.033530 
     36 O          -3.038237    2.452347   -1.896717 O.3       1 <1>        -0.362668 
     37 H           5.925341    1.375238    1.110105 H         1 <1>         0.034189 
     38 H           5.256635    0.189051    2.238487 H         1 <1>         0.034189 
     39 H           3.856852    1.816265    0.121360 H         1 <1>         0.027470 
     40 H           3.285799    1.219604    1.668781 H         1 <1>         0.027470 
     41 H           2.315907   -2.734950   -0.880710 H         1 <1>         0.026856 
     42 H           2.901626   -3.708524    0.481632 H         1 <1>         0.026856 
     43 H           1.373108   -2.858506    2.009659 H         1 <1>         0.027097 
     44 H           0.449121   -3.247221    0.597209 H         1 <1>         0.027097 
     45 H          -0.952818    2.454806    0.167538 H         1 <1>         0.033528 
     46 H          -0.806492    1.362849   -1.213579 H         1 <1>         0.033528 
     47 H           1.128971    1.790125    1.082322 H         1 <1>         0.059934 
     48 H          -3.892445   -1.286541    0.883047 H         1 <1>         0.031042 
     49 H          -3.569309   -0.896030    2.598462 H         1 <1>         0.031042 
     50 H          -1.461733   -1.825223    2.536548 H         1 <1>         0.027677 
     51 H          -2.067985   -2.807545    1.213561 H         1 <1>         0.027677 
     52 H           1.271769    3.120793   -0.851512 H         1 <1>         0.209802 
     53 H           6.427390   -2.961842   -0.941650 H         1 <1>         0.023909 
     54 H           5.036218   -2.300397   -1.801059 H         1 <1>         0.023909 
     55 H           4.861057   -3.774559   -0.836835 H         1 <1>         0.023909 
     56 H           6.621467   -2.966507    1.517202 H         1 <1>         0.023909 
     57 H           5.023326   -3.729202    1.707860 H         1 <1>         0.023909 
     58 H           5.410706   -2.229023    2.580408 H         1 <1>         0.023909 
     59 H           1.767130   -0.130021    2.669165 H         1 <1>         0.023543 
     60 H           0.515287   -1.175039    3.242385 H         1 <1>         0.023543 
     61 H           0.082543    0.398602    2.604362 H         1 <1>         0.023543 
     62 H           3.070443    0.807405   -2.006825 H         1 <1>         0.023526 
     63 H           3.151034   -0.939154   -2.143556 H         1 <1>         0.023526 
     64 H           4.576219    0.006732   -1.666597 H         1 <1>         0.023526 
     65 H          -3.100538    2.534000    0.810308 H         1 <1>         0.034382 
     66 H          -5.566427    2.345542    0.933407 H         1 <1>         0.029653 
     67 H          -5.437161    0.607004    1.257602 H         1 <1>         0.029653 
     68 H          -4.270522    0.327320   -0.996071 H         1 <1>         0.062014 
     69 H          -4.861705    3.424742   -1.326792 H         1 <1>         0.065076 
     70 H          -6.652032    0.168227   -0.898204 H         1 <1>         0.209890 
     71 H          -0.859603   -0.944743   -1.741633 H         1 <1>         0.023829 
     72 H          -2.315775   -1.614478   -1.053409 H         1 <1>         0.023829 
     73 H          -0.849792   -2.588997   -1.101808 H         1 <1>         0.023829 
     74 H          -2.555031    2.143231    3.228596 H         1 <1>         0.023545 
     75 H          -4.103193    2.996094    2.968721 H         1 <1>         0.023545 
     76 H          -4.105696    1.274728    3.421316 H         1 <1>         0.023545 
     77 H          -3.176813    0.179108   -3.083973 H         1 <1>         0.025805 
     78 H          -3.478925    0.910377   -4.675780 H         1 <1>         0.025805 
     79 H          -4.864717    0.438466   -3.649879 H         1 <1>         0.025805 
     80 H          -3.938651    4.439726   -3.386730 H         1 <1>         0.025805 
     81 H          -5.029127    3.455125   -4.414982 H         1 <1>         0.025805 
     82 H          -3.263194    3.471675   -4.725978 H         1 <1>         0.025805 
@<TRIPOS>BOND
     1    1    2 1    
     2    1    6 1    
     3    1   37 1    
     4    1   38 1    
     5    2    3 1    
     6    2   30 2    
     7    3    4 1    
     8    3   19 1    
     9    3   20 1    
    10    4    5 1    
    11    4    7 1    
    12    4   31 1    
    13    5    6 1    
    14    5   10 1    
    15    5   22 1    
    16    6   39 1    
    17    6   40 1    
    18    7    8 1    
    19    7   41 1    
    20    7   42 1    
    21    8    9 1    
    22    8   43 1    
    23    8   44 1    
    24    9   10 1    
    25    9   11 1    
    26    9   21 1    
    27   10   14 1    
    28   10   23 1    
    29   11   12 1    
    30   11   17 1    
    31   11   29 1    
    32   12   13 1    
    33   12   15 2    
    34   13   14 1    
    35   13   45 1    
    36   13   46 1    
    37   14   18 1    
    38   14   47 1    
    39   15   16 1    
    40   15   24 1    
    41   16   17 1    
    42   16   48 1    
    43   16   49 1    
    44   17   50 1    
    45   17   51 1    
    46   18   52 1    
    47   19   53 1    
    48   19   54 1    
    49   19   55 1    
    50   20   56 1    
    51   20   57 1    
    52   20   58 1    
    53   21   59 1    
    54   21   60 1    
    55   21   61 1    
    56   22   62 1    
    57   22   63 1    
    58   22   64 1    
    59   24   25 1    
    60   24   32 1    
    61   24   65 1    
    62   25   26 1    
    63   25   66 1    
    64   25   67 1    
    65   26   27 1    
    66   26   28 1    
    67   26   68 1    
    68   27   33 1    
    69   27   36 1    
    70   27   69 1    
    71   28   70 1    
    72   29   71 1    
    73   29   72 1    
    74   29   73 1    
    75   32   74 1    
    76   32   75 1    
    77   32   76 1    
    78   33   34 1    
    79   33   35 1    
    80   33   36 1    
    81   34   77 1    
    82   34   78 1    
    83   34   79 1    
    84   35   80 1    
    85   35   81 1    
    86   35   82 1    
@<TRIPOS>SUBSTRUCTURE
     1 ****        1 TEMP              0 ****  ****    0 ROOT 
@<TRIPOS>NORMAL
@<TRIPOS>FF_PBC
FORCE_FIELD_SETUP_FEATURE Force Field Setup information
v1.0  0 0.000000 0.000000 0.000000 0.000000 0.000000 0.000000 NONE 0 0 0 0 1 0 0 0 0 0 0 0 0
