# Supplementary material for: Exploring the mechanism of Alisma orientale for the treatment of pregnancy induced hypertension and potential hepato-nephrotoxicity by using network pharmacology, network toxicology, molecular docking and molecular dynamics simulation
Source: Front Pharmacol. 2022 Nov 15;13:1027112. doi: 10.3389/fphar.2022.1027112 (PMC9705790; doi:10.3389/fphar.2022.1027112)
Supplement: Supplementary file 4 [file DataSheet8.ZIP › Supplement Materials/Compounds and Targets/Treat compound details/MOL000862.mol2]

@<TRIPOS>MOLECULE
MOL000862
   87    91     1     1     0
SMALL
GASTEIGER


@<TRIPOS>ATOM
      1 C          -1.214685   -0.912531    0.026064 C.3       1 <1>        -0.017293 
      2 C          -0.454400   -0.877832    1.415001 C.3       1 <1>        -0.002809 
      3 C          -0.176542   -0.705679   -1.159166 C.3       1 <1>        -0.004715 
      4 C          -1.960937   -2.284810   -0.170949 C.3       1 <1>        -0.046185 
      5 C          -2.267828    0.258943   -0.035825 C.3       1 <1>        -0.058419 
      6 C          -1.243926   -1.348832    2.715176 C.3       1 <1>        -0.022278 
      7 C           0.380467    0.441593    1.585248 C.3       1 <1>         0.062760 
      8 C           0.489418    0.617604   -0.891461 C.2       1 <1>        -0.061166 
      9 C          -0.813858   -0.446318   -2.567145 C.3       1 <1>        -0.039693 
     10 C           0.938937   -1.796874   -1.361995 C.3       1 <1>        -0.055313 
     11 C          -2.108814   -3.156630    1.109986 C.3       1 <1>        -0.048298 
     12 C          -2.461288   -2.261197    2.322754 C.3       1 <1>        -0.023415 
     13 C          -1.817553   -0.163997    3.565360 C.3       1 <1>        -0.040291 
     14 C          -0.238883   -2.133115    3.641796 C.3       1 <1>        -0.058917 
     15 C           1.313676    0.708694    0.370020 C.3       1 <1>        -0.004511 
     16 O           1.201284    0.407207    2.766227 O.3       1 <1>        -0.391163 
     17 C           0.219722    1.557007   -1.807213 C.2       1 <1>        -0.066734 
     18 C          -0.776392    1.082408   -2.830376 C.3       1 <1>        -0.030415 
     19 C          -3.198556   -2.973790    3.516718 C.3       1 <1>         0.026693 
     20 C          -3.003538   -0.583743    4.492510 C.3       1 <1>         0.006882 
     21 C           0.735418    2.982629   -1.895948 C.3       1 <1>        -0.020016 
     22 C          -3.071090   -2.072260    4.729656 C.2       1 <1>         0.139227 
     23 C          -4.728343   -3.127649    3.231844 C.3       1 <1>        -0.052812 
     24 C          -2.663485   -4.407666    3.835958 C.3       1 <1>        -0.052812 
     25 C           1.481908    3.301465   -3.225887 C.3       1 <1>        -0.017179 
     26 C          -0.433845    3.979985   -1.672424 C.3       1 <1>        -0.058611 
     27 O          -2.995444   -2.525535    5.860805 O.2       1 <1>        -0.296829 
     28 C           2.615979    2.295983   -3.582942 C.3       1 <1>         0.097345 
     29 C           3.466609    1.907397   -2.344925 C.3       1 <1>         0.114412 
     30 O           1.983947    1.120153   -4.136225 O.3       1 <1>        -0.309372 
     31 C           4.282731    3.030765   -1.562073 C.3       1 <1>         0.092990 
     32 O           4.858776    2.101779   -2.440962 O.3       1 <1>        -0.362640 
     33 C           2.832248    0.204690   -4.626837 C.2       1 <1>         0.259375 
     34 C           4.630862    2.755645   -0.080491 C.3       1 <1>        -0.033529 
     35 C           4.465175    4.471614   -2.094789 C.3       1 <1>        -0.033529 
     36 C           2.186525   -1.005673   -5.241895 C.3       1 <1>         0.021444 
     37 O           4.047157    0.312075   -4.585204 O.2       1 <1>        -0.265273 
     38 H           0.307971   -1.652195    1.310463 H         1 <1>         0.033667 
     39 H          -3.235884   -1.592708    1.933688 H         1 <1>         0.031536 
     40 H           3.175201    1.023424   -1.761864 H         1 <1>         0.065103 
     41 H          -2.975995   -2.101044   -0.559718 H         1 <1>         0.027097 
     42 H          -1.482189   -2.925717   -0.921999 H         1 <1>         0.027097 
     43 H          -2.890316    0.202562   -0.938026 H         1 <1>         0.023543 
     44 H          -2.975736    0.260881    0.794792 H         1 <1>         0.023543 
     45 H          -1.811566    1.255821   -0.040547 H         1 <1>         0.023543 
     46 H          -0.302768    1.299023    1.686847 H         1 <1>         0.059934 
     47 H          -0.198085   -0.894089   -3.363934 H         1 <1>         0.027677 
     48 H          -1.814938   -0.886906   -2.685583 H         1 <1>         0.027677 
     49 H           1.447150   -2.158444   -0.462791 H         1 <1>         0.023829 
     50 H           0.554483   -2.684195   -1.884657 H         1 <1>         0.023829 
     51 H           1.730329   -1.374887   -2.001532 H         1 <1>         0.023829 
     52 H          -1.181080   -3.714120    1.307442 H         1 <1>         0.026856 
     53 H          -2.901039   -3.898992    0.920433 H         1 <1>         0.026856 
     54 H          -1.006151    0.262434    4.177727 H         1 <1>         0.027470 
     55 H          -2.183003    0.654382    2.930483 H         1 <1>         0.027470 
     56 H          -0.639148   -2.366011    4.634855 H         1 <1>         0.023526 
     57 H           0.094360   -3.072937    3.180793 H         1 <1>         0.023526 
     58 H           0.671734   -1.559363    3.844173 H         1 <1>         0.023526 
     59 H           2.121925   -0.035771    0.359970 H         1 <1>         0.033528 
     60 H           1.788725    1.686396    0.512416 H         1 <1>         0.033528 
     61 H           1.687603    1.209018    2.932643 H         1 <1>         0.209802 
     62 H          -1.754072    1.539886   -2.620438 H         1 <1>         0.031042 
     63 H          -0.508087    1.316781   -3.871537 H         1 <1>         0.031042 
     64 H          -3.964085   -0.294434    4.037751 H         1 <1>         0.034189 
     65 H          -2.936885   -0.054031    5.457082 H         1 <1>         0.034189 
     66 H           1.453119    3.182492   -1.089173 H         1 <1>         0.034382 
     67 H          -5.233007   -3.595398    4.091687 H         1 <1>         0.023909 
     68 H          -4.900680   -3.761665    2.349597 H         1 <1>         0.023909 
     69 H          -5.221303   -2.160173    3.053788 H         1 <1>         0.023909 
     70 H          -3.195455   -4.825826    4.704542 H         1 <1>         0.023909 
     71 H          -1.595729   -4.433454    4.074937 H         1 <1>         0.023909 
     72 H          -2.831298   -5.093107    2.993223 H         1 <1>         0.023909 
     73 H           1.899047    4.316733   -3.144698 H         1 <1>         0.029678 
     74 H           0.770888    3.328266   -4.065983 H         1 <1>         0.029678 
     75 H          -0.056291    5.013381   -1.618540 H         1 <1>         0.023545 
     76 H          -0.950896    3.750379   -0.727384 H         1 <1>         0.023545 
     77 H          -1.162965    3.925367   -2.494473 H         1 <1>         0.023545 
     78 H           3.252129    2.747926   -4.363730 H         1 <1>         0.062908 
     79 H           5.666495    3.070869    0.114820 H         1 <1>         0.025805 
     80 H           3.951526    3.336583    0.560330 H         1 <1>         0.025805 
     81 H           4.536275    1.688866    0.171741 H         1 <1>         0.025805 
     82 H           4.371374    4.534157   -3.187720 H         1 <1>         0.025805 
     83 H           5.469779    4.825649   -1.820099 H         1 <1>         0.025805 
     84 H           3.719690    5.128624   -1.623525 H         1 <1>         0.025805 
     85 H           2.119849   -1.808353   -4.494079 H         1 <1>         0.033023 
     86 H           2.790060   -1.358860   -6.091236 H         1 <1>         0.033023 
     87 H           1.176413   -0.763116   -5.604455 H         1 <1>         0.033023 
@<TRIPOS>BOND
     1    1    2 1    
     2    1    3 1    
     3    1    4 1    
     4    1    5 1    
     5    2    6 1    
     6    2    7 1    
     7    2   38 1    
     8    3    8 1    
     9    3    9 1    
    10    3   10 1    
    11    4   11 1    
    12    4   41 1    
    13    4   42 1    
    14    5   43 1    
    15    5   44 1    
    16    5   45 1    
    17    6   12 1    
    18    6   13 1    
    19    6   14 1    
    20    7   15 1    
    21    7   16 1    
    22    7   46 1    
    23    8   15 1    
    24    8   17 2    
    25    9   18 1    
    26    9   47 1    
    27    9   48 1    
    28   10   49 1    
    29   10   50 1    
    30   10   51 1    
    31   11   12 1    
    32   11   52 1    
    33   11   53 1    
    34   12   19 1    
    35   12   39 1    
    36   13   20 1    
    37   13   54 1    
    38   13   55 1    
    39   14   56 1    
    40   14   57 1    
    41   14   58 1    
    42   15   59 1    
    43   15   60 1    
    44   16   61 1    
    45   17   18 1    
    46   17   21 1    
    47   18   62 1    
    48   18   63 1    
    49   19   22 1    
    50   19   23 1    
    51   19   24 1    
    52   20   22 1    
    53   20   64 1    
    54   20   65 1    
    55   21   25 1    
    56   21   26 1    
    57   21   66 1    
    58   22   27 2    
    59   23   67 1    
    60   23   68 1    
    61   23   69 1    
    62   24   70 1    
    63   24   71 1    
    64   24   72 1    
    65   25   28 1    
    66   25   73 1    
    67   25   74 1    
    68   26   75 1    
    69   26   76 1    
    70   26   77 1    
    71   28   29 1    
    72   28   30 1    
    73   28   78 1    
    74   29   31 1    
    75   29   32 1    
    76   29   40 1    
    77   30   33 1    
    78   31   32 1    
    79   31   34 1    
    80   31   35 1    
    81   33   36 1    
    82   33   37 2    
    83   34   79 1    
    84   34   80 1    
    85   34   81 1    
    86   35   82 1    
    87   35   83 1    
    88   35   84 1    
    89   36   85 1    
    90   36   86 1    
    91   36   87 1    
@<TRIPOS>SUBSTRUCTURE
     1 ****        1 TEMP              0 ****  ****    0 ROOT 
@<TRIPOS>NORMAL
@<TRIPOS>FF_PBC
FORCE_FIELD_SETUP_FEATURE Force Field Setup information
v1.0  0 0.000000 0.000000 0.000000 0.000000 0.000000 0.000000 NONE 0 0 0 0 1 0 0 0 0 0 0 0 0
