# Supplementary material for: Exploring the mechanism of Alisma orientale for the treatment of pregnancy induced hypertension and potential hepato-nephrotoxicity by using network pharmacology, network toxicology, molecular docking and molecular dynamics simulation
Source: Front Pharmacol. 2022 Nov 15;13:1027112. doi: 10.3389/fphar.2022.1027112 (PMC9705790; doi:10.3389/fphar.2022.1027112)
Supplement: Supplementary file 4 [file DataSheet8.ZIP › Supplement Materials/Compounds and Targets/Treat compound details/Neoalisol.sdf]

15227409
  -OEChem-09302205272D

 83 87  0     1  0  0  0  0  0999 V2000
    3.4715   -2.6084    0.0000 O   0  0  0  0  0  0  0  0  0  0  0  0
    5.6224    1.3412    0.0000 O   0  0  0  0  0  0  0  0  0  0  0  0
    3.9435    5.5379    0.0000 O   0  0  0  0  0  0  0  0  0  0  0  0
    3.6295   -4.6910    0.0000 O   0  0  0  0  0  0  0  0  0  0  0  0
    6.2652   -4.9212    0.0000 O   0  0  0  0  0  0  0  0  0  0  0  0
    3.0243    0.8412    0.0000 C   0  0  1  0  0  0  0  0  0  0  0  0
    3.8903    1.3412    0.0000 C   0  0  2  0  0  0  0  0  0  0  0  0
    3.0243   -0.1588    0.0000 C   0  0  2  0  0  0  0  0  0  0  0  0
    3.9064    2.3827    0.0000 C   0  0  2  0  0  0  0  0  0  0  0  0
    3.0084    2.9105    0.0000 C   0  0  1  0  0  0  0  0  0  0  0  0
    2.1143    1.3481    0.0000 C   0  0  0  0  0  0  0  0  0  0  0  0
    3.8903   -0.6588    0.0000 C   0  0  0  0  0  0  0  0  0  0  0  0
    3.6811   -1.6306    0.0000 C   0  0  2  0  0  0  0  0  0  0  0  0
    2.2873   -0.8259    0.0000 C   0  0  0  0  0  0  0  0  0  0  0  0
    2.1063    2.3897    0.0000 C   0  0  0  0  0  0  0  0  0  0  0  0
    4.7564    0.8412    0.0000 C   0  0  2  0  0  0  0  0  0  0  0  0
    2.6924   -1.7336    0.0000 C   0  0  0  0  0  0  0  0  0  0  0  0
    3.0000    3.9954    0.0000 C   0  0  0  0  0  0  0  0  0  0  0  0
    4.8583    2.9034    0.0000 C   0  0  0  0  0  0  0  0  0  0  0  0
    2.0395    0.6676    0.0000 C   0  0  0  0  0  0  0  0  0  0  0  0
    4.7564   -0.1588    0.0000 C   0  0  0  0  0  0  0  0  0  0  0  0
    4.6758   -1.5278    0.0000 C   0  0  1  0  0  0  0  0  0  0  0  0
    2.0395    0.0149    0.0000 C   0  0  0  0  0  0  0  0  0  0  0  0
    4.7685    1.8761    0.0000 C   0  0  0  0  0  0  0  0  0  0  0  0
    4.8750    3.9882    0.0000 C   0  0  0  0  0  0  0  0  0  0  0  0
    3.9396    4.5379    0.0000 C   0  0  0  0  0  0  0  0  0  0  0  0
    5.0810   -2.4420    0.0000 C   0  0  0  0  0  0  0  0  0  0  0  0
    4.3367   -3.1099    0.0000 C   0  0  1  0  0  0  0  0  0  0  0  0
    2.4967    4.8595    0.0000 C   0  0  0  0  0  0  0  0  0  0  0  0
    2.0000    3.9916    0.0000 C   0  0  0  0  0  0  0  0  0  0  0  0
    5.1773   -0.6626    0.0000 C   0  0  0  0  0  0  0  0  0  0  0  0
    4.4395   -4.1046    0.0000 C   0  0  2  0  0  0  0  0  0  0  0  0
    5.3523   -4.5129    0.0000 C   0  0  0  0  0  0  0  0  0  0  0  0
    4.9440   -5.4257    0.0000 C   0  0  0  0  0  0  0  0  0  0  0  0
    5.7606   -3.6001    0.0000 C   0  0  0  0  0  0  0  0  0  0  0  0
    4.6297    1.7605    0.0000 H   0  0  0  0  0  0  0  0  0  0  0  0
    2.2706    3.3326    0.0000 H   0  0  0  0  0  0  0  0  0  0  0  0
    1.5026    1.4494    0.0000 H   0  0  0  0  0  0  0  0  0  0  0  0
    1.9098    0.7628    0.0000 H   0  0  0  0  0  0  0  0  0  0  0  0
    1.9218   -0.3250    0.0000 H   0  0  0  0  0  0  0  0  0  0  0  0
    1.7508   -1.1366    0.0000 H   0  0  0  0  0  0  0  0  0  0  0  0
    1.8927    2.9717    0.0000 H   0  0  0  0  0  0  0  0  0  0  0  0
    1.4963    2.2789    0.0000 H   0  0  0  0  0  0  0  0  0  0  0  0
    5.2933    0.5312    0.0000 H   0  0  0  0  0  0  0  0  0  0  0  0
    2.1028   -1.9254    0.0000 H   0  0  0  0  0  0  0  0  0  0  0  0
    2.8211   -2.3401    0.0000 H   0  0  0  0  0  0  0  0  0  0  0  0
    5.0584    2.3165    0.0000 H   0  0  0  0  0  0  0  0  0  0  0  0
    5.4707    3.0000    0.0000 H   0  0  0  0  0  0  0  0  0  0  0  0
    1.9319    1.2782    0.0000 H   0  0  0  0  0  0  0  0  0  0  0  0
    1.4289    0.5600    0.0000 H   0  0  0  0  0  0  0  0  0  0  0  0
    2.1471    0.0570    0.0000 H   0  0  0  0  0  0  0  0  0  0  0  0
    5.2933   -0.4688    0.0000 H   0  0  0  0  0  0  0  0  0  0  0  0
    5.2949   -1.5613    0.0000 H   0  0  0  0  0  0  0  0  0  0  0  0
    2.1472    0.6254    0.0000 H   0  0  0  0  0  0  0  0  0  0  0  0
    1.4289    0.1225    0.0000 H   0  0  0  0  0  0  0  0  0  0  0  0
    1.9318   -0.5957    0.0000 H   0  0  0  0  0  0  0  0  0  0  0  0
    4.4544    1.3415    0.0000 H   0  0  0  0  0  0  0  0  0  0  0  0
    5.3031    1.5619    0.0000 H   0  0  0  0  0  0  0  0  0  0  0  0
    5.0827    2.4106    0.0000 H   0  0  0  0  0  0  0  0  0  0  0  0
    5.4842    3.8727    0.0000 H   0  0  0  0  0  0  0  0  0  0  0  0
    5.0931    4.5686    0.0000 H   0  0  0  0  0  0  0  0  0  0  0  0
    5.4445   -2.9443    0.0000 H   0  0  0  0  0  0  0  0  0  0  0  0
    5.6185   -2.1330    0.0000 H   0  0  0  0  0  0  0  0  0  0  0  0
    3.6230   -3.5716    0.0000 H   0  0  0  0  0  0  0  0  0  0  0  0
    3.0324    5.1716    0.0000 H   0  0  0  0  0  0  0  0  0  0  0  0
    2.1846    5.3953    0.0000 H   0  0  0  0  0  0  0  0  0  0  0  0
    1.9609    4.5475    0.0000 H   0  0  0  0  0  0  0  0  0  0  0  0
    1.9976    4.6116    0.0000 H   0  0  0  0  0  0  0  0  0  0  0  0
    1.3800    3.9892    0.0000 H   0  0  0  0  0  0  0  0  0  0  0  0
    2.0024    3.3716    0.0000 H   0  0  0  0  0  0  0  0  0  0  0  0
    6.1593    1.0312    0.0000 H   0  0  0  0  0  0  0  0  0  0  0  0
    5.7137   -0.9736    0.0000 H   0  0  0  0  0  0  0  0  0  0  0  0
    5.4883   -0.1262    0.0000 H   0  0  0  0  0  0  0  0  0  0  0  0
    4.6409   -0.3517    0.0000 H   0  0  0  0  0  0  0  0  0  0  0  0
    4.5032   -4.7213    0.0000 H   0  0  0  0  0  0  0  0  0  0  0  0
    3.6932   -5.3077    0.0000 H   0  0  0  0  0  0  0  0  0  0  0  0
    4.3781   -5.1726    0.0000 H   0  0  0  0  0  0  0  0  0  0  0  0
    4.6909   -5.9917    0.0000 H   0  0  0  0  0  0  0  0  0  0  0  0
    5.5100   -5.6789    0.0000 H   0  0  0  0  0  0  0  0  0  0  0  0
    6.3266   -3.8532    0.0000 H   0  0  0  0  0  0  0  0  0  0  0  0
    6.0138   -3.0341    0.0000 H   0  0  0  0  0  0  0  0  0  0  0  0
    5.1947   -3.3469    0.0000 H   0  0  0  0  0  0  0  0  0  0  0  0
    6.3289   -5.5379    0.0000 H   0  0  0  0  0  0  0  0  0  0  0  0
 13  1  1  1  0  0  0
  1 28  1  0  0  0  0
 16  2  1  1  0  0  0
  2 71  1  0  0  0  0
  3 26  2  0  0  0  0
 32  4  1  6  0  0  0
  4 76  1  0  0  0  0
  5 33  1  0  0  0  0
  5 83  1  0  0  0  0
  6  7  1  0  0  0  0
  6  8  1  0  0  0  0
  6 11  1  0  0  0  0
  6 20  1  6  0  0  0
  7  9  1  0  0  0  0
  7 16  1  0  0  0  0
  7 36  1  1  0  0  0
  8 12  1  0  0  0  0
  8 14  1  0  0  0  0
  8 23  1  1  0  0  0
  9 10  1  0  0  0  0
  9 19  1  0  0  0  0
  9 24  1  1  0  0  0
 10 15  1  0  0  0  0
 10 18  1  0  0  0  0
 10 37  1  6  0  0  0
 11 15  1  0  0  0  0
 11 38  1  0  0  0  0
 11 39  1  0  0  0  0
 12 13  1  0  0  0  0
 12 21  2  0  0  0  0
 13 17  1  0  0  0  0
 13 22  1  0  0  0  0
 14 17  1  0  0  0  0
 14 40  1  0  0  0  0
 14 41  1  0  0  0  0
 15 42  1  0  0  0  0
 15 43  1  0  0  0  0
 16 21  1  0  0  0  0
 16 44  1  0  0  0  0
 17 45  1  0  0  0  0
 17 46  1  0  0  0  0
 18 26  1  0  0  0  0
 18 29  1  0  0  0  0
 18 30  1  0  0  0  0
 19 25  1  0  0  0  0
 19 47  1  0  0  0  0
 19 48  1  0  0  0  0
 20 49  1  0  0  0  0
 20 50  1  0  0  0  0
 20 51  1  0  0  0  0
 21 52  1  0  0  0  0
 22 27  1  0  0  0  0
 22 31  1  6  0  0  0
 22 53  1  0  0  0  0
 23 54  1  0  0  0  0
 23 55  1  0  0  0  0
 23 56  1  0  0  0  0
 24 57  1  0  0  0  0
 24 58  1  0  0  0  0
 24 59  1  0  0  0  0
 25 26  1  0  0  0  0
 25 60  1  0  0  0  0
 25 61  1  0  0  0  0
 27 28  1  0  0  0  0
 27 62  1  0  0  0  0
 27 63  1  0  0  0  0
 28 32  1  0  0  0  0
 28 64  1  6  0  0  0
 29 65  1  0  0  0  0
 29 66  1  0  0  0  0
 29 67  1  0  0  0  0
 30 68  1  0  0  0  0
 30 69  1  0  0  0  0
 30 70  1  0  0  0  0
 31 72  1  0  0  0  0
 31 73  1  0  0  0  0
 31 74  1  0  0  0  0
 32 33  1  0  0  0  0
 32 75  1  0  0  0  0
 33 34  1  0  0  0  0
 33 35  1  0  0  0  0
 34 77  1  0  0  0  0
 34 78  1  0  0  0  0
 34 79  1  0  0  0  0
 35 80  1  0  0  0  0
 35 81  1  0  0  0  0
 35 82  1  0  0  0  0
M  END
> <PUBCHEM_COMPOUND_CID>
15227409

> <PUBCHEM_COMPOUND_CANONICALIZED>
1

> <PUBCHEM_CACTVS_COMPLEXITY>
952

> <PUBCHEM_CACTVS_HBOND_ACCEPTOR>
5

> <PUBCHEM_CACTVS_HBOND_DONOR>
3

> <PUBCHEM_CACTVS_ROTATABLE_BOND>
2

> <PUBCHEM_CACTVS_SUBSKEYS>
AAADcfB4OAAAAAAAAAAAAAAAAAAAAaIAAAAwYIAAAAAAAEDAAAAAGgAACAAAD1SggAICAAAABgCIAqBSAAAAAAAgAAAACAEAAAgBFBIAIAACUAAFgAALMAOI6PSPgAAAAAAAAACAAAQAACAAAYAAAAAAAA==

> <PUBCHEM_IUPAC_OPENEYE_NAME>
(3'R,5R,5'S,8S,9S,10S,11S,14R,17R)-5'-[(1R)-1,2-dihydroxy-2-methyl-propyl]-11-hydroxy-3',4,4,8,10,14-hexamethyl-spiro[2,5,6,7,9,11,15,16-octahydro-1H-cyclopenta[a]phenanthrene-17,2'-tetrahydrofuran]-3-one

> <PUBCHEM_IUPAC_CAS_NAME>
(3'R,5R,5'S,8S,9S,10S,11S,14R,17R)-5'-[(1R)-1,2-dihydroxy-2-methylpropyl]-11-hydroxy-3',4,4,8,10,14-hexamethyl-3-spiro[2,5,6,7,9,11,15,16-octahydro-1H-cyclopenta[a]phenanthrene-17,2'-oxolane]one

> <PUBCHEM_IUPAC_NAME_MARKUP>
(3&apos;<I>R</I>,5<I>R</I>,5&apos;<I>S</I>,8<I>S</I>,9<I>S</I>,10<I>S</I>,11<I>S</I>,14<I>R</I>,17<I>R</I>)-5&apos;-[(1<I>R</I>)-1,2-dihydroxy-2-methylpropyl]-11-hydroxy-3&apos;,4,4,8,10,14-hexamethylspiro[2,5,6,7,9,11,15,16-octahydro-1<I>H</I>-cyclopenta[a]phenanthrene-17,2&apos;-oxolane]-3-one

> <PUBCHEM_IUPAC_NAME>
(3'R,5R,5'S,8S,9S,10S,11S,14R,17R)-5'-[(1R)-1,2-dihydroxy-2-methylpropyl]-11-hydroxy-3',4,4,8,10,14-hexamethylspiro[2,5,6,7,9,11,15,16-octahydro-1H-cyclopenta[a]phenanthrene-17,2'-oxolane]-3-one

> <PUBCHEM_IUPAC_SYSTEMATIC_NAME>
(3'R,5R,5'S,8S,9S,10S,11S,14R,17R)-3',4,4,8,10,14-hexamethyl-5'-[(1R)-2-methyl-1,2-bis(oxidanyl)propyl]-11-oxidanyl-spiro[2,5,6,7,9,11,15,16-octahydro-1H-cyclopenta[a]phenanthrene-17,2'-oxolane]-3-one

> <PUBCHEM_IUPAC_TRADITIONAL_NAME>
(3'R,5R,5'S,8S,9S,10S,11S,14R,17R)-5'-[(1R)-1,2-dihydroxy-2-methyl-propyl]-11-hydroxy-3',4,4,8,10,14-hexamethyl-spiro[2,5,6,7,9,11,15,16-octahydro-1H-cyclopenta[a]phenanthrene-17,2'-tetrahydrofuran]-3-one

> <PUBCHEM_IUPAC_INCHI>
InChI=1S/C30H48O5/c1-17-15-19(24(33)26(4,5)34)35-30(17)14-13-28(7)21(30)16-18(31)23-27(6)11-10-22(32)25(2,3)20(27)9-12-29(23,28)8/h16-20,23-24,31,33-34H,9-15H2,1-8H3/t17-,18+,19+,20+,23+,24-,27+,28+,29+,30-/m1/s1

> <PUBCHEM_IUPAC_INCHIKEY>
QOEBTWRYOBEBPF-FZUOWIMQSA-N

> <PUBCHEM_XLOGP3_AA>
3.9

> <PUBCHEM_EXACT_MASS>
488.35017463

> <PUBCHEM_MOLECULAR_FORMULA>
C30H48O5

> <PUBCHEM_MOLECULAR_WEIGHT>
488.7

> <PUBCHEM_OPENEYE_CAN_SMILES>
CC1CC(OC12CCC3(C2=CC(C4C3(CCC5C4(CCC(=O)C5(C)C)C)C)O)C)C(C(C)(C)O)O

> <PUBCHEM_OPENEYE_ISO_SMILES>
C[C@@H]1C[C@H](O[C@]12CC[C@]3(C2=C[C@@H]([C@@H]4[C@@]3(CC[C@@H]5[C@@]4(CCC(=O)C5(C)C)C)C)O)C)[C@H](C(C)(C)O)O

> <PUBCHEM_CACTVS_TPSA>
87

> <PUBCHEM_MONOISOTOPIC_WEIGHT>
488.35017463

> <PUBCHEM_TOTAL_CHARGE>
0

> <PUBCHEM_HEAVY_ATOM_COUNT>
35

> <PUBCHEM_ATOM_DEF_STEREO_COUNT>
10

> <PUBCHEM_ATOM_UDEF_STEREO_COUNT>
0

> <PUBCHEM_BOND_DEF_STEREO_COUNT>
0

> <PUBCHEM_BOND_UDEF_STEREO_COUNT>
0

> <PUBCHEM_ISOTOPIC_ATOM_COUNT>
0

> <PUBCHEM_COMPONENT_COUNT>
1

> <PUBCHEM_CACTVS_TAUTO_COUNT>
-1

> <PUBCHEM_COORDINATE_TYPE>
1
5
255

> <PUBCHEM_BONDANNOTATIONS>
13  1  5
10  37  6
16  2  5
22  31  6
28  64  6
32  4  6
6  20  6
7  36  5
8  23  5
9  24  5

$$$$
