# Supplementary material for: Exploring the mechanism of Alisma orientale for the treatment of pregnancy induced hypertension and potential hepato-nephrotoxicity by using network pharmacology, network toxicology, molecular docking and molecular dynamics simulation
Source: Front Pharmacol. 2022 Nov 15;13:1027112. doi: 10.3389/fphar.2022.1027112 (PMC9705790; doi:10.3389/fphar.2022.1027112)
Supplement: Supplementary file 4 [file DataSheet8.ZIP › Supplement Materials/Compounds and Targets/Treat compound details/OMIM-Gene-PIH.xlsx]

## Sheet: Sheet
Gene Map Search - 'Pregnancy-induced Hypertension '
Downloaded:	Oct 01, 2022
Copyright (c) 1966-2022 Johns Hopkins University OMIM, data are provided for research purposes only.
Cytogenetic location	Genomic coordinates (From NCBI/GRCh38)	Gene/Locus	Gene/Locus name	Gene/Locus MIM number	Approved Symbol	Entrez Gene ID	Ensembl Gene ID	Comments	Phenotype	Phenotype MIM number	Inheritance	Pheno map key	Mouse Gene (from MGI)
1p36.12	1:21217250-21345504	ECE1	Endothelin converting enzyme 1	600423	ECE1	1889	ENSG00000117298,ENST00000374893;;;ENST00000374893	mutation identified in 1 HCAD patient	?Hirschsprung disease, cardiac defects, and autonomic dysfunction	613870	Autosomal dominant	3	Ece1
1p36.12	1:21217250-21345504	ECE1	Endothelin converting enzyme 1	600423	ECE1	1889	ENSG00000117298,ENST00000374893;;;ENST00000374893	mutation identified in 1 HCAD patient	{Hypertension, essential, susceptibility to}	145500	Multifactorial	3	Ece1
1q21	1:143200001-155100000	RFH1, AORF	Renal failure, progressive, with hypertension	161900		59331			Nephropathy-hypertension	161900	Autosomal dominant	2
1q42.2	1:230702523-230745583	AGT, SERPINA8	Angiotensinogen	106150	AGT	183	ENSG00000135744,ENST00000366667;;;ENST00000366667		Renal tubular dysgenesis	267430	Autosomal recessive	3	Agt
1q42.2	1:230702523-230745583	AGT, SERPINA8	Angiotensinogen	106150	AGT	183	ENSG00000135744,ENST00000366667;;;ENST00000366667		{Hypertension, essential, susceptibility to}	145500	Multifactorial	3	Agt
1q42.2	1:230702523-230745583	AGT, SERPINA8	Angiotensinogen	106150	AGT	183	ENSG00000135744,ENST00000366667;;;ENST00000366667		{Preeclampsia, susceptibility to}			3	Agt
2p25-p24	2:1-23800000	HYT3	Hypertension, essential, susceptibility to, 3	607329		387575			{Hypertension, essential, susceptibility to, 3}	145500	Multifactorial	2
2p23.3	2:26692722-26733420	KCNK3, TASK, PPH4	Potassium channel, subfamily K, member 3	603220	KCNK3	3777	ENSG00000171303,ENST00000302909;;;ENST00000302909		Pulmonary hypertension, primary, 4	615344	Autosomal dominant	3	Kcnk3
2p13.1	2:73926880-73958946	DGUOK, DGK, MTDPS3, PEOB4, NCPH1	Deoxyguanosine kinase, mitochondrial	601465	DGUOK	1716	ENSG00000114956,ENST00000264093;;;ENST00000264093		Mitochondrial DNA depletion syndrome 3 (hepatocerebral type)	251880	Autosomal recessive	3	Dguok
2p13.1	2:73926880-73958946	DGUOK, DGK, MTDPS3, PEOB4, NCPH1	Deoxyguanosine kinase, mitochondrial	601465	DGUOK	1716	ENSG00000114956,ENST00000264093;;;ENST00000264093		Portal hypertension, noncirrhotic, 1	617068	Autosomal recessive	3	Dguok
2p13.1	2:73926880-73958946	DGUOK, DGK, MTDPS3, PEOB4, NCPH1	Deoxyguanosine kinase, mitochondrial	601465	DGUOK	1716	ENSG00000114956,ENST00000264093;;;ENST00000264093		Progressive external ophthalmoplegia with mitochondrial DNA deletions, autosomal recessive 4	617070	Autosomal recessive	3	Dguok
2q33.1-q33.2	2:202376327-202567749	BMPR2, PPH1, POVD1	Bone morphogenetic receptor, type II	600799	BMPR2	659	ENSG00000204217,ENST00000374580;;;ENST00000374580		Pulmonary hypertension, familial primary, 1, with or without HHT	178600	Autosomal dominant	3	Bmpr2
2q33.1-q33.2	2:202376327-202567749	BMPR2, PPH1, POVD1	Bone morphogenetic receptor, type II	600799	BMPR2	659	ENSG00000204217,ENST00000374580;;;ENST00000374580		Pulmonary hypertension, primary, fenfluramine or dexfenfluramine-associated	178600	Autosomal dominant	3	Bmpr2
2q33.1-q33.2	2:202376327-202567749	BMPR2, PPH1, POVD1	Bone morphogenetic receptor, type II	600799	BMPR2	659	ENSG00000204217,ENST00000374580;;;ENST00000374580		Pulmonary venoocclusive disease 1	265450	Autosomal dominant	3	Bmpr2
2q34	2:210477685-210679107	CPS1, PHN	Carbamoyl-phosphate synthetase 1, mitochondrial	608307	CPS1	1373	ENSG00000021826,ENST00000233072;;;ENST00000233072	urea cycle enzyme	Carbamoylphosphate synthetase I deficiency	237300	Autosomal recessive	3	Cps1
2q34	2:210477685-210679107	CPS1, PHN	Carbamoyl-phosphate synthetase 1, mitochondrial	608307	CPS1	1373	ENSG00000021826,ENST00000233072;;;ENST00000233072	urea cycle enzyme	{Pulmonary hypertension, neonatal, susceptibility to}	615371		3	Cps1
3p14.1-q12.3	3:63800001-103100000	HYT7	Hypertension, essential, susceptibility to, 7	610948		100188825			{Hypertension, essential, susceptibility to, 7}	610948		2
3q24	3:148697903-148743003	AGTR1, AGTR1A, AT2R1	Angiotensin receptor 1	106165	AGTR1	185	ENSG00000144891,ENST00000349243;;;ENST00000349243		Renal tubular dysgenesis	267430	Autosomal recessive	3	Agtr1a,Agtr1b
3q24	3:148697903-148743003	AGTR1, AGTR1A, AT2R1	Angiotensin receptor 1	106165	AGTR1	185	ENSG00000144891,ENST00000349243;;;ENST00000349243		{Hypertension, essential}	145500	Multifactorial	3	Agtr1a,Agtr1b
3q29	3:194402677-194494334	ATP13A3, AFURS1, PPH5	ATPase 13A3	610232	ATP13A3	79572	ENSG00000133657,ENST00000645319;;;ENST00000645319		Pulmonary hypertension, primary, 5	265400	Autosomal recessive	3	Atp13a3
4p16.3	4:2843844-2930062	ADD1	Adducin-1, alpha	102680	ADD1	118	ENSG00000087274,ENST00000683351;;;ENST00000683351		{Hypertension, essential, salt-sensitive}	145500	Multifactorial	3	Add1
4q31.23	4:148078764-148445508	NR3C2, MLR, MCR	Nuclear receptor subfamily 3, group C, member 2 (mineralocorticoid receptor; aldosterone receptor)	600983	NR3C2	4306	ENSG00000151623,ENST00000358102;;;ENST00000358102		Hypertension, early-onset, autosomal dominant, with exacerbation in pregnancy	605115		3	Nr3c2
4q31.23	4:148078764-148445508	NR3C2, MLR, MCR	Nuclear receptor subfamily 3, group C, member 2 (mineralocorticoid receptor; aldosterone receptor)	600983	NR3C2	4306	ENSG00000151623,ENST00000358102;;;ENST00000358102		Pseudohypoaldosteronism type I, autosomal dominant	177735	Autosomal dominant	3	Nr3c2
5p13-q12	5:28900001-67400000	HYT6	Hypertension, essential, susceptibility to, 6	610262		100188808			{Hypertension, essential, susceptibility to, 6}	145500	Multifactorial	2
5q35.1	5:170374671-170389367	KCNMB1	Potassium large conductance calcium-activated channel, subfamily M, beta member 1	603951	KCNMB1	3779	ENSG00000145936,ENST00000274629;;;ENST00000274629		{Hypertension, diastolic, resistance to}	608622	Autosomal dominant	3	Kcnmb1
6p21.3	6:30500001-36600000	CTEPH1	Pulmonary hypertension, chronic thromboembolic, without deep vein thrombosis, susceptibility to	612862		100302516		associated with DPB1*0202	{Pulmonary hypertension, chronic thromboembolic, without deep vein thrombosis, susceptibility to}	612862		2
7q22.1	7:99648194-99679996	CYP3A5, P450PCN3	Cytochrome P450, subfamily IIIA, polypeptide 5	605325	CYP3A5	1577	ENSG00000106258,ENST00000222982;;;ENST00000222982		{Hypertension, salt-sensitive essential, susceptibility to}	145500	Multifactorial	3	Cyp3a11,Cyp3a13,Cyp3a16,Cyp3a41a,Cyp3a41b,Cyp3a44
7q31.2	7:116525009-116561185	CAV1, BSCL3, CGL3, PPH3, LCCNS	Caveolin-1	601047	CAV1	857	ENSG00000105974,ENST00000341049;;;ENST00000341049	mutation identified in 1 CGL3 family	?Lipodystrophy, congenital generalized, type 3	612526	Autosomal recessive	3	Cav1
7q31.2	7:116525009-116561185	CAV1, BSCL3, CGL3, PPH3, LCCNS	Caveolin-1	601047	CAV1	857	ENSG00000105974,ENST00000341049;;;ENST00000341049	mutation identified in 1 CGL3 family	Lipodystrophy, familial partial, type 7	606721	Autosomal dominant	3	Cav1
7q31.2	7:116525009-116561185	CAV1, BSCL3, CGL3, PPH3, LCCNS	Caveolin-1	601047	CAV1	857	ENSG00000105974,ENST00000341049;;;ENST00000341049	mutation identified in 1 CGL3 family	Pulmonary hypertension, primary, 3	615343	Autosomal dominant	3	Cav1
7q36.1	7:150737418-150743646	GIMAP5, IAN4L1, IMAP3, NCPH2	GTPase, IMAP family, member 5	608086	GIMAP5	55340	ENSG00000196329,ENST00000358647;;;ENST00000358647		Portal hypertension, noncirrhotic, 2	619463	Autosomal recessive	3	Gimap3,Gimap5
7q36.1	7:150991017-151014588	NOS3	Nitric oxide synthase 3, endothelial cell	163729	NOS3	4846	ENSG00000164867,ENST00000297494;;;ENST00000297494		{Alzheimer disease, late-onset, susceptibility to}	104300	Autosomal dominant	3	Nos3
7q36.1	7:150991017-151014588	NOS3	Nitric oxide synthase 3, endothelial cell	163729	NOS3	4846	ENSG00000164867,ENST00000297494;;;ENST00000297494		{Coronary artery spasm 1, susceptibility to}			3	Nos3
7q36.1	7:150991017-151014588	NOS3	Nitric oxide synthase 3, endothelial cell	163729	NOS3	4846	ENSG00000164867,ENST00000297494;;;ENST00000297494		{Hypertension, pregnancy-induced}	189800	Autosomal dominant	3	Nos3
7q36.1	7:150991017-151014588	NOS3	Nitric oxide synthase 3, endothelial cell	163729	NOS3	4846	ENSG00000164867,ENST00000297494;;;ENST00000297494		{Hypertension, susceptibility to}	145500	Multifactorial	3	Nos3
7q36.1	7:150991017-151014588	NOS3	Nitric oxide synthase 3, endothelial cell	163729	NOS3	4846	ENSG00000164867,ENST00000297494;;;ENST00000297494		{Ischemic stroke, susceptibility to}	601367	Multifactorial	3	Nos3
7q36.1	7:150991017-151014588	NOS3	Nitric oxide synthase 3, endothelial cell	163729	NOS3	4846	ENSG00000164867,ENST00000297494;;;ENST00000297494		{Placental abruption}			3	Nos3
8q24.3	8:142910559-142917843	CYP11B2	Cytochrome P450, subfamily XIB, polypeptide 2	124080	CYP11B2	1585	ENSG00000179142,ENST00000323110;;;ENST00000323110		Aldosterone to renin ratio raised			3	Cyp11b1,Cyp11b2
8q24.3	8:142910559-142917843	CYP11B2	Cytochrome P450, subfamily XIB, polypeptide 2	124080	CYP11B2	1585	ENSG00000179142,ENST00000323110;;;ENST00000323110		Hypoaldosteronism, congenital, due to CMO I deficiency	203400	Autosomal recessive	3	Cyp11b1,Cyp11b2
8q24.3	8:142910559-142917843	CYP11B2	Cytochrome P450, subfamily XIB, polypeptide 2	124080	CYP11B2	1585	ENSG00000179142,ENST00000323110;;;ENST00000323110		Hypoaldosteronism, congenital, due to CMO II deficiency	610600	Autosomal recessive	3	Cyp11b1,Cyp11b2
8q24.3	8:142910559-142917843	CYP11B2	Cytochrome P450, subfamily XIB, polypeptide 2	124080	CYP11B2	1585	ENSG00000179142,ENST00000323110;;;ENST00000323110		{Low renin hypertension, susceptibility to}			3	Cyp11b1,Cyp11b2
12p13.31	12:6840925-6847393	GNB3, CSNB1H	Guanine nucleotide-binding protein, beta polypeptide-3	139130	GNB3	2784	ENSG00000111664,ENST00000229264;;;ENST00000229264		Night blindness, congenital stationary, type 1H	617024	Autosomal recessive	3	Gnb3
12p13.31	12:6840925-6847393	GNB3, CSNB1H	Guanine nucleotide-binding protein, beta polypeptide-3	139130	GNB3	2784	ENSG00000111664,ENST00000229264;;;ENST00000229264		{Hypertension, essential, susceptibility to}	145500	Multifactorial	3	Gnb3
12p12.2-p12.1	12:19800001-26300000	HYT4	Hypertension, essential, susceptibility to, 4	608742		444980			{Hypertension, essential, susceptibility to, 4}	145500	Multifactorial	2
12p12.2	12:20368537-20688583	PDE3A, HTNB	Phosphodiesterase 3A, cGMP-inhibited	123805	PDE3A	5139	ENSG00000172572,ENST00000359062;;;ENST00000359062		Hypertension and brachydactyly syndrome	112410	Autosomal dominant	3	Pde3a
13q13.3	13:36844831-36920854	MADH9, SMAD9, MADH6, PPH2	Mothers against decapentaplegic, Drosophila, homolog of, 9	603295	SMAD9	4093	ENSG00000120693,ENST00000379826;;;ENST00000379826		Pulmonary hypertension, primary, 2	615342	Autosomal dominant	3	Smad9
15q	15:19000001-101991189	HYT2	Hypertension, essential, susceptibility to, 2	604329		50986			{Hypertension, essential, susceptibility to, 2}	145500	Multifactorial	2
16p12.3	16:20674405-20797581	ACSM3, SAH	Acyl-CoA synthetase medium-chain family member 3	145505	ACSM3	6296	ENSG00000005187,ENST00000289416;;;ENST00000289416		{?Hypertension, essential}			1	Acsm3
17q	17:25100001-83257441	HYT1	Hypertension, essential, susceptibility to, 1	603918		117191		~18cM distal to ACE	{Hypertension, essential, susceptibility to, 1}	145500	Multifactorial	2
17q23.2	17:61452422-61485110	TBX4, ICPPS, PAPPAS	T-box 4	601719	TBX4	9496	ENSG00000121075,ENST00000644296;;;ENST00000644296		Amelia, posterior, with pelvic and pulmonary hypoplasia syndrome	601360	Autosomal recessive	3	Tbx4
17q23.2	17:61452422-61485110	TBX4, ICPPS, PAPPAS	T-box 4	601719	TBX4	9496	ENSG00000121075,ENST00000644296;;;ENST00000644296		Ischiocoxopodopatellar syndrome with or without pulmonary arterial hypertension	147891	Autosomal dominant	3	Tbx4
18q21.2	18:50700001-56200000	HYT8	Hypertension, essential, susceptibility to, 8	611014		100188321		associated with rs1941958 and rs1893379	{Hypertension, essential, susceptibility to, 8}	611014		2
19p13.2	19:7669049-7670455	RETN, RSTN, FIZZ3	Resistin	605565	RETN	56729	ENSG00000104918,ENST00000221515;;;ENST00000221515		{Diabetes mellitus, noninsulin-dependent, susceptibility to}	125853	Autosomal dominant	3	Retn
19p13.2	19:7669049-7670455	RETN, RSTN, FIZZ3	Resistin	605565	RETN	56729	ENSG00000104918,ENST00000221515;;;ENST00000221515		{Hypertension, insulin resistance-related, susceptibility to}	125853	Autosomal dominant	3	Retn
19q13.2	19:38915266-38930763	SARS2	Seryl-tRNA synthetase 2	612804	SARS2	54938	ENSG00000104835,ENST00000221431;;;ENST00000221431		Hyperuricemia, pulmonary hypertension, renal failure, and alkalosis	613845	Autosomal recessive	3	Sars2
20q11-q13	20:28100001-64444167	HYT5	Hypertension, essential, susceptibility to, 5	610261		100188807			{Hypertension, essential, susceptibility to, 5}	145500	Multifactorial	2
20q13.13	20:49503874-49568137	PTGIS, CYP8A1, PGIS, CYP8	Prostaglandin I2 synthase	601699	PTGIS	5740	ENSG00000124212,ENST00000244043;;;ENST00000244043		Hypertension, essential	145500	Multifactorial	3	Ptgis
Phenotype Mapping Key
1 - The disorder is placed on the map due to its association with a gene, but the underlying defect is not known.
2 - The disorder was placed on the map by statistical methods.
3 - The molecular basis of the disorder is known.
4 - A contiguous gene duplication or deletion syndrome in which multiple genes are involved.

## Sheet: Sheet1
Gene/Locus
ECE1	RFH1	AORF	AGT	SERPINA8	HYT3	KCNK3	TASK	PPH4	DGUOK	DGK	MTDPS3	PEOB4	NCPH1	BMPR2	PPH1	POVD1
CPS1	PHN	HYT7	AGTR1	AGTR1A	AT2R1	ATP13A3	AFURS1	PPH5	ADD1	NR3C2	MLR	MCR	HYT6	KCNMB1	CTEPH1
CYP3A5	P450PCN3	CAV1	BSCL3	CGL3	PPH3	LCCNS	GIMAP5	IAN4L1	IMAP3	NCPH2	NOS3	CYP11B2	GNB3	CSNB1H	HYT4	PDE3A	HTNB
MADH9	SMAD9	MADH6	PPH2	HYT2	ACSM3	SAH	HYT1	TBX4	ICPPS	PAPPAS	HYT8	RETN	RSTN	FIZZ3	SARS2	HYT5
PTGIS	CYP8A1	PGIS	CYP8

## Sheet: Sheet2
ECE1
RFH1
AORF
AGT
SERPINA8
HYT3
KCNK3
TASK
PPH4
DGUOK
DGK
MTDPS3
PEOB4
NCPH1
BMPR2
PPH1
POVD1
CPS1
PHN
HYT7
AGTR1
AGTR1A
AT2R1
ATP13A3
AFURS1
PPH5
ADD1
NR3C2
MLR
MCR
HYT6
KCNMB1
CTEPH1
CYP3A5
P450PCN3
CAV1
BSCL3
CGL3
PPH3
LCCNS
GIMAP5
IAN4L1
IMAP3
NCPH2
NOS3
CYP11B2
GNB3
CSNB1H
HYT4
PDE3A
HTNB
MADH9
SMAD9
MADH6
PPH2
HYT2
ACSM3
SAH
HYT1
TBX4
ICPPS
PAPPAS
HYT8
RETN
RSTN
FIZZ3
SARS2
HYT5
PTGIS
CYP8A1
PGIS
CYP8
