# Supplementary material for: Exploring the mechanism of Alisma orientale for the treatment of pregnancy induced hypertension and potential hepato-nephrotoxicity by using network pharmacology, network toxicology, molecular docking and molecular dynamics simulation
Source: Front Pharmacol. 2022 Nov 15;13:1027112. doi: 10.3389/fphar.2022.1027112 (PMC9705790; doi:10.3389/fphar.2022.1027112)
Supplement: Supplementary file 4 [file DataSheet8.ZIP › Supplement Materials/Compounds and Targets/Treat compound details/Oriediterpenol.sdf]

5320304
  -OEChem-09302206272D

 54 57  0     1  0  0  0  0  0999 V2000
    2.5373   -1.9084    0.0000 O   0  0  0  0  0  0  0  0  0  0  0  0
    6.3406    2.8157    0.0000 O   0  0  0  0  0  0  0  0  0  0  0  0
    7.0566   -0.3336    0.0000 C   0  0  2  0  0  0  0  0  0  0  0  0
    6.1880    0.1621    0.0000 C   0  0  3  0  0  0  0  0  0  0  0  0
    5.2806   -0.3493    0.0000 C   0  0  1  0  0  0  0  0  0  0  0  0
    5.2777   -1.3909    0.0000 C   0  0  3  0  0  0  0  0  0  0  0  0
    7.0320    0.8478    0.0000 C   0  0  0  0  0  0  0  0  0  0  0  0
    7.0778   -1.3750    0.0000 C   0  0  0  0  0  0  0  0  0  0  0  0
    7.9856    0.0364    0.0000 C   0  0  0  0  0  0  0  0  0  0  0  0
    7.7081    1.8169    0.0000 C   0  0  2  0  0  0  0  0  0  0  0  0
    6.1824   -1.9072    0.0000 C   0  0  0  0  0  0  0  0  0  0  0  0
    4.3451   -1.9453    0.0000 C   0  0  0  0  0  0  0  0  0  0  0  0
    8.2756    0.9935    0.0000 C   0  0  3  0  0  0  0  0  0  0  0  0
    6.0341    1.1502    0.0000 C   0  0  0  0  0  0  0  0  0  0  0  0
    4.3509    0.2102    0.0000 C   0  0  0  0  0  0  0  0  0  0  0  0
    6.7106    1.8866    0.0000 C   0  0  0  0  0  0  0  0  0  0  0  0
    3.4028   -1.4075    0.0000 C   0  0  1  0  0  0  0  0  0  0  0  0
    5.2833    0.6507    0.0000 C   0  0  0  0  0  0  0  0  0  0  0  0
    3.4057   -0.3225    0.0000 C   0  0  0  0  0  0  0  0  0  0  0  0
    3.8528   -2.8157    0.0000 C   0  0  0  0  0  0  0  0  0  0  0  0
    4.8527   -2.8068    0.0000 C   0  0  0  0  0  0  0  0  0  0  0  0
    9.2636    1.1474    0.0000 C   0  0  0  0  0  0  0  0  0  0  0  0
    6.6986    0.5139    0.0000 H   0  0  0  0  0  0  0  0  0  0  0  0
    5.2832   -2.0109    0.0000 H   0  0  0  0  0  0  0  0  0  0  0  0
    6.6578    1.3421    0.0000 H   0  0  0  0  0  0  0  0  0  0  0  0
    6.4464    0.6443    0.0000 H   0  0  0  0  0  0  0  0  0  0  0  0
    7.2987   -1.9543    0.0000 H   0  0  0  0  0  0  0  0  0  0  0  0
    7.6864   -1.2564    0.0000 H   0  0  0  0  0  0  0  0  0  0  0  0
    8.0810   -0.5762    0.0000 H   0  0  0  0  0  0  0  0  0  0  0  0
    8.6041   -0.0068    0.0000 H   0  0  0  0  0  0  0  0  0  0  0  0
    7.9546    2.6304    0.0000 H   0  0  0  0  0  0  0  0  0  0  0  0
    5.7875   -2.3851    0.0000 H   0  0  0  0  0  0  0  0  0  0  0  0
    6.5857   -2.3781    0.0000 H   0  0  0  0  0  0  0  0  0  0  0  0
    8.6823    0.5255    0.0000 H   0  0  0  0  0  0  0  0  0  0  0  0
    5.6823    1.6607    0.0000 H   0  0  0  0  0  0  0  0  0  0  0  0
    5.4581    0.9208    0.0000 H   0  0  0  0  0  0  0  0  0  0  0  0
    4.7568    0.6789    0.0000 H   0  0  0  0  0  0  0  0  0  0  0  0
    3.9586    0.6903    0.0000 H   0  0  0  0  0  0  0  0  0  0  0  0
    3.4046   -2.0274    0.0000 H   0  0  0  0  0  0  0  0  0  0  0  0
    5.9033    0.6491    0.0000 H   0  0  0  0  0  0  0  0  0  0  0  0
    5.2850    1.2707    0.0000 H   0  0  0  0  0  0  0  0  0  0  0  0
    4.6633    0.6524    0.0000 H   0  0  0  0  0  0  0  0  0  0  0  0
    3.1982    0.2618    0.0000 H   0  0  0  0  0  0  0  0  0  0  0  0
    2.7946   -0.4269    0.0000 H   0  0  0  0  0  0  0  0  0  0  0  0
    3.3131   -2.5104    0.0000 H   0  0  0  0  0  0  0  0  0  0  0  0
    3.5475   -3.3553    0.0000 H   0  0  0  0  0  0  0  0  0  0  0  0
    4.3924   -3.1209    0.0000 H   0  0  0  0  0  0  0  0  0  0  0  0
    4.3185   -3.1216    0.0000 H   0  0  0  0  0  0  0  0  0  0  0  0
    5.1674   -3.3410    0.0000 H   0  0  0  0  0  0  0  0  0  0  0  0
    5.3869   -2.4921    0.0000 H   0  0  0  0  0  0  0  0  0  0  0  0
    9.3591    0.5348    0.0000 H   0  0  0  0  0  0  0  0  0  0  0  0
    9.8763    1.2429    0.0000 H   0  0  0  0  0  0  0  0  0  0  0  0
    9.1682    1.7600    0.0000 H   0  0  0  0  0  0  0  0  0  0  0  0
    2.0000   -1.5990    0.0000 H   0  0  0  0  0  0  0  0  0  0  0  0
 17  1  1  6  0  0  0
  1 54  1  0  0  0  0
  2 16  2  0  0  0  0
  3  4  1  0  0  0  0
  3  7  1  0  0  0  0
  3  8  1  6  0  0  0
  3  9  1  0  0  0  0
  4  5  1  0  0  0  0
  4 14  1  0  0  0  0
  4 23  1  0  0  0  0
  5  6  1  0  0  0  0
  5 15  1  0  0  0  0
  5 18  1  6  0  0  0
  6 11  1  0  0  0  0
  6 12  1  0  0  0  0
  6 24  1  0  0  0  0
  7 10  1  0  0  0  0
  7 25  1  0  0  0  0
  7 26  1  0  0  0  0
  8 11  1  0  0  0  0
  8 27  1  0  0  0  0
  8 28  1  0  0  0  0
  9 13  1  0  0  0  0
  9 29  1  0  0  0  0
  9 30  1  0  0  0  0
 10 13  1  0  0  0  0
 10 16  1  0  0  0  0
 10 31  1  6  0  0  0
 11 32  1  0  0  0  0
 11 33  1  0  0  0  0
 12 17  1  0  0  0  0
 12 20  1  0  0  0  0
 12 21  1  0  0  0  0
 13 22  1  0  0  0  0
 13 34  1  0  0  0  0
 14 16  1  0  0  0  0
 14 35  1  0  0  0  0
 14 36  1  0  0  0  0
 15 19  1  0  0  0  0
 15 37  1  0  0  0  0
 15 38  1  0  0  0  0
 17 19  1  0  0  0  0
 17 39  1  0  0  0  0
 18 40  1  0  0  0  0
 18 41  1  0  0  0  0
 18 42  1  0  0  0  0
 19 43  1  0  0  0  0
 19 44  1  0  0  0  0
 20 45  1  0  0  0  0
 20 46  1  0  0  0  0
 20 47  1  0  0  0  0
 21 48  1  0  0  0  0
 21 49  1  0  0  0  0
 21 50  1  0  0  0  0
 22 51  1  0  0  0  0
 22 52  1  0  0  0  0
 22 53  1  0  0  0  0
M  END
> <PUBCHEM_COMPOUND_CID>
5320304

> <PUBCHEM_COMPOUND_CANONICALIZED>
1

> <PUBCHEM_CACTVS_COMPLEXITY>
510

> <PUBCHEM_CACTVS_HBOND_ACCEPTOR>
2

> <PUBCHEM_CACTVS_HBOND_DONOR>
1

> <PUBCHEM_CACTVS_ROTATABLE_BOND>
0

> <PUBCHEM_CACTVS_SUBSKEYS>
AAADcfB4MAAAAAAAAAAAAAAAAAAAAYAAAAAwYMAABgAAAADAAAAAGgAACAAADxSggAICAAAAAgAIAIAQAAAAAAAAAAAAAAEAAAAAEBIAAAAAQAAEAAAAAAGIyPCPgAAAAAAAAADAAAYAADAAAQAACAAAAA==

> <PUBCHEM_IUPAC_OPENEYE_NAME>
(1R,6R,9S,13R)-6-hydroxy-5,5,9,14-tetramethyl-tetracyclo[11.2.1.01,10.04,9]hexadecan-12-one

> <PUBCHEM_IUPAC_CAS_NAME>
(1R,6R,9S,13R)-6-hydroxy-5,5,9,14-tetramethyl-12-tetracyclo[11.2.1.01,10.04,9]hexadecanone

> <PUBCHEM_IUPAC_NAME_MARKUP>
(1<I>R</I>,6<I>R</I>,9<I>S</I>,13<I>R</I>)-6-hydroxy-5,5,9,14-tetramethyltetracyclo[11.2.1.0<SUP>1,10</SUP>.0<SUP>4,9</SUP>]hexadecan-12-one

> <PUBCHEM_IUPAC_NAME>
(1R,6R,9S,13R)-6-hydroxy-5,5,9,14-tetramethyltetracyclo[11.2.1.01,10.04,9]hexadecan-12-one

> <PUBCHEM_IUPAC_SYSTEMATIC_NAME>
(1R,6R,9S,13R)-5,5,9,14-tetramethyl-6-oxidanyl-tetracyclo[11.2.1.01,10.04,9]hexadecan-12-one

> <PUBCHEM_IUPAC_TRADITIONAL_NAME>
(1R,6R,9S,13R)-6-hydroxy-5,5,9,14-tetramethyl-tetracyclo[11.2.1.01,10.04,9]hexadecan-12-one

> <PUBCHEM_IUPAC_INCHI>
InChI=1S/C20H32O2/c1-12-10-20-8-5-15-18(2,3)17(22)6-7-19(15,4)16(20)9-14(21)13(12)11-20/h12-13,15-17,22H,5-11H2,1-4H3/t12?,13-,15?,16?,17-,19-,20-/m1/s1

> <PUBCHEM_IUPAC_INCHIKEY>
ZALNTAHRBOFRCM-SVGWTELYSA-N

> <PUBCHEM_XLOGP3_AA>
4.4

> <PUBCHEM_EXACT_MASS>
304.240230259

> <PUBCHEM_MOLECULAR_FORMULA>
C20H32O2

> <PUBCHEM_MOLECULAR_WEIGHT>
304.5

> <PUBCHEM_OPENEYE_CAN_SMILES>
CC1CC23CCC4C(C(CCC4(C2CC(=O)C1C3)C)O)(C)C

> <PUBCHEM_OPENEYE_ISO_SMILES>
CC1C[C@@]23CCC4[C@](C2CC(=O)[C@@H]1C3)(CC[C@H](C4(C)C)O)C

> <PUBCHEM_CACTVS_TPSA>
37.3

> <PUBCHEM_MONOISOTOPIC_WEIGHT>
304.240230259

> <PUBCHEM_TOTAL_CHARGE>
0

> <PUBCHEM_HEAVY_ATOM_COUNT>
22

> <PUBCHEM_ATOM_DEF_STEREO_COUNT>
4

> <PUBCHEM_ATOM_UDEF_STEREO_COUNT>
3

> <PUBCHEM_BOND_DEF_STEREO_COUNT>
0

> <PUBCHEM_BOND_UDEF_STEREO_COUNT>
0

> <PUBCHEM_ISOTOPIC_ATOM_COUNT>
0

> <PUBCHEM_COMPONENT_COUNT>
1

> <PUBCHEM_CACTVS_TAUTO_COUNT>
-1

> <PUBCHEM_COORDINATE_TYPE>
1
5
255

> <PUBCHEM_BONDANNOTATIONS>
17  1  6
10  31  6
13  22  3
3  8  6
4  14  3
5  18  6
6  11  3

$$$$
