# Supplementary material for: Exploring the mechanism of Alisma orientale for the treatment of pregnancy induced hypertension and potential hepato-nephrotoxicity by using network pharmacology, network toxicology, molecular docking and molecular dynamics simulation
Source: Front Pharmacol. 2022 Nov 15;13:1027112. doi: 10.3389/fphar.2022.1027112 (PMC9705790; doi:10.3389/fphar.2022.1027112)
Supplement: Supplementary file 4 [file DataSheet8.ZIP › Supplement Materials/Compounds and Targets/Treat compound details/Oriediterpenoside.sdf]

6325764
  -OEChem-09302206272D

 71 75  0     1  0  0  0  0  0999 V2000
    6.0014   -1.7058    0.0000 O   0  0  0  0  0  0  0  0  0  0  0  0
    9.8047    3.0183    0.0000 O   0  0  0  0  0  0  0  0  0  0  0  0
    5.1337   -0.2068    0.0000 O   0  0  0  0  0  0  0  0  0  0  0  0
    4.2705   -2.7077    0.0000 O   0  0  0  0  0  0  0  0  0  0  0  0
    2.5373   -1.7097    0.0000 O   0  0  0  0  0  0  0  0  0  0  0  0
    2.5350    0.2903    0.0000 O   0  0  0  0  0  0  0  0  0  0  0  0
   10.5206   -0.1309    0.0000 C   0  0  2  0  0  0  0  0  0  0  0  0
    9.6521    0.3648    0.0000 C   0  0  3  0  0  0  0  0  0  0  0  0
    8.7447   -0.1466    0.0000 C   0  0  1  0  0  0  0  0  0  0  0  0
    8.7418   -1.1882    0.0000 C   0  0  3  0  0  0  0  0  0  0  0  0
   10.4961    1.0505    0.0000 C   0  0  0  0  0  0  0  0  0  0  0  0
   10.5419   -1.1723    0.0000 C   0  0  0  0  0  0  0  0  0  0  0  0
   11.4497    0.2391    0.0000 C   0  0  0  0  0  0  0  0  0  0  0  0
   11.1722    2.0195    0.0000 C   0  0  2  0  0  0  0  0  0  0  0  0
    9.6465   -1.7045    0.0000 C   0  0  0  0  0  0  0  0  0  0  0  0
    7.8092   -1.7426    0.0000 C   0  0  0  0  0  0  0  0  0  0  0  0
   11.7397    1.1961    0.0000 C   0  0  3  0  0  0  0  0  0  0  0  0
    9.4982    1.3529    0.0000 C   0  0  0  0  0  0  0  0  0  0  0  0
    7.8150    0.4129    0.0000 C   0  0  0  0  0  0  0  0  0  0  0  0
    6.8668   -1.2048    0.0000 C   0  0  1  0  0  0  0  0  0  0  0  0
   10.1747    2.0893    0.0000 C   0  0  0  0  0  0  0  0  0  0  0  0
    8.7474    0.8534    0.0000 C   0  0  0  0  0  0  0  0  0  0  0  0
    6.8698   -0.1198    0.0000 C   0  0  0  0  0  0  0  0  0  0  0  0
    7.3168   -2.6130    0.0000 C   0  0  0  0  0  0  0  0  0  0  0  0
    8.3168   -2.6042    0.0000 C   0  0  0  0  0  0  0  0  0  0  0  0
   12.7277    1.3501    0.0000 C   0  0  0  0  0  0  0  0  0  0  0  0
    5.1348   -1.2068    0.0000 C   0  0  1  0  0  0  0  0  0  0  0  0
    4.2693   -1.7077    0.0000 C   0  0  1  0  0  0  0  0  0  0  0  0
    3.4028   -1.2087    0.0000 C   0  0  2  0  0  0  0  0  0  0  0  0
    4.2671    0.2923    0.0000 C   0  0  0  0  0  0  0  0  0  0  0  0
    3.4016   -0.2087    0.0000 C   0  0  1  0  0  0  0  0  0  0  0  0
   10.1627    0.7166    0.0000 H   0  0  0  0  0  0  0  0  0  0  0  0
    8.7473   -1.8082    0.0000 H   0  0  0  0  0  0  0  0  0  0  0  0
   10.1219    1.5448    0.0000 H   0  0  0  0  0  0  0  0  0  0  0  0
    9.9105    0.8470    0.0000 H   0  0  0  0  0  0  0  0  0  0  0  0
   10.7628   -1.7516    0.0000 H   0  0  0  0  0  0  0  0  0  0  0  0
   11.1505   -1.0538    0.0000 H   0  0  0  0  0  0  0  0  0  0  0  0
   11.5451   -0.3735    0.0000 H   0  0  0  0  0  0  0  0  0  0  0  0
   12.0682    0.1958    0.0000 H   0  0  0  0  0  0  0  0  0  0  0  0
   11.4187    2.8330    0.0000 H   0  0  0  0  0  0  0  0  0  0  0  0
    9.2516   -2.1825    0.0000 H   0  0  0  0  0  0  0  0  0  0  0  0
   10.0498   -2.1754    0.0000 H   0  0  0  0  0  0  0  0  0  0  0  0
   11.9848    1.7656    0.0000 H   0  0  0  0  0  0  0  0  0  0  0  0
    9.1464    1.8634    0.0000 H   0  0  0  0  0  0  0  0  0  0  0  0
    8.9222    1.1235    0.0000 H   0  0  0  0  0  0  0  0  0  0  0  0
    8.2209    0.8816    0.0000 H   0  0  0  0  0  0  0  0  0  0  0  0
    7.4227    0.8930    0.0000 H   0  0  0  0  0  0  0  0  0  0  0  0
    6.8687   -1.8248    0.0000 H   0  0  0  0  0  0  0  0  0  0  0  0
    9.3674    0.8517    0.0000 H   0  0  0  0  0  0  0  0  0  0  0  0
    8.7491    1.4734    0.0000 H   0  0  0  0  0  0  0  0  0  0  0  0
    8.1274    0.8551    0.0000 H   0  0  0  0  0  0  0  0  0  0  0  0
    6.6623    0.4645    0.0000 H   0  0  0  0  0  0  0  0  0  0  0  0
    6.2587   -0.2242    0.0000 H   0  0  0  0  0  0  0  0  0  0  0  0
    6.7772   -2.3078    0.0000 H   0  0  0  0  0  0  0  0  0  0  0  0
    7.0116   -3.1527    0.0000 H   0  0  0  0  0  0  0  0  0  0  0  0
    7.8565   -2.9182    0.0000 H   0  0  0  0  0  0  0  0  0  0  0  0
    7.7826   -2.9189    0.0000 H   0  0  0  0  0  0  0  0  0  0  0  0
    8.6315   -3.1383    0.0000 H   0  0  0  0  0  0  0  0  0  0  0  0
    8.8510   -2.2894    0.0000 H   0  0  0  0  0  0  0  0  0  0  0  0
   12.8232    0.7375    0.0000 H   0  0  0  0  0  0  0  0  0  0  0  0
   13.3404    1.4456    0.0000 H   0  0  0  0  0  0  0  0  0  0  0  0
   12.6323    1.9627    0.0000 H   0  0  0  0  0  0  0  0  0  0  0  0
    5.1355   -1.8268    0.0000 H   0  0  0  0  0  0  0  0  0  0  0  0
    3.7328   -2.0183    0.0000 H   0  0  0  0  0  0  0  0  0  0  0  0
    2.8655   -0.8993    0.0000 H   0  0  0  0  0  0  0  0  0  0  0  0
    4.6651    0.7677    0.0000 H   0  0  0  0  0  0  0  0  0  0  0  0
    3.8680    0.7668    0.0000 H   0  0  0  0  0  0  0  0  0  0  0  0
    3.4009    0.4113    0.0000 H   0  0  0  0  0  0  0  0  0  0  0  0
    3.7339   -3.0183    0.0000 H   0  0  0  0  0  0  0  0  0  0  0  0
    2.0000   -1.4003    0.0000 H   0  0  0  0  0  0  0  0  0  0  0  0
    2.5343    0.9103    0.0000 H   0  0  0  0  0  0  0  0  0  0  0  0
 20  1  1  6  0  0  0
 27  1  1  6  0  0  0
  2 21  2  0  0  0  0
  3 27  1  0  0  0  0
  3 30  1  0  0  0  0
 28  4  1  6  0  0  0
  4 69  1  0  0  0  0
 29  5  1  1  0  0  0
  5 70  1  0  0  0  0
 31  6  1  6  0  0  0
  6 71  1  0  0  0  0
  7  8  1  0  0  0  0
  7 11  1  0  0  0  0
  7 12  1  6  0  0  0
  7 13  1  0  0  0  0
  8  9  1  0  0  0  0
  8 18  1  0  0  0  0
  8 32  1  0  0  0  0
  9 10  1  0  0  0  0
  9 19  1  0  0  0  0
  9 22  1  6  0  0  0
 10 15  1  0  0  0  0
 10 16  1  0  0  0  0
 10 33  1  0  0  0  0
 11 14  1  0  0  0  0
 11 34  1  0  0  0  0
 11 35  1  0  0  0  0
 12 15  1  0  0  0  0
 12 36  1  0  0  0  0
 12 37  1  0  0  0  0
 13 17  1  0  0  0  0
 13 38  1  0  0  0  0
 13 39  1  0  0  0  0
 14 17  1  0  0  0  0
 14 21  1  0  0  0  0
 14 40  1  6  0  0  0
 15 41  1  0  0  0  0
 15 42  1  0  0  0  0
 16 20  1  0  0  0  0
 16 24  1  0  0  0  0
 16 25  1  0  0  0  0
 17 26  1  0  0  0  0
 17 43  1  0  0  0  0
 18 21  1  0  0  0  0
 18 44  1  0  0  0  0
 18 45  1  0  0  0  0
 19 23  1  0  0  0  0
 19 46  1  0  0  0  0
 19 47  1  0  0  0  0
 20 23  1  0  0  0  0
 20 48  1  0  0  0  0
 22 49  1  0  0  0  0
 22 50  1  0  0  0  0
 22 51  1  0  0  0  0
 23 52  1  0  0  0  0
 23 53  1  0  0  0  0
 24 54  1  0  0  0  0
 24 55  1  0  0  0  0
 24 56  1  0  0  0  0
 25 57  1  0  0  0  0
 25 58  1  0  0  0  0
 25 59  1  0  0  0  0
 26 60  1  0  0  0  0
 26 61  1  0  0  0  0
 26 62  1  0  0  0  0
 27 28  1  0  0  0  0
 27 63  1  0  0  0  0
 28 29  1  0  0  0  0
 28 64  1  0  0  0  0
 29 31  1  0  0  0  0
 29 65  1  0  0  0  0
 30 31  1  0  0  0  0
 30 66  1  0  0  0  0
 30 67  1  0  0  0  0
 31 68  1  0  0  0  0
M  END
> <PUBCHEM_COMPOUND_CID>
6325764

> <PUBCHEM_COMPOUND_CANONICALIZED>
1

> <PUBCHEM_CACTVS_COMPLEXITY>
738

> <PUBCHEM_CACTVS_HBOND_ACCEPTOR>
6

> <PUBCHEM_CACTVS_HBOND_DONOR>
3

> <PUBCHEM_CACTVS_ROTATABLE_BOND>
2

> <PUBCHEM_CACTVS_SUBSKEYS>
AAADcfB4OAAAAAAAAAAAAAAAAAAAAYAAAAA0YMEABgAAAADAAAAAGgAACAAADxSwgAMCCAAABgAIAIAQAAAAAAAAAAAAAAEAAAAREBIAAAAiQAAFAAAHAAHI6PiPgAAAAAAAAADAAAYAADAAAQAACAAAAA==

> <PUBCHEM_IUPAC_OPENEYE_NAME>
(1R,6R,9S,13R)-5,5,9,14-tetramethyl-6-[(2R,3R,4S,5R)-3,4,5-trihydroxytetrahydropyran-2-yl]oxy-tetracyclo[11.2.1.01,10.04,9]hexadecan-12-one

> <PUBCHEM_IUPAC_CAS_NAME>
(1R,6R,9S,13R)-5,5,9,14-tetramethyl-6-[[(2R,3R,4S,5R)-3,4,5-trihydroxy-2-oxanyl]oxy]-12-tetracyclo[11.2.1.01,10.04,9]hexadecanone

> <PUBCHEM_IUPAC_NAME_MARKUP>
(1<I>R</I>,6<I>R</I>,9<I>S</I>,13<I>R</I>)-5,5,9,14-tetramethyl-6-[(2<I>R</I>,3<I>R</I>,4<I>S</I>,5<I>R</I>)-3,4,5-trihydroxyoxan-2-yl]oxytetracyclo[11.2.1.0<SUP>1,10</SUP>.0<SUP>4,9</SUP>]hexadecan-12-one

> <PUBCHEM_IUPAC_NAME>
(1R,6R,9S,13R)-5,5,9,14-tetramethyl-6-[(2R,3R,4S,5R)-3,4,5-trihydroxyoxan-2-yl]oxytetracyclo[11.2.1.01,10.04,9]hexadecan-12-one

> <PUBCHEM_IUPAC_SYSTEMATIC_NAME>
(1R,6R,9S,13R)-5,5,9,14-tetramethyl-6-[(2R,3R,4S,5R)-3,4,5-tris(oxidanyl)oxan-2-yl]oxy-tetracyclo[11.2.1.01,10.04,9]hexadecan-12-one

> <PUBCHEM_IUPAC_TRADITIONAL_NAME>
(1R,6R,9S,13R)-5,5,9,14-tetramethyl-6-[(2R,3R,4S,5R)-3,4,5-trihydroxytetrahydropyran-2-yl]oxy-tetracyclo[11.2.1.01,10.04,9]hexadecan-12-one

> <PUBCHEM_IUPAC_INCHI>
InChI=1S/C25H40O6/c1-13-10-25-8-5-17-23(2,3)19(31-22-21(29)20(28)16(27)12-30-22)6-7-24(17,4)18(25)9-15(26)14(13)11-25/h13-14,16-22,27-29H,5-12H2,1-4H3/t13?,14-,16-,17?,18?,19-,20+,21-,22-,24-,25-/m1/s1

> <PUBCHEM_IUPAC_INCHIKEY>
ITBIOEXYDKFWDZ-SUMMCVSUSA-N

> <PUBCHEM_XLOGP3_AA>
2.9

> <PUBCHEM_EXACT_MASS>
436.28248899

> <PUBCHEM_MOLECULAR_FORMULA>
C25H40O6

> <PUBCHEM_MOLECULAR_WEIGHT>
436.6

> <PUBCHEM_OPENEYE_CAN_SMILES>
CC1CC23CCC4C(C(CCC4(C2CC(=O)C1C3)C)OC5C(C(C(CO5)O)O)O)(C)C

> <PUBCHEM_OPENEYE_ISO_SMILES>
CC1C[C@@]23CCC4[C@](C2CC(=O)[C@@H]1C3)(CC[C@H](C4(C)C)O[C@@H]5[C@@H]([C@H]([C@@H](CO5)O)O)O)C

> <PUBCHEM_CACTVS_TPSA>
96.2

> <PUBCHEM_MONOISOTOPIC_WEIGHT>
436.28248899

> <PUBCHEM_TOTAL_CHARGE>
0

> <PUBCHEM_HEAVY_ATOM_COUNT>
31

> <PUBCHEM_ATOM_DEF_STEREO_COUNT>
8

> <PUBCHEM_ATOM_UDEF_STEREO_COUNT>
3

> <PUBCHEM_BOND_DEF_STEREO_COUNT>
0

> <PUBCHEM_BOND_UDEF_STEREO_COUNT>
0

> <PUBCHEM_ISOTOPIC_ATOM_COUNT>
0

> <PUBCHEM_COMPONENT_COUNT>
1

> <PUBCHEM_CACTVS_TAUTO_COUNT>
-1

> <PUBCHEM_COORDINATE_TYPE>
1
5
255

> <PUBCHEM_BONDANNOTATIONS>
20  1  6
27  1  6
10  15  3
14  40  6
17  26  3
28  4  6
29  5  5
31  6  6
7  12  6
8  18  3
9  22  6

$$$$
