# Supplementary material for: Exploring the mechanism of Alisma orientale for the treatment of pregnancy induced hypertension and potential hepato-nephrotoxicity by using network pharmacology, network toxicology, molecular docking and molecular dynamics simulation
Source: Front Pharmacol. 2022 Nov 15;13:1027112. doi: 10.3389/fphar.2022.1027112 (PMC9705790; doi:10.3389/fphar.2022.1027112)
Supplement: Supplementary file 4 [file DataSheet8.ZIP › Supplement Materials/Compounds and Targets/Treat compound details/PMalisol,b,23-acetate.csv]

Ligand: MOL000832
Pharma Model	Num Feature	Fit	Norm Fit	zscore	Num Hydrophobic	Num HB Acceptor	Num HB Donor	Num Positive	Num Negative	Num Aromatic	Name	Class	Uniplot	Function	Disease	Idication
1j78_v	4	4	1	1.80481	4	0	0	0	0	0	Vitamin D-binding protein	TRANSPORT, LIGAND BINDING PROTEIN	VTDB_HUMAN	Multifunctional protein found in plasma, ascitic fluid, cerebrospinal fluid, and urine and on the surface of many cell types. In plasma, it carries the vitamin D sterols and prevents polymerization of actin by binding its monomers. DBP associates with mem	NONE	NONE
1oj9_v	3	3	1	0.484928	3	0	0	0	0	0	Amine oxidase [flavin-containing] B	OXIDOREDUCTASE	AOFB_HUMAN	Catalyzes the oxidative deamination of biogenic and xenobiotic amines and has important functions in the metabolism of neuroactive and vasoactive amines in the central nervous system and peripheral tissues. MAOB preferentially degrades benzylamine and phe	NONE	Alzheimers disease;Cocaine addiction;Major depressive disorder;Epilepsy;Neurodegenerative disease;Attention deficit hyperactivity disorder;Head injury;Parkinsons disease;Dementia;Nicotine dependence;Cerebrovascular ischemia
1l6l_v	3	3	1	0.386546	3	0	0	0	0	0	Apolipoprotein A-II	LIPID TRANSPORT	APOA2_HUMAN	May stabilize HDL (high density lipoprotein) structure by its association with lipids, and affect the HDL metabolism.	NONE	NONE
3bgp_v	3	3	1	0.238737	3	0	0	0	0	0	Proto-oncogene serine/threonine-protein kinase Pim-1	NONE	P11309	Involved in protein kinase activity	NONE	For nutritional supplementation, also for treating dietary shortage or imbalance
1j96_v	3	3	1	0.221121	3	0	0	0	0	0	Aldo-keto reductase family 1 member C2	OXIDOREDUCTASE	AK1C2_HUMAN	Works in concert with the 5-alpha/5-beta-steroid reductases to convert steroid hormones into the 3-alpha/5-alpha and 3-alpha/5-beta-tetrahydrosteroids. Catalyzes the inactivation of the most potent androgen 5-alpha-dihydrotestosterone (5-alpha- DHT) to 5-	NONE	NONE
1eub_v	3	3	1	0.260399	3	0	0	0	0	0	Collagenase 3	HYDROLASE/HYDROLASE INHIBITOR	MMP13_HUMAN	Degrades collagen type I. Does not act on gelatin or casein. Could have a role in tumoral process.	Defects in MMP13 are the cause of spondyloepimetaphyseal dysplasia type 2 (SEMD2) [MIM:602111]; also known as spondyloepimetaphyseal dysplasia type Missouri. SEMDs are a heterogeneous group of skeletal disorders characterized by defective growth and modeling of the spine and long bones. The SEMDs are distinguished from the spondylometaphyseal dysplasias and the spondyloepiphyseal dysplasias by th…	NONE
1p49_v	3	3	1	0.334863	3	0	0	0	0	0	Steryl-sulfatase	HYDROLASE	STS_HUMAN	Conversion of sulfated steroid precursors to estrogens during pregnancy.	Defects in STS are the cause of ichthyosis X-linked (IXL) [MIM:308100]. Ichthyosis X-linked is a keratinization disorder manifesting with mild erythroderma and generalized exfoliation of the skin within a few weeks after birth. Affected boys later develop large, polygonal, dark brown scales, especially on the neck, extremities, trunk, and buttocks.	Cognitive disorder;Cancer;Breast tumor
1e7e_v	3	3	1	0.412432	3	0	0	0	0	0	Serum albumin	PLASMA PROTEIN	ALBU_HUMAN	Serum albumin, the main protein of plasma, has a good binding capacity for water, Ca(2+), Na(+), K(+), fatty acids, hormones, bilirubin and drugs. Its main function is the regulation of the colloidal osmotic pressure of blood.	Defects in ALB are a cause of familial dysalbuminemic hyperthyroxinemia (FDH) [MIM:103600]. FDH is a form of euthyroid hyperthyroxinemia that is due to increased affinity of ALB for T(4). It is the most common cause of inherited euthyroid hyperthyroxinemia in Caucasian population.;A variant structure of albumin could lead to increased binding of zinc resulting in an asymptomatic augmentation of z…	NONE
1ya8_v	3	2.987	0.9958	0.501013	2	1	0	0	0	0	Liver carboxylesterase 1	HYDROLASE	EST1_HUMAN	Involved in the detoxification of xenobiotics and in the activation of ester and amide prodrugs. Hydrolyzes aromatic and aliphatic esters, but has no catalytic activity toward amides or a fatty acyl CoA ester.	NONE	Arteriosclerosis;Cerebrovascular disease;Cancer;Melanoma;Multiple myeloma;Hypercholesterolemia;Atherosclerosis;Breast tumor;Hyperlipidemia;Solid tumor;Cardiovascular disease;Prostate tumor;Alzheimers disease;Dementia;Osteoporosis
1okl_v	3	2.975	0.9916	0.389784	2	1	0	0	0	0	Carbonic anhydrase 2	LYASE	CAH2_HUMAN	Essential for bone resorption and osteoclast differentiation (By similarity). Reversible hydration of carbon dioxide.	Defects in CA2 are the cause of autosomal recessive osteopetrosis type 3 (OPTB3) [MIM:259730]; also known as osteopetrosis with renal tubular acidosis, carbonic anhydrase II deficiency syndrome, Guibaud-Vainsel syndrome or marble brain disease. Osteopetrosis is a rare genetic disease characterized by abnormally dense bone, due to defective resorption of immature bone. The disorder occurs in two f…	NONE
1pmv_v	3	2.97	0.9901	-0.0315125	2	1	0	0	0	0	Mitogen-activated protein kinase 10	TRANSFERASE	MK10_HUMAN	Responds to activation by environmental stress and pro- inflammatory cytokines by phosphorylating a number of transcription factors, primarily components of AP-1 such as c-Jun and ATF2 and thus regulates AP-1 transcriptional activity. Required for stress-	A chromosomal rearrangement involving MAPK10 is a cause of epileptic encephalopathy Lennox-Gastaut type [MIM:606369]. Translocation t(Y;4)(q11.2;q21) which causes MAPK10 truncation. Epileptic encephalopathies of the Lennox-Gastaut group are childhood epileptic disorders characterized by severe psychomotor delay and seizures.	Central nervous system disease;Inflammation;Pulmonary fibrosis;Ischemia;Cerebrovascular ischemia;Neurodegenerative disease
2jbp_v	3	2.968	0.9892	0.209583	3	0	0	0	0	0	MAP kinase-activated protein kinase 2	NONE	P49137	Involved in protein kinase activity	NONE	NONE
1md3_v	3	2.966	0.9885	0.356897	1	2	0	0	0	0	Glutathione S-transferase P	TRANSFERASE	GSTP1_HUMAN	Conjugation of reduced glutathione to a wide number of exogenous and endogenous hydrophobic electrophiles.	NONE	NONE
1f86_v	3	2.963	0.9878	0.0516247	3	0	0	0	0	0	Transthyretin	TRANSPORT PROTEIN	TTHY_HUMAN	Thyroid hormone-binding protein. Probably transports thyroxine from the bloodstream to the brain.	Defects in TTR are the cause of amyloidosis type 1 (AMYL1) [MIM:176300]. AMYL1 is a hereditary generalized amyloidosis due to transthyretin amyloid deposition. Protein fibrils can form in different tissues leading to amyloid polyneuropathies, amyloidotic cardiomyopathy, carpal tunnel syndrome, systemic senile amyloidosis.;Defects in TTR are the cause of amyloidosis type 7 (AMYL7) [MIM:105210]; al…	NONE
1rs0_v	3	2.963	0.9876	0.232671	2	1	0	0	0	0	Complement factor B	HYDROLASE	CFAB_HUMAN	Factor B which is part of the alternate pathway of the complement system is cleaved by factor D into 2 fragments: Ba and Bb. Bb, a serine protease, then combines with complement factor 3b to generate the C3 or C5 convertase. It has also been implicated in	NONE	NONE
1f40_v	3	2.955	0.9851	0.0621062	3	0	0	0	0	0	Peptidyl-prolyl cis-trans isomerase FKBP1A	ISOMERASE	FKB1A_HUMAN	May play a role in modulation of ryanodine receptor isoform-1 (RYR-1), a component of the calcium release channel of skeletal muscle sarcoplasmic reticulum. There are four molecules of FKBP12 per skeletal muscle RYR. PPIases accelerate the folding of prot	NONE	NONE
1reu_v	3	2.95	0.9835	-0.227192	3	0	0	0	0	0	Bone morphogenetic protein 2	HORMONE/GROWTH FACTOR	BMP2_HUMAN	Induces cartilage and bone formation.	NONE	Bone disease;Musculoskeletal disease;Periodontal disease;Bone injury;Osteoporosis
1xdd_v	3	2.939	0.9798	0.227649	3	0	0	0	0	0	Integrin alpha-L	IMMUNE SYSTEM	ITAL_HUMAN	Integrin alpha-L/beta-2 is a receptor for ICAM1, ICAM2, ICAM3 and ICAM4. It is involved in a variety of immune phenomena including leukocyte-endothelial cell interaction, cytotoxic T-cell mediated killing, and antibody dependent killing by granulocytes an	NONE	NONE
1v3q_v	3	2.932	0.9775	0.407947	1	2	0	0	0	0	Purine nucleoside phosphorylase	TRANSFERASE	PNPH_HUMAN	NONE	Defects in NP are the cause of nucleoside phosphorylase deficiency (NP deficiency) [MIM:164050]. It leads to a severe T- cell immunodeficiency with neurologic disorder in children.	T-cell lymphoma;Autoimmune disease;HIV infection;Dermatitis;Chronic lymphocytic leukemia;Acquired Immune Deficiency Syndrome;Inflammation;Multiple sclerosis;Solid tumor;Psoriasis;Non-Hodgkin lymphoma;Viral infection;Cancer;Rheumatoid arthritis;Leukemia;B-cell acute lymphoblastic leukemia;Cutaneous T-cell lymphoma;Ocular disease;Transplant rejection;Immune disorder
1vyw_v	3	2.93	0.9768	0.512393	2	0	1	0	0	0	Cyclin-A2	PROTEIN KINASE/COMPLEX	CCNA2_HUMAN	Essential for the control of the cell cycle at the G1/S (start) and the G2/M (mitosis) transitions.	NONE	NONE
1pq9_v	3	2.905	0.9684	0.301461	1	2	0	0	0	0	Oxysterols receptor LXR-beta	TRANSCRIPTION REGULATION	NR1H2_HUMAN	Orphan receptor. Binds preferentially to double-stranded oligonucleotide direct repeats having the consensus half-site sequence 5-AGGTCA-3 and 4-nt spacing (DR-4).	NONE	Lipid metabolism disorder;Atherosclerosis
2pir_v	3	2.901	0.9672	0.276464	2	1	0	0	0	0	Androgen receptor	HORMONE RECEPTOR	ANDR_HUMAN	Steroid hormone receptors are ligand-activated transcription factors that regulate eukaryotic gene expression and affect cellular proliferation and differentiation in target tissues. Transcription factor activity is modulated by bound coactivator and core	Genetic variation in AR can be responsible of androgenetic alopecia (AGA) [MIM:109200].;Defects in AR are the cause of androgen insensibility syndrome (AIS) [MIM:300068]; previously known as testicular feminization syndrome (TFM). It can be complete (CAIS) when external genitalia are phenotypically female; or partial (PAIS) when external genitalia are substantively ambiguous or mild (MAIS) when e…	Hypoactive sexual desire disorder;Hepatitis B virus infection;Cardiac failure;Andrology;Hirsutism;Female sexual dysfunction;Psoriasis;Reperfusion injury;Plasmodium infection;Atherosclerosis;Prostate hyperplasia;Fatigue;Male sexual dysfunction;Autoimmune disease;Testosterone deficiency;Uterine fibroids;Metabolic disorder;Myalgia;Obesity;Gynecological disorder;Contraception;Cancer;Hypercholesterole…
1d3g_v	4	3.866	0.9665	2.10167	3	0	1	0	0	0	Dihydroorotate dehydrogenase, mitochondrial	OXIDOREDUCTASE	PYRD_HUMAN	NONE	NONE	NONE
1w8l_v	3	2.896	0.9654	0.116494	2	1	0	0	0	0	Peptidyl-prolyl cis-trans isomerase A	NONE	P62937	Posttranslational modification, protein turnover, chaperones	NONE	For treatment of transplant rejection, rheumatoid arthritis, severe psoriasis
1w84_v	4	3.853	0.9632	2.16819	3	0	1	0	0	0	Mitogen-activated protein kinase 14	NONE	Q16539	Involved in MAP kinase activity	NONE	NONE
3dej_v	3	2.885	0.9615	0.313873	2	1	0	0	0	0	Caspase-3	HYDROLASE, APOPTOSIS	CASP3_HUMAN	Involved in the activation cascade of caspases responsible for apoptosis execution. At the onset of apoptosis it proteolytically cleaves poly(ADP-ribose) polymerase (PARP) at a 216-Asp-	-Gly-217 bond. Cleaves and activates sterol regulatory element bind	NONE	Cancer;Liver disease;Cognitive disorder;Neurodegenerative disease;Cerebrovascular ischemia
1yb1_v	3	2.875	0.9582	0.195523	2	0	1	0	0	0	Estradiol 17-beta-dehydrogenase 11	OXIDOREDUCTASE	DHB11_HUMAN	Can convert androstan-3-alpha,17-beta-diol (3-alpha- diol) to androsterone in vitro, suggesting that it may participate in androgen metabolism during steroidogenesis. May act by metabolizing compounds that stimulate steroid synthesis and/or by generating	NONE	Prostate tumor
2pin_v	3	2.859	0.9529	-0.121846	3	0	0	0	0	0	Thyroid hormone receptor beta	NONE	P10828	Nuclear hormone receptor that can act as a repressor or activator of transcription. High affinity receptor for thyroid hormones, including triiodothyronine and thyroxine.	NONE	NONE
2pg2_v	3	2.855	0.9517	0.0924699	3	0	0	0	0	0	Kinesin-like protein KIF11	MOTOR PROTEIN,CELL CYCLE	KIF11_HUMAN	Motor protein required for establishing a bipolar spindle. Blocking of KIF11 prevents centrosome migration and arrest cells in mitosis with monoastral microtubule arrays.	NONE	Melanoma;Hodgkins disease;Acute leukemia;Breast tumor;Head and neck tumor;Hepatocellular carcinoma;Ovary tumor;Prostate tumor;Solid tumor;Non-Hodgkin lymphoma;Cancer;Non-small-cell lung cancer;Renal cell carcinoma;Colorectal tumor
1bm6_v	3	2.852	0.9508	-0.00554663	2	1	0	0	0	0	Stromelysin-1	METALLOPROTEASE	MMP3_HUMAN	Can degrade fibronectin, laminin, gelatins of type I, III, IV, and V; collagens III, IV, X, and IX, and cartilage proteoglycans. Activates procollagenase.	NONE	NONE
1uki_v	3	2.837	0.9455	-0.0505978	2	1	0	0	0	0	Mitogen-activated protein kinase 8	TRANSFERASE	MK08_HUMAN	Responds to activation by environmental stress and pro- inflammatory cytokines by phosphorylating a number of transcription factors, primarily components of AP-1 such as JUN, JDP2 and ATF2 and thus regulates AP-1 transcriptional activity. In T-cells, JNK1;JNK1 isoforms display different binding patterns: beta-1 preferentially binds to c-Jun, whereas alpha-1, alpha-2, and beta- 2 have a similar lo…	NONE	Psoriasis;Asthma;Cancer;Neurodegenerative disease;Inflammation;Liver disease;Acute myelogenous leukemia;Diabetes mellitus;Pulmonary fibrosis;Ischemia
3hvc_v	3	2.834	0.9446	0.172995	3	0	0	0	0	0	NONE	NONE	NONE	NONE	NONE	NONE
1g50_v	4	3.77	0.9426	1.89186	3	1	0	0	0	0	Estrogen receptor	DNA BINDING PROTEIN	ESR1_HUMAN	Nuclear hormone receptor. The steroid hormones and their receptors are involved in the regulation of eukaryotic gene expression and affect cellular proliferation and differentiation in target tissues.	NONE	Melanoma;Brain tumor;Inflammation;Myocardial infarction;Fibrosis;Brain ischemia;Psoriasis;Rheumatoid arthritis;Retinitis pigmentosa;Atherosclerosis;Genitourinary disease;Breast disease;Atrophy;Crohns disease;Testosterone deficiency;Uterine fibroids;Fibrocystic breast disease;Arthralgia;Prostatitis;Prostate hyperplasia;Inflammatory bowel disease;Solid tumor;Gynecological disorder;Vascular disease;…
3cjf_v	3	2.808	0.936	0.0987421	2	0	1	0	0	0	Vascular endothelial growth factor receptor 2	NONE	P35968	Tyrosine-protein kinase that acts as a cell-surface receptor for VEGFA, VEGFC and VEGFD. Plays an essential role in the regulation of angiogenesis, vascular development, vascular permeability, and embryonic hematopoiesis. Promotes proliferation, survival, migration and differentiation of endothelial cells. Promotes reorganization of the actin cytoskeleton. Isoforms lacking a transmembrane domain,…	NONE	NONE
1no9_v	3	2.806	0.9355	-0.0559261	2	1	0	0	0	0	Prothrombin	HYDROLASE	THRB_HUMAN	Thrombin, which cleaves bonds after Arg and Lys, converts fibrinogen to fibrin and activates factors V, VII, VIII, XIII, and, in complex with thrombomodulin, protein C. Functions in blood homeostasis, inflammation and wound healing.	Defects in F2 are the cause of various forms of dysprothrombinemia [MIM:176930].;Genetic variations in F2 may be a cause of susceptibility to ischemic stroke [MIM:601367]; also known as cerebrovascular accident or cerebral infarction. A stroke is an acute neurologic event leading to death of neural tissue of the brain and resulting in loss of motor, sensory and/or cognitive function. Ischemic str…	Deep vein thrombosis;Thrombocytopenia;Cerebrovascular disease;Wound healing;Ebola virus infection;Bone injury;Cerebrovascular ischemia;Restenosis;Thrombosis;Diabetic foot ulcer;Ischemic heart disease;Marburg virus infection;Myocardial disease;Embolism and thrombosis;Myocardial infarction;Cartilage disease;Thromboembolism;Coronary artery disease;Hemophilia;Blood clotting disorder;Bleeding;Atrial f…
1ya3_v	4	3.694	0.9234	1.75009	3	1	0	0	0	0	Mineralocorticoid receptor	TRANSCRIPTION	MCR_HUMAN	Receptor for both mineralocorticoids (MC) such as aldosterone and glucocorticoids (GC) such as corticosterone or cortisol. Binds to mineralocorticoid response elements (MRE) and transactivates target genes. The effect of MC is to increase ion and water tr	Defects in NR3C2 are a cause of autosomal dominant pseudohypoaldosteronism type I (PHA1) [MIM:177735]. PHA1 is characterized by urinary salt wasting, resulting from target organ unresponsiveness to mineralocorticoids. There are 2 forms of PHA1: the autosomal dominant form that is mild, and the recessive form which is more severe and due to defects in any of the epithelial sodium channel subunits.…	Metabolic disorder;Hypertension;Cardiovascular disease;Urinary tract disease
1pme_v	3	2.745	0.915	-0.242014	3	0	0	0	0	0	Mitogen-activated protein kinase 1	TRANSFERASE	MK01_HUMAN	Involved in both the initiation and regulation of meiosis, mitosis, and postmitotic functions in differentiated cells by phosphorylating a number of transcription factors such as ELK1. Phosphorylates EIF4EBP1; required for initiation of translation. Phosp	NONE	NONE
1a28_v	4	3.625	0.9062	1.46104	3	1	0	0	0	0	Progesterone receptor	PROGESTERONE RECEPTOR	PRGR_HUMAN	The steroid hormones and their receptors are involved in the regulation of eukaryotic gene expression and affect cellular proliferation and differentiation in target tissues.	NONE	Uterine fibroids;Menstruation disorder;Infertility;Acne;Breast tumor;Female contraception;Neoplasm;Planned abortion;Dysmenorrhea;Endometriosis;Hormone deficiency;Unidentified indication;Gynecological disorder;Musculoskeletal disease;Estrogen deficiency;Cancer;Contraception;Amenorrhea;Female infertility;Carcinoma;Menopause;Premenstrual syndrome;Anesthesia;Age related macular degeneration;Osteoporo…
1hak_v	4	3.624	0.9059	1.4829	3	1	0	0	0	0	Annexin A5	CALCIUM/PHOSPHOLIPID-BINDING	ANXA5_HUMAN	This protein is an anticoagulant protein that acts as an indirect inhibitor of the thromboplastin-specific complex, which is involved in the blood coagulation cascade.	NONE	NONE
2brg_v	3	2.694	0.8981	0.0310317	2	1	0	0	0	0	Serine/threonine-protein kinase Chk1	TRANSFERASE	CHK1_HUMAN	Required for checkpoint mediated cell cycle arrest in response to DNA damage or the presence of unreplicated DNA. May also negatively regulate cell cycle progression during unperturbed cell cycles. Recognizes the substrate consensus sequence [R-X-X- S/T].	NONE	Cancer;Solid tumor
1udu_v	3	2.692	0.8974	-0.0339433	2	0	1	0	0	0	cGMP-specific 3,5-cyclic phosphodiesterase	HYDROLASE	PDE5A_HUMAN	Plays a role in signal transduction by regulating the intracellular concentration of cyclic nucleotides. This phosphodiesterase catalyzes the specific hydrolysis of cGMP to 5- GMP.	NONE	Anal fissure;Raynauds disease;Cardiac failure;Thrombosis;Diabetic complication;Prostate hyperplasia;Erectile dysfunction;Urinary tract disease;Female sexual dysfunction;Vascular disease;Viral infection;Cancer;Atherosclerosis;Pulmonary disease;Metabolic disorder;Hypertension;Cardiovascular disease;Pulmonary hypertension;Angina;Male sexual dysfunction
2agt_v	3	2.661	0.887	0.0551655	2	1	0	0	0	0	Aldose reductase	OXIDOREDUCTASE	ALDR_HUMAN	Catalyzes the NADPH-dependent reduction of a wide variety of carbonyl-containing compounds to their corresponding alcohols with a broad range of catalytic efficiencies.	In diabetes and galactosemia, increased AR activity leads to high levels of sorbitol and galactitol, respectively, in the cells of many tissues. Accumulation of sugar alcohols has been shown to cause osmotic cataracts in the lens. AR is also thought to play a key role in diabetic complications of three other target tissues, namely, nerve, kidney and retina.	Neuropathy;Diabetic neuropathy;Diabetic foot ulcer;Diabetic complication;Diabetic nephropathy;Retinopathy;Ocular disease;Central nervous system disease;Diabetic retinopathy;Diabetes mellitus;Diabetic cataract;Cataract
2afu_v	3	2.64	0.8802	0.0976074	1	1	1	0	0	0	Glutaminyl-peptide cyclotransferase	TRANSFERASE	QPCT_HUMAN	Responsible for the biosynthesis of pyroglutamyl peptides. Has a bias against acidic and tryptophan residues adjacent to the N-terminal glutaminyl residue and a lack of importance of chain length after the second residue. Also catalyzes N-terminal pyroglu	NONE	NONE
1qyx_v	5	4.381	0.8761	2.09468	4	1	0	0	0	0	Estradiol 17-beta-dehydrogenase 1	NONE	P14061	Lipid transport and metabolism	NONE	Some evidence suggests that NADH might be useful in treating Parkinsons disease, chronic fatigue syndrome, Alzheimers disease and cardiovascular disease.
1tg6_v	3	2.61	0.8699	-0.151422	2	0	1	0	0	0	Putative ATP-dependent Clp protease proteolytic subunit, mitochondrial	HYDROLASE	CLPP_HUMAN	Clp cleaves peptides in various proteins in a process that requires ATP hydrolysis. Clp may be responsible for a fairly general and central housekeeping function rather than for the degradation of specific substrates.	NONE	NONE
1ogs_v	3	2.598	0.866	-0.287795	0	3	0	0	0	0	Glucosylceramidase	HYDROLASE	GLCM_HUMAN	NONE	Defects in GBA are the cause of Gaucher disease (GD) [MIM:230800]; also known as glucocerebrosidase deficiency. GD is the most prevalent lysosomal storage disease, characterized by accumulation of glucosylceramide in the reticulo-endothelial system. Different clinical forms are recognized depending on the presence (neuronopathic forms) or absence of central nervous system involvement, severity an…	Gaucher disease
1n83_v	4	3.433	0.8583	1.13819	4	0	0	0	0	0	Nuclear receptor ROR-alpha	LIPID BINDING PROTEIN	RORA_HUMAN	Orphan nuclear receptor. Binds DNA as a monomer to hormone response elements (HRE) containing a single core motif half-site preceded by a short A-T-rich sequence. This isomer binds to the consensus sequence 5-[AT][TA]A[AT][CGT]TAGGTCA-3.	NONE	NONE
2jj3_v	3	2.547	0.8491	0.0226821	1	2	0	0	0	0	Estrogen receptor beta	TRANSCRIPTION	ESR2_HUMAN	Nuclear hormone receptor. Binds estrogens with an affinity similar to that of ESR1, and activates expression of reporter genes containing estrogen response elements (ERE) in an estrogen-dependent manner. Isoform beta-cx lacks ligand binding ability and ha	NONE	NONE
2fb8_v	4	3.384	0.846	1.17201	3	1	0	0	0	0	B-Raf proto-oncogene serine/threonine-protein kinase	TRANSFERASE	BRAF1_HUMAN	Involved in the transduction of mitogenic signals from the cell membrane to the nucleus. May play a role in the postsynaptic responses of hippocampal neuron.	Defects in BRAF are a cause of cardiofaciocutaneous syndrome (CFC syndrome) [MIM:115150]; also known as cardio-facio- cutaneous syndrome. CFC syndrome is characterized by a distinctive facial appearance, heart defects and mental retardation. Heart defects include pulmonic stenosis, atrial septal defects and hypertrophic cardiomyopathy. Some affected individuals present with ectodermal abnormaliti…	Melanoma;Cancer
2vtn_v	4	3.38	0.845	1.09751	2	1	1	0	0	0	Cell division protein kinase 2	NONE	P24941	Involved in protein kinase activity	NONE	NONE
2ohq_v	4	3.346	0.8365	1.01213	3	0	1	0	0	0	Beta-secretase 1	HYDROLASE	BACE1_HUMAN	Responsible for the proteolytic processing of the amyloid precursor protein (APP). Cleaves at the N-terminus of the A-beta peptide sequence, between residues 671 and 672 of APP, leads to the generation and extracellular release of beta-cleaved soluble APP	NONE	Alzheimers disease
1shj_v	3	2.499	0.833	-1.027	3	0	0	0	0	0	Caspase-7	HYDROLASE	CASP7_HUMAN	Involved in the activation cascade of caspases responsible for apoptosis execution. Cleaves and activates sterol regulatory element binding proteins (SREBPs). Proteolytically cleaves poly(ADP-ribose) polymerase (PARP) at a 216-Asp-	-Gly- 217 bond. Overe	NONE	NONE
1zgy_v	3	2.486	0.8288	-0.279827	2	1	0	0	0	0	Peroxisome proliferator-activated receptor gamma	TRANSCRIPTION	PPARG_HUMAN	Receptor that binds peroxisome proliferators such as hypolipidemic drugs and fatty acids. Once activated by a ligand, the receptor binds to a promoter element in the gene for acyl-CoA oxidase and activates its transcription. It therefore controls the pero	Defects in PPARG can lead to type 2 insulin-resistant diabetes and hyptertension.;Defects in PPARG may be associated with susceptibility to obesity [MIM:601665].;Defects in PPARG may be associated with colon cancer.;Defects in PPARG are the cause of familial partial lipodystrophy type 3 (FPLD3) [MIM:604367]. Familial partial lipodystrophies (FPLD) are a heterogeneous group of genetic disorders ch…	Asthma;Cerebrovascular ischemia;Conjunctivitis;Inflammation;Multiple sclerosis;Fibrosis;Unidentified indication;Psoriasis;Heart arrhythmia;Rheumatoid arthritis;Atherosclerosis;Corneal disease;Cardiovascular disease;Ulcerative colitis;Alzheimers disease;Infertility;Syndrome X;Lipid metabolism disorder;Non-insulin dependent diabetes;Metabolic disorder;Diabetic complication;Hyperlipidemia;Lacrimal g…
1xf0_v	3	2.48	0.8266	-0.318288	2	1	0	0	0	0	Aldo-keto reductase family 1 member C3	OXIDOREDUCTASE	AK1C3_HUMAN	Catalyzes the conversion of aldehydes and ketones to alcohols. Catalyzes the reduction of prostaglandin (PG) D2, PGH2 and phenanthrenequinone (PQ) and the oxidation of 9-alpha,11-beta- PGF2 to PGD2. Functions as a bi-directional 3-alpha-, 17-beta- and 20-	NONE	NONE
3dy6_v	4	3.262	0.8156	0.843837	3	1	0	0	0	0	Peroxisome proliferator-activated receptor delta	NONE	Q03181	Involved in DNA binding	NONE	EPA can be used for lowering elevated triglycerides in those who are hyperglyceridemic. In addition, EPA may play a therapeutic role in patients with cystic fibrosis by reducing disease severity and may play a similar role in type 2 diabetics in slowing the progression of diabetic nephropathy.
1lyw_v	3	2.437	0.8124	-0.455005	1	2	0	0	0	0	Cathepsin D	ASPARTIC PROTEASE	CATD_HUMAN	Acid protease active in intracellular protein breakdown. Involved in the pathogenesis of several diseases such as breast cancer and possibly Alzheimer disease.	Defects in CTSD are the cause of neuronal ceroid lipofuscinosis 10 (CLN10) [MIM:610127]; also known as neuronal ceroid lipofuscinosis due to cathepsin D deficiency. The neuronal ceroid lipofuscinosis are a group of progressive neurodegenerative diseases in children and in adults, characterized by visual and mental decline, motor disturbance, epilepsy and behavioral changes.	NONE
1gcz_v	4	3.235	0.8088	0.929933	2	2	0	0	0	0	Macrophage migration inhibitory factor	IMMUNE SYSTEM	MIF_HUMAN	The expression of MIF at sites of inflammation suggest a role for the mediator in regulating the function of macrophage in host defense. Also acts as a phenylpyruvate tautomerase.	Genetic variations in MIF are associated with susceptibility to systemic juvenile rheumatoid arthritis [MIM:604302]. Systemic juvenile rheumatoid arthritis is juvenile chronic arthritis associated with severe, debilitating, extraarticular features, and occasionally fatal complications. Despite medical treatment, many children still experience early joint destruction, necessitating surgical replac…	Insulin dependent diabetes;Glomerulonephritis;Cancer;Rheumatoid arthritis;Sepsis;Autoimmune disease;Atherosclerosis;Infection;Inflammation;Myocardial infarction;Immune disorder
1xlv_v	3	2.408	0.8025	-0.34494	1	2	0	0	0	0	Cholinesterase	HYDROLASE	CHLE_HUMAN	NONE	Defects in BCHE are the cause of butyrylcholinesterase deficiency (BChE deficiency) [MIM:177400]. BChE deficiency is a metabolic disorder characterized by prolonged apnoea after the use of certain anesthetic drugs, including the muscle relaxants succinylcholine or mivacurium and other ester local anesthetics. The duration of the prolonged apnoea varies significantly depending on the extent of the…	Neurotoxicity, drug-induced;Toxicity;Alzheimers disease
1ih0_v	4	3.185	0.7962	0.711131	3	0	1	0	0	0	Troponin C, slow skeletal and cardiac muscles	NONE	P63316	Involved in calcium ion binding	NONE	For short term treatment of acutely decompensated severe chronic heart failure (CHF). Also being investigated for use/treatment in heart disease.
1j99_v	4	3.182	0.7954	0.633819	3	0	1	0	0	0	Bile salt sulfotransferase	NONE	Q06520	Involved in sulfotransferase activity	NONE	NONE
2oaz_v	5	3.947	0.7894	2.29032	3	1	1	0	0	0	Methionine aminopeptidase 2	HYDROLASE	AMPM2_HUMAN	Removes the amino-terminal methionine from nascent proteins.	NONE	NONE
1unh_v	3	2.359	0.7863	-0.457502	2	1	0	0	0	0	Cyclin-dependent kinase 5 activator 1	COMPLEX(KINASE/ACTIVATOR)	CD5R1_HUMAN	p35 is a neuron specific activator of CDK5. The complex p35/CDK5 is required for neurite outgrowth and cortical lamination. Activator of TPKII.	Cleavage of p35 to p25 may be involved in the pathogenesis of Alzheimer disease. The p25 form accumulates in neurons in the brain of patients with Alzheimer disease, but not in normal brain. This accumulation correlates with an increase in CDK5 kinase activity. Application of amyloid beta peptide A- beta(1-42) induced the conversion of p35 to p25 in primary cortical neurons. Expression of the p25…	Neurodegenerative disease
3chs_v	3	2.345	0.7817	-0.164544	2	0	1	0	0	0	Leukotriene A-4 hydrolase	HYDROLASE	LKHA4_HUMAN	Hydrolyzes an epoxide moiety of leukotriene A4 (LTA-4) to form leukotriene B4 (LTB-4). The enzyme also has some peptidase activity.	NONE	Inflammation;Cancer;Acute myelogenous leukemia;Myocardial infarction;Non-small-cell lung cancer;Solid tumor
2oi0_v	4	3.108	0.7769	0.330839	3	1	0	0	0	0	ADAM 17	HYDROLASE	ADA17_HUMAN	Cleaves the membrane-bound precursor of TNF-alpha to its mature soluble form. Responsible for the proteolytic release of several other cell-surface proteins, including p75 TNF-receptor, interleukin 1 receptor type II, p55 TNF-receptor, transforming growth	NONE	Psoriasis;Inflammation;Rheumatoid arthritis;Cardiac failure;Multiple sclerosis;Metastasis;Immune disorder
1o6u_v	5	3.879	0.7758	1.24396	5	0	0	0	0	0	SEC14-like protein 2	NONE	O76054	Involved in transporter activity	NONE	Vitamin E, known for its antioxidant activities, is protective against cardiovascular disease and some forms of cancer and has also demonstrated immune-enhancing effects. It may be of limited benefit in some with asthma and rheumatoid arthritis. It may be helpful in some neurological diseases including Alzheimers, some eye disorders including cataracts, and diabetes and premenstrual syndrome. It …
3f7z_v	5	3.849	0.7699	2.0248	3	2	0	0	0	0	Glycogen synthase kinase-3 beta	NONE	P49841	Involved in protein kinase activity	NONE	NONE
2rfn_v	5	3.834	0.7668	1.96161	4	1	0	0	0	0	Hepatocyte growth factor receptor	NONE	P08581	Involved in hepatocyte growth factor activity	NONE	NONE
1oiz_v	5	3.821	0.7643	1.58906	4	1	0	0	0	0	Alpha-tocopherol transfer protein	NONE	P49638	Involved in vitamin E transporter activity	NONE	Vitamin E, known for its antioxidant activities, is protective against cardiovascular disease and some forms of cancer and has also demonstrated immune-enhancing effects. It may be of limited benefit in some with asthma and rheumatoid arthritis. It may be helpful in some neurological diseases including Alzheimers, some eye disorders including cataracts, and diabetes and premenstrual syndrome. It …
1wok_v	5	3.798	0.7596	1.69251	3	1	1	0	0	0	Poly [ADP-ribose] polymerase 1	NONE	P09874	Involved in DNA binding	NONE	NONE
1yom_v	5	3.788	0.7577	1.81844	4	1	0	0	0	0	Proto-oncogene tyrosine-protein kinase Src	TRANSFERASE	SRC_HUMAN	NONE	NONE	Hypercalcemia;Cancer;Osteoporosis;Cerebrovascular ischemia;Bone metastases;Metastasis;Solid tumor
2pe1_v	7	5.294	0.7563	1.63204	3	3	1	0	0	0	3-phosphoinositide-dependent protein kinase 1	TRANSFERASE	PDPK1_HUMAN	Phosphorylates and activates not only PKB/AKT, but also PKA, PKC-zeta, RPS6KA1 and RPS6KB1. May play a general role in signaling processes and in development (By similarity). Isoform 3 is catalytically inactive.	NONE	NONE
1xm6_v	5	3.752	0.7504	1.7251	3	1	1	0	0	0	cAMP-specific 3,5-cyclic phosphodiesterase 4B	HYDROLASE	PDE4B_HUMAN	May be involved in mediating central nervous system effects of therapeutic agents ranging from antidepressants to antiasthmatic and anti-inflammatory agents.	NONE	Chronic obstructive pulmonary disease;Asthma
2itt_v	4	3	0.75	0.416952	3	0	0	1	0	0	Epidermal growth factor receptor	TRANSFERASE	EGFR_HUMAN	Receptor for EGF, but also for other members of the EGF family, as TGF-alpha, amphiregulin, betacellulin, heparin-binding EGF-like growth factor, GP30 and vaccinia virus growth factor. Is involved in the control of cell growth and differentiation. Phospho;Isoform 2/truncated isoform may act as an antagonist.	Defects in EGFR are associated with lung cancer [MIM:211980].	Squamous cell carcinoma;Arteriosclerosis;Melanoma;Central nervous system tumor;Diabetes mellitus;Esophagus tumor;Ischemic heart disease;Brain tumor;Nasopharyngeal carcinoma;Liver tumor;Pancreas tumor;Lung tumor;Psoriasis;Bladder tumor;Esophageal disease;Mesothelioma;Atherosclerosis;Multiple myeloma;Bacterial infection;Uterine cervix tumor;Nasopharynx tumor;Carcinoma;Restenosis;Stomach tumor;Thyro…
2zas_v	4	3	0.75	0.170184	3	1	0	0	0	0	Estrogen-related receptor gamma	NONE	P62508	Orphan receptor that acts as transcription activator in the absence of bound ligand. Binds specifically to an estrogen response element and activates reporter genes controlled by estrogen response elements (By similarity). Induces the expression of PERM1 in the skeletal muscle.	NONE	NONE
2vww_v	4	3	0.75	0.355464	3	0	1	0	0	0	Ephrin type-B receptor 4	TRANSFERASE	EPHB4_HUMAN	Receptor for members of the ephrin-B family. Binds to ephrin-B2. May have a role in events mediating differentiation and development.	NONE	Ocular disease;Rheumatoid arthritis;Cancer
1vjy_v	4	2.978	0.7445	-0.0334141	3	1	0	0	0	0	TGF-beta receptor type-1	TRANSFERASE	TGFR1_HUMAN	On ligand binding, forms a receptor complex consisting of two type II and two type I transmembrane serine/threonine kinases. Type II receptors phosphorylate and activate type I receptors which autophosphorylate, then bind and activate SMAD transcriptional	Defects in TGFBR1 are the cause of Loeys-Dietz syndrome type 1A (LDS1A) [MIM:609192]; also known as Furlong syndrome or Loeys-Dietz aortic aneurysm syndrome (LDAS). LDS1 is an aortic aneurysm syndrome with widespread systemic involvement. The disorder is characterized by arterial tortuosity and aneurysms, craniosynostosis, hypertelorism, and bifid uvula or cleft palate. Other findings include exo…	Skin burns;Glomerulonephritis;Wound healing;Renal disease;Scleroderma;Glaucoma;Diabetic complication;Scar tissue;Inflammation;Urinary tract disease;Pulmonary fibrosis;Diabetic nephropathy;Fibrosis;Solid tumor;Angiogenesis disorder;Glioma;Cancer;Atherosclerosis;Glomerular disease;Lung tumor;Nephritis;Immune disorder;Bone marrow transplantation
1dcy_v	5	3.721	0.7441	1.49167	3	1	0	0	1	0	Phospholipase A2, membrane associated	NONE	P14555	Involved in phospholipase A2 activity	NONE	NONE
1osh_v	5	3.72	0.7439	1.48776	5	0	0	0	0	0	Bile acid receptor	TRANSCRIPTION	NR1H4_HUMAN	Receptor for bile acids such as chenodeoxycholic acid, lithocholic acid and deoxycholic acid. Represses the transcription of the cholesterol 7-alpha-hydroxylase gene (CYP7A1) and activates the intestinal bile acid-binding protein (IBABP). Activates the tr	NONE	Liver fibrosis;Non-insulin dependent diabetes;Atherosclerosis;Hypertriglyceridemia;Hyperlipidemia;Liver disease;Primary biliary cirrhosis;Non-alcoholic steatohepatitis
1vj5_v	5	3.715	0.743	1.47588	3	1	1	0	0	0	Epoxide hydrolase 2	HYDROLASE	HYES_HUMAN	Acts on epoxides (alkene oxides, oxiranes) and arene oxides. Plays a role in xenobiotic metabolism by degrading potentially toxic epoxides. Also determines steady-state levels of physiological mediators. Has low phosphatase activity.	NONE	NONE
1juj_v	4	2.971	0.7427	-0.120869	2	1	0	0	1	0	Thymidylate synthase	TRANSFERASE	TYSY_HUMAN	NONE	NONE	Small-cell lung cancer;Solid tumor;Breast tumor;Head and neck tumor;Brain tumor;Neoplasm;Hepatocellular carcinoma;Ovary tumor;Prostate tumor;Pancreas tumor;Urinary tract tumor;Stomach tumor;Retinopathy;Bladder tumor;Colon tumor;Cancer;Mesothelioma;Non-small-cell lung cancer;Cholangiocarcinoma;Gastrointestinal tumor;Liver tumor;Lung tumor;Colorectal tumor;Uterine cervix tumor;Carcinoma;Biliary tum…
2j95_v	4	2.967	0.7418	0.0444116	4	0	0	0	0	0	Coagulation factor X	HYDROLASE	FA10_HUMAN	Factor Xa is a vitamin K-dependent glycoprotein that converts prothrombin to thrombin in the presence of factor Va, calcium and phospholipid during blood clotting.	NONE	Thromboembolism
2iej_v	4	2.956	0.7391	0.477611	2	2	0	0	0	0	Protein farnesyltransferase/geranylgeranyltransferase type-1 subunit alpha	TRANSFERASE	FNTA_HUMAN	Catalyzes the transfer of a farnesyl or geranyl-geranyl moiety from farnesyl or geranyl-geranyl pyrophosphate to a cysteine at the fourth position from the C-terminus of several proteins having the C-terminal sequence Cys-aliphatic-aliphatic-X. The alpha	NONE	NONE
1m9r_v	4	2.954	0.7384	0.182901	2	1	0	1	0	0	Nitric oxide synthase, endothelial	OXIDOREDUCTASE	NOS3_HUMAN	Produces nitric oxide (NO) which is implicated in vascular smooth muscle relaxation through a cGMP-mediated signal transduction pathway. NO mediates vascular endothelial growth factor (VEGF)-induced angiogenesis in coronary vessels and promotes blood clot	NONE	Coronary artery disease;Hypertension;Congestive heart failure;Angina;Myocardial infarction;Peripheral vascular disease;Atherosclerosis;Ischemic heart disease
1lhw_v	4	2.95	0.7375	0.101406	2	2	0	0	0	0	Sex hormone-binding globulin	TRANSPORT PROTEIN	SHBG_HUMAN	Functions as an androgen transport protein, but may also be involved in receptor mediated processes. Each dimer binds one molecule of steroid. Specific for 5-alpha-dihydrotestosterone, testosterone, and 17-beta-estradiol. Regulates the plasma metabolic cl	NONE	NONE
1m6w_v	5	3.679	0.7358	1.20842	3	0	1	0	1	0	Alcohol dehydrogenase class-3	OXIDOREDUCTASE	ADHX_HUMAN	Class-III ADH is remarkably ineffective in oxidizing ethanol, but it readily catalyzes the oxidation of long-chain primary alcohols and the oxidation of S-(hydroxymethyl) glutathione.	NONE	NONE
1kbo_v	4	2.943	0.7358	0.213606	3	0	1	0	0	0	NAD(P)H dehydrogenase [quinone] 1	OXIDOREDUCTASE	NQO1_HUMAN	The enzyme apparently serves as a quinone reductase in connection with conjugation reactions of hydroquinons involved in detoxification pathways as well as in biosynthetic processes such as the vitamin K-dependent gamma-carboxylation of glutamate residues	NONE	NONE
1ctr_v	5	3.676	0.7351	1.1241	5	0	0	0	0	0	Calmodulin	CALCIUM-BINDING PROTEIN	CALM_HUMAN	Calmodulin mediates the control of a large number of enzymes and other proteins by Ca(2+). Among the enzymes to be stimulated by the calmodulin-Ca(2+) complex are a number of protein kinases and phosphatases. Together with CEP110 and centrin, is involved	NONE	NONE
1t84_v	5	3.659	0.7318	0.986253	5	0	0	0	0	0	Wiskott-Aldrich syndrome protein	SIGNALING PROTEIN	WASP_HUMAN	Effector protein for Rho-type GTPases, providing a link with the Arp2/3 complex that regulates the structure and dynamics of the actin cytoskeleton. Important for efficient actin polymerization. Possible regulator of lymphocyte and platelet function.	Defects in WAS are the cause of Wiskott-Aldrich syndrome (WAS) [MIM:301000]; also known as eczema-thrombocytopenia- immunodeficiency syndrome. WAS is an X-linked recessive immunodeficiency characterized by eczema, thrombocytopenia, recurrent infections, and bloody diarrhea. Death usually occurs before age 10.;Defects in WAS are the cause of thrombocytopenia type 1 (THC1) [MIM:313900]. Thrombocyto…	Wiskott-Aldrich syndrome
1mkd_v	4	2.908	0.7271	0.120965	2	2	0	0	0	0	cAMP-specific 3,5-cyclic phosphodiesterase 4D	HYDROLASE	PDE4D_HUMAN	Regulates the levels of cAMP in the cell.	Genetic variations in PDE4D might be associated with susceptibility to stroke type 1 (STRK1) [MIM:606799]. A stroke is an acute neurologic event leading to death of neural tissue of the brain and resulting in loss of motor, sensory and/or cognitive function. PubMed:17006457 states that association with stroke has to be considered with caution.	NONE
1u3v_v	4	2.905	0.7261	0.051936	2	0	1	1	0	0	Alcohol dehydrogenase 1B	OXIDOREDUCTASE	ADH1B_HUMAN	NONE	NONE	NONE
3f5p_v	4	2.899	0.7247	0.150774	3	1	0	0	0	0	Insulin-like growth factor 1 receptor	NONE	P08069	Involved in transmembrane receptor protein tyrosine kinase activity	NONE	For treatment of diabetes (type I and II)
1n7i_v	4	2.899	0.7247	-0.111456	3	0	0	1	0	0	Phenylethanolamine N-methyltransferase	TRANSFERASE	PNMT_HUMAN	Converts noradrenaline to adrenaline.	NONE	NONE
1uhl_v	6	4.345	0.7242	2.62301	5	1	0	0	0	0	Oxysterols receptor LXR-alpha	DNA BINDING PROTEIN	NR1H3_HUMAN	Orphan receptor. Interaction with RXR shifts RXR from its role as a silent DNA-binding partner to an active ligand- binding subunit in mediating retinoid responses through target genes defined by LXRES. LXRES are DR4-type response elements characterized b	NONE	NONE
2qg2_v	5	3.621	0.7241	1.47006	3	1	1	0	0	0	Heat shock protein HSP 90-alpha	CHAPERONE	HS90A_HUMAN	Molecular chaperone. Has ATPase activity (By similarity).	NONE	NONE
2acl_v	4	2.896	0.7239	0.118346	3	1	0	0	0	0	Retinoic acid receptor RXR-alpha	TRANSCRIPTION	RXRA_HUMAN	Nuclear hormone receptor. Involved in the retinoic acid response pathway. Binds 9-cis retinoic acid (9C-RA). ARF6 acts as a key regulator of the tissue-specific adipocyte P2 (aP2) enhancer (By similarity).	NONE	Acute promyelocytic leukemia
2shp_v	5	3.618	0.7236	0.959437	4	0	0	1	0	0	Tyrosine-protein phosphatase non-receptor type 11	TYROSINE PHOSPHATASE	PTN11_HUMAN	Acts downstream of various receptor and cytoplasmic protein tyrosine kinases to participate in the signal transduction from the cell surface to the nucleus.	Defects in PTPN11 are the cause of LEOPARD syndrome [MIM:151100]. It is an autosomal dominant disorder allelic with Noonan syndrome. The acronym LEOPARD stands for lentigines, electrocardiographic conduction abnormalities, ocular hypertelorism, pulmonic stenosis, abnormalities of genitalia, retardation of growth, and deafness.;Defects in PTPN11 are the cause of Noonan syndrome 1 (NS1) [MIM:163950…	NONE
1agw_v	4	2.889	0.7224	0.126881	2	1	1	0	0	0	Basic fibroblast growth factor receptor 1	PROTEIN KINASE	FGFR1_HUMAN	Receptor for basic fibroblast growth factor. A shorter form of the receptor could be a receptor for FGF1 (aFGF).	Defects in FGFR1 are a cause of Pfeiffer syndrome (PS) [MIM:101600]; also known as acrocephalosyndactyly type V (ACS5). PS is characterized by craniosynostosis (premature fusion of the skull sutures) with deviation and enlargement of the thumbs and great toes, brachymesophalangy, with phalangeal ankylosis and a varying degree of soft tissue syndactyly.;Defects in FGFR1 are a cause of isolated hyp…	NONE
1cg6_v	5	3.589	0.7178	0.438335	2	1	2	0	0	0	S-methyl-5-thioadenosine phosphorylase	NONE	Q13126	Nucleotide transport and metabolism	NONE	For nutritional supplementation, also for treating dietary shortage or imbalance
3fzk_v	4	2.871	0.7177	0.197829	2	2	0	0	0	0	Heat shock cognate 71 kDa protein	NONE	P11142	Molecular chaperone implicated in a wide variety of cellular processes, including protection of the proteome from stress, folding and transport of newly synthesized polypeptides, activation of proteolysis of misfolded proteins and the formation and dissociation of protein complexes. Plays a pivotal role in the protein quality control system, ensuring the correct folding of proteins, the re-foldin…	NONE	NONE
1muo_v	3	2.153	0.7177	-1.04092	0	2	1	0	0	0	Serine/threonine-protein kinase 6	TRANSFERASE	STK6_HUMAN	May play a role in cell cycle regulation during anaphase and/or telophase, in relation to the function of the centrosome/spindle pole region during chromosome segregation. May be involved in microtubule formation and/or stabilization. May play a key role	Defects in AURKA are responsible for numerical centrosome aberrations including aneuploidy.	Pancreas tumor;Cancer;Solid tumor
1u71_v	4	2.87	0.7175	0.178156	2	0	2	0	0	0	Dihydrofolate reductase	OXIDOREDUCTASE	DYR_HUMAN	NONE	NONE	NONE
3dz7_v	4	2.855	0.7137	0.416683	1	0	2	0	0	1	S-adenosylmethionine decarboxylase proenzyme	NONE	P17707	Involved in adenosylmethionine decarboxylase activity	NONE	S-Adenosylmethionine (SAMe) is used as a drug in Europe for the treatment of depression, liver disorders, fibromyalgia, and osteoarthritis. It has also been introduced into the United States market as a dietary supplement for the support of bone and joint health, as well as mood and emotional well being.
1waw_v	4	2.844	0.7111	-0.00428299	1	2	1	0	0	0	Chitotriosidase-1	NONE	Q13231	Involved in chitinase activity	NONE	NONE
1mkp_v	4	2.841	0.7102	-0.0120131	3	0	1	0	0	0	Dual specificity protein phosphatase 6	HYDROLASE	DUS6_HUMAN	Inactivates MAP kinases. Has a specificity for the ERK family.	NONE	NONE
3eqm_v	3	2.117	0.7056	-1.12994	2	1	0	0	0	0	Cytochrome P450 19A1	NONE	P11511	Catalyzes the formation of aromatic C18 estrogens from C19 androgens.	NONE	NONE
1dic_v	4	2.821	0.7052	-0.0259051	2	2	0	0	0	0	Complement factor D	SERINE PROTEASE	CFAD_HUMAN	Factor D cleaves factor B when the latter is complexed with factor C3b, activating the C3bbb complex, which then becomes the C3 convertase of the alternate pathway. Its function is homologous to that of C1s in the classical pathway.	Defects in CFD are the cause of complement factor D deficiency [MIM:134350]. This deficiency predisposes to invasive meningococcal disease.	Autoimmune disease;Reperfusion injury;Age related macular degeneration
2f6y_v	4	2.82	0.705	-0.00394955	2	1	0	0	1	0	Tyrosine-protein phosphatase non-receptor type 1	HYDROLASE	PTN1_HUMAN	May play an important role in CKII- and p60c-src-induced signal transduction cascades (By similarity).	NONE	NONE
1le6_v	4	2.819	0.7047	-0.00208028	2	1	1	0	0	0	Group 10 secretory phospholipase A2	NONE	O15496	Involved in phospholipase A2 activity	NONE	NONE
1sz7_v	6	4.226	0.7043	1.89084	5	1	0	0	0	0	Trafficking protein particle complex subunit 3	NONE	O43617	May play a role in vesicular transport from endoplasmic reticulum to Golgi	NONE	NONE
1xan_v	4	2.816	0.7039	-0.142702	2	1	1	0	0	0	Glutathione reductase, mitochondrial	NONE	P00390	RNA processing and modification	NONE	For nutritional supplementation, also for treating dietary shortage or imbalance
1u3w_v	5	3.516	0.7033	1.32267	3	1	0	1	0	0	Alcohol dehydrogenase 1C	NONE	P00326	Energy production and conversion	NONE	Some evidence suggests that NADH might be useful in treating Parkinsons disease, chronic fatigue syndrome, Alzheimers disease and cardiovascular disease.
3bjm_v	4	2.8	0.7	0.301926	1	1	1	1	0	0	Dipeptidyl peptidase 4	HYDROLASE	DPP4_HUMAN	Removes N-terminal dipeptides sequentially from polypeptides having unsubstituted N-termini provided that the penultimate residue is proline. Plays a role in T-cell activation.	NONE	Rheumatoid arthritis;Diabetes mellitus;Non-insulin dependent diabetes;Autoimmune disease;Immune disorder
1qpe_v	6	4.186	0.6977	2.02081	3	2	1	0	0	0	Proto-oncogene tyrosine-protein kinase LCK	TRANSFERASE	LCK_HUMAN	Tyrosine kinase that plays an essential role for the selection and maturation of developing T-cell in the thymus and in mature T-cell function. Is constitutively associated with the cytoplasmic portions of the CD4 and CD8 surface receptors and plays a key	A chromosomal aberration involving LCK is found in leukemias. Translocation t(1;7)(p34;q34) with TCRB.	Psoriasis;Cancer;Rheumatoid arthritis;Cardiac failure;Atherosclerosis;Delayed hypersensitivity;Transplant rejection;Inflammation;Multiple sclerosis;Autoimmune disease
1xbb_v	6	4.185	0.6975	1.88895	5	0	1	0	0	0	Tyrosine-protein kinase SYK	TRANSFERASE	KSYK_HUMAN	Positive effector of BCR-stimulated responses. Couples the B-cell antigen receptor (BCR) to the mobilization of calcium ion either through a phosphoinositide 3-kinase-dependent pathway, when not phosphorylated on tyrosines of the linker region, or through	NONE	Systemic lupus erythematosus;Asthma;Rheumatoid arthritis;Allergy;Allergic rhinitis;Inflammation;Thrombocytopenic purpura;Acute myelogenous leukemia;Lymphoma
1dig_v	4	2.775	0.6937	0.170185	1	2	0	0	0	1	C-1-tetrahydrofolate synthase, cytoplasmic	NONE	P11586	Nucleotide transport and metabolism	NONE	For nutritional supplementation, also for treating dietary shortage or imbalance.
2bu5_v	6	4.161	0.6935	1.79376	5	1	0	0	0	0	[Pyruvate dehydrogenase [lipoamide]] kinase isozyme 2, mitochondrial	TRANSFERASE	PDK2_HUMAN	Inhibits the mitochondrial pyruvate dehydrogenase complex by phosphorylation of the E1 alpha subunit, thus contributing to the regulation of glucose metabolism.	NONE	NONE
3ey4_v	5	3.455	0.6911	0.997632	3	1	1	0	0	0	Corticosteroid 11-beta-dehydrogenase isozyme 1	NONE	P28845	Lipid transport and metabolism	NONE	Some evidence suggests that NADH might be useful in treating Parkinsons disease, chronic fatigue syndrome, Alzheimers disease and cardiovascular disease.
1zs0_v	4	2.755	0.6887	-0.0573246	2	1	0	0	0	1	Neutrophil collagenase	HYDROLASE	MMP8_HUMAN	Can degrade fibrillar type I, II, and III collagens.	NONE	NONE
1xvp_v	6	4.118	0.6863	2.04241	6	0	0	0	0	0	Nuclear receptor subfamily 1 group I member 3	DNA BINDING PROTEIN	NR1I3_HUMAN	Binds and transactivates the retinoic acid response elements that control expression of the retinoic acid receptor beta 2 and alcohol dehydrogenase 3 genes. Transactivates both the phenobarbital responsive element module of the human CYP2B6 gene and the C	NONE	NONE
1s95_v	4	2.743	0.6857	-0.302045	3	0	1	0	0	0	Serine/threonine-protein phosphatase 5	NONE	P53041	Involved in hydrolase activity	NONE	NONE
1w6j_v	5	3.426	0.6851	0.981982	2	2	1	0	0	0	Lanosterol synthase	ISOMERASE	ERG7_HUMAN	Catalyzes the cyclization of (S)-2,3 oxidosqualene to lanosterol, a reaction that forms the sterol nucleus.	NONE	Hyperlipidemia;Hypercholesterolemia;Atherosclerosis
1rv1_v	5	3.423	0.6846	1.0391	4	0	1	0	0	0	E3 ubiquitin-protein ligase Mdm2	LIGASE	MDM2_HUMAN	Inhibits TP53/p53- and TP73/p73-mediated cell cycle arrest and apoptosis by binding its transcriptional activation domain. Functions as a ubiquitin ligase E3, in the presence of E1 and E2, toward p53 and itself. Permits the nuclear export of p53 and targe	Seems to be amplified in certain tumors (including soft tissue sarcomas, osteosarcomas and gliomas). A higher frequency of splice variants lacking p53 binding domain sequences was found in late-stage and high-grade ovarian and bladder carcinomas. Four of the splice variants show loss of p53 binding.	Leukemia;Cancer;Solid tumor
1h6g_v	5	3.391	0.6782	0.934534	3	2	0	0	0	0	Catenin alpha-1	CYTOSKELETON	CTNA1_HUMAN	Associates with the cytoplasmic domain of a variety of cadherins. The association of catenins to cadherins produces a complex which is linked to the actin filament network, and which seems to be of primary importance for cadherins cell-adhesion properties	Abnormalities of alpha-catenin are involved in the process of cancer invasion and metastasis.	NONE
2pjl_v	5	3.378	0.6755	0.906459	4	0	0	1	0	0	Steroid hormone receptor ERR1	NONE	P11474	Binds to an ERR-alpha response element (ERRE) containing a single consensus half-site, 5'-TNAAGGTCA-3'. Can bind to the medium-chain acyl coenzyme A dehydrogenase (MCAD) response element NRRE-1 and may act as an important regulator of MCAD promoter. Binds to the C1 region of the lactoferrin gene promoter. Requires dimerization and the coactivator, PGC-1A, for full activity. The ERRalpha/PGC1alpha…	NONE	NONE
1iz2_v	6	4.025	0.6708	2.08156	3	1	2	0	0	0	Alpha-1-antitrypsin	PROTEIN BINDING	A1AT_HUMAN	Inhibitor of serine proteases. Its primary target is elastase, but it also has a moderate affinity for plasmin and thrombin. Inhibits trypsin, chymotrypsin and plasminogen activator. The aberrant form inhibits insulin-induced NO synthesis in platelets, de	The major physiological function of AAT is the protection of the lower respiratory tract against proteolytic destruction by human leukocyte elastase (HLE). A hereditary deficiency of AAT, is associated with a 20-30 fold increased risk of developing chronic obstructive pulmonary disease.;Deficiency of the normal inhibitor in individuals homozygous for allele Z or M-Malton can result in the develop…	Psoriasis;Genital tract inflammation;Otitis media;Wound healing;Atopic dermatitis;Dermatitis;Cystitis;Inflammatory bowel disease;Cystic fibrosis;Alpha-1 antitrypsin deficiency;Dermatological disease
1ydt_v	5	3.335	0.6671	0.685175	4	0	0	1	0	0	cAMP-dependent protein kinase catalytic subunit alpha	NONE	P00517	Involved in protein serine/threonine kinase activity	NONE	NONE
1csb_v	4	2.667	0.6667	-0.371911	1	3	0	0	0	0	Cathepsin B	HYDROLASE (THIOL PROTEASE)	CATB_HUMAN	Thiol protease which is believed to participate in intracellular degradation and turnover of proteins. Has also been implicated in tumor invasion and metastasis.	NONE	Myocardial infarction;Arthritis;Inflammation;Cancer
2c47_v	4	2.66	0.6649	-0.197285	1	1	2	0	0	0	Casein kinase I isoform gamma-2	TRANSFERASE	KC1G2_HUMAN	Casein kinases are operationally defined by their preferential utilization of acidic proteins such as caseins as substrates. It can phosphorylate a large number of proteins. Participates in Wnt signaling (By similarity).	NONE	NONE
2i6b_v	6	3.968	0.6613	1.27929	5	1	0	0	0	0	Adenosine kinase	NONE	P55263	ATP dependent phosphorylation of adenosine and other related nucleoside analogs to monophosphate derivatives. Serves as a potential regulator of concentrations of extracellular adenosine and intracellular adenine nucleotides.	NONE	NONE
2fs4_v	5	3.295	0.6589	1.06693	3	1	0	1	0	0	Renin	HYDROLASE	RENI_HUMAN	Renin is a highly specific endopeptidase, whose only known function is to generate angiotensin I from angiotensinogen in the plasma, initiating a cascade of reactions that produce an elevation of blood pressure and increased sodium retention by the kidney	Defects in REN are a cause of renal tubular dysgenesis (RTD) [MIM:267430]. RTD is an autosomal recessive severe disorder of renal tubular development characterized by persistent fetal anuria and perinatal death, probably due to pulmonary hypoplasia from early-onset oligohydramnios (the Potter phenotype).	Glaucoma;Renal disease;Cardiac failure;Atherosclerosis;HIV infection;Hypertension;Cardiovascular disease;Ocular hypertension;Renal failure
2rku_v	4	2.593	0.6483	-0.341029	2	1	1	0	0	0	Serine/threonine-protein kinase PLK1	NONE	P53350	Serine/threonine-protein kinase that performs several important functions throughout M phase of the cell cycle, including the regulation of centrosome maturation and spindle assembly, the removal of cohesins from chromosome arms, the inactivation of anaphase-promoting complex/cyclosome (APC/C) inhibitors, and the regulation of mitotic exit and cytokinesis. Polo-like kinase proteins acts by bindin…	NONE	NONE
1pl6_v	5	3.24	0.648	0.189731	2	3	0	0	0	0	Sorbitol dehydrogenase	OXIDOREDUCTASE	DHSO_HUMAN	NONE	NONE	Diabetic complication
1l6m_v	4	2.579	0.6448	-1.09721	1	1	1	0	1	0	Neutrophil gelatinase-associated lipocalin	TRANSPORT PROTEIN	NGAL_HUMAN	Transport of small lipophilic substances (Potential).	NONE	NONE
2f57_v	5	3.215	0.6431	0.740858	3	1	1	0	0	0	Serine/threonine-protein kinase PAK 7	TRANSFERASE	PAK7_HUMAN	The activated kinase acts on a variety of targets (By similarity).	NONE	NONE
1fe3_v	7	4.485	0.6408	1.57123	6	0	0	0	1	0	Fatty acid-binding protein, brain	LIPID BINDING PROTEIN	FABP7_HUMAN	B-FABP could be involved in the transport of a so far unknown hydrophobic ligand with potential morphogenic activity during CNS development. It is required for the establishment of the radial glial fiber system in developing brain, a system that is necess	NONE	NONE
1uou_v	4	2.534	0.6336	-0.0810846	1	0	3	0	0	0	Thymidine phosphorylase	TRANSFERASE	TYPH_HUMAN	May have a role in maintaining the integrity of the blood vessels. Has growth promoting activity on endothelial cells, angiogenic activity in vivo and chemotactic activity on endothelial cells in vitro.;Catalyzes the reversible phosphorolysis of thymidine. The produced molecules are then utilized as carbon and energy sources or in the rescue of pyrimidine bases for nucleotide synthesis.	Defects in TYMP are the cause of mitochondrial neurogastrointestinal encephalomyopathy (MNGIE) [MIM:603041]; also known as myoneurogastrointestinal encephalomyopathy. MNGIE is an autosomal recessive disease associated with multiple deletions of skeletal muscle mitochondrial DNA (MtDNA). It is clinically characterized by onset between the second and fifth decades of life, ptosis, progressive exter…	Angiogenesis disorder;Cancer
1b56_v	5	3.164	0.6329	0.384575	3	1	0	0	1	0	Fatty acid-binding protein, epidermal	LIPID-BINDING	FABP5_HUMAN	High specificity for fatty acids. Highest affinity for C18 chain length. Decreasing the chain length or introducing double bonds reduces the affinity. May be involved in keratinocyte differentiation.	NONE	NONE
2nn7_v	4	2.511	0.6277	-0.614538	2	1	1	0	0	0	Carbonic anhydrase 1	LYASE	CAH1_HUMAN	Reversible hydration of carbon dioxide.	NONE	NONE
1i7g_v	6	3.739	0.6232	1.37892	4	2	0	0	0	0	Peroxisome proliferator-activated receptor alpha	TRANSCRIPTION	PPARA_HUMAN	Receptor that binds peroxisome proliferators such as hypolipidemic drugs and fatty acids. Once activated by a ligand, the receptor binds to a promoter element in the gene for acyl-CoA oxidase and activates its transcription. It therefore controls the pero	NONE	Syndrome X;Lipid metabolism disorder;Non-insulin dependent diabetes;Atherosclerosis;Hypertriglyceridemia;Hyperlipidemia;Cardiovascular disease;Congestive heart failure;Diabetes mellitus;Obesity;Inflammation
1oec_v	5	3.116	0.6232	0.112299	3	1	0	1	0	0	Fibroblast growth factor receptor 2	NONE	P21802	Involved in protein kinase activity	NONE	For treatment of mucositis (mouth sores)
2vd1_v	6	3.732	0.6219	0.87255	5	1	0	0	0	0	Glutathione-requiring prostaglandin D synthase	ISOMERASE	PTGD2_HUMAN	Catalyzes the conversion of PGH2 to PGD2, a prostaglandin involved in smooth muscle contraction/relaxation and a potent inhibitor of platelet aggregation.	NONE	NONE
1yvj_v	6	3.689	0.6149	1.09036	4	1	1	0	0	0	Tyrosine-protein kinase JAK3	TRANSFERASE	JAK3_HUMAN	Tyrosine kinase of the non-receptor type, involved in the interleukin-2 and interleukin-4 signaling pathway. Phosphorylates STAT6, IRS1, IRS2 and PI3K.	Defects in JAK3 are a cause of severe combined immunodeficiency autosomal recessive T-cell-negative/B-cell- positive/NK-cell-negative (T(-)B(+)NK(-)SCID) [MIM:600802]. SCID refers to a genetically and clinically heterogeneous group of rare congenital disorders characterized by impairment of both humoral and cell-mediated immunity, leukopenia, and low or absent antibody levels. Patients with SCID …	Psoriasis;Transplant rejection;Rheumatoid arthritis;Respiratory tract inflammation;Autoimmune disease
1q22_v	7	4.3	0.6143	1.41474	6	1	0	0	0	0	Sulfotransferase family cytosolic 2B member 1	NONE	O00204	Involved in sulfotransferase activity	NONE	NONE
1he2_v	6	3.665	0.6109	1.42847	4	1	0	0	1	0	Flavin reductase	NONE	P30043	Cell wall/membrane/envelope biogenesis	NONE	For the treatment of ariboflavinosis (vitamin B2 deficiency).
1utt_v	5	3.046	0.6093	0.103585	2	3	0	0	0	0	Macrophage metalloelastase	HYDROLASE	MMP12_HUMAN	May be involved in tissue injury and remodeling. Has significant elastolytic activity. Can accept large and small amino acids at the P1 site, but has a preference for leucine. Aromatic or hydrophobic residues are preferred at the P1 site, with small hydr	NONE	Chronic obstructive pulmonary disease
1gse_v	6	3.655	0.6092	0.82844	5	1	0	0	0	0	Glutathione S-transferase A1	NONE	P08263	Involved in glutathione transferase activity	NONE	For nutritional supplementation, also for treating dietary shortage or imbalance
1sm2_v	6	3.655	0.6091	0.888702	4	2	0	0	0	0	Tyrosine-protein kinase ITK/TSK	NONE	Q08881	Involved in protein kinase activity	NONE	NONE
3bbt_v	6	3.642	0.607	1.13528	5	1	0	0	0	0	Receptor tyrosine-protein kinase erbB-4	TRANSFERASE	ERBB4_HUMAN	Specifically binds and is activated by neuregulins, NRG- 2, NRG-3, heparin-binding EGF-like growth factor, betacellulin and NTAK. Interaction with these factors induces cell differentiation. Not activated by EGF, TGF-A, and amphiregulin.	NONE	NONE
3f0r_v	5	3.026	0.6053	-0.108971	4	0	1	0	0	0	Histone deacetylase 8	NONE	Q9BY41	Chromatin structure and dynamics	NONE	For the treatment of cutaneous manifestations in patients with cutaneous T-cell lymphoma who have progressive, persistent or recurrent disease on or following two systemic therapies.
1hrk_v	8	4.81	0.6012	2.41392	5	1	2	0	0	0	Ferrochelatase, mitochondrial	NONE	P22830	Coenzyme transport and metabolism	NONE	NONE
1m4u_v	4	2.405	0.6012	-0.812269	0	3	1	0	0	0	Bone morphogenetic protein 7	HORMONE/GROWTH FACTOR	BMP7_HUMAN	Induces cartilage and bone formation. May be the osteoinductive factor responsible for the phenomenon of epithelial osteogenesis. Plays a role in calcium regulation and bone homeostasis.	NONE	Tooth disease;Brain injury;Motor neurone disease;Cerebrovascular ischemia;Bone disease;Parkinsons disease;Renal failure;Periodontal disease
1o1v_v	7	4.206	0.6008	1.31001	5	1	1	0	0	0	Gastrotropin	LIPID BINDING PROTEIN	FABP6_HUMAN	Ileal protein which stimulates gastric acid and pepsinogen secretion. Seems to be able to bind to bile salts and bilirubins.	NONE	NONE
1e8z_v	5	3	0.6	-0.0597367	3	1	0	1	0	0	Phosphatidylinositol-4,5-bisphosphate 3-kinase catalytic subunit gamma isoform	PHOSPHOINOSITIDE 3-KINASE GAMMA	PK3CG_HUMAN	3-phosphorylates the cellular phosphoinositide PtdIns- 4,5-biphosphate (PtdIns(4,5)P2) to produce PtdIns-3, 4,5- triiphosphate (PtdIns(3,4,5)P3). Links G-protein coupled receptor activation to the secondary messenger PtdIns(3,4,5)P3 production.	NONE	NONE
2hmb_v	7	4.186	0.598	1.16221	5	1	0	0	1	0	Fatty acid-binding protein, heart	LIPID-BINDING PROTEIN	FABPH_HUMAN	FABP are thought to play a role in the intracellular transport of long-chain fatty acids and their acyl-CoA esters.	NONE	NONE
1so2_v	5	2.979	0.5958	0.0177712	2	2	1	0	0	0	cGMP-inhibited 3,5-cyclic phosphodiesterase B	HYDROLASE	PDE3B_HUMAN	May play a role in fat metabolism.	NONE	NONE
1yk7_v	5	2.964	0.5928	0.186759	2	3	0	0	0	0	Cathepsin K	HYDROLASE	CATK_HUMAN	Closely involved in osteoclastic bone resorption and may participate partially in the disorder of bone remodeling. Displays potent endoprotease activity against fibrinogen at acid pH. May play an important role in extracellular matrix degradation.	Defects in CTSK are the cause of pycnodysostosis (PKND) [MIM:265800]. PKND is an autosomal recessive osteochondrodysplasia characterized by osteosclerosis and short stature.	Multiple sclerosis;Asthma;Cancer;Rheumatoid arthritis;Autoimmune disease;Arthritis;Bacterial infection;Bone disease;Osteoarthritis;Bone metastases;Immune disorder;Osteoporosis
1qab_v	6	3.55	0.5917	0.770531	5	0	1	0	0	0	Retinol-binding protein 4	TRANSPORT PROTEIN	RET4_HUMAN	Delivers retinol from the liver stores to the peripheral tissues. In plasma, the RBP-retinol complex interacts with transthyretin, this prevents its loss by filtration through the kidney glomeruli.	Defects in RBP4 are a cause of retinol-binding protein deficiency [MIM:180250]. This condition causes night vision problems. It produces a typical fundus xerophthalmicus, featuring a progressed atrophy of the retinal pigment epithelium.;A deficiency of vitamin A blocks secretion of the binding protein post-translationally and results in defective delivery and supply of vitamin to the epidermal ce…	NONE
1mrq_v	5	2.958	0.5917	-0.123762	4	1	0	0	0	0	Aldo-keto reductase family 1 member C1	NONE	Q04828	Involved in oxidoreductase activity	NONE	Some evidence suggests that NADH might be useful in treating Parkinsons disease, chronic fatigue syndrome, Alzheimers disease and cardiovascular disease.
1xil_v	5	2.947	0.5893	0.060463	2	2	1	0	0	0	Superoxide dismutase [Mn], mitochondrial	NONE	P04179	Destroys superoxide anion radicals which are normally produced within the cells and which are toxic to biological systems.	NONE	NONE
1imx_v	7	4.121	0.5888	1.77402	4	1	2	0	0	0	Insulin-like growth factor IA	NONE	P01343	NONE	NONE	NONE
1dmw_v	5	2.92	0.5839	-0.415785	1	3	1	0	0	0	Phenylalanine-4-hydroxylase	OXIDOREDUCTASE	PH4H_HUMAN	NONE	Defects in PAH are the cause of phenylketonuria (PKU) [MIM:261600]. PKU is an autosomal recessive inborn error of phenylalanine metabolism, due to severe phenylalanine hydroxylase deficiency. It is characterized by blood concentrations of phenylalanine persistently above 1200 mumol (normal concentration 100 mumol) which usually causes mental retardation (unless low phenylalanine diet is introduce…	Phenylketonuria;Sickle cell anemia;Vascular disease;Genetic disorder;Diabetic nephropathy;Hypertension;Ataxia;Peripheral arterial occlusive disease;Coronary artery disease
1sg0_v	5	2.919	0.5838	0.163616	2	2	0	0	0	1	Ribosyldihydronicotinamide dehydrogenase [quinone]	OXIDOREDUCTASE	NQO2_HUMAN	The enzyme apparently serves as a quinone reductase in connection with conjugation reactions of hydroquinones involved in detoxification pathways as well as in biosynthetic processes such as the vitamin K-dependent gamma-carboxylation of glutamate residue	NONE	NONE
1m48_v	7	4.07	0.5814	1.79294	4	1	2	0	0	0	Interleukin-2	CYTOKINE	IL2_HUMAN	Produced by T-cells in response to antigenic or mitogenic stimulation, this protein is required for T-cell proliferation and other activities crucial to regulation of the immune response. Can stimulate B-cells, monocytes, lymphokine- activated killer cell	A chromosomal aberration involving IL2 is found in a form of T-cell acute lymphoblastic leukemia (T-ALL). Translocation t(4;16)(q26;p13) with involves TNFRSF17.	Cancer
1fzv_v	5	2.882	0.5765	-0.177261	3	0	2	0	0	0	Placenta growth factor	HORMONE/GROWTH FACTOR	PLGF_HUMAN	Growth factor active in angiogenesis, and endothelial cell growth, stimulating their proliferation and migration. It binds to receptor VEGFR-1/FLT1. PLGF-2 binds neuropilin-1 and 2 in a heparin-dependent manner.	NONE	Retinopathy;Vascular disease;Diabetic macular edema;Inflammation;Cancer;Gastrointestinal disease;Age related macular degeneration
1fcz_v	7	4.032	0.576	1.59596	6	0	0	0	1	0	Retinoic acid receptor gamma	GENE REGULATION	RARG_HUMAN	This is a receptor for retinoic acid. This metabolite has profound effects on vertebrate development. Retinoic acid is a morphogen and is a powerful teratogen. This receptor controls cell function by directly regulating gene expression.	NONE	Emphysema
2q6c_v	5	2.873	0.5747	-0.218397	2	2	0	0	1	0	3-hydroxy-3-methylglutaryl-coenzyme A reductase	OXIDOREDUCTASE	HMDH_HUMAN	This transmembrane glycoprotein is involved in the control of cholesterol biosynthesis. It is the rate-limiting enzyme of sterol biosynthesis.	NONE	Alzheimers disease;Renal disease;Lipid metabolism disorder;Cardiac failure;Hyperlipidemia;Intermittent claudication;Myocardial infarction;Coronary artery disease;Glioma;Hypercholesterolemia;Atherosclerosis;Peripheral arterial occlusive disease;Cardiovascular disease;Congestive heart failure;Angina;Hypertension;Heart disease;Cerebrovascular ischemia;Osteoporosis
1qcf_v	7	4.016	0.5738	1.23007	3	3	1	0	0	0	Tyrosine-protein kinase HCK	TYROSINE KINASE	HCK_HUMAN	May serve as part of a signaling pathway coupling the Fc receptor to the activation of the respiratory burst. May also contribute to neutrophil migration and may regulate the degranulation process of neutrophils.	NONE	NONE
1lv2_v	7	3.927	0.561	0.999349	5	1	0	0	1	0	Hepatocyte nuclear factor 4-gamma	NONE	Q14541	Involved in transcription factor activity	NONE	NONE
2o9i_v	7	3.924	0.5606	1.10526	5	2	0	0	0	0	Nuclear receptor subfamily 1 group I member 2	TRANSCRIPTION	NR1I2_HUMAN	Orphan receptor; its natural ligand is probably pregnane. Binds to a response element in the CYP3A4 and ABCB1/MDR1 genes promoter. Activates its expression in response to a wide variety of endobiotics and xenobiotics.	NONE	NONE
1tow_v	4	2.242	0.5606	-2.25843	2	1	0	0	1	0	Fatty acid-binding protein, adipocyte	LIPID TRANSPORT	FABP4_HUMAN	Lipid transport protein in adipocytes. Binds both long chain fatty acids and retinoic acid. Delivers long-chain fatty acids and retinoic acid to their cognate receptors in the nucleus (By similarity).	NONE	Non-insulin dependent diabetes
1of7_v	5	2.776	0.5552	-0.176993	2	1	2	0	0	0	Aldehyde dehydrogenase, mitochondrial	OXIDOREDUCTASE	ALDH2_HUMAN	NONE	NONE	NONE
3blr_v	5	2.765	0.5529	0.0326286	2	2	0	1	0	0	Cyclin-T1	TRANSCRIPTION	CCNT1_HUMAN	Regulatory subunit of the cyclin-dependent kinase pair (CDK9/cyclin-T1) complex, also called positive transcription elongation factor B (P-TEFb), which is proposed to facilitate the transition from abortive to productive elongation by phosphorylating the	NONE	NONE
2flr_v	5	2.762	0.5523	-0.315229	3	0	2	0	0	0	Coagulation factor VII	HYDROLASE/BLOOD CLOTTING	FA7_HUMAN	Initiates the extrinsic pathway of blood coagulation. Serine protease that circulates in the blood in a zymogen form. Factor VII is converted to factor VIIa by factor Xa, factor XIIa, factor IXa, or thrombin by minor proteolysis. In the presence of tissue	Defects in F7 are the cause of factor VII deficiency [MIM:227500]. Factor VII deficiency is a rare hereditary hemorrhagic disease. The clinical picture can be very severe, with the early occurrence of intracerebral hemorrhages or hemarthroses, or, in contrast, moderate with cutaneous-mucosal hemorrhages (epistaxis, menorrhagia) or hemorrhages provoked by a surgical intervention. Numerous subjects…	Deep vein thrombosis;Blood clotting disorder;Cancer;Ebola virus infection;Thrombosis;Lung embolism;Unstable angina;Angina;Myocardial infarction;Thromboembolism;Cardiovascular disease
1wlj_v	5	2.755	0.5509	-0.838666	0	4	1	0	0	0	Interferon-stimulated gene 20 kDa protein	HYDROLASE	ISG20_HUMAN	Exonuclease with specificity for single-stranded RNA and, to a lesser extent for DNA. Degrades RNA at a rate that is approximately 35-fold higher than its rate for single-stranded DNA. Involved in the antiviral function of IFN against RNA viruses.	NONE	NONE
1p5z_v	5	2.742	0.5483	-0.122009	1	1	3	0	0	0	Deoxycytidine kinase	TRANSFERASE	DCK_HUMAN	Required for the phosphorylation of the deoxyribonucleosides deoxycytidine (dC), deoxyguanosine (dG) and deoxyadenosine (dA). It is also an essential enzyme for the phosphorylation of numerous nucleoside analogs widely employed as antiviral and chemothera	NONE	NONE
1u59_v	7	3.835	0.5478	1.18689	4	1	2	0	0	0	Tyrosine-protein kinase ZAP-70	TRANSFERASE	ZAP70_HUMAN	Plays a role in T-cell development and lymphocyte activation. Essential for TCR-mediated IL-2 production. Isoform 1 induces TCR-mediated signal transduction, isoform 2 does not.	Defects in ZAP70 are the cause of selective T-cell defect (STD) [MIM:176947]. STD is an autosomal recessive form of severe combined immunodeficiency characterized by a selective absence of CD8-type T-cells.	Transplant rejection;Immune disorder
2fhi_v	5	2.733	0.5466	0.0662339	0	3	1	0	0	1	Bis(5-adenosyl)-triphosphatase	NONE	P49789	Nucleotide transport and metabolism	NONE	NONE
1tjj_v	6	3.276	0.546	0.643884	4	1	0	1	0	0	Ganglioside GM2 activator	NONE	P17900	Involved in sphingolipid activator protein activity	NONE	NONE
1h1b_v	6	3.268	0.5446	0.433191	3	3	0	0	0	0	Leukocyte elastase	HYDROLASE(SERINE PROTEASE)	ELNE_HUMAN	Modifies the functions of natural killer cells, monocytes and granulocytes. Inhibits C5a-dependent neutrophil enzyme release and chemotaxis.	Defects in ELA2 are a cause of cyclic haematopoiesis (CH) [MIM:162800]; also known as cyclic neutropenia. CH is an autosomal dominant disease in which blood-cell production from the bone marrow oscillates with 21-day periodicity. Circulating neutrophils vary between almost normal numbers and zero. During intervals of neutropenia, affected individuals are at risk for opportunistic infection. Monoc…	Blood clotting disorder;Chronic bronchitis;Lung injury;Cerebrovascular ischemia;Emphysema;Respiratory disease;Cystic fibrosis;Chronic obstructive pulmonary disease;Myocardial infarction;Lung inflammation;Pulmonary fibrosis;Psoriasis;Pancreatitis;Bronchitis;Rheumatoid arthritis;Arthritis;Pulmonary disease;Lung tumor;Respiratory distress syndrome;Transplant rejection;Pulmonary hypertension;Pneumoni…
1r7t_v	6	3.26	0.5433	0.510904	3	1	2	0	0	0	Histo-blood group ABO system transferase	NONE	P16442	Involved in transferase activity, transferring hexosyl groups	NONE	NONE
1wma_v	5	2.716	0.5433	-0.476451	2	2	1	0	0	0	Carbonyl reductase [NADPH] 1	OXIDOREDUCTASE	CBR1_HUMAN	Catalyzes the reduction of a wide variety of carbonyl compounds including the antitumor anthracycline antibiotics. Can convert prostaglandin E2 to prostaglandin F2-alpha.	NONE	NONE
1b3o_v	5	2.693	0.5386	-0.90033	0	3	1	0	1	0	Inosine-5-monophosphate dehydrogenase 2	DEHYDROGENASE	IMDH2_HUMAN	Rate limiting enzyme in the de novo synthesis of guanine nucleotides and therefore is involved in the regulation of cell growth. It may also have a role in the development of malignancy and the growth progression of some tumors.	NONE	Autoimmune disease;Transplant rejection
1ds6_v	5	2.661	0.5323	-0.429761	0	3	2	0	0	0	Ras-related C3 botulinum toxin substrate 2	NONE	P15153	Plasma membrane-associated small GTPase which cycles between an active GTP-bound and inactive GDP-bound state. In active state binds to a variety of effector proteins to regulate cellular responses, such as secretory processes, phagocytose of apoptotic cells and epithelial cell polarization. Augments the production of reactive oxygen species (ROS) by NADPH oxidase.	NONE	NONE
1jqe_v	8	4.251	0.5314	1.13807	7	0	0	1	0	0	Histamine N-methyltransferase	NONE	P50135	Inactivates histamine by N-methylation. Plays an important role in degrading histamine and in regulating the airway response to histamine	NONE	For treatment of acute malarial attacks in non-immune subjects.
1q11_v	5	2.649	0.5299	-0.691363	2	1	1	1	0	0	Tyrosyl-tRNA synthetase, cytoplasmic	NONE	P54577	Translation, ribosomal structure and biogenesis	NONE	Tyrosine is claimed to act as an effective antidepressant, however results are mixed. Tyrosine has also been claimed to reduce stress and combat narcolepsy and chronic fatigue, however these claims have been refuted by some studies.
2opy_v	5	2.625	0.5249	-0.244123	1	2	0	1	0	1	Baculoviral IAP repeat-containing protein 4	APOPTOSIS ACTIVATOR	XIAP_HUMAN	Apoptotic suppressor. Has E3 ubiquitin-protein ligase activity. Mediates the proteasomal degradation of target proteins, such as caspase-3, SMAC or AIFM1. Inhibitor of caspase-3, -7 and -9. Mediates activation of MAP3K7/TAK1, leading to the activation of	Defects in XIAP are the cause of lymphoproliferative syndrome X-linked type 2 (XLP2) [MIM:300635]. XLP is a rare immunodeficiency characterized by extreme susceptibility to infection with Epstein-Barr virus (EBV). Symptoms include severe or fatal mononucleosis, acquired hypogammaglobulinemia, pancytopenia and malignant lymphoma.	Cancer;Skin tumor;Leukemia;Breast tumor;Lung tumor;Head and neck tumor;Uterine cervix tumor;Ovary tumor;Prostate tumor;Prostate hyperplasia
1dkf_v	8	4.19	0.5237	1.46324	5	3	0	0	0	0	Retinoic acid receptor alpha	HORMONE/GROWTH FACTOR RECEPTOR	RARA_HUMAN	This is a receptor for retinoic acid. This metabolite has profound effects on vertebrate development. Retinoic acid is a morphogen and is a powerful teratogen. This receptor controls cell function by directly regulating gene expression.	Chromosomal aberrations involving RARA may be a cause of acute promyelocytic leukemia (APL). Translocation t(11;17)(q32;q21) with ZBTB16/PLZF; translocation t(15;17)(q21;q21) with PML; translocation t(5;17)(q32;q11) with NPM.	Squamous cell carcinoma;Psoriasis;Colon tumor;Cancer;Metabolic disorder;Leukemia;Breast tumor;Skin infection;Neutropenia;Carcinoma;Dermatological disease;Ocular disease;Genital system disease;Lymphoma;Immune disorder
3h30_v	4	2.088	0.522	-0.880894	2	0	2	0	0	0	Casein kinase II subunit alpha	NONE	P68400	Involved in protein kinase activity	NONE	Being investigated for the treatment of Herpes labialis infections (cold sores).
1xjd_v	7	3.648	0.5211	0.71943	4	1	1	1	0	0	Protein kinase C theta type	TRANSFERASE	KPCT_HUMAN	This is a calcium-independent, phospholipid-dependent, serine- and threonine-specific enzyme. Essential for T-cell receptor (TCR)-mediated T-cell activation, but is dispensable during TCR-dependent thymocyte development. Links the TCR signaling complex to;PKC is activated by diacylglycerol which in turn phosphorylates a range of cellular proteins. PKC also serves as the receptor for phorbol ester…	NONE	Inflammation
1a8j_v	4	2.071	0.5177	-1.14118	1	2	0	1	0	0	Ig lambda chain V-II region MGC	NONE	P01709	V region of the variable domain of immunoglobulin light chains that participates in the antigen recognition (PubMed:24600447). Immunoglobulins, also known as antibodies, are membrane-bound or secreted glycoproteins produced by B lymphocytes. In the recognition phase of humoral immunity, the membrane-bound immunoglobulins serve as receptors which, upon binding of a specific antigen, trigger the cl…	NONE	NONE
3cld_v	8	4.128	0.516	2.01143	7	0	1	0	0	0	Glucocorticoid receptor	TRANSCRIPTION	GCR_HUMAN	Receptor for glucocorticoids (GC). Has a dual mode of action: as a transcription factor that binds to glucocorticoid response elements (GRE) and as a modulator of other transcription factors. Affects inflammatory responses, cellular proliferation and diff	Defects in NR3C1 are a cause of glucocorticoid resistance [MIM:138040]; also known as cortisol resistance. It is a hypertensive, hyperandrogenic disorder characterized by increased serum cortisol concentrations. Inheritance is autosomal dominant.	Alzheimers disease;Immune deficiency;Breast tumor;Major depressive disorder;Glaucoma;Metabolic disorder;Psychotic disorder;HIV infection;Cocaine addiction;Inflammation;Planned abortion;Diabetes mellitus;Weight gain;Endometriosis;Obesity;Insulin dependent diabetes;Cushings disease;Glioma;Endometroid carcinoma;Neurodegenerative disease;Hypertension;Hepatitis C virus infection;Carcinoma;Non-insulin …
1xap_v	9	4.619	0.5132	1.53762	7	1	0	0	1	0	Retinoic acid receptor beta	TRANSCRIPTION	RARB_HUMAN	This is a receptor for retinoic acid. This metabolite has profound effects on vertebrate development. Retinoic acid is a morphogen and is a powerful teratogen. This receptor controls cell function by directly regulating gene expression.	NONE	Psoriasis;Acne;Cancer
1og5_v	6	3.072	0.5121	-0.0391776	3	3	0	0	0	0	Cytochrome P450 2C9	ELECTRON TRANSPORT	CP2C9_HUMAN	Cytochromes P450 are a group of heme-thiolate monooxygenases. In liver microsomes, this enzyme is involved in an NADPH-dependent electron transport pathway. It oxidizes a variety of structurally unrelated compounds, including steroids, fatty acids, and xe	NONE	NONE
2fq9_v	5	2.551	0.5103	-0.263394	2	1	1	1	0	0	Cathepsin S	HYDROLASE	CATS_HUMAN	Thiol protease. Key protease responsible for the removal of the invariant chain from MHC class II molecules. The bond- specificity of this proteinase is in part similar to the specificities of cathepsin L and cathepsin N.	NONE	Psoriasis;Arteriosclerosis;Pain;Rheumatoid arthritis;Autoimmune disease;Allergy;Inflammation;Asthma;Multiple sclerosis;Immune disorder
1s19_v	8	4.074	0.5092	1.77818	5	2	1	0	0	0	Vitamin D3 receptor	GENE REGULATION	VDR_HUMAN	Nuclear hormone receptor. Transcription factor that mediates the action of vitamin D3 by controlling the expression of hormone sensitive genes. Plays a central role in calcium homeostasis.	Defects in VDR are the cause of type IIA rickets [MIM:277440]; also known as hypocalcemic vitamin D-resistant rickets (HVDRR). HVDRR is most frequently an autosomal recessive disorder characterized by severe rickets, hypocalcemia and secondary hyperparathyroidism.	Pagets bone disease;Melanoma;Hyperthyroidism;Aging;Skin tumor;Acne;Breast tumor;Neurodegenerative disease;Acute myelogenous leukemia;Hepatocellular carcinoma;Prostate tumor;Pancreas tumor;Alzheimers disease;Multiple sclerosis;Psoriasis;Colon tumor;Cancer;Renal disease;Leukemia;Hyperparathyroidism;Sarcoidosis;Carcinoma;Insulin dependent diabetes;Transplant rejection;Osteoporosis
1itu_v	8	4.073	0.5091	0.83537	4	2	1	0	1	0	Dipeptidase 1	HYDROLASE	DPEP1_HUMAN	Hydrolyzes a wide range of dipeptides. Implicated in the renal metabolism of glutathione and its conjugates. Converts leukotriene D4 to leukotriene E4; it may play an important role in the regulation of leukotriene activity.	NONE	NONE
1nav_v	7	3.544	0.5063	0.335782	4	2	1	0	0	0	Thyroid hormone receptor alpha	NONE	P10827	Involved in transcription factor activity	NONE	Used as replacement or supplemental therapy in patients with hypothyroidism of any etiology, except transient hypothyrodism during the recovery phase of subacute thyroiditis.
1nd5_v	6	3.023	0.5038	-0.467766	2	2	0	1	1	0	Prostatic acid phosphatase	HYDROLASE	PPAP_HUMAN	NONE	NONE	Prostate tumor
1isj_v	7	3.517	0.5024	1.15045	1	5	1	0	0	0	ADP-ribosyl cyclase 2	HYDROLASE	BST1_HUMAN	Synthesizes cyclic ADP-ribose, a second messenger that elicits calcium release from intracellular stores. May be involved in pre-B-cell growth.	Rheumatoid arthritis (RA) patients show enhanced expression of BST-1 transcripts in bone marrow stromal cell lines. This suggests that BST-1 overexpression may play a role in B-cell abnormalities in RA.	Hematological neoplasm;Multiple myeloma
1g3m_v	7	3.507	0.501	0.283616	6	1	0	0	0	0	Estrogen sulfotransferase	TRANSFERASE	ST1E1_HUMAN	May control the level of the estrogen receptor by sulfurylating free estradiol. Maximally sulfates beta-estradiol and estrone at concentrations of 20 nM. Also sulfates dehydroepiandrosterone, pregnenolone, ethinylestradiol, equalenin, diethylstilbesterol	NONE	NONE
2uw9_v	6	3	0.5	0.179147	3	1	1	1	0	0	RAC-beta serine/threonine-protein kinase	TRANSFERASE/INHIBITOR COMPLEX	AKT2_HUMAN	General protein kinase capable of phosphorylating several known proteins.	Alterations of AKT2 may contribute to the pathogenesis of ovarian carcinomas.	NONE
1mt6_v	7	3.493	0.4991	1.02776	2	2	2	0	1	0	Histone-lysine N-methyltransferase SETD7	TRANSFERASE	SETD7_HUMAN	Histone methyltransferase that specifically monomethylates Lys-4 of histone H3. H3 Lys-4 methylation represents a specific tag for epigenetic transcriptional activation. Plays a central role in the transcriptional activation of genes such as collagena	NONE	NONE
1o5f_v	5	2.482	0.4964	-0.694423	2	1	1	1	0	0	Serine protease hepsin	NONE	P05981	Plays an essential role in cell growth and maintenance of cell morphology	NONE	For treatment of hemorrhagic complications in hemophilia A and B
1q4n_v	6	2.968	0.4947	0.147076	2	1	2	1	0	0	Alpha-amylase 1	NONE	P04745	Carbohydrate transport and metabolism	NONE	NONE
1irj_v	7	3.46	0.4942	0.700979	4	0	3	0	0	0	Protein S100-A9	METAL BINDING PROTEIN	S10A9_HUMAN	Expressed by macrophages in acutely inflammated tissues and in chronic inflammations. Seem to be an inhibitor of protein kinases. Also expressed in epithelial cells constitutively or induced during dermatoses. May interact with components of the intermedi	NONE	NONE
1xo2_v	5	2.463	0.4927	-0.792436	2	3	0	0	0	0	Cell division protein kinase 6	CELL CYCLE/TRANSFERASE	CDK6_HUMAN	Probably involved in the control of the cell cycle. Interacts with D-type G1 cyclins.	NONE	NONE
1mq0_v	5	2.459	0.4917	-1.3001	1	3	1	0	0	0	Cytidine deaminase	HYDROLASE	CDD_HUMAN	This enzyme scavenge exogenous and endogenous cytidine and 2-deoxycytidine for UMP synthesis.	NONE	NONE
1hov_v	7	3.434	0.4906	0.656702	4	1	2	0	0	0	72 kDa type IV collagenase	HYDROLASE/HYDROLASE INHIBITOR	MMP2_HUMAN	In addition to gelatin and collagens, it cleaves KiSS1 at a Gly-	-Leu bond.	Defects in MMP2 are the cause of multicentric osteolysis nodulosis and arthropathy (MONA) [MIM:605156]. Inherited osteolyses or vanishing bone syndromes are rare disorders of unknown etiology characterized by destruction and resorption of affected bones. MONA is an autosomal recessive osteolysis with multicentric involvement characterized by carpal and tarsal resorption, crippling arthritic chang…	NONE
1y0x_v	6	2.943	0.4906	-0.013851	4	0	1	0	1	0	Thyroid hormone receptor beta-2	NONE	P37243	Involved in transcription factor activity	NONE	Used as replacement or supplemental therapy in patients with hypothyroidism of any etiology, except transient hypothyrodism during the recovery phase of subacute thyroiditis.
3edz_v	5	2.447	0.4895	-0.19711	2	2	0	0	0	1	Disintegrin and metalloproteinase domain-containing protein 17	NONE	P78536	Cleaves the membrane-bound precursor of TNF-alpha to its mature soluble form. Responsible for the proteolytical release of soluble JAM3 from endothelial cells surface. Responsible for the proteolytic release of several other cell-surface proteins, including p75 TNF-receptor, interleukin 1 receptor type II, p55 TNF-receptor, transforming growth factor-alpha, L-selectin, growth hormone receptor, MU…	NONE	NONE
1h9u_v	10	4.884	0.4884	1.43553	8	1	0	0	1	0	Retinoic acid receptor RXR-beta	NUCLEAR RECEPTOR	RXRB_HUMAN	Nuclear hormone receptor. Involved in the retinoic acid response pathway. Binds 9-cis retinoic acid (9C-RA).	NONE	NONE
2f4j_v	8	3.9	0.4875	1.39429	4	1	3	0	0	0	Proto-oncogene tyrosine-protein kinase ABL1	NONE	P00519	Involved in protein kinase activity	NONE	For nutritional supplementation, also for treating dietary shortage or imbalance
1n69_v	7	3.411	0.4873	0.453195	6	0	0	0	1	0	Proactivator polypeptide	NONE	P07602	Involved in enzyme activator activity	NONE	NONE
3d7t_v	6	2.906	0.4844	-0.186672	3	1	1	1	0	0	Tyrosine-protein kinase CSK	TRANSFERASE	CSK_HUMAN	Specifically phosphorylates Tyr-504 on LCK, which acts as a negative regulatory site. Can also act on the LYN and FYN kinases.	NONE	NONE
2oo8_v	8	3.872	0.484	0.896754	5	1	1	1	0	0	Angiopoietin-1 receptor	TRANSFERASE	TIE2_HUMAN	This protein is a protein tyrosine-kinase transmembrane receptor for angiopoietin 1. It may constitute the earliest mammalian endothelial cell lineage marker. Probably regulates endothelial cell proliferation, differentiation and guides the proper pattern	Defects in TEK are a cause of dominantly inherited venous malformations (VMCM) [MIM:600195]; an error of vascular morphogenesis characterized by dilated, serpiginous channels.	Retinopathy;Ovary tumor;Cancer;Renal cell carcinoma;Breast tumor;Solid tumor
1wda_v	6	2.904	0.484	-0.387937	2	2	1	1	0	0	Protein-arginine deiminase type-4	HYDROLASE	PADI4_HUMAN	Catalyzes the citrullination/deimination of arginine residues of proteins. Citrullinates histone H3 at Arg-8 and/or Arg-17 and histone H4 at Arg-3, which prevents their methylation by CARM1 and HRMT1L2/PRMT1 and represses transcription. Citrullinate	PADI4 is thought to be a rheumatoid arthritis susceptibility locus [MIM:180300]. Could have an important role in the pathogenesis of rheumatoid arthritis by increasing citrullination of proteins in rheumatoid arthritis synovial tissues, leading, in a cytokine-rich milieu, to a break in tolerance to citrullinated peptides processed and presented in the appropriate HLA context.	NONE
1m51_v	6	2.901	0.4835	-0.812703	3	3	0	0	0	0	Phosphoenolpyruvate carboxykinase, cytosolic [GTP]	NONE	P35558	Energy production and conversion	NONE	NONE
1w7n_v	6	2.877	0.4795	-0.592597	1	2	1	1	1	0	Kynurenine--oxoglutarate transaminase 1	TRANSFERASE	KAT1_HUMAN	Catalyzes the irreversible transamination of the L- tryptophan metabolite L-kynurenine to form kynurenic acid (KA). Metabolizes the cysteine conjugates of certain halogenated alkenes and alkanes to form reactive metabolites. Catalyzes the beta- eliminatio	NONE	NONE
1onq_v	6	2.876	0.4793	0.264227	3	2	0	0	1	0	T-cell surface glycoprotein CD1a	IMMUNE SYSTEM	CD1A_HUMAN	Antigen-presenting protein that binds self and non-self lipid and glycolipid antigens and presents them to T-cell receptors on natural killer T-cells.	NONE	NONE
1pq2_v	7	3.336	0.4766	0.123271	5	1	0	0	1	0	Cytochrome P450 2C8	OXIDOREDUCTASE	CP2C8_HUMAN	Cytochromes P450 are a group of heme-thiolate monooxygenases. In liver microsomes, this enzyme is involved in an NADPH-dependent electron transport pathway. It oxidizes a variety of structurally unrelated compounds, including steroids, fatty acids, and xe	NONE	NONE
1lzj_v	6	2.852	0.4753	-0.0360139	2	2	2	0	0	0	B transferase	NONE	Q9NY01	Involved in transferase activity, transferring hexosyl groups	NONE	NONE
4ald_v	6	2.819	0.4699	-0.651947	0	4	1	0	1	0	Fructose-bisphosphate aldolase A	LYASE	ALDOA_HUMAN	NONE	Defects in ALDOA are the cause of aldolase A deficiency [MIM:611881]; also known as aldoA deficiency or red cell aldolase deficiency. Aldolase A deficiency is an autosomal recessive disorder associated with hereditary hemolytic anemia.	NONE
3cbs_v	9	4.229	0.4698	0.634514	6	2	0	0	1	0	Cellular retinoic acid-binding protein 2	NONE	P29373	Involved in retinoid binding	NONE	For topical treatment of cutaneous lesions in patients with AIDS-related Kaposis sarcoma.
1qip_v	7	3.283	0.4691	-0.209422	3	1	0	1	2	0	Lactoylglutathione lyase	LYASE	LGUL_HUMAN	Catalyzes the conversion of hemimercaptal, formed from methylglyoxal and glutathione, to S-lactoylglutathione.	NONE	Cancer
1l9n_v	8	3.736	0.467	0.300334	3	4	1	0	0	0	Protein-glutamine gamma-glutamyltransferase E	TRANSFERASE	TGM3_HUMAN	Catalyzes the cross-linking of proteins and the conjugation of polyamines to proteins. It is responsible for the later stages of cell envelope formation in the epidermis and the hair follicle.	NONE	NONE
2b7a_v	7	3.267	0.4667	-0.023049	3	2	2	0	0	0	Tyrosine-protein kinase JAK2	TRANSFERASE	JAK2_HUMAN	Plays a role in leptin signaling and control of body weight (By similarity). Tyrosine kinase of the non-receptor type, involved in interleukin-3 and probably interleukin-23 signal transduction.	Chromosomal aberrations involving JAK2 are found in both chronic and acute forms of eosinophilic, lymphoblastic and myeloid leukemia. Translocation t(8;9)(p22;p24) with PCM1 links the protein kinase domain of JAK2 to the major portion of PCM1. Translocation t(9;12)(p24;p13) with ETV6.;Defects in JAK2 are a cause of susceptibility to Budd- Chiari syndrome [MIM:600880]. Budd-Chiari syndrome is a sp…	Psoriasis;Cancer;Rheumatoid arthritis;Pulmonary hypertension;Myeloid leukemia;Inflammation;Prostate tumor;Pancreas tumor;Myeloproliferative disorder;Solid tumor;Myelofibrosis;Hematological neoplasm;Cardiovascular disease
1mfv_v	6	2.798	0.4663	-0.26937	0	2	4	0	0	0	Salivary alpha-amylase	NONE	P04745	Carbohydrate transport and metabolism	NONE	NONE
1a7a_v	5	2.326	0.4652	-1.8698	0	3	2	0	0	0	Adenosylhomocysteinase	HYDROLASE	SAHH_HUMAN	Adenosylhomocysteine is a competitive inhibitor of S- adenosyl-L-methionine-dependent methyl transferase reactions; therefore adenosylhomocysteinase may play a key role in the control of methylations via regulation of the intracellular concentration of ad	Defects in AHCY are a cause of hypermethioninemia [MIM:180960]. It is a disease characterized by elevated levels of methionine in the sera.	Inflammation;Cancer
1xoi_v	7	3.226	0.4608	-0.118198	2	4	0	0	1	0	Glycogen phosphorylase, liver form	NONE	P06737	Carbohydrate transport and metabolism	NONE	For nutritional supplementation and for treating dietary shortage or imbalance.
1vj9_v	6	2.729	0.4549	-0.125758	1	2	2	1	0	0	Urokinase-type plasminogen activator	HYDROLASE	UROK_HUMAN	Specifically cleave the zymogen plasminogen to form the active enzyme plasmin.	NONE	Angiogenesis disorder;Ulcer;Cancer;Lung embolism;Restenosis;Metastasis;Skin ulcer;Cardiovascular disease
1uzf_v	7	3.184	0.4548	-0.322267	2	3	0	0	2	0	Angiotensin-converting enzyme	METALLOPROTEASE	ACE_HUMAN	Converts angiotensin I to angiotensin II by release of the terminal His-Leu, this results in an increase of the vasoconstrictor activity of angiotensin. Also able to inactivate bradykinin, a potent vasodilator. Has also a glycosidase activity which releas	Genetic variations in ACE may be a cause of susceptibility to ischemic stroke [MIM:601367]; also known as cerebrovascular accident or cerebral infarction. A stroke is an acute neurologic event leading to death of neural tissue of the brain and resulting in loss of motor, sensory and/or cognitive function. Ischemic strokes, resulting from vascular occlusion, is considered to be a highly complex di…	NONE
3f7h_v	6	2.718	0.453	-0.478467	2	2	1	1	0	0	Baculoviral IAP repeat-containing protein 7	NONE	Q96CA5	Apoptotic regulator capable of exerting proapoptotic and anti-apoptotic activities and plays crucial roles in apoptosis, cell proliferation, and cell cycle control. Its anti-apoptotic activity is mediated through the inhibition of CASP3, CASP7 and CASP9, as well as by its E3 ubiquitin-protein ligase activity. As it is a weak caspase inhibitor, its anti-apoptotic activity is thought to be due to i…	NONE	NONE
1s9j_v	9	4.072	0.4524	0.522172	7	2	0	0	0	0	Dual specificity mitogen-activated protein kinase kinase 1	TRANSFERASE	MP2K1_HUMAN	Catalyzes the concomitant phosphorylation of a threonine and a tyrosine residue in a Thr-Glu-Tyr sequence located in MAP kinases. Activates ERK1 and ERK2 MAP kinases.	Defects in MAP2K1 are a cause of cardiofaciocutaneous syndrome (CFC syndrome) [MIM:115150]; also known as cardio-facio- cutaneous syndrome. CFC syndrome is characterized by a distinctive facial appearance, heart defects and mental retardation. Heart defects include pulmonic stenosis, atrial septal defects and hypertrophic cardiomyopathy. Some affected individuals present with ectodermal abnormali…	Colon tumor;Melanoma;Cancer;Rheumatoid arthritis;Non-small-cell lung cancer;Neurodegenerative disease;Breast tumor;Colorectal tumor;Transplant rejection;Inflammation;Pancreas tumor;Solid tumor
1nuh_v	8	3.616	0.4519	0.447964	1	5	1	0	1	0	Glucose-6-phosphate isomerase	ISOMERASE	G6PI_HUMAN	Neurotrophic factor for spinal and sensory neurons.	Defects in GPI are a cause of hereditary nonspherocytic hemolytic anemia (HA) [MIM:172400]. Severe GPI deficiency can be associated with hydrops fetalis, immediate neonatal death and neurological impairment.	NONE
1p5j_v	7	3.147	0.4496	-0.273651	2	4	0	0	1	0	L-serine dehydratase	NONE	P20132	Amino acid transport and metabolism	NONE	For nutritional supplementation and for treating dietary shortage or imbalance.
1mmq_v	5	2.206	0.4412	-1.38236	1	2	2	0	0	0	Matrilysin	METALLOPROTEASE	MMP7_HUMAN	Degrades casein, gelatins of types I, III, IV, and V, and fibronectin. Activates procollagenase.	NONE	NONE
1bj4_v	6	2.626	0.4377	-0.59009	2	4	0	0	0	0	Serine hydroxymethyltransferase, cytosolic	TRANSFERASE	GLYC_HUMAN	Interconversion of serine and glycine.	NONE	NONE
1egc_v	7	3.053	0.4362	0.291853	3	2	2	0	0	0	Medium-chain specific acyl-CoA dehydrogenase, mitochondrial	ELECTRON TRANSFER	ACADM_HUMAN	This enzyme is specific for acyl chain lengths of 4 to 16.	Defects in ACADM are the cause of medium-chain acyl-CoA dehydrogenase deficiency (MCAD deficiency) [MIM:201450]. It is an autosomal recessive disease which causes fasting hypoglycemia, hepatic dysfunction, and encephalopathy, often resulting in death in infancy. The disease frequency is one in 13000.	NONE
1gkc_v	8	3.487	0.4359	0.35246	2	4	2	0	0	0	Matrix metalloproteinase-9	HYDROLASE	MMP9_HUMAN	May play an essential role in local proteolysis of the extracellular matrix and in leukocyte migration. Could play a role in bone osteoclastic resorption. Cleaves KiSS1 at a Gly-	-Leu bond.	Defects in MMP9 may be a cause of susceptibility to lumbar disk herniation (LDH) [MIM:603932]. LDH is the predominant cause of low-back pain and unilateral leg pain.	NONE
1tfg_v	9	3.896	0.4329	0.916549	4	2	2	1	0	0	Transforming growth factor beta-2	GROWTH FACTOR	TGFB2_HUMAN	TGF-beta 2 has suppressive effects on interleukin-2 dependent T-cell growth.	A chromosomal aberration involving TGFB2 is found in a family with Peters anomaly [MIM:604229]. Translocation t(1;7)(q41;p21) with HDAC9. Peters anomaly consists of a central corneal leukoma, absence of the posterior corneal stroma and Descemet membrane, and a variable degree of iris and lenticular attachments to the central aspect of the posterior cornea.	NONE
1t46_v	9	3.892	0.4324	0.949693	5	1	1	2	0	0	Mast/stem cell growth factor receptor	TRANSFERASE ACTIVATOR	KIT_HUMAN	This is the receptor for stem cell factor (mast cell growth factor). It has a tyrosine-protein kinase activity. Binding of the ligands leads to the autophosphorylation of KIT and its association with substrates such as phosphatidylinositol 3-kinase (Pi3K)	Defects in KIT are a cause of piebaldism [MIM:172800]. Piebaldism is an autosomal dominant genetic developmental abnormality of pigmentation characterized by congenital patches of white skin and hair that lack melanocytes.;Defects in KIT are a cause of gastrointestinal stromal tumor (GIST) [MIM:606764].;Defects in KIT have been associated with testicular tumors [MIM:273300]. It includes germ cell…	Pancreas tumor;Ovary tumor;Cancer;Mastocytosis;Gastrointestinal tumor
1zpb_v	8	3.432	0.429	0.70078	3	3	1	1	0	0	Coagulation factor XI	HYDROLASE	FA11_HUMAN	Factor XI triggers the middle phase of the intrinsic pathway of blood coagulation by activating factor IX.	Defects in F11 are the cause of F11 deficiency [MIM:264900]; also called plasma thromboplastin antecedent deficiency or Rosenthal syndrome. It is a blood coagulation abnormality occurring in high frequency in Ashkenazi jews. F11- deficient patients are prone to excessive bleeding after haemostatic challenge.	Thrombosis
1t32_v	7	2.98	0.4257	-0.525737	3	3	0	0	1	0	Cathepsin G	HYDROLASE	CATG_HUMAN	Serine protease with trypsin- and chymotrypsin-like specificity.	NONE	Connective tissue disease;Viral infection;Inflammation;HIV infection
1rem_v	6	2.554	0.4257	-0.809954	0	3	3	0	0	0	Lysozyme C	NONE	P61626	Lysozymes have primarily a bacteriolytic function; those in tissues and body fluids are associated with the monocyte-macrophage system and enhance the activity of immunoagents.	NONE	NONE
1r1i_v	8	3.388	0.4235	0.175731	3	2	1	1	1	0	Neprilysin	HYDROLASE	NEP_HUMAN	Thermolysin-like specificity, but is almost confined on acting on polypeptides of up to 30 amino acids. Biologically important in the destruction of opioid peptides such as Met- and Leu-enkephalins by cleavage of a Gly-Phe bond. Involved in the degradatio	Important cell surface marker in the diagnostic of human acute lymphocytic leukemia.	Hypertension;Neuropathic pain;Renovascular hypertension;Congestive heart failure
1t31_v	8	3.376	0.422	0.289054	3	4	0	0	1	0	Chymase	HYDROLASE	CMA1_HUMAN	Major secreted protease of mast cells with suspected roles in vasoactive peptide generation, extracellular matrix degradation, and regulation of gland secretion.	NONE	Asthma;Atopic dermatitis;Atherosclerosis;Thrombosis;Bacterial infection;Fungal infection;Inflammation;Congestive heart failure;Chronic obstructive pulmonary disease;Viral infection;HIV infection;Cardiovascular disease
1m6d_v	7	2.938	0.4197	-0.151777	3	2	2	0	0	0	Cathepsin F	NONE	Q9UBX1	Involved in cysteine-type endopeptidase activity	NONE	NONE
1mlw_v	7	2.934	0.4191	-0.603164	1	4	2	0	0	0	Tryptophan 5-hydroxylase 1	OXIDOREDUCTASE	TPH1_HUMAN	NONE	NONE	NONE
1h0c_v	7	2.92	0.4171	-0.638131	2	2	1	0	1	1	Serine--pyruvate aminotransferase	TRANSFERASE	SPYA_HUMAN	NONE	Defects in AGXT are the cause of primary hyperoxaluria type I (PH1) [MIM:259900]; also known as oxalosis I. PH1 is a rare autosomal recessive inborn error of glyoxylate metabolism characterized by increased excretion of oxalate and glycolate, and the progressive accumulation of insoluble calcium oxalate in the kidney and urinary tract.	Hyperoxaluria
1uej_v	6	2.493	0.4155	-1.3211	1	3	2	0	0	0	Uridine-cytidine kinase 2	NONE	Q9BZX2	Nucleotide transport and metabolism	NONE	NONE
1x0n_v	9	3.731	0.4146	0.707783	5	1	2	0	1	0	Growth factor receptor-bound protein 2	PEPTIDE BINDING PROTEIN	GRB2_HUMAN	Adapter protein that provides a critical link between cell surface growth factor receptors and the Ras signaling pathway.;Isoform GRB3-3 does not bind to phosphorylated epidermal growth factor receptor (EGFR) but inhibits EGF-induced transactivation of a RAS-responsive element. Isoform GRB3-3 acts as a dominant negative protein over GRB2 and by suppressing proliferative sign	NONE	Leukemia;Breast tumor;Cancer
1uym_v	8	3.305	0.4132	0.444094	5	1	1	0	0	1	Heat shock protein HSP 90-beta	NONE	P08238	Posttranslational modification, protein turnover, chaperones	NONE	NONE
1x6v_v	7	2.891	0.413	-0.825725	0	5	1	0	1	0	Bifunctional 3-phosphoadenosine 5-phosphosulfate synthetase 1	NONE	O43252	Involved in ATP binding	NONE	NONE
1g1r_v	6	2.459	0.4099	-0.486609	0	3	3	0	0	0	P-selectin	IMMUNE SYSTEM, MEMBRANE PROTEIN	LYAM3_HUMAN	Ca(2+)-dependent receptor for myeloid cells that binds to carbohydrates on neutrophils and monocytes. Mediates the interaction of activated endothelial cells or platelets with leukocytes. The ligand recognized is sialyl-Lewis X. Mediates rapid rolling of	Defects in SELP may be a cause of susceptibility to ischemic stroke [MIM:601367]; also known as cerebrovascular accident or cerebral infarction. A stroke is an acute neurologic event leading to death of neural tissue of the brain and resulting in loss of motor, sensory and/or cognitive function. Ischemic strokes, resulting from vascular occlusion, is considered to be a highly complex disease cons…	Sickle cell anemia;Inflammation;Transplant rejection;Myocardial infarction;Restenosis;Thrombosis
1jk7_v	9	3.688	0.4098	0.672252	6	1	1	0	1	0	Serine/threonine-protein phosphatase PP1-gamma catalytic subunit	NONE	P36873	Signal transduction mechanisms	NONE	NONE
2gpq_v	8	3.274	0.4093	0.770251	3	2	2	1	0	0	Eukaryotic translation initiation factor 4E	NONE	P06730	Involved in RNA binding	NONE	NONE
1nmx_v	7	2.859	0.4084	-0.847292	1	4	1	0	1	0	Thymidylate kinase	TRANSFERASE	KTHY_HUMAN	Catalyzes the conversion of dTMP to dTDP.	NONE	NONE
1v84_v	6	2.45	0.4084	-1.07683	0	3	3	0	0	0	Galactosylgalactosylxylosylprotein 3-beta-glucuronosyltransferase 1	TRANSFERASE	B3GA1_HUMAN	Involved in the biosynthesis of L2/HNK-1 carbohydrate epitope on glycoproteins. Can also play a role in glycosaminoglycan biosynthesis. Substrates include asialo- orosomucoid (ASOR), asialo-fetuin, and asialo-neural cell adhesion molecule. Requires sphing	NONE	NONE
1xts_v	7	2.852	0.4074	-0.16286	0	3	3	0	1	0	GTP-binding protein Rheb	NONE	Q62639	Involved in GTP binding	NONE	NONE
1ne7_v	7	2.85	0.4071	-0.537241	0	4	3	0	0	0	Glucosamine-6-phosphate isomerase	NONE	P46926	Carbohydrate transport and metabolism	NONE	NONE
1ln3_v	11	4.432	0.4029	1.3127	9	0	0	1	1	0	Phosphatidylcholine transfer protein	NONE	Q9UKL6	Involved in phosphatidylcholine transmembrane transporter activity	NONE	NONE
1ekv_v	8	3.219	0.4024	-0.124444	2	3	2	0	1	0	Branched-chain-amino-acid aminotransferase, mitochondrial	NONE	O15382	Amino acid transport and metabolism	NONE	For nutritional supplementation and for treating dietary shortage or imbalance.
1svh_v	7	2.812	0.4017	-0.450046	4	1	1	1	0	0	cAMP-dependent protein kinase, alpha-catalytic subunit	NONE	P00517	Involved in protein serine/threonine kinase activity	NONE	NONE
1gbn_v	8	3.209	0.4012	-0.0948957	2	4	0	0	2	0	Ornithine aminotransferase, mitochondrial	TRANSFERASE	OAT_HUMAN	NONE	Defects in OAT are the cause of hyperornithinemia with gyrate atrophy of choroid and retina (HOGA) [MIM:258870]. HOGA is a slowly progressive blinding autosomal recessive disorder.	Cancer
1qzu_v	7	2.806	0.4009	-0.34815	1	3	2	0	1	0	Phosphopantothenoylcysteine decarboxylase	NONE	Q96CD2	Involved in catalytic activity	NONE	NONE
1ice_v	10	4	0.4	1.04312	4	3	1	1	1	0	Caspase-1	CYTOKINE	CASP1_HUMAN	Thiol protease that cleaves IL-1 beta between an Asp and an Ala, releasing the mature cytokine which is involved in a variety of inflammatory processes. Important for defense against pathogens. Cleaves and activates sterol regulatory element binding prote	NONE	Psoriasis;Septic shock;Alzheimers disease;Rheumatoid arthritis;Sepsis;Neurological disease;Osteoarthritis;Inflammation;Diabetes mellitus;Metastasis;Cardiovascular disease
1h9o_v	8	3.152	0.394	0.506113	3	2	2	0	1	0	Phosphatidylinositol 3-kinase regulatory subunit alpha	COMPLEX (PHOSPHOTRANSFERASE/RECEPTOR)	P85A_HUMAN	Binds to activated (phosphorylated) protein-Tyr kinases, through its SH2 domain, and acts as an adapter, mediating the association of the p110 catalytic unit to the plasma membrane. Necessary for the insulin-stimulated increase in glucose uptake and glyco	Defects in PIK3R1 are a cause of severe insulin resistance.	NONE
1lt8_v	8	3.142	0.3927	-0.0723874	2	5	0	1	0	0	Betaine--homocysteine S-methyltransferase 1	NONE	Q93088	Amino acid transport and metabolism	NONE	Used for protein synthesis including the formation of SAMe, L-homocysteine, L-cysteine, taurine, and sulfate.
1q91_v	9	3.515	0.3905	0.0504242	1	6	1	0	1	0	5(3)-deoxyribonucleotidase, mitochondrial	NONE	Q9NPB1	Involved in nucleotidase activity	NONE	NONE
1jbq_v	7	2.722	0.3889	-0.823524	2	4	0	0	1	0	Cystathionine beta-synthase	NONE	P35520	Amino acid transport and metabolism	NONE	For nutritional supplementation and for treating dietary shortage or imbalance.
1s8c_v	8	3.097	0.3871	0.320796	5	2	1	0	0	0	Heme oxygenase 1	OXIDOREDUCTASE	HMOX1_HUMAN	Heme oxygenase cleaves the heme ring at the alpha methene bridge to form biliverdin. Biliverdin is subsequently converted to bilirubin by biliverdin reductase. Under physiological conditions, the activity of heme oxygenase is highest in the spleen, where	NONE	Sepsis;Cancer
1cm0_v	9	3.474	0.386	0.765942	1	6	2	0	0	0	Histone acetyltransferase PCAF	NONE	Q92831	Involved in N-acetyltransferase activity	NONE	NONE
1tx4_v	6	2.266	0.3777	-1.22277	0	4	2	0	0	0	Rho GTPase-activating protein 1	NONE	Q07960	GTPase activator for the Rho, Rac and Cdc42 proteins, converting them to the putatively inactive GDP-bound state. Cdc42 seems to be the preferred substrate.	NONE	NONE
1hna_v	10	3.769	0.3769	0.458865	1	5	3	0	1	0	Glutathione S-transferase Mu 2	TRANSFERASE(GLUTATHIONE)	GSTM2_HUMAN	Conjugation of reduced glutathione to a wide number of exogenous and endogenous hydrophobic electrophiles.	NONE	NONE
1v4s_v	8	3.012	0.3764	-0.442499	3	3	2	0	0	0	Glucokinase	TRANSFERASE	HXK4_HUMAN	Catalyzes the initial step in utilization of glucose by the beta-cell and liver at physiological glucose concentration. Glucokinase has a high Km for glucose, and so it is effective only when glucose is abundant. The role of GCK is to provide G6P for the	Defects in GCK are the cause of maturity onset diabetes of the young type 2 (MODY2) [MIM:125851]; also shortened MODY-2. MODY [MIM:606391] is a form of diabetes mellitus characterized by autosomal dominant transmission and early age of onset. Mutations in GCK result in mild chronic hyperglycemia due to reduced pancreatic beta cell responsiveness to glucose, decreased net accumulation of hepatic g…	Diabetes mellitus;Non-insulin dependent diabetes
1xwk_v	9	3.365	0.3739	0.559181	2	2	3	1	1	0	Glutathione S-transferase Mu 1	TRANSFERASE	GSTM1_HUMAN	Conjugation of reduced glutathione to a wide number of exogenous and endogenous hydrophobic electrophiles.	NONE	NONE
2yxj_v	9	3.315	0.3683	0.475226	6	1	1	1	0	0	Bcl-2-like protein 1	NONE	Q07817	Potent inhibitor of cell death. Inhibits activation of caspases. Appears to regulate cell death by blocking the voltage-dependent anion channel (VDAC) by binding to it and preventing the release of the caspase activator, CYC1, from the mitochondrial membrane. Also acts as a regulator of G2 checkpoint and progression to cytokinesis during mitosis.	NONE	NONE
1pv8_v	7	2.567	0.3667	-1.20882	1	2	0	2	2	0	Delta-aminolevulinic acid dehydratase	LYASE	HEM2_HUMAN	NONE	Defects in ALAD are the cause of acute hepatic porphyria (AHP) [MIM:125270]. AHP is a form of porphyria. Porphyrias are inherited defects in the biosynthesis of heme. AHP is characterized by attacks of gastrointestinal disturbances, abdominal colic, paralysis, and peripheral neuropathy. Most attacks are precipitated by drugs, alcohol, caloric deprivation, infections, or endocrine factors.	NONE
1o7a_v	8	2.918	0.3647	-0.675478	1	4	3	0	0	0	Beta-hexosaminidase beta chain	NONE	P07686	Carbohydrate transport and metabolism	NONE	NONE
1sir_v	8	2.904	0.363	0.0724376	1	4	1	1	1	0	Glutaryl-CoA dehydrogenase, mitochondrial	NONE	Q92947	Lipid transport and metabolism	NONE	NONE
2fs9_v	8	2.901	0.3626	-0.106242	2	3	2	1	0	0	Tryptase beta-2	HYDROLASE	TRYB2_HUMAN	Tryptase is the major neutral protease present in mast cells and is secreted upon the coupled activation-degranulation response of this cell type. Has an immunoprotective role during bacterial infection. Required to efficiently combat K.pneumoniae infecti	NONE	NONE
1yq7_v	8	2.888	0.361	-0.981076	1	4	1	0	2	0	Farnesyl pyrophosphate synthetase	TRANSFERASE	FPPS_HUMAN	Key enzyme in isoprenoid biosynthesis which catalyzes the formation of farnesyl diphosphate (FPP), a precursor for several classes of essential metabolites including sterols, dolichols, carotenoids, and ubiquinones. FPP also serves as substrate for protei	NONE	NONE
1yvl_v	8	2.851	0.3564	-0.72838	1	4	2	1	0	0	Signal transducer and activator of transcription 1-alpha/beta	SIGNALING PROTEIN	STAT1_HUMAN	Signal transducer and activator of transcription that mediates signaling by interferons (IFNs). Following type I IFN (IFN-alpha and IFN-beta) binding to cell surface receptors, Jak kinases (TYK2 and JAK1) are activated, leading to tyrosine phosphorylation	Defects in STAT1 are the cause of STAT1 deficiency [MIM:600555]. Patients generally suffer from mycobacterial or viral diseases. In the case of complete deficiency, patients can die of viral disease.;Defects in STAT1 are a cause of mendelian susceptibility to mycobacterial disease (MSMD) [MIM:209950]; also known as familial disseminated atypical mycobacterial infection. This rare condition confer…	Respiratory disease;Asthma
1rm8_v	8	2.84	0.355	-0.709767	1	2	4	0	0	1	Matrix metalloproteinase-16	HYDROLASE	MMP16_HUMAN	Endopeptidase that degrades various components of the extracellular matrix, such as collagen type III and fibronectin. Activates progelatinase A. Involved in the matrix remodeling of blood vessels. The short isoform cleaves fibronectin and also collagen t	NONE	NONE
1hfc_v	8	2.83	0.3538	-0.67856	1	3	4	0	0	0	Interstitial collagenase	NONE	P03956	Cleaves collagens of types I, II, and III at one site in the helical domain. Also cleaves collagens of types VII and X (PubMed:2557822, PubMed:2153297, PubMed:1645757). In case of HIV infection, interacts and cleaves the secreted viral Tat protein, leading to a decrease in neuronal Tat's mediated neurotoxicity (PubMed:16807369).	NONE	NONE
1oth_v	8	2.824	0.353	-0.956055	1	4	1	1	1	0	Ornithine carbamoyltransferase, mitochondrial	NONE	P00480	Amino acid transport and metabolism	NONE	Used for nutritional supplementation, also for treating dietary shortage or imbalance. It has been claimed that ornithine improves athletic performance, has anabolic effects, has wound-healing effects, and is immuno-enhancing.
1ua2_v	8	2.814	0.3518	-0.888415	1	3	1	0	3	0	Cell division protein kinase 7	NONE	P50613	Involved in protein kinase activity	NONE	NONE
1u4l_v	6	2.108	0.3514	-2.27716	0	5	1	0	0	0	C-C motif chemokine 5	ATTRACTANT	CCL5_HUMAN	Chemoattractant for blood monocytes, memory T-helper cells and eosinophils. Causes the release of histamine from basophils and activates eosinophils. Binds to CCR1, CCR3, CCR4 and CCR5. One of the major HIV-suppressive factors produced by CD8+ T- cells. R	NONE	NONE
1gzu_v	7	2.434	0.3477	-1.67299	1	4	1	0	1	0	Nicotinamide mononucleotide adenylyltransferase 1	NONE	Q9HAN9	Coenzyme transport and metabolism	NONE	NONE
1ljr_v	7	2.43	0.3471	-1.55958	1	3	1	1	1	0	Glutathione S-transferase theta-2	TRANSFERASE	GSTT2_HUMAN	Conjugation of reduced glutathione to a wide number of exogenous and endogenous hydrophobic electrophiles. Has a sulfatase activity.	NONE	NONE
1p9a_v	8	2.774	0.3467	-0.603648	0	5	3	0	0	0	Platelet glycoprotein Ib alpha chain	NONE	P07359	Involved in protein binding	NONE	NONE
1e2s_v	6	2.072	0.3453	-1.75865	1	2	2	0	1	0	Arylsulfatase A	HYDROLASE	ARSA_HUMAN	Hydrolyzes cerebroside sulfate.	Defects in ARSA are a cause of metachromatic leukodystrophy (MLD) [MIM:250100]. MLD is a disease characterized by intralysosomal storage of cerebroside-3-sulfate, as well as in the myelin membranes. Whereas storage occurs in many cells, the disease almost exclusively affects oligodendrocytes. Patients suffer from a progressive demyelination, which causes a variety of neurological symptoms, includ…	Metachromatic leukodystrophy
1pq3_v	7	2.404	0.3434	-1.45907	0	3	3	1	0	0	Arginase-2, mitochondrial	HYDROLASE	ARGI2_HUMAN	May play a role in the regulation of extra-urea cycle arginine metabolism and also in down-regulation of nitric oxide synthesis. Extrahepatic arginase functions to regulate L-arginine bioavailability to NO synthase. Since NO synthase is found in the penil	NONE	NONE
1g55_v	10	3.405	0.3405	0.235154	1	6	2	1	0	0	tRNA (cytosine-5-)-methyltransferase	NONE	O14717	Specifically methylates cytosine 38 in the anticodon loop of tRNA(Asp).	NONE	NONE
1pbk_v	11	3.737	0.3397	1.43272	3	5	3	0	0	0	FK506-binding protein 3	ISOMERASE	FKBP3_HUMAN	FK506- and rapamycin-binding proteins (FKBPs) constitute a family of receptors for the two immunosuppressants which inhibit T-cell proliferation by arresting two distinct cytoplasmic signal transmission pathways. PPIases accelerate the folding of proteins	NONE	NONE
1mp8_v	7	2.37	0.3385	-1.621	0	3	3	0	1	0	Focal adhesion kinase 1	TRANSFERASE	FAK1_HUMAN	Non-receptor protein-tyrosine kinase implicated in signaling pathways involved in cell motility, proliferation and apoptosis. Activated by tyrosine-phosphorylation in response to either integrin clustering induced by cell adhesion or antibody cross-linkin	NONE	NONE
1kpe_v	8	2.692	0.3364	-1.01868	0	3	5	0	0	0	Histidine triad nucleotide-binding protein 1	PROTEIN KINASE INHIBITOR	HINT1_HUMAN	Hydrolyzes adenosine 5-monophosphoramidate substrates such as AMP-morpholidate, AMP-N-alanine methyl ester, AMP-alpha- acetyl lysine methyl ester and AMP-NH2 (By similarity).	NONE	NONE
2nsi_v	6	2.003	0.3339	-1.79101	1	1	4	0	0	0	Nitric oxide synthase, inducible	OXIDOREDUCTASE	NOS2_HUMAN	Produces nitric oxide (NO) which is a messenger molecule with diverse functions throughout the body. In macrophages, NO mediates tumoricidal and bactericidal actions.	NONE	Asthma;Mucositis;Migraine;Neuropathic pain;Irritable bowel syndrome;Reperfusion injury;Inflammatory bowel disease;Inflammation;Chronic obstructive pulmonary disease;Gastric motility disorder;Uveitis;Insulin dependent diabetes;Multiple sclerosis;Rheumatoid arthritis;Sepsis;Osteoarthritis;Transplant rejection;Gingivitis;Allergic rhinitis
2f2s_v	8	2.669	0.3336	-0.522829	1	3	3	0	1	0	Acetyl-CoA acetyltransferase, mitochondrial	NONE	P24752	Plays a major role in ketone body metabolism.	NONE	NONE
