# Supplementary material for: Exploring the mechanism of Alisma orientale for the treatment of pregnancy induced hypertension and potential hepato-nephrotoxicity by using network pharmacology, network toxicology, molecular docking and molecular dynamics simulation
Source: Front Pharmacol. 2022 Nov 15;13:1027112. doi: 10.3389/fphar.2022.1027112 (PMC9705790; doi:10.3389/fphar.2022.1027112)
Supplement: Supplementary file 4 [file DataSheet8.ZIP › Supplement Materials/Compounds and Targets/Treat compound details/Swiss13aó,17aó-Epoxyalisol A.csv]

Common	name
PPP1CC
HMGCR
CCNB3	CDK1	CCNB1	CCNB2
MAPK1
PPP2CA
PTPN1
PGGT1B	FNTA
MTOR
CCNC	CDK8
CDK8
CYP19A1
UGT2B7
SORD
CCR1
MAPK14
PARP1
PRKCA
CSF1R
ACVRL1
GSK3B
DYRK1A
PYGL
TERT
CLK4
CLK1
CLK2
DYRK1B
APP
SMO
ADORA2A
ADORA2B
PIK3CA
CDK6
P2RX3
CDK2
CDK9
CDK4
CDK5
CDK3
TRPV1
CCND1
CCNE2
HTR1A
SLC5A2
IMPDH1
IMPDH2
PER2
AURKA
LIMK2
ABL1
GABRB3
PTGS1
MAP2
ROCK2
CCNA2
CHEK1
HSD11B1
KDR
SYK
PRKCB
MAPK8
MAPK10
SRC
MAPK9
MAP3K14
ACACB
PDE2A
MDM2
CA7
PDE4B
CA4
MAPK11
PPM1B
NTRK1
MET
MKNK2
BACE1
F10
PIK3CB
NUDT1
ALPL
VDR
IKBKB
PIM1
MAPKAPK2
FKBP1A
AKT2
PDPK1
PLK1
MARK2
AKT1
CDC42BPA
PLK3
SLC10A2
MAPK13
PIK3CD
SLC5A1
ITGAL
MAP2K1
FGFR1
ICAM1
ITGB2
MTOR
CDK2
GABRG2
GABRA5
CDK4
CDK2
CCNE1
