# Supplementary material for: Exploring the mechanism of Alisma orientale for the treatment of pregnancy induced hypertension and potential hepato-nephrotoxicity by using network pharmacology, network toxicology, molecular docking and molecular dynamics simulation
Source: Front Pharmacol. 2022 Nov 15;13:1027112. doi: 10.3389/fphar.2022.1027112 (PMC9705790; doi:10.3389/fphar.2022.1027112)
Supplement: Supplementary file 4 [file DataSheet8.ZIP › Supplement Materials/Compounds and Targets/Treat compound details/Swiss24-Deacetylalisol O.csv]

Target	Common name	Uniprot ID	ChEMBL ID	Target Class	Probability*	Known actives (3D/2D)
HMG-CoA reductase (by homology)	HMGCR	P04035	CHEMBL402	Oxidoreductase	0.120225750913	111 / 83
Carboxylesterase 2	CES2	O00748	CHEMBL3180	Enzyme	0.120225750913	7 / 10
MAP kinase p38 alpha	MAPK14	Q16539	CHEMBL260	Kinase	0.120225750913	211 / 0
Orexin receptor 2	HCRTR2	O43614	CHEMBL4792	Family A G protein-coupled receptor	0.120225750913	14 / 0
Orexin receptor 1	HCRTR1	O43613	CHEMBL5113	Family A G protein-coupled receptor	0.120225750913	13 / 0
Hepatocyte growth factor receptor	MET	P08581	CHEMBL3717	Kinase	0.120225750913	84 / 0
Protein kinase C alpha	PRKCA	P17252	CHEMBL299	Kinase	0.120225750913	41 / 203
Splicing factor 3B subunit 3	SF3B3	Q15393	CHEMBL1250378	Unclassified protein	0.120225750913	3 / 8
Smoothened homolog	SMO	Q99835	CHEMBL5971	Frizzled family G protein-coupled receptor	0.120225750913	40 / 0
Microtubule-associated protein 2	MAP2	P11137	CHEMBL2390810	Unclassified protein	0.120225750913	4 / 0
Stem cell growth factor receptor	KIT	P10721	CHEMBL1936	Kinase	0.120225750913	29 / 0
Tyrosine-protein kinase receptor FLT3	FLT3	P36888	CHEMBL1974	Kinase	0.120225750913	42 / 0
Tyrosine-protein kinase ABL	ABL1	P00519	CHEMBL1862	Kinase	0.120225750913	72 / 0
Serine/threonine-protein kinase Aurora-B	AURKB	Q96GD4	CHEMBL2185	Kinase	0.120225750913	48 / 0
Inhibitor of NF-kappa-B kinase (IKK)	CHUK	O15111	CHEMBL3476	Kinase	0.120225750913	13 / 0
Aurora kinase A-interacting protein	AURKAIP1	Q9NWT8	CHEMBL5910	Unclassified protein	0.120225750913	1 / 0
Vasopressin V1a receptor	AVPR1A	P37288	CHEMBL1889	Family A G protein-coupled receptor	0.120225750913	21 / 0
Histone deacetylase 8	HDAC8	Q9BY41	CHEMBL3192	Eraser	0.120225750913	131 / 0
Carbonic anhydrase II	CA2	P00918	CHEMBL205	Lyase	0.120225750913	112 / 0
Carbonic anhydrase VII	CA7	P43166	CHEMBL2326	Lyase	0.120225750913	15 / 0
Carbonic anhydrase I	CA1	P00915	CHEMBL261	Lyase	0.120225750913	91 / 0
Carbonic anhydrase IV	CA4	P22748	CHEMBL3729	Lyase	0.120225750913	14 / 0
Cannabinoid receptor 2	CNR2	P34972	CHEMBL253	Family A G protein-coupled receptor	0.120225750913	185 / 6
Alpha-1d adrenergic receptor	ADRA1D	P25100	CHEMBL223	Family A G protein-coupled receptor	0.120225750913	19 / 0
C-C chemokine receptor type 1	CCR1	P32246	CHEMBL2413	Family A G protein-coupled receptor	0.120225750913	57 / 0
p53-binding protein Mdm-2	MDM2	Q00987	CHEMBL5023	Other nuclear protein	0.120225750913	108 / 0
Aldo-keto-reductase family 1 member C3	AKR1C3	P42330	CHEMBL4681	Enzyme	0.120225750913	12 / 0
Cyclin-dependent kinase 2/cyclin A	CDK2 CCNA1 CCNA2	P24941 P78396 P20248	CHEMBL2094128	Other cytosolic protein	0.120225750913	17 / 0
Melatonin receptor 1A	MTNR1A	P48039	CHEMBL1945	Family A G protein-coupled receptor	0.120225750913	5 / 0
Melatonin receptor 1B	MTNR1B	P49286	CHEMBL1946	Family A G protein-coupled receptor	0.120225750913	5 / 0
Phosphodiesterase 2A	PDE2A	O00408	CHEMBL2652	Phosphodiesterase	0.120225750913	56 / 0
Cyclin-dependent kinase 9	CDK9	P50750	CHEMBL3116	Kinase	0.120225750913	56 / 0
Dual-specificity tyrosine-phosphorylation regulated kinase 1A	DYRK1A	Q13627	CHEMBL2292	Kinase	0.120225750913	10 / 0
Tyrosine-protein kinase JAK2	JAK2	O60674	CHEMBL2971	Kinase	0.120225750913	102 / 0
Dual specificity protein kinase CLK4	CLK4	Q9HAZ1	CHEMBL4203	Kinase	0.120225750913	4 / 0
Dual specificty protein kinase CLK1	CLK1	P49759	CHEMBL4224	Kinase	0.120225750913	4 / 0
Dual specificity protein kinase CLK2	CLK2	P49760	CHEMBL4225	Kinase	0.120225750913	4 / 0
Dual specificity tyrosine-phosphorylation-regulated kinase 1B	DYRK1B	Q9Y463	CHEMBL5543	Kinase	0.120225750913	4 / 0
Serine/threonine-protein kinase Chk1	CHEK1	O14757	CHEMBL4630	Kinase	0.120225750913	69 / 0
Intercellular adhesion molecule (ICAM-1), Integrin alpha-L/beta-2	ITGAL ICAM1 ITGB2	P20701 P05362 P05107	CHEMBL2096661	Membrane receptor	0.120225750913	15 / 0
dUTP pyrophosphatase	DUT	P33316	CHEMBL5203	Enzyme	0.120225750913	104 / 0
Mitogen-activated protein kinase kinase kinase 14	MAP3K14	Q99558	CHEMBL5888	Kinase	0.120225750913	152 / 0
Sphingosine 1-phosphate receptor Edg-3	S1PR3	Q99500	CHEMBL3892	Family A G protein-coupled receptor	0.120225750913	27 / 0
Sphingosine 1-phosphate receptor Edg-1	S1PR1	P21453	CHEMBL4333	Family A G protein-coupled receptor	0.120225750913	25 / 0
Steroid 5-alpha-reductase 1	SRD5A1	P18405	CHEMBL1787	Oxidoreductase	0.120225750913	4 / 0
Phosphodiesterase 4B	PDE4B	Q07343	CHEMBL275	Phosphodiesterase	0.120225750913	28 / 0
Proteinase-activated receptor 1	F2R	P25116	CHEMBL3974	Family A G protein-coupled receptor	0.120225750913	21 / 0
Phosphodiesterase 10A (by homology)	PDE10A	Q9Y233	CHEMBL4409	Phosphodiesterase	0.120225750913	112 / 0
AMP deaminase 3	AMPD3	Q01432	CHEMBL2912	Enzyme	0.120225750913	11 / 0
LIM domain kinase 2	LIMK2	P53671	CHEMBL5932	Kinase	0.120225750913	9 / 0
6-phosphofructo-2-kinase/fructose-2,6-bisphosphatase 3	PFKFB3	Q16875	CHEMBL2331053	Enzyme	0.120225750913	70 / 0
Beta amyloid A4 protein	APP	P05067	CHEMBL2487	Membrane receptor	0.120225750913	19 / 0
Tyrosine-protein kinase ITK/TSK	ITK	Q08881	CHEMBL2959	Kinase	0.120225750913	36 / 0
Anandamide amidohydrolase	FAAH	O00519	CHEMBL2243	Enzyme	0.120225750913	30 / 7
Macrophage colony stimulating factor receptor	CSF1R	P07333	CHEMBL1844	Kinase	0.120225750913	68 / 0
Platelet-derived growth factor receptor beta	PDGFRB	P09619	CHEMBL1913	Kinase	0.120225750913	15 / 0
GABA-A receptor; alpha-3/beta-3/gamma-2	GABRB3 GABRA3 GABRG2	P28472 P34903 P18507	CHEMBL2094120	Ligand-gated ion channel	0.120225750913	9 / 0
GABA-A receptor; alpha-1/beta-3/gamma-2	GABRB3 GABRG2 GABRA1	P28472 P18507 P14867	CHEMBL2094121	Ligand-gated ion channel	0.120225750913	9 / 0
GABA-A receptor; alpha-5/beta-3/gamma-2	GABRB3 GABRG2 GABRA5	P28472 P18507 P31644	CHEMBL2094122	Ligand-gated ion channel	0.120225750913	7 / 0
GABA-A receptor; alpha-2/beta-3/gamma-2	GABRA2 GABRB3 GABRG2	P47869 P28472 P18507	CHEMBL2094130	Ligand-gated ion channel	0.120225750913	7 / 0
Sorbitol dehydrogenase	SORD	Q00796	CHEMBL2275	Enzyme	0.120225750913	48 / 0
Cytochrome P450 2D6	CYP2D6	P10635	CHEMBL289	Cytochrome P450	0.120225750913	2 / 0
Poly [ADP-ribose] polymerase-1	PARP1	P09874	CHEMBL3105	Enzyme	0.120225750913	50 / 0
Serotonin 6 (5-HT6) receptor	HTR6	P50406	CHEMBL3371	Family A G protein-coupled receptor	0.120225750913	53 / 0
Cytochrome P450 2C9	CYP2C9	P11712	CHEMBL3397	Cytochrome P450	0.120225750913	3 / 0
Cytochrome P450 3A4	CYP3A4	P08684	CHEMBL340	Cytochrome P450	0.120225750913	2 / 0
Cytochrome P450 2C19	CYP2C19	P33261	CHEMBL3622	Cytochrome P450	0.120225750913	1 / 0
Serine/threonine-protein kinase Aurora-A	AURKA	O14965	CHEMBL4722	Kinase	0.120225750913	74 / 0
Cell division protein kinase 8	CDK8	P49336	CHEMBL5719	Kinase	0.120225750913	9 / 0
Tyrosine-protein kinase SYK	SYK	P43405	CHEMBL2599	Kinase	0.120225750913	129 / 0
Period circadian protein homolog 2	PER2	O15055	CHEMBL3751648	Unclassified protein	0.120225750913	2 / 0
MAP kinase p38 beta	MAPK11	Q15759	CHEMBL3961	Kinase	0.120225750913	18 / 0
LIM domain kinase 1	LIMK1	P53667	CHEMBL3836	Kinase	0.0	15 / 0
Muscarinic acetylcholine receptor M1	CHRM1	P11229	CHEMBL216	Family A G protein-coupled receptor	0.0	51 / 0
P2X purinoceptor 3	P2RX3	P56373	CHEMBL2998	Ligand-gated ion channel	0.0	169 / 0
Melanin-concentrating hormone receptor 1	MCHR1	Q99705	CHEMBL344	Family A G protein-coupled receptor	0.0	62 / 0
LDL-associated phospholipase A2	PLA2G7	Q13093	CHEMBL3514	Enzyme	0.0	8 / 0
Acetyl-CoA carboxylase 2	ACACB	O00763	CHEMBL4829	Ligase	0.0	56 / 0
Vitamin D receptor	VDR	P11473	CHEMBL1977	Nuclear receptor	0.0	72 / 10
Vitamin D-binding protein	GC	P02774	CHEMBL2259	Secreted protein	0.0	1 / 0
Voltage-gated potassium channel subunit Kv1.5	KCNA5	P22460	CHEMBL4306	Voltage-gated ion channel	0.0	8 / 0
Ephrin receptor	EPHB4	P54760	CHEMBL5147	Kinase	0.0	22 / 0
Transitional endoplasmic reticulum ATPase	VCP	P55072	CHEMBL1075145	Primary active transporter	0.0	6 / 0
c-Jun N-terminal kinase 1	MAPK8	P45983	CHEMBL2276	Kinase	0.0	61 / 0
Microtubule-associated serine/threonine-protein kinase 3	MAST3	O60307	CHEMBL2417352	Kinase	0.0	2 / 0
CDK8/Cyclin C	CCNC CDK8	P24863 P49336	CHEMBL3038474	Kinase	0.0	6 / 0
Monoglyceride lipase (by homology)	MGLL	Q99685	CHEMBL4191	Enzyme	0.0	25 / 0
Lymphocyte differentiation antigen CD38	CD38	P28907	CHEMBL4660	Enzyme	0.0	6 / 0
Monoacylglycerol lipase ABHD6 (by homology)	ABHD6	Q9BV23	CHEMBL2189127	Enzyme	0.0	12 / 0
Cyclin-dependent kinase 4/cyclin D1	CCND1 CDK4	P24385 P11802	CHEMBL1907601	Kinase	0.0	21 / 0
Rho-associated protein kinase 2	ROCK2	O75116	CHEMBL2973	Kinase	0.0	78 / 0
Rho-associated protein kinase 1	ROCK1	Q13464	CHEMBL3231	Kinase	0.0	34 / 0
c-Jun N-terminal kinase 2	MAPK9	P45984	CHEMBL4179	Kinase	0.0	36 / 0
Histone deacetylase 3	HDAC3	O15379	CHEMBL1829	Eraser	0.0	49 / 0
Glutamate NMDA receptor; GRIN1/GRIN2A	GRIN2A GRIN1	Q12879 Q05586	CHEMBL1907604	Ligand-gated ion channel	0.0	7 / 0
Cyclin-dependent kinase 1/cyclin B	CCNB3 CDK1 CCNB1 CCNB2	Q8WWL7 P06493 P14635 O95067	CHEMBL2094127	Other cytosolic protein	0.0	10 / 0
Coagulation factor XI	F11	P03951	CHEMBL2820	Protease	0.0	23 / 0
Glutamate receptor ionotropic, AMPA 2	GRIA2	P42262	CHEMBL4016	Ligand-gated ion channel	0.0	7 / 0
Neuropeptide Y receptor type 2	NPY2R	P49146	CHEMBL4018	Family A G protein-coupled receptor	0.0	13 / 0
Bile acid receptor FXR	NR1H4	Q96RI1	CHEMBL2047	Nuclear receptor	0.0	11 / 0
