# Supplementary material for: Exploring the mechanism of Alisma orientale for the treatment of pregnancy induced hypertension and potential hepato-nephrotoxicity by using network pharmacology, network toxicology, molecular docking and molecular dynamics simulation
Source: Front Pharmacol. 2022 Nov 15;13:1027112. doi: 10.3389/fphar.2022.1027112 (PMC9705790; doi:10.3389/fphar.2022.1027112)
Supplement: Supplementary file 4 [file DataSheet8.ZIP › Supplement Materials/Compounds and Targets/Treat compound details/Swiss25-Anhydroalisol F.csv]

Common	name
CES2
PRKCA
CCR1
NR1I2
HMGCR
IARS
TBXA2R
GSK3A
NMT1
PRKCD
CCNC
CDK8
P2RX3
PSEN2
IL6ST
MTNR1A
MTNR1B
MMP1
CHEK1
TTL
PDPK1
NR1H4
KCNK3
BACE1
REN
CXCR3
PER2
PTGS1
MAPK14
ROCK2
PDE10A
PTPN1
AVPR1A
CFTR
FASN
CYP19A1
EPHX2
PIK3CB
MAPK1
INSR
PDE2A
MTOR
ITK
PIK3CA
PRKCE
TACR1
F2R
RIPK2
OXTR
AURKA
DRD1
CCNT1
DRD4
HTR2A
HTR2C
DRD3
CDK2
CDK1
EZH2
INCENP
PSMB2
TTK
PSMB1
PSMB5
PDE4D
FYN
YES1
AURKB
SRC
PIK3CD
HCRTR2
HCRTR1
CCND1
PFKFB3
PDE3A
PYGL
PDE3B
MAP3K14
CCNE2
CTSD
CTSE
PARP1
PGA5
FLT1
PDGFRB
KIT
FLT4
FLT3
MAPK8
FGFR1
MDM2
PDGFRA
MAPK11
EPHB3
SCN5A
PYGM
CYP51A1
SCN9A
JAK3
FKBP1A
MTOR
PDGFRB
CDK2
CCNE1
CDK8
CDK4
AURKB
PSENEN
NCSTN
APH1A
PSEN1
APH1B
