# Supplementary material for: Exploring the mechanism of Alisma orientale for the treatment of pregnancy induced hypertension and potential hepato-nephrotoxicity by using network pharmacology, network toxicology, molecular docking and molecular dynamics simulation
Source: Front Pharmacol. 2022 Nov 15;13:1027112. doi: 10.3389/fphar.2022.1027112 (PMC9705790; doi:10.3389/fphar.2022.1027112)
Supplement: Supplementary file 4 [file DataSheet8.ZIP › Supplement Materials/Compounds and Targets/Treat compound details/SwissAlismol.csv]

Target	Common name	Uniprot ID	ChEMBL ID	Target Class	Probability*	Known actives (3D/2D)
Androgen Receptor	AR	P10275	CHEMBL1871	Nuclear receptor	0.121096795278	73 / 71
Cytochrome P450 17A1	CYP17A1	P05093	CHEMBL3522	Cytochrome P450	0.103761755413	20 / 40
Cytochrome P450 19A1	CYP19A1	P11511	CHEMBL1978	Cytochrome P450	0.0951255886644	78 / 99
LXR-alpha	NR1H3	Q13133	CHEMBL2808	Nuclear receptor	0.0864426933852	2 / 20
HMG-CoA reductase	HMGCR	P04035	CHEMBL402	Oxidoreductase	0.0864426933852	31 / 3
Estrogen receptor alpha	ESR1	P03372	CHEMBL206	Nuclear receptor	0.0864426933852	6 / 37
Estrogen receptor beta	ESR2	Q92731	CHEMBL242	Nuclear receptor	0.0864426933852	9 / 45
Testis-specific androgen-binding protein	SHBG	P04278	CHEMBL3305	Secreted protein	0.0777583259988	12 / 38
Sterol regulatory element-binding protein 2	SREBF2	Q12772	CHEMBL1795166	Unclassified protein	0.0777583259988	0 / 1
Niemann-Pick C1-like protein 1	NPC1L1	Q9UHC9	CHEMBL2027	Other membrane protein	0.0777583259988	0 / 11
Cytochrome P450 51 (by homology)	CYP51A1	Q16850	CHEMBL3849	Cytochrome P450	0.0777583259988	0 / 2
Squalene monooxygenase	SQLE	Q14534	CHEMBL3592	Enzyme	0.0604245879294	0 / 4
Nuclear receptor ROR-gamma	RORC	P51449	CHEMBL1741186	Nuclear receptor	0.0604245879294	1 / 9
Serotonin transporter	SLC6A4	P31645	CHEMBL228	Electrochemical transporter	0.0604245879294	32 / 5
Nuclear receptor ROR-alpha	RORA	P35398	CHEMBL5868	Nuclear receptor	0.0604245879294	0 / 3
Peroxisome proliferator-activated receptor alpha	PPARA	Q07869	CHEMBL239	Nuclear receptor	0.0604245879294	0 / 11
Peroxisome proliferator-activated receptor delta	PPARD	Q03181	CHEMBL3979	Nuclear receptor	0.0604245879294	0 / 8
Corticosteroid binding globulin	SERPINA6	P08185	CHEMBL2421	Secreted protein	0.0604245879294	3 / 13
Glucose-6-phosphate 1-dehydrogenase	G6PD	P11413	CHEMBL5347	Enzyme	0.0604245879294	0 / 2
Indoleamine 2,3-dioxygenase	IDO1	P14902	CHEMBL4685	Enzyme	0.0604245879294	6 / 1
Muscarinic acetylcholine receptor M2	CHRM2	P08172	CHEMBL211	Family A G protein-coupled receptor	0.0604245879294	28 / 1
UDP-glucuronosyltransferase 2B7	UGT2B7	P16662	CHEMBL4370	Enzyme	0.0604245879294	28 / 6
Acetylcholinesterase	ACHE	P22303	CHEMBL220	Hydrolase	0.0604245879294	25 / 1
Norepinephrine transporter	SLC6A2	P23975	CHEMBL222	Electrochemical transporter	0.0604245879294	13 / 2
Cytochrome P450 2C19	CYP2C19	P33261	CHEMBL3622	Cytochrome P450	0.0604245879294	4 / 2
Polyadenylate-binding protein 1	PABPC1	P11940	CHEMBL1293286	Unclassified protein	0.0604245879294	4 / 0
Metabotropic glutamate receptor 5	GRM5	P41594	CHEMBL3227	Family C G protein-coupled receptor	0.0604245879294	32 / 0
Monoacylglycerol lipase ABHD6	ABHD6	Q9BV23	CHEMBL2189127	Enzyme	0.0604245879294	2 / 0
Glucagon receptor	GCGR	P47871	CHEMBL1985	Family B G protein-coupled receptor	0.0604245879294	32 / 0
Butyrylcholinesterase	BCHE	P06276	CHEMBL1914	Hydrolase	0.0604245879294	20 / 2
Period circadian protein homolog 2	PER2	O15055	CHEMBL3751648	Unclassified protein	0.0604245879294	24 / 0
Histamine H3 receptor	HRH3	Q9Y5N1	CHEMBL264	Family A G protein-coupled receptor	0.0604245879294	5 / 0
Estradiol 17-beta-dehydrogenase 3	HSD17B3	P37058	CHEMBL4234	Enzyme	0.0604245879294	2 / 0
Ileal bile acid transporter	SLC10A2	Q12908	CHEMBL2778	Electrochemical transporter	0.0604245879294	25 / 0
Isoprenylcysteine carboxyl methyltransferase	ICMT	O60725	CHEMBL4699	Enzyme	0.0604245879294	59 / 0
DNA topoisomerase I	TOP1	P11387	CHEMBL1781	Isomerase	0.0604245879294	0 / 2
Nuclear receptor subfamily 1 group I member 3 (by homology)	NR1I3	Q14994	CHEMBL5503	Nuclear receptor	0.0	5 / 1
Nitric-oxide synthase, brain	NOS1	P29475	CHEMBL3568	Enzyme	0.0	3 / 0
11-beta-hydroxysteroid dehydrogenase 1	HSD11B1	P28845	CHEMBL4235	Enzyme	0.0	93 / 17
Gamma-secretase	PSEN2 PSENEN NCSTN APH1A PSEN1 APH1B	P49810 Q9NZ42 Q92542 Q96BI3 P49768 Q8WW43	CHEMBL2094135	Protease	0.0	72 / 0
Tyrosine-protein kinase JAK1	JAK1	P23458	CHEMBL2835	Kinase	0.0	34 / 0
Tyrosine-protein kinase JAK2	JAK2	O60674	CHEMBL2971	Kinase	0.0	37 / 0
Transient receptor potential cation channel subfamily M member 8	TRPM8	Q7Z2W7	CHEMBL1075319	Voltage-gated ion channel	0.0	1 / 0
Estradiol 17-beta-dehydrogenase 2	HSD17B2	P37059	CHEMBL2789	Enzyme	0.0	38 / 0
Muscarinic acetylcholine receptor M4	CHRM4	P08173	CHEMBL1821	Family A G protein-coupled receptor	0.0	12 / 0
Muscarinic acetylcholine receptor M5	CHRM5	P08912	CHEMBL2035	Family A G protein-coupled receptor	0.0	10 / 0
HERG	KCNH2	Q12809	CHEMBL240	Voltage-gated ion channel	0.0	4 / 0
Eukaryotic translation initiation factor 2-alpha kinase 1	EIF2AK1	Q9BQI3	CHEMBL6029	Kinase	0.0	11 / 0
PI3-kinase p110-gamma subunit	PIK3CG	P48736	CHEMBL3267	Enzyme	0.0	31 / 0
PI3-kinase p110-alpha subunit	PIK3CA	P42336	CHEMBL4005	Enzyme	0.0	46 / 0
Vesicular acetylcholine transporter	SLC18A3	Q16572	CHEMBL4767	Electrochemical transporter	0.0	2 / 0
Glycine receptor subunit alpha-1	GLRA1	P23415	CHEMBL5845	Ligand-gated ion channel	0.0	0 / 1
Muscarinic acetylcholine receptor M1	CHRM1	P11229	CHEMBL216	Family A G protein-coupled receptor	0.0	26 / 0
Muscarinic acetylcholine receptor M3	CHRM3	P20309	CHEMBL245	Family A G protein-coupled receptor	0.0	28 / 0
DNA-dependent protein kinase	PRKDC	P78527	CHEMBL3142	Kinase	0.0	33 / 0
Hematopoietic cell protein-tyrosine phosphatase 70Z-PEP	PTPN22	Q9Y2R2	CHEMBL2889	Phosphatase	0.0	1 / 0
Protein kinase C delta	PRKCD	Q05655	CHEMBL2996	Kinase	0.0	11 / 0
Protein-tyrosine phosphatase 1B	PTPN1	P18031	CHEMBL335	Phosphatase	0.0	4 / 40
Glucocorticoid receptor	NR3C1	P04150	CHEMBL2034	Nuclear receptor	0.0	64 / 20
Geranylgeranyl transferase type I beta subunit	PGGT1B	P53609	CHEMBL4135	Enzyme	0.0	14 / 0
Prostanoid FP receptor	PTGFR	P43088	CHEMBL1987	Family A G protein-coupled receptor	0.0	0 / 6
Prostanoid DP receptor	PTGDR	Q13258	CHEMBL4427	Family A G protein-coupled receptor	0.0	0 / 1
Vitamin D receptor	VDR	P11473	CHEMBL1977	Nuclear receptor	0.0	1 / 49
Oxytocin receptor (by homology)	OXTR	P30559	CHEMBL2049	Family A G protein-coupled receptor	0.0	24 / 0
Leucine-rich repeat serine/threonine-protein kinase 2	LRRK2	Q5S007	CHEMBL1075104	Kinase	0.0	19 / 0
Potassium-transporting ATPase alpha chain 2	ATP12A	P54707	CHEMBL2933	Primary active transporter	0.0	0 / 2
Prostanoid IP receptor	PTGIR	P43119	CHEMBL1995	Family A G protein-coupled receptor	0.0	0 / 6
Neuropeptide Y receptor type 5	NPY5R	Q15761	CHEMBL4561	Family A G protein-coupled receptor	0.0	25 / 0
Cell division protein kinase 8	CDK8	P49336	CHEMBL5719	Kinase	0.0	4 / 0
Calcium sensing receptor	CASR	P41180	CHEMBL1878	Family C G protein-coupled receptor	0.0	13 / 0
Lysosomal acid lipase/cholesteryl ester hydrolase	LIPA	P38571	CHEMBL4184	Enzyme	0.0	4 / 0
Voltage-gated potassium channel subunit Kv1.3	KCNA3	P22001	CHEMBL4633	Voltage-gated ion channel	0.0	15 / 0
Transient receptor potential cation channel subfamily V member 3	TRPV3	Q8NET8	CHEMBL5522	Voltage-gated ion channel	0.0	1 / 0
PI3-kinase p110-delta subunit	PIK3CD	O00329	CHEMBL3130	Enzyme	0.0	41 / 0
PI3-kinase p110-beta subunit	PIK3CB	P42338	CHEMBL3145	Enzyme	0.0	55 / 0
Carbonic anhydrase IV	CA4	P22748	CHEMBL3729	Lyase	0.0	1 / 0
Sodium channel protein type V alpha subunit	SCN5A	Q14524	CHEMBL1980	Voltage-gated ion channel	0.0	3 / 0
Sodium channel protein type IX alpha subunit	SCN9A	Q15858	CHEMBL4296	Voltage-gated ion channel	0.0	16 / 0
Fatty acid binding protein adipocyte	FABP4	P15090	CHEMBL2083	Fatty acid binding protein family	0.0	0 / 3
Telomerase reverse transcriptase	TERT	O14746	CHEMBL2916	Enzyme	0.0	0 / 1
Fatty acid binding protein muscle	FABP3	P05413	CHEMBL3344	Fatty acid binding protein family	0.0	0 / 4
Fatty acid binding protein epidermal	FABP5	Q01469	CHEMBL3674	Fatty acid binding protein family	0.0	0 / 1
Fatty acid-binding protein, liver	FABP1	P07148	CHEMBL5421	Fatty acid binding protein family	0.0	0 / 2
Cytochrome P450 11B1	CYP11B1	P15538	CHEMBL1908	Cytochrome P450	0.0	10 / 0
Cytochrome P450 11B2	CYP11B2	P19099	CHEMBL2722	Cytochrome P450	0.0	11 / 0
P2X purinoceptor 7	P2RX7	Q99572	CHEMBL4805	Ligand-gated ion channel	0.0	38 / 0
C5a anaphylatoxin chemotactic receptor	C5AR1	P21730	CHEMBL2373	Family A G protein-coupled receptor	0.0	22 / 0
Epoxide hydratase	EPHX2	P34913	CHEMBL2409	Protease	0.0	26 / 0
Melatonin receptor 1A	MTNR1A	P48039	CHEMBL1945	Family A G protein-coupled receptor	0.0	25 / 0
Interleukin-6 receptor subunit beta	IL6ST	P40189	CHEMBL3124734	Membrane receptor	0.0	4 / 0
Dual specificity protein kinase CLK4	CLK4	Q9HAZ1	CHEMBL4203	Kinase	0.0	12 / 0
Melatonin receptor 1B	MTNR1B	P49286	CHEMBL1946	Family A G protein-coupled receptor	0.0	22 / 0
Tyrosine-protein kinase JAK3	JAK3	P52333	CHEMBL2148	Kinase	0.0	25 / 0
Voltage-gated potassium channel subunit Kv1.5	KCNA5	P22460	CHEMBL4306	Voltage-gated ion channel	0.0	29 / 0
Aldo-keto-reductase family 1 member C3	AKR1C3	P42330	CHEMBL4681	Enzyme	0.0	7 / 0
Prostanoid EP1 receptor	PTGER1	P34995	CHEMBL1811	Family A G protein-coupled receptor	0.0	3 / 9
Bromodomain-containing protein 4	BRD4	O60885	CHEMBL1163125	Reader	0.0	41 / 0
Bromodomain-containing protein 2	BRD2	P25440	CHEMBL1293289	Reader	0.0	22 / 0
Bromodomain-containing protein 3	BRD3	Q15059	CHEMBL1795186	Reader	0.0	23 / 0
Cyclin-dependent kinase 2/cyclin E	CCNE2 CDK2 CCNE1	O96020 P24941 P24864	CHEMBL2094126	Other cytosolic protein	0.0	12 / 0
