# Supplementary material for: Exploring the mechanism of Alisma orientale for the treatment of pregnancy induced hypertension and potential hepato-nephrotoxicity by using network pharmacology, network toxicology, molecular docking and molecular dynamics simulation
Source: Front Pharmacol. 2022 Nov 15;13:1027112. doi: 10.3389/fphar.2022.1027112 (PMC9705790; doi:10.3389/fphar.2022.1027112)
Supplement: Supplementary file 4 [file DataSheet8.ZIP › Supplement Materials/Compounds and Targets/Treat compound details/SwissAlisol B 23-Acetate.csv]

Target	Common name	Uniprot ID	ChEMBL ID	Target Class	Probability*	Known actives (3D/2D)
HMG-CoA reductase	HMGCR	P04035	CHEMBL402	Oxidoreductase	0.125687252905	426 / 94
11-beta-hydroxysteroid dehydrogenase 1	HSD11B1	P28845	CHEMBL4235	Enzyme	0.125687252905	127 / 29
Methionine aminopeptidase 2	METAP2	P50579	CHEMBL3922	Protease	0.125687252905	65 / 9
Carboxylesterase 2	CES2	O00748	CHEMBL3180	Enzyme	0.125687252905	1 / 13
p53-binding protein Mdm-2	MDM2	Q00987	CHEMBL5023	Other nuclear protein	0.125687252905	171 / 0
Histone deacetylase 3	HDAC3	O15379	CHEMBL1829	Eraser	0.125687252905	17 / 0
Histone deacetylase 11	HDAC11	Q96DB2	CHEMBL3310	Eraser	0.125687252905	11 / 0
Histone deacetylase 10	HDAC10	Q969S8	CHEMBL5103	Eraser	0.125687252905	11 / 0
Cytosolic phospholipase A2	PLA2G4A	P47712	CHEMBL3816	Enzyme	0.125687252905	155 / 0
Type-1 angiotensin II receptor (by homology)	AGTR1	P30556	CHEMBL227	Family A G protein-coupled receptor	0.125687252905	200 / 0
G protein-coupled receptor 44	PTGDR2	Q9Y5Y4	CHEMBL5071	Family A G protein-coupled receptor	0.125687252905	1004 / 0
C-C chemokine receptor type 1	CCR1	P32246	CHEMBL2413	Family A G protein-coupled receptor	0.125687252905	9 / 0
Neprilysin	MME	P08473	CHEMBL1944	Protease	0.125687252905	338 / 0
Cytochrome P450 26A1	CYP26A1	O43174	CHEMBL5141	Cytochrome P450	0.125687252905	30 / 0
Nitric oxide synthase, inducible (by homology)	NOS2	P35228	CHEMBL4481	Enzyme	0.125687252905	10 / 17
Thromboxane-A synthase	TBXAS1	P24557	CHEMBL1835	Cytochrome P450	0.125687252905	299 / 0
Protein-tyrosine phosphatase 1B	PTPN1	P18031	CHEMBL335	Phosphatase	0.125687252905	287 / 75
MAP kinase p38 alpha	MAPK14	Q16539	CHEMBL260	Kinase	0.125687252905	88 / 0
c-Jun N-terminal kinase 3	MAPK10	P53779	CHEMBL2637	Kinase	0.125687252905	27 / 0
NACHT, LRR and PYD domains-containing protein 3	NLRP3	Q96P20	CHEMBL1741208	Unclassified protein	0.125687252905	0 / 1
Integrin alpha-4/beta-1	ITGB1 ITGA4	P05556 P13612	CHEMBL1907599	Membrane receptor	0.125687252905	724 / 0
Integrin alpha-4/beta-7	ITGB7 ITGA4	P26010 P13612	CHEMBL2095184	Membrane receptor	0.125687252905	215 / 0
Angiotensin-converting enzyme	ACE	P12821	CHEMBL1808	Protease	0.125687252905	340 / 0
Protein farnesyltransferase	FNTA FNTB	P49354 P49356	CHEMBL2094108	Enzyme	0.125687252905	213 / 8
Cannabinoid receptor 1	CNR1	P21554	CHEMBL218	Family A G protein-coupled receptor	0.125687252905	35 / 17
Prostaglandin I2 synthase	PTGIS	Q16647	CHEMBL4428	Cytochrome P450	0.125687252905	14 / 0
Thrombin	F2	P00734	CHEMBL204	Protease	0.125687252905	72 / 9
Matrix metalloproteinase 1	MMP1	P03956	CHEMBL332	Protease	0.125687252905	115 / 0
Retinoic acid receptor beta (by homology)	RARB	P10826	CHEMBL2008	Nuclear receptor	0.125687252905	48 / 0
Retinoic acid receptor alpha (by homology)	RARA	P10276	CHEMBL2055	Nuclear receptor	0.125687252905	38 / 0
Oxytocin receptor (by homology)	OXTR	P30559	CHEMBL2049	Family A G protein-coupled receptor	0.125687252905	7 / 0
ADAMTS5	ADAMTS5	Q9UNA0	CHEMBL2285	Protease	0.125687252905	48 / 0
Cytochrome P450 3A4	CYP3A4	P08684	CHEMBL340	Cytochrome P450	0.125687252905	5 / 0
Matrix metalloproteinase 14	MMP14	P50281	CHEMBL3869	Protease	0.125687252905	55 / 0
T-cell protein-tyrosine phosphatase	PTPN2	P17706	CHEMBL3807	Phosphatase	0.125687252905	84 / 24
Prostanoid EP2 receptor	PTGER2	P43116	CHEMBL1881	Family A G protein-coupled receptor	0.125687252905	286 / 21
AMP deaminase 3	AMPD3	Q01432	CHEMBL2912	Enzyme	0.125687252905	14 / 0
Lysosomal protective protein	CTSA	P10619	CHEMBL6115	Protease	0.125687252905	340 / 0
Glucocorticoid receptor	NR3C1	P04150	CHEMBL2034	Nuclear receptor	0.125687252905	55 / 26
Calcitonin gene-related peptide type 1 receptor	CALCRL	Q16602	CHEMBL3798	Family B G protein-coupled receptor	0.125687252905	3 / 0
Caspase-3	CASP3	P42574	CHEMBL2334	Protease	0.125687252905	225 / 0
Caspase-8	CASP8	Q14790	CHEMBL3776	Protease	0.125687252905	75 / 0
P2X purinoceptor 3	P2RX3	P56373	CHEMBL2998	Ligand-gated ion channel	0.125687252905	27 / 0
Endothelin receptor ET-B	EDNRB	P24530	CHEMBL1785	Family A G protein-coupled receptor	0.125687252905	179 / 0
Integrin alpha-V/beta-3	ITGAV ITGB3	P06756 P05106	CHEMBL1907598	Membrane receptor	0.125687252905	615 / 0
Serine/threonine-protein kinase Aurora-B	AURKB	Q96GD4	CHEMBL2185	Kinase	0.125687252905	36 / 0
Serine/threonine-protein kinase Aurora-A	AURKA	O14965	CHEMBL4722	Kinase	0.125687252905	71 / 0
Integrin alpha-4	ITGA4	P13612	CHEMBL278	Membrane receptor	0.125687252905	127 / 0
PI3-kinase p110-alpha subunit	PIK3CA	P42336	CHEMBL4005	Enzyme	0.125687252905	65 / 0
Glucagon receptor	GCGR	P47871	CHEMBL1985	Family B G protein-coupled receptor	0.125687252905	184 / 0
Plasminogen activator inhibitor-1	SERPINE1	P05121	CHEMBL3475	Secreted protein	0.125687252905	34 / 0
Thymidylate synthase (by homology)	TYMS	P04818	CHEMBL1952	Transferase	0.125687252905	123 / 0
Tyrosine-protein kinase SRC	SRC	P12931	CHEMBL267	Kinase	0.125687252905	66 / 0
Cytochrome P450 26B1	CYP26B1	Q9NR63	CHEMBL3713687	Cytochrome P450	0.125687252905	5 / 0
Phospholipase A2 group IIA	PLA2G2A	P14555	CHEMBL3474	Enzyme	0.125687252905	81 / 2
AMP deaminase 2	AMPD2	Q01433	CHEMBL2997	Enzyme	0.125687252905	13 / 0
Somatostatin receptor 3	SSTR3	P32745	CHEMBL2028	Family A G protein-coupled receptor	0.125687252905	9 / 0
Histamine H1 receptor	HRH1	P35367	CHEMBL231	Family A G protein-coupled receptor	0.125687252905	93 / 0
Matrix metalloproteinase 3	MMP3	P08254	CHEMBL283	Protease	0.125687252905	167 / 0
DNA-dependent protein kinase	PRKDC	P78527	CHEMBL3142	Kinase	0.125687252905	3 / 0
Matrix metalloproteinase 2	MMP2	P08253	CHEMBL333	Protease	0.125687252905	293 / 0
Cytochrome P450 17A1	CYP17A1	P05093	CHEMBL3522	Cytochrome P450	0.125687252905	0 / 15
Prostanoid IP receptor	PTGIR	P43119	CHEMBL1995	Family A G protein-coupled receptor	0.125687252905	132 / 6
Carnitine O-palmitoyltransferase 1, muscle isoform	CPT1B	Q92523	CHEMBL2216739	Group translocator	0.125687252905	146 / 0
Leukocyte elastase	ELANE	P08246	CHEMBL248	Protease	0.125687252905	66 / 0
Beta secretase 2	BACE2	Q9Y5Z0	CHEMBL2525	Protease	0.125687252905	2 / 0
Cholecystokinin B receptor	CCKBR	P32239	CHEMBL298	Family A G protein-coupled receptor	0.125687252905	469 / 0
Platelet-derived growth factor receptor beta	PDGFRB	P09619	CHEMBL1913	Kinase	0.125687252905	20 / 0
Acyl coenzyme A:cholesterol acyltransferase 1	SOAT1	P35610	CHEMBL2782	Enzyme	0.125687252905	21 / 0
Fibroblast growth factor receptor 1	FGFR1	P11362	CHEMBL3650	Kinase	0.125687252905	33 / 0
Tumour suppressor p53/oncoprotein Mdm2	TP53	P04637	CHEMBL4096	Transcription factor	0.125687252905	4 / 0
Angiotensin II receptor	AGTR2	P50052	CHEMBL4607	Family A G protein-coupled receptor	0.125687252905	38 / 0
Signal transducer and activator of transcription 5B	STAT5B	P51692	CHEMBL5817	Transcription factor	0.125687252905	8 / 0
Diacylglycerol O-acyltransferase 1	DGAT1	O75907	CHEMBL6009	Enzyme	0.125687252905	179 / 0
Tyrosine-protein kinase SYK	SYK	P43405	CHEMBL2599	Kinase	0.125687252905	36 / 0
Sphingosine 1-phosphate receptor Edg-5	S1PR2	O95136	CHEMBL2955	Family A G protein-coupled receptor	0.125687252905	25 / 0
Hematopoietic cell protein-tyrosine phosphatase 70Z-PEP	PTPN22	Q9Y2R2	CHEMBL2889	Phosphatase	0.125687252905	56 / 0
Tyrosine kinase non-receptor protein 2	TNK2	Q07912	CHEMBL4599	Kinase	0.125687252905	4 / 0
Transient receptor potential cation channel subfamily V member 4 (by homology)	TRPV4	Q9HBA0	CHEMBL3119	Voltage-gated ion channel	0.125687252905	0 / 5
Thromboxane A2 receptor	TBXA2R	P21731	CHEMBL2069	Family A G protein-coupled receptor	0.125687252905	300 / 11
Vasopressin V2 receptor	AVPR2	P30518	CHEMBL1790	Family A G protein-coupled receptor	0.125687252905	20 / 0
Vasopressin V1a receptor	AVPR1A	P37288	CHEMBL1889	Family A G protein-coupled receptor	0.125687252905	18 / 0
Cathepsin D	CTSD	P07339	CHEMBL2581	Protease	0.125687252905	12 / 0
Phosphodiesterase 2A	PDE2A	O00408	CHEMBL2652	Phosphodiesterase	0.125687252905	2 / 0
Caspase-7	CASP7	P55210	CHEMBL3468	Protease	0.125687252905	76 / 0
Glucagon	GCG	P01275	CHEMBL5736	Unclassified protein	0.125687252905	49 / 0
Androgen Receptor	AR	P10275	CHEMBL1871	Nuclear receptor	0.125687252905	16 / 80
PI3-kinase p110-alpha/p85-alpha	PIK3CA PIK3R1	P42336 P27986	CHEMBL2111367	Enzyme	0.125687252905	7 / 0
Thrombin and coagulation factor X	F10	P00742	CHEMBL244	Protease	0.125687252905	96 / 0
PI3-kinase p110-delta subunit	PIK3CD	O00329	CHEMBL3130	Enzyme	0.125687252905	18 / 0
PI3-kinase p110-gamma subunit	PIK3CG	P48736	CHEMBL3267	Enzyme	0.125687252905	20 / 0
Caspase-1	CASP1	P29466	CHEMBL4801	Protease	0.125687252905	277 / 0
Carnitine palmitoyltransferase 2	CPT2	P23786	CHEMBL3238	Enzyme	0.125687252905	61 / 0
Renin	REN	P00797	CHEMBL286	Protease	0.125687252905	33 / 0
Pepsinogen C (by homology)	PGC	P20142	CHEMBL2136	Protease	0.125687252905	2 / 0
Inosine-5'-monophosphate dehydrogenase 1	IMPDH1	P20839	CHEMBL1822	Oxidoreductase	0.125687252905	22 / 0
Inosine-5'-monophosphate dehydrogenase 2	IMPDH2	P12268	CHEMBL2002	Oxidoreductase	0.125687252905	44 / 0
Complement factor D	CFD	P00746	CHEMBL2176771	Protease	0.125687252905	37 / 0
Egl nine homolog 1	EGLN1	Q9GZT9	CHEMBL5697	Oxidoreductase	0.125687252905	25 / 0
Thyroid hormone receptor beta-1	THRB	P10828	CHEMBL1947	Nuclear receptor	0.125687252905	133 / 0
