# Supplementary material for: Exploring the mechanism of Alisma orientale for the treatment of pregnancy induced hypertension and potential hepato-nephrotoxicity by using network pharmacology, network toxicology, molecular docking and molecular dynamics simulation
Source: Front Pharmacol. 2022 Nov 15;13:1027112. doi: 10.3389/fphar.2022.1027112 (PMC9705790; doi:10.3389/fphar.2022.1027112)
Supplement: Supplementary file 4 [file DataSheet8.ZIP › Supplement Materials/Compounds and Targets/Treat compound details/SwissAlisol E 23-Acetate.csv]

Target	Common name	Uniprot ID	ChEMBL ID	Target Class	Probability*	Known actives (3D/2D)
Carboxylesterase 2	CES2	O00748	CHEMBL3180	Enzyme	0.278321861957	8 / 13
HMG-CoA reductase (by homology)	HMGCR	P04035	CHEMBL402	Oxidoreductase	0.130154379143	118 / 103
11-beta-hydroxysteroid dehydrogenase 1	HSD11B1	P28845	CHEMBL4235	Enzyme	0.130154379143	211 / 30
Protein kinase C alpha	PRKCA	P17252	CHEMBL299	Kinase	0.121906255063	55 / 234
Cyclooxygenase-2	PTGS2	P35354	CHEMBL230	Oxidoreductase	0.121906255063	45 / 15
Protein kinase C delta	PRKCD	Q05655	CHEMBL2996	Kinase	0.121906255063	58 / 45
Protein-tyrosine phosphatase 1B	PTPN1	P18031	CHEMBL335	Phosphatase	0.121906255063	115 / 82
Nitric oxide synthase, inducible (by homology)	NOS2	P35228	CHEMBL4481	Enzyme	0.121906255063	6 / 16
Protein kinase C theta	PRKCQ	Q04759	CHEMBL3920	Kinase	0.121906255063	50 / 8
Prostaglandin E synthase	PTGES	O14684	CHEMBL5658	Enzyme	0.121906255063	11 / 12
Cannabinoid receptor 1 (by homology)	CNR1	P21554	CHEMBL218	Family A G protein-coupled receptor	0.121906255063	302 / 16
Cannabinoid receptor 2	CNR2	P34972	CHEMBL253	Family A G protein-coupled receptor	0.121906255063	271 / 6
Arachidonate 5-lipoxygenase	ALOX5	P09917	CHEMBL215	Oxidoreductase	0.121906255063	67 / 5
C-C chemokine receptor type 1	CCR1	P32246	CHEMBL2413	Family A G protein-coupled receptor	0.121906255063	126 / 0
Cytochrome P450 19A1	CYP19A1	P11511	CHEMBL1978	Cytochrome P450	0.121906255063	12 / 77
Anandamide amidohydrolase	FAAH	O00519	CHEMBL2243	Enzyme	0.121906255063	34 / 9
Phosphodiesterase 10A	PDE10A	Q9Y233	CHEMBL4409	Phosphodiesterase	0.121906255063	197 / 0
Phosphodiesterase 2A	PDE2A	O00408	CHEMBL2652	Phosphodiesterase	0.121906255063	69 / 0
Phosphodiesterase 4B	PDE4B	Q07343	CHEMBL275	Phosphodiesterase	0.121906255063	63 / 0
Thrombin	F2	P00734	CHEMBL204	Protease	0.121906255063	87 / 9
Dopamine transporter	SLC6A3	Q01959	CHEMBL238	Electrochemical transporter	0.121906255063	195 / 2
Neurokinin 2 receptor	TACR2	P21452	CHEMBL2327	Family A G protein-coupled receptor	0.121906255063	139 / 1
Protein kinase C beta	PRKCB	P05771	CHEMBL3045	Kinase	0.121906255063	95 / 6
Protein kinase C epsilon	PRKCE	Q02156	CHEMBL3582	Kinase	0.121906255063	9 / 28
Protein farnesyltransferase	FNTA FNTB	P49354 P49356	CHEMBL2094108	Enzyme	0.121906255063	42 / 7
p53-binding protein Mdm-2	MDM2	Q00987	CHEMBL5023	Other nuclear protein	0.121906255063	197 / 0
Vasopressin V1a receptor	AVPR1A	P37288	CHEMBL1889	Family A G protein-coupled receptor	0.121906255063	26 / 0
Geranylgeranyl transferase type I beta subunit	PGGT1B	P53609	CHEMBL4135	Enzyme	0.121906255063	4 / 0
Calcium sensing receptor	CASR	P41180	CHEMBL1878	Family C G protein-coupled receptor	0.121906255063	85 / 0
Calcitonin gene-related peptide type 1 receptor	CALCRL	Q16602	CHEMBL3798	Family B G protein-coupled receptor	0.121906255063	37 / 0
Orexin receptor 2	HCRTR2	O43614	CHEMBL4792	Family A G protein-coupled receptor	0.121906255063	23 / 0
Orexin receptor 1	HCRTR1	O43613	CHEMBL5113	Family A G protein-coupled receptor	0.121906255063	20 / 0
Receptor protein-tyrosine kinase erbB-2	ERBB2	P04626	CHEMBL1824	Kinase	0.121906255063	77 / 0
Tyrosine-protein kinase receptor UFO	AXL	P30530	CHEMBL4895	Kinase	0.121906255063	28 / 0
Tyrosine-protein kinase receptor TYRO3	TYRO3	Q06418	CHEMBL5314	Kinase	0.121906255063	38 / 0
Proto-oncogene tyrosine-protein kinase MER	MERTK	Q12866	CHEMBL5331	Kinase	0.121906255063	39 / 0
MAP kinase p38 alpha	MAPK14	Q16539	CHEMBL260	Kinase	0.121906255063	297 / 0
Dual specificity mitogen-activated protein kinase kinase 1	MAP2K1	Q02750	CHEMBL3587	Kinase	0.121906255063	90 / 0
Serine/threonine-protein kinase Aurora-A	AURKA	O14965	CHEMBL4722	Kinase	0.121906255063	142 / 0
Androgen Receptor	AR	P10275	CHEMBL1871	Nuclear receptor	0.121906255063	76 / 76
Norepinephrine transporter	SLC6A2	P23975	CHEMBL222	Electrochemical transporter	0.121906255063	70 / 1
Bile acid receptor FXR	NR1H4	Q96RI1	CHEMBL2047	Nuclear receptor	0.121906255063	17 / 0
Mitogen-activated protein kinase kinase kinase 14	MAP3K14	Q99558	CHEMBL5888	Kinase	0.121906255063	217 / 0
Pregnane X receptor	NR1I2	O75469	CHEMBL3401	Nuclear receptor	0.121906255063	5 / 0
Inhibitor of nuclear factor kappa B kinase beta subunit	IKBKB	O14920	CHEMBL1991	Kinase	0.121906255063	38 / 6
Hepatocyte growth factor receptor	MET	P08581	CHEMBL3717	Kinase	0.121906255063	150 / 0
Tyrosine-protein kinase ABL	ABL1	P00519	CHEMBL1862	Kinase	0.121906255063	95 / 0
Glutamate NMDA receptor; GRIN1/GRIN2A	GRIN2A GRIN1	Q12879 Q05586	CHEMBL1907604	Ligand-gated ion channel	0.121906255063	7 / 0
Intercellular adhesion molecule (ICAM-1), Integrin alpha-L/beta-2	ITGAL ICAM1 ITGB2	P20701 P05362 P05107	CHEMBL2096661	Membrane receptor	0.121906255063	16 / 0
P2X purinoceptor 3	P2RX3	P56373	CHEMBL2998	Ligand-gated ion channel	0.121906255063	266 / 0
Glutamate receptor ionotropic, AMPA 2	GRIA2	P42262	CHEMBL4016	Ligand-gated ion channel	0.121906255063	7 / 0
Phosphatidylinositol 3-kinase catalytic subunit type 3	PIK3C3	Q8NEB9	CHEMBL1075165	Enzyme	0.121906255063	7 / 0
PI3-kinase p110-delta subunit	PIK3CD	O00329	CHEMBL3130	Enzyme	0.121906255063	98 / 0
PI3-kinase p110-gamma subunit	PIK3CG	P48736	CHEMBL3267	Enzyme	0.121906255063	74 / 0
PI4-kinase beta subunit	PI4KB	Q9UBF8	CHEMBL3268	Enzyme	0.121906255063	1 / 0
PI3-kinase p110-alpha subunit	PIK3CA	P42336	CHEMBL4005	Enzyme	0.121906255063	443 / 0
Serine/threonine-protein kinase Chk1	CHEK1	O14757	CHEMBL4630	Kinase	0.121906255063	109 / 0
c-Jun N-terminal kinase 1	MAPK8	P45983	CHEMBL2276	Kinase	0.121906255063	100 / 0
Thrombin and coagulation factor X	F10	P00742	CHEMBL244	Protease	0.121906255063	222 / 0
PI3-kinase p110-beta subunit	PIK3CB	P42338	CHEMBL3145	Enzyme	0.121906255063	110 / 0
11-beta-hydroxysteroid dehydrogenase 2	HSD11B2	P80365	CHEMBL3746	Enzyme	0.121906255063	10 / 12
Geranylgeranyl transferase type I	PGGT1B FNTA	P53609 P49354	CHEMBL2095164	Enzyme	0.121906255063	7 / 1
Melanin-concentrating hormone receptor 1	MCHR1	Q99705	CHEMBL344	Family A G protein-coupled receptor	0.121906255063	187 / 0
LIM domain kinase 1	LIMK1	P53667	CHEMBL3836	Kinase	0.121906255063	16 / 0
Proteinase-activated receptor 1	F2R	P25116	CHEMBL3974	Family A G protein-coupled receptor	0.121906255063	28 / 0
Cyclin T1	CCNT1	O60563	CHEMBL2108	Other cytosolic protein	0.121906255063	59 / 0
T-cell protein-tyrosine phosphatase	PTPN2	P17706	CHEMBL3807	Phosphatase	0.121906255063	14 / 29
Glucocorticoid receptor	NR3C1	P04150	CHEMBL2034	Nuclear receptor	0.121906255063	89 / 24
Estradiol 17-beta-dehydrogenase 2	HSD17B2	P37059	CHEMBL2789	Enzyme	0.121906255063	4 / 2
6-phosphofructo-2-kinase/fructose-2,6-bisphosphatase 3	PFKFB3	Q16875	CHEMBL2331053	Enzyme	0.121906255063	108 / 0
Acetyl-CoA carboxylase 2	ACACB	O00763	CHEMBL4829	Ligase	0.121906255063	105 / 0
Prolyl endopeptidase	PREP	P48147	CHEMBL3202	Protease	0.121906255063	0 / 3
Smoothened homolog	SMO	Q99835	CHEMBL5971	Frizzled family G protein-coupled receptor	0.121906255063	47 / 0
Tyrosine kinase non-receptor protein 2	TNK2	Q07912	CHEMBL4599	Kinase	0.121906255063	68 / 0
Glycogen synthase kinase-3 beta	GSK3B	P49841	CHEMBL262	Kinase	0.121906255063	93 / 3
Serine/threonine-protein kinase mTOR	MTOR	P42345	CHEMBL2842	Kinase	0.121906255063	454 / 0
Cyclin-dependent kinase 9	CDK9	P50750	CHEMBL3116	Kinase	0.121906255063	70 / 0
Insulin-like growth factor I receptor	IGF1R	P08069	CHEMBL1957	Kinase	0.121906255063	124 / 0
Period circadian protein homolog 2	PER2	O15055	CHEMBL3751648	Unclassified protein	0.121906255063	4 / 0
Progesterone receptor	PGR	P06401	CHEMBL208	Nuclear receptor	0.121906255063	27 / 41
Type-1 angiotensin II receptor (by homology)	AGTR1	P30556	CHEMBL227	Family A G protein-coupled receptor	0.121906255063	60 / 0
Cell division protein kinase 8	CDK8	P49336	CHEMBL5719	Kinase	0.121906255063	12 / 0
Tyrosine-protein kinase JAK3	JAK3	P52333	CHEMBL2148	Kinase	0.121906255063	155 / 0
Phosphodiesterase 3	PDE3A	Q14432	CHEMBL241	Phosphodiesterase	0.121906255063	11 / 0
Tyrosine-protein kinase SYK	SYK	P43405	CHEMBL2599	Kinase	0.121906255063	333 / 0
Tyrosine-protein kinase JAK1	JAK1	P23458	CHEMBL2835	Kinase	0.121906255063	144 / 0
Phosphodiesterase 3B	PDE3B	Q13370	CHEMBL290	Phosphodiesterase	0.121906255063	6 / 0
Cyclin-dependent kinase 2	CDK2	P24941	CHEMBL301	Kinase	0.121906255063	115 / 0
Cyclin-dependent kinase 7	CDK7	P50613	CHEMBL3055	Kinase	0.121906255063	8 / 0
Cyclin-dependent kinase 1	CDK1	P06493	CHEMBL308	Kinase	0.121906255063	98 / 0
MAP kinase ERK2	MAPK1	P28482	CHEMBL4040	Kinase	0.121906255063	229 / 0
Protein kinase C gamma	PRKCG	P05129	CHEMBL2938	Kinase	0.121906255063	8 / 4
Protein kinase C eta	PRKCH	P24723	CHEMBL3616	Kinase	0.121906255063	9 / 6
MAP kinase p38 delta	MAPK13	O15264	CHEMBL2939	Kinase	0.121906255063	6 / 0
Sphingosine 1-phosphate receptor Edg-3	S1PR3	Q99500	CHEMBL3892	Family A G protein-coupled receptor	0.121906255063	31 / 0
MAP kinase p38 beta	MAPK11	Q15759	CHEMBL3961	Kinase	0.121906255063	23 / 0
Sphingosine 1-phosphate receptor Edg-1	S1PR1	P21453	CHEMBL4333	Family A G protein-coupled receptor	0.121906255063	24 / 0
Lymphocyte differentiation antigen CD38	CD38	P28907	CHEMBL4660	Enzyme	0.121906255063	8 / 0
Serine/threonine-protein kinase Aurora-B	AURKB	Q96GD4	CHEMBL2185	Kinase	0.121906255063	97 / 0
Inhibitor of NF-kappa-B kinase (IKK)	CHUK	O15111	CHEMBL3476	Kinase	0.121906255063	16 / 0
