# Supplementary material for: Exploring the mechanism of Alisma orientale for the treatment of pregnancy induced hypertension and potential hepato-nephrotoxicity by using network pharmacology, network toxicology, molecular docking and molecular dynamics simulation
Source: Front Pharmacol. 2022 Nov 15;13:1027112. doi: 10.3389/fphar.2022.1027112 (PMC9705790; doi:10.3389/fphar.2022.1027112)
Supplement: Supplementary file 4 [file DataSheet8.ZIP › Supplement Materials/Compounds and Targets/Treat compound details/SwissAlisol E 24-Acetate.csv]

Target	Common name	Uniprot ID	ChEMBL ID	Target Class	Probability*	Known actives (3D/2D)
Carboxylesterase 2	CES2	O00748	CHEMBL3180	Enzyme	0.286812930005	7 / 14
HMG-CoA reductase (by homology)	HMGCR	P04035	CHEMBL402	Oxidoreductase	0.130154379143	222 / 102
Protein-tyrosine phosphatase 1B	PTPN1	P18031	CHEMBL335	Phosphatase	0.130154379143	122 / 86
Cytochrome P450 19A1	CYP19A1	P11511	CHEMBL1978	Cytochrome P450	0.121906255063	21 / 89
11-beta-hydroxysteroid dehydrogenase 1	HSD11B1	P28845	CHEMBL4235	Enzyme	0.121906255063	379 / 32
Cannabinoid receptor 1 (by homology)	CNR1	P21554	CHEMBL218	Family A G protein-coupled receptor	0.121906255063	416 / 20
Cannabinoid receptor 2	CNR2	P34972	CHEMBL253	Family A G protein-coupled receptor	0.121906255063	394 / 6
Protein kinase C alpha	PRKCA	P17252	CHEMBL299	Kinase	0.121906255063	126 / 224
Estradiol 17-beta-dehydrogenase 2	HSD17B2	P37059	CHEMBL2789	Enzyme	0.121906255063	27 / 2
Prostaglandin E synthase	PTGES	O14684	CHEMBL5658	Enzyme	0.121906255063	22 / 13
Protein kinase C delta	PRKCD	Q05655	CHEMBL2996	Kinase	0.121906255063	100 / 36
Cyclooxygenase-2	PTGS2	P35354	CHEMBL230	Oxidoreductase	0.121906255063	77 / 15
Protein kinase C theta	PRKCQ	Q04759	CHEMBL3920	Kinase	0.121906255063	61 / 8
11-beta-hydroxysteroid dehydrogenase 2	HSD11B2	P80365	CHEMBL3746	Enzyme	0.121906255063	14 / 12
Glycogen synthase kinase-3 beta	GSK3B	P49841	CHEMBL262	Kinase	0.121906255063	157 / 3
Anandamide amidohydrolase	FAAH	O00519	CHEMBL2243	Enzyme	0.121906255063	33 / 9
Cytochrome P450 17A1	CYP17A1	P05093	CHEMBL3522	Cytochrome P450	0.121906255063	41 / 18
P2X purinoceptor 3	P2RX3	P56373	CHEMBL2998	Ligand-gated ion channel	0.121906255063	381 / 0
Protein farnesyltransferase	FNTA FNTB	P49354 P49356	CHEMBL2094108	Enzyme	0.121906255063	67 / 8
T-cell protein-tyrosine phosphatase	PTPN2	P17706	CHEMBL3807	Phosphatase	0.121906255063	12 / 28
C-C chemokine receptor type 1	CCR1	P32246	CHEMBL2413	Family A G protein-coupled receptor	0.121906255063	246 / 0
PI3-kinase p110-beta subunit	PIK3CB	P42338	CHEMBL3145	Enzyme	0.121906255063	213 / 0
CDK8/Cyclin C	CCNC CDK8	P24863 P49336	CHEMBL3038474	Kinase	0.121906255063	10 / 0
Cell division protein kinase 8	CDK8	P49336	CHEMBL5719	Kinase	0.121906255063	19 / 0
Vascular endothelial growth factor receptor 2	KDR	P35968	CHEMBL279	Kinase	0.121906255063	433 / 0
Serine/threonine-protein kinase Chk1	CHEK1	O14757	CHEMBL4630	Kinase	0.121906255063	145 / 0
Tyrosine-protein kinase receptor UFO	AXL	P30530	CHEMBL4895	Kinase	0.121906255063	42 / 0
Tyrosine-protein kinase receptor TYRO3	TYRO3	Q06418	CHEMBL5314	Kinase	0.121906255063	55 / 0
Proto-oncogene tyrosine-protein kinase MER	MERTK	Q12866	CHEMBL5331	Kinase	0.121906255063	59 / 0
Pregnane X receptor	NR1I2	O75469	CHEMBL3401	Nuclear receptor	0.121906255063	6 / 0
Glucocorticoid receptor	NR3C1	P04150	CHEMBL2034	Nuclear receptor	0.121906255063	187 / 26
Vasopressin V1a receptor	AVPR1A	P37288	CHEMBL1889	Family A G protein-coupled receptor	0.121906255063	41 / 0
Insulin receptor	INSR	P06213	CHEMBL1981	Kinase	0.121906255063	62 / 0
Tyrosine-protein kinase ITK/TSK	ITK	Q08881	CHEMBL2959	Kinase	0.121906255063	96 / 0
Androgen Receptor	AR	P10275	CHEMBL1871	Nuclear receptor	0.121906255063	148 / 91
LXR-alpha	NR1H3	Q13133	CHEMBL2808	Nuclear receptor	0.121906255063	6 / 18
Corticotropin releasing factor receptor 1	CRHR1	P34998	CHEMBL1800	Family B G protein-coupled receptor	0.121906255063	165 / 0
Melatonin receptor 1A	MTNR1A	P48039	CHEMBL1945	Family A G protein-coupled receptor	0.121906255063	11 / 0
Melatonin receptor 1B	MTNR1B	P49286	CHEMBL1946	Family A G protein-coupled receptor	0.121906255063	13 / 0
Serine/threonine-protein kinase Aurora-A	AURKA	O14965	CHEMBL4722	Kinase	0.121906255063	189 / 0
Calcium sensing receptor	CASR	P41180	CHEMBL1878	Family C G protein-coupled receptor	0.121906255063	98 / 0
Serine/threonine-protein kinase mTOR	MTOR	P42345	CHEMBL2842	Kinase	0.121906255063	511 / 0
Renin	REN	P00797	CHEMBL286	Protease	0.121906255063	758 / 0
PI3-kinase p110-alpha subunit	PIK3CA	P42336	CHEMBL4005	Enzyme	0.121906255063	686 / 0
Progesterone receptor	PGR	P06401	CHEMBL208	Nuclear receptor	0.121906255063	54 / 42
Mammalian target of Rapamycin (mTORC1)	FKBP1A MTOR	P62942 P42345	CHEMBL2221341	Kinase	0.121906255063	22 / 0
Poly [ADP-ribose] polymerase-1	PARP1	P09874	CHEMBL3105	Enzyme	0.121906255063	109 / 0
MAP kinase p38 alpha	MAPK14	Q16539	CHEMBL260	Kinase	0.121906255063	387 / 0
Nicotinamide phosphoribosyltransferase	NAMPT	P43490	CHEMBL1744525	Enzyme	0.121906255063	47 / 0
Arachidonate 5-lipoxygenase	ALOX5	P09917	CHEMBL215	Oxidoreductase	0.121906255063	74 / 16
Nitric oxide synthase, inducible (by homology)	NOS2	P35228	CHEMBL4481	Enzyme	0.121906255063	16 / 17
Cyclin-dependent kinase 2/cyclin A	CDK2 CCNA1 CCNA2	P24941 P78396 P20248	CHEMBL2094128	Other cytosolic protein	0.121906255063	61 / 0
MAP kinase ERK2	MAPK1	P28482	CHEMBL4040	Kinase	0.121906255063	313 / 0
Acetyl-CoA carboxylase 2	ACACB	O00763	CHEMBL4829	Ligase	0.121906255063	131 / 0
Protein kinase C beta	PRKCB	P05771	CHEMBL3045	Kinase	0.121906255063	112 / 6
Tyrosine-protein kinase JAK3	JAK3	P52333	CHEMBL2148	Kinase	0.121906255063	211 / 0
Phosphodiesterase 10A	PDE10A	Q9Y233	CHEMBL4409	Phosphodiesterase	0.121906255063	453 / 0
c-Jun N-terminal kinase 3	MAPK10	P53779	CHEMBL2637	Kinase	0.121906255063	94 / 0
Tyrosine-protein kinase ABL	ABL1	P00519	CHEMBL1862	Kinase	0.121906255063	112 / 0
Phosphodiesterase 2A	PDE2A	O00408	CHEMBL2652	Phosphodiesterase	0.121906255063	100 / 0
Phosphodiesterase 4B	PDE4B	Q07343	CHEMBL275	Phosphodiesterase	0.121906255063	76 / 0
Cyclin-dependent kinase 2/cyclin E1	CCNE1 CDK2	P24864 P24941	CHEMBL1907605	Kinase	0.121906255063	47 / 0
Cyclin-dependent kinase 1	CDK1	P06493	CHEMBL308	Kinase	0.121906255063	184 / 0
p53-binding protein Mdm-2	MDM2	Q00987	CHEMBL5023	Other nuclear protein	0.121906255063	354 / 0
Mitogen-activated protein kinase kinase kinase 14	MAP3K14	Q99558	CHEMBL5888	Kinase	0.121906255063	251 / 0
Insulin-like growth factor I receptor	IGF1R	P08069	CHEMBL1957	Kinase	0.121906255063	172 / 0
Cyclin T1	CCNT1	O60563	CHEMBL2108	Other cytosolic protein	0.121906255063	46 / 0
Thrombin	F2	P00734	CHEMBL204	Protease	0.121906255063	162 / 9
Geranylgeranyl transferase type I beta subunit	PGGT1B	P53609	CHEMBL4135	Enzyme	0.121906255063	4 / 0
Cyclin-dependent kinase 4/cyclin D1	CCND1 CDK4	P24385 P11802	CHEMBL1907601	Kinase	0.121906255063	64 / 0
Cyclin-dependent kinase 2/cyclin E	CCNE2 CDK2 CCNE1	O96020 P24941 P24864	CHEMBL2094126	Other cytosolic protein	0.121906255063	82 / 0
Peptide N-myristoyltransferase 1	NMT1	P30419	CHEMBL2593	Enzyme	0.121906255063	15 / 0
Dual specificity mitogen-activated protein kinase kinase 1	MAP2K1	Q02750	CHEMBL3587	Kinase	0.121906255063	185 / 0
Sorbitol dehydrogenase	SORD	Q00796	CHEMBL2275	Enzyme	0.121906255063	58 / 0
Thrombin and coagulation factor X	F10	P00742	CHEMBL244	Protease	0.121906255063	276 / 0
Cyclin-dependent kinase 2	CDK2	P24941	CHEMBL301	Kinase	0.121906255063	202 / 0
Cyclin-dependent kinase 9	CDK9	P50750	CHEMBL3116	Kinase	0.121906255063	96 / 0
LIM domain kinase 1	LIMK1	P53667	CHEMBL3836	Kinase	0.121906255063	18 / 0
Smoothened homolog	SMO	Q99835	CHEMBL5971	Frizzled family G protein-coupled receptor	0.121906255063	58 / 0
c-Jun N-terminal kinase 1	MAPK8	P45983	CHEMBL2276	Kinase	0.121906255063	120 / 0
Period circadian protein homolog 2	PER2	O15055	CHEMBL3751648	Unclassified protein	0.121906255063	16 / 0
c-Jun N-terminal kinase 2	MAPK9	P45984	CHEMBL4179	Kinase	0.121906255063	65 / 0
Orexin receptor 2	HCRTR2	O43614	CHEMBL4792	Family A G protein-coupled receptor	0.121906255063	45 / 0
Orexin receptor 1	HCRTR1	O43613	CHEMBL5113	Family A G protein-coupled receptor	0.121906255063	37 / 0
Beta amyloid A4 protein	APP	P05067	CHEMBL2487	Membrane receptor	0.121906255063	41 / 0
Tyrosine-protein kinase FYN	FYN	P06241	CHEMBL1841	Kinase	0.121906255063	19 / 0
Macrophage colony stimulating factor receptor	CSF1R	P07333	CHEMBL1844	Kinase	0.121906255063	122 / 0
Tyrosine-protein kinase YES	YES1	P07947	CHEMBL2073	Kinase	0.121906255063	16 / 0
Serine/threonine-protein kinase Aurora-B	AURKB	Q96GD4	CHEMBL2185	Kinase	0.121906255063	147 / 0
3-phosphoinositide dependent protein kinase-1	PDPK1	O15530	CHEMBL2534	Kinase	0.121906255063	68 / 0
Liver glycogen phosphorylase	PYGL	P06737	CHEMBL2568	Enzyme	0.121906255063	93 / 0
Tyrosine-protein kinase SRC	SRC	P12931	CHEMBL267	Kinase	0.121906255063	191 / 0
Serine/threonine-protein kinase PAK 1	PAK1	Q13153	CHEMBL4600	Kinase	0.121906255063	12 / 0
Neurokinin 2 receptor	TACR2	P21452	CHEMBL2327	Family A G protein-coupled receptor	0.121906255063	150 / 1
Glutamate NMDA receptor; GRIN1/GRIN2A	GRIN2A GRIN1	Q12879 Q05586	CHEMBL1907604	Ligand-gated ion channel	0.121906255063	7 / 0
Hexokinase type IV	GCK	P35557	CHEMBL3820	Enzyme	0.121906255063	62 / 0
Glutamate receptor ionotropic, AMPA 2	GRIA2	P42262	CHEMBL4016	Ligand-gated ion channel	0.121906255063	8 / 0
CDC7/DBF4 (Cell division cycle 7-related protein kinase/Activator of S phase kinase)	CDC7	O00311	CHEMBL5443	Kinase	0.121906255063	9 / 0
Phosphatidylinositol 3-kinase catalytic subunit type 3	PIK3C3	Q8NEB9	CHEMBL1075165	Enzyme	0.121906255063	8 / 0
MAP kinase-activated protein kinase 2	MAPKAPK2	P49137	CHEMBL2208	Kinase	0.121906255063	26 / 0
