# Supplementary material for: Exploring the mechanism of Alisma orientale for the treatment of pregnancy induced hypertension and potential hepato-nephrotoxicity by using network pharmacology, network toxicology, molecular docking and molecular dynamics simulation
Source: Front Pharmacol. 2022 Nov 15;13:1027112. doi: 10.3389/fphar.2022.1027112 (PMC9705790; doi:10.3389/fphar.2022.1027112)
Supplement: Supplementary file 4 [file DataSheet8.ZIP › Supplement Materials/Compounds and Targets/Treat compound details/SwissAlizexol A.csv]

Target	Common name	Uniprot ID	ChEMBL ID	Target Class	Probability*	Known actives (3D/2D)
Protein kinase C alpha	PRKCA	P17252	CHEMBL299	Kinase	0.146652952665	93 / 269
Phosphodiesterase 4D	PDE4D	Q08499	CHEMBL288	Phosphodiesterase	0.130154379143	21 / 11
Protein kinase C delta	PRKCD	Q05655	CHEMBL2996	Kinase	0.130154379143	90 / 67
Protein kinase C epsilon	PRKCE	Q02156	CHEMBL3582	Kinase	0.121906255063	19 / 33
Nitric oxide synthase, inducible (by homology)	NOS2	P35228	CHEMBL4481	Enzyme	0.121906255063	14 / 7
Carboxylesterase 2	CES2	O00748	CHEMBL3180	Enzyme	0.121906255063	6 / 11
Cyclooxygenase-2	PTGS2	P35354	CHEMBL230	Oxidoreductase	0.121906255063	51 / 14
HMG-CoA reductase (by homology)	HMGCR	P04035	CHEMBL402	Oxidoreductase	0.121906255063	156 / 101
Protein kinase C beta	PRKCB	P05771	CHEMBL3045	Kinase	0.121906255063	109 / 10
Protein kinase C gamma	PRKCG	P05129	CHEMBL2938	Kinase	0.121906255063	24 / 8
Protein kinase C eta	PRKCH	P24723	CHEMBL3616	Kinase	0.121906255063	18 / 5
Protein kinase C theta	PRKCQ	Q04759	CHEMBL3920	Kinase	0.121906255063	57 / 8
Voltage-gated potassium channel subunit Kv1.3	KCNA3	P22001	CHEMBL4633	Voltage-gated ion channel	0.121906255063	20 / 2
Protein-tyrosine phosphatase 1B	PTPN1	P18031	CHEMBL335	Phosphatase	0.121906255063	110 / 54
Proto-oncogene c-JUN	JUN	P05412	CHEMBL4977	Transcription factor	0.121906255063	15 / 6
Transient receptor potential cation channel subfamily V member 4 (by homology)	TRPV4	Q9HBA0	CHEMBL3119	Voltage-gated ion channel	0.121906255063	5 / 5
Proto-oncogene vav	VAV1	P15498	CHEMBL3259472	Unclassified protein	0.121906255063	1 / 1
Protein farnesyltransferase	FNTA FNTB	P49354 P49356	CHEMBL2094108	Enzyme	0.121906255063	48 / 6
Interleukin-8 receptor A	CXCR1	P25024	CHEMBL4029	Family A G protein-coupled receptor	0.121906255063	48 / 2
11-beta-hydroxysteroid dehydrogenase 1	HSD11B1	P28845	CHEMBL4235	Enzyme	0.121906255063	252 / 17
C-C chemokine receptor type 1	CCR1	P32246	CHEMBL2413	Family A G protein-coupled receptor	0.121906255063	213 / 0
Heat shock protein HSP 90-beta	HSP90AB1	P08238	CHEMBL4303	Other cytosolic protein	0.121906255063	61 / 0
p53-binding protein Mdm-2	MDM2	Q00987	CHEMBL5023	Other nuclear protein	0.121906255063	251 / 0
Geranylgeranyl transferase type I	PGGT1B FNTA	P53609 P49354	CHEMBL2095164	Enzyme	0.121906255063	10 / 1
Proteinase-activated receptor 2	F2RL1	P55085	CHEMBL5963	Family A G protein-coupled receptor	0.121906255063	0 / 1
Orexin receptor 2	HCRTR2	O43614	CHEMBL4792	Family A G protein-coupled receptor	0.121906255063	38 / 0
Orexin receptor 1	HCRTR1	O43613	CHEMBL5113	Family A G protein-coupled receptor	0.121906255063	31 / 0
P2X purinoceptor 3	P2RX3	P56373	CHEMBL2998	Ligand-gated ion channel	0.121906255063	344 / 0
Renin	REN	P00797	CHEMBL286	Protease	0.121906255063	731 / 0
Pregnane X receptor	NR1I2	O75469	CHEMBL3401	Nuclear receptor	0.121906255063	6 / 0
Type-1 angiotensin II receptor	AGTR1	P30556	CHEMBL227	Family A G protein-coupled receptor	0.121906255063	63 / 0
Inhibitor of nuclear factor kappa B kinase beta subunit	IKBKB	O14920	CHEMBL1991	Kinase	0.121906255063	40 / 6
Insulin receptor	INSR	P06213	CHEMBL1981	Kinase	0.121906255063	57 / 0
Matrix metalloproteinase 3	MMP3	P08254	CHEMBL283	Protease	0.121906255063	105 / 0
Tyrosine-protein kinase ITK/TSK	ITK	Q08881	CHEMBL2959	Kinase	0.121906255063	84 / 0
PI3-kinase p110-beta subunit	PIK3CB	P42338	CHEMBL3145	Enzyme	0.121906255063	137 / 0
Smoothened homolog	SMO	Q99835	CHEMBL5971	Frizzled family G protein-coupled receptor	0.121906255063	54 / 0
Vasopressin V1a receptor	AVPR1A	P37288	CHEMBL1889	Family A G protein-coupled receptor	0.121906255063	37 / 0
Cell division protein kinase 8	CDK8	P49336	CHEMBL5719	Kinase	0.121906255063	17 / 0
Phosphodiesterase 10A	PDE10A	Q9Y233	CHEMBL4409	Phosphodiesterase	0.121906255063	344 / 0
Pyruvate dehydrogenase kinase isoform 1	PDK1	Q15118	CHEMBL4766	Kinase	0.121906255063	18 / 0
Geranylgeranyl transferase type I beta subunit	PGGT1B	P53609	CHEMBL4135	Enzyme	0.121906255063	4 / 0
Phosphodiesterase 2A	PDE2A	O00408	CHEMBL2652	Phosphodiesterase	0.121906255063	85 / 0
Phosphodiesterase 4B	PDE4B	Q07343	CHEMBL275	Phosphodiesterase	0.121906255063	59 / 0
CDK8/Cyclin C	CCNC CDK8	P24863 P49336	CHEMBL3038474	Kinase	0.121906255063	9 / 0
Androgen Receptor	AR	P10275	CHEMBL1871	Nuclear receptor	0.121906255063	99 / 52
Bile acid receptor FXR	NR1H4	Q96RI1	CHEMBL2047	Nuclear receptor	0.121906255063	16 / 0
6-phosphofructo-2-kinase/fructose-2,6-bisphosphatase 3	PFKFB3	Q16875	CHEMBL2331053	Enzyme	0.121906255063	123 / 0
HERG	KCNH2	Q12809	CHEMBL240	Voltage-gated ion channel	0.121906255063	410 / 0
Period circadian protein homolog 2	PER2	O15055	CHEMBL3751648	Unclassified protein	0.121906255063	14 / 0
Mitogen-activated protein kinase kinase kinase 14	MAP3K14	Q99558	CHEMBL5888	Kinase	0.121906255063	223 / 0
Telomerase reverse transcriptase	TERT	O14746	CHEMBL2916	Enzyme	0.121906255063	9 / 2
Sorbitol dehydrogenase	SORD	Q00796	CHEMBL2275	Enzyme	0.121906255063	51 / 0
Serine/threonine protein phosphatase PP1-gamma catalytic subunit	PPP1CC	P36873	CHEMBL4438	Phosphatase	0.121906255063	1 / 3
Serine/threonine protein phosphatase 2A, catalytic subunit, alpha isoform	PPP2CA	P67775	CHEMBL4703	Phosphatase	0.121906255063	2 / 8
Heat shock protein 75 kDa, mitochondrial	TRAP1	Q12931	CHEMBL1075132	Other cytosolic protein	0.121906255063	8 / 0
Intercellular adhesion molecule (ICAM-1), Integrin alpha-L/beta-2	ITGAL ICAM1 ITGB2	P20701 P05362 P05107	CHEMBL2096661	Membrane receptor	0.121906255063	16 / 0
Dual specificity mitogen-activated protein kinase kinase 1	MAP2K1	Q02750	CHEMBL3587	Kinase	0.121906255063	126 / 0
Glycogen synthase kinase-3 alpha	GSK3A	P49840	CHEMBL2850	Kinase	0.121906255063	21 / 0
Serine/threonine-protein kinase Aurora-B	AURKB	Q96GD4	CHEMBL2185	Kinase	0.121906255063	120 / 0
Thrombin and coagulation factor X	F10	P00742	CHEMBL244	Protease	0.121906255063	262 / 0
MAP kinase p38 alpha	MAPK14	Q16539	CHEMBL260	Kinase	0.121906255063	333 / 0
Inhibitor of NF-kappa-B kinase (IKK)	CHUK	O15111	CHEMBL3476	Kinase	0.121906255063	17 / 0
Aurora kinase A-interacting protein	AURKAIP1	Q9NWT8	CHEMBL5910	Unclassified protein	0.121906255063	1 / 0
Poly [ADP-ribose] polymerase-1	PARP1	P09874	CHEMBL3105	Enzyme	0.121906255063	91 / 0
Serine/threonine-protein kinase Chk1	CHEK1	O14757	CHEMBL4630	Kinase	0.121906255063	115 / 0
Calcium sensing receptor	CASR	P41180	CHEMBL1878	Family C G protein-coupled receptor	0.121906255063	95 / 0
Adenosine A3 receptor	ADORA3	P0DMS8	CHEMBL256	Family A G protein-coupled receptor	0.121906255063	210 / 0
Calcitonin gene-related peptide type 1 receptor	CALCRL	Q16602	CHEMBL3798	Family B G protein-coupled receptor	0.121906255063	34 / 0
Proteinase-activated receptor 1	F2R	P25116	CHEMBL3974	Family A G protein-coupled receptor	0.121906255063	33 / 0
Protein Mdm4	MDM4	O15151	CHEMBL1255126	Unclassified protein	0.121906255063	6 / 0
Interleukin-1 receptor-associated kinase 4	IRAK4	Q9NWZ3	CHEMBL3778	Kinase	0.121906255063	63 / 0
Phosphatidylinositol 3-kinase catalytic subunit type 3	PIK3C3	Q8NEB9	CHEMBL1075165	Enzyme	0.121906255063	7 / 0
PI3-kinase p110-delta subunit	PIK3CD	O00329	CHEMBL3130	Enzyme	0.121906255063	104 / 0
PI3-kinase p110-gamma subunit	PIK3CG	P48736	CHEMBL3267	Enzyme	0.121906255063	81 / 0
PI4-kinase beta subunit	PI4KB	Q9UBF8	CHEMBL3268	Enzyme	0.121906255063	3 / 0
MAP kinase ERK1	MAPK3	P27361	CHEMBL3385	Kinase	0.121906255063	14 / 0
Melanin-concentrating hormone receptor 1	MCHR1	Q99705	CHEMBL344	Family A G protein-coupled receptor	0.121906255063	205 / 0
MAP kinase ERK2	MAPK1	P28482	CHEMBL4040	Kinase	0.121906255063	277 / 0
Matrix metalloproteinase 1	MMP1	P03956	CHEMBL332	Protease	0.121906255063	198 / 0
Neuropeptide Y receptor type 1	NPY1R	P25929	CHEMBL4777	Family A G protein-coupled receptor	0.121906255063	63 / 0
Tyrosine-protein kinase FYN	FYN	P06241	CHEMBL1841	Kinase	0.121906255063	16 / 0
Glutamate NMDA receptor; GRIN1/GRIN2A	GRIN2A GRIN1	Q12879 Q05586	CHEMBL1907604	Ligand-gated ion channel	0.121906255063	7 / 0
Platelet-derived growth factor receptor	PDGFRA PDGFRB	P16234 P09619	CHEMBL2095189	Kinase	0.121906255063	8 / 0
Glutamate receptor ionotropic, AMPA 2	GRIA2	P42262	CHEMBL4016	Ligand-gated ion channel	0.121906255063	7 / 0
Ephrin type-B receptor 3	EPHB3	P54753	CHEMBL4901	Kinase	0.121906255063	3 / 0
Polyadenylate-binding protein 1	PABPC1	P11940	CHEMBL1293286	Unclassified protein	0.121906255063	6 / 0
Tyrosine-protein kinase ABL	ABL1	P00519	CHEMBL1862	Kinase	0.121906255063	100 / 0
Cyclooxygenase-1	PTGS1	P23219	CHEMBL221	Oxidoreductase	0.121906255063	11 / 0
Sarcoplasmic/endoplasmic reticulum calcium ATPase 1	ATP2A1	O14983	CHEMBL3136	Hydrolase	0.121906255063	0 / 4
Tyrosine-protein kinase receptor FLT3	FLT3	P36888	CHEMBL1974	Kinase	0.121906255063	94 / 0
Peptide N-myristoyltransferase 1	NMT1	P30419	CHEMBL2593	Enzyme	0.121906255063	8 / 0
Tyrosine-protein kinase receptor UFO	AXL	P30530	CHEMBL4895	Kinase	0.121906255063	40 / 0
Tyrosine-protein kinase receptor TYRO3	TYRO3	Q06418	CHEMBL5314	Kinase	0.121906255063	52 / 0
ADAM17	ADAM17	P78536	CHEMBL3706	Protease	0.121906255063	97 / 0
Liver glycogen phosphorylase	PYGL	P06737	CHEMBL2568	Enzyme	0.121906255063	69 / 0
Glutathione S-transferase Mu 1	GSTM1	P09488	CHEMBL2081	Enzyme	0.121906255063	0 / 1
Vasopressin V2 receptor	AVPR2	P30518	CHEMBL1790	Family A G protein-coupled receptor	0.121906255063	27 / 0
Receptor protein-tyrosine kinase erbB-2	ERBB2	P04626	CHEMBL1824	Kinase	0.121906255063	97 / 0
Adrenergic receptor alpha-2	ADRA2C	P18825	CHEMBL1916	Family A G protein-coupled receptor	0.121906255063	59 / 0
