# Supplementary material for: Exploring the mechanism of Alisma orientale for the treatment of pregnancy induced hypertension and potential hepato-nephrotoxicity by using network pharmacology, network toxicology, molecular docking and molecular dynamics simulation
Source: Front Pharmacol. 2022 Nov 15;13:1027112. doi: 10.3389/fphar.2022.1027112 (PMC9705790; doi:10.3389/fphar.2022.1027112)
Supplement: Supplementary file 4 [file DataSheet8.ZIP › Supplement Materials/Compounds and Targets/Treat compound details/SwissNeoalisol.csv]

Target	Common name	Uniprot ID	ChEMBL ID	Target Class	Probability*	Known actives (3D/2D)
11-beta-hydroxysteroid dehydrogenase 1	HSD11B1	P28845	CHEMBL4235	Enzyme	0.110612204199	261 / 22
C-C chemokine receptor type 1	CCR1	P32246	CHEMBL2413	Family A G protein-coupled receptor	0.110612204199	154 / 0
Protein kinase C alpha	PRKCA	P17252	CHEMBL299	Kinase	0.110612204199	92 / 224
HMG-CoA reductase (by homology)	HMGCR	P04035	CHEMBL402	Oxidoreductase	0.110612204199	180 / 73
Carboxylesterase 2	CES2	O00748	CHEMBL3180	Enzyme	0.110612204199	6 / 12
Protein-tyrosine phosphatase 1B	PTPN1	P18031	CHEMBL335	Phosphatase	0.110612204199	131 / 63
P2X purinoceptor 3	P2RX3	P56373	CHEMBL2998	Ligand-gated ion channel	0.110612204199	367 / 0
Cyclin-dependent kinase 4/cyclin D1	CCND1 CDK4	P24385 P11802	CHEMBL1907601	Kinase	0.110612204199	52 / 0
Cyclin-dependent kinase 2/cyclin E	CCNE2 CDK2 CCNE1	O96020 P24941 P24864	CHEMBL2094126	Other cytosolic protein	0.110612204199	69 / 0
Cyclin-dependent kinase 2	CDK2	P24941	CHEMBL301	Kinase	0.110612204199	156 / 0
Orexin receptor 2	HCRTR2	O43614	CHEMBL4792	Family A G protein-coupled receptor	0.110612204199	39 / 0
Orexin receptor 1	HCRTR1	O43613	CHEMBL5113	Family A G protein-coupled receptor	0.110612204199	31 / 0
Liver glycogen phosphorylase	PYGL	P06737	CHEMBL2568	Enzyme	0.110612204199	86 / 0
Poly [ADP-ribose] polymerase-1	PARP1	P09874	CHEMBL3105	Enzyme	0.110612204199	95 / 0
Pregnane X receptor	NR1I2	O75469	CHEMBL3401	Nuclear receptor	0.110612204199	6 / 0
CDK8/Cyclin C	CCNC CDK8	P24863 P49336	CHEMBL3038474	Kinase	0.110612204199	9 / 0
Cell division protein kinase 8	CDK8	P49336	CHEMBL5719	Kinase	0.110612204199	15 / 0
Cyclin-dependent kinase 1/cyclin B	CCNB3 CDK1 CCNB1 CCNB2	Q8WWL7 P06493 P14635 O95067	CHEMBL2094127	Other cytosolic protein	0.110612204199	24 / 0
Dual-specificity tyrosine-phosphorylation regulated kinase 1A	DYRK1A	Q13627	CHEMBL2292	Kinase	0.110612204199	22 / 0
MAP kinase ERK2	MAPK1	P28482	CHEMBL4040	Kinase	0.110612204199	256 / 0
Dual specificity protein kinase CLK4	CLK4	Q9HAZ1	CHEMBL4203	Kinase	0.110612204199	8 / 0
Dual specificty protein kinase CLK1	CLK1	P49759	CHEMBL4224	Kinase	0.110612204199	10 / 0
Dual specificity protein kinase CLK2	CLK2	P49760	CHEMBL4225	Kinase	0.110612204199	8 / 0
Dual specificity tyrosine-phosphorylation-regulated kinase 1B	DYRK1B	Q9Y463	CHEMBL5543	Kinase	0.110612204199	8 / 0
Interleukin-8 receptor A	CXCR1	P25024	CHEMBL4029	Family A G protein-coupled receptor	0.110612204199	35 / 2
MAP kinase p38 alpha	MAPK14	Q16539	CHEMBL260	Kinase	0.110612204199	314 / 0
Period circadian protein homolog 2	PER2	O15055	CHEMBL3751648	Unclassified protein	0.110612204199	10 / 0
Proteinase-activated receptor 1	F2R	P25116	CHEMBL3974	Family A G protein-coupled receptor	0.110612204199	25 / 0
Heat shock protein HSP 90-alpha	HSP90AA1	P07900	CHEMBL3880	Other cytosolic protein	0.110612204199	49 / 0
p53-binding protein Mdm-2	MDM2	Q00987	CHEMBL5023	Other nuclear protein	0.110612204199	258 / 0
MAP kinase p38 delta	MAPK13	O15264	CHEMBL2939	Kinase	0.110612204199	9 / 0
MAP kinase p38 beta	MAPK11	Q15759	CHEMBL3961	Kinase	0.110612204199	24 / 0
Androgen Receptor	AR	P10275	CHEMBL1871	Nuclear receptor	0.110612204199	102 / 65
Gamma-secretase	PSEN2 PSENEN NCSTN APH1A PSEN1 APH1B	P49810 Q9NZ42 Q92542 Q96BI3 P49768 Q8WW43	CHEMBL2094135	Protease	0.110612204199	81 / 0
Mitogen-activated protein kinase kinase kinase 14	MAP3K14	Q99558	CHEMBL5888	Kinase	0.110612204199	225 / 0
Protein Wnt-3a	WNT3A	P56704	CHEMBL1255137	Unclassified protein	0.110612204199	14 / 0
Phosphodiesterase 3	PDE3A	Q14432	CHEMBL241	Phosphodiesterase	0.110612204199	10 / 0
Phosphodiesterase 3B	PDE3B	Q13370	CHEMBL290	Phosphodiesterase	0.110612204199	5 / 0
Tankyrase-2	TNKS2	Q9H2K2	CHEMBL6154	Enzyme	0.110612204199	23 / 0
Mineralocorticoid receptor	NR3C2	P08235	CHEMBL1994	Nuclear receptor	0.110612204199	23 / 17
Progesterone receptor	PGR	P06401	CHEMBL208	Nuclear receptor	0.110612204199	38 / 41
Melatonin receptor 1A	MTNR1A	P48039	CHEMBL1945	Family A G protein-coupled receptor	0.110612204199	9 / 0
Melatonin receptor 1B	MTNR1B	P49286	CHEMBL1946	Family A G protein-coupled receptor	0.110612204199	10 / 0
Serine/threonine-protein kinase Aurora-A	AURKA	O14965	CHEMBL4722	Kinase	0.110612204199	153 / 0
Tyrosine-protein kinase ABL	ABL1	P00519	CHEMBL1862	Kinase	0.110612204199	93 / 0
Inhibitor of NF-kappa-B kinase (IKK)	CHUK	O15111	CHEMBL3476	Kinase	0.110612204199	17 / 0
Alpha-1d adrenergic receptor	ADRA1D	P25100	CHEMBL223	Family A G protein-coupled receptor	0.110612204199	93 / 0
Alpha-1a adrenergic receptor	ADRA1A	P35348	CHEMBL229	Family A G protein-coupled receptor	0.110612204199	122 / 0
Alpha-1b adrenergic receptor	ADRA1B	P35368	CHEMBL232	Family A G protein-coupled receptor	0.110612204199	84 / 0
LIM domain kinase 1	LIMK1	P53667	CHEMBL3836	Kinase	0.110612204199	17 / 0
Cyclin-dependent kinase 6	CDK6	Q00534	CHEMBL2508	Kinase	0.110612204199	19 / 0
Serine/threonine-protein kinase mTOR	MTOR	P42345	CHEMBL2842	Kinase	0.110612204199	424 / 0
Cyclin-dependent kinase 1	CDK1	P06493	CHEMBL308	Kinase	0.110612204199	148 / 0
Cyclin-dependent kinase 9	CDK9	P50750	CHEMBL3116	Kinase	0.110612204199	75 / 0
Cyclin-dependent kinase 4	CDK4	P11802	CHEMBL331	Kinase	0.110612204199	50 / 0
Cyclin-dependent kinase 5/CDK5 activator 1	CDK5	Q00535	CHEMBL4036	Kinase	0.110612204199	17 / 0
Cyclin-dependent kinase 3	CDK3	Q00526	CHEMBL4442	Kinase	0.110612204199	3 / 0
Serine/threonine-protein kinase Chk1	CHEK1	O14757	CHEMBL4630	Kinase	0.110612204199	123 / 0
Vasopressin V1a receptor	AVPR1A	P37288	CHEMBL1889	Family A G protein-coupled receptor	0.110612204199	28 / 0
GABA-A receptor; alpha-3/beta-3/gamma-2	GABRB3 GABRA3 GABRG2	P28472 P34903 P18507	CHEMBL2094120	Ligand-gated ion channel	0.110612204199	12 / 0
GABA-A receptor; alpha-1/beta-3/gamma-2	GABRB3 GABRG2 GABRA1	P28472 P18507 P14867	CHEMBL2094121	Ligand-gated ion channel	0.110612204199	12 / 0
GABA-A receptor; alpha-5/beta-3/gamma-2	GABRB3 GABRG2 GABRA5	P28472 P18507 P31644	CHEMBL2094122	Ligand-gated ion channel	0.110612204199	10 / 0
GABA-A receptor; alpha-2/beta-3/gamma-2	GABRA2 GABRB3 GABRG2	P47869 P28472 P18507	CHEMBL2094130	Ligand-gated ion channel	0.110612204199	10 / 0
c-Jun N-terminal kinase 1	MAPK8	P45983	CHEMBL2276	Kinase	0.110612204199	96 / 0
PI3-kinase p110-alpha subunit	PIK3CA	P42336	CHEMBL4005	Enzyme	0.110612204199	537 / 0
Ribosomal protein S6 kinase 1	RPS6KB1	P23443	CHEMBL4501	Kinase	0.110612204199	47 / 0
Phosphodiesterase 2A	PDE2A	O00408	CHEMBL2652	Phosphodiesterase	0.110612204199	85 / 0
CDK2/Cyclin A	CCNA2 CDK2	P20248 P24941	CHEMBL3038469	Kinase	0.110612204199	51 / 0
Bile acid receptor FXR	NR1H4	Q96RI1	CHEMBL2047	Nuclear receptor	0.110612204199	15 / 0
PI3-kinase p110-delta subunit	PIK3CD	O00329	CHEMBL3130	Enzyme	0.110612204199	117 / 0
PI3-kinase p110-beta subunit	PIK3CB	P42338	CHEMBL3145	Enzyme	0.110612204199	151 / 0
PI3-kinase p110-gamma subunit	PIK3CG	P48736	CHEMBL3267	Enzyme	0.110612204199	103 / 0
Leucine-rich repeat serine/threonine-protein kinase 2	LRRK2	Q5S007	CHEMBL1075104	Kinase	0.110612204199	98 / 0
Carbonic anhydrase II	CA2	P00918	CHEMBL205	Lyase	0.110612204199	162 / 0
Carbonic anhydrase VII	CA7	P43166	CHEMBL2326	Lyase	0.110612204199	23 / 0
Carbonic anhydrase I	CA1	P00915	CHEMBL261	Lyase	0.110612204199	120 / 0
Carbonic anhydrase IV	CA4	P22748	CHEMBL3729	Lyase	0.110612204199	23 / 0
Hepatocyte growth factor receptor	MET	P08581	CHEMBL3717	Kinase	0.110612204199	145 / 0
Fatty acid synthase	FASN	P49327	CHEMBL4158	Transferase	0.110612204199	50 / 0
Cyclin T1	CCNT1	O60563	CHEMBL2108	Other cytosolic protein	0.110612204199	42 / 0
Tyrosine-protein kinase JAK3	JAK3	P52333	CHEMBL2148	Kinase	0.110612204199	149 / 0
Tyrosine-protein kinase JAK1	JAK1	P23458	CHEMBL2835	Kinase	0.110612204199	139 / 0
Cytochrome P450 19A1	CYP19A1	P11511	CHEMBL1978	Cytochrome P450	0.110612204199	13 / 77
Macrophage colony stimulating factor receptor	CSF1R	P07333	CHEMBL1844	Kinase	0.110612204199	112 / 0
Adenosine deaminase	ADA	P00813	CHEMBL1910	Hydrolase	0.110612204199	16 / 0
Muscarinic acetylcholine receptor M1	CHRM1	P11229	CHEMBL216	Family A G protein-coupled receptor	0.110612204199	120 / 0
Serine/threonine-protein kinase Aurora-B	AURKB	Q96GD4	CHEMBL2185	Kinase	0.110612204199	115 / 0
Mammalian target of Rapamycin (mTORC1)	FKBP1A MTOR	P62942 P42345	CHEMBL2221341	Kinase	0.110612204199	18 / 0
Glycogen synthase kinase-3 alpha	GSK3A	P49840	CHEMBL2850	Kinase	0.110612204199	21 / 0
Aurora kinase A-interacting protein	AURKAIP1	Q9NWT8	CHEMBL5910	Unclassified protein	0.110612204199	1 / 0
Phosphatidylinositol 3-kinase catalytic subunit type 3	PIK3C3	Q8NEB9	CHEMBL1075165	Enzyme	0.110612204199	9 / 0
Calcium sensing receptor	CASR	P41180	CHEMBL1878	Family C G protein-coupled receptor	0.110612204199	82 / 0
Sorbitol dehydrogenase	SORD	Q00796	CHEMBL2275	Enzyme	0.110612204199	56 / 0
Renin	REN	P00797	CHEMBL286	Protease	0.110612204199	438 / 0
Rho-associated protein kinase 2	ROCK2	O75116	CHEMBL2973	Kinase	0.110612204199	115 / 0
Histone deacetylase 6	HDAC6	Q9UBN7	CHEMBL1865	Eraser	0.110612204199	167 / 0
Cholecystokinin B receptor	CCKBR	P32239	CHEMBL298	Family A G protein-coupled receptor	0.110612204199	58 / 0
Histone deacetylase 8	HDAC8	Q9BY41	CHEMBL3192	Eraser	0.110612204199	98 / 0
Serine/threonine-protein kinase receptor R3	ACVRL1	P37023	CHEMBL5311	Kinase	0.110612204199	30 / 0
Neprilysin (by homology)	MME	P08473	CHEMBL1944	Protease	0.110612204199	13 / 0
