# Supplementary material for: Exploring the mechanism of Alisma orientale for the treatment of pregnancy induced hypertension and potential hepato-nephrotoxicity by using network pharmacology, network toxicology, molecular docking and molecular dynamics simulation
Source: Front Pharmacol. 2022 Nov 15;13:1027112. doi: 10.3389/fphar.2022.1027112 (PMC9705790; doi:10.3389/fphar.2022.1027112)
Supplement: Supplementary file 4 [file DataSheet8.ZIP › Supplement Materials/Compounds and Targets/Treat compound details/SwissOriediterpenol.csv]

Target	Common name	Uniprot ID	ChEMBL ID	Target Class	Probability*	Known actives (3D/2D)
Corticosteroid binding globulin	SERPINA6	P08185	CHEMBL2421	Secreted protein	0.656461897478	7 / 11
Testis-specific androgen-binding protein	SHBG	P04278	CHEMBL3305	Secreted protein	0.656461897478	40 / 31
Estradiol 17-beta-dehydrogenase 3	HSD17B3	P37058	CHEMBL4234	Enzyme	0.656461897478	13 / 13
Androgen Receptor	AR	P10275	CHEMBL1871	Nuclear receptor	0.632738575979	126 / 47
Cytochrome P450 19A1	CYP19A1	P11511	CHEMBL1978	Cytochrome P450	0.593374423267	93 / 38
Glucose-6-phosphate 1-dehydrogenase	G6PD	P11413	CHEMBL5347	Enzyme	0.522277890713	2 / 10
UDP-glucuronosyltransferase 2B7	UGT2B7	P16662	CHEMBL4370	Enzyme	0.261559713213	28 / 26
11-beta-hydroxysteroid dehydrogenase 1	HSD11B1	P28845	CHEMBL4235	Enzyme	0.253686853584	147 / 25
Niemann-Pick C1-like protein 1	NPC1L1	Q9UHC9	CHEMBL2027	Other membrane protein	0.158886033955	0 / 8
G-protein coupled bile acid receptor 1	GPBAR1	Q8TDU6	CHEMBL5409	Family A G protein-coupled receptor	0.158886033955	0 / 16
Aldo-keto reductase family 1 member B10	AKR1B10	O60218	CHEMBL5983	Enzyme	0.158886033955	0 / 7
DNA polymerase beta (by homology)	POLB	P06746	CHEMBL2392	Enzyme	0.135202128368	1 / 5
GABA-B receptor (by homology)	GABBR1	Q9UBS5	CHEMBL2064	Family C G protein-coupled receptor	0.135202128368	1 / 1
11-beta-hydroxysteroid dehydrogenase 2	HSD11B2	P80365	CHEMBL3746	Enzyme	0.135202128368	5 / 5
GABA A receptor alpha-2/beta-2/gamma-2	GABRA2 GABRB2 GABRG2	P47869 P47870 P18507	CHEMBL2111413	Ligand-gated ion channel	0.119403562123	1 / 1
Dual specificity phosphatase Cdc25A	CDC25A	P30304	CHEMBL3775	Phosphatase	0.119403562123	4 / 14
Bile acid receptor FXR	NR1H4	Q96RI1	CHEMBL2047	Nuclear receptor	0.119403562123	4 / 12
Fatty acid binding protein adipocyte	FABP4	P15090	CHEMBL2083	Fatty acid binding protein family	0.119403562123	0 / 3
Peroxisome proliferator-activated receptor alpha	PPARA	Q07869	CHEMBL239	Nuclear receptor	0.119403562123	0 / 8
Fatty acid binding protein muscle	FABP3	P05413	CHEMBL3344	Fatty acid binding protein family	0.119403562123	0 / 5
Fatty acid binding protein epidermal	FABP5	Q01469	CHEMBL3674	Fatty acid binding protein family	0.119403562123	0 / 2
Peroxisome proliferator-activated receptor delta	PPARD	Q03181	CHEMBL3979	Nuclear receptor	0.119403562123	0 / 6
Free fatty acid receptor 1	FFAR1	O14842	CHEMBL4422	Family A G protein-coupled receptor	0.119403562123	0 / 2
Fatty acid binding protein intestinal	FABP2	P12104	CHEMBL4879	Fatty acid binding protein family	0.119403562123	0 / 1
Vitamin D receptor	VDR	P11473	CHEMBL1977	Nuclear receptor	0.11150186548	2 / 2
Estrogen receptor beta	ESR2	Q92731	CHEMBL242	Nuclear receptor	0.11150186548	27 / 6
Protein farnesyltransferase	FNTA FNTB	P49354 P49356	CHEMBL2094108	Enzyme	0.11150186548	7 / 6
Solute carrier family 22 member 6 (by homology)	SLC22A6	Q4U2R8	CHEMBL1641347	Electrochemical transporter	0.11150186548	0 / 2
Prostanoid EP2 receptor	PTGER2	P43116	CHEMBL1881	Family A G protein-coupled receptor	0.11150186548	0 / 2
Prostanoid FP receptor	PTGFR	P43088	CHEMBL1987	Family A G protein-coupled receptor	0.11150186548	0 / 1
Lysine-specific demethylase 2A	KDM2A	Q9Y2K7	CHEMBL1938210	Eraser	0.11150186548	0 / 1
Histone lysine demethylase PHF8	PHF8	Q9UPP1	CHEMBL1938212	Eraser	0.11150186548	0 / 1
Lysine-specific demethylase 5C	KDM5C	P41229	CHEMBL2163176	Eraser	0.11150186548	0 / 1
CDC45-related protein	CDC45	O75419	CHEMBL3040	Other nuclear protein	0.11150186548	0 / 1
Leukocyte common antigen	PTPRC	P08575	CHEMBL3243	Enzyme	0.11150186548	0 / 1
Epoxide hydratase	EPHX2	P34913	CHEMBL2409	Protease	0.11150186548	56 / 0
Vanilloid receptor	TRPV1	Q8NER1	CHEMBL4794	Voltage-gated ion channel	0.11150186548	33 / 0
Steroid 5-alpha-reductase 1	SRD5A1	P18405	CHEMBL1787	Oxidoreductase	0.11150186548	6 / 0
Serotonin transporter	SLC6A4	P31645	CHEMBL228	Electrochemical transporter	0.11150186548	54 / 0
Hypoxia-inducible factor 1 alpha	HIF1A	Q16665	CHEMBL4261	Transcription factor	0.11150186548	2 / 0
Plasminogen	PLG	P00747	CHEMBL1801	Protease	0.11150186548	0 / 1
Nuclear receptor subfamily 1 group I member 3	NR1I3	Q14994	CHEMBL5503	Nuclear receptor	0.11150186548	2 / 2
Estrogen receptor alpha	ESR1	P03372	CHEMBL206	Nuclear receptor	0.11150186548	23 / 1
C5a anaphylatoxin chemotactic receptor	C5AR1	P21730	CHEMBL2373	Family A G protein-coupled receptor	0.11150186548	16 / 0
SUMO-activating enzyme	SAE1 UBA2	Q9UBE0 Q9UBT2	CHEMBL2095174	Enzyme	0.11150186548	0 / 1
Hydroxyacid oxidase 1	HAO1	Q9UJM8	CHEMBL4229	Enzyme	0.11150186548	0 / 1
Indoleamine 2,3-dioxygenase	IDO1	P14902	CHEMBL4685	Enzyme	0.11150186548	6 / 0
Aldo-keto-reductase family 1 member C3	AKR1C3	P42330	CHEMBL4681	Enzyme	0.11150186548	8 / 0
DNA polymerase alpha subunit	POLA1	P09884	CHEMBL1828	Transferase	0.11150186548	0 / 1
GABA-B receptor	GABBR2 GABBR1	O75899 Q9UBS5	CHEMBL2111463	Family C G protein-coupled receptor	0.0	1 / 0
C-C chemokine receptor type 1	CCR1	P32246	CHEMBL2413	Family A G protein-coupled receptor	0.0	67 / 0
Sonic hedgehog protein (by homology)	SHH	Q15465	CHEMBL5602	Unclassified protein	0.0	0 / 10
HERG	KCNH2	Q12809	CHEMBL240	Voltage-gated ion channel	0.0	12 / 0
Cannabinoid receptor 2	CNR2	P34972	CHEMBL253	Family A G protein-coupled receptor	0.0	139 / 0
Protein kinase C gamma	PRKCG	P05129	CHEMBL2938	Kinase	0.0	5 / 0
Protein kinase C delta	PRKCD	Q05655	CHEMBL2996	Kinase	0.0	12 / 0
Protein kinase C alpha	PRKCA	P17252	CHEMBL299	Kinase	0.0	6 / 0
Protein kinase C beta	PRKCB	P05771	CHEMBL3045	Kinase	0.0	4 / 0
Protein kinase C epsilon	PRKCE	Q02156	CHEMBL3582	Kinase	0.0	4 / 0
Protein kinase C theta	PRKCQ	Q04759	CHEMBL3920	Kinase	0.0	7 / 0
RAS guanyl-releasing protein 1 (by homology)	RASGRP1	O95267	CHEMBL5953	Other cytosolic protein	0.0	2 / 0
Gamma-secretase	PSEN2 PSENEN NCSTN APH1A PSEN1 APH1B	P49810 Q9NZ42 Q92542 Q96BI3 P49768 Q8WW43	CHEMBL2094135	Protease	0.0	89 / 0
Sodium channel protein type IX alpha subunit	SCN9A	Q15858	CHEMBL4296	Voltage-gated ion channel	0.0	7 / 0
Voltage-gated calcium channel alpha2/delta subunit 1	CACNA2D1	P54289	CHEMBL1919	Calcium channel auxiliary subunit alpha2delta family	0.0	0 / 4
Muscarinic acetylcholine receptor M2	CHRM2	P08172	CHEMBL211	Family A G protein-coupled receptor	0.0	18 / 0
Norepinephrine transporter	SLC6A2	P23975	CHEMBL222	Electrochemical transporter	0.0	26 / 0
Mu opioid receptor (by homology)	OPRM1	P35372	CHEMBL233	Family A G protein-coupled receptor	0.0	56 / 0
Cytochrome P450 2C19	CYP2C19	P33261	CHEMBL3622	Cytochrome P450	0.0	4 / 0
Sphingosine 1-phosphate receptor Edg-1	S1PR1	P21453	CHEMBL4333	Family A G protein-coupled receptor	0.0	3 / 0
Glucagon receptor	GCGR	P47871	CHEMBL1985	Family B G protein-coupled receptor	0.0	9 / 0
Cytochrome P450 17A1	CYP17A1	P05093	CHEMBL3522	Cytochrome P450	0.0	24 / 2
Betaine transporter	SLC6A12	P48065	CHEMBL3715	Electrochemical transporter	0.0	0 / 3
Prostaglandin E synthase	PTGES	O14684	CHEMBL5658	Enzyme	0.0	12 / 8
Delta opioid receptor (by homology)	OPRD1	P41143	CHEMBL236	Family A G protein-coupled receptor	0.0	28 / 0
Kappa Opioid receptor (by homology)	OPRK1	P41145	CHEMBL237	Family A G protein-coupled receptor	0.0	43 / 0
Proteinase-activated receptor 1	F2R	P25116	CHEMBL3974	Family A G protein-coupled receptor	0.0	12 / 0
Glucocorticoid receptor	NR3C1	P04150	CHEMBL2034	Nuclear receptor	0.0	73 / 4
Sigma opioid receptor	SIGMAR1	Q99720	CHEMBL287	Membrane receptor	0.0	65 / 1
Glutathione S-transferase kappa 1	GSTK1	Q9Y2Q3	CHEMBL4491	Enzyme	0.0	0 / 1
Dopamine D2 receptor (by homology)	DRD2	P14416	CHEMBL217	Family A G protein-coupled receptor	0.0	53 / 0
Polyadenylate-binding protein 1	PABPC1	P11940	CHEMBL1293286	Unclassified protein	0.0	6 / 0
Histone deacetylase 6	HDAC6	Q9UBN7	CHEMBL1865	Eraser	0.0	6 / 0
Ceramide glucosyltransferase	UGCG	Q16739	CHEMBL2063	Transferase	0.0	1 / 0
Protein-tyrosine phosphatase 1B	PTPN1	P18031	CHEMBL335	Phosphatase	0.0	2 / 24
Liver glycogen phosphorylase	PYGL	P06737	CHEMBL2568	Enzyme	0.0	13 / 0
Vesicular acetylcholine transporter	SLC18A3	Q16572	CHEMBL4767	Electrochemical transporter	0.0	22 / 0
Macrophage colony stimulating factor receptor	CSF1R	P07333	CHEMBL1844	Kinase	0.0	13 / 0
Stem cell growth factor receptor	KIT	P10721	CHEMBL1936	Kinase	0.0	30 / 0
Matrix metalloproteinase 3	MMP3	P08254	CHEMBL283	Protease	0.0	5 / 0
Matrix metalloproteinase 9	MMP9	P14780	CHEMBL321	Protease	0.0	3 / 0
Matrix metalloproteinase 1	MMP1	P03956	CHEMBL332	Protease	0.0	9 / 0
Carbonic anhydrase IX	CA9	Q16790	CHEMBL3594	Lyase	0.0	2 / 0
Neurokinin 2 receptor	TACR2	P21452	CHEMBL2327	Family A G protein-coupled receptor	0.0	3 / 0
Neurokinin 1 receptor	TACR1	P25103	CHEMBL249	Family A G protein-coupled receptor	0.0	4 / 0
Pyruvate kinase isozymes M1/M2	PKM	P14618	CHEMBL1075189	Enzyme	0.0	4 / 0
Tyrosine-protein kinase JAK2	JAK2	O60674	CHEMBL2971	Kinase	0.0	32 / 0
Estradiol 17-beta-dehydrogenase 2	HSD17B2	P37059	CHEMBL2789	Enzyme	0.0	42 / 0
HMG-CoA reductase	HMGCR	P04035	CHEMBL402	Oxidoreductase	0.0	76 / 13
Carbonic anhydrase II	CA2	P00918	CHEMBL205	Lyase	0.0	8 / 4
Carbonic anhydrase I	CA1	P00915	CHEMBL261	Lyase	0.0	5 / 4
