# Supplementary material for: Exploring the mechanism of Alisma orientale for the treatment of pregnancy induced hypertension and potential hepato-nephrotoxicity by using network pharmacology, network toxicology, molecular docking and molecular dynamics simulation
Source: Front Pharmacol. 2022 Nov 15;13:1027112. doi: 10.3389/fphar.2022.1027112 (PMC9705790; doi:10.3389/fphar.2022.1027112)
Supplement: Supplementary file 4 [file DataSheet8.ZIP › Supplement Materials/Compounds and Targets/Treat compound details/SwissOriediterpenoside.csv]

Target	Common name	Uniprot ID	ChEMBL ID	Target Class	Probability*	Known actives (3D/2D)
Gamma-secretase	PSEN2 PSENEN NCSTN APH1A PSEN1 APH1B	P49810 Q9NZ42 Q92542 Q96BI3 P49768 Q8WW43	CHEMBL2094135	Protease	0.134971891997	24 / 14
Serotonin 2a (5-HT2a) receptor	HTR2A	P28223	CHEMBL224	Family A G protein-coupled receptor	0.118883306718	39 / 1
Alpha-1d adrenergic receptor	ADRA1D	P25100	CHEMBL223	Family A G protein-coupled receptor	0.118883306718	7 / 1
Alpha-1a adrenergic receptor	ADRA1A	P35348	CHEMBL229	Family A G protein-coupled receptor	0.118883306718	7 / 1
Heat shock protein HSP 90-alpha	HSP90AA1	P07900	CHEMBL3880	Other cytosolic protein	0.118883306718	20 / 3
Serotonin 6 (5-HT6) receptor	HTR6	P50406	CHEMBL3371	Family A G protein-coupled receptor	0.118883306718	34 / 1
Nuclear receptor ROR-gamma	RORC	P51449	CHEMBL1741186	Nuclear receptor	0.118883306718	10 / 2
Dopamine D2 receptor	DRD2	P14416	CHEMBL217	Family A G protein-coupled receptor	0.118883306718	60 / 1
Vascular endothelial growth factor A	VEGFA	P15692	CHEMBL1783	Secreted protein	0.118883306718	0 / 4
Acidic fibroblast growth factor	FGF1	P05230	CHEMBL2120	Secreted protein	0.118883306718	0 / 5
Basic fibroblast growth factor	FGF2	P09038	CHEMBL3107	Secreted protein	0.118883306718	0 / 3
Signal transducer and activator of transcription 3	STAT3	P40763	CHEMBL4026	Transcription factor	0.118883306718	3 / 7
Cyclin-dependent kinase 1	CDK1	P06493	CHEMBL308	Kinase	0.118883306718	74 / 1
Dopamine D3 receptor	DRD3	P35462	CHEMBL234	Family A G protein-coupled receptor	0.118883306718	17 / 1
Dopamine D1 receptor	DRD1	P21728	CHEMBL2056	Family A G protein-coupled receptor	0.118883306718	8 / 1
Cytochrome P450 2D6	CYP2D6	P10635	CHEMBL289	Cytochrome P450	0.118883306718	2 / 1
Corticosteroid binding globulin	SERPINA6	P08185	CHEMBL2421	Secreted protein	0.118883306718	8 / 0
Glycogen synthase kinase-3 beta	GSK3B	P49841	CHEMBL262	Kinase	0.118883306718	106 / 0
Serotonin 2b (5-HT2b) receptor	HTR2B	P41595	CHEMBL1833	Family A G protein-coupled receptor	0.118883306718	10 / 1
Alpha-2a adrenergic receptor	ADRA2A	P08913	CHEMBL1867	Family A G protein-coupled receptor	0.118883306718	7 / 1
Serotonin 1b (5-HT1b) receptor (by homology)	HTR1B	P28222	CHEMBL1898	Family A G protein-coupled receptor	0.118883306718	5 / 1
Alpha-2b adrenergic receptor	ADRA2B	P18089	CHEMBL1942	Family A G protein-coupled receptor	0.118883306718	6 / 1
Serotonin 2c (5-HT2c) receptor	HTR2C	P28335	CHEMBL225	Family A G protein-coupled receptor	0.118883306718	19 / 1
Beta amyloid A4 protein	APP	P05067	CHEMBL2487	Membrane receptor	0.118883306718	9 / 0
Galectin-4	LGALS4	P56470	CHEMBL1671608	Other cytosolic protein	0.118883306718	0 / 2
Galectin-3	LGALS3	P17931	CHEMBL4531	Other cytosolic protein	0.118883306718	0 / 3
Galectin-8	LGALS8	O00214	CHEMBL5475	Other cytosolic protein	0.118883306718	0 / 2
Adrenergic receptor alpha-2	ADRA2C	P18825	CHEMBL1916	Family A G protein-coupled receptor	0.118883306718	3 / 1
Sorbitol dehydrogenase	SORD	Q00796	CHEMBL2275	Enzyme	0.118883306718	54 / 0
Dual specificity mitogen-activated protein kinase kinase 1	MAP2K1	Q02750	CHEMBL3587	Kinase	0.118883306718	134 / 0
MAP kinase p38 alpha	MAPK14	Q16539	CHEMBL260	Kinase	0.118883306718	155 / 0
MAP kinase p38 beta	MAPK11	Q15759	CHEMBL3961	Kinase	0.118883306718	15 / 0
Low affinity sodium-glucose cotransporter	SLC5A4	Q9NY91	CHEMBL1770047	Electrochemical transporter	0.118883306718	19 / 0
Serine/threonine-protein kinase Aurora-A	AURKA	O14965	CHEMBL4722	Kinase	0.118883306718	80 / 0
Cyclin-dependent kinase 6	CDK6	Q00534	CHEMBL2508	Kinase	0.118883306718	6 / 0
Cyclin-dependent kinase 2	CDK2	P24941	CHEMBL301	Kinase	0.118883306718	76 / 0
Cyclin-dependent kinase 9	CDK9	P50750	CHEMBL3116	Kinase	0.118883306718	38 / 0
Cyclin-dependent kinase 4	CDK4	P11802	CHEMBL331	Kinase	0.118883306718	17 / 0
Cyclin-dependent kinase 5/CDK5 activator 1	CDK5	Q00535	CHEMBL4036	Kinase	0.118883306718	6 / 0
Cyclin-dependent kinase 3	CDK3	Q00526	CHEMBL4442	Kinase	0.118883306718	3 / 0
Vitamin D receptor	VDR	P11473	CHEMBL1977	Nuclear receptor	0.118883306718	24 / 2
Glutathione S-transferase Pi	GSTP1	P09211	CHEMBL3902	Enzyme	0.118883306718	6 / 0
Glutathione S-transferase Mu 2	GSTM2	P28161	CHEMBL4589	Enzyme	0.118883306718	6 / 0
Dual-specificity tyrosine-phosphorylation regulated kinase 1A	DYRK1A	Q13627	CHEMBL2292	Kinase	0.118883306718	18 / 0
Ileal bile acid transporter	SLC10A2	Q12908	CHEMBL2778	Electrochemical transporter	0.118883306718	24 / 0
Dual specificity protein kinase CLK4	CLK4	Q9HAZ1	CHEMBL4203	Kinase	0.118883306718	6 / 0
Dual specificty protein kinase CLK1	CLK1	P49759	CHEMBL4224	Kinase	0.118883306718	10 / 0
Dual specificity protein kinase CLK2	CLK2	P49760	CHEMBL4225	Kinase	0.118883306718	5 / 0
Dual specificity tyrosine-phosphorylation-regulated kinase 1B	DYRK1B	Q9Y463	CHEMBL5543	Kinase	0.118883306718	6 / 0
Heparanase	HPSE	Q9Y251	CHEMBL3921	Enzyme	0.118883306718	2 / 4
Geranylgeranyl transferase type I	PGGT1B FNTA	P53609 P49354	CHEMBL2095164	Enzyme	0.118883306718	9 / 0
Sodium/glucose cotransporter 2	SLC5A2	P31639	CHEMBL3884	Electrochemical transporter	0.118883306718	373 / 0
Intercellular adhesion molecule (ICAM-1), Integrin alpha-L/beta-2	ITGAL ICAM1 ITGB2	P20701 P05362 P05107	CHEMBL2096661	Membrane receptor	0.118883306718	14 / 0
Adenosine kinase	ADK	P55263	CHEMBL3589	Enzyme	0.118883306718	89 / 0
Kappa Opioid receptor	OPRK1	P41145	CHEMBL237	Family A G protein-coupled receptor	0.118883306718	77 / 16
Epidermal growth factor receptor erbB1	EGFR	P00533	CHEMBL203	Kinase	0.118883306718	113 / 0
Hepatocyte growth factor receptor	MET	P08581	CHEMBL3717	Kinase	0.118883306718	72 / 0
Cyclin-dependent kinase 2/cyclin A	CDK2 CCNA1 CCNA2	P24941 P78396 P20248	CHEMBL2094128	Other cytosolic protein	0.118883306718	27 / 0
Liver glycogen phosphorylase	PYGL	P06737	CHEMBL2568	Enzyme	0.118883306718	108 / 0
Sodium/glucose cotransporter 1	SLC5A1	P13866	CHEMBL4979	Electrochemical transporter	0.118883306718	127 / 0
15-hydroxyprostaglandin dehydrogenase [NAD+]	HPGD	P15428	CHEMBL1293255	Enzyme	0.118883306718	43 / 0
Methionine aminopeptidase 1	METAP1	P53582	CHEMBL2474	Protease	0.118883306718	4 / 0
CDK8/Cyclin C	CCNC CDK8	P24863 P49336	CHEMBL3038474	Kinase	0.118883306718	7 / 0
Cell division protein kinase 8	CDK8	P49336	CHEMBL5719	Kinase	0.118883306718	11 / 0
Smoothened homolog	SMO	Q99835	CHEMBL5971	Frizzled family G protein-coupled receptor	0.118883306718	17 / 0
Neprilysin (by homology)	MME	P08473	CHEMBL1944	Protease	0.118883306718	116 / 0
Uridine phosphorylase 1 (by homology)	UPP1	Q16831	CHEMBL4811	Enzyme	0.118883306718	20 / 0
Nerve growth factor receptor Trk-A	NTRK1	P04629	CHEMBL2815	Kinase	0.118883306718	112 / 0
Serine/threonine-protein kinase Chk1	CHEK1	O14757	CHEMBL4630	Kinase	0.118883306718	76 / 0
PI3-kinase p110-alpha subunit	PIK3CA	P42336	CHEMBL4005	Enzyme	0.118883306718	226 / 0
Sodium channel protein type IX alpha subunit	SCN9A	Q15858	CHEMBL4296	Voltage-gated ion channel	0.118883306718	149 / 0
Bradykinin B1 receptor	BDKRB1	P46663	CHEMBL4308	Family A G protein-coupled receptor	0.118883306718	9 / 0
Glycogen synthase kinase-3 alpha	GSK3A	P49840	CHEMBL2850	Kinase	0.118883306718	24 / 0
Cyclin-dependent kinase 7	CDK7	P50613	CHEMBL3055	Kinase	0.118883306718	4 / 0
Poly [ADP-ribose] polymerase-1	PARP1	P09874	CHEMBL3105	Enzyme	0.118883306718	39 / 0
Serine/threonine-protein kinase PLK4	PLK4	O00444	CHEMBL3788	Kinase	0.118883306718	4 / 0
Serine/threonine-protein kinase 16	STK16	O75716	CHEMBL3938	Kinase	0.118883306718	2 / 0
Dual specificity protein kinase TTK	TTK	P33981	CHEMBL3983	Kinase	0.118883306718	3 / 0
Dual specificity protein kinase CLK3	CLK3	P49761	CHEMBL4226	Kinase	0.118883306718	2 / 0
Serine/threonine-protein kinase PCTAIRE-1	CDK16	Q00536	CHEMBL4597	Kinase	0.118883306718	2 / 0
Mitogen-activated protein kinase 15	MAPK15	Q8TD08	CHEMBL5198	Kinase	0.118883306718	3 / 0
Serine/threonine-protein kinase PCTAIRE-3	CDK18	Q07002	CHEMBL5316	Kinase	0.118883306718	1 / 0
Mitogen-activated protein kinase 7	MAPK7	Q13164	CHEMBL5332	Kinase	0.118883306718	2 / 0
Serine/threonine-protein kinase PCTAIRE-2	CDK17	Q00537	CHEMBL5790	Kinase	0.118883306718	2 / 0
Phospholipase A2 group IIA	PLA2G2A	P14555	CHEMBL3474	Enzyme	0.118883306718	59 / 0
Aldo-keto-reductase family 1 member C3	AKR1C3	P42330	CHEMBL4681	Enzyme	0.118883306718	41 / 0
Caspase-3	CASP3	P42574	CHEMBL2334	Protease	0.118883306718	50 / 0
Caspase-7	CASP7	P55210	CHEMBL3468	Protease	0.118883306718	28 / 0
MAP kinase-interacting serine/threonine-protein kinase MNK1	MKNK1	Q9BUB5	CHEMBL4718	Kinase	0.118883306718	7 / 0
Hypoxia-inducible factor 1 alpha	HIF1A	Q16665	CHEMBL4261	Transcription factor	0.118883306718	3 / 0
GABA receptor alpha-5 subunit	GABRA5	P31644	CHEMBL5112	Ligand-gated ion channel	0.118883306718	41 / 0
Tyrosine-protein kinase ABL	ABL1	P00519	CHEMBL1862	Kinase	0.118883306718	54 / 0
Cyclin-dependent kinase 4/cyclin D1	CCND1 CDK4	P24385 P11802	CHEMBL1907601	Kinase	0.118883306718	27 / 0
Cyclin-dependent kinase 2/cyclin E	CCNE2 CDK2 CCNE1	O96020 P24941 P24864	CHEMBL2094126	Other cytosolic protein	0.118883306718	38 / 0
Alpha-1b adrenergic receptor	ADRA1B	P35368	CHEMBL232	Family A G protein-coupled receptor	0.118883306718	6 / 0
C-C chemokine receptor type 1	CCR1	P32246	CHEMBL2413	Family A G protein-coupled receptor	0.118883306718	30 / 0
Tyrosine-protein kinase JAK2	JAK2	O60674	CHEMBL2971	Kinase	0.118883306718	78 / 0
Rho-associated protein kinase 2	ROCK2	O75116	CHEMBL2973	Kinase	0.118883306718	39 / 0
Microtubule-associated protein 2	MAP2	P11137	CHEMBL2390810	Unclassified protein	0.118883306718	3 / 0
Dipeptidyl peptidase IV	DPP4	P27487	CHEMBL284	Protease	0.118883306718	96 / 0
