# Supplementary material for: Exploring the mechanism of Alisma orientale for the treatment of pregnancy induced hypertension and potential hepato-nephrotoxicity by using network pharmacology, network toxicology, molecular docking and molecular dynamics simulation
Source: Front Pharmacol. 2022 Nov 15;13:1027112. doi: 10.3389/fphar.2022.1027112 (PMC9705790; doi:10.3389/fphar.2022.1027112)
Supplement: Supplementary file 4 [file DataSheet8.ZIP › Supplement Materials/Compounds and Targets/Treat compound details/SwissTCMC1688.csv]

Target	Common name	Uniprot ID	ChEMBL ID	Target Class	Probability*	Known actives (3D/2D)
Glucocorticoid receptor	NR3C1	P04150	CHEMBL2034	Nuclear receptor	0.30265969828	233 / 43
Androgen Receptor	AR	P10275	CHEMBL1871	Nuclear receptor	0.285148606259	292 / 104
Carboxylesterase 2	CES2	O00748	CHEMBL3180	Enzyme	0.285148606259	8 / 15
Progesterone receptor	PGR	P06401	CHEMBL208	Nuclear receptor	0.119347425668	83 / 49
Cytochrome P450 19A1	CYP19A1	P11511	CHEMBL1978	Cytochrome P450	0.119347425668	90 / 249
Mineralocorticoid receptor	NR3C2	P08235	CHEMBL1994	Nuclear receptor	0.119347425668	42 / 26
Testis-specific androgen-binding protein	SHBG	P04278	CHEMBL3305	Secreted protein	0.119347425668	50 / 39
Hydroxyacid oxidase 1	HAO1	Q9UJM8	CHEMBL4229	Enzyme	0.110612204199	0 / 1
11-beta-hydroxysteroid dehydrogenase 1	HSD11B1	P28845	CHEMBL4235	Enzyme	0.110612204199	408 / 26
Adenosine A3 receptor	ADORA3	P0DMS8	CHEMBL256	Family A G protein-coupled receptor	0.110612204199	301 / 3
11-beta-hydroxysteroid dehydrogenase 2	HSD11B2	P80365	CHEMBL3746	Enzyme	0.110612204199	16 / 18
Cyclin-dependent kinase 9	CDK9	P50750	CHEMBL3116	Kinase	0.110612204199	95 / 0
C-C chemokine receptor type 1	CCR1	P32246	CHEMBL2413	Family A G protein-coupled receptor	0.110612204199	275 / 0
Corticosteroid binding globulin	SERPINA6	P08185	CHEMBL2421	Secreted protein	0.110612204199	18 / 20
Serine/threonine-protein kinase mTOR	MTOR	P42345	CHEMBL2842	Kinase	0.110612204199	418 / 0
PI3-kinase p110-alpha subunit	PIK3CA	P42336	CHEMBL4005	Enzyme	0.110612204199	694 / 0
Beta-secretase 1	BACE1	P56817	CHEMBL4822	Protease	0.110612204199	883 / 2
Phosphodiesterase 10A	PDE10A	Q9Y233	CHEMBL4409	Phosphodiesterase	0.110612204199	618 / 0
Dopamine transporter	SLC6A3	Q01959	CHEMBL238	Electrochemical transporter	0.110612204199	534 / 2
Peroxisome proliferator-activated receptor gamma	PPARG	P37231	CHEMBL235	Nuclear receptor	0.110612204199	85 / 13
Prostaglandin E synthase	PTGES	O14684	CHEMBL5658	Enzyme	0.110612204199	27 / 12
Renin	REN	P00797	CHEMBL286	Protease	0.110612204199	569 / 0
Serine/threonine-protein kinase Aurora-A	AURKA	O14965	CHEMBL4722	Kinase	0.110612204199	210 / 0
DNA topoisomerase II alpha	TOP2A	P11388	CHEMBL1806	Isomerase	0.110612204199	5 / 1
Protein kinase C eta	PRKCH	P24723	CHEMBL3616	Kinase	0.110612204199	24 / 1
Liver glycogen phosphorylase	PYGL	P06737	CHEMBL2568	Enzyme	0.110612204199	110 / 0
Potassium channel subfamily K member 3	KCNK3	O14649	CHEMBL2321613	Voltage-gated ion channel	0.110612204199	31 / 0
P2X purinoceptor 3	P2RX3	P56373	CHEMBL2998	Ligand-gated ion channel	0.110612204199	407 / 0
Tubulin--tyrosine ligase	TTL	Q8NG68	CHEMBL5549	Enzyme	0.110612204199	9 / 0
Phosphodiesterase 2A	PDE2A	O00408	CHEMBL2652	Phosphodiesterase	0.110612204199	122 / 0
Tyrosine-protein kinase ABL	ABL1	P00519	CHEMBL1862	Kinase	0.110612204199	117 / 0
Nitric oxide synthase, inducible	NOS2	P35228	CHEMBL4481	Enzyme	0.110612204199	23 / 20
Arachidonate 5-lipoxygenase	ALOX5	P09917	CHEMBL215	Oxidoreductase	0.110612204199	69 / 24
Delta opioid receptor (by homology)	OPRD1	P41143	CHEMBL236	Family A G protein-coupled receptor	0.110612204199	599 / 0
Kappa Opioid receptor (by homology)	OPRK1	P41145	CHEMBL237	Family A G protein-coupled receptor	0.110612204199	695 / 0
Muscle glycogen synthase	GYS1	P13807	CHEMBL4000	Enzyme	0.110612204199	5 / 0
Protein-tyrosine phosphatase 1B	PTPN1	P18031	CHEMBL335	Phosphatase	0.110612204199	135 / 54
Dopamine D1 receptor	DRD1	P21728	CHEMBL2056	Family A G protein-coupled receptor	0.110612204199	59 / 0
Serotonin 1a (5-HT1a) receptor	HTR1A	P08908	CHEMBL214	Family A G protein-coupled receptor	0.110612204199	273 / 0
Dopamine D2 receptor	DRD2	P14416	CHEMBL217	Family A G protein-coupled receptor	0.110612204199	596 / 0
Dopamine D4 receptor	DRD4	P21917	CHEMBL219	Family A G protein-coupled receptor	0.110612204199	151 / 0
Serotonin 2a (5-HT2a) receptor	HTR2A	P28223	CHEMBL224	Family A G protein-coupled receptor	0.110612204199	388 / 0
Serotonin 2c (5-HT2c) receptor	HTR2C	P28335	CHEMBL225	Family A G protein-coupled receptor	0.110612204199	156 / 0
Dopamine D3 receptor	DRD3	P35462	CHEMBL234	Family A G protein-coupled receptor	0.110612204199	323 / 0
HERG	KCNH2	Q12809	CHEMBL240	Voltage-gated ion channel	0.110612204199	410 / 0
Steroid 5-alpha-reductase 2	SRD5A2	P31213	CHEMBL1856	Oxidoreductase	0.110612204199	5 / 27
Nicotinamide phosphoribosyltransferase	NAMPT	P43490	CHEMBL1744525	Enzyme	0.110612204199	49 / 0
CDK8/Cyclin C	CCNC CDK8	P24863 P49336	CHEMBL3038474	Kinase	0.110612204199	11 / 0
Cell division protein kinase 8	CDK8	P49336	CHEMBL5719	Kinase	0.110612204199	24 / 0
Cyclin-dependent kinase 5/CDK5 activator 1	CDK5R1 CDK5	Q15078 Q00535	CHEMBL1907600	Kinase	0.110612204199	96 / 0
Cyclin-dependent kinase 2/cyclin A	CDK2 CCNA1 CCNA2	P24941 P78396 P20248	CHEMBL2094128	Other cytosolic protein	0.110612204199	92 / 0
Dual-specificity tyrosine-phosphorylation regulated kinase 1A	DYRK1A	Q13627	CHEMBL2292	Kinase	0.110612204199	63 / 0
Orexin receptor 2	HCRTR2	O43614	CHEMBL4792	Family A G protein-coupled receptor	0.110612204199	45 / 0
Orexin receptor 1	HCRTR1	O43613	CHEMBL5113	Family A G protein-coupled receptor	0.110612204199	36 / 0
CDC7/DBF4 (Cell division cycle 7-related protein kinase/Activator of S phase kinase)	CDC7	O00311	CHEMBL5443	Kinase	0.110612204199	18 / 0
c-Jun N-terminal kinase 1	MAPK8	P45983	CHEMBL2276	Kinase	0.110612204199	126 / 0
Epoxide hydratase	EPHX2	P34913	CHEMBL2409	Protease	0.110612204199	151 / 0
Rho-associated protein kinase 2	ROCK2	O75116	CHEMBL2973	Kinase	0.110612204199	156 / 0
Melanin-concentrating hormone receptor 1	MCHR1	Q99705	CHEMBL344	Family A G protein-coupled receptor	0.110612204199	178 / 0
Muscle glycogen phosphorylase	PYGM	P11217	CHEMBL3526	Enzyme	0.110612204199	4 / 0
Proteinase-activated receptor 1	F2R	P25116	CHEMBL3974	Family A G protein-coupled receptor	0.110612204199	33 / 0
c-Jun N-terminal kinase 2	MAPK9	P45984	CHEMBL4179	Kinase	0.110612204199	65 / 0
Vasopressin V1a receptor	AVPR1A	P37288	CHEMBL1889	Family A G protein-coupled receptor	0.110612204199	45 / 0
Inhibitor of nuclear factor kappa B kinase beta subunit	IKBKB	O14920	CHEMBL1991	Kinase	0.110612204199	40 / 0
N-lysine methyltransferase SMYD2	SMYD2	Q9NRG4	CHEMBL2169716	Writer	0.110612204199	4 / 0
Inhibitor of NF-kappa-B kinase (IKK)	CHUK	O15111	CHEMBL3476	Kinase	0.110612204199	17 / 0
P-glycoprotein 1	ABCB1	P08183	CHEMBL4302	Primary active transporter	0.110612204199	221 / 0
Smoothened homolog	SMO	Q99835	CHEMBL5971	Frizzled family G protein-coupled receptor	0.110612204199	54 / 0
Cyclin-dependent kinase 2	CDK2	P24941	CHEMBL301	Kinase	0.110612204199	202 / 0
Period circadian protein homolog 2	PER2	O15055	CHEMBL3751648	Unclassified protein	0.110612204199	38 / 0
Cyclin-dependent kinase 4/cyclin D1	CCND1 CDK4	P24385 P11802	CHEMBL1907601	Kinase	0.110612204199	66 / 0
Cyclin-dependent kinase 2/cyclin E	CCNE2 CDK2 CCNE1	O96020 P24941 P24864	CHEMBL2094126	Other cytosolic protein	0.110612204199	82 / 0
Gamma-secretase	PSEN2 PSENEN NCSTN APH1A PSEN1 APH1B	P49810 Q9NZ42 Q92542 Q96BI3 P49768 Q8WW43	CHEMBL2094135	Protease	0.110612204199	203 / 0
Lysosomal Pro-X carboxypeptidase	PRCP	P42785	CHEMBL2335	Protease	0.110612204199	47 / 0
Acetyl-CoA carboxylase 2	ACACB	O00763	CHEMBL4829	Ligase	0.110612204199	100 / 0
Tyrosine-protein kinase FYN	FYN	P06241	CHEMBL1841	Kinase	0.110612204199	18 / 0
Tyrosine-protein kinase YES	YES1	P07947	CHEMBL2073	Kinase	0.110612204199	17 / 0
Serine/threonine-protein kinase Aurora-B	AURKB	Q96GD4	CHEMBL2185	Kinase	0.110612204199	153 / 0
Tyrosine-protein kinase SRC	SRC	P12931	CHEMBL267	Kinase	0.110612204199	204 / 0
Poly [ADP-ribose] polymerase-1	PARP1	P09874	CHEMBL3105	Enzyme	0.110612204199	123 / 0
Vascular endothelial growth factor receptor 2	KDR	P35968	CHEMBL279	Kinase	0.110612204199	478 / 0
Casein kinase I delta	CSNK1D	P48730	CHEMBL2828	Kinase	0.110612204199	13 / 0
Cyclin-dependent kinase 1	CDK1	P06493	CHEMBL308	Kinase	0.110612204199	205 / 0
Fatty acid synthase	FASN	P49327	CHEMBL4158	Transferase	0.110612204199	109 / 0
P2X purinoceptor 7	P2RX7	Q99572	CHEMBL4805	Ligand-gated ion channel	0.110612204199	46 / 0
Adenosine A2a receptor	ADORA2A	P29274	CHEMBL251	Family A G protein-coupled receptor	0.110612204199	292 / 0
Matrix metalloproteinase 3	MMP3	P08254	CHEMBL283	Protease	0.110612204199	146 / 0
Matrix metalloproteinase 9	MMP9	P14780	CHEMBL321	Protease	0.110612204199	148 / 0
Matrix metalloproteinase 1	MMP1	P03956	CHEMBL332	Protease	0.110612204199	243 / 0
Mitogen-activated protein kinase kinase kinase 14	MAP3K14	Q99558	CHEMBL5888	Kinase	0.110612204199	191 / 0
MAP kinase ERK1	MAPK3	P27361	CHEMBL3385	Kinase	0.110612204199	21 / 1
Tyrosine-protein kinase SYK	SYK	P43405	CHEMBL2599	Kinase	0.110612204199	282 / 0
Von Hippel-Lindau disease tumor suppressor/Elongin B/Elongin C	VHL	P40337	CHEMBL3108660	Unclassified protein	0.110612204199	6 / 0
Mammalian target of Rapamycin (mTORC1)	FKBP1A MTOR	P62942 P42345	CHEMBL2221341	Kinase	0.110612204199	18 / 0
Alpha-1d adrenergic receptor	ADRA1D	P25100	CHEMBL223	Family A G protein-coupled receptor	0.110612204199	107 / 0
Alpha-1a adrenergic receptor	ADRA1A	P35348	CHEMBL229	Family A G protein-coupled receptor	0.110612204199	176 / 0
Heat shock protein HSP 90-alpha	HSP90AA1	P07900	CHEMBL3880	Other cytosolic protein	0.110612204199	55 / 0
GABA A receptor alpha-2/beta-2/gamma-2	GABRA2 GABRB2 GABRG2	P47869 P47870 P18507	CHEMBL2111413	Ligand-gated ion channel	0.110612204199	1 / 0
Tyrosine-protein kinase JAK3	JAK3	P52333	CHEMBL2148	Kinase	0.110612204199	232 / 0
Sorbitol dehydrogenase	SORD	Q00796	CHEMBL2275	Enzyme	0.110612204199	56 / 0
