# Supplementary material for: Exploring the mechanism of Alisma orientale for the treatment of pregnancy induced hypertension and potential hepato-nephrotoxicity by using network pharmacology, network toxicology, molecular docking and molecular dynamics simulation
Source: Front Pharmacol. 2022 Nov 15;13:1027112. doi: 10.3389/fphar.2022.1027112 (PMC9705790; doi:10.3389/fphar.2022.1027112)
Supplement: Supplementary file 4 [file DataSheet8.ZIP › Supplement Materials/Compounds and Targets/Treat compound details/SwissTCMC1689.csv]

Target	Common name	Uniprot ID	ChEMBL ID	Target Class	Probability*	Known actives (3D/2D)
Carboxylesterase 2	CES2	O00748	CHEMBL3180	Enzyme	0.801758945531	8 / 15
Androgen Receptor	AR	P10275	CHEMBL1871	Nuclear receptor	0.170069010031	193 / 113
Glucocorticoid receptor	NR3C1	P04150	CHEMBL2034	Nuclear receptor	0.1534748639	136 / 43
Cytochrome P450 19A1	CYP19A1	P11511	CHEMBL1978	Cytochrome P450	0.128531577649	52 / 233
Progesterone receptor	PGR	P06401	CHEMBL208	Nuclear receptor	0.128531577649	45 / 49
Mineralocorticoid receptor	NR3C2	P08235	CHEMBL1994	Nuclear receptor	0.120225750913	19 / 25
Testis-specific androgen-binding protein	SHBG	P04278	CHEMBL3305	Secreted protein	0.120225750913	45 / 39
11-beta-hydroxysteroid dehydrogenase 1	HSD11B1	P28845	CHEMBL4235	Enzyme	0.120225750913	311 / 25
11-beta-hydroxysteroid dehydrogenase 2	HSD11B2	P80365	CHEMBL3746	Enzyme	0.120225750913	13 / 17
Protein-tyrosine phosphatase 1B	PTPN1	P18031	CHEMBL335	Phosphatase	0.120225750913	113 / 54
Hydroxyacid oxidase 1	HAO1	Q9UJM8	CHEMBL4229	Enzyme	0.120225750913	0 / 1
Liver glycogen phosphorylase	PYGL	P06737	CHEMBL2568	Enzyme	0.120225750913	75 / 0
Muscle glycogen phosphorylase	PYGM	P11217	CHEMBL3526	Enzyme	0.120225750913	2 / 0
Steroid 5-alpha-reductase 2	SRD5A2	P31213	CHEMBL1856	Oxidoreductase	0.120225750913	4 / 27
Protein kinase C alpha	PRKCA	P17252	CHEMBL299	Kinase	0.120225750913	82 / 7
Serine/threonine-protein kinase mTOR	MTOR	P42345	CHEMBL2842	Kinase	0.120225750913	190 / 0
PI3-kinase p110-alpha subunit	PIK3CA	P42336	CHEMBL4005	Enzyme	0.120225750913	307 / 0
Nitric oxide synthase, inducible	NOS2	P35228	CHEMBL4481	Enzyme	0.120225750913	12 / 20
Phosphodiesterase 10A	PDE10A	Q9Y233	CHEMBL4409	Phosphodiesterase	0.120225750913	294 / 0
Vascular endothelial growth factor receptor 2	KDR	P35968	CHEMBL279	Kinase	0.120225750913	305 / 0
Epoxide hydratase	EPHX2	P34913	CHEMBL2409	Protease	0.120225750913	114 / 0
Proteinase-activated receptor 1	F2R	P25116	CHEMBL3974	Family A G protein-coupled receptor	0.120225750913	27 / 0
DNA topoisomerase II alpha	TOP2A	P11388	CHEMBL1806	Isomerase	0.120225750913	2 / 1
Cytochrome P450 17A1	CYP17A1	P05093	CHEMBL3522	Cytochrome P450	0.120225750913	73 / 19
Heat shock protein HSP 90-alpha	HSP90AA1	P07900	CHEMBL3880	Other cytosolic protein	0.120225750913	32 / 0
Vanilloid receptor	TRPV1	Q8NER1	CHEMBL4794	Voltage-gated ion channel	0.120225750913	153 / 0
CaM kinase II	CAMK2D	Q13557	CHEMBL2801	Kinase	0.120225750913	7 / 0
C-C chemokine receptor type 1	CCR1	P32246	CHEMBL2413	Family A G protein-coupled receptor	0.120225750913	212 / 0
Inhibitor of NF-kappa-B kinase (IKK)	CHUK	O15111	CHEMBL3476	Kinase	0.120225750913	15 / 0
Vasopressin V1a receptor	AVPR1A	P37288	CHEMBL1889	Family A G protein-coupled receptor	0.120225750913	24 / 0
Cyclin-dependent kinase 4/cyclin D1	CCND1 CDK4	P24385 P11802	CHEMBL1907601	Kinase	0.120225750913	47 / 0
Melatonin receptor 1A	MTNR1A	P48039	CHEMBL1945	Family A G protein-coupled receptor	0.120225750913	10 / 0
Melatonin receptor 1B	MTNR1B	P49286	CHEMBL1946	Family A G protein-coupled receptor	0.120225750913	11 / 0
N-lysine methyltransferase SMYD2	SMYD2	Q9NRG4	CHEMBL2169716	Writer	0.120225750913	4 / 0
CDC7/DBF4 (Cell division cycle 7-related protein kinase/Activator of S phase kinase)	CDC7	O00311	CHEMBL5443	Kinase	0.120225750913	8 / 0
Cyclin-dependent kinase 2/cyclin E	CCNE2 CDK2 CCNE1	O96020 P24941 P24864	CHEMBL2094126	Other cytosolic protein	0.120225750913	51 / 0
Tyrosine-protein kinase FYN	FYN	P06241	CHEMBL1841	Kinase	0.120225750913	15 / 0
Tyrosine-protein kinase ABL	ABL1	P00519	CHEMBL1862	Kinase	0.120225750913	75 / 0
Potassium channel subfamily K member 3	KCNK3	O14649	CHEMBL2321613	Voltage-gated ion channel	0.120225750913	24 / 0
Tyrosine-protein kinase LCK	LCK	P06239	CHEMBL258	Kinase	0.120225750913	47 / 0
Mitogen-activated protein kinase kinase kinase 11	MAP3K11	Q16584	CHEMBL2708	Kinase	0.120225750913	8 / 0
Nerve growth factor receptor Trk-A	NTRK1	P04629	CHEMBL2815	Kinase	0.120225750913	119 / 0
Mitogen-activated protein kinase kinase kinase 9	MAP3K9	P80192	CHEMBL2872	Kinase	0.120225750913	7 / 0
Mitogen-activated protein kinase kinase kinase 10	MAP3K10	Q02779	CHEMBL2873	Kinase	0.120225750913	5 / 0
GABA A receptor alpha-2/beta-2/gamma-2	GABRA2 GABRB2 GABRG2	P47869 P47870 P18507	CHEMBL2111413	Ligand-gated ion channel	0.120225750913	1 / 0
Tyrosine-protein kinase JAK3	JAK3	P52333	CHEMBL2148	Kinase	0.120225750913	127 / 0
Lysosomal Pro-X carboxypeptidase	PRCP	P42785	CHEMBL2335	Protease	0.120225750913	43 / 0
C5a anaphylatoxin chemotactic receptor	C5AR1	P21730	CHEMBL2373	Family A G protein-coupled receptor	0.120225750913	26 / 0
Gamma-secretase	PSEN2 PSENEN NCSTN APH1A PSEN1 APH1B	P49810 Q9NZ42 Q92542 Q96BI3 P49768 Q8WW43	CHEMBL2094135	Protease	0.120225750913	117 / 0
Adenosine A2a receptor	ADORA2A	P29274	CHEMBL251	Family A G protein-coupled receptor	0.120225750913	74 / 0
LIM domain kinase 2	LIMK2	P53671	CHEMBL5932	Kinase	0.120225750913	12 / 0
Nicotinamide phosphoribosyltransferase	NAMPT	P43490	CHEMBL1744525	Enzyme	0.120225750913	35 / 0
Beta amyloid A4 protein	APP	P05067	CHEMBL2487	Membrane receptor	0.120225750913	36 / 0
Butyrylcholinesterase	BCHE	P06276	CHEMBL1914	Hydrolase	0.120225750913	18 / 2
Beta-secretase 1	BACE1	P56817	CHEMBL4822	Protease	0.120225750913	484 / 2
c-Jun N-terminal kinase 1	MAPK8	P45983	CHEMBL2276	Kinase	0.120225750913	68 / 0
Cyclin-dependent kinase 9	CDK9	P50750	CHEMBL3116	Kinase	0.120225750913	63 / 0
Interleukin-1 receptor-associated kinase 4	IRAK4	Q9NWZ3	CHEMBL3778	Kinase	0.120225750913	21 / 0
c-Jun N-terminal kinase 2	MAPK9	P45984	CHEMBL4179	Kinase	0.120225750913	38 / 0
Vitamin D receptor	VDR	P11473	CHEMBL1977	Nuclear receptor	0.120225750913	37 / 44
CDK8/Cyclin C	CCNC CDK8	P24863 P49336	CHEMBL3038474	Kinase	0.120225750913	8 / 0
Cell division protein kinase 8	CDK8	P49336	CHEMBL5719	Kinase	0.120225750913	19 / 0
Muscarinic acetylcholine receptor M1	CHRM1	P11229	CHEMBL216	Family A G protein-coupled receptor	0.120225750913	113 / 0
Corticosteroid binding globulin	SERPINA6	P08185	CHEMBL2421	Secreted protein	0.120225750913	17 / 20
Tyrosine-protein kinase SYK	SYK	P43405	CHEMBL2599	Kinase	0.120225750913	114 / 0
Muscarinic acetylcholine receptor M4	CHRM4	P08173	CHEMBL1821	Family A G protein-coupled receptor	0.120225750913	31 / 0
Muscarinic acetylcholine receptor M3	CHRM3	P20309	CHEMBL245	Family A G protein-coupled receptor	0.120225750913	96 / 0
Interleukin-6 receptor subunit beta	IL6ST	P40189	CHEMBL3124734	Membrane receptor	0.120225750913	2 / 0
p53-binding protein Mdm-2	MDM2	Q00987	CHEMBL5023	Other nuclear protein	0.120225750913	294 / 0
HERG	KCNH2	Q12809	CHEMBL240	Voltage-gated ion channel	0.120225750913	268 / 0
Cyclin-dependent kinase 1	CDK1	P06493	CHEMBL308	Kinase	0.120225750913	144 / 0
Smoothened homolog	SMO	Q99835	CHEMBL5971	Frizzled family G protein-coupled receptor	0.120225750913	36 / 0
Thymidine kinase, cytosolic	TK1	P04183	CHEMBL2883	Transferase	0.120225750913	5 / 0
LXR-beta	NR1H2	P55055	CHEMBL4093	Nuclear receptor	0.120225750913	3 / 0
Geranylgeranyl transferase type I	PGGT1B FNTA	P53609 P49354	CHEMBL2095164	Enzyme	0.120225750913	10 / 0
Glycogen synthase kinase-3 alpha	GSK3A	P49840	CHEMBL2850	Kinase	0.120225750913	19 / 0
Centromere-associated protein E	CENPE	Q02224	CHEMBL5870	Unclassified protein	0.120225750913	1 / 0
Mitogen-activated protein kinase kinase kinase 14	MAP3K14	Q99558	CHEMBL5888	Kinase	0.120225750913	103 / 0
Adenosine deaminase	ADA	P00813	CHEMBL1910	Hydrolase	0.120225750913	25 / 0
Platelet-derived growth factor receptor beta	PDGFRB	P09619	CHEMBL1913	Kinase	0.120225750913	19 / 0
Stem cell growth factor receptor	KIT	P10721	CHEMBL1936	Kinase	0.120225750913	59 / 0
Steryl-sulfatase	STS	P08842	CHEMBL3559	Enzyme	0.120225750913	9 / 0
Neurokinin 1 receptor	TACR1	P25103	CHEMBL249	Family A G protein-coupled receptor	0.120225750913	73 / 0
Hepatocyte growth factor receptor	MET	P08581	CHEMBL3717	Kinase	0.120225750913	100 / 0
Macrophage colony stimulating factor receptor	CSF1R	P07333	CHEMBL1844	Kinase	0.120225750913	87 / 0
Tyrosine-protein kinase receptor UFO	AXL	P30530	CHEMBL4895	Kinase	0.120225750913	23 / 0
Tyrosine-protein kinase receptor TYRO3	TYRO3	Q06418	CHEMBL5314	Kinase	0.120225750913	29 / 0
Proto-oncogene tyrosine-protein kinase MER	MERTK	Q12866	CHEMBL5331	Kinase	0.120225750913	39 / 0
Hexokinase type IV	GCK	P35557	CHEMBL3820	Enzyme	0.120225750913	52 / 0
Serine/threonine-protein kinase Chk1	CHEK1	O14757	CHEMBL4630	Kinase	0.120225750913	78 / 0
Tubulin--tyrosine ligase	TTL	Q8NG68	CHEMBL5549	Enzyme	0.120225750913	5 / 0
Dopamine transporter	SLC6A3	Q01959	CHEMBL238	Electrochemical transporter	0.120225750913	352 / 2
Complement factor D	CFD	P00746	CHEMBL2176771	Protease	0.120225750913	41 / 0
6-phosphofructo-2-kinase/fructose-2,6-bisphosphatase 3	PFKFB3	Q16875	CHEMBL2331053	Enzyme	0.120225750913	120 / 0
Phosphodiesterase 2A	PDE2A	O00408	CHEMBL2652	Phosphodiesterase	0.120225750913	89 / 0
P2X purinoceptor 3	P2RX3	P56373	CHEMBL2998	Ligand-gated ion channel	0.120225750913	232 / 0
Sphingosine 1-phosphate receptor Edg-3	S1PR3	Q99500	CHEMBL3892	Family A G protein-coupled receptor	0.120225750913	19 / 0
Aldo-keto reductase family 1 member B10	AKR1B10	O60218	CHEMBL5983	Enzyme	0.120225750913	0 / 6
Cyclin-dependent kinase 2	CDK2	P24941	CHEMBL301	Kinase	0.120225750913	136 / 0
Serine/threonine-protein kinase AKT	AKT1	P31749	CHEMBL4282	Kinase	0.120225750913	58 / 0
