# Supplementary material for: Exploring the mechanism of Alisma orientale for the treatment of pregnancy induced hypertension and potential hepato-nephrotoxicity by using network pharmacology, network toxicology, molecular docking and molecular dynamics simulation
Source: Front Pharmacol. 2022 Nov 15;13:1027112. doi: 10.3389/fphar.2022.1027112 (PMC9705790; doi:10.3389/fphar.2022.1027112)
Supplement: Supplementary file 4 [file DataSheet8.ZIP › Supplement Materials/Compounds and Targets/Treat compound details/SwissTCMC1691.csv]

Target	Common name	Uniprot ID	ChEMBL ID	Target Class	Probability*	Known actives (3D/2D)
Carboxylesterase 2	CES2	O00748	CHEMBL3180	Enzyme	0.835913497713	5 / 14
Protein-tyrosine phosphatase 1B	PTPN1	P18031	CHEMBL335	Phosphatase	0.125687252905	132 / 80
HMG-CoA reductase (by homology)	HMGCR	P04035	CHEMBL402	Oxidoreductase	0.125687252905	230 / 99
Protein kinase C alpha	PRKCA	P17252	CHEMBL299	Kinase	0.125687252905	138 / 193
11-beta-hydroxysteroid dehydrogenase 1	HSD11B1	P28845	CHEMBL4235	Enzyme	0.125687252905	397 / 32
Protein kinase C delta	PRKCD	Q05655	CHEMBL2996	Kinase	0.125687252905	107 / 28
Protein kinase C theta	PRKCQ	Q04759	CHEMBL3920	Kinase	0.125687252905	69 / 5
Cyclooxygenase-2	PTGS2	P35354	CHEMBL230	Oxidoreductase	0.125687252905	79 / 14
CDK8/Cyclin C	CCNC CDK8	P24863 P49336	CHEMBL3038474	Kinase	0.125687252905	10 / 0
Cell division protein kinase 8	CDK8	P49336	CHEMBL5719	Kinase	0.125687252905	19 / 0
C-C chemokine receptor type 1	CCR1	P32246	CHEMBL2413	Family A G protein-coupled receptor	0.125687252905	273 / 0
P2X purinoceptor 3	P2RX3	P56373	CHEMBL2998	Ligand-gated ion channel	0.125687252905	421 / 0
MAP kinase ERK2	MAPK1	P28482	CHEMBL4040	Kinase	0.125687252905	375 / 0
Poly [ADP-ribose] polymerase-1	PARP1	P09874	CHEMBL3105	Enzyme	0.125687252905	109 / 0
Pregnane X receptor	NR1I2	O75469	CHEMBL3401	Nuclear receptor	0.125687252905	6 / 0
Mitogen-activated protein kinase kinase kinase 14	MAP3K14	Q99558	CHEMBL5888	Kinase	0.125687252905	284 / 0
Insulin receptor	INSR	P06213	CHEMBL1981	Kinase	0.125687252905	63 / 0
Tyrosine-protein kinase ITK/TSK	ITK	Q08881	CHEMBL2959	Kinase	0.125687252905	101 / 0
Serine/threonine-protein kinase Chk1	CHEK1	O14757	CHEMBL4630	Kinase	0.125687252905	182 / 0
Gamma-secretase	PSEN2 PSENEN NCSTN APH1A PSEN1 APH1B	P49810 Q9NZ42 Q92542 Q96BI3 P49768 Q8WW43	CHEMBL2094135	Protease	0.125687252905	171 / 0
Serine/threonine-protein kinase mTOR	MTOR	P42345	CHEMBL2842	Kinase	0.125687252905	590 / 0
PI3-kinase p110-alpha subunit	PIK3CA	P42336	CHEMBL4005	Enzyme	0.125687252905	772 / 0
Cytochrome P450 19A1	CYP19A1	P11511	CHEMBL1978	Cytochrome P450	0.125687252905	47 / 129
Cannabinoid receptor 2	CNR2	P34972	CHEMBL253	Family A G protein-coupled receptor	0.125687252905	349 / 6
MAP kinase p38 alpha	MAPK14	Q16539	CHEMBL260	Kinase	0.125687252905	423 / 0
Dual specificity mitogen-activated protein kinase kinase 1	MAP2K1	Q02750	CHEMBL3587	Kinase	0.125687252905	195 / 0
Period circadian protein homolog 2	PER2	O15055	CHEMBL3751648	Unclassified protein	0.125687252905	16 / 0
Mammalian target of Rapamycin (mTORC1)	FKBP1A MTOR	P62942 P42345	CHEMBL2221341	Kinase	0.125687252905	23 / 0
Liver glycogen phosphorylase	PYGL	P06737	CHEMBL2568	Enzyme	0.125687252905	98 / 0
LXR-alpha	NR1H3	Q13133	CHEMBL2808	Nuclear receptor	0.125687252905	8 / 19
Matrix metalloproteinase 1	MMP1	P03956	CHEMBL332	Protease	0.125687252905	279 / 0
PI3-kinase p110-beta subunit	PIK3CB	P42338	CHEMBL3145	Enzyme	0.125687252905	229 / 0
Serine/threonine-protein kinase Aurora-A	AURKA	O14965	CHEMBL4722	Kinase	0.125687252905	224 / 0
Peptide N-myristoyltransferase 1	NMT1	P30419	CHEMBL2593	Enzyme	0.125687252905	20 / 0
Tyrosine-protein kinase receptor UFO	AXL	P30530	CHEMBL4895	Kinase	0.125687252905	45 / 0
Tyrosine-protein kinase receptor TYRO3	TYRO3	Q06418	CHEMBL5314	Kinase	0.125687252905	60 / 0
Proto-oncogene tyrosine-protein kinase MER	MERTK	Q12866	CHEMBL5331	Kinase	0.125687252905	63 / 0
Tyrosine-protein kinase JAK3	JAK3	P52333	CHEMBL2148	Kinase	0.125687252905	229 / 0
p53-binding protein Mdm-2	MDM2	Q00987	CHEMBL5023	Other nuclear protein	0.125687252905	363 / 0
Adenosine deaminase	ADA	P00813	CHEMBL1910	Hydrolase	0.125687252905	28 / 0
Sorbitol dehydrogenase	SORD	Q00796	CHEMBL2275	Enzyme	0.125687252905	58 / 0
Estradiol 17-beta-dehydrogenase 2	HSD17B2	P37059	CHEMBL2789	Enzyme	0.125687252905	41 / 2
Anandamide amidohydrolase	FAAH	O00519	CHEMBL2243	Enzyme	0.125687252905	42 / 11
Platelet-derived growth factor receptor	PDGFRA PDGFRB	P16234 P09619	CHEMBL2095189	Kinase	0.125687252905	9 / 0
Renin	REN	P00797	CHEMBL286	Protease	0.125687252905	849 / 0
Heat shock protein HSP 90-beta	HSP90AB1	P08238	CHEMBL4303	Other cytosolic protein	0.125687252905	65 / 0
Serine/threonine-protein kinase PAK 1	PAK1	Q13153	CHEMBL4600	Kinase	0.125687252905	12 / 0
Macrophage colony stimulating factor receptor	CSF1R	P07333	CHEMBL1844	Kinase	0.125687252905	135 / 0
Dopamine D3 receptor	DRD3	P35462	CHEMBL234	Family A G protein-coupled receptor	0.125687252905	357 / 0
Tyrosine-protein kinase FYN	FYN	P06241	CHEMBL1841	Kinase	0.125687252905	19 / 0
Adenosine A2b receptor	ADORA2B	P29275	CHEMBL255	Family A G protein-coupled receptor	0.125687252905	23 / 0
Ephrin type-B receptor 3	EPHB3	P54753	CHEMBL4901	Kinase	0.125687252905	3 / 0
Phosphodiesterase 3	PDE3A	Q14432	CHEMBL241	Phosphodiesterase	0.125687252905	15 / 0
c-Jun N-terminal kinase 3	MAPK10	P53779	CHEMBL2637	Kinase	0.125687252905	97 / 0
Phosphodiesterase 3B	PDE3B	Q13370	CHEMBL290	Phosphodiesterase	0.125687252905	7 / 0
PI3-kinase p110-delta subunit	PIK3CD	O00329	CHEMBL3130	Enzyme	0.125687252905	192 / 0
Histone deacetylase 8	HDAC8	Q9BY41	CHEMBL3192	Eraser	0.125687252905	109 / 0
PI3-kinase p110-gamma subunit	PIK3CG	P48736	CHEMBL3267	Enzyme	0.125687252905	169 / 0
Phosphodiesterase 10A	PDE10A	Q9Y233	CHEMBL4409	Phosphodiesterase	0.125687252905	488 / 0
Cannabinoid receptor 1	CNR1	P21554	CHEMBL218	Family A G protein-coupled receptor	0.125687252905	370 / 20
Thrombin and coagulation factor X	F10	P00742	CHEMBL244	Protease	0.125687252905	298 / 0
Rho-associated protein kinase 2	ROCK2	O75116	CHEMBL2973	Kinase	0.125687252905	147 / 0
Rho-associated protein kinase 1	ROCK1	Q13464	CHEMBL3231	Kinase	0.125687252905	73 / 0
Melanin-concentrating hormone receptor 1	MCHR1	Q99705	CHEMBL344	Family A G protein-coupled receptor	0.125687252905	213 / 0
Arachidonate 5-lipoxygenase	ALOX5	P09917	CHEMBL215	Oxidoreductase	0.125687252905	102 / 36
GABA-A receptor; alpha-3/beta-3/gamma-2	GABRB3 GABRA3 GABRG2	P28472 P34903 P18507	CHEMBL2094120	Ligand-gated ion channel	0.125687252905	15 / 0
GABA-A receptor; alpha-1/beta-3/gamma-2	GABRB3 GABRG2 GABRA1	P28472 P18507 P14867	CHEMBL2094121	Ligand-gated ion channel	0.125687252905	16 / 0
GABA-A receptor; alpha-5/beta-3/gamma-2	GABRB3 GABRG2 GABRA5	P28472 P18507 P31644	CHEMBL2094122	Ligand-gated ion channel	0.125687252905	13 / 0
GABA-A receptor; alpha-2/beta-3/gamma-2	GABRA2 GABRB3 GABRG2	P47869 P28472 P18507	CHEMBL2094130	Ligand-gated ion channel	0.125687252905	13 / 0
Voltage-gated potassium channel subunit Kv1.5	KCNA5	P22460	CHEMBL4306	Voltage-gated ion channel	0.125687252905	80 / 0
Phosphodiesterase 2A	PDE2A	O00408	CHEMBL2652	Phosphodiesterase	0.125687252905	106 / 0
Nerve growth factor receptor Trk-A	NTRK1	P04629	CHEMBL2815	Kinase	0.125687252905	207 / 0
Phosphodiesterase 4B	PDE4B	Q07343	CHEMBL275	Phosphodiesterase	0.125687252905	82 / 0
Serotonin 6 (5-HT6) receptor	HTR6	P50406	CHEMBL3371	Family A G protein-coupled receptor	0.125687252905	188 / 0
Dopamine D1 receptor	DRD1	P21728	CHEMBL2056	Family A G protein-coupled receptor	0.125687252905	47 / 0
Cyclin-dependent kinase 2/cyclin A	CDK2 CCNA1 CCNA2	P24941 P78396 P20248	CHEMBL2094128	Other cytosolic protein	0.125687252905	78 / 0
Dopamine D4 receptor	DRD4	P21917	CHEMBL219	Family A G protein-coupled receptor	0.125687252905	147 / 0
Serotonin 2a (5-HT2a) receptor	HTR2A	P28223	CHEMBL224	Family A G protein-coupled receptor	0.125687252905	404 / 0
Serotonin 2c (5-HT2c) receptor	HTR2C	P28335	CHEMBL225	Family A G protein-coupled receptor	0.125687252905	139 / 0
c-Jun N-terminal kinase 1	MAPK8	P45983	CHEMBL2276	Kinase	0.125687252905	147 / 0
Cholecystokinin B receptor (by homology)	CCKBR	P32239	CHEMBL298	Family A G protein-coupled receptor	0.125687252905	84 / 0
c-Jun N-terminal kinase 2	MAPK9	P45984	CHEMBL4179	Kinase	0.125687252905	67 / 0
Complement factor D	CFD	P00746	CHEMBL2176771	Protease	0.125687252905	95 / 0
Phospholipase C-gamma-1	PLCG1	P19174	CHEMBL3964	Enzyme	0.125687252905	3 / 0
Muscle glycogen synthase	GYS1	P13807	CHEMBL4000	Enzyme	0.125687252905	5 / 0
ADAMTS5	ADAMTS5	Q9UNA0	CHEMBL2285	Protease	0.125687252905	29 / 0
ADAMTS4	ADAMTS4	O75173	CHEMBL2318	Protease	0.125687252905	32 / 0
Protein kinase C (PKC)	PRKCZ	Q05513	CHEMBL3438	Kinase	0.125687252905	4 / 0
Heat shock protein 75 kDa, mitochondrial	TRAP1	Q12931	CHEMBL1075132	Other cytosolic protein	0.125687252905	8 / 0
Receptor protein-tyrosine kinase erbB-2	ERBB2	P04626	CHEMBL1824	Kinase	0.125687252905	110 / 0
Leucine-rich repeat serine/threonine-protein kinase 2	LRRK2	Q5S007	CHEMBL1075104	Kinase	0.125687252905	148 / 0
Tyrosine-protein kinase ABL	ABL1	P00519	CHEMBL1862	Kinase	0.125687252905	121 / 0
Cyclin-dependent kinase 4/cyclin D1	CCND1 CDK4	P24385 P11802	CHEMBL1907601	Kinase	0.125687252905	68 / 0
Cyclin-dependent kinase 2/cyclin E	CCNE2 CDK2 CCNE1	O96020 P24941 P24864	CHEMBL2094126	Other cytosolic protein	0.125687252905	86 / 0
Adenosine A2a receptor	ADORA2A	P29274	CHEMBL251	Family A G protein-coupled receptor	0.125687252905	359 / 0
Cyclin-dependent kinase 2	CDK2	P24941	CHEMBL301	Kinase	0.125687252905	211 / 0
Hepatocyte growth factor receptor	MET	P08581	CHEMBL3717	Kinase	0.125687252905	199 / 0
dUTP pyrophosphatase	DUT	P33316	CHEMBL5203	Enzyme	0.125687252905	130 / 0
Cyclin-dependent kinase 1/cyclin B	CCNB3 CDK1 CCNB1 CCNB2	Q8WWL7 P06493 P14635 O95067	CHEMBL2094127	Other cytosolic protein	0.125687252905	35 / 0
LIM domain kinase 1	LIMK1	P53667	CHEMBL3836	Kinase	0.125687252905	18 / 0
