# Supplementary material for: Exploring the mechanism of Alisma orientale for the treatment of pregnancy induced hypertension and potential hepato-nephrotoxicity by using network pharmacology, network toxicology, molecular docking and molecular dynamics simulation
Source: Front Pharmacol. 2022 Nov 15;13:1027112. doi: 10.3389/fphar.2022.1027112 (PMC9705790; doi:10.3389/fphar.2022.1027112)
Supplement: Supplementary file 4 [file DataSheet8.ZIP › Supplement Materials/Compounds and Targets/Treat compound details/SwissTCMC1694.csv]

Target	Common name	Uniprot ID	ChEMBL ID	Target Class	Probability*	Known actives (3D/2D)
Carboxylesterase 2	CES2	O00748	CHEMBL3180	Enzyme	0.853404517	5 / 14
Testis-specific androgen-binding protein	SHBG	P04278	CHEMBL3305	Secreted protein	0.161765715	12 / 45
Glucocorticoid receptor	NR3C1	P04150	CHEMBL2034	Nuclear receptor	0.153474864	127 / 40
11-beta-hydroxysteroid dehydrogenase 1	HSD11B1	P28845	CHEMBL4235	Enzyme	0.145150143	400 / 35
Mineralocorticoid receptor	NR3C2	P08235	CHEMBL1994	Nuclear receptor	0.145150143	17 / 26
Cytochrome P450 19A1	CYP19A1	P11511	CHEMBL1978	Cytochrome P450	0.145150143	35 / 267
Corticosteroid binding globulin	SERPINA6	P08185	CHEMBL2421	Secreted protein	0.136844681	11 / 20
Nuclear receptor ROR-alpha	RORA	P35398	CHEMBL5868	Nuclear receptor	0.128531578	0 / 3
Cytochrome P450 17A1	CYP17A1	P05093	CHEMBL3522	Cytochrome P450	0.128531578	19 / 51
Protein kinase C eta	PRKCH	P24723	CHEMBL3616	Kinase	0.128531578	21 / 3
11-beta-hydroxysteroid dehydrogenase 2	HSD11B2	P80365	CHEMBL3746	Enzyme	0.128531578	12 / 20
Beta-secretase 1	BACE1	P56817	CHEMBL4822	Protease	0.128531578	661 / 1
Prostaglandin E synthase	PTGES	O14684	CHEMBL5658	Enzyme	0.128531578	26 / 13
Protein-tyrosine phosphatase 1B	PTPN1	P18031	CHEMBL335	Phosphatase	0.128531578	118 / 63
Androgen Receptor	AR	P10275	CHEMBL1871	Nuclear receptor	0.120225751	148 / 125
Arachidonate 5-lipoxygenase	ALOX5	P09917	CHEMBL215	Oxidoreductase	0.120225751	82 / 41
Progesterone receptor	PGR	P06401	CHEMBL208	Nuclear receptor	0.120225751	37 / 50
Niemann-Pick C1-like protein 1	NPC1L1	Q9UHC9	CHEMBL2027	Other membrane protein	0.120225751	2 / 11
MAP kinase ERK1	MAPK3	P27361	CHEMBL3385	Kinase	0.120225751	23 / 1
Sigma opioid receptor	SIGMAR1	Q99720	CHEMBL287	Membrane receptor	0.120225751	246 / 5
Adenosine A3 receptor	ADORA3	P0DMS8	CHEMBL256	Family A G protein-coupled receptor	0.120225751	372 / 1
Dual specificity phosphatase Cdc25A	CDC25A	P30304	CHEMBL3775	Phosphatase	0.120225751	10 / 13
Butyrylcholinesterase	BCHE	P06276	CHEMBL1914	Hydrolase	0.120225751	24 / 2
Aldo-keto reductase family 1 member B10	AKR1B10	O60218	CHEMBL5983	Enzyme	0.120225751	3 / 6
Protein-tyrosine phosphatase 2C	PTPN11	Q06124	CHEMBL3864	Phosphatase	0.120225751	8 / 2
Protein farnesyltransferase	FNTA FNTB	P49354 P49356	CHEMBL2094108	Enzyme	0.120225751	35 / 9
Dopamine transporter	SLC6A3	Q01959	CHEMBL238	Electrochemical transporter	0.120225751	406 / 2
Nitric oxide synthase, inducible	NOS2	P35228	CHEMBL4481	Enzyme	0.120225751	16 / 21
T-cell protein-tyrosine phosphatase	PTPN2	P17706	CHEMBL3807	Phosphatase	0.120225751	10 / 19
Indoleamine 2,3-dioxygenase	IDO1	P14902	CHEMBL4685	Enzyme	0.120225751	9 / 1
Glucose-6-phosphate 1-dehydrogenase	G6PD	P11413	CHEMBL5347	Enzyme	0.120225751	6 / 2
Squalene synthetase	FDFT1	P37268	CHEMBL3338	Enzyme	0.120225751	46 / 1
LXR-alpha	NR1H3	Q13133	CHEMBL2808	Nuclear receptor	0.120225751	8 / 19
Serotonin transporter (by homology)	SLC6A4	P31645	CHEMBL228	Electrochemical transporter	0.120225751	575 / 5
Liver glycogen phosphorylase	PYGL	P06737	CHEMBL2568	Enzyme	0.120225751	106 / 0
Estrogen receptor beta	ESR2	Q92731	CHEMBL242	Nuclear receptor	0.120225751	43 / 43
Tyrosine-protein kinase JAK1	JAK1	P23458	CHEMBL2835	Kinase	0.120225751	226 / 0
Tyrosine-protein kinase JAK2	JAK2	O60674	CHEMBL2971	Kinase	0.120225751	340 / 0
C-C chemokine receptor type 1	CCR1	P32246	CHEMBL2413	Family A G protein-coupled receptor	0.120225751	205 / 0
TNF-alpha	TNF	P01375	CHEMBL1825	Secreted protein	0.120225751	18 / 8
ADAM17	ADAM17	P78536	CHEMBL3706	Protease	0.120225751	116 / 1
Inosine-5'-monophosphate dehydrogenase 1	IMPDH1	P20839	CHEMBL1822	Oxidoreductase	0.120225751	14 / 0
Inosine-5'-monophosphate dehydrogenase 2	IMPDH2	P12268	CHEMBL2002	Oxidoreductase	0.120225751	55 / 0
GABA receptor alpha-5 subunit	GABRA5	P31644	CHEMBL5112	Ligand-gated ion channel	0.120225751	112 / 0
PI3-kinase p110-delta subunit	PIK3CD	O00329	CHEMBL3130	Enzyme	0.120225751	200 / 0
PI3-kinase p110-beta subunit	PIK3CB	P42338	CHEMBL3145	Enzyme	0.120225751	246 / 0
Nuclear receptor ROR-gamma	RORC	P51449	CHEMBL1741186	Nuclear receptor	0.120225751	19 / 9
Vascular endothelial growth factor receptor 2	KDR	P35968	CHEMBL279	Kinase	0.120225751	406 / 0
G-protein coupled bile acid receptor 1	GPBAR1	Q8TDU6	CHEMBL5409	Family A G protein-coupled receptor	0.120225751	6 / 1
Phosphodiesterase 10A	PDE10A	Q9Y233	CHEMBL4409	Phosphodiesterase	0.120225751	471 / 0
Gamma-secretase	PSEN2 PSENEN NCSTN APH1A PSEN1 APH1B	P49810 Q9NZ42 Q92542 Q96BI3 P49768 Q8WW43	CHEMBL2094135	Protease	0.120225751	106 / 0
MAP kinase p38 alpha	MAPK14	Q16539	CHEMBL260	Kinase	0.120225751	347 / 0
Smoothened homolog	SMO	Q99835	CHEMBL5971	Frizzled family G protein-coupled receptor	0.120225751	50 / 0
c-Jun N-terminal kinase 1	MAPK8	P45983	CHEMBL2276	Kinase	0.120225751	124 / 0
c-Jun N-terminal kinase 3	MAPK10	P53779	CHEMBL2637	Kinase	0.120225751	85 / 0
c-Jun N-terminal kinase 2	MAPK9	P45984	CHEMBL4179	Kinase	0.120225751	69 / 0
Peroxisome proliferator-activated receptor alpha	PPARA	Q07869	CHEMBL239	Nuclear receptor	0.120225751	75 / 11
Serotonin 1a (5-HT1a) receptor	HTR1A	P08908	CHEMBL214	Family A G protein-coupled receptor	0.120225751	238 / 0
Vasopressin V1a receptor	AVPR1A	P37288	CHEMBL1889	Family A G protein-coupled receptor	0.120225751	27 / 0
Period circadian protein homolog 2	PER2	O15055	CHEMBL3751648	Unclassified protein	0.120225751	14 / 0
MAP kinase ERK2	MAPK1	P28482	CHEMBL4040	Kinase	0.120225751	296 / 0
Cyclin-dependent kinase 1	CDK1	P06493	CHEMBL308	Kinase	0.120225751	189 / 0
Bromodomain-containing protein 4	BRD4	O60885	CHEMBL1163125	Reader	0.120225751	59 / 0
Bromodomain-containing protein 9	BRD9	Q9H8M2	CHEMBL3108640	Reader	0.120225751	1 / 0
Phosphodiesterase 5A	PDE5A	O76074	CHEMBL1827	Phosphodiesterase	0.120225751	106 / 0
Serine/threonine-protein kinase PIM1	PIM1	P11309	CHEMBL2147	Kinase	0.120225751	141 / 0
MAP kinase p38 beta	MAPK11	Q15759	CHEMBL3961	Kinase	0.120225751	24 / 0
PI3-kinase p110-alpha subunit	PIK3CA	P42336	CHEMBL4005	Enzyme	0.120225751	856 / 0
Serine/threonine-protein kinase PIM2	PIM2	Q9P1W9	CHEMBL4523	Kinase	0.120225751	111 / 0
CD81 antigen	CD81	P60033	CHEMBL1075180	Surface antigen	0.120225751	0 / 1
Glycogen synthase kinase-3 alpha	GSK3A	P49840	CHEMBL2850	Kinase	0.120225751	23 / 0
CDK8/Cyclin C	CCNC CDK8	P24863 P49336	CHEMBL3038474	Kinase	0.120225751	17 / 0
Serine/threonine-protein kinase Chk1	CHEK1	O14757	CHEMBL4630	Kinase	0.120225751	157 / 0
Cell division protein kinase 8	CDK8	P49336	CHEMBL5719	Kinase	0.120225751	24 / 0
Acyl coenzyme A:cholesterol acyltransferase	CES1	P23141	CHEMBL2265	Enzyme	0.120225751	0 / 2
Cyclin-dependent kinase 4/cyclin D1	CCND1 CDK4	P24385 P11802	CHEMBL1907601	Kinase	0.120225751	55 / 0
Cyclin-dependent kinase 2/cyclin E	CCNE2 CDK2 CCNE1	O96020 P24941 P24864	CHEMBL2094126	Other cytosolic protein	0.120225751	79 / 0
Cyclin-dependent kinase 2	CDK2	P24941	CHEMBL301	Kinase	0.120225751	178 / 0
Complement factor D	CFD	P00746	CHEMBL2176771	Protease	0.120225751	101 / 0
Glutamate NMDA receptor; GRIN1/GRIN2A	GRIN2A GRIN1	Q12879 Q05586	CHEMBL1907604	Ligand-gated ion channel	0.120225751	9 / 0
Intercellular adhesion molecule (ICAM-1), Integrin alpha-L/beta-2	ITGAL ICAM1 ITGB2	P20701 P05362 P05107	CHEMBL2096661	Membrane receptor	0.120225751	16 / 0
Methionine aminopeptidase 1	METAP1	P53582	CHEMBL2474	Protease	0.120225751	5 / 0
Poly [ADP-ribose] polymerase-1	PARP1	P09874	CHEMBL3105	Enzyme	0.120225751	102 / 0
Serotonin 6 (5-HT6) receptor	HTR6	P50406	CHEMBL3371	Family A G protein-coupled receptor	0.120225751	219 / 0
Peroxisome proliferator-activated receptor delta	PPARD	Q03181	CHEMBL3979	Nuclear receptor	0.120225751	39 / 9
Caspase-3	CASP3	P42574	CHEMBL2334	Protease	0.120225751	90 / 0
Caspase-7	CASP7	P55210	CHEMBL3468	Protease	0.120225751	58 / 0
Heat shock protein HSP 90-alpha	HSP90AA1	P07900	CHEMBL3880	Other cytosolic protein	0.120225751	72 / 0
Transketolase	TKT	P29401	CHEMBL4983	Enzyme	0.120225751	27 / 0
Glycogen synthase kinase-3 beta	GSK3B	P49841	CHEMBL262	Kinase	0.120225751	133 / 1
Interleukin-6	IL6	P05231	CHEMBL1795129	Secreted protein	0.120225751	1 / 1
Glutamine synthetase	GLUL	P15104	CHEMBL4612	Ligase	0.120225751	1 / 1
Fatty acid-binding protein, liver (by homology)	FABP1	P07148	CHEMBL5421	Fatty acid binding protein family	0.120225751	1 / 3
Dual-specificity tyrosine-phosphorylation regulated kinase 1A	DYRK1A	Q13627	CHEMBL2292	Kinase	0.120225751	46 / 0
DNA-dependent protein kinase	PRKDC	P78527	CHEMBL3142	Kinase	0.120225751	130 / 0
Dual specificity protein kinase CLK4	CLK4	Q9HAZ1	CHEMBL4203	Kinase	0.120225751	13 / 0
Dual specificty protein kinase CLK1	CLK1	P49759	CHEMBL4224	Kinase	0.120225751	20 / 0
Dual specificity protein kinase CLK2	CLK2	P49760	CHEMBL4225	Kinase	0.120225751	13 / 0
P2X purinoceptor 7	P2RX7	Q99572	CHEMBL4805	Ligand-gated ion channel	0.120225751	40 / 0
p53-binding protein Mdm-2	MDM2	Q00987	CHEMBL5023	Other nuclear protein	0.120225751	293 / 0
