# Supplementary material for: Exploring the mechanism of Alisma orientale for the treatment of pregnancy induced hypertension and potential hepato-nephrotoxicity by using network pharmacology, network toxicology, molecular docking and molecular dynamics simulation
Source: Front Pharmacol. 2022 Nov 15;13:1027112. doi: 10.3389/fphar.2022.1027112 (PMC9705790; doi:10.3389/fphar.2022.1027112)
Supplement: Supplementary file 4 [file DataSheet8.ZIP › Supplement Materials/Compounds and Targets/Treat compound details/SwissTCMC1695.csv]

Target	Common name	Uniprot ID	ChEMBL ID	Target Class	Probability*	Known actives (3D/2D)
Carboxylesterase 2	CES2	O00748	CHEMBL3180	Enzyme	0.564671517121	7 / 15
Glucocorticoid receptor	NR3C1	P04150	CHEMBL2034	Nuclear receptor	0.224094238116	158 / 44
Androgen Receptor	AR	P10275	CHEMBL1871	Nuclear receptor	0.18047047992	219 / 101
Cytochrome P450 19A1	CYP19A1	P11511	CHEMBL1978	Cytochrome P450	0.136812534998	53 / 237
Mineralocorticoid receptor	NR3C2	P08235	CHEMBL1994	Nuclear receptor	0.110612204199	24 / 25
Progesterone receptor	PGR	P06401	CHEMBL208	Nuclear receptor	0.110612204199	51 / 49
Testis-specific androgen-binding protein	SHBG	P04278	CHEMBL3305	Secreted protein	0.110612204199	16 / 38
Protein kinase C alpha	PRKCA	P17252	CHEMBL299	Kinase	0.110612204199	113 / 7
11-beta-hydroxysteroid dehydrogenase 1	HSD11B1	P28845	CHEMBL4235	Enzyme	0.110612204199	354 / 26
Nitric oxide synthase, inducible	NOS2	P35228	CHEMBL4481	Enzyme	0.110612204199	20 / 20
Protein-tyrosine phosphatase 1B	PTPN1	P18031	CHEMBL335	Phosphatase	0.110612204199	123 / 56
11-beta-hydroxysteroid dehydrogenase 2	HSD11B2	P80365	CHEMBL3746	Enzyme	0.110612204199	13 / 18
Tyrosine-protein kinase JAK3	JAK3	P52333	CHEMBL2148	Kinase	0.110612204199	178 / 0
Phosphodiesterase 10A	PDE10A	Q9Y233	CHEMBL4409	Phosphodiesterase	0.110612204199	396 / 0
RAS guanyl releasing protein 3	RASGRP3	Q8IV61	CHEMBL3638	Other cytosolic protein	0.110612204199	9 / 2
C-C chemokine receptor type 1	CCR1	P32246	CHEMBL2413	Family A G protein-coupled receptor	0.110612204199	234 / 0
Serine/threonine-protein kinase mTOR	MTOR	P42345	CHEMBL2842	Kinase	0.110612204199	373 / 0
PI3-kinase p110-alpha subunit	PIK3CA	P42336	CHEMBL4005	Enzyme	0.110612204199	537 / 0
Corticosteroid binding globulin	SERPINA6	P08185	CHEMBL2421	Secreted protein	0.110612204199	12 / 20
CDK8/Cyclin C	CCNC CDK8	P24863 P49336	CHEMBL3038474	Kinase	0.110612204199	9 / 0
Cell division protein kinase 8	CDK8	P49336	CHEMBL5719	Kinase	0.110612204199	19 / 0
Gamma-secretase	PSEN2 PSENEN NCSTN APH1A PSEN1 APH1B	P49810 Q9NZ42 Q92542 Q96BI3 P49768 Q8WW43	CHEMBL2094135	Protease	0.110612204199	133 / 0
P2X purinoceptor 7	P2RX7	Q99572	CHEMBL4805	Ligand-gated ion channel	0.110612204199	33 / 0
Arachidonate 5-lipoxygenase	ALOX5	P09917	CHEMBL215	Oxidoreductase	0.110612204199	51 / 22
Cyclin-dependent kinase 1/cyclin B	CCNB3 CDK1 CCNB1 CCNB2	Q8WWL7 P06493 P14635 O95067	CHEMBL2094127	Other cytosolic protein	0.110612204199	33 / 0
Adenosine A2a receptor	ADORA2A	P29274	CHEMBL251	Family A G protein-coupled receptor	0.110612204199	256 / 0
p53-binding protein Mdm-2	MDM2	Q00987	CHEMBL5023	Other nuclear protein	0.110612204199	326 / 0
Renin	REN	P00797	CHEMBL286	Protease	0.110612204199	429 / 0
Beta-secretase 1	BACE1	P56817	CHEMBL4822	Protease	0.110612204199	625 / 2
Protein kinase C eta	PRKCH	P24723	CHEMBL3616	Kinase	0.110612204199	21 / 3
Tyrosine-protein kinase SYK	SYK	P43405	CHEMBL2599	Kinase	0.110612204199	238 / 0
Geranylgeranyl transferase type I	PGGT1B FNTA	P53609 P49354	CHEMBL2095164	Enzyme	0.110612204199	12 / 0
Prostaglandin E synthase	PTGES	O14684	CHEMBL5658	Enzyme	0.110612204199	18 / 11
Matrix metalloproteinase 1	MMP1	P03956	CHEMBL332	Protease	0.110612204199	180 / 0
Hepatocyte growth factor receptor	MET	P08581	CHEMBL3717	Kinase	0.110612204199	152 / 0
Cyclin-dependent kinase 9	CDK9	P50750	CHEMBL3116	Kinase	0.110612204199	89 / 0
Glycogen synthase kinase-3 alpha	GSK3A	P49840	CHEMBL2850	Kinase	0.110612204199	24 / 0
Cyclin-dependent kinase 2	CDK2	P24941	CHEMBL301	Kinase	0.110612204199	175 / 0
Inhibitor of NF-kappa-B kinase (IKK)	CHUK	O15111	CHEMBL3476	Kinase	0.110612204199	15 / 0
LIM domain kinase 2	LIMK2	P53671	CHEMBL5932	Kinase	0.110612204199	12 / 0
Dual-specificity tyrosine-phosphorylation regulated kinase 1A	DYRK1A	Q13627	CHEMBL2292	Kinase	0.110612204199	42 / 0
Cyclin-dependent kinase 6	CDK6	Q00534	CHEMBL2508	Kinase	0.110612204199	11 / 0
Cyclin-dependent kinase 1	CDK1	P06493	CHEMBL308	Kinase	0.110612204199	176 / 0
Cyclin-dependent kinase 4	CDK4	P11802	CHEMBL331	Kinase	0.110612204199	40 / 0
Cyclin-dependent kinase 5/CDK5 activator 1	CDK5	Q00535	CHEMBL4036	Kinase	0.110612204199	29 / 0
Dual specificity protein kinase CLK4	CLK4	Q9HAZ1	CHEMBL4203	Kinase	0.110612204199	12 / 0
Dual specificty protein kinase CLK1	CLK1	P49759	CHEMBL4224	Kinase	0.110612204199	16 / 0
Dual specificity protein kinase CLK2	CLK2	P49760	CHEMBL4225	Kinase	0.110612204199	9 / 0
Cyclin-dependent kinase 3	CDK3	Q00526	CHEMBL4442	Kinase	0.110612204199	4 / 0
Dual specificity tyrosine-phosphorylation-regulated kinase 1B	DYRK1B	Q9Y463	CHEMBL5543	Kinase	0.110612204199	10 / 0
Vasopressin V1a receptor	AVPR1A	P37288	CHEMBL1889	Family A G protein-coupled receptor	0.110612204199	29 / 0
Interleukin-1 receptor-associated kinase 4	IRAK4	Q9NWZ3	CHEMBL3778	Kinase	0.110612204199	60 / 0
Cyclin T1	CCNT1	O60563	CHEMBL2108	Other cytosolic protein	0.110612204199	45 / 0
Complement factor D	CFD	P00746	CHEMBL2176771	Protease	0.110612204199	76 / 0
Tyrosine-protein kinase ABL	ABL1	P00519	CHEMBL1862	Kinase	0.110612204199	102 / 0
Vascular endothelial growth factor receptor 2	KDR	P35968	CHEMBL279	Kinase	0.110612204199	404 / 0
Cyclin-dependent kinase 4/cyclin D1	CCND1 CDK4	P24385 P11802	CHEMBL1907601	Kinase	0.110612204199	55 / 0
Cyclin-dependent kinase 2/cyclin A	CDK2 CCNA1 CCNA2	P24941 P78396 P20248	CHEMBL2094128	Other cytosolic protein	0.110612204199	56 / 0
Fatty acid synthase	FASN	P49327	CHEMBL4158	Transferase	0.110612204199	85 / 0
Inosine-5'-monophosphate dehydrogenase 1	IMPDH1	P20839	CHEMBL1822	Oxidoreductase	0.110612204199	14 / 0
Inosine-5'-monophosphate dehydrogenase 2	IMPDH2	P12268	CHEMBL2002	Oxidoreductase	0.110612204199	56 / 0
Liver glycogen phosphorylase	PYGL	P06737	CHEMBL2568	Enzyme	0.110612204199	95 / 0
P2X purinoceptor 3	P2RX3	P56373	CHEMBL2998	Ligand-gated ion channel	0.110612204199	333 / 0
Mammalian target of Rapamycin (mTORC1)	FKBP1A MTOR	P62942 P42345	CHEMBL2221341	Kinase	0.110612204199	17 / 0
Fibroblast growth factor receptor 1	FGFR1	P11362	CHEMBL3650	Kinase	0.110612204199	58 / 0
Serine/threonine-protein kinase Aurora-A	AURKA	O14965	CHEMBL4722	Kinase	0.110612204199	155 / 0
Alkaline phosphatase, tissue-nonspecific isozyme	ALPL	P05186	CHEMBL5979	Enzyme	0.110612204199	16 / 0
Dual specificity mitogen-activated protein kinase kinase 1	MAP2K1	Q02750	CHEMBL3587	Kinase	0.110612204199	193 / 0
Adenosine A3 receptor	ADORA3	P0DMS8	CHEMBL256	Family A G protein-coupled receptor	0.110612204199	270 / 3
Cyclin-dependent kinase 2/cyclin E	CCNE2 CDK2 CCNE1	O96020 P24941 P24864	CHEMBL2094126	Other cytosolic protein	0.110612204199	73 / 0
Smoothened homolog	SMO	Q99835	CHEMBL5971	Frizzled family G protein-coupled receptor	0.110612204199	44 / 0
Rho-associated protein kinase 2	ROCK2	O75116	CHEMBL2973	Kinase	0.110612204199	110 / 0
Poly [ADP-ribose] polymerase-1	PARP1	P09874	CHEMBL3105	Enzyme	0.110612204199	105 / 0
Centromere-associated protein E	CENPE	Q02224	CHEMBL5870	Unclassified protein	0.110612204199	1 / 0
Nicotinamide phosphoribosyltransferase	NAMPT	P43490	CHEMBL1744525	Enzyme	0.110612204199	41 / 0
Hexokinase type IV	GCK	P35557	CHEMBL3820	Enzyme	0.110612204199	63 / 0
Serine/threonine-protein kinase Chk1	CHEK1	O14757	CHEMBL4630	Kinase	0.110612204199	129 / 0
Macrophage colony stimulating factor receptor	CSF1R	P07333	CHEMBL1844	Kinase	0.110612204199	115 / 0
Cyclin-dependent kinase 2/cyclin E1	CCNE1 CDK2	P24864 P24941	CHEMBL1907605	Kinase	0.110612204199	46 / 0
Melatonin receptor 1A	MTNR1A	P48039	CHEMBL1945	Family A G protein-coupled receptor	0.110612204199	13 / 0
Melatonin receptor 1B	MTNR1B	P49286	CHEMBL1946	Family A G protein-coupled receptor	0.110612204199	14 / 0
Dopamine D3 receptor	DRD3	P35462	CHEMBL234	Family A G protein-coupled receptor	0.110612204199	297 / 0
Nerve growth factor receptor Trk-A	NTRK1	P04629	CHEMBL2815	Kinase	0.110612204199	171 / 0
Cathepsin K	CTSK	P43235	CHEMBL268	Protease	0.110612204199	79 / 0
Cathepsin S	CTSS	P25774	CHEMBL2954	Protease	0.110612204199	117 / 0
Tyrosine-protein kinase receptor UFO	AXL	P30530	CHEMBL4895	Kinase	0.110612204199	34 / 0
Tyrosine-protein kinase receptor TYRO3	TYRO3	Q06418	CHEMBL5314	Kinase	0.110612204199	45 / 0
Proto-oncogene tyrosine-protein kinase MER	MERTK	Q12866	CHEMBL5331	Kinase	0.110612204199	48 / 0
Mitogen-activated protein kinase kinase kinase 14	MAP3K14	Q99558	CHEMBL5888	Kinase	0.110612204199	188 / 0
GABA-A receptor; alpha-3/beta-3/gamma-2	GABRB3 GABRA3 GABRG2	P28472 P34903 P18507	CHEMBL2094120	Ligand-gated ion channel	0.110612204199	13 / 0
GABA-A receptor; alpha-1/beta-3/gamma-2	GABRB3 GABRG2 GABRA1	P28472 P18507 P14867	CHEMBL2094121	Ligand-gated ion channel	0.110612204199	13 / 0
GABA-A receptor; alpha-5/beta-3/gamma-2	GABRB3 GABRG2 GABRA5	P28472 P18507 P31644	CHEMBL2094122	Ligand-gated ion channel	0.110612204199	13 / 0
GABA-A receptor; alpha-2/beta-3/gamma-2	GABRA2 GABRB3 GABRG2	P47869 P28472 P18507	CHEMBL2094130	Ligand-gated ion channel	0.110612204199	12 / 0
Thrombin and coagulation factor X	F10	P00742	CHEMBL244	Protease	0.110612204199	227 / 0
Adenosine A2b receptor	ADORA2B	P29275	CHEMBL255	Family A G protein-coupled receptor	0.110612204199	16 / 0
Tyrosine-protein kinase JAK2	JAK2	O60674	CHEMBL2971	Kinase	0.110612204199	268 / 0
Cathepsin L	CTSL	P07711	CHEMBL3837	Protease	0.110612204199	68 / 0
DNA topoisomerase II alpha	TOP2A	P11388	CHEMBL1806	Isomerase	0.110612204199	5 / 1
Protein farnesyltransferase	FNTA FNTB	P49354 P49356	CHEMBL2094108	Enzyme	0.110612204199	47 / 10
Corticotropin releasing factor receptor 1	CRHR1	P34998	CHEMBL1800	Family B G protein-coupled receptor	0.110612204199	71 / 0
