# Supplementary material for: Exploring the mechanism of Alisma orientale for the treatment of pregnancy induced hypertension and potential hepato-nephrotoxicity by using network pharmacology, network toxicology, molecular docking and molecular dynamics simulation
Source: Front Pharmacol. 2022 Nov 15;13:1027112. doi: 10.3389/fphar.2022.1027112 (PMC9705790; doi:10.3389/fphar.2022.1027112)
Supplement: Supplementary file 4 [file DataSheet8.ZIP › Supplement Materials/Compounds and Targets/Treat compound details/SwissTCMC1696.csv]

Target	Common name	Uniprot ID	ChEMBL ID	Target Class	Probability*	Known actives (3D/2D)
Protein kinase C alpha	PRKCA	P17252	CHEMBL299	Kinase	0.146652952665	114 / 274
Protein kinase C delta	PRKCD	Q05655	CHEMBL2996	Kinase	0.146652952665	95 / 68
Protein kinase C epsilon	PRKCE	Q02156	CHEMBL3582	Kinase	0.130154379143	23 / 35
Cyclooxygenase-2	PTGS2	P35354	CHEMBL230	Oxidoreductase	0.121906255063	63 / 14
Protein kinase C beta	PRKCB	P05771	CHEMBL3045	Kinase	0.121906255063	84 / 10
Voltage-gated potassium channel subunit Kv1.3	KCNA3	P22001	CHEMBL4633	Voltage-gated ion channel	0.121906255063	28 / 2
Phosphodiesterase 4D	PDE4D	Q08499	CHEMBL288	Phosphodiesterase	0.121906255063	23 / 11
Protein kinase C gamma	PRKCG	P05129	CHEMBL2938	Kinase	0.121906255063	33 / 8
Protein kinase C eta	PRKCH	P24723	CHEMBL3616	Kinase	0.121906255063	20 / 5
Protein kinase C theta	PRKCQ	Q04759	CHEMBL3920	Kinase	0.121906255063	60 / 8
Nitric oxide synthase, inducible (by homology)	NOS2	P35228	CHEMBL4481	Enzyme	0.121906255063	18 / 4
HMG-CoA reductase (by homology)	HMGCR	P04035	CHEMBL402	Oxidoreductase	0.121906255063	218 / 90
Protein farnesyltransferase	FNTA FNTB	P49354 P49356	CHEMBL2094108	Enzyme	0.121906255063	65 / 5
Geranylgeranyl transferase type I	PGGT1B FNTA	P53609 P49354	CHEMBL2095164	Enzyme	0.121906255063	12 / 1
Proto-oncogene c-JUN	JUN	P05412	CHEMBL4977	Transcription factor	0.121906255063	11 / 6
Interleukin-8 receptor A	CXCR1	P25024	CHEMBL4029	Family A G protein-coupled receptor	0.121906255063	72 / 2
Transient receptor potential cation channel subfamily V member 4	TRPV4	Q9HBA0	CHEMBL3119	Voltage-gated ion channel	0.121906255063	6 / 5
11-beta-hydroxysteroid dehydrogenase 1	HSD11B1	P28845	CHEMBL4235	Enzyme	0.121906255063	328 / 16
Proto-oncogene vav	VAV1	P15498	CHEMBL3259472	Unclassified protein	0.121906255063	1 / 1
C-C chemokine receptor type 1	CCR1	P32246	CHEMBL2413	Family A G protein-coupled receptor	0.121906255063	268 / 0
Pregnane X receptor	NR1I2	O75469	CHEMBL3401	Nuclear receptor	0.121906255063	6 / 0
Proteinase-activated receptor 2	F2RL1	P55085	CHEMBL5963	Family A G protein-coupled receptor	0.121906255063	0 / 1
Protein-tyrosine phosphatase 1B	PTPN1	P18031	CHEMBL335	Phosphatase	0.121906255063	111 / 54
Isoleucyl-tRNA synthetase	IARS	P41252	CHEMBL3235	Enzyme	0.121906255063	0 / 4
Carboxylesterase 2	CES2	O00748	CHEMBL3180	Enzyme	0.121906255063	6 / 11
3-phosphoinositide dependent protein kinase-1	PDPK1	O15530	CHEMBL2534	Kinase	0.121906255063	54 / 0
Potassium channel subfamily K member 3	KCNK3	O14649	CHEMBL2321613	Voltage-gated ion channel	0.121906255063	27 / 0
P2X purinoceptor 3	P2RX3	P56373	CHEMBL2998	Ligand-gated ion channel	0.121906255063	342 / 0
Matrix metalloproteinase 1	MMP1	P03956	CHEMBL332	Protease	0.121906255063	221 / 0
Peptide N-myristoyltransferase 1	NMT1	P30419	CHEMBL2593	Enzyme	0.121906255063	4 / 0
Proteasome Macropain subunit	PSMB2	P49721	CHEMBL3492	Protease	0.121906255063	3 / 0
26S proteosome	PSMB1	P20618	CHEMBL4208	Protease	0.121906255063	2 / 0
Proteasome Macropain subunit MB1	PSMB5	P28074	CHEMBL4662	Protease	0.121906255063	8 / 0
Serine/threonine-protein kinase Aurora-A	AURKA	O14965	CHEMBL4722	Kinase	0.121906255063	172 / 0
CDK8/Cyclin C	CCNC CDK8	P24863 P49336	CHEMBL3038474	Kinase	0.121906255063	10 / 0
Cell division protein kinase 8	CDK8	P49336	CHEMBL5719	Kinase	0.121906255063	19 / 0
Renin	REN	P00797	CHEMBL286	Protease	0.121906255063	707 / 0
Cystic fibrosis transmembrane conductance regulator	CFTR	P13569	CHEMBL4051	Other ion channel	0.121906255063	16 / 0
Voltage-gated potassium channel subunit Kv1.5	KCNA5	P22460	CHEMBL4306	Voltage-gated ion channel	0.121906255063	65 / 0
Period circadian protein homolog 2	PER2	O15055	CHEMBL3751648	Unclassified protein	0.121906255063	17 / 0
Insulin receptor	INSR	P06213	CHEMBL1981	Kinase	0.121906255063	47 / 0
Bile acid receptor FXR	NR1H4	Q96RI1	CHEMBL2047	Nuclear receptor	0.121906255063	18 / 0
Tyrosine-protein kinase ITK/TSK	ITK	Q08881	CHEMBL2959	Kinase	0.121906255063	81 / 0
p53-binding protein Mdm-2	MDM2	Q00987	CHEMBL5023	Other nuclear protein	0.121906255063	301 / 0
Telomerase reverse transcriptase	TERT	O14746	CHEMBL2916	Enzyme	0.121906255063	6 / 2
Sarcoplasmic/endoplasmic reticulum calcium ATPase 1	ATP2A1	O14983	CHEMBL3136	Hydrolase	0.121906255063	0 / 4
Oxytocin receptor	OXTR	P30559	CHEMBL2049	Family A G protein-coupled receptor	0.121906255063	40 / 0
MAP kinase ERK2	MAPK1	P28482	CHEMBL4040	Kinase	0.121906255063	310 / 0
P-glycoprotein 1	ABCB1	P08183	CHEMBL4302	Primary active transporter	0.121906255063	230 / 36
Serine/threonine-protein kinase Chk1	CHEK1	O14757	CHEMBL4630	Kinase	0.121906255063	106 / 0
Inhibitor of nuclear factor kappa B kinase beta subunit	IKBKB	O14920	CHEMBL1991	Kinase	0.121906255063	36 / 6
PI3-kinase p110-beta subunit	PIK3CB	P42338	CHEMBL3145	Enzyme	0.121906255063	193 / 0
Apoptosis regulator Bcl-X	BCL2L1	Q07817	CHEMBL4625	Other ion channel	0.121906255063	8 / 3
Tubulin--tyrosine ligase	TTL	Q8NG68	CHEMBL5549	Enzyme	0.121906255063	5 / 13
Phospholipase C-gamma-1	PLCG1	P19174	CHEMBL3964	Enzyme	0.121906255063	3 / 0
Proto-oncogene tyrosine-protein kinase ROS	ROS1	P08922	CHEMBL5568	Kinase	0.121906255063	22 / 0
HERG	KCNH2	Q12809	CHEMBL240	Voltage-gated ion channel	0.121906255063	368 / 0
Cyclin-dependent kinase 2	CDK2	P24941	CHEMBL301	Kinase	0.121906255063	184 / 0
Cyclin-dependent kinase 1	CDK1	P06493	CHEMBL308	Kinase	0.121906255063	184 / 0
Poly [ADP-ribose] polymerase-1	PARP1	P09874	CHEMBL3105	Enzyme	0.121906255063	96 / 0
Melanin-concentrating hormone receptor 1	MCHR1	Q99705	CHEMBL344	Family A G protein-coupled receptor	0.121906255063	158 / 0
Phosphodiesterase 10A	PDE10A	Q9Y233	CHEMBL4409	Phosphodiesterase	0.121906255063	460 / 0
Dopamine D1 receptor	DRD1	P21728	CHEMBL2056	Family A G protein-coupled receptor	0.121906255063	42 / 0
Dopamine D4 receptor	DRD4	P21917	CHEMBL219	Family A G protein-coupled receptor	0.121906255063	130 / 0
Serotonin 2a (5-HT2a) receptor	HTR2A	P28223	CHEMBL224	Family A G protein-coupled receptor	0.121906255063	260 / 0
Serotonin 2c (5-HT2c) receptor	HTR2C	P28335	CHEMBL225	Family A G protein-coupled receptor	0.121906255063	93 / 0
Dopamine D3 receptor	DRD3	P35462	CHEMBL234	Family A G protein-coupled receptor	0.121906255063	250 / 0
MAP kinase p38 alpha	MAPK14	Q16539	CHEMBL260	Kinase	0.121906255063	343 / 0
Phosphodiesterase 2A	PDE2A	O00408	CHEMBL2652	Phosphodiesterase	0.121906255063	97 / 0
Phosphodiesterase 4B	PDE4B	Q07343	CHEMBL275	Phosphodiesterase	0.121906255063	54 / 0
Cyclin-dependent kinase 1/cyclin B	CCNB3 CDK1 CCNB1 CCNB2	Q8WWL7 P06493 P14635 O95067	CHEMBL2094127	Other cytosolic protein	0.121906255063	35 / 0
Cyclin-dependent kinase 2/cyclin A	CDK2 CCNA1 CCNA2	P24941 P78396 P20248	CHEMBL2094128	Other cytosolic protein	0.121906255063	82 / 0
Ribosomal protein S6 kinase alpha 3	RPS6KA3	P51812	CHEMBL2345	Kinase	0.121906255063	12 / 0
Nerve growth factor receptor Trk-A	NTRK1	P04629	CHEMBL2815	Kinase	0.121906255063	173 / 0
PI3-kinase p110-delta subunit	PIK3CD	O00329	CHEMBL3130	Enzyme	0.121906255063	167 / 0
Mitogen-activated protein kinase kinase kinase 14	MAP3K14	Q99558	CHEMBL5888	Kinase	0.121906255063	177 / 0
Insulin-like growth factor I receptor	IGF1R	P08069	CHEMBL1957	Kinase	0.121906255063	159 / 0
Complement factor D	CFD	P00746	CHEMBL2176771	Protease	0.121906255063	72 / 0
Androgen Receptor	AR	P10275	CHEMBL1871	Nuclear receptor	0.121906255063	146 / 52
Heat shock protein 75 kDa, mitochondrial	TRAP1	Q12931	CHEMBL1075132	Other cytosolic protein	0.121906255063	7 / 0
Aurora kinase B/Inner centromere protein	INCENP AURKB	Q9NQS7 Q96GD4	CHEMBL3430907	Kinase	0.121906255063	8 / 0
Dual specificity protein kinase TTK	TTK	P33981	CHEMBL3983	Kinase	0.121906255063	30 / 0
Heat shock protein HSP 90-beta	HSP90AB1	P08238	CHEMBL4303	Other cytosolic protein	0.121906255063	62 / 0
Programmed cell death protein 4	PDCD4	Q53EL6	CHEMBL1781868	Unclassified protein	0.121906255063	0 / 8
Phosphodiesterase 3	PDE3A	Q14432	CHEMBL241	Phosphodiesterase	0.121906255063	12 / 0
Liver glycogen phosphorylase	PYGL	P06737	CHEMBL2568	Enzyme	0.121906255063	94 / 0
Phosphodiesterase 7A	PDE7A	Q13946	CHEMBL3012	Phosphodiesterase	0.121906255063	34 / 0
C-X-C chemokine receptor type 3	CXCR3	P49682	CHEMBL4441	Family A G protein-coupled receptor	0.121906255063	15 / 0
Brain adenylate cyclase 1	ADCY1	Q08828	CHEMBL2899	Enzyme	0.121906255063	33 / 32
Adenosine A3 receptor	ADORA3	P0DMS8	CHEMBL256	Family A G protein-coupled receptor	0.121906255063	211 / 0
MAP kinase ERK1	MAPK3	P27361	CHEMBL3385	Kinase	0.121906255063	17 / 0
Fatty acid synthase	FASN	P49327	CHEMBL4158	Transferase	0.121906255063	89 / 0
Acetyl-CoA carboxylase 2	ACACB	O00763	CHEMBL4829	Ligase	0.121906255063	87 / 0
EZH2/SUZ12/EED/RBBP7/RBBP4	EZH2	Q15910	CHEMBL2189110	Writer	0.121906255063	30 / 0
Glutathione S-transferase Mu 1	GSTM1	P09488	CHEMBL2081	Enzyme	0.121906255063	0 / 1
Matrix metalloproteinase 3	MMP3	P08254	CHEMBL283	Protease	0.121906255063	112 / 0
Cyclin-dependent kinase 4/cyclin D1	CCND1 CDK4	P24385 P11802	CHEMBL1907601	Kinase	0.121906255063	64 / 0
Cyclin-dependent kinase 2/cyclin E	CCNE2 CDK2 CCNE1	O96020 P24941 P24864	CHEMBL2094126	Other cytosolic protein	0.121906255063	74 / 0
Calpain 1	CAPN1	P07384	CHEMBL3891	Protease	0.121906255063	59 / 0
Polyadenylate-binding protein 1	PABPC1	P11940	CHEMBL1293286	Unclassified protein	0.121906255063	10 / 0
