# Supplementary material for: Exploring the mechanism of Alisma orientale for the treatment of pregnancy induced hypertension and potential hepato-nephrotoxicity by using network pharmacology, network toxicology, molecular docking and molecular dynamics simulation
Source: Front Pharmacol. 2022 Nov 15;13:1027112. doi: 10.3389/fphar.2022.1027112 (PMC9705790; doi:10.3389/fphar.2022.1027112)
Supplement: Supplementary file 4 [file DataSheet8.ZIP › Supplement Materials/Compounds and Targets/Treat compound details/SwissTCMC4823.csv]

Target	Common name	Uniprot ID	ChEMBL ID	Target Class	Probability*	Known actives (3D/2D)
Bromodomain-containing protein 4	BRD4	O60885	CHEMBL1163125	Reader	0.0535560755162	26 / 0
Bromodomain-containing protein 2	BRD2	P25440	CHEMBL1293289	Reader	0.0535560755162	3 / 0
Androgen Receptor (by homology)	AR	P10275	CHEMBL1871	Nuclear receptor	0.0535560755162	100 / 0
Cyclooxygenase-2	PTGS2	P35354	CHEMBL230	Oxidoreductase	0.0535560755162	16 / 0
Cyclooxygenase-1	PTGS1	P23219	CHEMBL221	Oxidoreductase	0.0535560755162	8 / 0
CDC7/DBF4 (Cell division cycle 7-related protein kinase/Activator of S phase kinase)	CDC7	O00311	CHEMBL5443	Kinase	0.0535560755162	8 / 0
FK506-binding protein 1A	FKBP1A	P62942	CHEMBL1902	Isomerase	0.0535560755162	3 / 0
Beta amyloid A4 protein	APP	P05067	CHEMBL2487	Membrane receptor	0.0535560755162	3 / 0
Anandamide amidohydrolase	FAAH	O00519	CHEMBL2243	Enzyme	0.0535560755162	1 / 0
Estradiol 17-beta-dehydrogenase 2	HSD17B2	P37059	CHEMBL2789	Enzyme	0.0535560755162	20 / 0
Myeloperoxidase	MPO	P05164	CHEMBL2439	Enzyme	0.0535560755162	5 / 0
Poly [ADP-ribose] polymerase-1	PARP1	P09874	CHEMBL3105	Enzyme	0.0535560755162	23 / 0
Cytochrome P450 19A1	CYP19A1	P11511	CHEMBL1978	Cytochrome P450	0.0535560755162	48 / 7
Glucocorticoid receptor	NR3C1	P04150	CHEMBL2034	Nuclear receptor	0.0535560755162	31 / 0
Progesterone receptor	PGR	P06401	CHEMBL208	Nuclear receptor	0.0535560755162	13 / 0
Voltage-gated potassium channel subunit Kv1.5	KCNA5	P22460	CHEMBL4306	Voltage-gated ion channel	0.0535560755162	18 / 0
Leucine-rich repeat serine/threonine-protein kinase 2	LRRK2	Q5S007	CHEMBL1075104	Kinase	0.0535560755162	66 / 0
Tyrosine-protein kinase JAK3	JAK3	P52333	CHEMBL2148	Kinase	0.0535560755162	26 / 0
Tyrosine-protein kinase JAK1	JAK1	P23458	CHEMBL2835	Kinase	0.0535560755162	48 / 0
Tyrosine-protein kinase JAK2	JAK2	O60674	CHEMBL2971	Kinase	0.0535560755162	51 / 0
Tyrosine-protein kinase TYK2	TYK2	P29597	CHEMBL3553	Kinase	0.0535560755162	24 / 0
Trace amine-associated receptor 1 (by homology)	TAAR1	Q96RJ0	CHEMBL5857	Family A G protein-coupled receptor	0.0535560755162	2 / 0
MAP kinase p38 alpha	MAPK14	Q16539	CHEMBL260	Kinase	0.0535560755162	21 / 0
Dopamine transporter (by homology)	SLC6A3	Q01959	CHEMBL238	Electrochemical transporter	0.0535560755162	42 / 0
Interleukin-8 receptor B	CXCR2	P25025	CHEMBL2434	Family A G protein-coupled receptor	0.0535560755162	27 / 0
Vanilloid receptor	TRPV1	Q8NER1	CHEMBL4794	Voltage-gated ion channel	0.0535560755162	16 / 0
Transient receptor potential cation channel subfamily M member 8 (by homology)	TRPM8	Q7Z2W7	CHEMBL1075319	Voltage-gated ion channel	0.0535560755162	1 / 0
Cytochrome P450 11B1	CYP11B1	P15538	CHEMBL1908	Cytochrome P450	0.0535560755162	6 / 0
Cytochrome P450 11B2	CYP11B2	P19099	CHEMBL2722	Cytochrome P450	0.0535560755162	6 / 0
Lysosomal acid lipase/cholesteryl ester hydrolase	LIPA	P38571	CHEMBL4184	Enzyme	0.0535560755162	1 / 0
Cyclin-dependent kinase 5/CDK5 activator 1	CDK5R1 CDK5	Q15078 Q00535	CHEMBL1907600	Kinase	0.0	15 / 0
Dual specificity mitogen-activated protein kinase kinase 1	MAP2K1	Q02750	CHEMBL3587	Kinase	0.0	31 / 0
Beta-glucocerebrosidase	GBA	P04062	CHEMBL2179	Enzyme	0.0	1 / 7
15-hydroxyprostaglandin dehydrogenase [NAD+]	HPGD	P15428	CHEMBL1293255	Enzyme	0.0	7 / 0
Serine/threonine-protein kinase Chk1	CHEK1	O14757	CHEMBL4630	Kinase	0.0	11 / 0
Carbonic anhydrase II	CA2	P00918	CHEMBL205	Lyase	0.0	33 / 0
Muscarinic acetylcholine receptor M1	CHRM1	P11229	CHEMBL216	Family A G protein-coupled receptor	0.0	26 / 0
Carbonic anhydrase I	CA1	P00915	CHEMBL261	Lyase	0.0	26 / 0
Serotonin 1d (5-HT1d) receptor (by homology)	HTR1D	P28221	CHEMBL1983	Family A G protein-coupled receptor	0.0	16 / 0
Adrenergic receptor beta	ADRB2	P07550	CHEMBL210	Family A G protein-coupled receptor	0.0	3 / 0
Beta-1 adrenergic receptor	ADRB1	P08588	CHEMBL213	Family A G protein-coupled receptor	0.0	4 / 0
Carbonic anhydrase VII	CA7	P43166	CHEMBL2326	Lyase	0.0	9 / 0
Beta-3 adrenergic receptor	ADRB3	P13945	CHEMBL246	Family A G protein-coupled receptor	0.0	2 / 0
Carbonic anhydrase III	CA3	P07451	CHEMBL2885	Lyase	0.0	1 / 0
Carbonic anhydrase VI	CA6	P23280	CHEMBL3025	Lyase	0.0	8 / 0
Carbonic anhydrase XII	CA12	O43570	CHEMBL3242	Lyase	0.0	17 / 0
Carbonic anhydrase XIV	CA14	Q9ULX7	CHEMBL3510	Lyase	0.0	6 / 0
Carbonic anhydrase IX	CA9	Q16790	CHEMBL3594	Lyase	0.0	19 / 0
Carbonic anhydrase IV	CA4	P22748	CHEMBL3729	Lyase	0.0	10 / 0
Carbonic anhydrase XIII	CA13	Q8N1Q1	CHEMBL3912	Lyase	0.0	10 / 0
Carbonic anhydrase VB	CA5B	Q9Y2D0	CHEMBL3969	Lyase	0.0	5 / 0
Sulfonylurea receptor 2	ABCC9	O60706	CHEMBL1971	Primary active transporter	0.0	25 / 0
Sulfonylurea receptor 2, Kir6.2	KCNJ11 ABCC9	Q14654 O60706	CHEMBL2095198	Primary active transporter	0.0	1 / 0
Muscarinic acetylcholine receptor M2	CHRM2	P08172	CHEMBL211	Family A G protein-coupled receptor	0.0	23 / 0
Estrogen receptor beta	ESR2	Q92731	CHEMBL242	Nuclear receptor	0.0	9 / 0
Presenilin 1	PSEN1	P49768	CHEMBL2473	Other ion channel	0.0	2 / 0
Presenilin 2	PSEN2	P49810	CHEMBL3708	Other ion channel	0.0	1 / 0
Thymidylate synthase	TYMS	P04818	CHEMBL1952	Transferase	0.0	5 / 0
Epidermal growth factor receptor erbB1	EGFR	P00533	CHEMBL203	Kinase	0.0	26 / 0
MAP kinase ERK2	MAPK1	P28482	CHEMBL4040	Kinase	0.0	52 / 0
Leukotriene A4 hydrolase	LTA4H	P09960	CHEMBL4618	Protease	0.0	3 / 0
p53-binding protein Mdm-2	MDM2	Q00987	CHEMBL5023	Other nuclear protein	0.0	35 / 0
Serine/threonine-protein kinase PIM1	PIM1	P11309	CHEMBL2147	Kinase	0.0	17 / 0
Phosphodiesterase 7A	PDE7A	Q13946	CHEMBL3012	Phosphodiesterase	0.0	5 / 0
Nitric oxide synthase, inducible	NOS2	P35228	CHEMBL4481	Enzyme	0.0	8 / 0
Toll-like receptor 8	TLR8	Q9NR97	CHEMBL5805	Toll-like and Il-1 receptors	0.0	3 / 0
Toll-like receptor (TLR7/TLR9)	TLR7	Q9NYK1	CHEMBL5936	Toll-like and Il-1 receptors	0.0	3 / 0
Macrophage migration inhibitory factor	MIF	P14174	CHEMBL2085	Enzyme	0.0	1 / 0
Liver glycogen phosphorylase	PYGL	P06737	CHEMBL2568	Enzyme	0.0	34 / 0
Proteasome Macropain subunit MB1	PSMB5	P28074	CHEMBL4662	Protease	0.0	7 / 0
DNA topoisomerase II alpha	TOP2A	P11388	CHEMBL1806	Isomerase	0.0	1 / 0
P2X purinoceptor 7	P2RX7	Q99572	CHEMBL4805	Ligand-gated ion channel	0.0	10 / 0
Poly [ADP-ribose] polymerase 3	PARP3	Q9Y6F1	CHEMBL5083	Enzyme	0.0	1 / 0
Muscarinic acetylcholine receptor M4	CHRM4	P08173	CHEMBL1821	Family A G protein-coupled receptor	0.0	9 / 0
Insulin-like growth factor I receptor	IGF1R	P08069	CHEMBL1957	Kinase	0.0	1 / 0
Muscarinic acetylcholine receptor M5	CHRM5	P08912	CHEMBL2035	Family A G protein-coupled receptor	0.0	7 / 0
Muscarinic acetylcholine receptor M3	CHRM3	P20309	CHEMBL245	Family A G protein-coupled receptor	0.0	13 / 0
Vascular endothelial growth factor receptor 2	KDR	P35968	CHEMBL279	Kinase	0.0	32 / 0
Cytochrome P450 2C9	CYP2C9	P11712	CHEMBL3397	Cytochrome P450	0.0	1 / 0
Cytochrome P450 2C19	CYP2C19	P33261	CHEMBL3622	Cytochrome P450	0.0	2 / 0
Fibroblast growth factor receptor 1	FGFR1	P11362	CHEMBL3650	Kinase	0.0	3 / 0
Phosphodiesterase 10A	PDE10A	Q9Y233	CHEMBL4409	Phosphodiesterase	0.0	41 / 0
PI3-kinase p110-alpha subunit	PIK3CA	P42336	CHEMBL4005	Enzyme	0.0	34 / 0
DNA-dependent protein kinase	PRKDC	P78527	CHEMBL3142	Kinase	0.0	11 / 0
Protein kinase C alpha	PRKCA	P17252	CHEMBL299	Kinase	0.0	9 / 24
Caspase-3	CASP3	P42574	CHEMBL2334	Protease	0.0	25 / 0
Nerve growth factor receptor Trk-A	NTRK1	P04629	CHEMBL2815	Kinase	0.0	26 / 0
Cyclin-dependent kinase 9	CDK9	P50750	CHEMBL3116	Kinase	0.0	1 / 0
Caspase-6	CASP6	P55212	CHEMBL3308	Protease	0.0	2 / 0
Caspase-7	CASP7	P55210	CHEMBL3468	Protease	0.0	8 / 0
Caspase-8	CASP8	Q14790	CHEMBL3776	Protease	0.0	18 / 0
Caspase-2	CASP2	P42575	CHEMBL4884	Protease	0.0	2 / 0
Sigma opioid receptor (by homology)	SIGMAR1	Q99720	CHEMBL287	Membrane receptor	0.0	10 / 0
Isoprenylcysteine carboxyl methyltransferase	ICMT	O60725	CHEMBL4699	Enzyme	0.0	2 / 0
Carbonic anhydrase VA	CA5A	P35218	CHEMBL4789	Lyase	0.0	5 / 0
Heat shock protein HSP 90-alpha	HSP90AA1	P07900	CHEMBL3880	Other cytosolic protein	0.0	1 / 1
Cyclin-dependent kinase 2	CDK2	P24941	CHEMBL301	Kinase	0.0	12 / 0
Heme oxygenase 1 (by homology)	HMOX1	P09601	CHEMBL2823	Enzyme	0.0	7 / 0
Nitric-oxide synthase, brain	NOS1	P29475	CHEMBL3568	Enzyme	0.0	4 / 0
Serine/threonine-protein kinase PIM2	PIM2	Q9P1W9	CHEMBL4523	Kinase	0.0	9 / 0
