# Supplementary material for: Exploring the mechanism of Alisma orientale for the treatment of pregnancy induced hypertension and potential hepato-nephrotoxicity by using network pharmacology, network toxicology, molecular docking and molecular dynamics simulation
Source: Front Pharmacol. 2022 Nov 15;13:1027112. doi: 10.3389/fphar.2022.1027112 (PMC9705790; doi:10.3389/fphar.2022.1027112)
Supplement: Supplementary file 4 [file DataSheet8.ZIP › Supplement Materials/Compounds and Targets/Treat compound details/SwissTarget-16a┬-methoxyalisol B monoacetate.csv]

Target	Common name	Uniprot ID	ChEMBL ID	Target Class	Probability*	Known actives (3D/2D)
Nitric oxide synthase, inducible (by homology)	NOS2	P35228	CHEMBL4481	Enzyme	0.0956237870388	8 / 10
Proto-oncogene vav	VAV1	P15498	CHEMBL3259472	Unclassified protein	0.0956237870388	0 / 1
Protein kinase C delta	PRKCD	Q05655	CHEMBL2996	Kinase	0.0956237870388	41 / 63
Protein kinase C alpha	PRKCA	P17252	CHEMBL299	Kinase	0.0956237870388	67 / 258
Carboxylesterase 2	CES2	O00748	CHEMBL3180	Enzyme	0.0956237870388	5 / 11
Protein kinase C beta	PRKCB	P05771	CHEMBL3045	Kinase	0.0956237870388	50 / 9
Interleukin-8 receptor A	CXCR1	P25024	CHEMBL4029	Family A G protein-coupled receptor	0.0956237870388	28 / 2
Proteinase-activated receptor 2	F2RL1	P55085	CHEMBL5963	Family A G protein-coupled receptor	0.0956237870388	0 / 1
Protein kinase C gamma	PRKCG	P05129	CHEMBL2938	Kinase	0.0956237870388	15 / 7
Protein kinase C epsilon	PRKCE	Q02156	CHEMBL3582	Kinase	0.0956237870388	12 / 31
Protein kinase C eta	PRKCH	P24723	CHEMBL3616	Kinase	0.0956237870388	13 / 5
Protein kinase C theta	PRKCQ	Q04759	CHEMBL3920	Kinase	0.0956237870388	30 / 8
Phosphodiesterase 4D	PDE4D	Q08499	CHEMBL288	Phosphodiesterase	0.0956237870388	8 / 11
HMG-CoA reductase	HMGCR	P04035	CHEMBL402	Oxidoreductase	0.0956237870388	120 / 96
Voltage-gated potassium channel subunit Kv1.3	KCNA3	P22001	CHEMBL4633	Voltage-gated ion channel	0.0956237870388	14 / 2
Isoleucyl-tRNA synthetase	IARS	P41252	CHEMBL3235	Enzyme	0.0956237870388	0 / 1
Methionine aminopeptidase 2	METAP2	P50579	CHEMBL3922	Protease	0.0956237870388	0 / 11
Cyclooxygenase-2	PTGS2	P35354	CHEMBL230	Oxidoreductase	0.0956237870388	50 / 14
Protein farnesyltransferase	FNTA FNTB	P49354 P49356	CHEMBL2094108	Enzyme	0.0956237870388	53 / 6
Transient receptor potential cation channel subfamily V member 4 (by homology)	TRPV4	Q9HBA0	CHEMBL3119	Voltage-gated ion channel	0.0956237870388	2 / 5
11-beta-hydroxysteroid dehydrogenase 1	HSD11B1	P28845	CHEMBL4235	Enzyme	0.0956237870388	215 / 19
P2X purinoceptor 3	P2RX3	P56373	CHEMBL2998	Ligand-gated ion channel	0.0956237870388	304 / 0
C-C chemokine receptor type 1	CCR1	P32246	CHEMBL2413	Family A G protein-coupled receptor	0.0956237870388	150 / 0
Geranylgeranyl transferase type I	PGGT1B FNTA	P53609 P49354	CHEMBL2095164	Enzyme	0.0956237870388	12 / 1
p53-binding protein Mdm-2	MDM2	Q00987	CHEMBL5023	Other nuclear protein	0.0956237870388	131 / 0
Matrix metalloproteinase 1	MMP1	P03956	CHEMBL332	Protease	0.0956237870388	225 / 0
Mitogen-activated protein kinase kinase kinase 14	MAP3K14	Q99558	CHEMBL5888	Kinase	0.0956237870388	193 / 0
Endothelin receptor ET-B	EDNRB	P24530	CHEMBL1785	Family A G protein-coupled receptor	0.0956237870388	44 / 0
Dual specificity mitogen-activated protein kinase kinase 1	MAP2K1	Q02750	CHEMBL3587	Kinase	0.0956237870388	41 / 0
Rho-associated protein kinase 2	ROCK2	O75116	CHEMBL2973	Kinase	0.0956237870388	85 / 0
Rho-associated protein kinase 1	ROCK1	Q13464	CHEMBL3231	Kinase	0.0956237870388	39 / 0
Cathepsin K	CTSK	P43235	CHEMBL268	Protease	0.0956237870388	66 / 0
Cathepsin S	CTSS	P25774	CHEMBL2954	Protease	0.0956237870388	93 / 0
PI3-kinase p110-delta subunit	PIK3CD	O00329	CHEMBL3130	Enzyme	0.0956237870388	64 / 0
PI3-kinase p110-beta subunit	PIK3CB	P42338	CHEMBL3145	Enzyme	0.0956237870388	76 / 0
Cathepsin L	CTSL	P07711	CHEMBL3837	Protease	0.0956237870388	37 / 0
Cathepsin (B and K)	CTSB	P07858	CHEMBL4072	Protease	0.0956237870388	30 / 0
Tyrosine-protein kinase SYK	SYK	P43405	CHEMBL2599	Kinase	0.0956237870388	235 / 0
Renin	REN	P00797	CHEMBL286	Protease	0.0956237870388	642 / 0
Estradiol 17-beta-dehydrogenase 3	HSD17B3	P37058	CHEMBL4234	Enzyme	0.0956237870388	9 / 0
Sodium channel protein type IX alpha subunit	SCN9A	Q15858	CHEMBL4296	Voltage-gated ion channel	0.0956237870388	115 / 0
ADAM17	ADAM17	P78536	CHEMBL3706	Protease	0.0956237870388	126 / 0
ADAM10	ADAM10	O14672	CHEMBL5028	Protease	0.0956237870388	18 / 0
dUTP pyrophosphatase	DUT	P33316	CHEMBL5203	Enzyme	0.0956237870388	93 / 0
Serine/threonine-protein kinase Aurora-A	AURKA	O14965	CHEMBL4722	Kinase	0.0956237870388	114 / 0
Neuropeptide Y receptor type 1	NPY1R	P25929	CHEMBL4777	Family A G protein-coupled receptor	0.0956237870388	47 / 0
ADAMTS5	ADAMTS5	Q9UNA0	CHEMBL2285	Protease	0.0956237870388	29 / 0
ADAMTS4	ADAMTS4	O75173	CHEMBL2318	Protease	0.0956237870388	32 / 0
Period circadian protein homolog 2	PER2	O15055	CHEMBL3751648	Unclassified protein	0.0956237870388	5 / 0
MAP kinase ERK2 (by homology)	MAPK1	P28482	CHEMBL4040	Kinase	0.0956237870388	279 / 0
Tyrosine-protein kinase JAK3	JAK3	P52333	CHEMBL2148	Kinase	0.0	85 / 0
Tyrosine-protein kinase JAK1	JAK1	P23458	CHEMBL2835	Kinase	0.0	85 / 0
Orexin receptor 2	HCRTR2	O43614	CHEMBL4792	Family A G protein-coupled receptor	0.0	29 / 0
Vasopressin V2 receptor (by homology)	AVPR2	P30518	CHEMBL1790	Family A G protein-coupled receptor	0.0	22 / 0
Oxytocin receptor (by homology)	OXTR	P30559	CHEMBL2049	Family A G protein-coupled receptor	0.0	43 / 0
Hormone sensitive lipase	LIPE	Q05469	CHEMBL3590	Enzyme	0.0	6 / 0
Programmed cell death protein 4	PDCD4	Q53EL6	CHEMBL1781868	Unclassified protein	0.0	0 / 8
Beta secretase 2	BACE2	Q9Y5Z0	CHEMBL2525	Protease	0.0	54 / 0
Cathepsin D	CTSD	P07339	CHEMBL2581	Protease	0.0	117 / 0
Phosphodiesterase 4B	PDE4B	Q07343	CHEMBL275	Phosphodiesterase	0.0	29 / 0
CDK8/Cyclin C	CCNC CDK8	P24863 P49336	CHEMBL3038474	Kinase	0.0	8 / 0
Cell division protein kinase 8	CDK8	P49336	CHEMBL5719	Kinase	0.0	11 / 0
Protein-tyrosine phosphatase 1B	PTPN1	P18031	CHEMBL335	Phosphatase	0.0	79 / 61
Macrophage colony stimulating factor receptor (by homology)	CSF1R	P07333	CHEMBL1844	Kinase	0.0	73 / 0
Peptide N-myristoyltransferase 1	NMT1	P30419	CHEMBL2593	Enzyme	0.0	5 / 0
Cholecystokinin B receptor (by homology)	CCKBR	P32239	CHEMBL298	Family A G protein-coupled receptor	0.0	47 / 0
Poly [ADP-ribose] polymerase-1	PARP1	P09874	CHEMBL3105	Enzyme	0.0	72 / 0
Phosphodiesterase 10A	PDE10A	Q9Y233	CHEMBL4409	Phosphodiesterase	0.0	171 / 0
Glucocorticoid receptor	NR3C1	P04150	CHEMBL2034	Nuclear receptor	0.0	189 / 9
Tyrosine-protein kinase receptor FLT3	FLT3	P36888	CHEMBL1974	Kinase	0.0	51 / 0
Thymidine kinase, cytosolic	TK1	P04183	CHEMBL2883	Transferase	0.0	2 / 0
Tyrosine-protein kinase JAK2	JAK2	O60674	CHEMBL2971	Kinase	0.0	122 / 0
Mammalian target of Rapamycin (mTORC1)	FKBP1A MTOR	P62942 P42345	CHEMBL2221341	Kinase	0.0	21 / 0
Histone deacetylase 8	HDAC8	Q9BY41	CHEMBL3192	Eraser	0.0	43 / 0
Matrix metalloproteinase 2	MMP2	P08253	CHEMBL333	Protease	0.0	213 / 0
Heat shock protein HSP 90-beta	HSP90AB1	P08238	CHEMBL4303	Other cytosolic protein	0.0	43 / 0
Matrix metalloproteinase 8	MMP8	P22894	CHEMBL4588	Protease	0.0	64 / 0
Acyl coenzyme A:cholesterol acyltransferase 1	SOAT1	P35610	CHEMBL2782	Enzyme	0.0	46 / 0
Melanin-concentrating hormone receptor 1	MCHR1	Q99705	CHEMBL344	Family A G protein-coupled receptor	0.0	125 / 0
Isocitrate dehydrogenase [NADP] cytoplasmic	IDH1	O75874	CHEMBL2007625	Enzyme	0.0	18 / 0
Melanocortin receptor 4	MC4R	P32245	CHEMBL259	Family A G protein-coupled receptor	0.0	67 / 0
Tyrosine-protein kinase ITK/TSK	ITK	Q08881	CHEMBL2959	Kinase	0.0	55 / 0
TAK1/TAB1	TAB1 MAP3K7	Q15750 O43318	CHEMBL3038499	Kinase	0.0	42 / 0
Melanocortin receptor 1	MC1R	Q01726	CHEMBL3795	Family A G protein-coupled receptor	0.0	1 / 0
Serine/threonine-protein kinase AKT	AKT1	P31749	CHEMBL4282	Kinase	0.0	83 / 0
Melanocortin receptor 5	MC5R	P33032	CHEMBL4608	Family A G protein-coupled receptor	0.0	5 / 0
Melanocortin receptor 3	MC3R	P41968	CHEMBL4644	Family A G protein-coupled receptor	0.0	5 / 0
Mitogen-activated protein kinase kinase kinase 7	MAP3K7	O43318	CHEMBL5776	Kinase	0.0	35 / 0
Fatty acid synthase	FASN	P49327	CHEMBL4158	Transferase	0.0	67 / 0
Vasopressin V1a receptor	AVPR1A	P37288	CHEMBL1889	Family A G protein-coupled receptor	0.0	23 / 0
Calcitonin gene-related peptide type 1 receptor	CALCRL	Q16602	CHEMBL3798	Family B G protein-coupled receptor	0.0	50 / 0
Serine/threonine-protein kinase WEE1	WEE1	P30291	CHEMBL5491	Kinase	0.0	14 / 0
Calcium sensing receptor	CASR	P41180	CHEMBL1878	Family C G protein-coupled receptor	0.0	72 / 0
Epidermal growth factor receptor erbB1	EGFR	P00533	CHEMBL203	Kinase	0.0	210 / 0
PI3-kinase p110-alpha/p85-alpha	PIK3CA PIK3R1	P42336 P27986	CHEMBL2111367	Enzyme	0.0	12 / 0
Lysosomal Pro-X carboxypeptidase	PRCP	P42785	CHEMBL2335	Protease	0.0	36 / 0
C5a anaphylatoxin chemotactic receptor	C5AR1	P21730	CHEMBL2373	Family A G protein-coupled receptor	0.0	37 / 0
MAP kinase p38 alpha	MAPK14	Q16539	CHEMBL260	Kinase	0.0	195 / 0
Hexokinase type IV	GCK	P35557	CHEMBL3820	Enzyme	0.0	23 / 0
Tyrosine-protein kinase receptor UFO	AXL	P30530	CHEMBL4895	Kinase	0.0	6 / 0
