# Supplementary material for: Exploring the mechanism of Alisma orientale for the treatment of pregnancy induced hypertension and potential hepato-nephrotoxicity by using network pharmacology, network toxicology, molecular docking and molecular dynamics simulation
Source: Front Pharmacol. 2022 Nov 15;13:1027112. doi: 10.3389/fphar.2022.1027112 (PMC9705790; doi:10.3389/fphar.2022.1027112)
Supplement: Supplementary file 4 [file DataSheet8.ZIP › Supplement Materials/Compounds and Targets/Treat compound details/SwissTarget-Alisol B monoacetate.csv]

Target	Common name	Uniprot ID	ChEMBL ID	Target Class	Probability*	Known actives (3D/2D)
Carboxylesterase 2	CES2	O00748	CHEMBL3180	Enzyme	0.142209034952	7 / 12
Protein kinase C alpha	PRKCA	P17252	CHEMBL299	Kinase	0.133944629355	113 / 244
Protein kinase C theta	PRKCQ	Q04759	CHEMBL3920	Kinase	0.125687252905	59 / 8
Protein kinase C delta	PRKCD	Q05655	CHEMBL2996	Kinase	0.125687252905	95 / 49
HMG-CoA reductase (by homology)	HMGCR	P04035	CHEMBL402	Oxidoreductase	0.125687252905	226 / 100
Nitric oxide synthase, inducible (by homology)	NOS2	P35228	CHEMBL4481	Enzyme	0.125687252905	23 / 12
11-beta-hydroxysteroid dehydrogenase 1	HSD11B1	P28845	CHEMBL4235	Enzyme	0.125687252905	442 / 29
Cyclooxygenase-2	PTGS2	P35354	CHEMBL230	Oxidoreductase	0.125687252905	119 / 15
Protein farnesyltransferase	FNTA FNTB	P49354 P49356	CHEMBL2094108	Enzyme	0.125687252905	165 / 6
Geranylgeranyl transferase type I	PGGT1B FNTA	P53609 P49354	CHEMBL2095164	Enzyme	0.125687252905	30 / 1
Protein-tyrosine phosphatase 1B	PTPN1	P18031	CHEMBL335	Phosphatase	0.125687252905	88 / 79
Methionine aminopeptidase 2	METAP2	P50579	CHEMBL3922	Protease	0.125687252905	21 / 11
Protein kinase C beta	PRKCB	P05771	CHEMBL3045	Kinase	0.125687252905	73 / 6
Protein kinase C gamma	PRKCG	P05129	CHEMBL2938	Kinase	0.125687252905	33 / 4
Protein kinase C epsilon	PRKCE	Q02156	CHEMBL3582	Kinase	0.125687252905	25 / 28
Protein kinase C eta	PRKCH	P24723	CHEMBL3616	Kinase	0.125687252905	21 / 6
Neurokinin 1 receptor	TACR1	P25103	CHEMBL249	Family A G protein-coupled receptor	0.125687252905	179 / 0
Transient receptor potential cation channel subfamily V member 4	TRPV4	Q9HBA0	CHEMBL3119	Voltage-gated ion channel	0.125687252905	8 / 5
P2X purinoceptor 3	P2RX3	P56373	CHEMBL2998	Ligand-gated ion channel	0.125687252905	378 / 0
Tyrosine-protein kinase JAK3	JAK3	P52333	CHEMBL2148	Kinase	0.125687252905	197 / 0
C5a anaphylatoxin chemotactic receptor	C5AR1	P21730	CHEMBL2373	Family A G protein-coupled receptor	0.125687252905	75 / 0
Cannabinoid receptor 1	CNR1	P21554	CHEMBL218	Family A G protein-coupled receptor	0.125687252905	460 / 9
Cytochrome P450 19A1	CYP19A1	P11511	CHEMBL1978	Cytochrome P450	0.125687252905	25 / 58
Inhibitor of NF-kappa-B kinase (IKK)	CHUK	O15111	CHEMBL3476	Kinase	0.125687252905	15 / 0
Dopamine D4 receptor	DRD4	P21917	CHEMBL219	Family A G protein-coupled receptor	0.125687252905	151 / 0
Dopamine D3 receptor	DRD3	P35462	CHEMBL234	Family A G protein-coupled receptor	0.125687252905	291 / 0
Cannabinoid receptor 2	CNR2	P34972	CHEMBL253	Family A G protein-coupled receptor	0.125687252905	419 / 6
Vasopressin V1a receptor	AVPR1A	P37288	CHEMBL1889	Family A G protein-coupled receptor	0.125687252905	66 / 0
Phosphodiesterase 4D	PDE4D	Q08499	CHEMBL288	Phosphodiesterase	0.125687252905	20 / 12
C-C chemokine receptor type 1	CCR1	P32246	CHEMBL2413	Family A G protein-coupled receptor	0.125687252905	275 / 0
Vascular endothelial growth factor receptor 2	KDR	P35968	CHEMBL279	Kinase	0.125687252905	468 / 0
Proteinase-activated receptor 1	F2R	P25116	CHEMBL3974	Family A G protein-coupled receptor	0.125687252905	34 / 0
p53-binding protein Mdm-2	MDM2	Q00987	CHEMBL5023	Other nuclear protein	0.125687252905	384 / 0
Beta secretase 2	BACE2	Q9Y5Z0	CHEMBL2525	Protease	0.125687252905	88 / 0
Cathepsin D	CTSD	P07339	CHEMBL2581	Protease	0.125687252905	310 / 0
Period circadian protein homolog 2	PER2	O15055	CHEMBL3751648	Unclassified protein	0.125687252905	31 / 0
Estradiol 17-beta-dehydrogenase 3	HSD17B3	P37058	CHEMBL4234	Enzyme	0.125687252905	20 / 0
Mitogen-activated protein kinase kinase kinase 14	MAP3K14	Q99558	CHEMBL5888	Kinase	0.125687252905	132 / 0
Phosphodiesterase 10A	PDE10A	Q9Y233	CHEMBL4409	Phosphodiesterase	0.125687252905	529 / 0
Dopamine transporter	SLC6A3	Q01959	CHEMBL238	Electrochemical transporter	0.125687252905	385 / 1
Tyrosine-protein kinase FYN	FYN	P06241	CHEMBL1841	Kinase	0.125687252905	13 / 0
Epidermal growth factor receptor erbB1	EGFR	P00533	CHEMBL203	Kinase	0.125687252905	289 / 0
Platelet-derived growth factor receptor	PDGFRA PDGFRB	P16234 P09619	CHEMBL2095189	Kinase	0.125687252905	9 / 0
Steryl-sulfatase	STS	P08842	CHEMBL3559	Enzyme	0.125687252905	11 / 0
MAP kinase ERK2	MAPK1	P28482	CHEMBL4040	Kinase	0.125687252905	364 / 0
Voltage-gated potassium channel subunit Kv1.5	KCNA5	P22460	CHEMBL4306	Voltage-gated ion channel	0.125687252905	116 / 0
Ephrin type-B receptor 3	EPHB3	P54753	CHEMBL4901	Kinase	0.125687252905	4 / 0
dUTP pyrophosphatase	DUT	P33316	CHEMBL5203	Enzyme	0.125687252905	107 / 0
Thrombin	F2	P00734	CHEMBL204	Protease	0.125687252905	149 / 9
Cytochrome P450 17A1	CYP17A1	P05093	CHEMBL3522	Cytochrome P450	0.125687252905	74 / 11
Renin	REN	P00797	CHEMBL286	Protease	0.125687252905	730 / 0
Glucocorticoid receptor	NR3C1	P04150	CHEMBL2034	Nuclear receptor	0.125687252905	319 / 14
Inhibitor of nuclear factor kappa B kinase beta subunit	IKBKB	O14920	CHEMBL1991	Kinase	0.125687252905	29 / 6
Smoothened homolog	SMO	Q99835	CHEMBL5971	Frizzled family G protein-coupled receptor	0.125687252905	58 / 0
Phosphodiesterase 2A	PDE2A	O00408	CHEMBL2652	Phosphodiesterase	0.125687252905	102 / 0
MAP kinase p38 alpha	MAPK14	Q16539	CHEMBL260	Kinase	0.125687252905	384 / 0
Melanin-concentrating hormone receptor 1	MCHR1	Q99705	CHEMBL344	Family A G protein-coupled receptor	0.125687252905	149 / 0
Thymidine kinase, mitochondrial	TK2	O00142	CHEMBL4580	Enzyme	0.125687252905	14 / 0
Cell division protein kinase 8	CDK8	P49336	CHEMBL5719	Kinase	0.125687252905	36 / 0
Melanocortin receptor 4	MC4R	P32245	CHEMBL259	Family A G protein-coupled receptor	0.125687252905	108 / 0
Melanocortin receptor 1	MC1R	Q01726	CHEMBL3795	Family A G protein-coupled receptor	0.125687252905	9 / 0
Melanocortin receptor 5	MC5R	P33032	CHEMBL4608	Family A G protein-coupled receptor	0.125687252905	9 / 0
Melanocortin receptor 3	MC3R	P41968	CHEMBL4644	Family A G protein-coupled receptor	0.125687252905	15 / 0
Tyrosine-protein kinase JAK1	JAK1	P23458	CHEMBL2835	Kinase	0.125687252905	155 / 0
Sphingosine 1-phosphate receptor Edg-3	S1PR3	Q99500	CHEMBL3892	Family A G protein-coupled receptor	0.125687252905	37 / 0
Prostaglandin E synthase	PTGES	O14684	CHEMBL5658	Enzyme	0.125687252905	38 / 12
Pregnane X receptor	NR1I2	O75469	CHEMBL3401	Nuclear receptor	0.125687252905	9 / 0
Norepinephrine transporter	SLC6A2	P23975	CHEMBL222	Electrochemical transporter	0.125687252905	133 / 1
Serine/threonine-protein kinase Aurora-B	AURKB	Q96GD4	CHEMBL2185	Kinase	0.125687252905	152 / 0
Potassium channel subfamily K member 3	KCNK3	O14649	CHEMBL2321613	Voltage-gated ion channel	0.125687252905	28 / 0
Aurora kinase A-interacting protein	AURKAIP1	Q9NWT8	CHEMBL5910	Unclassified protein	0.125687252905	1 / 0
Mineralocorticoid receptor	NR3C2	P08235	CHEMBL1994	Nuclear receptor	0.125687252905	54 / 16
Endothelin receptor ET-B	EDNRB	P24530	CHEMBL1785	Family A G protein-coupled receptor	0.125687252905	88 / 0
Rho-associated protein kinase 2	ROCK2	O75116	CHEMBL2973	Kinase	0.125687252905	148 / 0
Serine/threonine-protein kinase Chk1	CHEK1	O14757	CHEMBL4630	Kinase	0.125687252905	77 / 0
Serine/threonine-protein kinase Aurora-A	AURKA	O14965	CHEMBL4722	Kinase	0.125687252905	235 / 0
Pepsin A	PGA5	P0DJD9	CHEMBL3295	Protease	0.125687252905	12 / 0
LDL receptor	LDLR	P01130	CHEMBL3311	Membrane receptor	0.125687252905	1 / 0
Matrix metalloproteinase 1	MMP1	P03956	CHEMBL332	Protease	0.125687252905	423 / 0
Androgen Receptor	AR	P10275	CHEMBL1871	Nuclear receptor	0.125687252905	156 / 59
Coagulation factor IX	F9	P00740	CHEMBL2016	Protease	0.125687252905	6 / 0
Thrombin and coagulation factor X	F10	P00742	CHEMBL244	Protease	0.125687252905	255 / 0
Cyclin-dependent kinase 9	CDK9	P50750	CHEMBL3116	Kinase	0.125687252905	69 / 0
Voltage-gated N-type calcium channel alpha-1B subunit	CACNA1B	Q00975	CHEMBL4478	Voltage-gated ion channel	0.125687252905	10 / 0
Anandamide amidohydrolase	FAAH	O00519	CHEMBL2243	Enzyme	0.125687252905	79 / 9
Macrophage colony stimulating factor receptor (by homology)	CSF1R	P07333	CHEMBL1844	Kinase	0.125687252905	113 / 0
Insulin-like growth factor I receptor	IGF1R	P08069	CHEMBL1957	Kinase	0.125687252905	202 / 0
Bile acid receptor FXR	NR1H4	Q96RI1	CHEMBL2047	Nuclear receptor	0.125687252905	28 / 0
Dopamine D1 receptor	DRD1	P21728	CHEMBL2056	Family A G protein-coupled receptor	0.125687252905	43 / 0
Serotonin 2a (5-HT2a) receptor	HTR2A	P28223	CHEMBL224	Family A G protein-coupled receptor	0.125687252905	330 / 0
Serotonin 2c (5-HT2c) receptor	HTR2C	P28335	CHEMBL225	Family A G protein-coupled receptor	0.125687252905	126 / 0
ADAMTS5	ADAMTS5	Q9UNA0	CHEMBL2285	Protease	0.125687252905	34 / 0
ADAMTS4	ADAMTS4	O75173	CHEMBL2318	Protease	0.125687252905	49 / 0
Glycine transporter 1	SLC6A9	P48067	CHEMBL2337	Electrochemical transporter	0.125687252905	92 / 0
Ileal bile acid transporter	SLC10A2	Q12908	CHEMBL2778	Electrochemical transporter	0.125687252905	85 / 0
Matrix metalloproteinase 13	MMP13	P45452	CHEMBL280	Protease	0.125687252905	293 / 0
Cholecystokinin B receptor (by homology)	CCKBR	P32239	CHEMBL298	Family A G protein-coupled receptor	0.125687252905	101 / 0
Matrix metalloproteinase 2	MMP2	P08253	CHEMBL333	Protease	0.125687252905	399 / 0
Matrix metalloproteinase 14	MMP14	P50281	CHEMBL3869	Protease	0.125687252905	59 / 0
UDP-N-acetylglucosamine--peptide N-acetylglucosaminyltransferase 110 kDa subunit	OGT	O15294	CHEMBL5955	Enzyme	0.125687252905	5 / 0
