# Supplementary material for: Exploring the mechanism of Alisma orientale for the treatment of pregnancy induced hypertension and potential hepato-nephrotoxicity by using network pharmacology, network toxicology, molecular docking and molecular dynamics simulation
Source: Front Pharmacol. 2022 Nov 15;13:1027112. doi: 10.3389/fphar.2022.1027112 (PMC9705790; doi:10.3389/fphar.2022.1027112)
Supplement: Supplementary file 4 [file DataSheet8.ZIP › Supplement Materials/Compounds and Targets/Treat compound details/SwissTarget-MOL000830.csv]

Target	Common name	Uniprot ID	ChEMBL ID	Target Class	Probability*	Known actives (3D/2D)
Carboxylesterase 2	CES2	O00748	CHEMBL3180	Enzyme	0.568986717034	7 / 14
Protein-tyrosine phosphatase 1B	PTPN1	P18031	CHEMBL335	Phosphatase	0.120225750913	126 / 78
11-beta-hydroxysteroid dehydrogenase 1	HSD11B1	P28845	CHEMBL4235	Enzyme	0.120225750913	398 / 32
HMG-CoA reductase	HMGCR	P04035	CHEMBL402	Oxidoreductase	0.120225750913	228 / 85
Cytochrome P450 17A1	CYP17A1	P05093	CHEMBL3522	Cytochrome P450	0.120225750913	49 / 18
LXR-alpha	NR1H3	Q13133	CHEMBL2808	Nuclear receptor	0.120225750913	8 / 19
LXR-beta	NR1H2	P55055	CHEMBL4093	Nuclear receptor	0.120225750913	3 / 1
Cyclooxygenase-2	PTGS2	P35354	CHEMBL230	Oxidoreductase	0.120225750913	71 / 14
C-C chemokine receptor type 1	CCR1	P32246	CHEMBL2413	Family A G protein-coupled receptor	0.120225750913	270 / 0
Cytochrome P450 19A1	CYP19A1	P11511	CHEMBL1978	Cytochrome P450	0.120225750913	51 / 134
Cannabinoid receptor 2	CNR2	P34972	CHEMBL253	Family A G protein-coupled receptor	0.120225750913	449 / 6
p53-binding protein Mdm-2	MDM2	Q00987	CHEMBL5023	Other nuclear protein	0.120225750913	336 / 0
Protein kinase C alpha	PRKCA	P17252	CHEMBL299	Kinase	0.120225750913	129 / 170
Pregnane X receptor	NR1I2	O75469	CHEMBL3401	Nuclear receptor	0.120225750913	6 / 0
Androgen Receptor	AR	P10275	CHEMBL1871	Nuclear receptor	0.120225750913	205 / 112
Serine/threonine-protein kinase mTOR	MTOR	P42345	CHEMBL2842	Kinase	0.120225750913	402 / 0
Poly [ADP-ribose] polymerase-1	PARP1	P09874	CHEMBL3105	Enzyme	0.120225750913	100 / 0
PI3-kinase p110-alpha subunit	PIK3CA	P42336	CHEMBL4005	Enzyme	0.120225750913	546 / 0
Cyclin T1	CCNT1	O60563	CHEMBL2108	Other cytosolic protein	0.120225750913	44 / 0
Period circadian protein homolog 2	PER2	O15055	CHEMBL3751648	Unclassified protein	0.120225750913	22 / 0
Phosphodiesterase 10A	PDE10A	Q9Y233	CHEMBL4409	Phosphodiesterase	0.120225750913	437 / 0
MAP kinase p38 alpha	MAPK14	Q16539	CHEMBL260	Kinase	0.120225750913	353 / 0
Isocitrate dehydrogenase [NADP] cytoplasmic	IDH1	O75874	CHEMBL2007625	Enzyme	0.120225750913	23 / 0
Prostaglandin E synthase	PTGES	O14684	CHEMBL5658	Enzyme	0.120225750913	20 / 13
Vasopressin V1a receptor	AVPR1A	P37288	CHEMBL1889	Family A G protein-coupled receptor	0.120225750913	37 / 0
EZH2/SUZ12/EED/RBBP7/RBBP4	EZH2	Q15910	CHEMBL2189110	Writer	0.120225750913	41 / 0
Cannabinoid receptor 1	CNR1	P21554	CHEMBL218	Family A G protein-coupled receptor	0.120225750913	461 / 20
Tyrosine-protein kinase JAK3	JAK3	P52333	CHEMBL2148	Kinase	0.120225750913	204 / 0
Liver glycogen phosphorylase	PYGL	P06737	CHEMBL2568	Enzyme	0.120225750913	88 / 0
Gamma-secretase	PSEN2 PSENEN NCSTN APH1A PSEN1 APH1B	P49810 Q9NZ42 Q92542 Q96BI3 P49768 Q8WW43	CHEMBL2094135	Protease	0.120225750913	187 / 0
Beta amyloid A4 protein	APP	P05067	CHEMBL2487	Membrane receptor	0.120225750913	48 / 0
C-X-C chemokine receptor type 3	CXCR3	P49682	CHEMBL4441	Family A G protein-coupled receptor	0.120225750913	14 / 0
Cyclin-dependent kinase 4/cyclin D1	CCND1 CDK4	P24385 P11802	CHEMBL1907601	Kinase	0.120225750913	56 / 0
Cyclin-dependent kinase 2/cyclin E	CCNE2 CDK2 CCNE1	O96020 P24941 P24864	CHEMBL2094126	Other cytosolic protein	0.120225750913	73 / 0
P2X purinoceptor 3	P2RX3	P56373	CHEMBL2998	Ligand-gated ion channel	0.120225750913	351 / 0
Cell division protein kinase 8	CDK8	P49336	CHEMBL5719	Kinase	0.120225750913	20 / 0
c-Jun N-terminal kinase 1	MAPK8	P45983	CHEMBL2276	Kinase	0.120225750913	111 / 0
Microtubule-associated serine/threonine-protein kinase 3	MAST3	O60307	CHEMBL2417352	Kinase	0.120225750913	2 / 0
Mitogen-activated protein kinase kinase kinase 14	MAP3K14	Q99558	CHEMBL5888	Kinase	0.120225750913	174 / 0
Vasopressin V2 receptor	AVPR2	P30518	CHEMBL1790	Family A G protein-coupled receptor	0.120225750913	30 / 0
Muscle glycogen phosphorylase	PYGM	P11217	CHEMBL3526	Enzyme	0.120225750913	3 / 0
Glycogen synthase kinase-3 alpha	GSK3A	P49840	CHEMBL2850	Kinase	0.120225750913	21 / 0
Interleukin-6 receptor subunit beta	IL6ST	P40189	CHEMBL3124734	Membrane receptor	0.120225750913	5 / 0
PI3-kinase p110-beta subunit	PIK3CB	P42338	CHEMBL3145	Enzyme	0.120225750913	198 / 0
Orexin receptor 2	HCRTR2	O43614	CHEMBL4792	Family A G protein-coupled receptor	0.120225750913	41 / 0
Orexin receptor 1	HCRTR1	O43613	CHEMBL5113	Family A G protein-coupled receptor	0.120225750913	34 / 0
Ileal bile acid transporter	SLC10A2	Q12908	CHEMBL2778	Electrochemical transporter	0.120225750913	48 / 0
Nitric oxide synthase, inducible (by homology)	NOS2	P35228	CHEMBL4481	Enzyme	0.120225750913	13 / 19
Tyrosine-protein kinase FYN	FYN	P06241	CHEMBL1841	Kinase	0.120225750913	19 / 0
Melatonin receptor 1A	MTNR1A	P48039	CHEMBL1945	Family A G protein-coupled receptor	0.120225750913	12 / 0
Melatonin receptor 1B	MTNR1B	P49286	CHEMBL1946	Family A G protein-coupled receptor	0.120225750913	14 / 0
Epidermal growth factor receptor erbB1	EGFR	P00533	CHEMBL203	Kinase	0.120225750913	353 / 0
Platelet-derived growth factor receptor	PDGFRA PDGFRB	P16234 P09619	CHEMBL2095189	Kinase	0.120225750913	8 / 0
Adenosine A2a receptor	ADORA2A	P29274	CHEMBL251	Family A G protein-coupled receptor	0.120225750913	145 / 0
Vascular endothelial growth factor receptor 2	KDR	P35968	CHEMBL279	Kinase	0.120225750913	385 / 0
Renin	REN	P00797	CHEMBL286	Protease	0.120225750913	593 / 0
Ephrin type-B receptor 3	EPHB3	P54753	CHEMBL4901	Kinase	0.120225750913	3 / 0
DNA polymerase alpha subunit	POLA1	P09884	CHEMBL1828	Transferase	0.120225750913	6 / 9
Potassium channel subfamily K member 3	KCNK3	O14649	CHEMBL2321613	Voltage-gated ion channel	0.120225750913	26 / 0
Tyrosine-protein kinase SYK	SYK	P43405	CHEMBL2599	Kinase	0.120225750913	282 / 0
MAP kinase ERK2	MAPK1	P28482	CHEMBL4040	Kinase	0.120225750913	278 / 0
Phosphodiesterase 2A	PDE2A	O00408	CHEMBL2652	Phosphodiesterase	0.120225750913	109 / 0
Mitogen-activated protein kinase kinase kinase 11	MAP3K11	Q16584	CHEMBL2708	Kinase	0.120225750913	8 / 0
Mitogen-activated protein kinase kinase kinase 9	MAP3K9	P80192	CHEMBL2872	Kinase	0.120225750913	10 / 0
Calcium sensing receptor	CASR	P41180	CHEMBL1878	Family C G protein-coupled receptor	0.120225750913	91 / 0
Adenosine A2b receptor	ADORA2B	P29275	CHEMBL255	Family A G protein-coupled receptor	0.120225750913	12 / 0
Insulin receptor	INSR	P06213	CHEMBL1981	Kinase	0.120225750913	54 / 0
Tyrosine-protein kinase ITK/TSK	ITK	Q08881	CHEMBL2959	Kinase	0.120225750913	90 / 0
Serine/threonine-protein kinase Chk1	CHEK1	O14757	CHEMBL4630	Kinase	0.120225750913	123 / 0
Protein farnesyltransferase	FNTA FNTB	P49354 P49356	CHEMBL2094108	Enzyme	0.120225750913	69 / 10
Neurokinin 1 receptor	TACR1	P25103	CHEMBL249	Family A G protein-coupled receptor	0.120225750913	120 / 0
Cyclin-dependent kinase 9	CDK9	P50750	CHEMBL3116	Kinase	0.120225750913	90 / 0
Kinesin-like protein 1	KIF11	P52732	CHEMBL4581	Other cytosolic protein	0.120225750913	33 / 0
c-Jun N-terminal kinase 2	MAPK9	P45984	CHEMBL4179	Kinase	0.120225750913	56 / 0
Serine/threonine-protein kinase Aurora-A	AURKA	O14965	CHEMBL4722	Kinase	0.120225750913	162 / 0
CaM kinase II	CAMK2D	Q13557	CHEMBL2801	Kinase	0.120225750913	7 / 0
CDK8/Cyclin C	CCNC CDK8	P24863 P49336	CHEMBL3038474	Kinase	0.120225750913	10 / 0
Metabotropic glutamate receptor 1	GRM1	Q13255	CHEMBL3772	Family C G protein-coupled receptor	0.120225750913	32 / 0
Mixed lineage kinase 7	MAP3K20	Q9NYL2	CHEMBL3886	Kinase	0.120225750913	6 / 0
Geranylgeranyl transferase type I beta subunit	PGGT1B	P53609	CHEMBL4135	Enzyme	0.120225750913	6 / 0
TGF-beta receptor type II	TGFBR2	P37173	CHEMBL4267	Kinase	0.120225750913	4 / 0
TGF-beta receptor type I	TGFBR1	P36897	CHEMBL4439	Kinase	0.120225750913	19 / 0
Bromodomain-containing protein 4	BRD4	O60885	CHEMBL1163125	Reader	0.120225750913	76 / 0
Bromodomain-containing protein 2	BRD2	P25440	CHEMBL1293289	Reader	0.120225750913	19 / 0
Bromodomain-containing protein 3	BRD3	Q15059	CHEMBL1795186	Reader	0.120225750913	22 / 0
Macrophage colony stimulating factor receptor	CSF1R	P07333	CHEMBL1844	Kinase	0.120225750913	114 / 0
Tyrosine-protein kinase ABL	ABL1	P00519	CHEMBL1862	Kinase	0.120225750913	99 / 0
Vascular endothelial growth factor receptor 1	FLT1	P17948	CHEMBL1868	Kinase	0.120225750913	32 / 0
Platelet-derived growth factor receptor beta	PDGFRB	P09619	CHEMBL1913	Kinase	0.120225750913	29 / 0
Stem cell growth factor receptor	KIT	P10721	CHEMBL1936	Kinase	0.120225750913	58 / 0
Insulin-like growth factor I receptor	IGF1R	P08069	CHEMBL1957	Kinase	0.120225750913	152 / 0
Tyrosine-protein kinase receptor FLT3	FLT3	P36888	CHEMBL1974	Kinase	0.120225750913	98 / 0
Kinesin-1 heavy chain/ Tyrosine-protein kinase receptor RET	RET	P07949	CHEMBL2041	Kinase	0.120225750913	27 / 0
Tyrosine-protein kinase LCK	LCK	P06239	CHEMBL258	Kinase	0.120225750913	83 / 0
Tyrosine-protein kinase SRC	SRC	P12931	CHEMBL267	Kinase	0.120225750913	167 / 0
Macrophage-stimulating protein receptor	MST1R	Q04912	CHEMBL2689	Kinase	0.120225750913	6 / 0
Fibroblast growth factor receptor 3	FGFR3	P22607	CHEMBL2742	Kinase	0.120225750913	8 / 0
Tyrosine-protein kinase ZAP-70	ZAP70	P43403	CHEMBL2803	Kinase	0.120225750913	17 / 0
Nerve growth factor receptor Trk-A	NTRK1	P04629	CHEMBL2815	Kinase	0.120225750913	161 / 0
Tyrosine-protein kinase JAK2	JAK2	O60674	CHEMBL2971	Kinase	0.120225750913	279 / 0
