# Supplementary material for: Exploring the mechanism of Alisma orientale for the treatment of pregnancy induced hypertension and potential hepato-nephrotoxicity by using network pharmacology, network toxicology, molecular docking and molecular dynamics simulation
Source: Front Pharmacol. 2022 Nov 15;13:1027112. doi: 10.3389/fphar.2022.1027112 (PMC9705790; doi:10.3389/fphar.2022.1027112)
Supplement: Supplementary file 4 [file DataSheet8.ZIP › Supplement Materials/Compounds and Targets/Treat compound details/SwissTarget-alisol B.csv]

Common	name
CES2
PTPN1
HMGCR
HSD11B1
CYP19A1
MDM2
CCR1
CYP17A1
NR1I2
JAK3
POLA1
MTOR
CCNC
PIK3CA
CDK8
PRKCA
NR1H3
FAAH
CNR2
TACR1
PDE10A
FKBP1A
PER2
PTGS2
NR1H2
AR
GABRB3
GABRB3
GABRB3
GABRA2
KCNK3
JAK2
F2R
CNR1
PARP1
LIMK1
KDR
CHEK1
CDC7
PRKCD
PDE3A
PDE3B
PTGES
PAK1
PSEN2
P2RX3
ADORA2A
ADORA2B
SYK
PIK3CB
PRKCZ
RAF1
OPRM1
OPRD1
IL6ST
BRAF
GSK3A
DBF4
CAMK2D
CHUK
CENPE
MAPK1
AVPR1A
CCND1
CCNE2
C5AR1
PDE2A
INSR
ITK
AURKA
PYGL
NMT1
MAPK14
MMP1
PYGM
GSK3B
AURKB
AURKAIP1
FNTA
FYN
MTNR1A
MTNR1B
YES1
SRC
KCNA5
MAPK8
MAP2K1
LIPE
GRM1
MAPK9
SMO
MMP3
CDK1
HCRTR2
HCRTR1
SHBG
SORD
DRD3
IMPDH1
IMPDH2
FNTB
CDK8
MTOR
GABRA3
GABRG2
GABRG2
GABRB3
GABRG2
GABRA1
GABRA5
GABRG2
NCSTN
APH1A
PSEN1
APH1B
PSENEN
CDC7
CCNE1
CDK4
CDK2
