# Supplementary material for: Exploring the mechanism of Alisma orientale for the treatment of pregnancy induced hypertension and potential hepato-nephrotoxicity by using network pharmacology, network toxicology, molecular docking and molecular dynamics simulation
Source: Front Pharmacol. 2022 Nov 15;13:1027112. doi: 10.3389/fphar.2022.1027112 (PMC9705790; doi:10.3389/fphar.2022.1027112)
Supplement: Supplementary file 4 [file DataSheet8.ZIP › Supplement Materials/Compounds and Targets/Treat compound details/SwissTarget-alisol C monoacetate.csv]

Target	Common name	Uniprot ID	ChEMBL ID	Target Class	Probability*	Known actives (3D/2D)
Protein kinase C delta	PRKCD	Q05655	CHEMBL2996	Kinase	0.121906255063	46 / 48
Protein kinase C beta	PRKCB	P05771	CHEMBL3045	Kinase	0.121906255063	55 / 6
Carboxylesterase 2	CES2	O00748	CHEMBL3180	Enzyme	0.121906255063	6 / 12
Protein kinase C alpha	PRKCA	P17252	CHEMBL299	Kinase	0.121906255063	76 / 246
Protein kinase C gamma	PRKCG	P05129	CHEMBL2938	Kinase	0.121906255063	17 / 4
Protein kinase C epsilon	PRKCE	Q02156	CHEMBL3582	Kinase	0.121906255063	13 / 28
Protein kinase C eta	PRKCH	P24723	CHEMBL3616	Kinase	0.121906255063	13 / 6
Protein kinase C theta	PRKCQ	Q04759	CHEMBL3920	Kinase	0.121906255063	36 / 8
Nitric oxide synthase, inducible (by homology)	NOS2	P35228	CHEMBL4481	Enzyme	0.121906255063	5 / 19
HMG-CoA reductase (by homology)	HMGCR	P04035	CHEMBL402	Oxidoreductase	0.121906255063	146 / 99
11-beta-hydroxysteroid dehydrogenase 1	HSD11B1	P28845	CHEMBL4235	Enzyme	0.121906255063	256 / 30
Transient receptor potential cation channel subfamily V member 4 (by homology)	TRPV4	Q9HBA0	CHEMBL3119	Voltage-gated ion channel	0.121906255063	1 / 5
Glucocorticoid receptor	NR3C1	P04150	CHEMBL2034	Nuclear receptor	0.121906255063	139 / 36
Androgen Receptor	AR	P10275	CHEMBL1871	Nuclear receptor	0.121906255063	74 / 76
Proto-oncogene vav	VAV1	P15498	CHEMBL3259472	Unclassified protein	0.121906255063	1 / 1
Cyclooxygenase-2	PTGS2	P35354	CHEMBL230	Oxidoreductase	0.121906255063	42 / 15
Protein farnesyltransferase	FNTA FNTB	P49354 P49356	CHEMBL2094108	Enzyme	0.121906255063	54 / 7
Voltage-gated potassium channel subunit Kv1.3	KCNA3	P22001	CHEMBL4633	Voltage-gated ion channel	0.121906255063	21 / 2
Mineralocorticoid receptor	NR3C2	P08235	CHEMBL1994	Nuclear receptor	0.121906255063	20 / 19
Corticosteroid binding globulin	SERPINA6	P08185	CHEMBL2421	Secreted protein	0.121906255063	0 / 13
Phosphodiesterase 4D	PDE4D	Q08499	CHEMBL288	Phosphodiesterase	0.121906255063	11 / 9
P2X purinoceptor 3	P2RX3	P56373	CHEMBL2998	Ligand-gated ion channel	0.121906255063	324 / 0
C-C chemokine receptor type 1	CCR1	P32246	CHEMBL2413	Family A G protein-coupled receptor	0.121906255063	185 / 0
p53-binding protein Mdm-2	MDM2	Q00987	CHEMBL5023	Other nuclear protein	0.121906255063	228 / 0
Endothelial PAS domain-containing protein 1	EPAS1	Q99814	CHEMBL1744522	Unclassified protein	0.121906255063	0 / 1
Arachidonate 5-lipoxygenase	ALOX5	P09917	CHEMBL215	Oxidoreductase	0.121906255063	61 / 13
PI3-kinase p110-beta subunit	PIK3CB	P42338	CHEMBL3145	Enzyme	0.121906255063	92 / 0
Proteinase-activated receptor 2	F2RL1	P55085	CHEMBL5963	Family A G protein-coupled receptor	0.121906255063	0 / 1
dUTP pyrophosphatase	DUT	P33316	CHEMBL5203	Enzyme	0.121906255063	115 / 0
Prolyl endopeptidase	PREP	P48147	CHEMBL3202	Protease	0.121906255063	0 / 2
Histone deacetylase 8	HDAC8	Q9BY41	CHEMBL3192	Eraser	0.121906255063	53 / 0
Inhibitor of nuclear factor kappa B kinase beta subunit	IKBKB	O14920	CHEMBL1991	Kinase	0.121906255063	31 / 6
Matrix metalloproteinase 3	MMP3	P08254	CHEMBL283	Protease	0.121906255063	81 / 0
Dual specificity mitogen-activated protein kinase kinase 1	MAP2K1	Q02750	CHEMBL3587	Kinase	0.121906255063	55 / 0
Matrix metalloproteinase 7	MMP7	P09237	CHEMBL4073	Protease	0.121906255063	26 / 0
Matrix metalloproteinase 12	MMP12	P39900	CHEMBL4393	Protease	0.121906255063	13 / 0
Endothelin receptor ET-B	EDNRB	P24530	CHEMBL1785	Family A G protein-coupled receptor	0.121906255063	22 / 0
Mitogen-activated protein kinase kinase kinase 14	MAP3K14	Q99558	CHEMBL5888	Kinase	0.121906255063	179 / 0
Proteinase-activated receptor 1	F2R	P25116	CHEMBL3974	Family A G protein-coupled receptor	0.121906255063	24 / 0
CDK8/Cyclin C	CCNC CDK8	P24863 P49336	CHEMBL3038474	Kinase	0.121906255063	9 / 0
Inhibitor of NF-kappa-B kinase (IKK)	CHUK	O15111	CHEMBL3476	Kinase	0.121906255063	14 / 0
Cell division protein kinase 8	CDK8	P49336	CHEMBL5719	Kinase	0.121906255063	15 / 0
P-glycoprotein 1	ABCB1	P08183	CHEMBL4302	Primary active transporter	0.121906255063	125 / 17
Tyrosine-protein kinase JAK3	JAK3	P52333	CHEMBL2148	Kinase	0.121906255063	102 / 0
Vascular endothelial growth factor receptor 2	KDR	P35968	CHEMBL279	Kinase	0.121906255063	280 / 0
Pregnane X receptor	NR1I2	O75469	CHEMBL3401	Nuclear receptor	0.121906255063	6 / 0
Vasopressin V1a receptor	AVPR1A	P37288	CHEMBL1889	Family A G protein-coupled receptor	0.121906255063	27 / 0
Bile acid receptor FXR	NR1H4	Q96RI1	CHEMBL2047	Nuclear receptor	0.121906255063	14 / 0
Period circadian protein homolog 2	PER2	O15055	CHEMBL3751648	Unclassified protein	0.121906255063	8 / 0
Smoothened homolog	SMO	Q99835	CHEMBL5971	Frizzled family G protein-coupled receptor	0.121906255063	41 / 0
ADAMTS5	ADAMTS5	Q9UNA0	CHEMBL2285	Protease	0.121906255063	28 / 0
ADAMTS4	ADAMTS4	O75173	CHEMBL2318	Protease	0.121906255063	30 / 0
Dopamine D3 receptor	DRD3	P35462	CHEMBL234	Family A G protein-coupled receptor	0.121906255063	188 / 0
MAP kinase ERK2 (by homology)	MAPK1	P28482	CHEMBL4040	Kinase	0.121906255063	278 / 0
Geranylgeranyl transferase type I	PGGT1B FNTA	P53609 P49354	CHEMBL2095164	Enzyme	0.121906255063	10 / 1
Neurokinin 1 receptor	TACR1	P25103	CHEMBL249	Family A G protein-coupled receptor	0.121906255063	95 / 0
Rho-associated protein kinase 2	ROCK2	O75116	CHEMBL2973	Kinase	0.121906255063	111 / 0
PI3-kinase p110-delta subunit	PIK3CD	O00329	CHEMBL3130	Enzyme	0.121906255063	73 / 0
UDP-N-acetylglucosamine--peptide N-acetylglucosaminyltransferase 110 kDa subunit	OGT	O15294	CHEMBL5955	Enzyme	0.121906255063	3 / 0
Protein-tyrosine phosphatase 1B	PTPN1	P18031	CHEMBL335	Phosphatase	0.121906255063	99 / 67
Serine/threonine-protein kinase Aurora-A	AURKA	O14965	CHEMBL4722	Kinase	0.121906255063	116 / 0
Peptide N-myristoyltransferase 1	NMT1	P30419	CHEMBL2593	Enzyme	0.0	10 / 0
Monoglyceride lipase (by homology)	MGLL	Q99685	CHEMBL4191	Enzyme	0.0	29 / 0
Monoacylglycerol lipase ABHD6 (by homology)	ABHD6	Q9BV23	CHEMBL2189127	Enzyme	0.0	17 / 0
Serine/threonine-protein kinase Aurora-B	AURKB	Q96GD4	CHEMBL2185	Kinase	0.0	73 / 0
Fatty acid synthase	FASN	P49327	CHEMBL4158	Transferase	0.0	73 / 0
Thymidine kinase, mitochondrial	TK2	O00142	CHEMBL4580	Enzyme	0.0	10 / 0
Aurora kinase A-interacting protein	AURKAIP1	Q9NWT8	CHEMBL5910	Unclassified protein	0.0	1 / 0
Macrophage colony stimulating factor receptor (by homology)	CSF1R	P07333	CHEMBL1844	Kinase	0.0	80 / 0
MAP kinase p38 alpha	MAPK14	Q16539	CHEMBL260	Kinase	0.0	254 / 0
Rho-associated protein kinase 1	ROCK1	Q13464	CHEMBL3231	Kinase	0.0	46 / 0
Serine/threonine-protein kinase Chk1	CHEK1	O14757	CHEMBL4630	Kinase	0.0	79 / 0
Thrombin	F2	P00734	CHEMBL204	Protease	0.0	67 / 9
Tyrosine-protein kinase ABL	ABL1	P00519	CHEMBL1862	Kinase	0.0	83 / 0
Calcium sensing receptor	CASR	P41180	CHEMBL1878	Family C G protein-coupled receptor	0.0	78 / 0
Orexin receptor 2	HCRTR2	O43614	CHEMBL4792	Family A G protein-coupled receptor	0.0	39 / 0
Tankyrase-2	TNKS2	Q9H2K2	CHEMBL6154	Enzyme	0.0	22 / 0
Tankyrase-1	TNKS	O95271	CHEMBL6164	Enzyme	0.0	5 / 0
Heme oxygenase 1 (by homology)	HMOX1	P09601	CHEMBL2823	Enzyme	0.0	7 / 0
Glycogen synthase kinase-3 beta	GSK3B	P49841	CHEMBL262	Kinase	0.0	65 / 3
AMP deaminase 2	AMPD2	Q01433	CHEMBL2997	Enzyme	0.0	4 / 0
Hexokinase type IV	GCK	P35557	CHEMBL3820	Enzyme	0.0	23 / 0
MAP kinase-activated protein kinase 2	MAPKAPK2	P49137	CHEMBL2208	Kinase	0.0	20 / 0
Glycine transporter 1	SLC6A9	P48067	CHEMBL2337	Electrochemical transporter	0.0	36 / 0
Thymidine kinase, cytosolic	TK1	P04183	CHEMBL2883	Transferase	0.0	4 / 0
Glycine transporter 2	SLC6A5	Q9Y345	CHEMBL3060	Electrochemical transporter	0.0	8 / 0
Adenosine deaminase	ADA	P00813	CHEMBL1910	Hydrolase	0.0	13 / 0
Tyrosine-protein kinase receptor UFO	AXL	P30530	CHEMBL4895	Kinase	0.0	8 / 0
Sodium/glucose cotransporter 1	SLC5A1	P13866	CHEMBL4979	Electrochemical transporter	0.0	50 / 0
Tyrosine-protein kinase receptor TYRO3	TYRO3	Q06418	CHEMBL5314	Kinase	0.0	18 / 0
Proto-oncogene tyrosine-protein kinase MER	MERTK	Q12866	CHEMBL5331	Kinase	0.0	13 / 0
Renin	REN	P00797	CHEMBL286	Protease	0.0	513 / 0
Voltage-gated potassium channel subunit Kv1.5	KCNA5	P22460	CHEMBL4306	Voltage-gated ion channel	0.0	38 / 0
Phospholipase A2 group IIA	PLA2G2A	P14555	CHEMBL3474	Enzyme	0.0	14 / 9
Tyrosine-protein kinase JAK1	JAK1	P23458	CHEMBL2835	Kinase	0.0	96 / 0
MAP kinase p38 beta	MAPK11	Q15759	CHEMBL3961	Kinase	0.0	17 / 0
Progesterone receptor	PGR	P06401	CHEMBL208	Nuclear receptor	0.0	34 / 42
Melanocortin receptor 4	MC4R	P32245	CHEMBL259	Family A G protein-coupled receptor	0.0	66 / 0
Tyrosine-protein kinase ITK/TSK	ITK	Q08881	CHEMBL2959	Kinase	0.0	63 / 0
Cholecystokinin B receptor (by homology)	CCKBR	P32239	CHEMBL298	Family A G protein-coupled receptor	0.0	48 / 0
