# Supplementary material for: Exploring the mechanism of Alisma orientale for the treatment of pregnancy induced hypertension and potential hepato-nephrotoxicity by using network pharmacology, network toxicology, molecular docking and molecular dynamics simulation
Source: Front Pharmacol. 2022 Nov 15;13:1027112. doi: 10.3389/fphar.2022.1027112 (PMC9705790; doi:10.3389/fphar.2022.1027112)
Supplement: Supplementary file 4 [file DataSheet8.ZIP › Supplement Materials/Compounds and Targets/Treat compound details/SwissTarget-alisol C.csv]

Target	Common name	Uniprot ID	ChEMBL ID	Target Class	Probability*	Known actives (3D/2D)
Carboxylesterase 2	CES2	O00748	CHEMBL3180	Enzyme	0.17173132831	7 / 13
11-beta-hydroxysteroid dehydrogenase 1	HSD11B1	P28845	CHEMBL4235	Enzyme	0.110612204199	369 / 32
Protein-tyrosine phosphatase 1B	PTPN1	P18031	CHEMBL335	Phosphatase	0.110612204199	128 / 71
Nitric oxide synthase, inducible (by homology)	NOS2	P35228	CHEMBL4481	Enzyme	0.110612204199	18 / 21
Cytochrome P450 19A1	CYP19A1	P11511	CHEMBL1978	Cytochrome P450	0.110612204199	43 / 152
HMG-CoA reductase	HMGCR	P04035	CHEMBL402	Oxidoreductase	0.110612204199	221 / 81
C-C chemokine receptor type 1	CCR1	P32246	CHEMBL2413	Family A G protein-coupled receptor	0.110612204199	260 / 0
Progesterone receptor	PGR	P06401	CHEMBL208	Nuclear receptor	0.110612204199	54 / 49
Glycogen synthase kinase-3 beta	GSK3B	P49841	CHEMBL262	Kinase	0.110612204199	141 / 3
Glucocorticoid receptor	NR3C1	P04150	CHEMBL2034	Nuclear receptor	0.110612204199	195 / 48
Cyclin T1	CCNT1	O60563	CHEMBL2108	Other cytosolic protein	0.110612204199	45 / 0
P2X purinoceptor 3	P2RX3	P56373	CHEMBL2998	Ligand-gated ion channel	0.110612204199	389 / 0
Bile acid receptor FXR	NR1H4	Q96RI1	CHEMBL2047	Nuclear receptor	0.110612204199	22 / 0
Protein kinase C delta	PRKCD	Q05655	CHEMBL2996	Kinase	0.110612204199	97 / 25
Renin	REN	P00797	CHEMBL286	Protease	0.110612204199	588 / 0
Poly [ADP-ribose] polymerase-1	PARP1	P09874	CHEMBL3105	Enzyme	0.110612204199	105 / 0
Protein kinase C alpha	PRKCA	P17252	CHEMBL299	Kinase	0.110612204199	127 / 187
Protein kinase C beta	PRKCB	P05771	CHEMBL3045	Kinase	0.110612204199	101 / 6
p53-binding protein Mdm-2	MDM2	Q00987	CHEMBL5023	Other nuclear protein	0.110612204199	335 / 0
Protein kinase C gamma	PRKCG	P05129	CHEMBL2938	Kinase	0.110612204199	34 / 3
Protein kinase C epsilon	PRKCE	Q02156	CHEMBL3582	Kinase	0.110612204199	27 / 27
Protein kinase C eta	PRKCH	P24723	CHEMBL3616	Kinase	0.110612204199	24 / 5
Protein kinase C theta	PRKCQ	Q04759	CHEMBL3920	Kinase	0.110612204199	60 / 7
Matrix metalloproteinase 1	MMP1	P03956	CHEMBL332	Protease	0.110612204199	200 / 0
Serine/threonine-protein kinase mTOR	MTOR	P42345	CHEMBL2842	Kinase	0.110612204199	445 / 0
Transient receptor potential cation channel subfamily V member 4 (by homology)	TRPV4	Q9HBA0	CHEMBL3119	Voltage-gated ion channel	0.110612204199	6 / 4
MAP kinase ERK2	MAPK1	P28482	CHEMBL4040	Kinase	0.110612204199	309 / 0
Estradiol 17-beta-dehydrogenase 2	HSD17B2	P37059	CHEMBL2789	Enzyme	0.110612204199	47 / 2
Melatonin receptor 1A	MTNR1A	P48039	CHEMBL1945	Family A G protein-coupled receptor	0.110612204199	14 / 0
Melatonin receptor 1B	MTNR1B	P49286	CHEMBL1946	Family A G protein-coupled receptor	0.110612204199	15 / 0
Heat shock protein HSP 90-alpha	HSP90AA1	P07900	CHEMBL3880	Other cytosolic protein	0.110612204199	59 / 0
Peptide N-myristoyltransferase 1	NMT1	P30419	CHEMBL2593	Enzyme	0.110612204199	10 / 0
Glycogen synthase kinase-3 alpha	GSK3A	P49840	CHEMBL2850	Kinase	0.110612204199	23 / 0
Cyclooxygenase-2	PTGS2	P35354	CHEMBL230	Oxidoreductase	0.110612204199	75 / 15
Androgen Receptor	AR	P10275	CHEMBL1871	Nuclear receptor	0.110612204199	192 / 107
Aurora kinase B/Inner centromere protein	INCENP AURKB	Q9NQS7 Q96GD4	CHEMBL3430907	Kinase	0.110612204199	9 / 0
Dual specificity protein kinase TTK	TTK	P33981	CHEMBL3983	Kinase	0.110612204199	35 / 0
Orexin receptor 2	HCRTR2	O43614	CHEMBL4792	Family A G protein-coupled receptor	0.110612204199	39 / 0
Orexin receptor 1	HCRTR1	O43613	CHEMBL5113	Family A G protein-coupled receptor	0.110612204199	32 / 0
Cytochrome P450 17A1	CYP17A1	P05093	CHEMBL3522	Cytochrome P450	0.110612204199	36 / 18
Platelet-derived growth factor receptor beta	PDGFRB	P09619	CHEMBL1913	Kinase	0.110612204199	33 / 0
Stem cell growth factor receptor	KIT	P10721	CHEMBL1936	Kinase	0.110612204199	56 / 0
C-X-C chemokine receptor type 7	ACKR3	P25106	CHEMBL2010631	Family A G protein-coupled receptor	0.110612204199	3 / 0
Complement factor D	CFD	P00746	CHEMBL2176771	Protease	0.110612204199	88 / 0
Liver glycogen phosphorylase	PYGL	P06737	CHEMBL2568	Enzyme	0.110612204199	101 / 0
Vascular endothelial growth factor receptor 2	KDR	P35968	CHEMBL279	Kinase	0.110612204199	394 / 0
CDK8/Cyclin C	CCNC CDK8	P24863 P49336	CHEMBL3038474	Kinase	0.110612204199	10 / 0
Muscle glycogen phosphorylase	PYGM	P11217	CHEMBL3526	Enzyme	0.110612204199	3 / 0
Period circadian protein homolog 2	PER2	O15055	CHEMBL3751648	Unclassified protein	0.110612204199	20 / 0
Cell division protein kinase 8	CDK8	P49336	CHEMBL5719	Kinase	0.110612204199	19 / 0
MAP kinase p38 alpha	MAPK14	Q16539	CHEMBL260	Kinase	0.110612204199	360 / 0
Nicotinamide phosphoribosyltransferase	NAMPT	P43490	CHEMBL1744525	Enzyme	0.110612204199	43 / 0
Insulin receptor	INSR	P06213	CHEMBL1981	Kinase	0.110612204199	44 / 0
Tyrosine-protein kinase JAK3	JAK3	P52333	CHEMBL2148	Kinase	0.110612204199	202 / 0
Tyrosine-protein kinase SYK	SYK	P43405	CHEMBL2599	Kinase	0.110612204199	315 / 0
Tyrosine-protein kinase ITK/TSK	ITK	Q08881	CHEMBL2959	Kinase	0.110612204199	80 / 0
Mineralocorticoid receptor	NR3C2	P08235	CHEMBL1994	Nuclear receptor	0.110612204199	31 / 24
Leucine-rich repeat serine/threonine-protein kinase 2	LRRK2	Q5S007	CHEMBL1075104	Kinase	0.110612204199	138 / 0
Tyrosine-protein kinase FYN	FYN	P06241	CHEMBL1841	Kinase	0.110612204199	19 / 0
Platelet-derived growth factor receptor	PDGFRA PDGFRB	P16234 P09619	CHEMBL2095189	Kinase	0.110612204199	8 / 0
Cyclin-dependent kinase 9	CDK9	P50750	CHEMBL3116	Kinase	0.110612204199	90 / 0
Ephrin type-B receptor 3	EPHB3	P54753	CHEMBL4901	Kinase	0.110612204199	3 / 0
Oxytocin receptor	OXTR	P30559	CHEMBL2049	Family A G protein-coupled receptor	0.110612204199	34 / 0
Phosphodiesterase 10A	PDE10A	Q9Y233	CHEMBL4409	Phosphodiesterase	0.110612204199	465 / 0
LIM domain kinase 2	LIMK2	P53671	CHEMBL5932	Kinase	0.110612204199	12 / 0
Serine/threonine-protein kinase Chk1	CHEK1	O14757	CHEMBL4630	Kinase	0.110612204199	132 / 0
Corticotropin releasing factor receptor 1	CRHR1	P34998	CHEMBL1800	Family B G protein-coupled receptor	0.110612204199	139 / 0
Vasopressin V1a receptor	AVPR1A	P37288	CHEMBL1889	Family A G protein-coupled receptor	0.110612204199	35 / 0
Cyclin-dependent kinase 4/cyclin D1	CCND1 CDK4	P24385 P11802	CHEMBL1907601	Kinase	0.110612204199	62 / 0
Cyclin-dependent kinase 2/cyclin E	CCNE2 CDK2 CCNE1	O96020 P24941 P24864	CHEMBL2094126	Other cytosolic protein	0.110612204199	79 / 0
PI3-kinase p110-alpha subunit (by homology)	PIK3CA	P42336	CHEMBL4005	Enzyme	0.110612204199	599 / 0
Isocitrate dehydrogenase [NADP] cytoplasmic	IDH1	O75874	CHEMBL2007625	Enzyme	0.110612204199	22 / 0
Matrix metalloproteinase 3	MMP3	P08254	CHEMBL283	Protease	0.110612204199	109 / 0
Rho-associated protein kinase 2	ROCK2	O75116	CHEMBL2973	Kinase	0.110612204199	108 / 0
Serine/threonine-protein kinase Aurora-A	AURKA	O14965	CHEMBL4722	Kinase	0.110612204199	170 / 0
Mitogen-activated protein kinase kinase kinase 14	MAP3K14	Q99558	CHEMBL5888	Kinase	0.110612204199	197 / 0
Glutamate NMDA receptor; GRIN1/GRIN2A	GRIN2A GRIN1	Q12879 Q05586	CHEMBL1907604	Ligand-gated ion channel	0.110612204199	7 / 0
Phosphodiesterase 2A	PDE2A	O00408	CHEMBL2652	Phosphodiesterase	0.110612204199	109 / 0
Cyclin-dependent kinase 2	CDK2	P24941	CHEMBL301	Kinase	0.110612204199	180 / 0
Glutamate receptor ionotropic, AMPA 2	GRIA2	P42262	CHEMBL4016	Ligand-gated ion channel	0.110612204199	8 / 0
Tyrosine-protein kinase ABL	ABL1	P00519	CHEMBL1862	Kinase	0.110612204199	103 / 0
EZH2/SUZ12/EED/RBBP7/RBBP4	EZH2	Q15910	CHEMBL2189110	Writer	0.110612204199	36 / 0
6-phosphofructo-2-kinase/fructose-2,6-bisphosphatase 3	PFKFB3	Q16875	CHEMBL2331053	Enzyme	0.110612204199	151 / 0
PI3-kinase p110-beta subunit	PIK3CB	P42338	CHEMBL3145	Enzyme	0.110612204199	194 / 0
Hepatocyte growth factor receptor	MET	P08581	CHEMBL3717	Kinase	0.110612204199	168 / 0
Proto-oncogene vav	VAV1	P15498	CHEMBL3259472	Unclassified protein	0.110612204199	1 / 1
Mammalian target of Rapamycin (mTORC1)	FKBP1A MTOR	P62942 P42345	CHEMBL2221341	Kinase	0.110612204199	19 / 0
Smoothened homolog	SMO	Q99835	CHEMBL5971	Frizzled family G protein-coupled receptor	0.110612204199	50 / 0
Cyclin-dependent kinase 1/cyclin B	CCNB3 CDK1 CCNB1 CCNB2	Q8WWL7 P06493 P14635 O95067	CHEMBL2094127	Other cytosolic protein	0.110612204199	31 / 0
dUTP pyrophosphatase	DUT	P33316	CHEMBL5203	Enzyme	0.110612204199	114 / 0
Serine/threonine-protein kinase Aurora-B	AURKB	Q96GD4	CHEMBL2185	Kinase	0.110612204199	131 / 0
MAP kinase p38 delta	MAPK13	O15264	CHEMBL2939	Kinase	0.110612204199	10 / 0
MAP kinase p38 beta	MAPK11	Q15759	CHEMBL3961	Kinase	0.110612204199	25 / 0
Ribosomal protein S6 kinase 1	RPS6KB1	P23443	CHEMBL4501	Kinase	0.110612204199	48 / 0
P2X purinoceptor 7	P2RX7	Q99572	CHEMBL4805	Ligand-gated ion channel	0.110612204199	36 / 0
Acetyl-CoA carboxylase 2	ACACB	O00763	CHEMBL4829	Ligase	0.110612204199	91 / 0
11-beta-hydroxysteroid dehydrogenase 2	HSD11B2	P80365	CHEMBL3746	Enzyme	0.110612204199	14 / 16
Cyclin-dependent kinase 2/cyclin A	CDK2 CCNA1 CCNA2	P24941 P78396 P20248	CHEMBL2094128	Other cytosolic protein	0.110612204199	71 / 0
c-Jun N-terminal kinase 1	MAPK8	P45983	CHEMBL2276	Kinase	0.110612204199	110 / 0
Microtubule-associated serine/threonine-protein kinase 3	MAST3	O60307	CHEMBL2417352	Kinase	0.110612204199	2 / 0
