# Supplementary material for: Exploring the mechanism of Alisma orientale for the treatment of pregnancy induced hypertension and potential hepato-nephrotoxicity by using network pharmacology, network toxicology, molecular docking and molecular dynamics simulation
Source: Front Pharmacol. 2022 Nov 15;13:1027112. doi: 10.3389/fphar.2022.1027112 (PMC9705790; doi:10.3389/fphar.2022.1027112)
Supplement: Supplementary file 4 [file DataSheet8.ZIP › Supplement Materials/Compounds and Targets/Treat compound details/SwissTarget-alisol,b,23-acetate.csv]

Target	Common name	Uniprot ID	ChEMBL ID	Target Class	Probability*	Known actives (3D/2D)
Cytochrome P450 19A1	CYP19A1	P11511	CHEMBL1978	Cytochrome P450	0.114839422585	48 / 32
Estradiol 17-beta-dehydrogenase 3	HSD17B3	P37058	CHEMBL4234	Enzyme	0.106542925976	10 / 14
Vitamin D receptor	VDR	P11473	CHEMBL1977	Nuclear receptor	0.106542925976	62 / 2
11-beta-hydroxysteroid dehydrogenase 1	HSD11B1	P28845	CHEMBL4235	Enzyme	0.106542925976	403 / 22
C-C chemokine receptor type 1	CCR1	P32246	CHEMBL2413	Family A G protein-coupled receptor	0.106542925976	250 / 0
Pregnane X receptor	NR1I2	O75469	CHEMBL3401	Nuclear receptor	0.106542925976	6 / 0
HMG-CoA reductase	HMGCR	P04035	CHEMBL402	Oxidoreductase	0.106542925976	241 / 27
Protein-tyrosine phosphatase 1B	PTPN1	P18031	CHEMBL335	Phosphatase	0.106542925976	119 / 23
Phosphodiesterase 3	PDE3A	Q14432	CHEMBL241	Phosphodiesterase	0.106542925976	11 / 0
Phosphodiesterase 3B	PDE3B	Q13370	CHEMBL290	Phosphodiesterase	0.106542925976	5 / 0
p53-binding protein Mdm-2	MDM2	Q00987	CHEMBL5023	Other nuclear protein	0.106542925976	336 / 0
Protein kinase C alpha	PRKCA	P17252	CHEMBL299	Kinase	0.106542925976	117 / 28
Poly [ADP-ribose] polymerase-1	PARP1	P09874	CHEMBL3105	Enzyme	0.106542925976	99 / 0
Potassium channel subfamily K member 3	KCNK3	O14649	CHEMBL2321613	Voltage-gated ion channel	0.106542925976	30 / 0
DNA polymerase alpha subunit	POLA1	P09884	CHEMBL1828	Transferase	0.106542925976	9 / 4
Serine/threonine-protein kinase mTOR	MTOR	P42345	CHEMBL2842	Kinase	0.106542925976	308 / 0
PI3-kinase p110-alpha subunit	PIK3CA	P42336	CHEMBL4005	Enzyme	0.106542925976	550 / 0
Arachidonate 5-lipoxygenase	ALOX5	P09917	CHEMBL215	Oxidoreductase	0.106542925976	66 / 0
Mammalian target of Rapamycin (mTORC1)	FKBP1A MTOR	P62942 P42345	CHEMBL2221341	Kinase	0.106542925976	19 / 0
Phosphodiesterase 10A	PDE10A	Q9Y233	CHEMBL4409	Phosphodiesterase	0.106542925976	439 / 0
CDC7/DBF4 (Cell division cycle 7-related protein kinase/Activator of S phase kinase)	CDC7	O00311	CHEMBL5443	Kinase	0.106542925976	12 / 0
Vasopressin V1a receptor	AVPR1A	P37288	CHEMBL1889	Family A G protein-coupled receptor	0.106542925976	36 / 0
Tubulin--tyrosine ligase	TTL	Q8NG68	CHEMBL5549	Enzyme	0.106542925976	7 / 0
Cell division protein kinase 8	CDK8	P49336	CHEMBL5719	Kinase	0.106542925976	18 / 0
TNF-alpha	TNF	P01375	CHEMBL1825	Secreted protein	0.106542925976	7 / 0
Neurokinin 2 receptor	TACR2	P21452	CHEMBL2327	Family A G protein-coupled receptor	0.106542925976	114 / 0
Neurokinin 1 receptor	TACR1	P25103	CHEMBL249	Family A G protein-coupled receptor	0.106542925976	126 / 0
Protein kinase C beta	PRKCB	P05771	CHEMBL3045	Kinase	0.106542925976	101 / 0
Proteinase-activated receptor 1	F2R	P25116	CHEMBL3974	Family A G protein-coupled receptor	0.106542925976	26 / 0
Fatty acid synthase	FASN	P49327	CHEMBL4158	Transferase	0.106542925976	95 / 0
CDK8/Cyclin C	CCNC CDK8	P24863 P49336	CHEMBL3038474	Kinase	0.106542925976	8 / 0
Interleukin-6 receptor subunit beta	IL6ST	P40189	CHEMBL3124734	Membrane receptor	0.106542925976	5 / 0
Protein kinase C gamma	PRKCG	P05129	CHEMBL2938	Kinase	0.106542925976	35 / 1
Protein kinase C eta	PRKCH	P24723	CHEMBL3616	Kinase	0.106542925976	24 / 1
Vascular endothelial growth factor receptor 2	KDR	P35968	CHEMBL279	Kinase	0.106542925976	354 / 0
Tyrosine-protein kinase JAK3	JAK3	P52333	CHEMBL2148	Kinase	0.106542925976	196 / 0
Glycogen synthase kinase-3 alpha	GSK3A	P49840	CHEMBL2850	Kinase	0.106542925976	20 / 0
PI3-kinase p110-beta subunit	PIK3CB	P42338	CHEMBL3145	Enzyme	0.106542925976	192 / 0
Protein kinase C (PKC)	PRKCZ	Q05513	CHEMBL3438	Kinase	0.106542925976	3 / 0
Glycogen synthase kinase-3 beta	GSK3B	P49841	CHEMBL262	Kinase	0.106542925976	135 / 0
Period circadian protein homolog 2	PER2	O15055	CHEMBL3751648	Unclassified protein	0.106542925976	18 / 0
Cytochrome P450 24A1	CYP24A1	Q07973	CHEMBL4521	Enzyme	0.106542925976	9 / 0
Dual specificity phosphatase Cdc25A	CDC25A	P30304	CHEMBL3775	Phosphatase	0.106542925976	17 / 7
c-Jun N-terminal kinase 1	MAPK8	P45983	CHEMBL2276	Kinase	0.106542925976	98 / 0
Liver glycogen phosphorylase	PYGL	P06737	CHEMBL2568	Enzyme	0.106542925976	92 / 0
Muscle glycogen phosphorylase	PYGM	P11217	CHEMBL3526	Enzyme	0.106542925976	3 / 0
c-Jun N-terminal kinase 2	MAPK9	P45984	CHEMBL4179	Kinase	0.106542925976	52 / 0
Serine/threonine-protein kinase Aurora-A	AURKA	O14965	CHEMBL4722	Kinase	0.106542925976	154 / 0
Beta-secretase 1	BACE1	P56817	CHEMBL4822	Protease	0.106542925976	823 / 0
Cyclin-dependent kinase 4/cyclin D1	CCND1 CDK4	P24385 P11802	CHEMBL1907601	Kinase	0.106542925976	58 / 0
Cyclin-dependent kinase 2/cyclin E	CCNE2 CDK2 CCNE1	O96020 P24941 P24864	CHEMBL2094126	Other cytosolic protein	0.106542925976	66 / 0
MAP kinase p38 alpha	MAPK14	Q16539	CHEMBL260	Kinase	0.106542925976	326 / 0
P2X purinoceptor 3	P2RX3	P56373	CHEMBL2998	Ligand-gated ion channel	0.106542925976	265 / 0
MAP kinase ERK1	MAPK3	P27361	CHEMBL3385	Kinase	0.106542925976	21 / 0
MAP kinase ERK2	MAPK1	P28482	CHEMBL4040	Kinase	0.106542925976	262 / 0
Tyrosine-protein kinase ABL	ABL1	P00519	CHEMBL1862	Kinase	0.106542925976	92 / 0
Cyclin-dependent kinase 1	CDK1	P06493	CHEMBL308	Kinase	0.106542925976	178 / 0
LIM domain kinase 1	LIMK1	P53667	CHEMBL3836	Kinase	0.106542925976	17 / 0
Rho-associated protein kinase 2	ROCK2	O75116	CHEMBL2973	Kinase	0.106542925976	101 / 0
Cyclin-dependent kinase 2	CDK2	P24941	CHEMBL301	Kinase	0.106542925976	177 / 0
Vanilloid receptor	TRPV1	Q8NER1	CHEMBL4794	Voltage-gated ion channel	0.106542925976	152 / 0
C5a anaphylatoxin chemotactic receptor	C5AR1	P21730	CHEMBL2373	Family A G protein-coupled receptor	0.106542925976	51 / 0
Voltage-gated potassium channel subunit Kv1.5	KCNA5	P22460	CHEMBL4306	Voltage-gated ion channel	0.106542925976	70 / 0
Serine/threonine-protein kinase PAK 1	PAK1	Q13153	CHEMBL4600	Kinase	0.106542925976	8 / 0
Voltage-gated potassium channel subunit Kv1.3	KCNA3	P22001	CHEMBL4633	Voltage-gated ion channel	0.106542925976	29 / 0
Acetyl-CoA carboxylase 2	ACACB	O00763	CHEMBL4829	Ligase	0.106542925976	73 / 0
dUTP pyrophosphatase	DUT	P33316	CHEMBL5203	Enzyme	0.106542925976	98 / 0
Inhibitor of nuclear factor kappa B kinase beta subunit	IKBKB	O14920	CHEMBL1991	Kinase	0.106542925976	33 / 0
GABA-A receptor; alpha-3/beta-3/gamma-2	GABRB3 GABRA3 GABRG2	P28472 P34903 P18507	CHEMBL2094120	Ligand-gated ion channel	0.106542925976	15 / 0
GABA-A receptor; alpha-1/beta-3/gamma-2	GABRB3 GABRG2 GABRA1	P28472 P18507 P14867	CHEMBL2094121	Ligand-gated ion channel	0.106542925976	15 / 0
GABA-A receptor; alpha-5/beta-3/gamma-2	GABRB3 GABRG2 GABRA5	P28472 P18507 P31644	CHEMBL2094122	Ligand-gated ion channel	0.106542925976	14 / 0
GABA-A receptor; alpha-2/beta-3/gamma-2	GABRA2 GABRB3 GABRG2	P47869 P28472 P18507	CHEMBL2094130	Ligand-gated ion channel	0.106542925976	13 / 0
Serine/threonine-protein kinase Aurora-B	AURKB	Q96GD4	CHEMBL2185	Kinase	0.106542925976	113 / 0
Inhibitor of NF-kappa-B kinase (IKK)	CHUK	O15111	CHEMBL3476	Kinase	0.106542925976	15 / 0
Aurora kinase A-interacting protein	AURKAIP1	Q9NWT8	CHEMBL5910	Unclassified protein	0.106542925976	1 / 0
Rho-associated protein kinase 1	ROCK1	Q13464	CHEMBL3231	Kinase	0.106542925976	42 / 0
Hepatocyte growth factor receptor	MET	P08581	CHEMBL3717	Kinase	0.106542925976	138 / 0
Peptidyl-glycine alpha-amidating monooxygenase	PAM	P19021	CHEMBL2544	Enzyme	0.106542925976	0 / 2
Serine/threonine-protein kinase RAF	RAF1	P04049	CHEMBL1906	Kinase	0.106542925976	9 / 0
Melatonin receptor 1A	MTNR1A	P48039	CHEMBL1945	Family A G protein-coupled receptor	0.106542925976	13 / 0
Melatonin receptor 1B	MTNR1B	P49286	CHEMBL1946	Family A G protein-coupled receptor	0.106542925976	14 / 0
Adenosine A1 receptor	ADORA1	P30542	CHEMBL226	Family A G protein-coupled receptor	0.106542925976	143 / 0
Adenosine A2a receptor	ADORA2A	P29274	CHEMBL251	Family A G protein-coupled receptor	0.106542925976	106 / 0
Adenosine A2b receptor	ADORA2B	P29275	CHEMBL255	Family A G protein-coupled receptor	0.106542925976	11 / 0
Adenosine A3 receptor	ADORA3	P0DMS8	CHEMBL256	Family A G protein-coupled receptor	0.106542925976	168 / 0
Matrix metalloproteinase 1	MMP1	P03956	CHEMBL332	Protease	0.106542925976	178 / 0
RAS guanyl releasing protein 3	RASGRP3	Q8IV61	CHEMBL3638	Other cytosolic protein	0.106542925976	6 / 0
Serine/threonine-protein kinase B-raf	BRAF	P15056	CHEMBL5145	Kinase	0.106542925976	118 / 0
Carnitine O-palmitoyltransferase 1, liver isoform	CPT1A	P50416	CHEMBL1293194	Enzyme	0.106542925976	11 / 4
Leucine-rich repeat serine/threonine-protein kinase 2	LRRK2	Q5S007	CHEMBL1075104	Kinase	0.106542925976	134 / 0
Tyrosine-protein kinase FYN	FYN	P06241	CHEMBL1841	Kinase	0.106542925976	18 / 0
Tyrosine-protein kinase YES	YES1	P07947	CHEMBL2073	Kinase	0.106542925976	17 / 0
Thrombin and coagulation factor X	F10	P00742	CHEMBL244	Protease	0.106542925976	206 / 0
Tyrosine-protein kinase SYK	SYK	P43405	CHEMBL2599	Kinase	0.106542925976	204 / 0
Tyrosine-protein kinase SRC	SRC	P12931	CHEMBL267	Kinase	0.106542925976	159 / 0
Matrix metalloproteinase 3	MMP3	P08254	CHEMBL283	Protease	0.106542925976	94 / 0
Renin	REN	P00797	CHEMBL286	Protease	0.106542925976	557 / 0
Matrix metalloproteinase 9	MMP9	P14780	CHEMBL321	Protease	0.106542925976	106 / 0
Cyclooxygenase-1 (by homology)	PTGS1	P23219	CHEMBL221	Oxidoreductase	0.106542925976	13 / 0
Protein kinase C epsilon	PRKCE	Q02156	CHEMBL3582	Kinase	0.106542925976	28 / 1
