# Supplementary material for: Exploring the mechanism of Alisma orientale for the treatment of pregnancy induced hypertension and potential hepato-nephrotoxicity by using network pharmacology, network toxicology, molecular docking and molecular dynamics simulation
Source: Front Pharmacol. 2022 Nov 15;13:1027112. doi: 10.3389/fphar.2022.1027112 (PMC9705790; doi:10.3389/fphar.2022.1027112)
Supplement: Supplementary file 4 [file DataSheet8.ZIP › Supplement Materials/Compounds and Targets/Treat compound details/SwissTarget-sitosterol.csv]

Target	Common name	Uniprot ID	ChEMBL ID	Target Class	Probability*	Known actives (3D/2D)
HMG-CoA reductase	HMGCR	P04035	CHEMBL402	Oxidoreductase	0.680955493671	54 / 7
Cytochrome P450 51 (by homology)	CYP51A1	Q16850	CHEMBL3849	Cytochrome P450	0.680955493671	3 / 2
Androgen Receptor	AR	P10275	CHEMBL1871	Nuclear receptor	0.656003572342	26 / 102
Niemann-Pick C1-like protein 1	NPC1L1	Q9UHC9	CHEMBL2027	Other membrane protein	0.647646922086	9 / 13
LXR-alpha	NR1H3	Q13133	CHEMBL2808	Nuclear receptor	0.622655937311	19 / 20
Cytochrome P450 17A1	CYP17A1	P05093	CHEMBL3522	Cytochrome P450	0.506040801911	48 / 50
Nuclear receptor ROR-gamma	RORC	P51449	CHEMBL1741186	Nuclear receptor	0.431038562851	11 / 9
Cytochrome P450 19A1	CYP19A1	P11511	CHEMBL1978	Cytochrome P450	0.314405075257	10 / 161
Estrogen receptor beta	ESR2	Q92731	CHEMBL242	Nuclear receptor	0.306043655241	5 / 47
Estrogen receptor alpha	ESR1	P03372	CHEMBL206	Nuclear receptor	0.222798333339	6 / 39
Testis-specific androgen-binding protein	SHBG	P04278	CHEMBL3305	Secreted protein	0.189458321629	1 / 48
Sterol regulatory element-binding protein 2	SREBF2	Q12772	CHEMBL1795166	Unclassified protein	0.172809876379	1 / 1
Cytochrome P450 2C19	CYP2C19	P33261	CHEMBL3622	Cytochrome P450	0.131155749143	0 / 3
Norepinephrine transporter	SLC6A2	P23975	CHEMBL222	Electrochemical transporter	0.122827320367	2 / 2
Butyrylcholinesterase	BCHE	P06276	CHEMBL1914	Hydrolase	0.122827320367	3 / 2
Nuclear receptor ROR-alpha	RORA	P35398	CHEMBL5868	Nuclear receptor	0.122827320367	3 / 3
Protein-tyrosine phosphatase 1B	PTPN1	P18031	CHEMBL335	Phosphatase	0.122827320367	14 / 47
Corticosteroid binding globulin	SERPINA6	P08185	CHEMBL2421	Secreted protein	0.114494790121	0 / 18
Serotonin transporter	SLC6A4	P31645	CHEMBL228	Electrochemical transporter	0.106165761464	12 / 5
Glucose-6-phosphate 1-dehydrogenase	G6PD	P11413	CHEMBL5347	Enzyme	0.106165761464	4 / 2
Nuclear receptor subfamily 1 group I member 3 (by homology)	NR1I3	Q14994	CHEMBL5503	Nuclear receptor	0.106165761464	0 / 3
Muscarinic acetylcholine receptor M2	CHRM2	P08172	CHEMBL211	Family A G protein-coupled receptor	0.106165761464	1 / 1
Acetylcholinesterase	ACHE	P22303	CHEMBL220	Hydrolase	0.106165761464	3 / 1
Vitamin D receptor	VDR	P11473	CHEMBL1977	Nuclear receptor	0.106165761464	17 / 49
Carboxylesterase 2	CES2	O00748	CHEMBL3180	Enzyme	0.106165761464	6 / 10
LXR-beta	NR1H2	P55055	CHEMBL4093	Nuclear receptor	0.106165761464	6 / 1
Dual specificity phosphatase Cdc25A	CDC25A	P30304	CHEMBL3775	Phosphatase	0.106165761464	5 / 11
Prostanoid EP1 receptor (by homology)	PTGER1	P34995	CHEMBL1811	Family A G protein-coupled receptor	0.106165761464	0 / 9
Prostanoid EP2 receptor (by homology)	PTGER2	P43116	CHEMBL1881	Family A G protein-coupled receptor	0.106165761464	0 / 20
11-beta-hydroxysteroid dehydrogenase 1	HSD11B1	P28845	CHEMBL4235	Enzyme	0.106165761464	61 / 23
Anti-estrogen binding site (AEBS) (by homology)	DHCR7	Q9UBM7	CHEMBL2169735	Enzyme	0.106165761464	3 / 5
Glycine receptor subunit alpha-1	GLRA1	P23415	CHEMBL5845	Ligand-gated ion channel	0.106165761464	1 / 1
Peroxisome proliferator-activated receptor delta	PPARD	Q03181	CHEMBL3979	Nuclear receptor	0.106165761464	0 / 8
Squalene monooxygenase	SQLE	Q14534	CHEMBL3592	Enzyme	0.106165761464	0 / 4
Protein-tyrosine phosphatase 1C	PTPN6	P29350	CHEMBL3166	Phosphatase	0.106165761464	0 / 1
Squalene synthetase (by homology)	FDFT1	P37268	CHEMBL3338	Enzyme	0.106165761464	0 / 1
Nitric oxide synthase, inducible (by homology)	NOS2	P35228	CHEMBL4481	Enzyme	0.106165761464	2 / 16
Glucocorticoid receptor	NR3C1	P04150	CHEMBL2034	Nuclear receptor	0.106165761464	15 / 25
Dual specificity phosphatase Cdc25B	CDC25B	P30305	CHEMBL4804	Phosphatase	0.106165761464	5 / 7
Sonic hedgehog protein (by homology)	SHH	Q15465	CHEMBL5602	Unclassified protein	0.106165761464	0 / 1
UDP-glucuronosyltransferase 2B7	UGT2B7	P16662	CHEMBL4370	Enzyme	0.106165761464	0 / 8
11-beta-hydroxysteroid dehydrogenase 2	HSD11B2	P80365	CHEMBL3746	Enzyme	0.106165761464	8 / 8
Dopamine D2 receptor	DRD2	P14416	CHEMBL217	Family A G protein-coupled receptor	0.106165761464	16 / 0
DNA polymerase beta (by homology)	POLB	P06746	CHEMBL2392	Enzyme	0.106165761464	0 / 6
Prolyl endopeptidase	PREP	P48147	CHEMBL3202	Protease	0.0	0 / 1
Thromboxane-A synthase	TBXAS1	P24557	CHEMBL1835	Cytochrome P450	0.0	3 / 1
Prostanoid EP4 receptor (by homology)	PTGER4	P35408	CHEMBL1836	Family A G protein-coupled receptor	0.0	0 / 6
Indoleamine 2,3-dioxygenase	IDO1	P14902	CHEMBL4685	Enzyme	0.0	0 / 1
Protein Mdm4	MDM4	O15151	CHEMBL1255126	Unclassified protein	0.0	4 / 0
C-C chemokine receptor type 1	CCR1	P32246	CHEMBL2413	Family A G protein-coupled receptor	0.0	48 / 0
p53-binding protein Mdm-2	MDM2	Q00987	CHEMBL5023	Other nuclear protein	0.0	36 / 0
Sigma opioid receptor	SIGMAR1	Q99720	CHEMBL287	Membrane receptor	0.0	9 / 5
Muscarinic acetylcholine receptor M4	CHRM4	P08173	CHEMBL1821	Family A G protein-coupled receptor	0.0	5 / 0
Potassium-transporting ATPase alpha chain 2	ATP12A	P54707	CHEMBL2933	Primary active transporter	0.0	0 / 2
Prostanoid IP receptor	PTGIR	P43119	CHEMBL1995	Family A G protein-coupled receptor	0.0	0 / 6
Protein kinase C gamma	PRKCG	P05129	CHEMBL2938	Kinase	0.0	6 / 0
Protein kinase C delta	PRKCD	Q05655	CHEMBL2996	Kinase	0.0	11 / 0
Protein kinase C beta	PRKCB	P05771	CHEMBL3045	Kinase	0.0	5 / 0
Protein kinase C epsilon	PRKCE	Q02156	CHEMBL3582	Kinase	0.0	6 / 0
Protein kinase C theta	PRKCQ	Q04759	CHEMBL3920	Kinase	0.0	5 / 0
Anti-estrogen binding site (AEBS)	DHCR7 EBP	Q9UBM7 Q15125	CHEMBL612409	Enzyme	0.0	0 / 1
Fatty acid binding protein adipocyte	FABP4	P15090	CHEMBL2083	Fatty acid binding protein family	0.0	0 / 3
Fatty acid binding protein muscle	FABP3	P05413	CHEMBL3344	Fatty acid binding protein family	0.0	0 / 4
Fatty acid binding protein epidermal	FABP5	Q01469	CHEMBL3674	Fatty acid binding protein family	0.0	0 / 1
Fatty acid-binding protein, liver	FABP1	P07148	CHEMBL5421	Fatty acid binding protein family	0.0	0 / 3
Prostaglandin E synthase	PTGES	O14684	CHEMBL5658	Enzyme	0.0	2 / 10
T-cell protein-tyrosine phosphatase	PTPN2	P17706	CHEMBL3807	Phosphatase	0.0	3 / 15
Adenosine A3 receptor	ADORA3	P0DMS8	CHEMBL256	Family A G protein-coupled receptor	0.0	0 / 1
MAP kinase ERK1	MAPK3	P27361	CHEMBL3385	Kinase	0.0	0 / 1
Protein-tyrosine phosphatase 2C	PTPN11	Q06124	CHEMBL3864	Phosphatase	0.0	0 / 1
Aldo-keto reductase family 1 member B10	AKR1B10	O60218	CHEMBL5983	Enzyme	0.0	0 / 6
Voltage-gated potassium channel subunit Kv1.5	KCNA5	P22460	CHEMBL4306	Voltage-gated ion channel	0.0	6 / 0
Acetyl-CoA carboxylase 2	ACACB	O00763	CHEMBL4829	Ligase	0.0	22 / 0
Receptor-type tyrosine-protein phosphatase F (LAR)	PTPRF	P10586	CHEMBL3521	Membrane receptor	0.0	0 / 1
Phospholipase A2 group 1B	PLA2G1B	P04054	CHEMBL4426	Enzyme	0.0	0 / 1
Low molecular weight phosphotyrosine protein phosphatase	ACP1	P24666	CHEMBL4903	Phosphatase	0.0	0 / 1
Beta-secretase 1	BACE1	P56817	CHEMBL4822	Protease	0.0	18 / 1
Serotonin 2b (5-HT2b) receptor	HTR2B	P41595	CHEMBL1833	Family A G protein-coupled receptor	0.0	2 / 0
Platelet activating factor receptor	PTAFR	P25105	CHEMBL250	Family A G protein-coupled receptor	0.0	2 / 0
Metabotropic glutamate receptor 2	GRM2	Q14416	CHEMBL5137	Family C G protein-coupled receptor	0.0	3 / 0
Acyl-CoA desaturase	SCD	O00767	CHEMBL5555	Enzyme	0.0	0 / 1
Beta secretase 2	BACE2	Q9Y5Z0	CHEMBL2525	Protease	0.0	1 / 0
Monoglyceride lipase	MGLL	Q99685	CHEMBL4191	Enzyme	0.0	5 / 0
Protein kinase C eta	PRKCH	P24723	CHEMBL3616	Kinase	0.0	5 / 1
Neurokinin 1 receptor (by homology)	TACR1	P25103	CHEMBL249	Family A G protein-coupled receptor	0.0	20 / 0
Peroxisome proliferator-activated receptor alpha	PPARA	Q07869	CHEMBL239	Nuclear receptor	0.0	1 / 11
Proteinase-activated receptor 1	F2R	P25116	CHEMBL3974	Family A G protein-coupled receptor	0.0	3 / 0
ALK tyrosine kinase receptor	ALK	Q9UM73	CHEMBL4247	Kinase	0.0	6 / 0
Insulin-like growth factor I receptor	IGF1R	P08069	CHEMBL1957	Kinase	0.0	7 / 0
Tyrosine-protein kinase SRC	SRC	P12931	CHEMBL267	Kinase	0.0	6 / 0
Vascular endothelial growth factor receptor 2	KDR	P35968	CHEMBL279	Kinase	0.0	11 / 0
Type-1 angiotensin II receptor (by homology)	AGTR1	P30556	CHEMBL227	Family A G protein-coupled receptor	0.0	4 / 0
DNA topoisomerase II alpha	TOP2A	P11388	CHEMBL1806	Isomerase	0.0	0 / 2
Vasopressin V2 receptor	AVPR2	P30518	CHEMBL1790	Family A G protein-coupled receptor	0.0	2 / 0
Vasopressin V1a receptor	AVPR1A	P37288	CHEMBL1889	Family A G protein-coupled receptor	0.0	5 / 0
Melatonin receptor 1A	MTNR1A	P48039	CHEMBL1945	Family A G protein-coupled receptor	0.0	4 / 0
Melatonin receptor 1B	MTNR1B	P49286	CHEMBL1946	Family A G protein-coupled receptor	0.0	4 / 0
Muscarinic acetylcholine receptor M5	CHRM5	P08912	CHEMBL2035	Family A G protein-coupled receptor	0.0	4 / 0
Interleukin-6 receptor subunit beta	IL6ST	P40189	CHEMBL3124734	Membrane receptor	0.0	1 / 0
MAP kinase p38 alpha	MAPK14	Q16539	CHEMBL260	Kinase	0.0	10 / 0
