# Supplementary material for: Exploring the mechanism of Alisma orientale for the treatment of pregnancy induced hypertension and potential hepato-nephrotoxicity by using network pharmacology, network toxicology, molecular docking and molecular dynamics simulation
Source: Front Pharmacol. 2022 Nov 15;13:1027112. doi: 10.3389/fphar.2022.1027112 (PMC9705790; doi:10.3389/fphar.2022.1027112)
Supplement: Supplementary file 4 [file DataSheet8.ZIP › Supplement Materials/Compounds and Targets/Treat compound details/SwissTarget1-Monolinolein.csv]

Target	Common name	Uniprot ID	ChEMBL ID	Target Class	Probability*	Known actives (3D/2D)
Anandamide amidohydrolase	FAAH	O00519	CHEMBL2243	Enzyme	0.222720521922	29 / 9
Protein kinase C alpha	PRKCA	P17252	CHEMBL299	Kinase	0.164184051624	36 / 214
Cannabinoid receptor 1 (by homology)	CNR1	P21554	CHEMBL218	Family A G protein-coupled receptor	0.130706652821	126 / 24
Cannabinoid receptor 2	CNR2	P34972	CHEMBL253	Family A G protein-coupled receptor	0.122339193554	93 / 8
Protein kinase C delta	PRKCD	Q05655	CHEMBL2996	Kinase	0.105608279572	10 / 29
11-beta-hydroxysteroid dehydrogenase 1	HSD11B1	P28845	CHEMBL4235	Enzyme	0.105608279572	29 / 25
Protein kinase C theta	PRKCQ	Q04759	CHEMBL3920	Kinase	0.0972399887602	8 / 8
Arachidonate 5-lipoxygenase	ALOX5	P09917	CHEMBL215	Oxidoreductase	0.0972399887602	6 / 38
Cyclooxygenase-2	PTGS2	P35354	CHEMBL230	Oxidoreductase	0.0972399887602	25 / 15
Protein-tyrosine phosphatase 1B	PTPN1	P18031	CHEMBL335	Phosphatase	0.0972399887602	37 / 75
Prostaglandin E synthase	PTGES	O14684	CHEMBL5658	Enzyme	0.0972399887602	0 / 12
T-cell protein-tyrosine phosphatase	PTPN2	P17706	CHEMBL3807	Phosphatase	0.0972399887602	8 / 24
Vanilloid receptor	TRPV1	Q8NER1	CHEMBL4794	Voltage-gated ion channel	0.0972399887602	121 / 2
15-hydroxyprostaglandin dehydrogenase [NAD+]	HPGD	P15428	CHEMBL1293255	Enzyme	0.0972399887602	9 / 0
Orexin receptor 2	HCRTR2	O43614	CHEMBL4792	Family A G protein-coupled receptor	0.0972399887602	7 / 0
Orexin receptor 1	HCRTR1	O43613	CHEMBL5113	Family A G protein-coupled receptor	0.0972399887602	7 / 0
Vasopressin V1a receptor	AVPR1A	P37288	CHEMBL1889	Family A G protein-coupled receptor	0.0972399887602	12 / 0
Metabotropic glutamate receptor 2	GRM2	Q14416	CHEMBL5137	Family C G protein-coupled receptor	0.0972399887602	3 / 0
Steroid 5-alpha-reductase 1	SRD5A1	P18405	CHEMBL1787	Oxidoreductase	0.0972399887602	1 / 0
c-Jun N-terminal kinase 1	MAPK8	P45983	CHEMBL2276	Kinase	0.0972399887602	16 / 0
Receptor protein-tyrosine kinase erbB-2	ERBB2	P04626	CHEMBL1824	Kinase	0.0972399887602	14 / 0
Epidermal growth factor receptor erbB1	EGFR	P00533	CHEMBL203	Kinase	0.0972399887602	32 / 0
HMG-CoA reductase	HMGCR	P04035	CHEMBL402	Oxidoreductase	0.0972399887602	10 / 98
Lysophosphatidic acid receptor 6	LPAR6	P43657	CHEMBL2331058	Family A G protein-coupled receptor	0.0972399887602	0 / 4
Lysophosphatidic acid receptor 5	LPAR5	Q9H1C0	CHEMBL5700	Family A G protein-coupled receptor	0.0972399887602	0 / 4
Melatonin receptor 1A	MTNR1A	P48039	CHEMBL1945	Family A G protein-coupled receptor	0.0972399887602	5 / 0
Melatonin receptor 1B	MTNR1B	P49286	CHEMBL1946	Family A G protein-coupled receptor	0.0972399887602	5 / 0
MAP kinase p38 alpha	MAPK14	Q16539	CHEMBL260	Kinase	0.0972399887602	78 / 0
Sphingosine 1-phosphate receptor Edg-3	S1PR3	Q99500	CHEMBL3892	Family A G protein-coupled receptor	0.0972399887602	130 / 0
Sphingosine 1-phosphate receptor Edg-1	S1PR1	P21453	CHEMBL4333	Family A G protein-coupled receptor	0.0972399887602	179 / 0
Serine/threonine-protein kinase Chk1	CHEK1	O14757	CHEMBL4630	Kinase	0.0972399887602	18 / 0
Androgen Receptor	AR	P10275	CHEMBL1871	Nuclear receptor	0.0972399887602	19 / 68
Lysophosphatidic acid receptor Edg-7	LPAR3	Q9UBY5	CHEMBL3250	Family A G protein-coupled receptor	0.0972399887602	4 / 24
Lysophosphatidic acid receptor Edg-4	LPAR2	Q9HBW0	CHEMBL3724	Family A G protein-coupled receptor	0.0972399887602	20 / 16
Lysophosphatidic acid receptor Edg-2	LPAR1	Q92633	CHEMBL3819	Family A G protein-coupled receptor	0.0972399887602	3 / 18
Lysophosphatidic acid receptor 4	LPAR4	Q99677	CHEMBL5968	Family A G protein-coupled receptor	0.0972399887602	3 / 6
Serine/threonine-protein kinase mTOR	MTOR	P42345	CHEMBL2842	Kinase	0.0972399887602	23 / 0
PI3-kinase p110-alpha subunit	PIK3CA	P42336	CHEMBL4005	Enzyme	0.0972399887602	14 / 0
Autotaxin	ENPP2	Q13822	CHEMBL3691	Enzyme	0.0972399887602	13 / 21
Protein kinase C eta (by homology)	PRKCH	P24723	CHEMBL3616	Kinase	0.0972399887602	0 / 6
Prolyl endopeptidase	PREP	P48147	CHEMBL3202	Protease	0.0972399887602	0 / 3
Serine/threonine-protein kinase AKT (by homology)	AKT1	P31749	CHEMBL4282	Kinase	0.0972399887602	21 / 0
Carboxylesterase 2	CES2	O00748	CHEMBL3180	Enzyme	0.0972399887602	2 / 12
Cytochrome P450 17A1	CYP17A1	P05093	CHEMBL3522	Cytochrome P450	0.0972399887602	0 / 11
Intercellular adhesion molecule (ICAM-1), Integrin alpha-L/beta-2	ITGAL ICAM1 ITGB2	P20701 P05362 P05107	CHEMBL2096661	Membrane receptor	0.0972399887602	6 / 0
Sodium channel protein type IX alpha subunit	SCN9A	Q15858	CHEMBL4296	Voltage-gated ion channel	0.0972399887602	11 / 0
Serine/threonine-protein kinase Aurora-B	AURKB	Q96GD4	CHEMBL2185	Kinase	0.0972399887602	19 / 0
Inhibitor of NF-kappa-B kinase (IKK)	CHUK	O15111	CHEMBL3476	Kinase	0.0972399887602	6 / 0
Aurora kinase A-interacting protein	AURKAIP1	Q9NWT8	CHEMBL5910	Unclassified protein	0.0972399887602	1 / 0
Sodium channel protein type V alpha subunit	SCN5A	Q14524	CHEMBL1980	Voltage-gated ion channel	0.0972399887602	2 / 0
Glucose-dependent insulinotropic receptor	GPR119	Q8TDV5	CHEMBL5652	Family A G protein-coupled receptor	0.0972399887602	3 / 0
Plasma retinol-binding protein	RBP4	P02753	CHEMBL3100	Secreted protein	0.0972399887602	3 / 0
Microtubule-associated protein 2	MAP2	P11137	CHEMBL2390810	Unclassified protein	0.0972399887602	2 / 0
Dual specificity mitogen-activated protein kinase kinase 1	MAP2K1	Q02750	CHEMBL3587	Kinase	0.0972399887602	5 / 0
6-phosphofructo-2-kinase/fructose-2,6-bisphosphatase 3	PFKFB3	Q16875	CHEMBL2331053	Enzyme	0.0972399887602	12 / 0
Cyclin-dependent kinase 6	CDK6	Q00534	CHEMBL2508	Kinase	0.0972399887602	13 / 0
Cyclin-dependent kinase 4	CDK4	P11802	CHEMBL331	Kinase	0.0972399887602	17 / 0
Vascular endothelial growth factor receptor 1	FLT1	P17948	CHEMBL1868	Kinase	0.0972399887602	11 / 0
Epoxide hydrolase 1	EPHX1	P07099	CHEMBL1968	Protease	0.0972399887602	4 / 0
Casein kinase I delta	CSNK1D	P48730	CHEMBL2828	Kinase	0.0972399887602	2 / 0
Glycogen synthase kinase-3 alpha	GSK3A	P49840	CHEMBL2850	Kinase	0.0972399887602	2 / 0
Cyclin-dependent kinase 2	CDK2	P24941	CHEMBL301	Kinase	0.0972399887602	10 / 0
Cyclin-dependent kinase 7	CDK7	P50613	CHEMBL3055	Kinase	0.0972399887602	1 / 0
Cyclin-dependent kinase 9	CDK9	P50750	CHEMBL3116	Kinase	0.0972399887602	29 / 0
Inhibitor of nuclear factor kappa B kinase epsilon subunit	IKBKE	Q14164	CHEMBL3529	Kinase	0.0972399887602	10 / 0
Serine/threonine-protein kinase PLK4	PLK4	O00444	CHEMBL3788	Kinase	0.0972399887602	1 / 0
Serine/threonine-protein kinase 16	STK16	O75716	CHEMBL3938	Kinase	0.0972399887602	1 / 0
Dual specificity protein kinase TTK	TTK	P33981	CHEMBL3983	Kinase	0.0972399887602	2 / 0
Cyclin-dependent kinase 5/CDK5 activator 1	CDK5	Q00535	CHEMBL4036	Kinase	0.0972399887602	2 / 0
Sodium/calcium exchanger 1	SLC8A1	P32418	CHEMBL4076	Electrochemical transporter	0.0972399887602	16 / 0
Dual specificity protein kinase CLK4	CLK4	Q9HAZ1	CHEMBL4203	Kinase	0.0972399887602	2 / 0
Dual specificty protein kinase CLK1	CLK1	P49759	CHEMBL4224	Kinase	0.0972399887602	2 / 0
Dual specificity protein kinase CLK2	CLK2	P49760	CHEMBL4225	Kinase	0.0972399887602	2 / 0
Dual specificity protein kinase CLK3	CLK3	P49761	CHEMBL4226	Kinase	0.0972399887602	1 / 0
Cyclin-dependent kinase 3	CDK3	Q00526	CHEMBL4442	Kinase	0.0972399887602	1 / 0
Serine/threonine-protein kinase PCTAIRE-1	CDK16	Q00536	CHEMBL4597	Kinase	0.0972399887602	1 / 0
Mitogen-activated protein kinase 15	MAPK15	Q8TD08	CHEMBL5198	Kinase	0.0972399887602	1 / 0
Serine/threonine-protein kinase PCTAIRE-3	CDK18	Q07002	CHEMBL5316	Kinase	0.0972399887602	1 / 0
Mitogen-activated protein kinase 7	MAPK7	Q13164	CHEMBL5332	Kinase	0.0972399887602	1 / 0
Serine/threonine-protein kinase TBK1	TBK1	Q9UHD2	CHEMBL5408	Kinase	0.0972399887602	10 / 0
Dual specificity tyrosine-phosphorylation-regulated kinase 1B	DYRK1B	Q9Y463	CHEMBL5543	Kinase	0.0972399887602	2 / 0
Serine/threonine-protein kinase PCTAIRE-2	CDK17	Q00537	CHEMBL5790	Kinase	0.0972399887602	1 / 0
Thrombin and coagulation factor X	F10	P00742	CHEMBL244	Protease	0.0972399887602	9 / 0
Tyrosine-protein kinase receptor FLT3	FLT3	P36888	CHEMBL1974	Kinase	0.0972399887602	19 / 0
Macrophage colony stimulating factor receptor	CSF1R	P07333	CHEMBL1844	Kinase	0.0972399887602	18 / 0
Tyrosine-protein kinase ABL	ABL1	P00519	CHEMBL1862	Kinase	0.0972399887602	31 / 0
Sphingosine 1-phosphate receptor Edg-8	S1PR5	Q9H228	CHEMBL2274	Family A G protein-coupled receptor	0.0972399887602	16 / 0
Sphingosine 1-phosphate receptor Edg-6	S1PR4	O95977	CHEMBL3230	Family A G protein-coupled receptor	0.0972399887602	34 / 0
p53-binding protein Mdm-2	MDM2	Q00987	CHEMBL5023	Other nuclear protein	0.0972399887602	41 / 0
Serine/threonine-protein kinase PAK 1	PAK1	Q13153	CHEMBL4600	Kinase	0.0972399887602	1 / 0
Cholesteryl ester transfer protein	CETP	P11597	CHEMBL3572	Other ion channel	0.0	2 / 0
Methionine aminopeptidase 2	METAP2	P50579	CHEMBL3922	Protease	0.0	0 / 9
Dopamine D4 receptor	DRD4	P21917	CHEMBL219	Family A G protein-coupled receptor	0.0	15 / 0
Serotonin 2a (5-HT2a) receptor (by homology)	HTR2A	P28223	CHEMBL224	Family A G protein-coupled receptor	0.0	175 / 0
Alpha-1a adrenergic receptor (by homology)	ADRA1A	P35348	CHEMBL229	Family A G protein-coupled receptor	0.0	13 / 0
Dopamine D3 receptor	DRD3	P35462	CHEMBL234	Family A G protein-coupled receptor	0.0	176 / 0
Phosphodiesterase 4B (by homology)	PDE4B	Q07343	CHEMBL275	Phosphodiesterase	0.0	13 / 0
Phosphodiesterase 7A	PDE7A	Q13946	CHEMBL3012	Phosphodiesterase	0.0	5 / 0
MAP kinase ERK2	MAPK1	P28482	CHEMBL4040	Kinase	0.0	17 / 0
Estradiol 17-beta-dehydrogenase 2	HSD17B2	P37059	CHEMBL2789	Enzyme	0.0	0 / 2
