# Supplementary material for: Exploring the mechanism of Alisma orientale for the treatment of pregnancy induced hypertension and potential hepato-nephrotoxicity by using network pharmacology, network toxicology, molecular docking and molecular dynamics simulation
Source: Front Pharmacol. 2022 Nov 15;13:1027112. doi: 10.3389/fphar.2022.1027112 (PMC9705790; doi:10.3389/fphar.2022.1027112)
Supplement: Supplementary file 4 [file DataSheet8.ZIP › Supplement Materials/Compounds and Targets/Treat compound details/TCMC1688.sdf]

122194860
  -OEChem-09302206282D

 79 82  0     1  0  0  0  0  0999 V2000
    2.0000   -3.3928    0.0000 O   0  0  0  0  0  0  0  0  0  0  0  0
    9.9229   -0.8405    0.0000 O   0  0  0  0  0  0  0  0  0  0  0  0
    9.2713    2.8158    0.0000 O   0  0  0  0  0  0  0  0  0  0  0  0
   11.5855    1.5334    0.0000 O   0  0  0  0  0  0  0  0  0  0  0  0
   11.5390    4.1788    0.0000 O   0  0  0  0  0  0  0  0  0  0  0  0
    6.5271   -1.8405    0.0000 C   0  0  1  0  0  0  0  0  0  0  0  0
    4.7510   -1.8473    0.0000 C   0  0  2  0  0  0  0  0  0  0  0  0
    5.6610   -1.3405    0.0000 C   0  0  2  0  0  0  0  0  0  0  0  0
    4.7430   -2.8889    0.0000 C   0  0  1  0  0  0  0  0  0  0  0  0
    7.3931   -1.3405    0.0000 C   0  0  2  0  0  0  0  0  0  0  0  0
    6.5431   -2.8820    0.0000 C   0  0  0  0  0  0  0  0  0  0  0  0
    5.6451   -3.4098    0.0000 C   0  0  0  0  0  0  0  0  0  0  0  0
    3.8076   -3.4387    0.0000 C   0  0  0  0  0  0  0  0  0  0  0  0
    3.8242   -1.2833    0.0000 C   0  0  0  0  0  0  0  0  0  0  0  0
    7.3931   -0.3405    0.0000 C   0  0  0  0  0  0  0  0  0  0  0  0
    7.1698   -2.6065    0.0000 C   0  0  0  0  0  0  0  0  0  0  0  0
    5.6610   -0.3405    0.0000 C   0  0  0  0  0  0  0  0  0  0  0  0
    4.7587   -0.8474    0.0000 C   0  0  0  0  0  0  0  0  0  0  0  0
    8.3393   -1.6452    0.0000 C   0  0  0  0  0  0  0  0  0  0  0  0
    2.8763   -1.8112    0.0000 C   0  0  0  0  0  0  0  0  0  0  0  0
    2.8680   -2.8962    0.0000 C   0  0  0  0  0  0  0  0  0  0  0  0
    7.7352   -2.2802    0.0000 C   0  0  0  0  0  0  0  0  0  0  0  0
    6.5271    0.1595    0.0000 C   0  0  0  0  0  0  0  0  0  0  0  0
    8.3393   -0.0358    0.0000 C   0  0  0  0  0  0  0  0  0  0  0  0
    3.3109   -4.3066    0.0000 C   0  0  0  0  0  0  0  0  0  0  0  0
    4.3109   -4.3028    0.0000 C   0  0  0  0  0  0  0  0  0  0  0  0
    8.9229   -0.8405    0.0000 C   0  0  0  0  0  0  0  0  0  0  0  0
    8.6500    0.9148    0.0000 C   0  0  1  0  0  0  0  0  0  0  0  0
    9.6285    1.1210    0.0000 C   0  0  0  0  0  0  0  0  0  0  0  0
    7.9821    1.6591    0.0000 C   0  0  0  0  0  0  0  0  0  0  0  0
    9.9391    2.0715    0.0000 C   0  0  0  0  0  0  0  0  0  0  0  0
   10.9176    2.2777    0.0000 C   0  0  1  0  0  0  0  0  0  0  0  0
   11.2283    3.2282    0.0000 C   0  0  0  0  0  0  0  0  0  0  0  0
   12.1788    2.9176    0.0000 C   0  0  0  0  0  0  0  0  0  0  0  0
   10.2778    3.5389    0.0000 C   0  0  0  0  0  0  0  0  0  0  0  0
    6.3972   -0.9155    0.0000 H   0  0  0  0  0  0  0  0  0  0  0  0
    4.7463   -3.7389    0.0000 H   0  0  0  0  0  0  0  0  0  0  0  0
    6.7612   -3.4624    0.0000 H   0  0  0  0  0  0  0  0  0  0  0  0
    7.1523   -2.7665    0.0000 H   0  0  0  0  0  0  0  0  0  0  0  0
    5.2478   -3.8857    0.0000 H   0  0  0  0  0  0  0  0  0  0  0  0
    6.0460   -3.8826    0.0000 H   0  0  0  0  0  0  0  0  0  0  0  0
    4.2324   -0.8166    0.0000 H   0  0  0  0  0  0  0  0  0  0  0  0
    3.4343   -0.8012    0.0000 H   0  0  0  0  0  0  0  0  0  0  0  0
    6.6949   -3.0051    0.0000 H   0  0  0  0  0  0  0  0  0  0  0  0
    7.5684   -3.0815    0.0000 H   0  0  0  0  0  0  0  0  0  0  0  0
    7.6448   -2.2080    0.0000 H   0  0  0  0  0  0  0  0  0  0  0  0
    5.1241   -0.0305    0.0000 H   0  0  0  0  0  0  0  0  0  0  0  0
    5.3787   -0.8522    0.0000 H   0  0  0  0  0  0  0  0  0  0  0  0
    4.7635   -0.2274    0.0000 H   0  0  0  0  0  0  0  0  0  0  0  0
    4.1388   -0.8426    0.0000 H   0  0  0  0  0  0  0  0  0  0  0  0
    8.0883   -2.2121    0.0000 H   0  0  0  0  0  0  0  0  0  0  0  0
    8.8767   -1.9544    0.0000 H   0  0  0  0  0  0  0  0  0  0  0  0
    2.6718   -1.2259    0.0000 H   0  0  0  0  0  0  0  0  0  0  0  0
    2.2647   -1.9126    0.0000 H   0  0  0  0  0  0  0  0  0  0  0  0
    7.1526   -2.4923    0.0000 H   0  0  0  0  0  0  0  0  0  0  0  0
    7.9473   -2.8627    0.0000 H   0  0  0  0  0  0  0  0  0  0  0  0
    8.3178   -2.0680    0.0000 H   0  0  0  0  0  0  0  0  0  0  0  0
    6.5271    0.7795    0.0000 H   0  0  0  0  0  0  0  0  0  0  0  0
    2.7728   -3.9987    0.0000 H   0  0  0  0  0  0  0  0  0  0  0  0
    3.0030   -4.8447    0.0000 H   0  0  0  0  0  0  0  0  0  0  0  0
    3.8490   -4.6145    0.0000 H   0  0  0  0  0  0  0  0  0  0  0  0
    3.7752   -4.6148    0.0000 H   0  0  0  0  0  0  0  0  0  0  0  0
    4.6230   -4.8385    0.0000 H   0  0  0  0  0  0  0  0  0  0  0  0
    4.8466   -3.9907    0.0000 H   0  0  0  0  0  0  0  0  0  0  0  0
    8.0433    0.7869    0.0000 H   0  0  0  0  0  0  0  0  0  0  0  0
    9.6490    0.5013    0.0000 H   0  0  0  0  0  0  0  0  0  0  0  0
   10.2423    1.0336    0.0000 H   0  0  0  0  0  0  0  0  0  0  0  0
    8.4436    2.0731    0.0000 H   0  0  0  0  0  0  0  0  0  0  0  0
    7.5681    2.1205    0.0000 H   0  0  0  0  0  0  0  0  0  0  0  0
    7.5207    1.2450    0.0000 H   0  0  0  0  0  0  0  0  0  0  0  0
   10.7250    1.6884    0.0000 H   0  0  0  0  0  0  0  0  0  0  0  0
   12.1922    1.6613    0.0000 H   0  0  0  0  0  0  0  0  0  0  0  0
   11.9862    2.3282    0.0000 H   0  0  0  0  0  0  0  0  0  0  0  0
   12.7681    2.7250    0.0000 H   0  0  0  0  0  0  0  0  0  0  0  0
   12.3714    3.5069    0.0000 H   0  0  0  0  0  0  0  0  0  0  0  0
   10.4704    4.1282    0.0000 H   0  0  0  0  0  0  0  0  0  0  0  0
    9.6885    3.7315    0.0000 H   0  0  0  0  0  0  0  0  0  0  0  0
   10.0852    2.9496    0.0000 H   0  0  0  0  0  0  0  0  0  0  0  0
   12.1456    4.3066    0.0000 H   0  0  0  0  0  0  0  0  0  0  0  0
  1 21  2  0  0  0  0
  2 27  2  0  0  0  0
  3 31  2  0  0  0  0
 32  4  1  1  0  0  0
  4 72  1  0  0  0  0
  5 33  1  0  0  0  0
  5 79  1  0  0  0  0
  6  8  1  0  0  0  0
  6 10  1  0  0  0  0
  6 11  1  0  0  0  0
  6 16  1  6  0  0  0
  7  8  1  0  0  0  0
  7  9  1  0  0  0  0
  7 14  1  0  0  0  0
  7 18  1  1  0  0  0
  8 17  1  0  0  0  0
  8 36  1  1  0  0  0
  9 12  1  0  0  0  0
  9 13  1  0  0  0  0
  9 37  1  6  0  0  0
 10 15  1  0  0  0  0
 10 19  1  0  0  0  0
 10 22  1  1  0  0  0
 11 12  1  0  0  0  0
 11 38  1  0  0  0  0
 11 39  1  0  0  0  0
 12 40  1  0  0  0  0
 12 41  1  0  0  0  0
 13 21  1  0  0  0  0
 13 25  1  0  0  0  0
 13 26  1  0  0  0  0
 14 20  1  0  0  0  0
 14 42  1  0  0  0  0
 14 43  1  0  0  0  0
 15 23  1  0  0  0  0
 15 24  2  0  0  0  0
 16 44  1  0  0  0  0
 16 45  1  0  0  0  0
 16 46  1  0  0  0  0
 17 23  2  0  0  0  0
 17 47  1  0  0  0  0
 18 48  1  0  0  0  0
 18 49  1  0  0  0  0
 18 50  1  0  0  0  0
 19 27  1  0  0  0  0
 19 51  1  0  0  0  0
 19 52  1  0  0  0  0
 20 21  1  0  0  0  0
 20 53  1  0  0  0  0
 20 54  1  0  0  0  0
 22 55  1  0  0  0  0
 22 56  1  0  0  0  0
 22 57  1  0  0  0  0
 23 58  1  0  0  0  0
 24 27  1  0  0  0  0
 24 28  1  0  0  0  0
 25 59  1  0  0  0  0
 25 60  1  0  0  0  0
 25 61  1  0  0  0  0
 26 62  1  0  0  0  0
 26 63  1  0  0  0  0
 26 64  1  0  0  0  0
 28 29  1  0  0  0  0
 28 30  1  6  0  0  0
 28 65  1  0  0  0  0
 29 31  1  0  0  0  0
 29 66  1  0  0  0  0
 29 67  1  0  0  0  0
 30 68  1  0  0  0  0
 30 69  1  0  0  0  0
 30 70  1  0  0  0  0
 31 32  1  0  0  0  0
 32 33  1  0  0  0  0
 32 71  1  0  0  0  0
 33 34  1  0  0  0  0
 33 35  1  0  0  0  0
 34 73  1  0  0  0  0
 34 74  1  0  0  0  0
 34 75  1  0  0  0  0
 35 76  1  0  0  0  0
 35 77  1  0  0  0  0
 35 78  1  0  0  0  0
M  END
> <PUBCHEM_COMPOUND_CID>
122194860

> <PUBCHEM_COMPOUND_CANONICALIZED>
1

> <PUBCHEM_CACTVS_COMPLEXITY>
1030

> <PUBCHEM_CACTVS_HBOND_ACCEPTOR>
5

> <PUBCHEM_CACTVS_HBOND_DONOR>
2

> <PUBCHEM_CACTVS_ROTATABLE_BOND>
5

> <PUBCHEM_CACTVS_SUBSKEYS>
AAADcfB4OAAAAAAAAAAAAAAAAAAAAQAAAAAwYIAAAAAAAEDAAAAAGgAACAAAD1SggAICAAAAAgCIAqBSAAIAAAAgAAAICAFAAEgJEBYAAQAAQAAEoAAJgQOIyvCvgAAAAAAAAACAAAQAACAAAAAAAAAAAA==

> <PUBCHEM_IUPAC_OPENEYE_NAME>
(5R,8S,9S,10S,14R)-17-[(1R,4R)-4,5-dihydroxy-1,5-dimethyl-3-oxo-hexyl]-4,4,8,10,14-pentamethyl-2,5,6,7,9,15-hexahydro-1H-cyclopenta[a]phenanthrene-3,16-dione

> <PUBCHEM_IUPAC_CAS_NAME>
(5R,8S,9S,10S,14R)-17-[(2R,5R)-5,6-dihydroxy-6-methyl-4-oxoheptan-2-yl]-4,4,8,10,14-pentamethyl-2,5,6,7,9,15-hexahydro-1H-cyclopenta[a]phenanthrene-3,16-dione

> <PUBCHEM_IUPAC_NAME_MARKUP>
(5<I>R</I>,8<I>S</I>,9<I>S</I>,10<I>S</I>,14<I>R</I>)-17-[(2<I>R</I>,5<I>R</I>)-5,6-dihydroxy-6-methyl-4-oxoheptan-2-yl]-4,4,8,10,14-pentamethyl-2,5,6,7,9,15-hexahydro-1<I>H</I>-cyclopenta[a]phenanthrene-3,16-dione

> <PUBCHEM_IUPAC_NAME>
(5R,8S,9S,10S,14R)-17-[(2R,5R)-5,6-dihydroxy-6-methyl-4-oxoheptan-2-yl]-4,4,8,10,14-pentamethyl-2,5,6,7,9,15-hexahydro-1H-cyclopenta[a]phenanthrene-3,16-dione

> <PUBCHEM_IUPAC_SYSTEMATIC_NAME>
(5R,8S,9S,10S,14R)-4,4,8,10,14-pentamethyl-17-[(2R,5R)-6-methyl-5,6-bis(oxidanyl)-4-oxidanylidene-heptan-2-yl]-2,5,6,7,9,15-hexahydro-1H-cyclopenta[a]phenanthrene-3,16-dione

> <PUBCHEM_IUPAC_TRADITIONAL_NAME>
(5R,8S,9S,10S,14R)-17-[(1R,4R)-4,5-dihydroxy-3-keto-1,5-dimethyl-hexyl]-4,4,8,10,14-pentamethyl-2,5,6,7,9,15-hexahydro-1H-cyclopenta[a]phenanthrene-3,16-quinone

> <PUBCHEM_IUPAC_INCHI>
InChI=1S/C30H44O5/c1-17(15-19(31)25(34)27(4,5)35)24-18-9-10-22-28(6)13-12-23(33)26(2,3)21(28)11-14-29(22,7)30(18,8)16-20(24)32/h9-10,17,21-22,25,34-35H,11-16H2,1-8H3/t17-,21+,22+,25+,28+,29+,30+/m1/s1

> <PUBCHEM_IUPAC_INCHIKEY>
GHJSMGTZWLBPHU-DSAUVPRUSA-N

> <PUBCHEM_XLOGP3_AA>
3.8

> <PUBCHEM_EXACT_MASS>
484.31887450

> <PUBCHEM_MOLECULAR_FORMULA>
C30H44O5

> <PUBCHEM_MOLECULAR_WEIGHT>
484.7

> <PUBCHEM_OPENEYE_CAN_SMILES>
CC(CC(=O)C(C(C)(C)O)O)C1=C2C=CC3C4(CCC(=O)C(C4CCC3(C2(CC1=O)C)C)(C)C)C

> <PUBCHEM_OPENEYE_ISO_SMILES>
C[C@H](CC(=O)[C@@H](C(C)(C)O)O)C1=C2C=C[C@H]3[C@]4(CCC(=O)C([C@@H]4CC[C@@]3([C@]2(CC1=O)C)C)(C)C)C

> <PUBCHEM_CACTVS_TPSA>
91.7

> <PUBCHEM_MONOISOTOPIC_WEIGHT>
484.31887450

> <PUBCHEM_TOTAL_CHARGE>
0

> <PUBCHEM_HEAVY_ATOM_COUNT>
35

> <PUBCHEM_ATOM_DEF_STEREO_COUNT>
7

> <PUBCHEM_ATOM_UDEF_STEREO_COUNT>
0

> <PUBCHEM_BOND_DEF_STEREO_COUNT>
0

> <PUBCHEM_BOND_UDEF_STEREO_COUNT>
0

> <PUBCHEM_ISOTOPIC_ATOM_COUNT>
0

> <PUBCHEM_COMPONENT_COUNT>
1

> <PUBCHEM_CACTVS_TAUTO_COUNT>
-1

> <PUBCHEM_COORDINATE_TYPE>
1
5
255

> <PUBCHEM_BONDANNOTATIONS>
10  22  5
28  30  6
32  4  5
6  16  6
7  18  5
8  36  5
9  37  6

$$$$
