# Supplementary material for: Exploring the mechanism of Alisma orientale for the treatment of pregnancy induced hypertension and potential hepato-nephrotoxicity by using network pharmacology, network toxicology, molecular docking and molecular dynamics simulation
Source: Front Pharmacol. 2022 Nov 15;13:1027112. doi: 10.3389/fphar.2022.1027112 (PMC9705790; doi:10.3389/fphar.2022.1027112)
Supplement: Supplementary file 4 [file DataSheet8.ZIP › Supplement Materials/Compounds and Targets/Treat compound details/TCMC1689.sdf]

122194861
  -OEChem-09302206312D

 78 81  0     1  0  0  0  0  0999 V2000
    2.0000   -3.2258    0.0000 O   0  0  0  0  0  0  0  0  0  0  0  0
    9.9229   -0.6735    0.0000 O   0  0  0  0  0  0  0  0  0  0  0  0
    9.2713    2.9828    0.0000 O   0  0  0  0  0  0  0  0  0  0  0  0
   11.5855    1.7004    0.0000 O   0  0  0  0  0  0  0  0  0  0  0  0
    6.5271   -1.6735    0.0000 C   0  0  1  0  0  0  0  0  0  0  0  0
    4.7510   -1.6803    0.0000 C   0  0  2  0  0  0  0  0  0  0  0  0
    5.6610   -1.1735    0.0000 C   0  0  2  0  0  0  0  0  0  0  0  0
    4.7430   -2.7219    0.0000 C   0  0  1  0  0  0  0  0  0  0  0  0
    7.3931   -1.1735    0.0000 C   0  0  2  0  0  0  0  0  0  0  0  0
    6.5431   -2.7150    0.0000 C   0  0  0  0  0  0  0  0  0  0  0  0
    5.6451   -3.2427    0.0000 C   0  0  0  0  0  0  0  0  0  0  0  0
    3.8076   -3.2716    0.0000 C   0  0  0  0  0  0  0  0  0  0  0  0
    3.8242   -1.1162    0.0000 C   0  0  0  0  0  0  0  0  0  0  0  0
    7.3931   -0.1735    0.0000 C   0  0  0  0  0  0  0  0  0  0  0  0
    7.1698   -2.4395    0.0000 C   0  0  0  0  0  0  0  0  0  0  0  0
    5.6610   -0.1735    0.0000 C   0  0  0  0  0  0  0  0  0  0  0  0
    4.7587   -0.6803    0.0000 C   0  0  0  0  0  0  0  0  0  0  0  0
    8.3393   -1.4782    0.0000 C   0  0  0  0  0  0  0  0  0  0  0  0
    2.8763   -1.6442    0.0000 C   0  0  0  0  0  0  0  0  0  0  0  0
    2.8680   -2.7291    0.0000 C   0  0  0  0  0  0  0  0  0  0  0  0
    7.7352   -2.1131    0.0000 C   0  0  0  0  0  0  0  0  0  0  0  0
    6.5271    0.3265    0.0000 C   0  0  0  0  0  0  0  0  0  0  0  0
    8.3393    0.1313    0.0000 C   0  0  0  0  0  0  0  0  0  0  0  0
    3.3109   -4.1396    0.0000 C   0  0  0  0  0  0  0  0  0  0  0  0
    4.3109   -4.1357    0.0000 C   0  0  0  0  0  0  0  0  0  0  0  0
    8.9229   -0.6735    0.0000 C   0  0  0  0  0  0  0  0  0  0  0  0
    8.6500    1.0818    0.0000 C   0  0  1  0  0  0  0  0  0  0  0  0
    9.6285    1.2880    0.0000 C   0  0  0  0  0  0  0  0  0  0  0  0
    7.9821    1.8261    0.0000 C   0  0  0  0  0  0  0  0  0  0  0  0
    9.9391    2.2385    0.0000 C   0  0  1  0  0  0  0  0  0  0  0  0
   10.9176    2.4448    0.0000 C   0  0  1  0  0  0  0  0  0  0  0  0
   11.2283    3.3953    0.0000 C   0  0  0  0  0  0  0  0  0  0  0  0
   12.2068    3.6015    0.0000 C   0  0  0  0  0  0  0  0  0  0  0  0
   10.5605    4.1396    0.0000 C   0  0  0  0  0  0  0  0  0  0  0  0
    6.3972   -0.7485    0.0000 H   0  0  0  0  0  0  0  0  0  0  0  0
    4.7463   -3.5719    0.0000 H   0  0  0  0  0  0  0  0  0  0  0  0
    6.7612   -3.2954    0.0000 H   0  0  0  0  0  0  0  0  0  0  0  0
    7.1523   -2.5995    0.0000 H   0  0  0  0  0  0  0  0  0  0  0  0
    5.2478   -3.7187    0.0000 H   0  0  0  0  0  0  0  0  0  0  0  0
    6.0460   -3.7156    0.0000 H   0  0  0  0  0  0  0  0  0  0  0  0
    4.2324   -0.6496    0.0000 H   0  0  0  0  0  0  0  0  0  0  0  0
    3.4343   -0.6342    0.0000 H   0  0  0  0  0  0  0  0  0  0  0  0
    6.6949   -2.8380    0.0000 H   0  0  0  0  0  0  0  0  0  0  0  0
    7.5684   -2.9144    0.0000 H   0  0  0  0  0  0  0  0  0  0  0  0
    7.6448   -2.0410    0.0000 H   0  0  0  0  0  0  0  0  0  0  0  0
    5.1241    0.1365    0.0000 H   0  0  0  0  0  0  0  0  0  0  0  0
    5.3787   -0.6851    0.0000 H   0  0  0  0  0  0  0  0  0  0  0  0
    4.7635   -0.0604    0.0000 H   0  0  0  0  0  0  0  0  0  0  0  0
    4.1388   -0.6756    0.0000 H   0  0  0  0  0  0  0  0  0  0  0  0
    8.0883   -2.0451    0.0000 H   0  0  0  0  0  0  0  0  0  0  0  0
    8.8767   -1.7874    0.0000 H   0  0  0  0  0  0  0  0  0  0  0  0
    2.6718   -1.0589    0.0000 H   0  0  0  0  0  0  0  0  0  0  0  0
    2.2647   -1.7456    0.0000 H   0  0  0  0  0  0  0  0  0  0  0  0
    7.1526   -2.3252    0.0000 H   0  0  0  0  0  0  0  0  0  0  0  0
    7.9473   -2.6957    0.0000 H   0  0  0  0  0  0  0  0  0  0  0  0
    8.3178   -1.9010    0.0000 H   0  0  0  0  0  0  0  0  0  0  0  0
    6.5271    0.9465    0.0000 H   0  0  0  0  0  0  0  0  0  0  0  0
    2.7728   -3.8316    0.0000 H   0  0  0  0  0  0  0  0  0  0  0  0
    3.0030   -4.6777    0.0000 H   0  0  0  0  0  0  0  0  0  0  0  0
    3.8490   -4.4475    0.0000 H   0  0  0  0  0  0  0  0  0  0  0  0
    3.7752   -4.4478    0.0000 H   0  0  0  0  0  0  0  0  0  0  0  0
    4.6230   -4.6715    0.0000 H   0  0  0  0  0  0  0  0  0  0  0  0
    4.8466   -3.8236    0.0000 H   0  0  0  0  0  0  0  0  0  0  0  0
    8.0433    0.9539    0.0000 H   0  0  0  0  0  0  0  0  0  0  0  0
    9.6490    0.6684    0.0000 H   0  0  0  0  0  0  0  0  0  0  0  0
   10.2423    1.2007    0.0000 H   0  0  0  0  0  0  0  0  0  0  0  0
    8.4436    2.2402    0.0000 H   0  0  0  0  0  0  0  0  0  0  0  0
    7.5681    2.2876    0.0000 H   0  0  0  0  0  0  0  0  0  0  0  0
    7.5207    1.4120    0.0000 H   0  0  0  0  0  0  0  0  0  0  0  0
   10.1317    2.8279    0.0000 H   0  0  0  0  0  0  0  0  0  0  0  0
   10.7250    1.8554    0.0000 H   0  0  0  0  0  0  0  0  0  0  0  0
    9.4639    3.5722    0.0000 H   0  0  0  0  0  0  0  0  0  0  0  0
   12.1922    1.8283    0.0000 H   0  0  0  0  0  0  0  0  0  0  0  0
   12.3347    2.9948    0.0000 H   0  0  0  0  0  0  0  0  0  0  0  0
   12.8135    3.7294    0.0000 H   0  0  0  0  0  0  0  0  0  0  0  0
   12.0790    4.2082    0.0000 H   0  0  0  0  0  0  0  0  0  0  0  0
   10.7531    4.7289    0.0000 H   0  0  0  0  0  0  0  0  0  0  0  0
    9.9538    4.0117    0.0000 H   0  0  0  0  0  0  0  0  0  0  0  0
  1 20  2  0  0  0  0
  2 26  2  0  0  0  0
 30  3  1  6  0  0  0
  3 72  1  0  0  0  0
 31  4  1  1  0  0  0
  4 73  1  0  0  0  0
  5  7  1  0  0  0  0
  5  9  1  0  0  0  0
  5 10  1  0  0  0  0
  5 15  1  6  0  0  0
  6  7  1  0  0  0  0
  6  8  1  0  0  0  0
  6 13  1  0  0  0  0
  6 17  1  1  0  0  0
  7 16  1  0  0  0  0
  7 35  1  1  0  0  0
  8 11  1  0  0  0  0
  8 12  1  0  0  0  0
  8 36  1  6  0  0  0
  9 14  1  0  0  0  0
  9 18  1  0  0  0  0
  9 21  1  1  0  0  0
 10 11  1  0  0  0  0
 10 37  1  0  0  0  0
 10 38  1  0  0  0  0
 11 39  1  0  0  0  0
 11 40  1  0  0  0  0
 12 20  1  0  0  0  0
 12 24  1  0  0  0  0
 12 25  1  0  0  0  0
 13 19  1  0  0  0  0
 13 41  1  0  0  0  0
 13 42  1  0  0  0  0
 14 22  1  0  0  0  0
 14 23  2  0  0  0  0
 15 43  1  0  0  0  0
 15 44  1  0  0  0  0
 15 45  1  0  0  0  0
 16 22  2  0  0  0  0
 16 46  1  0  0  0  0
 17 47  1  0  0  0  0
 17 48  1  0  0  0  0
 17 49  1  0  0  0  0
 18 26  1  0  0  0  0
 18 50  1  0  0  0  0
 18 51  1  0  0  0  0
 19 20  1  0  0  0  0
 19 52  1  0  0  0  0
 19 53  1  0  0  0  0
 21 54  1  0  0  0  0
 21 55  1  0  0  0  0
 21 56  1  0  0  0  0
 22 57  1  0  0  0  0
 23 26  1  0  0  0  0
 23 27  1  0  0  0  0
 24 58  1  0  0  0  0
 24 59  1  0  0  0  0
 24 60  1  0  0  0  0
 25 61  1  0  0  0  0
 25 62  1  0  0  0  0
 25 63  1  0  0  0  0
 27 28  1  0  0  0  0
 27 29  1  6  0  0  0
 27 64  1  0  0  0  0
 28 30  1  0  0  0  0
 28 65  1  0  0  0  0
 28 66  1  0  0  0  0
 29 67  1  0  0  0  0
 29 68  1  0  0  0  0
 29 69  1  0  0  0  0
 30 31  1  0  0  0  0
 30 70  1  0  0  0  0
 31 32  1  0  0  0  0
 31 71  1  0  0  0  0
 32 33  1  0  0  0  0
 32 34  2  0  0  0  0
 33 74  1  0  0  0  0
 33 75  1  0  0  0  0
 33 76  1  0  0  0  0
 34 77  1  0  0  0  0
 34 78  1  0  0  0  0
M  END
> <PUBCHEM_COMPOUND_CID>
122194861

> <PUBCHEM_COMPOUND_CANONICALIZED>
1

> <PUBCHEM_CACTVS_COMPLEXITY>
986

> <PUBCHEM_CACTVS_HBOND_ACCEPTOR>
4

> <PUBCHEM_CACTVS_HBOND_DONOR>
2

> <PUBCHEM_CACTVS_ROTATABLE_BOND>
5

> <PUBCHEM_CACTVS_SUBSKEYS>
AAADcfB4OAAAAAAAAAAAAAAAAAAAAQAAAAAwYIAAAAAAAEDAAAAAGgAACAAADxSggAICAAAAAgCIAqBSAAAAAAAgAAAICAEAAEgJFBIAAQAAQAAEwAAJkQOIzODPgAAAAAAAAACAAAQAACAAAAAAAAAAAA==

> <PUBCHEM_IUPAC_OPENEYE_NAME>
(5R,8S,9S,10S,14R)-17-[(1R,3S,4R)-3,4-dihydroxy-1,5-dimethyl-hex-5-enyl]-4,4,8,10,14-pentamethyl-2,5,6,7,9,15-hexahydro-1H-cyclopenta[a]phenanthrene-3,16-dione

> <PUBCHEM_IUPAC_CAS_NAME>
(5R,8S,9S,10S,14R)-17-[(2R,4S,5R)-4,5-dihydroxy-6-methylhept-6-en-2-yl]-4,4,8,10,14-pentamethyl-2,5,6,7,9,15-hexahydro-1H-cyclopenta[a]phenanthrene-3,16-dione

> <PUBCHEM_IUPAC_NAME_MARKUP>
(5<I>R</I>,8<I>S</I>,9<I>S</I>,10<I>S</I>,14<I>R</I>)-17-[(2<I>R</I>,4<I>S</I>,5<I>R</I>)-4,5-dihydroxy-6-methylhept-6-en-2-yl]-4,4,8,10,14-pentamethyl-2,5,6,7,9,15-hexahydro-1<I>H</I>-cyclopenta[a]phenanthrene-3,16-dione

> <PUBCHEM_IUPAC_NAME>
(5R,8S,9S,10S,14R)-17-[(2R,4S,5R)-4,5-dihydroxy-6-methylhept-6-en-2-yl]-4,4,8,10,14-pentamethyl-2,5,6,7,9,15-hexahydro-1H-cyclopenta[a]phenanthrene-3,16-dione

> <PUBCHEM_IUPAC_SYSTEMATIC_NAME>
(5R,8S,9S,10S,14R)-4,4,8,10,14-pentamethyl-17-[(2R,4S,5R)-6-methyl-4,5-bis(oxidanyl)hept-6-en-2-yl]-2,5,6,7,9,15-hexahydro-1H-cyclopenta[a]phenanthrene-3,16-dione

> <PUBCHEM_IUPAC_TRADITIONAL_NAME>
(5R,8S,9S,10S,14R)-17-[(1R,3S,4R)-3,4-dihydroxy-1,5-dimethyl-hex-5-enyl]-4,4,8,10,14-pentamethyl-2,5,6,7,9,15-hexahydro-1H-cyclopenta[a]phenanthrene-3,16-quinone

> <PUBCHEM_IUPAC_INCHI>
InChI=1S/C30H44O4/c1-17(2)26(34)20(31)15-18(3)25-19-9-10-23-28(6)13-12-24(33)27(4,5)22(28)11-14-29(23,7)30(19,8)16-21(25)32/h9-10,18,20,22-23,26,31,34H,1,11-16H2,2-8H3/t18-,20+,22+,23+,26-,28+,29+,30+/m1/s1

> <PUBCHEM_IUPAC_INCHIKEY>
MPDDCFALNXXKHF-AJFHEMKZSA-N

> <PUBCHEM_XLOGP3_AA>
5.2

> <PUBCHEM_EXACT_MASS>
468.32395988

> <PUBCHEM_MOLECULAR_FORMULA>
C30H44O4

> <PUBCHEM_MOLECULAR_WEIGHT>
468.7

> <PUBCHEM_OPENEYE_CAN_SMILES>
CC(CC(C(C(=C)C)O)O)C1=C2C=CC3C4(CCC(=O)C(C4CCC3(C2(CC1=O)C)C)(C)C)C

> <PUBCHEM_OPENEYE_ISO_SMILES>
C[C@H](C[C@@H]([C@@H](C(=C)C)O)O)C1=C2C=C[C@H]3[C@]4(CCC(=O)C([C@@H]4CC[C@@]3([C@]2(CC1=O)C)C)(C)C)C

> <PUBCHEM_CACTVS_TPSA>
74.6

> <PUBCHEM_MONOISOTOPIC_WEIGHT>
468.32395988

> <PUBCHEM_TOTAL_CHARGE>
0

> <PUBCHEM_HEAVY_ATOM_COUNT>
34

> <PUBCHEM_ATOM_DEF_STEREO_COUNT>
8

> <PUBCHEM_ATOM_UDEF_STEREO_COUNT>
0

> <PUBCHEM_BOND_DEF_STEREO_COUNT>
0

> <PUBCHEM_BOND_UDEF_STEREO_COUNT>
0

> <PUBCHEM_ISOTOPIC_ATOM_COUNT>
0

> <PUBCHEM_COMPONENT_COUNT>
1

> <PUBCHEM_CACTVS_TAUTO_COUNT>
-1

> <PUBCHEM_COORDINATE_TYPE>
1
5
255

> <PUBCHEM_BONDANNOTATIONS>
27  29  6
30  3  6
31  4  5
5  15  6
6  17  5
7  35  5
8  36  6
9  21  5

$$$$
