# Supplementary material for: Exploring the mechanism of Alisma orientale for the treatment of pregnancy induced hypertension and potential hepato-nephrotoxicity by using network pharmacology, network toxicology, molecular docking and molecular dynamics simulation
Source: Front Pharmacol. 2022 Nov 15;13:1027112. doi: 10.3389/fphar.2022.1027112 (PMC9705790; doi:10.3389/fphar.2022.1027112)
Supplement: Supplementary file 4 [file DataSheet8.ZIP › Supplement Materials/Compounds and Targets/Treat compound details/TCMC1691.sdf]

122194865
  -OEChem-09302206332D

 91 94  0     1  0  0  0  0  0999 V2000
    4.7950   -0.3549    0.0000 O   0  0  0  0  0  0  0  0  0  0  0  0
    2.0000   -3.9073    0.0000 O   0  0  0  0  0  0  0  0  0  0  0  0
    9.2713    2.3014    0.0000 O   0  0  0  0  0  0  0  0  0  0  0  0
   11.5855    1.0190    0.0000 O   0  0  0  0  0  0  0  0  0  0  0  0
   11.5390    3.6643    0.0000 O   0  0  0  0  0  0  0  0  0  0  0  0
    6.5271   -2.3549    0.0000 C   0  0  1  0  0  0  0  0  0  0  0  0
    5.6610   -1.8549    0.0000 C   0  0  2  0  0  0  0  0  0  0  0  0
    4.7510   -2.3618    0.0000 C   0  0  2  0  0  0  0  0  0  0  0  0
    7.3931   -1.8549    0.0000 C   0  0  2  0  0  0  0  0  0  0  0  0
    4.7430   -3.4034    0.0000 C   0  0  1  0  0  0  0  0  0  0  0  0
    6.5431   -3.3964    0.0000 C   0  0  0  0  0  0  0  0  0  0  0  0
    5.6610   -0.8549    0.0000 C   0  0  2  0  0  0  0  0  0  0  0  0
    5.6451   -3.9242    0.0000 C   0  0  0  0  0  0  0  0  0  0  0  0
    7.3931   -0.8549    0.0000 C   0  0  0  0  0  0  0  0  0  0  0  0
    3.8076   -3.9531    0.0000 C   0  0  0  0  0  0  0  0  0  0  0  0
    3.8242   -1.7977    0.0000 C   0  0  0  0  0  0  0  0  0  0  0  0
    8.3393   -2.1597    0.0000 C   0  0  0  0  0  0  0  0  0  0  0  0
    6.5271   -0.3549    0.0000 C   0  0  0  0  0  0  0  0  0  0  0  0
    7.1698   -3.1210    0.0000 C   0  0  0  0  0  0  0  0  0  0  0  0
    4.7587   -1.3618    0.0000 C   0  0  0  0  0  0  0  0  0  0  0  0
    8.3393   -0.5502    0.0000 C   0  0  0  0  0  0  0  0  0  0  0  0
    7.7352   -2.7946    0.0000 C   0  0  0  0  0  0  0  0  0  0  0  0
    8.9229   -1.3549    0.0000 C   0  0  0  0  0  0  0  0  0  0  0  0
    2.8763   -2.3256    0.0000 C   0  0  0  0  0  0  0  0  0  0  0  0
    2.8680   -3.4106    0.0000 C   0  0  0  0  0  0  0  0  0  0  0  0
    3.3109   -4.8210    0.0000 C   0  0  0  0  0  0  0  0  0  0  0  0
    4.3109   -4.8172    0.0000 C   0  0  0  0  0  0  0  0  0  0  0  0
    8.6500    0.4003    0.0000 C   0  0  1  0  0  0  0  0  0  0  0  0
    9.6285    0.6065    0.0000 C   0  0  0  0  0  0  0  0  0  0  0  0
    7.9821    1.1446    0.0000 C   0  0  0  0  0  0  0  0  0  0  0  0
    9.9391    1.5570    0.0000 C   0  0  1  0  0  0  0  0  0  0  0  0
   10.9176    1.7633    0.0000 C   0  0  2  0  0  0  0  0  0  0  0  0
   11.2283    2.7138    0.0000 C   0  0  0  0  0  0  0  0  0  0  0  0
   12.1788    2.4031    0.0000 C   0  0  0  0  0  0  0  0  0  0  0  0
   10.2778    3.0245    0.0000 C   0  0  0  0  0  0  0  0  0  0  0  0
   12.5175    3.8705    0.0000 C   0  0  0  0  0  0  0  0  0  0  0  0
   12.8281    4.8210    0.0000 C   0  0  0  0  0  0  0  0  0  0  0  0
    6.3972   -1.4299    0.0000 H   0  0  0  0  0  0  0  0  0  0  0  0
    4.7463   -4.2534    0.0000 H   0  0  0  0  0  0  0  0  0  0  0  0
    6.7612   -3.9768    0.0000 H   0  0  0  0  0  0  0  0  0  0  0  0
    7.1523   -3.2810    0.0000 H   0  0  0  0  0  0  0  0  0  0  0  0
    5.6610   -0.2349    0.0000 H   0  0  0  0  0  0  0  0  0  0  0  0
    5.2478   -4.4002    0.0000 H   0  0  0  0  0  0  0  0  0  0  0  0
    6.0460   -4.3971    0.0000 H   0  0  0  0  0  0  0  0  0  0  0  0
    4.2324   -1.3310    0.0000 H   0  0  0  0  0  0  0  0  0  0  0  0
    3.4343   -1.3157    0.0000 H   0  0  0  0  0  0  0  0  0  0  0  0
    8.0883   -2.7266    0.0000 H   0  0  0  0  0  0  0  0  0  0  0  0
    8.8767   -2.4689    0.0000 H   0  0  0  0  0  0  0  0  0  0  0  0
    6.9256    0.1200    0.0000 H   0  0  0  0  0  0  0  0  0  0  0  0
    6.1285    0.1200    0.0000 H   0  0  0  0  0  0  0  0  0  0  0  0
    6.6949   -3.5195    0.0000 H   0  0  0  0  0  0  0  0  0  0  0  0
    7.5684   -3.5959    0.0000 H   0  0  0  0  0  0  0  0  0  0  0  0
    7.6448   -2.7224    0.0000 H   0  0  0  0  0  0  0  0  0  0  0  0
    5.3787   -1.3666    0.0000 H   0  0  0  0  0  0  0  0  0  0  0  0
    4.7635   -0.7418    0.0000 H   0  0  0  0  0  0  0  0  0  0  0  0
    4.1388   -1.3570    0.0000 H   0  0  0  0  0  0  0  0  0  0  0  0
    7.1526   -3.0067    0.0000 H   0  0  0  0  0  0  0  0  0  0  0  0
    7.9473   -3.3772    0.0000 H   0  0  0  0  0  0  0  0  0  0  0  0
    8.3178   -2.5825    0.0000 H   0  0  0  0  0  0  0  0  0  0  0  0
    9.3838   -1.7697    0.0000 H   0  0  0  0  0  0  0  0  0  0  0  0
    9.3838   -0.9402    0.0000 H   0  0  0  0  0  0  0  0  0  0  0  0
    2.6718   -1.7404    0.0000 H   0  0  0  0  0  0  0  0  0  0  0  0
    2.2647   -2.4270    0.0000 H   0  0  0  0  0  0  0  0  0  0  0  0
    2.7728   -4.5131    0.0000 H   0  0  0  0  0  0  0  0  0  0  0  0
    3.0030   -5.3592    0.0000 H   0  0  0  0  0  0  0  0  0  0  0  0
    3.8490   -5.1290    0.0000 H   0  0  0  0  0  0  0  0  0  0  0  0
    3.7752   -5.1293    0.0000 H   0  0  0  0  0  0  0  0  0  0  0  0
    4.6230   -5.3529    0.0000 H   0  0  0  0  0  0  0  0  0  0  0  0
    4.8466   -4.5051    0.0000 H   0  0  0  0  0  0  0  0  0  0  0  0
    8.0433    0.2725    0.0000 H   0  0  0  0  0  0  0  0  0  0  0  0
    4.7950    0.2651    0.0000 H   0  0  0  0  0  0  0  0  0  0  0  0
    9.6490   -0.0131    0.0000 H   0  0  0  0  0  0  0  0  0  0  0  0
   10.2423    0.5192    0.0000 H   0  0  0  0  0  0  0  0  0  0  0  0
    8.4436    1.5587    0.0000 H   0  0  0  0  0  0  0  0  0  0  0  0
    7.5681    1.6061    0.0000 H   0  0  0  0  0  0  0  0  0  0  0  0
    7.5207    0.7306    0.0000 H   0  0  0  0  0  0  0  0  0  0  0  0
   10.1317    2.1464    0.0000 H   0  0  0  0  0  0  0  0  0  0  0  0
   10.7250    1.1740    0.0000 H   0  0  0  0  0  0  0  0  0  0  0  0
    9.4639    2.8907    0.0000 H   0  0  0  0  0  0  0  0  0  0  0  0
   12.1922    1.1468    0.0000 H   0  0  0  0  0  0  0  0  0  0  0  0
   11.9862    1.8138    0.0000 H   0  0  0  0  0  0  0  0  0  0  0  0
   12.7681    2.2105    0.0000 H   0  0  0  0  0  0  0  0  0  0  0  0
   12.3714    2.9924    0.0000 H   0  0  0  0  0  0  0  0  0  0  0  0
   10.4704    3.6138    0.0000 H   0  0  0  0  0  0  0  0  0  0  0  0
    9.6885    3.2171    0.0000 H   0  0  0  0  0  0  0  0  0  0  0  0
   10.0852    2.4351    0.0000 H   0  0  0  0  0  0  0  0  0  0  0  0
   12.5380    3.2509    0.0000 H   0  0  0  0  0  0  0  0  0  0  0  0
   13.1313    3.7832    0.0000 H   0  0  0  0  0  0  0  0  0  0  0  0
   13.4175    4.6284    0.0000 H   0  0  0  0  0  0  0  0  0  0  0  0
   13.0207    5.4104    0.0000 H   0  0  0  0  0  0  0  0  0  0  0  0
   12.2388    5.0137    0.0000 H   0  0  0  0  0  0  0  0  0  0  0  0
 12  1  1  1  0  0  0
  1 71  1  0  0  0  0
  2 25  2  0  0  0  0
 31  3  1  6  0  0  0
  3 79  1  0  0  0  0
 32  4  1  6  0  0  0
  4 80  1  0  0  0  0
  5 33  1  0  0  0  0
  5 36  1  0  0  0  0
  6  7  1  0  0  0  0
  6  9  1  0  0  0  0
  6 11  1  0  0  0  0
  6 19  1  6  0  0  0
  7  8  1  0  0  0  0
  7 12  1  0  0  0  0
  7 38  1  1  0  0  0
  8 10  1  0  0  0  0
  8 16  1  0  0  0  0
  8 20  1  1  0  0  0
  9 14  1  0  0  0  0
  9 17  1  0  0  0  0
  9 22  1  1  0  0  0
 10 13  1  0  0  0  0
 10 15  1  0  0  0  0
 10 39  1  6  0  0  0
 11 13  1  0  0  0  0
 11 40  1  0  0  0  0
 11 41  1  0  0  0  0
 12 18  1  0  0  0  0
 12 42  1  0  0  0  0
 13 43  1  0  0  0  0
 13 44  1  0  0  0  0
 14 18  1  0  0  0  0
 14 21  2  0  0  0  0
 15 25  1  0  0  0  0
 15 26  1  0  0  0  0
 15 27  1  0  0  0  0
 16 24  1  0  0  0  0
 16 45  1  0  0  0  0
 16 46  1  0  0  0  0
 17 23  1  0  0  0  0
 17 47  1  0  0  0  0
 17 48  1  0  0  0  0
 18 49  1  0  0  0  0
 18 50  1  0  0  0  0
 19 51  1  0  0  0  0
 19 52  1  0  0  0  0
 19 53  1  0  0  0  0
 20 54  1  0  0  0  0
 20 55  1  0  0  0  0
 20 56  1  0  0  0  0
 21 23  1  0  0  0  0
 21 28  1  0  0  0  0
 22 57  1  0  0  0  0
 22 58  1  0  0  0  0
 22 59  1  0  0  0  0
 23 60  1  0  0  0  0
 23 61  1  0  0  0  0
 24 25  1  0  0  0  0
 24 62  1  0  0  0  0
 24 63  1  0  0  0  0
 26 64  1  0  0  0  0
 26 65  1  0  0  0  0
 26 66  1  0  0  0  0
 27 67  1  0  0  0  0
 27 68  1  0  0  0  0
 27 69  1  0  0  0  0
 28 29  1  0  0  0  0
 28 30  1  6  0  0  0
 28 70  1  0  0  0  0
 29 31  1  0  0  0  0
 29 72  1  0  0  0  0
 29 73  1  0  0  0  0
 30 74  1  0  0  0  0
 30 75  1  0  0  0  0
 30 76  1  0  0  0  0
 31 32  1  0  0  0  0
 31 77  1  0  0  0  0
 32 33  1  0  0  0  0
 32 78  1  0  0  0  0
 33 34  1  0  0  0  0
 33 35  1  0  0  0  0
 34 81  1  0  0  0  0
 34 82  1  0  0  0  0
 34 83  1  0  0  0  0
 35 84  1  0  0  0  0
 35 85  1  0  0  0  0
 35 86  1  0  0  0  0
 36 37  1  0  0  0  0
 36 87  1  0  0  0  0
 36 88  1  0  0  0  0
 37 89  1  0  0  0  0
 37 90  1  0  0  0  0
 37 91  1  0  0  0  0
M  END
> <PUBCHEM_COMPOUND_CID>
122194865

> <PUBCHEM_COMPOUND_CANONICALIZED>
1

> <PUBCHEM_CACTVS_COMPLEXITY>
936

> <PUBCHEM_CACTVS_HBOND_ACCEPTOR>
5

> <PUBCHEM_CACTVS_HBOND_DONOR>
3

> <PUBCHEM_CACTVS_ROTATABLE_BOND>
7

> <PUBCHEM_CACTVS_SUBSKEYS>
AAADcfB8OAAAAAAAAAAAAAAAAAAAAQAAAAAwYMAAAAAAAEDAAAAAGgAACAAAD1SggAICAAAABgCIAoBQAAAAAAAgAAAACAEAAAgBEBIAAAACQAAFwAALAAOIyPCPgAAAAAAAAADAAAYAADAAAAAAAAAAAA==

> <PUBCHEM_IUPAC_OPENEYE_NAME>
(5R,8S,9S,10S,11S,14R)-17-[(1R,3S,4R)-5-ethoxy-3,4-dihydroxy-1,5-dimethyl-hexyl]-11-hydroxy-4,4,8,10,14-pentamethyl-1,2,5,6,7,9,11,12,15,16-decahydrocyclopenta[a]phenanthren-3-one

> <PUBCHEM_IUPAC_CAS_NAME>
(5R,8S,9S,10S,11S,14R)-17-[(2R,4S,5R)-6-ethoxy-4,5-dihydroxy-6-methylheptan-2-yl]-11-hydroxy-4,4,8,10,14-pentamethyl-1,2,5,6,7,9,11,12,15,16-decahydrocyclopenta[a]phenanthren-3-one

> <PUBCHEM_IUPAC_NAME_MARKUP>
(5<I>R</I>,8<I>S</I>,9<I>S</I>,10<I>S</I>,11<I>S</I>,14<I>R</I>)-17-[(2<I>R</I>,4<I>S</I>,5<I>R</I>)-6-ethoxy-4,5-dihydroxy-6-methylheptan-2-yl]-11-hydroxy-4,4,8,10,14-pentamethyl-1,2,5,6,7,9,11,12,15,16-decahydrocyclopenta[a]phenanthren-3-one

> <PUBCHEM_IUPAC_NAME>
(5R,8S,9S,10S,11S,14R)-17-[(2R,4S,5R)-6-ethoxy-4,5-dihydroxy-6-methylheptan-2-yl]-11-hydroxy-4,4,8,10,14-pentamethyl-1,2,5,6,7,9,11,12,15,16-decahydrocyclopenta[a]phenanthren-3-one

> <PUBCHEM_IUPAC_SYSTEMATIC_NAME>
(5R,8S,9S,10S,11S,14R)-17-[(2R,4S,5R)-6-ethoxy-6-methyl-4,5-bis(oxidanyl)heptan-2-yl]-4,4,8,10,14-pentamethyl-11-oxidanyl-1,2,5,6,7,9,11,12,15,16-decahydrocyclopenta[a]phenanthren-3-one

> <PUBCHEM_IUPAC_TRADITIONAL_NAME>
(5R,8S,9S,10S,11S,14R)-17-[(1R,3S,4R)-5-ethoxy-3,4-dihydroxy-1,5-dimethyl-hexyl]-11-hydroxy-4,4,8,10,14-pentamethyl-1,2,5,6,7,9,11,12,15,16-decahydrocyclopenta[a]phenanthren-3-one

> <PUBCHEM_IUPAC_INCHI>
InChI=1S/C32H54O5/c1-10-37-29(5,6)27(36)23(34)17-19(2)20-11-15-31(8)21(20)18-22(33)26-30(7)14-13-25(35)28(3,4)24(30)12-16-32(26,31)9/h19,22-24,26-27,33-34,36H,10-18H2,1-9H3/t19-,22+,23+,24+,26+,27-,30+,31+,32+/m1/s1

> <PUBCHEM_IUPAC_INCHIKEY>
QVVRXENOONWNGX-IPAXGOGQSA-N

> <PUBCHEM_XLOGP3_AA>
4.7

> <PUBCHEM_EXACT_MASS>
518.39712482

> <PUBCHEM_MOLECULAR_FORMULA>
C32H54O5

> <PUBCHEM_MOLECULAR_WEIGHT>
518.8

> <PUBCHEM_OPENEYE_CAN_SMILES>
CCOC(C)(C)C(C(CC(C)C1=C2CC(C3C4(CCC(=O)C(C4CCC3(C2(CC1)C)C)(C)C)C)O)O)O

> <PUBCHEM_OPENEYE_ISO_SMILES>
CCOC(C)(C)[C@@H]([C@H](C[C@@H](C)C1=C2C[C@@H]([C@H]3[C@]4(CCC(=O)C([C@@H]4CC[C@@]3([C@]2(CC1)C)C)(C)C)C)O)O)O

> <PUBCHEM_CACTVS_TPSA>
87

> <PUBCHEM_MONOISOTOPIC_WEIGHT>
518.39712482

> <PUBCHEM_TOTAL_CHARGE>
0

> <PUBCHEM_HEAVY_ATOM_COUNT>
37

> <PUBCHEM_ATOM_DEF_STEREO_COUNT>
9

> <PUBCHEM_ATOM_UDEF_STEREO_COUNT>
0

> <PUBCHEM_BOND_DEF_STEREO_COUNT>
0

> <PUBCHEM_BOND_UDEF_STEREO_COUNT>
0

> <PUBCHEM_ISOTOPIC_ATOM_COUNT>
0

> <PUBCHEM_COMPONENT_COUNT>
1

> <PUBCHEM_CACTVS_TAUTO_COUNT>
-1

> <PUBCHEM_COORDINATE_TYPE>
1
5
255

> <PUBCHEM_BONDANNOTATIONS>
12  1  5
10  39  6
28  30  6
31  3  6
32  4  6
6  19  6
7  38  5
8  20  5
9  22  5

$$$$
