# Supplementary material for: Exploring the mechanism of Alisma orientale for the treatment of pregnancy induced hypertension and potential hepato-nephrotoxicity by using network pharmacology, network toxicology, molecular docking and molecular dynamics simulation
Source: Front Pharmacol. 2022 Nov 15;13:1027112. doi: 10.3389/fphar.2022.1027112 (PMC9705790; doi:10.3389/fphar.2022.1027112)
Supplement: Supplementary file 4 [file DataSheet8.ZIP › Supplement Materials/Compounds and Targets/Treat compound details/TCMC1694.sdf]

122194870
  -OEChem-09302206322D

 80 83  0     1  0  0  0  0  0999 V2000
    4.7789    0.2255    0.0000 O   0  0  0  0  0  0  0  0  0  0  0  0
    2.0000   -1.2352    0.0000 O   0  0  0  0  0  0  0  0  0  0  0  0
    9.2552    2.8818    0.0000 O   0  0  0  0  0  0  0  0  0  0  0  0
   11.5694    1.5994    0.0000 O   0  0  0  0  0  0  0  0  0  0  0  0
   11.5228    4.2448    0.0000 O   0  0  0  0  0  0  0  0  0  0  0  0
    6.5109   -1.7745    0.0000 C   0  0  1  0  0  0  0  0  0  0  0  0
    5.6449   -1.2745    0.0000 C   0  0  2  0  0  0  0  0  0  0  0  0
    7.3770   -1.2745    0.0000 C   0  0  2  0  0  0  0  0  0  0  0  0
    4.7349   -1.7813    0.0000 C   0  0  2  0  0  0  0  0  0  0  0  0
    6.5270   -2.8160    0.0000 C   0  0  0  0  0  0  0  0  0  0  0  0
    4.7269   -2.8229    0.0000 C   0  0  1  0  0  0  0  0  0  0  0  0
    5.6449   -0.2745    0.0000 C   0  0  2  0  0  0  0  0  0  0  0  0
    7.3770   -0.2745    0.0000 C   0  0  0  0  0  0  0  0  0  0  0  0
    5.6290   -3.3437    0.0000 C   0  0  0  0  0  0  0  0  0  0  0  0
    8.3232   -1.5792    0.0000 C   0  0  0  0  0  0  0  0  0  0  0  0
    6.5109    0.2255    0.0000 C   0  0  0  0  0  0  0  0  0  0  0  0
    7.1537   -2.5405    0.0000 C   0  0  0  0  0  0  0  0  0  0  0  0
    3.8081   -1.2172    0.0000 C   0  0  0  0  0  0  0  0  0  0  0  0
    8.3232    0.0303    0.0000 C   0  0  0  0  0  0  0  0  0  0  0  0
    7.7191   -2.2141    0.0000 C   0  0  0  0  0  0  0  0  0  0  0  0
    8.9068   -0.7745    0.0000 C   0  0  0  0  0  0  0  0  0  0  0  0
    4.7426   -0.7813    0.0000 C   0  0  0  0  0  0  0  0  0  0  0  0
    3.7914   -3.3726    0.0000 C   0  0  0  0  0  0  0  0  0  0  0  0
    8.6338    0.9808    0.0000 C   0  0  1  0  0  0  0  0  0  0  0  0
    2.8602   -1.7452    0.0000 C   0  0  0  0  0  0  0  0  0  0  0  0
    2.8518   -2.8301    0.0000 C   0  0  0  0  0  0  0  0  0  0  0  0
    3.7953   -4.3726    0.0000 C   0  0  0  0  0  0  0  0  0  0  0  0
    9.6124    1.1870    0.0000 C   0  0  0  0  0  0  0  0  0  0  0  0
    7.9660    1.7251    0.0000 C   0  0  0  0  0  0  0  0  0  0  0  0
    9.9230    2.1375    0.0000 C   0  0  1  0  0  0  0  0  0  0  0  0
   10.9015    2.3437    0.0000 C   0  0  2  0  0  0  0  0  0  0  0  0
   11.2122    3.2943    0.0000 C   0  0  0  0  0  0  0  0  0  0  0  0
   12.1627    2.9836    0.0000 C   0  0  0  0  0  0  0  0  0  0  0  0
   10.2617    3.6049    0.0000 C   0  0  0  0  0  0  0  0  0  0  0  0
    6.3810   -0.8495    0.0000 H   0  0  0  0  0  0  0  0  0  0  0  0
    6.7450   -3.3964    0.0000 H   0  0  0  0  0  0  0  0  0  0  0  0
    7.1361   -2.7005    0.0000 H   0  0  0  0  0  0  0  0  0  0  0  0
    4.7302   -3.6729    0.0000 H   0  0  0  0  0  0  0  0  0  0  0  0
    5.6449    0.3455    0.0000 H   0  0  0  0  0  0  0  0  0  0  0  0
    5.2316   -3.8197    0.0000 H   0  0  0  0  0  0  0  0  0  0  0  0
    6.0299   -3.8166    0.0000 H   0  0  0  0  0  0  0  0  0  0  0  0
    8.0722   -2.1461    0.0000 H   0  0  0  0  0  0  0  0  0  0  0  0
    8.8606   -1.8884    0.0000 H   0  0  0  0  0  0  0  0  0  0  0  0
    6.9095    0.7005    0.0000 H   0  0  0  0  0  0  0  0  0  0  0  0
    6.1124    0.7005    0.0000 H   0  0  0  0  0  0  0  0  0  0  0  0
    6.6788   -2.9390    0.0000 H   0  0  0  0  0  0  0  0  0  0  0  0
    7.5522   -3.0155    0.0000 H   0  0  0  0  0  0  0  0  0  0  0  0
    7.6287   -2.1420    0.0000 H   0  0  0  0  0  0  0  0  0  0  0  0
    4.2163   -0.7506    0.0000 H   0  0  0  0  0  0  0  0  0  0  0  0
    3.4182   -0.7352    0.0000 H   0  0  0  0  0  0  0  0  0  0  0  0
    7.1365   -2.4262    0.0000 H   0  0  0  0  0  0  0  0  0  0  0  0
    7.9312   -2.7967    0.0000 H   0  0  0  0  0  0  0  0  0  0  0  0
    8.3017   -2.0020    0.0000 H   0  0  0  0  0  0  0  0  0  0  0  0
    9.3677   -1.1892    0.0000 H   0  0  0  0  0  0  0  0  0  0  0  0
    9.3677   -0.3597    0.0000 H   0  0  0  0  0  0  0  0  0  0  0  0
    5.3626   -0.7861    0.0000 H   0  0  0  0  0  0  0  0  0  0  0  0
    4.7474   -0.1614    0.0000 H   0  0  0  0  0  0  0  0  0  0  0  0
    4.1226   -0.7766    0.0000 H   0  0  0  0  0  0  0  0  0  0  0  0
    8.0272    0.8529    0.0000 H   0  0  0  0  0  0  0  0  0  0  0  0
    4.7789    0.8455    0.0000 H   0  0  0  0  0  0  0  0  0  0  0  0
    2.3137   -3.1381    0.0000 H   0  0  0  0  0  0  0  0  0  0  0  0
    3.1753   -4.3750    0.0000 H   0  0  0  0  0  0  0  0  0  0  0  0
    3.7977   -4.9926    0.0000 H   0  0  0  0  0  0  0  0  0  0  0  0
    4.4153   -4.3702    0.0000 H   0  0  0  0  0  0  0  0  0  0  0  0
    9.6329    0.5673    0.0000 H   0  0  0  0  0  0  0  0  0  0  0  0
   10.2262    1.0996    0.0000 H   0  0  0  0  0  0  0  0  0  0  0  0
    8.4275    2.1392    0.0000 H   0  0  0  0  0  0  0  0  0  0  0  0
    7.5519    2.1866    0.0000 H   0  0  0  0  0  0  0  0  0  0  0  0
    7.5045    1.3110    0.0000 H   0  0  0  0  0  0  0  0  0  0  0  0
   10.1156    2.7268    0.0000 H   0  0  0  0  0  0  0  0  0  0  0  0
   10.7089    1.7544    0.0000 H   0  0  0  0  0  0  0  0  0  0  0  0
    9.4478    3.4711    0.0000 H   0  0  0  0  0  0  0  0  0  0  0  0
   12.1760    1.7273    0.0000 H   0  0  0  0  0  0  0  0  0  0  0  0
   11.9701    2.3943    0.0000 H   0  0  0  0  0  0  0  0  0  0  0  0
   12.7520    2.7910    0.0000 H   0  0  0  0  0  0  0  0  0  0  0  0
   12.3553    3.5729    0.0000 H   0  0  0  0  0  0  0  0  0  0  0  0
   10.4543    4.1942    0.0000 H   0  0  0  0  0  0  0  0  0  0  0  0
    9.6723    3.7975    0.0000 H   0  0  0  0  0  0  0  0  0  0  0  0
   10.0690    3.0156    0.0000 H   0  0  0  0  0  0  0  0  0  0  0  0
   12.1295    4.3726    0.0000 H   0  0  0  0  0  0  0  0  0  0  0  0
 12  1  1  1  0  0  0
  1 60  1  0  0  0  0
  2 25  2  0  0  0  0
 30  3  1  6  0  0  0
  3 72  1  0  0  0  0
 31  4  1  6  0  0  0
  4 73  1  0  0  0  0
  5 32  1  0  0  0  0
  5 80  1  0  0  0  0
  6  7  1  0  0  0  0
  6  8  1  0  0  0  0
  6 10  1  0  0  0  0
  6 17  1  6  0  0  0
  7  9  1  0  0  0  0
  7 12  1  0  0  0  0
  7 35  1  1  0  0  0
  8 13  1  0  0  0  0
  8 15  1  0  0  0  0
  8 20  1  1  0  0  0
  9 11  1  0  0  0  0
  9 18  1  0  0  0  0
  9 22  1  1  0  0  0
 10 14  1  0  0  0  0
 10 36  1  0  0  0  0
 10 37  1  0  0  0  0
 11 14  1  0  0  0  0
 11 23  1  0  0  0  0
 11 38  1  6  0  0  0
 12 16  1  0  0  0  0
 12 39  1  0  0  0  0
 13 16  1  0  0  0  0
 13 19  2  0  0  0  0
 14 40  1  0  0  0  0
 14 41  1  0  0  0  0
 15 21  1  0  0  0  0
 15 42  1  0  0  0  0
 15 43  1  0  0  0  0
 16 44  1  0  0  0  0
 16 45  1  0  0  0  0
 17 46  1  0  0  0  0
 17 47  1  0  0  0  0
 17 48  1  0  0  0  0
 18 25  1  0  0  0  0
 18 49  1  0  0  0  0
 18 50  1  0  0  0  0
 19 21  1  0  0  0  0
 19 24  1  0  0  0  0
 20 51  1  0  0  0  0
 20 52  1  0  0  0  0
 20 53  1  0  0  0  0
 21 54  1  0  0  0  0
 21 55  1  0  0  0  0
 22 56  1  0  0  0  0
 22 57  1  0  0  0  0
 22 58  1  0  0  0  0
 23 26  2  0  0  0  0
 23 27  1  0  0  0  0
 24 28  1  0  0  0  0
 24 29  1  6  0  0  0
 24 59  1  0  0  0  0
 25 26  1  0  0  0  0
 26 61  1  0  0  0  0
 27 62  1  0  0  0  0
 27 63  1  0  0  0  0
 27 64  1  0  0  0  0
 28 30  1  0  0  0  0
 28 65  1  0  0  0  0
 28 66  1  0  0  0  0
 29 67  1  0  0  0  0
 29 68  1  0  0  0  0
 29 69  1  0  0  0  0
 30 31  1  0  0  0  0
 30 70  1  0  0  0  0
 31 32  1  0  0  0  0
 31 71  1  0  0  0  0
 32 33  1  0  0  0  0
 32 34  1  0  0  0  0
 33 74  1  0  0  0  0
 33 75  1  0  0  0  0
 33 76  1  0  0  0  0
 34 77  1  0  0  0  0
 34 78  1  0  0  0  0
 34 79  1  0  0  0  0
M  END
> <PUBCHEM_COMPOUND_CID>
122194870

> <PUBCHEM_COMPOUND_CANONICALIZED>
1

> <PUBCHEM_CACTVS_COMPLEXITY>
918

> <PUBCHEM_CACTVS_HBOND_ACCEPTOR>
5

> <PUBCHEM_CACTVS_HBOND_DONOR>
4

> <PUBCHEM_CACTVS_ROTATABLE_BOND>
5

> <PUBCHEM_CACTVS_SUBSKEYS>
AAADcfB4OAAAAAAAAAAAAAAAAAAAAQAAAAAwYIAAAAAAAEDAAAAAGgAACAAAD1SggAICAAAAAgCIAqBSAAAAAAAgAAAACAEAAEgBEBIAAQAAQAAFwAAJAQOIzPDPgAAAAAAAAADAAAYAADAAAAAAAAAAAA==

> <PUBCHEM_IUPAC_OPENEYE_NAME>
(5S,8S,9S,10S,11S,14R)-11-hydroxy-4,8,10,14-tetramethyl-17-[(1R,3S,4R)-3,4,5-trihydroxy-1,5-dimethyl-hexyl]-5,6,7,9,11,12,15,16-octahydro-1H-cyclopenta[a]phenanthren-2-one

> <PUBCHEM_IUPAC_CAS_NAME>
(5S,8S,9S,10S,11S,14R)-11-hydroxy-4,8,10,14-tetramethyl-17-[(2R,4S,5R)-4,5,6-trihydroxy-6-methylheptan-2-yl]-5,6,7,9,11,12,15,16-octahydro-1H-cyclopenta[a]phenanthren-2-one

> <PUBCHEM_IUPAC_NAME_MARKUP>
(5<I>S</I>,8<I>S</I>,9<I>S</I>,10<I>S</I>,11<I>S</I>,14<I>R</I>)-11-hydroxy-4,8,10,14-tetramethyl-17-[(2<I>R</I>,4<I>S</I>,5<I>R</I>)-4,5,6-trihydroxy-6-methylheptan-2-yl]-5,6,7,9,11,12,15,16-octahydro-1<I>H</I>-cyclopenta[a]phenanthren-2-one

> <PUBCHEM_IUPAC_NAME>
(5S,8S,9S,10S,11S,14R)-11-hydroxy-4,8,10,14-tetramethyl-17-[(2R,4S,5R)-4,5,6-trihydroxy-6-methylheptan-2-yl]-5,6,7,9,11,12,15,16-octahydro-1H-cyclopenta[a]phenanthren-2-one

> <PUBCHEM_IUPAC_SYSTEMATIC_NAME>
(5S,8S,9S,10S,11S,14R)-4,8,10,14-tetramethyl-17-[(2R,4S,5R)-6-methyl-4,5,6-tris(oxidanyl)heptan-2-yl]-11-oxidanyl-5,6,7,9,11,12,15,16-octahydro-1H-cyclopenta[a]phenanthren-2-one

> <PUBCHEM_IUPAC_TRADITIONAL_NAME>
(5S,8S,9S,10S,11S,14R)-11-hydroxy-4,8,10,14-tetramethyl-17-[(1R,3S,4R)-3,4,5-trihydroxy-1,5-dimethyl-hexyl]-5,6,7,9,11,12,15,16-octahydro-1H-cyclopenta[a]phenanthren-2-one

> <PUBCHEM_IUPAC_INCHI>
InChI=1S/C29H46O5/c1-16(13-23(32)25(33)26(3,4)34)19-8-10-28(6)21(19)14-22(31)24-27(5)15-18(30)12-17(2)20(27)9-11-29(24,28)7/h12,16,20,22-25,31-34H,8-11,13-15H2,1-7H3/t16-,20+,22+,23+,24+,25-,27+,28+,29+/m1/s1

> <PUBCHEM_IUPAC_INCHIKEY>
DCYOPZMJKBYLCO-QJDZRUNDSA-N

> <PUBCHEM_XLOGP3_AA>
2.9

> <PUBCHEM_EXACT_MASS>
474.33452456

> <PUBCHEM_MOLECULAR_FORMULA>
C29H46O5

> <PUBCHEM_MOLECULAR_WEIGHT>
474.7

> <PUBCHEM_OPENEYE_CAN_SMILES>
CC1=CC(=O)CC2(C1CCC3(C2C(CC4=C(CCC43C)C(C)CC(C(C(C)(C)O)O)O)O)C)C

> <PUBCHEM_OPENEYE_ISO_SMILES>
CC1=CC(=O)C[C@]2([C@H]1CC[C@]3([C@H]2[C@H](CC4=C(CC[C@@]43C)[C@H](C)C[C@@H]([C@H](C(C)(C)O)O)O)O)C)C

> <PUBCHEM_CACTVS_TPSA>
98

> <PUBCHEM_MONOISOTOPIC_WEIGHT>
474.33452456

> <PUBCHEM_TOTAL_CHARGE>
0

> <PUBCHEM_HEAVY_ATOM_COUNT>
34

> <PUBCHEM_ATOM_DEF_STEREO_COUNT>
9

> <PUBCHEM_ATOM_UDEF_STEREO_COUNT>
0

> <PUBCHEM_BOND_DEF_STEREO_COUNT>
0

> <PUBCHEM_BOND_UDEF_STEREO_COUNT>
0

> <PUBCHEM_ISOTOPIC_ATOM_COUNT>
0

> <PUBCHEM_COMPONENT_COUNT>
1

> <PUBCHEM_CACTVS_TAUTO_COUNT>
-1

> <PUBCHEM_COORDINATE_TYPE>
1
5
255

> <PUBCHEM_BONDANNOTATIONS>
12  1  5
11  38  6
24  29  6
30  3  6
31  4  6
6  17  6
7  35  5
8  20  5
9  22  5

$$$$
