# Supplementary material for: Exploring the mechanism of Alisma orientale for the treatment of pregnancy induced hypertension and potential hepato-nephrotoxicity by using network pharmacology, network toxicology, molecular docking and molecular dynamics simulation
Source: Front Pharmacol. 2022 Nov 15;13:1027112. doi: 10.3389/fphar.2022.1027112 (PMC9705790; doi:10.3389/fphar.2022.1027112)
Supplement: Supplementary file 4 [file DataSheet8.ZIP › Supplement Materials/Compounds and Targets/Treat compound details/TCMC1696.sdf]

122194874
  -OEChem-09302206402D

 88 92  0     1  0  0  0  0  0999 V2000
    6.6098    3.4087    0.0000 O   0  0  0  0  0  0  0  0  0  0  0  0
    8.2619   -1.5289    0.0000 O   0  0  0  0  0  0  0  0  0  0  0  0
    2.1359    4.0531    0.0000 O   0  0  0  0  0  0  0  0  0  0  0  0
   10.8758   -1.4910    0.0000 O   0  0  0  0  0  0  0  0  0  0  0  0
    9.7258   -3.6490    0.0000 O   0  0  0  0  0  0  0  0  0  0  0  0
   11.5816    0.0906    0.0000 O   0  0  0  0  0  0  0  0  0  0  0  0
    5.7438    0.9087    0.0000 C   0  0  1  0  0  0  0  0  0  0  0  0
    5.7438    1.9087    0.0000 C   0  0  2  0  0  0  0  0  0  0  0  0
    4.8498    2.4434    0.0000 C   0  0  2  0  0  0  0  0  0  0  0  0
    6.6098    0.4087    0.0000 C   0  0  2  0  0  0  0  0  0  0  0  0
    3.9438    1.9295    0.0000 C   0  0  1  0  0  0  0  0  0  0  0  0
    4.8498    0.3740    0.0000 C   0  0  0  0  0  0  0  0  0  0  0  0
    6.6098    2.4087    0.0000 C   0  0  2  0  0  0  0  0  0  0  0  0
    3.9438    0.8879    0.0000 C   0  0  0  0  0  0  0  0  0  0  0  0
    7.4758    0.9087    0.0000 C   0  0  0  0  0  0  0  0  0  0  0  0
    6.8190   -0.5631    0.0000 C   0  0  0  0  0  0  0  0  0  0  0  0
    3.0000    2.4647    0.0000 C   0  0  0  0  0  0  0  0  0  0  0  0
    4.8749    3.5280    0.0000 C   0  0  0  0  0  0  0  0  0  0  0  0
    7.4758    1.9087    0.0000 C   0  0  0  0  0  0  0  0  0  0  0  0
    5.4019   -0.0310    0.0000 C   0  0  0  0  0  0  0  0  0  0  0  0
    7.8077   -0.6662    0.0000 C   0  0  1  0  0  0  0  0  0  0  0  0
    8.2129    0.2416    0.0000 C   0  0  0  0  0  0  0  0  0  0  0  0
    5.7197    2.9367    0.0000 C   0  0  0  0  0  0  0  0  0  0  0  0
    5.9670   -0.3573    0.0000 C   0  0  0  0  0  0  0  0  0  0  0  0
    3.9438    4.0850    0.0000 C   0  0  0  0  0  0  0  0  0  0  0  0
    3.0000    3.5497    0.0000 C   0  0  0  0  0  0  0  0  0  0  0  0
    9.1583    0.4797    0.0000 C   0  0  1  0  0  0  0  0  0  0  0  0
    2.0000    2.4609    0.0000 C   0  0  0  0  0  0  0  0  0  0  0  0
    2.5033    1.5968    0.0000 C   0  0  0  0  0  0  0  0  0  0  0  0
    9.9356   -0.1089    0.0000 C   0  0  0  0  0  0  0  0  0  0  0  0
    9.2191   -1.7143    0.0000 C   0  0  1  0  0  0  0  0  0  0  0  0
    9.9626   -1.0835    0.0000 C   0  0  1  0  0  0  0  0  0  0  0  0
    9.3577    1.4596    0.0000 C   0  0  0  0  0  0  0  0  0  0  0  0
    9.4725   -2.6817    0.0000 C   0  0  0  0  0  0  0  0  0  0  0  0
    8.5051   -2.9350    0.0000 C   0  0  0  0  0  0  0  0  0  0  0  0
   10.4399   -2.4283    0.0000 C   0  0  0  0  0  0  0  0  0  0  0  0
   11.6853   -0.9040    0.0000 C   0  0  0  0  0  0  0  0  0  0  0  0
   12.5985   -1.3115    0.0000 C   0  0  0  0  0  0  0  0  0  0  0  0
    6.4799    1.4837    0.0000 H   0  0  0  0  0  0  0  0  0  0  0  0
    3.2093    1.5017    0.0000 H   0  0  0  0  0  0  0  0  0  0  0  0
    4.4562   -0.1050    0.0000 H   0  0  0  0  0  0  0  0  0  0  0  0
    5.2544   -0.0958    0.0000 H   0  0  0  0  0  0  0  0  0  0  0  0
    7.1468    2.7187    0.0000 H   0  0  0  0  0  0  0  0  0  0  0  0
    3.3329    0.9940    0.0000 H   0  0  0  0  0  0  0  0  0  0  0  0
    3.7347    0.3042    0.0000 H   0  0  0  0  0  0  0  0  0  0  0  0
    6.2025   -0.6292    0.0000 H   0  0  0  0  0  0  0  0  0  0  0  0
    6.8199   -1.1831    0.0000 H   0  0  0  0  0  0  0  0  0  0  0  0
    5.4832    3.4079    0.0000 H   0  0  0  0  0  0  0  0  0  0  0  0
    5.0974    4.1068    0.0000 H   0  0  0  0  0  0  0  0  0  0  0  0
    8.0864    1.8010    0.0000 H   0  0  0  0  0  0  0  0  0  0  0  0
    7.6879    2.4913    0.0000 H   0  0  0  0  0  0  0  0  0  0  0  0
    4.8192    0.1810    0.0000 H   0  0  0  0  0  0  0  0  0  0  0  0
    5.1899   -0.6137    0.0000 H   0  0  0  0  0  0  0  0  0  0  0  0
    5.9845   -0.2430    0.0000 H   0  0  0  0  0  0  0  0  0  0  0  0
    7.3313   -1.3701    0.0000 H   0  0  0  0  0  0  0  0  0  0  0  0
    6.0256    2.3974    0.0000 H   0  0  0  0  0  0  0  0  0  0  0  0
    6.2590    3.2425    0.0000 H   0  0  0  0  0  0  0  0  0  0  0  0
    5.4138    3.4760    0.0000 H   0  0  0  0  0  0  0  0  0  0  0  0
    5.4921    0.0412    0.0000 H   0  0  0  0  0  0  0  0  0  0  0  0
    5.5684   -0.8323    0.0000 H   0  0  0  0  0  0  0  0  0  0  0  0
    6.4419   -0.7559    0.0000 H   0  0  0  0  0  0  0  0  0  0  0  0
    4.3484    4.5548    0.0000 H   0  0  0  0  0  0  0  0  0  0  0  0
    3.5502    4.5640    0.0000 H   0  0  0  0  0  0  0  0  0  0  0  0
    9.7384    0.6987    0.0000 H   0  0  0  0  0  0  0  0  0  0  0  0
    1.9976    3.0809    0.0000 H   0  0  0  0  0  0  0  0  0  0  0  0
    1.3800    2.4585    0.0000 H   0  0  0  0  0  0  0  0  0  0  0  0
    2.0024    1.8409    0.0000 H   0  0  0  0  0  0  0  0  0  0  0  0
    1.9652    1.9047    0.0000 H   0  0  0  0  0  0  0  0  0  0  0  0
    2.1954    1.0587    0.0000 H   0  0  0  0  0  0  0  0  0  0  0  0
    3.0415    1.2889    0.0000 H   0  0  0  0  0  0  0  0  0  0  0  0
    7.1468    3.7187    0.0000 H   0  0  0  0  0  0  0  0  0  0  0  0
   10.5435   -0.2306    0.0000 H   0  0  0  0  0  0  0  0  0  0  0  0
   10.1900    0.4565    0.0000 H   0  0  0  0  0  0  0  0  0  0  0  0
    8.6379   -2.3345    0.0000 H   0  0  0  0  0  0  0  0  0  0  0  0
   10.4780   -0.7389    0.0000 H   0  0  0  0  0  0  0  0  0  0  0  0
    9.9652    1.3360    0.0000 H   0  0  0  0  0  0  0  0  0  0  0  0
    9.4813    2.0672    0.0000 H   0  0  0  0  0  0  0  0  0  0  0  0
    8.7502    1.5833    0.0000 H   0  0  0  0  0  0  0  0  0  0  0  0
    8.3480   -2.3353    0.0000 H   0  0  0  0  0  0  0  0  0  0  0  0
    7.9053   -3.0921    0.0000 H   0  0  0  0  0  0  0  0  0  0  0  0
    8.6622   -3.5348    0.0000 H   0  0  0  0  0  0  0  0  0  0  0  0
   10.5969   -3.0281    0.0000 H   0  0  0  0  0  0  0  0  0  0  0  0
   11.0396   -2.2713    0.0000 H   0  0  0  0  0  0  0  0  0  0  0  0
   10.2828   -1.8286    0.0000 H   0  0  0  0  0  0  0  0  0  0  0  0
    9.2850   -4.0850    0.0000 H   0  0  0  0  0  0  0  0  0  0  0  0
   12.3458   -1.8777    0.0000 H   0  0  0  0  0  0  0  0  0  0  0  0
   13.1647   -1.5642    0.0000 H   0  0  0  0  0  0  0  0  0  0  0  0
   12.8511   -0.7453    0.0000 H   0  0  0  0  0  0  0  0  0  0  0  0
 13  1  1  1  0  0  0
  1 71  1  0  0  0  0
  2 21  1  0  0  0  0
  2 31  1  0  0  0  0
  3 26  2  0  0  0  0
 32  4  1  6  0  0  0
  4 37  1  0  0  0  0
  5 34  1  0  0  0  0
  5 85  1  0  0  0  0
  6 37  2  0  0  0  0
  7  8  1  0  0  0  0
  7 10  1  0  0  0  0
  7 12  1  0  0  0  0
  7 20  1  6  0  0  0
  8  9  1  0  0  0  0
  8 13  1  0  0  0  0
  8 39  1  1  0  0  0
  9 11  1  0  0  0  0
  9 18  1  0  0  0  0
  9 23  1  1  0  0  0
 10 15  1  0  0  0  0
 10 16  1  0  0  0  0
 10 24  1  1  0  0  0
 11 14  1  0  0  0  0
 11 17  1  0  0  0  0
 11 40  1  6  0  0  0
 12 14  1  0  0  0  0
 12 41  1  0  0  0  0
 12 42  1  0  0  0  0
 13 19  1  0  0  0  0
 13 43  1  0  0  0  0
 14 44  1  0  0  0  0
 14 45  1  0  0  0  0
 15 19  1  0  0  0  0
 15 22  2  0  0  0  0
 16 21  1  0  0  0  0
 16 46  1  0  0  0  0
 16 47  1  0  0  0  0
 17 26  1  0  0  0  0
 17 28  1  0  0  0  0
 17 29  1  0  0  0  0
 18 25  1  0  0  0  0
 18 48  1  0  0  0  0
 18 49  1  0  0  0  0
 19 50  1  0  0  0  0
 19 51  1  0  0  0  0
 20 52  1  0  0  0  0
 20 53  1  0  0  0  0
 20 54  1  0  0  0  0
 21 22  1  0  0  0  0
 21 55  1  6  0  0  0
 22 27  1  0  0  0  0
 23 56  1  0  0  0  0
 23 57  1  0  0  0  0
 23 58  1  0  0  0  0
 24 59  1  0  0  0  0
 24 60  1  0  0  0  0
 24 61  1  0  0  0  0
 25 26  1  0  0  0  0
 25 62  1  0  0  0  0
 25 63  1  0  0  0  0
 27 30  1  0  0  0  0
 27 33  1  6  0  0  0
 27 64  1  0  0  0  0
 28 65  1  0  0  0  0
 28 66  1  0  0  0  0
 28 67  1  0  0  0  0
 29 68  1  0  0  0  0
 29 69  1  0  0  0  0
 29 70  1  0  0  0  0
 30 32  1  0  0  0  0
 30 72  1  0  0  0  0
 30 73  1  0  0  0  0
 31 32  1  0  0  0  0
 31 34  1  0  0  0  0
 31 74  1  6  0  0  0
 32 75  1  0  0  0  0
 33 76  1  0  0  0  0
 33 77  1  0  0  0  0
 33 78  1  0  0  0  0
 34 35  1  0  0  0  0
 34 36  1  0  0  0  0
 35 79  1  0  0  0  0
 35 80  1  0  0  0  0
 35 81  1  0  0  0  0
 36 82  1  0  0  0  0
 36 83  1  0  0  0  0
 36 84  1  0  0  0  0
 37 38  1  0  0  0  0
 38 86  1  0  0  0  0
 38 87  1  0  0  0  0
 38 88  1  0  0  0  0
M  END
> <PUBCHEM_COMPOUND_CID>
122194874

> <PUBCHEM_COMPOUND_CANONICALIZED>
1

> <PUBCHEM_CACTVS_COMPLEXITY>
1060

> <PUBCHEM_CACTVS_HBOND_ACCEPTOR>
6

> <PUBCHEM_CACTVS_HBOND_DONOR>
2

> <PUBCHEM_CACTVS_ROTATABLE_BOND>
3

> <PUBCHEM_CACTVS_SUBSKEYS>
AAADcfB8OAAAAAAAAAAAAAAAAAAAAQAAAAAwYMAABIAAAEDAAAAAGgAACAAAD1SggAICCAAABgCIAoDQCAAAAAAgAAAACAEAAAgBFBIAIAACUAAFwAALIAOI6PyPgAAAAAAAAADAAAYAADAAAAAAAAAAAA==

> <PUBCHEM_IUPAC_OPENEYE_NAME>
[(1S,2R,4S,6S,7S,9R,13S,14S,15S,20R)-13-hydroxy-6-(1-hydroxy-1-methyl-ethyl)-1,2,9,15,19,19-hexamethyl-18-oxo-5-oxapentacyclo[12.8.0.02,11.04,10.015,20]docos-10-en-7-yl] acetate

> <PUBCHEM_IUPAC_CAS_NAME>
acetic acid [(1S,2R,4S,6S,7S,9R,13S,14S,15S,20R)-13-hydroxy-6-(2-hydroxypropan-2-yl)-1,2,9,15,19,19-hexamethyl-18-oxo-5-oxapentacyclo[12.8.0.02,11.04,10.015,20]docos-10-en-7-yl] ester

> <PUBCHEM_IUPAC_NAME_MARKUP>
[(1<I>S</I>,2<I>R</I>,4<I>S</I>,6<I>S</I>,7<I>S</I>,9<I>R</I>,13<I>S</I>,14<I>S</I>,15<I>S</I>,20<I>R</I>)-13-hydroxy-6-(2-hydroxypropan-2-yl)-1,2,9,15,19,19-hexamethyl-18-oxo-5-oxapentacyclo[12.8.0.0<SUP>2,11</SUP>.0<SUP>4,10</SUP>.0<SUP>15,20</SUP>]docos-10-en-7-yl] acetate

> <PUBCHEM_IUPAC_NAME>
[(1S,2R,4S,6S,7S,9R,13S,14S,15S,20R)-13-hydroxy-6-(2-hydroxypropan-2-yl)-1,2,9,15,19,19-hexamethyl-18-oxo-5-oxapentacyclo[12.8.0.02,11.04,10.015,20]docos-10-en-7-yl] acetate

> <PUBCHEM_IUPAC_SYSTEMATIC_NAME>
[(1S,2R,4S,6S,7S,9R,13S,14S,15S,20R)-1,2,9,15,19,19-hexamethyl-13-oxidanyl-18-oxidanylidene-6-(2-oxidanylpropan-2-yl)-5-oxapentacyclo[12.8.0.02,11.04,10.015,20]docos-10-en-7-yl] ethanoate

> <PUBCHEM_IUPAC_TRADITIONAL_NAME>
acetic acid [(1S,2R,4S,6S,7S,9R,13S,14S,15S,20R)-13-hydroxy-6-(1-hydroxy-1-methyl-ethyl)-18-keto-1,2,9,15,19,19-hexamethyl-5-oxapentacyclo[12.8.0.02,11.04,10.015,20]docos-10-en-7-yl] ester

> <PUBCHEM_IUPAC_INCHI>
InChI=1S/C32H50O6/c1-17-14-21(37-18(2)33)27(29(5,6)36)38-22-16-32(9)19(25(17)22)15-20(34)26-30(7)12-11-24(35)28(3,4)23(30)10-13-31(26,32)8/h17,20-23,26-27,34,36H,10-16H2,1-9H3/t17-,20+,21+,22+,23+,26+,27+,30+,31+,32+/m1/s1

> <PUBCHEM_IUPAC_INCHIKEY>
QJQGTCCCAJRIPR-QRPPABIJSA-N

> <PUBCHEM_XLOGP3_AA>
4.1

> <PUBCHEM_EXACT_MASS>
530.36073931

> <PUBCHEM_MOLECULAR_FORMULA>
C32H50O6

> <PUBCHEM_MOLECULAR_WEIGHT>
530.7

> <PUBCHEM_OPENEYE_CAN_SMILES>
CC1CC(C(OC2C1=C3CC(C4C5(CCC(=O)C(C5CCC4(C3(C2)C)C)(C)C)C)O)C(C)(C)O)OC(=O)C

> <PUBCHEM_OPENEYE_ISO_SMILES>
C[C@@H]1C[C@@H]([C@H](O[C@@H]2C1=C3C[C@@H]([C@H]4[C@]5(CCC(=O)C([C@@H]5CC[C@@]4([C@]3(C2)C)C)(C)C)C)O)C(C)(C)O)OC(=O)C

> <PUBCHEM_CACTVS_TPSA>
93.1

> <PUBCHEM_MONOISOTOPIC_WEIGHT>
530.36073931

> <PUBCHEM_TOTAL_CHARGE>
0

> <PUBCHEM_HEAVY_ATOM_COUNT>
38

> <PUBCHEM_ATOM_DEF_STEREO_COUNT>
10

> <PUBCHEM_ATOM_UDEF_STEREO_COUNT>
0

> <PUBCHEM_BOND_DEF_STEREO_COUNT>
0

> <PUBCHEM_BOND_UDEF_STEREO_COUNT>
0

> <PUBCHEM_ISOTOPIC_ATOM_COUNT>
0

> <PUBCHEM_COMPONENT_COUNT>
1

> <PUBCHEM_CACTVS_TAUTO_COUNT>
-1

> <PUBCHEM_COORDINATE_TYPE>
1
5
255

> <PUBCHEM_BONDANNOTATIONS>
13  1  5
10  24  5
11  40  6
21  55  6
27  33  6
31  74  6
32  4  6
7  20  6
8  39  5
9  23  5

$$$$
