# Supplementary material for: Exploring the mechanism of Alisma orientale for the treatment of pregnancy induced hypertension and potential hepato-nephrotoxicity by using network pharmacology, network toxicology, molecular docking and molecular dynamics simulation
Source: Front Pharmacol. 2022 Nov 15;13:1027112. doi: 10.3389/fphar.2022.1027112 (PMC9705790; doi:10.3389/fphar.2022.1027112)
Supplement: Supplementary file 4 [file DataSheet8.ZIP › Supplement Materials/Compounds and Targets/Treat compound details/TCMC4823.sdf]

5320306
  -OEChem-09302206312D

 44 46  0     1  0  0  0  0  0999 V2000
    4.5145    1.5665    0.0000 O   0  0  0  0  0  0  0  0  0  0  0  0
    6.4268    1.0608    0.0000 O   0  0  0  0  0  0  0  0  0  0  0  0
    7.8076   -1.6462    0.0000 O   0  0  0  0  0  0  0  0  0  0  0  0
    5.2577   -1.2477    0.0000 C   0  0  1  0  0  0  0  0  0  0  0  0
    6.0868   -0.6885    0.0000 C   0  0  1  0  0  0  0  0  0  0  0  0
    4.0367   -0.3820    0.0000 C   0  0  2  0  0  0  0  0  0  0  0  0
    3.7779    0.5839    0.0000 C   0  0  1  0  0  0  0  0  0  0  0  0
    5.8111    0.2728    0.0000 C   0  0  2  0  0  0  0  0  0  0  0  0
    6.8685   -1.3025    0.0000 C   0  0  1  0  0  0  0  0  0  0  0  0
    2.6378   -0.8908    0.0000 C   0  0  0  0  0  0  0  0  0  0  0  0
    5.5342   -2.2025    0.0000 C   0  0  0  0  0  0  0  0  0  0  0  0
    2.3790    0.0751    0.0000 C   0  0  0  0  0  0  0  0  0  0  0  0
    6.5277   -2.2364    0.0000 C   0  0  0  0  0  0  0  0  0  0  0  0
    3.5191    1.5498    0.0000 C   0  0  0  0  0  0  0  0  0  0  0  0
    3.7778   -1.3479    0.0000 C   0  0  0  0  0  0  0  0  0  0  0  0
    7.4855   -0.5156    0.0000 C   0  0  0  0  0  0  0  0  0  0  0  0
    2.5531    1.8087    0.0000 C   0  0  0  0  0  0  0  0  0  0  0  0
    4.2262    2.2569    0.0000 C   0  0  0  0  0  0  0  0  0  0  0  0
    4.5530   -1.7230    0.0000 H   0  0  0  0  0  0  0  0  0  0  0  0
    6.7914   -0.2132    0.0000 H   0  0  0  0  0  0  0  0  0  0  0  0
    6.4197    0.1545    0.0000 H   0  0  0  0  0  0  0  0  0  0  0  0
    2.8327   -1.4794    0.0000 H   0  0  0  0  0  0  0  0  0  0  0  0
    2.0438   -1.0686    0.0000 H   0  0  0  0  0  0  0  0  0  0  0  0
    5.5784   -2.8210    0.0000 H   0  0  0  0  0  0  0  0  0  0  0  0
    4.9238   -2.3114    0.0000 H   0  0  0  0  0  0  0  0  0  0  0  0
    1.7850   -0.1027    0.0000 H   0  0  0  0  0  0  0  0  0  0  0  0
    2.1840    0.6637    0.0000 H   0  0  0  0  0  0  0  0  0  0  0  0
    7.1293   -2.3865    0.0000 H   0  0  0  0  0  0  0  0  0  0  0  0
    6.4416   -2.8504    0.0000 H   0  0  0  0  0  0  0  0  0  0  0  0
    3.3586    2.1487    0.0000 H   0  0  0  0  0  0  0  0  0  0  0  0
    4.3767   -1.5084    0.0000 H   0  0  0  0  0  0  0  0  0  0  0  0
    3.6173   -1.9468    0.0000 H   0  0  0  0  0  0  0  0  0  0  0  0
    3.1790   -1.1874    0.0000 H   0  0  0  0  0  0  0  0  0  0  0  0
    6.9976   -0.1330    0.0000 H   0  0  0  0  0  0  0  0  0  0  0  0
    7.8681   -0.0277    0.0000 H   0  0  0  0  0  0  0  0  0  0  0  0
    7.9734   -0.8981    0.0000 H   0  0  0  0  0  0  0  0  0  0  0  0
    6.1945    1.6356    0.0000 H   0  0  0  0  0  0  0  0  0  0  0  0
    7.9142   -2.2569    0.0000 H   0  0  0  0  0  0  0  0  0  0  0  0
    2.3927    1.2098    0.0000 H   0  0  0  0  0  0  0  0  0  0  0  0
    1.9543    1.9691    0.0000 H   0  0  0  0  0  0  0  0  0  0  0  0
    2.7136    2.4075    0.0000 H   0  0  0  0  0  0  0  0  0  0  0  0
    3.7878    2.6954    0.0000 H   0  0  0  0  0  0  0  0  0  0  0  0
    4.6646    2.6954    0.0000 H   0  0  0  0  0  0  0  0  0  0  0  0
    4.6646    1.8185    0.0000 H   0  0  0  0  0  0  0  0  0  0  0  0
  1  6  1  0  0  0  0
  1  7  1  0  0  0  0
  8  2  1  6  0  0  0
  2 37  1  0  0  0  0
  9  3  1  6  0  0  0
  3 38  1  0  0  0  0
  4  5  1  0  0  0  0
  4  6  1  0  0  0  0
  4 11  1  0  0  0  0
  4 19  1  1  0  0  0
  5  8  1  0  0  0  0
  5  9  1  0  0  0  0
  5 20  1  6  0  0  0
  6 10  1  0  0  0  0
  6 15  1  1  0  0  0
  7  8  1  0  0  0  0
  7 12  1  0  0  0  0
  7 14  1  6  0  0  0
  8 21  1  0  0  0  0
  9 13  1  0  0  0  0
  9 16  1  0  0  0  0
 10 12  1  0  0  0  0
 10 22  1  0  0  0  0
 10 23  1  0  0  0  0
 11 13  1  0  0  0  0
 11 24  1  0  0  0  0
 11 25  1  0  0  0  0
 12 26  1  0  0  0  0
 12 27  1  0  0  0  0
 13 28  1  0  0  0  0
 13 29  1  0  0  0  0
 14 17  1  0  0  0  0
 14 18  1  0  0  0  0
 14 30  1  0  0  0  0
 15 31  1  0  0  0  0
 15 32  1  0  0  0  0
 15 33  1  0  0  0  0
 16 34  1  0  0  0  0
 16 35  1  0  0  0  0
 16 36  1  0  0  0  0
 17 39  1  0  0  0  0
 17 40  1  0  0  0  0
 17 41  1  0  0  0  0
 18 42  1  0  0  0  0
 18 43  1  0  0  0  0
 18 44  1  0  0  0  0
M  END
> <PUBCHEM_COMPOUND_CID>
5320306

> <PUBCHEM_COMPOUND_CANONICALIZED>
1

> <PUBCHEM_CACTVS_COMPLEXITY>
369

> <PUBCHEM_CACTVS_HBOND_ACCEPTOR>
3

> <PUBCHEM_CACTVS_HBOND_DONOR>
2

> <PUBCHEM_CACTVS_ROTATABLE_BOND>
1

> <PUBCHEM_CACTVS_SUBSKEYS>
AAADceBwMAAAAAAAAAAAAAAAAAAAAaIAAAAkAAAABgAAAEgAAAAAGgAACAAADVSggAICAAAABgAAAAAAAAAAAAAAAAAAAAAAAAABEAIAAAACQAAFAAADAAHA4PwOgAAAAAAAAAAAAAAAAAAAAYAADAAAAA==

> <PUBCHEM_IUPAC_OPENEYE_NAME>
(1S,2S,5R,6S,7R,8S)-8-isopropyl-1,5-dimethyl-11-oxatricyclo[6.2.1.02,6]undecane-5,7-diol

> <PUBCHEM_IUPAC_CAS_NAME>
(1S,2S,5R,6S,7R,8S)-1,5-dimethyl-8-propan-2-yl-11-oxatricyclo[6.2.1.02,6]undecane-5,7-diol

> <PUBCHEM_IUPAC_NAME_MARKUP>
(1<I>S</I>,2<I>S</I>,5<I>R</I>,6<I>S</I>,7<I>R</I>,8<I>S</I>)-1,5-dimethyl-8-propan-2-yl-11-oxatricyclo[6.2.1.0<SUP>2,6</SUP>]undecane-5,7-diol

> <PUBCHEM_IUPAC_NAME>
(1S,2S,5R,6S,7R,8S)-1,5-dimethyl-8-propan-2-yl-11-oxatricyclo[6.2.1.02,6]undecane-5,7-diol

> <PUBCHEM_IUPAC_SYSTEMATIC_NAME>
(1S,2S,5R,6S,7R,8S)-1,5-dimethyl-8-propan-2-yl-11-oxatricyclo[6.2.1.02,6]undecane-5,7-diol

> <PUBCHEM_IUPAC_TRADITIONAL_NAME>
(1S,2S,5R,6S,7R,8S)-8-isopropyl-1,5-dimethyl-11-oxatricyclo[6.2.1.02,6]undecane-5,7-diol

> <PUBCHEM_IUPAC_INCHI>
InChI=1S/C15H26O3/c1-9(2)15-8-7-14(4,18-15)10-5-6-13(3,17)11(10)12(15)16/h9-12,16-17H,5-8H2,1-4H3/t10-,11-,12+,13+,14-,15-/m0/s1

> <PUBCHEM_IUPAC_INCHIKEY>
JNTOHIOAISZSEJ-SAAWNECCSA-N

> <PUBCHEM_XLOGP3_AA>
1.8

> <PUBCHEM_EXACT_MASS>
254.18819469

> <PUBCHEM_MOLECULAR_FORMULA>
C15H26O3

> <PUBCHEM_MOLECULAR_WEIGHT>
254.36

> <PUBCHEM_OPENEYE_CAN_SMILES>
CC(C)C12CCC(O1)(C3CCC(C3C2O)(C)O)C

> <PUBCHEM_OPENEYE_ISO_SMILES>
CC(C)[C@]12CC[C@](O1)([C@H]3CC[C@@]([C@@H]3[C@H]2O)(C)O)C

> <PUBCHEM_CACTVS_TPSA>
49.7

> <PUBCHEM_MONOISOTOPIC_WEIGHT>
254.18819469

> <PUBCHEM_TOTAL_CHARGE>
0

> <PUBCHEM_HEAVY_ATOM_COUNT>
18

> <PUBCHEM_ATOM_DEF_STEREO_COUNT>
6

> <PUBCHEM_ATOM_UDEF_STEREO_COUNT>
0

> <PUBCHEM_BOND_DEF_STEREO_COUNT>
0

> <PUBCHEM_BOND_UDEF_STEREO_COUNT>
0

> <PUBCHEM_ISOTOPIC_ATOM_COUNT>
0

> <PUBCHEM_COMPONENT_COUNT>
1

> <PUBCHEM_CACTVS_TAUTO_COUNT>
-1

> <PUBCHEM_COORDINATE_TYPE>
1
5
255

> <PUBCHEM_BONDANNOTATIONS>
8  2  6
9  3  6
4  19  5
5  20  6
6  15  5
7  14  6

$$$$
