# Supplementary material for: Exploring the mechanism of Alisma orientale for the treatment of pregnancy induced hypertension and potential hepato-nephrotoxicity by using network pharmacology, network toxicology, molecular docking and molecular dynamics simulation
Source: Front Pharmacol. 2022 Nov 15;13:1027112. doi: 10.3389/fphar.2022.1027112 (PMC9705790; doi:10.3389/fphar.2022.1027112)
Supplement: Supplementary file 4 [file DataSheet8.ZIP › Supplement Materials/Compounds and Targets/Treat compound details/alisol,b,23-acetate.mol2]

@<TRIPOS>MOLECULE
MOL000832
   78    82     1     1     0
SMALL
GASTEIGER


@<TRIPOS>ATOM
      1 C          -6.001543   -1.379773    0.449122 C.3       1 <1>         0.006342 
      2 C          -6.658927   -0.032121    0.559306 C.2       1 <1>         0.133668 
      3 C          -6.007552    1.112955   -0.167659 C.3       1 <1>         0.009155 
      4 C          -4.491928    1.170738    0.183274 C.3       1 <1>        -0.028591 
      5 C          -3.713083   -0.162081   -0.044989 C.3       1 <1>        -0.022787 
      6 C          -4.479103   -1.278069    0.753262 C.3       1 <1>        -0.040327 
      7 C          -3.823738    2.411181   -0.489998 C.3       1 <1>        -0.048798 
      8 C          -2.277801    2.308713   -0.679874 C.3       1 <1>        -0.046486 
      9 C          -1.560074    1.458497    0.419261 C.3       1 <1>        -0.020731 
     10 C          -2.192754    0.008765    0.422688 C.3       1 <1>        -0.003397 
     11 C           0.007388    1.284193    0.144689 C.3       1 <1>        -0.023144 
     12 C           0.624159   -0.000984    0.801339 C.3       1 <1>        -0.029710 
     13 C          -0.189073   -0.529362    2.019006 C.3       1 <1>        -0.022948 
     14 C          -1.709900   -0.748780    1.704649 C.3       1 <1>         0.059353 
     15 O          -7.680020    0.125972    1.209565 O.2       1 <1>        -0.297401 
     16 C           2.114436    0.322725    1.183818 C.3       1 <1>        -0.034931 
     17 C           2.345438    1.795792    0.738037 C.3       1 <1>        -0.049177 
     18 C           0.921325    2.394584    0.747836 C.3       1 <1>        -0.046584 
     19 C           5.753607   -0.913951    0.128323 C.3       1 <1>         0.084285 
     20 C           4.633318   -0.242730    0.977704 C.3       1 <1>        -0.021469 
     21 C           3.176380   -0.681902    0.620559 C.3       1 <1>        -0.038359 
     22 C          -3.779236   -0.593203   -1.556515 C.3       1 <1>        -0.058935 
     23 O          -1.926904   -2.162241    1.520537 O.3       1 <1>        -0.391467 
     24 C           0.322438    1.195505   -1.395484 C.3       1 <1>        -0.058791 
     25 C          -1.812409    2.279407    1.743008 C.3       1 <1>        -0.058703 
     26 C           2.915865   -2.121399    1.162316 C.3       1 <1>        -0.062073 
     27 H          -1.665255   -0.565091   -0.347581 H         1 <1>         0.033648 
     28 O           7.028333   -0.387803    0.548336 O.3       1 <1>        -0.389121 
     29 C           5.592386   -0.524163   -1.365696 C.3       1 <1>         0.113554 
     30 H           5.682069    0.540330   -1.629270 H         1 <1>         0.065076 
     31 H          -4.525046    1.292807    1.274408 H         1 <1>         0.031014 
     32 C           4.850740   -1.471936   -2.412971 C.3       1 <1>         0.092963 
     33 O           6.245319   -1.358752   -2.296037 O.3       1 <1>        -0.362668 
     34 C           4.361695   -2.904805   -2.087157 C.3       1 <1>        -0.033530 
     35 C           4.249795   -0.773852   -3.655933 C.3       1 <1>        -0.033530 
     36 H          -6.469041   -2.065646    1.175682 H         1 <1>         0.034170 
     37 H          -6.204499   -1.793990   -0.548772 H         1 <1>         0.034170 
     38 H          -6.191889    1.010703   -1.245994 H         1 <1>         0.034440 
     39 H          -6.488581    2.052628    0.151769 H         1 <1>         0.034440 
     40 H          -4.401471   -1.088195    1.834372 H         1 <1>         0.027469 
     41 H          -4.059022   -2.274040    0.545577 H         1 <1>         0.027469 
     42 H          -4.277004    2.579039   -1.481935 H         1 <1>         0.026838 
     43 H          -4.068872    3.301804    0.113170 H         1 <1>         0.026838 
     44 H          -2.114415    1.891248   -1.676394 H         1 <1>         0.027087 
     45 H          -1.847888    3.323258   -0.722762 H         1 <1>         0.027087 
     46 H           0.604066   -0.815079    0.059710 H         1 <1>         0.030975 
     47 H          -0.048596    0.138990    2.878143 H         1 <1>         0.029305 
     48 H           0.264303   -1.479645    2.341546 H         1 <1>         0.029305 
     49 H          -2.304635   -0.395773    2.564715 H         1 <1>         0.059627 
     50 H           2.221924    0.315567    2.281542 H         1 <1>         0.030621 
     51 H           2.792717    1.867560   -0.263849 H         1 <1>         0.026828 
     52 H           3.009904    2.351208    1.423451 H         1 <1>         0.026828 
     53 H           0.725830    2.578830    1.813728 H         1 <1>         0.027086 
     54 H           0.855876    3.353243    0.209200 H         1 <1>         0.027086 
     55 H           5.783105   -2.003959    0.258866 H         1 <1>         0.062004 
     56 H           4.809994   -0.434863    2.047914 H         1 <1>         0.029356 
     57 H           4.771911    0.835121    0.815389 H         1 <1>         0.029356 
     58 H           3.066923   -0.680160   -0.474232 H         1 <1>         0.030168 
     59 H          -3.323665   -1.587689   -1.684221 H         1 <1>         0.023526 
     60 H          -3.247482    0.085908   -2.228117 H         1 <1>         0.023526 
     61 H          -4.796885   -0.666002   -1.953568 H         1 <1>         0.023526 
     62 H          -1.764830   -2.686501    2.299074 H         1 <1>         0.209789 
     63 H           1.339834    0.849384   -1.616923 H         1 <1>         0.023533 
     64 H           0.213323    2.178674   -1.877417 H         1 <1>         0.023533 
     65 H          -0.327917    0.477874   -1.914649 H         1 <1>         0.023533 
     66 H          -2.854354    2.389714    2.037083 H         1 <1>         0.023534 
     67 H          -1.455749    3.313192    1.620280 H         1 <1>         0.023534 
     68 H          -1.327904    1.883516    2.635816 H         1 <1>         0.023534 
     69 H           3.692530   -2.826493    0.840642 H         1 <1>         0.023251 
     70 H           2.905740   -2.115225    2.262881 H         1 <1>         0.023251 
     71 H           1.958425   -2.530858    0.812398 H         1 <1>         0.023251 
     72 H           7.244618   -0.584953    1.454615 H         1 <1>         0.209890 
     73 H           5.001740   -3.427177   -1.364191 H         1 <1>         0.025805 
     74 H           4.366225   -3.493457   -3.016284 H         1 <1>         0.025805 
     75 H           3.331016   -2.866433   -1.707658 H         1 <1>         0.025805 
     76 H           4.730410    0.195338   -3.856164 H         1 <1>         0.025805 
     77 H           3.174953   -0.611463   -3.487242 H         1 <1>         0.025805 
     78 H           4.382983   -1.417364   -4.538068 H         1 <1>         0.025805 
@<TRIPOS>BOND
     1    1    2 1    
     2    6    1 1    
     3    1   36 1    
     4    1   37 1    
     5    3    2 1    
     6    2   15 2    
     7    4    3 1    
     8    3   38 1    
     9    3   39 1    
    10    5    4 1    
    11    7    4 1    
    12    4   31 1    
    13    5    6 1    
    14   10    5 1    
    15    5   22 1    
    16    6   40 1    
    17    6   41 1    
    18    8    7 1    
    19    7   42 1    
    20    7   43 1    
    21    9    8 1    
    22    8   44 1    
    23    8   45 1    
    24    9   10 1    
    25   11    9 1    
    26    9   25 1    
    27   14   10 1    
    28   10   27 1    
    29   12   11 1    
    30   18   11 1    
    31   11   24 1    
    32   12   13 1    
    33   16   12 1    
    34   12   46 1    
    35   13   14 1    
    36   13   47 1    
    37   13   48 1    
    38   14   23 1    
    39   14   49 1    
    40   16   17 1    
    41   21   16 1    
    42   16   50 1    
    43   17   18 1    
    44   17   51 1    
    45   17   52 1    
    46   18   53 1    
    47   18   54 1    
    48   20   19 1    
    49   19   28 1    
    50   19   29 1    
    51   19   55 1    
    52   20   21 1    
    53   20   56 1    
    54   20   57 1    
    55   21   26 1    
    56   21   58 1    
    57   22   59 1    
    58   22   60 1    
    59   22   61 1    
    60   23   62 1    
    61   24   63 1    
    62   24   64 1    
    63   24   65 1    
    64   25   66 1    
    65   25   67 1    
    66   25   68 1    
    67   26   69 1    
    68   26   70 1    
    69   26   71 1    
    70   28   72 1    
    71   29   30 1    
    72   29   32 1    
    73   29   33 1    
    74   32   33 1    
    75   32   34 1    
    76   32   35 1    
    77   34   73 1    
    78   34   74 1    
    79   34   75 1    
    80   35   76 1    
    81   35   77 1    
    82   35   78 1    
@<TRIPOS>SUBSTRUCTURE
     1 ****       19 TEMP              0 ****  ****    0 ROOT 
@<TRIPOS>NORMAL
@<TRIPOS>FF_PBC
FORCE_FIELD_SETUP_FEATURE Force Field Setup information
v1.0  0 0.000000 0.000000 0.000000 0.000000 0.000000 0.000000 NONE 0 0 0 0 1 0 0 0 0 0 0 0 0
