# Supplementary material for: Exploring the mechanism of Alisma orientale for the treatment of pregnancy induced hypertension and potential hepato-nephrotoxicity by using network pharmacology, network toxicology, molecular docking and molecular dynamics simulation
Source: Front Pharmacol. 2022 Nov 15;13:1027112. doi: 10.3389/fphar.2022.1027112 (PMC9705790; doi:10.3389/fphar.2022.1027112)
Supplement: Supplementary file 4 [file DataSheet8.ZIP › Supplement Materials/Compounds and Targets/Treat compound details/sitosterol.mol2]

@<TRIPOS>MOLECULE
MOL000359
   80    83     1     1     0
SMALL
GASTEIGER


@<TRIPOS>ATOM
      1 C          -5.945860   -3.937700   -3.032655 C.3       1 <1>         0.058951 
      2 C          -5.084030   -2.974246   -3.869530 C.3       1 <1>        -0.025766 
      3 C          -4.638501   -1.781433   -2.981834 C.3       1 <1>        -0.041314 
      4 C          -5.020227   -4.589610   -1.972463 C.3       1 <1>        -0.005079 
      5 C          -3.885120   -3.705844   -1.479525 C.2       1 <1>        -0.064841 
      6 C          -2.787460   -4.288717   -0.976695 C.2       1 <1>        -0.083874 
      7 C          -1.584845   -3.554066   -0.450307 C.3       1 <1>        -0.031102 
      8 C          -1.864673   -2.054161   -0.168411 C.3       1 <1>        -0.030653 
      9 C          -0.522297   -1.277649   -0.043356 C.3       1 <1>        -0.031972 
     10 C           0.466240   -1.759516    1.035294 C.3       1 <1>        -0.049160 
     11 C           1.454111   -0.564340    1.153921 C.3       1 <1>        -0.049187 
     12 C           0.861633    0.618607    0.318463 C.3       1 <1>        -0.032778 
     13 C           1.336183    2.021086    0.850977 C.3       1 <1>        -0.040533 
     14 C           2.904040    2.052783    0.894630 C.3       1 <1>        -0.049933 
     15 C           3.547023    3.429313    1.235823 C.3       1 <1>        -0.049734 
     16 C           5.002847    3.419674    1.819411 C.3       1 <1>        -0.038944 
     17 C           6.109914    2.734602    0.938252 C.3       1 <1>        -0.043894 
     18 C           6.166408    1.178908    0.991433 C.3       1 <1>        -0.062414 
     19 C           6.084946    3.220781   -0.538273 C.3       1 <1>        -0.062414 
     20 C           0.771120    3.194229   -0.002102 C.3       1 <1>        -0.062146 
     21 C          -0.660378    0.250516    0.218093 C.3       1 <1>        -0.025885 
     22 C          -1.374739    0.611451    1.561936 C.3       1 <1>        -0.059038 
     23 C          -1.452521    0.802836   -1.010955 C.3       1 <1>        -0.046813 
     24 C          -2.825223    0.087659   -1.185987 C.3       1 <1>        -0.048644 
     25 C          -2.693844   -1.458812   -1.342449 C.3       1 <1>        -0.028547 
     26 C          -4.067096   -2.195345   -1.573616 C.3       1 <1>        -0.007820 
     27 C          -5.103433   -1.863770   -0.447866 C.3       1 <1>        -0.055578 
     28 C           5.082043    2.955696    3.311973 C.3       1 <1>        -0.052828 
     29 C           4.401331    3.918692    4.326157 C.3       1 <1>        -0.065017 
     30 O          -6.519676   -4.930498   -3.902713 O.3       1 <1>        -0.391474 
     31 H          -2.079294   -1.642749   -2.240287 H         1 <1>         0.031195 
     32 H          -2.419286   -1.982387    0.775895 H         1 <1>         0.030949 
     33 H           0.000685   -1.420237   -1.006410 H         1 <1>         0.030896 
     34 H          -6.765741   -3.359971   -2.571073 H         1 <1>         0.059621 
     35 H          -5.666237   -2.608406   -4.731359 H         1 <1>         0.029039 
     36 H          -4.208733   -3.520046   -4.258835 H         1 <1>         0.029039 
     37 H          -5.502191   -1.110096   -2.849616 H         1 <1>         0.027446 
     38 H          -3.911908   -1.225246   -3.595537 H         1 <1>         0.027446 
     39 H          -5.619057   -4.942588   -1.118829 H         1 <1>         0.033510 
     40 H          -4.576079   -5.474800   -2.456513 H         1 <1>         0.033510 
     41 H          -2.726554   -5.378205   -0.938599 H         1 <1>         0.057190 
     42 H          -1.236044   -4.041543    0.476128 H         1 <1>         0.031025 
     43 H          -0.800932   -3.671756   -1.215374 H         1 <1>         0.031025 
     44 H           0.973079   -2.697785    0.751127 H         1 <1>         0.026828 
     45 H          -0.079753   -1.938883    1.975857 H         1 <1>         0.026828 
     46 H           1.559912   -0.301559    2.218598 H         1 <1>         0.026828 
     47 H           2.450576   -0.845615    0.773002 H         1 <1>         0.026828 
     48 H           1.268188    0.541484   -0.705033 H         1 <1>         0.030870 
     49 H           0.979575    2.162444    1.884787 H         1 <1>         0.030096 
     50 H           3.244494    1.334401    1.651839 H         1 <1>         0.026802 
     51 H           3.277022    1.725265   -0.087323 H         1 <1>         0.026802 
     52 H           3.544630    4.048336    0.322817 H         1 <1>         0.026810 
     53 H           2.895521    3.935036    1.961182 H         1 <1>         0.026810 
     54 H           5.295366    4.486030    1.844384 H         1 <1>         0.030319 
     55 H           7.082110    3.068962    1.349023 H         1 <1>         0.029814 
     56 H           7.065450    0.825502    0.462113 H         1 <1>         0.023242 
     57 H           6.229393    0.809476    2.024357 H         1 <1>         0.023242 
     58 H           5.304059    0.710005    0.506544 H         1 <1>         0.023242 
     59 H           6.984250    2.872829   -1.070088 H         1 <1>         0.023242 
     60 H           6.065890    4.319929   -0.584377 H         1 <1>         0.023242 
     61 H           5.206274    2.830659   -1.071695 H         1 <1>         0.023242 
     62 H           1.178103    4.169301    0.297985 H         1 <1>         0.023250 
     63 H          -0.310783    3.285380    0.141234 H         1 <1>         0.023250 
     64 H           0.988737    3.039929   -1.070205 H         1 <1>         0.023250 
     65 H          -0.788503    0.319494    2.443634 H         1 <1>         0.023524 
     66 H          -1.522843    1.699525    1.617110 H         1 <1>         0.023524 
     67 H          -2.359946    0.145048    1.675722 H         1 <1>         0.023524 
     68 H          -1.667800    1.874685   -0.914947 H         1 <1>         0.027078 
     69 H          -0.865097    0.669945   -1.934223 H         1 <1>         0.027078 
     70 H          -3.322883    0.515423   -2.070365 H         1 <1>         0.026846 
     71 H          -3.449068    0.336838   -0.319551 H         1 <1>         0.026846 
     72 H          -4.702195   -2.075300    0.551569 H         1 <1>         0.023820 
     73 H          -5.416263   -0.811439   -0.473304 H         1 <1>         0.023820 
     74 H          -6.020662   -2.457375   -0.549311 H         1 <1>         0.023820 
     75 H           6.143876    2.894907    3.604836 H         1 <1>         0.026538 
     76 H           4.643008    1.955317    3.439697 H         1 <1>         0.026538 
     77 H           4.630116    3.597622    5.355514 H         1 <1>         0.022986 
     78 H           3.307581    3.921861    4.220021 H         1 <1>         0.022986 
     79 H           4.772910    4.947016    4.199340 H         1 <1>         0.022986 
     80 H          -7.069802   -5.554353   -3.438000 H         1 <1>         0.209789 
@<TRIPOS>BOND
     1    1    2 1    
     2    1    4 1    
     3    1   30 1    
     4    1   34 1    
     5    2    3 1    
     6    2   35 1    
     7    2   36 1    
     8    3   26 1    
     9    3   37 1    
    10    3   38 1    
    11    4    5 1    
    12    4   39 1    
    13    4   40 1    
    14    5    6 2    
    15    5   26 1    
    16    6    7 1    
    17    6   41 1    
    18    7    8 1    
    19    7   42 1    
    20    7   43 1    
    21    8    9 1    
    22    8   25 1    
    23    8   32 1    
    24    9   10 1    
    25    9   21 1    
    26    9   33 1    
    27   10   11 1    
    28   10   44 1    
    29   10   45 1    
    30   11   12 1    
    31   11   46 1    
    32   11   47 1    
    33   12   13 1    
    34   12   21 1    
    35   12   48 1    
    36   13   14 1    
    37   13   20 1    
    38   13   49 1    
    39   14   15 1    
    40   14   50 1    
    41   14   51 1    
    42   15   16 1    
    43   15   52 1    
    44   15   53 1    
    45   16   17 1    
    46   16   28 1    
    47   16   54 1    
    48   17   18 1    
    49   17   19 1    
    50   17   55 1    
    51   18   56 1    
    52   18   57 1    
    53   18   58 1    
    54   19   59 1    
    55   19   60 1    
    56   19   61 1    
    57   20   62 1    
    58   20   63 1    
    59   20   64 1    
    60   21   22 1    
    61   21   23 1    
    62   22   65 1    
    63   22   66 1    
    64   22   67 1    
    65   23   24 1    
    66   23   68 1    
    67   23   69 1    
    68   24   25 1    
    69   24   70 1    
    70   24   71 1    
    71   25   26 1    
    72   25   31 1    
    73   26   27 1    
    74   27   72 1    
    75   27   73 1    
    76   27   74 1    
    77   28   29 1    
    78   28   75 1    
    79   28   76 1    
    80   29   77 1    
    81   29   78 1    
    82   29   79 1    
    83   30   80 1    
@<TRIPOS>SUBSTRUCTURE
     1 ****        1 TEMP              0 ****  ****    0 ROOT 
@<TRIPOS>NORMAL
@<TRIPOS>FF_PBC
FORCE_FIELD_SETUP_FEATURE Force Field Setup information
v1.0  0 0.000000 0.000000 0.000000 0.000000 0.000000 0.000000 NONE 0 0 0 0 1 0 0 0 0 0 0 0 0
