# Supplementary material for: Exploring the mechanism of Alisma orientale for the treatment of pregnancy induced hypertension and potential hepato-nephrotoxicity by using network pharmacology, network toxicology, molecular docking and molecular dynamics simulation
Source: Front Pharmacol. 2022 Nov 15;13:1027112. doi: 10.3389/fphar.2022.1027112 (PMC9705790; doi:10.3389/fphar.2022.1027112)
Supplement: Supplementary file 4 [file DataSheet8.ZIP › Supplement Materials/GOKEGG/Toxic/BPCCMF.xlsx]

## Sheet: BP
Category	CategoryID	GO	Description	PARENT_GO	LogP	Enrichment	Z-score	#TotalGeneInLibrary	#GeneInGO	#GeneInHitList	#GeneInGOAndHitList	%InGO	STDV %InGO	GeneID	Hits	Log(q-value)	q value	GeneList
GO Biological Processes	19	GO:0009725	response to hormone	19_GO:0050896 response to stimulus	-35	14	22	30169	764	117	41	35	4.4	142|367|383|590|760|836|890|1277|1432|1636|2099|2100|2155|2180|2353|2908|2932|3320|3717|3815|4129|4306|4313|5241|5465|5467|5468|5566|5580|5581|5743|5770|5914|5915|6256|6513|6517|6667|6720|7040|7124	PARP1|AR|ARG1|BCHE|CA2|CASP3|CCNA2|COL1A1|MAPK14|ACE|ESR1|ESR2|F7|ACSL1|FOS|NR3C1|GSK3B|HSP90AA1|JAK2|KIT|MAOB|NR3C2|MMP2|PGR|PPARA|PPARD|PPARG|PRKACA|PRKCD|PRKCE|PTGS2|PTPN1|RARA|RARB|RXRA|SLC2A1|SLC2A4|SP1|SREBF1|TGFB1|TNF	-31	1e-31	MyList
GO Biological Processes	19	GO:0071407	cellular response to organic cyclic compound	19_GO:0050896 response to stimulus	-30	17	22	30169	512	117	33	28	4.2	367|383|836|890|1066|1111|1128|1129|1131|1277|1543|1636|1956|2099|2100|2908|2932|3553|3717|4306|4313|5241|5292|5294|5465|5467|5566|5743|6256|7040|7124|7421|9971	AR|ARG1|CASP3|CCNA2|CES1|CHEK1|CHRM1|CHRM2|CHRM3|COL1A1|CYP1A1|ACE|EGFR|ESR1|ESR2|NR3C1|GSK3B|IL1B|JAK2|NR3C2|MMP2|PGR|PIM1|PIK3CG|PPARA|PPARD|PRKACA|PTGS2|RXRA|TGFB1|TNF|VDR|NR1H4	-26	1e-26	MyList
GO Biological Processes	19	GO:0071396	cellular response to lipid	19_GO:0050896 response to stimulus	-28	16	21	30169	528	117	32	27	4.1	367|383|890|1066|1277|1432|1437|1636|1956|2099|2100|2353|2908|2932|3553|3717|4306|4313|5241|5292|5465|5467|5581|5599|5914|6256|6720|6850|7040|7124|7421|9971	AR|ARG1|CCNA2|CES1|COL1A1|MAPK14|CSF2|ACE|EGFR|ESR1|ESR2|FOS|NR3C1|GSK3B|IL1B|JAK2|NR3C2|MMP2|PGR|PIM1|PPARA|PPARD|PRKCE|MAPK8|RARA|RXRA|SREBF1|SYK|TGFB1|TNF|VDR|NR1H4	-25	1e-25	MyList
GO Biological Processes	19	GO:1901699	cellular response to nitrogen compound	19_GO:0050896 response to stimulus	-23	12	18	30169	646	117	30	26	4	43|142|383|760|836|890|1017|1111|1128|1129|1131|1277|1956|2353|2932|3717|4313|4314|5294|5468|5566|5580|5743|5770|6517|6667|6720|7124|7157|9971	ACHE|PARP1|ARG1|CA2|CASP3|CCNA2|CDK2|CHEK1|CHRM1|CHRM2|CHRM3|COL1A1|EGFR|FOS|GSK3B|JAK2|MMP2|MMP3|PIK3CG|PPARG|PRKACA|PRKCD|PTGS2|PTPN1|SLC2A4|SP1|SREBF1|TNF|TP53|NR1H4	-20	1e-20	MyList
GO Biological Processes	19	GO:0001934	positive regulation of protein phosphorylation	19_GO:0048518 positive regulation of biological process	-21	10	16	30169	749	117	30	26	4	1026|1116|1437|1636|1950|1956|1991|2147|2180|2321|2324|3320|3553|3558|3717|3791|3815|4282|4318|5294|5347|5468|5580|5743|5770|5894|6850|7040|7124|7157	CDKN1A|CHI3L1|CSF2|ACE|EGF|EGFR|ELANE|F2|ACSL1|FLT1|FLT4|HSP90AA1|IL1B|IL2|JAK2|KDR|KIT|MIF|MMP9|PIK3CG|PLK1|PPARG|PRKCD|PTGS2|PTPN1|RAF1|SYK|TGFB1|TNF|TP53	-18	1e-18	MyList
GO Biological Processes	19	GO:0043549	regulation of kinase activity	19_GO:0008152 metabolic process	-21	9.8	16	30169	786	117	30	26	4	836|890|1026|1116|1636|1950|1956|1991|2147|2167|2180|2321|2324|3156|3320|3553|3558|3717|3791|3815|4233|4282|5294|5347|5468|5580|5770|6850|7040|7124	CASP3|CCNA2|CDKN1A|CHI3L1|ACE|EGF|EGFR|ELANE|F2|FABP4|ACSL1|FLT1|FLT4|HMGCR|HSP90AA1|IL1B|IL2|JAK2|KDR|KIT|MET|MIF|PIK3CG|PLK1|PPARG|PRKCD|PTPN1|SYK|TGFB1|TNF	-18	1e-18	MyList
GO Biological Processes	19	GO:0032870	cellular response to hormone stimulus	19_GO:0050896 response to stimulus	-26	15	20	30169	484	117	29	25	4	142|367|383|760|890|1636|2099|2100|2180|2353|2908|2932|3717|3815|4306|5241|5465|5467|5468|5566|5580|5581|5770|5914|5915|6256|6517|6667|6720	PARP1|AR|ARG1|CA2|CCNA2|ACE|ESR1|ESR2|ACSL1|FOS|NR3C1|GSK3B|JAK2|KIT|NR3C2|PGR|PPARA|PPARD|PPARG|PRKACA|PRKCD|PRKCE|PTPN1|RARA|RARB|RXRA|SLC2A4|SP1|SREBF1	-22	1e-22	MyList
GO Biological Processes	19	GO:0006468	protein phosphorylation	19_GO:0008152 metabolic process	-21	11	16	30169	701	117	29	25	4	695|1017|1021|1111|1432|1437|1457|1950|1956|2321|2324|2932|3558|3717|3791|3815|3932|4233|5292|5294|5347|5566|5580|5581|5599|5894|5914|6850|7040	BTK|CDK2|CDK6|CHEK1|MAPK14|CSF2|CSNK2A1|EGF|EGFR|FLT1|FLT4|GSK3B|IL2|JAK2|KDR|KIT|LCK|MET|PIM1|PIK3CG|PLK1|PRKACA|PRKCD|PRKCE|MAPK8|RAF1|RARA|SYK|TGFB1	-18	1e-18	MyList
GO Biological Processes	19	GO:0031667	response to nutrient levels	19_GO:0050896 response to stimulus	-23	15	19	30169	464	117	27	23	3.9	191|383|590|1026|1277|1432|1543|1636|2155|2180|2353|2752|5292|5465|5467|5468|5599|5743|5914|6513|6667|6720|7124|7157|7376|7421|9971	AHCY|ARG1|BCHE|CDKN1A|COL1A1|MAPK14|CYP1A1|ACE|F7|ACSL1|FOS|GLUL|PIM1|PPARA|PPARD|PPARG|MAPK8|PTGS2|RARA|SLC2A1|SP1|SREBF1|TNF|TP53|NR1H2|VDR|NR1H4	-20	1e-20	MyList
GO Biological Processes	19	GO:0009991	response to extracellular stimulus	19_GO:0050896 response to stimulus	-23	14	18	30169	494	117	27	23	3.9	191|383|590|1026|1277|1432|1543|1636|2155|2180|2353|2752|5292|5465|5467|5468|5599|5743|5914|6513|6667|6720|7124|7157|7376|7421|9971	AHCY|ARG1|BCHE|CDKN1A|COL1A1|MAPK14|CYP1A1|ACE|F7|ACSL1|FOS|GLUL|PIM1|PPARA|PPARD|PPARG|MAPK8|PTGS2|RARA|SLC2A1|SP1|SREBF1|TNF|TP53|NR1H2|VDR|NR1H4	-19	1e-19	MyList
GO Biological Processes	19	GO:0071417	cellular response to organonitrogen compound	19_GO:0050896 response to stimulus	-21	12	17	30169	588	117	27	23	3.9	142|383|760|836|890|1111|1128|1129|1131|1277|1956|2353|2932|3717|4313|5294|5468|5566|5580|5743|5770|6517|6667|6720|7124|7157|9971	PARP1|ARG1|CA2|CASP3|CCNA2|CHEK1|CHRM1|CHRM2|CHRM3|COL1A1|EGFR|FOS|GSK3B|JAK2|MMP2|PIK3CG|PPARG|PRKACA|PRKCD|PTGS2|PTPN1|SLC2A4|SP1|SREBF1|TNF|TP53|NR1H4	-18	1e-18	MyList
GO Biological Processes	19	GO:0031347	regulation of defense response	19_GO:0050896 response to stimulus	-19	10	15	30169	680	117	27	23	3.9	142|383|695|1432|1588|1636|1991|2099|2167|3320|3553|3558|3717|4314|4318|4321|5294|5465|5467|5468|5580|5743|5770|6850|7124|7376|9971	PARP1|ARG1|BTK|MAPK14|CYP19A1|ACE|ELANE|ESR1|FABP4|HSP90AA1|IL1B|IL2|JAK2|MMP3|MMP9|MMP12|PIK3CG|PPARA|PPARD|PPARG|PRKCD|PTGS2|PTPN1|SYK|TNF|NR1H2|NR1H4	-16	1e-16	MyList
GO Biological Processes	19	GO:0009617	response to bacterium	19_GO:0044419 biological process involved in interspecies interaction between organisms	-18	9.2	14	30169	758	117	27	23	3.9	383|695|836|1432|1437|1543|1636|1991|2147|2167|2353|3500|3553|3717|4069|4129|5467|5580|5581|5599|5743|5836|5914|6850|7040|7124|9971	ARG1|BTK|CASP3|MAPK14|CSF2|CYP1A1|ACE|ELANE|F2|FABP4|FOS|IGHG1|IL1B|JAK2|LYZ|MAOB|PPARD|PRKCD|PRKCE|MAPK8|PTGS2|PYGL|RARA|SYK|TGFB1|TNF|NR1H4	-15	1e-15	MyList
GO Biological Processes	19	GO:1903829	positive regulation of protein localization	19_GO:0051179 localization	-22	15	19	30169	451	117	26	22	3.8	43|142|1128|1432|1950|1956|2147|2752|2932|3320|3553|3717|3958|5347|5467|5468|5566|5580|5581|5599|5743|5950|7040|7124|7376|9971	ACHE|PARP1|CHRM1|MAPK14|EGF|EGFR|F2|GLUL|GSK3B|HSP90AA1|IL1B|JAK2|LGALS3|PLK1|PPARD|PPARG|PRKACA|PRKCD|PRKCE|MAPK8|PTGS2|RBP4|TGFB1|TNF|NR1H2|NR1H4	-19	1e-19	MyList
GO Biological Processes	19	GO:0051347	positive regulation of transferase activity	19_GO:0065007 biological regulation	-20	11	16	30169	586	117	26	22	3.8	1026|1116|1636|1950|1956|1991|2147|2180|2321|2324|3320|3553|3558|3717|3791|3815|4233|4282|4609|5294|5347|5580|5770|6850|7040|7124	CDKN1A|CHI3L1|ACE|EGF|EGFR|ELANE|F2|ACSL1|FLT1|FLT4|HSP90AA1|IL1B|IL2|JAK2|KDR|KIT|MET|MIF|MYC|PIK3CG|PLK1|PRKCD|PTPN1|SYK|TGFB1|TNF	-17	1e-17	MyList
GO Biological Processes	19	GO:1901652	response to peptide	19_GO:0050896 response to stimulus	-21	14	18	30169	451	117	25	21	3.8	142|383|760|890|1277|1432|2155|2353|2932|3717|4313|4314|4318|4321|5465|5468|5580|5743|5770|6513|6517|6667|6720|7124|7157	PARP1|ARG1|CA2|CCNA2|COL1A1|MAPK14|F7|FOS|GSK3B|JAK2|MMP2|MMP3|MMP9|MMP12|PPARA|PPARG|PRKCD|PTGS2|PTPN1|SLC2A1|SLC2A4|SP1|SREBF1|TNF|TP53	-18	1e-18	MyList
GO Biological Processes	19	GO:0007167	enzyme-linked receptor protein signaling pathway	19_GO:0023052 signaling	-18	10	15	30169	636	117	25	21	3.8	142|367|836|1277|1432|1950|1956|2321|2324|2353|2932|3717|3791|3815|3932|4233|4313|4318|5468|5770|5894|6720|6850|7040|7157	PARP1|AR|CASP3|COL1A1|MAPK14|EGF|EGFR|FLT1|FLT4|FOS|GSK3B|JAK2|KDR|KIT|LCK|MET|MMP2|MMP9|PPARG|PTPN1|RAF1|SREBF1|SYK|TGFB1|TP53	-15	1e-15	MyList
GO Biological Processes	19	GO:0045859	regulation of protein kinase activity	19_GO:0008152 metabolic process	-17	9.6	14	30169	672	117	25	21	3.8	836|890|1026|1116|1636|1950|1956|1991|2167|2180|2321|3156|3320|3553|3717|3815|4282|5294|5347|5468|5580|5770|6850|7040|7124	CASP3|CCNA2|CDKN1A|CHI3L1|ACE|EGF|EGFR|ELANE|FABP4|ACSL1|FLT1|HMGCR|HSP90AA1|IL1B|JAK2|KIT|MIF|PIK3CG|PLK1|PPARG|PRKCD|PTPN1|SYK|TGFB1|TNF	-14	1e-14	MyList
GO Biological Processes	19	GO:0033674	positive regulation of kinase activity	19_GO:0048518 positive regulation of biological process	-19	13	16	30169	494	117	24	21	3.7	1026|1116|1636|1950|1956|1991|2147|2180|2321|2324|3320|3553|3558|3717|3791|3815|4233|4282|5294|5580|5770|6850|7040|7124	CDKN1A|CHI3L1|ACE|EGF|EGFR|ELANE|F2|ACSL1|FLT1|FLT4|HSP90AA1|IL1B|IL2|JAK2|KDR|KIT|MET|MIF|PIK3CG|PRKCD|PTPN1|SYK|TGFB1|TNF	-16	1e-16	MyList
GO Biological Processes	19	GO:0010817	regulation of hormone levels	19_GO:0065007 biological regulation	-19	12	16	30169	517	117	24	21	3.7	125|126|231|590|695|1543|1544|1588|1636|1803|2099|2752|2908|3553|3717|5467|5468|5581|5894|5950|6720|7124|7276|9971	ADH1B|ADH1C|AKR1B1|BCHE|BTK|CYP1A1|CYP1A2|CYP19A1|ACE|DPP4|ESR1|GLUL|NR3C1|IL1B|JAK2|PPARD|PPARG|PRKCE|RAF1|RBP4|SREBF1|TNF|TTR|NR1H4	-16	1e-16	MyList
GO Biological Processes	19	GO:0043408	regulation of MAPK cascade	19_GO:0023052 signaling	-16	8.9	13	30169	694	117	24	21	3.7	59|367|1116|1950|1956|1991|2321|2324|3156|3553|3717|3791|3815|4282|4609|5294|5468|5580|5581|5770|5894|6850|7040|7124	ACTA2|AR|CHI3L1|EGF|EGFR|ELANE|FLT1|FLT4|HMGCR|IL1B|JAK2|KDR|KIT|MIF|MYC|PIK3CG|PPARG|PRKCD|PRKCE|PTPN1|RAF1|SYK|TGFB1|TNF	-13	1e-13	MyList
GO Biological Processes	19	GO:0051223	regulation of protein transport	19_GO:0051179 localization	-18	12	15	30169	501	117	23	20	3.7	43|1128|1432|2752|2932|3156|3320|3553|3717|5467|5468|5566|5580|5581|5599|5743|5770|5950|6720|7040|7124|7376|9971	ACHE|CHRM1|MAPK14|GLUL|GSK3B|HMGCR|HSP90AA1|IL1B|JAK2|PPARD|PPARG|PRKACA|PRKCD|PRKCE|MAPK8|PTGS2|PTPN1|RBP4|SREBF1|TGFB1|TNF|NR1H2|NR1H4	-15	1e-15	MyList
GO Biological Processes	19	GO:0070201	regulation of establishment of protein localization	19_GO:0051179 localization	-17	11	15	30169	526	117	23	20	3.7	43|1128|1432|2752|2932|3156|3320|3553|3717|5467|5468|5566|5580|5581|5599|5743|5770|5950|6720|7040|7124|7376|9971	ACHE|CHRM1|MAPK14|GLUL|GSK3B|HMGCR|HSP90AA1|IL1B|JAK2|PPARD|PPARG|PRKACA|PRKCD|PRKCE|MAPK8|PTGS2|PTPN1|RBP4|SREBF1|TGFB1|TNF|NR1H2|NR1H4	-14	1e-14	MyList
GO Biological Processes	19	GO:0030335	positive regulation of cell migration	19_GO:0040011 locomotion	-16	10	14	30169	566	117	23	20	3.7	59|1277|1437|1950|1956|2155|2159|2321|2324|3553|3717|3791|3815|3958|4233|4313|4318|5294|5581|5743|6667|7040|7124	ACTA2|COL1A1|CSF2|EGF|EGFR|F7|F10|FLT1|FLT4|IL1B|JAK2|KDR|KIT|LGALS3|MET|MMP2|MMP9|PIK3CG|PRKCE|PTGS2|SP1|TGFB1|TNF	-14	1e-14	MyList
GO Biological Processes	19	GO:2000147	positive regulation of cell motility	19_GO:0040011 locomotion	-16	10	14	30169	592	117	23	20	3.7	59|1277|1437|1950|1956|2155|2159|2321|2324|3553|3717|3791|3815|3958|4233|4313|4318|5294|5581|5743|6667|7040|7124	ACTA2|COL1A1|CSF2|EGF|EGFR|F7|F10|FLT1|FLT4|IL1B|JAK2|KDR|KIT|LGALS3|MET|MMP2|MMP9|PIK3CG|PRKCE|PTGS2|SP1|TGFB1|TNF	-13	1e-13	MyList
GO Biological Processes	19	GO:0040017	positive regulation of locomotion	19_GO:0040011 locomotion	-16	9.8	14	30169	607	117	23	20	3.7	59|1277|1437|1950|1956|2155|2159|2321|2324|3553|3717|3791|3815|3958|4233|4313|4318|5294|5581|5743|6667|7040|7124	ACTA2|COL1A1|CSF2|EGF|EGFR|F7|F10|FLT1|FLT4|IL1B|JAK2|KDR|KIT|LGALS3|MET|MMP2|MMP9|PIK3CG|PRKCE|PTGS2|SP1|TGFB1|TNF	-13	1e-13	MyList
GO Biological Processes	19	GO:0010942	positive regulation of cell death	19_GO:0048518 positive regulation of biological process	-16	9.7	14	30169	614	117	23	20	3.7	142|836|1026|1636|2353|2908|2932|3717|3932|4313|4314|4318|4609|5468|5580|5599|5743|5915|6850|7124|7153|7157|7421	PARP1|CASP3|CDKN1A|ACE|FOS|NR3C1|GSK3B|JAK2|LCK|MMP2|MMP3|MMP9|MYC|PPARG|PRKCD|MAPK8|PTGS2|RARB|SYK|TNF|TOP2A|TP53|VDR	-13	1e-13	MyList
GO Biological Processes	19	GO:0051046	regulation of secretion	19_GO:0051179 localization	-16	9.5	13	30169	623	117	23	20	3.7	43|1066|1129|1588|1636|1950|2752|2932|3156|3553|3717|4129|4282|5467|5468|5581|5950|6720|6850|7040|7124|7376|9971	ACHE|CES1|CHRM2|CYP19A1|ACE|EGF|GLUL|GSK3B|HMGCR|IL1B|JAK2|MAOB|MIF|PPARD|PPARG|PRKCE|RBP4|SREBF1|SYK|TGFB1|TNF|NR1H2|NR1H4	-13	1e-13	MyList
GO Biological Processes	19	GO:0035239	tube morphogenesis	19_GO:0032502 developmental process	-15	8.9	13	30169	670	117	23	20	3.7	367|836|1432|1636|1950|1956|2099|2321|2324|2752|2908|3791|4233|4313|4609|5241|5294|5566|5743|5914|6850|7040|7421	AR|CASP3|MAPK14|ACE|EGF|EGFR|ESR1|FLT1|FLT4|GLUL|NR3C1|KDR|MET|MMP2|MYC|PGR|PIK3CG|PRKACA|PTGS2|RARA|SYK|TGFB1|VDR	-12	1e-12	MyList
GO Biological Processes	19	GO:0048534	hematopoietic or lymphoid organ development	19_GO:0002376 immune system process	-14	8.5	12	30169	699	117	23	20	3.7	142|695|836|1021|1432|1437|1636|2321|2324|2353|3558|3717|3791|3815|3932|4318|5468|5894|6850|7040|7124|7153|7157	PARP1|BTK|CASP3|CDK6|MAPK14|CSF2|ACE|FLT1|FLT4|FOS|IL2|JAK2|KDR|KIT|LCK|MMP9|PPARG|RAF1|SYK|TGFB1|TNF|TOP2A|TP53	-12	1e-12	MyList
GO Biological Processes	19	GO:0002520	immune system development	19_GO:0002376 immune system process	-14	7.9	12	30169	746	117	23	20	3.7	142|695|836|1021|1432|1437|1636|2321|2324|2353|3558|3717|3791|3815|3932|4318|5468|5894|6850|7040|7124|7153|7157	PARP1|BTK|CASP3|CDK6|MAPK14|CSF2|ACE|FLT1|FLT4|FOS|IL2|JAK2|KDR|KIT|LCK|MMP9|PPARG|RAF1|SYK|TGFB1|TNF|TOP2A|TP53	-12	1e-12	MyList
GO Biological Processes	19	GO:0008285	negative regulation of cell population proliferation	19_GO:0048519 negative regulation of biological process	-13	7.5	12	30169	790	117	23	20	3.7	367|383|590|695|836|1021|1026|2321|3553|3558|3717|4609|5467|5468|5743|5894|5914|5915|5950|7040|7124|7157|7421	AR|ARG1|BCHE|BTK|CASP3|CDK6|CDKN1A|FLT1|IL1B|IL2|JAK2|MYC|PPARD|PPARG|PTGS2|RAF1|RARA|RARB|RBP4|TGFB1|TNF|TP53|VDR	-11	1e-11	MyList
GO Biological Processes	19	GO:0048545	response to steroid hormone	19_GO:0050896 response to stimulus	-22	20	20	30169	283	117	22	19	3.6	142|367|383|590|836|1277|1636|2099|2100|2353|2908|3717|4129|4306|5241|5465|5467|5743|6256|6720|7040|7124	PARP1|AR|ARG1|BCHE|CASP3|COL1A1|ACE|ESR1|ESR2|FOS|NR3C1|JAK2|MAOB|NR3C2|PGR|PPARA|PPARD|PTGS2|RXRA|SREBF1|TGFB1|TNF	-19	1e-19	MyList
GO Biological Processes	19	GO:0030097	hemopoiesis	19_GO:0002376 immune system process	-14	8.7	12	30169	649	117	22	19	3.6	142|695|836|1021|1432|1437|1636|2321|2324|2353|3558|3717|3791|3815|3932|4318|5468|6850|7040|7124|7153|7157	PARP1|BTK|CASP3|CDK6|MAPK14|CSF2|ACE|FLT1|FLT4|FOS|IL2|JAK2|KDR|KIT|LCK|MMP9|PPARG|SYK|TGFB1|TNF|TOP2A|TP53	-12	1e-12	MyList
GO Biological Processes	19	GO:0050727	regulation of inflammatory response	19_GO:0050896 response to stimulus	-17	13	15	30169	414	117	21	18	3.5	695|1432|1588|1636|1991|2099|2167|3553|3558|3717|4314|4318|5294|5465|5467|5468|5580|5743|6850|7124|9971	BTK|MAPK14|CYP19A1|ACE|ELANE|ESR1|FABP4|IL1B|IL2|JAK2|MMP3|MMP9|PIK3CG|PPARA|PPARD|PPARG|PRKCD|PTGS2|SYK|TNF|NR1H4	-14	1e-14	MyList
GO Biological Processes	19	GO:0007169	transmembrane receptor protein tyrosine kinase signaling pathway	19_GO:0023052 signaling	-17	13	15	30169	420	117	21	18	3.5	367|836|1277|1432|1950|1956|2321|2324|2932|3717|3791|3815|3932|4233|4313|4318|5770|5894|6720|6850|7040	AR|CASP3|COL1A1|MAPK14|EGF|EGFR|FLT1|FLT4|GSK3B|JAK2|KDR|KIT|LCK|MET|MMP2|MMP9|PTPN1|RAF1|SREBF1|SYK|TGFB1	-14	1e-14	MyList
GO Biological Processes	19	GO:0001819	positive regulation of cytokine production	19_GO:0048518 positive regulation of biological process	-16	11	14	30169	486	117	21	18	3.5	695|1116|1432|1437|1991|2324|3098|3320|3553|3558|3717|3815|4282|4321|5294|5743|5914|6850|7040|7124|9971	BTK|CHI3L1|MAPK14|CSF2|ELANE|FLT4|HK1|HSP90AA1|IL1B|IL2|JAK2|KIT|MIF|MMP12|PIK3CG|PTGS2|RARA|SYK|TGFB1|TNF|NR1H4	-13	1e-13	MyList
GO Biological Processes	19	GO:0010035	response to inorganic substance	19_GO:0050896 response to stimulus	-15	10	13	30169	533	117	21	18	3.5	142|383|836|890|1017|1277|1437|1543|1544|1956|2167|2353|3791|3815|4129|4313|4314|4318|5580|5599|5743	PARP1|ARG1|CASP3|CCNA2|CDK2|COL1A1|CSF2|CYP1A1|CYP1A2|EGFR|FABP4|FOS|KDR|KIT|MAOB|MMP2|MMP3|MMP9|PRKCD|MAPK8|PTGS2	-12	1e-12	MyList
GO Biological Processes	19	GO:0006954	inflammatory response	19_GO:0050896 response to stimulus	-15	10	13	30169	537	117	21	18	3.5	191|695|1116|1991|2147|2353|3098|3500|3553|3683|3717|3815|4069|4282|5294|5742|5743|6850|7040|7124|9971	AHCY|BTK|CHI3L1|ELANE|F2|FOS|HK1|IGHG1|IL1B|ITGAL|JAK2|KIT|LYZ|MIF|PIK3CG|PTGS1|PTGS2|SYK|TGFB1|TNF|NR1H4	-12	1e-12	MyList
GO Biological Processes	19	GO:0051222	positive regulation of protein transport	19_GO:0051179 localization	-19	18	18	30169	294	117	20	17	3.5	43|1128|1432|2752|2932|3320|3553|3717|5467|5468|5566|5580|5581|5599|5743|5950|7040|7124|7376|9971	ACHE|CHRM1|MAPK14|GLUL|GSK3B|HSP90AA1|IL1B|JAK2|PPARD|PPARG|PRKACA|PRKCD|PRKCE|MAPK8|PTGS2|RBP4|TGFB1|TNF|NR1H2|NR1H4	-16	1e-16	MyList
GO Biological Processes	19	GO:1904951	positive regulation of establishment of protein localization	19_GO:0051179 localization	-18	17	17	30169	310	117	20	17	3.5	43|1128|1432|2752|2932|3320|3553|3717|5467|5468|5566|5580|5581|5599|5743|5950|7040|7124|7376|9971	ACHE|CHRM1|MAPK14|GLUL|GSK3B|HSP90AA1|IL1B|JAK2|PPARD|PPARG|PRKACA|PRKCD|PRKCE|MAPK8|PTGS2|RBP4|TGFB1|TNF|NR1H2|NR1H4	-15	1e-15	MyList
GO Biological Processes	19	GO:0032496	response to lipopolysaccharide	19_GO:0044419 biological process involved in interspecies interaction between organisms	-18	16	17	30169	324	117	20	17	3.5	383|695|836|1432|1437|1543|1636|1991|2353|3553|3717|4129|5467|5581|5599|5743|5914|7040|7124|9971	ARG1|BTK|CASP3|MAPK14|CSF2|CYP1A1|ACE|ELANE|FOS|IL1B|JAK2|MAOB|PPARD|PRKCE|MAPK8|PTGS2|RARA|TGFB1|TNF|NR1H4	-15	1e-15	MyList
GO Biological Processes	19	GO:0070482	response to oxygen levels	19_GO:0050896 response to stimulus	-18	16	17	30169	325	117	20	17	3.5	191|836|890|1277|1543|1636|1803|2155|2353|4313|4609|5465|5467|5468|5581|5743|6513|6517|7124|7157	AHCY|CASP3|CCNA2|COL1A1|CYP1A1|ACE|DPP4|F7|FOS|MMP2|MYC|PPARA|PPARD|PPARG|PRKCE|PTGS2|SLC2A1|SLC2A4|TNF|TP53	-15	1e-15	MyList
GO Biological Processes	19	GO:0002237	response to molecule of bacterial origin	19_GO:0044419 biological process involved in interspecies interaction between organisms	-17	15	16	30169	345	117	20	17	3.5	383|695|836|1432|1437|1543|1636|1991|2353|3553|3717|4129|5467|5581|5599|5743|5914|7040|7124|9971	ARG1|BTK|CASP3|MAPK14|CSF2|CYP1A1|ACE|ELANE|FOS|IL1B|JAK2|MAOB|PPARD|PRKCE|MAPK8|PTGS2|RARA|TGFB1|TNF|NR1H4	-14	1e-14	MyList
GO Biological Processes	19	GO:0071900	regulation of protein serine/threonine kinase activity	19_GO:0008152 metabolic process	-16	13	15	30169	395	117	20	17	3.5	836|890|1026|1950|1956|1991|2180|2321|3156|3553|3815|4282|5294|5347|5468|5580|5770|6850|7040|7124	CASP3|CCNA2|CDKN1A|EGF|EGFR|ELANE|ACSL1|FLT1|HMGCR|IL1B|KIT|MIF|PIK3CG|PLK1|PPARG|PRKCD|PTPN1|SYK|TGFB1|TNF	-13	1e-13	MyList
GO Biological Processes	19	GO:0009611	response to wounding	19_GO:0050896 response to stimulus	-15	12	14	30169	443	117	20	17	3.5	383|836|1026|1277|1432|1543|2147|2155|2159|3717|3791|3932|4313|4321|5294|5465|5467|5894|6850|7040	ARG1|CASP3|CDKN1A|COL1A1|MAPK14|CYP1A1|F2|F7|F10|JAK2|KDR|LCK|MMP2|MMP12|PIK3CG|PPARA|PPARD|RAF1|SYK|TGFB1	-13	1e-13	MyList
GO Biological Processes	19	GO:0009314	response to radiation	19_GO:0050896 response to stimulus	-15	12	14	30169	446	117	20	17	3.5	142|836|1026|1111|1432|1956|1991|2353|3156|3815|4312|4313|4314|4318|4609|5580|5599|5743|7124|7157	PARP1|CASP3|CDKN1A|CHEK1|MAPK14|EGFR|ELANE|FOS|HMGCR|KIT|MMP1|MMP2|MMP3|MMP9|MYC|PRKCD|MAPK8|PTGS2|TNF|TP53	-13	1e-13	MyList
GO Biological Processes	19	GO:0032103	positive regulation of response to external stimulus	19_GO:0048518 positive regulation of biological process	-15	11	14	30169	464	117	20	17	3.5	383|695|1636|2147|2155|2167|3320|3553|3558|3717|3791|4233|4282|4321|5294|5743|6850|7040|7124|9971	ARG1|BTK|ACE|F2|F7|FABP4|HSP90AA1|IL1B|IL2|JAK2|KDR|MET|MIF|MMP12|PIK3CG|PTGS2|SYK|TGFB1|TNF|NR1H4	-12	1e-12	MyList
GO Biological Processes	19	GO:0043410	positive regulation of MAPK cascade	19_GO:0023052 signaling	-14	10	13	30169	496	117	20	17	3.5	59|367|1116|1950|1956|1991|2321|2324|3553|3717|3791|3815|4282|5294|5581|5770|5894|6850|7040|7124	ACTA2|AR|CHI3L1|EGF|EGFR|ELANE|FLT1|FLT4|IL1B|JAK2|KDR|KIT|MIF|PIK3CG|PRKCE|PTPN1|RAF1|SYK|TGFB1|TNF	-12	1e-12	MyList
GO Biological Processes	19	GO:0043068	positive regulation of programmed cell death	19_GO:0048518 positive regulation of biological process	-13	9.4	12	30169	547	117	20	17	3.5	142|836|1026|1636|2908|3717|3932|4313|4318|4609|5468|5580|5599|5743|5915|6850|7124|7153|7157|7421	PARP1|CASP3|CDKN1A|ACE|NR3C1|JAK2|LCK|MMP2|MMP9|MYC|PPARG|PRKCD|MAPK8|PTGS2|RARB|SYK|TNF|TOP2A|TP53|VDR	-11	1e-11	MyList
GO Biological Processes	19	GO:1903530	regulation of secretion by cell	19_GO:0051179 localization	-13	9.1	12	30169	566	117	20	17	3.5	43|1129|1588|2752|2932|3156|3553|3717|4129|4282|5467|5468|5581|5950|6720|6850|7040|7124|7376|9971	ACHE|CHRM2|CYP19A1|GLUL|GSK3B|HMGCR|IL1B|JAK2|MAOB|MIF|PPARD|PPARG|PRKCE|RBP4|SREBF1|SYK|TGFB1|TNF|NR1H2|NR1H4	-11	1e-11	MyList
GO Biological Processes	19	GO:0008283	cell population proliferation	19_GO:0009987 cellular process	-12	7.4	11	30169	698	117	20	17	3.5	367|695|1111|1437|1543|1636|1950|1956|2099|2353|2752|3558|3791|3815|5294|5467|5580|5915|7124|7157	AR|BTK|CHEK1|CSF2|CYP1A1|ACE|EGF|EGFR|ESR1|FOS|GLUL|IL2|KDR|KIT|PIK3CG|PPARD|PRKCD|RARB|TNF|TP53	-9.3	5.01187e-10	MyList
GO Biological Processes	19	GO:0030162	regulation of proteolysis	19_GO:0008152 metabolic process	-11	6.9	10	30169	750	117	20	17	3.5	1017|1294|1457|1950|2147|2932|3553|3717|3932|4318|4609|5347|5468|5566|5743|5894|6850|7124|7157|7376	CDK2|COL7A1|CSNK2A1|EGF|F2|GSK3B|IL1B|JAK2|LCK|MMP9|MYC|PLK1|PPARG|PRKACA|PTGS2|RAF1|SYK|TNF|TP53|NR1H2	-8.8	1.58489e-09	MyList
GO Biological Processes	19	GO:0030522	intracellular receptor signaling pathway	19_GO:0023052 signaling	-23	34	25	30169	146	117	19	16	3.4	367|2099|2100|2908|3717|4306|5241|5292|5465|5467|5468|5914|5915|6256|6720|7376|7421|9970|9971	AR|ESR1|ESR2|NR3C1|JAK2|NR3C2|PGR|PIM1|PPARA|PPARD|PPARG|RARA|RARB|RXRA|SREBF1|NR1H2|VDR|NR1I3|NR1H4	-20	1e-20	MyList
GO Biological Processes	19	GO:0001666	response to hypoxia	19_GO:0050896 response to stimulus	-18	17	17	30169	284	117	19	16	3.4	191|836|890|1543|1636|1803|2155|2353|4313|4609|5465|5467|5468|5581|5743|6513|6517|7124|7157	AHCY|CASP3|CCNA2|CYP1A1|ACE|DPP4|F7|FOS|MMP2|MYC|PPARA|PPARD|PPARG|PRKCE|PTGS2|SLC2A1|SLC2A4|TNF|TP53	-15	1e-15	MyList
GO Biological Processes	19	GO:0036293	response to decreased oxygen levels	19_GO:0050896 response to stimulus	-17	16	17	30169	297	117	19	16	3.4	191|836|890|1543|1636|1803|2155|2353|4313|4609|5465|5467|5468|5581|5743|6513|6517|7124|7157	AHCY|CASP3|CCNA2|CYP1A1|ACE|DPP4|F7|FOS|MMP2|MYC|PPARA|PPARD|PPARG|PRKCE|PTGS2|SLC2A1|SLC2A4|TNF|TP53	-14	1e-14	MyList
GO Biological Processes	19	GO:0071214	cellular response to abiotic stimulus	19_GO:0050896 response to stimulus	-17	15	16	30169	321	117	19	16	3.4	142|231|836|1026|1111|1277|1432|3553|4312|4313|4314|4318|4609|5580|5599|5743|6513|6517|7157	PARP1|AKR1B1|CASP3|CDKN1A|CHEK1|COL1A1|MAPK14|IL1B|MMP1|MMP2|MMP3|MMP9|MYC|PRKCD|MAPK8|PTGS2|SLC2A1|SLC2A4|TP53	-14	1e-14	MyList
GO Biological Processes	19	GO:0104004	cellular response to environmental stimulus	19_GO:0050896 response to stimulus	-17	15	16	30169	321	117	19	16	3.4	142|231|836|1026|1111|1277|1432|3553|4312|4313|4314|4318|4609|5580|5599|5743|6513|6517|7157	PARP1|AKR1B1|CASP3|CDKN1A|CHEK1|COL1A1|MAPK14|IL1B|MMP1|MMP2|MMP3|MMP9|MYC|PRKCD|MAPK8|PTGS2|SLC2A1|SLC2A4|TP53	-14	1e-14	MyList
GO Biological Processes	19	GO:0019216	regulation of lipid metabolic process	19_GO:0008152 metabolic process	-16	14	15	30169	347	117	19	16	3.4	1066|2053|2147|2321|2908|3553|3815|5294|5465|5467|5468|5580|5581|5743|6720|7040|7124|7376|9971	CES1|EPHX2|F2|FLT1|NR3C1|IL1B|KIT|PIK3CG|PPARA|PPARD|PPARG|PRKCD|PRKCE|PTGS2|SREBF1|TGFB1|TNF|NR1H2|NR1H4	-13	1e-13	MyList
GO Biological Processes	19	GO:0043434	response to peptide hormone	19_GO:0050896 response to stimulus	-16	13	15	30169	363	117	19	16	3.4	142|383|760|890|1277|1432|2155|2353|2932|3717|5465|5468|5580|5743|5770|6513|6517|6667|6720	PARP1|ARG1|CA2|CCNA2|COL1A1|MAPK14|F7|FOS|GSK3B|JAK2|PPARA|PPARG|PRKCD|PTGS2|PTPN1|SLC2A1|SLC2A4|SP1|SREBF1	-13	1e-13	MyList
GO Biological Processes	19	GO:0050678	regulation of epithelial cell proliferation	19_GO:0050789 regulation of biological process	-15	12	14	30169	414	117	19	16	3.4	367|383|695|1021|1950|1956|2321|2324|2752|3791|4321|4609|5241|5467|5468|6667|7040|7124|7421	AR|ARG1|BTK|CDK6|EGF|EGFR|FLT1|FLT4|GLUL|KDR|MMP12|MYC|PGR|PPARD|PPARG|SP1|TGFB1|TNF|VDR	-12	1e-12	MyList
GO Biological Processes	19	GO:0045860	positive regulation of protein kinase activity	19_GO:0048518 positive regulation of biological process	-14	12	14	30169	418	117	19	16	3.4	1026|1116|1636|1950|1956|1991|2180|2321|3320|3553|3717|3815|4282|5294|5580|5770|6850|7040|7124	CDKN1A|CHI3L1|ACE|EGF|EGFR|ELANE|ACSL1|FLT1|HSP90AA1|IL1B|JAK2|KIT|MIF|PIK3CG|PRKCD|PTPN1|SYK|TGFB1|TNF	-12	1e-12	MyList
GO Biological Processes	19	GO:0009410	response to xenobiotic stimulus	19_GO:0050896 response to stimulus	-14	12	14	30169	418	117	19	16	3.4	383|590|836|1277|1543|1544|1636|2180|2353|3320|3553|3932|4129|4313|4609|5743|6720|7124|7157	ARG1|BCHE|CASP3|COL1A1|CYP1A1|CYP1A2|ACE|ACSL1|FOS|HSP90AA1|IL1B|LCK|MAOB|MMP2|MYC|PTGS2|SREBF1|TNF|TP53	-12	1e-12	MyList
GO Biological Processes	19	GO:0002683	negative regulation of immune system process	19_GO:0002376 immune system process	-14	11	13	30169	449	117	19	16	3.4	142|383|695|836|1021|1432|1588|1803|3558|3958|4282|4321|4609|5468|5914|6850|7040|7124|7376	PARP1|ARG1|BTK|CASP3|CDK6|MAPK14|CYP19A1|DPP4|IL2|LGALS3|MIF|MMP12|MYC|PPARG|RARA|SYK|TGFB1|TNF|NR1H2	-12	1e-12	MyList
GO Biological Processes	19	GO:0051129	negative regulation of cellular component organization	19_GO:0048519 negative regulation of biological process	-11	7	10	30169	701	117	19	16	3.4	142|367|1111|1636|1803|2932|3553|3958|4233|5347|5468|5580|5894|7040|7124|7153|7157|7376|9971	PARP1|AR|CHEK1|ACE|DPP4|GSK3B|IL1B|LGALS3|MET|PLK1|PPARG|PRKCD|RAF1|TGFB1|TNF|TOP2A|TP53|NR1H2|NR1H4	-8.5	3.16228e-09	MyList
GO Biological Processes	19	GO:0043269	regulation of ion transport	19_GO:0051179 localization	-10	6.8	9.9	30169	718	117	19	16	3.4	383|760|1066|1128|1131|1636|1950|2147|3553|3958|4129|4282|4318|5294|5566|5581|5743|6850|7124	ARG1|CA2|CES1|CHRM1|CHRM3|ACE|EGF|F2|IL1B|LGALS3|MAOB|MIF|MMP9|PIK3CG|PRKACA|PRKCE|PTGS2|SYK|TNF	-8.3	5.01187e-09	MyList
GO Biological Processes	19	GO:0071345	cellular response to cytokine stimulus	19_GO:0050896 response to stimulus	-10	6.8	9.8	30169	722	117	19	16	3.4	383|695|1116|1277|1432|1437|2167|2180|2353|2932|3553|3717|3815|4313|5566|6517|6850|7124|7157	ARG1|BTK|CHI3L1|COL1A1|MAPK14|CSF2|FABP4|ACSL1|FOS|GSK3B|IL1B|JAK2|KIT|MMP2|PRKACA|SLC2A4|SYK|TNF|TP53	-8.3	5.01187e-09	MyList
GO Biological Processes	19	GO:0050865	regulation of cell activation	19_GO:0050789 regulation of biological process	-10	6.7	9.8	30169	727	117	19	16	3.4	59|383|695|836|1026|1803|2147|3500|3553|3558|3717|3932|3958|4282|5580|5914|6850|7040|7124	ACTA2|ARG1|BTK|CASP3|CDKN1A|DPP4|F2|IGHG1|IL1B|IL2|JAK2|LCK|LGALS3|MIF|PRKCD|RARA|SYK|TGFB1|TNF	-8.2	6.30957e-09	MyList
GO Biological Processes	19	GO:0031329	regulation of cellular catabolic process	19_GO:0008152 metabolic process	-9.6	6.1	9.2	30169	798	117	19	16	3.4	836|1017|1432|1457|1950|2932|3553|3791|4233|5294|5347|5465|5566|5580|5599|5770|6720|7124|7157	CASP3|CDK2|MAPK14|CSNK2A1|EGF|GSK3B|IL1B|KDR|MET|PIK3CG|PLK1|PPARA|PRKACA|PRKCD|MAPK8|PTPN1|SREBF1|TNF|TP53	-7.6	2.51189e-08	MyList
GO Biological Processes	19	GO:0009416	response to light stimulus	19_GO:0050896 response to stimulus	-15	15	15	30169	315	117	18	15	3.3	142|836|1026|1111|1956|1991|2353|3156|3815|4312|4313|4314|4318|4609|5580|5599|5743|7157	PARP1|CASP3|CDKN1A|CHEK1|EGFR|ELANE|FOS|HMGCR|KIT|MMP1|MMP2|MMP3|MMP9|MYC|PRKCD|MAPK8|PTGS2|TP53	-13	1e-13	MyList
GO Biological Processes	19	GO:2001233	regulation of apoptotic signaling pathway	19_GO:0023052 signaling	-14	12	14	30169	374	117	18	15	3.3	142|367|1437|1457|2932|3553|3717|3932|3958|4282|4318|4609|5580|5743|5770|5894|7124|7157	PARP1|AR|CSF2|CSNK2A1|GSK3B|IL1B|JAK2|LCK|LGALS3|MIF|MMP9|MYC|PRKCD|PTGS2|PTPN1|RAF1|TNF|TP53	-12	1e-12	MyList
GO Biological Processes	19	GO:0032102	negative regulation of response to external stimulus	19_GO:0048519 negative regulation of biological process	-13	11	13	30169	433	117	18	15	3.3	142|383|1432|1588|1803|1991|2147|3558|4282|4321|5465|5467|5468|5580|6850|7124|7376|9971	PARP1|ARG1|MAPK14|CYP19A1|DPP4|ELANE|F2|IL2|MIF|MMP12|PPARA|PPARD|PPARG|PRKCD|SYK|TNF|NR1H2|NR1H4	-11	1e-11	MyList
GO Biological Processes	19	GO:0048729	tissue morphogenesis	19_GO:0032502 developmental process	-11	8.2	11	30169	565	117	18	15	3.3	59|367|760|836|1950|1956|2099|2908|3791|4233|4313|4321|4609|5241|5566|5914|7040|7421	ACTA2|AR|CA2|CASP3|EGF|EGFR|ESR1|NR3C1|KDR|MET|MMP2|MMP12|MYC|PGR|PRKACA|RARA|TGFB1|VDR	-9	1e-09	MyList
GO Biological Processes	19	GO:0044057	regulation of system process	19_GO:0032501 multicellular organismal process	-11	7.9	11	30169	590	117	18	15	3.3	142|1129|1131|1588|1636|3320|3558|3717|3815|4313|5294|5465|5468|5566|5743|6720|7124|7376	PARP1|CHRM2|CHRM3|CYP19A1|ACE|HSP90AA1|IL2|JAK2|KIT|MMP2|PIK3CG|PPARA|PPARG|PRKACA|PTGS2|SREBF1|TNF|NR1H2	-8.7	1.99526e-09	MyList
GO Biological Processes	19	GO:0001775	cell activation	19_GO:0009987 cellular process	-9.7	6.7	9.4	30169	695	117	18	15	3.3	695|1021|1432|1437|1803|2147|3553|3558|3683|3717|3815|3932|5294|5580|5581|6850|7124|7157	BTK|CDK6|MAPK14|CSF2|DPP4|F2|IL1B|IL2|ITGAL|JAK2|KIT|LCK|PIK3CG|PRKCD|PRKCE|SYK|TNF|TP53	-7.7	1.99526e-08	MyList
GO Biological Processes	19	GO:0043086	negative regulation of catalytic activity	19_GO:0065007 biological regulation	-8.7	5.8	8.6	30169	796	117	18	15	3.3	836|1026|1294|1457|2167|2932|3156|3553|3958|4318|5347|5468|5580|5743|5770|5894|7124|7157	CASP3|CDKN1A|COL7A1|CSNK2A1|FABP4|GSK3B|HMGCR|IL1B|LGALS3|MMP9|PLK1|PPARG|PRKCD|PTGS2|PTPN1|RAF1|TNF|TP53	-6.8	1.58489e-07	MyList
GO Biological Processes	19	GO:0062197	cellular response to chemical stress	19_GO:0050896 response to stimulus	-15	16	16	30169	272	117	17	15	3.3	142|231|383|695|836|1956|2353|2936|3717|4313|4318|5580|5599|5743|6513|6517|7157	PARP1|AKR1B1|ARG1|BTK|CASP3|EGFR|FOS|GSR|JAK2|MMP2|MMP9|PRKCD|MAPK8|PTGS2|SLC2A1|SLC2A4|TP53	-13	1e-13	MyList
GO Biological Processes	19	GO:0006979	response to oxidative stress	19_GO:0050896 response to stimulus	-13	12	13	30169	366	117	17	15	3.3	142|383|695|836|1277|1956|2353|2936|3717|4313|4318|5580|5599|5742|5743|6667|7157	PARP1|ARG1|BTK|CASP3|COL1A1|EGFR|FOS|GSR|JAK2|MMP2|MMP9|PRKCD|MAPK8|PTGS1|PTGS2|SP1|TP53	-11	1e-11	MyList
GO Biological Processes	19	GO:0043254	regulation of protein-containing complex assembly	19_GO:0050789 regulation of biological process	-12	11	12	30169	410	117	17	15	3.3	142|1437|2099|2932|3320|3958|4233|4312|4314|5580|5581|5894|6850|7040|7124|7157|7376	PARP1|CSF2|ESR1|GSK3B|HSP90AA1|LGALS3|MET|MMP1|MMP3|PRKCD|PRKCE|RAF1|SYK|TGFB1|TNF|TP53|NR1H2	-10	1e-10	MyList
GO Biological Processes	19	GO:0048732	gland development	19_GO:0032502 developmental process	-12	10	12	30169	418	117	17	15	3.3	367|383|1543|1588|1950|1956|2099|2908|3717|4233|4313|5241|5894|5914|7040|7124|7421	AR|ARG1|CYP1A1|CYP19A1|EGF|EGFR|ESR1|NR3C1|JAK2|MET|MMP2|PGR|RAF1|RARA|TGFB1|TNF|VDR	-10	1e-10	MyList
GO Biological Processes	19	GO:0045936	negative regulation of phosphate metabolic process	19_GO:0048519 negative regulation of biological process	-12	10	12	30169	440	117	17	15	3.3	142|836|1026|2167|2932|3156|3553|3558|3958|5347|5465|5468|5580|5770|7040|7124|7157	PARP1|CASP3|CDKN1A|FABP4|GSK3B|HMGCR|IL1B|IL2|LGALS3|PLK1|PPARA|PPARG|PRKCD|PTPN1|TGFB1|TNF|TP53	-9.6	2.51189e-10	MyList
GO Biological Processes	19	GO:0010563	negative regulation of phosphorus metabolic process	19_GO:0048519 negative regulation of biological process	-12	9.9	12	30169	441	117	17	15	3.3	142|836|1026|2167|2932|3156|3553|3558|3958|5347|5465|5468|5580|5770|7040|7124|7157	PARP1|CASP3|CDKN1A|FABP4|GSK3B|HMGCR|IL1B|IL2|LGALS3|PLK1|PPARA|PPARG|PRKCD|PTPN1|TGFB1|TNF|TP53	-9.6	2.51189e-10	MyList
GO Biological Processes	19	GO:0002009	morphogenesis of an epithelium	19_GO:0032502 developmental process	-12	9.7	12	30169	453	117	17	15	3.3	367|760|836|1950|1956|2099|2908|3791|4233|4313|4321|4609|5241|5566|5914|7040|7421	AR|CA2|CASP3|EGF|EGFR|ESR1|NR3C1|KDR|MET|MMP2|MMP12|MYC|PGR|PRKACA|RARA|TGFB1|VDR	-9.5	3.16228e-10	MyList
GO Biological Processes	19	GO:0044089	positive regulation of cellular component biogenesis	19_GO:0048518 positive regulation of biological process	-11	8.8	11	30169	498	117	17	15	3.3	1017|1437|2099|2932|3320|3791|3815|3958|4233|4312|4314|5581|6850|7040|7124|7157|7376	CDK2|CSF2|ESR1|GSK3B|HSP90AA1|KDR|KIT|LGALS3|MET|MMP1|MMP3|PRKCE|SYK|TGFB1|TNF|TP53|NR1H2	-8.9	1.25893e-09	MyList
GO Biological Processes	19	GO:0032787	monocarboxylic acid metabolic process	19_GO:0008152 metabolic process	-11	8.7	11	30169	502	117	17	15	3.3	125|126|231|1066|1432|1543|1544|2180|3098|4282|5465|5467|5468|5742|5743|7157|9971	ADH1B|ADH1C|AKR1B1|CES1|MAPK14|CYP1A1|CYP1A2|ACSL1|HK1|MIF|PPARA|PPARD|PPARG|PTGS1|PTGS2|TP53|NR1H4	-8.8	1.58489e-09	MyList
GO Biological Processes	19	GO:0070848	response to growth factor	19_GO:0050896 response to stimulus	-11	8.4	11	30169	519	117	17	15	3.3	142|383|836|890|1277|1432|1956|2321|2324|2353|2908|3791|4609|5468|5894|7040|7157	PARP1|ARG1|CASP3|CCNA2|COL1A1|MAPK14|EGFR|FLT1|FLT4|FOS|NR3C1|KDR|MYC|PPARG|RAF1|TGFB1|TP53	-8.6	2.51189e-09	MyList
GO Biological Processes	19	GO:0043065	positive regulation of apoptotic process	19_GO:0048518 positive regulation of biological process	-11	8.2	11	30169	532	117	17	15	3.3	836|1636|2908|3717|3932|4313|4318|4609|5468|5580|5599|5743|5915|7124|7153|7157|7421	CASP3|ACE|NR3C1|JAK2|LCK|MMP2|MMP9|MYC|PPARG|PRKCD|MAPK8|PTGS2|RARB|TNF|TOP2A|TP53|VDR	-8.5	3.16228e-09	MyList
GO Biological Processes	19	GO:0045596	negative regulation of cell differentiation	19_GO:0032502 developmental process	-8.6	6.1	8.6	30169	718	117	17	15	3.3	1021|1956|2147|2932|3553|3558|4318|4609|5465|5467|5468|5914|5915|7040|7124|7157|7376	CDK6|EGFR|F2|GSK3B|IL1B|IL2|MMP9|MYC|PPARA|PPARD|PPARG|RARA|RARB|TGFB1|TNF|TP53|NR1H2	-6.7	1.99526e-07	MyList
GO Biological Processes	19	GO:0045834	positive regulation of lipid metabolic process	19_GO:0048518 positive regulation of biological process	-18	27	20	30169	154	117	16	14	3.2	1066|2147|2321|3553|3815|5465|5467|5468|5580|5581|5743|6720|7040|7124|7376|9971	CES1|F2|FLT1|IL1B|KIT|PPARA|PPARD|PPARG|PRKCD|PRKCE|PTGS2|SREBF1|TGFB1|TNF|NR1H2|NR1H4	-15	1e-15	MyList
GO Biological Processes	19	GO:0044703	multi-organism reproductive process	19_GO:0022414 reproductive process	-16	21	18	30169	194	117	16	14	3.2	142|367|383|1543|1636|2099|2353|3553|4313|4318|5241|5467|5743|5914|6513|7421	PARP1|AR|ARG1|CYP1A1|ACE|ESR1|FOS|IL1B|MMP2|MMP9|PGR|PPARD|PTGS2|RARA|SLC2A1|VDR	-14	1e-14	MyList
GO Biological Processes	19	GO:0044706	multi-multicellular organism process	19_GO:0032501 multicellular organismal process	-16	20	17	30169	203	117	16	14	3.2	142|367|383|1543|1636|2099|2353|3553|4313|4318|5241|5467|5743|5914|6513|7421	PARP1|AR|ARG1|CYP1A1|ACE|ESR1|FOS|IL1B|MMP2|MMP9|PGR|PPARD|PTGS2|RARA|SLC2A1|VDR	-13	1e-13	MyList
GO Biological Processes	19	GO:0071216	cellular response to biotic stimulus	19_GO:0050896 response to stimulus	-15	17	16	30169	244	117	16	14	3.2	383|695|1432|1437|2932|3553|3717|5467|5581|5599|5914|6850|7040|7124|7157|9971	ARG1|BTK|MAPK14|CSF2|GSK3B|IL1B|JAK2|PPARD|PRKCE|MAPK8|RARA|SYK|TGFB1|TNF|TP53|NR1H4	-12	1e-12	MyList
GO Biological Processes	19	GO:0048511	rhythmic process	19_GO:0048511 rhythmic process	-14	15	15	30169	270	117	16	14	3.2	191|836|1457|2099|2155|2932|4313|5241|5465|5468|5599|6667|6720|7124|7153|7157	AHCY|CASP3|CSNK2A1|ESR1|F7|GSK3B|MMP2|PGR|PPARA|PPARG|MAPK8|SP1|SREBF1|TNF|TOP2A|TP53	-12	1e-12	MyList
GO Biological Processes	19	GO:0071496	cellular response to external stimulus	19_GO:0050896 response to stimulus	-13	13	13	30169	320	117	16	14	3.2	1026|1111|1277|2353|2752|3553|5292|5465|5599|5743|6513|6667|6720|7157|7421|9971	CDKN1A|CHEK1|COL1A1|FOS|GLUL|IL1B|PIM1|PPARA|MAPK8|PTGS2|SLC2A1|SP1|SREBF1|TP53|VDR|NR1H4	-11	1e-11	MyList
GO Biological Processes	19	GO:0042060	wound healing	19_GO:0050896 response to stimulus	-13	12	13	30169	334	117	16	14	3.2	836|1026|1277|1432|2147|2155|2159|3791|3932|4321|5294|5465|5467|5894|6850|7040	CASP3|CDKN1A|COL1A1|MAPK14|F2|F7|F10|KDR|LCK|MMP12|PIK3CG|PPARA|PPARD|RAF1|SYK|TGFB1	-10	1e-10	MyList
GO Biological Processes	19	GO:0062012	regulation of small molecule metabolic process	19_GO:0008152 metabolic process	-12	12	13	30169	339	117	16	14	3.2	142|1066|2053|2908|3553|3815|5465|5467|5468|5581|5743|6720|7124|7157|7376|9971	PARP1|CES1|EPHX2|NR3C1|IL1B|KIT|PPARA|PPARD|PPARG|PRKCE|PTGS2|SREBF1|TNF|TP53|NR1H2|NR1H4	-10	1e-10	MyList
GO Biological Processes	19	GO:0051098	regulation of binding	19_GO:0065007 biological regulation	-12	11	12	30169	372	117	16	14	3.2	142|1026|1636|1950|2932|3717|4233|4318|5347|5465|5468|5566|5580|5599|5914|7040	PARP1|CDKN1A|ACE|EGF|GSK3B|JAK2|MET|MMP9|PLK1|PPARA|PPARG|PRKACA|PRKCD|MAPK8|RARA|TGFB1	-9.7	1.99526e-10	MyList
GO Biological Processes	19	GO:0050878	regulation of body fluid levels	19_GO:0065007 biological regulation	-12	11	12	30169	373	117	16	14	3.2	231|1128|1131|1432|2147|2155|2159|3932|4233|5294|5566|5580|5581|6850|7376|7421	AKR1B1|CHRM1|CHRM3|MAPK14|F2|F7|F10|LCK|MET|PIK3CG|PRKACA|PRKCD|PRKCE|SYK|NR1H2|VDR	-9.6	2.51189e-10	MyList
GO Biological Processes	19	GO:1901615	organic hydroxy compound metabolic process	19_GO:0008152 metabolic process	-10	8.7	11	30169	473	117	16	14	3.2	125|126|217|231|1066|1543|1544|1588|3156|4129|5467|5950|6720|7157|7276|9971	ADH1B|ADH1C|ALDH2|AKR1B1|CES1|CYP1A1|CYP1A2|CYP19A1|HMGCR|MAOB|PPARD|RBP4|SREBF1|TP53|TTR|NR1H4	-8.3	5.01187e-09	MyList
GO Biological Processes	19	GO:0071363	cellular response to growth factor stimulus	19_GO:0050896 response to stimulus	-10	8.5	10	30169	488	117	16	14	3.2	142|383|836|890|1277|1432|1956|2321|2324|2353|2908|3791|5468|5894|7040|7157	PARP1|ARG1|CASP3|CCNA2|COL1A1|MAPK14|EGFR|FLT1|FLT4|FOS|NR3C1|KDR|PPARG|RAF1|TGFB1|TP53	-8.1	7.94328e-09	MyList
GO Biological Processes	19	GO:0022407	regulation of cell-cell adhesion	19_GO:0050789 regulation of biological process	-10	8.4	10	30169	490	117	16	14	3.2	383|836|1432|1803|1991|3553|3558|3717|3932|3958|5465|5580|5914|6850|7040|7124	ARG1|CASP3|MAPK14|DPP4|ELANE|IL1B|IL2|JAK2|LCK|LGALS3|PPARA|PRKCD|RARA|SYK|TGFB1|TNF	-8.1	7.94328e-09	MyList
GO Biological Processes	19	GO:0031400	negative regulation of protein modification process	19_GO:0048519 negative regulation of biological process	-9.7	7.9	10	30169	519	117	16	14	3.2	836|1026|2167|2932|3156|3553|3558|3958|5347|5468|5580|5581|5770|7040|7124|55869	CASP3|CDKN1A|FABP4|GSK3B|HMGCR|IL1B|IL2|LGALS3|PLK1|PPARG|PRKCD|PRKCE|PTPN1|TGFB1|TNF|HDAC8	-7.7	1.99526e-08	MyList
GO Biological Processes	19	GO:0006351	DNA-templated transcription	19_GO:0008152 metabolic process	-8.9	6.9	9.1	30169	595	117	16	14	3.2	142|367|890|1017|1432|2099|2353|3558|3717|5468|5914|6256|6720|7157|7421|9971	PARP1|AR|CCNA2|CDK2|MAPK14|ESR1|FOS|IL2|JAK2|PPARG|RARA|RXRA|SREBF1|TP53|VDR|NR1H4	-6.9	1.25893e-07	MyList
GO Biological Processes	19	GO:0097659	nucleic acid-templated transcription	19_GO:0008152 metabolic process	-8.8	6.9	9.1	30169	597	117	16	14	3.2	142|367|890|1017|1432|2099|2353|3558|3717|5468|5914|6256|6720|7157|7421|9971	PARP1|AR|CCNA2|CDK2|MAPK14|ESR1|FOS|IL2|JAK2|PPARG|RARA|RXRA|SREBF1|TP53|VDR|NR1H4	-6.9	1.25893e-07	MyList
GO Biological Processes	19	GO:0032774	RNA biosynthetic process	19_GO:0008152 metabolic process	-8.7	6.8	9	30169	607	117	16	14	3.2	142|367|890|1017|1432|2099|2353|3558|3717|5468|5914|6256|6720|7157|7421|9971	PARP1|AR|CCNA2|CDK2|MAPK14|ESR1|FOS|IL2|JAK2|PPARG|RARA|RXRA|SREBF1|TP53|VDR|NR1H4	-6.8	1.58489e-07	MyList
GO Biological Processes	19	GO:0002694	regulation of leukocyte activation	19_GO:0002376 immune system process	-8.1	6.2	8.4	30169	670	117	16	14	3.2	383|695|836|1026|1803|3500|3553|3558|3717|3932|3958|4282|5914|6850|7040|7124	ARG1|BTK|CASP3|CDKN1A|DPP4|IGHG1|IL1B|IL2|JAK2|LCK|LGALS3|MIF|RARA|SYK|TGFB1|TNF	-6.3	5.01187e-07	MyList
GO Biological Processes	19	GO:0080135	regulation of cellular response to stress	19_GO:0050896 response to stimulus	-7.6	5.7	8	30169	726	117	16	14	3.2	142|1111|1956|2324|2932|3553|4233|4282|4314|4609|5580|5743|5770|7124|7157|7376	PARP1|CHEK1|EGFR|FLT4|GSK3B|IL1B|MET|MIF|MMP3|MYC|PRKCD|PTGS2|PTPN1|TNF|TP53|NR1H2	-5.9	1.25893e-06	MyList
GO Biological Processes	19	GO:0010564	regulation of cell cycle process	19_GO:0050789 regulation of biological process	-7.6	5.6	7.9	30169	735	117	16	14	3.2	1017|1026|1111|1432|1457|1543|1950|1956|3553|3832|4609|5347|5581|7124|7157|55869	CDK2|CDKN1A|CHEK1|MAPK14|CSNK2A1|CYP1A1|EGF|EGFR|IL1B|KIF11|MYC|PLK1|PRKCE|TNF|TP53|HDAC8	-5.8	1.58489e-06	MyList
GO Biological Processes	19	GO:0009411	response to UV	19_GO:0050896 response to stimulus	-17	26	19	30169	149	117	15	13	3.1	142|836|1026|1111|1956|1991|4312|4313|4314|4318|4609|5580|5599|5743|7157	PARP1|CASP3|CDKN1A|CHEK1|EGFR|ELANE|MMP1|MMP2|MMP3|MMP9|MYC|PRKCD|MAPK8|PTGS2|TP53	-14	1e-14	MyList
GO Biological Processes	19	GO:0007565	female pregnancy	19_GO:0022414 reproductive process	-16	22	18	30169	174	117	15	13	3.1	142|367|383|1636|2099|2353|3553|4313|4318|5241|5467|5743|5914|6513|7421	PARP1|AR|ARG1|ACE|ESR1|FOS|IL1B|MMP2|MMP9|PGR|PPARD|PTGS2|RARA|SLC2A1|VDR	-13	1e-13	MyList
GO Biological Processes	19	GO:0043405	regulation of MAP kinase activity	19_GO:0008152 metabolic process	-15	21	17	30169	186	117	15	13	3.1	1950|1956|1991|2321|3156|3553|3815|4282|5294|5468|5580|5770|6850|7040|7124	EGF|EGFR|ELANE|FLT1|HMGCR|IL1B|KIT|MIF|PIK3CG|PPARG|PRKCD|PTPN1|SYK|TGFB1|TNF	-13	1e-13	MyList
GO Biological Processes	19	GO:0050730	regulation of peptidyl-tyrosine phosphorylation	19_GO:0008152 metabolic process	-13	15	14	30169	266	117	15	13	3.1	1437|1636|1950|1956|3558|3717|3815|4282|5580|5581|5770|6850|7040|7124|7157	CSF2|ACE|EGF|EGFR|IL2|JAK2|KIT|MIF|PRKCD|PRKCE|PTPN1|SYK|TGFB1|TNF|TP53	-11	1e-11	MyList
GO Biological Processes	19	GO:1901653	cellular response to peptide	19_GO:0050896 response to stimulus	-12	13	13	30169	308	117	15	13	3.1	142|383|760|890|2353|2932|3717|5468|5580|5770|6517|6667|6720|7124|7157	PARP1|ARG1|CA2|CCNA2|FOS|GSK3B|JAK2|PPARG|PRKCD|PTPN1|SLC2A4|SP1|SREBF1|TNF|TP53	-9.7	1.99526e-10	MyList
GO Biological Processes	19	GO:0006091	generation of precursor metabolites and energy	19_GO:0008152 metabolic process	-10	9.6	11	30169	405	117	15	13	3.1	125|126|217|231|1544|1588|2538|2932|2936|3098|4129|4609|5467|5836|7157	ADH1B|ADH1C|ALDH2|AKR1B1|CYP1A2|CYP19A1|G6PC1|GSK3B|GSR|HK1|MAOB|MYC|PPARD|PYGL|TP53	-8.2	6.30957e-09	MyList
GO Biological Processes	19	GO:0044283	small molecule biosynthetic process	19_GO:0008152 metabolic process	-9.7	8.7	10	30169	446	117	15	13	3.1	231|1066|1543|1544|1588|2538|2752|3156|4282|5465|5742|5743|5950|6720|6850	AKR1B1|CES1|CYP1A1|CYP1A2|CYP19A1|G6PC1|GLUL|HMGCR|MIF|PPARA|PTGS1|PTGS2|RBP4|SREBF1|SYK	-7.7	1.99526e-08	MyList
GO Biological Processes	19	GO:0050804	modulation of chemical synaptic transmission	19_GO:0023052 signaling	-9.6	8.6	10	30169	448	117	15	13	3.1	43|590|760|1129|1636|2752|2932|3553|3717|3815|5566|5581|5743|5914|7124	ACHE|BCHE|CA2|CHRM2|ACE|GLUL|GSK3B|IL1B|JAK2|KIT|PRKACA|PRKCE|PTGS2|RARA|TNF	-7.6	2.51189e-08	MyList
GO Biological Processes	19	GO:0099177	regulation of trans-synaptic signaling	19_GO:0023052 signaling	-9.6	8.6	10	30169	449	117	15	13	3.1	43|590|760|1129|1636|2752|2932|3553|3717|3815|5566|5581|5743|5914|7124	ACHE|BCHE|CA2|CHRM2|ACE|GLUL|GSK3B|IL1B|JAK2|KIT|PRKACA|PRKCE|PTGS2|RARA|TNF	-7.6	2.51189e-08	MyList
GO Biological Processes	19	GO:0005975	carbohydrate metabolic process	19_GO:0008152 metabolic process	-9.4	8.3	9.9	30169	466	117	15	13	3.1	217|231|1116|1432|2538|2932|3098|5465|5467|5836|5950|6513|6517|7124|7157	ALDH2|AKR1B1|CHI3L1|MAPK14|G6PC1|GSK3B|HK1|PPARA|PPARD|PYGL|RBP4|SLC2A1|SLC2A4|TNF|TP53	-7.4	3.98107e-08	MyList
GO Biological Processes	19	GO:0051052	regulation of DNA metabolic process	19_GO:0008152 metabolic process	-8.5	7.2	9	30169	540	117	15	13	3.1	142|890|1017|1026|1111|1950|1956|3320|3558|4609|5580|7040|7124|7157|55869	PARP1|CCNA2|CDK2|CDKN1A|CHEK1|EGF|EGFR|HSP90AA1|IL2|MYC|PRKCD|TGFB1|TNF|TP53|HDAC8	-6.7	1.99526e-07	MyList
GO Biological Processes	19	GO:1902532	negative regulation of intracellular signal transduction	19_GO:0023052 signaling	-8.4	7	8.9	30169	554	117	15	13	3.1	1432|2099|2932|3156|3553|4233|4282|4318|4609|5465|5468|5580|5743|5770|9971	MAPK14|ESR1|GSK3B|HMGCR|IL1B|MET|MIF|MMP9|MYC|PPARA|PPARG|PRKCD|PTGS2|PTPN1|NR1H4	-6.5	3.16228e-07	MyList
GO Biological Processes	19	GO:0051249	regulation of lymphocyte activation	19_GO:0002376 immune system process	-8.2	6.8	8.7	30169	573	117	15	13	3.1	383|695|836|1026|1803|3500|3553|3558|3717|3932|3958|4282|5914|6850|7040	ARG1|BTK|CASP3|CDKN1A|DPP4|IGHG1|IL1B|IL2|JAK2|LCK|LGALS3|MIF|RARA|SYK|TGFB1	-6.4	3.98107e-07	MyList
GO Biological Processes	19	GO:0050778	positive regulation of immune response	19_GO:0002376 immune system process	-8.2	6.7	8.7	30169	574	117	15	13	3.1	695|1991|3320|3500|3553|3558|3717|3932|4321|5580|5581|5914|6850|7040|7124	BTK|ELANE|HSP90AA1|IGHG1|IL1B|IL2|JAK2|LCK|MMP12|PRKCD|PRKCE|RARA|SYK|TGFB1|TNF	-6.3	5.01187e-07	MyList
GO Biological Processes	19	GO:0045321	leukocyte activation	19_GO:0002376 immune system process	-8.2	6.7	8.7	30169	575	117	15	13	3.1	695|1021|1437|1803|3558|3683|3717|3815|3932|5294|5580|5581|6850|7124|7157	BTK|CDK6|CSF2|DPP4|IL2|ITGAL|JAK2|KIT|LCK|PIK3CG|PRKCD|PRKCE|SYK|TNF|TP53	-6.3	5.01187e-07	MyList
GO Biological Processes	19	GO:0007610	behavior	19_GO:0032501 multicellular organismal process	-8	6.5	8.5	30169	594	117	15	13	3.1	191|590|836|1636|1803|1956|2353|2908|3156|3815|5465|5581|5743|6517|7157	AHCY|BCHE|CASP3|ACE|DPP4|EGFR|FOS|NR3C1|HMGCR|KIT|PPARA|PRKCE|PTGS2|SLC2A4|TP53	-6.2	6.30957e-07	MyList
GO Biological Processes	19	GO:0030855	epithelial cell differentiation	19_GO:0032502 developmental process	-7.8	6.4	8.3	30169	607	117	15	13	3.1	59|231|367|836|1021|1066|1543|2099|3791|3958|4233|5241|5468|5914|5915	ACTA2|AKR1B1|AR|CASP3|CDK6|CES1|CYP1A1|ESR1|KDR|LGALS3|MET|PGR|PPARG|RARA|RARB	-6.1	7.94328e-07	MyList
GO Biological Processes	19	GO:0040008	regulation of growth	19_GO:0040007 growth	-7.7	6.2	8.2	30169	624	117	15	13	3.1	367|1026|1432|1457|1956|2100|2147|2932|3558|5292|5465|5467|5950|7040|7157	AR|CDKN1A|MAPK14|CSNK2A1|EGFR|ESR2|F2|GSK3B|IL2|PIM1|PPARA|PPARD|RBP4|TGFB1|TP53	-5.9	1.25893e-06	MyList
GO Biological Processes	19	GO:0009755	hormone-mediated signaling pathway	19_GO:0023052 signaling	-16	28	19	30169	128	117	14	12	3	367|2099|2100|2180|2908|3717|4306|5241|5465|5467|5468|5914|5915|6256	AR|ESR1|ESR2|ACSL1|NR3C1|JAK2|NR3C2|PGR|PPARA|PPARD|PPARG|RARA|RARB|RXRA	-13	1e-13	MyList
GO Biological Processes	19	GO:0007584	response to nutrient	19_GO:0050896 response to stimulus	-15	25	18	30169	147	117	14	12	3	191|383|590|1277|1543|2155|2180|5292|5467|5468|5743|5914|7421|9971	AHCY|ARG1|BCHE|COL1A1|CYP1A1|F7|ACSL1|PIM1|PPARD|PPARG|PTGS2|RARA|VDR|NR1H4	-13	1e-13	MyList
GO Biological Processes	19	GO:1905952	regulation of lipid localization	19_GO:0051179 localization	-14	20	16	30169	185	117	14	12	3	1066|1588|1950|2180|3553|4282|5465|5467|5468|5580|6256|6850|7124|7376	CES1|CYP19A1|EGF|ACSL1|IL1B|MIF|PPARA|PPARD|PPARG|PRKCD|RXRA|SYK|TNF|NR1H2	-11	1e-11	MyList
GO Biological Processes	19	GO:0031334	positive regulation of protein-containing complex assembly	19_GO:0048518 positive regulation of biological process	-14	19	15	30169	192	117	14	12	3	1437|2099|2932|3320|3958|4233|4312|4314|5581|6850|7040|7124|7157|7376	CSF2|ESR1|GSK3B|HSP90AA1|LGALS3|MET|MMP1|MMP3|PRKCE|SYK|TGFB1|TNF|TP53|NR1H2	-11	1e-11	MyList
GO Biological Processes	19	GO:0097305	response to alcohol	19_GO:0050896 response to stimulus	-12	14	13	30169	252	117	14	12	3	142|1066|1636|2155|2353|3558|4129|5465|5581|5914|6517|6720|7040|7124	PARP1|CES1|ACE|F7|FOS|IL2|MAOB|PPARA|PRKCE|RARA|SLC2A4|SREBF1|TGFB1|TNF	-9.7	1.99526e-10	MyList
GO Biological Processes	19	GO:0050708	regulation of protein secretion	19_GO:0051179 localization	-12	14	13	30169	257	117	14	12	3	43|2752|3156|3553|3717|5467|5468|5581|5950|6720|7040|7124|7376|9971	ACHE|GLUL|HMGCR|IL1B|JAK2|PPARD|PPARG|PRKCE|RBP4|SREBF1|TGFB1|TNF|NR1H2|NR1H4	-9.6	2.51189e-10	MyList
GO Biological Processes	19	GO:0031348	negative regulation of defense response	19_GO:0048519 negative regulation of biological process	-11	13	13	30169	272	117	14	12	3	142|383|1432|1588|1991|3558|4321|5465|5467|5468|5580|6850|7376|9971	PARP1|ARG1|MAPK14|CYP19A1|ELANE|IL2|MMP12|PPARA|PPARD|PPARG|PRKCD|SYK|NR1H2|NR1H4	-9.3	5.01187e-10	MyList
GO Biological Processes	19	GO:1903532	positive regulation of secretion by cell	19_GO:0051179 localization	-11	13	13	30169	278	117	14	12	3	43|1588|2752|3553|3717|4282|5467|5468|5581|5950|6850|7040|7376|9971	ACHE|CYP19A1|GLUL|IL1B|JAK2|MIF|PPARD|PPARG|PRKCE|RBP4|SYK|TGFB1|NR1H2|NR1H4	-9.2	6.30957e-10	MyList
GO Biological Processes	19	GO:0051047	positive regulation of secretion	19_GO:0051179 localization	-11	12	12	30169	304	117	14	12	3	43|1588|2752|3553|3717|4282|5467|5468|5581|5950|6850|7040|7376|9971	ACHE|CYP19A1|GLUL|IL1B|JAK2|MIF|PPARD|PPARG|PRKCE|RBP4|SYK|TGFB1|NR1H2|NR1H4	-8.7	1.99526e-09	MyList
GO Biological Processes	19	GO:0002521	leukocyte differentiation	19_GO:0002376 immune system process	-9.3	9.2	10	30169	394	117	14	12	3	142|695|1021|1432|1437|2353|3558|3815|3932|4318|5468|6850|7124|7157	PARP1|BTK|CDK6|MAPK14|CSF2|FOS|IL2|KIT|LCK|MMP9|PPARG|SYK|TNF|TP53	-7.4	3.98107e-08	MyList
GO Biological Processes	19	GO:0050867	positive regulation of cell activation	19_GO:0048518 positive regulation of biological process	-8.4	7.7	9.1	30169	467	117	14	12	3	59|695|1026|1803|3500|3553|3558|3717|3932|4282|5914|6850|7040|7124	ACTA2|BTK|CDKN1A|DPP4|IGHG1|IL1B|IL2|JAK2|LCK|MIF|RARA|SYK|TGFB1|TNF	-6.6	2.51189e-07	MyList
GO Biological Processes	19	GO:0003013	circulatory system process	19_GO:0032501 multicellular organismal process	-8	7.2	8.7	30169	502	117	14	12	3	59|367|1131|1636|4313|5465|5467|5468|5742|5743|6513|6517|7040|7124	ACTA2|AR|CHRM3|ACE|MMP2|PPARA|PPARD|PPARG|PTGS1|PTGS2|SLC2A1|SLC2A4|TGFB1|TNF	-6.2	6.30957e-07	MyList
GO Biological Processes	19	GO:0001568	blood vessel development	19_GO:0032502 developmental process	-7.9	7.1	8.7	30169	507	117	14	12	3	59|1277|1432|1636|1950|2321|2324|2752|3791|4313|5294|5743|6850|7040	ACTA2|COL1A1|MAPK14|ACE|EGF|FLT1|FLT4|GLUL|KDR|MMP2|PIK3CG|PTGS2|SYK|TGFB1	-6.2	6.30957e-07	MyList
GO Biological Processes	19	GO:0046903	secretion	19_GO:0051179 localization	-7.8	6.9	8.5	30169	520	117	14	12	3	695|760|1128|1131|1437|1636|3815|5294|5581|5743|5894|6720|6850|7421	BTK|CA2|CHRM1|CHRM3|CSF2|ACE|KIT|PIK3CG|PRKCE|PTGS2|RAF1|SREBF1|SYK|VDR	-6	1e-06	MyList
GO Biological Processes	19	GO:0001944	vasculature development	19_GO:0032502 developmental process	-7.7	6.8	8.4	30169	528	117	14	12	3	59|1277|1432|1636|1950|2321|2324|2752|3791|4313|5294|5743|6850|7040	ACTA2|COL1A1|MAPK14|ACE|EGF|FLT1|FLT4|GLUL|KDR|MMP2|PIK3CG|PTGS2|SYK|TGFB1	-6	1e-06	MyList
GO Biological Processes	19	GO:0051345	positive regulation of hydrolase activity	19_GO:0065007 biological regulation	-7.1	6.1	7.8	30169	589	117	14	12	3	1956|2099|2321|2932|3717|3815|3932|4609|5468|5580|5599|6850|7124|7376	EGFR|ESR1|FLT1|GSK3B|JAK2|KIT|LCK|MYC|PPARG|PRKCD|MAPK8|SYK|TNF|NR1H2	-5.4	3.98107e-06	MyList
GO Biological Processes	19	GO:0034762	regulation of transmembrane transport	19_GO:0051179 localization	-6.9	5.8	7.6	30169	618	117	14	12	3	383|760|1131|1432|1636|2147|2180|3553|4318|5292|5294|5566|5581|7124	ARG1|CA2|CHRM3|MAPK14|ACE|F2|ACSL1|IL1B|MMP9|PIM1|PIK3CG|PRKACA|PRKCE|TNF	-5.2	6.30957e-06	MyList
GO Biological Processes	19	GO:0018108	peptidyl-tyrosine phosphorylation	19_GO:0008152 metabolic process	-13	21	16	30169	161	117	13	11	2.9	695|1950|1956|2321|2324|3558|3717|3791|3815|3932|4233|5580|6850	BTK|EGF|EGFR|FLT1|FLT4|IL2|JAK2|KDR|KIT|LCK|MET|PRKCD|SYK	-11	1e-11	MyList
GO Biological Processes	19	GO:0018212	peptidyl-tyrosine modification	19_GO:0008152 metabolic process	-13	21	16	30169	163	117	13	11	2.9	695|1950|1956|2321|2324|3558|3717|3791|3815|3932|4233|5580|6850	BTK|EGF|EGFR|FLT1|FLT4|IL2|JAK2|KDR|KIT|LCK|MET|PRKCD|SYK	-11	1e-11	MyList
GO Biological Processes	19	GO:0050731	positive regulation of peptidyl-tyrosine phosphorylation	19_GO:0048518 positive regulation of biological process	-12	17	14	30169	193	117	13	11	2.9	1437|1636|1950|1956|3558|3717|3815|4282|5770|6850|7040|7124|7157	CSF2|ACE|EGF|EGFR|IL2|JAK2|KIT|MIF|PTPN1|SYK|TGFB1|TNF|TP53	-9.9	1.25893e-10	MyList
GO Biological Processes	19	GO:0009612	response to mechanical stimulus	19_GO:0050896 response to stimulus	-12	16	14	30169	211	117	13	11	2.9	1111|1116|1277|1432|2353|3553|3815|4313|5599|5743|5894|6513|7124	CHEK1|CHI3L1|COL1A1|MAPK14|FOS|IL1B|KIT|MMP2|MAPK8|PTGS2|RAF1|SLC2A1|TNF	-9.5	3.16228e-10	MyList
GO Biological Processes	19	GO:0031669	cellular response to nutrient levels	19_GO:0050896 response to stimulus	-11	15	13	30169	223	117	13	11	2.9	1026|1277|2353|2752|5292|5465|5599|6513|6667|6720|7157|7421|9971	CDKN1A|COL1A1|FOS|GLUL|PIM1|PPARA|MAPK8|SLC2A1|SP1|SREBF1|TP53|VDR|NR1H4	-9.2	6.30957e-10	MyList
GO Biological Processes	19	GO:0033157	regulation of intracellular protein transport	19_GO:0051179 localization	-11	15	13	30169	225	117	13	11	2.9	1128|1432|2932|3320|3553|3717|5566|5580|5599|5743|5770|6720|7040	CHRM1|MAPK14|GSK3B|HSP90AA1|IL1B|JAK2|PRKACA|PRKCD|MAPK8|PTGS2|PTPN1|SREBF1|TGFB1	-9.1	7.94328e-10	MyList
GO Biological Processes	19	GO:0071902	positive regulation of protein serine/threonine kinase activity	19_GO:0048518 positive regulation of biological process	-11	15	13	30169	229	117	13	11	2.9	1950|1956|1991|2180|2321|3553|3815|4282|5294|5770|6850|7040|7124	EGF|EGFR|ELANE|ACSL1|FLT1|IL1B|KIT|MIF|PIK3CG|PTPN1|SYK|TGFB1|TNF	-9.1	7.94328e-10	MyList
GO Biological Processes	19	GO:0071375	cellular response to peptide hormone stimulus	19_GO:0050896 response to stimulus	-11	14	13	30169	241	117	13	11	2.9	142|383|760|890|2353|2932|3717|5468|5580|5770|6517|6667|6720	PARP1|ARG1|CA2|CCNA2|FOS|GSK3B|JAK2|PPARG|PRKCD|PTPN1|SLC2A4|SP1|SREBF1	-8.8	1.58489e-09	MyList
GO Biological Processes	19	GO:0031668	cellular response to extracellular stimulus	19_GO:0050896 response to stimulus	-11	13	12	30169	254	117	13	11	2.9	1026|1277|2353|2752|5292|5465|5599|6513|6667|6720|7157|7421|9971	CDKN1A|COL1A1|FOS|GLUL|PIM1|PPARA|MAPK8|SLC2A1|SP1|SREBF1|TP53|VDR|NR1H4	-8.6	2.51189e-09	MyList
GO Biological Processes	19	GO:0008202	steroid metabolic process	19_GO:0008152 metabolic process	-11	13	12	30169	256	117	13	11	2.9	231|1066|1543|1544|1588|2099|2538|2908|3156|3290|5467|6720|9971	AKR1B1|CES1|CYP1A1|CYP1A2|CYP19A1|ESR1|G6PC1|NR3C1|HMGCR|HSD11B1|PPARD|SREBF1|NR1H4	-8.5	3.16228e-09	MyList
GO Biological Processes	19	GO:0010632	regulation of epithelial cell migration	19_GO:0040011 locomotion	-9.9	11	11	30169	292	117	13	11	2.9	1950|2324|2752|3791|4233|4318|5294|5468|5581|5743|6667|7040|7124	EGF|FLT4|GLUL|KDR|MET|MMP9|PIK3CG|PPARG|PRKCE|PTGS2|SP1|TGFB1|TNF	-7.9	1.25893e-08	MyList
GO Biological Processes	19	GO:0031349	positive regulation of defense response	19_GO:0048518 positive regulation of biological process	-9.6	11	11	30169	307	117	13	11	2.9	383|695|1636|2167|3320|3553|3558|3717|4321|5294|5743|6850|7124	ARG1|BTK|ACE|FABP4|HSP90AA1|IL1B|IL2|JAK2|MMP12|PIK3CG|PTGS2|SYK|TNF	-7.6	2.51189e-08	MyList
GO Biological Processes	19	GO:0097190	apoptotic signaling pathway	19_GO:0023052 signaling	-9.5	11	11	30169	312	117	13	11	2.9	695|836|1026|2932|3553|3558|3717|5467|5580|5894|7040|7124|7157	BTK|CASP3|CDKN1A|GSK3B|IL1B|IL2|JAK2|PPARD|PRKCD|RAF1|TGFB1|TNF|TP53	-7.6	2.51189e-08	MyList
GO Biological Processes	19	GO:0060562	epithelial tube morphogenesis	19_GO:0032502 developmental process	-9.5	11	11	30169	314	117	13	11	2.9	367|836|1950|2099|2908|3791|4233|4609|5241|5566|5914|7040|7421	AR|CASP3|EGF|ESR1|NR3C1|KDR|MET|MYC|PGR|PRKACA|RARA|TGFB1|VDR	-7.5	3.16228e-08	MyList
GO Biological Processes	19	GO:0032386	regulation of intracellular transport	19_GO:0051179 localization	-9.2	10	10	30169	336	117	13	11	2.9	1128|1432|2932|3320|3553|3717|5566|5580|5599|5743|5770|6720|7040	CHRM1|MAPK14|GSK3B|HSP90AA1|IL1B|JAK2|PRKACA|PRKCD|MAPK8|PTGS2|PTPN1|SREBF1|TGFB1	-7.2	6.30957e-08	MyList
GO Biological Processes	19	GO:0006366	transcription by RNA polymerase II	19_GO:0008152 metabolic process	-9.1	9.9	10	30169	340	117	13	11	2.9	142|367|1432|2099|2353|3558|3717|5468|5914|6256|6720|7421|9971	PARP1|AR|MAPK14|ESR1|FOS|IL2|JAK2|PPARG|RARA|RXRA|SREBF1|VDR|NR1H4	-7.2	6.30957e-08	MyList
GO Biological Processes	19	GO:0010038	response to metal ion	19_GO:0050896 response to stimulus	-8.8	9.3	9.9	30169	360	117	13	11	2.9	142|383|836|1543|1544|1956|2167|2353|3815|4129|4318|5599|5743	PARP1|ARG1|CASP3|CYP1A1|CYP1A2|EGFR|FABP4|FOS|KIT|MAOB|MMP9|MAPK8|PTGS2	-6.9	1.25893e-07	MyList
GO Biological Processes	19	GO:0010876	lipid localization	19_GO:0051179 localization	-8.7	9.2	9.8	30169	365	117	13	11	2.9	1066|1636|2167|2180|3553|5465|5467|5468|5743|5950|6513|6720|7124	CES1|ACE|FABP4|ACSL1|IL1B|PPARA|PPARD|PPARG|PTGS2|RBP4|SLC2A1|SREBF1|TNF	-6.8	1.58489e-07	MyList
GO Biological Processes	19	GO:1903037	regulation of leukocyte cell-cell adhesion	19_GO:0050789 regulation of biological process	-8.5	8.9	9.6	30169	377	117	13	11	2.9	383|836|1803|1991|3553|3558|3717|3932|3958|5465|5914|6850|7124	ARG1|CASP3|DPP4|ELANE|IL1B|IL2|JAK2|LCK|LGALS3|PPARA|RARA|SYK|TNF	-6.7	1.99526e-07	MyList
GO Biological Processes	19	GO:0002697	regulation of immune effector process	19_GO:0002376 immune system process	-8.5	8.8	9.6	30169	379	117	13	11	2.9	383|695|3098|3553|3558|3815|3958|4282|5914|5950|6850|7040|7124	ARG1|BTK|HK1|IL1B|IL2|KIT|LGALS3|MIF|RARA|RBP4|SYK|TGFB1|TNF	-6.7	1.99526e-07	MyList
GO Biological Processes	19	GO:0002696	positive regulation of leukocyte activation	19_GO:0002376 immune system process	-7.6	7.4	8.6	30169	450	117	13	11	2.9	695|1026|1803|3500|3553|3558|3717|3932|4282|5914|6850|7040|7124	BTK|CDKN1A|DPP4|IGHG1|IL1B|IL2|JAK2|LCK|MIF|RARA|SYK|TGFB1|TNF	-5.9	1.25893e-06	MyList
GO Biological Processes	19	GO:0002252	immune effector process	19_GO:0002376 immune system process	-7.6	7.4	8.6	30169	452	117	13	11	2.9	695|1636|1991|2147|3500|3558|3683|3815|5294|5580|5581|6850|7157	BTK|ACE|ELANE|F2|IGHG1|IL2|ITGAL|KIT|PIK3CG|PRKCD|PRKCE|SYK|TP53	-5.9	1.25893e-06	MyList
GO Biological Processes	19	GO:0051090	regulation of DNA-binding transcription factor activity	19_GO:0008152 metabolic process	-7.6	7.4	8.6	30169	454	117	13	11	2.9	367|695|2099|2100|3553|3717|3815|5292|5468|5599|6850|7124|9971	AR|BTK|ESR1|ESR2|IL1B|JAK2|KIT|PIM1|PPARG|MAPK8|SYK|TNF|NR1H4	-5.8	1.58489e-06	MyList
GO Biological Processes	19	GO:0045785	positive regulation of cell adhesion	19_GO:0048518 positive regulation of biological process	-7.3	6.9	8.2	30169	484	117	13	11	2.9	1021|1803|1991|2932|3553|3558|3717|3791|3932|5581|5914|6850|7124	CDK6|DPP4|ELANE|GSK3B|IL1B|IL2|JAK2|KDR|LCK|PRKCE|RARA|SYK|TNF	-5.6	2.51189e-06	MyList
GO Biological Processes	19	GO:0008610	lipid biosynthetic process	19_GO:0008152 metabolic process	-6.2	5.6	7.1	30169	597	117	13	11	2.9	231|1066|1543|1544|1588|2180|3156|4282|5294|5467|5742|5743|6720	AKR1B1|CES1|CYP1A1|CYP1A2|CYP19A1|ACSL1|HMGCR|MIF|PIK3CG|PPARD|PTGS1|PTGS2|SREBF1	-4.6	2.51189e-05	MyList
GO Biological Processes	19	GO:1902893	regulation of miRNA transcription	19_GO:0008152 metabolic process	-17	51	24	30169	61	117	12	10	2.8	2353|2908|4609|5465|5467|5468|5914|6720|7040|7124|7157|7376	FOS|NR3C1|MYC|PPARA|PPARD|PPARG|RARA|SREBF1|TGFB1|TNF|TP53|NR1H2	-14	1e-14	MyList
GO Biological Processes	19	GO:2000628	regulation of miRNA metabolic process	19_GO:0008152 metabolic process	-16	42	22	30169	74	117	12	10	2.8	2353|2908|4609|5465|5467|5468|5914|6720|7040|7124|7157|7376	FOS|NR3C1|MYC|PPARA|PPARD|PPARG|RARA|SREBF1|TGFB1|TNF|TP53|NR1H2	-13	1e-13	MyList
GO Biological Processes	19	GO:0043406	positive regulation of MAP kinase activity	19_GO:0023052 signaling	-13	26	17	30169	117	117	12	10	2.8	1950|1956|1991|2321|3553|3815|4282|5294|5770|6850|7040|7124	EGF|EGFR|ELANE|FLT1|IL1B|KIT|MIF|PIK3CG|PTPN1|SYK|TGFB1|TNF	-11	1e-11	MyList
GO Biological Processes	19	GO:0032355	response to estradiol	19_GO:0050896 response to stimulus	-13	26	17	30169	121	117	12	10	2.8	836|890|1277|1588|1956|2099|2100|2155|4313|5743|5914|7040	CASP3|CCNA2|COL1A1|CYP19A1|EGFR|ESR1|ESR2|F7|MMP2|PTGS2|RARA|TGFB1	-11	1e-11	MyList
GO Biological Processes	19	GO:0071383	cellular response to steroid hormone stimulus	19_GO:0050896 response to stimulus	-12	21	15	30169	150	117	12	10	2.8	367|383|1636|2099|2100|2908|3717|4306|5241|5465|5467|6256	AR|ARG1|ACE|ESR1|ESR2|NR3C1|JAK2|NR3C2|PGR|PPARA|PPARD|RXRA	-9.9	1.25893e-10	MyList
GO Biological Processes	19	GO:0032368	regulation of lipid transport	19_GO:0051179 localization	-12	20	15	30169	155	117	12	10	2.8	1066|1588|1950|2180|3553|4282|5465|5468|5580|6256|6850|7376	CES1|CYP19A1|EGF|ACSL1|IL1B|MIF|PPARA|PPARG|PRKCD|RXRA|SYK|NR1H2	-9.8	1.58489e-10	MyList
GO Biological Processes	19	GO:0031960	response to corticosteroid	19_GO:0050896 response to stimulus	-12	19	14	30169	165	117	12	10	2.8	142|383|590|836|1277|1636|2353|2908|3717|4129|5743|7124	PARP1|ARG1|BCHE|CASP3|COL1A1|ACE|FOS|NR3C1|JAK2|MAOB|PTGS2|TNF	-9.5	3.16228e-10	MyList
GO Biological Processes	19	GO:0071478	cellular response to radiation	19_GO:0050896 response to stimulus	-11	17	14	30169	180	117	12	10	2.8	142|1026|1111|1432|4312|4313|4314|4318|4609|5580|5743|7157	PARP1|CDKN1A|CHEK1|MAPK14|MMP1|MMP2|MMP3|MMP9|MYC|PRKCD|PTGS2|TP53	-9.1	7.94328e-10	MyList
GO Biological Processes	19	GO:0046777	protein autophosphorylation	19_GO:0008152 metabolic process	-11	17	13	30169	187	117	12	10	2.8	695|1956|2321|2324|2932|3717|3791|3815|3932|5292|5566|6850	BTK|EGFR|FLT1|FLT4|GSK3B|JAK2|KDR|KIT|LCK|PIM1|PRKACA|SYK	-8.9	1.25893e-09	MyList
GO Biological Processes	19	GO:1901654	response to ketone	19_GO:0050896 response to stimulus	-11	15	13	30169	204	117	12	10	2.8	142|367|383|1636|2155|2353|2908|3717|4129|5581|6720|7040	PARP1|AR|ARG1|ACE|F7|FOS|NR3C1|JAK2|MAOB|PRKCE|SREBF1|TGFB1	-8.5	3.16228e-09	MyList
GO Biological Processes	19	GO:0060541	respiratory system development	19_GO:0032502 developmental process	-11	15	13	30169	205	117	12	10	2.8	383|1116|1544|1636|2324|3290|3791|4321|5241|5914|5950|6720	ARG1|CHI3L1|CYP1A2|ACE|FLT4|HSD11B1|KDR|MMP12|PGR|RARA|RBP4|SREBF1	-8.5	3.16228e-09	MyList
GO Biological Processes	19	GO:0071222	cellular response to lipopolysaccharide	19_GO:0044419 biological process involved in interspecies interaction between organisms	-11	15	13	30169	205	117	12	10	2.8	383|1432|1437|3553|3717|5467|5581|5599|5914|7040|7124|9971	ARG1|MAPK14|CSF2|IL1B|JAK2|PPARD|PRKCE|MAPK8|RARA|TGFB1|TNF|NR1H4	-8.5	3.16228e-09	MyList
GO Biological Processes	19	GO:0042445	hormone metabolic process	19_GO:0008152 metabolic process	-11	15	13	30169	206	117	12	10	2.8	125|126|231|590|1543|1544|1588|1636|1803|2099|5950|7276	ADH1B|ADH1C|AKR1B1|BCHE|CYP1A1|CYP1A2|CYP19A1|ACE|DPP4|ESR1|RBP4|TTR	-8.4	3.98107e-09	MyList
GO Biological Processes	19	GO:0032868	response to insulin	19_GO:0050896 response to stimulus	-10	14	12	30169	214	117	12	10	2.8	142|1277|1432|2353|2932|5465|5468|5770|6513|6517|6667|6720	PARP1|COL1A1|MAPK14|FOS|GSK3B|PPARA|PPARG|PTPN1|SLC2A1|SLC2A4|SP1|SREBF1	-8.3	5.01187e-09	MyList
GO Biological Processes	19	GO:0000165	MAPK cascade	19_GO:0023052 signaling	-10	14	12	30169	217	117	12	10	2.8	367|1432|1950|1956|3553|3791|4609|5581|5599|5894|7040|7124	AR|MAPK14|EGF|EGFR|IL1B|KDR|MYC|PRKCE|MAPK8|RAF1|TGFB1|TNF	-8.2	6.30957e-09	MyList
GO Biological Processes	19	GO:0071219	cellular response to molecule of bacterial origin	19_GO:0044419 biological process involved in interspecies interaction between organisms	-10	14	12	30169	217	117	12	10	2.8	383|1432|1437|3553|3717|5467|5581|5599|5914|7040|7124|9971	ARG1|MAPK14|CSF2|IL1B|JAK2|PPARD|PRKCE|MAPK8|RARA|TGFB1|TNF|NR1H4	-8.2	6.30957e-09	MyList
GO Biological Processes	19	GO:0034599	cellular response to oxidative stress	19_GO:0050896 response to stimulus	-10	14	12	30169	222	117	12	10	2.8	142|383|695|1956|2353|2936|3717|4313|4318|5580|5599|7157	PARP1|ARG1|BTK|EGFR|FOS|GSR|JAK2|MMP2|MMP9|PRKCD|MAPK8|TP53	-8.1	7.94328e-09	MyList
GO Biological Processes	19	GO:0050679	positive regulation of epithelial cell proliferation	19_GO:0048518 positive regulation of biological process	-10	14	12	30169	224	117	12	10	2.8	367|383|695|1950|1956|2324|2752|3791|4321|4609|6667|7124	AR|ARG1|BTK|EGF|EGFR|FLT4|GLUL|KDR|MMP12|MYC|SP1|TNF	-8.1	7.94328e-09	MyList
GO Biological Processes	19	GO:0071241	cellular response to inorganic substance	19_GO:0050896 response to stimulus	-10	14	12	30169	228	117	12	10	2.8	142|890|1017|1543|1544|1956|2167|2353|4314|4318|5599|5743	PARP1|CCNA2|CDK2|CYP1A1|CYP1A2|EGFR|FABP4|FOS|MMP3|MMP9|MAPK8|PTGS2	-8	1e-08	MyList
GO Biological Processes	19	GO:2001234	negative regulation of apoptotic signaling pathway	19_GO:0023052 signaling	-9.9	13	12	30169	233	117	12	10	2.8	367|1437|1457|2932|3553|3958|4282|4318|5743|5770|5894|7124	AR|CSF2|CSNK2A1|GSK3B|IL1B|LGALS3|MIF|MMP9|PTGS2|PTPN1|RAF1|TNF	-7.9	1.25893e-08	MyList
GO Biological Processes	19	GO:0050900	leukocyte migration	19_GO:0002376 immune system process	-9.6	13	11	30169	247	117	12	10	2.8	1991|2321|3553|3683|3815|3932|3958|4313|4318|5294|6850|7124	ELANE|FLT1|IL1B|ITGAL|KIT|LCK|LGALS3|MMP2|MMP9|PIK3CG|SYK|TNF	-7.6	2.51189e-08	MyList
GO Biological Processes	19	GO:1903522	regulation of blood circulation	19_GO:0032501 multicellular organismal process	-9.4	12	11	30169	259	117	12	10	2.8	1129|1131|1636|3320|3558|3717|4313|5294|5566|5743|6720|7124	CHRM2|CHRM3|ACE|HSP90AA1|IL2|JAK2|MMP2|PIK3CG|PRKACA|PTGS2|SREBF1|TNF	-7.4	3.98107e-08	MyList
GO Biological Processes	19	GO:0002699	positive regulation of immune effector process	19_GO:0002376 immune system process	-9.3	12	11	30169	261	117	12	10	2.8	383|695|3098|3553|3558|3815|4282|5914|5950|6850|7040|7124	ARG1|BTK|HK1|IL1B|IL2|KIT|MIF|RARA|RBP4|SYK|TGFB1|TNF	-7.4	3.98107e-08	MyList
GO Biological Processes	19	GO:0070663	regulation of leukocyte proliferation	19_GO:0050789 regulation of biological process	-9.2	12	11	30169	269	117	12	10	2.8	383|695|836|1026|1437|3553|3558|3717|3815|3958|4282|6850	ARG1|BTK|CASP3|CDKN1A|CSF2|IL1B|IL2|JAK2|KIT|LGALS3|MIF|SYK	-7.2	6.30957e-08	MyList
GO Biological Processes	19	GO:0006066	alcohol metabolic process	19_GO:0008152 metabolic process	-8.3	9.6	9.7	30169	321	117	12	10	2.8	125|126|217|231|1066|1543|1544|3156|5467|5950|6720|7276	ADH1B|ADH1C|ALDH2|AKR1B1|CES1|CYP1A1|CYP1A2|HMGCR|PPARD|RBP4|SREBF1|TTR	-6.5	3.16228e-07	MyList
GO Biological Processes	19	GO:0006631	fatty acid metabolic process	19_GO:0008152 metabolic process	-8.2	9.5	9.6	30169	326	117	12	10	2.8	231|1066|1432|1543|1544|2180|4282|5465|5467|5468|5742|5743	AKR1B1|CES1|MAPK14|CYP1A1|CYP1A2|ACSL1|MIF|PPARA|PPARD|PPARG|PTGS1|PTGS2	-6.4	3.98107e-07	MyList
GO Biological Processes	19	GO:0042326	negative regulation of phosphorylation	19_GO:0048519 negative regulation of biological process	-7.5	8.1	8.7	30169	381	117	12	10	2.8	836|1026|2167|3156|3553|3558|5347|5465|5468|5580|5770|7040	CASP3|CDKN1A|FABP4|HMGCR|IL1B|IL2|PLK1|PPARA|PPARG|PRKCD|PTPN1|TGFB1	-5.8	1.58489e-06	MyList
GO Biological Processes	19	GO:0051251	positive regulation of lymphocyte activation	19_GO:0002376 immune system process	-7.3	7.7	8.5	30169	400	117	12	10	2.8	695|1026|1803|3500|3553|3558|3717|3932|4282|5914|6850|7040	BTK|CDKN1A|DPP4|IGHG1|IL1B|IL2|JAK2|LCK|MIF|RARA|SYK|TGFB1	-5.6	2.51189e-06	MyList
GO Biological Processes	19	GO:0008015	blood circulation	19_GO:0032501 multicellular organismal process	-7.1	7.5	8.3	30169	411	117	12	10	2.8	59|367|1131|1636|4313|5465|5467|5468|5742|5743|7040|7124	ACTA2|AR|CHRM3|ACE|MMP2|PPARA|PPARD|PPARG|PTGS1|PTGS2|TGFB1|TNF	-5.4	3.98107e-06	MyList
GO Biological Processes	19	GO:0048514	blood vessel morphogenesis	19_GO:0032502 developmental process	-7	7.3	8.2	30169	421	117	12	10	2.8	1432|1636|1950|2321|2324|2752|3791|4313|5294|5743|6850|7040	MAPK14|ACE|EGF|FLT1|FLT4|GLUL|KDR|MMP2|PIK3CG|PTGS2|SYK|TGFB1	-5.3	5.01187e-06	MyList
GO Biological Processes	19	GO:0051051	negative regulation of transport	19_GO:0051179 localization	-6.4	6.5	7.5	30169	479	117	12	10	2.8	1636|1950|3156|3553|3958|4129|4318|5581|5743|6720|7124|7376	ACE|EGF|HMGCR|IL1B|LGALS3|MAOB|MMP9|PRKCE|PTGS2|SREBF1|TNF|NR1H2	-4.8	1.58489e-05	MyList
GO Biological Processes	19	GO:0010638	positive regulation of organelle organization	19_GO:0048518 positive regulation of biological process	-6.2	6.1	7.2	30169	508	117	12	10	2.8	1017|1437|1950|2932|3553|3791|4233|4318|5581|5599|7124|7157	CDK2|CSF2|EGF|GSK3B|IL1B|KDR|MET|MMP9|PRKCE|MAPK8|TNF|TP53	-4.5	3.16228e-05	MyList
GO Biological Processes	19	GO:0006935	chemotaxis	19_GO:0040011 locomotion	-6.1	6.1	7.2	30169	510	117	12	10	2.8	1432|1803|2321|3553|3815|3958|4233|4282|4313|5294|5580|6850	MAPK14|DPP4|FLT1|IL1B|KIT|LGALS3|MET|MIF|MMP2|PIK3CG|PRKCD|SYK	-4.5	3.16228e-05	MyList
GO Biological Processes	19	GO:0001501	skeletal system development	19_GO:0032502 developmental process	-6.1	6.1	7.2	30169	511	117	12	10	2.8	1116|1277|1432|3815|4313|4318|5914|5915|5950|7040|7157|7421	CHI3L1|COL1A1|MAPK14|KIT|MMP2|MMP9|RARA|RARB|RBP4|TGFB1|TP53|VDR	-4.5	3.16228e-05	MyList
GO Biological Processes	19	GO:0042330	taxis	19_GO:0040011 locomotion	-6.1	6	7.2	30169	512	117	12	10	2.8	1432|1803|2321|3553|3815|3958|4233|4282|4313|5294|5580|6850	MAPK14|DPP4|FLT1|IL1B|KIT|LGALS3|MET|MIF|MMP2|PIK3CG|PRKCD|SYK	-4.5	3.16228e-05	MyList
GO Biological Processes	19	GO:0009896	positive regulation of catabolic process	19_GO:0048518 positive regulation of biological process	-6.1	6	7.1	30169	519	117	12	10	2.8	1457|1950|2932|3320|3553|3791|5347|5465|5580|5581|5770|7124	CSNK2A1|EGF|GSK3B|HSP90AA1|IL1B|KDR|PLK1|PPARA|PRKCD|PRKCE|PTPN1|TNF	-4.4	3.98107e-05	MyList
GO Biological Processes	19	GO:0040011	locomotion	19_GO:0040011 locomotion	-6	5.8	7	30169	530	117	12	10	2.8	1432|1803|2321|3553|3815|3958|4233|4282|4313|5294|5580|6850	MAPK14|DPP4|FLT1|IL1B|KIT|LGALS3|MET|MIF|MMP2|PIK3CG|PRKCD|SYK	-4.4	3.98107e-05	MyList
GO Biological Processes	19	GO:0007507	heart development	19_GO:0032502 developmental process	-5.7	5.6	6.8	30169	556	117	12	10	2.8	836|1026|1636|3791|4313|5465|5467|5914|5915|5950|7040|7157	CASP3|CDKN1A|ACE|KDR|MMP2|PPARA|PPARD|RARA|RARB|RBP4|TGFB1|TP53	-4.2	6.30957e-05	MyList
GO Biological Processes	19	GO:0019725	cellular homeostasis	19_GO:0065007 biological regulation	-5.1	4.8	6.1	30169	641	117	12	10	2.8	760|1636|1991|2147|2936|3098|3932|4609|5566|5894|7421|9971	CA2|ACE|ELANE|F2|GSR|HK1|LCK|MYC|PRKACA|RAF1|VDR|NR1H4	-3.6	0.000251189	MyList
GO Biological Processes	19	GO:0009792	embryo development ending in birth or egg hatching	19_GO:0032502 developmental process	-5	4.7	5.9	30169	665	117	12	10	2.8	367|836|1111|1277|1437|1636|1956|5566|5914|5950|7040|7157	AR|CASP3|CHEK1|COL1A1|CSF2|ACE|EGFR|PRKACA|RARA|RBP4|TGFB1|TP53	-3.5	0.000316228	MyList
GO Biological Processes	19	GO:0006974	cellular response to DNA damage stimulus	19_GO:0050896 response to stimulus	-4.5	4.2	5.5	30169	742	117	12	10	2.8	142|836|1017|1026|1111|1432|4282|4609|5347|7124|7153|7157	PARP1|CASP3|CDK2|CDKN1A|CHEK1|MAPK14|MIF|MYC|PLK1|TNF|TOP2A|TP53	-3.1	0.000794328	MyList
GO Biological Processes	19	GO:0034644	cellular response to UV	19_GO:0050896 response to stimulus	-13	32	18	30169	89	117	11	9.4	2.7	142|1026|1111|4312|4313|4314|4318|4609|5580|5743|7157	PARP1|CDKN1A|CHEK1|MMP1|MMP2|MMP3|MMP9|MYC|PRKCD|PTGS2|TP53	-11	1e-11	MyList
GO Biological Processes	19	GO:0071482	cellular response to light stimulus	19_GO:0050896 response to stimulus	-12	25	16	30169	115	117	11	9.4	2.7	142|1026|1111|4312|4313|4314|4318|4609|5580|5743|7157	PARP1|CDKN1A|CHEK1|MMP1|MMP2|MMP3|MMP9|MYC|PRKCD|PTGS2|TP53	-9.8	1.58489e-10	MyList
GO Biological Processes	19	GO:1900180	regulation of protein localization to nucleus	19_GO:0051179 localization	-11	21	15	30169	135	117	11	9.4	2.7	142|1432|2147|2752|2932|3320|3717|5347|5580|5743|7040	PARP1|MAPK14|F2|GLUL|GSK3B|HSP90AA1|JAK2|PLK1|PRKCD|PTGS2|TGFB1	-9.1	7.94328e-10	MyList
GO Biological Processes	19	GO:0120254	olefinic compound metabolic process	19_GO:0008152 metabolic process	-11	19	14	30169	147	117	11	9.4	2.7	125|126|231|1543|1544|1588|2053|5742|5743|5950|7276	ADH1B|ADH1C|AKR1B1|CYP1A1|CYP1A2|CYP19A1|EPHX2|PTGS1|PTGS2|RBP4|TTR	-8.7	1.99526e-09	MyList
GO Biological Processes	19	GO:0062013	positive regulation of small molecule metabolic process	19_GO:0048518 positive regulation of biological process	-11	19	14	30169	152	117	11	9.4	2.7	1066|3553|5465|5467|5468|5581|5743|6720|7124|7376|9971	CES1|IL1B|PPARA|PPARD|PPARG|PRKCE|PTGS2|SREBF1|TNF|NR1H2|NR1H4	-8.6	2.51189e-09	MyList
GO Biological Processes	19	GO:0090316	positive regulation of intracellular protein transport	19_GO:0051179 localization	-11	18	13	30169	157	117	11	9.4	2.7	1128|1432|2932|3320|3553|3717|5566|5580|5599|5743|7040	CHRM1|MAPK14|GSK3B|HSP90AA1|IL1B|JAK2|PRKACA|PRKCD|MAPK8|PTGS2|TGFB1	-8.5	3.16228e-09	MyList
GO Biological Processes	19	GO:0030324	lung development	19_GO:0032502 developmental process	-9.9	16	12	30169	181	117	11	9.4	2.7	383|1116|1544|1636|2324|3290|3791|4321|5241|5950|6720	ARG1|CHI3L1|CYP1A2|ACE|FLT4|HSD11B1|KDR|MMP12|PGR|RBP4|SREBF1	-7.9	1.25893e-08	MyList
GO Biological Processes	19	GO:0030323	respiratory tube development	19_GO:0032502 developmental process	-9.8	15	12	30169	185	117	11	9.4	2.7	383|1116|1544|1636|2324|3290|3791|4321|5241|5950|6720	ARG1|CHI3L1|CYP1A2|ACE|FLT4|HSD11B1|KDR|MMP12|PGR|RBP4|SREBF1	-7.8	1.58489e-08	MyList
GO Biological Processes	19	GO:0002700	regulation of production of molecular mediator of immune response	19_GO:0002376 immune system process	-9.7	15	12	30169	187	117	11	9.4	2.7	383|695|3098|3553|3558|3815|4282|5950|6850|7040|7124	ARG1|BTK|HK1|IL1B|IL2|KIT|MIF|RBP4|SYK|TGFB1|TNF	-7.7	1.99526e-08	MyList
GO Biological Processes	19	GO:0051896	regulation of protein kinase B signaling	19_GO:0023052 signaling	-9.7	15	12	30169	189	117	11	9.4	2.7	1116|1950|1956|2155|2159|3320|4233|5294|5465|7040|7124	CHI3L1|EGF|EGFR|F7|F10|HSP90AA1|MET|PIK3CG|PPARA|TGFB1|TNF	-7.7	1.99526e-08	MyList
GO Biological Processes	19	GO:0032388	positive regulation of intracellular transport	19_GO:0051179 localization	-9.4	14	12	30169	199	117	11	9.4	2.7	1128|1432|2932|3320|3553|3717|5566|5580|5599|5743|7040	CHRM1|MAPK14|GSK3B|HSP90AA1|IL1B|JAK2|PRKACA|PRKCD|MAPK8|PTGS2|TGFB1	-7.5	3.16228e-08	MyList
GO Biological Processes	19	GO:0034612	response to tumor necrosis factor	19_GO:0050896 response to stimulus	-9.3	14	11	30169	206	117	11	9.4	2.7	836|1116|1277|1432|2167|2353|3717|5743|6517|7124|7157	CASP3|CHI3L1|COL1A1|MAPK14|FABP4|FOS|JAK2|PTGS2|SLC2A4|TNF|TP53	-7.3	5.01187e-08	MyList
GO Biological Processes	19	GO:0009636	response to toxic substance	19_GO:0050896 response to stimulus	-8.8	12	11	30169	228	117	11	9.4	2.7	383|1066|1543|2053|2353|2936|4129|5292|5742|5743|7124	ARG1|CES1|CYP1A1|EPHX2|FOS|GSR|MAOB|PIM1|PTGS1|PTGS2|TNF	-6.9	1.25893e-07	MyList
GO Biological Processes	19	GO:0010594	regulation of endothelial cell migration	19_GO:0040011 locomotion	-8.8	12	11	30169	230	117	11	9.4	2.7	1950|2324|2752|3791|4233|5294|5468|5743|6667|7040|7124	EGF|FLT4|GLUL|KDR|MET|PIK3CG|PPARG|PTGS2|SP1|TGFB1|TNF	-6.9	1.25893e-07	MyList
GO Biological Processes	19	GO:0046883	regulation of hormone secretion	19_GO:0051179 localization	-8.7	12	11	30169	234	117	11	9.4	2.7	1588|2752|3553|3717|5467|5468|5581|5950|6720|7124|9971	CYP19A1|GLUL|IL1B|JAK2|PPARD|PPARG|PRKCE|RBP4|SREBF1|TNF|NR1H4	-6.8	1.58489e-07	MyList
GO Biological Processes	19	GO:0051348	negative regulation of transferase activity	19_GO:0065007 biological regulation	-7.9	10	9.7	30169	276	117	11	9.4	2.7	836|1026|2167|2932|3156|3553|5347|5468|5580|5770|7157	CASP3|CDKN1A|FABP4|GSK3B|HMGCR|IL1B|PLK1|PPARG|PRKCD|PTPN1|TP53	-6.2	6.30957e-07	MyList
GO Biological Processes	19	GO:0007548	sex differentiation	19_GO:0022414 reproductive process	-7.9	10	9.6	30169	281	117	11	9.4	2.7	367|836|1588|1636|2099|3791|3815|4313|5241|5914|5950	AR|CASP3|CYP19A1|ACE|ESR1|KDR|KIT|MMP2|PGR|RARA|RBP4	-6.1	7.94328e-07	MyList
GO Biological Processes	19	GO:0048608	reproductive structure development	19_GO:0022414 reproductive process	-7.6	9.6	9.3	30169	296	117	11	9.4	2.7	367|836|1588|1636|2099|3791|3815|4313|5241|5914|5950	AR|CASP3|CYP19A1|ACE|ESR1|KDR|KIT|MMP2|PGR|RARA|RBP4	-5.9	1.25893e-06	MyList
GO Biological Processes	19	GO:0061458	reproductive system development	19_GO:0032502 developmental process	-7.6	9.5	9.2	30169	300	117	11	9.4	2.7	367|836|1588|1636|2099|3791|3815|4313|5241|5914|5950	AR|CASP3|CYP19A1|ACE|ESR1|KDR|KIT|MMP2|PGR|RARA|RBP4	-5.8	1.58489e-06	MyList
GO Biological Processes	19	GO:0007162	negative regulation of cell adhesion	19_GO:0048519 negative regulation of biological process	-7.5	9.2	9	30169	308	117	11	9.4	2.7	383|836|1277|3558|3717|3958|4313|4321|5465|5580|7040	ARG1|CASP3|COL1A1|IL2|JAK2|LGALS3|MMP2|MMP12|PPARA|PRKCD|TGFB1	-5.7	1.99526e-06	MyList
GO Biological Processes	19	GO:0022411	cellular component disassembly	19_GO:0009987 cellular process	-7.4	9.1	8.9	30169	313	117	11	9.4	2.7	1991|2932|4312|4313|4314|4318|4321|4609|5347|7153|7157	ELANE|GSK3B|MMP1|MMP2|MMP3|MMP9|MMP12|MYC|PLK1|TOP2A|TP53	-5.7	1.99526e-06	MyList
GO Biological Processes	19	GO:0070372	regulation of ERK1 and ERK2 cascade	19_GO:0023052 signaling	-7.4	9	8.9	30169	315	117	11	9.4	2.7	59|1116|1956|2324|3553|3791|4282|5770|6850|7040|7124	ACTA2|CHI3L1|EGFR|FLT4|IL1B|KDR|MIF|PTPN1|SYK|TGFB1|TNF	-5.6	2.51189e-06	MyList
GO Biological Processes	19	GO:0001525	angiogenesis	19_GO:0032502 developmental process	-7.2	8.7	8.7	30169	325	117	11	9.4	2.7	1432|1636|1950|2321|2324|2752|3791|4313|5294|5743|6850	MAPK14|ACE|EGF|FLT1|FLT4|GLUL|KDR|MMP2|PIK3CG|PTGS2|SYK	-5.5	3.16228e-06	MyList
GO Biological Processes	19	GO:0001933	negative regulation of protein phosphorylation	19_GO:0048519 negative regulation of biological process	-7	8.4	8.5	30169	338	117	11	9.4	2.7	836|1026|2167|3156|3553|3558|5347|5468|5580|5770|7040	CASP3|CDKN1A|FABP4|HMGCR|IL1B|IL2|PLK1|PPARG|PRKCD|PTPN1|TGFB1	-5.4	3.98107e-06	MyList
GO Biological Processes	19	GO:0001655	urogenital system development	19_GO:0032502 developmental process	-7	8.2	8.4	30169	345	117	11	9.4	2.7	59|231|367|1588|1636|2099|4313|4609|5914|5915|5950	ACTA2|AKR1B1|AR|CYP19A1|ACE|ESR1|MMP2|MYC|RARA|RARB|RBP4	-5.3	5.01187e-06	MyList
GO Biological Processes	19	GO:0045786	negative regulation of cell cycle	19_GO:0048519 negative regulation of biological process	-6.6	7.5	8	30169	376	117	11	9.4	2.7	836|1017|1021|1026|1111|1432|5347|5743|7040|7124|7157	CASP3|CDK2|CDK6|CDKN1A|CHEK1|MAPK14|PLK1|PTGS2|TGFB1|TNF|TP53	-4.9	1.25893e-05	MyList
GO Biological Processes	19	GO:0001558	regulation of cell growth	19_GO:0040007 growth	-6.1	6.7	7.4	30169	422	117	11	9.4	2.7	1026|1457|1956|2100|2147|2932|3558|5465|5467|7040|7157	CDKN1A|CSNK2A1|EGFR|ESR2|F2|GSK3B|IL2|PPARA|PPARD|TGFB1|TP53	-4.5	3.16228e-05	MyList
GO Biological Processes	19	GO:0052548	regulation of endopeptidase activity	19_GO:0008152 metabolic process	-6	6.6	7.3	30169	428	117	11	9.4	2.7	1294|1457|3717|3932|4318|4609|5468|5743|5894|6850|7124	COL7A1|CSNK2A1|JAK2|LCK|MMP9|MYC|PPARG|PTGS2|RAF1|SYK|TNF	-4.4	3.98107e-05	MyList
GO Biological Processes	19	GO:0046649	lymphocyte activation	19_GO:0002376 immune system process	-5.7	6.2	7	30169	459	117	11	9.4	2.7	695|1021|1803|3558|3683|3815|3932|5294|5580|6850|7157	BTK|CDK6|DPP4|IL2|ITGAL|KIT|LCK|PIK3CG|PRKCD|SYK|TP53	-4.2	6.30957e-05	MyList
GO Biological Processes	19	GO:0052547	regulation of peptidase activity	19_GO:0008152 metabolic process	-5.7	6.2	7	30169	459	117	11	9.4	2.7	1294|1457|3717|3932|4318|4609|5468|5743|5894|6850|7124	COL7A1|CSNK2A1|JAK2|LCK|MMP9|MYC|PPARG|PTGS2|RAF1|SYK|TNF	-4.2	6.30957e-05	MyList
GO Biological Processes	19	GO:0090066	regulation of anatomical structure size	19_GO:0065007 biological regulation	-5.3	5.6	6.5	30169	509	117	11	9.4	2.7	59|1131|1636|2932|3320|4313|5467|5580|5581|5743|7124	ACTA2|CHRM3|ACE|GSK3B|HSP90AA1|MMP2|PPARD|PRKCD|PRKCE|PTGS2|TNF	-3.8	0.000158489	MyList
GO Biological Processes	19	GO:0055082	cellular chemical homeostasis	19_GO:0065007 biological regulation	-5.1	5.3	6.2	30169	537	117	11	9.4	2.7	760|1636|1991|2147|3098|3932|4609|5566|5894|7421|9971	CA2|ACE|ELANE|F2|HK1|LCK|MYC|PRKACA|RAF1|VDR|NR1H4	-3.6	0.000251189	MyList
GO Biological Processes	19	GO:0048598	embryonic morphogenesis	19_GO:0032502 developmental process	-4.8	4.9	5.9	30169	582	117	11	9.4	2.7	836|1294|2321|4313|4318|5566|5914|5915|5950|7040|7157	CASP3|COL7A1|FLT1|MMP2|MMP9|PRKACA|RARA|RARB|RBP4|TGFB1|TP53	-3.3	0.000501187	MyList
GO Biological Processes	19	GO:0043009	chordate embryonic development	19_GO:0032502 developmental process	-4.4	4.4	5.5	30169	643	117	11	9.4	2.7	367|836|1111|1277|1437|1956|5566|5914|5950|7040|7157	AR|CASP3|CHEK1|COL1A1|CSF2|EGFR|PRKACA|RARA|RBP4|TGFB1|TP53	-3	0.001	MyList
GO Biological Processes	19	GO:0007420	brain development	19_GO:0032502 developmental process	-3.7	3.7	4.7	30169	762	117	11	9.4	2.7	836|1021|1636|1950|1956|2932|4129|5914|5915|6513|7157	CASP3|CDK6|ACE|EGF|EGFR|GSK3B|MAOB|RARA|RARB|SLC2A1|TP53	-2.4	0.00398107	MyList
GO Biological Processes	19	GO:0043401	steroid hormone mediated signaling pathway	19_GO:0023052 signaling	-12	34	18	30169	76	117	10	8.5	2.6	367|2099|2100|2908|3717|4306|5241|5465|5467|6256	AR|ESR1|ESR2|NR3C1|JAK2|NR3C2|PGR|PPARA|PPARD|RXRA	-10	1e-10	MyList
GO Biological Processes	19	GO:0033273	response to vitamin	19_GO:0050896 response to stimulus	-12	33	18	30169	79	117	10	8.5	2.6	383|590|1277|1543|2155|5292|5467|5743|5914|7421	ARG1|BCHE|COL1A1|CYP1A1|F7|PIM1|PPARD|PTGS2|RARA|VDR	-10	1e-10	MyList
GO Biological Processes	19	GO:0022612	gland morphogenesis	19_GO:0032502 developmental process	-11	25	15	30169	103	117	10	8.5	2.6	367|383|1956|2099|2908|4313|5241|7040|7124|7421	AR|ARG1|EGFR|ESR1|NR3C1|MMP2|PGR|TGFB1|TNF|VDR	-8.9	1.25893e-09	MyList
GO Biological Processes	19	GO:0051897	positive regulation of protein kinase B signaling	19_GO:0023052 signaling	-10	21	14	30169	120	117	10	8.5	2.6	1116|1950|1956|2155|2159|3320|4233|5294|7040|7124	CHI3L1|EGF|EGFR|F7|F10|HSP90AA1|MET|PIK3CG|TGFB1|TNF	-8.3	5.01187e-09	MyList
GO Biological Processes	19	GO:0050714	positive regulation of protein secretion	19_GO:0051179 localization	-10	20	13	30169	129	117	10	8.5	2.6	43|2752|3717|5467|5468|5581|5950|7040|7376|9971	ACHE|GLUL|JAK2|PPARD|PPARG|PRKCE|RBP4|TGFB1|NR1H2|NR1H4	-8	1e-08	MyList
GO Biological Processes	19	GO:0010565	regulation of cellular ketone metabolic process	19_GO:0008152 metabolic process	-9.8	19	13	30169	136	117	10	8.5	2.6	1066|3553|5465|5467|5468|5581|5743|6720|7376|9971	CES1|IL1B|PPARA|PPARD|PPARG|PRKCE|PTGS2|SREBF1|NR1H2|NR1H4	-7.8	1.58489e-08	MyList
GO Biological Processes	19	GO:0051384	response to glucocorticoid	19_GO:0050896 response to stimulus	-9.6	18	13	30169	142	117	10	8.5	2.6	383|590|836|1636|2353|2908|3717|4129|5743|7124	ARG1|BCHE|CASP3|ACE|FOS|NR3C1|JAK2|MAOB|PTGS2|TNF	-7.7	1.99526e-08	MyList
GO Biological Processes	19	GO:2000377	regulation of reactive oxygen species metabolic process	19_GO:0008152 metabolic process	-9.4	17	12	30169	149	117	10	8.5	2.6	1026|1432|2147|4314|5465|5580|6850|7040|7124|7157	CDKN1A|MAPK14|F2|MMP3|PPARA|PRKCD|SYK|TGFB1|TNF|TP53	-7.5	3.16228e-08	MyList
GO Biological Processes	19	GO:0000302	response to reactive oxygen species	19_GO:0050896 response to stimulus	-8.9	15	12	30169	170	117	10	8.5	2.6	383|695|836|1277|1956|2353|4313|4318|5580|5599	ARG1|BTK|CASP3|COL1A1|EGFR|FOS|MMP2|MMP9|PRKCD|MAPK8	-7	1e-07	MyList
GO Biological Processes	19	GO:0005996	monosaccharide metabolic process	19_GO:0008152 metabolic process	-8.8	15	11	30169	174	117	10	8.5	2.6	231|1432|2538|3098|5465|5467|5950|6513|7124|7157	AKR1B1|MAPK14|G6PC1|HK1|PPARA|PPARD|RBP4|SLC2A1|TNF|TP53	-6.9	1.25893e-07	MyList
GO Biological Processes	19	GO:0048660	regulation of smooth muscle cell proliferation	19_GO:0050789 regulation of biological process	-8.8	15	11	30169	175	117	10	8.5	2.6	1026|1991|3717|4313|4318|5467|5468|5743|7040|7124	CDKN1A|ELANE|JAK2|MMP2|MMP9|PPARD|PPARG|PTGS2|TGFB1|TNF	-6.9	1.25893e-07	MyList
GO Biological Processes	19	GO:0010634	positive regulation of epithelial cell migration	19_GO:0040011 locomotion	-8.7	15	11	30169	176	117	10	8.5	2.6	1950|2324|3791|4233|4318|5294|5581|5743|6667|7040	EGF|FLT4|KDR|MET|MMP9|PIK3CG|PRKCE|PTGS2|SP1|TGFB1	-6.8	1.58489e-07	MyList
GO Biological Processes	19	GO:0051099	positive regulation of binding	19_GO:0065007 biological regulation	-8.7	15	11	30169	177	117	10	8.5	2.6	142|1636|1950|2932|3717|4233|4318|5468|5914|7040	PARP1|ACE|EGF|GSK3B|JAK2|MET|MMP9|PPARG|RARA|TGFB1	-6.8	1.58489e-07	MyList
GO Biological Processes	19	GO:0046890	regulation of lipid biosynthetic process	19_GO:0008152 metabolic process	-8.6	14	11	30169	182	117	10	8.5	2.6	1066|2908|3553|5465|5580|5743|6720|7124|7376|9971	CES1|NR3C1|IL1B|PPARA|PRKCD|PTGS2|SREBF1|TNF|NR1H2|NR1H4	-6.7	1.99526e-07	MyList
GO Biological Processes	19	GO:0090087	regulation of peptide transport	19_GO:0051179 localization	-8.5	14	11	30169	184	117	10	8.5	2.6	760|2752|3553|3717|5467|5581|5950|6720|7124|9971	CA2|GLUL|IL1B|JAK2|PPARD|PRKCE|RBP4|SREBF1|TNF|NR1H4	-6.7	1.99526e-07	MyList
GO Biological Processes	19	GO:0050728	negative regulation of inflammatory response	19_GO:0048519 negative regulation of biological process	-8.5	14	11	30169	184	117	10	8.5	2.6	1432|1588|1991|3558|5465|5467|5468|5580|6850|9971	MAPK14|CYP19A1|ELANE|IL2|PPARA|PPARD|PPARG|PRKCD|SYK|NR1H4	-6.7	1.99526e-07	MyList
GO Biological Processes	19	GO:0018105	peptidyl-serine phosphorylation	19_GO:0008152 metabolic process	-8.5	14	11	30169	185	117	10	8.5	2.6	1017|1432|1457|2932|5347|5566|5580|5581|5599|6850	CDK2|MAPK14|CSNK2A1|GSK3B|PLK1|PRKACA|PRKCD|PRKCE|MAPK8|SYK	-6.7	1.99526e-07	MyList
GO Biological Processes	19	GO:0002064	epithelial cell development	19_GO:0032502 developmental process	-8.5	14	11	30169	188	117	10	8.5	2.6	59|231|367|1021|2099|3791|4233|5241|5914|5915	ACTA2|AKR1B1|AR|CDK6|ESR1|KDR|MET|PGR|RARA|RARB	-6.6	2.51189e-07	MyList
GO Biological Processes	19	GO:0009743	response to carbohydrate	19_GO:0050896 response to stimulus	-8.4	14	11	30169	191	117	10	8.5	2.6	836|1636|2752|3553|5467|5566|5743|5894|6720|7124	CASP3|ACE|GLUL|IL1B|PPARD|PRKACA|PTGS2|RAF1|SREBF1|TNF	-6.5	3.16228e-07	MyList
GO Biological Processes	19	GO:0018209	peptidyl-serine modification	19_GO:0008152 metabolic process	-8.1	13	10	30169	204	117	10	8.5	2.6	1017|1432|1457|2932|5347|5566|5580|5581|5599|6850	CDK2|MAPK14|CSNK2A1|GSK3B|PLK1|PRKACA|PRKCD|PRKCE|MAPK8|SYK	-6.3	5.01187e-07	MyList
GO Biological Processes	19	GO:0043281	regulation of cysteine-type endopeptidase activity involved in apoptotic process	19_GO:0008152 metabolic process	-8.1	13	10	30169	205	117	10	8.5	2.6	1457|3717|3932|4318|4609|5468|5743|5894|6850|7124	CSNK2A1|JAK2|LCK|MMP9|MYC|PPARG|PTGS2|RAF1|SYK|TNF	-6.3	5.01187e-07	MyList
GO Biological Processes	19	GO:0042593	glucose homeostasis	19_GO:0065007 biological regulation	-8	12	10	30169	209	117	10	8.5	2.6	1636|2538|3098|5468|5566|5836|5894|5950|6517|9971	ACE|G6PC1|HK1|PPARG|PRKACA|PYGL|RAF1|RBP4|SLC2A4|NR1H4	-6.2	6.30957e-07	MyList
GO Biological Processes	19	GO:0033500	carbohydrate homeostasis	19_GO:0065007 biological regulation	-8	12	10	30169	210	117	10	8.5	2.6	1636|2538|3098|5468|5566|5836|5894|5950|6517|9971	ACE|G6PC1|HK1|PPARG|PRKACA|PYGL|RAF1|RBP4|SLC2A4|NR1H4	-6.2	6.30957e-07	MyList
GO Biological Processes	19	GO:0008406	gonad development	19_GO:0022414 reproductive process	-7.7	11	9.8	30169	225	117	10	8.5	2.6	367|836|1588|1636|2099|3791|3815|4313|5241|5914	AR|CASP3|CYP19A1|ACE|ESR1|KDR|KIT|MMP2|PGR|RARA	-5.9	1.25893e-06	MyList
GO Biological Processes	19	GO:0045137	development of primary sexual characteristics	19_GO:0022414 reproductive process	-7.6	11	9.7	30169	230	117	10	8.5	2.6	367|836|1588|1636|2099|3791|3815|4313|5241|5914	AR|CASP3|CYP19A1|ACE|ESR1|KDR|KIT|MMP2|PGR|RARA	-5.9	1.25893e-06	MyList
GO Biological Processes	19	GO:2000116	regulation of cysteine-type endopeptidase activity	19_GO:0008152 metabolic process	-7.5	11	9.6	30169	235	117	10	8.5	2.6	1457|3717|3932|4318|4609|5468|5743|5894|6850|7124	CSNK2A1|JAK2|LCK|MMP9|MYC|PPARG|PTGS2|RAF1|SYK|TNF	-5.8	1.58489e-06	MyList
GO Biological Processes	19	GO:0050670	regulation of lymphocyte proliferation	19_GO:0002376 immune system process	-7.5	11	9.5	30169	239	117	10	8.5	2.6	383|695|836|1026|3553|3558|3717|3958|4282|6850	ARG1|BTK|CASP3|CDKN1A|IL1B|IL2|JAK2|LGALS3|MIF|SYK	-5.7	1.99526e-06	MyList
GO Biological Processes	19	GO:0032944	regulation of mononuclear cell proliferation	19_GO:0050789 regulation of biological process	-7.4	11	9.4	30169	243	117	10	8.5	2.6	383|695|836|1026|3553|3558|3717|3958|4282|6850	ARG1|BTK|CASP3|CDKN1A|IL1B|IL2|JAK2|LGALS3|MIF|SYK	-5.7	1.99526e-06	MyList
GO Biological Processes	19	GO:0090257	regulation of muscle system process	19_GO:0032501 multicellular organismal process	-7.2	10	9.1	30169	256	117	10	8.5	2.6	142|1129|1131|3320|3815|5294|5465|5468|5566|5743	PARP1|CHRM2|CHRM3|HSP90AA1|KIT|PIK3CG|PPARA|PPARG|PRKACA|PTGS2	-5.5	3.16228e-06	MyList
GO Biological Processes	19	GO:0030099	myeloid cell differentiation	19_GO:0002376 immune system process	-7.1	9.9	9	30169	260	117	10	8.5	2.6	142|836|1432|1437|2353|3717|3815|4318|5468|7124	PARP1|CASP3|MAPK14|CSF2|FOS|JAK2|KIT|MMP9|PPARG|TNF	-5.4	3.98107e-06	MyList
GO Biological Processes	19	GO:0003018	vascular process in circulatory system	19_GO:0032501 multicellular organismal process	-7	9.6	8.8	30169	270	117	10	8.5	2.6	59|1131|1636|4313|5467|5743|6513|6517|7040|7124	ACTA2|CHRM3|ACE|MMP2|PPARD|PTGS2|SLC2A1|SLC2A4|TGFB1|TNF	-5.3	5.01187e-06	MyList
GO Biological Processes	19	GO:0051054	positive regulation of DNA metabolic process	19_GO:0048518 positive regulation of biological process	-6.5	8.6	8.2	30169	301	117	10	8.5	2.6	142|1017|1950|1956|3320|3558|4609|5580|7040|7124	PARP1|CDK2|EGF|EGFR|HSP90AA1|IL2|MYC|PRKCD|TGFB1|TNF	-4.9	1.25893e-05	MyList
GO Biological Processes	19	GO:0050890	cognition	19_GO:0032501 multicellular organismal process	-6.4	8.2	8	30169	314	117	10	8.5	2.6	590|836|1128|1956|2353|3156|3815|5743|6517|7124	BCHE|CASP3|CHRM1|EGFR|FOS|HMGCR|KIT|PTGS2|SLC2A4|TNF	-4.7	1.99526e-05	MyList
GO Biological Processes	19	GO:1903131	mononuclear cell differentiation	19_GO:0002376 immune system process	-6.3	8	7.9	30169	321	117	10	8.5	2.6	695|1021|1437|2353|3558|3815|3932|5468|6850|7157	BTK|CDK6|CSF2|FOS|IL2|KIT|LCK|PPARG|SYK|TP53	-4.6	2.51189e-05	MyList
GO Biological Processes	19	GO:1901214	regulation of neuron death	19_GO:0050789 regulation of biological process	-6.2	7.9	7.8	30169	325	117	10	8.5	2.6	142|836|2353|2908|2932|3717|3791|5465|7124|7157	PARP1|CASP3|FOS|NR3C1|GSK3B|JAK2|KDR|PPARA|TNF|TP53	-4.6	2.51189e-05	MyList
GO Biological Processes	19	GO:0009895	negative regulation of catabolic process	19_GO:0048519 negative regulation of biological process	-6.2	7.8	7.8	30169	330	117	10	8.5	2.6	1432|1457|1956|3156|3553|4233|5294|5465|7124|7157	MAPK14|CSNK2A1|EGFR|HMGCR|IL1B|MET|PIK3CG|PPARA|TNF|TP53	-4.5	3.16228e-05	MyList
GO Biological Processes	19	GO:0002831	regulation of response to biotic stimulus	19_GO:0050896 response to stimulus	-5.8	7.1	7.3	30169	361	117	10	8.5	2.6	142|383|3320|3553|4282|4321|5468|5770|6850|7376	PARP1|ARG1|HSP90AA1|IL1B|MIF|MMP12|PPARG|PTPN1|SYK|NR1H2	-4.2	6.30957e-05	MyList
GO Biological Processes	19	GO:0042176	regulation of protein catabolic process	19_GO:0008152 metabolic process	-5.8	7.1	7.3	30169	361	117	10	8.5	2.6	1017|1457|1956|2932|3156|3320|3553|5347|5566|7124	CDK2|CSNK2A1|EGFR|GSK3B|HMGCR|HSP90AA1|IL1B|PLK1|PRKACA|TNF	-4.2	6.30957e-05	MyList
GO Biological Processes	19	GO:0045862	positive regulation of proteolysis	19_GO:0048518 positive regulation of biological process	-5.7	6.9	7.2	30169	372	117	10	8.5	2.6	1950|2932|3553|3717|3932|4609|5347|5468|6850|7124	EGF|GSK3B|IL1B|JAK2|LCK|MYC|PLK1|PPARG|SYK|TNF	-4.1	7.94328e-05	MyList
GO Biological Processes	19	GO:0002764	immune response-regulating signaling pathway	19_GO:0002376 immune system process	-5.7	6.9	7.2	30169	374	117	10	8.5	2.6	695|3500|3815|3932|5580|5581|5599|6850|7124|9971	BTK|IGHG1|KIT|LCK|PRKCD|PRKCE|MAPK8|SYK|TNF|NR1H4	-4.1	7.94328e-05	MyList
GO Biological Processes	19	GO:0050863	regulation of T cell activation	19_GO:0002376 immune system process	-5.7	6.9	7.1	30169	376	117	10	8.5	2.6	383|836|1803|3553|3558|3717|3932|3958|5914|6850	ARG1|CASP3|DPP4|IL1B|IL2|JAK2|LCK|LGALS3|RARA|SYK	-4.1	7.94328e-05	MyList
GO Biological Processes	19	GO:0048589	developmental growth	19_GO:0040007 growth	-5.4	6.3	6.8	30169	407	117	10	8.5	2.6	367|1026|1111|1588|2099|2538|3320|5914|5915|7157	AR|CDKN1A|CHEK1|CYP19A1|ESR1|G6PC1|HSP90AA1|RARA|RARB|TP53	-3.8	0.000158489	MyList
GO Biological Processes	19	GO:0040007	growth	19_GO:0040007 growth	-5.4	6.3	6.8	30169	407	117	10	8.5	2.6	367|1026|1111|1588|2099|2538|3320|5914|5915|7157	AR|CDKN1A|CHEK1|CYP19A1|ESR1|G6PC1|HSP90AA1|RARA|RARB|TP53	-3.8	0.000158489	MyList
GO Biological Processes	19	GO:1903706	regulation of hemopoiesis	19_GO:0002376 immune system process	-5.3	6.2	6.7	30169	413	117	10	8.5	2.6	695|1021|1432|2353|3558|4609|5914|6850|7040|7124	BTK|CDK6|MAPK14|FOS|IL2|MYC|RARA|SYK|TGFB1|TNF	-3.8	0.000158489	MyList
GO Biological Processes	19	GO:0048568	embryonic organ development	19_GO:0032502 developmental process	-5	5.8	6.3	30169	446	117	10	8.5	2.6	1437|1956|3791|3815|5914|5915|5950|7040|7124|7157	CSF2|EGFR|KDR|KIT|RARA|RARB|RBP4|TGFB1|TNF|TP53	-3.5	0.000316228	MyList
GO Biological Processes	19	GO:0099536	synaptic signaling	19_GO:0023052 signaling	-4.9	5.7	6.3	30169	454	117	10	8.5	2.6	43|1128|1129|1131|2554|2555|2891|2932|3717|5581	ACHE|CHRM1|CHRM2|CHRM3|GABRA1|GABRA2|GRIA2|GSK3B|JAK2|PRKCE	-3.5	0.000316228	MyList
GO Biological Processes	19	GO:0007346	regulation of mitotic cell cycle	19_GO:0050789 regulation of biological process	-4.5	5	5.7	30169	517	117	10	8.5	2.6	1017|1026|1111|1543|1950|1956|3553|5347|7124|7157	CDK2|CDKN1A|CHEK1|CYP1A1|EGF|EGFR|IL1B|PLK1|TNF|TP53	-3	0.001	MyList
GO Biological Processes	19	GO:0060627	regulation of vesicle-mediated transport	19_GO:0051179 localization	-4.3	4.7	5.5	30169	544	117	10	8.5	2.6	695|1129|1950|2932|3553|3958|5770|6850|7124|7376	BTK|CHRM2|EGF|GSK3B|IL1B|LGALS3|PTPN1|SYK|TNF|NR1H2	-2.9	0.00125893	MyList
GO Biological Processes	19	GO:0007423	sensory organ development	19_GO:0032502 developmental process	-4.2	4.6	5.4	30169	563	117	10	8.5	2.6	43|890|1543|1956|2321|3791|3815|5914|5915|5950	ACHE|CCNA2|CYP1A1|EGFR|FLT1|KDR|KIT|RARA|RARB|RBP4	-2.8	0.00158489	MyList
GO Biological Processes	19	GO:0033365	protein localization to organelle	19_GO:0051179 localization	-3.3	3.6	4.4	30169	709	117	10	8.5	2.6	1026|1277|2099|3098|3320|4321|5347|5566|6850|7157	CDKN1A|COL1A1|ESR1|HK1|HSP90AA1|MMP12|PLK1|PRKACA|SYK|TP53	-2.1	0.00794328	MyList
GO Biological Processes	19	GO:0007276	gamete generation	19_GO:0022414 reproductive process	-3.1	3.4	4.2	30169	753	117	10	8.5	2.6	367|1636|3815|4313|5241|5347|5566|5743|5914|7153	AR|ACE|KIT|MMP2|PGR|PLK1|PRKACA|PTGS2|RARA|TOP2A	-1.9	0.0125893	MyList
GO Biological Processes	19	GO:1902895	positive regulation of miRNA transcription	19_GO:0048518 positive regulation of biological process	-13	49	21	30169	47	117	9	7.7	2.5	2353|2908|4609|5468|6720|7040|7124|7157|7376	FOS|NR3C1|MYC|PPARG|SREBF1|TGFB1|TNF|TP53|NR1H2	-10	1e-10	MyList
GO Biological Processes	19	GO:2000630	positive regulation of miRNA metabolic process	19_GO:0048518 positive regulation of biological process	-12	41	19	30169	56	117	9	7.7	2.5	2353|2908|4609|5468|6720|7040|7124|7157|7376	FOS|NR3C1|MYC|PPARG|SREBF1|TGFB1|TNF|TP53|NR1H2	-9.8	1.58489e-10	MyList
GO Biological Processes	19	GO:0046824	positive regulation of nucleocytoplasmic transport	19_GO:0051179 localization	-12	37	18	30169	62	117	9	7.7	2.5	1432|2932|3320|3553|3717|5566|5580|5743|7040	MAPK14|GSK3B|HSP90AA1|IL1B|JAK2|PRKACA|PRKCD|PTGS2|TGFB1	-9.4	3.98107e-10	MyList
GO Biological Processes	19	GO:1900182	positive regulation of protein localization to nucleus	19_GO:0051179 localization	-10	27	15	30169	87	117	9	7.7	2.5	142|1432|2147|3320|3717|5347|5580|5743|7040	PARP1|MAPK14|F2|HSP90AA1|JAK2|PLK1|PRKCD|PTGS2|TGFB1	-8.2	6.30957e-09	MyList
GO Biological Processes	19	GO:0032370	positive regulation of lipid transport	19_GO:0051179 localization	-10	26	15	30169	88	117	9	7.7	2.5	1066|1588|2180|3553|4282|5468|5580|6256|7376	CES1|CYP19A1|ACSL1|IL1B|MIF|PPARG|PRKCD|RXRA|NR1H2	-8.1	7.94328e-09	MyList
GO Biological Processes	19	GO:0002244	hematopoietic progenitor cell differentiation	19_GO:0002376 immune system process	-9.6	23	14	30169	101	117	9	7.7	2.5	1021|1636|2321|2324|3791|3815|7040|7153|7157	CDK6|ACE|FLT1|FLT4|KDR|KIT|TGFB1|TOP2A|TP53	-7.7	1.99526e-08	MyList
GO Biological Processes	19	GO:0046822	regulation of nucleocytoplasmic transport	19_GO:0051179 localization	-9.3	21	13	30169	109	117	9	7.7	2.5	1432|2932|3320|3553|3717|5566|5580|5743|7040	MAPK14|GSK3B|HSP90AA1|IL1B|JAK2|PRKACA|PRKCD|PTGS2|TGFB1	-7.4	3.98107e-08	MyList
GO Biological Processes	19	GO:0014066	regulation of phosphatidylinositol 3-kinase signaling	19_GO:0023052 signaling	-9.3	21	13	30169	111	117	9	7.7	2.5	1950|1956|2147|2321|3717|3791|3815|5467|7124	EGF|EGFR|F2|FLT1|JAK2|KDR|KIT|PPARD|TNF	-7.3	5.01187e-08	MyList
GO Biological Processes	19	GO:1905954	positive regulation of lipid localization	19_GO:0051179 localization	-9.2	21	13	30169	113	117	9	7.7	2.5	1066|1588|2180|3553|4282|5468|5580|6256|7376	CES1|CYP19A1|ACSL1|IL1B|MIF|PPARG|PRKCD|RXRA|NR1H2	-7.3	5.01187e-08	MyList
GO Biological Processes	19	GO:0002718	regulation of cytokine production involved in immune response	19_GO:0002376 immune system process	-9	20	13	30169	118	117	9	7.7	2.5	383|695|3098|3553|3815|4282|6850|7040|7124	ARG1|BTK|HK1|IL1B|KIT|MIF|SYK|TGFB1|TNF	-7.1	7.94328e-08	MyList
GO Biological Processes	19	GO:0006720	isoprenoid metabolic process	19_GO:0008152 metabolic process	-9	20	13	30169	119	117	9	7.7	2.5	125|126|231|1543|1544|3156|5467|5950|7276	ADH1B|ADH1C|AKR1B1|CYP1A1|CYP1A2|HMGCR|PPARD|RBP4|TTR	-7.1	7.94328e-08	MyList
GO Biological Processes	19	GO:0045471	response to ethanol	19_GO:0050896 response to stimulus	-8.7	18	12	30169	128	117	9	7.7	2.5	2353|3558|4129|5465|5581|5914|6517|6720|7124	FOS|IL2|MAOB|PPARA|PRKCE|RARA|SLC2A4|SREBF1|TNF	-6.8	1.58489e-07	MyList
GO Biological Processes	19	GO:0030879	mammary gland development	19_GO:0032502 developmental process	-8.7	18	12	30169	128	117	9	7.7	2.5	367|383|1588|1950|2099|2908|3717|5241|7421	AR|ARG1|CYP19A1|EGF|ESR1|NR3C1|JAK2|PGR|VDR	-6.8	1.58489e-07	MyList
GO Biological Processes	19	GO:0034754	cellular hormone metabolic process	19_GO:0008152 metabolic process	-8.7	18	12	30169	130	117	9	7.7	2.5	125|126|231|1543|1544|1588|2099|5950|7276	ADH1B|ADH1C|AKR1B1|CYP1A1|CYP1A2|CYP19A1|ESR1|RBP4|TTR	-6.8	1.58489e-07	MyList
GO Biological Processes	19	GO:0002702	positive regulation of production of molecular mediator of immune response	19_GO:0002376 immune system process	-8.6	17	12	30169	133	117	9	7.7	2.5	695|3098|3553|3558|3815|4282|5950|6850|7040	BTK|HK1|IL1B|IL2|KIT|MIF|RBP4|SYK|TGFB1	-6.7	1.99526e-07	MyList
GO Biological Processes	19	GO:0071456	cellular response to hypoxia	19_GO:0050896 response to stimulus	-8.5	17	12	30169	137	117	9	7.7	2.5	890|2353|4609|5467|5468|5581|5743|6517|7157	CCNA2|FOS|MYC|PPARD|PPARG|PRKCE|PTGS2|SLC2A4|TP53	-6.6	2.51189e-07	MyList
GO Biological Processes	19	GO:0036294	cellular response to decreased oxygen levels	19_GO:0050896 response to stimulus	-8.2	16	11	30169	145	117	9	7.7	2.5	890|2353|4609|5467|5468|5581|5743|6517|7157	CCNA2|FOS|MYC|PPARD|PPARG|PRKCE|PTGS2|SLC2A4|TP53	-6.4	3.98107e-07	MyList
GO Biological Processes	19	GO:0002274	myeloid leukocyte activation	19_GO:0002376 immune system process	-8.2	16	11	30169	146	117	9	7.7	2.5	695|1437|3717|3815|5294|5580|5581|6850|7124	BTK|CSF2|JAK2|KIT|PIK3CG|PRKCD|PRKCE|SYK|TNF	-6.4	3.98107e-07	MyList
GO Biological Processes	19	GO:0050796	regulation of insulin secretion	19_GO:0051179 localization	-8.1	16	11	30169	149	117	9	7.7	2.5	2752|3553|3717|5467|5581|5950|6720|7124|9971	GLUL|IL1B|JAK2|PPARD|PRKCE|RBP4|SREBF1|TNF|NR1H4	-6.3	5.01187e-07	MyList
GO Biological Processes	19	GO:0050729	positive regulation of inflammatory response	19_GO:0048518 positive regulation of biological process	-8	15	11	30169	154	117	9	7.7	2.5	695|1636|2167|3553|3558|3717|5294|5743|7124	BTK|ACE|FABP4|IL1B|IL2|JAK2|PIK3CG|PTGS2|TNF	-6.2	6.30957e-07	MyList
GO Biological Processes	19	GO:0019318	hexose metabolic process	19_GO:0008152 metabolic process	-8	15	11	30169	154	117	9	7.7	2.5	231|1432|2538|3098|5465|5467|5950|7124|7157	AKR1B1|MAPK14|G6PC1|HK1|PPARA|PPARD|RBP4|TNF|TP53	-6.2	6.30957e-07	MyList
GO Biological Processes	19	GO:0009746	response to hexose	19_GO:0050896 response to stimulus	-8	15	11	30169	156	117	9	7.7	2.5	836|1636|2752|5467|5566|5743|5894|6720|7124	CASP3|ACE|GLUL|PPARD|PRKACA|PTGS2|RAF1|SREBF1|TNF	-6.2	6.30957e-07	MyList
GO Biological Processes	19	GO:0071453	cellular response to oxygen levels	19_GO:0050896 response to stimulus	-7.8	14	11	30169	161	117	9	7.7	2.5	890|2353|4609|5467|5468|5581|5743|6517|7157	CCNA2|FOS|MYC|PPARD|PPARG|PRKCE|PTGS2|SLC2A4|TP53	-6.1	7.94328e-07	MyList
GO Biological Processes	19	GO:0034284	response to monosaccharide	19_GO:0050896 response to stimulus	-7.8	14	11	30169	164	117	9	7.7	2.5	836|1636|2752|5467|5566|5743|5894|6720|7124	CASP3|ACE|GLUL|PPARD|PRKACA|PTGS2|RAF1|SREBF1|TNF	-6	1e-06	MyList
GO Biological Processes	19	GO:0070665	positive regulation of leukocyte proliferation	19_GO:0048518 positive regulation of biological process	-7.7	14	10	30169	167	117	9	7.7	2.5	695|1026|1437|3553|3558|3717|3815|4282|6850	BTK|CDKN1A|CSF2|IL1B|IL2|JAK2|KIT|MIF|SYK	-5.9	1.25893e-06	MyList
GO Biological Processes	19	GO:0009267	cellular response to starvation	19_GO:0050896 response to stimulus	-7.5	13	10	30169	175	117	9	7.7	2.5	1026|2353|2752|5465|5599|6513|6667|6720|7157	CDKN1A|FOS|GLUL|PPARA|MAPK8|SLC2A1|SP1|SREBF1|TP53	-5.8	1.58489e-06	MyList
GO Biological Processes	19	GO:0090276	regulation of peptide hormone secretion	19_GO:0051179 localization	-7.4	13	10	30169	179	117	9	7.7	2.5	2752|3553|3717|5467|5581|5950|6720|7124|9971	GLUL|IL1B|JAK2|PPARD|PRKCE|RBP4|SREBF1|TNF|NR1H4	-5.7	1.99526e-06	MyList
GO Biological Processes	19	GO:0071356	cellular response to tumor necrosis factor	19_GO:0050896 response to stimulus	-7.4	13	9.9	30169	182	117	9	7.7	2.5	1116|1277|1432|2167|2353|3717|6517|7124|7157	CHI3L1|COL1A1|MAPK14|FABP4|FOS|JAK2|SLC2A4|TNF|TP53	-5.7	1.99526e-06	MyList
GO Biological Processes	19	GO:0002791	regulation of peptide secretion	19_GO:0051179 localization	-7.4	13	9.9	30169	182	117	9	7.7	2.5	2752|3553|3717|5467|5581|5950|6720|7124|9971	GLUL|IL1B|JAK2|PPARD|PRKCE|RBP4|SREBF1|TNF|NR1H4	-5.7	1.99526e-06	MyList
GO Biological Processes	19	GO:0050777	negative regulation of immune response	19_GO:0002376 immune system process	-7.2	12	9.7	30169	190	117	9	7.7	2.5	142|383|1432|3558|3958|4321|5468|6850|7376	PARP1|ARG1|MAPK14|IL2|LGALS3|MMP12|PPARG|SYK|NR1H2	-5.5	3.16228e-06	MyList
GO Biological Processes	19	GO:0071248	cellular response to metal ion	19_GO:0050896 response to stimulus	-7.1	12	9.5	30169	197	117	9	7.7	2.5	142|1543|1544|1956|2167|2353|4318|5599|5743	PARP1|CYP1A1|CYP1A2|EGFR|FABP4|FOS|MMP9|MAPK8|PTGS2	-5.4	3.98107e-06	MyList
GO Biological Processes	19	GO:0043393	regulation of protein binding	19_GO:0065007 biological regulation	-7	12	9.4	30169	200	117	9	7.7	2.5	1026|1636|2932|4318|5347|5465|5566|5580|5599	CDKN1A|ACE|GSK3B|MMP9|PLK1|PPARA|PRKACA|PRKCD|MAPK8	-5.3	5.01187e-06	MyList
GO Biological Processes	19	GO:0042594	response to starvation	19_GO:0050896 response to stimulus	-6.8	11	9.1	30169	211	117	9	7.7	2.5	1026|2353|2752|5465|5599|6513|6667|6720|7157	CDKN1A|FOS|GLUL|PPARA|MAPK8|SLC2A1|SP1|SREBF1|TP53	-5.2	6.30957e-06	MyList
GO Biological Processes	19	GO:0006469	negative regulation of protein kinase activity	19_GO:0048519 negative regulation of biological process	-6.8	11	9	30169	216	117	9	7.7	2.5	836|1026|2167|3156|3553|5347|5468|5580|5770	CASP3|CDKN1A|FABP4|HMGCR|IL1B|PLK1|PPARG|PRKCD|PTPN1	-5.1	7.94328e-06	MyList
GO Biological Processes	19	GO:0033673	negative regulation of kinase activity	19_GO:0048519 negative regulation of biological process	-6.4	9.7	8.4	30169	240	117	9	7.7	2.5	836|1026|2167|3156|3553|5347|5468|5580|5770	CASP3|CDKN1A|FABP4|HMGCR|IL1B|PLK1|PPARG|PRKCD|PTPN1	-4.7	1.99526e-05	MyList
GO Biological Processes	19	GO:0051091	positive regulation of DNA-binding transcription factor activity	19_GO:0008152 metabolic process	-6	8.7	7.9	30169	266	117	9	7.7	2.5	367|695|2099|2100|3553|3717|3815|5468|7124	AR|BTK|ESR1|ESR2|IL1B|JAK2|KIT|PPARG|TNF	-4.4	3.98107e-05	MyList
GO Biological Processes	19	GO:0030198	extracellular matrix organization	19_GO:0009987 cellular process	-5.9	8.5	7.8	30169	274	117	9	7.7	2.5	1277|1991|4312|4313|4314|4318|4321|7040|7124	COL1A1|ELANE|MMP1|MMP2|MMP3|MMP9|MMP12|TGFB1|TNF	-4.3	5.01187e-05	MyList
GO Biological Processes	19	GO:0043062	extracellular structure organization	19_GO:0009987 cellular process	-5.9	8.4	7.7	30169	275	117	9	7.7	2.5	1277|1991|4312|4313|4314|4318|4321|7040|7124	COL1A1|ELANE|MMP1|MMP2|MMP3|MMP9|MMP12|TGFB1|TNF	-4.3	5.01187e-05	MyList
GO Biological Processes	19	GO:1903039	positive regulation of leukocyte cell-cell adhesion	19_GO:0048518 positive regulation of biological process	-5.9	8.4	7.7	30169	275	117	9	7.7	2.5	1803|1991|3553|3558|3717|3932|5914|6850|7124	DPP4|ELANE|IL1B|IL2|JAK2|LCK|RARA|SYK|TNF	-4.3	5.01187e-05	MyList
GO Biological Processes	19	GO:0045229	external encapsulating structure organization	19_GO:0009987 cellular process	-5.8	8.4	7.7	30169	277	117	9	7.7	2.5	1277|1991|4312|4313|4314|4318|4321|7040|7124	COL1A1|ELANE|MMP1|MMP2|MMP3|MMP9|MMP12|TGFB1|TNF	-4.3	5.01187e-05	MyList
GO Biological Processes	19	GO:0001503	ossification	19_GO:0032501 multicellular organismal process	-5.8	8.2	7.6	30169	283	117	9	7.7	2.5	43|1277|1432|1956|4313|4318|5743|7040|9970	ACHE|COL1A1|MAPK14|EGFR|MMP2|MMP9|PTGS2|TGFB1|NR1I3	-4.2	6.30957e-05	MyList
GO Biological Processes	19	GO:0002443	leukocyte mediated immunity	19_GO:0002376 immune system process	-5.7	8	7.5	30169	290	117	9	7.7	2.5	695|1636|1991|2147|3500|3815|5294|5580|6850	BTK|ACE|ELANE|F2|IGHG1|KIT|PIK3CG|PRKCD|SYK	-4.1	7.94328e-05	MyList
GO Biological Processes	19	GO:0042110	T cell activation	19_GO:0002376 immune system process	-5.6	7.8	7.3	30169	298	117	9	7.7	2.5	1021|1803|3558|3683|3815|3932|5294|6850|7157	CDK6|DPP4|IL2|ITGAL|KIT|LCK|PIK3CG|SYK|TP53	-4	0.0001	MyList
GO Biological Processes	19	GO:1902105	regulation of leukocyte differentiation	19_GO:0002376 immune system process	-5.4	7.3	7.1	30169	317	117	9	7.7	2.5	695|1021|2353|3558|4609|5914|6850|7040|7124	BTK|CDK6|FOS|IL2|MYC|RARA|SYK|TGFB1|TNF	-3.8	0.000158489	MyList
GO Biological Processes	19	GO:0022409	positive regulation of cell-cell adhesion	19_GO:0048518 positive regulation of biological process	-5.3	7.2	7	30169	322	117	9	7.7	2.5	1803|1991|3553|3558|3717|3932|5914|6850|7124	DPP4|ELANE|IL1B|IL2|JAK2|LCK|RARA|SYK|TNF	-3.8	0.000158489	MyList
GO Biological Processes	19	GO:0006869	lipid transport	19_GO:0051179 localization	-5.3	7.1	6.9	30169	328	117	9	7.7	2.5	1066|1636|2167|2180|5467|5468|5743|5950|6513	CES1|ACE|FABP4|ACSL1|PPARD|PPARG|PTGS2|RBP4|SLC2A1	-3.7	0.000199526	MyList
GO Biological Processes	19	GO:0045861	negative regulation of proteolysis	19_GO:0048519 negative regulation of biological process	-5	6.6	6.6	30169	352	117	9	7.7	2.5	1294|1457|2147|4318|5743|5894|7124|7157|7376	COL7A1|CSNK2A1|F2|MMP9|PTGS2|RAF1|TNF|TP53|NR1H2	-3.5	0.000316228	MyList
GO Biological Processes	19	GO:0009615	response to virus	19_GO:0044419 biological process involved in interspecies interaction between organisms	-4.9	6.4	6.5	30169	362	117	9	7.7	2.5	59|1021|1129|1432|1543|3320|3717|4321|7124	ACTA2|CDK6|CHRM2|MAPK14|CYP1A1|HSP90AA1|JAK2|MMP12|TNF	-3.4	0.000398107	MyList
GO Biological Processes	19	GO:0042742	defense response to bacterium	19_GO:0044419 biological process involved in interspecies interaction between organisms	-4.9	6.4	6.5	30169	363	117	9	7.7	2.5	1991|2147|3500|3553|4069|5580|6850|7124|9971	ELANE|F2|IGHG1|IL1B|LYZ|PRKCD|SYK|TNF|NR1H4	-3.4	0.000398107	MyList
GO Biological Processes	19	GO:0019221	cytokine-mediated signaling pathway	19_GO:0023052 signaling	-4.9	6.3	6.4	30169	366	117	9	7.7	2.5	1437|2180|3553|3717|3815|5566|6850|7124|7157	CSF2|ACSL1|IL1B|JAK2|KIT|PRKACA|SYK|TNF|TP53	-3.4	0.000398107	MyList
GO Biological Processes	19	GO:0001818	negative regulation of cytokine production	19_GO:0048519 negative regulation of biological process	-4.8	6.3	6.4	30169	371	117	9	7.7	2.5	383|695|1991|2147|5465|5914|7040|7124|9971	ARG1|BTK|ELANE|F2|PPARA|RARA|TGFB1|TNF|NR1H4	-3.4	0.000398107	MyList
GO Biological Processes	19	GO:0048871	multicellular organismal homeostasis	19_GO:0032501 multicellular organismal process	-4.8	6.2	6.3	30169	372	117	9	7.7	2.5	231|3553|3791|4069|4233|5566|5743|5950|6513	AKR1B1|IL1B|KDR|LYZ|MET|PRKACA|PTGS2|RBP4|SLC2A1	-3.4	0.000398107	MyList
GO Biological Processes	19	GO:0007268	chemical synaptic transmission	19_GO:0023052 signaling	-4.5	5.7	5.9	30169	410	117	9	7.7	2.5	43|1128|1129|1131|2554|2555|2891|2932|5581	ACHE|CHRM1|CHRM2|CHRM3|GABRA1|GABRA2|GRIA2|GSK3B|PRKCE	-3.1	0.000794328	MyList
GO Biological Processes	19	GO:0098916	anterograde trans-synaptic signaling	19_GO:0023052 signaling	-4.5	5.7	5.9	30169	410	117	9	7.7	2.5	43|1128|1129|1131|2554|2555|2891|2932|5581	ACHE|CHRM1|CHRM2|CHRM3|GABRA1|GABRA2|GRIA2|GSK3B|PRKCE	-3.1	0.000794328	MyList
GO Biological Processes	19	GO:0031331	positive regulation of cellular catabolic process	19_GO:0048518 positive regulation of biological process	-4.4	5.5	5.8	30169	420	117	9	7.7	2.5	1950|2932|3553|3791|5347|5465|5580|5770|7124	EGF|GSK3B|IL1B|KDR|PLK1|PPARA|PRKCD|PTPN1|TNF	-3	0.001	MyList
GO Biological Processes	19	GO:0099537	trans-synaptic signaling	19_GO:0023052 signaling	-4.4	5.4	5.8	30169	426	117	9	7.7	2.5	43|1128|1129|1131|2554|2555|2891|2932|5581	ACHE|CHRM1|CHRM2|CHRM3|GABRA1|GABRA2|GRIA2|GSK3B|PRKCE	-3	0.001	MyList
GO Biological Processes	19	GO:0051301	cell division	19_GO:0009987 cellular process	-3.8	4.6	5.1	30169	509	117	9	7.7	2.5	890|1017|1021|2908|3815|3832|5347|5581|7153	CCNA2|CDK2|CDK6|NR3C1|KIT|KIF11|PLK1|PRKCE|TOP2A	-2.5	0.00316228	MyList
GO Biological Processes	19	GO:1903047	mitotic cell cycle process	19_GO:0009987 cellular process	-3.6	4.4	4.9	30169	529	117	9	7.7	2.5	890|1017|1021|1026|1111|3832|4609|5347|7157	CCNA2|CDK2|CDK6|CDKN1A|CHEK1|KIF11|MYC|PLK1|TP53	-2.3	0.00501187	MyList
GO Biological Processes	19	GO:0000278	mitotic cell cycle	19_GO:0009987 cellular process	-3.1	3.7	4.3	30169	622	117	9	7.7	2.5	890|1017|1021|1026|1111|3832|4609|5347|7157	CCNA2|CDK2|CDK6|CDKN1A|CHEK1|KIF11|MYC|PLK1|TP53	-1.9	0.0125893	MyList
GO Biological Processes	19	GO:0002444	myeloid leukocyte mediated immunity	19_GO:0002376 immune system process	-10	36	17	30169	57	117	8	6.8	2.3	695|1636|1991|2147|3500|3815|5294|6850	BTK|ACE|ELANE|F2|IGHG1|KIT|PIK3CG|SYK	-8.2	6.30957e-09	MyList
GO Biological Processes	19	GO:0060135	maternal process involved in female pregnancy	19_GO:0022414 reproductive process	-10	34	16	30169	61	117	8	6.8	2.3	142|367|383|2099|5241|5467|5743|7421	PARP1|AR|ARG1|ESR1|PGR|PPARD|PTGS2|VDR	-8	1e-08	MyList
GO Biological Processes	19	GO:0006970	response to osmotic stress	19_GO:0050896 response to stimulus	-9.1	26	14	30169	78	117	8	6.8	2.3	231|836|3320|5743|6513|6517|7124|7157	AKR1B1|CASP3|HSP90AA1|PTGS2|SLC2A1|SLC2A4|TNF|TP53	-7.2	6.30957e-08	MyList
GO Biological Processes	19	GO:0014068	positive regulation of phosphatidylinositol 3-kinase signaling	19_GO:0023052 signaling	-9	26	14	30169	80	117	8	6.8	2.3	1950|2147|2321|3717|3791|3815|5467|7124	EGF|F2|FLT1|JAK2|KDR|KIT|PPARD|TNF	-7.1	7.94328e-08	MyList
GO Biological Processes	19	GO:0001523	retinoid metabolic process	19_GO:0008152 metabolic process	-8.8	24	13	30169	86	117	8	6.8	2.3	125|126|231|1543|1544|5467|5950|7276	ADH1B|ADH1C|AKR1B1|CYP1A1|CYP1A2|PPARD|RBP4|TTR	-6.9	1.25893e-07	MyList
GO Biological Processes	19	GO:0048145	regulation of fibroblast proliferation	19_GO:0050789 regulation of biological process	-8.7	24	13	30169	87	117	8	6.8	2.3	890|1021|1026|1956|2099|4282|4609|7157	CCNA2|CDK6|CDKN1A|EGFR|ESR1|MIF|MYC|TP53	-6.8	1.58489e-07	MyList
GO Biological Processes	19	GO:0046889	positive regulation of lipid biosynthetic process	19_GO:0048518 positive regulation of biological process	-8.7	23	13	30169	88	117	8	6.8	2.3	3553|5465|5580|5743|6720|7124|7376|9971	IL1B|PPARA|PRKCD|PTGS2|SREBF1|TNF|NR1H2|NR1H4	-6.8	1.58489e-07	MyList
GO Biological Processes	19	GO:0016101	diterpenoid metabolic process	19_GO:0008152 metabolic process	-8.7	23	13	30169	89	117	8	6.8	2.3	125|126|231|1543|1544|5467|5950|7276	ADH1B|ADH1C|AKR1B1|CYP1A1|CYP1A2|PPARD|RBP4|TTR	-6.8	1.58489e-07	MyList
GO Biological Processes	19	GO:0034308	primary alcohol metabolic process	19_GO:0008152 metabolic process	-8.3	21	12	30169	98	117	8	6.8	2.3	125|126|217|231|1543|1544|5950|7276	ADH1B|ADH1C|ALDH2|AKR1B1|CYP1A1|CYP1A2|RBP4|TTR	-6.5	3.16228e-07	MyList
GO Biological Processes	19	GO:0006721	terpenoid metabolic process	19_GO:0008152 metabolic process	-8.3	21	12	30169	100	117	8	6.8	2.3	125|126|231|1543|1544|5467|5950|7276	ADH1B|ADH1C|AKR1B1|CYP1A1|CYP1A2|PPARD|RBP4|TTR	-6.4	3.98107e-07	MyList
GO Biological Processes	19	GO:0032526	response to retinoic acid	19_GO:0050896 response to stimulus	-8	19	12	30169	108	117	8	6.8	2.3	1277|2932|4313|5914|5950|6256|6720|7124	COL1A1|GSK3B|MMP2|RARA|RBP4|RXRA|SREBF1|TNF	-6.2	6.30957e-07	MyList
GO Biological Processes	19	GO:0006006	glucose metabolic process	19_GO:0008152 metabolic process	-7.8	18	11	30169	113	117	8	6.8	2.3	1432|2538|3098|5465|5467|5950|7124|7157	MAPK14|G6PC1|HK1|PPARA|PPARD|RBP4|TNF|TP53	-6.1	7.94328e-07	MyList
GO Biological Processes	19	GO:0046660	female sex differentiation	19_GO:0022414 reproductive process	-7.8	18	11	30169	115	117	8	6.8	2.3	836|1588|2099|3791|3815|4313|5241|5950	CASP3|CYP19A1|ESR1|KDR|KIT|MMP2|PGR|RBP4	-6	1e-06	MyList
GO Biological Processes	19	GO:0034614	cellular response to reactive oxygen species	19_GO:0050896 response to stimulus	-7.7	17	11	30169	118	117	8	6.8	2.3	383|695|1956|2353|4313|4318|5580|5599	ARG1|BTK|EGFR|FOS|MMP2|MMP9|PRKCD|MAPK8	-5.9	1.25893e-06	MyList
GO Biological Processes	19	GO:0042752	regulation of circadian rhythm	19_GO:0048511 rhythmic process	-7.6	17	11	30169	120	117	8	6.8	2.3	142|1437|2932|5465|5468|5599|7153|7157	PARP1|CSF2|GSK3B|PPARA|PPARG|MAPK8|TOP2A|TP53	-5.9	1.25893e-06	MyList
GO Biological Processes	19	GO:0071901	negative regulation of protein serine/threonine kinase activity	19_GO:0048519 negative regulation of biological process	-7.6	17	11	30169	122	117	8	6.8	2.3	836|1026|3156|3553|5347|5468|5580|5770	CASP3|CDKN1A|HMGCR|IL1B|PLK1|PPARG|PRKCD|PTPN1	-5.8	1.58489e-06	MyList
GO Biological Processes	19	GO:0046887	positive regulation of hormone secretion	19_GO:0051179 localization	-7.5	17	11	30169	123	117	8	6.8	2.3	1588|2752|3717|5467|5468|5581|5950|9971	CYP19A1|GLUL|JAK2|PPARD|PPARG|PRKCE|RBP4|NR1H4	-5.8	1.58489e-06	MyList
GO Biological Processes	19	GO:0010595	positive regulation of endothelial cell migration	19_GO:0040011 locomotion	-7.3	16	11	30169	131	117	8	6.8	2.3	1950|2324|3791|4233|5294|5743|6667|7040	EGF|FLT4|KDR|MET|PIK3CG|PTGS2|SP1|TGFB1	-5.6	2.51189e-06	MyList
GO Biological Processes	19	GO:0002573	myeloid leukocyte differentiation	19_GO:0002376 immune system process	-7.3	16	11	30169	131	117	8	6.8	2.3	142|1432|1437|2353|3815|4318|5468|7124	PARP1|MAPK14|CSF2|FOS|KIT|MMP9|PPARG|TNF	-5.6	2.51189e-06	MyList
GO Biological Processes	19	GO:0048754	branching morphogenesis of an epithelial tube	19_GO:0032502 developmental process	-7.2	15	10	30169	137	117	8	6.8	2.3	367|1950|2099|3791|4233|4609|5241|7421	AR|EGF|ESR1|KDR|MET|MYC|PGR|VDR	-5.5	3.16228e-06	MyList
GO Biological Processes	19	GO:0001890	placenta development	19_GO:0032502 developmental process	-6.9	14	9.8	30169	149	117	8	6.8	2.3	142|1432|1437|1956|5467|5468|5743|7421	PARP1|MAPK14|CSF2|EGFR|PPARD|PPARG|PTGS2|VDR	-5.2	6.30957e-06	MyList
GO Biological Processes	19	GO:0050673	epithelial cell proliferation	19_GO:0009987 cellular process	-6.6	13	9.3	30169	164	117	8	6.8	2.3	367|1950|1956|2099|3791|3815|5467|7124	AR|EGF|EGFR|ESR1|KDR|KIT|PPARD|TNF	-4.9	1.25893e-05	MyList
GO Biological Processes	19	GO:0061138	morphogenesis of a branching epithelium	19_GO:0032502 developmental process	-6.6	13	9.2	30169	165	117	8	6.8	2.3	367|1950|2099|3791|4233|4609|5241|7421	AR|EGF|ESR1|KDR|MET|MYC|PGR|VDR	-4.9	1.25893e-05	MyList
GO Biological Processes	19	GO:2001242	regulation of intrinsic apoptotic signaling pathway	19_GO:0023052 signaling	-6.4	12	9	30169	172	117	8	6.8	2.3	142|3932|4282|4318|4609|5743|5770|7157	PARP1|LCK|MIF|MMP9|MYC|PTGS2|PTPN1|TP53	-4.8	1.58489e-05	MyList
GO Biological Processes	19	GO:0001763	morphogenesis of a branching structure	19_GO:0032502 developmental process	-6.4	12	8.9	30169	175	117	8	6.8	2.3	367|1950|2099|3791|4233|4609|5241|7421	AR|EGF|ESR1|KDR|MET|MYC|PGR|VDR	-4.7	1.99526e-05	MyList
GO Biological Processes	19	GO:0050680	negative regulation of epithelial cell proliferation	19_GO:0048519 negative regulation of biological process	-6.3	12	8.9	30169	176	117	8	6.8	2.3	367|1021|2321|5467|5468|7040|7124|7421	AR|CDK6|FLT1|PPARD|PPARG|TGFB1|TNF|VDR	-4.7	1.99526e-05	MyList
GO Biological Processes	19	GO:0001936	regulation of endothelial cell proliferation	19_GO:0050789 regulation of biological process	-6.2	11	8.7	30169	183	117	8	6.8	2.3	383|1950|2321|2324|3791|5468|6667|7124	ARG1|EGF|FLT1|FLT4|KDR|PPARG|SP1|TNF	-4.6	2.51189e-05	MyList
GO Biological Processes	19	GO:0002366	leukocyte activation involved in immune response	19_GO:0002376 immune system process	-6.1	11	8.5	30169	190	117	8	6.8	2.3	695|3558|3683|3815|5294|5581|6850|7157	BTK|IL2|ITGAL|KIT|PIK3CG|PRKCE|SYK|TP53	-4.5	3.16228e-05	MyList
GO Biological Processes	19	GO:0008217	regulation of blood pressure	19_GO:0032501 multicellular organismal process	-6.1	11	8.5	30169	191	117	8	6.8	2.3	59|367|1636|5465|5468|5742|5743|7124	ACTA2|AR|ACE|PPARA|PPARG|PTGS1|PTGS2|TNF	-4.5	3.16228e-05	MyList
GO Biological Processes	19	GO:0002263	cell activation involved in immune response	19_GO:0002376 immune system process	-6	11	8.4	30169	194	117	8	6.8	2.3	695|3558|3683|3815|5294|5581|6850|7157	BTK|IL2|ITGAL|KIT|PIK3CG|PRKCE|SYK|TP53	-4.4	3.98107e-05	MyList
GO Biological Processes	19	GO:0022408	negative regulation of cell-cell adhesion	19_GO:0048519 negative regulation of biological process	-5.9	10	8.2	30169	202	117	8	6.8	2.3	383|836|3558|3717|3958|5465|5580|7040	ARG1|CASP3|IL2|JAK2|LGALS3|PPARA|PRKCD|TGFB1	-4.3	5.01187e-05	MyList
GO Biological Processes	19	GO:0050864	regulation of B cell activation	19_GO:0002376 immune system process	-5.9	10	8.1	30169	204	117	8	6.8	2.3	695|836|1026|3500|3558|4282|6850|7040	BTK|CASP3|CDKN1A|IGHG1|IL2|MIF|SYK|TGFB1	-4.3	5.01187e-05	MyList
GO Biological Processes	19	GO:0008016	regulation of heart contraction	19_GO:0032501 multicellular organismal process	-5.8	9.8	8	30169	210	117	8	6.8	2.3	1129|3320|3558|3717|5294|5566|6720|7124	CHRM2|HSP90AA1|IL2|JAK2|PIK3CG|PRKACA|SREBF1|TNF	-4.2	6.30957e-05	MyList
GO Biological Processes	19	GO:0060326	cell chemotaxis	19_GO:0040011 locomotion	-5.8	9.8	8	30169	210	117	8	6.8	2.3	2321|3553|3815|3958|4313|5294|5580|6850	FLT1|IL1B|KIT|LGALS3|MMP2|PIK3CG|PRKCD|SYK	-4.2	6.30957e-05	MyList
GO Biological Processes	19	GO:0061448	connective tissue development	19_GO:0032502 developmental process	-5.6	9.4	7.8	30169	220	117	8	6.8	2.3	59|1116|1277|1432|5467|5914|5915|7040	ACTA2|CHI3L1|COL1A1|MAPK14|PPARD|RARA|RARB|TGFB1	-4.1	7.94328e-05	MyList
GO Biological Processes	19	GO:0070374	positive regulation of ERK1 and ERK2 cascade	19_GO:0023052 signaling	-5.6	9.3	7.7	30169	223	117	8	6.8	2.3	59|1116|1956|2324|3791|4282|7040|7124	ACTA2|CHI3L1|EGFR|FLT4|KDR|MIF|TGFB1|TNF	-4	0.0001	MyList
GO Biological Processes	19	GO:0050920	regulation of chemotaxis	19_GO:0040011 locomotion	-5.5	9	7.6	30169	230	117	8	6.8	2.3	1588|1803|1991|2155|3791|4233|4282|7040	CYP19A1|DPP4|ELANE|F7|KDR|MET|MIF|TGFB1	-3.9	0.000125893	MyList
GO Biological Processes	19	GO:0006909	phagocytosis	19_GO:0051179 localization	-5.4	8.7	7.4	30169	236	117	8	6.8	2.3	1991|3500|3683|4233|5580|5581|5914|6850	ELANE|IGHG1|ITGAL|MET|PRKCD|PRKCE|RARA|SYK	-3.9	0.000125893	MyList
GO Biological Processes	19	GO:0045088	regulation of innate immune response	19_GO:0044419 biological process involved in interspecies interaction between organisms	-5.3	8.6	7.4	30169	240	117	8	6.8	2.3	142|383|3320|4321|5468|5770|6850|7376	PARP1|ARG1|HSP90AA1|MMP12|PPARG|PTPN1|SYK|NR1H2	-3.8	0.000158489	MyList
GO Biological Processes	19	GO:0002703	regulation of leukocyte mediated immunity	19_GO:0002376 immune system process	-5.3	8.6	7.4	30169	241	117	8	6.8	2.3	383|695|3553|3558|3815|6850|7040|7124	ARG1|BTK|IL1B|IL2|KIT|SYK|TGFB1|TNF	-3.8	0.000158489	MyList
GO Biological Processes	19	GO:0051924	regulation of calcium ion transport	19_GO:0051179 localization	-5	7.7	6.9	30169	268	117	8	6.8	2.3	1636|1950|2147|3958|5294|5566|5581|5743	ACE|EGF|F2|LGALS3|PIK3CG|PRKACA|PRKCE|PTGS2	-3.5	0.000316228	MyList
GO Biological Processes	19	GO:0007611	learning or memory	19_GO:0032501 multicellular organismal process	-4.9	7.6	6.8	30169	273	117	8	6.8	2.3	590|836|1956|2353|3156|3815|5743|6517	BCHE|CASP3|EGFR|FOS|HMGCR|KIT|PTGS2|SLC2A4	-3.5	0.000316228	MyList
GO Biological Processes	19	GO:0002768	immune response-regulating cell surface receptor signaling pathway	19_GO:0002376 immune system process	-4.7	7.1	6.5	30169	292	117	8	6.8	2.3	695|3500|3815|3932|5580|5581|5599|6850	BTK|IGHG1|KIT|LCK|PRKCD|PRKCE|MAPK8|SYK	-3.3	0.000501187	MyList
GO Biological Processes	19	GO:0031647	regulation of protein stability	19_GO:0065007 biological regulation	-4.4	6.3	6	30169	325	117	8	6.8	2.3	836|3320|5292|5347|5580|6720|7157|55869	CASP3|HSP90AA1|PIM1|PLK1|PRKCD|SREBF1|TP53|HDAC8	-3	0.001	MyList
GO Biological Processes	19	GO:0032409	regulation of transporter activity	19_GO:0065007 biological regulation	-4.4	6.3	6	30169	326	117	8	6.8	2.3	1131|4318|5292|5468|5566|5580|5581|6256	CHRM3|MMP9|PIM1|PPARG|PRKACA|PRKCD|PRKCE|RXRA	-3	0.001	MyList
GO Biological Processes	19	GO:0048638	regulation of developmental growth	19_GO:0040007 growth	-4.3	6.2	6	30169	332	117	8	6.8	2.3	367|1026|1432|2932|5292|5465|5467|5950	AR|CDKN1A|MAPK14|GSK3B|PIM1|PPARA|PPARD|RBP4	-2.9	0.00125893	MyList
GO Biological Processes	19	GO:0010506	regulation of autophagy	19_GO:0008152 metabolic process	-4.2	6	5.8	30169	344	117	8	6.8	2.3	836|2932|3791|4233|5566|5599|6720|7157	CASP3|GSK3B|KDR|MET|PRKACA|MAPK8|SREBF1|TP53	-2.8	0.00158489	MyList
GO Biological Processes	19	GO:0010639	negative regulation of organelle organization	19_GO:0048519 negative regulation of biological process	-4.2	6	5.8	30169	345	117	8	6.8	2.3	142|1111|4233|5347|5468|5580|7153|7157	PARP1|CHEK1|MET|PLK1|PPARG|PRKCD|TOP2A|TP53	-2.8	0.00158489	MyList
GO Biological Processes	19	GO:0045765	regulation of angiogenesis	19_GO:0032502 developmental process	-4.2	5.9	5.8	30169	349	117	8	6.8	2.3	1116|2321|2752|3553|3791|5468|6667|7124	CHI3L1|FLT1|GLUL|IL1B|KDR|PPARG|SP1|TNF	-2.8	0.00158489	MyList
GO Biological Processes	19	GO:1901342	regulation of vasculature development	19_GO:0032502 developmental process	-4.1	5.8	5.7	30169	355	117	8	6.8	2.3	1116|2321|2752|3553|3791|5468|6667|7124	CHI3L1|FLT1|GLUL|IL1B|KDR|PPARG|SP1|TNF	-2.8	0.00158489	MyList
GO Biological Processes	19	GO:0045787	positive regulation of cell cycle	19_GO:0048518 positive regulation of biological process	-4.1	5.7	5.6	30169	362	117	8	6.8	2.3	1111|1543|1950|1956|3553|5581|5914|7124	CHEK1|CYP1A1|EGF|EGFR|IL1B|PRKCE|RARA|TNF	-2.7	0.00199526	MyList
GO Biological Processes	19	GO:0044282	small molecule catabolic process	19_GO:0008152 metabolic process	-4.1	5.7	5.6	30169	363	117	8	6.8	2.3	191|217|383|1543|2752|3098|5467|7157	AHCY|ALDH2|ARG1|CYP1A1|GLUL|HK1|PPARD|TP53	-2.7	0.00199526	MyList
GO Biological Processes	19	GO:0051346	negative regulation of hydrolase activity	19_GO:0065007 biological regulation	-4	5.5	5.5	30169	373	117	8	6.8	2.3	1294|1457|2932|3958|4318|5743|5894|7124	COL7A1|CSNK2A1|GSK3B|LGALS3|MMP9|PTGS2|RAF1|TNF	-2.6	0.00251189	MyList
GO Biological Processes	19	GO:0001654	eye development	19_GO:0032502 developmental process	-3.9	5.5	5.5	30169	377	117	8	6.8	2.3	43|1543|1956|2321|3791|5914|5915|5950	ACHE|CYP1A1|EGFR|FLT1|KDR|RARA|RARB|RBP4	-2.6	0.00251189	MyList
GO Biological Processes	19	GO:0150063	visual system development	19_GO:0032502 developmental process	-3.9	5.4	5.4	30169	381	117	8	6.8	2.3	43|1543|1956|2321|3791|5914|5915|5950	ACHE|CYP1A1|EGFR|FLT1|KDR|RARA|RARB|RBP4	-2.6	0.00251189	MyList
GO Biological Processes	19	GO:0048880	sensory system development	19_GO:0032502 developmental process	-3.9	5.3	5.3	30169	387	117	8	6.8	2.3	43|1543|1956|2321|3791|5914|5915|5950	ACHE|CYP1A1|EGFR|FLT1|KDR|RARA|RARB|RBP4	-2.5	0.00316228	MyList
GO Biological Processes	19	GO:0032940	secretion by cell	19_GO:0051179 localization	-3.7	5.1	5.2	30169	405	117	8	6.8	2.3	695|3815|5294|5581|5743|5894|6720|6850	BTK|KIT|PIK3CG|PRKCE|PTGS2|RAF1|SREBF1|SYK	-2.4	0.00398107	MyList
GO Biological Processes	19	GO:0040013	negative regulation of locomotion	19_GO:0040011 locomotion	-3.6	4.9	5	30169	419	117	8	6.8	2.3	1588|1803|1991|4282|5467|5468|7040|7124	CYP19A1|DPP4|ELANE|MIF|PPARD|PPARG|TGFB1|TNF	-2.3	0.00501187	MyList
GO Biological Processes	19	GO:0010959	regulation of metal ion transport	19_GO:0051179 localization	-3.6	4.9	5	30169	423	117	8	6.8	2.3	1636|1950|2147|3958|5294|5566|5581|5743	ACE|EGF|F2|LGALS3|PIK3CG|PRKACA|PRKCE|PTGS2	-2.3	0.00501187	MyList
GO Biological Processes	19	GO:0072521	purine-containing compound metabolic process	19_GO:0008152 metabolic process	-3.6	4.9	5	30169	425	117	8	6.8	2.3	142|191|2180|2538|3098|3156|7040|7276	PARP1|AHCY|ACSL1|G6PC1|HK1|HMGCR|TGFB1|TTR	-2.3	0.00501187	MyList
GO Biological Processes	19	GO:1901987	regulation of cell cycle phase transition	19_GO:0050789 regulation of biological process	-3.4	4.6	4.8	30169	453	117	8	6.8	2.3	1017|1026|1111|1432|1543|1956|5347|7157	CDK2|CDKN1A|CHEK1|MAPK14|CYP1A1|EGFR|PLK1|TP53	-2.1	0.00794328	MyList
GO Biological Processes	19	GO:0051960	regulation of nervous system development	19_GO:0032502 developmental process	-3.4	4.5	4.7	30169	456	117	8	6.8	2.3	1636|2147|3553|3815|5914|7040|7124|7157	ACE|F2|IL1B|KIT|RARA|TGFB1|TNF|TP53	-2.1	0.00794328	MyList
GO Biological Processes	19	GO:0140352	export from cell	19_GO:0051179 localization	-3.4	4.5	4.7	30169	460	117	8	6.8	2.3	695|3815|5294|5581|5743|5894|6720|6850	BTK|KIT|PIK3CG|PRKCE|PTGS2|RAF1|SREBF1|SYK	-2.1	0.00794328	MyList
GO Biological Processes	19	GO:0055080	cation homeostasis	19_GO:0065007 biological regulation	-3.1	4.2	4.4	30169	497	117	8	6.8	2.3	760|1991|2147|3791|3932|4609|5566|7421	CA2|ELANE|F2|KDR|LCK|MYC|PRKACA|VDR	-1.9	0.0125893	MyList
GO Biological Processes	19	GO:0098771	inorganic ion homeostasis	19_GO:0065007 biological regulation	-3.1	4	4.3	30169	512	117	8	6.8	2.3	760|1991|2147|3791|3932|4609|5566|7421	CA2|ELANE|F2|KDR|LCK|MYC|PRKACA|VDR	-1.8	0.0158489	MyList
GO Biological Processes	19	GO:0060284	regulation of cell development	19_GO:0032502 developmental process	-3	4	4.3	30169	516	117	8	6.8	2.3	1636|2147|2932|3553|3815|7040|7124|7157	ACE|F2|GSK3B|IL1B|KIT|TGFB1|TNF|TP53	-1.8	0.0158489	MyList
GO Biological Processes	19	GO:0034765	regulation of ion transmembrane transport	19_GO:0051179 localization	-3	4	4.3	30169	520	117	8	6.8	2.3	383|1131|2147|4318|5294|5566|5581|7124	ARG1|CHRM3|F2|MMP9|PIK3CG|PRKACA|PRKCE|TNF	-1.8	0.0158489	MyList
GO Biological Processes	19	GO:0050801	ion homeostasis	19_GO:0065007 biological regulation	-3	3.9	4.2	30169	525	117	8	6.8	2.3	760|1991|2147|3791|3932|4609|5566|7421	CA2|ELANE|F2|KDR|LCK|MYC|PRKACA|VDR	-1.8	0.0158489	MyList
GO Biological Processes	19	GO:0016071	mRNA metabolic process	19_GO:0008152 metabolic process	-2.5	3.3	3.6	30169	627	117	8	6.8	2.3	3958|5468|5566|5914|6256|6720|7157|7421	LGALS3|PPARG|PRKACA|RARA|RXRA|SREBF1|TP53|VDR	-1.4	0.0398107	MyList
GO Biological Processes	19	GO:0002250	adaptive immune response	19_GO:0002376 immune system process	-2.5	3.3	3.6	30169	634	117	8	6.8	2.3	383|695|3500|3558|3717|5294|5580|6850	ARG1|BTK|IGHG1|IL2|JAK2|PIK3CG|PRKCD|SYK	-1.3	0.0501187	MyList
GO Biological Processes	19	GO:0038093	Fc receptor signaling pathway	19_GO:0002376 immune system process	-9	36	15	30169	50	117	7	6	2.2	695|3815|3932|5580|5581|5599|6850	BTK|KIT|LCK|PRKCD|PRKCE|MAPK8|SYK	-7.1	7.94328e-08	MyList
GO Biological Processes	19	GO:0048146	positive regulation of fibroblast proliferation	19_GO:0048518 positive regulation of biological process	-8.8	34	15	30169	53	117	7	6	2.2	890|1021|1026|1956|2099|4282|4609	CCNA2|CDK6|CDKN1A|EGFR|ESR1|MIF|MYC	-6.9	1.25893e-07	MyList
GO Biological Processes	19	GO:0010883	regulation of lipid storage	19_GO:0051179 localization	-8.8	33	15	30169	54	117	7	6	2.2	1066|5465|5467|5468|6720|7124|7376	CES1|PPARA|PPARD|PPARG|SREBF1|TNF|NR1H2	-6.9	1.25893e-07	MyList
GO Biological Processes	19	GO:0042572	retinol metabolic process	19_GO:0008152 metabolic process	-8.8	33	15	30169	54	117	7	6	2.2	125|126|231|1543|1544|5950|7276	ADH1B|ADH1C|AKR1B1|CYP1A1|CYP1A2|RBP4|TTR	-6.9	1.25893e-07	MyList
GO Biological Processes	19	GO:1904645	response to amyloid-beta	19_GO:0050896 response to stimulus	-8.7	33	15	30169	55	117	7	6	2.2	142|2932|4313|4314|4318|4321|7124	PARP1|GSK3B|MMP2|MMP3|MMP9|MMP12|TNF	-6.8	1.58489e-07	MyList
GO Biological Processes	19	GO:0030518	intracellular steroid hormone receptor signaling pathway	19_GO:0023052 signaling	-8.7	32	15	30169	56	117	7	6	2.2	367|2099|2100|2908|3717|4306|5241	AR|ESR1|ESR2|NR3C1|JAK2|NR3C2|PGR	-6.8	1.58489e-07	MyList
GO Biological Processes	19	GO:0046686	response to cadmium ion	19_GO:0050896 response to stimulus	-8.4	30	14	30169	60	117	7	6	2.2	383|1544|1956|2353|3815|4318|5599	ARG1|CYP1A2|EGFR|FOS|KIT|MMP9|MAPK8	-6.6	2.51189e-07	MyList
GO Biological Processes	19	GO:0090398	cellular senescence	19_GO:0050896 response to stimulus	-8.4	30	14	30169	61	117	7	6	2.2	1017|1026|1432|4282|5580|5599|7157	CDK2|CDKN1A|MAPK14|MIF|PRKCD|MAPK8|TP53	-6.5	3.16228e-07	MyList
GO Biological Processes	19	GO:0032963	collagen metabolic process	19_GO:0008152 metabolic process	-8.3	29	14	30169	62	117	7	6	2.2	383|1277|4312|4313|4314|4318|4321	ARG1|COL1A1|MMP1|MMP2|MMP3|MMP9|MMP12	-6.5	3.16228e-07	MyList
GO Biological Processes	19	GO:1905953	negative regulation of lipid localization	19_GO:0051179 localization	-8.2	28	13	30169	65	117	7	6	2.2	1066|1950|5465|5467|5468|7124|7376	CES1|EGF|PPARA|PPARD|PPARG|TNF|NR1H2	-6.4	3.98107e-07	MyList
GO Biological Processes	19	GO:2000379	positive regulation of reactive oxygen species metabolic process	19_GO:0048518 positive regulation of biological process	-7.9	25	13	30169	71	117	7	6	2.2	1026|1432|2147|5580|6850|7040|7157	CDKN1A|MAPK14|F2|PRKCD|SYK|TGFB1|TP53	-6.1	7.94328e-07	MyList
GO Biological Processes	19	GO:0032890	regulation of organic acid transport	19_GO:0051179 localization	-7.8	24	12	30169	75	117	7	6	2.2	383|2180|3553|4282|5465|6850|7124	ARG1|ACSL1|IL1B|MIF|PPARA|SYK|TNF	-6	1e-06	MyList
GO Biological Processes	19	GO:1904892	regulation of receptor signaling pathway via STAT	19_GO:0023052 signaling	-7.3	21	12	30169	87	117	7	6	2.2	1950|2147|3717|3815|5468|7040|7124	EGF|F2|JAK2|KIT|PPARG|TGFB1|TNF	-5.6	2.51189e-06	MyList
GO Biological Processes	19	GO:1901216	positive regulation of neuron death	19_GO:0048518 positive regulation of biological process	-7.2	20	11	30169	91	117	7	6	2.2	142|836|2353|2908|2932|7124|7157	PARP1|CASP3|FOS|NR3C1|GSK3B|TNF|TP53	-5.5	3.16228e-06	MyList
GO Biological Processes	19	GO:0044070	regulation of anion transport	19_GO:0051179 localization	-7.1	19	11	30169	93	117	7	6	2.2	383|760|1066|3553|4282|6850|7124	ARG1|CA2|CES1|IL1B|MIF|SYK|TNF	-5.4	3.98107e-06	MyList
GO Biological Processes	19	GO:0019217	regulation of fatty acid metabolic process	19_GO:0008152 metabolic process	-7	19	11	30169	96	117	7	6	2.2	3553|5465|5467|5468|5743|6720|7376	IL1B|PPARA|PPARD|PPARG|PTGS2|SREBF1|NR1H2	-5.3	5.01187e-06	MyList
GO Biological Processes	19	GO:0008585	female gonad development	19_GO:0022414 reproductive process	-7	19	11	30169	96	117	7	6	2.2	836|1588|2099|3791|3815|4313|5241	CASP3|CYP19A1|ESR1|KDR|KIT|MMP2|PGR	-5.3	5.01187e-06	MyList
GO Biological Processes	19	GO:0048661	positive regulation of smooth muscle cell proliferation	19_GO:0048518 positive regulation of biological process	-6.9	18	11	30169	98	117	7	6	2.2	1991|3717|4313|4318|5743|7040|7124	ELANE|JAK2|MMP2|MMP9|PTGS2|TGFB1|TNF	-5.3	5.01187e-06	MyList
GO Biological Processes	19	GO:2001237	negative regulation of extrinsic apoptotic signaling pathway	19_GO:0023052 signaling	-6.9	18	11	30169	99	117	7	6	2.2	367|1437|2932|3553|3958|5894|7124	AR|CSF2|GSK3B|IL1B|LGALS3|RAF1|TNF	-5.2	6.30957e-06	MyList
GO Biological Processes	19	GO:0046545	development of primary female sexual characteristics	19_GO:0022414 reproductive process	-6.9	18	11	30169	100	117	7	6	2.2	836|1588|2099|3791|3815|4313|5241	CASP3|CYP19A1|ESR1|KDR|KIT|MMP2|PGR	-5.2	6.30957e-06	MyList
GO Biological Processes	19	GO:0019218	regulation of steroid metabolic process	19_GO:0008152 metabolic process	-6.8	18	11	30169	102	117	7	6	2.2	1066|2053|2908|3815|6720|7124|9971	CES1|EPHX2|NR3C1|KIT|SREBF1|TNF|NR1H4	-5.1	7.94328e-06	MyList
GO Biological Processes	19	GO:1901655	cellular response to ketone	19_GO:0050896 response to stimulus	-6.8	17	10	30169	104	117	7	6	2.2	367|383|1636|2353|2908|3717|5581	AR|ARG1|ACE|FOS|NR3C1|JAK2|PRKCE	-5.1	7.94328e-06	MyList
GO Biological Processes	19	GO:0033138	positive regulation of peptidyl-serine phosphorylation	19_GO:0048518 positive regulation of biological process	-6.7	17	10	30169	108	117	7	6	2.2	1956|3320|4282|5743|5894|7040|7124	EGFR|HSP90AA1|MIF|PTGS2|RAF1|TGFB1|TNF	-5	1e-05	MyList
GO Biological Processes	19	GO:0097191	extrinsic apoptotic signaling pathway	19_GO:0023052 signaling	-6.6	17	10	30169	109	117	7	6	2.2	2932|3553|3558|3717|5894|7040|7124	GSK3B|IL1B|IL2|JAK2|RAF1|TGFB1|TNF	-5	1e-05	MyList
GO Biological Processes	19	GO:0006690	icosanoid metabolic process	19_GO:0008152 metabolic process	-6.4	16	9.8	30169	116	117	7	6	2.2	231|1543|1544|4282|5742|5743|6850	AKR1B1|CYP1A1|CYP1A2|MIF|PTGS1|PTGS2|SYK	-4.8	1.58489e-05	MyList
GO Biological Processes	19	GO:0043200	response to amino acid	19_GO:0050896 response to stimulus	-6.4	15	9.7	30169	118	117	7	6	2.2	383|836|1277|1956|2155|4313|7124	ARG1|CASP3|COL1A1|EGFR|F7|MMP2|TNF	-4.7	1.99526e-05	MyList
GO Biological Processes	19	GO:0051101	regulation of DNA binding	19_GO:0065007 biological regulation	-6.3	15	9.6	30169	121	117	7	6	2.2	142|1950|3717|4318|5468|5599|7040	PARP1|EGF|JAK2|MMP9|PPARG|MAPK8|TGFB1	-4.7	1.99526e-05	MyList
GO Biological Processes	19	GO:1904375	regulation of protein localization to cell periphery	19_GO:0051179 localization	-6.2	14	9.4	30169	125	117	7	6	2.2	367|1956|3958|5347|5581|7040|7124	AR|EGFR|LGALS3|PLK1|PRKCE|TGFB1|TNF	-4.6	2.51189e-05	MyList
GO Biological Processes	19	GO:0042770	signal transduction in response to DNA damage	19_GO:0023052 signaling	-6.1	14	9.1	30169	132	117	7	6	2.2	1017|1026|1111|1432|4282|5347|7157	CDK2|CDKN1A|CHEK1|MAPK14|MIF|PLK1|TP53	-4.4	3.98107e-05	MyList
GO Biological Processes	19	GO:0001101	response to acid chemical	19_GO:0050896 response to stimulus	-6	14	9.1	30169	133	117	7	6	2.2	383|836|1277|1956|2155|4313|7124	ARG1|CASP3|COL1A1|EGFR|F7|MMP2|TNF	-4.4	3.98107e-05	MyList
GO Biological Processes	19	GO:0007623	circadian rhythm	19_GO:0048511 rhythmic process	-6	13	8.9	30169	136	117	7	6	2.2	191|2155|2932|5465|6720|7124|7157	AHCY|F7|GSK3B|PPARA|SREBF1|TNF|TP53	-4.4	3.98107e-05	MyList
GO Biological Processes	19	GO:0097529	myeloid leukocyte migration	19_GO:0002376 immune system process	-5.9	13	8.8	30169	139	117	7	6	2.2	2321|3553|3815|3958|4313|5294|6850	FLT1|IL1B|KIT|LGALS3|MMP2|PIK3CG|SYK	-4.3	5.01187e-05	MyList
GO Biological Processes	19	GO:0002705	positive regulation of leukocyte mediated immunity	19_GO:0002376 immune system process	-5.9	13	8.8	30169	140	117	7	6	2.2	383|695|3553|3558|3815|7040|7124	ARG1|BTK|IL1B|IL2|KIT|TGFB1|TNF	-4.3	5.01187e-05	MyList
GO Biological Processes	19	GO:0014074	response to purine-containing compound	19_GO:0050896 response to stimulus	-5.8	13	8.7	30169	142	117	7	6	2.2	1111|1277|2353|3553|5294|5743|6720	CHEK1|COL1A1|FOS|IL1B|PIK3CG|PTGS2|SREBF1	-4.3	5.01187e-05	MyList
GO Biological Processes	19	GO:0033135	regulation of peptidyl-serine phosphorylation	19_GO:0008152 metabolic process	-5.8	13	8.7	30169	143	117	7	6	2.2	1956|3320|4282|5743|5894|7040|7124	EGFR|HSP90AA1|MIF|PTGS2|RAF1|TGFB1|TNF	-4.2	6.30957e-05	MyList
GO Biological Processes	19	GO:0070661	leukocyte proliferation	19_GO:0009987 cellular process	-5.8	13	8.7	30169	144	117	7	6	2.2	695|1636|3558|3815|5294|5580|7157	BTK|ACE|IL2|KIT|PIK3CG|PRKCD|TP53	-4.2	6.30957e-05	MyList
GO Biological Processes	19	GO:0050671	positive regulation of lymphocyte proliferation	19_GO:0002376 immune system process	-5.8	12	8.6	30169	146	117	7	6	2.2	695|1026|3553|3558|3717|4282|6850	BTK|CDKN1A|IL1B|IL2|JAK2|MIF|SYK	-4.2	6.30957e-05	MyList
GO Biological Processes	19	GO:0097746	blood vessel diameter maintenance	19_GO:0032501 multicellular organismal process	-5.7	12	8.6	30169	147	117	7	6	2.2	59|1131|1636|4313|5467|5743|7124	ACTA2|CHRM3|ACE|MMP2|PPARD|PTGS2|TNF	-4.2	6.30957e-05	MyList
GO Biological Processes	19	GO:0045598	regulation of fat cell differentiation	19_GO:0032502 developmental process	-5.7	12	8.6	30169	147	117	7	6	2.2	1432|5292|5467|5468|5743|7040|7124	MAPK14|PIM1|PPARD|PPARG|PTGS2|TGFB1|TNF	-4.2	6.30957e-05	MyList
GO Biological Processes	19	GO:0035296	regulation of tube diameter	19_GO:0065007 biological regulation	-5.7	12	8.6	30169	147	117	7	6	2.2	59|1131|1636|4313|5467|5743|7124	ACTA2|CHRM3|ACE|MMP2|PPARD|PTGS2|TNF	-4.2	6.30957e-05	MyList
GO Biological Processes	19	GO:0032869	cellular response to insulin stimulus	19_GO:0050896 response to stimulus	-5.7	12	8.5	30169	148	117	7	6	2.2	142|2932|5468|5770|6517|6667|6720	PARP1|GSK3B|PPARG|PTPN1|SLC2A4|SP1|SREBF1	-4.2	6.30957e-05	MyList
GO Biological Processes	19	GO:0030595	leukocyte chemotaxis	19_GO:0040011 locomotion	-5.7	12	8.5	30169	148	117	7	6	2.2	2321|3553|3815|3958|4313|5294|6850	FLT1|IL1B|KIT|LGALS3|MMP2|PIK3CG|SYK	-4.2	6.30957e-05	MyList
GO Biological Processes	19	GO:0035150	regulation of tube size	19_GO:0065007 biological regulation	-5.7	12	8.5	30169	148	117	7	6	2.2	59|1131|1636|4313|5467|5743|7124	ACTA2|CHRM3|ACE|MMP2|PPARD|PTGS2|TNF	-4.2	6.30957e-05	MyList
GO Biological Processes	19	GO:0032946	positive regulation of mononuclear cell proliferation	19_GO:0048518 positive regulation of biological process	-5.7	12	8.5	30169	149	117	7	6	2.2	695|1026|3553|3558|3717|4282|6850	BTK|CDKN1A|IL1B|IL2|JAK2|MIF|SYK	-4.1	7.94328e-05	MyList
GO Biological Processes	19	GO:0010821	regulation of mitochondrion organization	19_GO:0050789 regulation of biological process	-5.7	12	8.5	30169	150	117	7	6	2.2	2932|3791|4318|5468|5599|6720|7157	GSK3B|KDR|MMP9|PPARG|MAPK8|SREBF1|TP53	-4.1	7.94328e-05	MyList
GO Biological Processes	19	GO:0009749	response to glucose	19_GO:0050896 response to stimulus	-5.7	12	8.4	30169	151	117	7	6	2.2	836|1636|2752|5467|5566|5894|6720	CASP3|ACE|GLUL|PPARD|PRKACA|RAF1|SREBF1	-4.1	7.94328e-05	MyList
GO Biological Processes	19	GO:0031099	regeneration	19_GO:0032502 developmental process	-5.7	12	8.4	30169	151	117	7	6	2.2	890|1026|1636|2155|3717|4313|7124	CCNA2|CDKN1A|ACE|F7|JAK2|MMP2|TNF	-4.1	7.94328e-05	MyList
GO Biological Processes	19	GO:2001236	regulation of extrinsic apoptotic signaling pathway	19_GO:0023052 signaling	-5.6	12	8.3	30169	155	117	7	6	2.2	367|1437|2932|3553|3958|5894|7124	AR|CSF2|GSK3B|IL1B|LGALS3|RAF1|TNF	-4	0.0001	MyList
GO Biological Processes	19	GO:0050871	positive regulation of B cell activation	19_GO:0002376 immune system process	-5.6	12	8.3	30169	155	117	7	6	2.2	695|1026|3500|3558|4282|6850|7040	BTK|CDKN1A|IGHG1|IL2|MIF|SYK|TGFB1	-4	0.0001	MyList
GO Biological Processes	19	GO:0071560	cellular response to transforming growth factor beta stimulus	19_GO:0050896 response to stimulus	-5.5	11	8.1	30169	161	117	7	6	2.2	142|383|1277|2353|2908|7040|7157	PARP1|ARG1|COL1A1|FOS|NR3C1|TGFB1|TP53	-3.9	0.000125893	MyList
GO Biological Processes	19	GO:0051100	negative regulation of binding	19_GO:0065007 biological regulation	-5.4	11	8	30169	164	117	7	6	2.2	1026|1636|2932|3717|5465|5580|5599	CDKN1A|ACE|GSK3B|JAK2|PPARA|PRKCD|MAPK8	-3.9	0.000125893	MyList
GO Biological Processes	19	GO:0001959	regulation of cytokine-mediated signaling pathway	19_GO:0023052 signaling	-5.4	11	7.9	30169	167	117	7	6	2.2	383|4321|5468|5770|6850|7376|9971	ARG1|MMP12|PPARG|PTPN1|SYK|NR1H2|NR1H4	-3.9	0.000125893	MyList
GO Biological Processes	19	GO:0071559	response to transforming growth factor beta	19_GO:0050896 response to stimulus	-5.4	11	7.9	30169	168	117	7	6	2.2	142|383|1277|2353|2908|7040|7157	PARP1|ARG1|COL1A1|FOS|NR3C1|TGFB1|TP53	-3.8	0.000158489	MyList
GO Biological Processes	19	GO:0007568	aging	19_GO:0032502 developmental process	-5.3	11	7.9	30169	169	117	7	6	2.2	383|1543|1636|2353|4313|5743|6720	ARG1|CYP1A1|ACE|FOS|MMP2|PTGS2|SREBF1	-3.8	0.000158489	MyList
GO Biological Processes	19	GO:0007596	blood coagulation	19_GO:0032501 multicellular organismal process	-5.3	10	7.8	30169	172	117	7	6	2.2	1432|2147|2155|2159|3932|5294|6850	MAPK14|F2|F7|F10|LCK|PIK3CG|SYK	-3.8	0.000158489	MyList
GO Biological Processes	19	GO:0044772	mitotic cell cycle phase transition	19_GO:0009987 cellular process	-5.3	10	7.8	30169	172	117	7	6	2.2	890|1017|1021|1026|1111|4609|5347	CCNA2|CDK2|CDK6|CDKN1A|CHEK1|MYC|PLK1	-3.8	0.000158489	MyList
GO Biological Processes	19	GO:1905475	regulation of protein localization to membrane	19_GO:0051179 localization	-5.3	10	7.8	30169	172	117	7	6	2.2	367|1956|3958|5581|5599|7040|7124	AR|EGFR|LGALS3|PRKCE|MAPK8|TGFB1|TNF	-3.8	0.000158489	MyList
GO Biological Processes	19	GO:0050817	coagulation	19_GO:0032501 multicellular organismal process	-5.3	10	7.7	30169	174	117	7	6	2.2	1432|2147|2155|2159|3932|5294|6850	MAPK14|F2|F7|F10|LCK|PIK3CG|SYK	-3.8	0.000158489	MyList
GO Biological Processes	19	GO:0006937	regulation of muscle contraction	19_GO:0032501 multicellular organismal process	-5.3	10	7.7	30169	174	117	7	6	2.2	1129|1131|3320|3815|5294|5566|5743	CHRM2|CHRM3|HSP90AA1|KIT|PIK3CG|PRKACA|PTGS2	-3.8	0.000158489	MyList
GO Biological Processes	19	GO:0055088	lipid homeostasis	19_GO:0065007 biological regulation	-5.3	10	7.7	30169	174	117	7	6	2.2	1066|2053|2167|2538|5468|7376|9971	CES1|EPHX2|FABP4|G6PC1|PPARG|NR1H2|NR1H4	-3.8	0.000158489	MyList
GO Biological Processes	19	GO:0010469	regulation of signaling receptor activity	19_GO:0023052 signaling	-5.2	10	7.7	30169	175	117	7	6	2.2	1950|2100|3717|5465|5468|5580|7124	EGF|ESR2|JAK2|PPARA|PPARG|PRKCD|TNF	-3.7	0.000199526	MyList
GO Biological Processes	19	GO:0051048	negative regulation of secretion	19_GO:0051179 localization	-5.2	10	7.7	30169	175	117	7	6	2.2	1636|1950|3156|3553|4129|6720|7124	ACE|EGF|HMGCR|IL1B|MAOB|SREBF1|TNF	-3.7	0.000199526	MyList
GO Biological Processes	19	GO:0007599	hemostasis	19_GO:0065007 biological regulation	-5.2	10	7.7	30169	177	117	7	6	2.2	1432|2147|2155|2159|3932|5294|6850	MAPK14|F2|F7|F10|LCK|PIK3CG|SYK	-3.7	0.000199526	MyList
GO Biological Processes	19	GO:0060759	regulation of response to cytokine stimulus	19_GO:0050896 response to stimulus	-5.2	10	7.6	30169	179	117	7	6	2.2	383|4321|5468|5770|6850|7376|9971	ARG1|MMP12|PPARG|PTPN1|SYK|NR1H2|NR1H4	-3.7	0.000199526	MyList
GO Biological Processes	19	GO:0042129	regulation of T cell proliferation	19_GO:0002376 immune system process	-5.1	9.9	7.5	30169	182	117	7	6	2.2	383|836|3553|3558|3717|3958|6850	ARG1|CASP3|IL1B|IL2|JAK2|LGALS3|SYK	-3.6	0.000251189	MyList
GO Biological Processes	19	GO:0002822	regulation of adaptive immune response based on somatic recombination of immune receptors built from immunoglobulin superfamily domains	19_GO:0002376 immune system process	-5.1	9.9	7.5	30169	182	117	7	6	2.2	383|695|3553|3558|3717|7040|7124	ARG1|BTK|IL1B|IL2|JAK2|TGFB1|TNF	-3.6	0.000251189	MyList
GO Biological Processes	19	GO:0044770	cell cycle phase transition	19_GO:0009987 cellular process	-5.1	9.9	7.5	30169	182	117	7	6	2.2	890|1017|1021|1026|1111|4609|5347	CCNA2|CDK2|CDK6|CDKN1A|CHEK1|MYC|PLK1	-3.6	0.000251189	MyList
GO Biological Processes	19	GO:0071466	cellular response to xenobiotic stimulus	19_GO:0050896 response to stimulus	-5.1	9.9	7.5	30169	183	117	7	6	2.2	590|1543|1544|2180|3553|4609|7157	BCHE|CYP1A1|CYP1A2|ACSL1|IL1B|MYC|TP53	-3.6	0.000251189	MyList
GO Biological Processes	19	GO:1903708	positive regulation of hemopoiesis	19_GO:0002376 immune system process	-5.1	9.8	7.5	30169	184	117	7	6	2.2	695|2353|3558|5914|6850|7040|7124	BTK|FOS|IL2|RARA|SYK|TGFB1|TNF	-3.6	0.000251189	MyList
GO Biological Processes	19	GO:1902107	positive regulation of leukocyte differentiation	19_GO:0002376 immune system process	-5.1	9.8	7.5	30169	184	117	7	6	2.2	695|2353|3558|5914|6850|7040|7124	BTK|FOS|IL2|RARA|SYK|TGFB1|TNF	-3.6	0.000251189	MyList
GO Biological Processes	19	GO:0006109	regulation of carbohydrate metabolic process	19_GO:0008152 metabolic process	-5.1	9.7	7.4	30169	186	117	7	6	2.2	1950|2908|2932|5465|5581|7040|7157	EGF|NR3C1|GSK3B|PPARA|PRKCE|TGFB1|TP53	-3.6	0.000251189	MyList
GO Biological Processes	19	GO:0002819	regulation of adaptive immune response	19_GO:0002376 immune system process	-4.9	9.1	7.1	30169	198	117	7	6	2.2	383|695|3553|3558|3717|7040|7124	ARG1|BTK|IL1B|IL2|JAK2|TGFB1|TNF	-3.4	0.000398107	MyList
GO Biological Processes	19	GO:0045637	regulation of myeloid cell differentiation	19_GO:0002376 immune system process	-4.7	8.4	6.8	30169	214	117	7	6	2.2	1021|1432|2353|4609|5914|7040|7124	CDK6|MAPK14|FOS|MYC|RARA|TGFB1|TNF	-3.2	0.000630957	MyList
GO Biological Processes	19	GO:0071695	anatomical structure maturation	19_GO:0032502 developmental process	-4.7	8.4	6.8	30169	215	117	7	6	2.2	231|695|3791|4313|5241|5468|5566	AKR1B1|BTK|KDR|MMP2|PGR|PPARG|PRKACA	-3.2	0.000630957	MyList
GO Biological Processes	19	GO:0043523	regulation of neuron apoptotic process	19_GO:0050789 regulation of biological process	-4.6	8.3	6.7	30169	218	117	7	6	2.2	142|836|2908|3717|3791|7124|7157	PARP1|CASP3|NR3C1|JAK2|KDR|TNF|TP53	-3.2	0.000630957	MyList
GO Biological Processes	19	GO:0050866	negative regulation of cell activation	19_GO:0048519 negative regulation of biological process	-4.6	8.2	6.7	30169	221	117	7	6	2.2	383|695|836|2147|3558|3958|5580	ARG1|BTK|CASP3|F2|IL2|LGALS3|PRKCD	-3.2	0.000630957	MyList
GO Biological Processes	19	GO:0010810	regulation of cell-substrate adhesion	19_GO:0050789 regulation of biological process	-4.6	8.1	6.7	30169	222	117	7	6	2.2	1021|1277|2932|3717|3791|4321|5581	CDK6|COL1A1|GSK3B|JAK2|KDR|MMP12|PRKCE	-3.1	0.000794328	MyList
GO Biological Processes	19	GO:0002685	regulation of leukocyte migration	19_GO:0040011 locomotion	-4.5	7.8	6.5	30169	231	117	7	6	2.2	1588|1803|1991|2155|3958|4282|7124	CYP19A1|DPP4|ELANE|F7|LGALS3|MIF|TNF	-3	0.001	MyList
GO Biological Processes	19	GO:0045926	negative regulation of growth	19_GO:0040007 growth	-4.3	7.2	6.2	30169	249	117	7	6	2.2	1026|2100|5465|5467|5950|7040|7157	CDKN1A|ESR2|PPARA|PPARD|RBP4|TGFB1|TP53	-2.9	0.00125893	MyList
GO Biological Processes	19	GO:0050870	positive regulation of T cell activation	19_GO:0002376 immune system process	-4.2	7.2	6.1	30169	251	117	7	6	2.2	1803|3553|3558|3717|3932|5914|6850	DPP4|IL1B|IL2|JAK2|LCK|RARA|SYK	-2.8	0.00158489	MyList
GO Biological Processes	19	GO:0021537	telencephalon development	19_GO:0032502 developmental process	-4.2	7.1	6.1	30169	255	117	7	6	2.2	836|1021|1956|2932|5914|5915|6513	CASP3|CDK6|EGFR|GSK3B|RARA|RARB|SLC2A1	-2.8	0.00158489	MyList
GO Biological Processes	19	GO:0021700	developmental maturation	19_GO:0032502 developmental process	-4.2	7.1	6.1	30169	256	117	7	6	2.2	231|695|3791|4313|5241|5468|5566	AKR1B1|BTK|KDR|MMP2|PGR|PPARG|PRKACA	-2.8	0.00158489	MyList
GO Biological Processes	19	GO:0045927	positive regulation of growth	19_GO:0040007 growth	-4.1	6.9	6	30169	261	117	7	6	2.2	1432|1457|1956|2147|3558|5292|5467	MAPK14|CSNK2A1|EGFR|F2|IL2|PIM1|PPARD	-2.8	0.00158489	MyList
GO Biological Processes	19	GO:0046394	carboxylic acid biosynthetic process	19_GO:0008152 metabolic process	-4	6.7	5.9	30169	270	117	7	6	2.2	1543|1544|2752|4282|5742|5743|6850	CYP1A1|CYP1A2|GLUL|MIF|PTGS1|PTGS2|SYK	-2.7	0.00199526	MyList
GO Biological Processes	19	GO:0016053	organic acid biosynthetic process	19_GO:0008152 metabolic process	-4	6.6	5.8	30169	272	117	7	6	2.2	1543|1544|2752|4282|5742|5743|6850	CYP1A1|CYP1A2|GLUL|MIF|PTGS1|PTGS2|SYK	-2.7	0.00199526	MyList
GO Biological Processes	19	GO:0030098	lymphocyte differentiation	19_GO:0002376 immune system process	-4	6.5	5.8	30169	276	117	7	6	2.2	695|1021|3558|3815|3932|6850|7157	BTK|CDK6|IL2|KIT|LCK|SYK|TP53	-2.6	0.00251189	MyList
GO Biological Processes	19	GO:0090092	regulation of transmembrane receptor protein serine/threonine kinase signaling pathway	19_GO:0023052 signaling	-3.8	6.2	5.6	30169	290	117	7	6	2.2	142|3717|3791|5465|5468|7040|7157	PARP1|JAK2|KDR|PPARA|PPARG|TGFB1|TP53	-2.5	0.00316228	MyList
GO Biological Processes	19	GO:0072001	renal system development	19_GO:0032502 developmental process	-3.7	6	5.4	30169	303	117	7	6	2.2	59|231|1636|4609|5914|5915|5950	ACTA2|AKR1B1|ACE|MYC|RARA|RARB|RBP4	-2.4	0.00398107	MyList
GO Biological Processes	19	GO:2001020	regulation of response to DNA damage stimulus	19_GO:0050896 response to stimulus	-3.7	5.8	5.3	30169	312	117	7	6	2.2	142|1111|1956|4282|4609|5580|7157	PARP1|CHEK1|EGFR|MIF|MYC|PRKCD|TP53	-2.4	0.00398107	MyList
GO Biological Processes	19	GO:0043010	camera-type eye development	19_GO:0032502 developmental process	-3.5	5.5	5.1	30169	329	117	7	6	2.2	43|1543|1956|2321|3791|5914|5950	ACHE|CYP1A1|EGFR|FLT1|KDR|RARA|RBP4	-2.2	0.00630957	MyList
GO Biological Processes	19	GO:0030111	regulation of Wnt signaling pathway	19_GO:0023052 signaling	-3.5	5.4	5	30169	336	117	7	6	2.2	1277|1432|1457|1950|1956|2932|7040	COL1A1|MAPK14|CSNK2A1|EGF|EGFR|GSK3B|TGFB1	-2.2	0.00630957	MyList
GO Biological Processes	19	GO:0002253	activation of immune response	19_GO:0002376 immune system process	-3.5	5.4	5	30169	337	117	7	6	2.2	695|3320|3500|3932|5580|5581|6850	BTK|HSP90AA1|IGHG1|LCK|PRKCD|PRKCE|SYK	-2.2	0.00630957	MyList
GO Biological Processes	19	GO:0090287	regulation of cellular response to growth factor stimulus	19_GO:0050896 response to stimulus	-3.4	5.3	5	30169	338	117	7	6	2.2	3553|3791|5465|5468|5770|7040|7157	IL1B|KDR|PPARA|PPARG|PTPN1|TGFB1|TP53	-2.2	0.00630957	MyList
GO Biological Processes	19	GO:1901990	regulation of mitotic cell cycle phase transition	19_GO:0050789 regulation of biological process	-3.3	5.1	4.8	30169	354	117	7	6	2.2	1017|1026|1111|1543|1956|5347|7157	CDK2|CDKN1A|CHEK1|CYP1A1|EGFR|PLK1|TP53	-2.1	0.00794328	MyList
GO Biological Processes	19	GO:0030336	negative regulation of cell migration	19_GO:0040011 locomotion	-3.2	4.9	4.7	30169	368	117	7	6	2.2	1588|1803|4282|5467|5468|7040|7124	CYP19A1|DPP4|MIF|PPARD|PPARG|TGFB1|TNF	-2	0.01	MyList
GO Biological Processes	19	GO:1901361	organic cyclic compound catabolic process	19_GO:0008152 metabolic process	-3.2	4.9	4.7	30169	372	117	7	6	2.2	191|1543|1544|1588|2053|3290|4129	AHCY|CYP1A1|CYP1A2|CYP19A1|EPHX2|HSD11B1|MAOB	-2	0.01	MyList
GO Biological Processes	19	GO:0050767	regulation of neurogenesis	19_GO:0032502 developmental process	-3.2	4.8	4.6	30169	377	117	7	6	2.2	1636|2147|3553|3815|7040|7124|7157	ACE|F2|IL1B|KIT|TGFB1|TNF|TP53	-1.9	0.0125893	MyList
GO Biological Processes	19	GO:0030900	forebrain development	19_GO:0032502 developmental process	-3.1	4.7	4.6	30169	382	117	7	6	2.2	836|1021|1956|2932|5914|5915|6513	CASP3|CDK6|EGFR|GSK3B|RARA|RARB|SLC2A1	-1.9	0.0125893	MyList
GO Biological Processes	19	GO:2000146	negative regulation of cell motility	19_GO:0040011 locomotion	-3.1	4.7	4.6	30169	383	117	7	6	2.2	1588|1803|4282|5467|5468|7040|7124	CYP19A1|DPP4|MIF|PPARD|PPARG|TGFB1|TNF	-1.9	0.0125893	MyList
GO Biological Processes	19	GO:0030003	cellular cation homeostasis	19_GO:0065007 biological regulation	-3	4.5	4.4	30169	403	117	7	6	2.2	760|1991|2147|3932|4609|5566|7421	CA2|ELANE|F2|LCK|MYC|PRKACA|VDR	-1.8	0.0158489	MyList
GO Biological Processes	19	GO:0055065	metal ion homeostasis	19_GO:0065007 biological regulation	-2.9	4.4	4.3	30169	412	117	7	6	2.2	1991|2147|3791|3932|4609|5566|7421	ELANE|F2|KDR|LCK|MYC|PRKACA|VDR	-1.7	0.0199526	MyList
GO Biological Processes	19	GO:0006873	cellular ion homeostasis	19_GO:0065007 biological regulation	-2.9	4.3	4.2	30169	420	117	7	6	2.2	760|1991|2147|3932|4609|5566|7421	CA2|ELANE|F2|LCK|MYC|PRKACA|VDR	-1.7	0.0199526	MyList
GO Biological Processes	19	GO:0042391	regulation of membrane potential	19_GO:0065007 biological regulation	-2.8	4.2	4.2	30169	431	117	7	6	2.2	142|1128|2554|2555|2932|3791|7124	PARP1|CHRM1|GABRA1|GABRA2|GSK3B|KDR|TNF	-1.6	0.0251189	MyList
GO Biological Processes	19	GO:0051276	chromosome organization	19_GO:0009987 cellular process	-2.6	3.9	3.9	30169	464	117	7	6	2.2	142|3320|3832|4609|5347|7153|55869	PARP1|HSP90AA1|KIF11|MYC|PLK1|TOP2A|HDAC8	-1.5	0.0316228	MyList
GO Biological Processes	19	GO:0098609	cell-cell adhesion	19_GO:0009987 cellular process	-2.3	3.3	3.4	30169	539	117	7	6	2.2	1956|3553|3683|3815|5294|6850|7124	EGFR|IL1B|ITGAL|KIT|PIK3CG|SYK|TNF	-1.2	0.0630957	MyList
GO Biological Processes	19	GO:0034248	regulation of cellular amide metabolic process	19_GO:0008152 metabolic process	-2.2	3.3	3.4	30169	551	117	7	6	2.2	836|5580|5914|6667|7124|7157|9971	CASP3|PRKCD|RARA|SP1|TNF|TP53|NR1H4	-1.1	0.0794328	MyList
GO Biological Processes	19	GO:0055086	nucleobase-containing small molecule metabolic process	19_GO:0008152 metabolic process	-2.1	3.1	3.2	30169	588	117	7	6	2.2	142|191|2180|3098|3156|7040|7276	PARP1|AHCY|ACSL1|HK1|HMGCR|TGFB1|TTR	-0.98	0.104713	MyList
GO Biological Processes	19	GO:0010888	negative regulation of lipid storage	19_GO:0051179 localization	-9.7	70	20	30169	22	117	6	5.1	2	1066|5465|5467|5468|7124|7376	CES1|PPARA|PPARD|PPARG|TNF|NR1H2	-7.7	1.99526e-08	MyList
GO Biological Processes	19	GO:0042307	positive regulation of protein import into nucleus	19_GO:0051179 localization	-8	39	15	30169	40	117	6	5.1	2	1432|3320|3717|5580|5743|7040	MAPK14|HSP90AA1|JAK2|PRKCD|PTGS2|TGFB1	-6.2	6.30957e-07	MyList
GO Biological Processes	19	GO:0045923	positive regulation of fatty acid metabolic process	19_GO:0048518 positive regulation of biological process	-8	39	15	30169	40	117	6	5.1	2	3553|5465|5467|5468|5743|7376	IL1B|PPARA|PPARD|PPARG|PTGS2|NR1H2	-6.2	6.30957e-07	MyList
GO Biological Processes	19	GO:0060964	regulation of miRNA-mediated gene silencing	19_GO:0048519 negative regulation of biological process	-7.7	34	14	30169	45	117	6	5.1	2	1956|2099|5468|7040|7124|7157	EGFR|ESR1|PPARG|TGFB1|TNF|TP53	-5.9	1.25893e-06	MyList
GO Biological Processes	19	GO:0060443	mammary gland morphogenesis	19_GO:0032502 developmental process	-7.7	34	14	30169	45	117	6	5.1	2	367|383|2099|2908|5241|7421	AR|ARG1|ESR1|NR3C1|PGR|VDR	-5.9	1.25893e-06	MyList
GO Biological Processes	19	GO:0022617	extracellular matrix disassembly	19_GO:0009987 cellular process	-7.6	34	14	30169	46	117	6	5.1	2	1991|4312|4313|4314|4318|4321	ELANE|MMP1|MMP2|MMP3|MMP9|MMP12	-5.9	1.25893e-06	MyList
GO Biological Processes	19	GO:1900368	regulation of post-transcriptional gene silencing by RNA	19_GO:0048519 negative regulation of biological process	-7.5	33	14	30169	47	117	6	5.1	2	1956|2099|5468|7040|7124|7157	EGFR|ESR1|PPARG|TGFB1|TNF|TP53	-5.8	1.58489e-06	MyList
GO Biological Processes	19	GO:0060147	regulation of post-transcriptional gene silencing	19_GO:0048519 negative regulation of biological process	-7.5	32	14	30169	48	117	6	5.1	2	1956|2099|5468|7040|7124|7157	EGFR|ESR1|PPARG|TGFB1|TNF|TP53	-5.8	1.58489e-06	MyList
GO Biological Processes	19	GO:0009299	mRNA transcription	19_GO:0008152 metabolic process	-7.5	32	14	30169	48	117	6	5.1	2	5468|5914|6256|6720|7157|7421	PPARG|RARA|RXRA|SREBF1|TP53|VDR	-5.8	1.58489e-06	MyList
GO Biological Processes	19	GO:0060966	regulation of gene silencing by RNA	19_GO:0048519 negative regulation of biological process	-7.4	31	13	30169	50	117	6	5.1	2	1956|2099|5468|7040|7124|7157	EGFR|ESR1|PPARG|TGFB1|TNF|TP53	-5.7	1.99526e-06	MyList
GO Biological Processes	19	GO:0043388	positive regulation of DNA binding	19_GO:0065007 biological regulation	-7	27	12	30169	57	117	6	5.1	2	142|1950|3717|4318|5468|7040	PARP1|EGF|JAK2|MMP9|PPARG|TGFB1	-5.3	5.01187e-06	MyList
GO Biological Processes	19	GO:0042306	regulation of protein import into nucleus	19_GO:0051179 localization	-6.9	26	12	30169	59	117	6	5.1	2	1432|3320|3717|5580|5743|7040	MAPK14|HSP90AA1|JAK2|PRKCD|PTGS2|TGFB1	-5.3	5.01187e-06	MyList
GO Biological Processes	19	GO:0061180	mammary gland epithelium development	19_GO:0032502 developmental process	-6.9	26	12	30169	59	117	6	5.1	2	367|2099|2908|3717|5241|7421	AR|ESR1|NR3C1|JAK2|PGR|VDR	-5.3	5.01187e-06	MyList
GO Biological Processes	19	GO:0050994	regulation of lipid catabolic process	19_GO:0008152 metabolic process	-6.8	25	12	30169	63	117	6	5.1	2	3553|5294|5465|5580|5581|7124	IL1B|PIK3CG|PPARA|PRKCD|PRKCE|TNF	-5.1	7.94328e-06	MyList
GO Biological Processes	19	GO:0032024	positive regulation of insulin secretion	19_GO:0051179 localization	-6.6	23	11	30169	68	117	6	5.1	2	2752|3717|5467|5581|5950|9971	GLUL|JAK2|PPARD|PRKCE|RBP4|NR1H4	-4.9	1.25893e-05	MyList
GO Biological Processes	19	GO:0018107	peptidyl-threonine phosphorylation	19_GO:0008152 metabolic process	-6.5	22	11	30169	69	117	6	5.1	2	1111|1457|2932|5566|5580|5599	CHEK1|CSNK2A1|GSK3B|PRKACA|PRKCD|MAPK8	-4.9	1.25893e-05	MyList
GO Biological Processes	19	GO:0043627	response to estrogen	19_GO:0050896 response to stimulus	-6.5	22	11	30169	70	117	6	5.1	2	367|2099|2155|3320|4313|5914	AR|ESR1|F7|HSP90AA1|MMP2|RARA	-4.8	1.58489e-05	MyList
GO Biological Processes	19	GO:0071260	cellular response to mechanical stimulus	19_GO:0050896 response to stimulus	-6.4	21	11	30169	73	117	6	5.1	2	1111|1277|3553|5599|5743|6513	CHEK1|COL1A1|IL1B|MAPK8|PTGS2|SLC2A1	-4.7	1.99526e-05	MyList
GO Biological Processes	19	GO:0015908	fatty acid transport	19_GO:0051179 localization	-6.4	21	11	30169	74	117	6	5.1	2	1636|2167|2180|5467|5468|6513	ACE|FABP4|ACSL1|PPARD|PPARG|SLC2A1	-4.7	1.99526e-05	MyList
GO Biological Processes	19	GO:0018210	peptidyl-threonine modification	19_GO:0008152 metabolic process	-6.2	20	10	30169	78	117	6	5.1	2	1111|1457|2932|5566|5580|5599	CHEK1|CSNK2A1|GSK3B|PRKACA|PRKCD|MAPK8	-4.6	2.51189e-05	MyList
GO Biological Processes	19	GO:0034103	regulation of tissue remodeling	19_GO:0032501 multicellular organismal process	-6	18	9.9	30169	85	117	6	5.1	2	2324|3558|5468|6850|7040|7157	FLT4|IL2|PPARG|SYK|TGFB1|TP53	-4.4	3.98107e-05	MyList
GO Biological Processes	19	GO:0090277	positive regulation of peptide hormone secretion	19_GO:0051179 localization	-5.8	17	9.5	30169	92	117	6	5.1	2	2752|3717|5467|5581|5950|9971	GLUL|JAK2|PPARD|PRKCE|RBP4|NR1H4	-4.2	6.30957e-05	MyList
GO Biological Processes	19	GO:1904705	regulation of vascular associated smooth muscle cell proliferation	19_GO:0050789 regulation of biological process	-5.8	17	9.4	30169	93	117	6	5.1	2	1026|3717|4313|4318|5468|7124	CDKN1A|JAK2|MMP2|MMP9|PPARG|TNF	-4.2	6.30957e-05	MyList
GO Biological Processes	19	GO:0035304	regulation of protein dephosphorylation	19_GO:0008152 metabolic process	-5.7	16	9.4	30169	94	117	6	5.1	2	2932|3717|3958|5580|7040|7124	GSK3B|JAK2|LGALS3|PRKCD|TGFB1|TNF	-4.2	6.30957e-05	MyList
GO Biological Processes	19	GO:0002793	positive regulation of peptide secretion	19_GO:0051179 localization	-5.7	16	9.4	30169	94	117	6	5.1	2	2752|3717|5467|5581|5950|9971	GLUL|JAK2|PPARD|PRKCE|RBP4|NR1H4	-4.2	6.30957e-05	MyList
GO Biological Processes	19	GO:0032091	negative regulation of protein binding	19_GO:0065007 biological regulation	-5.7	16	9.3	30169	96	117	6	5.1	2	1026|1636|2932|5465|5580|5599	CDKN1A|ACE|GSK3B|PPARA|PRKCD|MAPK8	-4.1	7.94328e-05	MyList
GO Biological Processes	19	GO:0032642	regulation of chemokine production	19_GO:0032501 multicellular organismal process	-5.6	16	9.1	30169	98	117	6	5.1	2	1991|3553|4282|6850|7124|9971	ELANE|IL1B|MIF|SYK|TNF|NR1H4	-4.1	7.94328e-05	MyList
GO Biological Processes	19	GO:0043279	response to alkaloid	19_GO:0050896 response to stimulus	-5.6	16	9.1	30169	99	117	6	5.1	2	590|836|890|1111|3320|5581	BCHE|CASP3|CCNA2|CHEK1|HSP90AA1|PRKCE	-4.1	7.94328e-05	MyList
GO Biological Processes	19	GO:0042632	cholesterol homeostasis	19_GO:0065007 biological regulation	-5.6	15	9	30169	100	117	6	5.1	2	1066|2053|2167|2538|7376|9971	CES1|EPHX2|FABP4|G6PC1|NR1H2|NR1H4	-4	0.0001	MyList
GO Biological Processes	19	GO:0055092	sterol homeostasis	19_GO:0065007 biological regulation	-5.6	15	9	30169	101	117	6	5.1	2	1066|2053|2167|2538|7376|9971	CES1|EPHX2|FABP4|G6PC1|NR1H2|NR1H4	-4	0.0001	MyList
GO Biological Processes	19	GO:0000077	DNA damage checkpoint signaling	19_GO:0023052 signaling	-5.5	15	8.9	30169	102	117	6	5.1	2	1017|1026|1111|1432|5347|7157	CDK2|CDKN1A|CHEK1|MAPK14|PLK1|TP53	-4	0.0001	MyList
GO Biological Processes	19	GO:0033559	unsaturated fatty acid metabolic process	19_GO:0008152 metabolic process	-5.5	15	8.9	30169	103	117	6	5.1	2	231|1543|1544|4282|5742|5743	AKR1B1|CYP1A1|CYP1A2|MIF|PTGS1|PTGS2	-4	0.0001	MyList
GO Biological Processes	19	GO:1903076	regulation of protein localization to plasma membrane	19_GO:0051179 localization	-5.5	15	8.9	30169	103	117	6	5.1	2	367|1956|3958|5581|7040|7124	AR|EGFR|LGALS3|PRKCE|TGFB1|TNF	-4	0.0001	MyList
GO Biological Processes	19	GO:0031570	DNA integrity checkpoint signaling	19_GO:0023052 signaling	-5.3	14	8.6	30169	110	117	6	5.1	2	1017|1026|1111|1432|5347|7157	CDK2|CDKN1A|CHEK1|MAPK14|PLK1|TP53	-3.8	0.000158489	MyList
GO Biological Processes	19	GO:0002824	positive regulation of adaptive immune response based on somatic recombination of immune receptors built from immunoglobulin superfamily domains	19_GO:0002376 immune system process	-5.2	14	8.4	30169	114	117	6	5.1	2	695|3553|3558|3717|7040|7124	BTK|IL1B|IL2|JAK2|TGFB1|TNF	-3.7	0.000199526	MyList
GO Biological Processes	19	GO:0006694	steroid biosynthetic process	19_GO:0008152 metabolic process	-5.2	13	8.3	30169	115	117	6	5.1	2	231|1066|1543|1588|3156|6720	AKR1B1|CES1|CYP1A1|CYP19A1|HMGCR|SREBF1	-3.7	0.000199526	MyList
GO Biological Processes	19	GO:0032649	regulation of interferon-gamma production	19_GO:0032501 multicellular organismal process	-5.1	13	8.2	30169	119	117	6	5.1	2	3553|3558|3717|5914|7124|9971	IL1B|IL2|JAK2|RARA|TNF|NR1H4	-3.6	0.000251189	MyList
GO Biological Processes	19	GO:0002821	positive regulation of adaptive immune response	19_GO:0002376 immune system process	-5.1	13	8.1	30169	120	117	6	5.1	2	695|3553|3558|3717|7040|7124	BTK|IL1B|IL2|JAK2|TGFB1|TNF	-3.6	0.000251189	MyList
GO Biological Processes	19	GO:2000278	regulation of DNA biosynthetic process	19_GO:0008152 metabolic process	-5.1	13	8.1	30169	121	117	6	5.1	2	1026|1111|3320|4609|7124|7157	CDKN1A|CHEK1|HSP90AA1|MYC|TNF|TP53	-3.6	0.000251189	MyList
GO Biological Processes	19	GO:0002761	regulation of myeloid leukocyte differentiation	19_GO:0002376 immune system process	-5.1	13	8.1	30169	122	117	6	5.1	2	1021|2353|4609|5914|7040|7124	CDK6|FOS|MYC|RARA|TGFB1|TNF	-3.6	0.000251189	MyList
GO Biological Processes	19	GO:0043280	positive regulation of cysteine-type endopeptidase activity involved in apoptotic process	19_GO:0048518 positive regulation of biological process	-5	12	8	30169	125	117	6	5.1	2	3717|3932|4609|5468|6850|7124	JAK2|LCK|MYC|PPARG|SYK|TNF	-3.5	0.000316228	MyList
GO Biological Processes	19	GO:0046683	response to organophosphorus	19_GO:0050896 response to stimulus	-5	12	7.8	30169	128	117	6	5.1	2	1277|2353|3553|5294|5743|6720	COL1A1|FOS|IL1B|PIK3CG|PTGS2|SREBF1	-3.5	0.000316228	MyList
GO Biological Processes	19	GO:0016125	sterol metabolic process	19_GO:0008152 metabolic process	-4.9	12	7.7	30169	132	117	6	5.1	2	1066|1544|1588|3156|5467|6720	CES1|CYP1A2|CYP19A1|HMGCR|PPARD|SREBF1	-3.4	0.000398107	MyList
GO Biological Processes	19	GO:0035303	regulation of dephosphorylation	19_GO:0008152 metabolic process	-4.9	12	7.7	30169	133	117	6	5.1	2	2932|3717|3958|5580|7040|7124	GSK3B|JAK2|LGALS3|PRKCD|TGFB1|TNF	-3.4	0.000398107	MyList
GO Biological Processes	19	GO:2001235	positive regulation of apoptotic signaling pathway	19_GO:0023052 signaling	-4.8	11	7.6	30169	135	117	6	5.1	2	3717|3932|4609|5580|7124|7157	JAK2|LCK|MYC|PRKCD|TNF|TP53	-3.4	0.000398107	MyList
GO Biological Processes	19	GO:0061041	regulation of wound healing	19_GO:0050896 response to stimulus	-4.8	11	7.5	30169	137	117	6	5.1	2	59|2147|2155|5580|5581|7124	ACTA2|F2|F7|PRKCD|PRKCE|TNF	-3.3	0.000501187	MyList
GO Biological Processes	19	GO:0010212	response to ionizing radiation	19_GO:0050896 response to stimulus	-4.7	11	7.3	30169	143	117	6	5.1	2	142|836|1026|1432|4609|7157	PARP1|CASP3|CDKN1A|MAPK14|MYC|TP53	-3.2	0.000630957	MyList
GO Biological Processes	19	GO:2001056	positive regulation of cysteine-type endopeptidase activity	19_GO:0048518 positive regulation of biological process	-4.7	11	7.3	30169	143	117	6	5.1	2	3717|3932|4609|5468|6850|7124	JAK2|LCK|MYC|PPARG|SYK|TNF	-3.2	0.000630957	MyList
GO Biological Processes	19	GO:0120161	regulation of cold-induced thermogenesis	19_GO:0032501 multicellular organismal process	-4.6	11	7.2	30169	147	117	6	5.1	2	43|2167|2180|3717|6850|7376	ACHE|FABP4|ACSL1|JAK2|SYK|NR1H2	-3.2	0.000630957	MyList
GO Biological Processes	19	GO:0043535	regulation of blood vessel endothelial cell migration	19_GO:0040011 locomotion	-4.6	10	7.1	30169	150	117	6	5.1	2	3791|5468|5743|6667|7040|7124	KDR|PPARG|PTGS2|SP1|TGFB1|TNF	-3.1	0.000794328	MyList
GO Biological Processes	19	GO:0000075	cell cycle checkpoint signaling	19_GO:0023052 signaling	-4.5	10	7.1	30169	153	117	6	5.1	2	1017|1026|1111|1432|5347|7157	CDK2|CDKN1A|CHEK1|MAPK14|PLK1|TP53	-3.1	0.000794328	MyList
GO Biological Processes	19	GO:0019722	calcium-mediated signaling	19_GO:0023052 signaling	-4.5	10	7	30169	155	117	6	5.1	2	695|1131|3791|5566|6850|7124	BTK|CHRM3|KDR|PRKACA|SYK|TNF	-3.1	0.000794328	MyList
GO Biological Processes	19	GO:0097193	intrinsic apoptotic signaling pathway	19_GO:0023052 signaling	-4.4	9.7	6.9	30169	159	117	6	5.1	2	836|1026|3717|5580|7124|7157	CASP3|CDKN1A|JAK2|PRKCD|TNF|TP53	-3	0.001	MyList
GO Biological Processes	19	GO:0051216	cartilage development	19_GO:0032502 developmental process	-4.3	9.4	6.7	30169	165	117	6	5.1	2	1116|1277|1432|5914|5915|7040	CHI3L1|COL1A1|MAPK14|RARA|RARB|TGFB1	-2.9	0.00125893	MyList
GO Biological Processes	19	GO:0048469	cell maturation	19_GO:0032502 developmental process	-4.3	9.3	6.7	30169	167	117	6	5.1	2	231|695|3791|5241|5468|5566	AKR1B1|BTK|KDR|PGR|PPARG|PRKACA	-2.9	0.00125893	MyList
GO Biological Processes	19	GO:0043271	negative regulation of ion transport	19_GO:0051179 localization	-4.3	9.3	6.7	30169	167	117	6	5.1	2	1636|4129|4318|5581|5743|7124	ACE|MAOB|MMP9|PRKCE|PTGS2|TNF	-2.9	0.00125893	MyList
GO Biological Processes	19	GO:0030217	T cell differentiation	19_GO:0002376 immune system process	-4.3	9.2	6.7	30169	168	117	6	5.1	2	1021|3558|3815|3932|6850|7157	CDK6|IL2|KIT|LCK|SYK|TP53	-2.9	0.00125893	MyList
GO Biological Processes	19	GO:0022900	electron transport chain	19_GO:0008152 metabolic process	-4.3	9.2	6.6	30169	169	117	6	5.1	2	217|231|1544|1588|2936|4129	ALDH2|AKR1B1|CYP1A2|CYP19A1|GSR|MAOB	-2.9	0.00125893	MyList
GO Biological Processes	19	GO:1903034	regulation of response to wounding	19_GO:0050896 response to stimulus	-4.2	9	6.6	30169	172	117	6	5.1	2	59|2147|2155|5580|5581|7124	ACTA2|F2|F7|PRKCD|PRKCE|TNF	-2.8	0.00158489	MyList
GO Biological Processes	19	GO:0021543	pallium development	19_GO:0032502 developmental process	-4.2	8.9	6.5	30169	174	117	6	5.1	2	836|1021|1956|2932|5914|6513	CASP3|CDK6|EGFR|GSK3B|RARA|SLC2A1	-2.8	0.00158489	MyList
GO Biological Processes	19	GO:0010950	positive regulation of endopeptidase activity	19_GO:0048518 positive regulation of biological process	-4.2	8.9	6.5	30169	174	117	6	5.1	2	3717|3932|4609|5468|6850|7124	JAK2|LCK|MYC|PPARG|SYK|TNF	-2.8	0.00158489	MyList
GO Biological Processes	19	GO:0002706	regulation of lymphocyte mediated immunity	19_GO:0002376 immune system process	-4.1	8.6	6.4	30169	179	117	6	5.1	2	383|695|3553|3558|7040|7124	ARG1|BTK|IL1B|IL2|TGFB1|TNF	-2.8	0.00158489	MyList
GO Biological Processes	19	GO:0023061	signal release	19_GO:0051179 localization	-4.1	8.6	6.4	30169	180	117	6	5.1	2	695|5581|5743|5894|6720|6850	BTK|PRKCE|PTGS2|RAF1|SREBF1|SYK	-2.8	0.00158489	MyList
GO Biological Processes	19	GO:0043409	negative regulation of MAPK cascade	19_GO:0023052 signaling	-4.1	8.5	6.4	30169	181	117	6	5.1	2	3156|3553|4609|5468|5580|5770	HMGCR|IL1B|MYC|PPARG|PRKCD|PTPN1	-2.7	0.00199526	MyList
GO Biological Processes	19	GO:0032680	regulation of tumor necrosis factor production	19_GO:0032501 multicellular organismal process	-4.1	8.4	6.3	30169	184	117	6	5.1	2	695|3717|4282|5914|6850|9971	BTK|JAK2|MIF|RARA|SYK|NR1H4	-2.7	0.00199526	MyList
GO Biological Processes	19	GO:0048863	stem cell differentiation	19_GO:0032502 developmental process	-4.1	8.4	6.3	30169	184	117	6	5.1	2	1021|1432|1636|2099|3815|7157	CDK6|MAPK14|ACE|ESR1|KIT|TP53	-2.7	0.00199526	MyList
GO Biological Processes	19	GO:0030308	negative regulation of cell growth	19_GO:0040007 growth	-4	8.2	6.2	30169	188	117	6	5.1	2	1026|2100|5465|5467|7040|7157	CDKN1A|ESR2|PPARA|PPARD|TGFB1|TP53	-2.7	0.00199526	MyList
GO Biological Processes	19	GO:1903555	regulation of tumor necrosis factor superfamily cytokine production	19_GO:0032501 multicellular organismal process	-4	8.2	6.2	30169	189	117	6	5.1	2	695|3717|4282|5914|6850|9971	BTK|JAK2|MIF|RARA|SYK|NR1H4	-2.7	0.00199526	MyList
GO Biological Processes	19	GO:0034504	protein localization to nucleus	19_GO:0051179 localization	-4	8.1	6.1	30169	192	117	6	5.1	2	1026|1277|4321|5347|6850|7157	CDKN1A|COL1A1|MMP12|PLK1|SYK|TP53	-2.6	0.00251189	MyList
GO Biological Processes	19	GO:0010952	positive regulation of peptidase activity	19_GO:0048518 positive regulation of biological process	-3.9	8	6.1	30169	194	117	6	5.1	2	3717|3932|4609|5468|6850|7124	JAK2|LCK|MYC|PPARG|SYK|TNF	-2.6	0.00251189	MyList
GO Biological Processes	19	GO:0016485	protein processing	19_GO:0008152 metabolic process	-3.9	7.9	6	30169	196	117	6	5.1	2	142|590|836|1636|1803|2155	PARP1|BCHE|CASP3|ACE|DPP4|F7	-2.6	0.00251189	MyList
GO Biological Processes	19	GO:0007178	transmembrane receptor protein serine/threonine kinase signaling pathway	19_GO:0023052 signaling	-3.8	7.5	5.8	30169	207	117	6	5.1	2	142|1432|2353|5468|7040|7157	PARP1|MAPK14|FOS|PPARG|TGFB1|TP53	-2.5	0.00316228	MyList
GO Biological Processes	19	GO:0045732	positive regulation of protein catabolic process	19_GO:0048518 positive regulation of biological process	-3.8	7.4	5.8	30169	209	117	6	5.1	2	1457|2932|3320|3553|5347|7124	CSNK2A1|GSK3B|HSP90AA1|IL1B|PLK1|TNF	-2.5	0.00316228	MyList
GO Biological Processes	19	GO:0060348	bone development	19_GO:0032502 developmental process	-3.7	7.3	5.7	30169	212	117	6	5.1	2	1277|1432|3815|5914|5915|7157	COL1A1|MAPK14|KIT|RARA|RARB|TP53	-2.4	0.00398107	MyList
GO Biological Processes	19	GO:0001505	regulation of neurotransmitter levels	19_GO:0065007 biological regulation	-3.7	7.1	5.7	30169	217	117	6	5.1	2	43|590|1129|2555|2932|4129	ACHE|BCHE|CHRM2|GABRA2|GSK3B|MAOB	-2.4	0.00398107	MyList
GO Biological Processes	19	GO:1903050	regulation of proteolysis involved in protein catabolic process	19_GO:0008152 metabolic process	-3.6	6.8	5.5	30169	227	117	6	5.1	2	1017|1457|1950|2932|5347|5566	CDK2|CSNK2A1|EGF|GSK3B|PLK1|PRKACA	-2.3	0.00501187	MyList
GO Biological Processes	19	GO:0019932	second-messenger-mediated signaling	19_GO:0023052 signaling	-3.6	6.8	5.5	30169	228	117	6	5.1	2	695|1131|3791|5566|6850|7124	BTK|CHRM3|KDR|PRKACA|SYK|TNF	-2.3	0.00501187	MyList
GO Biological Processes	19	GO:0045930	negative regulation of mitotic cell cycle	19_GO:0048519 negative regulation of biological process	-3.6	6.8	5.5	30169	228	117	6	5.1	2	1017|1026|1111|5347|7124|7157	CDK2|CDKN1A|CHEK1|PLK1|TNF|TP53	-2.3	0.00501187	MyList
GO Biological Processes	19	GO:1901988	negative regulation of cell cycle phase transition	19_GO:0048519 negative regulation of biological process	-3.5	6.5	5.3	30169	239	117	6	5.1	2	1017|1026|1111|1432|5347|7157	CDK2|CDKN1A|CHEK1|MAPK14|PLK1|TP53	-2.2	0.00630957	MyList
GO Biological Processes	19	GO:0006913	nucleocytoplasmic transport	19_GO:0051179 localization	-3.4	6.3	5.2	30169	246	117	6	5.1	2	1026|4321|5566|6850|7040|7157	CDKN1A|MMP12|PRKACA|SYK|TGFB1|TP53	-2.1	0.00794328	MyList
GO Biological Processes	19	GO:0051169	nuclear transport	19_GO:0051179 localization	-3.4	6.3	5.2	30169	246	117	6	5.1	2	1026|4321|5566|6850|7040|7157	CDKN1A|MMP12|PRKACA|SYK|TGFB1|TP53	-2.1	0.00794328	MyList
GO Biological Processes	19	GO:0010951	negative regulation of endopeptidase activity	19_GO:0048519 negative regulation of biological process	-3.3	6.1	5.1	30169	252	117	6	5.1	2	1294|1457|4318|5743|5894|7124	COL7A1|CSNK2A1|MMP9|PTGS2|RAF1|TNF	-2.1	0.00794328	MyList
GO Biological Processes	19	GO:0033044	regulation of chromosome organization	19_GO:0050789 regulation of biological process	-3.3	6.1	5.1	30169	252	117	6	5.1	2	142|1017|4609|5347|7153|55869	PARP1|CDK2|MYC|PLK1|TOP2A|HDAC8	-2.1	0.00794328	MyList
GO Biological Processes	19	GO:0060828	regulation of canonical Wnt signaling pathway	19_GO:0023052 signaling	-3.3	6	5	30169	260	117	6	5.1	2	1277|1432|1950|1956|2932|7040	COL1A1|MAPK14|EGF|EGFR|GSK3B|TGFB1	-2	0.01	MyList
GO Biological Processes	19	GO:0090068	positive regulation of cell cycle process	19_GO:0048518 positive regulation of biological process	-3.3	6	5	30169	260	117	6	5.1	2	1543|1950|1956|3553|5581|7124	CYP1A1|EGF|EGFR|IL1B|PRKCE|TNF	-2	0.01	MyList
GO Biological Processes	19	GO:0044403	biological process involved in symbiotic interaction	19_GO:0044419 biological process involved in interspecies interaction between organisms	-3.3	5.9	5	30169	261	117	6	5.1	2	1803|1956|1991|2147|3717|6667	DPP4|EGFR|ELANE|F2|JAK2|SP1	-2	0.01	MyList
GO Biological Processes	19	GO:0015980	energy derivation by oxidation of organic compounds	19_GO:0008152 metabolic process	-3.3	5.9	5	30169	261	117	6	5.1	2	1544|2538|2932|4609|5836|7157	CYP1A2|G6PC1|GSK3B|MYC|PYGL|TP53	-2	0.01	MyList
GO Biological Processes	19	GO:0002757	immune response-activating signal transduction	19_GO:0002376 immune system process	-3.2	5.9	5	30169	262	117	6	5.1	2	695|3500|3932|5580|5581|6850	BTK|IGHG1|LCK|PRKCD|PRKCE|SYK	-2	0.01	MyList
GO Biological Processes	19	GO:0002429	immune response-activating cell surface receptor signaling pathway	19_GO:0002376 immune system process	-3.2	5.9	5	30169	262	117	6	5.1	2	695|3500|3932|5580|5581|6850	BTK|IGHG1|LCK|PRKCD|PRKCE|SYK	-2	0.01	MyList
GO Biological Processes	19	GO:0072507	divalent inorganic cation homeostasis	19_GO:0065007 biological regulation	-3.2	5.9	5	30169	262	117	6	5.1	2	1991|2147|3791|3932|5566|7421	ELANE|F2|KDR|LCK|PRKACA|VDR	-2	0.01	MyList
GO Biological Processes	19	GO:0010466	negative regulation of peptidase activity	19_GO:0048519 negative regulation of biological process	-3.2	5.9	5	30169	263	117	6	5.1	2	1294|1457|4318|5743|5894|7124	COL7A1|CSNK2A1|MMP9|PTGS2|RAF1|TNF	-2	0.01	MyList
GO Biological Processes	19	GO:0015849	organic acid transport	19_GO:0051179 localization	-3.2	5.8	4.9	30169	269	117	6	5.1	2	1636|2167|2180|5467|5468|6513	ACE|FABP4|ACSL1|PPARD|PPARG|SLC2A1	-2	0.01	MyList
GO Biological Processes	19	GO:0051604	protein maturation	19_GO:0008152 metabolic process	-3.1	5.6	4.8	30169	278	117	6	5.1	2	142|590|836|1636|1803|2155	PARP1|BCHE|CASP3|ACE|DPP4|F7	-1.9	0.0125893	MyList
GO Biological Processes	19	GO:0010948	negative regulation of cell cycle process	19_GO:0048519 negative regulation of biological process	-3	5.4	4.7	30169	288	117	6	5.1	2	1017|1026|1111|1432|5347|7157	CDK2|CDKN1A|CHEK1|MAPK14|PLK1|TP53	-1.8	0.0158489	MyList
GO Biological Processes	19	GO:0001822	kidney development	19_GO:0032502 developmental process	-3	5.3	4.6	30169	294	117	6	5.1	2	59|231|1636|4609|5914|5915	ACTA2|AKR1B1|ACE|MYC|RARA|RARB	-1.8	0.0158489	MyList
GO Biological Processes	19	GO:0060249	anatomical structure homeostasis	19_GO:0065007 biological regulation	-3	5.2	4.6	30169	296	117	6	5.1	2	760|3791|4069|5743|5950|6513	CA2|KDR|LYZ|PTGS2|RBP4|SLC2A1	-1.8	0.0158489	MyList
GO Biological Processes	19	GO:0006875	cellular metal ion homeostasis	19_GO:0065007 biological regulation	-2.8	4.8	4.3	30169	323	117	6	5.1	2	1991|2147|3932|4609|5566|7421	ELANE|F2|LCK|MYC|PRKACA|VDR	-1.6	0.0251189	MyList
GO Biological Processes	19	GO:0060537	muscle tissue development	19_GO:0032502 developmental process	-2.7	4.7	4.2	30169	329	117	6	5.1	2	1432|2353|5914|5915|5950|7040	MAPK14|FOS|RARA|RARB|RBP4|TGFB1	-1.6	0.0251189	MyList
GO Biological Processes	19	GO:0072594	establishment of protein localization to organelle	19_GO:0051179 localization	-2.7	4.5	4.1	30169	341	117	6	5.1	2	1026|3098|3320|4321|6850|7157	CDKN1A|HK1|HSP90AA1|MMP12|SYK|TP53	-1.5	0.0316228	MyList
GO Biological Processes	19	GO:1904062	regulation of cation transmembrane transport	19_GO:0051179 localization	-2.4	3.9	3.6	30169	394	117	6	5.1	2	383|2147|4318|5294|5566|5581	ARG1|F2|MMP9|PIK3CG|PRKACA|PRKCE	-1.2	0.0630957	MyList
GO Biological Processes	19	GO:0019693	ribose phosphate metabolic process	19_GO:0008152 metabolic process	-2.3	3.8	3.5	30169	409	117	6	5.1	2	142|2180|3098|3156|5836|7040	PARP1|ACSL1|HK1|HMGCR|PYGL|TGFB1	-1.1	0.0794328	MyList
GO Biological Processes	19	GO:0010887	negative regulation of cholesterol storage	19_GO:0051179 localization	-9.4	120	24	30169	11	117	5	4.3	1.9	1066|5465|5467|5468|7376	CES1|PPARA|PPARD|PPARG|NR1H2	-7.5	3.16228e-08	MyList
GO Biological Processes	19	GO:0070141	response to UV-A	19_GO:0050896 response to stimulus	-8.8	92	21	30169	14	117	5	4.3	1.9	1956|4312|4313|4314|4318	EGFR|MMP1|MMP2|MMP3|MMP9	-6.9	1.25893e-07	MyList
GO Biological Processes	19	GO:0048384	retinoic acid receptor signaling pathway	19_GO:0023052 signaling	-8.3	76	19	30169	17	117	5	4.3	1.9	5468|5914|5915|6256|7376	PPARG|RARA|RARB|RXRA|NR1H2	-6.5	3.16228e-07	MyList
GO Biological Processes	19	GO:0010885	regulation of cholesterol storage	19_GO:0051179 localization	-8	68	18	30169	19	117	5	4.3	1.9	1066|5465|5467|5468|7376	CES1|PPARA|PPARD|PPARG|NR1H2	-6.2	6.30957e-07	MyList
GO Biological Processes	19	GO:1902894	negative regulation of miRNA transcription	19_GO:0048519 negative regulation of biological process	-8	68	18	30169	19	117	5	4.3	1.9	5465|5467|5468|5914|7040	PPARA|PPARD|PPARG|RARA|TGFB1	-6.2	6.30957e-07	MyList
GO Biological Processes	19	GO:2000629	negative regulation of miRNA metabolic process	19_GO:0048519 negative regulation of biological process	-7.9	64	18	30169	20	117	5	4.3	1.9	5465|5467|5468|5914|7040	PPARA|PPARD|PPARG|RARA|TGFB1	-6.1	7.94328e-07	MyList
GO Biological Processes	19	GO:0060965	negative regulation of miRNA-mediated gene silencing	19_GO:0048519 negative regulation of biological process	-7.6	56	16	30169	23	117	5	4.3	1.9	2099|5468|7040|7124|7157	ESR1|PPARG|TGFB1|TNF|TP53	-5.8	1.58489e-06	MyList
GO Biological Processes	19	GO:1900369	negative regulation of post-transcriptional gene silencing by RNA	19_GO:0048519 negative regulation of biological process	-7.5	54	16	30169	24	117	5	4.3	1.9	2099|5468|7040|7124|7157	ESR1|PPARG|TGFB1|TNF|TP53	-5.8	1.58489e-06	MyList
GO Biological Processes	19	GO:0060967	negative regulation of gene silencing by RNA	19_GO:0048519 negative regulation of biological process	-7.5	54	16	30169	24	117	5	4.3	1.9	2099|5468|7040|7124|7157	ESR1|PPARG|TGFB1|TNF|TP53	-5.8	1.58489e-06	MyList
GO Biological Processes	19	GO:0060149	negative regulation of post-transcriptional gene silencing	19_GO:0048519 negative regulation of biological process	-7.5	54	16	30169	24	117	5	4.3	1.9	2099|5468|7040|7124|7157	ESR1|PPARG|TGFB1|TNF|TP53	-5.8	1.58489e-06	MyList
GO Biological Processes	19	GO:1903798	regulation of miRNA maturation	19_GO:0048519 negative regulation of biological process	-7.3	50	15	30169	26	117	5	4.3	1.9	1956|2099|7040|7124|7157	EGFR|ESR1|TGFB1|TNF|TP53	-5.6	2.51189e-06	MyList
GO Biological Processes	19	GO:0032740	positive regulation of interleukin-17 production	19_GO:0048518 positive regulation of biological process	-7.2	48	15	30169	27	117	5	4.3	1.9	695|3558|3717|7040|9971	BTK|IL2|JAK2|TGFB1|NR1H4	-5.5	3.16228e-06	MyList
GO Biological Processes	19	GO:0070920	regulation of production of small RNA involved in gene silencing by RNA	19_GO:0048519 negative regulation of biological process	-7.1	46	15	30169	28	117	5	4.3	1.9	1956|2099|7040|7124|7157	EGFR|ESR1|TGFB1|TNF|TP53	-5.4	3.98107e-06	MyList
GO Biological Processes	19	GO:0002675	positive regulation of acute inflammatory response	19_GO:0048518 positive regulation of biological process	-7.1	46	15	30169	28	117	5	4.3	1.9	695|3553|5294|5743|7124	BTK|IL1B|PIK3CG|PTGS2|TNF	-5.4	3.98107e-06	MyList
GO Biological Processes	19	GO:0060603	mammary gland duct morphogenesis	19_GO:0032502 developmental process	-7	43	14	30169	30	117	5	4.3	1.9	367|2099|2908|5241|7421	AR|ESR1|NR3C1|PGR|VDR	-5.3	5.01187e-06	MyList
GO Biological Processes	19	GO:2000191	regulation of fatty acid transport	19_GO:0051179 localization	-6.8	39	14	30169	33	117	5	4.3	1.9	2180|3553|4282|5465|6850	ACSL1|IL1B|MIF|PPARA|SYK	-5.1	7.94328e-06	MyList
GO Biological Processes	19	GO:0071276	cellular response to cadmium ion	19_GO:0050896 response to stimulus	-6.5	35	13	30169	37	117	5	4.3	1.9	1544|1956|2353|4318|5599	CYP1A2|EGFR|FOS|MMP9|MAPK8	-4.8	1.58489e-05	MyList
GO Biological Processes	19	GO:0098926	postsynaptic signal transduction	19_GO:0023052 signaling	-6.4	34	13	30169	38	117	5	4.3	1.9	43|1128|1129|1131|3717	ACHE|CHRM1|CHRM2|CHRM3|JAK2	-4.8	1.58489e-05	MyList
GO Biological Processes	19	GO:0031663	lipopolysaccharide-mediated signaling pathway	19_GO:0044419 biological process involved in interspecies interaction between organisms	-6.4	33	12	30169	39	117	5	4.3	1.9	1432|3553|5581|7040|7124	MAPK14|IL1B|PRKCE|TGFB1|TNF	-4.7	1.99526e-05	MyList
GO Biological Processes	19	GO:0071392	cellular response to estradiol stimulus	19_GO:0050896 response to stimulus	-6.3	32	12	30169	40	117	5	4.3	1.9	890|1956|2099|2100|4313	CCNA2|EGFR|ESR1|ESR2|MMP2	-4.7	1.99526e-05	MyList
GO Biological Processes	19	GO:0150077	regulation of neuroinflammatory response	19_GO:0050896 response to stimulus	-6.3	31	12	30169	41	117	5	4.3	1.9	3553|4314|4318|5743|7124	IL1B|MMP3|MMP9|PTGS2|TNF	-4.6	2.51189e-05	MyList
GO Biological Processes	19	GO:0071470	cellular response to osmotic stress	19_GO:0050896 response to stimulus	-6.3	31	12	30169	41	117	5	4.3	1.9	231|836|5743|6513|6517	AKR1B1|CASP3|PTGS2|SLC2A1|SLC2A4	-4.6	2.51189e-05	MyList
GO Biological Processes	19	GO:0030574	collagen catabolic process	19_GO:0008152 metabolic process	-6.3	31	12	30169	41	117	5	4.3	1.9	4312|4313|4314|4318|4321	MMP1|MMP2|MMP3|MMP9|MMP12	-4.6	2.51189e-05	MyList
GO Biological Processes	19	GO:0045429	positive regulation of nitric oxide biosynthetic process	19_GO:0048518 positive regulation of biological process	-6.2	31	12	30169	42	117	5	4.3	1.9	3320|3553|3717|5743|7124	HSP90AA1|IL1B|JAK2|PTGS2|TNF	-4.6	2.51189e-05	MyList
GO Biological Processes	19	GO:1904894	positive regulation of receptor signaling pathway via STAT	19_GO:0023052 signaling	-6.2	31	12	30169	42	117	5	4.3	1.9	2147|3717|3815|7040|7124	F2|JAK2|KIT|TGFB1|TNF	-4.6	2.51189e-05	MyList
GO Biological Processes	19	GO:0007566	embryo implantation	19_GO:0022414 reproductive process	-6.2	30	12	30169	43	117	5	4.3	1.9	3553|4313|4318|5467|5743	IL1B|MMP2|MMP9|PPARD|PTGS2	-4.5	3.16228e-05	MyList
GO Biological Processes	19	GO:0042789	mRNA transcription by RNA polymerase II	19_GO:0008152 metabolic process	-6.2	30	12	30169	43	117	5	4.3	1.9	5468|5914|6256|6720|7421	PPARG|RARA|RXRA|SREBF1|VDR	-4.5	3.16228e-05	MyList
GO Biological Processes	19	GO:1904407	positive regulation of nitric oxide metabolic process	19_GO:0048518 positive regulation of biological process	-6.1	29	12	30169	44	117	5	4.3	1.9	3320|3553|3717|5743|7124	HSP90AA1|IL1B|JAK2|PTGS2|TNF	-4.5	3.16228e-05	MyList
GO Biological Processes	19	GO:0046677	response to antibiotic	19_GO:0050896 response to stimulus	-6	27	11	30169	47	117	5	4.3	1.9	836|1543|3320|3717|7157	CASP3|CYP1A1|HSP90AA1|JAK2|TP53	-4.4	3.98107e-05	MyList
GO Biological Processes	19	GO:0048286	lung alveolus development	19_GO:0032502 developmental process	-6	27	11	30169	47	117	5	4.3	1.9	1636|2324|3791|4321|5241	ACE|FLT4|KDR|MMP12|PGR	-4.4	3.98107e-05	MyList
GO Biological Processes	19	GO:0032660	regulation of interleukin-17 production	19_GO:0032501 multicellular organismal process	-5.9	27	11	30169	48	117	5	4.3	1.9	695|3558|3717|7040|9971	BTK|IL2|JAK2|TGFB1|NR1H4	-4.3	5.01187e-05	MyList
GO Biological Processes	19	GO:0030850	prostate gland development	19_GO:0022414 reproductive process	-5.9	27	11	30169	48	117	5	4.3	1.9	367|1588|2099|4313|5914	AR|CYP19A1|ESR1|MMP2|RARA	-4.3	5.01187e-05	MyList
GO Biological Processes	19	GO:0002673	regulation of acute inflammatory response	19_GO:0050896 response to stimulus	-5.9	27	11	30169	48	117	5	4.3	1.9	695|3553|5294|5743|7124	BTK|IL1B|PIK3CG|PTGS2|TNF	-4.3	5.01187e-05	MyList
GO Biological Processes	19	GO:0010874	regulation of cholesterol efflux	19_GO:0051179 localization	-5.7	24	11	30169	53	117	5	4.3	1.9	1066|1950|5468|6256|7376	CES1|EGF|PPARG|RXRA|NR1H2	-4.1	7.94328e-05	MyList
GO Biological Processes	19	GO:0015909	long-chain fatty acid transport	19_GO:0051179 localization	-5.7	24	10	30169	54	117	5	4.3	1.9	1636|2167|2180|5468|6513	ACE|FABP4|ACSL1|PPARG|SLC2A1	-4.1	7.94328e-05	MyList
GO Biological Processes	19	GO:0042116	macrophage activation	19_GO:0002376 immune system process	-5.4	21	9.9	30169	60	117	5	4.3	1.9	1437|3717|5581|6850|7124	CSF2|JAK2|PRKCE|SYK|TNF	-3.9	0.000125893	MyList
GO Biological Processes	19	GO:0043407	negative regulation of MAP kinase activity	19_GO:0023052 signaling	-5.4	21	9.9	30169	60	117	5	4.3	1.9	3156|3553|5468|5580|5770	HMGCR|IL1B|PPARG|PRKCD|PTPN1	-3.9	0.000125893	MyList
GO Biological Processes	19	GO:0002275	myeloid cell activation involved in immune response	19_GO:0002376 immune system process	-5.4	21	9.8	30169	61	117	5	4.3	1.9	695|3815|5294|5581|6850	BTK|KIT|PIK3CG|PRKCE|SYK	-3.9	0.000125893	MyList
GO Biological Processes	19	GO:0045428	regulation of nitric oxide biosynthetic process	19_GO:0008152 metabolic process	-5.4	21	9.7	30169	62	117	5	4.3	1.9	3320|3553|3717|5743|7124	HSP90AA1|IL1B|JAK2|PTGS2|TNF	-3.8	0.000158489	MyList
GO Biological Processes	19	GO:0070228	regulation of lymphocyte apoptotic process	19_GO:0050789 regulation of biological process	-5.4	21	9.7	30169	62	117	5	4.3	1.9	695|3558|3958|4282|7157	BTK|IL2|LGALS3|MIF|TP53	-3.8	0.000158489	MyList
GO Biological Processes	19	GO:0032757	positive regulation of interleukin-8 production	19_GO:0048518 positive regulation of biological process	-5.3	20	9.6	30169	63	117	5	4.3	1.9	1116|1991|3553|6850|7124	CHI3L1|ELANE|IL1B|SYK|TNF	-3.8	0.000158489	MyList
GO Biological Processes	19	GO:0080164	regulation of nitric oxide metabolic process	19_GO:0008152 metabolic process	-5.3	20	9.5	30169	65	117	5	4.3	1.9	3320|3553|3717|5743|7124	HSP90AA1|IL1B|JAK2|PTGS2|TNF	-3.8	0.000158489	MyList
GO Biological Processes	19	GO:0042531	positive regulation of tyrosine phosphorylation of STAT protein	19_GO:0023052 signaling	-5.2	19	9.3	30169	67	117	5	4.3	1.9	1437|3558|3717|3815|7124	CSF2|IL2|JAK2|KIT|TNF	-3.7	0.000199526	MyList
GO Biological Processes	19	GO:0030888	regulation of B cell proliferation	19_GO:0002376 immune system process	-5.2	19	9.3	30169	67	117	5	4.3	1.9	695|836|1026|3558|4282	BTK|CASP3|CDKN1A|IL2|MIF	-3.7	0.000199526	MyList
GO Biological Processes	19	GO:0060193	positive regulation of lipase activity	19_GO:0065007 biological regulation	-5.2	19	9.3	30169	68	117	5	4.3	1.9	1956|2099|2321|3815|7376	EGFR|ESR1|FLT1|KIT|NR1H2	-3.7	0.000199526	MyList
GO Biological Processes	19	GO:1900076	regulation of cellular response to insulin stimulus	19_GO:0050896 response to stimulus	-5	18	9	30169	72	117	5	4.3	1.9	3553|5468|5580|5770|9971	IL1B|PPARG|PRKCD|PTPN1|NR1H4	-3.6	0.000251189	MyList
GO Biological Processes	19	GO:0045600	positive regulation of fat cell differentiation	19_GO:0032502 developmental process	-5	18	9	30169	72	117	5	4.3	1.9	1432|5292|5467|5468|5743	MAPK14|PIM1|PPARD|PPARG|PTGS2	-3.6	0.000251189	MyList
GO Biological Processes	19	GO:0050810	regulation of steroid biosynthetic process	19_GO:0008152 metabolic process	-5	17	8.8	30169	75	117	5	4.3	1.9	1066|2908|6720|7124|9971	CES1|NR3C1|SREBF1|TNF|NR1H4	-3.5	0.000316228	MyList
GO Biological Processes	19	GO:0002637	regulation of immunoglobulin production	19_GO:0002376 immune system process	-4.9	17	8.7	30169	76	117	5	4.3	1.9	695|3558|5950|7040|7124	BTK|IL2|RBP4|TGFB1|TNF	-3.5	0.000316228	MyList
GO Biological Processes	19	GO:0010822	positive regulation of mitochondrion organization	19_GO:0048518 positive regulation of biological process	-4.9	17	8.7	30169	76	117	5	4.3	1.9	2932|3791|4318|5599|7157	GSK3B|KDR|MMP9|MAPK8|TP53	-3.5	0.000316228	MyList
GO Biological Processes	19	GO:0046425	regulation of receptor signaling pathway via JAK-STAT	19_GO:0023052 signaling	-4.9	17	8.7	30169	76	117	5	4.3	1.9	1950|2147|3717|3815|7124	EGF|F2|JAK2|KIT|TNF	-3.5	0.000316228	MyList
GO Biological Processes	19	GO:0002526	acute inflammatory response	19_GO:0050896 response to stimulus	-4.9	17	8.7	30169	76	117	5	4.3	1.9	1991|2147|3500|3553|7124	ELANE|F2|IGHG1|IL1B|TNF	-3.5	0.000316228	MyList
GO Biological Processes	19	GO:0045824	negative regulation of innate immune response	19_GO:0044419 biological process involved in interspecies interaction between organisms	-4.9	17	8.6	30169	77	117	5	4.3	1.9	142|383|4321|5468|7376	PARP1|ARG1|MMP12|PPARG|NR1H2	-3.4	0.000398107	MyList
GO Biological Processes	19	GO:0043154	negative regulation of cysteine-type endopeptidase activity involved in apoptotic process	19_GO:0048519 negative regulation of biological process	-4.9	17	8.6	30169	78	117	5	4.3	1.9	1457|4318|5743|5894|7124	CSNK2A1|MMP9|PTGS2|RAF1|TNF	-3.4	0.000398107	MyList
GO Biological Processes	19	GO:0044773	mitotic DNA damage checkpoint signaling	19_GO:0023052 signaling	-4.9	17	8.6	30169	78	117	5	4.3	1.9	1017|1026|1111|5347|7157	CDK2|CDKN1A|CHEK1|PLK1|TP53	-3.4	0.000398107	MyList
GO Biological Processes	19	GO:0002720	positive regulation of cytokine production involved in immune response	19_GO:0002376 immune system process	-4.8	16	8.5	30169	79	117	5	4.3	1.9	3098|3553|3815|4282|6850	HK1|IL1B|KIT|MIF|SYK	-3.4	0.000398107	MyList
GO Biological Processes	19	GO:0032371	regulation of sterol transport	19_GO:0051179 localization	-4.8	16	8.4	30169	81	117	5	4.3	1.9	1066|1950|5468|6256|7376	CES1|EGF|PPARG|RXRA|NR1H2	-3.3	0.000501187	MyList
GO Biological Processes	19	GO:0032374	regulation of cholesterol transport	19_GO:0051179 localization	-4.8	16	8.4	30169	81	117	5	4.3	1.9	1066|1950|5468|6256|7376	CES1|EGF|PPARG|RXRA|NR1H2	-3.3	0.000501187	MyList
GO Biological Processes	19	GO:0042509	regulation of tyrosine phosphorylation of STAT protein	19_GO:0023052 signaling	-4.8	16	8.3	30169	82	117	5	4.3	1.9	1437|3558|3717|3815|7124	CSF2|IL2|JAK2|KIT|TNF	-3.3	0.000501187	MyList
GO Biological Processes	19	GO:0044774	mitotic DNA integrity checkpoint signaling	19_GO:0023052 signaling	-4.8	16	8.3	30169	82	117	5	4.3	1.9	1017|1026|1111|5347|7157	CDK2|CDKN1A|CHEK1|PLK1|TP53	-3.3	0.000501187	MyList
GO Biological Processes	19	GO:0035264	multicellular organism growth	19_GO:0040007 growth	-4.7	15	8.2	30169	85	117	5	4.3	1.9	367|2538|5914|5915|7157	AR|G6PC1|RARA|RARB|TP53	-3.2	0.000630957	MyList
GO Biological Processes	19	GO:0044843	cell cycle G1/S phase transition	19_GO:0009987 cellular process	-4.6	15	8.1	30169	87	117	5	4.3	1.9	890|1017|1021|1026|4609	CCNA2|CDK2|CDK6|CDKN1A|MYC	-3.2	0.000630957	MyList
GO Biological Processes	19	GO:0001960	negative regulation of cytokine-mediated signaling pathway	19_GO:0023052 signaling	-4.6	14	8	30169	89	117	5	4.3	1.9	383|4321|5468|7376|9971	ARG1|MMP12|PPARG|NR1H2|NR1H4	-3.2	0.000630957	MyList
GO Biological Processes	19	GO:0060191	regulation of lipase activity	19_GO:0065007 biological regulation	-4.6	14	7.9	30169	90	117	5	4.3	1.9	1956|2099|2321|3815|7376	EGFR|ESR1|FLT1|KIT|NR1H2	-3.1	0.000794328	MyList
GO Biological Processes	19	GO:2000117	negative regulation of cysteine-type endopeptidase activity	19_GO:0048519 negative regulation of biological process	-4.5	14	7.8	30169	91	117	5	4.3	1.9	1457|4318|5743|5894|7124	CSNK2A1|MMP9|PTGS2|RAF1|TNF	-3.1	0.000794328	MyList
GO Biological Processes	19	GO:0072091	regulation of stem cell proliferation	19_GO:0050789 regulation of biological process	-4.5	14	7.8	30169	92	117	5	4.3	1.9	1636|3791|5292|5915|7157	ACE|KDR|PIM1|RARB|TP53	-3.1	0.000794328	MyList
GO Biological Processes	19	GO:2000106	regulation of leukocyte apoptotic process	19_GO:0050789 regulation of biological process	-4.5	14	7.8	30169	93	117	5	4.3	1.9	695|3558|3958|4282|7157	BTK|IL2|LGALS3|MIF|TP53	-3.1	0.000794328	MyList
GO Biological Processes	19	GO:0060761	negative regulation of response to cytokine stimulus	19_GO:0048519 negative regulation of biological process	-4.5	14	7.7	30169	94	117	5	4.3	1.9	383|4321|5468|7376|9971	ARG1|MMP12|PPARG|NR1H2|NR1H4	-3.1	0.000794328	MyList
GO Biological Processes	19	GO:0030168	platelet activation	19_GO:0032501 multicellular organismal process	-4.4	13	7.6	30169	97	117	5	4.3	1.9	1432|2147|3932|5294|6850	MAPK14|F2|LCK|PIK3CG|SYK	-3	0.001	MyList
GO Biological Processes	19	GO:0071868	cellular response to monoamine stimulus	19_GO:0050896 response to stimulus	-4.4	13	7.6	30169	97	117	5	4.3	1.9	1128|1129|1131|2932|5566	CHRM1|CHRM2|CHRM3|GSK3B|PRKACA	-3	0.001	MyList
GO Biological Processes	19	GO:0071870	cellular response to catecholamine stimulus	19_GO:0050896 response to stimulus	-4.4	13	7.6	30169	97	117	5	4.3	1.9	1128|1129|1131|2932|5566	CHRM1|CHRM2|CHRM3|GSK3B|PRKACA	-3	0.001	MyList
GO Biological Processes	19	GO:0120162	positive regulation of cold-induced thermogenesis	19_GO:0048518 positive regulation of biological process	-4.4	13	7.5	30169	98	117	5	4.3	1.9	43|2167|2180|3717|6850	ACHE|FABP4|ACSL1|JAK2|SYK	-3	0.001	MyList
GO Biological Processes	19	GO:0071869	response to catecholamine	19_GO:0050896 response to stimulus	-4.3	13	7.4	30169	100	117	5	4.3	1.9	1128|1129|1131|2932|5566	CHRM1|CHRM2|CHRM3|GSK3B|PRKACA	-2.9	0.00125893	MyList
GO Biological Processes	19	GO:0071867	response to monoamine	19_GO:0050896 response to stimulus	-4.3	13	7.4	30169	100	117	5	4.3	1.9	1128|1129|1131|2932|5566	CHRM1|CHRM2|CHRM3|GSK3B|PRKACA	-2.9	0.00125893	MyList
GO Biological Processes	19	GO:0009914	hormone transport	19_GO:0051179 localization	-4.3	13	7.4	30169	101	117	5	4.3	1.9	695|5581|5894|6720|7276	BTK|PRKCE|RAF1|SREBF1|TTR	-2.9	0.00125893	MyList
GO Biological Processes	19	GO:1905477	positive regulation of protein localization to membrane	19_GO:0051179 localization	-4.3	13	7.4	30169	101	117	5	4.3	1.9	1956|3958|5581|5599|7124	EGFR|LGALS3|PRKCE|MAPK8|TNF	-2.9	0.00125893	MyList
GO Biological Processes	19	GO:0048771	tissue remodeling	19_GO:0032501 multicellular organismal process	-4.3	13	7.3	30169	102	117	5	4.3	1.9	383|1636|4313|7040|7421	ARG1|ACE|MMP2|TGFB1|VDR	-2.9	0.00125893	MyList
GO Biological Processes	19	GO:0043255	regulation of carbohydrate biosynthetic process	19_GO:0008152 metabolic process	-4.3	13	7.3	30169	103	117	5	4.3	1.9	1950|2908|2932|5465|7040	EGF|NR3C1|GSK3B|PPARA|TGFB1	-2.9	0.00125893	MyList
GO Biological Processes	19	GO:0032677	regulation of interleukin-8 production	19_GO:0032501 multicellular organismal process	-4.3	13	7.3	30169	103	117	5	4.3	1.9	1116|1991|3553|6850|7124	CHI3L1|ELANE|IL1B|SYK|TNF	-2.9	0.00125893	MyList
GO Biological Processes	19	GO:0042542	response to hydrogen peroxide	19_GO:0050896 response to stimulus	-4.2	12	7.2	30169	106	117	5	4.3	1.9	383|836|1277|4313|5580	ARG1|CASP3|COL1A1|MMP2|PRKCD	-2.8	0.00158489	MyList
GO Biological Processes	19	GO:0035265	organ growth	19_GO:0040007 growth	-4.2	12	7.2	30169	106	117	5	4.3	1.9	367|1588|2099|5914|5915	AR|CYP19A1|ESR1|RARA|RARB	-2.8	0.00158489	MyList
GO Biological Processes	19	GO:0014013	regulation of gliogenesis	19_GO:0032502 developmental process	-4.2	12	7.1	30169	107	117	5	4.3	1.9	2147|3553|7040|7124|7157	F2|IL1B|TGFB1|TNF|TP53	-2.8	0.00158489	MyList
GO Biological Processes	19	GO:0090130	tissue migration	19_GO:0032501 multicellular organismal process	-4.2	12	7.1	30169	108	117	5	4.3	1.9	59|1803|3791|3815|5467	ACTA2|DPP4|KDR|KIT|PPARD	-2.8	0.00158489	MyList
GO Biological Processes	19	GO:1902749	regulation of cell cycle G2/M phase transition	19_GO:0050789 regulation of biological process	-4.1	12	7	30169	110	117	5	4.3	1.9	1017|1026|1111|5347|7157	CDK2|CDKN1A|CHEK1|PLK1|TP53	-2.8	0.00158489	MyList
GO Biological Processes	19	GO:1904035	regulation of epithelial cell apoptotic process	19_GO:0050789 regulation of biological process	-4.1	12	7	30169	110	117	5	4.3	1.9	2099|3717|3791|5465|7124	ESR1|JAK2|KDR|PPARA|TNF	-2.8	0.00158489	MyList
GO Biological Processes	19	GO:0001676	long-chain fatty acid metabolic process	19_GO:0008152 metabolic process	-4.1	12	7	30169	111	117	5	4.3	1.9	1543|1544|2180|5742|5743	CYP1A1|CYP1A2|ACSL1|PTGS1|PTGS2	-2.8	0.00158489	MyList
GO Biological Processes	19	GO:0001678	cellular glucose homeostasis	19_GO:0065007 biological regulation	-4.1	12	7	30169	112	117	5	4.3	1.9	1636|3098|5566|5894|9971	ACE|HK1|PRKACA|RAF1|NR1H4	-2.7	0.00199526	MyList
GO Biological Processes	19	GO:0097237	cellular response to toxic substance	19_GO:0050896 response to stimulus	-4.1	11	6.9	30169	113	117	5	4.3	1.9	2936|5292|5742|5743|7124	GSR|PIM1|PTGS1|PTGS2|TNF	-2.7	0.00199526	MyList
GO Biological Processes	19	GO:0001938	positive regulation of endothelial cell proliferation	19_GO:0048518 positive regulation of biological process	-4.1	11	6.8	30169	115	117	5	4.3	1.9	383|1950|2324|3791|6667	ARG1|EGF|FLT4|KDR|SP1	-2.7	0.00199526	MyList
GO Biological Processes	19	GO:0045444	fat cell differentiation	19_GO:0032502 developmental process	-4	11	6.8	30169	116	117	5	4.3	1.9	2167|5468|5743|6517|6720	FABP4|PPARG|PTGS2|SLC2A4|SREBF1	-2.7	0.00199526	MyList
GO Biological Processes	19	GO:0002832	negative regulation of response to biotic stimulus	19_GO:0048519 negative regulation of biological process	-4	11	6.8	30169	116	117	5	4.3	1.9	142|383|4321|5468|7376	PARP1|ARG1|MMP12|PPARG|NR1H2	-2.7	0.00199526	MyList
GO Biological Processes	19	GO:0008203	cholesterol metabolic process	19_GO:0008152 metabolic process	-4	11	6.8	30169	117	117	5	4.3	1.9	1066|1544|3156|5467|6720	CES1|CYP1A2|HMGCR|PPARD|SREBF1	-2.7	0.00199526	MyList
GO Biological Processes	19	GO:0000079	regulation of cyclin-dependent protein serine/threonine kinase activity	19_GO:0008152 metabolic process	-4	11	6.8	30169	117	117	5	4.3	1.9	836|890|1026|1956|5347	CASP3|CCNA2|CDKN1A|EGFR|PLK1	-2.7	0.00199526	MyList
GO Biological Processes	19	GO:0007088	regulation of mitotic nuclear division	19_GO:0050789 regulation of biological process	-4	11	6.7	30169	118	117	5	4.3	1.9	1111|1950|3553|5347|7124	CHEK1|EGF|IL1B|PLK1|TNF	-2.7	0.00199526	MyList
GO Biological Processes	19	GO:0006633	fatty acid biosynthetic process	19_GO:0008152 metabolic process	-4	11	6.7	30169	119	117	5	4.3	1.9	1543|1544|4282|5742|5743	CYP1A1|CYP1A2|MIF|PTGS1|PTGS2	-2.6	0.00251189	MyList
GO Biological Processes	19	GO:0002708	positive regulation of lymphocyte mediated immunity	19_GO:0002376 immune system process	-4	11	6.7	30169	119	117	5	4.3	1.9	695|3553|3558|7040|7124	BTK|IL1B|IL2|TGFB1|TNF	-2.6	0.00251189	MyList
GO Biological Processes	19	GO:1904029	regulation of cyclin-dependent protein kinase activity	19_GO:0008152 metabolic process	-4	11	6.7	30169	120	117	5	4.3	1.9	836|890|1026|1956|5347	CASP3|CCNA2|CDKN1A|EGFR|PLK1	-2.6	0.00251189	MyList
GO Biological Processes	19	GO:0090100	positive regulation of transmembrane receptor protein serine/threonine kinase signaling pathway	19_GO:0023052 signaling	-4	11	6.6	30169	121	117	5	4.3	1.9	142|3717|3791|5468|7040	PARP1|JAK2|KDR|PPARG|TGFB1	-2.6	0.00251189	MyList
GO Biological Processes	19	GO:0002698	negative regulation of immune effector process	19_GO:0002376 immune system process	-3.9	11	6.6	30169	122	117	5	4.3	1.9	383|3558|3958|7040|7124	ARG1|IL2|LGALS3|TGFB1|TNF	-2.6	0.00251189	MyList
GO Biological Processes	19	GO:0007093	mitotic cell cycle checkpoint signaling	19_GO:0023052 signaling	-3.9	10	6.6	30169	123	117	5	4.3	1.9	1017|1026|1111|5347|7157	CDK2|CDKN1A|CHEK1|PLK1|TP53	-2.6	0.00251189	MyList
GO Biological Processes	19	GO:0010811	positive regulation of cell-substrate adhesion	19_GO:0048518 positive regulation of biological process	-3.9	10	6.5	30169	125	117	5	4.3	1.9	1021|2932|3717|3791|5581	CDK6|GSK3B|JAK2|KDR|PRKCE	-2.6	0.00251189	MyList
GO Biological Processes	19	GO:0032943	mononuclear cell proliferation	19_GO:0009987 cellular process	-3.9	10	6.5	30169	126	117	5	4.3	1.9	1636|3558|5294|5580|7157	ACE|IL2|PIK3CG|PRKCD|TP53	-2.5	0.00316228	MyList
GO Biological Processes	19	GO:1902652	secondary alcohol metabolic process	19_GO:0008152 metabolic process	-3.9	10	6.4	30169	127	117	5	4.3	1.9	1066|1544|3156|5467|6720	CES1|CYP1A2|HMGCR|PPARD|SREBF1	-2.5	0.00316228	MyList
GO Biological Processes	19	GO:0048565	digestive tract development	19_GO:0032502 developmental process	-3.8	9.9	6.4	30169	130	117	5	4.3	1.9	1543|1956|3815|5915|7124	CYP1A1|EGFR|KIT|RARB|TNF	-2.5	0.00316228	MyList
GO Biological Processes	19	GO:0001889	liver development	19_GO:0032502 developmental process	-3.8	9.9	6.4	30169	130	117	5	4.3	1.9	383|1543|4233|5914|7124	ARG1|CYP1A1|MET|RARA|TNF	-2.5	0.00316228	MyList
GO Biological Processes	19	GO:0061008	hepaticobiliary system development	19_GO:0032502 developmental process	-3.8	9.7	6.3	30169	133	117	5	4.3	1.9	383|1543|4233|5914|7124	ARG1|CYP1A1|MET|RARA|TNF	-2.5	0.00316228	MyList
GO Biological Processes	19	GO:0006275	regulation of DNA replication	19_GO:0008152 metabolic process	-3.7	9.5	6.2	30169	136	117	5	4.3	1.9	890|1017|1950|1956|7157	CCNA2|CDK2|EGF|EGFR|TP53	-2.4	0.00398107	MyList
GO Biological Processes	19	GO:0032147	activation of protein kinase activity	19_GO:0048518 positive regulation of biological process	-3.7	9.3	6.1	30169	139	117	5	4.3	1.9	1116|1950|1956|3717|5580	CHI3L1|EGF|EGFR|JAK2|PRKCD	-2.4	0.00398107	MyList
GO Biological Processes	19	GO:0055123	digestive system development	19_GO:0032502 developmental process	-3.6	9.1	6	30169	141	117	5	4.3	1.9	1543|1956|3815|5915|7124	CYP1A1|EGFR|KIT|RARB|TNF	-2.3	0.00501187	MyList
GO Biological Processes	19	GO:0008584	male gonad development	19_GO:0022414 reproductive process	-3.6	9	6	30169	143	117	5	4.3	1.9	367|1636|2099|3815|5914	AR|ACE|ESR1|KIT|RARA	-2.3	0.00501187	MyList
GO Biological Processes	19	GO:0030177	positive regulation of Wnt signaling pathway	19_GO:0023052 signaling	-3.6	9	6	30169	144	117	5	4.3	1.9	1277|1457|1950|1956|7040	COL1A1|CSNK2A1|EGF|EGFR|TGFB1	-2.3	0.00501187	MyList
GO Biological Processes	19	GO:0046546	development of primary male sexual characteristics	19_GO:0022414 reproductive process	-3.6	9	6	30169	144	117	5	4.3	1.9	367|1636|2099|3815|5914	AR|ACE|ESR1|KIT|RARA	-2.3	0.00501187	MyList
GO Biological Processes	19	GO:0051783	regulation of nuclear division	19_GO:0050789 regulation of biological process	-3.6	8.9	5.9	30169	145	117	5	4.3	1.9	1111|1950|3553|5347|7124	CHEK1|EGF|IL1B|PLK1|TNF	-2.3	0.00501187	MyList
GO Biological Processes	19	GO:1903038	negative regulation of leukocyte cell-cell adhesion	19_GO:0048519 negative regulation of biological process	-3.6	8.8	5.9	30169	147	117	5	4.3	1.9	383|836|3558|3958|5465	ARG1|CASP3|IL2|LGALS3|PPARA	-2.3	0.00501187	MyList
GO Biological Processes	19	GO:0050806	positive regulation of synaptic transmission	19_GO:0023052 signaling	-3.5	8.6	5.8	30169	150	117	5	4.3	1.9	760|2752|5581|5743|7124	CA2|GLUL|PRKCE|PTGS2|TNF	-2.2	0.00630957	MyList
GO Biological Processes	19	GO:0007612	learning	19_GO:0032501 multicellular organismal process	-3.5	8.6	5.8	30169	150	117	5	4.3	1.9	590|2353|3156|3815|5743	BCHE|FOS|HMGCR|KIT|PTGS2	-2.2	0.00630957	MyList
GO Biological Processes	19	GO:0007292	female gamete generation	19_GO:0022414 reproductive process	-3.5	8.5	5.8	30169	151	117	5	4.3	1.9	4313|5241|5347|5743|7153	MMP2|PGR|PLK1|PTGS2|TOP2A	-2.2	0.00630957	MyList
GO Biological Processes	19	GO:0034763	negative regulation of transmembrane transport	19_GO:0051179 localization	-3.5	8.4	5.7	30169	154	117	5	4.3	1.9	1636|3553|4318|5581|7124	ACE|IL1B|MMP9|PRKCE|TNF	-2.2	0.00630957	MyList
GO Biological Processes	19	GO:0010675	regulation of cellular carbohydrate metabolic process	19_GO:0008152 metabolic process	-3.5	8.3	5.7	30169	155	117	5	4.3	1.9	2908|2932|5465|5581|7157	NR3C1|GSK3B|PPARA|PRKCE|TP53	-2.2	0.00630957	MyList
GO Biological Processes	19	GO:0016241	regulation of macroautophagy	19_GO:0008152 metabolic process	-3.4	8.1	5.6	30169	160	117	5	4.3	1.9	836|3791|5566|5599|7157	CASP3|KDR|PRKACA|MAPK8|TP53	-2.1	0.00794328	MyList
GO Biological Processes	19	GO:0072330	monocarboxylic acid biosynthetic process	19_GO:0008152 metabolic process	-3.4	7.9	5.5	30169	163	117	5	4.3	1.9	1543|1544|4282|5742|5743	CYP1A1|CYP1A2|MIF|PTGS1|PTGS2	-2.1	0.00794328	MyList
GO Biological Processes	19	GO:0051250	negative regulation of lymphocyte activation	19_GO:0002376 immune system process	-3.3	7.8	5.5	30169	166	117	5	4.3	1.9	383|695|836|3558|3958	ARG1|BTK|CASP3|IL2|LGALS3	-2.1	0.00794328	MyList
GO Biological Processes	19	GO:0046661	male sex differentiation	19_GO:0022414 reproductive process	-3.3	7.7	5.4	30169	167	117	5	4.3	1.9	367|1636|2099|3815|5914	AR|ACE|ESR1|KIT|RARA	-2.1	0.00794328	MyList
GO Biological Processes	19	GO:0007369	gastrulation	19_GO:0032502 developmental process	-3.3	7.7	5.4	30169	168	117	5	4.3	1.9	1294|4313|4318|5566|7157	COL7A1|MMP2|MMP9|PRKACA|TP53	-2	0.01	MyList
GO Biological Processes	19	GO:2000058	regulation of ubiquitin-dependent protein catabolic process	19_GO:0008152 metabolic process	-3.3	7.6	5.4	30169	170	117	5	4.3	1.9	1017|1457|1950|2932|5347	CDK2|CSNK2A1|EGF|GSK3B|PLK1	-2	0.01	MyList
GO Biological Processes	19	GO:1901136	carbohydrate derivative catabolic process	19_GO:0008152 metabolic process	-3.2	7.5	5.3	30169	172	117	5	4.3	1.9	191|695|1116|4321|7040	AHCY|BTK|CHI3L1|MMP12|TGFB1	-2	0.01	MyList
GO Biological Processes	19	GO:0032675	regulation of interleukin-6 production	19_GO:0032501 multicellular organismal process	-3.2	7.3	5.3	30169	176	117	5	4.3	1.9	695|3553|6850|7124|9971	BTK|IL1B|SYK|TNF|NR1H4	-2	0.01	MyList
GO Biological Processes	19	GO:1901991	negative regulation of mitotic cell cycle phase transition	19_GO:0048519 negative regulation of biological process	-3.2	7.2	5.2	30169	179	117	5	4.3	1.9	1017|1026|1111|5347|7157	CDK2|CDKN1A|CHEK1|PLK1|TP53	-1.9	0.0125893	MyList
GO Biological Processes	19	GO:2000045	regulation of G1/S transition of mitotic cell cycle	19_GO:0050789 regulation of biological process	-3.1	7	5.1	30169	185	117	5	4.3	1.9	1017|1026|1543|1956|7157	CDK2|CDKN1A|CYP1A1|EGFR|TP53	-1.9	0.0125893	MyList
GO Biological Processes	19	GO:1904018	positive regulation of vasculature development	19_GO:0032502 developmental process	-3.1	6.9	5	30169	187	117	5	4.3	1.9	1116|2321|3553|3791|6667	CHI3L1|FLT1|IL1B|KDR|SP1	-1.9	0.0125893	MyList
GO Biological Processes	19	GO:0045766	positive regulation of angiogenesis	19_GO:0032502 developmental process	-3.1	6.9	5	30169	187	117	5	4.3	1.9	1116|2321|3553|3791|6667	CHI3L1|FLT1|IL1B|KDR|SP1	-1.9	0.0125893	MyList
GO Biological Processes	19	GO:0010721	negative regulation of cell development	19_GO:0032502 developmental process	-3.1	6.9	5	30169	188	117	5	4.3	1.9	2147|2932|3553|7124|7157	F2|GSK3B|IL1B|TNF|TP53	-1.9	0.0125893	MyList
GO Biological Processes	19	GO:0002833	positive regulation of response to biotic stimulus	19_GO:0048518 positive regulation of biological process	-3.1	6.9	5	30169	188	117	5	4.3	1.9	383|3320|4282|4321|6850	ARG1|HSP90AA1|MIF|MMP12|SYK	-1.9	0.0125893	MyList
GO Biological Processes	19	GO:0042113	B cell activation	19_GO:0002376 immune system process	-3.1	6.8	5	30169	189	117	5	4.3	1.9	695|3815|5580|6850|7157	BTK|KIT|PRKCD|SYK|TP53	-1.9	0.0125893	MyList
GO Biological Processes	19	GO:0051302	regulation of cell division	19_GO:0050789 regulation of biological process	-3.1	6.8	5	30169	190	117	5	4.3	1.9	3553|4609|5347|5581|7040	IL1B|MYC|PLK1|PRKCE|TGFB1	-1.8	0.0158489	MyList
GO Biological Processes	19	GO:0032872	regulation of stress-activated MAPK cascade	19_GO:0023052 signaling	-3	6.6	4.9	30169	195	117	5	4.3	1.9	1956|2324|3553|4609|7124	EGFR|FLT4|IL1B|MYC|TNF	-1.8	0.0158489	MyList
GO Biological Processes	19	GO:0070302	regulation of stress-activated protein kinase signaling cascade	19_GO:0023052 signaling	-3	6.5	4.9	30169	198	117	5	4.3	1.9	1956|2324|3553|4609|7124	EGFR|FLT4|IL1B|MYC|TNF	-1.8	0.0158489	MyList
GO Biological Processes	19	GO:0002695	negative regulation of leukocyte activation	19_GO:0002376 immune system process	-3	6.5	4.9	30169	198	117	5	4.3	1.9	383|695|836|3558|3958	ARG1|BTK|CASP3|IL2|LGALS3	-1.8	0.0158489	MyList
GO Biological Processes	19	GO:1903828	negative regulation of protein localization	19_GO:0051179 localization	-2.9	6.4	4.8	30169	203	117	5	4.3	1.9	2932|3156|3553|6720|7040	GSK3B|HMGCR|IL1B|SREBF1|TGFB1	-1.7	0.0199526	MyList
GO Biological Processes	19	GO:1901888	regulation of cell junction assembly	19_GO:0050789 regulation of biological process	-2.9	6.3	4.8	30169	204	117	5	4.3	1.9	1636|3553|3791|5566|7124	ACE|IL1B|KDR|PRKACA|TNF	-1.7	0.0199526	MyList
GO Biological Processes	19	GO:0048167	regulation of synaptic plasticity	19_GO:0023052 signaling	-2.9	6.2	4.7	30169	207	117	5	4.3	1.9	1636|2932|3815|5743|5914	ACE|GSK3B|KIT|PTGS2|RARA	-1.7	0.0199526	MyList
GO Biological Processes	19	GO:0030100	regulation of endocytosis	19_GO:0051179 localization	-2.9	6.2	4.7	30169	209	117	5	4.3	1.9	1950|3958|5770|6850|7376	EGF|LGALS3|PTPN1|SYK|NR1H2	-1.7	0.0199526	MyList
GO Biological Processes	19	GO:1902806	regulation of cell cycle G1/S phase transition	19_GO:0050789 regulation of biological process	-2.8	6.1	4.6	30169	213	117	5	4.3	1.9	1017|1026|1543|1956|7157	CDK2|CDKN1A|CYP1A1|EGFR|TP53	-1.6	0.0251189	MyList
GO Biological Processes	19	GO:0055074	calcium ion homeostasis	19_GO:0065007 biological regulation	-2.8	5.9	4.6	30169	217	117	5	4.3	1.9	1991|2147|3791|5566|7421	ELANE|F2|KDR|PRKACA|VDR	-1.6	0.0251189	MyList
GO Biological Processes	19	GO:0048705	skeletal system morphogenesis	19_GO:0032502 developmental process	-2.7	5.8	4.5	30169	224	117	5	4.3	1.9	1277|1432|4313|5914|5915	COL1A1|MAPK14|MMP2|RARA|RARB	-1.6	0.0251189	MyList
GO Biological Processes	19	GO:0072503	cellular divalent inorganic cation homeostasis	19_GO:0065007 biological regulation	-2.7	5.7	4.4	30169	226	117	5	4.3	1.9	1991|2147|3932|5566|7421	ELANE|F2|LCK|PRKACA|VDR	-1.5	0.0316228	MyList
GO Biological Processes	19	GO:0050769	positive regulation of neurogenesis	19_GO:0032502 developmental process	-2.7	5.6	4.4	30169	231	117	5	4.3	1.9	1636|3553|3815|7040|7124	ACE|IL1B|KIT|TGFB1|TNF	-1.5	0.0316228	MyList
GO Biological Processes	19	GO:0001894	tissue homeostasis	19_GO:0032501 multicellular organismal process	-2.6	5.4	4.3	30169	238	117	5	4.3	1.9	3791|4069|5743|5950|6513	KDR|LYZ|PTGS2|RBP4|SLC2A1	-1.5	0.0316228	MyList
GO Biological Processes	19	GO:0031330	negative regulation of cellular catabolic process	19_GO:0048519 negative regulation of biological process	-2.6	5.3	4.2	30169	245	117	5	4.3	1.9	1432|1457|4233|5294|7157	MAPK14|CSNK2A1|MET|PIK3CG|TP53	-1.4	0.0398107	MyList
GO Biological Processes	19	GO:0045165	cell fate commitment	19_GO:0032502 developmental process	-2.5	5.2	4.1	30169	250	117	5	4.3	1.9	836|3791|5468|5914|7157	CASP3|KDR|PPARG|RARA|TP53	-1.4	0.0398107	MyList
GO Biological Processes	19	GO:0043122	regulation of I-kappaB kinase/NF-kappaB signaling	19_GO:0023052 signaling	-2.5	5.1	4.1	30169	255	117	5	4.3	1.9	2099|3553|5581|7124|9971	ESR1|IL1B|PRKCE|TNF|NR1H4	-1.3	0.0501187	MyList
GO Biological Processes	19	GO:0051962	positive regulation of nervous system development	19_GO:0032502 developmental process	-2.3	4.6	3.8	30169	279	117	5	4.3	1.9	1636|3553|3815|7040|7124	ACE|IL1B|KIT|TGFB1|TNF	-1.2	0.0630957	MyList
GO Biological Processes	19	GO:0003012	muscle system process	19_GO:0032501 multicellular organismal process	-2.3	4.5	3.7	30169	287	117	5	4.3	1.9	59|1131|3320|3553|7124	ACTA2|CHRM3|HSP90AA1|IL1B|TNF	-1.1	0.0794328	MyList
GO Biological Processes	19	GO:0043270	positive regulation of ion transport	19_GO:0051179 localization	-2.3	4.5	3.7	30169	289	117	5	4.3	1.9	1128|2147|3553|3958|4282	CHRM1|F2|IL1B|LGALS3|MIF	-1.1	0.0794328	MyList
GO Biological Processes	19	GO:0007059	chromosome segregation	19_GO:0009987 cellular process	-2.3	4.4	3.7	30169	290	117	5	4.3	1.9	2908|3832|5347|7153|55869	NR3C1|KIF11|PLK1|TOP2A|HDAC8	-1.1	0.0794328	MyList
GO Biological Processes	19	GO:0016042	lipid catabolic process	19_GO:0008152 metabolic process	-2.3	4.4	3.7	30169	290	117	5	4.3	1.9	1066|1544|1588|3290|5467	CES1|CYP1A2|CYP19A1|HSD11B1|PPARD	-1.1	0.0794328	MyList
GO Biological Processes	19	GO:0022898	regulation of transmembrane transporter activity	19_GO:0051179 localization	-2.3	4.4	3.7	30169	291	117	5	4.3	1.9	1131|4318|5292|5566|5581	CHRM3|MMP9|PIM1|PRKACA|PRKCE	-1.1	0.0794328	MyList
GO Biological Processes	19	GO:0006959	humoral immune response	19_GO:0002376 immune system process	-2.2	4.4	3.6	30169	293	117	5	4.3	1.9	1991|2147|3500|4069|7124	ELANE|F2|IGHG1|LYZ|TNF	-1.1	0.0794328	MyList
GO Biological Processes	19	GO:0010720	positive regulation of cell development	19_GO:0032502 developmental process	-2.2	4.2	3.5	30169	307	117	5	4.3	1.9	1636|3553|3815|7040|7124	ACE|IL1B|KIT|TGFB1|TNF	-1	0.1	MyList
GO Biological Processes	19	GO:0060745	mammary gland branching involved in pregnancy	19_GO:0022414 reproductive process	-8.1	150	24	30169	7	117	4	3.4	1.7	367|2099|5241|7421	AR|ESR1|PGR|VDR	-6.3	5.01187e-07	MyList
GO Biological Processes	19	GO:0071492	cellular response to UV-A	19_GO:0050896 response to stimulus	-7.2	94	19	30169	11	117	4	3.4	1.7	4312|4313|4314|4318	MMP1|MMP2|MMP3|MMP9	-5.5	3.16228e-06	MyList
GO Biological Processes	19	GO:1903799	negative regulation of miRNA maturation	19_GO:0048519 negative regulation of biological process	-6.4	64	16	30169	16	117	4	3.4	1.7	2099|7040|7124|7157	ESR1|TGFB1|TNF|TP53	-4.8	1.58489e-05	MyList
GO Biological Processes	19	GO:0033189	response to vitamin A	19_GO:0050896 response to stimulus	-6.3	61	15	30169	17	117	4	3.4	1.7	383|1543|5467|5914	ARG1|CYP1A1|PPARD|RARA	-4.7	1.99526e-05	MyList
GO Biological Processes	19	GO:0038083	peptidyl-tyrosine autophosphorylation	19_GO:0008152 metabolic process	-6.3	61	15	30169	17	117	4	3.4	1.7	695|1956|3791|3932	BTK|EGFR|KDR|LCK	-4.7	1.99526e-05	MyList
GO Biological Processes	19	GO:0060391	positive regulation of SMAD protein signal transduction	19_GO:0023052 signaling	-6.2	57	15	30169	18	117	4	3.4	1.7	142|3717|5468|7040	PARP1|JAK2|PPARG|TGFB1	-4.6	2.51189e-05	MyList
GO Biological Processes	19	GO:0060444	branching involved in mammary gland duct morphogenesis	19_GO:0032502 developmental process	-5.8	47	13	30169	22	117	4	3.4	1.7	367|2099|5241|7421	AR|ESR1|PGR|VDR	-4.2	6.30957e-05	MyList
GO Biological Processes	19	GO:0046697	decidualization	19_GO:0022414 reproductive process	-5.6	41	13	30169	25	117	4	3.4	1.7	142|5467|5743|7421	PARP1|PPARD|PTGS2|VDR	-4	0.0001	MyList
GO Biological Processes	19	GO:0043303	mast cell degranulation	19_GO:0002376 immune system process	-5.6	41	13	30169	25	117	4	3.4	1.7	695|3815|5294|6850	BTK|KIT|PIK3CG|SYK	-4	0.0001	MyList
GO Biological Processes	19	GO:0002279	mast cell activation involved in immune response	19_GO:0002376 immune system process	-5.6	41	13	30169	25	117	4	3.4	1.7	695|3815|5294|6850	BTK|KIT|PIK3CG|SYK	-4	0.0001	MyList
GO Biological Processes	19	GO:0045822	negative regulation of heart contraction	19_GO:0048519 negative regulation of biological process	-5.5	40	12	30169	26	117	4	3.4	1.7	3558|3717|5294|7124	IL2|JAK2|PIK3CG|TNF	-4	0.0001	MyList
GO Biological Processes	19	GO:0009651	response to salt stress	19_GO:0050896 response to stimulus	-5.5	40	12	30169	26	117	4	3.4	1.7	231|3320|7124|7157	AKR1B1|HSP90AA1|TNF|TP53	-4	0.0001	MyList
GO Biological Processes	19	GO:1903523	negative regulation of blood circulation	19_GO:0048519 negative regulation of biological process	-5.5	38	12	30169	27	117	4	3.4	1.7	3558|3717|5294|7124	IL2|JAK2|PIK3CG|TNF	-3.9	0.000125893	MyList
GO Biological Processes	19	GO:0010875	positive regulation of cholesterol efflux	19_GO:0051179 localization	-5.5	38	12	30169	27	117	4	3.4	1.7	1066|5468|6256|7376	CES1|PPARG|RXRA|NR1H2	-3.9	0.000125893	MyList
GO Biological Processes	19	GO:0050996	positive regulation of lipid catabolic process	19_GO:0048518 positive regulation of biological process	-5.4	37	12	30169	28	117	4	3.4	1.7	3553|5465|5580|5581	IL1B|PPARA|PRKCD|PRKCE	-3.9	0.000125893	MyList
GO Biological Processes	19	GO:0002448	mast cell mediated immunity	19_GO:0002376 immune system process	-5.4	37	12	30169	28	117	4	3.4	1.7	695|3815|5294|6850	BTK|KIT|PIK3CG|SYK	-3.9	0.000125893	MyList
GO Biological Processes	19	GO:0032104	regulation of response to extracellular stimulus	19_GO:0050896 response to stimulus	-5.4	37	12	30169	28	117	4	3.4	1.7	5465|6256|7421|9971	PPARA|RXRA|VDR|NR1H4	-3.9	0.000125893	MyList
GO Biological Processes	19	GO:0032107	regulation of response to nutrient levels	19_GO:0050896 response to stimulus	-5.4	37	12	30169	28	117	4	3.4	1.7	5465|6256|7421|9971	PPARA|RXRA|VDR|NR1H4	-3.9	0.000125893	MyList
GO Biological Processes	19	GO:0038094	Fc-gamma receptor signaling pathway	19_GO:0002376 immune system process	-5.4	37	12	30169	28	117	4	3.4	1.7	3932|5580|5581|6850	LCK|PRKCD|PRKCE|SYK	-3.9	0.000125893	MyList
GO Biological Processes	19	GO:0045576	mast cell activation	19_GO:0002376 immune system process	-5.3	36	12	30169	29	117	4	3.4	1.7	695|3815|5294|6850	BTK|KIT|PIK3CG|SYK	-3.8	0.000158489	MyList
GO Biological Processes	19	GO:0010800	positive regulation of peptidyl-threonine phosphorylation	19_GO:0048518 positive regulation of biological process	-5.3	36	12	30169	29	117	4	3.4	1.7	1116|1950|5347|7040	CHI3L1|EGF|PLK1|TGFB1	-3.8	0.000158489	MyList
GO Biological Processes	19	GO:0095500	acetylcholine receptor signaling pathway	19_GO:0023052 signaling	-5.3	36	12	30169	29	117	4	3.4	1.7	43|1128|1129|1131	ACHE|CHRM1|CHRM2|CHRM3	-3.8	0.000158489	MyList
GO Biological Processes	19	GO:0010575	positive regulation of vascular endothelial growth factor production	19_GO:0048518 positive regulation of biological process	-5.3	36	12	30169	29	117	4	3.4	1.7	2324|3553|5743|7040	FLT4|IL1B|PTGS2|TGFB1	-3.8	0.000158489	MyList
GO Biological Processes	19	GO:0002068	glandular epithelial cell development	19_GO:0032502 developmental process	-5.3	34	11	30169	30	117	4	3.4	1.7	1021|5241|5914|5915	CDK6|PGR|RARA|RARB	-3.8	0.000158489	MyList
GO Biological Processes	19	GO:1905145	cellular response to acetylcholine	19_GO:0050896 response to stimulus	-5.2	33	11	30169	31	117	4	3.4	1.7	43|1128|1129|1131	ACHE|CHRM1|CHRM2|CHRM3	-3.7	0.000199526	MyList
GO Biological Processes	19	GO:0060390	regulation of SMAD protein signal transduction	19_GO:0023052 signaling	-5.2	33	11	30169	31	117	4	3.4	1.7	142|3717|5468|7040	PARP1|JAK2|PPARG|TGFB1	-3.7	0.000199526	MyList
GO Biological Processes	19	GO:0010743	regulation of macrophage derived foam cell differentiation	19_GO:0032502 developmental process	-5.1	32	11	30169	32	117	4	3.4	1.7	1437|5465|5468|7376	CSF2|PPARA|PPARG|NR1H2	-3.7	0.000199526	MyList
GO Biological Processes	19	GO:0048010	vascular endothelial growth factor receptor signaling pathway	19_GO:0023052 signaling	-5.1	31	11	30169	33	117	4	3.4	1.7	1432|2321|2324|3791	MAPK14|FLT1|FLT4|KDR	-3.6	0.000251189	MyList
GO Biological Processes	19	GO:0031670	cellular response to nutrient	19_GO:0050896 response to stimulus	-5	30	11	30169	34	117	4	3.4	1.7	1277|5292|7421|9971	COL1A1|PIM1|VDR|NR1H4	-3.6	0.000251189	MyList
GO Biological Processes	19	GO:1905144	response to acetylcholine	19_GO:0050896 response to stimulus	-5	30	11	30169	34	117	4	3.4	1.7	43|1128|1129|1131	ACHE|CHRM1|CHRM2|CHRM3	-3.6	0.000251189	MyList
GO Biological Processes	19	GO:0034405	response to fluid shear stress	19_GO:0050896 response to stimulus	-5	30	11	30169	34	117	4	3.4	1.7	1437|1636|4313|5743	CSF2|ACE|MMP2|PTGS2	-3.6	0.000251189	MyList
GO Biological Processes	19	GO:0001893	maternal placenta development	19_GO:0022414 reproductive process	-5	29	11	30169	35	117	4	3.4	1.7	142|5467|5743|7421	PARP1|PPARD|PTGS2|VDR	-3.5	0.000316228	MyList
GO Biological Processes	19	GO:0090218	positive regulation of lipid kinase activity	19_GO:0048518 positive regulation of biological process	-4.9	29	10	30169	36	117	4	3.4	1.7	2147|2321|3815|7040	F2|FLT1|KIT|TGFB1	-3.5	0.000316228	MyList
GO Biological Processes	19	GO:0051385	response to mineralocorticoid	19_GO:0050896 response to stimulus	-4.9	28	10	30169	37	117	4	3.4	1.7	142|1636|2353|4129	PARP1|ACE|FOS|MAOB	-3.4	0.000398107	MyList
GO Biological Processes	19	GO:1904659	glucose transmembrane transport	19_GO:0051179 localization	-4.8	27	10	30169	38	117	4	3.4	1.7	1432|5467|6513|6517	MAPK14|PPARD|SLC2A1|SLC2A4	-3.4	0.000398107	MyList
GO Biological Processes	19	GO:0046427	positive regulation of receptor signaling pathway via JAK-STAT	19_GO:0023052 signaling	-4.8	27	10	30169	38	117	4	3.4	1.7	2147|3717|3815|7124	F2|JAK2|KIT|TNF	-3.4	0.000398107	MyList
GO Biological Processes	19	GO:0002437	inflammatory response to antigenic stimulus	19_GO:0002376 immune system process	-4.8	27	10	30169	38	117	4	3.4	1.7	191|1991|3500|7124	AHCY|ELANE|IGHG1|TNF	-3.4	0.000398107	MyList
GO Biological Processes	19	GO:0032373	positive regulation of sterol transport	19_GO:0051179 localization	-4.8	26	9.9	30169	39	117	4	3.4	1.7	1066|5468|6256|7376	CES1|PPARG|RXRA|NR1H2	-3.3	0.000501187	MyList
GO Biological Processes	19	GO:0032376	positive regulation of cholesterol transport	19_GO:0051179 localization	-4.8	26	9.9	30169	39	117	4	3.4	1.7	1066|5468|6256|7376	CES1|PPARG|RXRA|NR1H2	-3.3	0.000501187	MyList
GO Biological Processes	19	GO:0006693	prostaglandin metabolic process	19_GO:0008152 metabolic process	-4.8	26	9.9	30169	39	117	4	3.4	1.7	231|4282|5742|5743	AKR1B1|MIF|PTGS1|PTGS2	-3.3	0.000501187	MyList
GO Biological Processes	19	GO:0060251	regulation of glial cell proliferation	19_GO:0032502 developmental process	-4.8	26	9.9	30169	39	117	4	3.4	1.7	1128|3553|7124|7157	CHRM1|IL1B|TNF|TP53	-3.3	0.000501187	MyList
GO Biological Processes	19	GO:0090181	regulation of cholesterol metabolic process	19_GO:0008152 metabolic process	-4.8	26	9.9	30169	39	117	4	3.4	1.7	1066|2053|6720|9971	CES1|EPHX2|SREBF1|NR1H4	-3.3	0.000501187	MyList
GO Biological Processes	19	GO:0043299	leukocyte degranulation	19_GO:0002376 immune system process	-4.8	26	9.9	30169	39	117	4	3.4	1.7	695|3815|5294|6850	BTK|KIT|PIK3CG|SYK	-3.3	0.000501187	MyList
GO Biological Processes	19	GO:0006692	prostanoid metabolic process	19_GO:0008152 metabolic process	-4.8	26	9.9	30169	39	117	4	3.4	1.7	231|4282|5742|5743	AKR1B1|MIF|PTGS1|PTGS2	-3.3	0.000501187	MyList
GO Biological Processes	19	GO:0010863	positive regulation of phospholipase C activity	19_GO:0065007 biological regulation	-4.8	26	9.8	30169	40	117	4	3.4	1.7	1956|2099|2321|3815	EGFR|ESR1|FLT1|KIT	-3.3	0.000501187	MyList
GO Biological Processes	19	GO:0008645	hexose transmembrane transport	19_GO:0051179 localization	-4.7	25	9.7	30169	41	117	4	3.4	1.7	1432|5467|6513|6517	MAPK14|PPARD|SLC2A1|SLC2A4	-3.3	0.000501187	MyList
GO Biological Processes	19	GO:0002714	positive regulation of B cell mediated immunity	19_GO:0002376 immune system process	-4.7	25	9.5	30169	42	117	4	3.4	1.7	695|3558|7040|7124	BTK|IL2|TGFB1|TNF	-3.2	0.000630957	MyList
GO Biological Processes	19	GO:1900274	regulation of phospholipase C activity	19_GO:0065007 biological regulation	-4.7	25	9.5	30169	42	117	4	3.4	1.7	1956|2099|2321|3815	EGFR|ESR1|FLT1|KIT	-3.2	0.000630957	MyList
GO Biological Processes	19	GO:0002066	columnar/cuboidal epithelial cell development	19_GO:0032502 developmental process	-4.7	25	9.5	30169	42	117	4	3.4	1.7	1021|5241|5914|5915	CDK6|PGR|RARA|RARB	-3.2	0.000630957	MyList
GO Biological Processes	19	GO:0002891	positive regulation of immunoglobulin mediated immune response	19_GO:0002376 immune system process	-4.7	25	9.5	30169	42	117	4	3.4	1.7	695|3558|7040|7124	BTK|IL2|TGFB1|TNF	-3.2	0.000630957	MyList
GO Biological Processes	19	GO:0071548	response to dexamethasone	19_GO:0050896 response to stimulus	-4.6	24	9.4	30169	43	117	4	3.4	1.7	383|1636|2908|3717	ARG1|ACE|NR3C1|JAK2	-3.2	0.000630957	MyList
GO Biological Processes	19	GO:0015749	monosaccharide transmembrane transport	19_GO:0051179 localization	-4.6	23	9.3	30169	44	117	4	3.4	1.7	1432|5467|6513|6517	MAPK14|PPARD|SLC2A1|SLC2A4	-3.2	0.000630957	MyList
GO Biological Processes	19	GO:0019319	hexose biosynthetic process	19_GO:0008152 metabolic process	-4.5	23	9.2	30169	45	117	4	3.4	1.7	231|2538|5465|5950	AKR1B1|G6PC1|PPARA|RBP4	-3.1	0.000794328	MyList
GO Biological Processes	19	GO:0010799	regulation of peptidyl-threonine phosphorylation	19_GO:0008152 metabolic process	-4.5	23	9.2	30169	45	117	4	3.4	1.7	1116|1950|5347|7040	CHI3L1|EGF|PLK1|TGFB1	-3.1	0.000794328	MyList
GO Biological Processes	19	GO:0030890	positive regulation of B cell proliferation	19_GO:0002376 immune system process	-4.5	23	9.2	30169	45	117	4	3.4	1.7	695|1026|3558|4282	BTK|CDKN1A|IL2|MIF	-3.1	0.000794328	MyList
GO Biological Processes	19	GO:0048806	genitalia development	19_GO:0022414 reproductive process	-4.5	22	9.1	30169	46	117	4	3.4	1.7	367|1588|2099|5950	AR|CYP19A1|ESR1|RBP4	-3.1	0.000794328	MyList
GO Biological Processes	19	GO:0002861	regulation of inflammatory response to antigenic stimulus	19_GO:0002376 immune system process	-4.5	22	9	30169	47	117	4	3.4	1.7	695|1432|6850|7124	BTK|MAPK14|SYK|TNF	-3.1	0.000794328	MyList
GO Biological Processes	19	GO:0022602	ovulation cycle process	19_GO:0048511 rhythmic process	-4.4	21	8.9	30169	48	117	4	3.4	1.7	836|2099|4313|5241	CASP3|ESR1|MMP2|PGR	-3	0.001	MyList
GO Biological Processes	19	GO:0035094	response to nicotine	19_GO:0050896 response to stimulus	-4.4	21	8.8	30169	49	117	4	3.4	1.7	836|4313|5465|7124	CASP3|MMP2|PPARA|TNF	-3	0.001	MyList
GO Biological Processes	19	GO:0035924	cellular response to vascular endothelial growth factor stimulus	19_GO:0050896 response to stimulus	-4.4	21	8.8	30169	49	117	4	3.4	1.7	1432|2321|2324|3791	MAPK14|FLT1|FLT4|KDR	-3	0.001	MyList
GO Biological Processes	19	GO:0045933	positive regulation of muscle contraction	19_GO:0048518 positive regulation of biological process	-4.4	21	8.8	30169	49	117	4	3.4	1.7	1131|3320|3815|5743	CHRM3|HSP90AA1|KIT|PTGS2	-3	0.001	MyList
GO Biological Processes	19	GO:0046364	monosaccharide biosynthetic process	19_GO:0008152 metabolic process	-4.4	21	8.8	30169	49	117	4	3.4	1.7	231|2538|5465|5950	AKR1B1|G6PC1|PPARA|RBP4	-3	0.001	MyList
GO Biological Processes	19	GO:1904707	positive regulation of vascular associated smooth muscle cell proliferation	19_GO:0048518 positive regulation of biological process	-4.4	21	8.7	30169	50	117	4	3.4	1.7	3717|4313|4318|7124	JAK2|MMP2|MMP9|TNF	-3	0.001	MyList
GO Biological Processes	19	GO:0046456	icosanoid biosynthetic process	19_GO:0008152 metabolic process	-4.4	21	8.7	30169	50	117	4	3.4	1.7	4282|5742|5743|6850	MIF|PTGS1|PTGS2|SYK	-3	0.001	MyList
GO Biological Processes	19	GO:0043491	protein kinase B signaling	19_GO:0023052 signaling	-4.3	20	8.6	30169	51	117	4	3.4	1.7	3553|3791|7040|7124	IL1B|KDR|TGFB1|TNF	-2.9	0.00125893	MyList
GO Biological Processes	19	GO:0060324	face development	19_GO:0032502 developmental process	-4.3	20	8.6	30169	51	117	4	3.4	1.7	1277|4313|5894|5914	COL1A1|MMP2|RAF1|RARA	-2.9	0.00125893	MyList
GO Biological Processes	19	GO:0045912	negative regulation of carbohydrate metabolic process	19_GO:0048519 negative regulation of biological process	-4.3	20	8.5	30169	52	117	4	3.4	1.7	2932|5465|7040|7157	GSK3B|PPARA|TGFB1|TP53	-2.9	0.00125893	MyList
GO Biological Processes	19	GO:0010543	regulation of platelet activation	19_GO:0032501 multicellular organismal process	-4.3	20	8.5	30169	52	117	4	3.4	1.7	2147|3717|5580|6850	F2|JAK2|PRKCD|SYK	-2.9	0.00125893	MyList
GO Biological Processes	19	GO:0002639	positive regulation of immunoglobulin production	19_GO:0002376 immune system process	-4.3	19	8.4	30169	53	117	4	3.4	1.7	695|3558|5950|7040	BTK|IL2|RBP4|TGFB1	-2.9	0.00125893	MyList
GO Biological Processes	19	GO:0001541	ovarian follicle development	19_GO:0022414 reproductive process	-4.2	19	8.3	30169	54	117	4	3.4	1.7	2099|3791|3815|4313	ESR1|KDR|KIT|MMP2	-2.8	0.00158489	MyList
GO Biological Processes	19	GO:0043525	positive regulation of neuron apoptotic process	19_GO:0048518 positive regulation of biological process	-4.2	19	8.2	30169	55	117	4	3.4	1.7	836|2908|7124|7157	CASP3|NR3C1|TNF|TP53	-2.8	0.00158489	MyList
GO Biological Processes	19	GO:0007159	leukocyte cell-cell adhesion	19_GO:0009987 cellular process	-4.2	19	8.2	30169	55	117	4	3.4	1.7	3553|3683|6850|7124	IL1B|ITGAL|SYK|TNF	-2.8	0.00158489	MyList
GO Biological Processes	19	GO:0010518	positive regulation of phospholipase activity	19_GO:0065007 biological regulation	-4.2	19	8.2	30169	55	117	4	3.4	1.7	1956|2099|2321|3815	EGFR|ESR1|FLT1|KIT	-2.8	0.00158489	MyList
GO Biological Processes	19	GO:0032768	regulation of monooxygenase activity	19_GO:0065007 biological regulation	-4.1	18	8.1	30169	57	117	4	3.4	1.7	1956|3553|7124|7421	EGFR|IL1B|TNF|VDR	-2.8	0.00158489	MyList
GO Biological Processes	19	GO:0034219	carbohydrate transmembrane transport	19_GO:0051179 localization	-4.1	18	8.1	30169	57	117	4	3.4	1.7	1432|5467|6513|6517	MAPK14|PPARD|SLC2A1|SLC2A4	-2.8	0.00158489	MyList
GO Biological Processes	19	GO:0010332	response to gamma radiation	19_GO:0050896 response to stimulus	-4.1	18	8.1	30169	57	117	4	3.4	1.7	142|1026|4609|7157	PARP1|CDKN1A|MYC|TP53	-2.8	0.00158489	MyList
GO Biological Processes	19	GO:0000086	G2/M transition of mitotic cell cycle	19_GO:0009987 cellular process	-4.1	18	8.1	30169	57	117	4	3.4	1.7	890|1017|1111|5347	CCNA2|CDK2|CHEK1|PLK1	-2.8	0.00158489	MyList
GO Biological Processes	19	GO:0032418	lysosome localization	19_GO:0051179 localization	-4.1	18	8.1	30169	57	117	4	3.4	1.7	695|3815|5294|6850	BTK|KIT|PIK3CG|SYK	-2.8	0.00158489	MyList
GO Biological Processes	19	GO:1990849	vacuolar localization	19_GO:0051179 localization	-4.1	18	8.1	30169	57	117	4	3.4	1.7	695|3815|5294|6850	BTK|KIT|PIK3CG|SYK	-2.8	0.00158489	MyList
GO Biological Processes	19	GO:0019369	arachidonic acid metabolic process	19_GO:0008152 metabolic process	-4.1	18	8	30169	58	117	4	3.4	1.7	1543|1544|5742|5743	CYP1A1|CYP1A2|PTGS1|PTGS2	-2.7	0.00199526	MyList
GO Biological Processes	19	GO:0010574	regulation of vascular endothelial growth factor production	19_GO:0032501 multicellular organismal process	-4.1	17	7.9	30169	59	117	4	3.4	1.7	2324|3553|5743|7040	FLT4|IL1B|PTGS2|TGFB1	-2.7	0.00199526	MyList
GO Biological Processes	19	GO:0002224	toll-like receptor signaling pathway	19_GO:0002376 immune system process	-4.1	17	7.9	30169	59	117	4	3.4	1.7	695|5581|7124|9971	BTK|PRKCE|TNF|NR1H4	-2.7	0.00199526	MyList
GO Biological Processes	19	GO:0043666	regulation of phosphoprotein phosphatase activity	19_GO:0008152 metabolic process	-4.1	17	7.9	30169	59	117	4	3.4	1.7	2932|3717|3958|7124	GSK3B|JAK2|LGALS3|TNF	-2.7	0.00199526	MyList
GO Biological Processes	19	GO:1903078	positive regulation of protein localization to plasma membrane	19_GO:0051179 localization	-4.1	17	7.9	30169	59	117	4	3.4	1.7	1956|3958|5581|7124	EGFR|LGALS3|PRKCE|TNF	-2.7	0.00199526	MyList
GO Biological Processes	19	GO:0061098	positive regulation of protein tyrosine kinase activity	19_GO:0048518 positive regulation of biological process	-4.1	17	7.9	30169	59	117	4	3.4	1.7	1636|1950|1956|5770	ACE|EGF|EGFR|PTPN1	-2.7	0.00199526	MyList
GO Biological Processes	19	GO:0044839	cell cycle G2/M phase transition	19_GO:0009987 cellular process	-4	17	7.8	30169	61	117	4	3.4	1.7	890|1017|1111|5347	CCNA2|CDK2|CHEK1|PLK1	-2.7	0.00199526	MyList
GO Biological Processes	19	GO:0050805	negative regulation of synaptic transmission	19_GO:0023052 signaling	-4	16	7.6	30169	63	117	4	3.4	1.7	43|590|3553|5743	ACHE|BCHE|IL1B|PTGS2	-2.6	0.00251189	MyList
GO Biological Processes	19	GO:0070542	response to fatty acid	19_GO:0050896 response to stimulus	-4	16	7.6	30169	63	117	4	3.4	1.7	2180|5743|6720|9971	ACSL1|PTGS2|SREBF1|NR1H4	-2.6	0.00251189	MyList
GO Biological Processes	19	GO:0019229	regulation of vasoconstriction	19_GO:0032501 multicellular organismal process	-3.9	16	7.6	30169	64	117	4	3.4	1.7	1131|1636|4313|5743	CHRM3|ACE|MMP2|PTGS2	-2.6	0.00251189	MyList
GO Biological Processes	19	GO:0002889	regulation of immunoglobulin mediated immune response	19_GO:0002376 immune system process	-3.9	16	7.6	30169	64	117	4	3.4	1.7	695|3558|7040|7124	BTK|IL2|TGFB1|TNF	-2.6	0.00251189	MyList
GO Biological Processes	19	GO:0002712	regulation of B cell mediated immunity	19_GO:0002376 immune system process	-3.9	16	7.6	30169	64	117	4	3.4	1.7	695|3558|7040|7124	BTK|IL2|TGFB1|TNF	-2.6	0.00251189	MyList
GO Biological Processes	19	GO:0071384	cellular response to corticosteroid stimulus	19_GO:0050896 response to stimulus	-3.9	16	7.6	30169	64	117	4	3.4	1.7	383|1636|2908|3717	ARG1|ACE|NR3C1|JAK2	-2.6	0.00251189	MyList
GO Biological Processes	19	GO:2000272	negative regulation of signaling receptor activity	19_GO:0023052 signaling	-3.9	16	7.5	30169	65	117	4	3.4	1.7	2100|5465|5468|7124	ESR2|PPARA|PPARG|TNF	-2.6	0.00251189	MyList
GO Biological Processes	19	GO:0031100	animal organ regeneration	19_GO:0032502 developmental process	-3.9	16	7.5	30169	65	117	4	3.4	1.7	890|1636|2155|7124	CCNA2|ACE|F7|TNF	-2.6	0.00251189	MyList
GO Biological Processes	19	GO:1905330	regulation of morphogenesis of an epithelium	19_GO:0032502 developmental process	-3.9	16	7.5	30169	65	117	4	3.4	1.7	367|1950|2099|7124	AR|EGF|ESR1|TNF	-2.6	0.00251189	MyList
GO Biological Processes	19	GO:0002067	glandular epithelial cell differentiation	19_GO:0032502 developmental process	-3.9	16	7.5	30169	65	117	4	3.4	1.7	1021|5241|5914|5915	CDK6|PGR|RARA|RARB	-2.6	0.00251189	MyList
GO Biological Processes	19	GO:0006940	regulation of smooth muscle contraction	19_GO:0032501 multicellular organismal process	-3.9	16	7.5	30169	65	117	4	3.4	1.7	1129|1131|3815|5743	CHRM2|CHRM3|KIT|PTGS2	-2.6	0.00251189	MyList
GO Biological Processes	19	GO:0006112	energy reserve metabolic process	19_GO:0008152 metabolic process	-3.9	16	7.5	30169	65	117	4	3.4	1.7	2538|2932|4609|5836	G6PC1|GSK3B|MYC|PYGL	-2.6	0.00251189	MyList
GO Biological Processes	19	GO:0010517	regulation of phospholipase activity	19_GO:0065007 biological regulation	-3.9	16	7.4	30169	66	117	4	3.4	1.7	1956|2099|2321|3815	EGFR|ESR1|FLT1|KIT	-2.6	0.00251189	MyList
GO Biological Processes	19	GO:0071300	cellular response to retinoic acid	19_GO:0050896 response to stimulus	-3.9	16	7.4	30169	66	117	4	3.4	1.7	1277|2932|5914|7124	COL1A1|GSK3B|RARA|TNF	-2.6	0.00251189	MyList
GO Biological Processes	19	GO:1901224	positive regulation of NIK/NF-kappaB signaling	19_GO:0023052 signaling	-3.9	15	7.4	30169	67	117	4	3.4	1.7	1956|3553|4306|7124	EGFR|IL1B|NR3C2|TNF	-2.5	0.00316228	MyList
GO Biological Processes	19	GO:1904377	positive regulation of protein localization to cell periphery	19_GO:0051179 localization	-3.9	15	7.4	30169	67	117	4	3.4	1.7	1956|3958|5581|7124	EGFR|LGALS3|PRKCE|TNF	-2.5	0.00316228	MyList
GO Biological Processes	19	GO:0043550	regulation of lipid kinase activity	19_GO:0008152 metabolic process	-3.8	15	7.3	30169	68	117	4	3.4	1.7	2147|2321|3815|7040	F2|FLT1|KIT|TGFB1	-2.5	0.00316228	MyList
GO Biological Processes	19	GO:0042698	ovulation cycle	19_GO:0048511 rhythmic process	-3.8	15	7.2	30169	69	117	4	3.4	1.7	836|2099|4313|5241	CASP3|ESR1|MMP2|PGR	-2.5	0.00316228	MyList
GO Biological Processes	19	GO:0050922	negative regulation of chemotaxis	19_GO:0040011 locomotion	-3.8	15	7.2	30169	69	117	4	3.4	1.7	1588|1803|1991|4282	CYP19A1|DPP4|ELANE|MIF	-2.5	0.00316228	MyList
GO Biological Processes	19	GO:0055021	regulation of cardiac muscle tissue growth	19_GO:0040007 growth	-3.8	15	7.2	30169	69	117	4	3.4	1.7	1432|5292|5465|5950	MAPK14|PIM1|PPARA|RBP4	-2.5	0.00316228	MyList
GO Biological Processes	19	GO:0032722	positive regulation of chemokine production	19_GO:0048518 positive regulation of biological process	-3.8	15	7.2	30169	70	117	4	3.4	1.7	3553|4282|6850|7124	IL1B|MIF|SYK|TNF	-2.5	0.00316228	MyList
GO Biological Processes	19	GO:0014823	response to activity	19_GO:0050896 response to stimulus	-3.8	15	7.2	30169	70	117	4	3.4	1.7	2353|4313|5467|7124	FOS|MMP2|PPARD|TNF	-2.5	0.00316228	MyList
GO Biological Processes	19	GO:0007589	body fluid secretion	19_GO:0051179 localization	-3.7	14	7.1	30169	72	117	4	3.4	1.7	1128|1131|5581|7421	CHRM1|CHRM3|PRKCE|VDR	-2.4	0.00398107	MyList
GO Biological Processes	19	GO:0046626	regulation of insulin receptor signaling pathway	19_GO:0023052 signaling	-3.7	14	7.1	30169	72	117	4	3.4	1.7	3553|5580|5770|9971	IL1B|PRKCD|PTPN1|NR1H4	-2.4	0.00398107	MyList
GO Biological Processes	19	GO:0051403	stress-activated MAPK cascade	19_GO:0023052 signaling	-3.7	14	7	30169	74	117	4	3.4	1.7	1432|3553|5599|7124	MAPK14|IL1B|MAPK8|TNF	-2.4	0.00398107	MyList
GO Biological Processes	19	GO:0022600	digestive system process	19_GO:0032501 multicellular organismal process	-3.7	14	7	30169	74	117	4	3.4	1.7	1128|1131|5950|7421	CHRM1|CHRM3|RBP4|VDR	-2.4	0.00398107	MyList
GO Biological Processes	19	GO:0045661	regulation of myoblast differentiation	19_GO:0032502 developmental process	-3.7	14	6.9	30169	75	117	4	3.4	1.7	1432|5467|7040|7124	MAPK14|PPARD|TGFB1|TNF	-2.4	0.00398107	MyList
GO Biological Processes	19	GO:0043536	positive regulation of blood vessel endothelial cell migration	19_GO:0040011 locomotion	-3.7	14	6.9	30169	75	117	4	3.4	1.7	3791|5743|6667|7040	KDR|PTGS2|SP1|TGFB1	-2.4	0.00398107	MyList
GO Biological Processes	19	GO:0060420	regulation of heart growth	19_GO:0040007 growth	-3.7	14	6.8	30169	76	117	4	3.4	1.7	1432|5292|5465|5950	MAPK14|PIM1|PPARA|RBP4	-2.4	0.00398107	MyList
GO Biological Processes	19	GO:0010827	regulation of glucose transmembrane transport	19_GO:0051179 localization	-3.6	13	6.8	30169	77	117	4	3.4	1.7	1432|1636|3553|7124	MAPK14|ACE|IL1B|TNF	-2.3	0.00501187	MyList
GO Biological Processes	19	GO:1900015	regulation of cytokine production involved in inflammatory response	19_GO:0032501 multicellular organismal process	-3.6	13	6.8	30169	77	117	4	3.4	1.7	1432|2147|5465|7124	MAPK14|F2|PPARA|TNF	-2.3	0.00501187	MyList
GO Biological Processes	19	GO:0006919	activation of cysteine-type endopeptidase activity involved in apoptotic process	19_GO:0048518 positive regulation of biological process	-3.6	13	6.8	30169	77	117	4	3.4	1.7	3717|3932|5468|7124	JAK2|LCK|PPARG|TNF	-2.3	0.00501187	MyList
GO Biological Processes	19	GO:0032729	positive regulation of interferon-gamma production	19_GO:0048518 positive regulation of biological process	-3.6	13	6.8	30169	77	117	4	3.4	1.7	3553|3558|3717|7124	IL1B|IL2|JAK2|TNF	-2.3	0.00501187	MyList
GO Biological Processes	19	GO:0031098	stress-activated protein kinase signaling cascade	19_GO:0023052 signaling	-3.6	13	6.7	30169	78	117	4	3.4	1.7	1432|3553|5599|7124	MAPK14|IL1B|MAPK8|TNF	-2.3	0.00501187	MyList
GO Biological Processes	19	GO:0030593	neutrophil chemotaxis	19_GO:0040011 locomotion	-3.6	13	6.6	30169	80	117	4	3.4	1.7	3553|3958|5294|6850	IL1B|LGALS3|PIK3CG|SYK	-2.3	0.00501187	MyList
GO Biological Processes	19	GO:0071230	cellular response to amino acid stimulus	19_GO:0050896 response to stimulus	-3.6	13	6.6	30169	80	117	4	3.4	1.7	1277|1956|4313|7124	COL1A1|EGFR|MMP2|TNF	-2.3	0.00501187	MyList
GO Biological Processes	19	GO:1903201	regulation of oxidative stress-induced cell death	19_GO:0050896 response to stimulus	-3.6	13	6.6	30169	80	117	4	3.4	1.7	142|4233|4314|7124	PARP1|MET|MMP3|TNF	-2.3	0.00501187	MyList
GO Biological Processes	19	GO:0021766	hippocampus development	19_GO:0032502 developmental process	-3.5	13	6.6	30169	82	117	4	3.4	1.7	836|1021|2932|5914	CASP3|CDK6|GSK3B|RARA	-2.2	0.00630957	MyList
GO Biological Processes	19	GO:1903351	cellular response to dopamine	19_GO:0050896 response to stimulus	-3.5	12	6.5	30169	83	117	4	3.4	1.7	1128|1129|1131|2932	CHRM1|CHRM2|CHRM3|GSK3B	-2.2	0.00630957	MyList
GO Biological Processes	19	GO:1903350	response to dopamine	19_GO:0050896 response to stimulus	-3.5	12	6.5	30169	84	117	4	3.4	1.7	1128|1129|1131|2932	CHRM1|CHRM2|CHRM3|GSK3B	-2.2	0.00630957	MyList
GO Biological Processes	19	GO:0008643	carbohydrate transport	19_GO:0051179 localization	-3.5	12	6.5	30169	84	117	4	3.4	1.7	1432|5467|6513|6517	MAPK14|PPARD|SLC2A1|SLC2A4	-2.2	0.00630957	MyList
GO Biological Processes	19	GO:0010921	regulation of phosphatase activity	19_GO:0008152 metabolic process	-3.5	12	6.5	30169	84	117	4	3.4	1.7	2932|3717|3958|7124	GSK3B|JAK2|LGALS3|TNF	-2.2	0.00630957	MyList
GO Biological Processes	19	GO:0000082	G1/S transition of mitotic cell cycle	19_GO:0009987 cellular process	-3.5	12	6.4	30169	85	117	4	3.4	1.7	1017|1021|1026|4609	CDK2|CDK6|CDKN1A|MYC	-2.2	0.00630957	MyList
GO Biological Processes	19	GO:0071621	granulocyte chemotaxis	19_GO:0040011 locomotion	-3.4	12	6.4	30169	86	117	4	3.4	1.7	3553|3958|5294|6850	IL1B|LGALS3|PIK3CG|SYK	-2.2	0.00630957	MyList
GO Biological Processes	19	GO:0050672	negative regulation of lymphocyte proliferation	19_GO:0002376 immune system process	-3.4	12	6.3	30169	87	117	4	3.4	1.7	383|695|836|3558	ARG1|BTK|CASP3|IL2	-2.2	0.00630957	MyList
GO Biological Processes	19	GO:0032945	negative regulation of mononuclear cell proliferation	19_GO:0048519 negative regulation of biological process	-3.4	12	6.3	30169	88	117	4	3.4	1.7	383|695|836|3558	ARG1|BTK|CASP3|IL2	-2.1	0.00794328	MyList
GO Biological Processes	19	GO:0071229	cellular response to acid chemical	19_GO:0050896 response to stimulus	-3.4	12	6.2	30169	89	117	4	3.4	1.7	1277|1956|4313|7124	COL1A1|EGFR|MMP2|TNF	-2.1	0.00794328	MyList
GO Biological Processes	19	GO:0051591	response to cAMP	19_GO:0050896 response to stimulus	-3.4	11	6.2	30169	90	117	4	3.4	1.7	1277|2353|5294|6720	COL1A1|FOS|PIK3CG|SREBF1	-2.1	0.00794328	MyList
GO Biological Processes	19	GO:0001843	neural tube closure	19_GO:0032502 developmental process	-3.4	11	6.2	30169	91	117	4	3.4	1.7	836|5566|5914|7040	CASP3|PRKACA|RARA|TGFB1	-2.1	0.00794328	MyList
GO Biological Processes	19	GO:1990266	neutrophil migration	19_GO:0002376 immune system process	-3.3	11	6.1	30169	92	117	4	3.4	1.7	3553|3958|5294|6850	IL1B|LGALS3|PIK3CG|SYK	-2.1	0.00794328	MyList
GO Biological Processes	19	GO:0060606	tube closure	19_GO:0032502 developmental process	-3.3	11	6.1	30169	92	117	4	3.4	1.7	836|5566|5914|7040	CASP3|PRKACA|RARA|TGFB1	-2.1	0.00794328	MyList
GO Biological Processes	19	GO:0046879	hormone secretion	19_GO:0051179 localization	-3.3	11	6.1	30169	92	117	4	3.4	1.7	695|5581|5894|6720	BTK|PRKCE|RAF1|SREBF1	-2.1	0.00794328	MyList
GO Biological Processes	19	GO:0098586	cellular response to virus	19_GO:0044419 biological process involved in interspecies interaction between organisms	-3.3	11	6	30169	94	117	4	3.4	1.7	1432|3320|3717|4321	MAPK14|HSP90AA1|JAK2|MMP12	-2.1	0.00794328	MyList
GO Biological Processes	19	GO:1900407	regulation of cellular response to oxidative stress	19_GO:0050896 response to stimulus	-3.3	11	6	30169	95	117	4	3.4	1.7	142|4233|4314|7124	PARP1|MET|MMP3|TNF	-2	0.01	MyList
GO Biological Processes	19	GO:0061097	regulation of protein tyrosine kinase activity	19_GO:0008152 metabolic process	-3.3	11	6	30169	96	117	4	3.4	1.7	1636|1950|1956|5770	ACE|EGF|EGFR|PTPN1	-2	0.01	MyList
GO Biological Processes	19	GO:0070664	negative regulation of leukocyte proliferation	19_GO:0048519 negative regulation of biological process	-3.3	11	6	30169	96	117	4	3.4	1.7	383|695|836|3558	ARG1|BTK|CASP3|IL2	-2	0.01	MyList
GO Biological Processes	19	GO:0014020	primary neural tube formation	19_GO:0032502 developmental process	-3.2	11	5.9	30169	97	117	4	3.4	1.7	836|5566|5914|7040	CASP3|PRKACA|RARA|TGFB1	-2	0.01	MyList
GO Biological Processes	19	GO:0002221	pattern recognition receptor signaling pathway	19_GO:0002376 immune system process	-3.2	11	5.9	30169	97	117	4	3.4	1.7	695|5581|7124|9971	BTK|PRKCE|TNF|NR1H4	-2	0.01	MyList
GO Biological Processes	19	GO:0010389	regulation of G2/M transition of mitotic cell cycle	19_GO:0050789 regulation of biological process	-3.2	10	5.9	30169	99	117	4	3.4	1.7	1017|1026|1111|5347	CDK2|CDKN1A|CHEK1|PLK1	-2	0.01	MyList
GO Biological Processes	19	GO:0010631	epithelial cell migration	19_GO:0032501 multicellular organismal process	-3.2	10	5.9	30169	99	117	4	3.4	1.7	1803|3791|3815|5467	DPP4|KDR|KIT|PPARD	-2	0.01	MyList
GO Biological Processes	19	GO:0032755	positive regulation of interleukin-6 production	19_GO:0048518 positive regulation of biological process	-3.2	10	5.9	30169	99	117	4	3.4	1.7	695|3553|6850|7124	BTK|IL1B|SYK|TNF	-2	0.01	MyList
GO Biological Processes	19	GO:0097306	cellular response to alcohol	19_GO:0050896 response to stimulus	-3.2	10	5.9	30169	99	117	4	3.4	1.7	1066|1636|2353|5581	CES1|ACE|FOS|PRKCE	-2	0.01	MyList
GO Biological Processes	19	GO:0007179	transforming growth factor beta receptor signaling pathway	19_GO:0023052 signaling	-3.2	10	5.8	30169	101	117	4	3.4	1.7	142|2353|7040|7157	PARP1|FOS|TGFB1|TP53	-2	0.01	MyList
GO Biological Processes	19	GO:0097530	granulocyte migration	19_GO:0002376 immune system process	-3.2	10	5.8	30169	101	117	4	3.4	1.7	3553|3958|5294|6850	IL1B|LGALS3|PIK3CG|SYK	-2	0.01	MyList
GO Biological Processes	19	GO:0001906	cell killing	19_GO:0009987 cellular process	-3.2	10	5.8	30169	101	117	4	3.4	1.7	1991|2147|3500|4069	ELANE|F2|IGHG1|LYZ	-2	0.01	MyList
GO Biological Processes	19	GO:2001243	negative regulation of intrinsic apoptotic signaling pathway	19_GO:0023052 signaling	-3.2	10	5.8	30169	101	117	4	3.4	1.7	4282|4318|5743|5770	MIF|MMP9|PTGS2|PTPN1	-2	0.01	MyList
GO Biological Processes	19	GO:0090132	epithelium migration	19_GO:0032501 multicellular organismal process	-3.2	10	5.8	30169	102	117	4	3.4	1.7	1803|3791|3815|5467	DPP4|KDR|KIT|PPARD	-1.9	0.0125893	MyList
GO Biological Processes	19	GO:0045639	positive regulation of myeloid cell differentiation	19_GO:0002376 immune system process	-3.2	10	5.7	30169	103	117	4	3.4	1.7	1432|2353|7040|7124	MAPK14|FOS|TGFB1|TNF	-1.9	0.0125893	MyList
GO Biological Processes	19	GO:0046620	regulation of organ growth	19_GO:0040007 growth	-3.2	10	5.7	30169	103	117	4	3.4	1.7	1432|5292|5465|5950	MAPK14|PIM1|PPARA|RBP4	-1.9	0.0125893	MyList
GO Biological Processes	19	GO:0050764	regulation of phagocytosis	19_GO:0051179 localization	-3.2	10	5.7	30169	103	117	4	3.4	1.7	695|3553|6850|7124	BTK|IL1B|SYK|TNF	-1.9	0.0125893	MyList
GO Biological Processes	19	GO:1902882	regulation of response to oxidative stress	19_GO:0050896 response to stimulus	-3.1	9.9	5.7	30169	104	117	4	3.4	1.7	142|4233|4314|7124	PARP1|MET|MMP3|TNF	-1.9	0.0125893	MyList
GO Biological Processes	19	GO:0002065	columnar/cuboidal epithelial cell differentiation	19_GO:0032502 developmental process	-3.1	9.9	5.7	30169	104	117	4	3.4	1.7	1021|5241|5914|5915	CDK6|PGR|RARA|RARB	-1.9	0.0125893	MyList
GO Biological Processes	19	GO:0072593	reactive oxygen species metabolic process	19_GO:0008152 metabolic process	-3.1	9.9	5.7	30169	104	117	4	3.4	1.7	1543|1544|4129|7157	CYP1A1|CYP1A2|MAOB|TP53	-1.9	0.0125893	MyList
GO Biological Processes	19	GO:1901796	regulation of signal transduction by p53 class mediator	19_GO:0023052 signaling	-3.1	9.8	5.7	30169	105	117	4	3.4	1.7	1111|4282|4609|7157	CHEK1|MIF|MYC|TP53	-1.9	0.0125893	MyList
GO Biological Processes	19	GO:0001841	neural tube formation	19_GO:0032502 developmental process	-3.1	9.8	5.7	30169	105	117	4	3.4	1.7	836|5566|5914|7040	CASP3|PRKACA|RARA|TGFB1	-1.9	0.0125893	MyList
GO Biological Processes	19	GO:0032760	positive regulation of tumor necrosis factor production	19_GO:0048518 positive regulation of biological process	-3.1	9.8	5.7	30169	105	117	4	3.4	1.7	695|3717|4282|6850	BTK|JAK2|MIF|SYK	-1.9	0.0125893	MyList
GO Biological Processes	19	GO:1990748	cellular detoxification	19_GO:0098754 detoxification	-3.1	9.8	5.7	30169	105	117	4	3.4	1.7	2936|5292|5742|5743	GSR|PIM1|PTGS1|PTGS2	-1.9	0.0125893	MyList
GO Biological Processes	19	GO:0042102	positive regulation of T cell proliferation	19_GO:0002376 immune system process	-3.1	9.7	5.6	30169	106	117	4	3.4	1.7	3553|3558|3717|6850	IL1B|IL2|JAK2|SYK	-1.9	0.0125893	MyList
GO Biological Processes	19	GO:0016052	carbohydrate catabolic process	19_GO:0008152 metabolic process	-3.1	9.7	5.6	30169	106	117	4	3.4	1.7	2538|3098|5836|7157	G6PC1|HK1|PYGL|TP53	-1.9	0.0125893	MyList
GO Biological Processes	19	GO:0060078	regulation of postsynaptic membrane potential	19_GO:0065007 biological regulation	-3.1	9.6	5.6	30169	107	117	4	3.4	1.7	1128|2554|2555|2932	CHRM1|GABRA1|GABRA2|GSK3B	-1.9	0.0125893	MyList
GO Biological Processes	19	GO:0090263	positive regulation of canonical Wnt signaling pathway	19_GO:0023052 signaling	-3.1	9.6	5.6	30169	108	117	4	3.4	1.7	1277|1950|1956|7040	COL1A1|EGF|EGFR|TGFB1	-1.9	0.0125893	MyList
GO Biological Processes	19	GO:1902106	negative regulation of leukocyte differentiation	19_GO:0002376 immune system process	-3.1	9.6	5.6	30169	108	117	4	3.4	1.7	1021|3558|4609|5914	CDK6|IL2|MYC|RARA	-1.9	0.0125893	MyList
GO Biological Processes	19	GO:0051341	regulation of oxidoreductase activity	19_GO:0065007 biological regulation	-3.1	9.6	5.6	30169	108	117	4	3.4	1.7	1956|3553|7124|7421	EGFR|IL1B|TNF|VDR	-1.9	0.0125893	MyList
GO Biological Processes	19	GO:0007586	digestion	19_GO:0032501 multicellular organismal process	-3.1	9.6	5.6	30169	108	117	4	3.4	1.7	1128|1131|5950|7421	CHRM1|CHRM3|RBP4|VDR	-1.9	0.0125893	MyList
GO Biological Processes	19	GO:1903557	positive regulation of tumor necrosis factor superfamily cytokine production	19_GO:0048518 positive regulation of biological process	-3.1	9.5	5.5	30169	109	117	4	3.4	1.7	695|3717|4282|6850	BTK|JAK2|MIF|SYK	-1.8	0.0158489	MyList
GO Biological Processes	19	GO:0050853	B cell receptor signaling pathway	19_GO:0002376 immune system process	-3	9.3	5.5	30169	111	117	4	3.4	1.7	695|3500|3932|6850	BTK|IGHG1|LCK|SYK	-1.8	0.0158489	MyList
GO Biological Processes	19	GO:0021761	limbic system development	19_GO:0032502 developmental process	-3	9.3	5.5	30169	111	117	4	3.4	1.7	836|1021|2932|5914	CASP3|CDK6|GSK3B|RARA	-1.8	0.0158489	MyList
GO Biological Processes	19	GO:1901222	regulation of NIK/NF-kappaB signaling	19_GO:0023052 signaling	-3	9.3	5.5	30169	111	117	4	3.4	1.7	1956|3553|4306|7124	EGFR|IL1B|NR3C2|TNF	-1.8	0.0158489	MyList
GO Biological Processes	19	GO:0051702	biological process involved in interaction with symbiont	19_GO:0044419 biological process involved in interspecies interaction between organisms	-3	9.1	5.4	30169	113	117	4	3.4	1.7	1991|2147|3717|6667	ELANE|F2|JAK2|SP1	-1.8	0.0158489	MyList
GO Biological Processes	19	GO:1903707	negative regulation of hemopoiesis	19_GO:0002376 immune system process	-3	9	5.4	30169	114	117	4	3.4	1.7	1021|3558|4609|5914	CDK6|IL2|MYC|RARA	-1.8	0.0158489	MyList
GO Biological Processes	19	GO:0046634	regulation of alpha-beta T cell activation	19_GO:0002376 immune system process	-3	9	5.3	30169	115	117	4	3.4	1.7	3558|3717|5914|6850	IL2|JAK2|RARA|SYK	-1.8	0.0158489	MyList
GO Biological Processes	19	GO:0071674	mononuclear cell migration	19_GO:0002376 immune system process	-3	9	5.3	30169	115	117	4	3.4	1.7	2321|3683|3958|5294	FLT1|ITGAL|LGALS3|PIK3CG	-1.8	0.0158489	MyList
GO Biological Processes	19	GO:0006606	protein import into nucleus	19_GO:0051179 localization	-3	9	5.3	30169	115	117	4	3.4	1.7	1026|4321|6850|7157	CDKN1A|MMP12|SYK|TP53	-1.8	0.0158489	MyList
GO Biological Processes	19	GO:0007006	mitochondrial membrane organization	19_GO:0009987 cellular process	-2.9	8.8	5.3	30169	117	117	4	3.4	1.7	2932|3320|5599|7157	GSK3B|HSP90AA1|MAPK8|TP53	-1.7	0.0199526	MyList
GO Biological Processes	19	GO:0006805	xenobiotic metabolic process	19_GO:0050896 response to stimulus	-2.9	8.7	5.3	30169	118	117	4	3.4	1.7	590|1543|1544|2180	BCHE|CYP1A1|CYP1A2|ACSL1	-1.7	0.0199526	MyList
GO Biological Processes	19	GO:0001704	formation of primary germ layer	19_GO:0032502 developmental process	-2.9	8.7	5.2	30169	119	117	4	3.4	1.7	1294|4313|4318|5566	COL7A1|MMP2|MMP9|PRKACA	-1.7	0.0199526	MyList
GO Biological Processes	19	GO:0051170	import into nucleus	19_GO:0051179 localization	-2.9	8.7	5.2	30169	119	117	4	3.4	1.7	1026|4321|6850|7157	CDKN1A|MMP12|SYK|TP53	-1.7	0.0199526	MyList
GO Biological Processes	19	GO:0030278	regulation of ossification	19_GO:0032501 multicellular organismal process	-2.9	8.5	5.1	30169	122	117	4	3.4	1.7	1432|6256|7040|7421	MAPK14|RXRA|TGFB1|VDR	-1.7	0.0199526	MyList
GO Biological Processes	19	GO:0046651	lymphocyte proliferation	19_GO:0002376 immune system process	-2.9	8.5	5.1	30169	122	117	4	3.4	1.7	3558|5294|5580|7157	IL2|PIK3CG|PRKCD|TP53	-1.7	0.0199526	MyList
GO Biological Processes	19	GO:0001952	regulation of cell-matrix adhesion	19_GO:0050789 regulation of biological process	-2.8	8.3	5.1	30169	125	117	4	3.4	1.7	1021|2932|3791|4321	CDK6|GSK3B|KDR|MMP12	-1.7	0.0199526	MyList
GO Biological Processes	19	GO:0001838	embryonic epithelial tube formation	19_GO:0032502 developmental process	-2.8	8.3	5.1	30169	125	117	4	3.4	1.7	836|5566|5914|7040	CASP3|PRKACA|RARA|TGFB1	-1.7	0.0199526	MyList
GO Biological Processes	19	GO:0002688	regulation of leukocyte chemotaxis	19_GO:0040011 locomotion	-2.8	8.1	5	30169	127	117	4	3.4	1.7	1588|1803|2155|4282	CYP19A1|DPP4|F7|MIF	-1.6	0.0251189	MyList
GO Biological Processes	19	GO:0051282	regulation of sequestering of calcium ion	19_GO:0051179 localization	-2.8	8.1	5	30169	127	117	4	3.4	1.7	2147|3932|5566|5581	F2|LCK|PRKACA|PRKCE	-1.6	0.0251189	MyList
GO Biological Processes	19	GO:0050868	negative regulation of T cell activation	19_GO:0002376 immune system process	-2.8	8.1	5	30169	128	117	4	3.4	1.7	383|836|3558|3958	ARG1|CASP3|IL2|LGALS3	-1.6	0.0251189	MyList
GO Biological Processes	19	GO:0030183	B cell differentiation	19_GO:0002376 immune system process	-2.8	8	5	30169	129	117	4	3.4	1.7	695|3815|6850|7157	BTK|KIT|SYK|TP53	-1.6	0.0251189	MyList
GO Biological Processes	19	GO:0002262	myeloid cell homeostasis	19_GO:0002376 immune system process	-2.8	7.9	4.9	30169	130	117	4	3.4	1.7	695|836|3717|3815	BTK|CASP3|JAK2|KIT	-1.6	0.0251189	MyList
GO Biological Processes	19	GO:0032652	regulation of interleukin-1 production	19_GO:0032501 multicellular organismal process	-2.8	7.9	4.9	30169	130	117	4	3.4	1.7	3098|3717|7124|9971	HK1|JAK2|TNF|NR1H4	-1.6	0.0251189	MyList
GO Biological Processes	19	GO:0016051	carbohydrate biosynthetic process	19_GO:0008152 metabolic process	-2.8	7.9	4.9	30169	130	117	4	3.4	1.7	231|2538|5465|5950	AKR1B1|G6PC1|PPARA|RBP4	-1.6	0.0251189	MyList
GO Biological Processes	19	GO:0045621	positive regulation of lymphocyte differentiation	19_GO:0002376 immune system process	-2.8	7.9	4.9	30169	130	117	4	3.4	1.7	695|3558|5914|6850	BTK|IL2|RARA|SYK	-1.6	0.0251189	MyList
GO Biological Processes	19	GO:0098754	detoxification	19_GO:0098754 detoxification	-2.8	7.8	4.9	30169	132	117	4	3.4	1.7	2936|5292|5742|5743	GSR|PIM1|PTGS1|PTGS2	-1.6	0.0251189	MyList
GO Biological Processes	19	GO:0072175	epithelial tube formation	19_GO:0032502 developmental process	-2.7	7.8	4.9	30169	133	117	4	3.4	1.7	836|5566|5914|7040	CASP3|PRKACA|RARA|TGFB1	-1.6	0.0251189	MyList
GO Biological Processes	19	GO:0000018	regulation of DNA recombination	19_GO:0008152 metabolic process	-2.7	7.8	4.9	30169	133	117	4	3.4	1.7	142|1111|3558|7040	PARP1|CHEK1|IL2|TGFB1	-1.6	0.0251189	MyList
GO Biological Processes	19	GO:0043467	regulation of generation of precursor metabolites and energy	19_GO:0008152 metabolic process	-2.7	7.7	4.8	30169	134	117	4	3.4	1.7	2932|5465|7124|7157	GSK3B|PPARA|TNF|TP53	-1.6	0.0251189	MyList
GO Biological Processes	19	GO:0045055	regulated exocytosis	19_GO:0051179 localization	-2.7	7.5	4.8	30169	138	117	4	3.4	1.7	695|3815|5294|6850	BTK|KIT|PIK3CG|SYK	-1.5	0.0316228	MyList
GO Biological Processes	19	GO:0001649	osteoblast differentiation	19_GO:0032502 developmental process	-2.7	7.4	4.7	30169	139	117	4	3.4	1.7	43|1277|1432|9970	ACHE|COL1A1|MAPK14|NR1I3	-1.5	0.0316228	MyList
GO Biological Processes	19	GO:0045667	regulation of osteoblast differentiation	19_GO:0032502 developmental process	-2.6	7.3	4.7	30169	141	117	4	3.4	1.7	1021|5468|5566|7124	CDK6|PPARG|PRKACA|TNF	-1.5	0.0316228	MyList
GO Biological Processes	19	GO:0046328	regulation of JNK cascade	19_GO:0023052 signaling	-2.6	7.3	4.7	30169	141	117	4	3.4	1.7	1956|2324|3553|7124	EGFR|FLT4|IL1B|TNF	-1.5	0.0316228	MyList
GO Biological Processes	19	GO:0050921	positive regulation of chemotaxis	19_GO:0040011 locomotion	-2.6	7.2	4.6	30169	144	117	4	3.4	1.7	2155|3791|4233|7040	F7|KDR|MET|TGFB1	-1.5	0.0316228	MyList
GO Biological Processes	19	GO:0050768	negative regulation of neurogenesis	19_GO:0032502 developmental process	-2.6	7.1	4.6	30169	146	117	4	3.4	1.7	2147|3553|7124|7157	F2|IL1B|TNF|TP53	-1.4	0.0398107	MyList
GO Biological Processes	19	GO:0016331	morphogenesis of embryonic epithelium	19_GO:0032502 developmental process	-2.6	7.1	4.6	30169	146	117	4	3.4	1.7	836|5566|5914|7040	CASP3|PRKACA|RARA|TGFB1	-1.4	0.0398107	MyList
GO Biological Processes	19	GO:0017015	regulation of transforming growth factor beta receptor signaling pathway	19_GO:0023052 signaling	-2.6	7	4.6	30169	147	117	4	3.4	1.7	5465|5468|7040|7157	PPARA|PPARG|TGFB1|TP53	-1.4	0.0398107	MyList
GO Biological Processes	19	GO:0000819	sister chromatid segregation	19_GO:0009987 cellular process	-2.6	7	4.5	30169	148	117	4	3.4	1.7	3832|5347|7153|55869	KIF11|PLK1|TOP2A|HDAC8	-1.4	0.0398107	MyList
GO Biological Processes	19	GO:0035148	tube formation	19_GO:0032502 developmental process	-2.6	6.9	4.5	30169	149	117	4	3.4	1.7	836|5566|5914|7040	CASP3|PRKACA|RARA|TGFB1	-1.4	0.0398107	MyList
GO Biological Processes	19	GO:0051053	negative regulation of DNA metabolic process	19_GO:0048519 negative regulation of biological process	-2.6	6.9	4.5	30169	149	117	4	3.4	1.7	142|1026|1111|7157	PARP1|CDKN1A|CHEK1|TP53	-1.4	0.0398107	MyList
GO Biological Processes	19	GO:0006839	mitochondrial transport	19_GO:0051179 localization	-2.6	6.9	4.5	30169	150	117	4	3.4	1.7	2932|3320|5599|7157	GSK3B|HSP90AA1|MAPK8|TP53	-1.4	0.0398107	MyList
GO Biological Processes	19	GO:1903844	regulation of cellular response to transforming growth factor beta stimulus	19_GO:0050896 response to stimulus	-2.6	6.9	4.5	30169	150	117	4	3.4	1.7	5465|5468|7040|7157	PPARA|PPARG|TGFB1|TP53	-1.4	0.0398107	MyList
GO Biological Processes	19	GO:1903531	negative regulation of secretion by cell	19_GO:0051179 localization	-2.5	6.8	4.5	30169	151	117	4	3.4	1.7	3156|3553|4129|6720	HMGCR|IL1B|MAOB|SREBF1	-1.4	0.0398107	MyList
GO Biological Processes	19	GO:0051961	negative regulation of nervous system development	19_GO:0032502 developmental process	-2.5	6.8	4.5	30169	151	117	4	3.4	1.7	2147|3553|7124|7157	F2|IL1B|TNF|TP53	-1.4	0.0398107	MyList
GO Biological Processes	19	GO:0051092	positive regulation of NF-kappaB transcription factor activity	19_GO:0008152 metabolic process	-2.5	6.7	4.4	30169	154	117	4	3.4	1.7	367|695|3553|7124	AR|BTK|IL1B|TNF	-1.4	0.0398107	MyList
GO Biological Processes	19	GO:0021915	neural tube development	19_GO:0032502 developmental process	-2.4	6.4	4.3	30169	160	117	4	3.4	1.7	836|5566|5914|7040	CASP3|PRKACA|RARA|TGFB1	-1.3	0.0501187	MyList
GO Biological Processes	19	GO:0051147	regulation of muscle cell differentiation	19_GO:0032502 developmental process	-2.4	6.4	4.3	30169	160	117	4	3.4	1.7	1432|3815|5465|7040	MAPK14|KIT|PPARA|TGFB1	-1.3	0.0501187	MyList
GO Biological Processes	19	GO:0030856	regulation of epithelial cell differentiation	19_GO:0032502 developmental process	-2.4	6.3	4.2	30169	164	117	4	3.4	1.7	3553|4318|7124|7421	IL1B|MMP9|TNF|VDR	-1.3	0.0501187	MyList
GO Biological Processes	19	GO:2001022	positive regulation of response to DNA damage stimulus	19_GO:0048518 positive regulation of biological process	-2.4	6.2	4.2	30169	166	117	4	3.4	1.7	142|1956|4609|5580	PARP1|EGFR|MYC|PRKCD	-1.3	0.0501187	MyList
GO Biological Processes	19	GO:0044262	cellular carbohydrate metabolic process	19_GO:0008152 metabolic process	-2.4	6.2	4.2	30169	166	117	4	3.4	1.7	2538|2932|3098|5836	G6PC1|GSK3B|HK1|PYGL	-1.3	0.0501187	MyList
GO Biological Processes	19	GO:0030307	positive regulation of cell growth	19_GO:0040007 growth	-2.4	6.2	4.2	30169	167	117	4	3.4	1.7	1457|1956|2147|3558	CSNK2A1|EGFR|F2|IL2	-1.2	0.0630957	MyList
GO Biological Processes	19	GO:0034250	positive regulation of cellular amide metabolic process	19_GO:0048518 positive regulation of biological process	-2.4	6.1	4.1	30169	170	117	4	3.4	1.7	836|5580|6667|7124	CASP3|PRKCD|SP1|TNF	-1.2	0.0630957	MyList
GO Biological Processes	19	GO:1901617	organic hydroxy compound biosynthetic process	19_GO:0008152 metabolic process	-2.3	6	4.1	30169	173	117	4	3.4	1.7	1066|1588|3156|6720	CES1|CYP19A1|HMGCR|SREBF1	-1.2	0.0630957	MyList
GO Biological Processes	19	GO:0009266	response to temperature stimulus	19_GO:0050896 response to stimulus	-2.3	5.9	4.1	30169	174	117	4	3.4	1.7	2353|3320|5566|5743	FOS|HSP90AA1|PRKACA|PTGS2	-1.2	0.0630957	MyList
GO Biological Processes	19	GO:0031056	regulation of histone modification	19_GO:0008152 metabolic process	-2.3	5.9	4.1	30169	175	117	4	3.4	1.7	1111|5599|6720|7157	CHEK1|MAPK8|SREBF1|TP53	-1.2	0.0630957	MyList
GO Biological Processes	19	GO:0030258	lipid modification	19_GO:0008152 metabolic process	-2.3	5.8	4	30169	178	117	4	3.4	1.7	1432|1543|2053|5467	MAPK14|CYP1A1|EPHX2|PPARD	-1.2	0.0630957	MyList
GO Biological Processes	19	GO:0050954	sensory perception of mechanical stimulus	19_GO:0032501 multicellular organismal process	-2.3	5.7	4	30169	180	117	4	3.4	1.7	836|1277|3815|7124	CASP3|COL1A1|KIT|TNF	-1.1	0.0794328	MyList
GO Biological Processes	19	GO:0048738	cardiac muscle tissue development	19_GO:0032502 developmental process	-2.2	5.6	3.9	30169	185	117	4	3.4	1.7	5914|5915|5950|7040	RARA|RARB|RBP4|TGFB1	-1.1	0.0794328	MyList
GO Biological Processes	19	GO:1903169	regulation of calcium ion transmembrane transport	19_GO:0051179 localization	-2.2	5.5	3.9	30169	188	117	4	3.4	1.7	2147|5294|5566|5581	F2|PIK3CG|PRKACA|PRKCE	-1.1	0.0794328	MyList
GO Biological Processes	19	GO:0006874	cellular calcium ion homeostasis	19_GO:0065007 biological regulation	-2.2	5.4	3.8	30169	190	117	4	3.4	1.7	1991|2147|5566|7421	ELANE|F2|PRKACA|VDR	-1.1	0.0794328	MyList
GO Biological Processes	19	GO:0014706	striated muscle tissue development	19_GO:0032502 developmental process	-2.2	5.4	3.8	30169	191	117	4	3.4	1.7	5914|5915|5950|7040	RARA|RARB|RBP4|TGFB1	-1.1	0.0794328	MyList
GO Biological Processes	19	GO:0007265	Ras protein signal transduction	19_GO:0023052 signaling	-2.2	5.3	3.8	30169	193	117	4	3.4	1.7	890|1017|1026|7157	CCNA2|CDK2|CDKN1A|TP53	-1	0.1	MyList
GO Biological Processes	19	GO:0061136	regulation of proteasomal protein catabolic process	19_GO:0008152 metabolic process	-2.2	5.3	3.8	30169	194	117	4	3.4	1.7	1017|2932|5347|5566	CDK2|GSK3B|PLK1|PRKACA	-1	0.1	MyList
GO Biological Processes	19	GO:0001667	ameboidal-type cell migration	19_GO:0009987 cellular process	-2.1	5.2	3.7	30169	197	117	4	3.4	1.7	1803|3791|3815|5467	DPP4|KDR|KIT|PPARD	-1	0.1	MyList
GO Biological Processes	19	GO:0120032	regulation of plasma membrane bounded cell projection assembly	19_GO:0050789 regulation of biological process	-2.1	5.2	3.7	30169	199	117	4	3.4	1.7	2932|3320|3815|5580	GSK3B|HSP90AA1|KIT|PRKCD	-1	0.1	MyList
GO Biological Processes	19	GO:0060491	regulation of cell projection assembly	19_GO:0050789 regulation of biological process	-2.1	5.1	3.7	30169	201	117	4	3.4	1.7	2932|3320|3815|5580	GSK3B|HSP90AA1|KIT|PRKCD	-0.99	0.102329	MyList
GO Biological Processes	19	GO:0007204	positive regulation of cytosolic calcium ion concentration	19_GO:0065007 biological regulation	-2.1	5.1	3.7	30169	201	117	4	3.4	1.7	2099|3558|3717|5294	ESR1|IL2|JAK2|PIK3CG	-0.99	0.102329	MyList
GO Biological Processes	19	GO:0032271	regulation of protein polymerization	19_GO:0050789 regulation of biological process	-2.1	5.1	3.7	30169	201	117	4	3.4	1.7	3320|4233|5580|5581	HSP90AA1|MET|PRKCD|PRKCE	-0.99	0.102329	MyList
GO Biological Processes	19	GO:0050851	antigen receptor-mediated signaling pathway	19_GO:0002376 immune system process	-2.1	5	3.6	30169	206	117	4	3.4	1.7	695|3500|3932|6850	BTK|IGHG1|LCK|SYK	-0.95	0.112202	MyList
GO Biological Processes	19	GO:1902115	regulation of organelle assembly	19_GO:0050789 regulation of biological process	-2.1	5	3.6	30169	207	117	4	3.4	1.7	1437|2932|5347|7124	CSF2|GSK3B|PLK1|TNF	-0.95	0.112202	MyList
GO Biological Processes	19	GO:0051146	striated muscle cell differentiation	19_GO:0032502 developmental process	-2.1	5	3.6	30169	207	117	4	3.4	1.7	836|1432|5914|5915	CASP3|MAPK14|RARA|RARB	-0.95	0.112202	MyList
GO Biological Processes	19	GO:0045619	regulation of lymphocyte differentiation	19_GO:0002376 immune system process	-2	4.9	3.5	30169	210	117	4	3.4	1.7	695|3558|5914|6850	BTK|IL2|RARA|SYK	-0.93	0.11749	MyList
GO Biological Processes	19	GO:0031396	regulation of protein ubiquitination	19_GO:0008152 metabolic process	-2	4.9	3.5	30169	210	117	4	3.4	1.7	3320|5347|5581|55869	HSP90AA1|PLK1|PRKCE|HDAC8	-0.93	0.11749	MyList
GO Biological Processes	19	GO:0050821	protein stabilization	19_GO:0065007 biological regulation	-2	4.8	3.5	30169	214	117	4	3.4	1.7	3320|5292|5580|7157	HSP90AA1|PIM1|PRKCD|TP53	-0.9	0.125893	MyList
GO Biological Processes	19	GO:0060331	negative regulation of response to interferon-gamma	19_GO:0044419 biological process involved in interspecies interaction between organisms	-5.7	110	18	30169	7	117	3	2.6	1.5	383|5468|7376	ARG1|PPARG|NR1H2	-4.1	7.94328e-05	MyList
GO Biological Processes	19	GO:0031622	positive regulation of fever generation	19_GO:0048518 positive regulation of biological process	-5.7	110	18	30169	7	117	3	2.6	1.5	3553|5743|7124	IL1B|PTGS2|TNF	-4.1	7.94328e-05	MyList
GO Biological Processes	19	GO:0060558	regulation of calcidiol 1-monooxygenase activity	19_GO:0065007 biological regulation	-5.7	110	18	30169	7	117	3	2.6	1.5	3553|7124|7421	IL1B|TNF|VDR	-4.1	7.94328e-05	MyList
GO Biological Processes	19	GO:0060336	negative regulation of interferon-gamma-mediated signaling pathway	19_GO:0044419 biological process involved in interspecies interaction between organisms	-5.7	110	18	30169	7	117	3	2.6	1.5	383|5468|7376	ARG1|PPARG|NR1H2	-4.1	7.94328e-05	MyList
GO Biological Processes	19	GO:0007197	adenylate cyclase-inhibiting G protein-coupled acetylcholine receptor signaling pathway	19_GO:0023052 signaling	-5.5	97	17	30169	8	117	3	2.6	1.5	1128|1129|1131	CHRM1|CHRM2|CHRM3	-4	0.0001	MyList
GO Biological Processes	19	GO:0090400	stress-induced premature senescence	19_GO:0050896 response to stimulus	-5.5	97	17	30169	8	117	3	2.6	1.5	1026|1432|7157	CDKN1A|MAPK14|TP53	-4	0.0001	MyList
GO Biological Processes	19	GO:0031652	positive regulation of heat generation	19_GO:0048518 positive regulation of biological process	-5.3	86	16	30169	9	117	3	2.6	1.5	3553|5743|7124	IL1B|PTGS2|TNF	-3.8	0.000158489	MyList
GO Biological Processes	19	GO:0031620	regulation of fever generation	19_GO:0032501 multicellular organismal process	-5.3	86	16	30169	9	117	3	2.6	1.5	3553|5743|7124	IL1B|PTGS2|TNF	-3.8	0.000158489	MyList
GO Biological Processes	19	GO:0050665	hydrogen peroxide biosynthetic process	19_GO:0008152 metabolic process	-5.2	77	15	30169	10	117	3	2.6	1.5	1543|1544|4129	CYP1A1|CYP1A2|MAOB	-3.7	0.000199526	MyList
GO Biological Processes	19	GO:0042135	neurotransmitter catabolic process	19_GO:0008152 metabolic process	-5.2	77	15	30169	10	117	3	2.6	1.5	43|590|4129	ACHE|BCHE|MAOB	-3.7	0.000199526	MyList
GO Biological Processes	19	GO:1903800	positive regulation of miRNA maturation	19_GO:0048519 negative regulation of biological process	-4.9	64	14	30169	12	117	3	2.6	1.5	1956|7040|7157	EGFR|TGFB1|TP53	-3.4	0.000398107	MyList
GO Biological Processes	19	GO:0060736	prostate gland growth	19_GO:0040007 growth	-4.9	64	14	30169	12	117	3	2.6	1.5	367|1588|2099	AR|CYP19A1|ESR1	-3.4	0.000398107	MyList
GO Biological Processes	19	GO:0031650	regulation of heat generation	19_GO:0032501 multicellular organismal process	-4.9	64	14	30169	12	117	3	2.6	1.5	3553|5743|7124	IL1B|PTGS2|TNF	-3.4	0.000398107	MyList
GO Biological Processes	19	GO:0010745	negative regulation of macrophage derived foam cell differentiation	19_GO:0032502 developmental process	-4.8	60	13	30169	13	117	3	2.6	1.5	5465|5468|7376	PPARA|PPARG|NR1H2	-3.3	0.000501187	MyList
GO Biological Processes	19	GO:0060330	regulation of response to interferon-gamma	19_GO:0044419 biological process involved in interspecies interaction between organisms	-4.6	52	12	30169	15	117	3	2.6	1.5	383|5468|7376	ARG1|PPARG|NR1H2	-3.2	0.000630957	MyList
GO Biological Processes	19	GO:1903409	reactive oxygen species biosynthetic process	19_GO:0008152 metabolic process	-4.6	52	12	30169	15	117	3	2.6	1.5	1543|1544|4129	CYP1A1|CYP1A2|MAOB	-3.2	0.000630957	MyList
GO Biological Processes	19	GO:0060334	regulation of interferon-gamma-mediated signaling pathway	19_GO:0044419 biological process involved in interspecies interaction between organisms	-4.6	52	12	30169	15	117	3	2.6	1.5	383|5468|7376	ARG1|PPARG|NR1H2	-3.2	0.000630957	MyList
GO Biological Processes	19	GO:0034116	positive regulation of heterotypic cell-cell adhesion	19_GO:0048518 positive regulation of biological process	-4.6	52	12	30169	15	117	3	2.6	1.5	3553|3932|7124	IL1B|LCK|TNF	-3.2	0.000630957	MyList
GO Biological Processes	19	GO:1904251	regulation of bile acid metabolic process	19_GO:0008152 metabolic process	-4.6	52	12	30169	15	117	3	2.6	1.5	1066|3815|9971	CES1|KIT|NR1H4	-3.2	0.000630957	MyList
GO Biological Processes	19	GO:0045579	positive regulation of B cell differentiation	19_GO:0002376 immune system process	-4.6	52	12	30169	15	117	3	2.6	1.5	695|3558|6850	BTK|IL2|SYK	-3.2	0.000630957	MyList
GO Biological Processes	19	GO:0090399	replicative senescence	19_GO:0008152 metabolic process	-4.5	48	12	30169	16	117	3	2.6	1.5	1026|1111|7157	CDKN1A|CHEK1|TP53	-3.1	0.000794328	MyList
GO Biological Processes	19	GO:0071391	cellular response to estrogen stimulus	19_GO:0050896 response to stimulus	-4.5	48	12	30169	16	117	3	2.6	1.5	367|2099|5914	AR|ESR1|RARA	-3.1	0.000794328	MyList
GO Biological Processes	19	GO:0090336	positive regulation of brown fat cell differentiation	19_GO:0032502 developmental process	-4.5	48	12	30169	16	117	3	2.6	1.5	1432|5292|5743	MAPK14|PIM1|PTGS2	-3.1	0.000794328	MyList
GO Biological Processes	19	GO:0038065	collagen-activated signaling pathway	19_GO:0023052 signaling	-4.4	46	11	30169	17	117	3	2.6	1.5	1277|3717|6850	COL1A1|JAK2|SYK	-3	0.001	MyList
GO Biological Processes	19	GO:0010763	positive regulation of fibroblast migration	19_GO:0040011 locomotion	-4.4	46	11	30169	17	117	3	2.6	1.5	59|5581|7040	ACTA2|PRKCE|TGFB1	-3	0.001	MyList
GO Biological Processes	19	GO:0033194	response to hydroperoxide	19_GO:0050896 response to stimulus	-4.4	46	11	30169	17	117	3	2.6	1.5	3717|5580|6667	JAK2|PRKCD|SP1	-3	0.001	MyList
GO Biological Processes	19	GO:0071732	cellular response to nitric oxide	19_GO:0050896 response to stimulus	-4.4	46	11	30169	17	117	3	2.6	1.5	890|1017|4314	CCNA2|CDK2|MMP3	-3	0.001	MyList
GO Biological Processes	19	GO:0046323	glucose import	19_GO:0051179 localization	-4.4	43	11	30169	18	117	3	2.6	1.5	1432|6513|6517	MAPK14|SLC2A1|SLC2A4	-2.9	0.00125893	MyList
GO Biological Processes	19	GO:0046827	positive regulation of protein export from nucleus	19_GO:0051179 localization	-4.4	43	11	30169	18	117	3	2.6	1.5	2932|3553|5566	GSK3B|IL1B|PRKACA	-2.9	0.00125893	MyList
GO Biological Processes	19	GO:0030540	female genitalia development	19_GO:0022414 reproductive process	-4.4	43	11	30169	18	117	3	2.6	1.5	1588|2099|5950	CYP19A1|ESR1|RBP4	-2.9	0.00125893	MyList
GO Biological Processes	19	GO:0030728	ovulation	19_GO:0022414 reproductive process	-4.4	43	11	30169	18	117	3	2.6	1.5	4313|5241|5743	MMP2|PGR|PTGS2	-2.9	0.00125893	MyList
GO Biological Processes	19	GO:0007213	G protein-coupled acetylcholine receptor signaling pathway	19_GO:0023052 signaling	-4.3	41	11	30169	19	117	3	2.6	1.5	1128|1129|1131	CHRM1|CHRM2|CHRM3	-2.9	0.00125893	MyList
GO Biological Processes	19	GO:1902170	cellular response to reactive nitrogen species	19_GO:0050896 response to stimulus	-4.3	41	11	30169	19	117	3	2.6	1.5	890|1017|4314	CCNA2|CDK2|MMP3	-2.9	0.00125893	MyList
GO Biological Processes	19	GO:0032930	positive regulation of superoxide anion generation	19_GO:0048518 positive regulation of biological process	-4.3	41	11	30169	19	117	3	2.6	1.5	5580|6850|7040	PRKCD|SYK|TGFB1	-2.9	0.00125893	MyList
GO Biological Processes	19	GO:0033762	response to glucagon	19_GO:0050896 response to stimulus	-4.2	39	11	30169	20	117	3	2.6	1.5	383|890|6720	ARG1|CCNA2|SREBF1	-2.8	0.00158489	MyList
GO Biological Processes	19	GO:0061377	mammary gland lobule development	19_GO:0032502 developmental process	-4.2	39	11	30169	20	117	3	2.6	1.5	367|1950|2099	AR|EGF|ESR1	-2.8	0.00158489	MyList
GO Biological Processes	19	GO:1902004	positive regulation of amyloid-beta formation	19_GO:0048518 positive regulation of biological process	-4.2	39	11	30169	20	117	3	2.6	1.5	836|6667|7124	CASP3|SP1|TNF	-2.8	0.00158489	MyList
GO Biological Processes	19	GO:0060749	mammary gland alveolus development	19_GO:0032502 developmental process	-4.2	39	11	30169	20	117	3	2.6	1.5	367|1950|2099	AR|EGF|ESR1	-2.8	0.00158489	MyList
GO Biological Processes	19	GO:0070266	necroptotic process	19_GO:0009987 cellular process	-4.2	39	11	30169	20	117	3	2.6	1.5	5836|7124|7157	PYGL|TNF|TP53	-2.8	0.00158489	MyList
GO Biological Processes	19	GO:0055093	response to hyperoxia	19_GO:0050896 response to stimulus	-4.2	39	11	30169	20	117	3	2.6	1.5	1277|1543|4313	COL1A1|CYP1A1|MMP2	-2.8	0.00158489	MyList
GO Biological Processes	19	GO:0060218	hematopoietic stem cell differentiation	19_GO:0002376 immune system process	-4.2	39	11	30169	20	117	3	2.6	1.5	1021|1636|7157	CDK6|ACE|TP53	-2.8	0.00158489	MyList
GO Biological Processes	19	GO:0002433	immune response-regulating cell surface receptor signaling pathway involved in phagocytosis	19_GO:0002376 immune system process	-4.1	37	10	30169	21	117	3	2.6	1.5	5580|5581|6850	PRKCD|PRKCE|SYK	-2.8	0.00158489	MyList
GO Biological Processes	19	GO:0038096	Fc-gamma receptor signaling pathway involved in phagocytosis	19_GO:0002376 immune system process	-4.1	37	10	30169	21	117	3	2.6	1.5	5580|5581|6850	PRKCD|PRKCE|SYK	-2.8	0.00158489	MyList
GO Biological Processes	19	GO:0071637	regulation of monocyte chemotactic protein-1 production	19_GO:0032501 multicellular organismal process	-4.1	37	10	30169	21	117	3	2.6	1.5	3553|6850|9971	IL1B|SYK|NR1H4	-2.8	0.00158489	MyList
GO Biological Processes	19	GO:0071731	response to nitric oxide	19_GO:0050896 response to stimulus	-4.1	37	10	30169	21	117	3	2.6	1.5	890|1017|4314	CCNA2|CDK2|MMP3	-2.8	0.00158489	MyList
GO Biological Processes	19	GO:0010829	negative regulation of glucose transmembrane transport	19_GO:0051179 localization	-4.1	37	10	30169	21	117	3	2.6	1.5	1636|3553|7124	ACE|IL1B|TNF	-2.8	0.00158489	MyList
GO Biological Processes	19	GO:0001516	prostaglandin biosynthetic process	19_GO:0008152 metabolic process	-4.1	37	10	30169	21	117	3	2.6	1.5	4282|5742|5743	MIF|PTGS1|PTGS2	-2.8	0.00158489	MyList
GO Biological Processes	19	GO:0006067	ethanol metabolic process	19_GO:0008152 metabolic process	-4.1	37	10	30169	21	117	3	2.6	1.5	125|126|217	ADH1B|ADH1C|ALDH2	-2.8	0.00158489	MyList
GO Biological Processes	19	GO:0046457	prostanoid biosynthetic process	19_GO:0008152 metabolic process	-4.1	37	10	30169	21	117	3	2.6	1.5	4282|5742|5743	MIF|PTGS1|PTGS2	-2.8	0.00158489	MyList
GO Biological Processes	19	GO:0032303	regulation of icosanoid secretion	19_GO:0051179 localization	-4.1	35	10	30169	22	117	3	2.6	1.5	3553|4282|6850	IL1B|MIF|SYK	-2.7	0.00199526	MyList
GO Biological Processes	19	GO:0030520	intracellular estrogen receptor signaling pathway	19_GO:0023052 signaling	-4.1	35	10	30169	22	117	3	2.6	1.5	367|2099|2100	AR|ESR1|ESR2	-2.7	0.00199526	MyList
GO Biological Processes	19	GO:0002070	epithelial cell maturation	19_GO:0032502 developmental process	-4.1	35	10	30169	22	117	3	2.6	1.5	231|3791|5241	AKR1B1|KDR|PGR	-2.7	0.00199526	MyList
GO Biological Processes	19	GO:0032928	regulation of superoxide anion generation	19_GO:0008152 metabolic process	-4.1	35	10	30169	22	117	3	2.6	1.5	5580|6850|7040	PRKCD|SYK|TGFB1	-2.7	0.00199526	MyList
GO Biological Processes	19	GO:0060065	uterus development	19_GO:0022414 reproductive process	-4.1	35	10	30169	22	117	3	2.6	1.5	1588|2099|5950	CYP19A1|ESR1|RBP4	-2.7	0.00199526	MyList
GO Biological Processes	19	GO:0071404	cellular response to low-density lipoprotein particle stimulus	19_GO:0050896 response to stimulus	-4.1	35	10	30169	22	117	3	2.6	1.5	1066|5468|6850	CES1|PPARG|SYK	-2.7	0.00199526	MyList
GO Biological Processes	19	GO:0002902	regulation of B cell apoptotic process	19_GO:0050789 regulation of biological process	-4.1	35	10	30169	22	117	3	2.6	1.5	695|3558|4282	BTK|IL2|MIF	-2.7	0.00199526	MyList
GO Biological Processes	19	GO:0002689	negative regulation of leukocyte chemotaxis	19_GO:0040011 locomotion	-4	34	9.8	30169	23	117	3	2.6	1.5	1588|1803|4282	CYP19A1|DPP4|MIF	-2.7	0.00199526	MyList
GO Biological Processes	19	GO:0090335	regulation of brown fat cell differentiation	19_GO:0032502 developmental process	-4	34	9.8	30169	23	117	3	2.6	1.5	1432|5292|5743	MAPK14|PIM1|PTGS2	-2.7	0.00199526	MyList
GO Biological Processes	19	GO:0045723	positive regulation of fatty acid biosynthetic process	19_GO:0048518 positive regulation of biological process	-4	34	9.8	30169	23	117	3	2.6	1.5	3553|5743|7376	IL1B|PTGS2|NR1H2	-2.7	0.00199526	MyList
GO Biological Processes	19	GO:0060740	prostate gland epithelium morphogenesis	19_GO:0022414 reproductive process	-4	34	9.8	30169	23	117	3	2.6	1.5	367|2099|4313	AR|ESR1|MMP2	-2.7	0.00199526	MyList
GO Biological Processes	19	GO:0002446	neutrophil mediated immunity	19_GO:0002376 immune system process	-4	34	9.8	30169	23	117	3	2.6	1.5	1636|1991|2147	ACE|ELANE|F2	-2.7	0.00199526	MyList
GO Biological Processes	19	GO:0071295	cellular response to vitamin	19_GO:0050896 response to stimulus	-4	34	9.8	30169	23	117	3	2.6	1.5	1277|5292|7421	COL1A1|PIM1|VDR	-2.7	0.00199526	MyList
GO Biological Processes	19	GO:0060343	trabecula formation	19_GO:0032502 developmental process	-4	32	9.6	30169	24	117	3	2.6	1.5	1277|4313|5950	COL1A1|MMP2|RBP4	-2.6	0.00251189	MyList
GO Biological Processes	19	GO:0002431	Fc receptor mediated stimulatory signaling pathway	19_GO:0002376 immune system process	-4	32	9.6	30169	24	117	3	2.6	1.5	5580|5581|6850	PRKCD|PRKCE|SYK	-2.6	0.00251189	MyList
GO Biological Processes	19	GO:2000637	positive regulation of miRNA-mediated gene silencing	19_GO:0048519 negative regulation of biological process	-4	32	9.6	30169	24	117	3	2.6	1.5	1956|7040|7157	EGFR|TGFB1|TP53	-2.6	0.00251189	MyList
GO Biological Processes	19	GO:0038095	Fc-epsilon receptor signaling pathway	19_GO:0002376 immune system process	-4	32	9.6	30169	24	117	3	2.6	1.5	695|5599|6850	BTK|MAPK8|SYK	-2.6	0.00251189	MyList
GO Biological Processes	19	GO:0051932	synaptic transmission, GABAergic	19_GO:0023052 signaling	-4	32	9.6	30169	24	117	3	2.6	1.5	2554|2555|5581	GABRA1|GABRA2|PRKCE	-2.6	0.00251189	MyList
GO Biological Processes	19	GO:0038084	vascular endothelial growth factor signaling pathway	19_GO:0023052 signaling	-4	32	9.6	30169	24	117	3	2.6	1.5	2321|2324|3791	FLT1|FLT4|KDR	-2.6	0.00251189	MyList
GO Biological Processes	19	GO:0034114	regulation of heterotypic cell-cell adhesion	19_GO:0050789 regulation of biological process	-3.9	31	9.3	30169	25	117	3	2.6	1.5	3553|3932|7124	IL1B|LCK|TNF	-2.6	0.00251189	MyList
GO Biological Processes	19	GO:1900370	positive regulation of post-transcriptional gene silencing by RNA	19_GO:0048519 negative regulation of biological process	-3.9	31	9.3	30169	25	117	3	2.6	1.5	1956|7040|7157	EGFR|TGFB1|TP53	-2.6	0.00251189	MyList
GO Biological Processes	19	GO:0060148	positive regulation of post-transcriptional gene silencing	19_GO:0048519 negative regulation of biological process	-3.9	31	9.3	30169	25	117	3	2.6	1.5	1956|7040|7157	EGFR|TGFB1|TP53	-2.6	0.00251189	MyList
GO Biological Processes	19	GO:0032941	secretion by tissue	19_GO:0051179 localization	-3.9	31	9.3	30169	25	117	3	2.6	1.5	1128|1131|5581	CHRM1|CHRM3|PRKCE	-2.6	0.00251189	MyList
GO Biological Processes	19	GO:0045662	negative regulation of myoblast differentiation	19_GO:0032502 developmental process	-3.9	31	9.3	30169	25	117	3	2.6	1.5	5467|7040|7124	PPARD|TGFB1|TNF	-2.6	0.00251189	MyList
GO Biological Processes	19	GO:0045980	negative regulation of nucleotide metabolic process	19_GO:0048519 negative regulation of biological process	-3.9	31	9.3	30169	25	117	3	2.6	1.5	142|5465|7157	PARP1|PPARA|TP53	-2.6	0.00251189	MyList
GO Biological Processes	19	GO:0097300	programmed necrotic cell death	19_GO:0009987 cellular process	-3.9	31	9.3	30169	25	117	3	2.6	1.5	5836|7124|7157	PYGL|TNF|TP53	-2.6	0.00251189	MyList
GO Biological Processes	19	GO:0060512	prostate gland morphogenesis	19_GO:0022414 reproductive process	-3.9	31	9.3	30169	25	117	3	2.6	1.5	367|2099|4313	AR|ESR1|MMP2	-2.6	0.00251189	MyList
GO Biological Processes	19	GO:2000193	positive regulation of fatty acid transport	19_GO:0051179 localization	-3.9	31	9.3	30169	25	117	3	2.6	1.5	2180|3553|4282	ACSL1|IL1B|MIF	-2.6	0.00251189	MyList
GO Biological Processes	19	GO:1902993	positive regulation of amyloid precursor protein catabolic process	19_GO:0048518 positive regulation of biological process	-3.9	31	9.3	30169	25	117	3	2.6	1.5	836|6667|7124	CASP3|SP1|TNF	-2.6	0.00251189	MyList
GO Biological Processes	19	GO:0050995	negative regulation of lipid catabolic process	19_GO:0048519 negative regulation of biological process	-3.9	30	9.2	30169	26	117	3	2.6	1.5	3553|5294|7124	IL1B|PIK3CG|TNF	-2.5	0.00316228	MyList
GO Biological Processes	19	GO:0035994	response to muscle stretch	19_GO:0050896 response to stimulus	-3.9	30	9.2	30169	26	117	3	2.6	1.5	1432|2353|5894	MAPK14|FOS|RAF1	-2.5	0.00316228	MyList
GO Biological Processes	19	GO:0042178	xenobiotic catabolic process	19_GO:0050896 response to stimulus	-3.9	30	9.2	30169	26	117	3	2.6	1.5	1543|1544|2180	CYP1A1|CYP1A2|ACSL1	-2.5	0.00316228	MyList
GO Biological Processes	19	GO:0032515	negative regulation of phosphoprotein phosphatase activity	19_GO:0048519 negative regulation of biological process	-3.9	30	9.2	30169	26	117	3	2.6	1.5	2932|3958|7124	GSK3B|LGALS3|TNF	-2.5	0.00316228	MyList
GO Biological Processes	19	GO:0006706	steroid catabolic process	19_GO:0008152 metabolic process	-3.9	30	9.2	30169	26	117	3	2.6	1.5	1544|1588|3290	CYP1A2|CYP19A1|HSD11B1	-2.5	0.00316228	MyList
GO Biological Processes	19	GO:0071549	cellular response to dexamethasone stimulus	19_GO:0050896 response to stimulus	-3.8	29	9	30169	27	117	3	2.6	1.5	383|2908|3717	ARG1|NR3C1|JAK2	-2.5	0.00316228	MyList
GO Biological Processes	19	GO:0001945	lymph vessel development	19_GO:0032502 developmental process	-3.8	29	9	30169	27	117	3	2.6	1.5	2324|3791|6850	FLT4|KDR|SYK	-2.5	0.00316228	MyList
GO Biological Processes	19	GO:0036296	response to increased oxygen levels	19_GO:0050896 response to stimulus	-3.8	29	9	30169	27	117	3	2.6	1.5	1277|1543|4313	COL1A1|CYP1A1|MMP2	-2.5	0.00316228	MyList
GO Biological Processes	19	GO:0007435	salivary gland morphogenesis	19_GO:0032502 developmental process	-3.8	29	9	30169	27	117	3	2.6	1.5	1956|7040|7124	EGFR|TGFB1|TNF	-2.5	0.00316228	MyList
GO Biological Processes	19	GO:0042133	neurotransmitter metabolic process	19_GO:0008152 metabolic process	-3.8	29	9	30169	27	117	3	2.6	1.5	43|590|4129	ACHE|BCHE|MAOB	-2.5	0.00316228	MyList
GO Biological Processes	19	GO:0070723	response to cholesterol	19_GO:0050896 response to stimulus	-3.8	28	8.8	30169	28	117	3	2.6	1.5	1066|2155|7040	CES1|F7|TGFB1	-2.5	0.00316228	MyList
GO Biological Processes	19	GO:0070265	necrotic cell death	19_GO:0009987 cellular process	-3.8	28	8.8	30169	28	117	3	2.6	1.5	5836|7124|7157	PYGL|TNF|TP53	-2.5	0.00316228	MyList
GO Biological Processes	19	GO:0007431	salivary gland development	19_GO:0032502 developmental process	-3.7	27	8.6	30169	29	117	3	2.6	1.5	1956|7040|7124	EGFR|TGFB1|TNF	-2.4	0.00398107	MyList
GO Biological Processes	19	GO:0097066	response to thyroid hormone	19_GO:0050896 response to stimulus	-3.7	27	8.6	30169	29	117	3	2.6	1.5	1636|2155|3815	ACE|F7|KIT	-2.4	0.00398107	MyList
GO Biological Processes	19	GO:0031571	mitotic G1 DNA damage checkpoint signaling	19_GO:0023052 signaling	-3.7	27	8.6	30169	29	117	3	2.6	1.5	1017|1026|7157	CDK2|CDKN1A|TP53	-2.4	0.00398107	MyList
GO Biological Processes	19	GO:0033280	response to vitamin D	19_GO:0050896 response to stimulus	-3.7	27	8.6	30169	29	117	3	2.6	1.5	5292|5743|7421	PIM1|PTGS2|VDR	-2.4	0.00398107	MyList
GO Biological Processes	19	GO:0045940	positive regulation of steroid metabolic process	19_GO:0048518 positive regulation of biological process	-3.7	26	8.5	30169	30	117	3	2.6	1.5	1066|6720|7124	CES1|SREBF1|TNF	-2.4	0.00398107	MyList
GO Biological Processes	19	GO:0030225	macrophage differentiation	19_GO:0002376 immune system process	-3.7	26	8.5	30169	30	117	3	2.6	1.5	142|1437|4318	PARP1|CSF2|MMP9	-2.4	0.00398107	MyList
GO Biological Processes	19	GO:0044819	mitotic G1/S transition checkpoint signaling	19_GO:0023052 signaling	-3.7	26	8.5	30169	30	117	3	2.6	1.5	1017|1026|7157	CDK2|CDKN1A|TP53	-2.4	0.00398107	MyList
GO Biological Processes	19	GO:0090330	regulation of platelet aggregation	19_GO:0032501 multicellular organismal process	-3.7	26	8.5	30169	30	117	3	2.6	1.5	3717|5580|6850	JAK2|PRKCD|SYK	-2.4	0.00398107	MyList
GO Biological Processes	19	GO:0045987	positive regulation of smooth muscle contraction	19_GO:0048518 positive regulation of biological process	-3.6	25	8.3	30169	31	117	3	2.6	1.5	1131|3815|5743	CHRM3|KIT|PTGS2	-2.3	0.00501187	MyList
GO Biological Processes	19	GO:0060351	cartilage development involved in endochondral bone morphogenesis	19_GO:0032502 developmental process	-3.6	24	8.2	30169	32	117	3	2.6	1.5	1277|5914|5915	COL1A1|RARA|RARB	-2.3	0.00501187	MyList
GO Biological Processes	19	GO:0032770	positive regulation of monooxygenase activity	19_GO:0065007 biological regulation	-3.6	24	8.2	30169	32	117	3	2.6	1.5	3553|7124|7421	IL1B|TNF|VDR	-2.3	0.00501187	MyList
GO Biological Processes	19	GO:0050873	brown fat cell differentiation	19_GO:0032502 developmental process	-3.6	24	8.2	30169	32	117	3	2.6	1.5	2167|5743|6517	FABP4|PTGS2|SLC2A4	-2.3	0.00501187	MyList
GO Biological Processes	19	GO:0046825	regulation of protein export from nucleus	19_GO:0051179 localization	-3.6	24	8.2	30169	32	117	3	2.6	1.5	2932|3553|5566	GSK3B|IL1B|PRKACA	-2.3	0.00501187	MyList
GO Biological Processes	19	GO:0042573	retinoic acid metabolic process	19_GO:0008152 metabolic process	-3.6	24	8.2	30169	32	117	3	2.6	1.5	125|126|1543	ADH1B|ADH1C|CYP1A1	-2.3	0.00501187	MyList
GO Biological Processes	19	GO:1901889	negative regulation of cell junction assembly	19_GO:0048519 negative regulation of biological process	-3.6	24	8.2	30169	32	117	3	2.6	1.5	1636|3553|7124	ACE|IL1B|TNF	-2.3	0.00501187	MyList
GO Biological Processes	19	GO:1990776	response to angiotensin	19_GO:0050896 response to stimulus	-3.6	24	8.2	30169	32	117	3	2.6	1.5	760|5580|5743	CA2|PRKCD|PTGS2	-2.3	0.00501187	MyList
GO Biological Processes	19	GO:0060416	response to growth hormone	19_GO:0050896 response to stimulus	-3.6	24	8.2	30169	32	117	3	2.6	1.5	2155|3717|5770	F7|JAK2|PTPN1	-2.3	0.00501187	MyList
GO Biological Processes	19	GO:0043552	positive regulation of phosphatidylinositol 3-kinase activity	19_GO:0048518 positive regulation of biological process	-3.6	24	8.2	30169	32	117	3	2.6	1.5	2321|3815|7040	FLT1|KIT|TGFB1	-2.3	0.00501187	MyList
GO Biological Processes	19	GO:0055094	response to lipoprotein particle	19_GO:0050896 response to stimulus	-3.5	23	8	30169	33	117	3	2.6	1.5	1066|5468|6850	CES1|PPARG|SYK	-2.3	0.00501187	MyList
GO Biological Processes	19	GO:0036314	response to sterol	19_GO:0050896 response to stimulus	-3.5	23	8	30169	33	117	3	2.6	1.5	1066|2155|7040	CES1|F7|TGFB1	-2.3	0.00501187	MyList
GO Biological Processes	19	GO:0045577	regulation of B cell differentiation	19_GO:0002376 immune system process	-3.5	23	8	30169	33	117	3	2.6	1.5	695|3558|6850	BTK|IL2|SYK	-2.3	0.00501187	MyList
GO Biological Processes	19	GO:0090279	regulation of calcium ion import	19_GO:0051179 localization	-3.5	23	8	30169	33	117	3	2.6	1.5	1636|1950|3958	ACE|EGF|LGALS3	-2.3	0.00501187	MyList
GO Biological Processes	19	GO:0006984	ER-nucleus signaling pathway	19_GO:0023052 signaling	-3.5	23	8	30169	33	117	3	2.6	1.5	2932|6720|7157	GSK3B|SREBF1|TP53	-2.3	0.00501187	MyList
GO Biological Processes	19	GO:1904030	negative regulation of cyclin-dependent protein kinase activity	19_GO:0048519 negative regulation of biological process	-3.5	23	8	30169	33	117	3	2.6	1.5	836|1026|5347	CASP3|CDKN1A|PLK1	-2.3	0.00501187	MyList
GO Biological Processes	19	GO:1902253	regulation of intrinsic apoptotic signaling pathway by p53 class mediator	19_GO:0023052 signaling	-3.5	23	8	30169	33	117	3	2.6	1.5	4282|4609|7157	MIF|MYC|TP53	-2.3	0.00501187	MyList
GO Biological Processes	19	GO:0045736	negative regulation of cyclin-dependent protein serine/threonine kinase activity	19_GO:0048519 negative regulation of biological process	-3.5	23	8	30169	33	117	3	2.6	1.5	836|1026|5347	CASP3|CDKN1A|PLK1	-2.3	0.00501187	MyList
GO Biological Processes	19	GO:0061081	positive regulation of myeloid leukocyte cytokine production involved in immune response	19_GO:0002376 immune system process	-3.5	23	7.9	30169	34	117	3	2.6	1.5	3815|4282|6850	KIT|MIF|SYK	-2.2	0.00630957	MyList
GO Biological Processes	19	GO:0035308	negative regulation of protein dephosphorylation	19_GO:0048519 negative regulation of biological process	-3.5	23	7.9	30169	34	117	3	2.6	1.5	2932|3958|7124	GSK3B|LGALS3|TNF	-2.2	0.00630957	MyList
GO Biological Processes	19	GO:0097192	extrinsic apoptotic signaling pathway in absence of ligand	19_GO:0023052 signaling	-3.5	23	7.9	30169	34	117	3	2.6	1.5	2932|3553|3558	GSK3B|IL1B|IL2	-2.2	0.00630957	MyList
GO Biological Processes	19	GO:0007095	mitotic G2 DNA damage checkpoint signaling	19_GO:0023052 signaling	-3.5	23	7.9	30169	34	117	3	2.6	1.5	1026|1111|5347	CDKN1A|CHEK1|PLK1	-2.2	0.00630957	MyList
GO Biological Processes	19	GO:0038034	signal transduction in absence of ligand	19_GO:0023052 signaling	-3.5	23	7.9	30169	34	117	3	2.6	1.5	2932|3553|3558	GSK3B|IL1B|IL2	-2.2	0.00630957	MyList
GO Biological Processes	19	GO:0090322	regulation of superoxide metabolic process	19_GO:0008152 metabolic process	-3.5	23	7.9	30169	34	117	3	2.6	1.5	5580|6850|7040	PRKCD|SYK|TGFB1	-2.2	0.00630957	MyList
GO Biological Processes	19	GO:0035794	positive regulation of mitochondrial membrane permeability	19_GO:0051179 localization	-3.5	23	7.9	30169	34	117	3	2.6	1.5	2932|5599|7157	GSK3B|MAPK8|TP53	-2.2	0.00630957	MyList
GO Biological Processes	19	GO:0033238	regulation of cellular amine metabolic process	19_GO:0008152 metabolic process	-3.5	23	7.9	30169	34	117	3	2.6	1.5	217|4129|9971	ALDH2|MAOB|NR1H4	-2.2	0.00630957	MyList
GO Biological Processes	19	GO:2001240	negative regulation of extrinsic apoptotic signaling pathway in absence of ligand	19_GO:0023052 signaling	-3.5	22	7.8	30169	35	117	3	2.6	1.5	1437|3553|7124	CSF2|IL1B|TNF	-2.2	0.00630957	MyList
GO Biological Processes	19	GO:0014002	astrocyte development	19_GO:0032502 developmental process	-3.5	22	7.8	30169	35	117	3	2.6	1.5	1021|3553|7124	CDK6|IL1B|TNF	-2.2	0.00630957	MyList
GO Biological Processes	19	GO:0098664	G protein-coupled serotonin receptor signaling pathway	19_GO:0023052 signaling	-3.5	22	7.8	30169	35	117	3	2.6	1.5	1128|1129|1131	CHRM1|CHRM2|CHRM3	-2.2	0.00630957	MyList
GO Biological Processes	19	GO:1901099	negative regulation of signal transduction in absence of ligand	19_GO:0023052 signaling	-3.5	22	7.8	30169	35	117	3	2.6	1.5	1437|3553|7124	CSF2|IL1B|TNF	-2.2	0.00630957	MyList
GO Biological Processes	19	GO:0002719	negative regulation of cytokine production involved in immune response	19_GO:0002376 immune system process	-3.5	22	7.8	30169	35	117	3	2.6	1.5	383|7040|7124	ARG1|TGFB1|TNF	-2.2	0.00630957	MyList
GO Biological Processes	19	GO:0061900	glial cell activation	19_GO:0050896 response to stimulus	-3.4	21	7.7	30169	36	117	3	2.6	1.5	3553|3717|7124	IL1B|JAK2|TNF	-2.2	0.00630957	MyList
GO Biological Processes	19	GO:0016486	peptide hormone processing	19_GO:0008152 metabolic process	-3.4	21	7.7	30169	36	117	3	2.6	1.5	590|1636|1803	BCHE|ACE|DPP4	-2.2	0.00630957	MyList
GO Biological Processes	19	GO:0071402	cellular response to lipoprotein particle stimulus	19_GO:0050896 response to stimulus	-3.4	21	7.7	30169	36	117	3	2.6	1.5	1066|5468|6850	CES1|PPARG|SYK	-2.2	0.00630957	MyList
GO Biological Processes	19	GO:0034110	regulation of homotypic cell-cell adhesion	19_GO:0050789 regulation of biological process	-3.4	21	7.6	30169	37	117	3	2.6	1.5	3717|5580|6850	JAK2|PRKCD|SYK	-2.1	0.00794328	MyList
GO Biological Processes	19	GO:2000279	negative regulation of DNA biosynthetic process	19_GO:0048519 negative regulation of biological process	-3.4	21	7.6	30169	37	117	3	2.6	1.5	1026|1111|7157	CDKN1A|CHEK1|TP53	-2.1	0.00794328	MyList
GO Biological Processes	19	GO:0010923	negative regulation of phosphatase activity	19_GO:0048519 negative regulation of biological process	-3.4	21	7.6	30169	37	117	3	2.6	1.5	2932|3958|7124	GSK3B|LGALS3|TNF	-2.1	0.00794328	MyList
GO Biological Processes	19	GO:0071312	cellular response to alkaloid	19_GO:0050896 response to stimulus	-3.4	21	7.6	30169	37	117	3	2.6	1.5	836|890|1111	CASP3|CCNA2|CHEK1	-2.1	0.00794328	MyList
GO Biological Processes	19	GO:0032885	regulation of polysaccharide biosynthetic process	19_GO:0008152 metabolic process	-3.4	20	7.4	30169	38	117	3	2.6	1.5	1950|2932|7040	EGF|GSK3B|TGFB1	-2.1	0.00794328	MyList
GO Biological Processes	19	GO:0140448	signaling receptor ligand precursor processing	19_GO:0008152 metabolic process	-3.4	20	7.4	30169	38	117	3	2.6	1.5	590|1636|1803	BCHE|ACE|DPP4	-2.1	0.00794328	MyList
GO Biological Processes	19	GO:0006695	cholesterol biosynthetic process	19_GO:0008152 metabolic process	-3.4	20	7.4	30169	38	117	3	2.6	1.5	1066|3156|6720	CES1|HMGCR|SREBF1	-2.1	0.00794328	MyList
GO Biological Processes	19	GO:1902653	secondary alcohol biosynthetic process	19_GO:0008152 metabolic process	-3.4	20	7.4	30169	38	117	3	2.6	1.5	1066|3156|6720	CES1|HMGCR|SREBF1	-2.1	0.00794328	MyList
GO Biological Processes	19	GO:0032570	response to progesterone	19_GO:0050896 response to stimulus	-3.3	20	7.3	30169	39	117	3	2.6	1.5	2353|6720|7040	FOS|SREBF1|TGFB1	-2.1	0.00794328	MyList
GO Biological Processes	19	GO:0008210	estrogen metabolic process	19_GO:0008152 metabolic process	-3.3	20	7.3	30169	39	117	3	2.6	1.5	1543|1544|1588	CYP1A1|CYP1A2|CYP19A1	-2.1	0.00794328	MyList
GO Biological Processes	19	GO:0042743	hydrogen peroxide metabolic process	19_GO:0008152 metabolic process	-3.3	20	7.3	30169	39	117	3	2.6	1.5	1543|1544|4129	CYP1A1|CYP1A2|MAOB	-2.1	0.00794328	MyList
GO Biological Processes	19	GO:0006636	unsaturated fatty acid biosynthetic process	19_GO:0008152 metabolic process	-3.3	20	7.3	30169	39	117	3	2.6	1.5	4282|5742|5743	MIF|PTGS1|PTGS2	-2.1	0.00794328	MyList
GO Biological Processes	19	GO:1905710	positive regulation of membrane permeability	19_GO:0065007 biological regulation	-3.3	20	7.3	30169	39	117	3	2.6	1.5	2932|5599|7157	GSK3B|MAPK8|TP53	-2.1	0.00794328	MyList
GO Biological Processes	19	GO:1901532	regulation of hematopoietic progenitor cell differentiation	19_GO:0002376 immune system process	-3.3	19	7.2	30169	40	117	3	2.6	1.5	1021|3791|5914	CDK6|KDR|RARA	-2.1	0.00794328	MyList
GO Biological Processes	19	GO:0046627	negative regulation of insulin receptor signaling pathway	19_GO:0023052 signaling	-3.3	19	7.2	30169	40	117	3	2.6	1.5	3553|5580|5770	IL1B|PRKCD|PTPN1	-2.1	0.00794328	MyList
GO Biological Processes	19	GO:0150076	neuroinflammatory response	19_GO:0050896 response to stimulus	-3.3	19	7.2	30169	40	117	3	2.6	1.5	3553|3717|7124	IL1B|JAK2|TNF	-2.1	0.00794328	MyList
GO Biological Processes	19	GO:0032965	regulation of collagen biosynthetic process	19_GO:0008152 metabolic process	-3.3	19	7.2	30169	40	117	3	2.6	1.5	2147|5467|7040	F2|PPARD|TGFB1	-2.1	0.00794328	MyList
GO Biological Processes	19	GO:0010762	regulation of fibroblast migration	19_GO:0040011 locomotion	-3.3	19	7.2	30169	40	117	3	2.6	1.5	59|5581|7040	ACTA2|PRKCE|TGFB1	-2.1	0.00794328	MyList
GO Biological Processes	19	GO:0045740	positive regulation of DNA replication	19_GO:0048518 positive regulation of biological process	-3.3	19	7.2	30169	40	117	3	2.6	1.5	1017|1950|1956	CDK2|EGF|EGFR	-2.1	0.00794328	MyList
GO Biological Processes	19	GO:0007210	serotonin receptor signaling pathway	19_GO:0023052 signaling	-3.3	19	7.2	30169	40	117	3	2.6	1.5	1128|1129|1131	CHRM1|CHRM2|CHRM3	-2.1	0.00794328	MyList
GO Biological Processes	19	GO:0035272	exocrine system development	19_GO:0032502 developmental process	-3.3	19	7.1	30169	41	117	3	2.6	1.5	1956|7040|7124	EGFR|TGFB1|TNF	-2	0.01	MyList
GO Biological Processes	19	GO:1900077	negative regulation of cellular response to insulin stimulus	19_GO:0048519 negative regulation of biological process	-3.2	18	7	30169	42	117	3	2.6	1.5	3553|5580|5770	IL1B|PRKCD|PTPN1	-2	0.01	MyList
GO Biological Processes	19	GO:0050999	regulation of nitric-oxide synthase activity	19_GO:0065007 biological regulation	-3.2	18	7	30169	42	117	3	2.6	1.5	1956|3553|7124	EGFR|IL1B|TNF	-2	0.01	MyList
GO Biological Processes	19	GO:0006094	gluconeogenesis	19_GO:0008152 metabolic process	-3.2	18	7	30169	42	117	3	2.6	1.5	2538|5465|5950	G6PC1|PPARA|RBP4	-2	0.01	MyList
GO Biological Processes	19	GO:0045123	cellular extravasation	19_GO:0002376 immune system process	-3.2	18	7	30169	42	117	3	2.6	1.5	3683|5294|7124	ITGAL|PIK3CG|TNF	-2	0.01	MyList
GO Biological Processes	19	GO:0050691	regulation of defense response to virus by host	19_GO:0044419 biological process involved in interspecies interaction between organisms	-3.2	18	7	30169	42	117	3	2.6	1.5	3320|3553|4321	HSP90AA1|IL1B|MMP12	-2	0.01	MyList
GO Biological Processes	19	GO:0030330	DNA damage response, signal transduction by p53 class mediator	19_GO:0023052 signaling	-3.2	18	7	30169	42	117	3	2.6	1.5	1026|4282|7157	CDKN1A|MIF|TP53	-2	0.01	MyList
GO Biological Processes	19	GO:0043507	positive regulation of JUN kinase activity	19_GO:0023052 signaling	-3.2	18	7	30169	43	117	3	2.6	1.5	5770|6850|7124	PTPN1|SYK|TNF	-2	0.01	MyList
GO Biological Processes	19	GO:0071364	cellular response to epidermal growth factor stimulus	19_GO:0050896 response to stimulus	-3.2	18	7	30169	43	117	3	2.6	1.5	1277|1956|2353	COL1A1|EGFR|FOS	-2	0.01	MyList
GO Biological Processes	19	GO:0090207	regulation of triglyceride metabolic process	19_GO:0008152 metabolic process	-3.2	18	7	30169	43	117	3	2.6	1.5	5294|6720|7376	PIK3CG|SREBF1|NR1H2	-2	0.01	MyList
GO Biological Processes	19	GO:0045840	positive regulation of mitotic nuclear division	19_GO:0048518 positive regulation of biological process	-3.2	18	6.9	30169	44	117	3	2.6	1.5	1950|3553|7124	EGF|IL1B|TNF	-1.9	0.0125893	MyList
GO Biological Processes	19	GO:0035987	endodermal cell differentiation	19_GO:0032502 developmental process	-3.2	18	6.9	30169	44	117	3	2.6	1.5	1294|4313|4318	COL7A1|MMP2|MMP9	-1.9	0.0125893	MyList
GO Biological Processes	19	GO:0046640	regulation of alpha-beta T cell proliferation	19_GO:0002376 immune system process	-3.2	18	6.9	30169	44	117	3	2.6	1.5	3558|3717|6850	IL2|JAK2|SYK	-1.9	0.0125893	MyList
GO Biological Processes	19	GO:0032881	regulation of polysaccharide metabolic process	19_GO:0008152 metabolic process	-3.2	18	6.9	30169	44	117	3	2.6	1.5	1950|2932|7040	EGF|GSK3B|TGFB1	-1.9	0.0125893	MyList
GO Biological Processes	19	GO:0031063	regulation of histone deacetylation	19_GO:0008152 metabolic process	-3.2	18	6.9	30169	44	117	3	2.6	1.5	5599|6720|7157	MAPK8|SREBF1|TP53	-1.9	0.0125893	MyList
GO Biological Processes	19	GO:0016126	sterol biosynthetic process	19_GO:0008152 metabolic process	-3.1	17	6.8	30169	45	117	3	2.6	1.5	1066|3156|6720	CES1|HMGCR|SREBF1	-1.9	0.0125893	MyList
GO Biological Processes	19	GO:0061383	trabecula morphogenesis	19_GO:0032502 developmental process	-3.1	17	6.8	30169	45	117	3	2.6	1.5	1277|4313|5950	COL1A1|MMP2|RBP4	-1.9	0.0125893	MyList
GO Biological Processes	19	GO:0030501	positive regulation of bone mineralization	19_GO:0110148 biomineralization	-3.1	17	6.8	30169	45	117	3	2.6	1.5	6256|7040|7421	RXRA|TGFB1|VDR	-1.9	0.0125893	MyList
GO Biological Processes	19	GO:0010712	regulation of collagen metabolic process	19_GO:0008152 metabolic process	-3.1	17	6.8	30169	45	117	3	2.6	1.5	2147|5467|7040	F2|PPARD|TGFB1	-1.9	0.0125893	MyList
GO Biological Processes	19	GO:1904646	cellular response to amyloid-beta	19_GO:0050896 response to stimulus	-3.1	17	6.8	30169	45	117	3	2.6	1.5	142|2932|7124	PARP1|GSK3B|TNF	-1.9	0.0125893	MyList
GO Biological Processes	19	GO:0050918	positive chemotaxis	19_GO:0040011 locomotion	-3.1	17	6.7	30169	46	117	3	2.6	1.5	3958|4233|4282	LGALS3|MET|MIF	-1.9	0.0125893	MyList
GO Biological Processes	19	GO:2001239	regulation of extrinsic apoptotic signaling pathway in absence of ligand	19_GO:0023052 signaling	-3.1	17	6.7	30169	46	117	3	2.6	1.5	1437|3553|7124	CSF2|IL1B|TNF	-1.9	0.0125893	MyList
GO Biological Processes	19	GO:0046006	regulation of activated T cell proliferation	19_GO:0002376 immune system process	-3.1	17	6.7	30169	46	117	3	2.6	1.5	383|836|3558	ARG1|CASP3|IL2	-1.9	0.0125893	MyList
GO Biological Processes	19	GO:0051972	regulation of telomerase activity	19_GO:0008152 metabolic process	-3.1	16	6.6	30169	47	117	3	2.6	1.5	3320|4609|7157	HSP90AA1|MYC|TP53	-1.9	0.0125893	MyList
GO Biological Processes	19	GO:0070849	response to epidermal growth factor	19_GO:0050896 response to stimulus	-3.1	16	6.6	30169	47	117	3	2.6	1.5	1277|1956|2353	COL1A1|EGFR|FOS	-1.9	0.0125893	MyList
GO Biological Processes	19	GO:0002701	negative regulation of production of molecular mediator of immune response	19_GO:0002376 immune system process	-3.1	16	6.6	30169	47	117	3	2.6	1.5	383|7040|7124	ARG1|TGFB1|TNF	-1.9	0.0125893	MyList
GO Biological Processes	19	GO:0032892	positive regulation of organic acid transport	19_GO:0051179 localization	-3.1	16	6.5	30169	48	117	3	2.6	1.5	2180|3553|4282	ACSL1|IL1B|MIF	-1.9	0.0125893	MyList
GO Biological Processes	19	GO:1902003	regulation of amyloid-beta formation	19_GO:0008152 metabolic process	-3.1	16	6.5	30169	48	117	3	2.6	1.5	836|6667|7124	CASP3|SP1|TNF	-1.9	0.0125893	MyList
GO Biological Processes	19	GO:0035305	negative regulation of dephosphorylation	19_GO:0048519 negative regulation of biological process	-3.1	16	6.5	30169	48	117	3	2.6	1.5	2932|3958|7124	GSK3B|LGALS3|TNF	-1.9	0.0125893	MyList
GO Biological Processes	19	GO:0030073	insulin secretion	19_GO:0051179 localization	-3.1	16	6.5	30169	48	117	3	2.6	1.5	5581|5894|6720	PRKCE|RAF1|SREBF1	-1.9	0.0125893	MyList
GO Biological Processes	19	GO:0033628	regulation of cell adhesion mediated by integrin	19_GO:0050789 regulation of biological process	-3	16	6.5	30169	49	117	3	2.6	1.5	1803|5294|6850	DPP4|PIK3CG|SYK	-1.8	0.0158489	MyList
GO Biological Processes	19	GO:2000378	negative regulation of reactive oxygen species metabolic process	19_GO:0048519 negative regulation of biological process	-3	16	6.5	30169	49	117	3	2.6	1.5	4314|5465|7157	MMP3|PPARA|TP53	-1.8	0.0158489	MyList
GO Biological Processes	19	GO:0061178	regulation of insulin secretion involved in cellular response to glucose stimulus	19_GO:0051179 localization	-3	16	6.5	30169	49	117	3	2.6	1.5	5467|5581|9971	PPARD|PRKCE|NR1H4	-1.8	0.0158489	MyList
GO Biological Processes	19	GO:0031281	positive regulation of cyclase activity	19_GO:0065007 biological regulation	-3	16	6.5	30169	49	117	3	2.6	1.5	1432|5599|5894	MAPK14|MAPK8|RAF1	-1.8	0.0158489	MyList
GO Biological Processes	19	GO:0035307	positive regulation of protein dephosphorylation	19_GO:0048518 positive regulation of biological process	-3	16	6.5	30169	49	117	3	2.6	1.5	3717|5580|7040	JAK2|PRKCD|TGFB1	-1.8	0.0158489	MyList
GO Biological Processes	19	GO:0007173	epidermal growth factor receptor signaling pathway	19_GO:0023052 signaling	-3	16	6.5	30169	49	117	3	2.6	1.5	1950|1956|7040	EGF|EGFR|TGFB1	-1.8	0.0158489	MyList
GO Biological Processes	19	GO:0042304	regulation of fatty acid biosynthetic process	19_GO:0008152 metabolic process	-3	15	6.4	30169	50	117	3	2.6	1.5	3553|5743|7376	IL1B|PTGS2|NR1H2	-1.8	0.0158489	MyList
GO Biological Processes	19	GO:0060043	regulation of cardiac muscle cell proliferation	19_GO:0040007 growth	-3	15	6.4	30169	50	117	3	2.6	1.5	1432|5292|5950	MAPK14|PIM1|RBP4	-1.8	0.0158489	MyList
GO Biological Processes	19	GO:1902041	regulation of extrinsic apoptotic signaling pathway via death domain receptors	19_GO:0023052 signaling	-3	15	6.4	30169	50	117	3	2.6	1.5	2932|3958|5894	GSK3B|LGALS3|RAF1	-1.8	0.0158489	MyList
GO Biological Processes	19	GO:0044818	mitotic G2/M transition checkpoint	19_GO:0023052 signaling	-3	15	6.4	30169	50	117	3	2.6	1.5	1026|1111|5347	CDKN1A|CHEK1|PLK1	-1.8	0.0158489	MyList
GO Biological Processes	19	GO:0019748	secondary metabolic process	19_GO:0008152 metabolic process	-3	15	6.4	30169	50	117	3	2.6	1.5	231|1543|1544	AKR1B1|CYP1A1|CYP1A2	-1.8	0.0158489	MyList
GO Biological Processes	19	GO:1904019	epithelial cell apoptotic process	19_GO:0009987 cellular process	-3	15	6.3	30169	51	117	3	2.6	1.5	836|5294|7124	CASP3|PIK3CG|TNF	-1.8	0.0158489	MyList
GO Biological Processes	19	GO:0060688	regulation of morphogenesis of a branching structure	19_GO:0032502 developmental process	-3	15	6.3	30169	51	117	3	2.6	1.5	367|2099|7124	AR|ESR1|TNF	-1.8	0.0158489	MyList
GO Biological Processes	19	GO:0030316	osteoclast differentiation	19_GO:0002376 immune system process	-3	15	6.3	30169	51	117	3	2.6	1.5	1432|2353|7124	MAPK14|FOS|TNF	-1.8	0.0158489	MyList
GO Biological Processes	19	GO:0007259	receptor signaling pathway via JAK-STAT	19_GO:0023052 signaling	-3	15	6.3	30169	51	117	3	2.6	1.5	1437|3558|3717	CSF2|IL2|JAK2	-1.8	0.0158489	MyList
GO Biological Processes	19	GO:1905562	regulation of vascular endothelial cell proliferation	19_GO:0050789 regulation of biological process	-3	15	6.3	30169	51	117	3	2.6	1.5	2321|5468|6667	FLT1|PPARG|SP1	-1.8	0.0158489	MyList
GO Biological Processes	19	GO:0005977	glycogen metabolic process	19_GO:0008152 metabolic process	-3	15	6.2	30169	52	117	3	2.6	1.5	2538|2932|5836	G6PC1|GSK3B|PYGL	-1.8	0.0158489	MyList
GO Biological Processes	19	GO:0002762	negative regulation of myeloid leukocyte differentiation	19_GO:0002376 immune system process	-3	15	6.2	30169	52	117	3	2.6	1.5	1021|4609|5914	CDK6|MYC|RARA	-1.8	0.0158489	MyList
GO Biological Processes	19	GO:0097696	receptor signaling pathway via STAT	19_GO:0023052 signaling	-3	15	6.2	30169	52	117	3	2.6	1.5	1437|3558|3717	CSF2|IL2|JAK2	-1.8	0.0158489	MyList
GO Biological Processes	19	GO:0009409	response to cold	19_GO:0050896 response to stimulus	-2.9	15	6.2	30169	53	117	3	2.6	1.5	2353|3320|5566	FOS|HSP90AA1|PRKACA	-1.7	0.0199526	MyList
GO Biological Processes	19	GO:0044042	glucan metabolic process	19_GO:0008152 metabolic process	-2.9	15	6.2	30169	53	117	3	2.6	1.5	2538|2932|5836	G6PC1|GSK3B|PYGL	-1.7	0.0199526	MyList
GO Biological Processes	19	GO:0034605	cellular response to heat	19_GO:0050896 response to stimulus	-2.9	15	6.2	30169	53	117	3	2.6	1.5	3320|5566|5743	HSP90AA1|PRKACA|PTGS2	-1.7	0.0199526	MyList
GO Biological Processes	19	GO:0006073	cellular glucan metabolic process	19_GO:0008152 metabolic process	-2.9	15	6.2	30169	53	117	3	2.6	1.5	2538|2932|5836	G6PC1|GSK3B|PYGL	-1.7	0.0199526	MyList
GO Biological Processes	19	GO:0001706	endoderm formation	19_GO:0032502 developmental process	-2.9	14	6.1	30169	54	117	3	2.6	1.5	1294|4313|4318	COL7A1|MMP2|MMP9	-1.7	0.0199526	MyList
GO Biological Processes	19	GO:0045778	positive regulation of ossification	19_GO:0048518 positive regulation of biological process	-2.9	14	6.1	30169	54	117	3	2.6	1.5	6256|7040|7421	RXRA|TGFB1|VDR	-1.7	0.0199526	MyList
GO Biological Processes	19	GO:0002686	negative regulation of leukocyte migration	19_GO:0040011 locomotion	-2.9	14	6.1	30169	55	117	3	2.6	1.5	1588|1803|4282	CYP19A1|DPP4|MIF	-1.7	0.0199526	MyList
GO Biological Processes	19	GO:0071385	cellular response to glucocorticoid stimulus	19_GO:0050896 response to stimulus	-2.9	14	6.1	30169	55	117	3	2.6	1.5	383|2908|3717	ARG1|NR3C1|JAK2	-1.7	0.0199526	MyList
GO Biological Processes	19	GO:0045668	negative regulation of osteoblast differentiation	19_GO:0032502 developmental process	-2.9	14	6.1	30169	55	117	3	2.6	1.5	1021|5468|7124	CDK6|PPARG|TNF	-1.7	0.0199526	MyList
GO Biological Processes	19	GO:0070169	positive regulation of biomineral tissue development	19_GO:0110148 biomineralization	-2.9	14	6.1	30169	55	117	3	2.6	1.5	6256|7040|7421	RXRA|TGFB1|VDR	-1.7	0.0199526	MyList
GO Biological Processes	19	GO:0070371	ERK1 and ERK2 cascade	19_GO:0023052 signaling	-2.9	14	6.1	30169	55	117	3	2.6	1.5	1950|3791|4609	EGF|KDR|MYC	-1.7	0.0199526	MyList
GO Biological Processes	19	GO:2000772	regulation of cellular senescence	19_GO:0050896 response to stimulus	-2.9	14	6.1	30169	55	117	3	2.6	1.5	1021|4282|7157	CDK6|MIF|TP53	-1.7	0.0199526	MyList
GO Biological Processes	19	GO:1902991	regulation of amyloid precursor protein catabolic process	19_GO:0008152 metabolic process	-2.9	14	6.1	30169	55	117	3	2.6	1.5	836|6667|7124	CASP3|SP1|TNF	-1.7	0.0199526	MyList
GO Biological Processes	19	GO:0007254	JNK cascade	19_GO:0023052 signaling	-2.9	14	6	30169	56	117	3	2.6	1.5	3553|5599|7124	IL1B|MAPK8|TNF	-1.7	0.0199526	MyList
GO Biological Processes	19	GO:0010718	positive regulation of epithelial to mesenchymal transition	19_GO:0032502 developmental process	-2.9	14	6	30169	56	117	3	2.6	1.5	1277|3553|7040	COL1A1|IL1B|TGFB1	-1.7	0.0199526	MyList
GO Biological Processes	19	GO:0110151	positive regulation of biomineralization	19_GO:0110148 biomineralization	-2.9	14	6	30169	56	117	3	2.6	1.5	6256|7040|7421	RXRA|TGFB1|VDR	-1.7	0.0199526	MyList
GO Biological Processes	19	GO:0043551	regulation of phosphatidylinositol 3-kinase activity	19_GO:0008152 metabolic process	-2.9	14	6	30169	56	117	3	2.6	1.5	2321|3815|7040	FLT1|KIT|TGFB1	-1.7	0.0199526	MyList
GO Biological Processes	19	GO:0001954	positive regulation of cell-matrix adhesion	19_GO:0048518 positive regulation of biological process	-2.9	14	6	30169	56	117	3	2.6	1.5	1021|2932|3791	CDK6|GSK3B|KDR	-1.7	0.0199526	MyList
GO Biological Processes	19	GO:0060350	endochondral bone morphogenesis	19_GO:0032502 developmental process	-2.8	14	5.9	30169	57	117	3	2.6	1.5	1277|5914|5915	COL1A1|RARA|RARB	-1.7	0.0199526	MyList
GO Biological Processes	19	GO:0033209	tumor necrosis factor-mediated signaling pathway	19_GO:0023052 signaling	-2.8	14	5.9	30169	57	117	3	2.6	1.5	3717|7124|7157	JAK2|TNF|TP53	-1.7	0.0199526	MyList
GO Biological Processes	19	GO:0002763	positive regulation of myeloid leukocyte differentiation	19_GO:0002376 immune system process	-2.8	13	5.8	30169	59	117	3	2.6	1.5	2353|7040|7124	FOS|TGFB1|TNF	-1.6	0.0251189	MyList
GO Biological Processes	19	GO:0051785	positive regulation of nuclear division	19_GO:0048518 positive regulation of biological process	-2.8	13	5.8	30169	59	117	3	2.6	1.5	1950|3553|7124	EGF|IL1B|TNF	-1.6	0.0251189	MyList
GO Biological Processes	19	GO:0046324	regulation of glucose import	19_GO:0051179 localization	-2.8	13	5.8	30169	59	117	3	2.6	1.5	1432|1636|7124	MAPK14|ACE|TNF	-1.6	0.0251189	MyList
GO Biological Processes	19	GO:0002886	regulation of myeloid leukocyte mediated immunity	19_GO:0002376 immune system process	-2.8	13	5.8	30169	60	117	3	2.6	1.5	383|695|6850	ARG1|BTK|SYK	-1.6	0.0251189	MyList
GO Biological Processes	19	GO:0048678	response to axon injury	19_GO:0050896 response to stimulus	-2.8	13	5.8	30169	60	117	3	2.6	1.5	383|3717|4313	ARG1|JAK2|MMP2	-1.6	0.0251189	MyList
GO Biological Processes	19	GO:0001909	leukocyte mediated cytotoxicity	19_GO:0002376 immune system process	-2.8	13	5.8	30169	60	117	3	2.6	1.5	1991|2147|3500	ELANE|F2|IGHG1	-1.6	0.0251189	MyList
GO Biological Processes	19	GO:0051353	positive regulation of oxidoreductase activity	19_GO:0065007 biological regulation	-2.8	13	5.8	30169	60	117	3	2.6	1.5	3553|7124|7421	IL1B|TNF|VDR	-1.6	0.0251189	MyList
GO Biological Processes	19	GO:0048708	astrocyte differentiation	19_GO:0032502 developmental process	-2.8	13	5.8	30169	60	117	3	2.6	1.5	1021|3553|7124	CDK6|IL1B|TNF	-1.6	0.0251189	MyList
GO Biological Processes	19	GO:0090311	regulation of protein deacetylation	19_GO:0008152 metabolic process	-2.8	13	5.7	30169	61	117	3	2.6	1.5	5599|6720|7157	MAPK8|SREBF1|TP53	-1.6	0.0251189	MyList
GO Biological Processes	19	GO:0038127	ERBB signaling pathway	19_GO:0023052 signaling	-2.8	13	5.7	30169	61	117	3	2.6	1.5	1950|1956|7040	EGF|EGFR|TGFB1	-1.6	0.0251189	MyList
GO Biological Processes	19	GO:0090303	positive regulation of wound healing	19_GO:0048518 positive regulation of biological process	-2.7	12	5.6	30169	62	117	3	2.6	1.5	2147|2155|5581	F2|F7|PRKCE	-1.6	0.0251189	MyList
GO Biological Processes	19	GO:0009620	response to fungus	19_GO:0044419 biological process involved in interspecies interaction between organisms	-2.7	12	5.6	30169	62	117	3	2.6	1.5	695|1991|6850	BTK|ELANE|SYK	-1.6	0.0251189	MyList
GO Biological Processes	19	GO:0043506	regulation of JUN kinase activity	19_GO:0008152 metabolic process	-2.7	12	5.6	30169	62	117	3	2.6	1.5	5770|6850|7124	PTPN1|SYK|TNF	-1.6	0.0251189	MyList
GO Biological Processes	19	GO:0008286	insulin receptor signaling pathway	19_GO:0023052 signaling	-2.7	12	5.6	30169	62	117	3	2.6	1.5	2932|5770|6720	GSK3B|PTPN1|SREBF1	-1.6	0.0251189	MyList
GO Biological Processes	19	GO:0046902	regulation of mitochondrial membrane permeability	19_GO:0051179 localization	-2.7	12	5.6	30169	62	117	3	2.6	1.5	2932|5599|7157	GSK3B|MAPK8|TP53	-1.6	0.0251189	MyList
GO Biological Processes	19	GO:0032731	positive regulation of interleukin-1 beta production	19_GO:0048518 positive regulation of biological process	-2.7	12	5.6	30169	63	117	3	2.6	1.5	3098|3717|7124	HK1|JAK2|TNF	-1.6	0.0251189	MyList
GO Biological Processes	19	GO:2001244	positive regulation of intrinsic apoptotic signaling pathway	19_GO:0023052 signaling	-2.7	12	5.6	30169	63	117	3	2.6	1.5	3932|4609|7157	LCK|MYC|TP53	-1.6	0.0251189	MyList
GO Biological Processes	19	GO:0032481	positive regulation of type I interferon production	19_GO:0048518 positive regulation of biological process	-2.7	12	5.6	30169	63	117	3	2.6	1.5	3320|4321|6850	HSP90AA1|MMP12|SYK	-1.6	0.0251189	MyList
GO Biological Processes	19	GO:0050891	multicellular organismal water homeostasis	19_GO:0032501 multicellular organismal process	-2.7	12	5.6	30169	63	117	3	2.6	1.5	231|4233|5566	AKR1B1|MET|PRKACA	-1.6	0.0251189	MyList
GO Biological Processes	19	GO:0010972	negative regulation of G2/M transition of mitotic cell cycle	19_GO:0048519 negative regulation of biological process	-2.7	12	5.5	30169	64	117	3	2.6	1.5	1026|1111|5347	CDKN1A|CHEK1|PLK1	-1.5	0.0316228	MyList
GO Biological Processes	19	GO:0035306	positive regulation of dephosphorylation	19_GO:0048518 positive regulation of biological process	-2.7	12	5.5	30169	64	117	3	2.6	1.5	3717|5580|7040	JAK2|PRKCD|TGFB1	-1.5	0.0316228	MyList
GO Biological Processes	19	GO:1902750	negative regulation of cell cycle G2/M phase transition	19_GO:0048519 negative regulation of biological process	-2.7	12	5.4	30169	66	117	3	2.6	1.5	1026|1111|5347	CDKN1A|CHEK1|PLK1	-1.5	0.0316228	MyList
GO Biological Processes	19	GO:0031343	positive regulation of cell killing	19_GO:0048518 positive regulation of biological process	-2.7	12	5.4	30169	66	117	3	2.6	1.5	383|5599|6850	ARG1|MAPK8|SYK	-1.5	0.0316228	MyList
GO Biological Processes	19	GO:0007249	I-kappaB kinase/NF-kappaB signaling	19_GO:0023052 signaling	-2.7	12	5.4	30169	66	117	3	2.6	1.5	695|3553|7124	BTK|IL1B|TNF	-1.5	0.0316228	MyList
GO Biological Processes	19	GO:0007187	G protein-coupled receptor signaling pathway, coupled to cyclic nucleotide second messenger	19_GO:0023052 signaling	-2.6	12	5.4	30169	67	117	3	2.6	1.5	1128|1129|1131	CHRM1|CHRM2|CHRM3	-1.5	0.0316228	MyList
GO Biological Processes	19	GO:0030104	water homeostasis	19_GO:0065007 biological regulation	-2.6	11	5.3	30169	68	117	3	2.6	1.5	231|4233|5566	AKR1B1|MET|PRKACA	-1.5	0.0316228	MyList
GO Biological Processes	19	GO:0010611	regulation of cardiac muscle hypertrophy	19_GO:0032501 multicellular organismal process	-2.6	11	5.3	30169	69	117	3	2.6	1.5	142|5465|5468	PARP1|PPARA|PPARG	-1.4	0.0398107	MyList
GO Biological Processes	19	GO:0014015	positive regulation of gliogenesis	19_GO:0032502 developmental process	-2.6	11	5.3	30169	69	117	3	2.6	1.5	3553|7040|7124	IL1B|TGFB1|TNF	-1.4	0.0398107	MyList
GO Biological Processes	19	GO:0030193	regulation of blood coagulation	19_GO:0032501 multicellular organismal process	-2.6	11	5.3	30169	70	117	3	2.6	1.5	2147|2155|5580	F2|F7|PRKCD	-1.4	0.0398107	MyList
GO Biological Processes	19	GO:0042098	T cell proliferation	19_GO:0002376 immune system process	-2.6	11	5.3	30169	70	117	3	2.6	1.5	3558|5294|7157	IL2|PIK3CG|TP53	-1.4	0.0398107	MyList
GO Biological Processes	19	GO:0030072	peptide hormone secretion	19_GO:0051179 localization	-2.6	11	5.2	30169	71	117	3	2.6	1.5	5581|5894|6720	PRKCE|RAF1|SREBF1	-1.4	0.0398107	MyList
GO Biological Processes	19	GO:0008630	intrinsic apoptotic signaling pathway in response to DNA damage	19_GO:0023052 signaling	-2.6	11	5.2	30169	72	117	3	2.6	1.5	1026|7124|7157	CDKN1A|TNF|TP53	-1.4	0.0398107	MyList
GO Biological Processes	19	GO:0050709	negative regulation of protein secretion	19_GO:0051179 localization	-2.6	11	5.2	30169	72	117	3	2.6	1.5	3156|3553|6720	HMGCR|IL1B|SREBF1	-1.4	0.0398107	MyList
GO Biological Processes	19	GO:0014743	regulation of muscle hypertrophy	19_GO:0032501 multicellular organismal process	-2.6	11	5.2	30169	72	117	3	2.6	1.5	142|5465|5468	PARP1|PPARA|PPARG	-1.4	0.0398107	MyList
GO Biological Processes	19	GO:0046635	positive regulation of alpha-beta T cell activation	19_GO:0002376 immune system process	-2.6	11	5.2	30169	72	117	3	2.6	1.5	3717|5914|6850	JAK2|RARA|SYK	-1.4	0.0398107	MyList
GO Biological Processes	19	GO:0045911	positive regulation of DNA recombination	19_GO:0048518 positive regulation of biological process	-2.6	11	5.2	30169	72	117	3	2.6	1.5	142|3558|7040	PARP1|IL2|TGFB1	-1.4	0.0398107	MyList
GO Biological Processes	19	GO:1900046	regulation of hemostasis	19_GO:0050789 regulation of biological process	-2.6	11	5.2	30169	72	117	3	2.6	1.5	2147|2155|5580	F2|F7|PRKCD	-1.4	0.0398107	MyList
GO Biological Processes	19	GO:0046637	regulation of alpha-beta T cell differentiation	19_GO:0002376 immune system process	-2.5	11	5.1	30169	73	117	3	2.6	1.5	3558|5914|6850	IL2|RARA|SYK	-1.4	0.0398107	MyList
GO Biological Processes	19	GO:0042058	regulation of epidermal growth factor receptor signaling pathway	19_GO:0023052 signaling	-2.5	10	5.1	30169	74	117	3	2.6	1.5	1950|1956|4318	EGF|EGFR|MMP9	-1.4	0.0398107	MyList
GO Biological Processes	19	GO:0002790	peptide secretion	19_GO:0051179 localization	-2.5	10	5.1	30169	74	117	3	2.6	1.5	5581|5894|6720	PRKCE|RAF1|SREBF1	-1.4	0.0398107	MyList
GO Biological Processes	19	GO:0050766	positive regulation of phagocytosis	19_GO:0051179 localization	-2.5	10	5.1	30169	74	117	3	2.6	1.5	695|3553|7124	BTK|IL1B|TNF	-1.4	0.0398107	MyList
GO Biological Processes	19	GO:2000573	positive regulation of DNA biosynthetic process	19_GO:0048518 positive regulation of biological process	-2.5	10	5.1	30169	74	117	3	2.6	1.5	3320|4609|7124	HSP90AA1|MYC|TNF	-1.4	0.0398107	MyList
GO Biological Processes	19	GO:0061045	negative regulation of wound healing	19_GO:0048519 negative regulation of biological process	-2.5	10	5.1	30169	74	117	3	2.6	1.5	2147|5580|7124	F2|PRKCD|TNF	-1.4	0.0398107	MyList
GO Biological Processes	19	GO:0032732	positive regulation of interleukin-1 production	19_GO:0048518 positive regulation of biological process	-2.5	10	5.1	30169	74	117	3	2.6	1.5	3098|3717|7124	HK1|JAK2|TNF	-1.4	0.0398107	MyList
GO Biological Processes	19	GO:0071479	cellular response to ionizing radiation	19_GO:0050896 response to stimulus	-2.5	10	5.1	30169	74	117	3	2.6	1.5	1026|1432|7157	CDKN1A|MAPK14|TP53	-1.4	0.0398107	MyList
GO Biological Processes	19	GO:0050688	regulation of defense response to virus	19_GO:0044419 biological process involved in interspecies interaction between organisms	-2.5	10	5.1	30169	74	117	3	2.6	1.5	3320|3553|4321	HSP90AA1|IL1B|MMP12	-1.4	0.0398107	MyList
GO Biological Processes	19	GO:0007193	adenylate cyclase-inhibiting G protein-coupled receptor signaling pathway	19_GO:0023052 signaling	-2.5	10	5.1	30169	74	117	3	2.6	1.5	1128|1129|1131	CHRM1|CHRM2|CHRM3	-1.4	0.0398107	MyList
GO Biological Processes	19	GO:0048662	negative regulation of smooth muscle cell proliferation	19_GO:0048519 negative regulation of biological process	-2.5	10	5.1	30169	74	117	3	2.6	1.5	1026|5467|5468	CDKN1A|PPARD|PPARG	-1.4	0.0398107	MyList
GO Biological Processes	19	GO:0019233	sensory perception of pain	19_GO:0032501 multicellular organismal process	-2.5	10	5	30169	75	117	3	2.6	1.5	1636|5743|7124	ACE|PTGS2|TNF	-1.4	0.0398107	MyList
GO Biological Processes	19	GO:0050818	regulation of coagulation	19_GO:0032501 multicellular organismal process	-2.5	10	5	30169	75	117	3	2.6	1.5	2147|2155|5580	F2|F7|PRKCD	-1.4	0.0398107	MyList
GO Biological Processes	19	GO:0044264	cellular polysaccharide metabolic process	19_GO:0008152 metabolic process	-2.5	10	5	30169	76	117	3	2.6	1.5	2538|2932|5836	G6PC1|GSK3B|PYGL	-1.3	0.0501187	MyList
GO Biological Processes	19	GO:0001937	negative regulation of endothelial cell proliferation	19_GO:0048519 negative regulation of biological process	-2.5	10	5	30169	76	117	3	2.6	1.5	2321|5468|7124	FLT1|PPARG|TNF	-1.3	0.0501187	MyList
GO Biological Processes	19	GO:0072089	stem cell proliferation	19_GO:0009987 cellular process	-2.5	10	5	30169	76	117	3	2.6	1.5	3791|5915|7157	KDR|RARB|TP53	-1.3	0.0501187	MyList
GO Biological Processes	19	GO:0090559	regulation of membrane permeability	19_GO:0065007 biological regulation	-2.5	10	5	30169	77	117	3	2.6	1.5	2932|5599|7157	GSK3B|MAPK8|TP53	-1.3	0.0501187	MyList
GO Biological Processes	19	GO:1903036	positive regulation of response to wounding	19_GO:0048518 positive regulation of biological process	-2.5	10	5	30169	77	117	3	2.6	1.5	2147|2155|5581	F2|F7|PRKCE	-1.3	0.0501187	MyList
GO Biological Processes	19	GO:0031279	regulation of cyclase activity	19_GO:0065007 biological regulation	-2.5	10	5	30169	77	117	3	2.6	1.5	1432|5599|5894	MAPK14|MAPK8|RAF1	-1.3	0.0501187	MyList
GO Biological Processes	19	GO:0045913	positive regulation of carbohydrate metabolic process	19_GO:0048518 positive regulation of biological process	-2.5	9.9	4.9	30169	78	117	3	2.6	1.5	1950|5465|5581	EGF|PPARA|PRKCE	-1.3	0.0501187	MyList
GO Biological Processes	19	GO:0055117	regulation of cardiac muscle contraction	19_GO:0032501 multicellular organismal process	-2.5	9.9	4.9	30169	78	117	3	2.6	1.5	3320|5294|5566	HSP90AA1|PIK3CG|PRKACA	-1.3	0.0501187	MyList
GO Biological Processes	19	GO:0043537	negative regulation of blood vessel endothelial cell migration	19_GO:0040011 locomotion	-2.5	9.9	4.9	30169	78	117	3	2.6	1.5	5468|7040|7124	PPARG|TGFB1|TNF	-1.3	0.0501187	MyList
GO Biological Processes	19	GO:0051966	regulation of synaptic transmission, glutamatergic	19_GO:0023052 signaling	-2.5	9.9	4.9	30169	78	117	3	2.6	1.5	2752|5743|7124	GLUL|PTGS2|TNF	-1.3	0.0501187	MyList
GO Biological Processes	19	GO:0007492	endoderm development	19_GO:0032502 developmental process	-2.4	9.8	4.9	30169	79	117	3	2.6	1.5	1294|4313|4318	COL7A1|MMP2|MMP9	-1.3	0.0501187	MyList
GO Biological Processes	19	GO:0005976	polysaccharide metabolic process	19_GO:0008152 metabolic process	-2.4	9.7	4.8	30169	80	117	3	2.6	1.5	2538|2932|5836	G6PC1|GSK3B|PYGL	-1.3	0.0501187	MyList
GO Biological Processes	19	GO:1901184	regulation of ERBB signaling pathway	19_GO:0023052 signaling	-2.4	9.7	4.8	30169	80	117	3	2.6	1.5	1950|1956|4318	EGF|EGFR|MMP9	-1.3	0.0501187	MyList
GO Biological Processes	19	GO:2001251	negative regulation of chromosome organization	19_GO:0048519 negative regulation of biological process	-2.4	9.6	4.8	30169	81	117	3	2.6	1.5	142|5347|7153	PARP1|PLK1|TOP2A	-1.3	0.0501187	MyList
GO Biological Processes	19	GO:1902117	positive regulation of organelle assembly	19_GO:0048518 positive regulation of biological process	-2.4	9.4	4.8	30169	82	117	3	2.6	1.5	1437|2932|7124	CSF2|GSK3B|TNF	-1.3	0.0501187	MyList
GO Biological Processes	19	GO:0051149	positive regulation of muscle cell differentiation	19_GO:0032502 developmental process	-2.4	9.4	4.8	30169	82	117	3	2.6	1.5	1432|3815|7040	MAPK14|KIT|TGFB1	-1.3	0.0501187	MyList
GO Biological Processes	19	GO:0051279	regulation of release of sequestered calcium ion into cytosol	19_GO:0051179 localization	-2.4	9.4	4.8	30169	82	117	3	2.6	1.5	2147|5566|5581	F2|PRKACA|PRKCE	-1.3	0.0501187	MyList
GO Biological Processes	19	GO:0030500	regulation of bone mineralization	19_GO:0110148 biomineralization	-2.4	9.3	4.7	30169	83	117	3	2.6	1.5	6256|7040|7421	RXRA|TGFB1|VDR	-1.2	0.0630957	MyList
GO Biological Processes	19	GO:0050848	regulation of calcium-mediated signaling	19_GO:0023052 signaling	-2.4	9.3	4.7	30169	83	117	3	2.6	1.5	2932|6850|7124	GSK3B|SYK|TNF	-1.2	0.0630957	MyList
GO Biological Processes	19	GO:0001657	ureteric bud development	19_GO:0032502 developmental process	-2.4	9.1	4.7	30169	85	117	3	2.6	1.5	4609|5914|5915	MYC|RARA|RARB	-1.2	0.0630957	MyList
GO Biological Processes	19	GO:0008306	associative learning	19_GO:0032501 multicellular organismal process	-2.4	9.1	4.7	30169	85	117	3	2.6	1.5	2353|3156|3815	FOS|HMGCR|KIT	-1.2	0.0630957	MyList
GO Biological Processes	19	GO:0072163	mesonephric epithelium development	19_GO:0032502 developmental process	-2.3	9	4.6	30169	86	117	3	2.6	1.5	4609|5914|5915	MYC|RARA|RARB	-1.2	0.0630957	MyList
GO Biological Processes	19	GO:0032092	positive regulation of protein binding	19_GO:0065007 biological regulation	-2.3	9	4.6	30169	86	117	3	2.6	1.5	1636|2932|4318	ACE|GSK3B|MMP9	-1.2	0.0630957	MyList
GO Biological Processes	19	GO:0072164	mesonephric tubule development	19_GO:0032502 developmental process	-2.3	9	4.6	30169	86	117	3	2.6	1.5	4609|5914|5915	MYC|RARA|RARB	-1.2	0.0630957	MyList
GO Biological Processes	19	GO:0045069	regulation of viral genome replication	19_GO:0016032 viral process	-2.3	8.9	4.6	30169	87	117	3	2.6	1.5	5465|7124|7153	PPARA|TNF|TOP2A	-1.2	0.0630957	MyList
GO Biological Processes	19	GO:2000134	negative regulation of G1/S transition of mitotic cell cycle	19_GO:0048519 negative regulation of biological process	-2.3	8.9	4.6	30169	87	117	3	2.6	1.5	1017|1026|7157	CDK2|CDKN1A|TP53	-1.2	0.0630957	MyList
GO Biological Processes	19	GO:0050829	defense response to Gram-negative bacterium	19_GO:0044419 biological process involved in interspecies interaction between organisms	-2.3	8.9	4.6	30169	87	117	3	2.6	1.5	1991|2147|4069	ELANE|F2|LYZ	-1.2	0.0630957	MyList
GO Biological Processes	19	GO:0010660	regulation of muscle cell apoptotic process	19_GO:0050789 regulation of biological process	-2.3	8.9	4.6	30169	87	117	3	2.6	1.5	3717|5468|7157	JAK2|PPARG|TP53	-1.2	0.0630957	MyList
GO Biological Processes	19	GO:0071333	cellular response to glucose stimulus	19_GO:0050896 response to stimulus	-2.3	8.8	4.6	30169	88	117	3	2.6	1.5	1636|5566|5894	ACE|PRKACA|RAF1	-1.2	0.0630957	MyList
GO Biological Processes	19	GO:0060079	excitatory postsynaptic potential	19_GO:0023052 signaling	-2.3	8.8	4.6	30169	88	117	3	2.6	1.5	2554|2555|2932	GABRA1|GABRA2|GSK3B	-1.2	0.0630957	MyList
GO Biological Processes	19	GO:0007098	centrosome cycle	19_GO:0009987 cellular process	-2.3	8.8	4.6	30169	88	117	3	2.6	1.5	1017|3832|5347	CDK2|KIF11|PLK1	-1.2	0.0630957	MyList
GO Biological Processes	19	GO:0001823	mesonephros development	19_GO:0032502 developmental process	-2.3	8.6	4.5	30169	90	117	3	2.6	1.5	4609|5914|5915	MYC|RARA|RARB	-1.2	0.0630957	MyList
GO Biological Processes	19	GO:0098869	cellular oxidant detoxification	19_GO:0098754 detoxification	-2.3	8.6	4.5	30169	90	117	3	2.6	1.5	2936|5742|5743	GSR|PTGS1|PTGS2	-1.2	0.0630957	MyList
GO Biological Processes	19	GO:0072331	signal transduction by p53 class mediator	19_GO:0023052 signaling	-2.3	8.6	4.5	30169	90	117	3	2.6	1.5	1026|4282|7157	CDKN1A|MIF|TP53	-1.2	0.0630957	MyList
GO Biological Processes	19	GO:1903035	negative regulation of response to wounding	19_GO:0048519 negative regulation of biological process	-2.3	8.6	4.5	30169	90	117	3	2.6	1.5	2147|5580|7124	F2|PRKCD|TNF	-1.2	0.0630957	MyList
GO Biological Processes	19	GO:0071331	cellular response to hexose stimulus	19_GO:0050896 response to stimulus	-2.3	8.6	4.5	30169	90	117	3	2.6	1.5	1636|5566|5894	ACE|PRKACA|RAF1	-1.2	0.0630957	MyList
GO Biological Processes	19	GO:0071326	cellular response to monosaccharide stimulus	19_GO:0050896 response to stimulus	-2.3	8.4	4.4	30169	92	117	3	2.6	1.5	1636|5566|5894	ACE|PRKACA|RAF1	-1.1	0.0794328	MyList
GO Biological Processes	19	GO:0032273	positive regulation of protein polymerization	19_GO:0048518 positive regulation of biological process	-2.3	8.4	4.4	30169	92	117	3	2.6	1.5	3320|4233|5581	HSP90AA1|MET|PRKCE	-1.1	0.0794328	MyList
GO Biological Processes	19	GO:0009791	post-embryonic development	19_GO:0032502 developmental process	-2.3	8.4	4.4	30169	92	117	3	2.6	1.5	1544|3717|3791	CYP1A2|JAK2|KDR	-1.1	0.0794328	MyList
GO Biological Processes	19	GO:0099565	chemical synaptic transmission, postsynaptic	19_GO:0023052 signaling	-2.3	8.4	4.4	30169	92	117	3	2.6	1.5	2554|2555|2932	GABRA1|GABRA2|GSK3B	-1.1	0.0794328	MyList
GO Biological Processes	19	GO:0051781	positive regulation of cell division	19_GO:0048518 positive regulation of biological process	-2.2	8.3	4.4	30169	93	117	3	2.6	1.5	3553|5581|7040	IL1B|PRKCE|TGFB1	-1.1	0.0794328	MyList
GO Biological Processes	19	GO:1901606	alpha-amino acid catabolic process	19_GO:0008152 metabolic process	-2.2	8.3	4.4	30169	93	117	3	2.6	1.5	191|383|2752	AHCY|ARG1|GLUL	-1.1	0.0794328	MyList
GO Biological Processes	19	GO:0030218	erythrocyte differentiation	19_GO:0002376 immune system process	-2.2	8.2	4.4	30169	94	117	3	2.6	1.5	836|3717|3815	CASP3|JAK2|KIT	-1.1	0.0794328	MyList
GO Biological Processes	19	GO:0045638	negative regulation of myeloid cell differentiation	19_GO:0002376 immune system process	-2.2	8.1	4.4	30169	95	117	3	2.6	1.5	1021|4609|5914	CDK6|MYC|RARA	-1.1	0.0794328	MyList
GO Biological Processes	19	GO:0015833	peptide transport	19_GO:0051179 localization	-2.2	8.1	4.3	30169	96	117	3	2.6	1.5	5581|5894|6720	PRKCE|RAF1|SREBF1	-1.1	0.0794328	MyList
GO Biological Processes	19	GO:0051153	regulation of striated muscle cell differentiation	19_GO:0032502 developmental process	-2.2	8.1	4.3	30169	96	117	3	2.6	1.5	1432|5465|7040	MAPK14|PPARA|TGFB1	-1.1	0.0794328	MyList
GO Biological Processes	19	GO:0046330	positive regulation of JNK cascade	19_GO:0023052 signaling	-2.2	8.1	4.3	30169	96	117	3	2.6	1.5	2324|3553|7124	FLT4|IL1B|TNF	-1.1	0.0794328	MyList
GO Biological Processes	19	GO:0003073	regulation of systemic arterial blood pressure	19_GO:0032501 multicellular organismal process	-2.2	8.1	4.3	30169	96	117	3	2.6	1.5	367|1636|7124	AR|ACE|TNF	-1.1	0.0794328	MyList
GO Biological Processes	19	GO:0046165	alcohol biosynthetic process	19_GO:0008152 metabolic process	-2.2	8.1	4.3	30169	96	117	3	2.6	1.5	1066|3156|6720	CES1|HMGCR|SREBF1	-1.1	0.0794328	MyList
GO Biological Processes	19	GO:0043502	regulation of muscle adaptation	19_GO:0032501 multicellular organismal process	-2.2	8	4.3	30169	97	117	3	2.6	1.5	142|5465|5468	PARP1|PPARA|PPARG	-1.1	0.0794328	MyList
GO Biological Processes	19	GO:0060349	bone morphogenesis	19_GO:0032502 developmental process	-2.2	8	4.3	30169	97	117	3	2.6	1.5	1277|5914|5915	COL1A1|RARA|RARB	-1.1	0.0794328	MyList
GO Biological Processes	19	GO:0006942	regulation of striated muscle contraction	19_GO:0032501 multicellular organismal process	-2.2	8	4.3	30169	97	117	3	2.6	1.5	3320|5294|5566	HSP90AA1|PIK3CG|PRKACA	-1.1	0.0794328	MyList
GO Biological Processes	19	GO:0010596	negative regulation of endothelial cell migration	19_GO:0040011 locomotion	-2.2	8	4.3	30169	97	117	3	2.6	1.5	5468|7040|7124	PPARG|TGFB1|TNF	-1.1	0.0794328	MyList
GO Biological Processes	19	GO:1902807	negative regulation of cell cycle G1/S phase transition	19_GO:0048519 negative regulation of biological process	-2.2	7.9	4.3	30169	98	117	3	2.6	1.5	1017|1026|7157	CDK2|CDKN1A|TP53	-1.1	0.0794328	MyList
GO Biological Processes	19	GO:0006140	regulation of nucleotide metabolic process	19_GO:0008152 metabolic process	-2.2	7.8	4.2	30169	99	117	3	2.6	1.5	142|5465|7157	PARP1|PPARA|TP53	-1	0.1	MyList
GO Biological Processes	19	GO:0030512	negative regulation of transforming growth factor beta receptor signaling pathway	19_GO:0023052 signaling	-2.2	7.8	4.2	30169	99	117	3	2.6	1.5	5465|5468|7157	PPARA|PPARG|TP53	-1	0.1	MyList
GO Biological Processes	19	GO:0006304	DNA modification	19_GO:0008152 metabolic process	-2.2	7.8	4.2	30169	99	117	3	2.6	1.5	142|1543|2353	PARP1|CYP1A1|FOS	-1	0.1	MyList
GO Biological Processes	19	GO:0031214	biomineral tissue development	19_GO:0110148 biomineralization	-2.2	7.8	4.2	30169	99	117	3	2.6	1.5	1277|5465|5743	COL1A1|PPARA|PTGS2	-1	0.1	MyList
GO Biological Processes	19	GO:0007200	phospholipase C-activating G protein-coupled receptor signaling pathway	19_GO:0023052 signaling	-2.2	7.7	4.2	30169	100	117	3	2.6	1.5	1128|1129|2099	CHRM1|CHRM2|ESR1	-1	0.1	MyList
GO Biological Processes	19	GO:0006766	vitamin metabolic process	19_GO:0008152 metabolic process	-2.2	7.7	4.2	30169	100	117	3	2.6	1.5	1543|5467|6513	CYP1A1|PPARD|SLC2A1	-1	0.1	MyList
GO Biological Processes	19	GO:0032204	regulation of telomere maintenance	19_GO:0008152 metabolic process	-2.1	7.7	4.2	30169	101	117	3	2.6	1.5	142|4609|55869	PARP1|MYC|HDAC8	-1	0.1	MyList
GO Biological Processes	19	GO:0009408	response to heat	19_GO:0050896 response to stimulus	-2.1	7.6	4.2	30169	102	117	3	2.6	1.5	3320|5566|5743	HSP90AA1|PRKACA|PTGS2	-1	0.1	MyList
GO Biological Processes	19	GO:0031341	regulation of cell killing	19_GO:0050789 regulation of biological process	-2.1	7.6	4.2	30169	102	117	3	2.6	1.5	383|5599|6850	ARG1|MAPK8|SYK	-1	0.1	MyList
GO Biological Processes	19	GO:0034101	erythrocyte homeostasis	19_GO:0002376 immune system process	-2.1	7.5	4.1	30169	103	117	3	2.6	1.5	836|3717|3815	CASP3|JAK2|KIT	-1	0.1	MyList
GO Biological Processes	19	GO:0070167	regulation of biomineral tissue development	19_GO:0110148 biomineralization	-2.1	7.5	4.1	30169	103	117	3	2.6	1.5	6256|7040|7421	RXRA|TGFB1|VDR	-1	0.1	MyList
GO Biological Processes	19	GO:0071322	cellular response to carbohydrate stimulus	19_GO:0050896 response to stimulus	-2.1	7.4	4.1	30169	104	117	3	2.6	1.5	1636|5566|5894	ACE|PRKACA|RAF1	-0.99	0.102329	MyList
GO Biological Processes	19	GO:0110148	biomineralization	19_GO:0110148 biomineralization	-2.1	7.4	4.1	30169	104	117	3	2.6	1.5	1277|5465|5743	COL1A1|PPARA|PTGS2	-0.99	0.102329	MyList
GO Biological Processes	19	GO:0071346	cellular response to interferon-gamma	19_GO:0044419 biological process involved in interspecies interaction between organisms	-2.1	7.4	4.1	30169	104	117	3	2.6	1.5	3717|7124|7157	JAK2|TNF|TP53	-0.99	0.102329	MyList
GO Biological Processes	19	GO:0031023	microtubule organizing center organization	19_GO:0009987 cellular process	-2.1	7.4	4.1	30169	104	117	3	2.6	1.5	1017|3832|5347	CDK2|KIF11|PLK1	-0.99	0.102329	MyList
GO Biological Processes	19	GO:0007416	synapse assembly	19_GO:0032502 developmental process	-2.1	7.4	4.1	30169	105	117	3	2.6	1.5	43|2554|2555	ACHE|GABRA1|GABRA2	-0.98	0.104713	MyList
GO Biological Processes	19	GO:0110149	regulation of biomineralization	19_GO:0110148 biomineralization	-2.1	7.4	4.1	30169	105	117	3	2.6	1.5	6256|7040|7421	RXRA|TGFB1|VDR	-0.98	0.104713	MyList
GO Biological Processes	19	GO:0032479	regulation of type I interferon production	19_GO:0032501 multicellular organismal process	-2.1	7.4	4.1	30169	105	117	3	2.6	1.5	3320|4321|6850	HSP90AA1|MMP12|SYK	-0.98	0.104713	MyList
GO Biological Processes	19	GO:0010906	regulation of glucose metabolic process	19_GO:0008152 metabolic process	-2.1	7.2	4	30169	107	117	3	2.6	1.5	2908|5465|7157	NR3C1|PPARA|TP53	-0.96	0.109648	MyList
GO Biological Processes	19	GO:0002027	regulation of heart rate	19_GO:0032501 multicellular organismal process	-2.1	7.2	4	30169	107	117	3	2.6	1.5	5566|6720|7124	PRKACA|SREBF1|TNF	-0.96	0.109648	MyList
GO Biological Processes	19	GO:0010717	regulation of epithelial to mesenchymal transition	19_GO:0032502 developmental process	-2.1	7.2	4	30169	107	117	3	2.6	1.5	1277|3553|7040	COL1A1|IL1B|TGFB1	-0.96	0.109648	MyList
GO Biological Processes	19	GO:0062014	negative regulation of small molecule metabolic process	19_GO:0048519 negative regulation of biological process	-2.1	7.2	4	30169	108	117	3	2.6	1.5	142|5465|7157	PARP1|PPARA|TP53	-0.95	0.112202	MyList
GO Biological Processes	19	GO:0021782	glial cell development	19_GO:0032502 developmental process	-2	7	4	30169	110	117	3	2.6	1.5	1021|3553|7124	CDK6|IL1B|TNF	-0.93	0.11749	MyList
GO Biological Processes	19	GO:2000060	positive regulation of ubiquitin-dependent protein catabolic process	19_GO:0048518 positive regulation of biological process	-2	7	4	30169	110	117	3	2.6	1.5	1950|2932|5347	EGF|GSK3B|PLK1	-0.93	0.11749	MyList
GO Biological Processes	19	GO:0045833	negative regulation of lipid metabolic process	19_GO:0048519 negative regulation of biological process	-2	7	4	30169	110	117	3	2.6	1.5	3553|5294|7124	IL1B|PIK3CG|TNF	-0.93	0.11749	MyList
GO Biological Processes	19	GO:0009063	cellular amino acid catabolic process	19_GO:0008152 metabolic process	-2	7	3.9	30169	111	117	3	2.6	1.5	191|383|2752	AHCY|ARG1|GLUL	-0.92	0.120226	MyList
GO Biological Processes	19	GO:0032651	regulation of interleukin-1 beta production	19_GO:0032501 multicellular organismal process	-2	7	3.9	30169	111	117	3	2.6	1.5	3098|3717|7124	HK1|JAK2|TNF	-0.92	0.120226	MyList
GO Biological Processes	19	GO:0120034	positive regulation of plasma membrane bounded cell projection assembly	19_GO:0048518 positive regulation of biological process	-2	7	3.9	30169	111	117	3	2.6	1.5	2932|3320|3815	GSK3B|HSP90AA1|KIT	-0.92	0.120226	MyList
GO Biological Processes	19	GO:0010633	negative regulation of epithelial cell migration	19_GO:0040011 locomotion	-2	6.8	3.9	30169	113	117	3	2.6	1.5	5468|7040|7124	PPARG|TGFB1|TNF	-0.9	0.125893	MyList

## Sheet: CC
Category	CategoryID	GO	Description	PARENT_GO	LogP	Enrichment	Z-score	#TotalGeneInLibrary	#GeneInGO	#GeneInHitList	#GeneInGOAndHitList	%InGO	STDV %InGO	GeneID	Hits	Log(q-value)	q value	GeneList
GO Cellular Components	20	GO:0043235	receptor complex		-11	8.5	11	30169	544	117	18	15	3.3	1437|1956|2321|2324|2554|2555|2891|3683|3717|3791|3815|4233|4306|5468|6256|6850|7421|9971	CSF2|EGFR|FLT1|FLT4|GABRA1|GABRA2|GRIA2|ITGAL|JAK2|KDR|KIT|MET|NR3C2|PPARG|RXRA|SYK|VDR|NR1H4	-9.2	6.30957e-10	MyList
GO Cellular Components	20	GO:0031012	extracellular matrix		-9.1	7.2	9.3	30169	573	117	16	14	3.2	43|59|1116|1277|1294|1991|2147|2155|3320|3958|4312|4313|4314|4318|4321|7040	ACHE|ACTA2|CHI3L1|COL1A1|COL7A1|ELANE|F2|F7|HSP90AA1|LGALS3|MMP1|MMP2|MMP3|MMP9|MMP12|TGFB1	-7.2	6.30957e-08	MyList
GO Cellular Components	20	GO:0030312	external encapsulating structure		-9.1	7.2	9.3	30169	574	117	16	14	3.2	43|59|1116|1277|1294|1991|2147|2155|3320|3958|4312|4313|4314|4318|4321|7040	ACHE|ACTA2|CHI3L1|COL1A1|COL7A1|ELANE|F2|F7|HSP90AA1|LGALS3|MMP1|MMP2|MMP3|MMP9|MMP12|TGFB1	-7.2	6.30957e-08	MyList
GO Cellular Components	20	GO:0005667	transcription regulator complex		-7.9	7.1	8.6	30169	509	117	14	12	3	142|1017|1457|1991|2099|2353|4609|5468|5914|6256|6667|7157|7376|7421	PARP1|CDK2|CSNK2A1|ELANE|ESR1|FOS|MYC|PPARG|RARA|RXRA|SP1|TP53|NR1H2|VDR	-6.1	7.94328e-07	MyList
GO Cellular Components	20	GO:0098552	side of membrane		-6.3	5.3	7.1	30169	685	117	14	12	3	1636|2147|2159|2891|2936|3500|3683|3791|3815|3932|5770|6517|6850|7124	ACE|F2|F10|GRIA2|GSR|IGHG1|ITGAL|KDR|KIT|LCK|PTPN1|SLC2A4|SYK|TNF	-4.7	1.99526e-05	MyList
GO Cellular Components	20	GO:0045121	membrane raft		-9.3	10	11	30169	326	117	13	11	2.9	695|836|1803|1956|3098|3717|3791|3932|5566|5743|6513|6517|7124	BTK|CASP3|DPP4|EGFR|HK1|JAK2|KDR|LCK|PRKACA|PTGS2|SLC2A1|SLC2A4|TNF	-7.4	3.98107e-08	MyList
GO Cellular Components	20	GO:0098857	membrane microdomain		-9.3	10	10	30169	327	117	13	11	2.9	695|836|1803|1956|3098|3717|3791|3932|5566|5743|6513|6517|7124	BTK|CASP3|DPP4|EGFR|HK1|JAK2|KDR|LCK|PRKACA|PTGS2|SLC2A1|SLC2A4|TNF	-7.4	3.98107e-08	MyList
GO Cellular Components	20	GO:0031983	vesicle lumen		-9.3	10	10	30169	327	117	13	11	2.9	383|1116|1432|1950|1956|1991|3320|4069|4282|5580|5836|7040|7276	ARG1|CHI3L1|MAPK14|EGF|EGFR|ELANE|HSP90AA1|LYZ|MIF|PRKCD|PYGL|TGFB1|TTR	-7.4	3.98107e-08	MyList
GO Cellular Components	20	GO:0034774	secretory granule lumen		-8.3	9.6	9.7	30169	322	117	12	10	2.8	383|1116|1432|1950|1991|3320|4069|4282|5580|5836|7040|7276	ARG1|CHI3L1|MAPK14|EGF|ELANE|HSP90AA1|LYZ|MIF|PRKCD|PYGL|TGFB1|TTR	-6.5	3.16228e-07	MyList
GO Cellular Components	20	GO:0060205	cytoplasmic vesicle lumen		-8.3	9.5	9.6	30169	325	117	12	10	2.8	383|1116|1432|1950|1991|3320|4069|4282|5580|5836|7040|7276	ARG1|CHI3L1|MAPK14|EGF|ELANE|HSP90AA1|LYZ|MIF|PRKCD|PYGL|TGFB1|TTR	-6.4	3.98107e-07	MyList
GO Cellular Components	20	GO:0062023	collagen-containing extracellular matrix		-6.9	7.1	8	30169	433	117	12	10	2.8	43|59|1277|1294|1991|2147|2155|3320|3958|4313|4318|7040	ACHE|ACTA2|COL1A1|COL7A1|ELANE|F2|F7|HSP90AA1|LGALS3|MMP2|MMP9|TGFB1	-5.2	6.30957e-06	MyList
GO Cellular Components	20	GO:0009897	external side of plasma membrane		-5.7	6.1	6.9	30169	462	117	11	9.4	2.7	1636|2147|2159|2891|2936|3500|3683|3791|3815|6517|7124	ACE|F2|F10|GRIA2|GSR|IGHG1|ITGAL|KDR|KIT|SLC2A4|TNF	-4.1	7.94328e-05	MyList
GO Cellular Components	20	GO:0030425	dendrite		-4.5	4.6	5.6	30169	621	117	11	9.4	2.7	1128|1129|1131|2554|2555|2891|2932|3320|5566|5599|5914	CHRM1|CHRM2|CHRM3|GABRA1|GABRA2|GRIA2|GSK3B|HSP90AA1|PRKACA|MAPK8|RARA	-3.1	0.000794328	MyList
GO Cellular Components	20	GO:0097447	dendritic tree		-4.5	4.6	5.6	30169	623	117	11	9.4	2.7	1128|1129|1131|2554|2555|2891|2932|3320|5566|5599|5914	CHRM1|CHRM2|CHRM3|GABRA1|GABRA2|GRIA2|GSK3B|HSP90AA1|PRKACA|MAPK8|RARA	-3.1	0.000794328	MyList
GO Cellular Components	20	GO:0048471	perinuclear region of cytoplasm		-3.3	3.5	4.3	30169	729	117	10	8.5	2.6	43|695|1116|1956|3320|5566|5580|5581|5914|6517	ACHE|BTK|CHI3L1|EGFR|HSP90AA1|PRKACA|PRKCD|PRKCE|RARA|SLC2A4	-2	0.01	MyList
GO Cellular Components	20	GO:0005764	lysosome		-3.2	3.5	4.2	30169	746	117	10	8.5	2.6	383|1636|1803|1950|1991|3320|3553|4069|5580|7276	ARG1|ACE|DPP4|EGF|ELANE|HSP90AA1|IL1B|LYZ|PRKCD|TTR	-1.9	0.0125893	MyList
GO Cellular Components	20	GO:0000323	lytic vacuole		-3.2	3.5	4.2	30169	746	117	10	8.5	2.6	383|1636|1803|1950|1991|3320|3553|4069|5580|7276	ARG1|ACE|DPP4|EGF|ELANE|HSP90AA1|IL1B|LYZ|PRKCD|TTR	-1.9	0.0125893	MyList
GO Cellular Components	20	GO:0044297	cell body		-3.4	4.1	4.7	30169	565	117	9	7.7	2.5	59|383|836|1129|2555|2752|2891|3320|7124	ACTA2|ARG1|CASP3|CHRM2|GABRA2|GLUL|GRIA2|HSP90AA1|TNF	-2.2	0.00630957	MyList
GO Cellular Components	20	GO:0098794	postsynapse		-3.2	3.7	4.3	30169	619	117	9	7.7	2.5	1128|1129|1131|2554|2555|2891|2932|3717|5566	CHRM1|CHRM2|CHRM3|GABRA1|GABRA2|GRIA2|GSK3B|JAK2|PRKACA	-1.9	0.0125893	MyList
GO Cellular Components	20	GO:0031966	mitochondrial membrane		-2.6	3.1	3.7	30169	744	117	9	7.7	2.5	383|1543|2180|3098|3958|4129|5241|5770|5894	ARG1|CYP1A1|ACSL1|HK1|LGALS3|MAOB|PGR|PTPN1|RAF1	-1.4	0.0398107	MyList
GO Cellular Components	20	GO:0005740	mitochondrial envelope		-2.4	2.9	3.4	30169	793	117	9	7.7	2.5	383|1543|2180|3098|3958|4129|5241|5770|5894	ARG1|CYP1A1|ACSL1|HK1|LGALS3|MAOB|PGR|PTPN1|RAF1	-1.3	0.0501187	MyList
GO Cellular Components	20	GO:0005788	endoplasmic reticulum lumen		-4.5	6.6	6.2	30169	312	117	8	6.8	2.3	590|1066|1277|1294|2147|2155|2159|5743	BCHE|CES1|COL1A1|COL7A1|F2|F7|F10|PTGS2	-3.1	0.000794328	MyList
GO Cellular Components	20	GO:0030139	endocytic vesicle		-4.2	6	5.8	30169	343	117	8	6.8	2.3	1129|1803|1950|1956|1991|2891|3320|6850	CHRM2|DPP4|EGF|EGFR|ELANE|GRIA2|HSP90AA1|SYK	-2.8	0.00158489	MyList
GO Cellular Components	20	GO:0043025	neuronal cell body		-3.1	4.2	4.4	30169	497	117	8	6.8	2.3	383|836|1129|2555|2752|2891|3320|7124	ARG1|CASP3|CHRM2|GABRA2|GLUL|GRIA2|HSP90AA1|TNF	-1.9	0.0125893	MyList
GO Cellular Components	20	GO:0005813	centrosome		-2.5	3.3	3.6	30169	623	117	8	6.8	2.3	1017|1021|1111|2932|3932|5347|5566|7157	CDK2|CDK6|CHEK1|GSK3B|LCK|PLK1|PRKACA|TP53	-1.4	0.0398107	MyList
GO Cellular Components	20	GO:0031968	organelle outer membrane		-4.4	7.7	6.4	30169	235	117	7	6	2.2	383|2180|3098|4129|5241|5743|5894	ARG1|ACSL1|HK1|MAOB|PGR|PTGS2|RAF1	-3	0.001	MyList
GO Cellular Components	20	GO:0019867	outer membrane		-4.4	7.6	6.4	30169	237	117	7	6	2.2	383|2180|3098|4129|5241|5743|5894	ARG1|ACSL1|HK1|MAOB|PGR|PTGS2|RAF1	-3	0.001	MyList
GO Cellular Components	20	GO:0090575	RNA polymerase II transcription regulator complex		-4.3	7.2	6.2	30169	249	117	7	6	2.2	2353|4609|5468|5914|6256|7376|7421	FOS|MYC|PPARG|RARA|RXRA|NR1H2|VDR	-2.9	0.00125893	MyList
GO Cellular Components	20	GO:0061695	transferase complex, transferring phosphorus-containing groups		-3.8	6.1	5.5	30169	295	117	7	6	2.2	890|1017|1021|1026|1457|5294|5566	CCNA2|CDK2|CDK6|CDKN1A|CSNK2A1|PIK3CG|PRKACA	-2.5	0.00316228	MyList
GO Cellular Components	20	GO:1902554	serine/threonine protein kinase complex		-5.1	13	8.1	30169	122	117	6	5.1	2	890|1017|1021|1026|1457|5566	CCNA2|CDK2|CDK6|CDKN1A|CSNK2A1|PRKACA	-3.6	0.000251189	MyList
GO Cellular Components	20	GO:1902911	protein kinase complex		-4.8	11	7.6	30169	136	117	6	5.1	2	890|1017|1021|1026|1457|5566	CCNA2|CDK2|CDK6|CDKN1A|CSNK2A1|PRKACA	-3.4	0.000398107	MyList
GO Cellular Components	20	GO:0005775	vacuolar lumen		-4.2	8.8	6.5	30169	176	117	6	5.1	2	383|1991|3320|4069|5580|7276	ARG1|ELANE|HSP90AA1|LYZ|PRKCD|TTR	-2.8	0.00158489	MyList
GO Cellular Components	20	GO:0101002	ficolin-1-rich granule		-4.1	8.4	6.3	30169	185	117	6	5.1	2	1432|3320|3958|4282|4318|5836	MAPK14|HSP90AA1|LGALS3|MIF|MMP9|PYGL	-2.7	0.00199526	MyList
GO Cellular Components	20	GO:0005741	mitochondrial outer membrane		-3.8	7.5	5.8	30169	207	117	6	5.1	2	383|2180|3098|4129|5241|5894	ARG1|ACSL1|HK1|MAOB|PGR|RAF1	-2.5	0.00316228	MyList
GO Cellular Components	20	GO:0000228	nuclear chromosome		-3.4	6.2	5.2	30169	249	117	6	5.1	2	142|1111|1457|5347|7153|55869	PARP1|CHEK1|CSNK2A1|PLK1|TOP2A|HDAC8	-2.1	0.00794328	MyList
GO Cellular Components	20	GO:0009925	basal plasma membrane		-3.3	6.1	5.1	30169	254	117	6	5.1	2	1131|1636|1956|3320|4233|6513	CHRM3|ACE|EGFR|HSP90AA1|MET|SLC2A1	-2.1	0.00794328	MyList
GO Cellular Components	20	GO:0045211	postsynaptic membrane		-3.2	5.8	4.9	30169	269	117	6	5.1	2	1128|1129|1131|2554|2555|2891	CHRM1|CHRM2|CHRM3|GABRA1|GABRA2|GRIA2	-2	0.01	MyList
GO Cellular Components	20	GO:0045178	basal part of cell		-3.2	5.7	4.8	30169	272	117	6	5.1	2	1131|1636|1956|3320|4233|6513	CHRM3|ACE|EGFR|HSP90AA1|MET|SLC2A1	-1.9	0.0125893	MyList
GO Cellular Components	20	GO:0030135	coated vesicle		-2.9	5	4.4	30169	310	117	6	5.1	2	1129|1294|1950|1956|6517|6720	CHRM2|COL7A1|EGF|EGFR|SLC2A4|SREBF1	-1.7	0.0199526	MyList
GO Cellular Components	20	GO:0031253	cell projection membrane		-2.6	4.5	4.1	30169	344	117	6	5.1	2	1636|1803|1956|2554|2555|3320	ACE|DPP4|EGFR|GABRA1|GABRA2|HSP90AA1	-1.5	0.0316228	MyList
GO Cellular Components	20	GO:0097060	synaptic membrane		-2.4	4.1	3.8	30169	378	117	6	5.1	2	1128|1129|1131|2554|2555|2891	CHRM1|CHRM2|CHRM3|GABRA1|GABRA2|GRIA2	-1.3	0.0501187	MyList
GO Cellular Components	20	GO:0031252	cell leading edge		-2.2	3.7	3.4	30169	421	117	6	5.1	2	59|1021|1803|1956|2554|2555	ACTA2|CDK6|DPP4|EGFR|GABRA1|GABRA2	-1.1	0.0794328	MyList
GO Cellular Components	20	GO:0035578	azurophil granule lumen		-4.5	14	7.8	30169	91	117	5	4.3	1.9	383|1991|4069|5580|7276	ARG1|ELANE|LYZ|PRKCD|TTR	-3.1	0.000794328	MyList
GO Cellular Components	20	GO:1904813	ficolin-1-rich granule lumen		-3.9	10	6.5	30169	124	117	5	4.3	1.9	1432|3320|4282|4318|5836	MAPK14|HSP90AA1|MIF|MMP9|PYGL	-2.6	0.00251189	MyList
GO Cellular Components	20	GO:0072562	blood microparticle		-3.6	8.9	5.9	30169	145	117	5	4.3	1.9	590|2147|3500|6513|7040	BCHE|F2|IGHG1|SLC2A1|TGFB1	-2.3	0.00501187	MyList
GO Cellular Components	20	GO:0005766	primary lysosome		-3.5	8.3	5.7	30169	155	117	5	4.3	1.9	383|1991|4069|5580|7276	ARG1|ELANE|LYZ|PRKCD|TTR	-2.2	0.00630957	MyList
GO Cellular Components	20	GO:0042582	azurophil granule		-3.5	8.3	5.7	30169	155	117	5	4.3	1.9	383|1991|4069|5580|7276	ARG1|ELANE|LYZ|PRKCD|TTR	-2.2	0.00630957	MyList
GO Cellular Components	20	GO:0042581	specific granule		-3.4	8.1	5.6	30169	160	117	5	4.3	1.9	383|1116|1991|3683|4069	ARG1|CHI3L1|ELANE|ITGAL|LYZ	-2.1	0.00794328	MyList
GO Cellular Components	20	GO:0098802	plasma membrane signaling receptor complex		-2.1	4	3.4	30169	319	117	5	4.3	1.9	1437|2891|3683|3717|6850	CSF2|GRIA2|ITGAL|JAK2|SYK	-0.97	0.107152	MyList
GO Cellular Components	20	GO:0098978	glutamatergic synapse		-2.1	4	3.4	30169	324	117	5	4.3	1.9	1128|1129|1432|2932|3717	CHRM1|CHRM2|MAPK14|GSK3B|JAK2	-0.95	0.112202	MyList
GO Cellular Components	20	GO:0000307	cyclin-dependent protein kinase holoenzyme complex		-4.4	21	8.7	30169	50	117	4	3.4	1.7	890|1017|1021|1026	CCNA2|CDK2|CDK6|CDKN1A	-3	0.001	MyList
GO Cellular Components	20	GO:0000791	euchromatin		-4.1	17	7.8	30169	60	117	4	3.4	1.7	2099|3717|6667|9971	ESR1|JAK2|SP1|NR1H4	-2.7	0.00199526	MyList
GO Cellular Components	20	GO:0035580	specific granule lumen		-4	17	7.7	30169	62	117	4	3.4	1.7	383|1116|1991|4069	ARG1|CHI3L1|ELANE|LYZ	-2.7	0.00199526	MyList
GO Cellular Components	20	GO:0043073	germ cell nucleus		-3.9	16	7.4	30169	66	117	4	3.4	1.7	1017|6513|7153|7157	CDK2|SLC2A1|TOP2A|TP53	-2.6	0.00251189	MyList
GO Cellular Components	20	GO:0017053	transcription repressor complex		-3.6	13	6.8	30169	77	117	4	3.4	1.7	1991|4609|6667|7157	ELANE|MYC|SP1|TP53	-2.3	0.00501187	MyList
GO Cellular Components	20	GO:0005796	Golgi lumen		-3.1	9.7	5.6	30169	106	117	4	3.4	1.7	2147|2155|2159|7040	F2|F7|F10|TGFB1	-1.9	0.0125893	MyList
GO Cellular Components	20	GO:0044853	plasma membrane raft		-3	9.1	5.4	30169	113	117	4	3.4	1.7	3717|5566|5743|6513	JAK2|PRKACA|PTGS2|SLC2A1	-1.8	0.0158489	MyList
GO Cellular Components	20	GO:0031256	leading edge membrane		-2.3	5.8	4	30169	177	117	4	3.4	1.7	1803|1956|2554|2555	DPP4|EGFR|GABRA1|GABRA2	-1.2	0.0630957	MyList
GO Cellular Components	20	GO:0030666	endocytic vesicle membrane		-2.2	5.3	3.8	30169	194	117	4	3.4	1.7	1129|1950|1956|2891	CHRM2|EGF|EGFR|GRIA2	-1	0.1	MyList
GO Cellular Components	20	GO:0030662	coated vesicle membrane		-2.1	5.2	3.7	30169	198	117	4	3.4	1.7	1129|1950|1956|6720	CHRM2|EGF|EGFR|SREBF1	-1	0.1	MyList
GO Cellular Components	20	GO:0098562	cytoplasmic side of membrane		-2.1	5.1	3.6	30169	204	117	4	3.4	1.7	3815|3932|5770|6850	KIT|LCK|PTPN1|SYK	-0.97	0.107152	MyList
GO Cellular Components	20	GO:0030136	clathrin-coated vesicle		-2	4.9	3.5	30169	211	117	4	3.4	1.7	1129|1950|1956|6517	CHRM2|EGF|EGFR|SLC2A4	-0.92	0.120226	MyList
GO Cellular Components	20	GO:0043209	myelin sheath		-3.1	16	6.6	30169	47	117	3	2.6	1.5	760|2752|3320	CA2|GLUL|HSP90AA1	-1.9	0.0125893	MyList
GO Cellular Components	20	GO:0005657	replication fork		-2.7	12	5.5	30169	65	117	3	2.6	1.5	142|1111|7157	PARP1|CHEK1|TP53	-1.5	0.0316228	MyList
GO Cellular Components	20	GO:0030669	clathrin-coated endocytic vesicle membrane		-2.6	11	5.2	30169	72	117	3	2.6	1.5	1129|1950|1956	CHRM2|EGF|EGFR	-1.4	0.0398107	MyList
GO Cellular Components	20	GO:0005901	caveola		-2.4	9.4	4.8	30169	82	117	3	2.6	1.5	3717|5743|6513	JAK2|PTGS2|SLC2A1	-1.3	0.0501187	MyList
GO Cellular Components	20	GO:0045334	clathrin-coated endocytic vesicle		-2.3	8.6	4.5	30169	90	117	3	2.6	1.5	1129|1950|1956	CHRM2|EGF|EGFR	-1.2	0.0630957	MyList
GO Cellular Components	20	GO:0005604	basement membrane		-2.2	7.8	4.2	30169	99	117	3	2.6	1.5	43|59|1294	ACHE|ACTA2|COL7A1	-1	0.1	MyList
GO Cellular Components	20	GO:0048770	pigment granule		-2	7	4	30169	110	117	3	2.6	1.5	191|3320|6513	AHCY|HSP90AA1|SLC2A1	-0.93	0.11749	MyList
GO Cellular Components	20	GO:0042470	melanosome		-2	7	4	30169	110	117	3	2.6	1.5	191|3320|6513	AHCY|HSP90AA1|SLC2A1	-0.93	0.11749	MyList

## Sheet: MF
Category	CategoryID	GO	Description	PARENT_GO	LogP	Enrichment	Z-score	#TotalGeneInLibrary	#GeneInGO	#GeneInHitList	#GeneInGOAndHitList	%InGO	STDV %InGO	GeneID	Hits	Log(q-value)	q value	GeneList
GO Molecular Functions	21	GO:0016773	phosphotransferase activity, alcohol group as acceptor		-19	10	15	30169	672	117	27	23	3.9	695|1017|1021|1026|1111|1432|1457|1956|2321|2324|2538|2932|3098|3717|3791|3815|3932|4233|5292|5294|5347|5566|5580|5581|5599|5894|6850	BTK|CDK2|CDK6|CDKN1A|CHEK1|MAPK14|CSNK2A1|EGFR|FLT1|FLT4|G6PC1|GSK3B|HK1|JAK2|KDR|KIT|LCK|MET|PIM1|PIK3CG|PLK1|PRKACA|PRKCD|PRKCE|MAPK8|RAF1|SYK	-16	1e-16	MyList
GO Molecular Functions	21	GO:0016301	kinase activity		-17	9.2	14	30169	728	117	26	22	3.8	695|1017|1021|1026|1111|1432|1457|1956|2321|2324|2932|3098|3717|3791|3815|3932|4233|5292|5294|5347|5566|5580|5581|5599|5894|6850	BTK|CDK2|CDK6|CDKN1A|CHEK1|MAPK14|CSNK2A1|EGFR|FLT1|FLT4|GSK3B|HK1|JAK2|KDR|KIT|LCK|MET|PIM1|PIK3CG|PLK1|PRKACA|PRKCD|PRKCE|MAPK8|RAF1|SYK	-14	1e-14	MyList
GO Molecular Functions	21	GO:0004672	protein kinase activity		-19	11	16	30169	565	117	25	21	3.8	695|1017|1021|1026|1111|1432|1457|1956|2321|2324|2932|3717|3791|3815|3932|4233|5292|5294|5347|5566|5580|5581|5599|5894|6850	BTK|CDK2|CDK6|CDKN1A|CHEK1|MAPK14|CSNK2A1|EGFR|FLT1|FLT4|GSK3B|JAK2|KDR|KIT|LCK|MET|PIM1|PIK3CG|PLK1|PRKACA|PRKCD|PRKCE|MAPK8|RAF1|SYK	-16	1e-16	MyList
GO Molecular Functions	21	GO:0019900	kinase binding		-15	8.3	13	30169	781	117	25	21	3.8	59|142|890|1026|1432|1636|1956|2099|2908|2932|3320|3717|3832|3932|5347|5566|5580|5599|5770|5914|6513|6720|6850|7153|7157	ACTA2|PARP1|CCNA2|CDKN1A|MAPK14|ACE|EGFR|ESR1|NR3C1|GSK3B|HSP90AA1|JAK2|KIF11|LCK|PLK1|PRKACA|PRKCD|MAPK8|PTPN1|RARA|SLC2A1|SREBF1|SYK|TOP2A|TP53	-13	1e-13	MyList
GO Molecular Functions	21	GO:0019901	protein kinase binding		-15	8.5	13	30169	697	117	23	20	3.7	59|142|890|1026|1432|1636|2099|2908|2932|3320|3717|3832|3932|5347|5566|5580|5599|5770|5914|6720|6850|7153|7157	ACTA2|PARP1|CCNA2|CDKN1A|MAPK14|ACE|ESR1|NR3C1|GSK3B|HSP90AA1|JAK2|KIF11|LCK|PLK1|PRKACA|PRKCD|MAPK8|PTPN1|RARA|SREBF1|SYK|TOP2A|TP53	-12	1e-12	MyList
GO Molecular Functions	21	GO:0008134	transcription factor binding		-14	9.1	12	30169	597	117	21	18	3.5	142|367|1432|2099|2353|2932|4609|5241|5292|5465|5467|5468|5914|6256|6667|6720|7157|7376|7421|9971|55869	PARP1|AR|MAPK14|ESR1|FOS|GSK3B|MYC|PGR|PIM1|PPARA|PPARD|PPARG|RARA|RXRA|SP1|SREBF1|TP53|NR1H2|VDR|NR1H4|HDAC8	-11	1e-11	MyList
GO Molecular Functions	21	GO:0098531	ligand-activated transcription factor activity		-28	84	38	30169	52	117	17	15	3.3	367|2099|2100|2908|4306|5241|5465|5467|5468|5914|5915|6256|6720|7376|7421|9970|9971	AR|ESR1|ESR2|NR3C1|NR3C2|PGR|PPARA|PPARD|PPARG|RARA|RARB|RXRA|SREBF1|NR1H2|VDR|NR1I3|NR1H4	-25	1e-25	MyList
GO Molecular Functions	21	GO:0004879	nuclear receptor activity		-28	84	38	30169	52	117	17	15	3.3	367|2099|2100|2908|4306|5241|5465|5467|5468|5914|5915|6256|6720|7376|7421|9970|9971	AR|ESR1|ESR2|NR3C1|NR3C2|PGR|PPARA|PPARD|PPARG|RARA|RARB|RXRA|SREBF1|NR1H2|VDR|NR1I3|NR1H4	-25	1e-25	MyList
GO Molecular Functions	21	GO:0140297	DNA-binding transcription factor binding		-11	9.2	11	30169	476	117	17	15	3.3	142|367|1432|2099|2353|2932|4609|5465|5467|5468|6256|6667|7157|7376|7421|9971|55869	PARP1|AR|MAPK14|ESR1|FOS|GSK3B|MYC|PPARA|PPARD|PPARG|RXRA|SP1|TP53|NR1H2|VDR|NR1H4|HDAC8	-9.1	7.94328e-10	MyList
GO Molecular Functions	21	GO:0019904	protein domain specific binding		-8.8	6.3	8.8	30169	693	117	17	15	3.3	367|890|1017|1111|3320|3553|3717|3815|3932|5465|5468|5566|5914|6256|6667|6850|7157	AR|CCNA2|CDK2|CHEK1|HSP90AA1|IL1B|JAK2|KIT|LCK|PPARA|PPARG|PRKACA|RARA|RXRA|SP1|SYK|TP53	-6.9	1.25893e-07	MyList
GO Molecular Functions	21	GO:0004674	protein serine/threonine kinase activity		-11	9.6	11	30169	430	117	16	14	3.2	1017|1021|1111|1432|1457|1956|2932|5292|5294|5347|5566|5580|5581|5599|5894|6850	CDK2|CDK6|CHEK1|MAPK14|CSNK2A1|EGFR|GSK3B|PIM1|PIK3CG|PLK1|PRKACA|PRKCD|PRKCE|MAPK8|RAF1|SYK	-8.8	1.58489e-09	MyList
GO Molecular Functions	21	GO:0061629	RNA polymerase II-specific DNA-binding transcription factor binding		-11	11	12	30169	350	117	15	13	3.1	142|367|1432|2099|2353|2932|5465|5467|5468|6256|6667|7157|7376|7421|9971	PARP1|AR|MAPK14|ESR1|FOS|GSK3B|PPARA|PPARD|PPARG|RXRA|SP1|TP53|NR1H2|VDR|NR1H4	-9	1e-09	MyList
GO Molecular Functions	21	GO:0106310	protein serine kinase activity		-9.8	9.9	11	30169	363	117	14	12	3	1017|1021|1111|1432|1457|2932|5292|5294|5347|5566|5580|5581|5599|5894	CDK2|CDK6|CHEK1|MAPK14|CSNK2A1|GSK3B|PIM1|PIK3CG|PLK1|PRKACA|PRKCD|PRKCE|MAPK8|RAF1	-7.8	1.58489e-08	MyList
GO Molecular Functions	21	GO:0030545	signaling receptor regulator activity		-7.5	6.6	8.3	30169	546	117	14	12	3	1437|1803|1950|1956|2100|2147|3553|3558|3958|4282|5581|7040|7124|7276	CSF2|DPP4|EGF|EGFR|ESR2|F2|IL1B|IL2|LGALS3|MIF|PRKCE|TGFB1|TNF|TTR	-5.8	1.58489e-06	MyList
GO Molecular Functions	21	GO:0001221	transcription coregulator binding		-15	31	19	30169	109	117	13	11	2.9	367|2099|2353|4609|5241|5465|5467|5468|5914|6256|6667|6720|9971	AR|ESR1|FOS|MYC|PGR|PPARA|PPARD|PPARG|RARA|RXRA|SP1|SREBF1|NR1H4	-13	1e-13	MyList
GO Molecular Functions	21	GO:0001228	DNA-binding transcription activator activity, RNA polymerase II-specific		-7.4	7.2	8.4	30169	468	117	13	11	2.9	367|2099|2353|2908|4609|5241|5465|6667|6720|7157|7376|9970|9971	AR|ESR1|FOS|NR3C1|MYC|PGR|PPARA|SP1|SREBF1|TP53|NR1H2|NR1I3|NR1H4	-5.7	1.99526e-06	MyList
GO Molecular Functions	21	GO:0001216	DNA-binding transcription activator activity		-7.4	7.1	8.3	30169	472	117	13	11	2.9	367|2099|2353|2908|4609|5241|5465|6667|6720|7157|7376|9970|9971	AR|ESR1|FOS|NR3C1|MYC|PGR|PPARA|SP1|SREBF1|TP53|NR1H2|NR1I3|NR1H4	-5.7	1.99526e-06	MyList
GO Molecular Functions	21	GO:0030546	signaling receptor activator activity		-7.1	6.7	8	30169	498	117	13	11	2.9	1437|1803|1950|1956|2147|3553|3558|3958|4282|5581|7040|7124|7276	CSF2|DPP4|EGF|EGFR|F2|IL1B|IL2|LGALS3|MIF|PRKCE|TGFB1|TNF|TTR	-5.4	3.98107e-06	MyList
GO Molecular Functions	21	GO:0016491	oxidoreductase activity		-5.2	4.6	6.1	30169	735	117	13	11	2.9	125|126|217|231|1543|1544|1588|2936|3156|3290|4129|5742|5743	ADH1B|ADH1C|ALDH2|AKR1B1|CYP1A1|CYP1A2|CYP19A1|GSR|HMGCR|HSD11B1|MAOB|PTGS1|PTGS2	-3.7	0.000199526	MyList
GO Molecular Functions	21	GO:0019902	phosphatase binding		-11	16	13	30169	195	117	12	10	2.8	1432|1956|2324|3320|3932|3958|4233|5465|5599|5770|6850|7157	MAPK14|EGFR|FLT4|HSP90AA1|LCK|LGALS3|MET|PPARA|MAPK8|PTPN1|SYK|TP53	-8.7	1.99526e-09	MyList
GO Molecular Functions	21	GO:0017171	serine hydrolase activity		-11	16	13	30169	196	117	12	10	2.8	43|1636|1803|1991|2147|2155|2159|4312|4313|4314|4318|4321	ACHE|ACE|DPP4|ELANE|F2|F7|F10|MMP1|MMP2|MMP3|MMP9|MMP12	-8.7	1.99526e-09	MyList
GO Molecular Functions	21	GO:0004175	endopeptidase activity		-7	7.3	8.1	30169	426	117	12	10	2.8	836|1636|1803|1991|2147|2155|2159|4312|4313|4314|4318|4321	CASP3|ACE|DPP4|ELANE|F2|F7|F10|MMP1|MMP2|MMP3|MMP9|MMP12	-5.3	5.01187e-06	MyList
GO Molecular Functions	21	GO:0008233	peptidase activity		-5.4	5.1	6.4	30169	601	117	12	10	2.8	836|1636|1803|1991|2147|2155|2159|4312|4313|4314|4318|4321	CASP3|ACE|DPP4|ELANE|F2|F7|F10|MMP1|MMP2|MMP3|MMP9|MMP12	-3.9	0.000125893	MyList
GO Molecular Functions	21	GO:0004713	protein tyrosine kinase activity		-11	21	14	30169	138	117	11	9.4	2.7	695|1956|2321|2324|3717|3791|3815|3932|4233|5580|6850	BTK|EGFR|FLT1|FLT4|JAK2|KDR|KIT|LCK|MET|PRKCD|SYK	-9	1e-09	MyList
GO Molecular Functions	21	GO:0008236	serine-type peptidase activity		-9.6	15	12	30169	192	117	11	9.4	2.7	1636|1803|1991|2147|2155|2159|4312|4313|4314|4318|4321	ACE|DPP4|ELANE|F2|F7|F10|MMP1|MMP2|MMP3|MMP9|MMP12	-7.6	2.51189e-08	MyList
GO Molecular Functions	21	GO:0048018	receptor ligand activity		-5.5	5.8	6.7	30169	491	117	11	9.4	2.7	1437|1803|1950|2147|3553|3558|3958|4282|7040|7124|7276	CSF2|DPP4|EGF|F2|IL1B|IL2|LGALS3|MIF|TGFB1|TNF|TTR	-3.9	0.000125893	MyList
GO Molecular Functions	21	GO:0003682	chromatin binding		-4.7	4.8	5.8	30169	597	117	11	9.4	2.7	142|367|1956|2099|2353|5468|5914|6720|7153|7157|7376	PARP1|AR|EGFR|ESR1|FOS|PPARG|RARA|SREBF1|TOP2A|TP53|NR1H2	-3.2	0.000630957	MyList
GO Molecular Functions	21	GO:0042803	protein homodimerization activity		-4.1	4.1	5.2	30169	691	117	11	9.4	2.7	43|142|1803|2053|2324|3290|3320|3815|5743|6667|7153	ACHE|PARP1|DPP4|EPHX2|FLT4|HSD11B1|HSP90AA1|KIT|PTGS2|SP1|TOP2A	-2.7	0.00199526	MyList
GO Molecular Functions	21	GO:0016788	hydrolase activity, acting on ester bonds		-3.8	3.8	4.8	30169	755	117	11	9.4	2.7	43|217|590|760|1066|1128|1131|2053|2538|3932|5770	ACHE|ALDH2|BCHE|CA2|CES1|CHRM1|CHRM3|EPHX2|G6PC1|LCK|PTPN1	-2.4	0.00398107	MyList
GO Molecular Functions	21	GO:0005496	steroid binding		-11	26	15	30169	101	117	10	8.5	2.6	367|2099|2100|2908|3290|4306|5241|6462|7421|9971	AR|ESR1|ESR2|NR3C1|HSD11B1|NR3C2|PGR|SHBG|VDR|NR1H4	-9	1e-09	MyList
GO Molecular Functions	21	GO:0019903	protein phosphatase binding		-9.4	17	12	30169	149	117	10	8.5	2.6	1432|1956|2324|3320|3932|3958|4233|5599|5770|7157	MAPK14|EGFR|FLT4|HSP90AA1|LCK|LGALS3|MET|MAPK8|PTPN1|TP53	-7.5	3.16228e-08	MyList
GO Molecular Functions	21	GO:0004252	serine-type endopeptidase activity		-8.8	15	11	30169	174	117	10	8.5	2.6	1803|1991|2147|2155|2159|4312|4313|4314|4318|4321	DPP4|ELANE|F2|F7|F10|MMP1|MMP2|MMP3|MMP9|MMP12	-6.9	1.25893e-07	MyList
GO Molecular Functions	21	GO:0002020	protease binding		-8.4	17	12	30169	139	117	9	7.7	2.5	836|1277|1803|1991|2932|3815|4282|7124|7157	CASP3|COL1A1|DPP4|ELANE|GSK3B|KIT|MIF|TNF|TP53	-6.6	2.51189e-07	MyList
GO Molecular Functions	21	GO:0031406	carboxylic acid binding		-7.6	14	10	30169	171	117	9	7.7	2.5	2167|2752|5467|5468|5836|5914|6256|7421|9971	FABP4|GLUL|PPARD|PPARG|PYGL|RARA|RXRA|VDR|NR1H4	-5.9	1.25893e-06	MyList
GO Molecular Functions	21	GO:0005126	cytokine receptor binding		-5.9	8.5	7.8	30169	273	117	9	7.7	2.5	836|1437|3553|3558|3717|4282|6850|7040|7124	CASP3|CSF2|IL1B|IL2|JAK2|MIF|SYK|TGFB1|TNF	-4.3	5.01187e-05	MyList
GO Molecular Functions	21	GO:0008047	enzyme activator activity		-3.4	4.1	4.7	30169	565	117	9	7.7	2.5	695|836|1026|1950|1956|3558|3932|5580|5581	BTK|CASP3|CDKN1A|EGF|EGFR|IL2|LCK|PRKCD|PRKCE	-2.2	0.00630957	MyList
GO Molecular Functions	21	GO:0003707	nuclear steroid receptor activity		-14	86	26	30169	24	117	8	6.8	2.3	2099|2100|2908|4306|5241|5465|5467|6256	ESR1|ESR2|NR3C1|NR3C2|PGR|PPARA|PPARD|RXRA	-11	1e-11	MyList
GO Molecular Functions	21	GO:0033293	monocarboxylic acid binding		-9	25	14	30169	81	117	8	6.8	2.3	2167|5467|5468|5836|5914|6256|7421|9971	FABP4|PPARD|PPARG|PYGL|RARA|RXRA|VDR|NR1H4	-7.1	7.94328e-08	MyList
GO Molecular Functions	21	GO:0042826	histone deacetylase binding		-6.2	14	9.3	30169	128	117	7	6	2.2	142|3320|5599|5914|6667|7153|7157	PARP1|HSP90AA1|MAPK8|RARA|SP1|TOP2A|TP53	-4.5	3.16228e-05	MyList
GO Molecular Functions	21	GO:0043177	organic acid binding		-6	13	8.9	30169	137	117	7	6	2.2	2752|5467|5468|5914|6256|7421|9971	GLUL|PPARD|PPARG|RARA|RXRA|VDR|NR1H4	-4.3	5.01187e-05	MyList
GO Molecular Functions	21	GO:0016922	nuclear receptor binding		-5.9	13	8.8	30169	139	117	7	6	2.2	142|2099|5468|6256|7376|7421|9971	PARP1|ESR1|PPARG|RXRA|NR1H2|VDR|NR1H4	-4.3	5.01187e-05	MyList
GO Molecular Functions	21	GO:0001217	DNA-binding transcription repressor activity		-3.5	5.5	5.1	30169	327	117	7	6	2.2	2908|4609|5465|5467|5468|5914|7157	NR3C1|MYC|PPARA|PPARD|PPARG|RARA|TP53	-2.3	0.00501187	MyList
GO Molecular Functions	21	GO:0001223	transcription coactivator binding		-8	39	15	30169	40	117	6	5.1	2	367|2099|5241|5465|5467|5914	AR|ESR1|PGR|PPARA|PPARD|RARA	-6.2	6.30957e-07	MyList
GO Molecular Functions	21	GO:0004714	transmembrane receptor protein tyrosine kinase activity		-6.9	26	12	30169	60	117	6	5.1	2	1956|2321|2324|3791|3815|4233	EGFR|FLT1|FLT4|KDR|KIT|MET	-5.2	6.30957e-06	MyList
GO Molecular Functions	21	GO:0019199	transmembrane receptor protein kinase activity		-6.2	20	10	30169	79	117	6	5.1	2	1956|2321|2324|3791|3815|4233	EGFR|FLT1|FLT4|KDR|KIT|MET	-4.6	2.51189e-05	MyList
GO Molecular Functions	21	GO:0051117	ATPase binding		-6	18	9.9	30169	85	117	6	5.1	2	367|1956|2099|3932|5241|7376	AR|EGFR|ESR1|LCK|PGR|NR1H2	-4.4	3.98107e-05	MyList
GO Molecular Functions	21	GO:0030594	neurotransmitter receptor activity		-5.3	14	8.5	30169	111	117	6	5.1	2	1128|1129|1131|2554|2555|2891	CHRM1|CHRM2|CHRM3|GABRA1|GABRA2|GRIA2	-3.8	0.000158489	MyList
GO Molecular Functions	21	GO:0004222	metalloendopeptidase activity		-5.3	14	8.5	30169	112	117	6	5.1	2	1636|4312|4313|4314|4318|4321	ACE|MMP1|MMP2|MMP3|MMP9|MMP12	-3.8	0.000158489	MyList
GO Molecular Functions	21	GO:0009055	electron transfer activity		-5.1	13	8.1	30169	122	117	6	5.1	2	217|231|1544|1588|2936|4129	ALDH2|AKR1B1|CYP1A2|CYP19A1|GSR|MAOB	-3.6	0.000251189	MyList
GO Molecular Functions	21	GO:0020037	heme binding		-4.8	11	7.5	30169	139	117	6	5.1	2	1543|1544|1588|3717|5742|5743	CYP1A1|CYP1A2|CYP19A1|JAK2|PTGS1|PTGS2	-3.3	0.000501187	MyList
GO Molecular Functions	21	GO:0046906	tetrapyrrole binding		-4.6	10	7.2	30169	149	117	6	5.1	2	1543|1544|1588|3717|5742|5743	CYP1A1|CYP1A2|CYP19A1|JAK2|PTGS1|PTGS2	-3.2	0.000630957	MyList
GO Molecular Functions	21	GO:0008237	metallopeptidase activity		-4.1	8.4	6.3	30169	184	117	6	5.1	2	1636|4312|4313|4314|4318|4321	ACE|MMP1|MMP2|MMP3|MMP9|MMP12	-2.7	0.00199526	MyList
GO Molecular Functions	21	GO:0000287	magnesium ion binding		-3.6	6.9	5.5	30169	225	117	6	5.1	2	1017|2053|2752|5347|5566|7153	CDK2|EPHX2|GLUL|PLK1|PRKACA|TOP2A	-2.3	0.00501187	MyList
GO Molecular Functions	21	GO:0005125	cytokine activity		-3.5	6.5	5.3	30169	237	117	6	5.1	2	1437|3553|3558|4282|7040|7124	CSF2|IL1B|IL2|MIF|TGFB1|TNF	-2.2	0.00630957	MyList
GO Molecular Functions	21	GO:0019207	kinase regulator activity		-3.4	6.3	5.2	30169	246	117	6	5.1	2	836|890|1026|1950|1956|3558	CASP3|CCNA2|CDKN1A|EGF|EGFR|IL2	-2.1	0.00794328	MyList
GO Molecular Functions	21	GO:0031625	ubiquitin protein ligase binding		-2.9	5.2	4.5	30169	299	117	6	5.1	2	1026|1956|2932|3320|5566|7157	CDKN1A|EGFR|GSK3B|HSP90AA1|PRKACA|TP53	-1.8	0.0158489	MyList
GO Molecular Functions	21	GO:0044389	ubiquitin-like protein ligase binding		-2.8	4.9	4.3	30169	318	117	6	5.1	2	1026|1956|2932|3320|5566|7157	CDKN1A|EGFR|GSK3B|HSP90AA1|PRKACA|TP53	-1.6	0.0251189	MyList
GO Molecular Functions	21	GO:0001227	DNA-binding transcription repressor activity, RNA polymerase II-specific		-2.8	4.8	4.3	30169	323	117	6	5.1	2	2908|4609|5465|5467|5468|7157	NR3C1|MYC|PPARA|PPARD|PPARG|TP53	-1.6	0.0251189	MyList
GO Molecular Functions	21	GO:0042578	phosphoric ester hydrolase activity		-2.5	4.2	3.9	30169	365	117	6	5.1	2	1128|1131|2053|2538|3932|5770	CHRM1|CHRM3|EPHX2|G6PC1|LCK|PTPN1	-1.4	0.0398107	MyList
GO Molecular Functions	21	GO:0051879	Hsp90 protein binding		-6.2	30	12	30169	43	117	5	4.3	1.9	1457|1543|2908|3791|55869	CSNK2A1|CYP1A1|NR3C1|KDR|HDAC8	-4.5	3.16228e-05	MyList
GO Molecular Functions	21	GO:0001046	core promoter sequence-specific DNA binding		-6.1	29	12	30169	44	117	5	4.3	1.9	2353|2908|4321|4609|7157	FOS|NR3C1|MMP12|MYC|TP53	-4.5	3.16228e-05	MyList
GO Molecular Functions	21	GO:0004715	non-membrane spanning protein tyrosine kinase activity		-6.1	29	12	30169	45	117	5	4.3	1.9	695|3717|3932|5580|6850	BTK|JAK2|LCK|PRKCD|SYK	-4.4	3.98107e-05	MyList
GO Molecular Functions	21	GO:0140677	molecular function activator activity		-5.5	22	10	30169	59	117	5	4.3	1.9	1026|2908|4233|4609|7157	CDKN1A|NR3C1|MET|MYC|TP53	-3.9	0.000125893	MyList
GO Molecular Functions	21	GO:0098960	postsynaptic neurotransmitter receptor activity		-5	17	8.8	30169	75	117	5	4.3	1.9	1128|1129|1131|2554|2555	CHRM1|CHRM2|CHRM3|GABRA1|GABRA2	-3.5	0.000316228	MyList
GO Molecular Functions	21	GO:0042562	hormone binding		-4.6	15	8.1	30169	87	117	5	4.3	1.9	367|1956|2908|6462|7276	AR|EGFR|NR3C1|SHBG|TTR	-3.2	0.000630957	MyList
GO Molecular Functions	21	GO:0031072	heat shock protein binding		-3.9	10	6.5	30169	124	117	5	4.3	1.9	1457|1543|2908|3791|55869	CSNK2A1|CYP1A1|NR3C1|KDR|HDAC8	-2.6	0.00251189	MyList
GO Molecular Functions	21	GO:0016616	oxidoreductase activity, acting on the CH-OH group of donors, NAD or NADP as acceptor		-3.9	10	6.5	30169	126	117	5	4.3	1.9	125|126|231|3156|3290	ADH1B|ADH1C|AKR1B1|HMGCR|HSD11B1	-2.5	0.00316228	MyList
GO Molecular Functions	21	GO:0019838	growth factor binding		-3.8	9.8	6.3	30169	132	117	5	4.3	1.9	1277|1956|2321|2324|3791	COL1A1|EGFR|FLT1|FLT4|KDR	-2.5	0.00316228	MyList
GO Molecular Functions	21	GO:0016614	oxidoreductase activity, acting on CH-OH group of donors		-3.7	9.3	6.1	30169	138	117	5	4.3	1.9	125|126|231|3156|3290	ADH1B|ADH1C|AKR1B1|HMGCR|HSD11B1	-2.4	0.00398107	MyList
GO Molecular Functions	21	GO:0070851	growth factor receptor binding		-3.7	9.2	6.1	30169	140	117	5	4.3	1.9	1437|1950|3553|3558|3717	CSF2|EGF|IL1B|IL2|JAK2	-2.4	0.00398107	MyList
GO Molecular Functions	21	GO:0052689	carboxylic ester hydrolase activity		-3.5	8.5	5.8	30169	152	117	5	4.3	1.9	43|217|590|760|1066	ACHE|ALDH2|BCHE|CA2|CES1	-2.2	0.00630957	MyList
GO Molecular Functions	21	GO:0008083	growth factor activity		-3.4	8	5.5	30169	162	117	5	4.3	1.9	1437|1950|2147|3558|7040	CSF2|EGF|F2|IL2|TGFB1	-2.1	0.00794328	MyList
GO Molecular Functions	21	GO:0016705	oxidoreductase activity, acting on paired donors, with incorporation or reduction of molecular oxygen		-3.2	7.2	5.2	30169	179	117	5	4.3	1.9	1543|1544|1588|5742|5743	CYP1A1|CYP1A2|CYP19A1|PTGS1|PTGS2	-1.9	0.0125893	MyList
GO Molecular Functions	21	GO:0008022	protein C-terminus binding		-3.1	7.1	5.2	30169	181	117	5	4.3	1.9	3717|3932|5468|6667|7153	JAK2|LCK|PPARG|SP1|TOP2A	-1.9	0.0125893	MyList
GO Molecular Functions	21	GO:0019887	protein kinase regulator activity		-2.8	5.9	4.5	30169	218	117	5	4.3	1.9	836|890|1026|1950|1956	CASP3|CCNA2|CDKN1A|EGF|EGFR	-1.6	0.0251189	MyList
GO Molecular Functions	21	GO:0030246	carbohydrate binding		-2.4	4.7	3.8	30169	275	117	5	4.3	1.9	1116|3098|3558|3958|5836	CHI3L1|HK1|IL2|LGALS3|PYGL	-1.2	0.0630957	MyList
GO Molecular Functions	21	GO:0042277	peptide binding		-2	3.9	3.3	30169	330	117	5	4.3	1.9	43|590|2891|5468|6256	ACHE|BCHE|GRIA2|PPARG|RXRA	-0.92	0.120226	MyList
GO Molecular Functions	21	GO:0046965	nuclear retinoid X receptor binding		-6.5	69	16	30169	15	117	4	3.4	1.7	5468|7376|7421|9971	PPARG|NR1H2|VDR|NR1H4	-4.9	1.25893e-05	MyList
GO Molecular Functions	21	GO:0042974	nuclear retinoic acid receptor binding		-5.7	43	13	30169	24	117	4	3.4	1.7	5468|7376|7421|9971	PPARG|NR1H2|VDR|NR1H4	-4.1	7.94328e-05	MyList
GO Molecular Functions	21	GO:0042169	SH2 domain binding		-4.7	25	9.7	30169	41	117	4	3.4	1.7	3717|3815|3932|6850	JAK2|KIT|LCK|SYK	-3.3	0.000501187	MyList
GO Molecular Functions	21	GO:0030145	manganese ion binding		-3.9	16	7.5	30169	65	117	4	3.4	1.7	383|2752|5292|5566	ARG1|GLUL|PIM1|PRKACA	-2.6	0.00251189	MyList
GO Molecular Functions	21	GO:0043621	protein self-association		-3.8	15	7.1	30169	71	117	4	3.4	1.7	43|5468|6513|7157	ACHE|PPARG|SLC2A1|TP53	-2.5	0.00316228	MyList
GO Molecular Functions	21	GO:0019209	kinase activator activity		-2.9	8.5	5.2	30169	121	117	4	3.4	1.7	1026|1950|1956|3558	CDKN1A|EGF|EGFR|IL2	-1.7	0.0199526	MyList
GO Molecular Functions	21	GO:0005178	integrin binding		-2.5	6.6	4.4	30169	156	117	4	3.4	1.7	3553|3683|3791|6850	IL1B|ITGAL|KDR|SYK	-1.3	0.0501187	MyList
GO Molecular Functions	21	GO:0016907	G protein-coupled acetylcholine receptor activity		-5.7	110	18	30169	7	117	3	2.6	1.5	1128|1129|1131	CHRM1|CHRM2|CHRM3	-4.1	7.94328e-05	MyList
GO Molecular Functions	21	GO:0005021	vascular endothelial growth factor receptor activity		-5.7	110	18	30169	7	117	3	2.6	1.5	2321|2324|3791	FLT1|FLT4|KDR	-4.1	7.94328e-05	MyList
GO Molecular Functions	21	GO:0030235	nitric-oxide synthase regulator activity		-5.7	110	18	30169	7	117	3	2.6	1.5	1956|2099|3320	EGFR|ESR1|HSP90AA1	-4.1	7.94328e-05	MyList
GO Molecular Functions	21	GO:0099528	G protein-coupled neurotransmitter receptor activity		-5.2	77	15	30169	10	117	3	2.6	1.5	1128|1129|1131	CHRM1|CHRM2|CHRM3	-3.7	0.000199526	MyList
GO Molecular Functions	21	GO:0032052	bile acid binding		-5	70	14	30169	11	117	3	2.6	1.5	5836|7421|9971	PYGL|VDR|NR1H4	-3.6	0.000251189	MyList
GO Molecular Functions	21	GO:0016004	phospholipase activator activity		-4.7	55	13	30169	14	117	3	2.6	1.5	695|836|3932	BTK|CASP3|LCK	-3.3	0.000501187	MyList
GO Molecular Functions	21	GO:0036041	long-chain fatty acid binding		-4.6	52	12	30169	15	117	3	2.6	1.5	2167|5467|5468	FABP4|PPARD|PPARG	-3.2	0.000630957	MyList
GO Molecular Functions	21	GO:0060229	lipase activator activity		-4.4	46	11	30169	17	117	3	2.6	1.5	695|836|3932	BTK|CASP3|LCK	-3	0.001	MyList
GO Molecular Functions	21	GO:0035173	histone kinase activity		-4.2	39	11	30169	20	117	3	2.6	1.5	1017|1111|3717	CDK2|CHEK1|JAK2	-2.8	0.00158489	MyList
GO Molecular Functions	21	GO:0015464	acetylcholine receptor activity		-4.1	35	10	30169	22	117	3	2.6	1.5	1128|1129|1131	CHRM1|CHRM2|CHRM3	-2.7	0.00199526	MyList
GO Molecular Functions	21	GO:0043274	phospholipase binding		-4	34	9.8	30169	23	117	3	2.6	1.5	695|3932|6850	BTK|LCK|SYK	-2.7	0.00199526	MyList
GO Molecular Functions	21	GO:0070412	R-SMAD binding		-4	32	9.6	30169	24	117	3	2.6	1.5	142|2353|5468	PARP1|FOS|PPARG	-2.6	0.00251189	MyList
GO Molecular Functions	21	GO:0070330	aromatase activity		-3.9	31	9.3	30169	25	117	3	2.6	1.5	1543|1544|1588	CYP1A1|CYP1A2|CYP19A1	-2.6	0.00251189	MyList
GO Molecular Functions	21	GO:0001091	RNA polymerase II general transcription initiation factor binding		-3.9	31	9.3	30169	25	117	3	2.6	1.5	367|2099|7157	AR|ESR1|TP53	-2.6	0.00251189	MyList
GO Molecular Functions	21	GO:0099589	serotonin receptor activity		-3.5	23	7.9	30169	34	117	3	2.6	1.5	1128|1129|1131	CHRM1|CHRM2|CHRM3	-2.2	0.00630957	MyList
GO Molecular Functions	21	GO:0030332	cyclin binding		-3.5	23	7.9	30169	34	117	3	2.6	1.5	1017|1021|1026	CDK2|CDK6|CDKN1A	-2.2	0.00630957	MyList
GO Molecular Functions	21	GO:0004993	G protein-coupled serotonin receptor activity		-3.5	23	7.9	30169	34	117	3	2.6	1.5	1128|1129|1131	CHRM1|CHRM2|CHRM3	-2.2	0.00630957	MyList
GO Molecular Functions	21	GO:0019840	isoprenoid binding		-3.4	20	7.4	30169	38	117	3	2.6	1.5	5914|5950|6256	RARA|RBP4|RXRA	-2.1	0.00794328	MyList
GO Molecular Functions	21	GO:0008395	steroid hydroxylase activity		-3.4	20	7.4	30169	38	117	3	2.6	1.5	1543|1544|1588	CYP1A1|CYP1A2|CYP19A1	-2.1	0.00794328	MyList
GO Molecular Functions	21	GO:0005501	retinoid binding		-3.4	20	7.4	30169	38	117	3	2.6	1.5	5914|5950|6256	RARA|RBP4|RXRA	-2.1	0.00794328	MyList
GO Molecular Functions	21	GO:0016712	oxidoreductase activity, acting on paired donors, with incorporation or reduction of molecular oxygen, reduced flavin or flavoprotein as one donor, and incorporation of one atom of oxygen		-3.3	19	7.2	30169	40	117	3	2.6	1.5	1543|1544|1588	CYP1A1|CYP1A2|CYP19A1	-2.1	0.00794328	MyList
GO Molecular Functions	21	GO:0005504	fatty acid binding		-3	16	6.5	30169	49	117	3	2.6	1.5	2167|5467|5468	FABP4|PPARD|PPARG	-1.8	0.0158489	MyList
GO Molecular Functions	21	GO:0016538	cyclin-dependent protein serine/threonine kinase regulator activity		-3	15	6.4	30169	50	117	3	2.6	1.5	836|890|1026	CASP3|CCNA2|CDKN1A	-1.8	0.0158489	MyList
GO Molecular Functions	21	GO:0008227	G protein-coupled amine receptor activity		-3	15	6.3	30169	51	117	3	2.6	1.5	1128|1129|1131	CHRM1|CHRM2|CHRM3	-1.8	0.0158489	MyList
GO Molecular Functions	21	GO:0051018	protein kinase A binding		-3	15	6.3	30169	51	117	3	2.6	1.5	2932|5566|5914	GSK3B|PRKACA|RARA	-1.8	0.0158489	MyList
GO Molecular Functions	21	GO:0050661	NADP binding		-2.9	15	6.2	30169	53	117	3	2.6	1.5	2936|3156|3290	GSR|HMGCR|HSD11B1	-1.7	0.0199526	MyList
GO Molecular Functions	21	GO:0051287	NAD binding		-2.9	15	6.2	30169	53	117	3	2.6	1.5	142|191|217	PARP1|AHCY|ALDH2	-1.7	0.0199526	MyList
GO Molecular Functions	21	GO:0140296	general transcription initiation factor binding		-2.9	15	6.2	30169	53	117	3	2.6	1.5	367|2099|7157	AR|ESR1|TP53	-1.7	0.0199526	MyList
GO Molecular Functions	21	GO:0001098	basal transcription machinery binding		-2.8	13	5.7	30169	61	117	3	2.6	1.5	367|2099|7157	AR|ESR1|TP53	-1.6	0.0251189	MyList
GO Molecular Functions	21	GO:0099529	neurotransmitter receptor activity involved in regulation of postsynaptic membrane potential		-2.8	13	5.7	30169	61	117	3	2.6	1.5	1128|2554|2555	CHRM1|GABRA1|GABRA2	-1.6	0.0251189	MyList
GO Molecular Functions	21	GO:0001099	basal RNA polymerase II transcription machinery binding		-2.8	13	5.7	30169	61	117	3	2.6	1.5	367|2099|7157	AR|ESR1|TP53	-1.6	0.0251189	MyList
GO Molecular Functions	21	GO:0016836	hydro-lyase activity		-2.7	12	5.5	30169	65	117	3	2.6	1.5	760|1543|1544	CA2|CYP1A1|CYP1A2	-1.5	0.0316228	MyList
GO Molecular Functions	21	GO:0022824	transmitter-gated ion channel activity		-2.7	12	5.5	30169	65	117	3	2.6	1.5	2554|2555|2891	GABRA1|GABRA2|GRIA2	-1.5	0.0316228	MyList
GO Molecular Functions	21	GO:0022835	transmitter-gated channel activity		-2.7	12	5.5	30169	65	117	3	2.6	1.5	2554|2555|2891	GABRA1|GABRA2|GRIA2	-1.5	0.0316228	MyList
GO Molecular Functions	21	GO:0005518	collagen binding		-2.6	11	5.3	30169	69	117	3	2.6	1.5	43|4318|4321	ACHE|MMP9|MMP12	-1.4	0.0398107	MyList
GO Molecular Functions	21	GO:0005230	extracellular ligand-gated ion channel activity		-2.5	10	5.1	30169	74	117	3	2.6	1.5	2554|2555|2891	GABRA1|GABRA2|GRIA2	-1.4	0.0398107	MyList
GO Molecular Functions	21	GO:0046332	SMAD binding		-2.5	9.9	4.9	30169	78	117	3	2.6	1.5	142|2353|5468	PARP1|FOS|PPARG	-1.3	0.0501187	MyList
GO Molecular Functions	21	GO:0016835	carbon-oxygen lyase activity		-2.4	9.7	4.8	30169	80	117	3	2.6	1.5	760|1543|1544	CA2|CYP1A1|CYP1A2	-1.3	0.0501187	MyList
GO Molecular Functions	21	GO:0001540	amyloid-beta binding		-2.4	9.1	4.7	30169	85	117	3	2.6	1.5	43|590|2891	ACHE|BCHE|GRIA2	-1.2	0.0630957	MyList
GO Molecular Functions	21	GO:0016209	antioxidant activity		-2.4	9.1	4.7	30169	85	117	3	2.6	1.5	2936|5742|5743	GSR|PTGS1|PTGS2	-1.2	0.0630957	MyList
GO Molecular Functions	21	GO:0008013	beta-catenin binding		-2.3	8.9	4.6	30169	87	117	3	2.6	1.5	367|2099|2932	AR|ESR1|GSK3B	-1.2	0.0630957	MyList
GO Molecular Functions	21	GO:0004497	monooxygenase activity		-2.1	7.4	4.1	30169	104	117	3	2.6	1.5	1543|1544|1588	CYP1A1|CYP1A2|CYP19A1	-0.99	0.102329	MyList
GO Molecular Functions	21	GO:0047485	protein N-terminus binding		-2.1	7.3	4.1	30169	106	117	3	2.6	1.5	142|1457|7157	PARP1|CSNK2A1|TP53	-0.97	0.107152	MyList
