# Supplementary material for: Exploring the mechanism of Alisma orientale for the treatment of pregnancy induced hypertension and potential hepato-nephrotoxicity by using network pharmacology, network toxicology, molecular docking and molecular dynamics simulation
Source: Front Pharmacol. 2022 Nov 15;13:1027112. doi: 10.3389/fphar.2022.1027112 (PMC9705790; doi:10.3389/fphar.2022.1027112)
Supplement: Supplementary file 4 [file DataSheet8.ZIP › Supplement Materials/GOKEGG/Toxic/D-C-T-P-D Type.xlsx]

## Sheet: Sheet1
Term	Type
IL-17 signaling pathway	Pathway
Endocrine resistance	Pathway
Insulin resistance	Pathway
Breast cancer	Pathway
Estrogen signaling pathway	Pathway
Chemical carcinogenesis - receptor activation	Pathway
Hepatitis B	Pathway
Hepatitis C	Pathway
Proteoglycans in cancer	Pathway
Lipid and atherosclerosis	Pathway
DILI	Disease
AO (Toxic)	Drug
TNF	Target1
TP53	Target1
IL1B	Target1
HSP90AA1	Target1
MYC	Target1
EGFR	Target1
CASP3	Target1
ESR1	Target1
PPARG	Target1
EGF	Target1
MMP9	Target2
PTGS2	Target2
FOS	Target2
MMP2	Target2
PPARA	Target2
MAPK14	Target2
SP1	Target2
TGFB1	Target2
MAPK8	Target2
ACE	Target2
KDR	Target2
AR	Target2
IL2	Target2
CDKN1A	Target2
CSF2	Target2
JAK2	Target2
SLC2A4	Target2
GSK3B	Target2
NR3C1	Target2
PGR	Target2
SREBF1	Target2
KIT	Target2
CDK2	Target2
MMP1	Target2
LCK	Target2
MMP3	Target2
RAF1	Target2
RXRA	Target2
MET	Target2
PARP1	Target2
PTPN1	Target2
CCNA2	Target2
LGALS3	Target2
COL1A1	Target2
PRKCD	Target2
CYP1A1	Target2
CYP19A1	Target2
ESR2	Target2
CDK6	Target2
PRKACA	Target2
FLT1	Target3
SLC2A1	Target3
ACTA2	Target3
VDR	Target3
F2	Target3
PIK3CG	Target3
CHEK1	Target3
G6PC1	Target3
BTK	Target3
SYK	Target3
RARA	Target3
AKR1B1	Target3
DPP4	Target3
FABP4	Target3
TOP2A	Target3
GSR	Target3
PLK1	Target3
ARG1	Target3
FLT4	Target3
ELANE	Target3
NR1H4	Target3
HMGCR	Target3
ACHE	Target3
MMP12	Target3
HSD11B1	Target3
TTR	Target3
CHRM1	Target3
SHBG	Target3
RBP4	Target3
MIF	Target3
MAOB	Target3
ALDH2	Target3
CYP1A2	Target3
CSNK2A1	Target3
CHI3L1	Target3
PRKCE	Target3
PPARD	Target3
F7	Target3
CHRM2	Target3
ACSL1	Target3
HK1	Target3
ITGAL	Target3
KIF11	Target3
GRIA2	Target3
BCHE	Target3
PTGS1	Target3
NR3C2	Target3
ADH1B	Target3
GABRA2	Target3
ADH1C	Target3
RARB	Target3
GLUL	Target3
PIM1	Target3
NR1I3	Target3
NR1H2	Target3
HDAC8	Target3
F10	Target3
COL7A1	Target3
AHCY	Target3
PYGL	Target3
CES1	Target3
GABRA1	Target3
LYZ	Target3
EPHX2	Target3
CA2	Target3
CHRM3	Target3
IGHG1	Target3
NCA	Compound
HMF	Compound
choline	Compound
Healip	Compound
emodin	Compound
1h-indole-3-carboxylic,acid	Compound
stearic acid	Compound
sucrose	Compound
2-Furaldehyde	Compound
2-Furancarboxylic Acid	Compound
