# Supplementary material for: Exploring the mechanism of Alisma orientale for the treatment of pregnancy induced hypertension and potential hepato-nephrotoxicity by using network pharmacology, network toxicology, molecular docking and molecular dynamics simulation
Source: Front Pharmacol. 2022 Nov 15;13:1027112. doi: 10.3389/fphar.2022.1027112 (PMC9705790; doi:10.3389/fphar.2022.1027112)
Supplement: Supplementary file 4 [file DataSheet8.ZIP › Supplement Materials/GOKEGG/Toxic/D-C-T-P-D.xlsx]

## Sheet: Sheet1
Term1	Term2
IL-17 signaling pathway	DILI
Endocrine resistance	DILI
Insulin resistance	DILI
Breast cancer	DILI
Estrogen signaling pathway	DILI
Chemical carcinogenesis - receptor activation	DILI
Hepatitis B	DILI
Hepatitis C	DILI
Proteoglycans in cancer	DILI
Lipid and atherosclerosis	DILI
NCA	AO (Toxic)
HMF	AO (Toxic)
choline	AO (Toxic)
Healip	AO (Toxic)
emodin	AO (Toxic)
1h-indole-3-carboxylic,acid	AO (Toxic)
stearic acid	AO (Toxic)
sucrose	AO (Toxic)
2-Furaldehyde	AO (Toxic)
2-Furancarboxylic Acid	AO (Toxic)
1h-indole-3-carboxylic,acid	CA2
1h-indole-3-carboxylic,acid	PIM1
1h-indole-3-carboxylic,acid	KIF11
1h-indole-3-carboxylic,acid	BCHE
1h-indole-3-carboxylic,acid	PIK3CG
1h-indole-3-carboxylic,acid	CYP19A1
1h-indole-3-carboxylic,acid	CHEK1
1h-indole-3-carboxylic,acid	MAPK14
1h-indole-3-carboxylic,acid	PGR
1h-indole-3-carboxylic,acid	MMP3
1h-indole-3-carboxylic,acid	EGFR
1h-indole-3-carboxylic,acid	KDR
1h-indole-3-carboxylic,acid	PTPN1
1h-indole-3-carboxylic,acid	NR3C2
1h-indole-3-carboxylic,acid	ESR1
1h-indole-3-carboxylic,acid	NR1H4
1h-indole-3-carboxylic,acid	HSD11B1
1h-indole-3-carboxylic,acid	SYK
1h-indole-3-carboxylic,acid	GSK3B
1h-indole-3-carboxylic,acid	MET
1h-indole-3-carboxylic,acid	HDAC8
1h-indole-3-carboxylic,acid	JAK2
1h-indole-3-carboxylic,acid	NR3C1
1h-indole-3-carboxylic,acid	MMP2
1h-indole-3-carboxylic,acid	MMP9
1h-indole-3-carboxylic,acid	KIT
2-Furancarboxylic acid	LCK
2-Furancarboxylic acid	HSP90AA1
2-Furancarboxylic acid	AKR1B1
emodin	PIM1
emodin	BCHE
emodin	PIK3CG
emodin	EGFR
emodin	KDR
emodin	ESR1
emodin	SYK
emodin	GSK3B
emodin	MET
emodin	MMP2
emodin	MMP9
emodin	AKR1B1
emodin	HSP90AA1
emodin	LCK
emodin	CDK2
emodin	TTR
emodin	CDK6
emodin	MIF
emodin	CSNK2A1
emodin	RXRA
emodin	PLK1
emodin	ALDH2
emodin	PARP1
emodin	MMP12
emodin	ARG1
emodin	ELANE
emodin	PPARA
emodin	RAF1
emodin	PPARG
emodin	PTGS1
emodin	PTGS2
emodin	F7
emodin	PRKACA
emodin	IGHG1
emodin	F10
emodin	TOP2A
emodin	CDKN1A
emodin	FLT1
emodin	EGF
emodin	TNF
emodin	CASP3
emodin	TP53
emodin	PRKCE
emodin	MMP1
emodin	MYC
emodin	CYP1A1
emodin	IL1B
emodin	PRKCD
emodin	CSF2
emodin	TGFB1
emodin	ACTA2
emodin	MAOB
emodin	BTK
emodin	SLC2A4
emodin	FLT4
emodin	SLC2A1
Healip	CA2
Healip	CYP19A1
Healip	MAPK14
Healip	KDR
Healip	ESR1
Healip	NR1H4
Healip	HSD11B1
Healip	PPARG
Healip	AR
Healip	MAPK8
Healip	FABP4
Healip	SHBG
Healip	PPARD
Healip	DPP4
Healip	ESR2
HMF	CA2
HMF	PTPN1
HMF	HSP90AA1
HMF	PTGS1
HMF	PTGS2
HMF	IGHG1
HMF	DPP4
HMF	GSR
HMF	ADH1C
HMF	CHRM3
HMF	F2
HMF	CHRM1
HMF	GABRA2
HMF	ACHE
HMF	CHRM2
HMF	GABRA1
HMF	ADH1B
HMF	GRIA2
NCA	GSK3B
NCA	AKR1B1
NCA	CDK2
NCA	PARP1
NCA	PTGS1
NCA	PTGS2
NCA	MAOB
NCA	AR
NCA	ADH1C
NCA	ADH1B
NCA	EPHX2
NCA	AHCY
NCA	CCNA2
NCA	LYZ
stearic acid	CA2
stearic acid	PGR
stearic acid	PTPN1
stearic acid	NR3C2
stearic acid	NR1H4
stearic acid	HSD11B1
stearic acid	MMP2
stearic acid	RXRA
stearic acid	PPARA
stearic acid	PPARG
stearic acid	PTGS1
stearic acid	PTGS2
stearic acid	IGHG1
stearic acid	AR
stearic acid	FABP4
stearic acid	SHBG
stearic acid	PPARD
stearic acid	EPHX2
stearic acid	CES1
stearic acid	RBP4
stearic acid	HMGCR
stearic acid	ITGAL
stearic acid	ACE
stearic acid	NR1H2
stearic acid	RARA
stearic acid	RARB
stearic acid	VDR
stearic acid	SP1
sucrose	CA2
sucrose	HSD11B1
sucrose	AKR1B1
sucrose	HSP90AA1
sucrose	PPARG
sucrose	CASP3
sucrose	AHCY
sucrose	PYGL
sucrose	HK1
sucrose	LGALS3
sucrose	IL2
sucrose	FOS
sucrose	CYP1A2
sucrose	COL7A1
sucrose	COL1A1
sucrose	NR1I3
sucrose	SREBF1
sucrose	GLUL
sucrose	G6PC1
sucrose	CHI3L1
sucrose	ACSL1
IL-17 signaling pathway	CASP3
IL-17 signaling pathway	MAPK14
IL-17 signaling pathway	CSF2
IL-17 signaling pathway	FOS
IL-17 signaling pathway	GSK3B
IL-17 signaling pathway	HSP90AA1
IL-17 signaling pathway	IL1B
IL-17 signaling pathway	MMP1
IL-17 signaling pathway	MMP3
IL-17 signaling pathway	MMP9
IL-17 signaling pathway	MAPK8
IL-17 signaling pathway	PTGS2
IL-17 signaling pathway	TNF
Endocrine resistance	CDKN1A
Endocrine resistance	MAPK14
Endocrine resistance	EGFR
Endocrine resistance	ESR1
Endocrine resistance	ESR2
Endocrine resistance	FOS
Endocrine resistance	MMP2
Endocrine resistance	MMP9
Endocrine resistance	PRKACA
Endocrine resistance	MAPK8
Endocrine resistance	RAF1
Endocrine resistance	SP1
Endocrine resistance	TP53
Insulin resistance	G6PC1
Insulin resistance	GSK3B
Insulin resistance	PPARA
Insulin resistance	PRKCD
Insulin resistance	PRKCE
Insulin resistance	MAPK8
Insulin resistance	PTPN1
Insulin resistance	PYGL
Insulin resistance	SLC2A1
Insulin resistance	SLC2A4
Insulin resistance	SREBF1
Insulin resistance	TNF
Insulin resistance	NR1H2
Breast cancer	CDK6
Breast cancer	CDKN1A
Breast cancer	EGF
Breast cancer	EGFR
Breast cancer	ESR1
Breast cancer	ESR2
Breast cancer	FLT4
Breast cancer	FOS
Breast cancer	GSK3B
Breast cancer	KIT
Breast cancer	MYC
Breast cancer	PGR
Breast cancer	RAF1
Breast cancer	SP1
Breast cancer	TP53
Estrogen signaling pathway	EGFR
Estrogen signaling pathway	ESR1
Estrogen signaling pathway	ESR2
Estrogen signaling pathway	FOS
Estrogen signaling pathway	HSP90AA1
Estrogen signaling pathway	MMP2
Estrogen signaling pathway	MMP9
Estrogen signaling pathway	PGR
Estrogen signaling pathway	PRKACA
Estrogen signaling pathway	PRKCD
Estrogen signaling pathway	RAF1
Estrogen signaling pathway	RARA
Estrogen signaling pathway	SP1
Chemical carcinogenesis - receptor activation	AR
Chemical carcinogenesis - receptor activation	CYP1A1
Chemical carcinogenesis - receptor activation	CYP1A2
Chemical carcinogenesis - receptor activation	EGF
Chemical carcinogenesis - receptor activation	EGFR
Chemical carcinogenesis - receptor activation	EPHX2
Chemical carcinogenesis - receptor activation	ESR1
Chemical carcinogenesis - receptor activation	ESR2
Chemical carcinogenesis - receptor activation	FOS
Chemical carcinogenesis - receptor activation	HSP90AA1
Chemical carcinogenesis - receptor activation	JAK2
Chemical carcinogenesis - receptor activation	MYC
Chemical carcinogenesis - receptor activation	PGR
Chemical carcinogenesis - receptor activation	PPARA
Chemical carcinogenesis - receptor activation	PRKACA
Chemical carcinogenesis - receptor activation	RAF1
Chemical carcinogenesis - receptor activation	RXRA
Chemical carcinogenesis - receptor activation	VDR
Chemical carcinogenesis - receptor activation	NR1I3
Hepatitis B	CASP3
Hepatitis B	CCNA2
Hepatitis B	CDK2
Hepatitis B	CDKN1A
Hepatitis B	MAPK14
Hepatitis B	FOS
Hepatitis B	JAK2
Hepatitis B	MMP9
Hepatitis B	MYC
Hepatitis B	MAPK8
Hepatitis B	RAF1
Hepatitis B	TGFB1
Hepatitis B	TNF
Hepatitis B	TP53
Hepatitis C	CASP3
Hepatitis C	CDK2
Hepatitis C	CDK6
Hepatitis C	CDKN1A
Hepatitis C	EGF
Hepatitis C	EGFR
Hepatitis C	GSK3B
Hepatitis C	MYC
Hepatitis C	PPARA
Hepatitis C	RAF1
Hepatitis C	RXRA
Hepatitis C	TNF
Hepatitis C	TP53
Proteoglycans in cancer	CASP3
Proteoglycans in cancer	CDKN1A
Proteoglycans in cancer	COL1A1
Proteoglycans in cancer	MAPK14
Proteoglycans in cancer	EGFR
Proteoglycans in cancer	ESR1
Proteoglycans in cancer	KDR
Proteoglycans in cancer	MET
Proteoglycans in cancer	MMP2
Proteoglycans in cancer	MMP9
Proteoglycans in cancer	MYC
Proteoglycans in cancer	PRKACA
Proteoglycans in cancer	RAF1
Proteoglycans in cancer	TGFB1
Proteoglycans in cancer	TNF
Proteoglycans in cancer	TP53
Lipid and atherosclerosis	CASP3
Lipid and atherosclerosis	MAPK14
Lipid and atherosclerosis	CYP1A1
Lipid and atherosclerosis	FOS
Lipid and atherosclerosis	GSK3B
Lipid and atherosclerosis	HSP90AA1
Lipid and atherosclerosis	IL1B
Lipid and atherosclerosis	JAK2
Lipid and atherosclerosis	MMP1
Lipid and atherosclerosis	MMP3
Lipid and atherosclerosis	MMP9
Lipid and atherosclerosis	PPARG
Lipid and atherosclerosis	MAPK8
Lipid and atherosclerosis	RXRA
Lipid and atherosclerosis	TNF
Lipid and atherosclerosis	TP53
