# Supplementary material for: Exploring the mechanism of Alisma orientale for the treatment of pregnancy induced hypertension and potential hepato-nephrotoxicity by using network pharmacology, network toxicology, molecular docking and molecular dynamics simulation
Source: Front Pharmacol. 2022 Nov 15;13:1027112. doi: 10.3389/fphar.2022.1027112 (PMC9705790; doi:10.3389/fphar.2022.1027112)
Supplement: Supplementary file 4 [file DataSheet8.ZIP › Supplement Materials/GOKEGG/Toxic/KEGG.xlsx]

## Sheet: Sheet1
Category	CategoryID	GO	Description	PARENT_GO	LogP	Enrichment	Z-score	#TotalGeneInLibrary	#GeneInGO	#GeneInHitList	#GeneInGOAndHitList	%InGO	STDV %InGO	GeneID	Hits	Log(q-value)	q value	GeneList
KEGG Pathway	24	hsa05200	Pathways in cancer		-35	18	25	30169	531	117	37	32	4.3	367|836|890|1017|1021|1026|1950|1956|2099|2100|2147|2324|2353|2932|3320|3558|3717|3815|4233|4312|4313|4318|4609|5292|5467|5468|5566|5599|5743|5894|5914|5915|6256|6513|6667|7040|7157	AR|CASP3|CCNA2|CDK2|CDK6|CDKN1A|EGF|EGFR|ESR1|ESR2|F2|FLT4|FOS|GSK3B|HSP90AA1|IL2|JAK2|KIT|MET|MMP1|MMP2|MMP9|MYC|PIM1|PPARD|PPARG|PRKACA|MAPK8|PTGS2|RAF1|RARA|RARB|RXRA|SLC2A1|SP1|TGFB1|TP53	-31	1e-31	MyList
KEGG Pathway	24	hsa04151	PI3K-Akt signaling pathway		-22	17	19	30169	354	117	24	21	3.7	1017|1021|1026|1128|1129|1277|1950|1956|2321|2324|2538|2932|3320|3558|3717|3791|3815|4233|4609|5294|5894|6256|6850|7157	CDK2|CDK6|CDKN1A|CHRM1|CHRM2|COL1A1|EGF|EGFR|FLT1|FLT4|G6PC1|GSK3B|HSP90AA1|IL2|JAK2|KDR|KIT|MET|MYC|PIK3CG|RAF1|RXRA|SYK|TP53	-19	1e-19	MyList
KEGG Pathway	24	hsa05207	Chemical carcinogenesis - receptor activation		-20	23	20	30169	212	117	19	16	3.4	367|1543|1544|1950|1956|2053|2099|2100|2353|3320|3717|4609|5241|5465|5566|5894|6256|7421|9970	AR|CYP1A1|CYP1A2|EGF|EGFR|EPHX2|ESR1|ESR2|FOS|HSP90AA1|JAK2|MYC|PGR|PPARA|PRKACA|RAF1|RXRA|VDR|NR1I3	-17	1e-17	MyList
KEGG Pathway	24	hsa04010	MAPK signaling pathway		-16	16	16	30169	294	117	18	15	3.3	836|1432|1950|1956|2321|2324|2353|3553|3791|3815|4233|4609|5566|5599|5894|7040|7124|7157	CASP3|MAPK14|EGF|EGFR|FLT1|FLT4|FOS|IL1B|KDR|KIT|MET|MYC|PRKACA|MAPK8|RAF1|TGFB1|TNF|TP53	-13	1e-13	MyList
KEGG Pathway	24	hsa05205	Proteoglycans in cancer		-16	20	17	30169	205	117	16	14	3.2	836|1026|1277|1432|1956|2099|3791|4233|4313|4318|4609|5566|5894|7040|7124|7157	CASP3|CDKN1A|COL1A1|MAPK14|EGFR|ESR1|KDR|MET|MMP2|MMP9|MYC|PRKACA|RAF1|TGFB1|TNF|TP53	-13	1e-13	MyList
KEGG Pathway	24	hsa05417	Lipid and atherosclerosis		-16	19	17	30169	215	117	16	14	3.2	836|1432|1543|2353|2932|3320|3553|3717|4312|4314|4318|5468|5599|6256|7124|7157	CASP3|MAPK14|CYP1A1|FOS|GSK3B|HSP90AA1|IL1B|JAK2|MMP1|MMP3|MMP9|PPARG|MAPK8|RXRA|TNF|TP53	-13	1e-13	MyList
KEGG Pathway	24	hsa05166	Human T-cell leukemia virus 1 infection		-15	19	16	30169	222	117	16	14	3.2	890|1017|1026|1111|1437|2353|3558|3683|3932|4609|5566|5599|6513|7040|7124|7157	CCNA2|CDK2|CDKN1A|CHEK1|CSF2|FOS|IL2|ITGAL|LCK|MYC|PRKACA|MAPK8|SLC2A1|TGFB1|TNF|TP53	-13	1e-13	MyList
KEGG Pathway	24	hsa05224	Breast cancer		-17	26	19	30169	147	117	15	13	3.1	1021|1026|1950|1956|2099|2100|2324|2353|2932|3815|4609|5241|5894|6667|7157	CDK6|CDKN1A|EGF|EGFR|ESR1|ESR2|FLT4|FOS|GSK3B|KIT|MYC|PGR|RAF1|SP1|TP53	-14	1e-14	MyList
KEGG Pathway	24	hsa05167	Kaposi sarcoma-associated herpesvirus infection		-15	20	17	30169	194	117	15	13	3.1	836|1021|1026|1432|1437|2353|2932|3717|4609|5294|5599|5743|5894|6850|7157	CASP3|CDK6|CDKN1A|MAPK14|CSF2|FOS|GSK3B|JAK2|MYC|PIK3CG|MAPK8|PTGS2|RAF1|SYK|TP53	-12	1e-12	MyList
KEGG Pathway	24	hsa05415	Diabetic cardiomyopathy		-15	19	16	30169	203	117	15	13	3.1	142|1277|1432|1636|2932|2936|4313|4318|5465|5580|5599|6513|6517|6667|7040	PARP1|COL1A1|MAPK14|ACE|GSK3B|GSR|MMP2|MMP9|PPARA|PRKCD|MAPK8|SLC2A1|SLC2A4|SP1|TGFB1	-12	1e-12	MyList
KEGG Pathway	24	hsa05161	Hepatitis B		-15	22	17	30169	162	117	14	12	3	836|890|1017|1026|1432|2353|3717|4318|4609|5599|5894|7040|7124|7157	CASP3|CCNA2|CDK2|CDKN1A|MAPK14|FOS|JAK2|MMP9|MYC|MAPK8|RAF1|TGFB1|TNF|TP53	-12	1e-12	MyList
KEGG Pathway	24	hsa05202	Transcriptional misregulation in cancer		-14	19	15	30169	193	117	14	12	3	890|1026|1437|1991|2321|4233|4314|4318|4609|5468|5914|6256|6667|7157	CCNA2|CDKN1A|CSF2|ELANE|FLT1|MET|MMP3|MMP9|MYC|PPARG|RARA|RXRA|SP1|TP53	-11	1e-11	MyList
KEGG Pathway	24	hsa05163	Human cytomegalovirus infection		-13	16	14	30169	225	117	14	12	3	836|1021|1026|1432|1956|2932|3553|4609|5566|5743|5894|6667|7124|7157	CASP3|CDK6|CDKN1A|MAPK14|EGFR|GSK3B|IL1B|MYC|PRKACA|PTGS2|RAF1|SP1|TNF|TP53	-10	1e-10	MyList
KEGG Pathway	24	hsa05165	Human papillomavirus infection		-10	11	11	30169	331	117	14	12	3	836|890|1017|1021|1026|1277|1950|1956|2932|5566|5743|5894|7124|7157	CASP3|CCNA2|CDK2|CDK6|CDKN1A|COL1A1|EGF|EGFR|GSK3B|PRKACA|PTGS2|RAF1|TNF|TP53	-8.3	5.01187e-09	MyList
KEGG Pathway	24	hsa04657	IL-17 signaling pathway		-16	36	21	30169	94	117	13	11	2.9	836|1432|1437|2353|2932|3320|3553|4312|4314|4318|5599|5743|7124	CASP3|MAPK14|CSF2|FOS|GSK3B|HSP90AA1|IL1B|MMP1|MMP3|MMP9|MAPK8|PTGS2|TNF	-14	1e-14	MyList
KEGG Pathway	24	hsa01522	Endocrine resistance		-16	34	21	30169	98	117	13	11	2.9	1026|1432|1956|2099|2100|2353|4313|4318|5566|5599|5894|6667|7157	CDKN1A|MAPK14|EGFR|ESR1|ESR2|FOS|MMP2|MMP9|PRKACA|MAPK8|RAF1|SP1|TP53	-13	1e-13	MyList
KEGG Pathway	24	hsa04931	Insulin resistance		-15	31	20	30169	108	117	13	11	2.9	2538|2932|5465|5580|5581|5599|5770|5836|6513|6517|6720|7124|7376	G6PC1|GSK3B|PPARA|PRKCD|PRKCE|MAPK8|PTPN1|PYGL|SLC2A1|SLC2A4|SREBF1|TNF|NR1H2	-13	1e-13	MyList
KEGG Pathway	24	hsa04915	Estrogen signaling pathway		-14	24	17	30169	138	117	13	11	2.9	1956|2099|2100|2353|3320|4313|4318|5241|5566|5580|5894|5914|6667	EGFR|ESR1|ESR2|FOS|HSP90AA1|MMP2|MMP9|PGR|PRKACA|PRKCD|RAF1|RARA|SP1	-12	1e-12	MyList
KEGG Pathway	24	hsa05160	Hepatitis C		-13	21	16	30169	157	117	13	11	2.9	836|1017|1021|1026|1950|1956|2932|4609|5465|5894|6256|7124|7157	CASP3|CDK2|CDK6|CDKN1A|EGF|EGFR|GSK3B|MYC|PPARA|RAF1|RXRA|TNF|TP53	-11	1e-11	MyList
KEGG Pathway	24	hsa05169	Epstein-Barr virus infection		-12	17	14	30169	202	117	13	11	2.9	695|836|890|1017|1021|1026|1432|3683|4609|5599|6850|7124|7157	BTK|CASP3|CCNA2|CDK2|CDK6|CDKN1A|MAPK14|ITGAL|MYC|MAPK8|SYK|TNF|TP53	-9.7	1.99526e-10	MyList
KEGG Pathway	24	hsa05171	Coronavirus disease - COVID-19		-11	14	13	30169	232	117	13	11	2.9	1432|1437|1636|1956|2147|2353|3553|3558|4312|4314|5599|6850|7124	MAPK14|CSF2|ACE|EGFR|F2|FOS|IL1B|IL2|MMP1|MMP3|MAPK8|SYK|TNF	-9	1e-09	MyList
KEGG Pathway	24	hsa04933	AGE-RAGE signaling pathway in diabetic complications		-14	31	19	30169	100	117	12	10	2.8	836|1277|1432|3553|3717|4313|5292|5580|5581|5599|7040|7124	CASP3|COL1A1|MAPK14|IL1B|JAK2|MMP2|PIM1|PRKCD|PRKCE|MAPK8|TGFB1|TNF	-12	1e-12	MyList
KEGG Pathway	24	hsa04926	Relaxin signaling pathway		-13	24	16	30169	129	117	12	10	2.8	59|1277|1432|1956|2353|4312|4313|4318|5566|5599|5894|7040	ACTA2|COL1A1|MAPK14|EGFR|FOS|MMP1|MMP2|MMP9|PRKACA|MAPK8|RAF1|TGFB1	-11	1e-11	MyList
KEGG Pathway	24	hsa05226	Gastric cancer		-12	21	15	30169	149	117	12	10	2.8	1017|1026|1950|1956|2932|4233|4609|5894|5915|6256|7040|7157	CDK2|CDKN1A|EGF|EGFR|GSK3B|MET|MYC|RAF1|RARB|RXRA|TGFB1|TP53	-9.9	1.25893e-10	MyList
KEGG Pathway	24	hsa04932	Non-alcoholic fatty liver disease		-12	20	15	30169	155	117	12	10	2.8	836|1432|2353|2932|3553|5465|5468|5599|6256|6720|7040|7124	CASP3|MAPK14|FOS|GSK3B|IL1B|PPARA|PPARG|MAPK8|RXRA|SREBF1|TGFB1|TNF	-9.8	1.58489e-10	MyList
KEGG Pathway	24	hsa05208	Chemical carcinogenesis - reactive oxygen species		-10	14	12	30169	223	117	12	10	2.8	1432|1543|1544|1950|1956|2053|2353|4233|5580|5599|5770|5894	MAPK14|CYP1A1|CYP1A2|EGF|EGFR|EPHX2|FOS|MET|PRKCD|MAPK8|PTPN1|RAF1	-8.1	7.94328e-09	MyList
KEGG Pathway	24	hsa05206	MicroRNAs in cancer		-8.5	10	9.9	30169	310	117	12	10	2.8	836|1021|1026|1956|4233|4318|4609|5292|5581|5743|5894|7157	CASP3|CDK6|CDKN1A|EGFR|MET|MMP9|MYC|PIM1|PRKCE|PTGS2|RAF1|TP53	-6.6	2.51189e-07	MyList
KEGG Pathway	24	hsa05022	Pathways of neurodegeneration - multiple diseases		-6.4	6.5	7.5	30169	476	117	12	10	2.8	836|1128|1131|1432|1457|2891|2932|3553|5599|5743|5894|7124	CASP3|CHRM1|CHRM3|MAPK14|CSNK2A1|GRIA2|GSK3B|IL1B|MAPK8|PTGS2|RAF1|TNF	-4.8	1.58489e-05	MyList
KEGG Pathway	24	hsa05210	Colorectal cancer		-13	33	19	30169	86	117	11	9.4	2.7	836|1026|1950|1956|2353|2932|4609|5599|5894|7040|7157	CASP3|CDKN1A|EGF|EGFR|FOS|GSK3B|MYC|MAPK8|RAF1|TGFB1|TP53	-11	1e-11	MyList
KEGG Pathway	24	hsa05215	Prostate cancer		-13	29	17	30169	97	117	11	9.4	2.7	367|1017|1026|1950|1956|2932|3320|4314|4318|5894|7157	AR|CDK2|CDKN1A|EGF|EGFR|GSK3B|HSP90AA1|MMP3|MMP9|RAF1|TP53	-11	1e-11	MyList
KEGG Pathway	24	hsa04659	Th17 cell differentiation		-12	26	16	30169	108	117	11	9.4	2.7	1432|2353|3320|3553|3558|3717|3932|5599|5914|6256|7040	MAPK14|FOS|HSP90AA1|IL1B|IL2|JAK2|LCK|MAPK8|RARA|RXRA|TGFB1	-10	1e-10	MyList
KEGG Pathway	24	hsa04068	FoxO signaling pathway		-11	22	15	30169	131	117	11	9.4	2.7	1017|1026|1432|1950|1956|2538|5347|5599|5894|6517|7040	CDK2|CDKN1A|MAPK14|EGF|EGFR|G6PC1|PLK1|MAPK8|RAF1|SLC2A4|TGFB1	-9.2	6.30957e-10	MyList
KEGG Pathway	24	hsa04936	Alcoholic liver disease		-11	20	14	30169	142	117	11	9.4	2.7	125|126|217|836|1432|2932|3553|5465|5599|6720|7124	ADH1B|ADH1C|ALDH2|CASP3|MAPK14|GSK3B|IL1B|PPARA|MAPK8|SREBF1|TNF	-8.9	1.25893e-09	MyList
KEGG Pathway	24	hsa05131	Shigellosis		-8.4	11	10	30169	247	117	11	9.4	2.7	1432|1437|1956|2932|3098|3553|5580|5581|5599|7124|7157	MAPK14|CSF2|EGFR|GSK3B|HK1|IL1B|PRKCD|PRKCE|MAPK8|TNF|TP53	-6.6	2.51189e-07	MyList
KEGG Pathway	24	hsa04668	TNF signaling pathway		-11	23	15	30169	112	117	10	8.5	2.6	836|1432|1437|2353|3553|4314|4318|5599|5743|7124	CASP3|MAPK14|CSF2|FOS|IL1B|MMP3|MMP9|MAPK8|PTGS2|TNF	-8.6	2.51189e-09	MyList
KEGG Pathway	24	hsa04110	Cell cycle		-10	20	14	30169	126	117	10	8.5	2.6	890|1017|1021|1026|1111|2932|4609|5347|7040|7157	CCNA2|CDK2|CDK6|CDKN1A|CHEK1|GSK3B|MYC|PLK1|TGFB1|TP53	-8.1	7.94328e-09	MyList
KEGG Pathway	24	hsa04380	Osteoclast differentiation		-10	20	14	30169	128	117	10	8.5	2.6	695|1432|2353|3553|3932|5468|5599|6850|7040|7124	BTK|MAPK14|FOS|IL1B|LCK|PPARG|MAPK8|SYK|TGFB1|TNF	-8.1	7.94328e-09	MyList
KEGG Pathway	24	hsa04910	Insulin signaling pathway		-9.8	19	13	30169	137	117	10	8.5	2.6	2538|2932|3098|5566|5599|5770|5836|5894|6517|6720	G6PC1|GSK3B|HK1|PRKACA|MAPK8|PTPN1|PYGL|RAF1|SLC2A4|SREBF1	-7.8	1.58489e-08	MyList
KEGG Pathway	24	hsa05418	Fluid shear stress and atherosclerosis		-9.7	19	13	30169	139	117	10	8.5	2.6	1432|2353|3320|3553|3791|4313|4318|5599|7124|7157	MAPK14|FOS|HSP90AA1|IL1B|KDR|MMP2|MMP9|MAPK8|TNF|TP53	-7.7	1.99526e-08	MyList
KEGG Pathway	24	hsa05162	Measles		-9.7	19	13	30169	139	117	10	8.5	2.6	836|1017|1021|1457|2353|2932|3553|3558|5599|7157	CASP3|CDK2|CDK6|CSNK2A1|FOS|GSK3B|IL1B|IL2|MAPK8|TP53	-7.7	1.99526e-08	MyList
KEGG Pathway	24	hsa04218	Cellular senescence		-9.2	17	12	30169	156	117	10	8.5	2.6	890|1017|1021|1026|1111|1432|4609|5894|7040|7157	CCNA2|CDK2|CDK6|CDKN1A|CHEK1|MAPK14|MYC|RAF1|TGFB1|TP53	-7.3	5.01187e-08	MyList
KEGG Pathway	24	hsa05152	Tuberculosis		-8.6	14	11	30169	180	117	10	8.5	2.6	836|1432|3553|3717|5599|5894|6850|7040|7124|7421	CASP3|MAPK14|IL1B|JAK2|MAPK8|RAF1|SYK|TGFB1|TNF|VDR	-6.8	1.58489e-07	MyList
KEGG Pathway	24	hsa04510	Focal adhesion		-8.2	13	10	30169	201	117	10	8.5	2.6	1277|1950|1956|2321|2324|2932|3791|4233|5599|5894	COL1A1|EGF|EGFR|FLT1|FLT4|GSK3B|KDR|MET|MAPK8|RAF1	-6.4	3.98107e-07	MyList
KEGG Pathway	24	hsa05203	Viral carcinogenesis		-8.1	13	10	30169	204	117	10	8.5	2.6	836|890|1017|1021|1026|1111|5566|6850|7157|55869	CASP3|CCNA2|CDK2|CDK6|CDKN1A|CHEK1|PRKACA|SYK|TP53|HDAC8	-6.3	5.01187e-07	MyList
KEGG Pathway	24	hsa04015	Rap1 signaling pathway		-8	12	10	30169	210	117	10	8.5	2.6	1432|1950|1956|2321|2324|3683|3791|3815|4233|5894	MAPK14|EGF|EGFR|FLT1|FLT4|ITGAL|KDR|KIT|MET|RAF1	-6.2	6.30957e-07	MyList
KEGG Pathway	24	hsa04014	Ras signaling pathway		-7.5	11	9.6	30169	235	117	10	8.5	2.6	1950|1956|2321|2324|3791|3815|4233|5566|5599|5894	EGF|EGFR|FLT1|FLT4|KDR|KIT|MET|PRKACA|MAPK8|RAF1	-5.8	1.58489e-06	MyList
KEGG Pathway	24	hsa04020	Calcium signaling pathway		-7.4	11	9.5	30169	240	117	10	8.5	2.6	1128|1129|1131|1950|1956|2321|2324|3791|4233|5566	CHRM1|CHRM2|CHRM3|EGF|EGFR|FLT1|FLT4|KDR|MET|PRKACA	-5.7	1.99526e-06	MyList
KEGG Pathway	24	hsa05132	Salmonella infection		-7.3	10	9.2	30169	249	117	10	8.5	2.6	836|1432|2353|3320|3553|4609|5294|5599|5894|7124	CASP3|MAPK14|FOS|HSP90AA1|IL1B|MYC|PIK3CG|MAPK8|RAF1|TNF	-5.6	2.51189e-06	MyList
KEGG Pathway	24	hsa05010	Alzheimer disease		-5.6	6.7	7	30169	384	117	10	8.5	2.6	836|1128|1131|1457|2932|3553|5599|5743|5894|7124	CASP3|CHRM1|CHRM3|CSNK2A1|GSK3B|IL1B|MAPK8|PTGS2|RAF1|TNF	-4	0.0001	MyList
KEGG Pathway	24	hsa05219	Bladder cancer		-13	57	22	30169	41	117	9	7.7	2.5	1026|1950|1956|4312|4313|4318|4609|5894|7157	CDKN1A|EGF|EGFR|MMP1|MMP2|MMP9|MYC|RAF1|TP53	-11	1e-11	MyList
KEGG Pathway	24	hsa04920	Adipocytokine signaling pathway		-11	34	17	30169	69	117	9	7.7	2.5	2180|2538|3717|5465|5599|6256|6513|6517|7124	ACSL1|G6PC1|JAK2|PPARA|MAPK8|RXRA|SLC2A1|SLC2A4|TNF	-9	1e-09	MyList
KEGG Pathway	24	hsa05223	Non-small cell lung cancer		-11	32	17	30169	72	117	9	7.7	2.5	1021|1026|1950|1956|4233|5894|5915|6256|7157	CDK6|CDKN1A|EGF|EGFR|MET|RAF1|RARB|RXRA|TP53	-8.9	1.25893e-09	MyList
KEGG Pathway	24	hsa05222	Small cell lung cancer		-10	25	15	30169	92	117	9	7.7	2.5	836|1017|1021|1026|4609|5743|5915|6256|7157	CASP3|CDK2|CDK6|CDKN1A|MYC|PTGS2|RARB|RXRA|TP53	-8	1e-08	MyList
KEGG Pathway	24	hsa05323	Rheumatoid arthritis		-10	25	14	30169	93	117	9	7.7	2.5	1437|2321|2353|3553|3683|4312|4314|7040|7124	CSF2|FLT1|FOS|IL1B|ITGAL|MMP1|MMP3|TGFB1|TNF	-8	1e-08	MyList
KEGG Pathway	24	hsa04914	Progesterone-mediated oocyte maturation		-9.6	23	14	30169	102	117	9	7.7	2.5	890|1017|1432|3320|5241|5347|5566|5599|5894	CCNA2|CDK2|MAPK14|HSP90AA1|PGR|PLK1|PRKACA|MAPK8|RAF1	-7.6	2.51189e-08	MyList
KEGG Pathway	24	hsa04625	C-type lectin receptor signaling pathway		-9.5	22	14	30169	104	117	9	7.7	2.5	1432|3553|3558|5580|5599|5743|5894|6850|7124	MAPK14|IL1B|IL2|PRKCD|MAPK8|PTGS2|RAF1|SYK|TNF	-7.6	2.51189e-08	MyList
KEGG Pathway	24	hsa04660	T cell receptor signaling pathway		-9.5	22	14	30169	104	117	9	7.7	2.5	1432|1437|2353|2932|3558|3932|5599|5894|7124	MAPK14|CSF2|FOS|GSK3B|IL2|LCK|MAPK8|RAF1|TNF	-7.6	2.51189e-08	MyList
KEGG Pathway	24	hsa04630	JAK-STAT signaling pathway		-7.8	14	11	30169	162	117	9	7.7	2.5	1026|1437|1950|1956|3558|3717|4609|5292|5894	CDKN1A|CSF2|EGF|EGFR|IL2|JAK2|MYC|PIM1|RAF1	-6	1e-06	MyList
KEGG Pathway	24	hsa05225	Hepatocellular carcinoma		-7.7	14	10	30169	168	117	9	7.7	2.5	1021|1026|1956|2932|4233|4609|5894|7040|7157	CDK6|CDKN1A|EGFR|GSK3B|MET|MYC|RAF1|TGFB1|TP53	-5.9	1.25893e-06	MyList
KEGG Pathway	24	hsa05020	Prion disease		-5.9	8.5	7.8	30169	273	117	9	7.7	2.5	836|1432|1457|2932|3553|5566|5580|5599|7124	CASP3|MAPK14|CSNK2A1|GSK3B|IL1B|PRKACA|PRKCD|MAPK8|TNF	-4.3	5.01187e-05	MyList
KEGG Pathway	24	hsa05221	Acute myeloid leukemia		-9.7	31	15	30169	67	117	8	6.8	2.3	890|1437|3815|4609|5292|5467|5894|5914	CCNA2|CSF2|KIT|MYC|PIM1|PPARD|RAF1|RARA	-7.7	1.99526e-08	MyList
KEGG Pathway	24	hsa04917	Prolactin signaling pathway		-9.5	29	15	30169	70	117	8	6.8	2.3	1432|2099|2100|2353|2932|3717|5599|5894	MAPK14|ESR1|ESR2|FOS|GSK3B|JAK2|MAPK8|RAF1	-7.5	3.16228e-08	MyList
KEGG Pathway	24	hsa05230	Central carbon metabolism in cancer		-9.5	29	15	30169	70	117	8	6.8	2.3	1956|3098|3815|4233|4609|5894|6513|7157	EGFR|HK1|KIT|MET|MYC|RAF1|SLC2A1|TP53	-7.5	3.16228e-08	MyList
KEGG Pathway	24	hsa05212	Pancreatic cancer		-9.2	27	14	30169	76	117	8	6.8	2.3	1021|1026|1950|1956|5599|5894|7040|7157	CDK6|CDKN1A|EGF|EGFR|MAPK8|RAF1|TGFB1|TP53	-7.3	5.01187e-08	MyList
KEGG Pathway	24	hsa05235	PD-L1 expression and PD-1 checkpoint pathway in cancer		-8.7	23	13	30169	89	117	8	6.8	2.3	1432|1457|1950|1956|2353|3717|3932|5894	MAPK14|CSNK2A1|EGF|EGFR|FOS|JAK2|LCK|RAF1	-6.8	1.58489e-07	MyList
KEGG Pathway	24	hsa05146	Amoebiasis		-8.2	20	12	30169	102	117	8	6.8	2.3	383|836|1277|1437|3553|5566|7040|7124	ARG1|CASP3|COL1A1|CSF2|IL1B|PRKACA|TGFB1|TNF	-6.4	3.98107e-07	MyList
KEGG Pathway	24	hsa05142	Chagas disease		-8.2	20	12	30169	102	117	8	6.8	2.3	1432|1636|2353|3553|3558|5599|7040|7124	MAPK14|ACE|FOS|IL1B|IL2|MAPK8|TGFB1|TNF	-6.4	3.98107e-07	MyList
KEGG Pathway	24	hsa04064	NF-kappa B signaling pathway		-8.1	20	12	30169	104	117	8	6.8	2.3	142|695|1457|3553|3932|5743|6850|7124	PARP1|BTK|CSNK2A1|IL1B|LCK|PTGS2|SYK|TNF	-6.3	5.01187e-07	MyList
KEGG Pathway	24	hsa04928	Parathyroid hormone synthesis, secretion and action		-8.1	19	12	30169	106	117	8	6.8	2.3	1026|1956|2353|5566|5894|6256|6667|7421	CDKN1A|EGFR|FOS|PRKACA|RAF1|RXRA|SP1|VDR	-6.2	6.30957e-07	MyList
KEGG Pathway	24	hsa04725	Cholinergic synapse		-7.8	18	11	30169	113	117	8	6.8	2.3	43|1128|1129|1131|2353|3717|5294|5566	ACHE|CHRM1|CHRM2|CHRM3|FOS|JAK2|PIK3CG|PRKACA	-6.1	7.94328e-07	MyList
KEGG Pathway	24	hsa04919	Thyroid hormone signaling pathway		-7.6	17	11	30169	121	117	8	6.8	2.3	2099|2932|4609|5566|5894|6256|6513|7157	ESR1|GSK3B|MYC|PRKACA|RAF1|RXRA|SLC2A1|TP53	-5.9	1.25893e-06	MyList
KEGG Pathway	24	hsa04611	Platelet activation		-7.5	17	11	30169	124	117	8	6.8	2.3	695|1277|1432|2147|5294|5566|5742|6850	BTK|COL1A1|MAPK14|F2|PIK3CG|PRKACA|PTGS1|SYK	-5.8	1.58489e-06	MyList
KEGG Pathway	24	hsa05135	Yersinia infection		-7.2	15	10	30169	137	117	8	6.8	2.3	1432|2353|2932|3553|3558|3932|5599|7124	MAPK14|FOS|GSK3B|IL1B|IL2|LCK|MAPK8|TNF	-5.5	3.16228e-06	MyList
KEGG Pathway	24	hsa04217	Necroptosis		-6.7	13	9.4	30169	159	117	8	6.8	2.3	142|2752|3320|3553|3717|5599|5836|7124	PARP1|GLUL|HSP90AA1|IL1B|JAK2|MAPK8|PYGL|TNF	-5	1e-05	MyList
KEGG Pathway	24	hsa04810	Regulation of actin cytoskeleton		-5.6	9.5	7.8	30169	218	117	8	6.8	2.3	1128|1129|1131|1950|1956|2147|3683|5894	CHRM1|CHRM2|CHRM3|EGF|EGFR|F2|ITGAL|RAF1	-4.1	7.94328e-05	MyList
KEGG Pathway	24	hsa04024	cAMP signaling pathway		-5.6	9.3	7.8	30169	221	117	8	6.8	2.3	1128|1129|2353|2891|5465|5566|5599|5894	CHRM1|CHRM2|FOS|GRIA2|PPARA|PRKACA|MAPK8|RAF1	-4	0.0001	MyList
KEGG Pathway	24	hsa04080	Neuroactive ligand-receptor interaction		-4.1	5.7	5.6	30169	362	117	8	6.8	2.3	1128|1129|1131|2147|2554|2555|2891|2908	CHRM1|CHRM2|CHRM3|F2|GABRA1|GABRA2|GRIA2|NR3C1	-2.7	0.00199526	MyList
KEGG Pathway	24	hsa05213	Endometrial cancer		-8.6	31	14	30169	58	117	7	6	2.2	1026|1950|1956|2932|4609|5894|7157	CDKN1A|EGF|EGFR|GSK3B|MYC|RAF1|TP53	-6.7	1.99526e-07	MyList
KEGG Pathway	24	hsa04664	Fc epsilon RI signaling pathway		-8.1	27	13	30169	68	117	7	6	2.2	695|1432|1437|5599|5894|6850|7124	BTK|MAPK14|CSF2|MAPK8|RAF1|SYK|TNF	-6.2	6.30957e-07	MyList
KEGG Pathway	24	hsa05218	Melanoma		-7.9	25	13	30169	72	117	7	6	2.2	1021|1026|1950|1956|4233|5894|7157	CDK6|CDKN1A|EGF|EGFR|MET|RAF1|TP53	-6.1	7.94328e-07	MyList
KEGG Pathway	24	hsa03320	PPAR signaling pathway		-7.8	24	12	30169	75	117	7	6	2.2	2167|2180|4312|5465|5467|5468|6256	FABP4|ACSL1|MMP1|PPARA|PPARD|PPARG|RXRA	-6	1e-06	MyList
KEGG Pathway	24	hsa05140	Leishmaniasis		-7.7	23	12	30169	77	117	7	6	2.2	1432|2353|3553|3717|5743|7040|7124	MAPK14|FOS|IL1B|JAK2|PTGS2|TGFB1|TNF	-5.9	1.25893e-06	MyList
KEGG Pathway	24	hsa01521	EGFR tyrosine kinase inhibitor resistance		-7.6	23	12	30169	79	117	7	6	2.2	1950|1956|2932|3717|3791|4233|5894	EGF|EGFR|GSK3B|JAK2|KDR|MET|RAF1	-5.8	1.58489e-06	MyList
KEGG Pathway	24	hsa04012	ErbB signaling pathway		-7.4	21	12	30169	85	117	7	6	2.2	1026|1950|1956|2932|4609|5599|5894	CDKN1A|EGF|EGFR|GSK3B|MYC|MAPK8|RAF1	-5.7	1.99526e-06	MyList
KEGG Pathway	24	hsa04912	GnRH signaling pathway		-7.1	19	11	30169	93	117	7	6	2.2	1432|1956|4313|5566|5580|5599|5894	MAPK14|EGFR|MMP2|PRKACA|PRKCD|MAPK8|RAF1	-5.4	3.98107e-06	MyList
KEGG Pathway	24	hsa05145	Toxoplasmosis		-6.5	16	10	30169	112	117	7	6	2.2	836|1432|3717|5294|5599|7040|7124	CASP3|MAPK14|JAK2|PIK3CG|MAPK8|TGFB1|TNF	-4.9	1.25893e-05	MyList
KEGG Pathway	24	hsa04935	Growth hormone synthesis, secretion and action		-6.3	15	9.6	30169	120	117	7	6	2.2	1432|2353|2932|3717|5566|5599|5894	MAPK14|FOS|GSK3B|JAK2|PRKACA|MAPK8|RAF1	-4.7	1.99526e-05	MyList
KEGG Pathway	24	hsa04650	Natural killer cell mediated cytotoxicity		-6.1	14	9.1	30169	131	117	7	6	2.2	836|1437|3683|3932|5894|6850|7124	CASP3|CSF2|ITGAL|LCK|RAF1|SYK|TNF	-4.5	3.16228e-05	MyList
KEGG Pathway	24	hsa04728	Dopaminergic synapse		-6.1	14	9.1	30169	132	117	7	6	2.2	1432|2353|2891|2932|4129|5566|5599	MAPK14|FOS|GRIA2|GSK3B|MAOB|PRKACA|MAPK8	-4.4	3.98107e-05	MyList
KEGG Pathway	24	hsa04210	Apoptosis		-6	13	8.9	30169	136	117	7	6	2.2	142|836|2353|5599|5894|7124|7157	PARP1|CASP3|FOS|MAPK8|RAF1|TNF|TP53	-4.4	3.98107e-05	MyList
KEGG Pathway	24	hsa04723	Retrograde endocannabinoid signaling		-5.7	12	8.5	30169	148	117	7	6	2.2	1432|2554|2555|2891|5566|5599|5743	MAPK14|GABRA1|GABRA2|GRIA2|PRKACA|MAPK8|PTGS2	-4.2	6.30957e-05	MyList
KEGG Pathway	24	hsa04072	Phospholipase D signaling pathway		-5.7	12	8.5	30169	148	117	7	6	2.2	1950|1956|2147|3815|5294|5894|6850	EGF|EGFR|F2|KIT|PIK3CG|RAF1|SYK	-4.2	6.30957e-05	MyList
KEGG Pathway	24	hsa04921	Oxytocin signaling pathway		-5.6	12	8.3	30169	154	117	7	6	2.2	1026|1956|2353|5294|5566|5743|5894	CDKN1A|EGFR|FOS|PIK3CG|PRKACA|PTGS2|RAF1	-4.1	7.94328e-05	MyList
KEGG Pathway	24	hsa04934	Cushing syndrome		-5.6	12	8.3	30169	155	117	7	6	2.2	1017|1021|1026|1956|2932|5566|6667	CDK2|CDK6|CDKN1A|EGFR|GSK3B|PRKACA|SP1	-4	0.0001	MyList
KEGG Pathway	24	hsa04310	Wnt signaling pathway		-5.3	11	7.8	30169	170	117	7	6	2.2	1457|2932|4609|5467|5566|5599|7157	CSNK2A1|GSK3B|MYC|PPARD|PRKACA|MAPK8|TP53	-3.8	0.000158489	MyList
KEGG Pathway	24	hsa05130	Pathogenic Escherichia coli infection		-4.9	9.2	7.2	30169	197	117	7	6	2.2	836|1432|2147|2353|3553|5599|7124	CASP3|MAPK14|F2|FOS|IL1B|MAPK8|TNF	-3.4	0.000398107	MyList
KEGG Pathway	24	hsa05170	Human immunodeficiency virus 1 infection		-4.7	8.5	6.9	30169	212	117	7	6	2.2	836|1111|1432|2353|5599|5894|7124	CASP3|CHEK1|MAPK14|FOS|MAPK8|RAF1|TNF	-3.3	0.000501187	MyList
KEGG Pathway	24	hsa04930	Type II diabetes mellitus		-7.6	34	14	30169	46	117	6	5.1	2	3098|5580|5581|5599|6517|7124	HK1|PRKCD|PRKCE|MAPK8|SLC2A4|TNF	-5.9	1.25893e-06	MyList
KEGG Pathway	24	hsa04115	p53 signaling pathway		-6.4	21	11	30169	73	117	6	5.1	2	836|1017|1021|1026|1111|7157	CASP3|CDK2|CDK6|CDKN1A|CHEK1|TP53	-4.7	1.99526e-05	MyList
KEGG Pathway	24	hsa05214	Glioma		-6.3	21	11	30169	75	117	6	5.1	2	1021|1026|1950|1956|5894|7157	CDK6|CDKN1A|EGF|EGFR|RAF1|TP53	-4.7	1.99526e-05	MyList
KEGG Pathway	24	hsa05220	Chronic myeloid leukemia		-6.3	20	11	30169	76	117	6	5.1	2	1021|1026|4609|5894|7040|7157	CDK6|CDKN1A|MYC|RAF1|TGFB1|TP53	-4.6	2.51189e-05	MyList
KEGG Pathway	24	hsa05133	Pertussis		-6.3	20	11	30169	76	117	6	5.1	2	836|1432|2353|3553|5599|7124	CASP3|MAPK14|FOS|IL1B|MAPK8|TNF	-4.6	2.51189e-05	MyList
KEGG Pathway	24	hsa04976	Bile secretion		-5.9	17	9.7	30169	89	117	6	5.1	2	760|3156|5566|6256|6513|9971	CA2|HMGCR|PRKACA|RXRA|SLC2A1|NR1H4	-4.3	5.01187e-05	MyList
KEGG Pathway	24	hsa04658	Th1 and Th2 cell differentiation		-5.8	17	9.5	30169	92	117	6	5.1	2	1432|2353|3558|3717|3932|5599	MAPK14|FOS|IL2|JAK2|LCK|MAPK8	-4.2	6.30957e-05	MyList
KEGG Pathway	24	hsa05231	Choline metabolism in cancer		-5.6	16	9.1	30169	98	117	6	5.1	2	1950|1956|2353|5599|5894|6667	EGF|EGFR|FOS|MAPK8|RAF1|SP1	-4.1	7.94328e-05	MyList
KEGG Pathway	24	hsa04750	Inflammatory mediator regulation of TRP channels		-5.6	16	9.1	30169	98	117	6	5.1	2	1432|3553|5566|5580|5581|5599	MAPK14|IL1B|PRKACA|PRKCD|PRKCE|MAPK8	-4.1	7.94328e-05	MyList
KEGG Pathway	24	hsa04066	HIF-1 signaling pathway		-5.4	14	8.6	30169	109	117	6	5.1	2	1026|1950|1956|2321|3098|6513	CDKN1A|EGF|EGFR|FLT1|HK1|SLC2A1	-3.8	0.000158489	MyList
KEGG Pathway	24	hsa04726	Serotonergic synapse		-5.2	13	8.3	30169	115	117	6	5.1	2	836|4129|5566|5742|5743|5894	CASP3|MAOB|PRKACA|PTGS1|PTGS2|RAF1	-3.7	0.000199526	MyList
KEGG Pathway	24	hsa04722	Neurotrophin signaling pathway		-5.1	13	8.2	30169	119	117	6	5.1	2	1432|2932|5580|5599|5894|7157	MAPK14|GSK3B|PRKCD|MAPK8|RAF1|TP53	-3.6	0.000251189	MyList
KEGG Pathway	24	hsa04071	Sphingolipid signaling pathway		-5.1	13	8.2	30169	119	117	6	5.1	2	1432|5581|5599|5894|7124|7157	MAPK14|PRKCE|MAPK8|RAF1|TNF|TP53	-3.6	0.000251189	MyList
KEGG Pathway	24	hsa04152	AMPK signaling pathway		-5.1	13	8.1	30169	121	117	6	5.1	2	890|2538|3156|5468|6517|6720	CCNA2|G6PC1|HMGCR|PPARG|SLC2A4|SREBF1	-3.6	0.000251189	MyList
KEGG Pathway	24	hsa04114	Oocyte meiosis		-4.9	12	7.7	30169	131	117	6	5.1	2	367|1017|1432|5241|5347|5566	AR|CDK2|MAPK14|PGR|PLK1|PRKACA	-3.4	0.000398107	MyList
KEGG Pathway	24	hsa05164	Influenza A		-4.2	9	6.6	30169	171	117	6	5.1	2	836|1021|3553|3717|5894|7124	CASP3|CDK6|IL1B|JAK2|RAF1|TNF	-2.9	0.00125893	MyList
KEGG Pathway	24	hsa04621	NOD-like receptor signaling pathway		-4.1	8.4	6.3	30169	184	117	6	5.1	2	1432|3320|3553|5580|5599|7124	MAPK14|HSP90AA1|IL1B|PRKCD|MAPK8|TNF	-2.7	0.00199526	MyList
KEGG Pathway	24	hsa04613	Neutrophil extracellular trap formation		-4	8.1	6.2	30169	190	117	6	5.1	2	1432|1991|3683|5894|6850|55869	MAPK14|ELANE|ITGAL|RAF1|SYK|HDAC8	-2.7	0.00199526	MyList
KEGG Pathway	24	hsa04062	Chemokine signaling pathway		-4	8.1	6.1	30169	192	117	6	5.1	2	2932|3717|5294|5566|5580|5894	GSK3B|JAK2|PIK3CG|PRKACA|PRKCD|RAF1	-2.6	0.00251189	MyList
KEGG Pathway	24	hsa05016	Huntington disease		-2.9	5.1	4.4	30169	306	117	6	5.1	2	836|2891|5468|5599|6667|7157	CASP3|GRIA2|PPARG|MAPK8|SP1|TP53	-1.7	0.0199526	MyList
KEGG Pathway	24	hsa05216	Thyroid cancer		-6.5	35	13	30169	37	117	5	4.3	1.9	1026|4609|5468|6256|7157	CDKN1A|MYC|PPARG|RXRA|TP53	-4.8	1.58489e-05	MyList
KEGG Pathway	24	hsa05144	Malaria		-5.8	26	11	30169	50	117	5	4.3	1.9	3553|3683|4233|7040|7124	IL1B|ITGAL|MET|TGFB1|TNF	-4.2	6.30957e-05	MyList
KEGG Pathway	24	hsa00010	Glycolysis / Gluconeogenesis		-5.2	19	9.3	30169	67	117	5	4.3	1.9	125|126|217|2538|3098	ADH1B|ADH1C|ALDH2|G6PC1|HK1	-3.7	0.000199526	MyList
KEGG Pathway	24	hsa05211	Renal cell carcinoma		-5.1	19	9.2	30169	69	117	5	4.3	1.9	1026|4233|5894|6513|7040	CDKN1A|MET|RAF1|SLC2A1|TGFB1	-3.6	0.000251189	MyList
KEGG Pathway	24	hsa05120	Epithelial cell signaling in Helicobacter pylori infection		-5.1	18	9.1	30169	70	117	5	4.3	1.9	836|1432|1956|4233|5599	CASP3|MAPK14|EGFR|MET|MAPK8	-3.6	0.000251189	MyList
KEGG Pathway	24	hsa00980	Metabolism of xenobiotics by cytochrome P450		-4.9	17	8.6	30169	78	117	5	4.3	1.9	125|126|1543|1544|3290	ADH1B|ADH1C|CYP1A1|CYP1A2|HSD11B1	-3.4	0.000398107	MyList
KEGG Pathway	24	hsa04662	B cell receptor signaling pathway		-4.8	16	8.3	30169	82	117	5	4.3	1.9	695|2353|2932|5894|6850	BTK|FOS|GSK3B|RAF1|SYK	-3.3	0.000501187	MyList
KEGG Pathway	24	hsa04620	Toll-like receptor signaling pathway		-4.3	12	7.3	30169	104	117	5	4.3	1.9	1432|2353|3553|5599|7124	MAPK14|FOS|IL1B|MAPK8|TNF	-2.9	0.00125893	MyList
KEGG Pathway	24	hsa04922	Glucagon signaling pathway		-4.2	12	7.1	30169	107	117	5	4.3	1.9	2538|5465|5566|5836|6513	G6PC1|PPARA|PRKACA|PYGL|SLC2A1	-2.8	0.00158489	MyList
KEGG Pathway	24	hsa04270	Vascular smooth muscle contraction		-3.7	9.6	6.2	30169	134	117	5	4.3	1.9	59|5566|5580|5581|5894	ACTA2|PRKACA|PRKCD|PRKCE|RAF1	-2.4	0.00398107	MyList
KEGG Pathway	24	hsa04371	Apelin signaling pathway		-3.7	9.3	6.1	30169	139	117	5	4.3	1.9	59|5294|5566|5581|5894	ACTA2|PIK3CG|PRKACA|PRKCE|RAF1	-2.4	0.00398107	MyList
KEGG Pathway	24	hsa04550	Signaling pathways regulating pluripotency of stem cells		-3.6	9	6	30169	143	117	5	4.3	1.9	1432|2932|3717|4609|5894	MAPK14|GSK3B|JAK2|MYC|RAF1	-2.3	0.00501187	MyList
KEGG Pathway	24	hsa05012	Parkinson disease		-2.4	4.8	3.9	30169	266	117	5	4.3	1.9	836|4129|5566|5599|7157	CASP3|MAOB|PRKACA|MAPK8|TP53	-1.3	0.0501187	MyList
KEGG Pathway	24	hsa04060	Cytokine-cytokine receptor interaction		-2.2	4.4	3.6	30169	295	117	5	4.3	1.9	1437|3553|3558|7040|7124	CSF2|IL1B|IL2|TGFB1|TNF	-1.1	0.0794328	MyList
KEGG Pathway	24	hsa00350	Tyrosine metabolism		-4.9	29	10	30169	36	117	4	3.4	1.7	125|126|4129|4282	ADH1B|ADH1C|MAOB|MIF	-3.5	0.000316228	MyList
KEGG Pathway	24	hsa00380	Tryptophan metabolism		-4.7	25	9.5	30169	42	117	4	3.4	1.7	217|1543|1544|4129	ALDH2|CYP1A1|CYP1A2|MAOB	-3.2	0.000630957	MyList
KEGG Pathway	24	hsa00071	Fatty acid degradation		-4.6	24	9.4	30169	43	117	4	3.4	1.7	125|126|217|2180	ADH1B|ADH1C|ALDH2|ACSL1	-3.2	0.000630957	MyList
KEGG Pathway	24	hsa04913	Ovarian steroidogenesis		-4.3	20	8.6	30169	51	117	4	3.4	1.7	1543|1588|5566|5743	CYP1A1|CYP19A1|PRKACA|PTGS2	-2.9	0.00125893	MyList
KEGG Pathway	24	hsa04923	Regulation of lipolysis in adipocytes		-4.1	18	8.1	30169	57	117	4	3.4	1.7	2167|5566|5742|5743	FABP4|PRKACA|PTGS1|PTGS2	-2.8	0.00158489	MyList
KEGG Pathway	24	hsa04370	VEGF signaling pathway		-4.1	17	7.9	30169	59	117	4	3.4	1.7	1432|3791|5743|5894	MAPK14|KDR|PTGS2|RAF1	-2.7	0.00199526	MyList
KEGG Pathway	24	hsa00140	Steroid hormone biosynthesis		-4	17	7.8	30169	61	117	4	3.4	1.7	1543|1544|1588|3290	CYP1A1|CYP1A2|CYP19A1|HSD11B1	-2.7	0.00199526	MyList
KEGG Pathway	24	hsa05321	Inflammatory bowel disease		-3.9	16	7.5	30169	65	117	4	3.4	1.7	3553|3558|7040|7124	IL1B|IL2|TGFB1|TNF	-2.6	0.00251189	MyList
KEGG Pathway	24	hsa00830	Retinol metabolism		-3.8	15	7.3	30169	68	117	4	3.4	1.7	125|126|1543|1544	ADH1B|ADH1C|CYP1A1|CYP1A2	-2.5	0.00316228	MyList
KEGG Pathway	24	hsa05031	Amphetamine addiction		-3.8	15	7.2	30169	69	117	4	3.4	1.7	2353|2891|4129|5566	FOS|GRIA2|MAOB|PRKACA	-2.5	0.00316228	MyList
KEGG Pathway	24	hsa05204	Chemical carcinogenesis - DNA adducts		-3.8	15	7.2	30169	69	117	4	3.4	1.7	1543|1544|3290|5743	CYP1A1|CYP1A2|HSD11B1|PTGS2	-2.5	0.00316228	MyList
KEGG Pathway	24	hsa04520	Adherens junction		-3.8	15	7.1	30169	71	117	4	3.4	1.7	1457|1956|4233|5770	CSNK2A1|EGFR|MET|PTPN1	-2.5	0.00316228	MyList
KEGG Pathway	24	hsa04137	Mitophagy - animal		-3.7	14	7.1	30169	72	117	4	3.4	1.7	1457|5599|6667|7157	CSNK2A1|MAPK8|SP1|TP53	-2.4	0.00398107	MyList
KEGG Pathway	24	hsa00982	Drug metabolism - cytochrome P450		-3.7	14	7.1	30169	72	117	4	3.4	1.7	125|126|1544|4129	ADH1B|ADH1C|CYP1A2|MAOB	-2.4	0.00398107	MyList
KEGG Pathway	24	hsa01524	Platinum drug resistance		-3.7	14	7	30169	73	117	4	3.4	1.7	836|1026|7153|7157	CASP3|CDKN1A|TOP2A|TP53	-2.4	0.00398107	MyList
KEGG Pathway	24	hsa04742	Taste transduction		-3.4	12	6.4	30169	86	117	4	3.4	1.7	1131|2554|2555|5566	CHRM3|GABRA1|GABRA2|PRKACA	-2.2	0.00630957	MyList
KEGG Pathway	24	hsa04540	Gap junction		-3.4	12	6.3	30169	88	117	4	3.4	1.7	1950|1956|5566|5894	EGF|EGFR|PRKACA|RAF1	-2.1	0.00794328	MyList
KEGG Pathway	24	hsa04727	GABAergic synapse		-3.4	12	6.2	30169	89	117	4	3.4	1.7	2554|2555|2752|5566	GABRA1|GABRA2|GLUL|PRKACA	-2.1	0.00794328	MyList
KEGG Pathway	24	hsa04350	TGF-beta signaling pathway		-3.3	11	6	30169	94	117	4	3.4	1.7	4609|6667|7040|7124	MYC|SP1|TGFB1|TNF	-2.1	0.00794328	MyList
KEGG Pathway	24	hsa04666	Fc gamma R-mediated phagocytosis		-3.2	11	5.9	30169	97	117	4	3.4	1.7	5580|5581|5894|6850	PRKCD|PRKCE|RAF1|SYK	-2	0.01	MyList
KEGG Pathway	24	hsa04640	Hematopoietic cell lineage		-3.2	10	5.9	30169	99	117	4	3.4	1.7	1437|3553|3815|7124	CSF2|IL1B|KIT|TNF	-2	0.01	MyList
KEGG Pathway	24	hsa04916	Melanogenesis		-3.2	10	5.8	30169	101	117	4	3.4	1.7	2932|3815|5566|5894	GSK3B|KIT|PRKACA|RAF1	-2	0.01	MyList
KEGG Pathway	24	hsa04670	Leukocyte transendothelial migration		-3	9	5.4	30169	114	117	4	3.4	1.7	1432|3683|4313|4318	MAPK14|ITGAL|MMP2|MMP9	-1.8	0.0158489	MyList
KEGG Pathway	24	hsa04140	Autophagy - animal		-2.6	7.3	4.7	30169	141	117	4	3.4	1.7	5566|5580|5599|5894	PRKACA|PRKCD|MAPK8|RAF1	-1.5	0.0316228	MyList
KEGG Pathway	24	hsa05034	Alcoholism		-2.2	5.5	3.9	30169	187	117	4	3.4	1.7	4129|5566|5894|55869	MAOB|PRKACA|RAF1|HDAC8	-1.1	0.0794328	MyList
KEGG Pathway	24	hsa00052	Galactose metabolism		-3.6	25	8.3	30169	31	117	3	2.6	1.5	231|2538|3098	AKR1B1|G6PC1|HK1	-2.3	0.00501187	MyList
KEGG Pathway	24	hsa00500	Starch and sucrose metabolism		-3.4	21	7.7	30169	36	117	3	2.6	1.5	2538|3098|5836	G6PC1|HK1|PYGL	-2.2	0.00630957	MyList
KEGG Pathway	24	hsa05033	Nicotine addiction		-3.3	19	7.2	30169	40	117	3	2.6	1.5	2554|2555|2891	GABRA1|GABRA2|GRIA2	-2.1	0.00794328	MyList
KEGG Pathway	24	hsa05332	Graft-versus-host disease		-3.2	18	7	30169	42	117	3	2.6	1.5	3553|3558|7124	IL1B|IL2|TNF	-2	0.01	MyList
KEGG Pathway	24	hsa04940	Type I diabetes mellitus		-3.2	18	7	30169	43	117	3	2.6	1.5	3553|3558|7124	IL1B|IL2|TNF	-2	0.01	MyList
KEGG Pathway	24	hsa00620	Pyruvate metabolism		-3.1	16	6.6	30169	47	117	3	2.6	1.5	125|126|217	ADH1B|ADH1C|ALDH2	-1.9	0.0125893	MyList
KEGG Pathway	24	hsa05030	Cocaine addiction		-3	16	6.5	30169	49	117	3	2.6	1.5	2891|4129|5566	GRIA2|MAOB|PRKACA	-1.8	0.0158489	MyList
KEGG Pathway	24	hsa00330	Arginine and proline metabolism		-3	15	6.4	30169	50	117	3	2.6	1.5	217|383|4129	ALDH2|ARG1|MAOB	-1.8	0.0158489	MyList
KEGG Pathway	24	hsa04961	Endocrine and other factor-regulated calcium reabsorption		-2.9	15	6.2	30169	53	117	3	2.6	1.5	2099|5566|7421	ESR1|PRKACA|VDR	-1.7	0.0199526	MyList
KEGG Pathway	24	hsa05134	Legionellosis		-2.8	14	5.9	30169	57	117	3	2.6	1.5	836|3553|7124	CASP3|IL1B|TNF	-1.7	0.0199526	MyList
KEGG Pathway	24	hsa00590	Arachidonic acid metabolism		-2.8	13	5.7	30169	61	117	3	2.6	1.5	2053|5742|5743	EPHX2|PTGS1|PTGS2	-1.6	0.0251189	MyList
KEGG Pathway	24	hsa05217	Basal cell carcinoma		-2.7	12	5.6	30169	63	117	3	2.6	1.5	1026|2932|7157	CDKN1A|GSK3B|TP53	-1.6	0.0251189	MyList
KEGG Pathway	24	hsa04720	Long-term potentiation		-2.6	12	5.4	30169	67	117	3	2.6	1.5	2891|5566|5894	GRIA2|PRKACA|RAF1	-1.5	0.0316228	MyList
KEGG Pathway	24	hsa04622	RIG-I-like receptor signaling pathway		-2.6	11	5.3	30169	70	117	3	2.6	1.5	1432|5599|7124	MAPK14|MAPK8|TNF	-1.4	0.0398107	MyList
KEGG Pathway	24	hsa04918	Thyroid hormone synthesis		-2.5	10	5	30169	75	117	3	2.6	1.5	2936|5566|7276	GSR|PRKACA|TTR	-1.4	0.0398107	MyList
KEGG Pathway	24	hsa04971	Gastric acid secretion		-2.5	10	5	30169	76	117	3	2.6	1.5	760|1131|5566	CA2|CHRM3|PRKACA	-1.3	0.0501187	MyList
KEGG Pathway	24	hsa04610	Complement and coagulation cascades		-2.4	9.1	4.7	30169	85	117	3	2.6	1.5	2147|2155|2159	F2|F7|F10	-1.2	0.0630957	MyList
KEGG Pathway	24	hsa04911	Insulin secretion		-2.3	9	4.6	30169	86	117	3	2.6	1.5	1131|5566|6513	CHRM3|PRKACA|SLC2A1	-1.2	0.0630957	MyList
KEGG Pathway	24	hsa04211	Longevity regulating pathway		-2.3	8.7	4.5	30169	89	117	3	2.6	1.5	5468|5566|7157	PPARG|PRKACA|TP53	-1.2	0.0630957	MyList
KEGG Pathway	24	hsa05410	Hypertrophic cardiomyopathy		-2.3	8.6	4.5	30169	90	117	3	2.6	1.5	1636|7040|7124	ACE|TGFB1|TNF	-1.2	0.0630957	MyList
KEGG Pathway	24	hsa05032	Morphine addiction		-2.3	8.5	4.5	30169	91	117	3	2.6	1.5	2554|2555|5566	GABRA1|GABRA2|PRKACA	-1.1	0.0794328	MyList
KEGG Pathway	24	hsa04970	Salivary secretion		-2.3	8.4	4.4	30169	92	117	3	2.6	1.5	1131|4069|5566	CHRM3|LYZ|PRKACA	-1.1	0.0794328	MyList
KEGG Pathway	24	hsa05414	Dilated cardiomyopathy		-2.2	8.1	4.3	30169	96	117	3	2.6	1.5	5566|7040|7124	PRKACA|TGFB1|TNF	-1.1	0.0794328	MyList
KEGG Pathway	24	hsa04713	Circadian entrainment		-2.2	8	4.3	30169	97	117	3	2.6	1.5	2353|2891|5566	FOS|GRIA2|PRKACA	-1.1	0.0794328	MyList
KEGG Pathway	24	hsa04974	Protein digestion and absorption		-2.1	7.5	4.1	30169	103	117	3	2.6	1.5	1277|1294|1803	COL1A1|COL7A1|DPP4	-1	0.1	MyList
