# Supplementary material for: Exploring the mechanism of Alisma orientale for the treatment of pregnancy induced hypertension and potential hepato-nephrotoxicity by using network pharmacology, network toxicology, molecular docking and molecular dynamics simulation
Source: Front Pharmacol. 2022 Nov 15;13:1027112. doi: 10.3389/fphar.2022.1027112 (PMC9705790; doi:10.3389/fphar.2022.1027112)
Supplement: Supplementary file 4 [file DataSheet8.ZIP › Supplement Materials/GOKEGG/Treat/BPCCMF.xlsx]

## Sheet: BP
Category	CategoryID	GO	Description	PARENT_GO	LogP	Enrichment	Z-score	#TotalGeneInLibrary	#GeneInGO	#GeneInHitList	#GeneInGOAndHitList	%InGO	STDV %InGO	GeneID	Hits	Log(q-value)	q value	GeneList
GO Biological Processes	19	GO:0009725	response to hormone	19_GO:0050896 response to stimulus	-31	17	22	30169	764	78	33	42	5.6	142|207|367|590|760|836|1432|1636|2099|2100|2645|2908|2932|3162|3320|3480|3643|3717|3815|4306|4311|4313|4843|5241|5295|5465|5468|5770|5781|5914|5972|6714|7068	PARP1|AKT1|AR|BCHE|CA2|CASP3|MAPK14|ACE|ESR1|ESR2|GCK|NR3C1|GSK3B|HMOX1|HSP90AA1|IGF1R|INSR|JAK2|KIT|NR3C2|MME|MMP2|NOS2|PGR|PIK3R1|PPARA|PPARG|PTPN1|PTPN11|RARA|REN|SRC|THRB	-27	1e-27	MyList
GO Biological Processes	19	GO:0043549	regulation of kinase activity	19_GO:0008152 metabolic process	-23	13	18	30169	786	78	27	35	5.4	25|207|836|1636|1956|1991|2147|2167|2260|2950|3156|3320|3479|3480|3643|3717|3791|3815|4233|5294|5295|5468|5604|5770|6714|6868|8654	ABL1|AKT1|CASP3|ACE|EGFR|ELANE|F2|FABP4|FGFR1|GSTP1|HMGCR|HSP90AA1|IGF1|IGF1R|INSR|JAK2|KDR|KIT|MET|PIK3CG|PIK3R1|PPARG|MAP2K1|PTPN1|SRC|ADAM17|PDE5A	-19	1e-19	MyList
GO Biological Processes	19	GO:0007167	enzyme-linked receptor protein signaling pathway	19_GO:0023052 signaling	-24	16	19	30169	636	78	26	33	5.3	25|142|207|367|836|1432|1956|2260|2932|3479|3480|3643|3717|3791|3815|4233|4313|4318|5295|5468|5594|5770|5781|6714|6868|7046	ABL1|PARP1|AKT1|AR|CASP3|MAPK14|EGFR|FGFR1|GSK3B|IGF1|IGF1R|INSR|JAK2|KDR|KIT|MET|MMP2|MMP9|PIK3R1|PPARG|MAPK1|PTPN1|PTPN11|SRC|ADAM17|TGFBR1	-20	1e-20	MyList
GO Biological Processes	19	GO:0032870	cellular response to hormone stimulus	19_GO:0050896 response to stimulus	-25	20	21	30169	484	78	25	32	5.3	142|207|367|760|1636|2099|2100|2645|2908|2932|3480|3643|3717|3815|4306|5241|5295|5465|5468|5770|5781|5914|5972|6714|7068	PARP1|AKT1|AR|CA2|ACE|ESR1|ESR2|GCK|NR3C1|GSK3B|IGF1R|INSR|JAK2|KIT|NR3C2|PGR|PIK3R1|PPARA|PPARG|PTPN1|PTPN11|RARA|REN|SRC|THRB	-21	1e-21	MyList
GO Biological Processes	19	GO:0043408	regulation of MAPK cascade	19_GO:0023052 signaling	-21	14	18	30169	694	78	25	32	5.3	25|367|1956|1991|2260|2950|3156|3479|3480|3643|3717|3791|3815|4317|5294|5320|5468|5594|5604|5770|5781|5972|6714|7046|8654	ABL1|AR|EGFR|ELANE|FGFR1|GSTP1|HMGCR|IGF1|IGF1R|INSR|JAK2|KDR|KIT|MMP8|PIK3CG|PLA2G2A|PPARG|MAPK1|MAP2K1|PTPN1|PTPN11|REN|SRC|TGFBR1|PDE5A	-18	1e-18	MyList
GO Biological Processes	19	GO:0071396	cellular response to lipid	19_GO:0050896 response to stimulus	-23	18	20	30169	528	78	24	31	5.2	25|207|367|1432|1636|1956|2099|2100|2908|2932|2950|3480|3717|4306|4313|4843|5241|5465|5594|5599|5914|6714|7421|9971	ABL1|AKT1|AR|MAPK14|ACE|EGFR|ESR1|ESR2|NR3C1|GSK3B|GSTP1|IGF1R|JAK2|NR3C2|MMP2|NOS2|PGR|PPARA|MAPK1|MAPK8|RARA|SRC|VDR|NR1H4	-20	1e-20	MyList
GO Biological Processes	19	GO:1901699	cellular response to nitrogen compound	19_GO:0050896 response to stimulus	-21	14	17	30169	646	78	24	31	5.2	25|142|207|598|760|836|1017|1956|2645|2932|3479|3480|3643|3717|4193|4313|4314|5294|5295|5468|5594|5770|6714|9971	ABL1|PARP1|AKT1|BCL2L1|CA2|CASP3|CDK2|EGFR|GCK|GSK3B|IGF1|IGF1R|INSR|JAK2|MDM2|MMP2|MMP3|PIK3CG|PIK3R1|PPARG|MAPK1|PTPN1|SRC|NR1H4	-18	1e-18	MyList
GO Biological Processes	19	GO:0001934	positive regulation of protein phosphorylation	19_GO:0048518 positive regulation of biological process	-19	12	16	30169	749	78	24	31	5.2	25|207|1636|1956|1991|2147|2260|3320|3479|3643|3717|3791|3815|4318|5294|5468|5594|5604|5770|5781|6714|6868|7046|8654	ABL1|AKT1|ACE|EGFR|ELANE|F2|FGFR1|HSP90AA1|IGF1|INSR|JAK2|KDR|KIT|MMP9|PIK3CG|PPARG|MAPK1|MAP2K1|PTPN1|PTPN11|SRC|ADAM17|TGFBR1|PDE5A	-16	1e-16	MyList
GO Biological Processes	19	GO:0007169	transmembrane receptor protein tyrosine kinase signaling pathway	19_GO:0023052 signaling	-24	21	21	30169	420	78	23	29	5.2	25|207|367|836|1432|1956|2260|2932|3479|3480|3643|3717|3791|3815|4233|4313|4318|5295|5594|5770|5781|6714|6868	ABL1|AKT1|AR|CASP3|MAPK14|EGFR|FGFR1|GSK3B|IGF1|IGF1R|INSR|JAK2|KDR|KIT|MET|MMP2|MMP9|PIK3R1|MAPK1|PTPN1|PTPN11|SRC|ADAM17	-20	1e-20	MyList
GO Biological Processes	19	GO:0030335	positive regulation of cell migration	19_GO:0040011 locomotion	-21	16	18	30169	566	78	23	29	5.2	25|207|1956|2159|2260|3162|3479|3480|3643|3717|3791|3815|3958|4233|4313|4316|4318|5294|5295|5594|6714|6868|7046	ABL1|AKT1|EGFR|F10|FGFR1|HMOX1|IGF1|IGF1R|INSR|JAK2|KDR|KIT|LGALS3|MET|MMP2|MMP7|MMP9|PIK3CG|PIK3R1|MAPK1|SRC|ADAM17|TGFBR1	-18	1e-18	MyList
GO Biological Processes	19	GO:2000147	positive regulation of cell motility	19_GO:0040011 locomotion	-20	15	18	30169	592	78	23	29	5.2	25|207|1956|2159|2260|3162|3479|3480|3643|3717|3791|3815|3958|4233|4313|4316|4318|5294|5295|5594|6714|6868|7046	ABL1|AKT1|EGFR|F10|FGFR1|HMOX1|IGF1|IGF1R|INSR|JAK2|KDR|KIT|LGALS3|MET|MMP2|MMP7|MMP9|PIK3CG|PIK3R1|MAPK1|SRC|ADAM17|TGFBR1	-17	1e-17	MyList
GO Biological Processes	19	GO:0040017	positive regulation of locomotion	19_GO:0040011 locomotion	-20	15	17	30169	607	78	23	29	5.2	25|207|1956|2159|2260|3162|3479|3480|3643|3717|3791|3815|3958|4233|4313|4316|4318|5294|5295|5594|6714|6868|7046	ABL1|AKT1|EGFR|F10|FGFR1|HMOX1|IGF1|IGF1R|INSR|JAK2|KDR|KIT|LGALS3|MET|MMP2|MMP7|MMP9|PIK3CG|PIK3R1|MAPK1|SRC|ADAM17|TGFBR1	-17	1e-17	MyList
GO Biological Processes	19	GO:0031347	regulation of defense response	19_GO:0050896 response to stimulus	-19	13	16	30169	680	78	23	29	5.2	142|1432|1588|1636|1991|2099|2167|2950|3320|3479|3717|4314|4317|4318|5294|5320|5465|5468|5770|5781|6714|7376|9971	PARP1|MAPK14|CYP19A1|ACE|ELANE|ESR1|FABP4|GSTP1|HSP90AA1|IGF1|JAK2|MMP3|MMP8|MMP9|PIK3CG|PLA2G2A|PPARA|PPARG|PTPN1|PTPN11|SRC|NR1H2|NR1H4	-16	1e-16	MyList
GO Biological Processes	19	GO:0051347	positive regulation of transferase activity	19_GO:0065007 biological regulation	-19	15	17	30169	586	78	22	28	5.1	25|207|1636|1956|1991|2147|2260|3320|3479|3480|3643|3717|3791|3815|4233|5294|5594|5604|5770|6714|6868|8654	ABL1|AKT1|ACE|EGFR|ELANE|F2|FGFR1|HSP90AA1|IGF1|IGF1R|INSR|JAK2|KDR|KIT|MET|PIK3CG|MAPK1|MAP2K1|PTPN1|SRC|ADAM17|PDE5A	-16	1e-16	MyList
GO Biological Processes	19	GO:0071417	cellular response to organonitrogen compound	19_GO:0050896 response to stimulus	-19	14	17	30169	588	78	22	28	5.1	25|142|207|598|760|836|1956|2645|2932|3479|3480|3643|3717|4193|4313|5294|5295|5468|5594|5770|6714|9971	ABL1|PARP1|AKT1|BCL2L1|CA2|CASP3|EGFR|GCK|GSK3B|IGF1|IGF1R|INSR|JAK2|MDM2|MMP2|PIK3CG|PIK3R1|PPARG|MAPK1|PTPN1|SRC|NR1H4	-16	1e-16	MyList
GO Biological Processes	19	GO:0045859	regulation of protein kinase activity	19_GO:0008152 metabolic process	-18	13	16	30169	672	78	22	28	5.1	25|207|836|1636|1956|1991|2167|2260|2950|3156|3320|3479|3643|3717|3815|5294|5468|5604|5770|6714|6868|8654	ABL1|AKT1|CASP3|ACE|EGFR|ELANE|FABP4|FGFR1|GSTP1|HMGCR|HSP90AA1|IGF1|INSR|JAK2|KIT|PIK3CG|PPARG|MAP2K1|PTPN1|SRC|ADAM17|PDE5A	-15	1e-15	MyList
GO Biological Processes	19	GO:0006468	protein phosphorylation	19_GO:0008152 metabolic process	-17	12	15	30169	701	78	22	28	5.1	25|207|1017|1432|1956|2260|2932|3480|3643|3717|3791|3815|4233|5294|5295|5594|5599|5602|5604|5914|6714|7046	ABL1|AKT1|CDK2|MAPK14|EGFR|FGFR1|GSK3B|IGF1R|INSR|JAK2|KDR|KIT|MET|PIK3CG|PIK3R1|MAPK1|MAPK8|MAPK10|MAP2K1|RARA|SRC|TGFBR1	-15	1e-15	MyList
GO Biological Processes	19	GO:0033674	positive regulation of kinase activity	19_GO:0048518 positive regulation of biological process	-19	16	18	30169	494	78	21	27	5	25|207|1636|1956|1991|2147|2260|3320|3479|3480|3643|3717|3791|3815|4233|5294|5604|5770|6714|6868|8654	ABL1|AKT1|ACE|EGFR|ELANE|F2|FGFR1|HSP90AA1|IGF1|IGF1R|INSR|JAK2|KDR|KIT|MET|PIK3CG|MAP2K1|PTPN1|SRC|ADAM17|PDE5A	-16	1e-16	MyList
GO Biological Processes	19	GO:0043410	positive regulation of MAPK cascade	19_GO:0023052 signaling	-18	16	17	30169	496	78	20	26	4.9	25|367|1956|1991|2260|3479|3480|3643|3717|3791|3815|4317|5294|5320|5604|5770|5781|6714|7046|8654	ABL1|AR|EGFR|ELANE|FGFR1|IGF1|IGF1R|INSR|JAK2|KDR|KIT|MMP8|PIK3CG|PLA2G2A|MAP2K1|PTPN1|PTPN11|SRC|TGFBR1|PDE5A	-15	1e-15	MyList
GO Biological Processes	19	GO:0071407	cellular response to organic cyclic compound	19_GO:0050896 response to stimulus	-18	15	16	30169	512	78	20	26	4.9	25|367|836|1636|1956|2099|2100|2908|2932|3480|3717|4306|4313|5241|5294|5465|5594|6714|7421|9971	ABL1|AR|CASP3|ACE|EGFR|ESR1|ESR2|NR3C1|GSK3B|IGF1R|JAK2|NR3C2|MMP2|PGR|PIK3CG|PPARA|MAPK1|SRC|VDR|NR1H4	-15	1e-15	MyList
GO Biological Processes	19	GO:0044057	regulation of system process	19_GO:0032501 multicellular organismal process	-16	13	15	30169	590	78	20	26	4.9	25|142|1588|1636|3320|3479|3717|3815|4193|4313|5144|5294|5465|5468|5781|5972|6714|7068|7376|8654	ABL1|PARP1|CYP19A1|ACE|HSP90AA1|IGF1|JAK2|KIT|MDM2|MMP2|PDE4D|PIK3CG|PPARA|PPARG|PTPN11|REN|SRC|THRB|NR1H2|PDE5A	-14	1e-14	MyList
GO Biological Processes	19	GO:0048732	gland development	19_GO:0032502 developmental process	-18	18	17	30169	418	78	19	24	4.9	25|207|367|1588|1956|2099|2908|3162|3643|3717|4233|4313|5241|5594|5604|5914|6714|7046|7421	ABL1|AKT1|AR|CYP19A1|EGFR|ESR1|NR3C1|HMOX1|INSR|JAK2|MET|MMP2|PGR|MAPK1|MAP2K1|RARA|SRC|TGFBR1|VDR	-15	1e-15	MyList
GO Biological Processes	19	GO:1901652	response to peptide	19_GO:0050896 response to stimulus	-17	16	17	30169	451	78	19	24	4.9	142|207|760|1432|2645|2932|3479|3480|3643|3717|4193|4313|4314|4318|5295|5465|5468|5770|6714	PARP1|AKT1|CA2|MAPK14|GCK|GSK3B|IGF1|IGF1R|INSR|JAK2|MDM2|MMP2|MMP3|MMP9|PIK3R1|PPARA|PPARG|PTPN1|SRC	-15	1e-15	MyList
GO Biological Processes	19	GO:0035239	tube morphogenesis	19_GO:0032502 developmental process	-14	11	13	30169	670	78	19	24	4.9	25|207|367|836|1432|1636|1956|2099|2908|3162|3791|4233|4313|5241|5294|5914|6714|7046|7421	ABL1|AKT1|AR|CASP3|MAPK14|ACE|EGFR|ESR1|NR3C1|HMOX1|KDR|MET|MMP2|PGR|PIK3CG|RARA|SRC|TGFBR1|VDR	-12	1e-12	MyList
GO Biological Processes	19	GO:0009617	response to bacterium	19_GO:0044419 biological process involved in interspecies interaction between organisms	-13	9.7	12	30169	758	78	19	24	4.9	25|207|836|1432|1636|1991|2147|2167|2950|3717|4843|5320|5594|5599|5914|5972|6714|6868|9971	ABL1|AKT1|CASP3|MAPK14|ACE|ELANE|F2|FABP4|GSTP1|JAK2|NOS2|PLA2G2A|MAPK1|MAPK8|RARA|REN|SRC|ADAM17|NR1H4	-11	1e-11	MyList
GO Biological Processes	19	GO:0050727	regulation of inflammatory response	19_GO:0050896 response to stimulus	-17	17	16	30169	414	78	18	23	4.8	1432|1588|1636|1991|2099|2167|2950|3479|3717|4314|4317|4318|5294|5320|5465|5468|6714|9971	MAPK14|CYP19A1|ACE|ELANE|ESR1|FABP4|GSTP1|IGF1|JAK2|MMP3|MMP8|MMP9|PIK3CG|PLA2G2A|PPARA|PPARG|SRC|NR1H4	-14	1e-14	MyList
GO Biological Processes	19	GO:0009314	response to radiation	19_GO:0050896 response to stimulus	-16	16	16	30169	446	78	18	23	4.8	142|207|598|836|1432|1956|1991|3156|3815|4193|4311|4312|4313|4314|4318|5295|5599|5602	PARP1|AKT1|BCL2L1|CASP3|MAPK14|EGFR|ELANE|HMGCR|KIT|MDM2|MME|MMP1|MMP2|MMP3|MMP9|PIK3R1|MAPK8|MAPK10	-13	1e-13	MyList
GO Biological Processes	19	GO:1903829	positive regulation of protein localization	19_GO:0051179 localization	-16	15	16	30169	451	78	18	23	4.8	142|207|1432|1956|2147|2645|2932|3320|3479|3717|3958|5295|5468|5599|5950|6714|7376|9971	PARP1|AKT1|MAPK14|EGFR|F2|GCK|GSK3B|HSP90AA1|IGF1|JAK2|LGALS3|PIK3R1|PPARG|MAPK8|RBP4|SRC|NR1H2|NR1H4	-13	1e-13	MyList
GO Biological Processes	19	GO:0070201	regulation of establishment of protein localization	19_GO:0051179 localization	-15	13	14	30169	526	78	18	23	4.8	1432|1509|2645|2932|3156|3320|3479|3717|4843|5295|5468|5599|5770|5781|5950|6714|7376|9971	MAPK14|CTSD|GCK|GSK3B|HMGCR|HSP90AA1|IGF1|JAK2|NOS2|PIK3R1|PPARG|MAPK8|PTPN1|PTPN11|RBP4|SRC|NR1H2|NR1H4	-12	1e-12	MyList
GO Biological Processes	19	GO:1902532	negative regulation of intracellular signal transduction	19_GO:0023052 signaling	-14	13	14	30169	554	78	18	23	4.8	25|207|598|1432|2099|2932|2950|3156|3480|4193|4233|4318|5144|5465|5468|5770|6714|9971	ABL1|AKT1|BCL2L1|MAPK14|ESR1|GSK3B|GSTP1|HMGCR|IGF1R|MDM2|MET|MMP9|PDE4D|PPARA|PPARG|PTPN1|SRC|NR1H4	-12	1e-12	MyList
GO Biological Processes	19	GO:0010942	positive regulation of cell death	19_GO:0048518 positive regulation of biological process	-14	11	13	30169	614	78	18	23	4.8	25|142|836|1509|1636|2908|2932|3162|3717|4313|4314|4318|4843|5468|5599|6714|7046|7421	ABL1|PARP1|CASP3|CTSD|ACE|NR3C1|GSK3B|HMOX1|JAK2|MMP2|MMP3|MMP9|NOS2|PPARG|MAPK8|SRC|TGFBR1|VDR	-11	1e-11	MyList
GO Biological Processes	19	GO:0008283	cell population proliferation	19_GO:0009987 cellular process	-13	10	12	30169	698	78	18	23	4.8	25|207|367|598|1636|1956|2099|2950|3162|3479|3791|3815|5294|5594|5604|6714|7046|8654	ABL1|AKT1|AR|BCL2L1|ACE|EGFR|ESR1|GSTP1|HMOX1|IGF1|KDR|KIT|PIK3CG|MAPK1|MAP2K1|SRC|TGFBR1|PDE5A	-10	1e-10	MyList
GO Biological Processes	19	GO:0007548	sex differentiation	19_GO:0022414 reproductive process	-18	23	19	30169	281	78	17	22	4.7	367|598|836|1588|1636|2099|3643|3791|3815|4313|5241|5781|5914|5950|5972|6714|7046	AR|BCL2L1|CASP3|CYP19A1|ACE|ESR1|INSR|KDR|KIT|MMP2|PGR|PTPN11|RARA|RBP4|REN|SRC|TGFBR1	-15	1e-15	MyList
GO Biological Processes	19	GO:0048608	reproductive structure development	19_GO:0022414 reproductive process	-18	22	19	30169	296	78	17	22	4.7	367|598|836|1588|1636|2099|3643|3791|3815|4313|5241|5781|5914|5950|5972|6714|7046	AR|BCL2L1|CASP3|CYP19A1|ACE|ESR1|INSR|KDR|KIT|MMP2|PGR|PTPN11|RARA|RBP4|REN|SRC|TGFBR1	-15	1e-15	MyList
GO Biological Processes	19	GO:0061458	reproductive system development	19_GO:0032502 developmental process	-18	22	19	30169	300	78	17	22	4.7	367|598|836|1588|1636|2099|3643|3791|3815|4313|5241|5781|5914|5950|5972|6714|7046	AR|BCL2L1|CASP3|CYP19A1|ACE|ESR1|INSR|KDR|KIT|MMP2|PGR|PTPN11|RARA|RBP4|REN|SRC|TGFBR1	-15	1e-15	MyList
GO Biological Processes	19	GO:0051098	regulation of binding	19_GO:0065007 biological regulation	-16	18	16	30169	372	78	17	22	4.7	25|142|207|1636|2932|3162|3479|3717|4233|4317|4318|5465|5468|5599|5914|6714|7046	ABL1|PARP1|AKT1|ACE|GSK3B|HMOX1|IGF1|JAK2|MET|MMP8|MMP9|PPARA|PPARG|MAPK8|RARA|SRC|TGFBR1	-13	1e-13	MyList
GO Biological Processes	19	GO:0071900	regulation of protein serine/threonine kinase activity	19_GO:0008152 metabolic process	-16	17	16	30169	395	78	17	22	4.7	25|207|836|1956|1991|2260|2950|3156|3643|3815|5294|5468|5604|5770|6714|6868|8654	ABL1|AKT1|CASP3|EGFR|ELANE|FGFR1|GSTP1|HMGCR|INSR|KIT|PIK3CG|PPARG|MAP2K1|PTPN1|SRC|ADAM17|PDE5A	-13	1e-13	MyList
GO Biological Processes	19	GO:0045860	positive regulation of protein kinase activity	19_GO:0048518 positive regulation of biological process	-15	16	15	30169	418	78	17	22	4.7	25|207|1636|1956|1991|2260|3320|3479|3643|3717|3815|5294|5604|5770|6714|6868|8654	ABL1|AKT1|ACE|EGFR|ELANE|FGFR1|HSP90AA1|IGF1|INSR|JAK2|KIT|PIK3CG|MAP2K1|PTPN1|SRC|ADAM17|PDE5A	-13	1e-13	MyList
GO Biological Processes	19	GO:0001819	positive regulation of cytokine production	19_GO:0048518 positive regulation of biological process	-14	14	14	30169	486	78	17	22	4.7	25|1432|1991|3162|3320|3717|3815|4317|4843|5144|5294|5295|5781|5914|6714|6868|9971	ABL1|MAPK14|ELANE|HMOX1|HSP90AA1|JAK2|KIT|MMP8|NOS2|PDE4D|PIK3CG|PIK3R1|PTPN11|RARA|SRC|ADAM17|NR1H4	-12	1e-12	MyList
GO Biological Processes	19	GO:0051223	regulation of protein transport	19_GO:0051179 localization	-14	13	14	30169	501	78	17	22	4.7	1432|2645|2932|3156|3320|3479|3717|4843|5295|5468|5599|5770|5781|5950|6714|7376|9971	MAPK14|GCK|GSK3B|HMGCR|HSP90AA1|IGF1|JAK2|NOS2|PIK3R1|PPARG|MAPK8|PTPN1|PTPN11|RBP4|SRC|NR1H2|NR1H4	-12	1e-12	MyList
GO Biological Processes	19	GO:0010817	regulation of hormone levels	19_GO:0065007 biological regulation	-14	13	14	30169	517	78	17	22	4.7	590|1559|1588|1636|1803|2099|2645|2908|3480|3717|4311|4843|5468|5781|5950|5972|9971	BCHE|CYP2C9|CYP19A1|ACE|DPP4|ESR1|GCK|NR3C1|IGF1R|JAK2|MME|NOS2|PPARG|PTPN11|RBP4|REN|NR1H4	-11	1e-11	MyList
GO Biological Processes	19	GO:0048729	tissue morphogenesis	19_GO:0032502 developmental process	-13	12	13	30169	565	78	17	22	4.7	25|367|760|836|1956|2099|2908|3791|4193|4233|4313|5241|5914|6714|6868|7046|7421	ABL1|AR|CA2|CASP3|EGFR|ESR1|NR3C1|KDR|MDM2|MET|MMP2|PGR|RARA|SRC|ADAM17|TGFBR1|VDR	-11	1e-11	MyList
GO Biological Processes	19	GO:0007610	behavior	19_GO:0032501 multicellular organismal process	-13	11	13	30169	594	78	17	22	4.7	25|207|590|836|1636|1803|1956|2908|3156|3643|3815|4311|5465|5594|5972|6714|7068	ABL1|AKT1|BCHE|CASP3|ACE|DPP4|EGFR|NR3C1|HMGCR|INSR|KIT|MME|PPARA|MAPK1|REN|SRC|THRB	-10	1e-10	MyList
GO Biological Processes	19	GO:0048534	hematopoietic or lymphoid organ development	19_GO:0002376 immune system process	-12	9.4	11	30169	699	78	17	22	4.7	25|142|836|1432|1636|3717|3791|3815|4318|5295|5468|5594|5604|5781|6714|6868|7046	ABL1|PARP1|CASP3|MAPK14|ACE|JAK2|KDR|KIT|MMP9|PIK3R1|PPARG|MAPK1|MAP2K1|PTPN11|SRC|ADAM17|TGFBR1	-9.5	3.16228e-10	MyList
GO Biological Processes	19	GO:0080135	regulation of cellular response to stress	19_GO:0050896 response to stimulus	-11	9.1	11	30169	726	78	17	22	4.7	25|142|207|598|1956|2932|2950|3480|4193|4233|4314|4317|5295|5594|5604|5770|7376	ABL1|PARP1|AKT1|BCL2L1|EGFR|GSK3B|GSTP1|IGF1R|MDM2|MET|MMP3|MMP8|PIK3R1|MAPK1|MAP2K1|PTPN1|NR1H2	-9.2	6.30957e-10	MyList
GO Biological Processes	19	GO:0002520	immune system development	19_GO:0002376 immune system process	-11	8.8	11	30169	746	78	17	22	4.7	25|142|836|1432|1636|3717|3791|3815|4318|5295|5468|5594|5604|5781|6714|6868|7046	ABL1|PARP1|CASP3|MAPK14|ACE|JAK2|KDR|KIT|MMP9|PIK3R1|PPARG|MAPK1|MAP2K1|PTPN11|SRC|ADAM17|TGFBR1	-9.1	7.94328e-10	MyList
GO Biological Processes	19	GO:0030522	intracellular receptor signaling pathway	19_GO:0023052 signaling	-21	42	26	30169	146	78	16	21	4.6	367|2099|2100|2908|3717|4306|5241|5465|5468|5914|6714|7068|7376|7421|8856|9971	AR|ESR1|ESR2|NR3C1|JAK2|NR3C2|PGR|PPARA|PPARG|RARA|SRC|THRB|NR1H2|VDR|NR1I2|NR1H4	-18	1e-18	MyList
GO Biological Processes	19	GO:0032496	response to lipopolysaccharide	19_GO:0044419 biological process involved in interspecies interaction between organisms	-16	19	17	30169	324	78	16	21	4.6	25|207|836|1432|1636|1991|2950|3717|4843|5594|5599|5914|5972|6714|6868|9971	ABL1|AKT1|CASP3|MAPK14|ACE|ELANE|GSTP1|JAK2|NOS2|MAPK1|MAPK8|RARA|REN|SRC|ADAM17|NR1H4	-13	1e-13	MyList
GO Biological Processes	19	GO:0002237	response to molecule of bacterial origin	19_GO:0044419 biological process involved in interspecies interaction between organisms	-15	18	16	30169	345	78	16	21	4.6	25|207|836|1432|1636|1991|2950|3717|4843|5594|5599|5914|5972|6714|6868|9971	ABL1|AKT1|CASP3|MAPK14|ACE|ELANE|GSTP1|JAK2|NOS2|MAPK1|MAPK8|RARA|REN|SRC|ADAM17|NR1H4	-13	1e-13	MyList
GO Biological Processes	19	GO:2001233	regulation of apoptotic signaling pathway	19_GO:0023052 signaling	-15	17	15	30169	374	78	16	21	4.6	142|207|367|598|2260|2932|2950|3162|3479|3717|3958|4193|4318|5770|6714|7046	PARP1|AKT1|AR|BCL2L1|FGFR1|GSK3B|GSTP1|HMOX1|IGF1|JAK2|LGALS3|MDM2|MMP9|PTPN1|SRC|TGFBR1	-12	1e-12	MyList
GO Biological Processes	19	GO:0032103	positive regulation of response to external stimulus	19_GO:0048518 positive regulation of biological process	-13	13	14	30169	464	78	16	21	4.6	1636|2147|2167|2260|3320|3480|3717|3791|4233|4317|5294|5320|5594|6714|6868|9971	ACE|F2|FABP4|FGFR1|HSP90AA1|IGF1R|JAK2|KDR|MET|MMP8|PIK3CG|PLA2G2A|MAPK1|SRC|ADAM17|NR1H4	-11	1e-11	MyList
GO Biological Processes	19	GO:0070848	response to growth factor	19_GO:0050896 response to stimulus	-13	12	13	30169	519	78	16	21	4.6	25|142|207|836|1432|1956|2260|2908|3480|3643|3791|5468|5594|5781|6714|7046	ABL1|PARP1|AKT1|CASP3|MAPK14|EGFR|FGFR1|NR3C1|IGF1R|INSR|KDR|PPARG|MAPK1|PTPN11|SRC|TGFBR1	-10	1e-10	MyList
GO Biological Processes	19	GO:0010035	response to inorganic substance	19_GO:0050896 response to stimulus	-12	12	13	30169	533	78	16	21	4.6	25|142|207|836|1017|1956|2167|3162|3791|3815|4313|4314|4318|5594|5599|6714	ABL1|PARP1|AKT1|CASP3|CDK2|EGFR|FABP4|HMOX1|KDR|KIT|MMP2|MMP3|MMP9|MAPK1|MAPK8|SRC	-10	1e-10	MyList
GO Biological Processes	19	GO:0043068	positive regulation of programmed cell death	19_GO:0048518 positive regulation of biological process	-12	11	12	30169	547	78	16	21	4.6	25|142|836|1509|1636|2908|3162|3717|4313|4318|4843|5468|5599|6714|7046|7421	ABL1|PARP1|CASP3|CTSD|ACE|NR3C1|HMOX1|JAK2|MMP2|MMP9|NOS2|PPARG|MAPK8|SRC|TGFBR1|VDR	-9.9	1.25893e-10	MyList
GO Biological Processes	19	GO:0031329	regulation of cellular catabolic process	19_GO:0008152 metabolic process	-9.7	7.8	9.8	30169	798	78	16	21	4.6	25|207|836|1017|1432|2932|3162|3479|3643|3791|4193|4233|5294|5465|5599|5770	ABL1|AKT1|CASP3|CDK2|MAPK14|GSK3B|HMOX1|IGF1|INSR|KDR|MDM2|MET|PIK3CG|PPARA|MAPK8|PTPN1	-7.8	1.58489e-08	MyList
GO Biological Processes	19	GO:0008406	gonad development	19_GO:0022414 reproductive process	-17	26	19	30169	225	78	15	19	4.5	367|598|836|1588|1636|2099|3643|3791|3815|4313|5241|5914|5972|6714|7046	AR|BCL2L1|CASP3|CYP19A1|ACE|ESR1|INSR|KDR|KIT|MMP2|PGR|RARA|REN|SRC|TGFBR1	-14	1e-14	MyList
GO Biological Processes	19	GO:0045137	development of primary sexual characteristics	19_GO:0022414 reproductive process	-17	25	19	30169	230	78	15	19	4.5	367|598|836|1588|1636|2099|3643|3791|3815|4313|5241|5914|5972|6714|7046	AR|BCL2L1|CASP3|CYP19A1|ACE|ESR1|INSR|KDR|KIT|MMP2|PGR|RARA|REN|SRC|TGFBR1	-14	1e-14	MyList
GO Biological Processes	19	GO:0009416	response to light stimulus	19_GO:0050896 response to stimulus	-14	18	16	30169	315	78	15	19	4.5	142|207|836|1956|1991|3156|3815|4311|4312|4313|4314|4318|5295|5599|5602	PARP1|AKT1|CASP3|EGFR|ELANE|HMGCR|KIT|MME|MMP1|MMP2|MMP3|MMP9|PIK3R1|MAPK8|MAPK10	-12	1e-12	MyList
GO Biological Processes	19	GO:0009410	response to xenobiotic stimulus	19_GO:0050896 response to stimulus	-13	14	14	30169	418	78	15	19	4.5	25|590|836|1559|1636|2944|2950|3162|3320|4313|4843|5972|6714|6868|8856	ABL1|BCHE|CASP3|CYP2C9|ACE|GSTM1|GSTP1|HMOX1|HSP90AA1|MMP2|NOS2|REN|SRC|ADAM17|NR1I2	-10	1e-10	MyList
GO Biological Processes	19	GO:0002009	morphogenesis of an epithelium	19_GO:0032502 developmental process	-12	13	13	30169	453	78	15	19	4.5	25|367|760|836|1956|2099|2908|3791|4233|4313|5241|5914|6714|6868|7421	ABL1|AR|CA2|CASP3|EGFR|ESR1|NR3C1|KDR|MET|MMP2|PGR|RARA|SRC|ADAM17|VDR	-9.9	1.25893e-10	MyList
GO Biological Processes	19	GO:0031667	response to nutrient levels	19_GO:0050896 response to stimulus	-12	13	13	30169	464	78	15	19	4.5	207|590|1432|1636|3162|3480|5465|5468|5594|5599|5914|6714|7376|7421|9971	AKT1|BCHE|MAPK14|ACE|HMOX1|IGF1R|PPARA|PPARG|MAPK1|MAPK8|RARA|SRC|NR1H2|VDR|NR1H4	-9.8	1.58489e-10	MyList
GO Biological Processes	19	GO:0071363	cellular response to growth factor stimulus	19_GO:0050896 response to stimulus	-12	12	12	30169	488	78	15	19	4.5	25|142|207|836|1432|1956|2260|2908|3480|3643|3791|5468|5781|6714|7046	ABL1|PARP1|AKT1|CASP3|MAPK14|EGFR|FGFR1|NR3C1|IGF1R|INSR|KDR|PPARG|PTPN11|SRC|TGFBR1	-9.5	3.16228e-10	MyList
GO Biological Processes	19	GO:0009991	response to extracellular stimulus	19_GO:0050896 response to stimulus	-12	12	12	30169	494	78	15	19	4.5	207|590|1432|1636|3162|3480|5465|5468|5594|5599|5914|6714|7376|7421|9971	AKT1|BCHE|MAPK14|ACE|HMOX1|IGF1R|PPARA|PPARG|MAPK1|MAPK8|RARA|SRC|NR1H2|VDR|NR1H4	-9.5	3.16228e-10	MyList
GO Biological Processes	19	GO:0044089	positive regulation of cellular component biogenesis	19_GO:0048518 positive regulation of biological process	-12	12	12	30169	498	78	15	19	4.5	25|1017|2099|2932|3320|3791|3815|3958|4233|4312|4314|5295|6714|7046|7376	ABL1|CDK2|ESR1|GSK3B|HSP90AA1|KDR|KIT|LGALS3|MET|MMP1|MMP3|PIK3R1|SRC|TGFBR1|NR1H2	-9.4	3.98107e-10	MyList
GO Biological Processes	19	GO:0007507	heart development	19_GO:0032502 developmental process	-11	10	11	30169	556	78	15	19	4.5	25|836|1636|3480|3643|3791|4193|4313|5465|5594|5604|5781|5914|5950|7046	ABL1|CASP3|ACE|IGF1R|INSR|KDR|MDM2|MMP2|PPARA|MAPK1|MAP2K1|PTPN11|RARA|RBP4|TGFBR1	-8.8	1.58489e-09	MyList
GO Biological Processes	19	GO:0030855	epithelial cell differentiation	19_GO:0032502 developmental process	-10	9.6	11	30169	607	78	15	19	4.5	25|207|367|836|2099|3791|3958|4233|5144|5241|5468|5604|5914|6714|7068	ABL1|AKT1|AR|CASP3|ESR1|KDR|LGALS3|MET|PDE4D|PGR|PPARG|MAP2K1|RARA|SRC|THRB	-8.3	5.01187e-09	MyList
GO Biological Processes	19	GO:0051046	regulation of secretion	19_GO:0051179 localization	-10	9.3	11	30169	623	78	15	19	4.5	1588|1636|2645|2932|3156|3162|3479|3717|4843|5468|5781|5950|5972|7376|9971	CYP19A1|ACE|GCK|GSK3B|HMGCR|HMOX1|IGF1|JAK2|NOS2|PPARG|PTPN11|RBP4|REN|NR1H2|NR1H4	-8.2	6.30957e-09	MyList
GO Biological Processes	19	GO:0040008	regulation of growth	19_GO:0040007 growth	-10	9.3	11	30169	624	78	15	19	4.5	25|207|367|598|1432|1956|2100|2147|2932|3479|3643|5465|5950|6868|7046	ABL1|AKT1|AR|BCL2L1|MAPK14|EGFR|ESR2|F2|GSK3B|IGF1|INSR|PPARA|RBP4|ADAM17|TGFBR1	-8.2	6.30957e-09	MyList
GO Biological Processes	19	GO:0051129	negative regulation of cellular component organization	19_GO:0048519 negative regulation of biological process	-9.5	8.3	9.9	30169	701	78	15	19	4.5	142|207|367|598|1636|1803|2932|3479|3958|4233|5295|5468|6714|7376|9971	PARP1|AKT1|AR|BCL2L1|ACE|DPP4|GSK3B|IGF1|LGALS3|MET|PIK3R1|PPARG|SRC|NR1H2|NR1H4	-7.6	2.51189e-08	MyList
GO Biological Processes	19	GO:0050865	regulation of cell activation	19_GO:0050789 regulation of biological process	-9.3	8	9.7	30169	727	78	15	19	4.5	25|207|836|1803|2147|3162|3479|3717|3958|4317|5320|5781|5914|6714|8654	ABL1|AKT1|CASP3|DPP4|F2|HMOX1|IGF1|JAK2|LGALS3|MMP8|PLA2G2A|PTPN11|RARA|SRC|PDE5A	-7.4	3.98107e-08	MyList
GO Biological Processes	19	GO:0009755	hormone-mediated signaling pathway	19_GO:0023052 signaling	-19	42	24	30169	128	78	14	18	4.3	367|2099|2100|2908|3717|4306|5241|5465|5468|5781|5914|5972|6714|7068	AR|ESR1|ESR2|NR3C1|JAK2|NR3C2|PGR|PPARA|PPARG|PTPN11|RARA|REN|SRC|THRB	-16	1e-16	MyList
GO Biological Processes	19	GO:0048545	response to steroid hormone	19_GO:0050896 response to stimulus	-14	19	16	30169	283	78	14	18	4.3	142|367|590|836|1636|2099|2100|2908|3480|3717|4306|5241|5465|6714	PARP1|AR|BCHE|CASP3|ACE|ESR1|ESR2|NR3C1|IGF1R|JAK2|NR3C2|PGR|PPARA|SRC	-11	1e-11	MyList
GO Biological Processes	19	GO:1901653	cellular response to peptide	19_GO:0050896 response to stimulus	-13	18	15	30169	308	78	14	18	4.3	142|207|760|2645|2932|3479|3480|3643|3717|4193|5295|5468|5770|6714	PARP1|AKT1|CA2|GCK|GSK3B|IGF1|IGF1R|INSR|JAK2|MDM2|PIK3R1|PPARG|PTPN1|SRC	-11	1e-11	MyList
GO Biological Processes	19	GO:0062012	regulation of small molecule metabolic process	19_GO:0008152 metabolic process	-13	16	14	30169	339	78	14	18	4.3	142|207|2053|2645|2908|3479|3643|3815|4843|5465|5468|6714|7376|9971	PARP1|AKT1|EPHX2|GCK|NR3C1|IGF1|INSR|KIT|NOS2|PPARA|PPARG|SRC|NR1H2|NR1H4	-10	1e-10	MyList
GO Biological Processes	19	GO:0043434	response to peptide hormone	19_GO:0050896 response to stimulus	-12	15	14	30169	363	78	14	18	4.3	142|207|760|1432|2645|2932|3480|3643|3717|5295|5465|5468|5770|6714	PARP1|AKT1|CA2|MAPK14|GCK|GSK3B|IGF1R|INSR|JAK2|PIK3R1|PPARA|PPARG|PTPN1|SRC	-10	1e-10	MyList
GO Biological Processes	19	GO:0006979	response to oxidative stress	19_GO:0050896 response to stimulus	-12	15	14	30169	366	78	14	18	4.3	25|142|207|836|1956|2950|3162|3717|4313|4318|5594|5599|5742|6714	ABL1|PARP1|AKT1|CASP3|EGFR|GSTP1|HMOX1|JAK2|MMP2|MMP9|MAPK1|MAPK8|PTGS1|SRC	-10	1e-10	MyList
GO Biological Processes	19	GO:0009611	response to wounding	19_GO:0050896 response to stimulus	-11	12	12	30169	443	78	14	18	4.3	836|1432|2147|2159|3162|3479|3717|3791|4313|5294|5465|6714|6868|7046	CASP3|MAPK14|F2|F10|HMOX1|IGF1|JAK2|KDR|MMP2|PIK3CG|PPARA|SRC|ADAM17|TGFBR1	-9	1e-09	MyList
GO Biological Processes	19	GO:0002683	negative regulation of immune system process	19_GO:0002376 immune system process	-11	12	12	30169	449	78	14	18	4.3	142|207|836|1432|1588|1803|3162|3958|5295|5468|5914|6714|7376|8654	PARP1|AKT1|CASP3|MAPK14|CYP19A1|DPP4|HMOX1|LGALS3|PIK3R1|PPARG|RARA|SRC|NR1H2|PDE5A	-8.9	1.25893e-09	MyList
GO Biological Processes	19	GO:0022407	regulation of cell-cell adhesion	19_GO:0050789 regulation of biological process	-11	11	11	30169	490	78	14	18	4.3	25|207|836|1432|1803|1991|3479|3717|3958|5465|5781|5914|6714|8654	ABL1|AKT1|CASP3|MAPK14|DPP4|ELANE|IGF1|JAK2|LGALS3|PPARA|PTPN11|RARA|SRC|PDE5A	-8.5	3.16228e-09	MyList
GO Biological Processes	19	GO:0043065	positive regulation of apoptotic process	19_GO:0048518 positive regulation of biological process	-10	10	11	30169	532	78	14	18	4.3	25|836|1509|1636|2908|3162|3717|4313|4318|5468|5599|6714|7046|7421	ABL1|CASP3|CTSD|ACE|NR3C1|HMOX1|JAK2|MMP2|MMP9|PPARG|MAPK8|SRC|TGFBR1|VDR	-8	1e-08	MyList
GO Biological Processes	19	GO:1903530	regulation of secretion by cell	19_GO:0051179 localization	-9.7	9.6	10	30169	566	78	14	18	4.3	1588|2645|2932|3156|3162|3479|3717|4843|5468|5781|5950|5972|7376|9971	CYP19A1|GCK|GSK3B|HMGCR|HMOX1|IGF1|JAK2|NOS2|PPARG|PTPN11|RBP4|REN|NR1H2|NR1H4	-7.7	1.99526e-08	MyList
GO Biological Processes	19	GO:0030097	hemopoiesis	19_GO:0002376 immune system process	-8.9	8.3	9.6	30169	649	78	14	18	4.3	25|142|836|1432|1636|3717|3791|3815|4318|5295|5468|5781|6714|6868	ABL1|PARP1|CASP3|MAPK14|ACE|JAK2|KDR|KIT|MMP9|PIK3R1|PPARG|PTPN11|SRC|ADAM17	-7	1e-07	MyList
GO Biological Processes	19	GO:0002694	regulation of leukocyte activation	19_GO:0002376 immune system process	-8.8	8.1	9.4	30169	670	78	14	18	4.3	25|207|836|1803|3162|3479|3717|3958|4317|5320|5781|5914|6714|8654	ABL1|AKT1|CASP3|DPP4|HMOX1|IGF1|JAK2|LGALS3|MMP8|PLA2G2A|PTPN11|RARA|SRC|PDE5A	-6.9	1.25893e-07	MyList
GO Biological Processes	19	GO:2001234	negative regulation of apoptotic signaling pathway	19_GO:0023052 signaling	-13	22	16	30169	233	78	13	17	4.2	207|367|598|2932|2950|3162|3479|3958|4193|4318|5770|6714|7046	AKT1|AR|BCL2L1|GSK3B|GSTP1|HMOX1|IGF1|LGALS3|MDM2|MMP9|PTPN1|SRC|TGFBR1	-11	1e-11	MyList
GO Biological Processes	19	GO:0051222	positive regulation of protein transport	19_GO:0051179 localization	-12	17	14	30169	294	78	13	17	4.2	1432|2645|2932|3320|3479|3717|5295|5468|5599|5950|6714|7376|9971	MAPK14|GCK|GSK3B|HSP90AA1|IGF1|JAK2|PIK3R1|PPARG|MAPK8|RBP4|SRC|NR1H2|NR1H4	-9.9	1.25893e-10	MyList
GO Biological Processes	19	GO:1904951	positive regulation of establishment of protein localization	19_GO:0051179 localization	-12	16	14	30169	310	78	13	17	4.2	1432|2645|2932|3320|3479|3717|5295|5468|5599|5950|6714|7376|9971	MAPK14|GCK|GSK3B|HSP90AA1|IGF1|JAK2|PIK3R1|PPARG|MAPK8|RBP4|SRC|NR1H2|NR1H4	-9.7	1.99526e-10	MyList
GO Biological Processes	19	GO:0071214	cellular response to abiotic stimulus	19_GO:0050896 response to stimulus	-12	16	13	30169	321	78	13	17	4.2	142|598|836|1432|3480|4193|4311|4312|4313|4314|4318|5295|5599	PARP1|BCL2L1|CASP3|MAPK14|IGF1R|MDM2|MME|MMP1|MMP2|MMP3|MMP9|PIK3R1|MAPK8	-9.5	3.16228e-10	MyList
GO Biological Processes	19	GO:0104004	cellular response to environmental stimulus	19_GO:0050896 response to stimulus	-12	16	13	30169	321	78	13	17	4.2	142|598|836|1432|3480|4193|4311|4312|4313|4314|4318|5295|5599	PARP1|BCL2L1|CASP3|MAPK14|IGF1R|MDM2|MME|MMP1|MMP2|MMP3|MMP9|PIK3R1|MAPK8	-9.5	3.16228e-10	MyList
GO Biological Processes	19	GO:1903037	regulation of leukocyte cell-cell adhesion	19_GO:0050789 regulation of biological process	-11	13	12	30169	377	78	13	17	4.2	25|207|836|1803|1991|3479|3717|3958|5465|5781|5914|6714|8654	ABL1|AKT1|CASP3|DPP4|ELANE|IGF1|JAK2|LGALS3|PPARA|PTPN11|RARA|SRC|PDE5A	-8.7	1.99526e-09	MyList
GO Biological Processes	19	GO:0032102	negative regulation of response to external stimulus	19_GO:0048519 negative regulation of biological process	-10	12	11	30169	433	78	13	17	4.2	142|1432|1588|1803|1991|2147|2950|3479|5465|5468|6714|7376|9971	PARP1|MAPK14|CYP19A1|DPP4|ELANE|F2|GSTP1|IGF1|PPARA|PPARG|SRC|NR1H2|NR1H4	-8	1e-08	MyList
GO Biological Processes	19	GO:0045936	negative regulation of phosphate metabolic process	19_GO:0048519 negative regulation of biological process	-10	11	11	30169	440	78	13	17	4.2	25|142|207|836|2167|2932|2950|3156|3958|5144|5465|5468|5770	ABL1|PARP1|AKT1|CASP3|FABP4|GSK3B|GSTP1|HMGCR|LGALS3|PDE4D|PPARA|PPARG|PTPN1	-8	1e-08	MyList
GO Biological Processes	19	GO:0010563	negative regulation of phosphorus metabolic process	19_GO:0048519 negative regulation of biological process	-10	11	11	30169	441	78	13	17	4.2	25|142|207|836|2167|2932|2950|3156|3958|5144|5465|5468|5770	ABL1|PARP1|AKT1|CASP3|FABP4|GSK3B|GSTP1|HMGCR|LGALS3|PDE4D|PPARA|PPARG|PTPN1	-8	1e-08	MyList
GO Biological Processes	19	GO:0003013	circulatory system process	19_GO:0032501 multicellular organismal process	-9.3	10	10	30169	502	78	13	17	4.2	25|367|1636|3162|3643|4313|4843|5144|5465|5468|5742|5972|6714	ABL1|AR|ACE|HMOX1|INSR|MMP2|NOS2|PDE4D|PPARA|PPARG|PTGS1|REN|SRC	-7.3	5.01187e-08	MyList
GO Biological Processes	19	GO:0034762	regulation of transmembrane transport	19_GO:0051179 localization	-8.2	8.1	9.1	30169	618	78	13	17	4.2	25|207|760|1432|1636|2147|3479|3643|4318|5144|5294|5295|5781	ABL1|AKT1|CA2|MAPK14|ACE|F2|IGF1|INSR|MMP9|PDE4D|PIK3CG|PIK3R1|PTPN11	-6.3	5.01187e-07	MyList
GO Biological Processes	19	GO:0009792	embryo development ending in birth or egg hatching	19_GO:0032502 developmental process	-7.8	7.6	8.7	30169	665	78	13	17	4.2	25|207|367|598|836|1636|1956|2260|5594|5604|5914|5950|7046	ABL1|AKT1|AR|BCL2L1|CASP3|ACE|EGFR|FGFR1|MAPK1|MAP2K1|RARA|RBP4|TGFBR1	-6	1e-06	MyList
GO Biological Processes	19	GO:0001775	cell activation	19_GO:0009987 cellular process	-7.6	7.2	8.5	30169	695	78	13	17	4.2	25|1432|1803|2147|3479|3717|3815|5294|5295|6714|6868|7046|8654	ABL1|MAPK14|DPP4|F2|IGF1|JAK2|KIT|PIK3CG|PIK3R1|SRC|ADAM17|TGFBR1|PDE5A	-5.8	1.58489e-06	MyList
GO Biological Processes	19	GO:0045596	negative regulation of cell differentiation	19_GO:0032502 developmental process	-7.4	7	8.3	30169	718	78	13	17	4.2	1956|2147|2932|3479|4318|5295|5465|5468|5594|5781|5914|7046|7376	EGFR|F2|GSK3B|IGF1|MMP9|PIK3R1|PPARA|PPARG|MAPK1|PTPN11|RARA|TGFBR1|NR1H2	-5.7	1.99526e-06	MyList
GO Biological Processes	19	GO:0008285	negative regulation of cell population proliferation	19_GO:0048519 negative regulation of biological process	-6.9	6.4	7.8	30169	790	78	13	17	4.2	367|590|836|2950|3162|3717|5468|5604|5914|5950|7046|7421|8654	AR|BCHE|CASP3|GSTP1|HMOX1|JAK2|PPARG|MAP2K1|RARA|RBP4|TGFBR1|VDR|PDE5A	-5.2	6.30957e-06	MyList
GO Biological Processes	19	GO:0009411	response to UV	19_GO:0050896 response to stimulus	-14	31	19	30169	149	78	12	15	4.1	142|207|836|1956|1991|4311|4312|4313|4314|4318|5295|5599	PARP1|AKT1|CASP3|EGFR|ELANE|MME|MMP1|MMP2|MMP3|MMP9|PIK3R1|MAPK8	-12	1e-12	MyList
GO Biological Processes	19	GO:0043405	regulation of MAP kinase activity	19_GO:0008152 metabolic process	-13	25	17	30169	186	78	12	15	4.1	1956|1991|2260|2950|3156|3643|3815|5294|5468|5770|6714|8654	EGFR|ELANE|FGFR1|GSTP1|HMGCR|INSR|KIT|PIK3CG|PPARG|PTPN1|SRC|PDE5A	-11	1e-11	MyList
GO Biological Processes	19	GO:0051896	regulation of protein kinase B signaling	19_GO:0023052 signaling	-13	25	17	30169	189	78	12	15	4.1	1956|2159|2260|3320|3479|3480|3643|4233|5294|5465|6714|7046	EGFR|F10|FGFR1|HSP90AA1|IGF1|IGF1R|INSR|MET|PIK3CG|PPARA|SRC|TGFBR1	-11	1e-11	MyList
GO Biological Processes	19	GO:0032868	response to insulin	19_GO:0050896 response to stimulus	-12	22	15	30169	214	78	12	15	4.1	142|207|1432|2645|2932|3480|3643|5295|5465|5468|5770|6714	PARP1|AKT1|MAPK14|GCK|GSK3B|IGF1R|INSR|PIK3R1|PPARA|PPARG|PTPN1|SRC	-10	1e-10	MyList
GO Biological Processes	19	GO:0071902	positive regulation of protein serine/threonine kinase activity	19_GO:0048518 positive regulation of biological process	-12	20	15	30169	229	78	12	15	4.1	207|1956|1991|2260|3643|3815|5294|5604|5770|6714|6868|8654	AKT1|EGFR|ELANE|FGFR1|INSR|KIT|PIK3CG|MAP2K1|PTPN1|SRC|ADAM17|PDE5A	-9.9	1.25893e-10	MyList
GO Biological Processes	19	GO:0071375	cellular response to peptide hormone stimulus	19_GO:0050896 response to stimulus	-12	19	14	30169	241	78	12	15	4.1	142|207|760|2645|2932|3480|3643|3717|5295|5468|5770|6714	PARP1|AKT1|CA2|GCK|GSK3B|IGF1R|INSR|JAK2|PIK3R1|PPARG|PTPN1|SRC	-9.6	2.51189e-10	MyList
GO Biological Processes	19	GO:0071216	cellular response to biotic stimulus	19_GO:0050896 response to stimulus	-12	19	14	30169	244	78	12	15	4.1	25|207|1432|2932|2950|3717|4843|5594|5599|5914|6714|9971	ABL1|AKT1|MAPK14|GSK3B|GSTP1|JAK2|NOS2|MAPK1|MAPK8|RARA|SRC|NR1H4	-9.6	2.51189e-10	MyList
GO Biological Processes	19	GO:0048511	rhythmic process	19_GO:0048511 rhythmic process	-11	17	14	30169	270	78	12	15	4.1	836|2099|2932|3480|4313|4843|5241|5465|5468|5599|5602|6714	CASP3|ESR1|GSK3B|IGF1R|MMP2|NOS2|PGR|PPARA|PPARG|MAPK8|MAPK10|SRC	-9.1	7.94328e-10	MyList
GO Biological Processes	19	GO:0062197	cellular response to chemical stress	19_GO:0050896 response to stimulus	-11	17	14	30169	272	78	12	15	4.1	25|142|207|836|1956|3162|3717|4313|4318|5594|5599|6714	ABL1|PARP1|AKT1|CASP3|EGFR|HMOX1|JAK2|MMP2|MMP9|MAPK1|MAPK8|SRC	-9.1	7.94328e-10	MyList
GO Biological Processes	19	GO:0036293	response to decreased oxygen levels	19_GO:0050896 response to stimulus	-11	16	13	30169	297	78	12	15	4.1	207|836|1636|1803|3162|4193|4313|4843|5465|5468|6714|6868	AKT1|CASP3|ACE|DPP4|HMOX1|MDM2|MMP2|NOS2|PPARA|PPARG|SRC|ADAM17	-8.7	1.99526e-09	MyList
GO Biological Processes	19	GO:0070482	response to oxygen levels	19_GO:0050896 response to stimulus	-10	14	12	30169	325	78	12	15	4.1	207|836|1636|1803|3162|4193|4313|4843|5465|5468|6714|6868	AKT1|CASP3|ACE|DPP4|HMOX1|MDM2|MMP2|NOS2|PPARA|PPARG|SRC|ADAM17	-8.3	5.01187e-09	MyList
GO Biological Processes	19	GO:0042060	wound healing	19_GO:0050896 response to stimulus	-10	14	12	30169	334	78	12	15	4.1	836|1432|2147|2159|3162|3479|3791|5294|5465|6714|6868|7046	CASP3|MAPK14|F2|F10|HMOX1|IGF1|KDR|PIK3CG|PPARA|SRC|ADAM17|TGFBR1	-8.2	6.30957e-09	MyList
GO Biological Processes	19	GO:0019216	regulation of lipid metabolic process	19_GO:0008152 metabolic process	-10	13	12	30169	347	78	12	15	4.1	207|2053|2147|2908|3480|3815|5294|5465|5468|6714|7376|9971	AKT1|EPHX2|F2|NR3C1|IGF1R|KIT|PIK3CG|PPARA|PPARG|SRC|NR1H2|NR1H4	-8	1e-08	MyList
GO Biological Processes	19	GO:0043254	regulation of protein-containing complex assembly	19_GO:0050789 regulation of biological process	-9.2	11	11	30169	410	78	12	15	4.1	25|142|2099|2932|3320|3958|4233|4312|4314|5781|6714|7376	ABL1|PARP1|ESR1|GSK3B|HSP90AA1|LGALS3|MET|MMP1|MMP3|PTPN11|SRC|NR1H2	-7.3	5.01187e-08	MyList
GO Biological Processes	19	GO:0008015	blood circulation	19_GO:0032501 multicellular organismal process	-9.2	11	11	30169	411	78	12	15	4.1	25|367|1636|3162|4313|4843|5144|5465|5468|5742|5972|6714	ABL1|AR|ACE|HMOX1|MMP2|NOS2|PDE4D|PPARA|PPARG|PTGS1|REN|SRC	-7.2	6.30957e-08	MyList
GO Biological Processes	19	GO:0050678	regulation of epithelial cell proliferation	19_GO:0050789 regulation of biological process	-9.1	11	11	30169	414	78	12	15	4.1	207|367|1956|2260|3162|3479|3791|5241|5468|6868|7046|7421	AKT1|AR|EGFR|FGFR1|HMOX1|IGF1|KDR|PGR|PPARG|ADAM17|TGFBR1|VDR	-7.2	6.30957e-08	MyList
GO Biological Processes	19	GO:0010638	positive regulation of organelle organization	19_GO:0048518 positive regulation of biological process	-8.1	9.1	9.4	30169	508	78	12	15	4.1	25|1017|2932|3479|3643|3791|4233|4318|5594|5599|6714|7046	ABL1|CDK2|GSK3B|IGF1|INSR|KDR|MET|MMP9|MAPK1|MAPK8|SRC|TGFBR1	-6.3	5.01187e-07	MyList
GO Biological Processes	19	GO:0001501	skeletal system development	19_GO:0032502 developmental process	-8.1	9.1	9.4	30169	511	78	12	15	4.1	1432|2260|3479|3815|4313|4318|5781|5914|5950|6714|7046|7421	MAPK14|FGFR1|IGF1|KIT|MMP2|MMP9|PTPN11|RARA|RBP4|SRC|TGFBR1|VDR	-6.3	5.01187e-07	MyList
GO Biological Processes	19	GO:0006351	DNA-templated transcription	19_GO:0008152 metabolic process	-7.4	7.8	8.5	30169	595	78	12	15	4.1	142|367|1017|1432|2099|3717|5295|5468|5914|7068|7421|9971	PARP1|AR|CDK2|MAPK14|ESR1|JAK2|PIK3R1|PPARG|RARA|THRB|VDR|NR1H4	-5.6	2.51189e-06	MyList
GO Biological Processes	19	GO:0097659	nucleic acid-templated transcription	19_GO:0008152 metabolic process	-7.4	7.8	8.5	30169	597	78	12	15	4.1	142|367|1017|1432|2099|3717|5295|5468|5914|7068|7421|9971	PARP1|AR|CDK2|MAPK14|ESR1|JAK2|PIK3R1|PPARG|RARA|THRB|VDR|NR1H4	-5.6	2.51189e-06	MyList
GO Biological Processes	19	GO:0032774	RNA biosynthetic process	19_GO:0008152 metabolic process	-7.3	7.6	8.4	30169	607	78	12	15	4.1	142|367|1017|1432|2099|3717|5295|5468|5914|7068|7421|9971	PARP1|AR|CDK2|MAPK14|ESR1|JAK2|PIK3R1|PPARG|RARA|THRB|VDR|NR1H4	-5.5	3.16228e-06	MyList
GO Biological Processes	19	GO:0019725	cellular homeostasis	19_GO:0065007 biological regulation	-7	7.2	8.1	30169	641	78	12	15	4.1	760|1636|1991|2147|2645|3162|3480|4843|5295|5594|7421|9971	CA2|ACE|ELANE|F2|GCK|HMOX1|IGF1R|NOS2|PIK3R1|MAPK1|VDR|NR1H4	-5.3	5.01187e-06	MyList
GO Biological Processes	19	GO:0043009	chordate embryonic development	19_GO:0032502 developmental process	-7	7.2	8.1	30169	643	78	12	15	4.1	25|207|367|598|836|1956|2260|5594|5604|5914|5950|7046	ABL1|AKT1|AR|BCL2L1|CASP3|EGFR|FGFR1|MAPK1|MAP2K1|RARA|RBP4|TGFBR1	-5.3	5.01187e-06	MyList
GO Biological Processes	19	GO:0000902	cell morphogenesis	19_GO:0032502 developmental process	-6.7	6.7	7.7	30169	694	78	12	15	4.1	25|367|836|1432|1956|3320|3480|4233|5295|5781|6714|7421	ABL1|AR|CASP3|MAPK14|EGFR|HSP90AA1|IGF1R|MET|PIK3R1|PTPN11|SRC|VDR	-5	1e-05	MyList
GO Biological Processes	19	GO:0071345	cellular response to cytokine stimulus	19_GO:0050896 response to stimulus	-6.5	6.4	7.5	30169	722	78	12	15	4.1	207|1432|2167|2932|3717|3815|4311|4313|4843|5594|5781|6714	AKT1|MAPK14|FABP4|GSK3B|JAK2|KIT|MME|MMP2|NOS2|MAPK1|PTPN11|SRC	-4.8	1.58489e-05	MyList
GO Biological Processes	19	GO:0043086	negative regulation of catalytic activity	19_GO:0065007 biological regulation	-6	5.8	7	30169	796	78	12	15	4.1	25|207|836|2167|2932|2950|3156|3958|4318|5468|5770|6714	ABL1|AKT1|CASP3|FABP4|GSK3B|GSTP1|HMGCR|LGALS3|MMP9|PPARG|PTPN1|SRC	-4.4	3.98107e-05	MyList
GO Biological Processes	19	GO:0051897	positive regulation of protein kinase B signaling	19_GO:0023052 signaling	-14	35	19	30169	120	78	11	14	3.9	1956|2159|2260|3320|3479|3480|3643|4233|5294|6714|7046	EGFR|F10|FGFR1|HSP90AA1|IGF1|IGF1R|INSR|MET|PIK3CG|SRC|TGFBR1	-11	1e-11	MyList
GO Biological Processes	19	GO:0071383	cellular response to steroid hormone stimulus	19_GO:0050896 response to stimulus	-13	28	17	30169	150	78	11	14	3.9	367|1636|2099|2100|2908|3480|3717|4306|5241|5465|6714	AR|ACE|ESR1|ESR2|NR3C1|IGF1R|JAK2|NR3C2|PGR|PPARA|SRC	-10	1e-10	MyList
GO Biological Processes	19	GO:2001236	regulation of extrinsic apoptotic signaling pathway	19_GO:0023052 signaling	-13	27	17	30169	155	78	11	14	3.9	207|367|598|2260|2932|2950|3162|3479|3958|6714|7046	AKT1|AR|BCL2L1|FGFR1|GSK3B|GSTP1|HMOX1|IGF1|LGALS3|SRC|TGFBR1	-10	1e-10	MyList
GO Biological Processes	19	GO:0018108	peptidyl-tyrosine phosphorylation	19_GO:0008152 metabolic process	-12	26	16	30169	161	78	11	14	3.9	25|1956|2260|3480|3643|3717|3791|3815|4233|5604|6714	ABL1|EGFR|FGFR1|IGF1R|INSR|JAK2|KDR|KIT|MET|MAP2K1|SRC	-10	1e-10	MyList
GO Biological Processes	19	GO:0018212	peptidyl-tyrosine modification	19_GO:0008152 metabolic process	-12	26	16	30169	163	78	11	14	3.9	25|1956|2260|3480|3643|3717|3791|3815|4233|5604|6714	ABL1|EGFR|FGFR1|IGF1R|INSR|JAK2|KDR|KIT|MET|MAP2K1|SRC	-10	1e-10	MyList
GO Biological Processes	19	GO:0000302	response to reactive oxygen species	19_GO:0050896 response to stimulus	-12	25	16	30169	170	78	11	14	3.9	25|207|836|1956|2950|3162|4313|4318|5594|5599|6714	ABL1|AKT1|CASP3|EGFR|GSTP1|HMOX1|MMP2|MMP9|MAPK1|MAPK8|SRC	-9.9	1.25893e-10	MyList
GO Biological Processes	19	GO:0051099	positive regulation of binding	19_GO:0065007 biological regulation	-12	24	16	30169	177	78	11	14	3.9	25|142|1636|2932|3479|3717|4233|4317|4318|5468|5914	ABL1|PARP1|ACE|GSK3B|IGF1|JAK2|MET|MMP8|MMP9|PPARG|RARA	-9.7	1.99526e-10	MyList
GO Biological Processes	19	GO:0046777	protein autophosphorylation	19_GO:0008152 metabolic process	-12	23	15	30169	187	78	11	14	3.9	25|207|1956|2260|2932|3480|3643|3717|3791|3815|6714	ABL1|AKT1|EGFR|FGFR1|GSK3B|IGF1R|INSR|JAK2|KDR|KIT|SRC	-9.5	3.16228e-10	MyList
GO Biological Processes	19	GO:0071222	cellular response to lipopolysaccharide	19_GO:0044419 biological process involved in interspecies interaction between organisms	-11	21	14	30169	205	78	11	14	3.9	25|207|1432|2950|3717|4843|5594|5599|5914|6714|9971	ABL1|AKT1|MAPK14|GSTP1|JAK2|NOS2|MAPK1|MAPK8|RARA|SRC|NR1H4	-9.1	7.94328e-10	MyList
GO Biological Processes	19	GO:0071219	cellular response to molecule of bacterial origin	19_GO:0044419 biological process involved in interspecies interaction between organisms	-11	20	14	30169	217	78	11	14	3.9	25|207|1432|2950|3717|4843|5594|5599|5914|6714|9971	ABL1|AKT1|MAPK14|GSTP1|JAK2|NOS2|MAPK1|MAPK8|RARA|SRC|NR1H4	-8.9	1.25893e-09	MyList
GO Biological Processes	19	GO:0000165	MAPK cascade	19_GO:0023052 signaling	-11	20	14	30169	217	78	11	14	3.9	25|367|1432|1956|2260|3479|3791|5594|5599|5602|5604	ABL1|AR|MAPK14|EGFR|FGFR1|IGF1|KDR|MAPK1|MAPK8|MAPK10|MAP2K1	-8.9	1.25893e-09	MyList
GO Biological Processes	19	GO:0034599	cellular response to oxidative stress	19_GO:0050896 response to stimulus	-11	19	14	30169	222	78	11	14	3.9	25|142|207|1956|3162|3717|4313|4318|5594|5599|6714	ABL1|PARP1|AKT1|EGFR|HMOX1|JAK2|MMP2|MMP9|MAPK1|MAPK8|SRC	-8.8	1.58489e-09	MyList
GO Biological Processes	19	GO:0031348	negative regulation of defense response	19_GO:0048519 negative regulation of biological process	-9.9	16	12	30169	272	78	11	14	3.9	142|1432|1588|1991|2950|3479|5465|5468|6714|7376|9971	PARP1|MAPK14|CYP19A1|ELANE|GSTP1|IGF1|PPARA|PPARG|SRC|NR1H2|NR1H4	-7.9	1.25893e-08	MyList
GO Biological Processes	19	GO:0001666	response to hypoxia	19_GO:0050896 response to stimulus	-9.7	15	12	30169	284	78	11	14	3.9	836|1636|1803|3162|4193|4313|4843|5465|5468|6714|6868	CASP3|ACE|DPP4|HMOX1|MDM2|MMP2|NOS2|PPARA|PPARG|SRC|ADAM17	-7.7	1.99526e-08	MyList
GO Biological Processes	19	GO:0010632	regulation of epithelial cell migration	19_GO:0040011 locomotion	-9.6	15	12	30169	292	78	11	14	3.9	25|207|2260|3162|3791|4233|4318|5294|5468|6714|6868	ABL1|AKT1|FGFR1|HMOX1|KDR|MET|MMP9|PIK3CG|PPARG|SRC|ADAM17	-7.6	2.51189e-08	MyList
GO Biological Processes	19	GO:0007162	negative regulation of cell adhesion	19_GO:0048519 negative regulation of biological process	-9.4	14	12	30169	308	78	11	14	3.9	25|207|836|3717|3958|4313|5295|5465|5781|6714|8654	ABL1|AKT1|CASP3|JAK2|LGALS3|MMP2|PIK3R1|PPARA|PTPN11|SRC|PDE5A	-7.4	3.98107e-08	MyList
GO Biological Processes	19	GO:0060562	epithelial tube morphogenesis	19_GO:0032502 developmental process	-9.3	14	11	30169	314	78	11	14	3.9	25|367|836|2099|2908|3791|4233|5241|5914|6714|7421	ABL1|AR|CASP3|ESR1|NR3C1|KDR|MET|PGR|RARA|SRC|VDR	-7.3	5.01187e-08	MyList
GO Biological Processes	19	GO:1901214	regulation of neuron death	19_GO:0050789 regulation of biological process	-9.1	13	11	30169	325	78	11	14	3.9	25|142|207|598|836|2908|2932|3162|3717|3791|5465	ABL1|PARP1|AKT1|BCL2L1|CASP3|NR3C1|GSK3B|HMOX1|JAK2|KDR|PPARA	-7.2	6.30957e-08	MyList
GO Biological Processes	19	GO:0032386	regulation of intracellular transport	19_GO:0051179 localization	-9	13	11	30169	336	78	11	14	3.9	1432|2932|3320|3717|5295|5594|5599|5604|5770|5781|6714	MAPK14|GSK3B|HSP90AA1|JAK2|PIK3R1|MAPK1|MAPK8|MAP2K1|PTPN1|PTPN11|SRC	-7	1e-07	MyList
GO Biological Processes	19	GO:0006366	transcription by RNA polymerase II	19_GO:0008152 metabolic process	-8.9	13	11	30169	340	78	11	14	3.9	142|367|1432|2099|3717|5295|5468|5914|7068|7421|9971	PARP1|AR|MAPK14|ESR1|JAK2|PIK3R1|PPARG|RARA|THRB|VDR|NR1H4	-7	1e-07	MyList
GO Biological Processes	19	GO:0045787	positive regulation of cell cycle	19_GO:0048518 positive regulation of biological process	-8.6	12	10	30169	362	78	11	14	3.9	25|207|1956|3479|3480|3643|4193|5781|5914|6714|6868	ABL1|AKT1|EGFR|IGF1|IGF1R|INSR|MDM2|PTPN11|RARA|SRC|ADAM17	-6.7	1.99526e-07	MyList
GO Biological Processes	19	GO:0050863	regulation of T cell activation	19_GO:0002376 immune system process	-8.4	11	10	30169	376	78	11	14	3.9	25|207|836|1803|3479|3717|3958|5781|5914|6714|8654	ABL1|AKT1|CASP3|DPP4|IGF1|JAK2|LGALS3|PTPN11|RARA|SRC|PDE5A	-6.6	2.51189e-07	MyList
GO Biological Processes	19	GO:0050804	modulation of chemical synaptic transmission	19_GO:0023052 signaling	-7.7	9.5	9.2	30169	448	78	11	14	3.9	25|590|760|1636|2932|3717|3815|4311|5594|5914|6714	ABL1|BCHE|CA2|ACE|GSK3B|JAK2|KIT|MME|MAPK1|RARA|SRC	-5.9	1.25893e-06	MyList
GO Biological Processes	19	GO:0099177	regulation of trans-synaptic signaling	19_GO:0023052 signaling	-7.7	9.5	9.2	30169	449	78	11	14	3.9	25|590|760|1636|2932|3717|3815|4311|5594|5914|6714	ABL1|BCHE|CA2|ACE|GSK3B|JAK2|KIT|MME|MAPK1|RARA|SRC	-5.9	1.25893e-06	MyList
GO Biological Processes	19	GO:0051090	regulation of DNA-binding transcription factor activity	19_GO:0008152 metabolic process	-7.6	9.4	9.2	30169	454	78	11	14	3.9	207|367|2099|2100|3162|3717|3815|5468|5599|5602|9971	AKT1|AR|ESR1|ESR2|HMOX1|JAK2|KIT|PPARG|MAPK8|MAPK10|NR1H4	-5.8	1.58489e-06	MyList
GO Biological Processes	19	GO:0045785	positive regulation of cell adhesion	19_GO:0048518 positive regulation of biological process	-7.3	8.8	8.8	30169	484	78	11	14	3.9	25|207|1803|1991|2932|3479|3717|3791|5781|5914|6714	ABL1|AKT1|DPP4|ELANE|GSK3B|IGF1|JAK2|KDR|PTPN11|RARA|SRC	-5.6	2.51189e-06	MyList
GO Biological Processes	19	GO:0001568	blood vessel development	19_GO:0032502 developmental process	-7.1	8.4	8.5	30169	507	78	11	14	3.9	207|1432|1636|3162|3791|4193|4313|5294|5594|5604|7046	AKT1|MAPK14|ACE|HMOX1|KDR|MDM2|MMP2|PIK3CG|MAPK1|MAP2K1|TGFBR1	-5.4	3.98107e-06	MyList
GO Biological Processes	19	GO:0031400	negative regulation of protein modification process	19_GO:0048519 negative regulation of biological process	-7	8.2	8.4	30169	519	78	11	14	3.9	25|207|836|2167|2932|2950|3156|3958|5144|5468|5770	ABL1|AKT1|CASP3|FABP4|GSK3B|GSTP1|HMGCR|LGALS3|PDE4D|PPARG|PTPN1	-5.3	5.01187e-06	MyList
GO Biological Processes	19	GO:0001944	vasculature development	19_GO:0032502 developmental process	-6.9	8.1	8.3	30169	528	78	11	14	3.9	207|1432|1636|3162|3791|4193|4313|5294|5594|5604|7046	AKT1|MAPK14|ACE|HMOX1|KDR|MDM2|MMP2|PIK3CG|MAPK1|MAP2K1|TGFBR1	-5.2	6.30957e-06	MyList
GO Biological Processes	19	GO:0006954	inflammatory response	19_GO:0050896 response to stimulus	-6.9	7.9	8.2	30169	537	78	11	14	3.9	207|1991|2147|3162|3717|3815|4843|5294|5320|5742|9971	AKT1|ELANE|F2|HMOX1|JAK2|KIT|NOS2|PIK3CG|PLA2G2A|PTGS1|NR1H4	-5.2	6.30957e-06	MyList
GO Biological Processes	19	GO:0055082	cellular chemical homeostasis	19_GO:0065007 biological regulation	-6.9	7.9	8.2	30169	537	78	11	14	3.9	760|1636|1991|2147|2645|3162|3480|5295|5594|7421|9971	CA2|ACE|ELANE|F2|GCK|HMOX1|IGF1R|PIK3R1|MAPK1|VDR|NR1H4	-5.2	6.30957e-06	MyList
GO Biological Processes	19	GO:0051249	regulation of lymphocyte activation	19_GO:0002376 immune system process	-6.6	7.4	7.9	30169	573	78	11	14	3.9	25|207|836|1803|3479|3717|3958|5781|5914|6714|8654	ABL1|AKT1|CASP3|DPP4|IGF1|JAK2|LGALS3|PTPN11|RARA|SRC|PDE5A	-4.9	1.25893e-05	MyList
GO Biological Processes	19	GO:0051345	positive regulation of hydrolase activity	19_GO:0065007 biological regulation	-6.5	7.2	7.8	30169	589	78	11	14	3.9	207|1509|1956|2099|2260|2932|3717|3815|5468|5599|7376	AKT1|CTSD|EGFR|ESR1|FGFR1|GSK3B|JAK2|KIT|PPARG|MAPK8|NR1H2	-4.8	1.58489e-05	MyList
GO Biological Processes	19	GO:0010564	regulation of cell cycle process	19_GO:0050789 regulation of biological process	-5.5	5.8	6.7	30169	735	78	11	14	3.9	207|598|1017|1432|1956|3479|3480|3643|4193|5781|6868	AKT1|BCL2L1|CDK2|MAPK14|EGFR|IGF1|IGF1R|INSR|MDM2|PTPN11|ADAM17	-4	0.0001	MyList
GO Biological Processes	19	GO:0006974	cellular response to DNA damage stimulus	19_GO:0050896 response to stimulus	-5.5	5.7	6.6	30169	742	78	11	14	3.9	25|142|598|836|1017|1432|3162|4193|5295|5594|5781	ABL1|PARP1|BCL2L1|CASP3|CDK2|MAPK14|HMOX1|MDM2|PIK3R1|MAPK1|PTPN11	-3.9	0.000125893	MyList
GO Biological Processes	19	GO:0030162	regulation of proteolysis	19_GO:0008152 metabolic process	-5.4	5.7	6.6	30169	750	78	11	14	3.9	207|1017|1509|2147|2932|3717|4193|4318|5468|6714|7376	AKT1|CDK2|CTSD|F2|GSK3B|JAK2|MDM2|MMP9|PPARG|SRC|NR1H2	-3.9	0.000125893	MyList
GO Biological Processes	19	GO:0007276	gamete generation	19_GO:0022414 reproductive process	-5.4	5.7	6.6	30169	753	78	11	14	3.9	207|367|598|1636|3815|4313|5241|5914|6714|7046|8654	AKT1|AR|BCL2L1|ACE|KIT|MMP2|PGR|RARA|SRC|TGFBR1|PDE5A	-3.9	0.000125893	MyList
GO Biological Processes	19	GO:2001237	negative regulation of extrinsic apoptotic signaling pathway	19_GO:0023052 signaling	-13	39	19	30169	99	78	10	13	3.8	207|367|598|2932|2950|3162|3479|3958|6714|7046	AKT1|AR|BCL2L1|GSK3B|GSTP1|HMOX1|IGF1|LGALS3|SRC|TGFBR1	-11	1e-11	MyList
GO Biological Processes	19	GO:0014066	regulation of phosphatidylinositol 3-kinase signaling	19_GO:0023052 signaling	-13	35	18	30169	111	78	10	13	3.8	1956|2147|2260|3479|3480|3643|3717|3791|3815|6714	EGFR|F2|FGFR1|IGF1|IGF1R|INSR|JAK2|KDR|KIT|SRC	-10	1e-10	MyList
GO Biological Processes	19	GO:0046660	female sex differentiation	19_GO:0022414 reproductive process	-12	34	18	30169	115	78	10	13	3.8	598|836|1588|2099|3791|3815|4313|5241|5950|6714	BCL2L1|CASP3|CYP19A1|ESR1|KDR|KIT|MMP2|PGR|RBP4|SRC	-10	1e-10	MyList
GO Biological Processes	19	GO:0030879	mammary gland development	19_GO:0032502 developmental process	-12	30	17	30169	128	78	10	13	3.8	207|367|1588|2099|2908|3717|5241|5594|6714|7421	AKT1|AR|CYP19A1|ESR1|NR3C1|JAK2|PGR|MAPK1|SRC|VDR	-9.7	1.99526e-10	MyList
GO Biological Processes	19	GO:0032869	cellular response to insulin stimulus	19_GO:0050896 response to stimulus	-11	26	16	30169	148	78	10	13	3.8	142|207|2645|2932|3480|3643|5295|5468|5770|6714	PARP1|AKT1|GCK|GSK3B|IGF1R|INSR|PIK3R1|PPARG|PTPN1|SRC	-9.1	7.94328e-10	MyList
GO Biological Processes	19	GO:0062013	positive regulation of small molecule metabolic process	19_GO:0048518 positive regulation of biological process	-11	25	15	30169	152	78	10	13	3.8	207|2645|3479|3643|4843|5465|5468|6714|7376|9971	AKT1|GCK|IGF1|INSR|NOS2|PPARA|PPARG|SRC|NR1H2|NR1H4	-9	1e-09	MyList
GO Biological Processes	19	GO:0050673	epithelial cell proliferation	19_GO:0009987 cellular process	-11	24	15	30169	164	78	10	13	3.8	367|598|1956|2099|3162|3791|3815|5594|5604|7046	AR|BCL2L1|EGFR|ESR1|HMOX1|KDR|KIT|MAPK1|MAP2K1|TGFBR1	-8.7	1.99526e-09	MyList
GO Biological Processes	19	GO:0007565	female pregnancy	19_GO:0022414 reproductive process	-11	22	14	30169	174	78	10	13	3.8	142|207|367|1636|2099|4313|4318|5241|5914|7421	PARP1|AKT1|AR|ACE|ESR1|MMP2|MMP9|PGR|RARA|VDR	-8.5	3.16228e-09	MyList
GO Biological Processes	19	GO:0048660	regulation of smooth muscle cell proliferation	19_GO:0050789 regulation of biological process	-11	22	14	30169	175	78	10	13	3.8	207|1991|3162|3479|3480|3717|4313|4318|5468|6714	AKT1|ELANE|HMOX1|IGF1|IGF1R|JAK2|MMP2|MMP9|PPARG|SRC	-8.5	3.16228e-09	MyList
GO Biological Processes	19	GO:0010634	positive regulation of epithelial cell migration	19_GO:0040011 locomotion	-11	22	14	30169	176	78	10	13	3.8	25|207|2260|3162|3791|4233|4318|5294|6714|6868	ABL1|AKT1|FGFR1|HMOX1|KDR|MET|MMP9|PIK3CG|SRC|ADAM17	-8.4	3.98107e-09	MyList
GO Biological Processes	19	GO:0071478	cellular response to radiation	19_GO:0050896 response to stimulus	-10	21	14	30169	180	78	10	13	3.8	142|598|1432|4193|4311|4312|4313|4314|4318|5295	PARP1|BCL2L1|MAPK14|MDM2|MME|MMP1|MMP2|MMP3|MMP9|PIK3R1	-8.3	5.01187e-09	MyList
GO Biological Processes	19	GO:0050731	positive regulation of peptidyl-tyrosine phosphorylation	19_GO:0048518 positive regulation of biological process	-10	20	14	30169	193	78	10	13	3.8	25|1636|1956|3479|3717|3815|5770|5781|6714|6868	ABL1|ACE|EGFR|IGF1|JAK2|KIT|PTPN1|PTPN11|SRC|ADAM17	-8.1	7.94328e-09	MyList
GO Biological Processes	19	GO:0044703	multi-organism reproductive process	19_GO:0022414 reproductive process	-10	20	13	30169	194	78	10	13	3.8	142|207|367|1636|2099|4313|4318|5241|5914|7421	PARP1|AKT1|AR|ACE|ESR1|MMP2|MMP9|PGR|RARA|VDR	-8.1	7.94328e-09	MyList
GO Biological Processes	19	GO:0044706	multi-multicellular organism process	19_GO:0032501 multicellular organismal process	-9.9	19	13	30169	203	78	10	13	3.8	142|207|367|1636|2099|4313|4318|5241|5914|7421	PARP1|AKT1|AR|ACE|ESR1|MMP2|MMP9|PGR|RARA|VDR	-7.9	1.25893e-08	MyList
GO Biological Processes	19	GO:0060541	respiratory system development	19_GO:0032502 developmental process	-9.8	19	13	30169	205	78	10	13	3.8	1636|3290|3791|4311|5241|5594|5604|5914|5950|7068	ACE|HSD11B1|KDR|MME|PGR|MAPK1|MAP2K1|RARA|RBP4|THRB	-7.9	1.25893e-08	MyList
GO Biological Processes	19	GO:0042445	hormone metabolic process	19_GO:0008152 metabolic process	-9.8	19	13	30169	206	78	10	13	3.8	590|1559|1588|1636|1803|2099|4311|5781|5950|5972	BCHE|CYP2C9|CYP19A1|ACE|DPP4|ESR1|MME|PTPN11|RBP4|REN	-7.8	1.58489e-08	MyList
GO Biological Processes	19	GO:0042593	glucose homeostasis	19_GO:0065007 biological regulation	-9.8	19	13	30169	209	78	10	13	3.8	207|1636|2645|3480|3643|5295|5468|5781|5950|9971	AKT1|ACE|GCK|IGF1R|INSR|PIK3R1|PPARG|PTPN11|RBP4|NR1H4	-7.8	1.58489e-08	MyList
GO Biological Processes	19	GO:0033500	carbohydrate homeostasis	19_GO:0065007 biological regulation	-9.7	18	13	30169	210	78	10	13	3.8	207|1636|2645|3480|3643|5295|5468|5781|5950|9971	AKT1|ACE|GCK|IGF1R|INSR|PIK3R1|PPARG|PTPN11|RBP4|NR1H4	-7.8	1.58489e-08	MyList
GO Biological Processes	19	GO:0071241	cellular response to inorganic substance	19_GO:0050896 response to stimulus	-9.4	17	12	30169	228	78	10	13	3.8	142|207|1017|1956|2167|3162|4314|4318|5594|5599	PARP1|AKT1|CDK2|EGFR|FABP4|HMOX1|MMP3|MMP9|MAPK1|MAPK8	-7.4	3.98107e-08	MyList
GO Biological Processes	19	GO:0002685	regulation of leukocyte migration	19_GO:0040011 locomotion	-9.3	17	12	30169	231	78	10	13	3.8	25|207|1588|1803|1991|3162|3958|5295|5594|6868	ABL1|AKT1|CYP19A1|DPP4|ELANE|HMOX1|LGALS3|PIK3R1|MAPK1|ADAM17	-7.4	3.98107e-08	MyList
GO Biological Processes	19	GO:0050708	regulation of protein secretion	19_GO:0051179 localization	-8.9	15	12	30169	257	78	10	13	3.8	2645|3156|3479|3717|4843|5468|5781|5950|7376|9971	GCK|HMGCR|IGF1|JAK2|NOS2|PPARG|PTPN11|RBP4|NR1H2|NR1H4	-7	1e-07	MyList
GO Biological Processes	19	GO:1903522	regulation of blood circulation	19_GO:0032501 multicellular organismal process	-8.9	15	11	30169	259	78	10	13	3.8	25|1636|3320|3717|4193|4313|5144|5294|7068|8654	ABL1|ACE|HSP90AA1|JAK2|MDM2|MMP2|PDE4D|PIK3CG|THRB|PDE5A	-7	1e-07	MyList
GO Biological Processes	19	GO:0030099	myeloid cell differentiation	19_GO:0002376 immune system process	-8.8	15	11	30169	260	78	10	13	3.8	142|836|1432|3717|3815|4318|5295|5468|5781|6714	PARP1|CASP3|MAPK14|JAK2|KIT|MMP9|PIK3R1|PPARG|PTPN11|SRC	-7	1e-07	MyList
GO Biological Processes	19	GO:0050730	regulation of peptidyl-tyrosine phosphorylation	19_GO:0008152 metabolic process	-8.7	15	11	30169	266	78	10	13	3.8	25|1636|1956|3479|3717|3815|5770|5781|6714|6868	ABL1|ACE|EGFR|IGF1|JAK2|KIT|PTPN1|PTPN11|SRC|ADAM17	-6.9	1.25893e-07	MyList
GO Biological Processes	19	GO:0007611	learning or memory	19_GO:0032501 multicellular organismal process	-8.6	14	11	30169	273	78	10	13	3.8	25|590|836|1956|3156|3643|3815|4311|5594|6714	ABL1|BCHE|CASP3|EGFR|HMGCR|INSR|KIT|MME|MAPK1|SRC	-6.8	1.58489e-07	MyList
GO Biological Processes	19	GO:0051348	negative regulation of transferase activity	19_GO:0065007 biological regulation	-8.6	14	11	30169	276	78	10	13	3.8	25|207|836|2167|2932|2950|3156|5468|5770|6714	ABL1|AKT1|CASP3|FABP4|GSK3B|GSTP1|HMGCR|PPARG|PTPN1|SRC	-6.7	1.99526e-07	MyList
GO Biological Processes	19	GO:0050890	cognition	19_GO:0032501 multicellular organismal process	-8.1	12	10	30169	314	78	10	13	3.8	25|590|836|1956|3156|3643|3815|4311|5594|6714	ABL1|BCHE|CASP3|EGFR|HMGCR|INSR|KIT|MME|MAPK1|SRC	-6.2	6.30957e-07	MyList
GO Biological Processes	19	GO:0070372	regulation of ERK1 and ERK2 cascade	19_GO:0023052 signaling	-8	12	10	30169	315	78	10	13	3.8	25|1956|2950|3479|3791|5320|5604|5770|5781|6714	ABL1|EGFR|GSTP1|IGF1|KDR|PLA2G2A|MAP2K1|PTPN1|PTPN11|SRC	-6.2	6.30957e-07	MyList
GO Biological Processes	19	GO:0048638	regulation of developmental growth	19_GO:0040007 growth	-7.8	12	9.9	30169	332	78	10	13	3.8	25|207|367|1432|2932|3479|3643|5465|5950|7046	ABL1|AKT1|AR|MAPK14|GSK3B|IGF1|INSR|PPARA|RBP4|TGFBR1	-6	1e-06	MyList
GO Biological Processes	19	GO:0001655	urogenital system development	19_GO:0032502 developmental process	-7.7	11	9.7	30169	345	78	10	13	3.8	367|1588|1636|2099|4311|4313|5914|5950|5972|7046	AR|CYP19A1|ACE|ESR1|MME|MMP2|RARA|RBP4|REN|TGFBR1	-5.9	1.25893e-06	MyList
GO Biological Processes	19	GO:0010038	response to metal ion	19_GO:0050896 response to stimulus	-7.5	11	9.5	30169	360	78	10	13	3.8	142|207|836|1956|2167|3162|3815|4318|5594|5599	PARP1|AKT1|CASP3|EGFR|FABP4|HMOX1|KIT|MMP9|MAPK1|MAPK8	-5.7	1.99526e-06	MyList
GO Biological Processes	19	GO:0042326	negative regulation of phosphorylation	19_GO:0048519 negative regulation of biological process	-7.3	10	9.2	30169	381	78	10	13	3.8	25|207|836|2167|2950|3156|5144|5465|5468|5770	ABL1|AKT1|CASP3|FABP4|GSTP1|HMGCR|PDE4D|PPARA|PPARG|PTPN1	-5.5	3.16228e-06	MyList
GO Biological Processes	19	GO:0001558	regulation of cell growth	19_GO:0040007 growth	-6.9	9.2	8.6	30169	422	78	10	13	3.8	25|207|1956|2100|2147|2932|3479|5465|6868|7046	ABL1|AKT1|EGFR|ESR2|F2|GSK3B|IGF1|PPARA|ADAM17|TGFBR1	-5.2	6.30957e-06	MyList
GO Biological Processes	19	GO:0032787	monocarboxylic acid metabolic process	19_GO:0008152 metabolic process	-6.2	7.7	7.7	30169	502	78	10	13	3.8	1432|1559|2645|2944|2950|3479|5465|5468|5742|9971	MAPK14|CYP2C9|GCK|GSTM1|GSTP1|IGF1|PPARA|PPARG|PTGS1|NR1H4	-4.5	3.16228e-05	MyList
GO Biological Processes	19	GO:0060284	regulation of cell development	19_GO:0032502 developmental process	-6.1	7.5	7.6	30169	516	78	10	13	3.8	25|207|1636|2147|2932|3479|3815|4311|5604|8654	ABL1|AKT1|ACE|F2|GSK3B|IGF1|KIT|MME|MAP2K1|PDE5A	-4.4	3.98107e-05	MyList
GO Biological Processes	19	GO:0009896	positive regulation of catabolic process	19_GO:0048518 positive regulation of biological process	-6	7.5	7.5	30169	519	78	10	13	3.8	207|2932|3162|3320|3479|3643|3791|4193|5465|5770	AKT1|GSK3B|HMOX1|HSP90AA1|IGF1|INSR|KDR|MDM2|PPARA|PTPN1	-4.4	3.98107e-05	MyList
GO Biological Processes	19	GO:0060627	regulation of vesicle-mediated transport	19_GO:0051179 localization	-5.9	7.1	7.3	30169	544	78	10	13	3.8	25|2932|3162|3643|3958|5594|5604|5770|6714|7376	ABL1|GSK3B|HMOX1|INSR|LGALS3|MAPK1|MAP2K1|PTPN1|SRC|NR1H2	-4.3	5.01187e-05	MyList
GO Biological Processes	19	GO:0048598	embryonic morphogenesis	19_GO:0032502 developmental process	-5.6	6.6	7	30169	582	78	10	13	3.8	25|836|4313|4317|4318|5594|5604|5914|5950|7046	ABL1|CASP3|MMP2|MMP8|MMP9|MAPK1|MAP2K1|RARA|RBP4|TGFBR1	-4	0.0001	MyList
GO Biological Processes	19	GO:0120035	regulation of plasma membrane bounded cell projection organization	19_GO:0050789 regulation of biological process	-5.2	6	6.6	30169	642	78	10	13	3.8	25|207|2932|3320|3480|3815|5295|5604|6714|7046	ABL1|AKT1|GSK3B|HSP90AA1|IGF1R|KIT|PIK3R1|MAP2K1|SRC|TGFBR1	-3.7	0.000199526	MyList
GO Biological Processes	19	GO:0031344	regulation of cell projection organization	19_GO:0050789 regulation of biological process	-5.1	5.9	6.4	30169	659	78	10	13	3.8	25|207|2932|3320|3480|3815|5295|5604|6714|7046	ABL1|AKT1|GSK3B|HSP90AA1|IGF1R|KIT|PIK3R1|MAP2K1|SRC|TGFBR1	-3.6	0.000251189	MyList
GO Biological Processes	19	GO:0043269	regulation of ion transport	19_GO:0051179 localization	-4.8	5.4	6.1	30169	718	78	10	13	3.8	25|207|760|1636|2147|2645|3958|4318|5144|5294	ABL1|AKT1|CA2|ACE|F2|GCK|LGALS3|MMP9|PDE4D|PIK3CG	-3.3	0.000501187	MyList
GO Biological Processes	19	GO:0007420	brain development	19_GO:0032502 developmental process	-4.6	5.1	5.8	30169	762	78	10	13	3.8	25|836|1636|1956|2932|3480|5604|5781|5914|6714	ABL1|CASP3|ACE|EGFR|GSK3B|IGF1R|MAP2K1|PTPN11|RARA|SRC	-3.1	0.000794328	MyList
GO Biological Processes	19	GO:0061180	mammary gland epithelium development	19_GO:0032502 developmental process	-13	59	23	30169	59	78	9	12	3.6	207|367|2099|2908|3717|5241|5594|6714|7421	AKT1|AR|ESR1|NR3C1|JAK2|PGR|MAPK1|SRC|VDR	-11	1e-11	MyList
GO Biological Processes	19	GO:0043401	steroid hormone mediated signaling pathway	19_GO:0023052 signaling	-12	46	20	30169	76	78	9	12	3.6	367|2099|2100|2908|3717|4306|5241|5465|6714	AR|ESR1|ESR2|NR3C1|JAK2|NR3C2|PGR|PPARA|SRC	-10	1e-10	MyList
GO Biological Processes	19	GO:0014068	positive regulation of phosphatidylinositol 3-kinase signaling	19_GO:0023052 signaling	-12	44	19	30169	80	78	9	12	3.6	2147|2260|3479|3480|3643|3717|3791|3815|6714	F2|FGFR1|IGF1|IGF1R|INSR|JAK2|KDR|KIT|SRC	-9.9	1.25893e-10	MyList
GO Biological Processes	19	GO:0008585	female gonad development	19_GO:0022414 reproductive process	-11	36	18	30169	96	78	9	12	3.6	598|836|1588|2099|3791|3815|4313|5241|6714	BCL2L1|CASP3|CYP19A1|ESR1|KDR|KIT|MMP2|PGR|SRC	-9.3	5.01187e-10	MyList
GO Biological Processes	19	GO:0048661	positive regulation of smooth muscle cell proliferation	19_GO:0048518 positive regulation of biological process	-11	36	17	30169	98	78	9	12	3.6	207|1991|3162|3479|3480|3717|4313|4318|6714	AKT1|ELANE|HMOX1|IGF1|IGF1R|JAK2|MMP2|MMP9|SRC	-9.2	6.30957e-10	MyList
GO Biological Processes	19	GO:0046545	development of primary female sexual characteristics	19_GO:0022414 reproductive process	-11	35	17	30169	100	78	9	12	3.6	598|836|1588|2099|3791|3815|4313|5241|6714	BCL2L1|CASP3|CYP19A1|ESR1|KDR|KIT|MMP2|PGR|SRC	-9.1	7.94328e-10	MyList
GO Biological Processes	19	GO:0043406	positive regulation of MAP kinase activity	19_GO:0023052 signaling	-11	30	16	30169	117	78	9	12	3.6	1956|1991|2260|3643|3815|5294|5770|6714|8654	EGFR|ELANE|FGFR1|INSR|KIT|PIK3CG|PTPN1|SRC|PDE5A	-8.6	2.51189e-09	MyList
GO Biological Processes	19	GO:1900180	regulation of protein localization to nucleus	19_GO:0051179 localization	-10	26	15	30169	135	78	9	12	3.6	142|207|1432|2147|2932|3320|3717|5295|6714	PARP1|AKT1|MAPK14|F2|GSK3B|HSP90AA1|JAK2|PIK3R1|SRC	-8.1	7.94328e-09	MyList
GO Biological Processes	19	GO:0008584	male gonad development	19_GO:0022414 reproductive process	-9.9	24	14	30169	143	78	9	12	3.6	367|598|1636|2099|3643|3815|5914|5972|7046	AR|BCL2L1|ACE|ESR1|INSR|KIT|RARA|REN|TGFBR1	-7.9	1.25893e-08	MyList
GO Biological Processes	19	GO:0046546	development of primary male sexual characteristics	19_GO:0022414 reproductive process	-9.9	24	14	30169	144	78	9	12	3.6	367|598|1636|2099|3643|3815|5914|5972|7046	AR|BCL2L1|ACE|ESR1|INSR|KIT|RARA|REN|TGFBR1	-7.9	1.25893e-08	MyList
GO Biological Processes	19	GO:0001890	placenta development	19_GO:0032502 developmental process	-9.7	23	14	30169	149	78	9	12	3.6	142|207|1432|1956|4311|5468|5594|5604|7421	PARP1|AKT1|MAPK14|EGFR|MME|PPARG|MAPK1|MAP2K1|VDR	-7.7	1.99526e-08	MyList
GO Biological Processes	19	GO:0045834	positive regulation of lipid metabolic process	19_GO:0048518 positive regulation of biological process	-9.6	23	14	30169	154	78	9	12	3.6	207|2147|3480|3815|5465|5468|6714|7376|9971	AKT1|F2|IGF1R|KIT|PPARA|PPARG|SRC|NR1H2|NR1H4	-7.6	2.51189e-08	MyList
GO Biological Processes	19	GO:0046661	male sex differentiation	19_GO:0022414 reproductive process	-9.3	21	13	30169	167	78	9	12	3.6	367|598|1636|2099|3643|3815|5914|5972|7046	AR|BCL2L1|ACE|ESR1|INSR|KIT|RARA|REN|TGFBR1	-7.3	5.01187e-08	MyList
GO Biological Processes	19	GO:0030324	lung development	19_GO:0032502 developmental process	-9	19	13	30169	181	78	9	12	3.6	1636|3290|3791|4311|5241|5594|5604|5950|7068	ACE|HSD11B1|KDR|MME|PGR|MAPK1|MAP2K1|RBP4|THRB	-7.1	7.94328e-08	MyList
GO Biological Processes	19	GO:0050728	negative regulation of inflammatory response	19_GO:0048519 negative regulation of biological process	-8.9	19	12	30169	184	78	9	12	3.6	1432|1588|1991|2950|3479|5465|5468|6714|9971	MAPK14|CYP19A1|ELANE|GSTP1|IGF1|PPARA|PPARG|SRC|NR1H4	-7	1e-07	MyList
GO Biological Processes	19	GO:0030323	respiratory tube development	19_GO:0032502 developmental process	-8.9	19	12	30169	185	78	9	12	3.6	1636|3290|3791|4311|5241|5594|5604|5950|7068	ACE|HSD11B1|KDR|MME|PGR|MAPK1|MAP2K1|RBP4|THRB	-7	1e-07	MyList
GO Biological Processes	19	GO:0008217	regulation of blood pressure	19_GO:0032501 multicellular organismal process	-8.8	18	12	30169	191	78	9	12	3.6	367|1636|3162|4843|5144|5465|5468|5742|5972	AR|ACE|HMOX1|NOS2|PDE4D|PPARA|PPARG|PTGS1|REN	-6.9	1.25893e-07	MyList
GO Biological Processes	19	GO:0031334	positive regulation of protein-containing complex assembly	19_GO:0048518 positive regulation of biological process	-8.8	18	12	30169	192	78	9	12	3.6	2099|2932|3320|3958|4233|4312|4314|6714|7376	ESR1|GSK3B|HSP90AA1|LGALS3|MET|MMP1|MMP3|SRC|NR1H2	-6.9	1.25893e-07	MyList
GO Biological Processes	19	GO:0043393	regulation of protein binding	19_GO:0065007 biological regulation	-8.6	17	12	30169	200	78	9	12	3.6	25|207|1636|2932|4318|5465|5599|6714|7046	ABL1|AKT1|ACE|GSK3B|MMP9|PPARA|MAPK8|SRC|TGFBR1	-6.7	1.99526e-07	MyList
GO Biological Processes	19	GO:1901654	response to ketone	19_GO:0050896 response to stimulus	-8.5	17	12	30169	204	78	9	12	3.6	142|207|367|598|1636|2908|3480|3717|6714	PARP1|AKT1|AR|BCL2L1|ACE|NR3C1|IGF1R|JAK2|SRC	-6.7	1.99526e-07	MyList
GO Biological Processes	19	GO:0050679	positive regulation of epithelial cell proliferation	19_GO:0048518 positive regulation of biological process	-8.2	16	11	30169	224	78	9	12	3.6	207|367|1956|2260|3162|3479|3791|6868|7046	AKT1|AR|EGFR|FGFR1|HMOX1|IGF1|KDR|ADAM17|TGFBR1	-6.3	5.01187e-07	MyList
GO Biological Processes	19	GO:0010594	regulation of endothelial cell migration	19_GO:0040011 locomotion	-8.1	15	11	30169	230	78	9	12	3.6	25|207|2260|3162|3791|4233|5294|5468|6868	ABL1|AKT1|FGFR1|HMOX1|KDR|MET|PIK3CG|PPARG|ADAM17	-6.2	6.30957e-07	MyList
GO Biological Processes	19	GO:0046883	regulation of hormone secretion	19_GO:0051179 localization	-8	15	11	30169	234	78	9	12	3.6	1588|2645|3717|4843|5468|5781|5950|5972|9971	CYP19A1|GCK|JAK2|NOS2|PPARG|PTPN11|RBP4|REN|NR1H4	-6.2	6.30957e-07	MyList
GO Biological Processes	19	GO:0034764	positive regulation of transmembrane transport	19_GO:0051179 localization	-8	15	11	30169	237	78	9	12	3.6	25|207|760|1432|2147|3479|3643|5295|5781	ABL1|AKT1|CA2|MAPK14|F2|IGF1|INSR|PIK3R1|PTPN11	-6.1	7.94328e-07	MyList
GO Biological Processes	19	GO:0090257	regulation of muscle system process	19_GO:0032501 multicellular organismal process	-7.7	14	10	30169	256	78	9	12	3.6	142|3320|3479|3815|5144|5294|5465|5468|8654	PARP1|HSP90AA1|IGF1|KIT|PDE4D|PIK3CG|PPARA|PPARG|PDE5A	-5.9	1.25893e-06	MyList
GO Biological Processes	19	GO:0070663	regulation of leukocyte proliferation	19_GO:0050789 regulation of biological process	-7.5	13	10	30169	269	78	9	12	3.6	598|836|2950|3479|3717|3815|3958|5594|8654	BCL2L1|CASP3|GSTP1|IGF1|JAK2|KIT|LGALS3|MAPK1|PDE5A	-5.7	1.99526e-06	MyList
GO Biological Processes	19	GO:1903039	positive regulation of leukocyte cell-cell adhesion	19_GO:0048518 positive regulation of biological process	-7.4	13	9.9	30169	275	78	9	12	3.6	25|207|1803|1991|3479|3717|5781|5914|6714	ABL1|AKT1|DPP4|ELANE|IGF1|JAK2|PTPN11|RARA|SRC	-5.6	2.51189e-06	MyList
GO Biological Processes	19	GO:1903532	positive regulation of secretion by cell	19_GO:0051179 localization	-7.4	13	9.8	30169	278	78	9	12	3.6	1588|2645|3479|3717|5468|5781|5950|7376|9971	CYP19A1|GCK|IGF1|JAK2|PPARG|PTPN11|RBP4|NR1H2|NR1H4	-5.6	2.51189e-06	MyList
GO Biological Processes	19	GO:0051047	positive regulation of secretion	19_GO:0051179 localization	-7	11	9.3	30169	304	78	9	12	3.6	1588|2645|3479|3717|5468|5781|5950|7376|9971	CYP19A1|GCK|IGF1|JAK2|PPARG|PTPN11|RBP4|NR1H2|NR1H4	-5.3	5.01187e-06	MyList
GO Biological Processes	19	GO:0022409	positive regulation of cell-cell adhesion	19_GO:0048518 positive regulation of biological process	-6.8	11	9	30169	322	78	9	12	3.6	25|207|1803|1991|3479|3717|5781|5914|6714	ABL1|AKT1|DPP4|ELANE|IGF1|JAK2|PTPN11|RARA|SRC	-5.1	7.94328e-06	MyList
GO Biological Processes	19	GO:0009895	negative regulation of catabolic process	19_GO:0048519 negative regulation of biological process	-6.7	11	8.9	30169	330	78	9	12	3.6	207|1432|1956|3156|3162|4233|4843|5294|5465	AKT1|MAPK14|EGFR|HMGCR|HMOX1|MET|NOS2|PIK3CG|PPARA	-5	1e-05	MyList
GO Biological Processes	19	GO:0001933	negative regulation of protein phosphorylation	19_GO:0048519 negative regulation of biological process	-6.6	10	8.8	30169	338	78	9	12	3.6	25|207|836|2167|2950|3156|5144|5468|5770	ABL1|AKT1|CASP3|FABP4|GSTP1|HMGCR|PDE4D|PPARG|PTPN1	-5	1e-05	MyList
GO Biological Processes	19	GO:0031346	positive regulation of cell projection organization	19_GO:0048518 positive regulation of biological process	-6.5	9.9	8.5	30169	352	78	9	12	3.6	25|2932|3320|3480|3815|5295|5604|6714|7046	ABL1|GSK3B|HSP90AA1|IGF1R|KIT|PIK3R1|MAP2K1|SRC|TGFBR1	-4.8	1.58489e-05	MyList
GO Biological Processes	19	GO:0001818	negative regulation of cytokine production	19_GO:0048519 negative regulation of biological process	-6.3	9.4	8.3	30169	371	78	9	12	3.6	1991|2147|2950|3162|3479|4317|5465|5914|9971	ELANE|F2|GSTP1|HMOX1|IGF1|MMP8|PPARA|RARA|NR1H4	-4.7	1.99526e-05	MyList
GO Biological Processes	19	GO:0002521	leukocyte differentiation	19_GO:0002376 immune system process	-6.1	8.8	8	30169	394	78	9	12	3.6	25|142|1432|3815|4318|5295|5468|6714|6868	ABL1|PARP1|MAPK14|KIT|MMP9|PIK3R1|PPARG|SRC|ADAM17	-4.5	3.16228e-05	MyList
GO Biological Processes	19	GO:0040007	growth	19_GO:0040007 growth	-6	8.6	7.8	30169	407	78	9	12	3.6	25|367|1588|2099|3320|3479|5781|5914|6714	ABL1|AR|CYP19A1|ESR1|HSP90AA1|IGF1|PTPN11|RARA|SRC	-4.4	3.98107e-05	MyList
GO Biological Processes	19	GO:0048589	developmental growth	19_GO:0040007 growth	-6	8.6	7.8	30169	407	78	9	12	3.6	25|367|1588|2099|3320|3479|5781|5914|6714	ABL1|AR|CYP19A1|ESR1|HSP90AA1|IGF1|PTPN11|RARA|SRC	-4.4	3.98107e-05	MyList
GO Biological Processes	19	GO:0031331	positive regulation of cellular catabolic process	19_GO:0048518 positive regulation of biological process	-5.9	8.3	7.7	30169	420	78	9	12	3.6	207|2932|3162|3479|3643|3791|4193|5465|5770	AKT1|GSK3B|HMOX1|IGF1|INSR|KDR|MDM2|PPARA|PTPN1	-4.3	5.01187e-05	MyList
GO Biological Processes	19	GO:0048568	embryonic organ development	19_GO:0032502 developmental process	-5.6	7.8	7.4	30169	446	78	9	12	3.6	207|1956|3791|3815|5594|5604|5914|5950|7046	AKT1|EGFR|KDR|KIT|MAPK1|MAP2K1|RARA|RBP4|TGFBR1	-4.1	7.94328e-05	MyList
GO Biological Processes	19	GO:0002696	positive regulation of leukocyte activation	19_GO:0002376 immune system process	-5.6	7.7	7.3	30169	450	78	9	12	3.6	25|207|1803|3479|3717|4317|5781|5914|6714	ABL1|AKT1|DPP4|IGF1|JAK2|MMP8|PTPN11|RARA|SRC	-4	0.0001	MyList
GO Biological Processes	19	GO:0050867	positive regulation of cell activation	19_GO:0048518 positive regulation of biological process	-5.5	7.5	7.2	30169	467	78	9	12	3.6	25|207|1803|3479|3717|4317|5781|5914|6714	ABL1|AKT1|DPP4|IGF1|JAK2|MMP8|PTPN11|RARA|SRC	-3.9	0.000125893	MyList
GO Biological Processes	19	GO:0006935	chemotaxis	19_GO:0040011 locomotion	-5.2	6.8	6.8	30169	510	78	9	12	3.6	1432|1803|3815|3958|4233|4313|5294|5594|5604	MAPK14|DPP4|KIT|LGALS3|MET|MMP2|PIK3CG|MAPK1|MAP2K1	-3.6	0.000251189	MyList
GO Biological Processes	19	GO:0042330	taxis	19_GO:0040011 locomotion	-5.2	6.8	6.7	30169	512	78	9	12	3.6	1432|1803|3815|3958|4233|4313|5294|5594|5604	MAPK14|DPP4|KIT|LGALS3|MET|MMP2|PIK3CG|MAPK1|MAP2K1	-3.6	0.000251189	MyList
GO Biological Processes	19	GO:0007346	regulation of mitotic cell cycle	19_GO:0050789 regulation of biological process	-5.1	6.7	6.7	30169	517	78	9	12	3.6	25|207|1017|1956|3479|3643|4193|5781|6868	ABL1|AKT1|CDK2|EGFR|IGF1|INSR|MDM2|PTPN11|ADAM17	-3.6	0.000251189	MyList
GO Biological Processes	19	GO:0040011	locomotion	19_GO:0040011 locomotion	-5	6.6	6.6	30169	530	78	9	12	3.6	1432|1803|3815|3958|4233|4313|5294|5594|5604	MAPK14|DPP4|KIT|LGALS3|MET|MMP2|PIK3CG|MAPK1|MAP2K1	-3.5	0.000316228	MyList
GO Biological Processes	19	GO:0000904	cell morphogenesis involved in differentiation	19_GO:0032502 developmental process	-4.9	6.4	6.5	30169	544	78	9	12	3.6	25|367|836|3320|3480|4233|5295|5781|6714	ABL1|AR|CASP3|HSP90AA1|IGF1R|MET|PIK3R1|PTPN11|SRC	-3.4	0.000398107	MyList
GO Biological Processes	19	GO:0007423	sensory organ development	19_GO:0032502 developmental process	-4.8	6.2	6.3	30169	563	78	9	12	3.6	1956|3791|3815|5594|5781|5914|5950|7046|7068	EGFR|KDR|KIT|MAPK1|PTPN11|RARA|RBP4|TGFBR1|THRB	-3.3	0.000501187	MyList
GO Biological Processes	19	GO:0030163	protein catabolic process	19_GO:0008152 metabolic process	-3.9	4.7	5.2	30169	748	78	9	12	3.6	207|836|1509|1991|2932|3320|4193|4311|4313	AKT1|CASP3|CTSD|ELANE|GSK3B|HSP90AA1|MDM2|MME|MMP2	-2.5	0.00316228	MyList
GO Biological Processes	19	GO:0043603	cellular amide metabolic process	19_GO:0008152 metabolic process	-3.7	4.4	4.9	30169	796	78	9	12	3.6	590|1559|1636|1803|1991|2944|2950|4311|5972	BCHE|CYP2C9|ACE|DPP4|ELANE|GSTM1|GSTP1|MME|REN	-2.3	0.00501187	MyList
GO Biological Processes	19	GO:0030518	intracellular steroid hormone receptor signaling pathway	19_GO:0023052 signaling	-12	55	21	30169	56	78	8	10	3.4	367|2099|2100|2908|3717|4306|5241|6714	AR|ESR1|ESR2|NR3C1|JAK2|NR3C2|PGR|SRC	-9.6	2.51189e-10	MyList
GO Biological Processes	19	GO:1900182	positive regulation of protein localization to nucleus	19_GO:0051179 localization	-10	36	16	30169	87	78	8	10	3.4	142|207|1432|2147|3320|3717|5295|6714	PARP1|AKT1|MAPK14|F2|HSP90AA1|JAK2|PIK3R1|SRC	-8.1	7.94328e-09	MyList
GO Biological Processes	19	GO:0022612	gland morphogenesis	19_GO:0032502 developmental process	-9.6	30	15	30169	103	78	8	10	3.4	367|1956|2099|2908|4313|5241|6714|7421	AR|EGFR|ESR1|NR3C1|MMP2|PGR|SRC|VDR	-7.6	2.51189e-08	MyList
GO Biological Processes	19	GO:0034614	cellular response to reactive oxygen species	19_GO:0050896 response to stimulus	-9.1	26	14	30169	118	78	8	10	3.4	25|207|1956|4313|4318|5594|5599|6714	ABL1|AKT1|EGFR|MMP2|MMP9|MAPK1|MAPK8|SRC	-7.2	6.30957e-08	MyList
GO Biological Processes	19	GO:0051101	regulation of DNA binding	19_GO:0065007 biological regulation	-9	26	14	30169	121	78	8	10	3.4	142|3162|3479|3717|4317|4318|5468|5599	PARP1|HMOX1|IGF1|JAK2|MMP8|MMP9|PPARG|MAPK8	-7.1	7.94328e-08	MyList
GO Biological Processes	19	GO:0032355	response to estradiol	19_GO:0050896 response to stimulus	-9	26	14	30169	121	78	8	10	3.4	836|1588|1956|2099|2100|3480|4313|5914	CASP3|CYP19A1|EGFR|ESR1|ESR2|IGF1R|MMP2|RARA	-7.1	7.94328e-08	MyList
GO Biological Processes	19	GO:0010595	positive regulation of endothelial cell migration	19_GO:0040011 locomotion	-8.7	24	13	30169	131	78	8	10	3.4	25|207|2260|3162|3791|4233|5294|6868	ABL1|AKT1|FGFR1|HMOX1|KDR|MET|PIK3CG|ADAM17	-6.9	1.25893e-07	MyList
GO Biological Processes	19	GO:0010821	regulation of mitochondrion organization	19_GO:0050789 regulation of biological process	-8.3	21	12	30169	150	78	8	10	3.4	207|598|2932|3479|3791|4318|5468|5599	AKT1|BCL2L1|GSK3B|IGF1|KDR|MMP9|PPARG|MAPK8	-6.4	3.98107e-07	MyList
GO Biological Processes	19	GO:0010675	regulation of cellular carbohydrate metabolic process	19_GO:0008152 metabolic process	-8.2	20	12	30169	155	78	8	10	3.4	207|2645|2908|2932|3479|3643|5465|6714	AKT1|GCK|NR3C1|GSK3B|IGF1|INSR|PPARA|SRC	-6.3	5.01187e-07	MyList
GO Biological Processes	19	GO:0031960	response to corticosteroid	19_GO:0050896 response to stimulus	-7.9	19	12	30169	165	78	8	10	3.4	142|590|836|1636|2908|3480|3717|6714	PARP1|BCHE|CASP3|ACE|NR3C1|IGF1R|JAK2|SRC	-6.1	7.94328e-07	MyList
GO Biological Processes	19	GO:0032680	regulation of tumor necrosis factor production	19_GO:0032501 multicellular organismal process	-7.6	17	11	30169	184	78	8	10	3.4	2950|3479|3717|4317|5295|5781|5914|9971	GSTP1|IGF1|JAK2|MMP8|PIK3R1|PTPN11|RARA|NR1H4	-5.8	1.58489e-06	MyList
GO Biological Processes	19	GO:0018105	peptidyl-serine phosphorylation	19_GO:0008152 metabolic process	-7.6	17	11	30169	185	78	8	10	3.4	207|1017|1432|2932|5594|5599|6714|7046	AKT1|CDK2|MAPK14|GSK3B|MAPK1|MAPK8|SRC|TGFBR1	-5.8	1.58489e-06	MyList
GO Biological Processes	19	GO:0006109	regulation of carbohydrate metabolic process	19_GO:0008152 metabolic process	-7.5	17	11	30169	186	78	8	10	3.4	207|2645|2908|2932|3479|3643|5465|6714	AKT1|GCK|NR3C1|GSK3B|IGF1|INSR|PPARA|SRC	-5.8	1.58489e-06	MyList
GO Biological Processes	19	GO:0002064	epithelial cell development	19_GO:0032502 developmental process	-7.5	16	11	30169	188	78	8	10	3.4	367|2099|3791|4233|5144|5241|5914|6714	AR|ESR1|KDR|MET|PDE4D|PGR|RARA|SRC	-5.7	1.99526e-06	MyList
GO Biological Processes	19	GO:1903555	regulation of tumor necrosis factor superfamily cytokine production	19_GO:0032501 multicellular organismal process	-7.5	16	11	30169	189	78	8	10	3.4	2950|3479|3717|4317|5295|5781|5914|9971	GSTP1|IGF1|JAK2|MMP8|PIK3R1|PTPN11|RARA|NR1H4	-5.7	1.99526e-06	MyList
GO Biological Processes	19	GO:0016485	protein processing	19_GO:0008152 metabolic process	-7.4	16	11	30169	196	78	8	10	3.4	142|590|836|1636|1803|4311|5972|6868	PARP1|BCHE|CASP3|ACE|DPP4|MME|REN|ADAM17	-5.6	2.51189e-06	MyList
GO Biological Processes	19	GO:0071248	cellular response to metal ion	19_GO:0050896 response to stimulus	-7.3	16	11	30169	197	78	8	10	3.4	142|207|1956|2167|3162|4318|5594|5599	PARP1|AKT1|EGFR|FABP4|HMOX1|MMP9|MAPK1|MAPK8	-5.6	2.51189e-06	MyList
GO Biological Processes	19	GO:0018209	peptidyl-serine modification	19_GO:0008152 metabolic process	-7.2	15	10	30169	204	78	8	10	3.4	207|1017|1432|2932|5594|5599|6714|7046	AKT1|CDK2|MAPK14|GSK3B|MAPK1|MAPK8|SRC|TGFBR1	-5.5	3.16228e-06	MyList
GO Biological Processes	19	GO:2000241	regulation of reproductive process	19_GO:0022414 reproductive process	-7.2	15	10	30169	206	78	8	10	3.4	367|598|2099|3479|3643|3815|6714|8654	AR|BCL2L1|ESR1|IGF1|INSR|KIT|SRC|PDE5A	-5.5	3.16228e-06	MyList
GO Biological Processes	19	GO:0006469	negative regulation of protein kinase activity	19_GO:0048519 negative regulation of biological process	-7	14	10	30169	216	78	8	10	3.4	25|207|836|2167|2950|3156|5468|5770	ABL1|AKT1|CASP3|FABP4|GSTP1|HMGCR|PPARG|PTPN1	-5.3	5.01187e-06	MyList
GO Biological Processes	19	GO:0043523	regulation of neuron apoptotic process	19_GO:0050789 regulation of biological process	-7	14	10	30169	218	78	8	10	3.4	25|142|598|836|2908|3162|3717|3791	ABL1|PARP1|BCL2L1|CASP3|NR3C1|HMOX1|JAK2|KDR	-5.3	5.01187e-06	MyList
GO Biological Processes	19	GO:0070374	positive regulation of ERK1 and ERK2 cascade	19_GO:0023052 signaling	-6.9	14	9.8	30169	223	78	8	10	3.4	25|1956|3479|3791|5320|5604|5781|6714	ABL1|EGFR|IGF1|KDR|PLA2G2A|MAP2K1|PTPN11|SRC	-5.2	6.30957e-06	MyList
GO Biological Processes	19	GO:0033157	regulation of intracellular protein transport	19_GO:0051179 localization	-6.9	14	9.8	30169	225	78	8	10	3.4	1432|2932|3320|3717|5295|5599|5770|5781	MAPK14|GSK3B|HSP90AA1|JAK2|PIK3R1|MAPK8|PTPN1|PTPN11	-5.2	6.30957e-06	MyList
GO Biological Processes	19	GO:0050920	regulation of chemotaxis	19_GO:0040011 locomotion	-6.8	13	9.7	30169	230	78	8	10	3.4	1588|1803|1991|2260|3791|4233|5594|6868	CYP19A1|DPP4|ELANE|FGFR1|KDR|MET|MAPK1|ADAM17	-5.1	7.94328e-06	MyList
GO Biological Processes	19	GO:0033673	negative regulation of kinase activity	19_GO:0048519 negative regulation of biological process	-6.7	13	9.4	30169	240	78	8	10	3.4	25|207|836|2167|2950|3156|5468|5770	ABL1|AKT1|CASP3|FABP4|GSTP1|HMGCR|PPARG|PTPN1	-5	1e-05	MyList
GO Biological Processes	19	GO:0050900	leukocyte migration	19_GO:0002376 immune system process	-6.6	13	9.3	30169	247	78	8	10	3.4	1991|3815|3958|4313|4318|5294|5295|6714	ELANE|KIT|LGALS3|MMP2|MMP9|PIK3CG|PIK3R1|SRC	-4.9	1.25893e-05	MyList
GO Biological Processes	19	GO:0050870	positive regulation of T cell activation	19_GO:0002376 immune system process	-6.5	12	9.2	30169	251	78	8	10	3.4	25|207|1803|3479|3717|5781|5914|6714	ABL1|AKT1|DPP4|IGF1|JAK2|PTPN11|RARA|SRC	-4.9	1.25893e-05	MyList
GO Biological Processes	19	GO:0048872	homeostasis of number of cells	19_GO:0065007 biological regulation	-6.5	12	9.2	30169	252	78	8	10	3.4	25|207|836|3162|3717|3815|5320|5781	ABL1|AKT1|CASP3|HMOX1|JAK2|KIT|PLA2G2A|PTPN11	-4.9	1.25893e-05	MyList
GO Biological Processes	19	GO:0097305	response to alcohol	19_GO:0050896 response to stimulus	-6.5	12	9.2	30169	252	78	8	10	3.4	142|207|598|1636|3480|5465|5914|7046	PARP1|AKT1|BCL2L1|ACE|IGF1R|PPARA|RARA|TGFBR1	-4.9	1.25893e-05	MyList
GO Biological Processes	19	GO:0008202	steroid metabolic process	19_GO:0008152 metabolic process	-6.5	12	9.1	30169	256	78	8	10	3.4	1559|1588|2099|2908|3156|3290|8856|9971	CYP2C9|CYP19A1|ESR1|NR3C1|HMGCR|HSD11B1|NR1I2|NR1H4	-4.8	1.58489e-05	MyList
GO Biological Processes	19	GO:0044403	biological process involved in symbiotic interaction	19_GO:0044419 biological process involved in interspecies interaction between organisms	-6.4	12	9	30169	261	78	8	10	3.4	598|1803|1956|1991|2147|3643|3717|6714	BCL2L1|DPP4|EGFR|ELANE|F2|INSR|JAK2|SRC	-4.8	1.58489e-05	MyList
GO Biological Processes	19	GO:0045927	positive regulation of growth	19_GO:0040007 growth	-6.4	12	9	30169	261	78	8	10	3.4	207|1432|1956|2147|3479|3643|6868|7046	AKT1|MAPK14|EGFR|F2|IGF1|INSR|ADAM17|TGFBR1	-4.8	1.58489e-05	MyList
GO Biological Processes	19	GO:0030198	extracellular matrix organization	19_GO:0009987 cellular process	-6.2	11	8.7	30169	274	78	8	10	3.4	1991|4312|4313|4314|4316|4317|4318|7046	ELANE|MMP1|MMP2|MMP3|MMP7|MMP8|MMP9|TGFBR1	-4.6	2.51189e-05	MyList
GO Biological Processes	19	GO:0043062	extracellular structure organization	19_GO:0009987 cellular process	-6.2	11	8.7	30169	275	78	8	10	3.4	1991|4312|4313|4314|4316|4317|4318|7046	ELANE|MMP1|MMP2|MMP3|MMP7|MMP8|MMP9|TGFBR1	-4.6	2.51189e-05	MyList
GO Biological Processes	19	GO:0045229	external encapsulating structure organization	19_GO:0009987 cellular process	-6.2	11	8.7	30169	277	78	8	10	3.4	1991|4312|4313|4314|4316|4317|4318|7046	ELANE|MMP1|MMP2|MMP3|MMP7|MMP8|MMP9|TGFBR1	-4.6	2.51189e-05	MyList
GO Biological Processes	19	GO:0051604	protein maturation	19_GO:0008152 metabolic process	-6.2	11	8.6	30169	278	78	8	10	3.4	142|590|836|1636|1803|4311|5972|6868	PARP1|BCHE|CASP3|ACE|DPP4|MME|REN|ADAM17	-4.6	2.51189e-05	MyList
GO Biological Processes	19	GO:0090092	regulation of transmembrane receptor protein serine/threonine kinase signaling pathway	19_GO:0023052 signaling	-6.1	11	8.4	30169	290	78	8	10	3.4	25|142|3717|3791|5465|5468|6868|7046	ABL1|PARP1|JAK2|KDR|PPARA|PPARG|ADAM17|TGFBR1	-4.4	3.98107e-05	MyList
GO Biological Processes	19	GO:0051054	positive regulation of DNA metabolic process	19_GO:0048518 positive regulation of biological process	-5.9	10	8.2	30169	301	78	8	10	3.4	142|207|1017|1956|3320|3480|5594|6714	PARP1|AKT1|CDK2|EGFR|HSP90AA1|IGF1R|MAPK1|SRC	-4.3	5.01187e-05	MyList
GO Biological Processes	19	GO:0031349	positive regulation of defense response	19_GO:0048518 positive regulation of biological process	-5.9	10	8.1	30169	307	78	8	10	3.4	1636|2167|3320|3717|4317|5294|5320|6714	ACE|FABP4|HSP90AA1|JAK2|MMP8|PIK3CG|PLA2G2A|SRC	-4.3	5.01187e-05	MyList
GO Biological Processes	19	GO:0022411	cellular component disassembly	19_GO:0009987 cellular process	-5.8	9.9	8	30169	313	78	8	10	3.4	1991|2932|4312|4313|4314|4316|4317|4318	ELANE|GSK3B|MMP1|MMP2|MMP3|MMP7|MMP8|MMP9	-4.2	6.30957e-05	MyList
GO Biological Processes	19	GO:0001525	angiogenesis	19_GO:0032502 developmental process	-5.7	9.5	7.9	30169	325	78	8	10	3.4	207|1432|1636|3162|3791|4313|5294|7046	AKT1|MAPK14|ACE|HMOX1|KDR|MMP2|PIK3CG|TGFBR1	-4.1	7.94328e-05	MyList
GO Biological Processes	19	GO:0010506	regulation of autophagy	19_GO:0008152 metabolic process	-5.5	9	7.6	30169	344	78	8	10	3.4	25|207|836|2932|3162|3791|4233|5599	ABL1|AKT1|CASP3|GSK3B|HMOX1|KDR|MET|MAPK8	-3.9	0.000125893	MyList
GO Biological Processes	19	GO:0010639	negative regulation of organelle organization	19_GO:0048519 negative regulation of biological process	-5.5	9	7.6	30169	345	78	8	10	3.4	142|207|598|3479|4233|5295|5468|6714	PARP1|AKT1|BCL2L1|IGF1|MET|PIK3R1|PPARG|SRC	-3.9	0.000125893	MyList
GO Biological Processes	19	GO:0042176	regulation of protein catabolic process	19_GO:0008152 metabolic process	-5.4	8.6	7.4	30169	361	78	8	10	3.4	207|1017|1956|2932|3156|3320|4193|4843	AKT1|CDK2|EGFR|GSK3B|HMGCR|HSP90AA1|MDM2|NOS2	-3.8	0.000158489	MyList
GO Biological Processes	19	GO:0050878	regulation of body fluid levels	19_GO:0065007 biological regulation	-5.3	8.3	7.2	30169	373	78	8	10	3.4	1432|2147|2159|4233|5294|6714|7376|7421	MAPK14|F2|F10|MET|PIK3CG|SRC|NR1H2|VDR	-3.7	0.000199526	MyList
GO Biological Processes	19	GO:0002764	immune response-regulating signaling pathway	19_GO:0002376 immune system process	-5.2	8.3	7.2	30169	374	78	8	10	3.4	25|3815|5144|5594|5599|5602|6714|9971	ABL1|KIT|PDE4D|MAPK1|MAPK8|MAPK10|SRC|NR1H4	-3.7	0.000199526	MyList
GO Biological Processes	19	GO:0051251	positive regulation of lymphocyte activation	19_GO:0002376 immune system process	-5	7.7	6.9	30169	400	78	8	10	3.4	25|207|1803|3479|3717|5781|5914|6714	ABL1|AKT1|DPP4|IGF1|JAK2|PTPN11|RARA|SRC	-3.5	0.000316228	MyList
GO Biological Processes	19	GO:0048514	blood vessel morphogenesis	19_GO:0032502 developmental process	-4.9	7.3	6.7	30169	421	78	8	10	3.4	207|1432|1636|3162|3791|4313|5294|7046	AKT1|MAPK14|ACE|HMOX1|KDR|MMP2|PIK3CG|TGFBR1	-3.4	0.000398107	MyList
GO Biological Processes	19	GO:0010959	regulation of metal ion transport	19_GO:0051179 localization	-4.9	7.3	6.7	30169	423	78	8	10	3.4	25|207|1636|2147|2645|3958|5144|5294	ABL1|AKT1|ACE|F2|GCK|LGALS3|PDE4D|PIK3CG	-3.4	0.000398107	MyList
GO Biological Processes	19	GO:0044283	small molecule biosynthetic process	19_GO:0008152 metabolic process	-4.7	6.9	6.4	30169	446	78	8	10	3.4	1559|1588|2944|2950|3156|5465|5742|5950	CYP2C9|CYP19A1|GSTM1|GSTP1|HMGCR|PPARA|PTGS1|RBP4	-3.2	0.000630957	MyList
GO Biological Processes	19	GO:0002252	immune effector process	19_GO:0002376 immune system process	-4.7	6.8	6.4	30169	452	78	8	10	3.4	25|1636|1991|2147|3815|5294|6714|6868	ABL1|ACE|ELANE|F2|KIT|PIK3CG|SRC|ADAM17	-3.2	0.000630957	MyList
GO Biological Processes	19	GO:0051051	negative regulation of transport	19_GO:0051179 localization	-4.5	6.5	6.1	30169	479	78	8	10	3.4	207|1636|3156|3162|3958|4318|5781|7376	AKT1|ACE|HMGCR|HMOX1|LGALS3|MMP9|PTPN11|NR1H2	-3	0.001	MyList
GO Biological Processes	19	GO:0006518	peptide metabolic process	19_GO:0008152 metabolic process	-4.2	5.8	5.7	30169	532	78	8	10	3.4	590|1636|1803|1991|2944|2950|4311|5972	BCHE|ACE|DPP4|ELANE|GSTM1|GSTP1|MME|REN	-2.7	0.00199526	MyList
GO Biological Processes	19	GO:0051052	regulation of DNA metabolic process	19_GO:0008152 metabolic process	-4.1	5.7	5.6	30169	540	78	8	10	3.4	142|207|1017|1956|3320|3480|5594|6714	PARP1|AKT1|CDK2|EGFR|HSP90AA1|IGF1R|MAPK1|SRC	-2.7	0.00199526	MyList
GO Biological Processes	19	GO:0050778	positive regulation of immune response	19_GO:0002376 immune system process	-3.9	5.4	5.4	30169	574	78	8	10	3.4	25|1991|3320|3717|5144|5594|5914|6714	ABL1|ELANE|HSP90AA1|JAK2|PDE4D|MAPK1|RARA|SRC	-2.5	0.00316228	MyList
GO Biological Processes	19	GO:0045321	leukocyte activation	19_GO:0002376 immune system process	-3.9	5.4	5.4	30169	575	78	8	10	3.4	25|1803|3717|3815|5294|5295|6868|8654	ABL1|DPP4|JAK2|KIT|PIK3CG|PIK3R1|ADAM17|PDE5A	-2.5	0.00316228	MyList
GO Biological Processes	19	GO:0008610	lipid biosynthetic process	19_GO:0008152 metabolic process	-3.8	5.2	5.3	30169	597	78	8	10	3.4	1559|1588|2944|2950|3156|5294|5295|5742	CYP2C9|CYP19A1|GSTM1|GSTP1|HMGCR|PIK3CG|PIK3R1|PTGS1	-2.4	0.00398107	MyList
GO Biological Processes	19	GO:0070141	response to UV-A	19_GO:0050896 response to stimulus	-15	190	37	30169	14	78	7	9	3.2	207|1956|4311|4312|4313|4314|4318	AKT1|EGFR|MME|MMP1|MMP2|MMP3|MMP9	-12	1e-12	MyList
GO Biological Processes	19	GO:0022617	extracellular matrix disassembly	19_GO:0009987 cellular process	-11	59	20	30169	46	78	7	9	3.2	1991|4312|4313|4314|4316|4317|4318	ELANE|MMP1|MMP2|MMP3|MMP7|MMP8|MMP9	-8.5	3.16228e-09	MyList
GO Biological Processes	19	GO:1904645	response to amyloid-beta	19_GO:0050896 response to stimulus	-10	49	18	30169	55	78	7	9	3.2	142|2932|3479|3480|4313|4314|4318	PARP1|GSK3B|IGF1|IGF1R|MMP2|MMP3|MMP9	-8	1e-08	MyList
GO Biological Processes	19	GO:0046324	regulation of glucose import	19_GO:0051179 localization	-9.7	46	18	30169	59	78	7	9	3.2	207|1432|1636|3479|3643|5295|5781	AKT1|MAPK14|ACE|IGF1|INSR|PIK3R1|PTPN11	-7.8	1.58489e-08	MyList
GO Biological Processes	19	GO:0046686	response to cadmium ion	19_GO:0050896 response to stimulus	-9.7	45	17	30169	60	78	7	9	3.2	207|1956|3162|3815|4318|5594|5599	AKT1|EGFR|HMOX1|KIT|MMP9|MAPK1|MAPK8	-7.7	1.99526e-08	MyList
GO Biological Processes	19	GO:0038127	ERBB signaling pathway	19_GO:0023052 signaling	-9.6	44	17	30169	61	78	7	9	3.2	25|207|1956|5594|5781|6714|6868	ABL1|AKT1|EGFR|MAPK1|PTPN11|SRC|ADAM17	-7.7	1.99526e-08	MyList
GO Biological Processes	19	GO:0090398	cellular senescence	19_GO:0050896 response to stimulus	-9.6	44	17	30169	61	78	7	9	3.2	25|1017|1432|3480|5599|5602|5604	ABL1|CDK2|MAPK14|IGF1R|MAPK8|MAPK10|MAP2K1	-7.7	1.99526e-08	MyList
GO Biological Processes	19	GO:0043627	response to estrogen	19_GO:0050896 response to stimulus	-9.2	39	16	30169	70	78	7	9	3.2	367|2099|3162|3320|4311|4313|5914	AR|ESR1|HMOX1|HSP90AA1|MME|MMP2|RARA	-7.3	5.01187e-08	MyList
GO Biological Processes	19	GO:0010827	regulation of glucose transmembrane transport	19_GO:0051179 localization	-8.9	35	15	30169	77	78	7	9	3.2	207|1432|1636|3479|3643|5295|5781	AKT1|MAPK14|ACE|IGF1|INSR|PIK3R1|PTPN11	-7	1e-07	MyList
GO Biological Processes	19	GO:0034644	cellular response to UV	19_GO:0050896 response to stimulus	-8.5	30	14	30169	89	78	7	9	3.2	142|4311|4312|4313|4314|4318|5295	PARP1|MME|MMP1|MMP2|MMP3|MMP9|PIK3R1	-6.6	2.51189e-07	MyList
GO Biological Processes	19	GO:1904705	regulation of vascular associated smooth muscle cell proliferation	19_GO:0050789 regulation of biological process	-8.3	29	14	30169	93	78	7	9	3.2	3162|3479|3717|4313|4318|5468|6714	HMOX1|IGF1|JAK2|MMP2|MMP9|PPARG|SRC	-6.5	3.16228e-07	MyList
GO Biological Processes	19	GO:0010631	epithelial cell migration	19_GO:0032501 multicellular organismal process	-8.1	27	13	30169	99	78	7	9	3.2	25|207|1803|3791|3815|5781|7046	ABL1|AKT1|DPP4|KDR|KIT|PTPN11|TGFBR1	-6.3	5.01187e-07	MyList
GO Biological Processes	19	GO:0090132	epithelium migration	19_GO:0032501 multicellular organismal process	-8.1	27	13	30169	102	78	7	9	3.2	25|207|1803|3791|3815|5781|7046	ABL1|AKT1|DPP4|KDR|KIT|PTPN11|TGFBR1	-6.2	6.30957e-07	MyList
GO Biological Processes	19	GO:0043255	regulation of carbohydrate biosynthetic process	19_GO:0008152 metabolic process	-8	26	13	30169	103	78	7	9	3.2	207|2645|2908|2932|3479|3643|5465	AKT1|GCK|NR3C1|GSK3B|IGF1|INSR|PPARA	-6.2	6.30957e-07	MyList
GO Biological Processes	19	GO:1901655	cellular response to ketone	19_GO:0050896 response to stimulus	-8	26	13	30169	104	78	7	9	3.2	207|367|1636|2908|3480|3717|6714	AKT1|AR|ACE|NR3C1|IGF1R|JAK2|SRC	-6.2	6.30957e-07	MyList
GO Biological Processes	19	GO:0010906	regulation of glucose metabolic process	19_GO:0008152 metabolic process	-7.9	25	13	30169	107	78	7	9	3.2	207|2645|2908|3479|3643|5465|6714	AKT1|GCK|NR3C1|IGF1|INSR|PPARA|SRC	-6.1	7.94328e-07	MyList
GO Biological Processes	19	GO:0090130	tissue migration	19_GO:0032501 multicellular organismal process	-7.9	25	13	30169	108	78	7	9	3.2	25|207|1803|3791|3815|5781|7046	ABL1|AKT1|DPP4|KDR|KIT|PTPN11|TGFBR1	-6.1	7.94328e-07	MyList
GO Biological Processes	19	GO:1904035	regulation of epithelial cell apoptotic process	19_GO:0050789 regulation of biological process	-7.8	25	13	30169	110	78	7	9	3.2	25|2099|3162|3480|3717|3791|5465	ABL1|ESR1|HMOX1|IGF1R|JAK2|KDR|PPARA	-6	1e-06	MyList
GO Biological Processes	19	GO:0071482	cellular response to light stimulus	19_GO:0050896 response to stimulus	-7.7	24	12	30169	115	78	7	9	3.2	142|4311|4312|4313|4314|4318|5295	PARP1|MME|MMP1|MMP2|MMP3|MMP9|PIK3R1	-5.9	1.25893e-06	MyList
GO Biological Processes	19	GO:0071901	negative regulation of protein serine/threonine kinase activity	19_GO:0048519 negative regulation of biological process	-7.5	22	12	30169	122	78	7	9	3.2	25|207|836|2950|3156|5468|5770	ABL1|AKT1|CASP3|GSTP1|HMGCR|PPARG|PTPN1	-5.7	1.99526e-06	MyList
GO Biological Processes	19	GO:0046887	positive regulation of hormone secretion	19_GO:0051179 localization	-7.5	22	12	30169	123	78	7	9	3.2	1588|2645|3717|5468|5781|5950|9971	CYP19A1|GCK|JAK2|PPARG|PTPN11|RBP4|NR1H4	-5.7	1.99526e-06	MyList
GO Biological Processes	19	GO:0050714	positive regulation of protein secretion	19_GO:0051179 localization	-7.3	21	12	30169	129	78	7	9	3.2	2645|3479|3717|5468|5950|7376|9971	GCK|IGF1|JAK2|PPARG|RBP4|NR1H2|NR1H4	-5.6	2.51189e-06	MyList
GO Biological Processes	19	GO:0002573	myeloid leukocyte differentiation	19_GO:0002376 immune system process	-7.3	21	11	30169	131	78	7	9	3.2	142|1432|3815|4318|5295|5468|6714	PARP1|MAPK14|KIT|MMP9|PIK3R1|PPARG|SRC	-5.5	3.16228e-06	MyList
GO Biological Processes	19	GO:0043467	regulation of generation of precursor metabolites and energy	19_GO:0008152 metabolic process	-7.2	20	11	30169	134	78	7	9	3.2	207|2645|2932|3479|3643|4843|5465	AKT1|GCK|GSK3B|IGF1|INSR|NOS2|PPARA	-5.5	3.16228e-06	MyList
GO Biological Processes	19	GO:0048754	branching morphogenesis of an epithelial tube	19_GO:0032502 developmental process	-7.2	20	11	30169	137	78	7	9	3.2	367|2099|3791|4233|5241|6714|7421	AR|ESR1|KDR|MET|PGR|SRC|VDR	-5.4	3.98107e-06	MyList
GO Biological Processes	19	GO:0032147	activation of protein kinase activity	19_GO:0048518 positive regulation of biological process	-7.1	19	11	30169	139	78	7	9	3.2	25|1956|3479|3643|3717|5604|6714	ABL1|EGFR|IGF1|INSR|JAK2|MAP2K1|SRC	-5.4	3.98107e-06	MyList
GO Biological Processes	19	GO:0007584	response to nutrient	19_GO:0050896 response to stimulus	-7	18	11	30169	147	78	7	9	3.2	590|3162|3480|5468|5914|7421|9971	BCHE|HMOX1|IGF1R|PPARG|RARA|VDR|NR1H4	-5.2	6.30957e-06	MyList
GO Biological Processes	19	GO:0043535	regulation of blood vessel endothelial cell migration	19_GO:0040011 locomotion	-6.9	18	11	30169	150	78	7	9	3.2	25|207|2260|3162|3791|5468|6868	ABL1|AKT1|FGFR1|HMOX1|KDR|PPARG|ADAM17	-5.2	6.30957e-06	MyList
GO Biological Processes	19	GO:0032368	regulation of lipid transport	19_GO:0051179 localization	-6.8	17	10	30169	155	78	7	9	3.2	207|1588|5465|5468|5781|5972|7376	AKT1|CYP19A1|PPARA|PPARG|PTPN11|REN|NR1H2	-5.1	7.94328e-06	MyList
GO Biological Processes	19	GO:0051100	negative regulation of binding	19_GO:0065007 biological regulation	-6.6	17	10	30169	164	78	7	9	3.2	207|1636|2932|3162|3717|5465|5599	AKT1|ACE|GSK3B|HMOX1|JAK2|PPARA|MAPK8	-4.9	1.25893e-05	MyList
GO Biological Processes	19	GO:0061138	morphogenesis of a branching epithelium	19_GO:0032502 developmental process	-6.6	16	10	30169	165	78	7	9	3.2	367|2099|3791|4233|5241|6714|7421	AR|ESR1|KDR|MET|PGR|SRC|VDR	-4.9	1.25893e-05	MyList
GO Biological Processes	19	GO:0001959	regulation of cytokine-mediated signaling pathway	19_GO:0023052 signaling	-6.6	16	10	30169	167	78	7	9	3.2	2950|5468|5770|5781|6868|7376|9971	GSTP1|PPARG|PTPN1|PTPN11|ADAM17|NR1H2|NR1H4	-4.9	1.25893e-05	MyList
GO Biological Processes	19	GO:2001242	regulation of intrinsic apoptotic signaling pathway	19_GO:0023052 signaling	-6.5	16	9.9	30169	172	78	7	9	3.2	142|207|598|4193|4318|5770|6714	PARP1|AKT1|BCL2L1|MDM2|MMP9|PTPN1|SRC	-4.8	1.58489e-05	MyList
GO Biological Processes	19	GO:1905475	regulation of protein localization to membrane	19_GO:0051179 localization	-6.5	16	9.9	30169	172	78	7	9	3.2	207|367|598|1956|3958|5295|5599	AKT1|AR|BCL2L1|EGFR|LGALS3|PIK3R1|MAPK8	-4.8	1.58489e-05	MyList
GO Biological Processes	19	GO:0001763	morphogenesis of a branching structure	19_GO:0032502 developmental process	-6.4	15	9.8	30169	175	78	7	9	3.2	367|2099|3791|4233|5241|6714|7421	AR|ESR1|KDR|MET|PGR|SRC|VDR	-4.8	1.58489e-05	MyList
GO Biological Processes	19	GO:0010469	regulation of signaling receptor activity	19_GO:0023052 signaling	-6.4	15	9.8	30169	175	78	7	9	3.2	2100|3717|5144|5465|5468|6714|6868	ESR2|JAK2|PDE4D|PPARA|PPARG|SRC|ADAM17	-4.8	1.58489e-05	MyList
GO Biological Processes	19	GO:0060759	regulation of response to cytokine stimulus	19_GO:0050896 response to stimulus	-6.4	15	9.7	30169	179	78	7	9	3.2	2950|5468|5770|5781|6868|7376|9971	GSTP1|PPARG|PTPN1|PTPN11|ADAM17|NR1H2|NR1H4	-4.7	1.99526e-05	MyList
GO Biological Processes	19	GO:0001936	regulation of endothelial cell proliferation	19_GO:0050789 regulation of biological process	-6.3	15	9.5	30169	183	78	7	9	3.2	207|2260|3162|3791|5468|6868|7046	AKT1|FGFR1|HMOX1|KDR|PPARG|ADAM17|TGFBR1	-4.7	1.99526e-05	MyList
GO Biological Processes	19	GO:0071466	cellular response to xenobiotic stimulus	19_GO:0050896 response to stimulus	-6.3	15	9.5	30169	183	78	7	9	3.2	590|1559|2944|2950|4843|5972|8856	BCHE|CYP2C9|GSTM1|GSTP1|NOS2|REN|NR1I2	-4.7	1.99526e-05	MyList
GO Biological Processes	19	GO:0090087	regulation of peptide transport	19_GO:0051179 localization	-6.3	15	9.5	30169	184	78	7	9	3.2	760|2645|3717|4843|5781|5950|9971	CA2|GCK|JAK2|NOS2|PTPN11|RBP4|NR1H4	-4.6	2.51189e-05	MyList
GO Biological Processes	19	GO:1905952	regulation of lipid localization	19_GO:0051179 localization	-6.3	15	9.5	30169	185	78	7	9	3.2	207|1588|5465|5468|5781|5972|7376	AKT1|CYP19A1|PPARA|PPARG|PTPN11|REN|NR1H2	-4.6	2.51189e-05	MyList
GO Biological Processes	19	GO:0050777	negative regulation of immune response	19_GO:0002376 immune system process	-6.2	14	9.3	30169	190	78	7	9	3.2	142|1432|3162|3958|5468|6714|7376	PARP1|MAPK14|HMOX1|LGALS3|PPARG|SRC|NR1H2	-4.6	2.51189e-05	MyList
GO Biological Processes	19	GO:0001667	ameboidal-type cell migration	19_GO:0009987 cellular process	-6.1	14	9.1	30169	197	78	7	9	3.2	25|207|1803|3791|3815|5781|7046	ABL1|AKT1|DPP4|KDR|KIT|PTPN11|TGFBR1	-4.5	3.16228e-05	MyList
GO Biological Processes	19	GO:0022408	negative regulation of cell-cell adhesion	19_GO:0048519 negative regulation of biological process	-6	13	9	30169	202	78	7	9	3.2	25|207|836|3717|3958|5465|8654	ABL1|AKT1|CASP3|JAK2|LGALS3|PPARA|PDE5A	-4.4	3.98107e-05	MyList
GO Biological Processes	19	GO:0048167	regulation of synaptic plasticity	19_GO:0023052 signaling	-5.9	13	8.9	30169	207	78	7	9	3.2	25|1636|2932|3815|4311|5594|5914	ABL1|ACE|GSK3B|KIT|MME|MAPK1|RARA	-4.3	5.01187e-05	MyList
GO Biological Processes	19	GO:0008016	regulation of heart contraction	19_GO:0032501 multicellular organismal process	-5.9	13	8.8	30169	210	78	7	9	3.2	3320|3717|4193|5144|5294|7068|8654	HSP90AA1|JAK2|MDM2|PDE4D|PIK3CG|THRB|PDE5A	-4.3	5.01187e-05	MyList
GO Biological Processes	19	GO:1901215	negative regulation of neuron death	19_GO:0048519 negative regulation of biological process	-5.8	12	8.6	30169	218	78	7	9	3.2	207|598|2932|3162|3717|3791|5465	AKT1|BCL2L1|GSK3B|HMOX1|JAK2|KDR|PPARA	-4.2	6.30957e-05	MyList
GO Biological Processes	19	GO:0031669	cellular response to nutrient levels	19_GO:0050896 response to stimulus	-5.7	12	8.5	30169	223	78	7	9	3.2	3162|3480|5465|5594|5599|7421|9971	HMOX1|IGF1R|PPARA|MAPK1|MAPK8|VDR|NR1H4	-4.1	7.94328e-05	MyList
GO Biological Processes	19	GO:0045088	regulation of innate immune response	19_GO:0044419 biological process involved in interspecies interaction between organisms	-5.5	11	8.1	30169	240	78	7	9	3.2	142|3320|5468|5770|5781|6714|7376	PARP1|HSP90AA1|PPARG|PTPN1|PTPN11|SRC|NR1H2	-3.9	0.000125893	MyList
GO Biological Processes	19	GO:0031668	cellular response to extracellular stimulus	19_GO:0050896 response to stimulus	-5.4	11	7.9	30169	254	78	7	9	3.2	3162|3480|5465|5594|5599|7421|9971	HMOX1|IGF1R|PPARA|MAPK1|MAPK8|VDR|NR1H4	-3.8	0.000158489	MyList
GO Biological Processes	19	GO:0090068	positive regulation of cell cycle process	19_GO:0048518 positive regulation of biological process	-5.3	10	7.8	30169	260	78	7	9	3.2	207|1956|3479|3480|3643|4193|6868	AKT1|EGFR|IGF1|IGF1R|INSR|MDM2|ADAM17	-3.7	0.000199526	MyList
GO Biological Processes	19	GO:0051091	positive regulation of DNA-binding transcription factor activity	19_GO:0008152 metabolic process	-5.2	10	7.7	30169	266	78	7	9	3.2	207|367|2099|2100|3717|3815|5468	AKT1|AR|ESR1|ESR2|JAK2|KIT|PPARG	-3.7	0.000199526	MyList
GO Biological Processes	19	GO:0002768	immune response-regulating cell surface receptor signaling pathway	19_GO:0002376 immune system process	-5	9.3	7.2	30169	292	78	7	9	3.2	25|3815|5144|5594|5599|5602|6714	ABL1|KIT|PDE4D|MAPK1|MAPK8|MAPK10|SRC	-3.4	0.000398107	MyList
GO Biological Processes	19	GO:0042110	T cell activation	19_GO:0002376 immune system process	-4.9	9.1	7.1	30169	298	78	7	9	3.2	25|1803|3815|5294|5295|6868|8654	ABL1|DPP4|KIT|PIK3CG|PIK3R1|ADAM17|PDE5A	-3.4	0.000398107	MyList
GO Biological Processes	19	GO:0097190	apoptotic signaling pathway	19_GO:0023052 signaling	-4.8	8.7	6.9	30169	312	78	7	9	3.2	25|598|836|2932|3162|3717|5295	ABL1|BCL2L1|CASP3|GSK3B|HMOX1|JAK2|PIK3R1	-3.3	0.000501187	MyList
GO Biological Processes	19	GO:0071496	cellular response to external stimulus	19_GO:0050896 response to stimulus	-4.7	8.5	6.8	30169	320	78	7	9	3.2	3162|3480|5465|5594|5599|7421|9971	HMOX1|IGF1R|PPARA|MAPK1|MAPK8|VDR|NR1H4	-3.2	0.000630957	MyList
GO Biological Processes	19	GO:0031647	regulation of protein stability	19_GO:0065007 biological regulation	-4.7	8.3	6.8	30169	325	78	7	9	3.2	836|3320|3479|4193|5295|5594|6714	CASP3|HSP90AA1|IGF1|MDM2|PIK3R1|MAPK1|SRC	-3.2	0.000630957	MyList
GO Biological Processes	19	GO:0006631	fatty acid metabolic process	19_GO:0008152 metabolic process	-4.7	8.3	6.8	30169	326	78	7	9	3.2	1432|1559|2944|2950|5465|5468|5742	MAPK14|CYP2C9|GSTM1|GSTP1|PPARA|PPARG|PTGS1	-3.2	0.000630957	MyList
GO Biological Processes	19	GO:0090287	regulation of cellular response to growth factor stimulus	19_GO:0050896 response to stimulus	-4.6	8	6.6	30169	338	78	7	9	3.2	25|2260|3791|5465|5468|5770|6868	ABL1|FGFR1|KDR|PPARA|PPARG|PTPN1|ADAM17	-3.1	0.000794328	MyList
GO Biological Processes	19	GO:0002831	regulation of response to biotic stimulus	19_GO:0050896 response to stimulus	-4.4	7.5	6.3	30169	361	78	7	9	3.2	142|3320|5468|5770|5781|6714|7376	PARP1|HSP90AA1|PPARG|PTPN1|PTPN11|SRC|NR1H2	-2.9	0.00125893	MyList
GO Biological Processes	19	GO:0010876	lipid localization	19_GO:0051179 localization	-4.3	7.4	6.3	30169	365	78	7	9	3.2	1636|2167|4843|5320|5465|5468|5950	ACE|FABP4|NOS2|PLA2G2A|PPARA|PPARG|RBP4	-2.9	0.00125893	MyList
GO Biological Processes	19	GO:0045862	positive regulation of proteolysis	19_GO:0048518 positive regulation of biological process	-4.3	7.3	6.2	30169	372	78	7	9	3.2	207|1509|2932|3717|4193|5468|6714	AKT1|CTSD|GSK3B|JAK2|MDM2|PPARG|SRC	-2.9	0.00125893	MyList
GO Biological Processes	19	GO:0001701	in utero embryonic development	19_GO:0032502 developmental process	-4.2	7	6	30169	387	78	7	9	3.2	207|367|598|1956|5594|5604|7046	AKT1|AR|BCL2L1|EGFR|MAPK1|MAP2K1|TGFBR1	-2.8	0.00158489	MyList
GO Biological Processes	19	GO:0022412	cellular process involved in reproduction in multicellular organism	19_GO:0022414 reproductive process	-4	6.5	5.8	30169	415	78	7	9	3.2	207|598|3815|5914|6714|7046|8654	AKT1|BCL2L1|KIT|RARA|SRC|TGFBR1|PDE5A	-2.6	0.00251189	MyList
GO Biological Processes	19	GO:0042391	regulation of membrane potential	19_GO:0065007 biological regulation	-3.9	6.3	5.6	30169	431	78	7	9	3.2	25|142|207|598|2932|3791|6714	ABL1|PARP1|AKT1|BCL2L1|GSK3B|KDR|SRC	-2.5	0.00316228	MyList
GO Biological Processes	19	GO:1901987	regulation of cell cycle phase transition	19_GO:0050789 regulation of biological process	-3.8	6	5.4	30169	453	78	7	9	3.2	207|1017|1432|1956|4193|5781|6868	AKT1|CDK2|MAPK14|EGFR|MDM2|PTPN11|ADAM17	-2.4	0.00398107	MyList
GO Biological Processes	19	GO:0051960	regulation of nervous system development	19_GO:0032502 developmental process	-3.7	5.9	5.4	30169	456	78	7	9	3.2	207|1636|2147|3815|4311|5604|5914	AKT1|ACE|F2|KIT|MME|MAP2K1|RARA	-2.4	0.00398107	MyList
GO Biological Processes	19	GO:0046649	lymphocyte activation	19_GO:0002376 immune system process	-3.7	5.9	5.4	30169	459	78	7	9	3.2	25|1803|3815|5294|5295|6868|8654	ABL1|DPP4|KIT|PIK3CG|PIK3R1|ADAM17|PDE5A	-2.4	0.00398107	MyList
GO Biological Processes	19	GO:0005975	carbohydrate metabolic process	19_GO:0008152 metabolic process	-3.7	5.8	5.3	30169	466	78	7	9	3.2	207|1432|2645|2932|3643|5465|5950	AKT1|MAPK14|GCK|GSK3B|INSR|PPARA|RBP4	-2.3	0.00501187	MyList
GO Biological Processes	19	GO:0055080	cation homeostasis	19_GO:0065007 biological regulation	-3.5	5.4	5.1	30169	497	78	7	9	3.2	760|1991|2147|3162|3791|5594|7421	CA2|ELANE|F2|HMOX1|KDR|MAPK1|VDR	-2.2	0.00630957	MyList
GO Biological Processes	19	GO:0098771	inorganic ion homeostasis	19_GO:0065007 biological regulation	-3.4	5.3	5	30169	512	78	7	9	3.2	760|1991|2147|3162|3791|5594|7421	CA2|ELANE|F2|HMOX1|KDR|MAPK1|VDR	-2.1	0.00794328	MyList
GO Biological Processes	19	GO:0046903	secretion	19_GO:0051179 localization	-3.4	5.2	4.9	30169	520	78	7	9	3.2	760|1636|3815|4843|5294|5320|7421	CA2|ACE|KIT|NOS2|PIK3CG|PLA2G2A|VDR	-2.1	0.00794328	MyList
GO Biological Processes	19	GO:0050801	ion homeostasis	19_GO:0065007 biological regulation	-3.4	5.2	4.9	30169	525	78	7	9	3.2	760|1991|2147|3162|3791|5594|7421	CA2|ELANE|F2|HMOX1|KDR|MAPK1|VDR	-2	0.01	MyList
GO Biological Processes	19	GO:0031175	neuron projection development	19_GO:0032502 developmental process	-2.8	4.1	4.1	30169	661	78	7	9	3.2	836|2932|3320|3480|3717|4313|5781	CASP3|GSK3B|HSP90AA1|IGF1R|JAK2|MMP2|PTPN11	-1.5	0.0316228	MyList
GO Biological Processes	19	GO:0038083	peptidyl-tyrosine autophosphorylation	19_GO:0008152 metabolic process	-12	140	28	30169	17	78	6	7.7	3	25|1956|3480|3643|3791|6714	ABL1|EGFR|IGF1R|INSR|KDR|SRC	-9.4	3.98107e-10	MyList
GO Biological Processes	19	GO:0060603	mammary gland duct morphogenesis	19_GO:0032502 developmental process	-9.9	77	21	30169	30	78	6	7.7	3	367|2099|2908|5241|6714|7421	AR|ESR1|NR3C1|PGR|SRC|VDR	-7.9	1.25893e-08	MyList
GO Biological Processes	19	GO:0046326	positive regulation of glucose import	19_GO:0051179 localization	-9.3	63	19	30169	37	78	6	7.7	3	207|1432|3479|3643|5295|5781	AKT1|MAPK14|IGF1|INSR|PIK3R1|PTPN11	-7.3	5.01187e-08	MyList
GO Biological Processes	19	GO:0071276	cellular response to cadmium ion	19_GO:0050896 response to stimulus	-9.3	63	19	30169	37	78	6	7.7	3	207|1956|3162|4318|5594|5599	AKT1|EGFR|HMOX1|MMP9|MAPK1|MAPK8	-7.3	5.01187e-08	MyList
GO Biological Processes	19	GO:0030574	collagen catabolic process	19_GO:0008152 metabolic process	-9	57	18	30169	41	78	6	7.7	3	4312|4313|4314|4316|4317|4318	MMP1|MMP2|MMP3|MMP7|MMP8|MMP9	-7.1	7.94328e-08	MyList
GO Biological Processes	19	GO:0010907	positive regulation of glucose metabolic process	19_GO:0048518 positive regulation of biological process	-8.9	55	18	30169	42	78	6	7.7	3	207|2645|3479|3643|5465|6714	AKT1|GCK|IGF1|INSR|PPARA|SRC	-7	1e-07	MyList
GO Biological Processes	19	GO:0010828	positive regulation of glucose transmembrane transport	19_GO:0051179 localization	-8.8	53	17	30169	44	78	6	7.7	3	207|1432|3479|3643|5295|5781	AKT1|MAPK14|IGF1|INSR|PIK3R1|PTPN11	-6.9	1.25893e-07	MyList
GO Biological Processes	19	GO:0060443	mammary gland morphogenesis	19_GO:0032502 developmental process	-8.7	52	17	30169	45	78	6	7.7	3	367|2099|2908|5241|6714|7421	AR|ESR1|NR3C1|PGR|SRC|VDR	-6.9	1.25893e-07	MyList
GO Biological Processes	19	GO:0007173	epidermal growth factor receptor signaling pathway	19_GO:0023052 signaling	-8.5	47	17	30169	49	78	6	7.7	3	25|207|1956|5781|6714|6868	ABL1|AKT1|EGFR|PTPN11|SRC|ADAM17	-6.6	2.51189e-07	MyList
GO Biological Processes	19	GO:0035094	response to nicotine	19_GO:0050896 response to stimulus	-8.5	47	17	30169	49	78	6	7.7	3	836|3162|3480|4313|5465|5594	CASP3|HMOX1|IGF1R|MMP2|PPARA|MAPK1	-6.6	2.51189e-07	MyList
GO Biological Processes	19	GO:0001541	ovarian follicle development	19_GO:0022414 reproductive process	-8.2	43	16	30169	54	78	6	7.7	3	598|2099|3791|3815|4313|6714	BCL2L1|ESR1|KDR|KIT|MMP2|SRC	-6.4	3.98107e-07	MyList
GO Biological Processes	19	GO:0010676	positive regulation of cellular carbohydrate metabolic process	19_GO:0048518 positive regulation of biological process	-8.1	41	15	30169	56	78	6	7.7	3	207|2645|3479|3643|5465|6714	AKT1|GCK|IGF1|INSR|PPARA|SRC	-6.3	5.01187e-07	MyList
GO Biological Processes	19	GO:0002444	myeloid leukocyte mediated immunity	19_GO:0002376 immune system process	-8.1	41	15	30169	57	78	6	7.7	3	1636|1991|2147|3815|5294|6868	ACE|ELANE|F2|KIT|PIK3CG|ADAM17	-6.3	5.01187e-07	MyList
GO Biological Processes	19	GO:0043388	positive regulation of DNA binding	19_GO:0065007 biological regulation	-8.1	41	15	30169	57	78	6	7.7	3	142|3479|3717|4317|4318|5468	PARP1|IGF1|JAK2|MMP8|MMP9|PPARG	-6.3	5.01187e-07	MyList
GO Biological Processes	19	GO:0060135	maternal process involved in female pregnancy	19_GO:0022414 reproductive process	-7.9	38	15	30169	61	78	6	7.7	3	142|207|367|2099|5241|7421	PARP1|AKT1|AR|ESR1|PGR|VDR	-6.1	7.94328e-07	MyList
GO Biological Processes	19	GO:0008286	insulin receptor signaling pathway	19_GO:0023052 signaling	-7.9	37	15	30169	62	78	6	7.7	3	207|2932|3480|3643|5295|5770	AKT1|GSK3B|IGF1R|INSR|PIK3R1|PTPN1	-6.1	7.94328e-07	MyList
GO Biological Processes	19	GO:0032963	collagen metabolic process	19_GO:0008152 metabolic process	-7.9	37	15	30169	62	78	6	7.7	3	4312|4313|4314|4316|4317|4318	MMP1|MMP2|MMP3|MMP7|MMP8|MMP9	-6.1	7.94328e-07	MyList
GO Biological Processes	19	GO:0042698	ovulation cycle	19_GO:0048511 rhythmic process	-7.6	34	14	30169	69	78	6	7.7	3	836|2099|3480|4313|5241|6714	CASP3|ESR1|IGF1R|MMP2|PGR|SRC	-5.8	1.58489e-06	MyList
GO Biological Processes	19	GO:0051881	regulation of mitochondrial membrane potential	19_GO:0065007 biological regulation	-7.5	33	14	30169	70	78	6	7.7	3	25|142|207|598|3791|6714	ABL1|PARP1|AKT1|BCL2L1|KDR|SRC	-5.8	1.58489e-06	MyList
GO Biological Processes	19	GO:0043536	positive regulation of blood vessel endothelial cell migration	19_GO:0040011 locomotion	-7.4	31	13	30169	75	78	6	7.7	3	25|207|2260|3162|3791|6868	ABL1|AKT1|FGFR1|HMOX1|KDR|ADAM17	-5.6	2.51189e-06	MyList
GO Biological Processes	19	GO:0045913	positive regulation of carbohydrate metabolic process	19_GO:0048518 positive regulation of biological process	-7.3	30	13	30169	78	78	6	7.7	3	207|2645|3479|3643|5465|6714	AKT1|GCK|IGF1|INSR|PPARA|SRC	-5.5	3.16228e-06	MyList
GO Biological Processes	19	GO:0048015	phosphatidylinositol-mediated signaling	19_GO:0023052 signaling	-7.2	29	13	30169	80	78	6	7.7	3	207|2260|3479|3480|5294|5295	AKT1|FGFR1|IGF1|IGF1R|PIK3CG|PIK3R1	-5.5	3.16228e-06	MyList
GO Biological Processes	19	GO:0048017	inositol lipid-mediated signaling	19_GO:0023052 signaling	-7.1	28	12	30169	84	78	6	7.7	3	207|2260|3479|3480|5294|5295	AKT1|FGFR1|IGF1|IGF1R|PIK3CG|PIK3R1	-5.3	5.01187e-06	MyList
GO Biological Processes	19	GO:0060191	regulation of lipase activity	19_GO:0065007 biological regulation	-6.9	26	12	30169	90	78	6	7.7	3	25|1956|2099|2260|3815|7376	ABL1|EGFR|ESR1|FGFR1|KIT|NR1H2	-5.2	6.30957e-06	MyList
GO Biological Processes	19	GO:1900542	regulation of purine nucleotide metabolic process	19_GO:0008152 metabolic process	-6.8	25	12	30169	94	78	6	7.7	3	142|2645|3479|3643|4843|5465	PARP1|GCK|IGF1|INSR|NOS2|PPARA	-5.1	7.94328e-06	MyList
GO Biological Processes	19	GO:0006140	regulation of nucleotide metabolic process	19_GO:0008152 metabolic process	-6.6	23	11	30169	99	78	6	7.7	3	142|2645|3479|3643|4843|5465	PARP1|GCK|IGF1|INSR|NOS2|PPARA	-5	1e-05	MyList
GO Biological Processes	19	GO:2001243	negative regulation of intrinsic apoptotic signaling pathway	19_GO:0023052 signaling	-6.6	23	11	30169	101	78	6	7.7	3	207|598|4193|4318|5770|6714	AKT1|BCL2L1|MDM2|MMP9|PTPN1|SRC	-4.9	1.25893e-05	MyList
GO Biological Processes	19	GO:0046620	regulation of organ growth	19_GO:0040007 growth	-6.5	23	11	30169	103	78	6	7.7	3	207|1432|3479|5465|5950|7046	AKT1|MAPK14|IGF1|PPARA|RBP4|TGFBR1	-4.9	1.25893e-05	MyList
GO Biological Processes	19	GO:1903076	regulation of protein localization to plasma membrane	19_GO:0051179 localization	-6.5	23	11	30169	103	78	6	7.7	3	207|367|598|1956|3958|5295	AKT1|AR|BCL2L1|EGFR|LGALS3|PIK3R1	-4.9	1.25893e-05	MyList
GO Biological Processes	19	GO:0035265	organ growth	19_GO:0040007 growth	-6.5	22	11	30169	106	78	6	7.7	3	25|367|1588|2099|5781|5914	ABL1|AR|CYP19A1|ESR1|PTPN11|RARA	-4.8	1.58489e-05	MyList
GO Biological Processes	19	GO:0046822	regulation of nucleocytoplasmic transport	19_GO:0051179 localization	-6.4	21	11	30169	109	78	6	7.7	3	1432|2932|3320|3717|5295|5781	MAPK14|GSK3B|HSP90AA1|JAK2|PIK3R1|PTPN11	-4.7	1.99526e-05	MyList
GO Biological Processes	19	GO:0001938	positive regulation of endothelial cell proliferation	19_GO:0048518 positive regulation of biological process	-6.3	20	10	30169	115	78	6	7.7	3	207|2260|3162|3791|6868|7046	AKT1|FGFR1|HMOX1|KDR|ADAM17|TGFBR1	-4.6	2.51189e-05	MyList
GO Biological Processes	19	GO:0042752	regulation of circadian rhythm	19_GO:0048511 rhythmic process	-6.1	19	10	30169	120	78	6	7.7	3	142|2932|5465|5468|5599|5602	PARP1|GSK3B|PPARA|PPARG|MAPK8|MAPK10	-4.5	3.16228e-05	MyList
GO Biological Processes	19	GO:0090100	positive regulation of transmembrane receptor protein serine/threonine kinase signaling pathway	19_GO:0023052 signaling	-6.1	19	10	30169	121	78	6	7.7	3	142|3717|3791|5468|6868|7046	PARP1|JAK2|KDR|PPARG|ADAM17|TGFBR1	-4.5	3.16228e-05	MyList
GO Biological Processes	19	GO:1904375	regulation of protein localization to cell periphery	19_GO:0051179 localization	-6	19	10	30169	125	78	6	7.7	3	207|367|598|1956|3958|5295	AKT1|AR|BCL2L1|EGFR|LGALS3|PIK3R1	-4.4	3.98107e-05	MyList
GO Biological Processes	19	GO:0045931	positive regulation of mitotic cell cycle	19_GO:0048518 positive regulation of biological process	-6	18	9.8	30169	129	78	6	7.7	3	25|207|1956|4193|5781|6868	ABL1|AKT1|EGFR|MDM2|PTPN11|ADAM17	-4.4	3.98107e-05	MyList
GO Biological Processes	19	GO:0051384	response to glucocorticoid	19_GO:0050896 response to stimulus	-5.7	16	9.3	30169	142	78	6	7.7	3	590|836|1636|2908|3480|3717	BCHE|CASP3|ACE|NR3C1|IGF1R|JAK2	-4.1	7.94328e-05	MyList
GO Biological Processes	19	GO:0070661	leukocyte proliferation	19_GO:0009987 cellular process	-5.7	16	9.3	30169	144	78	6	7.7	3	25|598|1636|3815|5294|8654	ABL1|BCL2L1|ACE|KIT|PIK3CG|PDE5A	-4.1	7.94328e-05	MyList
GO Biological Processes	19	GO:0120254	olefinic compound metabolic process	19_GO:0008152 metabolic process	-5.6	16	9.2	30169	147	78	6	7.7	3	1559|1588|2053|2950|5742|5950	CYP2C9|CYP19A1|EPHX2|GSTP1|PTGS1|RBP4	-4.1	7.94328e-05	MyList
GO Biological Processes	19	GO:0050796	regulation of insulin secretion	19_GO:0051179 localization	-5.6	16	9.1	30169	149	78	6	7.7	3	2645|3717|4843|5781|5950|9971	GCK|JAK2|NOS2|PTPN11|RBP4|NR1H4	-4	0.0001	MyList
GO Biological Processes	19	GO:2000377	regulation of reactive oxygen species metabolic process	19_GO:0008152 metabolic process	-5.6	16	9.1	30169	149	78	6	7.7	3	1432|2147|2950|4314|4317|5465	MAPK14|F2|GSTP1|MMP3|MMP8|PPARA	-4	0.0001	MyList
GO Biological Processes	19	GO:0050729	positive regulation of inflammatory response	19_GO:0048518 positive regulation of biological process	-5.5	15	8.9	30169	154	78	6	7.7	3	1636|2167|3717|4317|5294|5320	ACE|FABP4|JAK2|MMP8|PIK3CG|PLA2G2A	-3.9	0.000125893	MyList
GO Biological Processes	19	GO:0090316	positive regulation of intracellular protein transport	19_GO:0051179 localization	-5.5	15	8.8	30169	157	78	6	7.7	3	1432|2932|3320|3717|5295|5599	MAPK14|GSK3B|HSP90AA1|JAK2|PIK3R1|MAPK8	-3.9	0.000125893	MyList
GO Biological Processes	19	GO:0097193	intrinsic apoptotic signaling pathway	19_GO:0023052 signaling	-5.4	15	8.8	30169	159	78	6	7.7	3	25|598|836|3162|3717|5295	ABL1|BCL2L1|CASP3|HMOX1|JAK2|PIK3R1	-3.9	0.000125893	MyList
GO Biological Processes	19	GO:0071560	cellular response to transforming growth factor beta stimulus	19_GO:0050896 response to stimulus	-5.4	14	8.7	30169	161	78	6	7.7	3	25|142|2908|3480|6714|7046	ABL1|PARP1|NR3C1|IGF1R|SRC|TGFBR1	-3.8	0.000158489	MyList
GO Biological Processes	19	GO:0030307	positive regulation of cell growth	19_GO:0040007 growth	-5.3	14	8.5	30169	167	78	6	7.7	3	207|1956|2147|3479|6868|7046	AKT1|EGFR|F2|IGF1|ADAM17|TGFBR1	-3.8	0.000158489	MyList
GO Biological Processes	19	GO:0071559	response to transforming growth factor beta	19_GO:0050896 response to stimulus	-5.3	14	8.5	30169	168	78	6	7.7	3	25|142|2908|3480|6714|7046	ABL1|PARP1|NR3C1|IGF1R|SRC|TGFBR1	-3.7	0.000199526	MyList
GO Biological Processes	19	GO:0090276	regulation of peptide hormone secretion	19_GO:0051179 localization	-5.1	13	8.2	30169	179	78	6	7.7	3	2645|3717|4843|5781|5950|9971	GCK|JAK2|NOS2|PTPN11|RBP4|NR1H4	-3.6	0.000251189	MyList
GO Biological Processes	19	GO:0043409	negative regulation of MAPK cascade	19_GO:0023052 signaling	-5.1	13	8.1	30169	181	78	6	7.7	3	25|2950|3156|3480|5468|5770	ABL1|GSTP1|HMGCR|IGF1R|PPARG|PTPN1	-3.6	0.000251189	MyList
GO Biological Processes	19	GO:0046890	regulation of lipid biosynthetic process	19_GO:0008152 metabolic process	-5.1	13	8.1	30169	182	78	6	7.7	3	207|2908|3480|5465|7376|9971	AKT1|NR3C1|IGF1R|PPARA|NR1H2|NR1H4	-3.6	0.000251189	MyList
GO Biological Processes	19	GO:0002791	regulation of peptide secretion	19_GO:0051179 localization	-5.1	13	8.1	30169	182	78	6	7.7	3	2645|3717|4843|5781|5950|9971	GCK|JAK2|NOS2|PTPN11|RBP4|NR1H4	-3.6	0.000251189	MyList
GO Biological Processes	19	GO:0032872	regulation of stress-activated MAPK cascade	19_GO:0023052 signaling	-4.9	12	7.8	30169	195	78	6	7.7	3	1956|2950|3480|4317|5594|5604	EGFR|GSTP1|IGF1R|MMP8|MAPK1|MAP2K1	-3.4	0.000398107	MyList
GO Biological Processes	19	GO:0070302	regulation of stress-activated protein kinase signaling cascade	19_GO:0023052 signaling	-4.9	12	7.7	30169	198	78	6	7.7	3	1956|2950|3480|4317|5594|5604	EGFR|GSTP1|IGF1R|MMP8|MAPK1|MAP2K1	-3.4	0.000398107	MyList
GO Biological Processes	19	GO:0032388	positive regulation of intracellular transport	19_GO:0051179 localization	-4.9	12	7.7	30169	199	78	6	7.7	3	1432|2932|3320|3717|5295|5599	MAPK14|GSK3B|HSP90AA1|JAK2|PIK3R1|MAPK8	-3.4	0.000398107	MyList
GO Biological Processes	19	GO:0060491	regulation of cell projection assembly	19_GO:0050789 regulation of biological process	-4.9	12	7.6	30169	201	78	6	7.7	3	2932|3320|3815|5295|6714|7046	GSK3B|HSP90AA1|KIT|PIK3R1|SRC|TGFBR1	-3.4	0.000398107	MyList
GO Biological Processes	19	GO:0043281	regulation of cysteine-type endopeptidase activity involved in apoptotic process	19_GO:0008152 metabolic process	-4.8	11	7.5	30169	205	78	6	7.7	3	207|1509|3717|4318|5468|6714	AKT1|CTSD|JAK2|MMP9|PPARG|SRC	-3.3	0.000501187	MyList
GO Biological Processes	19	GO:0034612	response to tumor necrosis factor	19_GO:0050896 response to stimulus	-4.8	11	7.5	30169	206	78	6	7.7	3	207|836|1432|2167|3717|5594	AKT1|CASP3|MAPK14|FABP4|JAK2|MAPK1	-3.3	0.000501187	MyList
GO Biological Processes	19	GO:0007178	transmembrane receptor protein serine/threonine kinase signaling pathway	19_GO:0023052 signaling	-4.8	11	7.5	30169	207	78	6	7.7	3	25|142|1432|5468|6714|7046	ABL1|PARP1|MAPK14|PPARG|SRC|TGFBR1	-3.3	0.000501187	MyList
GO Biological Processes	19	GO:0030100	regulation of endocytosis	19_GO:0051179 localization	-4.8	11	7.5	30169	209	78	6	7.7	3	25|3643|3958|5770|6714|7376	ABL1|INSR|LGALS3|PTPN1|SRC|NR1H2	-3.3	0.000501187	MyList
GO Biological Processes	19	GO:0009612	response to mechanical stimulus	19_GO:0050896 response to stimulus	-4.7	11	7.4	30169	211	78	6	7.7	3	1432|3480|3815|4313|5599|6714	MAPK14|IGF1R|KIT|MMP2|MAPK8|SRC	-3.3	0.000501187	MyList
GO Biological Processes	19	GO:0060348	bone development	19_GO:0032502 developmental process	-4.7	11	7.4	30169	212	78	6	7.7	3	1432|3479|3815|5781|5914|6714	MAPK14|IGF1|KIT|PTPN11|RARA|SRC	-3.2	0.000630957	MyList
GO Biological Processes	19	GO:0071695	anatomical structure maturation	19_GO:0032502 developmental process	-4.7	11	7.3	30169	215	78	6	7.7	3	3479|3791|4313|5241|5468|5972	IGF1|KDR|MMP2|PGR|PPARG|REN	-3.2	0.000630957	MyList
GO Biological Processes	19	GO:0010810	regulation of cell-substrate adhesion	19_GO:0050789 regulation of biological process	-4.6	10	7.2	30169	222	78	6	7.7	3	25|2932|3717|3791|5295|6714	ABL1|GSK3B|JAK2|KDR|PIK3R1|SRC	-3.1	0.000794328	MyList
GO Biological Processes	19	GO:2000116	regulation of cysteine-type endopeptidase activity	19_GO:0008152 metabolic process	-4.5	9.9	7	30169	235	78	6	7.7	3	207|1509|3717|4318|5468|6714	AKT1|CTSD|JAK2|MMP9|PPARG|SRC	-3	0.001	MyList
GO Biological Processes	19	GO:0060485	mesenchyme development	19_GO:0032502 developmental process	-4.4	9.8	6.9	30169	238	78	6	7.7	3	2260|2932|3479|4193|5594|7046	FGFR1|GSK3B|IGF1|MDM2|MAPK1|TGFBR1	-3	0.001	MyList
GO Biological Processes	19	GO:0032944	regulation of mononuclear cell proliferation	19_GO:0050789 regulation of biological process	-4.4	9.6	6.8	30169	243	78	6	7.7	3	598|836|3479|3717|3958|8654	BCL2L1|CASP3|IGF1|JAK2|LGALS3|PDE5A	-2.9	0.00125893	MyList
GO Biological Processes	19	GO:0021700	developmental maturation	19_GO:0032502 developmental process	-4.3	9.1	6.6	30169	256	78	6	7.7	3	3479|3791|4313|5241|5468|5972	IGF1|KDR|MMP2|PGR|PPARG|REN	-2.8	0.00158489	MyList
GO Biological Processes	19	GO:0051924	regulation of calcium ion transport	19_GO:0051179 localization	-4.2	8.7	6.4	30169	268	78	6	7.7	3	25|1636|2147|3958|5144|5294	ABL1|ACE|F2|LGALS3|PDE4D|PIK3CG	-2.7	0.00199526	MyList
GO Biological Processes	19	GO:0001503	ossification	19_GO:0032501 multicellular organismal process	-4	8.2	6.2	30169	283	78	6	7.7	3	207|1432|1956|3479|4313|4318	AKT1|MAPK14|EGFR|IGF1|MMP2|MMP9	-2.6	0.00251189	MyList
GO Biological Processes	19	GO:0002443	leukocyte mediated immunity	19_GO:0002376 immune system process	-4	8	6.1	30169	290	78	6	7.7	3	1636|1991|2147|3815|5294|6868	ACE|ELANE|F2|KIT|PIK3CG|ADAM17	-2.6	0.00251189	MyList
GO Biological Processes	19	GO:0072001	renal system development	19_GO:0032502 developmental process	-3.9	7.7	5.9	30169	303	78	6	7.7	3	1636|4311|5914|5950|5972|7046	ACE|MME|RARA|RBP4|REN|TGFBR1	-2.5	0.00316228	MyList
GO Biological Processes	19	GO:0007281	germ cell development	19_GO:0022414 reproductive process	-3.8	7.6	5.9	30169	305	78	6	7.7	3	207|598|3815|5914|6714|8654	AKT1|BCL2L1|KIT|RARA|SRC|PDE5A	-2.5	0.00316228	MyList
GO Biological Processes	19	GO:0010720	positive regulation of cell development	19_GO:0032502 developmental process	-3.8	7.6	5.9	30169	307	78	6	7.7	3	25|1636|3815|4311|5604|8654	ABL1|ACE|KIT|MME|MAP2K1|PDE5A	-2.5	0.00316228	MyList
GO Biological Processes	19	GO:0006869	lipid transport	19_GO:0051179 localization	-3.7	7.1	5.6	30169	328	78	6	7.7	3	1636|2167|4843|5320|5468|5950	ACE|FABP4|NOS2|PLA2G2A|PPARG|RBP4	-2.3	0.00501187	MyList
GO Biological Processes	19	GO:0043010	camera-type eye development	19_GO:0032502 developmental process	-3.7	7.1	5.6	30169	329	78	6	7.7	3	1956|3791|5914|5950|7046|7068	EGFR|KDR|RARA|RBP4|TGFBR1|THRB	-2.3	0.00501187	MyList
GO Biological Processes	19	GO:0042742	defense response to bacterium	19_GO:0044419 biological process involved in interspecies interaction between organisms	-3.4	6.4	5.3	30169	363	78	6	7.7	3	1991|2147|4843|5320|6868|9971	ELANE|F2|NOS2|PLA2G2A|ADAM17|NR1H4	-2.1	0.00794328	MyList
GO Biological Processes	19	GO:1901361	organic cyclic compound catabolic process	19_GO:0008152 metabolic process	-3.4	6.2	5.2	30169	372	78	6	7.7	3	1588|2053|3162|3290|5144|8654	CYP19A1|EPHX2|HMOX1|HSD11B1|PDE4D|PDE5A	-2.1	0.00794328	MyList
GO Biological Processes	19	GO:0051346	negative regulation of hydrolase activity	19_GO:0065007 biological regulation	-3.4	6.2	5.2	30169	373	78	6	7.7	3	25|207|2932|3958|4318|6714	ABL1|AKT1|GSK3B|LGALS3|MMP9|SRC	-2	0.01	MyList
GO Biological Processes	19	GO:0045786	negative regulation of cell cycle	19_GO:0048519 negative regulation of biological process	-3.4	6.2	5.1	30169	376	78	6	7.7	3	25|836|1017|1432|4193|5781	ABL1|CASP3|CDK2|MAPK14|MDM2|PTPN11	-2	0.01	MyList
GO Biological Processes	19	GO:0001654	eye development	19_GO:0032502 developmental process	-3.4	6.2	5.1	30169	377	78	6	7.7	3	1956|3791|5914|5950|7046|7068	EGFR|KDR|RARA|RBP4|TGFBR1|THRB	-2	0.01	MyList
GO Biological Processes	19	GO:0002697	regulation of immune effector process	19_GO:0002376 immune system process	-3.3	6.1	5.1	30169	379	78	6	7.7	3	3162|3815|3958|4843|5914|5950	HMOX1|KIT|LGALS3|NOS2|RARA|RBP4	-2	0.01	MyList
GO Biological Processes	19	GO:0150063	visual system development	19_GO:0032502 developmental process	-3.3	6.1	5.1	30169	381	78	6	7.7	3	1956|3791|5914|5950|7046|7068	EGFR|KDR|RARA|RBP4|TGFBR1|THRB	-2	0.01	MyList
GO Biological Processes	19	GO:0030900	forebrain development	19_GO:0032502 developmental process	-3.3	6.1	5.1	30169	382	78	6	7.7	3	836|1956|2932|3480|5914|6714	CASP3|EGFR|GSK3B|IGF1R|RARA|SRC	-2	0.01	MyList
GO Biological Processes	19	GO:0048880	sensory system development	19_GO:0032502 developmental process	-3.3	6	5	30169	387	78	6	7.7	3	1956|3791|5914|5950|7046|7068	EGFR|KDR|RARA|RBP4|TGFBR1|THRB	-2	0.01	MyList
GO Biological Processes	19	GO:0061564	axon development	19_GO:0032502 developmental process	-3.2	5.8	4.9	30169	397	78	6	7.7	3	836|3320|3480|3717|4313|5781	CASP3|HSP90AA1|IGF1R|JAK2|MMP2|PTPN11	-1.9	0.0125893	MyList
GO Biological Processes	19	GO:0030003	cellular cation homeostasis	19_GO:0065007 biological regulation	-3.2	5.8	4.9	30169	403	78	6	7.7	3	760|1991|2147|3162|5594|7421	CA2|ELANE|F2|HMOX1|MAPK1|VDR	-1.9	0.0125893	MyList
GO Biological Processes	19	GO:0040013	negative regulation of locomotion	19_GO:0040011 locomotion	-3.1	5.5	4.8	30169	419	78	6	7.7	3	207|1588|1803|1991|3162|5468	AKT1|CYP19A1|DPP4|ELANE|HMOX1|PPARG	-1.8	0.0158489	MyList
GO Biological Processes	19	GO:0006873	cellular ion homeostasis	19_GO:0065007 biological regulation	-3.1	5.5	4.8	30169	420	78	6	7.7	3	760|1991|2147|3162|5594|7421	CA2|ELANE|F2|HMOX1|MAPK1|VDR	-1.8	0.0158489	MyList
GO Biological Processes	19	GO:0052548	regulation of endopeptidase activity	19_GO:0008152 metabolic process	-3.1	5.4	4.7	30169	428	78	6	7.7	3	207|1509|3717|4318|5468|6714	AKT1|CTSD|JAK2|MMP9|PPARG|SRC	-1.8	0.0158489	MyList
GO Biological Processes	19	GO:0007005	mitochondrion organization	19_GO:0009987 cellular process	-3	5.3	4.6	30169	442	78	6	7.7	3	142|207|598|2932|3320|5599	PARP1|AKT1|BCL2L1|GSK3B|HSP90AA1|MAPK8	-1.7	0.0199526	MyList
GO Biological Processes	19	GO:0052547	regulation of peptidase activity	19_GO:0008152 metabolic process	-2.9	5.1	4.5	30169	459	78	6	7.7	3	207|1509|3717|4318|5468|6714	AKT1|CTSD|JAK2|MMP9|PPARG|SRC	-1.6	0.0251189	MyList
GO Biological Processes	19	GO:1901615	organic hydroxy compound metabolic process	19_GO:0008152 metabolic process	-2.8	4.9	4.4	30169	473	78	6	7.7	3	1559|1588|3156|3479|5950|9971	CYP2C9|CYP19A1|HMGCR|IGF1|RBP4|NR1H4	-1.6	0.0251189	MyList
GO Biological Processes	19	GO:0061061	muscle structure development	19_GO:0032502 developmental process	-2.7	4.6	4.2	30169	503	78	6	7.7	3	207|836|1432|3479|5914|7046	AKT1|CASP3|MAPK14|IGF1|RARA|TGFBR1	-1.4	0.0398107	MyList
GO Biological Processes	19	GO:0006897	endocytosis	19_GO:0051179 localization	-2.7	4.6	4.1	30169	506	78	6	7.7	3	25|598|1803|3643|5294|5594	ABL1|BCL2L1|DPP4|INSR|PIK3CG|MAPK1	-1.4	0.0398107	MyList
GO Biological Processes	19	GO:0051493	regulation of cytoskeleton organization	19_GO:0050789 regulation of biological process	-2.6	4.3	3.9	30169	539	78	6	7.7	3	25|2932|4233|5295|5594|7046	ABL1|GSK3B|MET|PIK3R1|MAPK1|TGFBR1	-1.3	0.0501187	MyList
GO Biological Processes	19	GO:2000112	regulation of cellular macromolecule biosynthetic process	19_GO:0008152 metabolic process	-2.4	4	3.7	30169	574	78	6	7.7	3	207|2645|2932|3479|3643|5914	AKT1|GCK|GSK3B|IGF1|INSR|RARA	-1.2	0.0630957	MyList
GO Biological Processes	19	GO:0055086	nucleobase-containing small molecule metabolic process	19_GO:0008152 metabolic process	-2.4	3.9	3.7	30169	588	78	6	7.7	3	142|2645|3156|5144|5594|8654	PARP1|GCK|HMGCR|PDE4D|MAPK1|PDE5A	-1.1	0.0794328	MyList
GO Biological Processes	19	GO:0071492	cellular response to UV-A	19_GO:0050896 response to stimulus	-10	180	30	30169	11	78	5	6.4	2.8	4311|4312|4313|4314|4318	MME|MMP1|MMP2|MMP3|MMP9	-8.3	5.01187e-09	MyList
GO Biological Processes	19	GO:0048009	insulin-like growth factor receptor signaling pathway	19_GO:0023052 signaling	-9.2	110	24	30169	17	78	5	6.4	2.8	207|367|3479|3480|5295	AKT1|AR|IGF1|IGF1R|PIK3R1	-7.3	5.01187e-08	MyList
GO Biological Processes	19	GO:0060444	branching involved in mammary gland duct morphogenesis	19_GO:0032502 developmental process	-8.6	88	21	30169	22	78	5	6.4	2.8	367|2099|5241|6714|7421	AR|ESR1|PGR|SRC|VDR	-6.7	1.99526e-07	MyList
GO Biological Processes	19	GO:0010962	regulation of glucan biosynthetic process	19_GO:0008152 metabolic process	-7.9	64	18	30169	30	78	5	6.4	2.8	207|2645|2932|3479|3643	AKT1|GCK|GSK3B|IGF1|INSR	-6.1	7.94328e-07	MyList
GO Biological Processes	19	GO:0005979	regulation of glycogen biosynthetic process	19_GO:0008152 metabolic process	-7.9	64	18	30169	30	78	5	6.4	2.8	207|2645|2932|3479|3643	AKT1|GCK|GSK3B|IGF1|INSR	-6.1	7.94328e-07	MyList
GO Biological Processes	19	GO:0070873	regulation of glycogen metabolic process	19_GO:0008152 metabolic process	-7.4	54	16	30169	36	78	5	6.4	2.8	207|2645|2932|3479|3643	AKT1|GCK|GSK3B|IGF1|INSR	-5.7	1.99526e-06	MyList
GO Biological Processes	19	GO:0140448	signaling receptor ligand precursor processing	19_GO:0008152 metabolic process	-7.3	51	16	30169	38	78	5	6.4	2.8	590|1636|1803|4311|5972	BCHE|ACE|DPP4|MME|REN	-5.6	2.51189e-06	MyList
GO Biological Processes	19	GO:0032885	regulation of polysaccharide biosynthetic process	19_GO:0008152 metabolic process	-7.3	51	16	30169	38	78	5	6.4	2.8	207|2645|2932|3479|3643	AKT1|GCK|GSK3B|IGF1|INSR	-5.6	2.51189e-06	MyList
GO Biological Processes	19	GO:0071392	cellular response to estradiol stimulus	19_GO:0050896 response to stimulus	-7.2	48	15	30169	40	78	5	6.4	2.8	1956|2099|2100|3480|4313	EGFR|ESR1|ESR2|IGF1R|MMP2	-5.5	3.16228e-06	MyList
GO Biological Processes	19	GO:0045429	positive regulation of nitric oxide biosynthetic process	19_GO:0048518 positive regulation of biological process	-7.1	46	15	30169	42	78	5	6.4	2.8	207|3320|3643|3717|4317	AKT1|HSP90AA1|INSR|JAK2|MMP8	-5.4	3.98107e-06	MyList
GO Biological Processes	19	GO:1900274	regulation of phospholipase C activity	19_GO:0065007 biological regulation	-7.1	46	15	30169	42	78	5	6.4	2.8	25|1956|2099|2260|3815	ABL1|EGFR|ESR1|FGFR1|KIT	-5.4	3.98107e-06	MyList
GO Biological Processes	19	GO:0014065	phosphatidylinositol 3-kinase signaling	19_GO:0023052 signaling	-7	44	15	30169	44	78	5	6.4	2.8	207|3479|3480|5294|5295	AKT1|IGF1|IGF1R|PIK3CG|PIK3R1	-5.3	5.01187e-06	MyList
GO Biological Processes	19	GO:1904407	positive regulation of nitric oxide metabolic process	19_GO:0048518 positive regulation of biological process	-7	44	15	30169	44	78	5	6.4	2.8	207|3320|3643|3717|4317	AKT1|HSP90AA1|INSR|JAK2|MMP8	-5.3	5.01187e-06	MyList
GO Biological Processes	19	GO:0032881	regulation of polysaccharide metabolic process	19_GO:0008152 metabolic process	-7	44	15	30169	44	78	5	6.4	2.8	207|2645|2932|3479|3643	AKT1|GCK|GSK3B|IGF1|INSR	-5.3	5.01187e-06	MyList
GO Biological Processes	19	GO:0048806	genitalia development	19_GO:0022414 reproductive process	-6.9	42	14	30169	46	78	5	6.4	2.8	367|1588|2099|5781|5950	AR|CYP19A1|ESR1|PTPN11|RBP4	-5.2	6.30957e-06	MyList
GO Biological Processes	19	GO:0022602	ovulation cycle process	19_GO:0048511 rhythmic process	-6.8	40	14	30169	48	78	5	6.4	2.8	836|2099|4313|5241|6714	CASP3|ESR1|MMP2|PGR|SRC	-5.1	7.94328e-06	MyList
GO Biological Processes	19	GO:0030850	prostate gland development	19_GO:0022414 reproductive process	-6.8	40	14	30169	48	78	5	6.4	2.8	367|1588|2099|4313|5914	AR|CYP19A1|ESR1|MMP2|RARA	-5.1	7.94328e-06	MyList
GO Biological Processes	19	GO:0038093	Fc receptor signaling pathway	19_GO:0002376 immune system process	-6.7	39	14	30169	50	78	5	6.4	2.8	25|3815|5599|5602|6714	ABL1|KIT|MAPK8|MAPK10|SRC	-5	1e-05	MyList
GO Biological Processes	19	GO:1904707	positive regulation of vascular associated smooth muscle cell proliferation	19_GO:0048518 positive regulation of biological process	-6.7	39	14	30169	50	78	5	6.4	2.8	3479|3717|4313|4318|6714	IGF1|JAK2|MMP2|MMP9|SRC	-5	1e-05	MyList
GO Biological Processes	19	GO:1904019	epithelial cell apoptotic process	19_GO:0009987 cellular process	-6.7	38	13	30169	51	78	5	6.4	2.8	25|598|836|3162|5294	ABL1|BCL2L1|CASP3|HMOX1|PIK3CG	-5	1e-05	MyList
GO Biological Processes	19	GO:0060324	face development	19_GO:0032502 developmental process	-6.7	38	13	30169	51	78	5	6.4	2.8	4313|5594|5604|5781|5914	MMP2|MAPK1|MAP2K1|PTPN11|RARA	-5	1e-05	MyList
GO Biological Processes	19	GO:0070371	ERK1 and ERK2 cascade	19_GO:0023052 signaling	-6.5	35	13	30169	55	78	5	6.4	2.8	25|3479|3791|5594|5604	ABL1|IGF1|KDR|MAPK1|MAP2K1	-4.8	1.58489e-05	MyList
GO Biological Processes	19	GO:0061098	positive regulation of protein tyrosine kinase activity	19_GO:0048518 positive regulation of biological process	-6.3	33	12	30169	59	78	5	6.4	2.8	1636|1956|5770|6714|6868	ACE|EGFR|PTPN1|SRC|ADAM17	-4.7	1.99526e-05	MyList
GO Biological Processes	19	GO:1902893	regulation of miRNA transcription	19_GO:0008152 metabolic process	-6.3	32	12	30169	61	78	5	6.4	2.8	2908|5465|5468|5914|7376	NR3C1|PPARA|PPARG|RARA|NR1H2	-4.6	2.51189e-05	MyList
GO Biological Processes	19	GO:1904036	negative regulation of epithelial cell apoptotic process	19_GO:0048519 negative regulation of biological process	-6.2	31	12	30169	62	78	5	6.4	2.8	25|3162|3480|3791|5465	ABL1|HMOX1|IGF1R|KDR|PPARA	-4.6	2.51189e-05	MyList
GO Biological Processes	19	GO:0046824	positive regulation of nucleocytoplasmic transport	19_GO:0051179 localization	-6.2	31	12	30169	62	78	5	6.4	2.8	1432|2932|3320|3717|5295	MAPK14|GSK3B|HSP90AA1|JAK2|PIK3R1	-4.6	2.51189e-05	MyList
GO Biological Processes	19	GO:0045428	regulation of nitric oxide biosynthetic process	19_GO:0008152 metabolic process	-6.2	31	12	30169	62	78	5	6.4	2.8	207|3320|3643|3717|4317	AKT1|HSP90AA1|INSR|JAK2|MMP8	-4.6	2.51189e-05	MyList
GO Biological Processes	19	GO:0080164	regulation of nitric oxide metabolic process	19_GO:0008152 metabolic process	-6.1	30	12	30169	65	78	5	6.4	2.8	207|3320|3643|3717|4317	AKT1|HSP90AA1|INSR|JAK2|MMP8	-4.5	3.16228e-05	MyList
GO Biological Processes	19	GO:1905953	negative regulation of lipid localization	19_GO:0051179 localization	-6.1	30	12	30169	65	78	5	6.4	2.8	207|5465|5468|5781|7376	AKT1|PPARA|PPARG|PTPN11|NR1H2	-4.5	3.16228e-05	MyList
GO Biological Processes	19	GO:0010517	regulation of phospholipase activity	19_GO:0065007 biological regulation	-6.1	29	12	30169	66	78	5	6.4	2.8	25|1956|2099|2260|3815	ABL1|EGFR|ESR1|FGFR1|KIT	-4.5	3.16228e-05	MyList
GO Biological Processes	19	GO:0060193	positive regulation of lipase activity	19_GO:0065007 biological regulation	-6	28	12	30169	68	78	5	6.4	2.8	1956|2099|2260|3815|7376	EGFR|ESR1|FGFR1|KIT|NR1H2	-4.4	3.98107e-05	MyList
GO Biological Processes	19	GO:0018107	peptidyl-threonine phosphorylation	19_GO:0008152 metabolic process	-6	28	11	30169	69	78	5	6.4	2.8	207|2932|5594|5599|7046	AKT1|GSK3B|MAPK1|MAPK8|TGFBR1	-4.4	3.98107e-05	MyList
GO Biological Processes	19	GO:0055021	regulation of cardiac muscle tissue growth	19_GO:0040007 growth	-6	28	11	30169	69	78	5	6.4	2.8	1432|3479|5465|5950|7046	MAPK14|IGF1|PPARA|RBP4|TGFBR1	-4.4	3.98107e-05	MyList
GO Biological Processes	19	GO:0010611	regulation of cardiac muscle hypertrophy	19_GO:0032501 multicellular organismal process	-6	28	11	30169	69	78	5	6.4	2.8	142|3479|5465|5468|8654	PARP1|IGF1|PPARA|PPARG|PDE5A	-4.4	3.98107e-05	MyList
GO Biological Processes	19	GO:0043542	endothelial cell migration	19_GO:0032501 multicellular organismal process	-6	28	11	30169	70	78	5	6.4	2.8	25|207|1803|3791|7046	ABL1|AKT1|DPP4|KDR|TGFBR1	-4.4	3.98107e-05	MyList
GO Biological Processes	19	GO:0014743	regulation of muscle hypertrophy	19_GO:0032501 multicellular organismal process	-5.9	27	11	30169	72	78	5	6.4	2.8	142|3479|5465|5468|8654	PARP1|IGF1|PPARA|PPARG|PDE5A	-4.3	5.01187e-05	MyList
GO Biological Processes	19	GO:0046626	regulation of insulin receptor signaling pathway	19_GO:0023052 signaling	-5.9	27	11	30169	72	78	5	6.4	2.8	5295|5770|5781|6714|9971	PIK3R1|PTPN1|PTPN11|SRC|NR1H4	-4.3	5.01187e-05	MyList
GO Biological Processes	19	GO:1900076	regulation of cellular response to insulin stimulus	19_GO:0050896 response to stimulus	-5.9	27	11	30169	72	78	5	6.4	2.8	5468|5770|5781|6714|9971	PPARG|PTPN1|PTPN11|SRC|NR1H4	-4.3	5.01187e-05	MyList
GO Biological Processes	19	GO:1903578	regulation of ATP metabolic process	19_GO:0008152 metabolic process	-5.9	26	11	30169	73	78	5	6.4	2.8	142|2645|3479|3643|5465	PARP1|GCK|IGF1|INSR|PPARA	-4.3	5.01187e-05	MyList
GO Biological Processes	19	GO:2000628	regulation of miRNA metabolic process	19_GO:0008152 metabolic process	-5.8	26	11	30169	74	78	5	6.4	2.8	2908|5465|5468|5914|7376	NR3C1|PPARA|PPARG|RARA|NR1H2	-4.3	5.01187e-05	MyList
GO Biological Processes	19	GO:0060420	regulation of heart growth	19_GO:0040007 growth	-5.8	25	11	30169	76	78	5	6.4	2.8	1432|3479|5465|5950|7046	MAPK14|IGF1|PPARA|RBP4|TGFBR1	-4.2	6.30957e-05	MyList
GO Biological Processes	19	GO:0018210	peptidyl-threonine modification	19_GO:0008152 metabolic process	-5.7	25	11	30169	78	78	5	6.4	2.8	207|2932|5594|5599|7046	AKT1|GSK3B|MAPK1|MAPK8|TGFBR1	-4.1	7.94328e-05	MyList
GO Biological Processes	19	GO:1903201	regulation of oxidative stress-induced cell death	19_GO:0050896 response to stimulus	-5.7	24	11	30169	80	78	5	6.4	2.8	25|142|207|4233|4314	ABL1|PARP1|AKT1|MET|MMP3	-4.1	7.94328e-05	MyList
GO Biological Processes	19	GO:0010660	regulation of muscle cell apoptotic process	19_GO:0050789 regulation of biological process	-5.5	22	10	30169	87	78	5	6.4	2.8	3162|3479|3480|3717|5468	HMOX1|IGF1|IGF1R|JAK2|PPARG	-3.9	0.000125893	MyList
GO Biological Processes	19	GO:0048145	regulation of fibroblast proliferation	19_GO:0050789 regulation of biological process	-5.5	22	10	30169	87	78	5	6.4	2.8	25|1956|2099|2950|3479	ABL1|EGFR|ESR1|GSTP1|IGF1	-3.9	0.000125893	MyList
GO Biological Processes	19	GO:0046889	positive regulation of lipid biosynthetic process	19_GO:0048518 positive regulation of biological process	-5.5	22	10	30169	88	78	5	6.4	2.8	207|3480|5465|7376|9971	AKT1|IGF1R|PPARA|NR1H2|NR1H4	-3.9	0.000125893	MyList
GO Biological Processes	19	GO:1901216	positive regulation of neuron death	19_GO:0048518 positive regulation of biological process	-5.4	21	9.9	30169	91	78	5	6.4	2.8	25|142|836|2908|2932	ABL1|PARP1|CASP3|NR3C1|GSK3B	-3.8	0.000158489	MyList
GO Biological Processes	19	GO:1900407	regulation of cellular response to oxidative stress	19_GO:0050896 response to stimulus	-5.3	20	9.6	30169	95	78	5	6.4	2.8	25|142|207|4233|4314	ABL1|PARP1|AKT1|MET|MMP3	-3.8	0.000158489	MyList
GO Biological Processes	19	GO:0061097	regulation of protein tyrosine kinase activity	19_GO:0008152 metabolic process	-5.3	20	9.6	30169	96	78	5	6.4	2.8	1636|1956|5770|6714|6868	ACE|EGFR|PTPN1|SRC|ADAM17	-3.7	0.000199526	MyList
GO Biological Processes	19	GO:0032091	negative regulation of protein binding	19_GO:0065007 biological regulation	-5.3	20	9.6	30169	96	78	5	6.4	2.8	207|1636|2932|5465|5599	AKT1|ACE|GSK3B|PPARA|MAPK8	-3.7	0.000199526	MyList
GO Biological Processes	19	GO:0043502	regulation of muscle adaptation	19_GO:0032501 multicellular organismal process	-5.3	20	9.5	30169	97	78	5	6.4	2.8	142|3479|5465|5468|8654	PARP1|IGF1|PPARA|PPARG|PDE5A	-3.7	0.000199526	MyList
GO Biological Processes	19	GO:0032642	regulation of chemokine production	19_GO:0032501 multicellular organismal process	-5.2	20	9.5	30169	98	78	5	6.4	2.8	1991|2950|3162|6868|9971	ELANE|GSTP1|HMOX1|ADAM17|NR1H4	-3.7	0.000199526	MyList
GO Biological Processes	19	GO:1905477	positive regulation of protein localization to membrane	19_GO:0051179 localization	-5.2	19	9.3	30169	101	78	5	6.4	2.8	207|1956|3958|5295|5599	AKT1|EGFR|LGALS3|PIK3R1|MAPK8	-3.6	0.000251189	MyList
GO Biological Processes	19	GO:0048771	tissue remodeling	19_GO:0032501 multicellular organismal process	-5.2	19	9.3	30169	102	78	5	6.4	2.8	1636|4193|4313|6714|7421	ACE|MDM2|MMP2|SRC|VDR	-3.6	0.000251189	MyList
GO Biological Processes	19	GO:0019218	regulation of steroid metabolic process	19_GO:0008152 metabolic process	-5.2	19	9.3	30169	102	78	5	6.4	2.8	2053|2908|3480|3815|9971	EPHX2|NR3C1|IGF1R|KIT|NR1H4	-3.6	0.000251189	MyList
GO Biological Processes	19	GO:1902882	regulation of response to oxidative stress	19_GO:0050896 response to stimulus	-5.1	19	9.2	30169	104	78	5	6.4	2.8	25|142|207|4233|4314	ABL1|PARP1|AKT1|MET|MMP3	-3.6	0.000251189	MyList
GO Biological Processes	19	GO:0042542	response to hydrogen peroxide	19_GO:0050896 response to stimulus	-5.1	18	9.1	30169	106	78	5	6.4	2.8	25|836|3162|4313|6714	ABL1|CASP3|HMOX1|MMP2|SRC	-3.6	0.000251189	MyList
GO Biological Processes	19	GO:0120034	positive regulation of plasma membrane bounded cell projection assembly	19_GO:0048518 positive regulation of biological process	-5	17	8.8	30169	111	78	5	6.4	2.8	2932|3320|3815|5295|7046	GSK3B|HSP90AA1|KIT|PIK3R1|TGFBR1	-3.5	0.000316228	MyList
GO Biological Processes	19	GO:0001678	cellular glucose homeostasis	19_GO:0065007 biological regulation	-5	17	8.8	30169	112	78	5	6.4	2.8	1636|2645|3480|5295|9971	ACE|GCK|IGF1R|PIK3R1|NR1H4	-3.4	0.000398107	MyList
GO Biological Processes	19	GO:0006006	glucose metabolic process	19_GO:0008152 metabolic process	-4.9	17	8.7	30169	113	78	5	6.4	2.8	207|1432|2645|5465|5950	AKT1|MAPK14|GCK|PPARA|RBP4	-3.4	0.000398107	MyList
GO Biological Processes	19	GO:0000079	regulation of cyclin-dependent protein serine/threonine kinase activity	19_GO:0008152 metabolic process	-4.9	17	8.6	30169	117	78	5	6.4	2.8	207|836|1956|6714|6868	AKT1|CASP3|EGFR|SRC|ADAM17	-3.4	0.000398107	MyList
GO Biological Processes	19	GO:0006805	xenobiotic metabolic process	19_GO:0050896 response to stimulus	-4.8	16	8.5	30169	118	78	5	6.4	2.8	590|1559|2944|2950|8856	BCHE|CYP2C9|GSTM1|GSTP1|NR1I2	-3.4	0.000398107	MyList
GO Biological Processes	19	GO:0043200	response to amino acid	19_GO:0050896 response to stimulus	-4.8	16	8.5	30169	118	78	5	6.4	2.8	598|836|1956|3480|4313	BCL2L1|CASP3|EGFR|IGF1R|MMP2	-3.4	0.000398107	MyList
GO Biological Processes	19	GO:0032649	regulation of interferon-gamma production	19_GO:0032501 multicellular organismal process	-4.8	16	8.5	30169	119	78	5	6.4	2.8	25|3717|5144|5914|9971	ABL1|JAK2|PDE4D|RARA|NR1H4	-3.3	0.000501187	MyList
GO Biological Processes	19	GO:1904029	regulation of cyclin-dependent protein kinase activity	19_GO:0008152 metabolic process	-4.8	16	8.4	30169	120	78	5	6.4	2.8	207|836|1956|6714|6868	AKT1|CASP3|EGFR|SRC|ADAM17	-3.3	0.000501187	MyList
GO Biological Processes	19	GO:0071675	regulation of mononuclear cell migration	19_GO:0040011 locomotion	-4.8	16	8.3	30169	123	78	5	6.4	2.8	25|207|3958|5594|6868	ABL1|AKT1|LGALS3|MAPK1|ADAM17	-3.3	0.000501187	MyList
GO Biological Processes	19	GO:0001952	regulation of cell-matrix adhesion	19_GO:0050789 regulation of biological process	-4.7	15	8.3	30169	125	78	5	6.4	2.8	25|2932|3791|5295|6714	ABL1|GSK3B|KDR|PIK3R1|SRC	-3.2	0.000630957	MyList
GO Biological Processes	19	GO:0032943	mononuclear cell proliferation	19_GO:0009987 cellular process	-4.7	15	8.2	30169	126	78	5	6.4	2.8	25|598|1636|5294|8654	ABL1|BCL2L1|ACE|PIK3CG|PDE5A	-3.2	0.000630957	MyList
GO Biological Processes	19	GO:0035270	endocrine system development	19_GO:0032502 developmental process	-4.7	15	8.2	30169	127	78	5	6.4	2.8	2908|3643|5594|5604|7046	NR3C1|INSR|MAPK1|MAP2K1|TGFBR1	-3.2	0.000630957	MyList
GO Biological Processes	19	GO:0042770	signal transduction in response to DNA damage	19_GO:0023052 signaling	-4.6	15	8	30169	132	78	5	6.4	2.8	25|1017|1432|4193|5781	ABL1|CDK2|MAPK14|MDM2|PTPN11	-3.1	0.000794328	MyList
GO Biological Processes	19	GO:0001101	response to acid chemical	19_GO:0050896 response to stimulus	-4.6	15	8	30169	133	78	5	6.4	2.8	598|836|1956|3480|4313	BCL2L1|CASP3|EGFR|IGF1R|MMP2	-3.1	0.000794328	MyList
GO Biological Processes	19	GO:0010565	regulation of cellular ketone metabolic process	19_GO:0008152 metabolic process	-4.6	14	7.9	30169	136	78	5	6.4	2.8	207|5465|5468|7376|9971	AKT1|PPARA|PPARG|NR1H2|NR1H4	-3.1	0.000794328	MyList
GO Biological Processes	19	GO:0097529	myeloid leukocyte migration	19_GO:0002376 immune system process	-4.5	14	7.8	30169	139	78	5	6.4	2.8	3815|3958|4313|5294|5295	KIT|LGALS3|MMP2|PIK3CG|PIK3R1	-3	0.001	MyList
GO Biological Processes	19	GO:0010212	response to ionizing radiation	19_GO:0050896 response to stimulus	-4.4	14	7.6	30169	143	78	5	6.4	2.8	142|598|836|1432|4193	PARP1|BCL2L1|CASP3|MAPK14|MDM2	-3	0.001	MyList
GO Biological Processes	19	GO:0050921	positive regulation of chemotaxis	19_GO:0040011 locomotion	-4.4	13	7.6	30169	144	78	5	6.4	2.8	2260|3791|4233|5594|6868	FGFR1|KDR|MET|MAPK1|ADAM17	-3	0.001	MyList
GO Biological Processes	19	GO:0036294	cellular response to decreased oxygen levels	19_GO:0050896 response to stimulus	-4.4	13	7.6	30169	145	78	5	6.4	2.8	207|3162|4193|5468|6714	AKT1|HMOX1|MDM2|PPARG|SRC	-3	0.001	MyList
GO Biological Processes	19	GO:1903038	negative regulation of leukocyte cell-cell adhesion	19_GO:0048519 negative regulation of biological process	-4.4	13	7.5	30169	147	78	5	6.4	2.8	207|836|3958|5465|8654	AKT1|CASP3|LGALS3|PPARA|PDE5A	-2.9	0.00125893	MyList
GO Biological Processes	19	GO:0120161	regulation of cold-induced thermogenesis	19_GO:0032501 multicellular organismal process	-4.4	13	7.5	30169	147	78	5	6.4	2.8	2167|3480|3717|6868|7376	FABP4|IGF1R|JAK2|ADAM17|NR1H2	-2.9	0.00125893	MyList
GO Biological Processes	19	GO:0002687	positive regulation of leukocyte migration	19_GO:0040011 locomotion	-4.4	13	7.5	30169	148	78	5	6.4	2.8	25|3958|5295|5594|6868	ABL1|LGALS3|PIK3R1|MAPK1|ADAM17	-2.9	0.00125893	MyList
GO Biological Processes	19	GO:0007612	learning	19_GO:0032501 multicellular organismal process	-4.3	13	7.4	30169	150	78	5	6.4	2.8	25|590|3156|3643|3815	ABL1|BCHE|HMGCR|INSR|KIT	-2.9	0.00125893	MyList
GO Biological Processes	19	GO:0031099	regeneration	19_GO:0032502 developmental process	-4.3	13	7.4	30169	151	78	5	6.4	2.8	1636|3162|3479|3717|4313	ACE|HMOX1|IGF1|JAK2|MMP2	-2.9	0.00125893	MyList
GO Biological Processes	19	GO:0019318	hexose metabolic process	19_GO:0008152 metabolic process	-4.3	13	7.3	30169	154	78	5	6.4	2.8	207|1432|2645|5465|5950	AKT1|MAPK14|GCK|PPARA|RBP4	-2.9	0.00125893	MyList
GO Biological Processes	19	GO:0051701	biological process involved in interaction with host	19_GO:0044419 biological process involved in interspecies interaction between organisms	-4.3	12	7.3	30169	155	78	5	6.4	2.8	598|1803|1956|3643|6714	BCL2L1|DPP4|EGFR|INSR|SRC	-2.8	0.00158489	MyList
GO Biological Processes	19	GO:0016241	regulation of macroautophagy	19_GO:0008152 metabolic process	-4.2	12	7.2	30169	160	78	5	6.4	2.8	207|836|3162|3791|5599	AKT1|CASP3|HMOX1|KDR|MAPK8	-2.8	0.00158489	MyList
GO Biological Processes	19	GO:0051147	regulation of muscle cell differentiation	19_GO:0032502 developmental process	-4.2	12	7.2	30169	160	78	5	6.4	2.8	1432|3479|3815|4193|5465	MAPK14|IGF1|KIT|MDM2|PPARA	-2.8	0.00158489	MyList
GO Biological Processes	19	GO:0071453	cellular response to oxygen levels	19_GO:0050896 response to stimulus	-4.2	12	7.1	30169	161	78	5	6.4	2.8	207|3162|4193|5468|6714	AKT1|HMOX1|MDM2|PPARG|SRC	-2.8	0.00158489	MyList
GO Biological Processes	19	GO:0070665	positive regulation of leukocyte proliferation	19_GO:0048518 positive regulation of biological process	-4.1	12	7	30169	167	78	5	6.4	2.8	598|3479|3717|3815|5594	BCL2L1|IGF1|JAK2|KIT|MAPK1	-2.7	0.00199526	MyList
GO Biological Processes	19	GO:0007596	blood coagulation	19_GO:0032501 multicellular organismal process	-4.1	11	6.9	30169	172	78	5	6.4	2.8	1432|2147|2159|5294|6714	MAPK14|F2|F10|PIK3CG|SRC	-2.7	0.00199526	MyList
GO Biological Processes	19	GO:0048762	mesenchymal cell differentiation	19_GO:0032502 developmental process	-4.1	11	6.9	30169	172	78	5	6.4	2.8	2260|2932|3479|5594|7046	FGFR1|GSK3B|IGF1|MAPK1|TGFBR1	-2.7	0.00199526	MyList
GO Biological Processes	19	GO:0005996	monosaccharide metabolic process	19_GO:0008152 metabolic process	-4	11	6.8	30169	174	78	5	6.4	2.8	207|1432|2645|5465|5950	AKT1|MAPK14|GCK|PPARA|RBP4	-2.6	0.00251189	MyList
GO Biological Processes	19	GO:0055088	lipid homeostasis	19_GO:0065007 biological regulation	-4	11	6.8	30169	174	78	5	6.4	2.8	2053|2167|5468|7376|9971	EPHX2|FABP4|PPARG|NR1H2|NR1H4	-2.6	0.00251189	MyList
GO Biological Processes	19	GO:0050817	coagulation	19_GO:0032501 multicellular organismal process	-4	11	6.8	30169	174	78	5	6.4	2.8	1432|2147|2159|5294|6714	MAPK14|F2|F10|PIK3CG|SRC	-2.6	0.00251189	MyList
GO Biological Processes	19	GO:0021543	pallium development	19_GO:0032502 developmental process	-4	11	6.8	30169	174	78	5	6.4	2.8	836|1956|2932|3480|5914	CASP3|EGFR|GSK3B|IGF1R|RARA	-2.6	0.00251189	MyList
GO Biological Processes	19	GO:0006937	regulation of muscle contraction	19_GO:0032501 multicellular organismal process	-4	11	6.8	30169	174	78	5	6.4	2.8	3320|3815|5144|5294|8654	HSP90AA1|KIT|PDE4D|PIK3CG|PDE5A	-2.6	0.00251189	MyList
GO Biological Processes	19	GO:0007599	hemostasis	19_GO:0065007 biological regulation	-4	11	6.7	30169	177	78	5	6.4	2.8	1432|2147|2159|5294|6714	MAPK14|F2|F10|PIK3CG|SRC	-2.6	0.00251189	MyList
GO Biological Processes	19	GO:0042129	regulation of T cell proliferation	19_GO:0002376 immune system process	-4	11	6.6	30169	182	78	5	6.4	2.8	836|3479|3717|3958|8654	CASP3|IGF1|JAK2|LGALS3|PDE5A	-2.6	0.00251189	MyList
GO Biological Processes	19	GO:0071356	cellular response to tumor necrosis factor	19_GO:0050896 response to stimulus	-4	11	6.6	30169	182	78	5	6.4	2.8	207|1432|2167|3717|5594	AKT1|MAPK14|FABP4|JAK2|MAPK1	-2.6	0.00251189	MyList
GO Biological Processes	19	GO:0048863	stem cell differentiation	19_GO:0032502 developmental process	-3.9	11	6.6	30169	184	78	5	6.4	2.8	1432|1636|2099|3815|5594	MAPK14|ACE|ESR1|KIT|MAPK1	-2.5	0.00316228	MyList
GO Biological Processes	19	GO:0010001	glial cell differentiation	19_GO:0032502 developmental process	-3.9	11	6.6	30169	184	78	5	6.4	2.8	25|207|5594|5604|5781	ABL1|AKT1|MAPK1|MAP2K1|PTPN11	-2.5	0.00316228	MyList
GO Biological Processes	19	GO:2000045	regulation of G1/S transition of mitotic cell cycle	19_GO:0050789 regulation of biological process	-3.9	10	6.6	30169	185	78	5	6.4	2.8	207|1017|1956|4193|6868	AKT1|CDK2|EGFR|MDM2|ADAM17	-2.5	0.00316228	MyList
GO Biological Processes	19	GO:0046578	regulation of Ras protein signal transduction	19_GO:0023052 signaling	-3.8	10	6.4	30169	193	78	5	6.4	2.8	25|3479|4233|5294|6714	ABL1|IGF1|MET|PIK3CG|SRC	-2.5	0.00316228	MyList
GO Biological Processes	19	GO:0120032	regulation of plasma membrane bounded cell projection assembly	19_GO:0050789 regulation of biological process	-3.8	9.7	6.3	30169	199	78	5	6.4	2.8	2932|3320|3815|5295|7046	GSK3B|HSP90AA1|KIT|PIK3R1|TGFBR1	-2.4	0.00398107	MyList
GO Biological Processes	19	GO:0051146	striated muscle cell differentiation	19_GO:0032502 developmental process	-3.7	9.3	6.1	30169	207	78	5	6.4	2.8	207|836|1432|3479|5914	AKT1|CASP3|MAPK14|IGF1|RARA	-2.3	0.00501187	MyList
GO Biological Processes	19	GO:1902806	regulation of cell cycle G1/S phase transition	19_GO:0050789 regulation of biological process	-3.6	9.1	6	30169	213	78	5	6.4	2.8	207|1017|1956|4193|6868	AKT1|CDK2|EGFR|MDM2|ADAM17	-2.3	0.00501187	MyList
GO Biological Processes	19	GO:0050866	negative regulation of cell activation	19_GO:0048519 negative regulation of biological process	-3.6	8.8	5.9	30169	221	78	5	6.4	2.8	836|2147|3162|3958|8654	CASP3|F2|HMOX1|LGALS3|PDE5A	-2.2	0.00630957	MyList
GO Biological Processes	19	GO:0048705	skeletal system morphogenesis	19_GO:0032502 developmental process	-3.5	8.6	5.8	30169	224	78	5	6.4	2.8	1432|2260|4313|5914|7046	MAPK14|FGFR1|MMP2|RARA|TGFBR1	-2.2	0.00630957	MyList
GO Biological Processes	19	GO:0006909	phagocytosis	19_GO:0051179 localization	-3.4	8.2	5.6	30169	236	78	5	6.4	2.8	25|1991|4233|5914|6714	ABL1|ELANE|MET|RARA|SRC	-2.1	0.00794328	MyList
GO Biological Processes	19	GO:0050670	regulation of lymphocyte proliferation	19_GO:0002376 immune system process	-3.4	8.1	5.6	30169	239	78	5	6.4	2.8	836|3479|3717|3958|8654	CASP3|IGF1|JAK2|LGALS3|PDE5A	-2.1	0.00794328	MyList
GO Biological Processes	19	GO:0042063	gliogenesis	19_GO:0032502 developmental process	-3.4	8.1	5.6	30169	239	78	5	6.4	2.8	25|207|5594|5604|5781	ABL1|AKT1|MAPK1|MAP2K1|PTPN11	-2.1	0.00794328	MyList
GO Biological Processes	19	GO:0016032	viral process	19_GO:0016032 viral process	-3.4	8	5.6	30169	242	78	5	6.4	2.8	598|1803|1956|2932|3643	BCL2L1|DPP4|EGFR|GSK3B|INSR	-2	0.01	MyList
GO Biological Processes	19	GO:0031330	negative regulation of cellular catabolic process	19_GO:0048519 negative regulation of biological process	-3.4	7.9	5.5	30169	245	78	5	6.4	2.8	207|1432|3162|4233|5294	AKT1|MAPK14|HMOX1|MET|PIK3CG	-2	0.01	MyList
GO Biological Processes	19	GO:0045165	cell fate commitment	19_GO:0032502 developmental process	-3.3	7.7	5.4	30169	250	78	5	6.4	2.8	836|3791|5468|5914|7046	CASP3|KDR|PPARG|RARA|TGFBR1	-2	0.01	MyList
GO Biological Processes	19	GO:0043122	regulation of I-kappaB kinase/NF-kappaB signaling	19_GO:0023052 signaling	-3.3	7.6	5.4	30169	255	78	5	6.4	2.8	25|2099|2950|3162|9971	ABL1|ESR1|GSTP1|HMOX1|NR1H4	-2	0.01	MyList
GO Biological Processes	19	GO:0021537	telencephalon development	19_GO:0032502 developmental process	-3.3	7.6	5.4	30169	255	78	5	6.4	2.8	836|1956|2932|3480|5914	CASP3|EGFR|GSK3B|IGF1R|RARA	-2	0.01	MyList
GO Biological Processes	19	GO:0002699	positive regulation of immune effector process	19_GO:0002376 immune system process	-3.2	7.4	5.3	30169	261	78	5	6.4	2.8	3162|3815|4843|5914|5950	HMOX1|KIT|NOS2|RARA|RBP4	-1.9	0.0125893	MyList
GO Biological Processes	19	GO:0003018	vascular process in circulatory system	19_GO:0032501 multicellular organismal process	-3.2	7.2	5.2	30169	270	78	5	6.4	2.8	25|1636|3643|4313|6714	ABL1|ACE|INSR|MMP2|SRC	-1.9	0.0125893	MyList
GO Biological Processes	19	GO:0042692	muscle cell differentiation	19_GO:0032502 developmental process	-3.1	7.1	5.1	30169	274	78	5	6.4	2.8	207|836|1432|3479|5914	AKT1|CASP3|MAPK14|IGF1|RARA	-1.8	0.0158489	MyList
GO Biological Processes	19	GO:0001822	kidney development	19_GO:0032502 developmental process	-3	6.6	4.9	30169	294	78	5	6.4	2.8	1636|4311|5914|5972|7046	ACE|MME|RARA|REN|TGFBR1	-1.7	0.0199526	MyList
GO Biological Processes	19	GO:0060249	anatomical structure homeostasis	19_GO:0065007 biological regulation	-3	6.5	4.9	30169	296	78	5	6.4	2.8	760|3791|5781|5950|6714	CA2|KDR|PTPN11|RBP4|SRC	-1.7	0.0199526	MyList
GO Biological Processes	19	GO:0061919	process utilizing autophagic mechanism	19_GO:0009987 cellular process	-3	6.4	4.8	30169	300	78	5	6.4	2.8	25|1509|3162|3320|6714	ABL1|CTSD|HMOX1|HSP90AA1|SRC	-1.7	0.0199526	MyList
GO Biological Processes	19	GO:0006914	autophagy	19_GO:0008152 metabolic process	-3	6.4	4.8	30169	300	78	5	6.4	2.8	25|1509|3162|3320|6714	ABL1|CTSD|HMOX1|HSP90AA1|SRC	-1.7	0.0199526	MyList
GO Biological Processes	19	GO:0051056	regulation of small GTPase mediated signal transduction	19_GO:0023052 signaling	-2.9	6.3	4.8	30169	305	78	5	6.4	2.8	25|3479|4233|5294|6714	ABL1|IGF1|MET|PIK3CG|SRC	-1.6	0.0251189	MyList
GO Biological Processes	19	GO:0008544	epidermis development	19_GO:0032502 developmental process	-2.9	6.2	4.7	30169	310	78	5	6.4	2.8	836|1956|3643|5465|5604	CASP3|EGFR|INSR|PPARA|MAP2K1	-1.6	0.0251189	MyList
GO Biological Processes	19	GO:2001020	regulation of response to DNA damage stimulus	19_GO:0050896 response to stimulus	-2.9	6.2	4.7	30169	312	78	5	6.4	2.8	25|142|598|1956|4193	ABL1|PARP1|BCL2L1|EGFR|MDM2	-1.6	0.0251189	MyList
GO Biological Processes	19	GO:0022604	regulation of cell morphogenesis	19_GO:0032502 developmental process	-2.9	6.2	4.7	30169	312	78	5	6.4	2.8	25|2147|3791|3815|6714	ABL1|F2|KDR|KIT|SRC	-1.6	0.0251189	MyList
GO Biological Processes	19	GO:1903131	mononuclear cell differentiation	19_GO:0002376 immune system process	-2.8	6	4.6	30169	321	78	5	6.4	2.8	25|3815|5295|5468|6868	ABL1|KIT|PIK3R1|PPARG|ADAM17	-1.6	0.0251189	MyList
GO Biological Processes	19	GO:0060537	muscle tissue development	19_GO:0032502 developmental process	-2.8	5.9	4.5	30169	329	78	5	6.4	2.8	25|1432|5914|5950|7046	ABL1|MAPK14|RARA|RBP4|TGFBR1	-1.5	0.0316228	MyList
GO Biological Processes	19	GO:0030111	regulation of Wnt signaling pathway	19_GO:0023052 signaling	-2.7	5.8	4.5	30169	336	78	5	6.4	2.8	25|1432|1956|2932|6714	ABL1|MAPK14|EGFR|GSK3B|SRC	-1.5	0.0316228	MyList
GO Biological Processes	19	GO:0002253	activation of immune response	19_GO:0002376 immune system process	-2.7	5.7	4.5	30169	337	78	5	6.4	2.8	25|3320|5144|5594|6714	ABL1|HSP90AA1|PDE4D|MAPK1|SRC	-1.5	0.0316228	MyList
GO Biological Processes	19	GO:0045861	negative regulation of proteolysis	19_GO:0048519 negative regulation of biological process	-2.7	5.5	4.3	30169	352	78	5	6.4	2.8	207|2147|4318|6714|7376	AKT1|F2|MMP9|SRC|NR1H2	-1.4	0.0398107	MyList
GO Biological Processes	19	GO:1901990	regulation of mitotic cell cycle phase transition	19_GO:0050789 regulation of biological process	-2.6	5.5	4.3	30169	354	78	5	6.4	2.8	207|1017|1956|4193|6868	AKT1|CDK2|EGFR|MDM2|ADAM17	-1.4	0.0398107	MyList
GO Biological Processes	19	GO:0046486	glycerolipid metabolic process	19_GO:0008152 metabolic process	-2.6	5.4	4.3	30169	359	78	5	6.4	2.8	5294|5295|5320|5781|7376	PIK3CG|PIK3R1|PLA2G2A|PTPN11|NR1H2	-1.4	0.0398107	MyList
GO Biological Processes	19	GO:0009615	response to virus	19_GO:0044419 biological process involved in interspecies interaction between organisms	-2.6	5.3	4.2	30169	362	78	5	6.4	2.8	598|1432|3320|3717|6714	BCL2L1|MAPK14|HSP90AA1|JAK2|SRC	-1.4	0.0398107	MyList
GO Biological Processes	19	GO:0019221	cytokine-mediated signaling pathway	19_GO:0023052 signaling	-2.6	5.3	4.2	30169	366	78	5	6.4	2.8	207|3717|3815|5781|6714	AKT1|JAK2|KIT|PTPN11|SRC	-1.3	0.0501187	MyList
GO Biological Processes	19	GO:0030336	negative regulation of cell migration	19_GO:0040011 locomotion	-2.6	5.3	4.2	30169	368	78	5	6.4	2.8	207|1588|1803|3162|5468	AKT1|CYP19A1|DPP4|HMOX1|PPARG	-1.3	0.0501187	MyList
GO Biological Processes	19	GO:0048871	multicellular organismal homeostasis	19_GO:0032501 multicellular organismal process	-2.6	5.2	4.1	30169	372	78	5	6.4	2.8	3791|4233|5781|5950|6714	KDR|MET|PTPN11|RBP4|SRC	-1.3	0.0501187	MyList
GO Biological Processes	19	GO:0050767	regulation of neurogenesis	19_GO:0032502 developmental process	-2.5	5.1	4.1	30169	377	78	5	6.4	2.8	1636|2147|3815|4311|5604	ACE|F2|KIT|MME|MAP2K1	-1.3	0.0501187	MyList
GO Biological Processes	19	GO:0009150	purine ribonucleotide metabolic process	19_GO:0008152 metabolic process	-2.5	5.1	4.1	30169	381	78	5	6.4	2.8	142|2645|3156|5144|8654	PARP1|GCK|HMGCR|PDE4D|PDE5A	-1.3	0.0501187	MyList
GO Biological Processes	19	GO:2000146	negative regulation of cell motility	19_GO:0040011 locomotion	-2.5	5	4.1	30169	383	78	5	6.4	2.8	207|1588|1803|3162|5468	AKT1|CYP19A1|DPP4|HMOX1|PPARG	-1.3	0.0501187	MyList
GO Biological Processes	19	GO:0006163	purine nucleotide metabolic process	19_GO:0008152 metabolic process	-2.4	4.9	4	30169	394	78	5	6.4	2.8	142|2645|3156|5144|8654	PARP1|GCK|HMGCR|PDE4D|PDE5A	-1.2	0.0630957	MyList
GO Biological Processes	19	GO:1904062	regulation of cation transmembrane transport	19_GO:0051179 localization	-2.4	4.9	4	30169	394	78	5	6.4	2.8	25|2147|4318|5144|5294	ABL1|F2|MMP9|PDE4D|PIK3CG	-1.2	0.0630957	MyList
GO Biological Processes	19	GO:0009259	ribonucleotide metabolic process	19_GO:0008152 metabolic process	-2.4	4.8	3.9	30169	400	78	5	6.4	2.8	142|2645|3156|5144|8654	PARP1|GCK|HMGCR|PDE4D|PDE5A	-1.2	0.0630957	MyList
GO Biological Processes	19	GO:0032970	regulation of actin filament-based process	19_GO:0050789 regulation of biological process	-2.4	4.8	3.9	30169	406	78	5	6.4	2.8	25|4233|5144|5295|7046	ABL1|MET|PDE4D|PIK3R1|TGFBR1	-1.2	0.0630957	MyList
GO Biological Processes	19	GO:0019693	ribose phosphate metabolic process	19_GO:0008152 metabolic process	-2.4	4.7	3.9	30169	409	78	5	6.4	2.8	142|2645|3156|5144|8654	PARP1|GCK|HMGCR|PDE4D|PDE5A	-1.1	0.0794328	MyList
GO Biological Processes	19	GO:0055065	metal ion homeostasis	19_GO:0065007 biological regulation	-2.4	4.7	3.8	30169	412	78	5	6.4	2.8	1991|2147|3162|3791|7421	ELANE|F2|HMOX1|KDR|VDR	-1.1	0.0794328	MyList
GO Biological Processes	19	GO:0072521	purine-containing compound metabolic process	19_GO:0008152 metabolic process	-2.3	4.6	3.8	30169	425	78	5	6.4	2.8	142|2645|3156|5144|8654	PARP1|GCK|HMGCR|PDE4D|PDE5A	-1.1	0.0794328	MyList
GO Biological Processes	19	GO:0010975	regulation of neuron projection development	19_GO:0032502 developmental process	-2.2	4.3	3.6	30169	446	78	5	6.4	2.8	25|207|2932|3480|5604	ABL1|AKT1|GSK3B|IGF1R|MAP2K1	-1	0.1	MyList
GO Biological Processes	19	GO:0060745	mammary gland branching involved in pregnancy	19_GO:0022414 reproductive process	-8.8	220	30	30169	7	78	4	5.1	2.5	367|2099|5241|7421	AR|ESR1|PGR|VDR	-7	1e-07	MyList
GO Biological Processes	19	GO:0060020	Bergmann glial cell differentiation	19_GO:0032502 developmental process	-7.9	140	24	30169	11	78	4	5.1	2.5	25|5594|5604|5781	ABL1|MAPK1|MAP2K1|PTPN11	-6.1	7.94328e-07	MyList
GO Biological Processes	19	GO:0045725	positive regulation of glycogen biosynthetic process	19_GO:0048518 positive regulation of biological process	-7.3	100	20	30169	15	78	4	5.1	2.5	207|2645|3479|3643	AKT1|GCK|IGF1|INSR	-5.5	3.16228e-06	MyList
GO Biological Processes	19	GO:0070875	positive regulation of glycogen metabolic process	19_GO:0048518 positive regulation of biological process	-7.1	97	19	30169	16	78	4	5.1	2.5	207|2645|3479|3643	AKT1|GCK|IGF1|INSR	-5.4	3.98107e-06	MyList
GO Biological Processes	19	GO:0060391	positive regulation of SMAD protein signal transduction	19_GO:0023052 signaling	-6.9	86	18	30169	18	78	4	5.1	2.5	142|3717|5468|7046	PARP1|JAK2|PPARG|TGFBR1	-5.2	6.30957e-06	MyList
GO Biological Processes	19	GO:0060065	uterus development	19_GO:0022414 reproductive process	-6.5	70	17	30169	22	78	4	5.1	2.5	1588|2099|5950|6714	CYP19A1|ESR1|RBP4|SRC	-4.9	1.25893e-05	MyList
GO Biological Processes	19	GO:0002446	neutrophil mediated immunity	19_GO:0002376 immune system process	-6.5	67	16	30169	23	78	4	5.1	2.5	1636|1991|2147|6868	ACE|ELANE|F2|ADAM17	-4.8	1.58489e-05	MyList
GO Biological Processes	19	GO:0045822	negative regulation of heart contraction	19_GO:0048519 negative regulation of biological process	-6.2	60	15	30169	26	78	4	5.1	2.5	3717|5144|5294|8654	JAK2|PDE4D|PIK3CG|PDE5A	-4.6	2.51189e-05	MyList
GO Biological Processes	19	GO:1903523	negative regulation of blood circulation	19_GO:0048519 negative regulation of biological process	-6.2	57	15	30169	27	78	4	5.1	2.5	3717|5144|5294|8654	JAK2|PDE4D|PIK3CG|PDE5A	-4.5	3.16228e-05	MyList
GO Biological Processes	19	GO:0060390	regulation of SMAD protein signal transduction	19_GO:0023052 signaling	-5.9	50	14	30169	31	78	4	5.1	2.5	142|3717|5468|7046	PARP1|JAK2|PPARG|TGFBR1	-4.3	5.01187e-05	MyList
GO Biological Processes	19	GO:0060416	response to growth hormone	19_GO:0050896 response to stimulus	-5.9	48	14	30169	32	78	4	5.1	2.5	207|3717|5295|5770	AKT1|JAK2|PIK3R1|PTPN1	-4.3	5.01187e-05	MyList
GO Biological Processes	19	GO:0010743	regulation of macrophage derived foam cell differentiation	19_GO:0032502 developmental process	-5.9	48	14	30169	32	78	4	5.1	2.5	5320|5465|5468|7376	PLA2G2A|PPARA|PPARG|NR1H2	-4.3	5.01187e-05	MyList
GO Biological Processes	19	GO:0034405	response to fluid shear stress	19_GO:0050896 response to stimulus	-5.7	46	13	30169	34	78	4	5.1	2.5	207|1636|4313|6714	AKT1|ACE|MMP2|SRC	-4.2	6.30957e-05	MyList
GO Biological Processes	19	GO:0048008	platelet-derived growth factor receptor signaling pathway	19_GO:0023052 signaling	-5.6	43	13	30169	36	78	4	5.1	2.5	25|3717|5770|5781	ABL1|JAK2|PTPN1|PTPN11	-4.1	7.94328e-05	MyList
GO Biological Processes	19	GO:0016486	peptide hormone processing	19_GO:0008152 metabolic process	-5.6	43	13	30169	36	78	4	5.1	2.5	590|1636|1803|5972	BCHE|ACE|DPP4|REN	-4.1	7.94328e-05	MyList
GO Biological Processes	19	GO:0051385	response to mineralocorticoid	19_GO:0050896 response to stimulus	-5.6	42	13	30169	37	78	4	5.1	2.5	142|1636|3480|6714	PARP1|ACE|IGF1R|SRC	-4	0.0001	MyList
GO Biological Processes	19	GO:0010863	positive regulation of phospholipase C activity	19_GO:0065007 biological regulation	-5.5	39	12	30169	40	78	4	5.1	2.5	1956|2099|2260|3815	EGFR|ESR1|FGFR1|KIT	-3.9	0.000125893	MyList
GO Biological Processes	19	GO:0042307	positive regulation of protein import into nucleus	19_GO:0051179 localization	-5.5	39	12	30169	40	78	4	5.1	2.5	1432|3320|3717|5295	MAPK14|HSP90AA1|JAK2|PIK3R1	-3.9	0.000125893	MyList
GO Biological Processes	19	GO:0031295	T cell costimulation	19_GO:0002376 immune system process	-5.4	38	12	30169	41	78	4	5.1	2.5	207|1803|5781|6714	AKT1|DPP4|PTPN11|SRC	-3.8	0.000158489	MyList
GO Biological Processes	19	GO:0150077	regulation of neuroinflammatory response	19_GO:0050896 response to stimulus	-5.4	38	12	30169	41	78	4	5.1	2.5	3479|4314|4317|4318	IGF1|MMP3|MMP8|MMP9	-3.8	0.000158489	MyList
GO Biological Processes	19	GO:0031294	lymphocyte costimulation	19_GO:0002376 immune system process	-5.3	36	12	30169	43	78	4	5.1	2.5	207|1803|5781|6714	AKT1|DPP4|PTPN11|SRC	-3.8	0.000158489	MyList
GO Biological Processes	19	GO:0042789	mRNA transcription by RNA polymerase II	19_GO:0008152 metabolic process	-5.3	36	12	30169	43	78	4	5.1	2.5	5468|5914|7068|7421	PPARG|RARA|THRB|VDR	-3.8	0.000158489	MyList
GO Biological Processes	19	GO:0071548	response to dexamethasone	19_GO:0050896 response to stimulus	-5.3	36	12	30169	43	78	4	5.1	2.5	1636|2908|3480|3717	ACE|NR3C1|IGF1R|JAK2	-3.8	0.000158489	MyList
GO Biological Processes	19	GO:0035987	endodermal cell differentiation	19_GO:0032502 developmental process	-5.3	35	12	30169	44	78	4	5.1	2.5	4313|4317|4318|5604	MMP2|MMP8|MMP9|MAP2K1	-3.7	0.000199526	MyList
GO Biological Processes	19	GO:1904646	cellular response to amyloid-beta	19_GO:0050896 response to stimulus	-5.2	34	11	30169	45	78	4	5.1	2.5	142|2932|3479|3480	PARP1|GSK3B|IGF1|IGF1R	-3.7	0.000199526	MyList
GO Biological Processes	19	GO:0060964	regulation of miRNA-mediated gene silencing	19_GO:0048519 negative regulation of biological process	-5.2	34	11	30169	45	78	4	5.1	2.5	1956|2099|5468|5604	EGFR|ESR1|PPARG|MAP2K1	-3.7	0.000199526	MyList
GO Biological Processes	19	GO:0090199	regulation of release of cytochrome c from mitochondria	19_GO:0023052 signaling	-5.2	33	11	30169	47	78	4	5.1	2.5	207|598|3479|4318	AKT1|BCL2L1|IGF1|MMP9	-3.6	0.000251189	MyList
GO Biological Processes	19	GO:0046677	response to antibiotic	19_GO:0050896 response to stimulus	-5.2	33	11	30169	47	78	4	5.1	2.5	836|3320|3717|4193	CASP3|HSP90AA1|JAK2|MDM2	-3.6	0.000251189	MyList
GO Biological Processes	19	GO:0070849	response to epidermal growth factor	19_GO:0050896 response to stimulus	-5.2	33	11	30169	47	78	4	5.1	2.5	207|1956|5594|5781	AKT1|EGFR|MAPK1|PTPN11	-3.6	0.000251189	MyList
GO Biological Processes	19	GO:0006110	regulation of glycolytic process	19_GO:0008152 metabolic process	-5.2	33	11	30169	47	78	4	5.1	2.5	2645|3479|3643|5465	GCK|IGF1|INSR|PPARA	-3.6	0.000251189	MyList
GO Biological Processes	19	GO:1900368	regulation of post-transcriptional gene silencing by RNA	19_GO:0048519 negative regulation of biological process	-5.2	33	11	30169	47	78	4	5.1	2.5	1956|2099|5468|5604	EGFR|ESR1|PPARG|MAP2K1	-3.6	0.000251189	MyList
GO Biological Processes	19	GO:0060147	regulation of post-transcriptional gene silencing	19_GO:0048519 negative regulation of biological process	-5.1	32	11	30169	48	78	4	5.1	2.5	1956|2099|5468|5604	EGFR|ESR1|PPARG|MAP2K1	-3.6	0.000251189	MyList
GO Biological Processes	19	GO:0045981	positive regulation of nucleotide metabolic process	19_GO:0048518 positive regulation of biological process	-5.1	32	11	30169	48	78	4	5.1	2.5	3479|3643|4843|5465	IGF1|INSR|NOS2|PPARA	-3.6	0.000251189	MyList
GO Biological Processes	19	GO:0009299	mRNA transcription	19_GO:0008152 metabolic process	-5.1	32	11	30169	48	78	4	5.1	2.5	5468|5914|7068|7421	PPARG|RARA|THRB|VDR	-3.6	0.000251189	MyList
GO Biological Processes	19	GO:1900544	positive regulation of purine nucleotide metabolic process	19_GO:0048518 positive regulation of biological process	-5.1	32	11	30169	48	78	4	5.1	2.5	3479|3643|4843|5465	IGF1|INSR|NOS2|PPARA	-3.6	0.000251189	MyList
GO Biological Processes	19	GO:0048538	thymus development	19_GO:0002376 immune system process	-5.1	32	11	30169	48	78	4	5.1	2.5	25|5594|5604|7046	ABL1|MAPK1|MAP2K1|TGFBR1	-3.6	0.000251189	MyList
GO Biological Processes	19	GO:1902041	regulation of extrinsic apoptotic signaling pathway via death domain receptors	19_GO:0023052 signaling	-5.1	31	11	30169	50	78	4	5.1	2.5	598|2932|3162|3958	BCL2L1|GSK3B|HMOX1|LGALS3	-3.5	0.000316228	MyList
GO Biological Processes	19	GO:0060966	regulation of gene silencing by RNA	19_GO:0048519 negative regulation of biological process	-5.1	31	11	30169	50	78	4	5.1	2.5	1956|2099|5468|5604	EGFR|ESR1|PPARG|MAP2K1	-3.5	0.000316228	MyList
GO Biological Processes	19	GO:0045737	positive regulation of cyclin-dependent protein serine/threonine kinase activity	19_GO:0048518 positive regulation of biological process	-5.1	31	11	30169	50	78	4	5.1	2.5	207|1956|6714|6868	AKT1|EGFR|SRC|ADAM17	-3.5	0.000316228	MyList
GO Biological Processes	19	GO:0048013	ephrin receptor signaling pathway	19_GO:0023052 signaling	-5.1	31	11	30169	50	78	4	5.1	2.5	4313|4318|5781|6714	MMP2|MMP9|PTPN11|SRC	-3.5	0.000316228	MyList
GO Biological Processes	19	GO:0043124	negative regulation of I-kappaB kinase/NF-kappaB signaling	19_GO:0023052 signaling	-5	30	11	30169	51	78	4	5.1	2.5	25|2099|2950|9971	ABL1|ESR1|GSTP1|NR1H4	-3.5	0.000316228	MyList
GO Biological Processes	19	GO:0010823	negative regulation of mitochondrion organization	19_GO:0048519 negative regulation of biological process	-5	30	11	30169	52	78	4	5.1	2.5	207|598|3479|5468	AKT1|BCL2L1|IGF1|PPARG	-3.5	0.000316228	MyList
GO Biological Processes	19	GO:0048146	positive regulation of fibroblast proliferation	19_GO:0048518 positive regulation of biological process	-5	29	10	30169	53	78	4	5.1	2.5	25|1956|2099|3479	ABL1|EGFR|ESR1|IGF1	-3.4	0.000398107	MyList
GO Biological Processes	19	GO:0010656	negative regulation of muscle cell apoptotic process	19_GO:0048519 negative regulation of biological process	-5	29	10	30169	53	78	4	5.1	2.5	3162|3479|3480|3717	HMOX1|IGF1|IGF1R|JAK2	-3.4	0.000398107	MyList
GO Biological Processes	19	GO:0015909	long-chain fatty acid transport	19_GO:0051179 localization	-4.9	29	10	30169	54	78	4	5.1	2.5	1636|2167|5320|5468	ACE|FABP4|PLA2G2A|PPARG	-3.4	0.000398107	MyList
GO Biological Processes	19	GO:0001706	endoderm formation	19_GO:0032502 developmental process	-4.9	29	10	30169	54	78	4	5.1	2.5	4313|4317|4318|5604	MMP2|MMP8|MMP9|MAP2K1	-3.4	0.000398107	MyList
GO Biological Processes	19	GO:1904031	positive regulation of cyclin-dependent protein kinase activity	19_GO:0048518 positive regulation of biological process	-4.9	29	10	30169	54	78	4	5.1	2.5	207|1956|6714|6868	AKT1|EGFR|SRC|ADAM17	-3.4	0.000398107	MyList
GO Biological Processes	19	GO:0010518	positive regulation of phospholipase activity	19_GO:0065007 biological regulation	-4.9	28	10	30169	55	78	4	5.1	2.5	1956|2099|2260|3815	EGFR|ESR1|FGFR1|KIT	-3.4	0.000398107	MyList
GO Biological Processes	19	GO:1900087	positive regulation of G1/S transition of mitotic cell cycle	19_GO:0048518 positive regulation of biological process	-4.9	28	10	30169	55	78	4	5.1	2.5	207|1956|4193|6868	AKT1|EGFR|MDM2|ADAM17	-3.4	0.000398107	MyList
GO Biological Processes	19	GO:0002686	negative regulation of leukocyte migration	19_GO:0040011 locomotion	-4.9	28	10	30169	55	78	4	5.1	2.5	207|1588|1803|3162	AKT1|CYP19A1|DPP4|HMOX1	-3.4	0.000398107	MyList
GO Biological Processes	19	GO:0043470	regulation of carbohydrate catabolic process	19_GO:0008152 metabolic process	-4.9	28	10	30169	56	78	4	5.1	2.5	2645|3479|3643|5465	GCK|IGF1|INSR|PPARA	-3.4	0.000398107	MyList
GO Biological Processes	19	GO:1903078	positive regulation of protein localization to plasma membrane	19_GO:0051179 localization	-4.8	26	9.9	30169	59	78	4	5.1	2.5	207|1956|3958|5295	AKT1|EGFR|LGALS3|PIK3R1	-3.3	0.000501187	MyList
GO Biological Processes	19	GO:0042306	regulation of protein import into nucleus	19_GO:0051179 localization	-4.8	26	9.9	30169	59	78	4	5.1	2.5	1432|3320|3717|5295	MAPK14|HSP90AA1|JAK2|PIK3R1	-3.3	0.000501187	MyList
GO Biological Processes	19	GO:0043407	negative regulation of MAP kinase activity	19_GO:0023052 signaling	-4.7	26	9.8	30169	60	78	4	5.1	2.5	2950|3156|5468|5770	GSTP1|HMGCR|PPARG|PTPN1	-3.3	0.000501187	MyList
GO Biological Processes	19	GO:0048708	astrocyte differentiation	19_GO:0032502 developmental process	-4.7	26	9.8	30169	60	78	4	5.1	2.5	25|5594|5604|5781	ABL1|MAPK1|MAP2K1|PTPN11	-3.3	0.000501187	MyList
GO Biological Processes	19	GO:0071384	cellular response to corticosteroid stimulus	19_GO:0050896 response to stimulus	-4.6	24	9.4	30169	64	78	4	5.1	2.5	1636|2908|3480|3717	ACE|NR3C1|IGF1R|JAK2	-3.2	0.000630957	MyList
GO Biological Processes	19	GO:1904377	positive regulation of protein localization to cell periphery	19_GO:0051179 localization	-4.6	23	9.2	30169	67	78	4	5.1	2.5	207|1956|3958|5295	AKT1|EGFR|LGALS3|PIK3R1	-3.1	0.000794328	MyList
GO Biological Processes	19	GO:0032024	positive regulation of insulin secretion	19_GO:0051179 localization	-4.5	23	9.1	30169	68	78	4	5.1	2.5	2645|3717|5950|9971	GCK|JAK2|RBP4|NR1H4	-3.1	0.000794328	MyList
GO Biological Processes	19	GO:1902808	positive regulation of cell cycle G1/S phase transition	19_GO:0048518 positive regulation of biological process	-4.5	23	9.1	30169	68	78	4	5.1	2.5	207|1956|4193|6868	AKT1|EGFR|MDM2|ADAM17	-3.1	0.000794328	MyList
GO Biological Processes	19	GO:0043550	regulation of lipid kinase activity	19_GO:0008152 metabolic process	-4.5	23	9.1	30169	68	78	4	5.1	2.5	2147|3815|5295|6714	F2|KIT|PIK3R1|SRC	-3.1	0.000794328	MyList
GO Biological Processes	19	GO:0150116	regulation of cell-substrate junction organization	19_GO:0050789 regulation of biological process	-4.5	22	9.1	30169	69	78	4	5.1	2.5	25|3791|5295|6714	ABL1|KDR|PIK3R1|SRC	-3	0.001	MyList
GO Biological Processes	19	GO:2000379	positive regulation of reactive oxygen species metabolic process	19_GO:0048518 positive regulation of biological process	-4.5	22	8.9	30169	71	78	4	5.1	2.5	1432|2147|2950|4317	MAPK14|F2|GSTP1|MMP8	-3	0.001	MyList
GO Biological Processes	19	GO:0008630	intrinsic apoptotic signaling pathway in response to DNA damage	19_GO:0023052 signaling	-4.4	21	8.9	30169	72	78	4	5.1	2.5	25|598|3162|5295	ABL1|BCL2L1|HMOX1|PIK3R1	-3	0.001	MyList
GO Biological Processes	19	GO:0015908	fatty acid transport	19_GO:0051179 localization	-4.4	21	8.7	30169	74	78	4	5.1	2.5	1636|2167|5320|5468	ACE|FABP4|PLA2G2A|PPARG	-2.9	0.00125893	MyList
GO Biological Processes	19	GO:0051403	stress-activated MAPK cascade	19_GO:0023052 signaling	-4.4	21	8.7	30169	74	78	4	5.1	2.5	1432|5594|5599|5602	MAPK14|MAPK1|MAPK8|MAPK10	-2.9	0.00125893	MyList
GO Biological Processes	19	GO:0010822	positive regulation of mitochondrion organization	19_GO:0048518 positive regulation of biological process	-4.3	20	8.6	30169	76	78	4	5.1	2.5	2932|3791|4318|5599	GSK3B|KDR|MMP9|MAPK8	-2.9	0.00125893	MyList
GO Biological Processes	19	GO:1900015	regulation of cytokine production involved in inflammatory response	19_GO:0032501 multicellular organismal process	-4.3	20	8.5	30169	77	78	4	5.1	2.5	1432|2147|4843|5465	MAPK14|F2|NOS2|PPARA	-2.9	0.00125893	MyList
GO Biological Processes	19	GO:0032720	negative regulation of tumor necrosis factor production	19_GO:0048519 negative regulation of biological process	-4.3	20	8.5	30169	77	78	4	5.1	2.5	2950|3479|5914|9971	GSTP1|IGF1|RARA|NR1H4	-2.9	0.00125893	MyList
GO Biological Processes	19	GO:0031098	stress-activated protein kinase signaling cascade	19_GO:0023052 signaling	-4.3	20	8.5	30169	78	78	4	5.1	2.5	1432|5594|5599|5602	MAPK14|MAPK1|MAPK8|MAPK10	-2.9	0.00125893	MyList
GO Biological Processes	19	GO:0055117	regulation of cardiac muscle contraction	19_GO:0032501 multicellular organismal process	-4.3	20	8.5	30169	78	78	4	5.1	2.5	3320|5144|5294|8654	HSP90AA1|PDE4D|PIK3CG|PDE5A	-2.9	0.00125893	MyList
GO Biological Processes	19	GO:0033273	response to vitamin	19_GO:0050896 response to stimulus	-4.3	20	8.4	30169	79	78	4	5.1	2.5	590|3480|5914|7421	BCHE|IGF1R|RARA|VDR	-2.8	0.00158489	MyList
GO Biological Processes	19	GO:0007492	endoderm development	19_GO:0032502 developmental process	-4.3	20	8.4	30169	79	78	4	5.1	2.5	4313|4317|4318|5604	MMP2|MMP8|MMP9|MAP2K1	-2.8	0.00158489	MyList
GO Biological Processes	19	GO:1903556	negative regulation of tumor necrosis factor superfamily cytokine production	19_GO:0048519 negative regulation of biological process	-4.3	20	8.4	30169	79	78	4	5.1	2.5	2950|3479|5914|9971	GSTP1|IGF1|RARA|NR1H4	-2.8	0.00158489	MyList
GO Biological Processes	19	GO:0001837	epithelial to mesenchymal transition	19_GO:0032502 developmental process	-4.2	19	8.3	30169	81	78	4	5.1	2.5	2260|2932|3479|7046	FGFR1|GSK3B|IGF1|TGFBR1	-2.8	0.00158489	MyList
GO Biological Processes	19	GO:0051149	positive regulation of muscle cell differentiation	19_GO:0032502 developmental process	-4.2	19	8.2	30169	82	78	4	5.1	2.5	1432|3479|3815|4193	MAPK14|IGF1|KIT|MDM2	-2.8	0.00158489	MyList
GO Biological Processes	19	GO:0021766	hippocampus development	19_GO:0032502 developmental process	-4.2	19	8.2	30169	82	78	4	5.1	2.5	836|2932|3480|5914	CASP3|GSK3B|IGF1R|RARA	-2.8	0.00158489	MyList
GO Biological Processes	19	GO:1905897	regulation of response to endoplasmic reticulum stress	19_GO:0050896 response to stimulus	-4.2	19	8.2	30169	82	78	4	5.1	2.5	598|5295|5770|7376	BCL2L1|PIK3R1|PTPN1|NR1H2	-2.8	0.00158489	MyList
GO Biological Processes	19	GO:0001892	embryonic placenta development	19_GO:0032502 developmental process	-4.1	18	8	30169	86	78	4	5.1	2.5	207|1956|5594|5604	AKT1|EGFR|MAPK1|MAP2K1	-2.7	0.00199526	MyList
GO Biological Processes	19	GO:0032092	positive regulation of protein binding	19_GO:0065007 biological regulation	-4.1	18	8	30169	86	78	4	5.1	2.5	25|1636|2932|4318	ABL1|ACE|GSK3B|MMP9	-2.7	0.00199526	MyList
GO Biological Processes	19	GO:1904892	regulation of receptor signaling pathway via STAT	19_GO:0023052 signaling	-4.1	18	8	30169	87	78	4	5.1	2.5	2147|3717|3815|5468	F2|JAK2|KIT|PPARG	-2.7	0.00199526	MyList
GO Biological Processes	19	GO:2000243	positive regulation of reproductive process	19_GO:0022414 reproductive process	-4.1	18	8	30169	87	78	4	5.1	2.5	367|3643|6714|8654	AR|INSR|SRC|PDE5A	-2.7	0.00199526	MyList
GO Biological Processes	19	GO:0001960	negative regulation of cytokine-mediated signaling pathway	19_GO:0023052 signaling	-4.1	17	7.9	30169	89	78	4	5.1	2.5	2950|5468|7376|9971	GSTP1|PPARG|NR1H2|NR1H4	-2.7	0.00199526	MyList
GO Biological Processes	19	GO:0090277	positive regulation of peptide hormone secretion	19_GO:0051179 localization	-4	17	7.7	30169	92	78	4	5.1	2.5	2645|3717|5950|9971	GCK|JAK2|RBP4|NR1H4	-2.6	0.00251189	MyList
GO Biological Processes	19	GO:0009791	post-embryonic development	19_GO:0032502 developmental process	-4	17	7.7	30169	92	78	4	5.1	2.5	25|3717|3791|7046	ABL1|JAK2|KDR|TGFBR1	-2.6	0.00251189	MyList
GO Biological Processes	19	GO:0060761	negative regulation of response to cytokine stimulus	19_GO:0048519 negative regulation of biological process	-4	16	7.6	30169	94	78	4	5.1	2.5	2950|5468|7376|9971	GSTP1|PPARG|NR1H2|NR1H4	-2.6	0.00251189	MyList
GO Biological Processes	19	GO:0051492	regulation of stress fiber assembly	19_GO:0050789 regulation of biological process	-4	16	7.6	30169	94	78	4	5.1	2.5	25|4233|5295|7046	ABL1|MET|PIK3R1|TGFBR1	-2.6	0.00251189	MyList
GO Biological Processes	19	GO:0002793	positive regulation of peptide secretion	19_GO:0051179 localization	-4	16	7.6	30169	94	78	4	5.1	2.5	2645|3717|5950|9971	GCK|JAK2|RBP4|NR1H4	-2.6	0.00251189	MyList
GO Biological Processes	19	GO:0003073	regulation of systemic arterial blood pressure	19_GO:0032501 multicellular organismal process	-3.9	16	7.6	30169	96	78	4	5.1	2.5	367|1636|5144|5972	AR|ACE|PDE4D|REN	-2.5	0.00316228	MyList
GO Biological Processes	19	GO:0019217	regulation of fatty acid metabolic process	19_GO:0008152 metabolic process	-3.9	16	7.6	30169	96	78	4	5.1	2.5	207|5465|5468|7376	AKT1|PPARA|PPARG|NR1H2	-2.5	0.00316228	MyList
GO Biological Processes	19	GO:0030168	platelet activation	19_GO:0032501 multicellular organismal process	-3.9	16	7.5	30169	97	78	4	5.1	2.5	1432|2147|5294|6714	MAPK14|F2|PIK3CG|SRC	-2.5	0.00316228	MyList
GO Biological Processes	19	GO:0006942	regulation of striated muscle contraction	19_GO:0032501 multicellular organismal process	-3.9	16	7.5	30169	97	78	4	5.1	2.5	3320|5144|5294|8654	HSP90AA1|PDE4D|PIK3CG|PDE5A	-2.5	0.00316228	MyList
GO Biological Processes	19	GO:0043279	response to alkaloid	19_GO:0050896 response to stimulus	-3.9	16	7.4	30169	99	78	4	5.1	2.5	590|598|836|3320	BCHE|BCL2L1|CASP3|HSP90AA1	-2.5	0.00316228	MyList
GO Biological Processes	19	GO:1901992	positive regulation of mitotic cell cycle phase transition	19_GO:0048518 positive regulation of biological process	-3.9	15	7.4	30169	100	78	4	5.1	2.5	207|1956|4193|6868	AKT1|EGFR|MDM2|ADAM17	-2.5	0.00316228	MyList
GO Biological Processes	19	GO:0042632	cholesterol homeostasis	19_GO:0065007 biological regulation	-3.9	15	7.4	30169	100	78	4	5.1	2.5	2053|2167|7376|9971	EPHX2|FABP4|NR1H2|NR1H4	-2.5	0.00316228	MyList
GO Biological Processes	19	GO:0021549	cerebellum development	19_GO:0032502 developmental process	-3.9	15	7.3	30169	101	78	4	5.1	2.5	25|3480|5604|5781	ABL1|IGF1R|MAP2K1|PTPN11	-2.5	0.00316228	MyList
GO Biological Processes	19	GO:0055092	sterol homeostasis	19_GO:0065007 biological regulation	-3.9	15	7.3	30169	101	78	4	5.1	2.5	2053|2167|7376|9971	EPHX2|FABP4|NR1H2|NR1H4	-2.5	0.00316228	MyList
GO Biological Processes	19	GO:0000077	DNA damage checkpoint signaling	19_GO:0023052 signaling	-3.8	15	7.3	30169	102	78	4	5.1	2.5	1017|1432|4193|5781	CDK2|MAPK14|MDM2|PTPN11	-2.5	0.00316228	MyList
GO Biological Processes	19	GO:0070997	neuron death	19_GO:0009987 cellular process	-3.8	15	7.3	30169	102	78	4	5.1	2.5	25|598|836|7068	ABL1|BCL2L1|CASP3|THRB	-2.5	0.00316228	MyList
GO Biological Processes	19	GO:0009408	response to heat	19_GO:0050896 response to stimulus	-3.8	15	7.3	30169	102	78	4	5.1	2.5	207|3162|3320|3479	AKT1|HMOX1|HSP90AA1|IGF1	-2.5	0.00316228	MyList
GO Biological Processes	19	GO:0034101	erythrocyte homeostasis	19_GO:0002376 immune system process	-3.8	15	7.3	30169	103	78	4	5.1	2.5	836|3162|3717|3815	CASP3|HMOX1|JAK2|KIT	-2.4	0.00398107	MyList
GO Biological Processes	19	GO:0033559	unsaturated fatty acid metabolic process	19_GO:0008152 metabolic process	-3.8	15	7.3	30169	103	78	4	5.1	2.5	1559|2944|2950|5742	CYP2C9|GSTM1|GSTP1|PTGS1	-2.4	0.00398107	MyList
GO Biological Processes	19	GO:0110020	regulation of actomyosin structure organization	19_GO:0050789 regulation of biological process	-3.8	15	7.2	30169	104	78	4	5.1	2.5	25|4233|5295|7046	ABL1|MET|PIK3R1|TGFBR1	-2.4	0.00398107	MyList
GO Biological Processes	19	GO:0002065	columnar/cuboidal epithelial cell differentiation	19_GO:0032502 developmental process	-3.8	15	7.2	30169	104	78	4	5.1	2.5	25|5241|5914|6714	ABL1|PGR|RARA|SRC	-2.4	0.00398107	MyList
GO Biological Processes	19	GO:0032760	positive regulation of tumor necrosis factor production	19_GO:0048518 positive regulation of biological process	-3.8	15	7.2	30169	105	78	4	5.1	2.5	3717|4317|5295|5781	JAK2|MMP8|PIK3R1|PTPN11	-2.4	0.00398107	MyList
GO Biological Processes	19	GO:0062014	negative regulation of small molecule metabolic process	19_GO:0048519 negative regulation of biological process	-3.7	14	7.1	30169	108	78	4	5.1	2.5	142|207|2645|5465	PARP1|AKT1|GCK|PPARA	-2.4	0.00398107	MyList
GO Biological Processes	19	GO:0051341	regulation of oxidoreductase activity	19_GO:0065007 biological regulation	-3.7	14	7.1	30169	108	78	4	5.1	2.5	25|207|1956|7421	ABL1|AKT1|EGFR|VDR	-2.4	0.00398107	MyList
GO Biological Processes	19	GO:0032231	regulation of actin filament bundle assembly	19_GO:0050789 regulation of biological process	-3.7	14	7.1	30169	108	78	4	5.1	2.5	25|4233|5295|7046	ABL1|MET|PIK3R1|TGFBR1	-2.4	0.00398107	MyList
GO Biological Processes	19	GO:0032526	response to retinoic acid	19_GO:0050896 response to stimulus	-3.7	14	7.1	30169	108	78	4	5.1	2.5	2932|4313|5914|5950	GSK3B|MMP2|RARA|RBP4	-2.4	0.00398107	MyList
GO Biological Processes	19	GO:0097191	extrinsic apoptotic signaling pathway	19_GO:0023052 signaling	-3.7	14	7	30169	109	78	4	5.1	2.5	598|2932|3717|5295	BCL2L1|GSK3B|JAK2|PIK3R1	-2.4	0.00398107	MyList
GO Biological Processes	19	GO:1903557	positive regulation of tumor necrosis factor superfamily cytokine production	19_GO:0048518 positive regulation of biological process	-3.7	14	7	30169	109	78	4	5.1	2.5	3717|4317|5295|5781	JAK2|MMP8|PIK3R1|PTPN11	-2.4	0.00398107	MyList
GO Biological Processes	19	GO:0044409	entry into host	19_GO:0044419 biological process involved in interspecies interaction between organisms	-3.7	14	7	30169	110	78	4	5.1	2.5	1803|1956|3643|6714	DPP4|EGFR|INSR|SRC	-2.3	0.00501187	MyList
GO Biological Processes	19	GO:0031570	DNA integrity checkpoint signaling	19_GO:0023052 signaling	-3.7	14	7	30169	110	78	4	5.1	2.5	1017|1432|4193|5781	CDK2|MAPK14|MDM2|PTPN11	-2.3	0.00501187	MyList
GO Biological Processes	19	GO:0021761	limbic system development	19_GO:0032502 developmental process	-3.7	14	7	30169	111	78	4	5.1	2.5	836|2932|3480|5914	CASP3|GSK3B|IGF1R|RARA	-2.3	0.00501187	MyList
GO Biological Processes	19	GO:0001676	long-chain fatty acid metabolic process	19_GO:0008152 metabolic process	-3.7	14	7	30169	111	78	4	5.1	2.5	1559|2944|2950|5742	CYP2C9|GSTM1|GSTP1|PTGS1	-2.3	0.00501187	MyList
GO Biological Processes	19	GO:0022037	metencephalon development	19_GO:0032502 developmental process	-3.7	14	7	30169	111	78	4	5.1	2.5	25|3480|5604|5781	ABL1|IGF1R|MAP2K1|PTPN11	-2.3	0.00501187	MyList
GO Biological Processes	19	GO:0006690	icosanoid metabolic process	19_GO:0008152 metabolic process	-3.6	13	6.8	30169	116	78	4	5.1	2.5	1559|2944|2950|5742	CYP2C9|GSTM1|GSTP1|PTGS1	-2.3	0.00501187	MyList
GO Biological Processes	19	GO:0007006	mitochondrial membrane organization	19_GO:0009987 cellular process	-3.6	13	6.7	30169	117	78	4	5.1	2.5	598|2932|3320|5599	BCL2L1|GSK3B|HSP90AA1|MAPK8	-2.3	0.00501187	MyList
GO Biological Processes	19	GO:0006633	fatty acid biosynthetic process	19_GO:0008152 metabolic process	-3.6	13	6.7	30169	119	78	4	5.1	2.5	1559|2944|2950|5742	CYP2C9|GSTM1|GSTP1|PTGS1	-2.2	0.00630957	MyList
GO Biological Processes	19	GO:0001704	formation of primary germ layer	19_GO:0032502 developmental process	-3.6	13	6.7	30169	119	78	4	5.1	2.5	4313|4317|4318|5604	MMP2|MMP8|MMP9|MAP2K1	-2.2	0.00630957	MyList
GO Biological Processes	19	GO:1901989	positive regulation of cell cycle phase transition	19_GO:0048518 positive regulation of biological process	-3.5	13	6.6	30169	122	78	4	5.1	2.5	207|1956|4193|6868	AKT1|EGFR|MDM2|ADAM17	-2.2	0.00630957	MyList
GO Biological Processes	19	GO:0030278	regulation of ossification	19_GO:0032501 multicellular organismal process	-3.5	13	6.6	30169	122	78	4	5.1	2.5	1432|5594|5781|7421	MAPK14|MAPK1|PTPN11|VDR	-2.2	0.00630957	MyList
GO Biological Processes	19	GO:0010811	positive regulation of cell-substrate adhesion	19_GO:0048518 positive regulation of biological process	-3.5	12	6.5	30169	125	78	4	5.1	2.5	25|2932|3717|3791	ABL1|GSK3B|JAK2|KDR	-2.2	0.00630957	MyList
GO Biological Processes	19	GO:0002688	regulation of leukocyte chemotaxis	19_GO:0040011 locomotion	-3.5	12	6.4	30169	127	78	4	5.1	2.5	1588|1803|5594|6868	CYP19A1|DPP4|MAPK1|ADAM17	-2.1	0.00794328	MyList
GO Biological Processes	19	GO:0030183	B cell differentiation	19_GO:0002376 immune system process	-3.4	12	6.4	30169	129	78	4	5.1	2.5	25|3815|5295|6868	ABL1|KIT|PIK3R1|ADAM17	-2.1	0.00794328	MyList
GO Biological Processes	19	GO:0034754	cellular hormone metabolic process	19_GO:0008152 metabolic process	-3.4	12	6.3	30169	130	78	4	5.1	2.5	1559|1588|2099|5950	CYP2C9|CYP19A1|ESR1|RBP4	-2.1	0.00794328	MyList
GO Biological Processes	19	GO:0002262	myeloid cell homeostasis	19_GO:0002376 immune system process	-3.4	12	6.3	30169	130	78	4	5.1	2.5	836|3162|3717|3815	CASP3|HMOX1|JAK2|KIT	-2.1	0.00794328	MyList
GO Biological Processes	19	GO:0032652	regulation of interleukin-1 production	19_GO:0032501 multicellular organismal process	-3.4	12	6.3	30169	130	78	4	5.1	2.5	2950|3479|3717|9971	GSTP1|IGF1|JAK2|NR1H4	-2.1	0.00794328	MyList
GO Biological Processes	19	GO:0035303	regulation of dephosphorylation	19_GO:0008152 metabolic process	-3.4	12	6.3	30169	133	78	4	5.1	2.5	2932|3717|3958|6714	GSK3B|JAK2|LGALS3|SRC	-2.1	0.00794328	MyList
GO Biological Processes	19	GO:0071456	cellular response to hypoxia	19_GO:0050896 response to stimulus	-3.3	11	6.1	30169	137	78	4	5.1	2.5	3162|4193|5468|6714	HMOX1|MDM2|PPARG|SRC	-2	0.01	MyList
GO Biological Processes	19	GO:0044000	movement in host	19_GO:0044419 biological process involved in interspecies interaction between organisms	-3.3	11	6.1	30169	138	78	4	5.1	2.5	1803|1956|3643|6714	DPP4|EGFR|INSR|SRC	-2	0.01	MyList
GO Biological Processes	19	GO:0046328	regulation of JNK cascade	19_GO:0023052 signaling	-3.3	11	6	30169	141	78	4	5.1	2.5	1956|2950|3480|4317	EGFR|GSTP1|IGF1R|MMP8	-2	0.01	MyList
GO Biological Processes	19	GO:0055123	digestive system development	19_GO:0032502 developmental process	-3.3	11	6	30169	141	78	4	5.1	2.5	1956|3643|3815|6714	EGFR|INSR|KIT|SRC	-2	0.01	MyList
GO Biological Processes	19	GO:0032434	regulation of proteasomal ubiquitin-dependent protein catabolic process	19_GO:0008152 metabolic process	-3.3	11	6	30169	141	78	4	5.1	2.5	207|1017|2932|4193	AKT1|CDK2|GSK3B|MDM2	-2	0.01	MyList
GO Biological Processes	19	GO:0033135	regulation of peptidyl-serine phosphorylation	19_GO:0008152 metabolic process	-3.3	11	6	30169	143	78	4	5.1	2.5	207|1956|3320|5144	AKT1|EGFR|HSP90AA1|PDE4D	-2	0.01	MyList
GO Biological Processes	19	GO:0030595	leukocyte chemotaxis	19_GO:0040011 locomotion	-3.2	10	5.9	30169	148	78	4	5.1	2.5	3815|3958|4313|5294	KIT|LGALS3|MMP2|PIK3CG	-1.9	0.0125893	MyList
GO Biological Processes	19	GO:0006839	mitochondrial transport	19_GO:0051179 localization	-3.2	10	5.8	30169	150	78	4	5.1	2.5	598|2932|3320|5599	BCL2L1|GSK3B|HSP90AA1|MAPK8	-1.9	0.0125893	MyList
GO Biological Processes	19	GO:0007292	female gamete generation	19_GO:0022414 reproductive process	-3.2	10	5.8	30169	151	78	4	5.1	2.5	4313|5241|6714|8654	MMP2|PGR|SRC|PDE5A	-1.9	0.0125893	MyList
GO Biological Processes	19	GO:0030902	hindbrain development	19_GO:0032502 developmental process	-3.2	10	5.8	30169	151	78	4	5.1	2.5	25|3480|5604|5781	ABL1|IGF1R|MAP2K1|PTPN11	-1.9	0.0125893	MyList
GO Biological Processes	19	GO:0009749	response to glucose	19_GO:0050896 response to stimulus	-3.2	10	5.8	30169	151	78	4	5.1	2.5	836|1636|2645|3480	CASP3|ACE|GCK|IGF1R	-1.9	0.0125893	MyList
GO Biological Processes	19	GO:0000075	cell cycle checkpoint signaling	19_GO:0023052 signaling	-3.2	10	5.8	30169	153	78	4	5.1	2.5	1017|1432|4193|5781	CDK2|MAPK14|MDM2|PTPN11	-1.9	0.0125893	MyList
GO Biological Processes	19	GO:0043524	negative regulation of neuron apoptotic process	19_GO:0048519 negative regulation of biological process	-3.2	10	5.7	30169	154	78	4	5.1	2.5	598|3162|3717|3791	BCL2L1|HMOX1|JAK2|KDR	-1.9	0.0125893	MyList
GO Biological Processes	19	GO:0009746	response to hexose	19_GO:0050896 response to stimulus	-3.1	9.9	5.7	30169	156	78	4	5.1	2.5	836|1636|2645|3480	CASP3|ACE|GCK|IGF1R	-1.8	0.0158489	MyList
GO Biological Processes	19	GO:0090101	negative regulation of transmembrane receptor protein serine/threonine kinase signaling pathway	19_GO:0023052 signaling	-3.1	9.8	5.6	30169	158	78	4	5.1	2.5	25|5465|5468|6868	ABL1|PPARA|PPARG|ADAM17	-1.8	0.0158489	MyList
GO Biological Processes	19	GO:0072330	monocarboxylic acid biosynthetic process	19_GO:0008152 metabolic process	-3.1	9.5	5.5	30169	163	78	4	5.1	2.5	1559|2944|2950|5742	CYP2C9|GSTM1|GSTP1|PTGS1	-1.8	0.0158489	MyList
GO Biological Processes	19	GO:0034284	response to monosaccharide	19_GO:0050896 response to stimulus	-3.1	9.4	5.5	30169	164	78	4	5.1	2.5	836|1636|2645|3480	CASP3|ACE|GCK|IGF1R	-1.8	0.0158489	MyList
GO Biological Processes	19	GO:0003205	cardiac chamber development	19_GO:0032502 developmental process	-3	9.3	5.5	30169	167	78	4	5.1	2.5	3480|4193|5950|7046	IGF1R|MDM2|RBP4|TGFBR1	-1.7	0.0199526	MyList
GO Biological Processes	19	GO:0048469	cell maturation	19_GO:0032502 developmental process	-3	9.3	5.5	30169	167	78	4	5.1	2.5	3791|5241|5468|5972	KDR|PGR|PPARG|REN	-1.7	0.0199526	MyList
GO Biological Processes	19	GO:0030217	T cell differentiation	19_GO:0002376 immune system process	-3	9.2	5.4	30169	168	78	4	5.1	2.5	25|3815|5295|6868	ABL1|KIT|PIK3R1|ADAM17	-1.7	0.0199526	MyList
GO Biological Processes	19	GO:0007369	gastrulation	19_GO:0032502 developmental process	-3	9.2	5.4	30169	168	78	4	5.1	2.5	4313|4317|4318|5604	MMP2|MMP8|MMP9|MAP2K1	-1.7	0.0199526	MyList
GO Biological Processes	19	GO:0048639	positive regulation of developmental growth	19_GO:0040007 growth	-3	9.2	5.4	30169	168	78	4	5.1	2.5	207|1432|3479|3643	AKT1|MAPK14|IGF1|INSR	-1.7	0.0199526	MyList
GO Biological Processes	19	GO:0007568	aging	19_GO:0032502 developmental process	-3	9.2	5.4	30169	169	78	4	5.1	2.5	1636|3480|4311|4313	ACE|IGF1R|MME|MMP2	-1.7	0.0199526	MyList
GO Biological Processes	19	GO:2000058	regulation of ubiquitin-dependent protein catabolic process	19_GO:0008152 metabolic process	-3	9.1	5.4	30169	170	78	4	5.1	2.5	207|1017|2932|4193	AKT1|CDK2|GSK3B|MDM2	-1.7	0.0199526	MyList
GO Biological Processes	19	GO:0009266	response to temperature stimulus	19_GO:0050896 response to stimulus	-3	8.9	5.3	30169	174	78	4	5.1	2.5	207|3162|3320|3479	AKT1|HMOX1|HSP90AA1|IGF1	-1.7	0.0199526	MyList
GO Biological Processes	19	GO:0009267	cellular response to starvation	19_GO:0050896 response to stimulus	-3	8.8	5.3	30169	175	78	4	5.1	2.5	3480|5465|5594|5599	IGF1R|PPARA|MAPK1|MAPK8	-1.7	0.0199526	MyList
GO Biological Processes	19	GO:0051048	negative regulation of secretion	19_GO:0051179 localization	-3	8.8	5.3	30169	175	78	4	5.1	2.5	1636|3156|3162|5781	ACE|HMGCR|HMOX1|PTPN11	-1.7	0.0199526	MyList
GO Biological Processes	19	GO:0050680	negative regulation of epithelial cell proliferation	19_GO:0048519 negative regulation of biological process	-2.9	8.8	5.3	30169	176	78	4	5.1	2.5	367|5468|7046|7421	AR|PPARG|TGFBR1|VDR	-1.7	0.0199526	MyList
GO Biological Processes	19	GO:0032675	regulation of interleukin-6 production	19_GO:0032501 multicellular organismal process	-2.9	8.8	5.3	30169	176	78	4	5.1	2.5	4317|4843|5781|9971	MMP8|NOS2|PTPN11|NR1H4	-1.7	0.0199526	MyList
GO Biological Processes	19	GO:0048738	cardiac muscle tissue development	19_GO:0032502 developmental process	-2.9	8.4	5.1	30169	185	78	4	5.1	2.5	25|5914|5950|7046	ABL1|RARA|RBP4|TGFBR1	-1.6	0.0251189	MyList
GO Biological Processes	19	GO:1903169	regulation of calcium ion transmembrane transport	19_GO:0051179 localization	-2.8	8.2	5.1	30169	188	78	4	5.1	2.5	25|2147|5144|5294	ABL1|F2|PDE4D|PIK3CG	-1.6	0.0251189	MyList
GO Biological Processes	19	GO:0042113	B cell activation	19_GO:0002376 immune system process	-2.8	8.2	5	30169	189	78	4	5.1	2.5	25|3815|5295|6868	ABL1|KIT|PIK3R1|ADAM17	-1.6	0.0251189	MyList
GO Biological Processes	19	GO:0014706	striated muscle tissue development	19_GO:0032502 developmental process	-2.8	8.1	5	30169	191	78	4	5.1	2.5	25|5914|5950|7046	ABL1|RARA|RBP4|TGFBR1	-1.5	0.0316228	MyList
GO Biological Processes	19	GO:0009743	response to carbohydrate	19_GO:0050896 response to stimulus	-2.8	8.1	5	30169	191	78	4	5.1	2.5	836|1636|2645|3480	CASP3|ACE|GCK|IGF1R	-1.5	0.0316228	MyList
GO Biological Processes	19	GO:0061136	regulation of proteasomal protein catabolic process	19_GO:0008152 metabolic process	-2.8	8	5	30169	194	78	4	5.1	2.5	207|1017|2932|4193	AKT1|CDK2|GSK3B|MDM2	-1.5	0.0316228	MyList
GO Biological Processes	19	GO:0002695	negative regulation of leukocyte activation	19_GO:0002376 immune system process	-2.8	7.8	4.9	30169	198	78	4	5.1	2.5	836|3162|3958|8654	CASP3|HMOX1|LGALS3|PDE5A	-1.5	0.0316228	MyList
GO Biological Processes	19	GO:0007204	positive regulation of cytosolic calcium ion concentration	19_GO:0065007 biological regulation	-2.7	7.7	4.9	30169	201	78	4	5.1	2.5	25|2099|3717|5294	ABL1|ESR1|JAK2|PIK3CG	-1.5	0.0316228	MyList
GO Biological Processes	19	GO:1903828	negative regulation of protein localization	19_GO:0051179 localization	-2.7	7.6	4.8	30169	203	78	4	5.1	2.5	598|2932|3156|5781	BCL2L1|GSK3B|HMGCR|PTPN11	-1.5	0.0316228	MyList
GO Biological Processes	19	GO:1901888	regulation of cell junction assembly	19_GO:0050789 regulation of biological process	-2.7	7.6	4.8	30169	204	78	4	5.1	2.5	25|1636|3791|6714	ABL1|ACE|KDR|SRC	-1.4	0.0398107	MyList
GO Biological Processes	19	GO:0045732	positive regulation of protein catabolic process	19_GO:0048518 positive regulation of biological process	-2.7	7.4	4.7	30169	209	78	4	5.1	2.5	207|2932|3320|4193	AKT1|GSK3B|HSP90AA1|MDM2	-1.4	0.0398107	MyList
GO Biological Processes	19	GO:0031396	regulation of protein ubiquitination	19_GO:0008152 metabolic process	-2.7	7.4	4.7	30169	210	78	4	5.1	2.5	25|207|3320|7046	ABL1|AKT1|HSP90AA1|TGFBR1	-1.4	0.0398107	MyList
GO Biological Processes	19	GO:0060326	cell chemotaxis	19_GO:0040011 locomotion	-2.7	7.4	4.7	30169	210	78	4	5.1	2.5	3815|3958|4313|5294	KIT|LGALS3|MMP2|PIK3CG	-1.4	0.0398107	MyList
GO Biological Processes	19	GO:0042594	response to starvation	19_GO:0050896 response to stimulus	-2.7	7.3	4.7	30169	211	78	4	5.1	2.5	3480|5465|5594|5599	IGF1R|PPARA|MAPK1|MAPK8	-1.4	0.0398107	MyList
GO Biological Processes	19	GO:0055074	calcium ion homeostasis	19_GO:0065007 biological regulation	-2.6	7.1	4.6	30169	217	78	4	5.1	2.5	1991|2147|3791|7421	ELANE|F2|KDR|VDR	-1.4	0.0398107	MyList
GO Biological Processes	19	GO:0034976	response to endoplasmic reticulum stress	19_GO:0050896 response to stimulus	-2.6	6.9	4.5	30169	223	78	4	5.1	2.5	25|2932|5295|5770	ABL1|GSK3B|PIK3R1|PTPN1	-1.3	0.0501187	MyList
GO Biological Processes	19	GO:1903050	regulation of proteolysis involved in protein catabolic process	19_GO:0008152 metabolic process	-2.5	6.8	4.5	30169	227	78	4	5.1	2.5	207|1017|2932|4193	AKT1|CDK2|GSK3B|MDM2	-1.3	0.0501187	MyList
GO Biological Processes	19	GO:0009636	response to toxic substance	19_GO:0050896 response to stimulus	-2.5	6.8	4.5	30169	228	78	4	5.1	2.5	2053|2944|2950|5742	EPHX2|GSTM1|GSTP1|PTGS1	-1.3	0.0501187	MyList
GO Biological Processes	19	GO:0050769	positive regulation of neurogenesis	19_GO:0032502 developmental process	-2.5	6.7	4.4	30169	231	78	4	5.1	2.5	1636|3815|4311|5604	ACE|KIT|MME|MAP2K1	-1.3	0.0501187	MyList
GO Biological Processes	19	GO:0001894	tissue homeostasis	19_GO:0032501 multicellular organismal process	-2.5	6.5	4.3	30169	238	78	4	5.1	2.5	3791|5781|5950|6714	KDR|PTPN11|RBP4|SRC	-1.2	0.0630957	MyList
GO Biological Processes	19	GO:1901988	negative regulation of cell cycle phase transition	19_GO:0048519 negative regulation of biological process	-2.5	6.5	4.3	30169	239	78	4	5.1	2.5	1017|1432|4193|5781	CDK2|MAPK14|MDM2|PTPN11	-1.2	0.0630957	MyList
GO Biological Processes	19	GO:0033044	regulation of chromosome organization	19_GO:0050789 regulation of biological process	-2.4	6.1	4.2	30169	252	78	4	5.1	2.5	142|1017|5594|6714	PARP1|CDK2|MAPK1|SRC	-1.1	0.0794328	MyList
GO Biological Processes	19	GO:1903320	regulation of protein modification by small protein conjugation or removal	19_GO:0008152 metabolic process	-2.4	6.1	4.2	30169	252	78	4	5.1	2.5	25|207|3320|7046	ABL1|AKT1|HSP90AA1|TGFBR1	-1.1	0.0794328	MyList
GO Biological Processes	19	GO:0003007	heart morphogenesis	19_GO:0032502 developmental process	-2.4	6.1	4.2	30169	253	78	4	5.1	2.5	3643|4193|5950|7046	INSR|MDM2|RBP4|TGFBR1	-1.1	0.0794328	MyList
GO Biological Processes	19	GO:0060828	regulation of canonical Wnt signaling pathway	19_GO:0023052 signaling	-2.3	6	4.1	30169	260	78	4	5.1	2.5	1432|1956|2932|6714	MAPK14|EGFR|GSK3B|SRC	-1.1	0.0794328	MyList
GO Biological Processes	19	GO:0002429	immune response-activating cell surface receptor signaling pathway	19_GO:0002376 immune system process	-2.3	5.9	4.1	30169	262	78	4	5.1	2.5	25|5144|5594|6714	ABL1|PDE4D|MAPK1|SRC	-1.1	0.0794328	MyList
GO Biological Processes	19	GO:0002757	immune response-activating signal transduction	19_GO:0002376 immune system process	-2.3	5.9	4.1	30169	262	78	4	5.1	2.5	25|5144|5594|6714	ABL1|PDE4D|MAPK1|SRC	-1.1	0.0794328	MyList
GO Biological Processes	19	GO:0072507	divalent inorganic cation homeostasis	19_GO:0065007 biological regulation	-2.3	5.9	4.1	30169	262	78	4	5.1	2.5	1991|2147|3791|7421	ELANE|F2|KDR|VDR	-1.1	0.0794328	MyList
GO Biological Processes	19	GO:0043588	skin development	19_GO:0032502 developmental process	-2.3	5.9	4	30169	263	78	4	5.1	2.5	836|1956|4233|5604	CASP3|EGFR|MET|MAP2K1	-1.1	0.0794328	MyList
GO Biological Processes	19	GO:0015849	organic acid transport	19_GO:0051179 localization	-2.3	5.8	4	30169	269	78	4	5.1	2.5	1636|2167|5320|5468	ACE|FABP4|PLA2G2A|PPARG	-1.1	0.0794328	MyList
GO Biological Processes	19	GO:0046394	carboxylic acid biosynthetic process	19_GO:0008152 metabolic process	-2.3	5.7	4	30169	270	78	4	5.1	2.5	1559|2944|2950|5742	CYP2C9|GSTM1|GSTP1|PTGS1	-1.1	0.0794328	MyList
GO Biological Processes	19	GO:0090596	sensory organ morphogenesis	19_GO:0032502 developmental process	-2.3	5.7	4	30169	270	78	4	5.1	2.5	3791|5594|5950|7068	KDR|MAPK1|RBP4|THRB	-1.1	0.0794328	MyList
GO Biological Processes	19	GO:0016053	organic acid biosynthetic process	19_GO:0008152 metabolic process	-2.3	5.7	4	30169	272	78	4	5.1	2.5	1559|2944|2950|5742	CYP2C9|GSTM1|GSTP1|PTGS1	-1	0.1	MyList
GO Biological Processes	19	GO:0030098	lymphocyte differentiation	19_GO:0002376 immune system process	-2.2	5.6	3.9	30169	276	78	4	5.1	2.5	25|3815|5295|6868	ABL1|KIT|PIK3R1|ADAM17	-1	0.1	MyList
GO Biological Processes	19	GO:0110053	regulation of actin filament organization	19_GO:0050789 regulation of biological process	-2.2	5.6	3.9	30169	278	78	4	5.1	2.5	25|4233|5295|7046	ABL1|MET|PIK3R1|TGFBR1	-1	0.1	MyList
GO Biological Processes	19	GO:0051962	positive regulation of nervous system development	19_GO:0032502 developmental process	-2.2	5.5	3.9	30169	279	78	4	5.1	2.5	1636|3815|4311|5604	ACE|KIT|MME|MAP2K1	-1	0.1	MyList
GO Biological Processes	19	GO:0003012	muscle system process	19_GO:0032501 multicellular organismal process	-2.2	5.4	3.8	30169	287	78	4	5.1	2.5	3162|3320|3479|8654	HMOX1|HSP90AA1|IGF1|PDE5A	-0.96	0.109648	MyList
GO Biological Processes	19	GO:0010948	negative regulation of cell cycle process	19_GO:0048519 negative regulation of biological process	-2.2	5.4	3.8	30169	288	78	4	5.1	2.5	1017|1432|4193|5781	CDK2|MAPK14|MDM2|PTPN11	-0.96	0.109648	MyList
GO Biological Processes	19	GO:0043270	positive regulation of ion transport	19_GO:0051179 localization	-2.2	5.4	3.8	30169	289	78	4	5.1	2.5	25|207|2147|3958	ABL1|AKT1|F2|LGALS3	-0.96	0.109648	MyList
GO Biological Processes	19	GO:0006650	glycerophospholipid metabolic process	19_GO:0008152 metabolic process	-2.1	5.3	3.7	30169	294	78	4	5.1	2.5	5294|5295|5320|7376	PIK3CG|PIK3R1|PLA2G2A|NR1H2	-0.93	0.11749	MyList
GO Biological Processes	19	GO:0006066	alcohol metabolic process	19_GO:0008152 metabolic process	-2	4.8	3.5	30169	321	78	4	5.1	2.5	1559|3156|3479|5950	CYP2C9|HMGCR|IGF1|RBP4	-0.81	0.154882	MyList
GO Biological Processes	19	GO:0006875	cellular metal ion homeostasis	19_GO:0065007 biological regulation	-2	4.8	3.5	30169	323	78	4	5.1	2.5	1991|2147|3162|7421	ELANE|F2|HMOX1|VDR	-0.8	0.158489	MyList
GO Biological Processes	19	GO:0010887	negative regulation of cholesterol storage	19_GO:0051179 localization	-5.6	110	18	30169	11	78	3	3.8	2.2	5465|5468|7376	PPARA|PPARG|NR1H2	-4	0.0001	MyList
GO Biological Processes	19	GO:0042447	hormone catabolic process	19_GO:0008152 metabolic process	-5.4	97	17	30169	12	78	3	3.8	2.2	1588|1636|4311	CYP19A1|ACE|MME	-3.9	0.000125893	MyList
GO Biological Processes	19	GO:0060736	prostate gland growth	19_GO:0040007 growth	-5.4	97	17	30169	12	78	3	3.8	2.2	367|1588|2099	AR|CYP19A1|ESR1	-3.9	0.000125893	MyList
GO Biological Processes	19	GO:0010745	negative regulation of macrophage derived foam cell differentiation	19_GO:0032502 developmental process	-5.3	89	16	30169	13	78	3	3.8	2.2	5465|5468|7376	PPARA|PPARG|NR1H2	-3.8	0.000158489	MyList
GO Biological Processes	19	GO:0051450	myoblast proliferation	19_GO:0009987 cellular process	-5.3	89	16	30169	13	78	3	3.8	2.2	25|3479|6714	ABL1|IGF1|SRC	-3.8	0.000158489	MyList
GO Biological Processes	19	GO:0048011	neurotrophin TRK receptor signaling pathway	19_GO:0023052 signaling	-5.3	89	16	30169	13	78	3	3.8	2.2	836|5781|6714	CASP3|PTPN11|SRC	-3.8	0.000158489	MyList
GO Biological Processes	19	GO:1904044	response to aldosterone	19_GO:0050896 response to stimulus	-5.2	83	16	30169	14	78	3	3.8	2.2	142|1636|3480	PARP1|ACE|IGF1R	-3.7	0.000199526	MyList
GO Biological Processes	19	GO:2001028	positive regulation of endothelial cell chemotaxis	19_GO:0040011 locomotion	-5.1	77	15	30169	15	78	3	3.8	2.2	2260|3791|4233	FGFR1|KDR|MET	-3.6	0.000251189	MyList
GO Biological Processes	19	GO:0071391	cellular response to estrogen stimulus	19_GO:0050896 response to stimulus	-5	73	15	30169	16	78	3	3.8	2.2	367|2099|5914	AR|ESR1|RARA	-3.5	0.000316228	MyList
GO Biological Processes	19	GO:0048384	retinoic acid receptor signaling pathway	19_GO:0023052 signaling	-5	68	14	30169	17	78	3	3.8	2.2	5468|5914|7376	PPARG|RARA|NR1H2	-3.4	0.000398107	MyList
GO Biological Processes	19	GO:0051900	regulation of mitochondrial depolarization	19_GO:0050789 regulation of biological process	-4.9	64	14	30169	18	78	3	3.8	2.2	142|3791|6714	PARP1|KDR|SRC	-3.4	0.000398107	MyList
GO Biological Processes	19	GO:0030540	female genitalia development	19_GO:0022414 reproductive process	-4.9	64	14	30169	18	78	3	3.8	2.2	1588|2099|5950	CYP19A1|ESR1|RBP4	-3.4	0.000398107	MyList
GO Biological Processes	19	GO:2000641	regulation of early endosome to late endosome transport	19_GO:0051179 localization	-4.9	64	14	30169	18	78	3	3.8	2.2	5594|5604|6714	MAPK1|MAP2K1|SRC	-3.4	0.000398107	MyList
GO Biological Processes	19	GO:0050435	amyloid-beta metabolic process	19_GO:0008152 metabolic process	-4.9	64	14	30169	18	78	3	3.8	2.2	1636|4311|5972	ACE|MME|REN	-3.4	0.000398107	MyList
GO Biological Processes	19	GO:0010885	regulation of cholesterol storage	19_GO:0051179 localization	-4.8	61	13	30169	19	78	3	3.8	2.2	5465|5468|7376	PPARA|PPARG|NR1H2	-3.3	0.000501187	MyList
GO Biological Processes	19	GO:0060438	trachea development	19_GO:0032502 developmental process	-4.8	61	13	30169	19	78	3	3.8	2.2	5594|5604|5914	MAPK1|MAP2K1|RARA	-3.3	0.000501187	MyList
GO Biological Processes	19	GO:1902894	negative regulation of miRNA transcription	19_GO:0048519 negative regulation of biological process	-4.8	61	13	30169	19	78	3	3.8	2.2	5465|5468|5914	PPARA|PPARG|RARA	-3.3	0.000501187	MyList
GO Biological Processes	19	GO:0071378	cellular response to growth hormone stimulus	19_GO:0050896 response to stimulus	-4.7	58	13	30169	20	78	3	3.8	2.2	3717|5295|5770	JAK2|PIK3R1|PTPN1	-3.3	0.000501187	MyList
GO Biological Processes	19	GO:2000629	negative regulation of miRNA metabolic process	19_GO:0048519 negative regulation of biological process	-4.7	58	13	30169	20	78	3	3.8	2.2	5465|5468|5914	PPARA|PPARG|RARA	-3.3	0.000501187	MyList
GO Biological Processes	19	GO:0060396	growth hormone receptor signaling pathway	19_GO:0023052 signaling	-4.7	58	13	30169	20	78	3	3.8	2.2	3717|5295|5770	JAK2|PIK3R1|PTPN1	-3.3	0.000501187	MyList
GO Biological Processes	19	GO:0090201	negative regulation of release of cytochrome c from mitochondria	19_GO:0023052 signaling	-4.7	55	13	30169	21	78	3	3.8	2.2	207|598|3479	AKT1|BCL2L1|IGF1	-3.2	0.000630957	MyList
GO Biological Processes	19	GO:0046628	positive regulation of insulin receptor signaling pathway	19_GO:0023052 signaling	-4.6	53	12	30169	22	78	3	3.8	2.2	5781|6714|9971	PTPN11|SRC|NR1H4	-3.1	0.000794328	MyList
GO Biological Processes	19	GO:0030520	intracellular estrogen receptor signaling pathway	19_GO:0023052 signaling	-4.6	53	12	30169	22	78	3	3.8	2.2	367|2099|2100	AR|ESR1|ESR2	-3.1	0.000794328	MyList
GO Biological Processes	19	GO:2000831	regulation of steroid hormone secretion	19_GO:0051179 localization	-4.6	53	12	30169	22	78	3	3.8	2.2	1588|5781|5972	CYP19A1|PTPN11|REN	-3.1	0.000794328	MyList
GO Biological Processes	19	GO:0010888	negative regulation of lipid storage	19_GO:0051179 localization	-4.6	53	12	30169	22	78	3	3.8	2.2	5465|5468|7376	PPARA|PPARG|NR1H2	-3.1	0.000794328	MyList
GO Biological Processes	19	GO:0051769	regulation of nitric-oxide synthase biosynthetic process	19_GO:0008152 metabolic process	-4.6	53	12	30169	22	78	3	3.8	2.2	2950|3717|3791	GSTP1|JAK2|KDR	-3.1	0.000794328	MyList
GO Biological Processes	19	GO:0097242	amyloid-beta clearance	19_GO:0032501 multicellular organismal process	-4.5	50	12	30169	23	78	3	3.8	2.2	3480|3643|4311	IGF1R|INSR|MME	-3.1	0.000794328	MyList
GO Biological Processes	19	GO:0060740	prostate gland epithelium morphogenesis	19_GO:0022414 reproductive process	-4.5	50	12	30169	23	78	3	3.8	2.2	367|2099|4313	AR|ESR1|MMP2	-3.1	0.000794328	MyList
GO Biological Processes	19	GO:2001026	regulation of endothelial cell chemotaxis	19_GO:0040011 locomotion	-4.5	48	12	30169	24	78	3	3.8	2.2	2260|3791|4233	FGFR1|KDR|MET	-3	0.001	MyList
GO Biological Processes	19	GO:1900078	positive regulation of cellular response to insulin stimulus	19_GO:0048518 positive regulation of biological process	-4.4	46	12	30169	25	78	3	3.8	2.2	5781|6714|9971	PTPN11|SRC|NR1H4	-3	0.001	MyList
GO Biological Processes	19	GO:0060512	prostate gland morphogenesis	19_GO:0022414 reproductive process	-4.4	46	12	30169	25	78	3	3.8	2.2	367|2099|4313	AR|ESR1|MMP2	-3	0.001	MyList
GO Biological Processes	19	GO:0038179	neurotrophin signaling pathway	19_GO:0023052 signaling	-4.4	45	11	30169	26	78	3	3.8	2.2	836|5781|6714	CASP3|PTPN11|SRC	-2.9	0.00125893	MyList
GO Biological Processes	19	GO:1904385	cellular response to angiotensin	19_GO:0050896 response to stimulus	-4.4	45	11	30169	26	78	3	3.8	2.2	760|3480|6714	CA2|IGF1R|SRC	-2.9	0.00125893	MyList
GO Biological Processes	19	GO:0042178	xenobiotic catabolic process	19_GO:0050896 response to stimulus	-4.4	45	11	30169	26	78	3	3.8	2.2	1559|2944|8856	CYP2C9|GSTM1|NR1I2	-2.9	0.00125893	MyList
GO Biological Processes	19	GO:1903798	regulation of miRNA maturation	19_GO:0048519 negative regulation of biological process	-4.4	45	11	30169	26	78	3	3.8	2.2	1956|2099|5604	EGFR|ESR1|MAP2K1	-2.9	0.00125893	MyList
GO Biological Processes	19	GO:0032682	negative regulation of chemokine production	19_GO:0048519 negative regulation of biological process	-4.3	43	11	30169	27	78	3	3.8	2.2	1991|2950|9971	ELANE|GSTP1|NR1H4	-2.9	0.00125893	MyList
GO Biological Processes	19	GO:0071549	cellular response to dexamethasone stimulus	19_GO:0050896 response to stimulus	-4.3	43	11	30169	27	78	3	3.8	2.2	2908|3480|3717	NR3C1|IGF1R|JAK2	-2.9	0.00125893	MyList
GO Biological Processes	19	GO:0032104	regulation of response to extracellular stimulus	19_GO:0050896 response to stimulus	-4.3	41	11	30169	28	78	3	3.8	2.2	5465|7421|9971	PPARA|VDR|NR1H4	-2.9	0.00125893	MyList
GO Biological Processes	19	GO:1903649	regulation of cytoplasmic transport	19_GO:0051179 localization	-4.3	41	11	30169	28	78	3	3.8	2.2	5594|5604|6714	MAPK1|MAP2K1|SRC	-2.9	0.00125893	MyList
GO Biological Processes	19	GO:0070920	regulation of production of small RNA involved in gene silencing by RNA	19_GO:0048519 negative regulation of biological process	-4.3	41	11	30169	28	78	3	3.8	2.2	1956|2099|5604	EGFR|ESR1|MAP2K1	-2.9	0.00125893	MyList
GO Biological Processes	19	GO:0032107	regulation of response to nutrient levels	19_GO:0050896 response to stimulus	-4.3	41	11	30169	28	78	3	3.8	2.2	5465|7421|9971	PPARA|VDR|NR1H4	-2.9	0.00125893	MyList
GO Biological Processes	19	GO:0097066	response to thyroid hormone	19_GO:0050896 response to stimulus	-4.2	40	11	30169	29	78	3	3.8	2.2	1636|3815|7068	ACE|KIT|THRB	-2.8	0.00158489	MyList
GO Biological Processes	19	GO:0042759	long-chain fatty acid biosynthetic process	19_GO:0008152 metabolic process	-4.2	40	11	30169	29	78	3	3.8	2.2	1559|2944|2950	CYP2C9|GSTM1|GSTP1	-2.8	0.00158489	MyList
GO Biological Processes	19	GO:0032309	icosanoid secretion	19_GO:0051179 localization	-4.2	39	11	30169	30	78	3	3.8	2.2	1636|4843|5320	ACE|NOS2|PLA2G2A	-2.8	0.00158489	MyList
GO Biological Processes	19	GO:0098751	bone cell development	19_GO:0032502 developmental process	-4.1	37	10	30169	31	78	3	3.8	2.2	3815|5781|6714	KIT|PTPN11|SRC	-2.7	0.00199526	MyList
GO Biological Processes	19	GO:0032148	activation of protein kinase B activity	19_GO:0048518 positive regulation of biological process	-4.1	37	10	30169	31	78	3	3.8	2.2	3479|3643|6714	IGF1|INSR|SRC	-2.7	0.00199526	MyList
GO Biological Processes	19	GO:1902042	negative regulation of extrinsic apoptotic signaling pathway via death domain receptors	19_GO:0023052 signaling	-4.1	37	10	30169	31	78	3	3.8	2.2	598|2932|3162	BCL2L1|GSK3B|HMOX1	-2.7	0.00199526	MyList
GO Biological Processes	19	GO:0150117	positive regulation of cell-substrate junction organization	19_GO:0048518 positive regulation of biological process	-4.1	37	10	30169	31	78	3	3.8	2.2	25|3791|5295	ABL1|KDR|PIK3R1	-2.7	0.00199526	MyList
GO Biological Processes	19	GO:0060674	placenta blood vessel development	19_GO:0032502 developmental process	-4.1	37	10	30169	31	78	3	3.8	2.2	207|5594|5604	AKT1|MAPK1|MAP2K1	-2.7	0.00199526	MyList
GO Biological Processes	19	GO:0061037	negative regulation of cartilage development	19_GO:0032502 developmental process	-4.1	36	10	30169	32	78	3	3.8	2.2	5781|5914|7046	PTPN11|RARA|TGFBR1	-2.7	0.00199526	MyList
GO Biological Processes	19	GO:1990776	response to angiotensin	19_GO:0050896 response to stimulus	-4.1	36	10	30169	32	78	3	3.8	2.2	760|3480|6714	CA2|IGF1R|SRC	-2.7	0.00199526	MyList
GO Biological Processes	19	GO:0048010	vascular endothelial growth factor receptor signaling pathway	19_GO:0023052 signaling	-4.1	35	10	30169	33	78	3	3.8	2.2	1432|3791|6714	MAPK14|KDR|SRC	-2.7	0.00199526	MyList
GO Biological Processes	19	GO:0031670	cellular response to nutrient	19_GO:0050896 response to stimulus	-4	34	9.8	30169	34	78	3	3.8	2.2	3162|7421|9971	HMOX1|VDR|NR1H4	-2.6	0.00251189	MyList
GO Biological Processes	19	GO:0001893	maternal placenta development	19_GO:0022414 reproductive process	-4	33	9.7	30169	35	78	3	3.8	2.2	142|207|7421	PARP1|AKT1|VDR	-2.6	0.00251189	MyList
GO Biological Processes	19	GO:0090050	positive regulation of cell migration involved in sprouting angiogenesis	19_GO:0040011 locomotion	-4	33	9.7	30169	35	78	3	3.8	2.2	25|3162|3791	ABL1|HMOX1|KDR	-2.6	0.00251189	MyList
GO Biological Processes	19	GO:0033146	regulation of intracellular estrogen receptor signaling pathway	19_GO:0023052 signaling	-4	33	9.7	30169	35	78	3	3.8	2.2	142|367|6714	PARP1|AR|SRC	-2.6	0.00251189	MyList
GO Biological Processes	19	GO:1903580	positive regulation of ATP metabolic process	19_GO:0048518 positive regulation of biological process	-4	32	9.5	30169	36	78	3	3.8	2.2	3479|3643|5465	IGF1|INSR|PPARA	-2.6	0.00251189	MyList
GO Biological Processes	19	GO:0090218	positive regulation of lipid kinase activity	19_GO:0048518 positive regulation of biological process	-4	32	9.5	30169	36	78	3	3.8	2.2	2147|3815|6714	F2|KIT|SRC	-2.6	0.00251189	MyList
GO Biological Processes	19	GO:0010613	positive regulation of cardiac muscle hypertrophy	19_GO:0048518 positive regulation of biological process	-4	32	9.5	30169	36	78	3	3.8	2.2	142|3479|8654	PARP1|IGF1|PDE5A	-2.6	0.00251189	MyList
GO Biological Processes	19	GO:0071402	cellular response to lipoprotein particle stimulus	19_GO:0050896 response to stimulus	-4	32	9.5	30169	36	78	3	3.8	2.2	207|5468|6868	AKT1|PPARG|ADAM17	-2.6	0.00251189	MyList
GO Biological Processes	19	GO:0014742	positive regulation of muscle hypertrophy	19_GO:0048518 positive regulation of biological process	-3.9	31	9.4	30169	37	78	3	3.8	2.2	142|3479|8654	PARP1|IGF1|PDE5A	-2.5	0.00316228	MyList
GO Biological Processes	19	GO:1902745	positive regulation of lamellipodium organization	19_GO:0048518 positive regulation of biological process	-3.9	31	9.4	30169	37	78	3	3.8	2.2	3320|5295|6714	HSP90AA1|PIK3R1|SRC	-2.5	0.00316228	MyList
GO Biological Processes	19	GO:0046427	positive regulation of receptor signaling pathway via JAK-STAT	19_GO:0023052 signaling	-3.9	31	9.3	30169	38	78	3	3.8	2.2	2147|3717|3815	F2|JAK2|KIT	-2.5	0.00316228	MyList
GO Biological Processes	19	GO:0071715	icosanoid transport	19_GO:0051179 localization	-3.9	31	9.3	30169	38	78	3	3.8	2.2	1636|4843|5320	ACE|NOS2|PLA2G2A	-2.5	0.00316228	MyList
GO Biological Processes	19	GO:0006692	prostanoid metabolic process	19_GO:0008152 metabolic process	-3.8	30	9.1	30169	39	78	3	3.8	2.2	2944|2950|5742	GSTM1|GSTP1|PTGS1	-2.5	0.00316228	MyList
GO Biological Processes	19	GO:0006693	prostaglandin metabolic process	19_GO:0008152 metabolic process	-3.8	30	9.1	30169	39	78	3	3.8	2.2	2944|2950|5742	GSTM1|GSTP1|PTGS1	-2.5	0.00316228	MyList
GO Biological Processes	19	GO:0048645	animal organ formation	19_GO:0032502 developmental process	-3.8	30	9.1	30169	39	78	3	3.8	2.2	367|5594|5604	AR|MAPK1|MAP2K1	-2.5	0.00316228	MyList
GO Biological Processes	19	GO:0031663	lipopolysaccharide-mediated signaling pathway	19_GO:0044419 biological process involved in interspecies interaction between organisms	-3.8	30	9.1	30169	39	78	3	3.8	2.2	207|1432|5594	AKT1|MAPK14|MAPK1	-2.5	0.00316228	MyList
GO Biological Processes	19	GO:0044060	regulation of endocrine process	19_GO:0032501 multicellular organismal process	-3.8	30	9.1	30169	39	78	3	3.8	2.2	1588|5781|5972	CYP19A1|PTPN11|REN	-2.5	0.00316228	MyList
GO Biological Processes	19	GO:0045923	positive regulation of fatty acid metabolic process	19_GO:0048518 positive regulation of biological process	-3.8	29	9	30169	40	78	3	3.8	2.2	5465|5468|7376	PPARA|PPARG|NR1H2	-2.4	0.00398107	MyList
GO Biological Processes	19	GO:1901532	regulation of hematopoietic progenitor cell differentiation	19_GO:0002376 immune system process	-3.8	29	9	30169	40	78	3	3.8	2.2	25|3791|5914	ABL1|KDR|RARA	-2.4	0.00398107	MyList
GO Biological Processes	19	GO:0071887	leukocyte apoptotic process	19_GO:0009987 cellular process	-3.8	28	8.8	30169	42	78	3	3.8	2.2	207|598|836	AKT1|BCL2L1|CASP3	-2.4	0.00398107	MyList
GO Biological Processes	19	GO:0021587	cerebellum morphogenesis	19_GO:0032502 developmental process	-3.8	28	8.8	30169	42	78	3	3.8	2.2	25|5604|5781	ABL1|MAP2K1|PTPN11	-2.4	0.00398107	MyList
GO Biological Processes	19	GO:0002066	columnar/cuboidal epithelial cell development	19_GO:0032502 developmental process	-3.8	28	8.8	30169	42	78	3	3.8	2.2	5241|5914|6714	PGR|RARA|SRC	-2.4	0.00398107	MyList
GO Biological Processes	19	GO:1904894	positive regulation of receptor signaling pathway via STAT	19_GO:0023052 signaling	-3.8	28	8.8	30169	42	78	3	3.8	2.2	2147|3717|3815	F2|JAK2|KIT	-2.4	0.00398107	MyList
GO Biological Processes	19	GO:1900371	regulation of purine nucleotide biosynthetic process	19_GO:0008152 metabolic process	-3.7	27	8.7	30169	43	78	3	3.8	2.2	142|4843|5465	PARP1|NOS2|PPARA	-2.4	0.00398107	MyList
GO Biological Processes	19	GO:0071364	cellular response to epidermal growth factor stimulus	19_GO:0050896 response to stimulus	-3.7	27	8.7	30169	43	78	3	3.8	2.2	207|1956|5781	AKT1|EGFR|PTPN11	-2.4	0.00398107	MyList
GO Biological Processes	19	GO:0030808	regulation of nucleotide biosynthetic process	19_GO:0008152 metabolic process	-3.7	26	8.6	30169	44	78	3	3.8	2.2	142|4843|5465	PARP1|NOS2|PPARA	-2.3	0.00501187	MyList
GO Biological Processes	19	GO:1903573	negative regulation of response to endoplasmic reticulum stress	19_GO:0048519 negative regulation of biological process	-3.7	26	8.6	30169	44	78	3	3.8	2.2	598|5770|7376	BCL2L1|PTPN1|NR1H2	-2.3	0.00501187	MyList
GO Biological Processes	19	GO:0106027	neuron projection organization	19_GO:0009987 cellular process	-3.7	26	8.6	30169	44	78	3	3.8	2.2	2932|3480|3643	GSK3B|IGF1R|INSR	-2.3	0.00501187	MyList
GO Biological Processes	19	GO:0021575	hindbrain morphogenesis	19_GO:0032502 developmental process	-3.7	26	8.5	30169	45	78	3	3.8	2.2	25|5604|5781	ABL1|MAP2K1|PTPN11	-2.3	0.00501187	MyList
GO Biological Processes	19	GO:0003254	regulation of membrane depolarization	19_GO:0050789 regulation of biological process	-3.7	26	8.5	30169	45	78	3	3.8	2.2	142|3791|6714	PARP1|KDR|SRC	-2.3	0.00501187	MyList
GO Biological Processes	19	GO:0061383	trabecula morphogenesis	19_GO:0032502 developmental process	-3.7	26	8.5	30169	45	78	3	3.8	2.2	4313|5950|7046	MMP2|RBP4|TGFBR1	-2.3	0.00501187	MyList
GO Biological Processes	19	GO:0003044	regulation of systemic arterial blood pressure mediated by a chemical signal	19_GO:0032501 multicellular organismal process	-3.6	25	8.4	30169	46	78	3	3.8	2.2	1636|5144|5972	ACE|PDE4D|REN	-2.3	0.00501187	MyList
GO Biological Processes	19	GO:1900271	regulation of long-term synaptic potentiation	19_GO:0023052 signaling	-3.6	25	8.4	30169	46	78	3	3.8	2.2	25|2932|4311	ABL1|GSK3B|MME	-2.3	0.00501187	MyList
GO Biological Processes	19	GO:2001239	regulation of extrinsic apoptotic signaling pathway in absence of ligand	19_GO:0023052 signaling	-3.6	25	8.4	30169	46	78	3	3.8	2.2	207|598|2260	AKT1|BCL2L1|FGFR1	-2.3	0.00501187	MyList
GO Biological Processes	19	GO:0010677	negative regulation of cellular carbohydrate metabolic process	19_GO:0048519 negative regulation of biological process	-3.6	25	8.4	30169	46	78	3	3.8	2.2	2645|2932|5465	GCK|GSK3B|PPARA	-2.3	0.00501187	MyList
GO Biological Processes	19	GO:0060711	labyrinthine layer development	19_GO:0032502 developmental process	-3.6	25	8.3	30169	47	78	3	3.8	2.2	207|5594|5604	AKT1|MAPK1|MAP2K1	-2.3	0.00501187	MyList
GO Biological Processes	19	GO:0051972	regulation of telomerase activity	19_GO:0008152 metabolic process	-3.6	25	8.3	30169	47	78	3	3.8	2.2	3320|5594|6714	HSP90AA1|MAPK1|SRC	-2.3	0.00501187	MyList
GO Biological Processes	19	GO:1902895	positive regulation of miRNA transcription	19_GO:0048518 positive regulation of biological process	-3.6	25	8.3	30169	47	78	3	3.8	2.2	2908|5468|7376	NR3C1|PPARG|NR1H2	-2.3	0.00501187	MyList
GO Biological Processes	19	GO:0048286	lung alveolus development	19_GO:0032502 developmental process	-3.6	25	8.3	30169	47	78	3	3.8	2.2	1636|3791|5241	ACE|KDR|PGR	-2.3	0.00501187	MyList
GO Biological Processes	19	GO:0032369	negative regulation of lipid transport	19_GO:0051179 localization	-3.6	25	8.3	30169	47	78	3	3.8	2.2	207|5781|7376	AKT1|PTPN11|NR1H2	-2.3	0.00501187	MyList
GO Biological Processes	19	GO:0033628	regulation of cell adhesion mediated by integrin	19_GO:0050789 regulation of biological process	-3.6	24	8.1	30169	49	78	3	3.8	2.2	1803|5294|5781	DPP4|PIK3CG|PTPN11	-2.2	0.00630957	MyList
GO Biological Processes	19	GO:0031281	positive regulation of cyclase activity	19_GO:0065007 biological regulation	-3.6	24	8.1	30169	49	78	3	3.8	2.2	1432|4843|5599	MAPK14|NOS2|MAPK8	-2.2	0.00630957	MyList
GO Biological Processes	19	GO:0035924	cellular response to vascular endothelial growth factor stimulus	19_GO:0050896 response to stimulus	-3.6	24	8.1	30169	49	78	3	3.8	2.2	207|1432|3791	AKT1|MAPK14|KDR	-2.2	0.00630957	MyList
GO Biological Processes	19	GO:0060043	regulation of cardiac muscle cell proliferation	19_GO:0040007 growth	-3.5	23	8	30169	50	78	3	3.8	2.2	1432|5950|7046	MAPK14|RBP4|TGFBR1	-2.2	0.00630957	MyList
GO Biological Processes	19	GO:0060688	regulation of morphogenesis of a branching structure	19_GO:0032502 developmental process	-3.5	23	7.9	30169	51	78	3	3.8	2.2	25|367|2099	ABL1|AR|ESR1	-2.2	0.00630957	MyList
GO Biological Processes	19	GO:0032692	negative regulation of interleukin-1 production	19_GO:0048519 negative regulation of biological process	-3.5	23	7.9	30169	51	78	3	3.8	2.2	2950|3479|9971	GSTP1|IGF1|NR1H4	-2.2	0.00630957	MyList
GO Biological Processes	19	GO:1905562	regulation of vascular endothelial cell proliferation	19_GO:0050789 regulation of biological process	-3.5	23	7.9	30169	51	78	3	3.8	2.2	2260|5468|6868	FGFR1|PPARG|ADAM17	-2.2	0.00630957	MyList
GO Biological Processes	19	GO:0043491	protein kinase B signaling	19_GO:0023052 signaling	-3.5	23	7.9	30169	51	78	3	3.8	2.2	207|3479|3791	AKT1|IGF1|KDR	-2.2	0.00630957	MyList
GO Biological Processes	19	GO:0030316	osteoclast differentiation	19_GO:0002376 immune system process	-3.5	23	7.9	30169	51	78	3	3.8	2.2	1432|5295|6714	MAPK14|PIK3R1|SRC	-2.2	0.00630957	MyList
GO Biological Processes	19	GO:0046622	positive regulation of organ growth	19_GO:0040007 growth	-3.5	22	7.8	30169	52	78	3	3.8	2.2	207|1432|3479	AKT1|MAPK14|IGF1	-2.1	0.00794328	MyList
GO Biological Processes	19	GO:0045912	negative regulation of carbohydrate metabolic process	19_GO:0048519 negative regulation of biological process	-3.5	22	7.8	30169	52	78	3	3.8	2.2	2645|2932|5465	GCK|GSK3B|PPARA	-2.1	0.00794328	MyList
GO Biological Processes	19	GO:0006111	regulation of gluconeogenesis	19_GO:0008152 metabolic process	-3.4	22	7.8	30169	53	78	3	3.8	2.2	2645|2908|5465	GCK|NR3C1|PPARA	-2.1	0.00794328	MyList
GO Biological Processes	19	GO:1902743	regulation of lamellipodium organization	19_GO:0050789 regulation of biological process	-3.4	21	7.7	30169	54	78	3	3.8	2.2	3320|5295|6714	HSP90AA1|PIK3R1|SRC	-2.1	0.00794328	MyList
GO Biological Processes	19	GO:0010883	regulation of lipid storage	19_GO:0051179 localization	-3.4	21	7.7	30169	54	78	3	3.8	2.2	5465|5468|7376	PPARA|PPARG|NR1H2	-2.1	0.00794328	MyList
GO Biological Processes	19	GO:0071385	cellular response to glucocorticoid stimulus	19_GO:0050896 response to stimulus	-3.4	21	7.6	30169	55	78	3	3.8	2.2	2908|3480|3717	NR3C1|IGF1R|JAK2	-2.1	0.00794328	MyList
GO Biological Processes	19	GO:0043525	positive regulation of neuron apoptotic process	19_GO:0048518 positive regulation of biological process	-3.4	21	7.6	30169	55	78	3	3.8	2.2	25|836|2908	ABL1|CASP3|NR3C1	-2.1	0.00794328	MyList
GO Biological Processes	19	GO:0001954	positive regulation of cell-matrix adhesion	19_GO:0048518 positive regulation of biological process	-3.4	21	7.5	30169	56	78	3	3.8	2.2	25|2932|3791	ABL1|GSK3B|KDR	-2	0.01	MyList
GO Biological Processes	19	GO:0043551	regulation of phosphatidylinositol 3-kinase activity	19_GO:0008152 metabolic process	-3.4	21	7.5	30169	56	78	3	3.8	2.2	3815|5295|6714	KIT|PIK3R1|SRC	-2	0.01	MyList
GO Biological Processes	19	GO:2000630	positive regulation of miRNA metabolic process	19_GO:0048518 positive regulation of biological process	-3.4	21	7.5	30169	56	78	3	3.8	2.2	2908|5468|7376	NR3C1|PPARG|NR1H2	-2	0.01	MyList
GO Biological Processes	19	GO:0032768	regulation of monooxygenase activity	19_GO:0065007 biological regulation	-3.4	20	7.4	30169	57	78	3	3.8	2.2	207|1956|7421	AKT1|EGFR|VDR	-2	0.01	MyList
GO Biological Processes	19	GO:0010332	response to gamma radiation	19_GO:0050896 response to stimulus	-3.4	20	7.4	30169	57	78	3	3.8	2.2	142|598|4193	PARP1|BCL2L1|MDM2	-2	0.01	MyList
GO Biological Processes	19	GO:0010803	regulation of tumor necrosis factor-mediated signaling pathway	19_GO:0023052 signaling	-3.3	20	7.4	30169	58	78	3	3.8	2.2	2950|6868|9971	GSTP1|ADAM17|NR1H4	-2	0.01	MyList
GO Biological Processes	19	GO:0034446	substrate adhesion-dependent cell spreading	19_GO:0032502 developmental process	-3.3	20	7.4	30169	58	78	3	3.8	2.2	25|5295|6714	ABL1|PIK3R1|SRC	-2	0.01	MyList
GO Biological Processes	19	GO:0043666	regulation of phosphoprotein phosphatase activity	19_GO:0008152 metabolic process	-3.3	20	7.3	30169	59	78	3	3.8	2.2	2932|3717|3958	GSK3B|JAK2|LGALS3	-2	0.01	MyList
GO Biological Processes	19	GO:0051353	positive regulation of oxidoreductase activity	19_GO:0065007 biological regulation	-3.3	19	7.2	30169	60	78	3	3.8	2.2	25|207|7421	ABL1|AKT1|VDR	-2	0.01	MyList
GO Biological Processes	19	GO:1904356	regulation of telomere maintenance via telomere lengthening	19_GO:0008152 metabolic process	-3.3	19	7.2	30169	61	78	3	3.8	2.2	142|5594|6714	PARP1|MAPK1|SRC	-2	0.01	MyList
GO Biological Processes	19	GO:0046902	regulation of mitochondrial membrane permeability	19_GO:0051179 localization	-3.2	19	7.1	30169	62	78	3	3.8	2.2	598|2932|5599	BCL2L1|GSK3B|MAPK8	-1.9	0.0125893	MyList
GO Biological Processes	19	GO:0002260	lymphocyte homeostasis	19_GO:0002376 immune system process	-3.2	19	7.1	30169	62	78	3	3.8	2.2	25|207|836	ABL1|AKT1|CASP3	-1.9	0.0125893	MyList
GO Biological Processes	19	GO:0032663	regulation of interleukin-2 production	19_GO:0032501 multicellular organismal process	-3.2	18	7	30169	63	78	3	3.8	2.2	25|5144|9971	ABL1|PDE4D|NR1H4	-1.9	0.0125893	MyList
GO Biological Processes	19	GO:0046579	positive regulation of Ras protein signal transduction	19_GO:0023052 signaling	-3.2	18	7	30169	63	78	3	3.8	2.2	3479|5294|6714	IGF1|PIK3CG|SRC	-1.9	0.0125893	MyList
GO Biological Processes	19	GO:0050994	regulation of lipid catabolic process	19_GO:0008152 metabolic process	-3.2	18	7	30169	63	78	3	3.8	2.2	207|5294|5465	AKT1|PIK3CG|PPARA	-1.9	0.0125893	MyList
GO Biological Processes	19	GO:0051893	regulation of focal adhesion assembly	19_GO:0050789 regulation of biological process	-3.2	18	7	30169	64	78	3	3.8	2.2	25|3791|6714	ABL1|KDR|SRC	-1.9	0.0125893	MyList
GO Biological Processes	19	GO:0019229	regulation of vasoconstriction	19_GO:0032501 multicellular organismal process	-3.2	18	7	30169	64	78	3	3.8	2.2	25|1636|4313	ABL1|ACE|MMP2	-1.9	0.0125893	MyList
GO Biological Processes	19	GO:0090109	regulation of cell-substrate junction assembly	19_GO:0050789 regulation of biological process	-3.2	18	7	30169	64	78	3	3.8	2.2	25|3791|6714	ABL1|KDR|SRC	-1.9	0.0125893	MyList
GO Biological Processes	19	GO:2000272	negative regulation of signaling receptor activity	19_GO:0023052 signaling	-3.2	18	6.9	30169	65	78	3	3.8	2.2	2100|5465|5468	ESR2|PPARA|PPARG	-1.9	0.0125893	MyList
GO Biological Processes	19	GO:1905330	regulation of morphogenesis of an epithelium	19_GO:0032502 developmental process	-3.2	18	6.9	30169	65	78	3	3.8	2.2	25|367|2099	ABL1|AR|ESR1	-1.9	0.0125893	MyList
GO Biological Processes	19	GO:1901224	positive regulation of NIK/NF-kappaB signaling	19_GO:0023052 signaling	-3.2	17	6.8	30169	67	78	3	3.8	2.2	1956|4306|4317	EGFR|NR3C2|MMP8	-1.8	0.0158489	MyList
GO Biological Processes	19	GO:0042531	positive regulation of tyrosine phosphorylation of STAT protein	19_GO:0023052 signaling	-3.2	17	6.8	30169	67	78	3	3.8	2.2	3479|3717|3815	IGF1|JAK2|KIT	-1.8	0.0158489	MyList
GO Biological Processes	19	GO:2000401	regulation of lymphocyte migration	19_GO:0040011 locomotion	-3.1	17	6.7	30169	69	78	3	3.8	2.2	25|207|6868	ABL1|AKT1|ADAM17	-1.8	0.0158489	MyList
GO Biological Processes	19	GO:0050922	negative regulation of chemotaxis	19_GO:0040011 locomotion	-3.1	17	6.7	30169	69	78	3	3.8	2.2	1588|1803|1991	CYP19A1|DPP4|ELANE	-1.8	0.0158489	MyList
GO Biological Processes	19	GO:0042098	T cell proliferation	19_GO:0002376 immune system process	-3.1	17	6.6	30169	70	78	3	3.8	2.2	25|5294|8654	ABL1|PIK3CG|PDE5A	-1.8	0.0158489	MyList
GO Biological Processes	19	GO:0051057	positive regulation of small GTPase mediated signal transduction	19_GO:0023052 signaling	-3.1	16	6.6	30169	71	78	3	3.8	2.2	3479|5294|6714	IGF1|PIK3CG|SRC	-1.8	0.0158489	MyList
GO Biological Processes	19	GO:0033143	regulation of intracellular steroid hormone receptor signaling pathway	19_GO:0023052 signaling	-3.1	16	6.5	30169	72	78	3	3.8	2.2	142|367|6714	PARP1|AR|SRC	-1.8	0.0158489	MyList
GO Biological Processes	19	GO:0045600	positive regulation of fat cell differentiation	19_GO:0032502 developmental process	-3.1	16	6.5	30169	72	78	3	3.8	2.2	207|1432|5468	AKT1|MAPK14|PPARG	-1.8	0.0158489	MyList
GO Biological Processes	19	GO:0061035	regulation of cartilage development	19_GO:0032502 developmental process	-3	16	6.5	30169	73	78	3	3.8	2.2	5781|5914|7046	PTPN11|RARA|TGFBR1	-1.7	0.0199526	MyList
GO Biological Processes	19	GO:0061515	myeloid cell development	19_GO:0002376 immune system process	-3	16	6.5	30169	73	78	3	3.8	2.2	3815|5781|6714	KIT|PTPN11|SRC	-1.7	0.0199526	MyList
GO Biological Processes	19	GO:0071677	positive regulation of mononuclear cell migration	19_GO:0040011 locomotion	-3	16	6.5	30169	73	78	3	3.8	2.2	25|3958|6868	ABL1|LGALS3|ADAM17	-1.7	0.0199526	MyList
GO Biological Processes	19	GO:0042058	regulation of epidermal growth factor receptor signaling pathway	19_GO:0023052 signaling	-3	16	6.4	30169	74	78	3	3.8	2.2	1956|4318|6868	EGFR|MMP9|ADAM17	-1.7	0.0199526	MyList
GO Biological Processes	19	GO:2000573	positive regulation of DNA biosynthetic process	19_GO:0048518 positive regulation of biological process	-3	16	6.4	30169	74	78	3	3.8	2.2	3320|5594|6714	HSP90AA1|MAPK1|SRC	-1.7	0.0199526	MyList
GO Biological Processes	19	GO:0071479	cellular response to ionizing radiation	19_GO:0050896 response to stimulus	-3	16	6.4	30169	74	78	3	3.8	2.2	598|1432|4193	BCL2L1|MAPK14|MDM2	-1.7	0.0199526	MyList
GO Biological Processes	19	GO:0050810	regulation of steroid biosynthetic process	19_GO:0008152 metabolic process	-3	15	6.4	30169	75	78	3	3.8	2.2	2908|3480|9971	NR3C1|IGF1R|NR1H4	-1.7	0.0199526	MyList
GO Biological Processes	19	GO:2000242	negative regulation of reproductive process	19_GO:0022414 reproductive process	-3	15	6.4	30169	75	78	3	3.8	2.2	598|3479|3815	BCL2L1|IGF1|KIT	-1.7	0.0199526	MyList
GO Biological Processes	19	GO:0046425	regulation of receptor signaling pathway via JAK-STAT	19_GO:0023052 signaling	-3	15	6.3	30169	76	78	3	3.8	2.2	2147|3717|3815	F2|JAK2|KIT	-1.7	0.0199526	MyList
GO Biological Processes	19	GO:0032729	positive regulation of interferon-gamma production	19_GO:0048518 positive regulation of biological process	-3	15	6.3	30169	77	78	3	3.8	2.2	25|3717|5144	ABL1|JAK2|PDE4D	-1.7	0.0199526	MyList
GO Biological Processes	19	GO:0045824	negative regulation of innate immune response	19_GO:0044419 biological process involved in interspecies interaction between organisms	-3	15	6.3	30169	77	78	3	3.8	2.2	142|5468|7376	PARP1|PPARG|NR1H2	-1.7	0.0199526	MyList
GO Biological Processes	19	GO:0031279	regulation of cyclase activity	19_GO:0065007 biological regulation	-3	15	6.3	30169	77	78	3	3.8	2.2	1432|4843|5599	MAPK14|NOS2|MAPK8	-1.7	0.0199526	MyList
GO Biological Processes	19	GO:0090559	regulation of membrane permeability	19_GO:0065007 biological regulation	-3	15	6.3	30169	77	78	3	3.8	2.2	598|2932|5599	BCL2L1|GSK3B|MAPK8	-1.7	0.0199526	MyList
GO Biological Processes	19	GO:0090049	regulation of cell migration involved in sprouting angiogenesis	19_GO:0040011 locomotion	-3	15	6.2	30169	78	78	3	3.8	2.2	25|3162|3791	ABL1|HMOX1|KDR	-1.7	0.0199526	MyList
GO Biological Processes	19	GO:0043154	negative regulation of cysteine-type endopeptidase activity involved in apoptotic process	19_GO:0048519 negative regulation of biological process	-3	15	6.2	30169	78	78	3	3.8	2.2	207|4318|6714	AKT1|MMP9|SRC	-1.7	0.0199526	MyList
GO Biological Processes	19	GO:0070373	negative regulation of ERK1 and ERK2 cascade	19_GO:0023052 signaling	-3	15	6.2	30169	78	78	3	3.8	2.2	25|2950|5770	ABL1|GSTP1|PTPN1	-1.7	0.0199526	MyList
GO Biological Processes	19	GO:0071230	cellular response to amino acid stimulus	19_GO:0050896 response to stimulus	-2.9	15	6.2	30169	80	78	3	3.8	2.2	598|1956|4313	BCL2L1|EGFR|MMP2	-1.6	0.0251189	MyList
GO Biological Processes	19	GO:1901184	regulation of ERBB signaling pathway	19_GO:0023052 signaling	-2.9	15	6.2	30169	80	78	3	3.8	2.2	1956|4318|6868	EGFR|MMP9|ADAM17	-1.6	0.0251189	MyList
GO Biological Processes	19	GO:0045446	endothelial cell differentiation	19_GO:0032502 developmental process	-2.9	14	6.1	30169	81	78	3	3.8	2.2	3791|4233|5144	KDR|MET|PDE4D	-1.6	0.0251189	MyList
GO Biological Processes	19	GO:0051279	regulation of release of sequestered calcium ion into cytosol	19_GO:0051179 localization	-2.9	14	6.1	30169	82	78	3	3.8	2.2	25|2147|5144	ABL1|F2|PDE4D	-1.6	0.0251189	MyList
GO Biological Processes	19	GO:0042509	regulation of tyrosine phosphorylation of STAT protein	19_GO:0023052 signaling	-2.9	14	6.1	30169	82	78	3	3.8	2.2	3479|3717|3815	IGF1|JAK2|KIT	-1.6	0.0251189	MyList
GO Biological Processes	19	GO:1903351	cellular response to dopamine	19_GO:0050896 response to stimulus	-2.9	14	6	30169	83	78	3	3.8	2.2	25|2932|5594	ABL1|GSK3B|MAPK1	-1.6	0.0251189	MyList
GO Biological Processes	19	GO:1903350	response to dopamine	19_GO:0050896 response to stimulus	-2.9	14	6	30169	84	78	3	3.8	2.2	25|2932|5594	ABL1|GSK3B|MAPK1	-1.6	0.0251189	MyList
GO Biological Processes	19	GO:0010921	regulation of phosphatase activity	19_GO:0008152 metabolic process	-2.9	14	6	30169	84	78	3	3.8	2.2	2932|3717|3958	GSK3B|JAK2|LGALS3	-1.6	0.0251189	MyList
GO Biological Processes	19	GO:0035264	multicellular organism growth	19_GO:0040007 growth	-2.9	14	5.9	30169	85	78	3	3.8	2.2	367|5781|5914	AR|PTPN11|RARA	-1.6	0.0251189	MyList
GO Biological Processes	19	GO:0008306	associative learning	19_GO:0032501 multicellular organismal process	-2.9	14	5.9	30169	85	78	3	3.8	2.2	25|3156|3815	ABL1|HMGCR|KIT	-1.6	0.0251189	MyList
GO Biological Processes	19	GO:0010507	negative regulation of autophagy	19_GO:0048519 negative regulation of biological process	-2.8	13	5.9	30169	87	78	3	3.8	2.2	207|3162|4233	AKT1|HMOX1|MET	-1.5	0.0316228	MyList
GO Biological Processes	19	GO:0014910	regulation of smooth muscle cell migration	19_GO:0040011 locomotion	-2.8	13	5.9	30169	87	78	3	3.8	2.2	1636|3479|6714	ACE|IGF1|SRC	-1.5	0.0316228	MyList
GO Biological Processes	19	GO:0001776	leukocyte homeostasis	19_GO:0002376 immune system process	-2.8	13	5.9	30169	87	78	3	3.8	2.2	25|207|836	ABL1|AKT1|CASP3	-1.5	0.0316228	MyList
GO Biological Processes	19	GO:0050829	defense response to Gram-negative bacterium	19_GO:0044419 biological process involved in interspecies interaction between organisms	-2.8	13	5.9	30169	87	78	3	3.8	2.2	1991|2147|4843	ELANE|F2|NOS2	-1.5	0.0316228	MyList
GO Biological Processes	19	GO:0032370	positive regulation of lipid transport	19_GO:0051179 localization	-2.8	13	5.8	30169	88	78	3	3.8	2.2	1588|5468|7376	CYP19A1|PPARG|NR1H2	-1.5	0.0316228	MyList
GO Biological Processes	19	GO:0071229	cellular response to acid chemical	19_GO:0050896 response to stimulus	-2.8	13	5.8	30169	89	78	3	3.8	2.2	598|1956|4313	BCL2L1|EGFR|MMP2	-1.5	0.0316228	MyList
GO Biological Processes	19	GO:0001843	neural tube closure	19_GO:0032502 developmental process	-2.8	13	5.7	30169	91	78	3	3.8	2.2	25|836|5914	ABL1|CASP3|RARA	-1.5	0.0316228	MyList
GO Biological Processes	19	GO:2000117	negative regulation of cysteine-type endopeptidase activity	19_GO:0048519 negative regulation of biological process	-2.8	13	5.7	30169	91	78	3	3.8	2.2	207|4318|6714	AKT1|MMP9|SRC	-1.5	0.0316228	MyList
GO Biological Processes	19	GO:0051402	neuron apoptotic process	19_GO:0009987 cellular process	-2.8	13	5.7	30169	92	78	3	3.8	2.2	598|836|7068	BCL2L1|CASP3|THRB	-1.5	0.0316228	MyList
GO Biological Processes	19	GO:0060606	tube closure	19_GO:0032502 developmental process	-2.8	13	5.7	30169	92	78	3	3.8	2.2	25|836|5914	ABL1|CASP3|RARA	-1.5	0.0316228	MyList
GO Biological Processes	19	GO:2000106	regulation of leukocyte apoptotic process	19_GO:0050789 regulation of biological process	-2.7	12	5.6	30169	93	78	3	3.8	2.2	598|3958|6868	BCL2L1|LGALS3|ADAM17	-1.5	0.0316228	MyList
GO Biological Processes	19	GO:0098586	cellular response to virus	19_GO:0044419 biological process involved in interspecies interaction between organisms	-2.7	12	5.6	30169	94	78	3	3.8	2.2	1432|3320|3717	MAPK14|HSP90AA1|JAK2	-1.5	0.0316228	MyList
GO Biological Processes	19	GO:0035304	regulation of protein dephosphorylation	19_GO:0008152 metabolic process	-2.7	12	5.6	30169	94	78	3	3.8	2.2	2932|3717|3958	GSK3B|JAK2|LGALS3	-1.5	0.0316228	MyList
GO Biological Processes	19	GO:0030218	erythrocyte differentiation	19_GO:0002376 immune system process	-2.7	12	5.6	30169	94	78	3	3.8	2.2	836|3717|3815	CASP3|JAK2|KIT	-1.5	0.0316228	MyList
GO Biological Processes	19	GO:0032436	positive regulation of proteasomal ubiquitin-dependent protein catabolic process	19_GO:0048518 positive regulation of biological process	-2.7	12	5.6	30169	94	78	3	3.8	2.2	207|2932|4193	AKT1|GSK3B|MDM2	-1.5	0.0316228	MyList
GO Biological Processes	19	GO:0007229	integrin-mediated signaling pathway	19_GO:0023052 signaling	-2.7	12	5.6	30169	95	78	3	3.8	2.2	25|5781|6714	ABL1|PTPN11|SRC	-1.4	0.0398107	MyList
GO Biological Processes	19	GO:0070664	negative regulation of leukocyte proliferation	19_GO:0048519 negative regulation of biological process	-2.7	12	5.5	30169	96	78	3	3.8	2.2	836|2950|8654	CASP3|GSTP1|PDE5A	-1.4	0.0398107	MyList
GO Biological Processes	19	GO:0051153	regulation of striated muscle cell differentiation	19_GO:0032502 developmental process	-2.7	12	5.5	30169	96	78	3	3.8	2.2	1432|3479|5465	MAPK14|IGF1|PPARA	-1.4	0.0398107	MyList
GO Biological Processes	19	GO:0071868	cellular response to monoamine stimulus	19_GO:0050896 response to stimulus	-2.7	12	5.5	30169	97	78	3	3.8	2.2	25|2932|5594	ABL1|GSK3B|MAPK1	-1.4	0.0398107	MyList
GO Biological Processes	19	GO:0003158	endothelium development	19_GO:0032502 developmental process	-2.7	12	5.5	30169	97	78	3	3.8	2.2	3791|4233|5144	KDR|MET|PDE4D	-1.4	0.0398107	MyList
GO Biological Processes	19	GO:0071870	cellular response to catecholamine stimulus	19_GO:0050896 response to stimulus	-2.7	12	5.5	30169	97	78	3	3.8	2.2	25|2932|5594	ABL1|GSK3B|MAPK1	-1.4	0.0398107	MyList
GO Biological Processes	19	GO:0008593	regulation of Notch signaling pathway	19_GO:0023052 signaling	-2.7	12	5.5	30169	97	78	3	3.8	2.2	207|3815|6714	AKT1|KIT|SRC	-1.4	0.0398107	MyList
GO Biological Processes	19	GO:0014020	primary neural tube formation	19_GO:0032502 developmental process	-2.7	12	5.5	30169	97	78	3	3.8	2.2	25|836|5914	ABL1|CASP3|RARA	-1.4	0.0398107	MyList
GO Biological Processes	19	GO:0120162	positive regulation of cold-induced thermogenesis	19_GO:0048518 positive regulation of biological process	-2.7	12	5.5	30169	98	78	3	3.8	2.2	2167|3480|3717	FABP4|IGF1R|JAK2	-1.4	0.0398107	MyList
GO Biological Processes	19	GO:0030512	negative regulation of transforming growth factor beta receptor signaling pathway	19_GO:0023052 signaling	-2.7	12	5.4	30169	99	78	3	3.8	2.2	5465|5468|6868	PPARA|PPARG|ADAM17	-1.4	0.0398107	MyList
GO Biological Processes	19	GO:0097306	cellular response to alcohol	19_GO:0050896 response to stimulus	-2.7	12	5.4	30169	99	78	3	3.8	2.2	207|1636|3480	AKT1|ACE|IGF1R	-1.4	0.0398107	MyList
GO Biological Processes	19	GO:0032755	positive regulation of interleukin-6 production	19_GO:0048518 positive regulation of biological process	-2.7	12	5.4	30169	99	78	3	3.8	2.2	4317|4843|5781	MMP8|NOS2|PTPN11	-1.4	0.0398107	MyList
GO Biological Processes	19	GO:0015718	monocarboxylic acid transport	19_GO:0051179 localization	-2.6	12	5.4	30169	100	78	3	3.8	2.2	1636|4843|5320	ACE|NOS2|PLA2G2A	-1.4	0.0398107	MyList
GO Biological Processes	19	GO:0071867	response to monoamine	19_GO:0050896 response to stimulus	-2.6	12	5.4	30169	100	78	3	3.8	2.2	25|2932|5594	ABL1|GSK3B|MAPK1	-1.4	0.0398107	MyList
GO Biological Processes	19	GO:0071869	response to catecholamine	19_GO:0050896 response to stimulus	-2.6	12	5.4	30169	100	78	3	3.8	2.2	25|2932|5594	ABL1|GSK3B|MAPK1	-1.4	0.0398107	MyList
GO Biological Processes	19	GO:0002244	hematopoietic progenitor cell differentiation	19_GO:0002376 immune system process	-2.6	11	5.4	30169	101	78	3	3.8	2.2	1636|3791|3815	ACE|KDR|KIT	-1.4	0.0398107	MyList
GO Biological Processes	19	GO:0032204	regulation of telomere maintenance	19_GO:0008152 metabolic process	-2.6	11	5.4	30169	101	78	3	3.8	2.2	142|5594|6714	PARP1|MAPK1|SRC	-1.4	0.0398107	MyList
GO Biological Processes	19	GO:0007179	transforming growth factor beta receptor signaling pathway	19_GO:0023052 signaling	-2.6	11	5.4	30169	101	78	3	3.8	2.2	142|6714|7046	PARP1|SRC|TGFBR1	-1.4	0.0398107	MyList
GO Biological Processes	19	GO:0031341	regulation of cell killing	19_GO:0050789 regulation of biological process	-2.6	11	5.3	30169	102	78	3	3.8	2.2	598|4843|5599	BCL2L1|NOS2|MAPK8	-1.4	0.0398107	MyList
GO Biological Processes	19	GO:1990748	cellular detoxification	19_GO:0098754 detoxification	-2.6	11	5.3	30169	105	78	3	3.8	2.2	2944|2950|5742	GSTM1|GSTP1|PTGS1	-1.3	0.0501187	MyList
GO Biological Processes	19	GO:0001841	neural tube formation	19_GO:0032502 developmental process	-2.6	11	5.3	30169	105	78	3	3.8	2.2	25|836|5914	ABL1|CASP3|RARA	-1.3	0.0501187	MyList
GO Biological Processes	19	GO:0046718	viral entry into host cell	19_GO:0016032 viral process	-2.6	11	5.2	30169	108	78	3	3.8	2.2	1803|1956|3643	DPP4|EGFR|INSR	-1.3	0.0501187	MyList
GO Biological Processes	19	GO:0050852	T cell receptor signaling pathway	19_GO:0002376 immune system process	-2.6	11	5.2	30169	108	78	3	3.8	2.2	25|5144|5594	ABL1|PDE4D|MAPK1	-1.3	0.0501187	MyList
GO Biological Processes	19	GO:0033138	positive regulation of peptidyl-serine phosphorylation	19_GO:0048518 positive regulation of biological process	-2.6	11	5.2	30169	108	78	3	3.8	2.2	207|1956|3320	AKT1|EGFR|HSP90AA1	-1.3	0.0501187	MyList
GO Biological Processes	19	GO:0003015	heart process	19_GO:0032501 multicellular organismal process	-2.5	11	5.1	30169	110	78	3	3.8	2.2	1636|5144|6714	ACE|PDE4D|SRC	-1.3	0.0501187	MyList
GO Biological Processes	19	GO:2000060	positive regulation of ubiquitin-dependent protein catabolic process	19_GO:0048518 positive regulation of biological process	-2.5	11	5.1	30169	110	78	3	3.8	2.2	207|2932|4193	AKT1|GSK3B|MDM2	-1.3	0.0501187	MyList
GO Biological Processes	19	GO:0042177	negative regulation of protein catabolic process	19_GO:0048519 negative regulation of biological process	-2.5	10	5.1	30169	111	78	3	3.8	2.2	1956|3156|4843	EGFR|HMGCR|NOS2	-1.3	0.0501187	MyList
GO Biological Processes	19	GO:0032651	regulation of interleukin-1 beta production	19_GO:0032501 multicellular organismal process	-2.5	10	5.1	30169	111	78	3	3.8	2.2	2950|3479|3717	GSTP1|IGF1|JAK2	-1.3	0.0501187	MyList
GO Biological Processes	19	GO:0030510	regulation of BMP signaling pathway	19_GO:0023052 signaling	-2.5	10	5.1	30169	111	78	3	3.8	2.2	25|3791|5468	ABL1|KDR|PPARG	-1.3	0.0501187	MyList
GO Biological Processes	19	GO:1901222	regulation of NIK/NF-kappaB signaling	19_GO:0023052 signaling	-2.5	10	5.1	30169	111	78	3	3.8	2.2	1956|4306|4317	EGFR|NR3C2|MMP8	-1.3	0.0501187	MyList
GO Biological Processes	19	GO:0051702	biological process involved in interaction with symbiont	19_GO:0044419 biological process involved in interspecies interaction between organisms	-2.5	10	5	30169	113	78	3	3.8	2.2	1991|2147|3717	ELANE|F2|JAK2	-1.3	0.0501187	MyList
GO Biological Processes	19	GO:0097237	cellular response to toxic substance	19_GO:0050896 response to stimulus	-2.5	10	5	30169	113	78	3	3.8	2.2	2944|2950|5742	GSTM1|GSTP1|PTGS1	-1.3	0.0501187	MyList
GO Biological Processes	19	GO:1905954	positive regulation of lipid localization	19_GO:0051179 localization	-2.5	10	5	30169	113	78	3	3.8	2.2	1588|5468|7376	CYP19A1|PPARG|NR1H2	-1.3	0.0501187	MyList
GO Biological Processes	19	GO:0002832	negative regulation of response to biotic stimulus	19_GO:0048519 negative regulation of biological process	-2.5	10	4.9	30169	116	78	3	3.8	2.2	142|5468|7376	PARP1|PPARG|NR1H2	-1.2	0.0630957	MyList
GO Biological Processes	19	GO:1901800	positive regulation of proteasomal protein catabolic process	19_GO:0048518 positive regulation of biological process	-2.4	9.8	4.9	30169	118	78	3	3.8	2.2	207|2932|4193	AKT1|GSK3B|MDM2	-1.2	0.0630957	MyList
GO Biological Processes	19	GO:0006720	isoprenoid metabolic process	19_GO:0008152 metabolic process	-2.4	9.8	4.9	30169	119	78	3	3.8	2.2	1559|3156|5950	CYP2C9|HMGCR|RBP4	-1.2	0.0630957	MyList
GO Biological Processes	19	GO:0090288	negative regulation of cellular response to growth factor stimulus	19_GO:0048519 negative regulation of biological process	-2.4	9.7	4.8	30169	120	78	3	3.8	2.2	25|5468|5770	ABL1|PPARG|PTPN1	-1.2	0.0630957	MyList
GO Biological Processes	19	GO:2000278	regulation of DNA biosynthetic process	19_GO:0008152 metabolic process	-2.4	9.6	4.8	30169	121	78	3	3.8	2.2	3320|5594|6714	HSP90AA1|MAPK1|SRC	-1.2	0.0630957	MyList
GO Biological Processes	19	GO:0046651	lymphocyte proliferation	19_GO:0002376 immune system process	-2.4	9.5	4.8	30169	122	78	3	3.8	2.2	25|5294|8654	ABL1|PIK3CG|PDE5A	-1.2	0.0630957	MyList
GO Biological Processes	19	GO:0043280	positive regulation of cysteine-type endopeptidase activity involved in apoptotic process	19_GO:0048518 positive regulation of biological process	-2.4	9.3	4.7	30169	125	78	3	3.8	2.2	1509|3717|5468	CTSD|JAK2|PPARG	-1.1	0.0794328	MyList
GO Biological Processes	19	GO:0001838	embryonic epithelial tube formation	19_GO:0032502 developmental process	-2.4	9.3	4.7	30169	125	78	3	3.8	2.2	25|836|5914	ABL1|CASP3|RARA	-1.1	0.0794328	MyList
GO Biological Processes	19	GO:0003206	cardiac chamber morphogenesis	19_GO:0032502 developmental process	-2.4	9.2	4.7	30169	126	78	3	3.8	2.2	4193|5950|7046	MDM2|RBP4|TGFBR1	-1.1	0.0794328	MyList
GO Biological Processes	19	GO:0030010	establishment of cell polarity	19_GO:0009987 cellular process	-2.4	9.2	4.7	30169	126	78	3	3.8	2.2	2932|3320|3480	GSK3B|HSP90AA1|IGF1R	-1.1	0.0794328	MyList
GO Biological Processes	19	GO:0051282	regulation of sequestering of calcium ion	19_GO:0051179 localization	-2.4	9.1	4.7	30169	127	78	3	3.8	2.2	25|2147|5144	ABL1|F2|PDE4D	-1.1	0.0794328	MyList
GO Biological Processes	19	GO:0050868	negative regulation of T cell activation	19_GO:0002376 immune system process	-2.3	9.1	4.7	30169	128	78	3	3.8	2.2	836|3958|8654	CASP3|LGALS3|PDE5A	-1.1	0.0794328	MyList
GO Biological Processes	19	GO:0045471	response to ethanol	19_GO:0050896 response to stimulus	-2.3	9.1	4.7	30169	128	78	3	3.8	2.2	3480|5465|5914	IGF1R|PPARA|RARA	-1.1	0.0794328	MyList
GO Biological Processes	19	GO:0048593	camera-type eye morphogenesis	19_GO:0032502 developmental process	-2.3	9	4.6	30169	129	78	3	3.8	2.2	3791|5950|7068	KDR|RBP4|THRB	-1.1	0.0794328	MyList
GO Biological Processes	19	GO:0051928	positive regulation of calcium ion transport	19_GO:0051179 localization	-2.3	9	4.6	30169	129	78	3	3.8	2.2	25|2147|3958	ABL1|F2|LGALS3	-1.1	0.0794328	MyList
GO Biological Processes	19	GO:0016051	carbohydrate biosynthetic process	19_GO:0008152 metabolic process	-2.3	8.9	4.6	30169	130	78	3	3.8	2.2	207|5465|5950	AKT1|PPARA|RBP4	-1.1	0.0794328	MyList
GO Biological Processes	19	GO:0048565	digestive tract development	19_GO:0032502 developmental process	-2.3	8.9	4.6	30169	130	78	3	3.8	2.2	1956|3815|6714	EGFR|KIT|SRC	-1.1	0.0794328	MyList
GO Biological Processes	19	GO:0001889	liver development	19_GO:0032502 developmental process	-2.3	8.9	4.6	30169	130	78	3	3.8	2.2	3162|4233|5914	HMOX1|MET|RARA	-1.1	0.0794328	MyList
GO Biological Processes	19	GO:0016125	sterol metabolic process	19_GO:0008152 metabolic process	-2.3	8.8	4.6	30169	132	78	3	3.8	2.2	1559|1588|3156	CYP2C9|CYP19A1|HMGCR	-1.1	0.0794328	MyList
GO Biological Processes	19	GO:0098754	detoxification	19_GO:0098754 detoxification	-2.3	8.8	4.6	30169	132	78	3	3.8	2.2	2944|2950|5742	GSTM1|GSTP1|PTGS1	-1.1	0.0794328	MyList
GO Biological Processes	19	GO:0072175	epithelial tube formation	19_GO:0032502 developmental process	-2.3	8.7	4.5	30169	133	78	3	3.8	2.2	25|836|5914	ABL1|CASP3|RARA	-1.1	0.0794328	MyList
GO Biological Processes	19	GO:0061008	hepaticobiliary system development	19_GO:0032502 developmental process	-2.3	8.7	4.5	30169	133	78	3	3.8	2.2	3162|4233|5914	HMOX1|MET|RARA	-1.1	0.0794328	MyList
GO Biological Processes	19	GO:0007623	circadian rhythm	19_GO:0048511 rhythmic process	-2.3	8.5	4.5	30169	136	78	3	3.8	2.2	2932|4843|5465	GSK3B|NOS2|PPARA	-1.1	0.0794328	MyList
GO Biological Processes	19	GO:1903052	positive regulation of proteolysis involved in protein catabolic process	19_GO:0048518 positive regulation of biological process	-2.3	8.5	4.5	30169	136	78	3	3.8	2.2	207|2932|4193	AKT1|GSK3B|MDM2	-1.1	0.0794328	MyList
GO Biological Processes	19	GO:2001056	positive regulation of cysteine-type endopeptidase activity	19_GO:0048518 positive regulation of biological process	-2.2	8.1	4.3	30169	143	78	3	3.8	2.2	1509|3717|5468	CTSD|JAK2|PPARG	-0.99	0.102329	MyList
GO Biological Processes	19	GO:0030177	positive regulation of Wnt signaling pathway	19_GO:0023052 signaling	-2.2	8.1	4.3	30169	144	78	3	3.8	2.2	25|1956|6714	ABL1|EGFR|SRC	-0.99	0.102329	MyList
GO Biological Processes	19	GO:0010508	positive regulation of autophagy	19_GO:0048518 positive regulation of biological process	-2.2	8.1	4.3	30169	144	78	3	3.8	2.2	2932|3162|3791	GSK3B|HMOX1|KDR	-0.99	0.102329	MyList
GO Biological Processes	19	GO:0002274	myeloid leukocyte activation	19_GO:0002376 immune system process	-2.2	7.9	4.3	30169	146	78	3	3.8	2.2	3717|3815|5294	JAK2|KIT|PIK3CG	-0.97	0.107152	MyList
GO Biological Processes	19	GO:0016331	morphogenesis of embryonic epithelium	19_GO:0032502 developmental process	-2.2	7.9	4.3	30169	146	78	3	3.8	2.2	25|836|5914	ABL1|CASP3|RARA	-0.97	0.107152	MyList
GO Biological Processes	19	GO:0035296	regulation of tube diameter	19_GO:0065007 biological regulation	-2.2	7.9	4.3	30169	147	78	3	3.8	2.2	25|1636|4313	ABL1|ACE|MMP2	-0.96	0.109648	MyList
GO Biological Processes	19	GO:0045598	regulation of fat cell differentiation	19_GO:0032502 developmental process	-2.2	7.9	4.3	30169	147	78	3	3.8	2.2	207|1432|5468	AKT1|MAPK14|PPARG	-0.96	0.109648	MyList
GO Biological Processes	19	GO:0017015	regulation of transforming growth factor beta receptor signaling pathway	19_GO:0023052 signaling	-2.2	7.9	4.3	30169	147	78	3	3.8	2.2	5465|5468|6868	PPARA|PPARG|ADAM17	-0.96	0.109648	MyList
GO Biological Processes	19	GO:0097746	blood vessel diameter maintenance	19_GO:0032501 multicellular organismal process	-2.2	7.9	4.3	30169	147	78	3	3.8	2.2	25|1636|4313	ABL1|ACE|MMP2	-0.96	0.109648	MyList
GO Biological Processes	19	GO:0035150	regulation of tube size	19_GO:0065007 biological regulation	-2.2	7.8	4.2	30169	148	78	3	3.8	2.2	25|1636|4313	ABL1|ACE|MMP2	-0.96	0.109648	MyList
GO Biological Processes	19	GO:0035148	tube formation	19_GO:0032502 developmental process	-2.2	7.8	4.2	30169	149	78	3	3.8	2.2	25|836|5914	ABL1|CASP3|RARA	-0.95	0.112202	MyList
GO Biological Processes	19	GO:0032946	positive regulation of mononuclear cell proliferation	19_GO:0048518 positive regulation of biological process	-2.2	7.8	4.2	30169	149	78	3	3.8	2.2	598|3479|3717	BCL2L1|IGF1|JAK2	-0.95	0.112202	MyList
GO Biological Processes	19	GO:1903844	regulation of cellular response to transforming growth factor beta stimulus	19_GO:0050896 response to stimulus	-2.2	7.7	4.2	30169	150	78	3	3.8	2.2	5465|5468|6868	PPARA|PPARG|ADAM17	-0.94	0.114815	MyList
GO Biological Processes	19	GO:0050806	positive regulation of synaptic transmission	19_GO:0023052 signaling	-2.2	7.7	4.2	30169	150	78	3	3.8	2.2	760|4311|5594	CA2|MME|MAPK1	-0.94	0.114815	MyList
GO Biological Processes	19	GO:1903531	negative regulation of secretion by cell	19_GO:0051179 localization	-2.1	7.7	4.2	30169	151	78	3	3.8	2.2	3156|3162|5781	HMGCR|HMOX1|PTPN11	-0.93	0.11749	MyList
GO Biological Processes	19	GO:0034763	negative regulation of transmembrane transport	19_GO:0051179 localization	-2.1	7.5	4.1	30169	154	78	3	3.8	2.2	207|1636|4318	AKT1|ACE|MMP9	-0.91	0.123027	MyList
GO Biological Processes	19	GO:0008360	regulation of cell shape	19_GO:0032502 developmental process	-2.1	7.5	4.1	30169	154	78	3	3.8	2.2	2147|3791|3815	F2|KDR|KIT	-0.91	0.123027	MyList
GO Biological Processes	19	GO:0070507	regulation of microtubule cytoskeleton organization	19_GO:0050789 regulation of biological process	-2.1	7.5	4.1	30169	155	78	3	3.8	2.2	25|2932|4233	ABL1|GSK3B|MET	-0.91	0.123027	MyList
GO Biological Processes	19	GO:0048592	eye morphogenesis	19_GO:0032502 developmental process	-2.1	7.3	4.1	30169	158	78	3	3.8	2.2	3791|5950|7068	KDR|RBP4|THRB	-0.88	0.131826	MyList
GO Biological Processes	19	GO:0007605	sensory perception of sound	19_GO:0032501 multicellular organismal process	-2.1	7.3	4.1	30169	159	78	3	3.8	2.2	836|3815|7068	CASP3|KIT|THRB	-0.88	0.131826	MyList
GO Biological Processes	19	GO:0021915	neural tube development	19_GO:0032502 developmental process	-2.1	7.3	4	30169	160	78	3	3.8	2.2	25|836|5914	ABL1|CASP3|RARA	-0.87	0.134896	MyList
GO Biological Processes	19	GO:0051250	negative regulation of lymphocyte activation	19_GO:0002376 immune system process	-2	7	3.9	30169	166	78	3	3.8	2.2	836|3958|8654	CASP3|LGALS3|PDE5A	-0.83	0.147911	MyList
GO Biological Processes	19	GO:0044262	cellular carbohydrate metabolic process	19_GO:0008152 metabolic process	-2	7	3.9	30169	166	78	3	3.8	2.2	207|2645|2932	AKT1|GCK|GSK3B	-0.83	0.147911	MyList

## Sheet: CC
Category	CategoryID	GO	Description	PARENT_GO	LogP	Enrichment	Z-score	#TotalGeneInLibrary	#GeneInGO	#GeneInHitList	#GeneInGOAndHitList	%InGO	STDV %InGO	GeneID	Hits	Log(q-value)	q value	GeneList
GO Cellular Components	20	GO:0045121	membrane raft		-13	17	14	30169	326	78	14	18	4.3	836|1509|1803|1956|3162|3480|3643|3717|3791|4311|5594|6714|6868|7046	CASP3|CTSD|DPP4|EGFR|HMOX1|IGF1R|INSR|JAK2|KDR|MME|MAPK1|SRC|ADAM17|TGFBR1	-11	1e-11	MyList
GO Cellular Components	20	GO:0098857	membrane microdomain		-13	17	14	30169	327	78	14	18	4.3	836|1509|1803|1956|3162|3480|3643|3717|3791|4311|5594|6714|6868|7046	CASP3|CTSD|DPP4|EGFR|HMOX1|IGF1R|INSR|JAK2|KDR|MME|MAPK1|SRC|ADAM17|TGFBR1	-11	1e-11	MyList
GO Cellular Components	20	GO:0043235	receptor complex		-8.9	9.2	9.9	30169	544	78	13	17	4.2	1956|2260|3480|3643|3717|3791|3815|4233|4306|5468|7046|7421|9971	EGFR|FGFR1|IGF1R|INSR|JAK2|KDR|KIT|MET|NR3C2|PPARG|TGFBR1|VDR|NR1H4	-7	1e-07	MyList
GO Cellular Components	20	GO:0005667	transcription regulator complex		-7.1	8.4	8.5	30169	509	78	11	14	3.9	142|1017|1991|2099|4193|5468|5914|7068|7376|7421|8856	PARP1|CDK2|ELANE|ESR1|MDM2|PPARG|RARA|THRB|NR1H2|VDR|NR1I2	-5.4	3.98107e-06	MyList
GO Cellular Components	20	GO:0031012	extracellular matrix		-6.6	7.4	7.9	30169	573	78	11	14	3.9	1509|1991|2147|3320|3958|4312|4313|4314|4316|4317|4318	CTSD|ELANE|F2|HSP90AA1|LGALS3|MMP1|MMP2|MMP3|MMP7|MMP8|MMP9	-4.9	1.25893e-05	MyList
GO Cellular Components	20	GO:0030312	external encapsulating structure		-6.6	7.4	7.9	30169	574	78	11	14	3.9	1509|1991|2147|3320|3958|4312|4313|4314|4316|4317|4318	CTSD|ELANE|F2|HSP90AA1|LGALS3|MMP1|MMP2|MMP3|MMP7|MMP8|MMP9	-4.9	1.25893e-05	MyList
GO Cellular Components	20	GO:0048471	perinuclear region of cytoplasm		-4.7	5.3	6	30169	729	78	10	13	3.8	25|1956|3162|3320|4843|5144|5295|5320|5914|6714	ABL1|EGFR|HMOX1|HSP90AA1|NOS2|PDE4D|PIK3R1|PLA2G2A|RARA|SRC	-3.3	0.000501187	MyList
GO Cellular Components	20	GO:0031983	vesicle lumen		-6.8	11	8.9	30169	327	78	9	12	3.6	1432|1509|1956|1991|2950|3320|3479|4317|5594	MAPK14|CTSD|EGFR|ELANE|GSTP1|HSP90AA1|IGF1|MMP8|MAPK1	-5.1	7.94328e-06	MyList
GO Cellular Components	20	GO:0098552	side of membrane		-4.2	5.1	5.5	30169	685	78	9	12	3.6	207|1636|2147|2159|3643|3791|3815|5770|6714	AKT1|ACE|F2|F10|INSR|KDR|KIT|PTPN1|SRC	-2.7	0.00199526	MyList
GO Cellular Components	20	GO:0034774	secretory granule lumen		-5.7	9.6	7.9	30169	322	78	8	10	3.4	1432|1509|1991|2950|3320|3479|4317|5594	MAPK14|CTSD|ELANE|GSTP1|HSP90AA1|IGF1|MMP8|MAPK1	-4.1	7.94328e-05	MyList
GO Cellular Components	20	GO:0060205	cytoplasmic vesicle lumen		-5.7	9.5	7.9	30169	325	78	8	10	3.4	1432|1509|1991|2950|3320|3479|4317|5594	MAPK14|CTSD|ELANE|GSTP1|HSP90AA1|IGF1|MMP8|MAPK1	-4.1	7.94328e-05	MyList
GO Cellular Components	20	GO:0005925	focal adhesion		-4.9	7.3	6.7	30169	422	78	8	10	3.4	1803|1956|3717|4311|5594|5604|6714|6868	DPP4|EGFR|JAK2|MME|MAPK1|MAP2K1|SRC|ADAM17	-3.4	0.000398107	MyList
GO Cellular Components	20	GO:0030055	cell-substrate junction		-4.8	7.2	6.6	30169	432	78	8	10	3.4	1803|1956|3717|4311|5594|5604|6714|6868	DPP4|EGFR|JAK2|MME|MAPK1|MAP2K1|SRC|ADAM17	-3.3	0.000501187	MyList
GO Cellular Components	20	GO:0062023	collagen-containing extracellular matrix		-4.8	7.1	6.6	30169	433	78	8	10	3.4	1509|1991|2147|3320|3958|4313|4317|4318	CTSD|ELANE|F2|HSP90AA1|LGALS3|MMP2|MMP8|MMP9	-3.3	0.000501187	MyList
GO Cellular Components	20	GO:0030425	dendrite		-3.7	5	5.1	30169	621	78	8	10	3.4	25|2932|3320|3643|4311|5599|5914|6714	ABL1|GSK3B|HSP90AA1|INSR|MME|MAPK8|RARA|SRC	-2.3	0.00501187	MyList
GO Cellular Components	20	GO:0097447	dendritic tree		-3.7	5	5.1	30169	623	78	8	10	3.4	25|2932|3320|3643|4311|5599|5914|6714	ABL1|GSK3B|HSP90AA1|INSR|MME|MAPK8|RARA|SRC	-2.3	0.00501187	MyList
GO Cellular Components	20	GO:0030424	axon		-3.6	4.8	5	30169	642	78	8	10	3.4	25|2932|3320|3480|3643|4311|5599|6714	ABL1|GSK3B|HSP90AA1|IGF1R|INSR|MME|MAPK8|SRC	-2.2	0.00630957	MyList
GO Cellular Components	20	GO:0098797	plasma membrane protein complex		-3.3	4.3	4.6	30169	713	78	8	10	3.4	836|1956|3479|3480|3643|3717|5144|7046	CASP3|EGFR|IGF1|IGF1R|INSR|JAK2|PDE4D|TGFBR1	-2	0.01	MyList
GO Cellular Components	20	GO:0005764	lysosome		-3.2	4.1	4.4	30169	746	78	8	10	3.4	1509|1636|1803|1991|3320|3643|5594|6714	CTSD|ACE|DPP4|ELANE|HSP90AA1|INSR|MAPK1|SRC	-1.9	0.0125893	MyList
GO Cellular Components	20	GO:0000323	lytic vacuole		-3.2	4.1	4.4	30169	746	78	8	10	3.4	1509|1636|1803|1991|3320|3643|5594|6714	CTSD|ACE|DPP4|ELANE|HSP90AA1|INSR|MAPK1|SRC	-1.9	0.0125893	MyList
GO Cellular Components	20	GO:0101002	ficolin-1-rich granule		-6.3	15	9.5	30169	185	78	7	9	3.2	1432|1509|2950|3320|3958|4318|5594	MAPK14|CTSD|GSTP1|HSP90AA1|LGALS3|MMP9|MAPK1	-4.6	2.51189e-05	MyList
GO Cellular Components	20	GO:0031253	cell projection membrane		-4.5	7.9	6.5	30169	344	78	7	9	3.2	1636|1803|1956|3320|3643|6714|6868	ACE|DPP4|EGFR|HSP90AA1|INSR|SRC|ADAM17	-3	0.001	MyList
GO Cellular Components	20	GO:0031252	cell leading edge		-4	6.4	5.7	30169	421	78	7	9	3.2	25|207|1803|1956|3643|6714|6868	ABL1|AKT1|DPP4|EGFR|INSR|SRC|ADAM17	-2.6	0.00251189	MyList
GO Cellular Components	20	GO:0043025	neuronal cell body		-3.5	5.4	5.1	30169	497	78	7	9	3.2	25|836|3320|3480|3643|4311|6714	ABL1|CASP3|HSP90AA1|IGF1R|INSR|MME|SRC	-2.2	0.00630957	MyList
GO Cellular Components	20	GO:0044297	cell body		-3.2	4.8	4.6	30169	565	78	7	9	3.2	25|836|3320|3480|3643|4311|6714	ABL1|CASP3|HSP90AA1|IGF1R|INSR|MME|SRC	-1.9	0.0125893	MyList
GO Cellular Components	20	GO:0031966	mitochondrial membrane		-2.5	3.6	3.7	30169	744	78	7	9	3.2	598|3162|3958|5241|5320|5770|6714	BCL2L1|HMOX1|LGALS3|PGR|PLA2G2A|PTPN1|SRC	-1.3	0.0501187	MyList
GO Cellular Components	20	GO:0005740	mitochondrial envelope		-2.4	3.4	3.5	30169	793	78	7	9	3.2	598|3162|3958|5241|5320|5770|6714	BCL2L1|HMOX1|LGALS3|PGR|PLA2G2A|PTPN1|SRC	-1.1	0.0794328	MyList
GO Cellular Components	20	GO:0005901	caveola		-7.1	28	13	30169	82	78	6	7.7	3	3162|3480|3643|3717|5594|6714	HMOX1|IGF1R|INSR|JAK2|MAPK1|SRC	-5.4	3.98107e-06	MyList
GO Cellular Components	20	GO:0044853	plasma membrane raft		-6.3	21	11	30169	113	78	6	7.7	3	3162|3480|3643|3717|5594|6714	HMOX1|IGF1R|INSR|JAK2|MAPK1|SRC	-4.7	1.99526e-05	MyList
GO Cellular Components	20	GO:1904813	ficolin-1-rich granule lumen		-6.1	19	10	30169	124	78	6	7.7	3	1432|1509|2950|3320|4318|5594	MAPK14|CTSD|GSTP1|HSP90AA1|MMP9|MAPK1	-4.4	3.98107e-05	MyList
GO Cellular Components	20	GO:0061695	transferase complex, transferring phosphorus-containing groups		-3.9	7.9	6	30169	295	78	6	7.7	3	1017|3480|3643|5294|5295|7046	CDK2|IGF1R|INSR|PIK3CG|PIK3R1|TGFBR1	-2.5	0.00316228	MyList
GO Cellular Components	20	GO:0005769	early endosome		-3.1	5.6	4.8	30169	414	78	6	7.7	3	1956|3791|4311|5594|5604|5770	EGFR|KDR|MME|MAPK1|MAP2K1|PTPN1	-1.8	0.0158489	MyList
GO Cellular Components	20	GO:0045177	apical part of cell		-3	5.3	4.6	30169	435	78	6	7.7	3	760|1803|3320|5144|5972|6868	CA2|DPP4|HSP90AA1|PDE4D|REN|ADAM17	-1.7	0.0199526	MyList
GO Cellular Components	20	GO:0009897	external side of plasma membrane		-2.9	5	4.4	30169	462	78	6	7.7	3	1636|2147|2159|3643|3791|3815	ACE|F2|F10|INSR|KDR|KIT	-1.6	0.0251189	MyList
GO Cellular Components	20	GO:0005635	nuclear envelope		-2.8	4.8	4.3	30169	488	78	6	7.7	3	25|142|590|598|1956|3643	ABL1|PARP1|BCHE|BCL2L1|EGFR|INSR	-1.5	0.0316228	MyList
GO Cellular Components	20	GO:0005911	cell-cell junction		-2.7	4.6	4.1	30169	505	78	6	7.7	3	207|1803|3815|5295|6868|7046	AKT1|DPP4|KIT|PIK3R1|ADAM17|TGFBR1	-1.4	0.0398107	MyList
GO Cellular Components	20	GO:0031256	leading edge membrane		-4	11	6.7	30169	177	78	5	6.4	2.8	1803|1956|3643|6714|6868	DPP4|EGFR|INSR|SRC|ADAM17	-2.6	0.00251189	MyList
GO Cellular Components	20	GO:0090575	RNA polymerase II transcription regulator complex		-3.3	7.8	5.5	30169	249	78	5	6.4	2.8	5468|5914|7068|7376|7421	PPARG|RARA|THRB|NR1H2|VDR	-2	0.01	MyList
GO Cellular Components	20	GO:0005770	late endosome		-3	6.7	5	30169	288	78	5	6.4	2.8	1956|3643|5594|5604|6714	EGFR|INSR|MAPK1|MAP2K1|SRC	-1.7	0.0199526	MyList
GO Cellular Components	20	GO:0005788	endoplasmic reticulum lumen		-2.9	6.2	4.7	30169	312	78	5	6.4	2.8	590|2147|2159|5594|6868	BCHE|F2|F10|MAPK1|ADAM17	-1.6	0.0251189	MyList
GO Cellular Components	20	GO:0030139	endocytic vesicle		-2.7	5.6	4.4	30169	343	78	5	6.4	2.8	1803|1956|1991|3320|4193	DPP4|EGFR|ELANE|HSP90AA1|MDM2	-1.4	0.0398107	MyList
GO Cellular Components	20	GO:1902911	protein kinase complex		-3.4	11	6.2	30169	136	78	4	5.1	2.5	1017|3480|3643|7046	CDK2|IGF1R|INSR|TGFBR1	-2	0.01	MyList
GO Cellular Components	20	GO:0070820	tertiary granule		-3.1	9.4	5.5	30169	164	78	4	5.1	2.5	1509|3958|4317|4318	CTSD|LGALS3|MMP8|MMP9	-1.8	0.0158489	MyList
GO Cellular Components	20	GO:0005775	vacuolar lumen		-2.9	8.8	5.3	30169	176	78	4	5.1	2.5	1509|1991|3320|5594	CTSD|ELANE|HSP90AA1|MAPK1	-1.7	0.0199526	MyList
GO Cellular Components	20	GO:0001726	ruffle		-2.9	8.7	5.2	30169	178	78	4	5.1	2.5	25|1956|6714|6868	ABL1|EGFR|SRC|ADAM17	-1.6	0.0251189	MyList
GO Cellular Components	20	GO:0098562	cytoplasmic side of membrane		-2.7	7.6	4.8	30169	204	78	4	5.1	2.5	207|3815|5770|6714	AKT1|KIT|PTPN1|SRC	-1.4	0.0398107	MyList
GO Cellular Components	20	GO:0005741	mitochondrial outer membrane		-2.7	7.5	4.8	30169	207	78	4	5.1	2.5	598|3162|5241|5320	BCL2L1|HMOX1|PGR|PLA2G2A	-1.4	0.0398107	MyList
GO Cellular Components	20	GO:0031968	organelle outer membrane		-2.5	6.6	4.4	30169	235	78	4	5.1	2.5	598|3162|5241|5320	BCL2L1|HMOX1|PGR|PLA2G2A	-1.2	0.0630957	MyList
GO Cellular Components	20	GO:0019867	outer membrane		-2.5	6.5	4.3	30169	237	78	4	5.1	2.5	598|3162|5241|5320	BCL2L1|HMOX1|PGR|PLA2G2A	-1.2	0.0630957	MyList
GO Cellular Components	20	GO:0009925	basal plasma membrane		-2.4	6.1	4.1	30169	254	78	4	5.1	2.5	1636|1956|3320|4233	ACE|EGFR|HSP90AA1|MET	-1.1	0.0794328	MyList
GO Cellular Components	20	GO:0045178	basal part of cell		-2.3	5.7	4	30169	272	78	4	5.1	2.5	1636|1956|3320|4233	ACE|EGFR|HSP90AA1|MET	-1	0.1	MyList
GO Cellular Components	20	GO:0019898	extrinsic component of membrane		-2	4.9	3.5	30169	316	78	4	5.1	2.5	207|5294|5295|6714	AKT1|PIK3CG|PIK3R1|SRC	-0.83	0.147911	MyList
GO Cellular Components	20	GO:0098802	plasma membrane signaling receptor complex		-2	4.8	3.5	30169	319	78	4	5.1	2.5	3480|3643|3717|7046	IGF1R|INSR|JAK2|TGFBR1	-0.82	0.151356	MyList
GO Cellular Components	20	GO:0098978	glutamatergic synapse		-2	4.8	3.5	30169	324	78	4	5.1	2.5	1432|2932|3717|6714	MAPK14|GSK3B|JAK2|SRC	-0.79	0.162181	MyList
GO Cellular Components	20	GO:1904724	tertiary granule lumen		-3.4	21	7.6	30169	55	78	3	3.8	2.2	1509|4317|4318	CTSD|MMP8|MMP9	-2.1	0.00794328	MyList
GO Cellular Components	20	GO:0000791	euchromatin		-3.3	19	7.2	30169	60	78	3	3.8	2.2	2099|3717|9971	ESR1|JAK2|NR1H4	-2	0.01	MyList
GO Cellular Components	20	GO:0035580	specific granule lumen		-3.2	19	7.1	30169	62	78	3	3.8	2.2	1509|1991|4317	CTSD|ELANE|MMP8	-1.9	0.0125893	MyList
GO Cellular Components	20	GO:0032587	ruffle membrane		-2.7	12	5.5	30169	97	78	3	3.8	2.2	1956|6714|6868	EGFR|SRC|ADAM17	-1.4	0.0398107	MyList
GO Cellular Components	20	GO:0005903	brush border		-2.6	11	5.3	30169	102	78	3	3.8	2.2	1636|3320|4311	ACE|HSP90AA1|MME	-1.4	0.0398107	MyList
GO Cellular Components	20	GO:0005777	peroxisome		-2.2	8.2	4.4	30169	142	78	3	3.8	2.2	2053|3156|4843	EPHX2|HMGCR|NOS2	-1	0.1	MyList
GO Cellular Components	20	GO:0042579	microbody		-2.2	8.2	4.4	30169	142	78	3	3.8	2.2	2053|3156|4843	EPHX2|HMGCR|NOS2	-1	0.1	MyList
GO Cellular Components	20	GO:0098862	cluster of actin-based cell projections		-2.1	7.3	4.1	30169	159	78	3	3.8	2.2	1636|3320|4311	ACE|HSP90AA1|MME	-0.88	0.131826	MyList
GO Cellular Components	20	GO:0042581	specific granule		-2.1	7.3	4	30169	160	78	3	3.8	2.2	1509|1991|4317	CTSD|ELANE|MMP8	-0.87	0.134896	MyList
GO Cellular Components	20	GO:0030426	growth cone		-2	6.9	3.9	30169	167	78	3	3.8	2.2	25|3320|6714	ABL1|HSP90AA1|SRC	-0.82	0.151356	MyList

## Sheet: MF
Category	CategoryID	GO	Description	PARENT_GO	LogP	Enrichment	Z-score	#TotalGeneInLibrary	#GeneInGO	#GeneInHitList	#GeneInGOAndHitList	%InGO	STDV %InGO	GeneID	Hits	Log(q-value)	q value	GeneList
GO Molecular Functions	21	GO:0016773	phosphotransferase activity, alcohol group as acceptor		-17	12	15	30169	672	78	21	27	5	25|207|1017|1432|1956|2260|2645|2932|3480|3643|3717|3791|3815|4233|5294|5594|5599|5602|5604|6714|7046	ABL1|AKT1|CDK2|MAPK14|EGFR|FGFR1|GCK|GSK3B|IGF1R|INSR|JAK2|KDR|KIT|MET|PIK3CG|MAPK1|MAPK8|MAPK10|MAP2K1|SRC|TGFBR1	-14	1e-14	MyList
GO Molecular Functions	21	GO:0016301	kinase activity		-16	11	14	30169	728	78	21	27	5	25|207|1017|1432|1956|2260|2645|2932|3480|3643|3717|3791|3815|4233|5294|5594|5599|5602|5604|6714|7046	ABL1|AKT1|CDK2|MAPK14|EGFR|FGFR1|GCK|GSK3B|IGF1R|INSR|JAK2|KDR|KIT|MET|PIK3CG|MAPK1|MAPK8|MAPK10|MAP2K1|SRC|TGFBR1	-13	1e-13	MyList
GO Molecular Functions	21	GO:0004672	protein kinase activity		-17	14	16	30169	565	78	20	26	4.9	25|207|1017|1432|1956|2260|2932|3480|3643|3717|3791|3815|4233|5294|5594|5599|5602|5604|6714|7046	ABL1|AKT1|CDK2|MAPK14|EGFR|FGFR1|GSK3B|IGF1R|INSR|JAK2|KDR|KIT|MET|PIK3CG|MAPK1|MAPK8|MAPK10|MAP2K1|SRC|TGFBR1	-14	1e-14	MyList
GO Molecular Functions	21	GO:0019900	kinase binding		-13	9.4	12	30169	781	78	19	24	4.9	25|142|207|598|1432|1636|1956|2099|2908|2932|2950|3320|3717|5295|5599|5770|5781|5914|6714	ABL1|PARP1|AKT1|BCL2L1|MAPK14|ACE|EGFR|ESR1|NR3C1|GSK3B|GSTP1|HSP90AA1|JAK2|PIK3R1|MAPK8|PTPN1|PTPN11|RARA|SRC	-11	1e-11	MyList
GO Molecular Functions	21	GO:0019901	protein kinase binding		-13	10	12	30169	697	78	18	23	4.8	25|142|207|598|1432|1636|2099|2908|2932|2950|3320|3717|5295|5599|5770|5781|5914|6714	ABL1|PARP1|AKT1|BCL2L1|MAPK14|ACE|ESR1|NR3C1|GSK3B|GSTP1|HSP90AA1|JAK2|PIK3R1|MAPK8|PTPN1|PTPN11|RARA|SRC	-10	1e-10	MyList
GO Molecular Functions	21	GO:0004175	endopeptidase activity		-14	15	14	30169	426	78	16	21	4.6	836|1509|1636|1803|1991|2147|2159|4311|4312|4313|4314|4316|4317|4318|5972|6868	CASP3|CTSD|ACE|DPP4|ELANE|F2|F10|MME|MMP1|MMP2|MMP3|MMP7|MMP8|MMP9|REN|ADAM17	-11	1e-11	MyList
GO Molecular Functions	21	GO:0008233	peptidase activity		-12	10	12	30169	601	78	16	21	4.6	836|1509|1636|1803|1991|2147|2159|4311|4312|4313|4314|4316|4317|4318|5972|6868	CASP3|CTSD|ACE|DPP4|ELANE|F2|F10|MME|MMP1|MMP2|MMP3|MMP7|MMP8|MMP9|REN|ADAM17	-9.4	3.98107e-10	MyList
GO Molecular Functions	21	GO:0008134	transcription factor binding		-10	9.7	11	30169	597	78	15	19	4.5	142|367|1432|2099|2932|5241|5465|5468|5914|6714|7068|7376|7421|8856|9971	PARP1|AR|MAPK14|ESR1|GSK3B|PGR|PPARA|PPARG|RARA|SRC|THRB|NR1H2|VDR|NR1I2|NR1H4	-8.4	3.98107e-09	MyList
GO Molecular Functions	21	GO:0004879	nuclear receptor activity		-25	100	38	30169	52	78	14	18	4.3	367|2099|2100|2908|4306|5241|5465|5468|5914|7068|7376|7421|8856|9971	AR|ESR1|ESR2|NR3C1|NR3C2|PGR|PPARA|PPARG|RARA|THRB|NR1H2|VDR|NR1I2|NR1H4	-21	1e-21	MyList
GO Molecular Functions	21	GO:0098531	ligand-activated transcription factor activity		-25	100	38	30169	52	78	14	18	4.3	367|2099|2100|2908|4306|5241|5465|5468|5914|7068|7376|7421|8856|9971	AR|ESR1|ESR2|NR3C1|NR3C2|PGR|PPARA|PPARG|RARA|THRB|NR1H2|VDR|NR1I2|NR1H4	-21	1e-21	MyList
GO Molecular Functions	21	GO:0019904	protein domain specific binding		-8.6	7.8	9.2	30169	693	78	14	18	4.3	25|367|598|1017|3320|3643|3717|3815|4193|5465|5468|5914|6714|6868	ABL1|AR|BCL2L1|CDK2|HSP90AA1|INSR|JAK2|KIT|MDM2|PPARA|PPARG|RARA|SRC|ADAM17	-6.7	1.99526e-07	MyList
GO Molecular Functions	21	GO:0042803	protein homodimerization activity		-7.6	7.3	8.5	30169	691	78	13	17	4.2	142|207|598|1803|2053|2260|2944|3162|3290|3320|3815|4311|4843	PARP1|AKT1|BCL2L1|DPP4|EPHX2|FGFR1|GSTM1|HMOX1|HSD11B1|HSP90AA1|KIT|MME|NOS2	-5.8	1.58489e-06	MyList
GO Molecular Functions	21	GO:0061629	RNA polymerase II-specific DNA-binding transcription factor binding		-10	13	12	30169	350	78	12	15	4.1	142|367|1432|2099|2932|5465|5468|6714|7376|7421|8856|9971	PARP1|AR|MAPK14|ESR1|GSK3B|PPARA|PPARG|SRC|NR1H2|VDR|NR1I2|NR1H4	-8	1e-08	MyList
GO Molecular Functions	21	GO:0140297	DNA-binding transcription factor binding		-8.5	9.8	9.8	30169	476	78	12	15	4.1	142|367|1432|2099|2932|5465|5468|6714|7376|7421|8856|9971	PARP1|AR|MAPK14|ESR1|GSK3B|PPARA|PPARG|SRC|NR1H2|VDR|NR1I2|NR1H4	-6.6	2.51189e-07	MyList
GO Molecular Functions	21	GO:0004713	protein tyrosine kinase activity		-13	31	18	30169	138	78	11	14	3.9	25|1956|2260|3480|3643|3717|3791|3815|4233|5604|6714	ABL1|EGFR|FGFR1|IGF1R|INSR|JAK2|KDR|KIT|MET|MAP2K1|SRC	-11	1e-11	MyList
GO Molecular Functions	21	GO:0008236	serine-type peptidase activity		-12	22	15	30169	192	78	11	14	3.9	1636|1803|1991|2147|2159|4312|4313|4314|4316|4317|4318	ACE|DPP4|ELANE|F2|F10|MMP1|MMP2|MMP3|MMP7|MMP8|MMP9	-9.4	3.98107e-10	MyList
GO Molecular Functions	21	GO:0017171	serine hydrolase activity		-11	22	15	30169	196	78	11	14	3.9	1636|1803|1991|2147|2159|4312|4313|4314|4316|4317|4318	ACE|DPP4|ELANE|F2|F10|MMP1|MMP2|MMP3|MMP7|MMP8|MMP9	-9.3	5.01187e-10	MyList
GO Molecular Functions	21	GO:0004674	protein serine/threonine kinase activity		-7.8	9.9	9.5	30169	430	78	11	14	3.9	207|1017|1432|1956|2932|5294|5594|5599|5602|5604|7046	AKT1|CDK2|MAPK14|EGFR|GSK3B|PIK3CG|MAPK1|MAPK8|MAPK10|MAP2K1|TGFBR1	-6	1e-06	MyList
GO Molecular Functions	21	GO:0005496	steroid binding		-13	38	19	30169	101	78	10	13	3.8	367|2099|2100|2908|3290|4306|5241|6462|7421|9971	AR|ESR1|ESR2|NR3C1|HSD11B1|NR3C2|PGR|SHBG|VDR|NR1H4	-11	1e-11	MyList
GO Molecular Functions	21	GO:0004252	serine-type endopeptidase activity		-11	22	14	30169	174	78	10	13	3.8	1803|1991|2147|2159|4312|4313|4314|4316|4317|4318	DPP4|ELANE|F2|F10|MMP1|MMP2|MMP3|MMP7|MMP8|MMP9	-8.5	3.16228e-09	MyList
GO Molecular Functions	21	GO:0019902	phosphatase binding		-10	20	13	30169	195	78	10	13	3.8	1432|1956|3320|3958|4233|5295|5465|5594|5599|5770	MAPK14|EGFR|HSP90AA1|LGALS3|MET|PIK3R1|PPARA|MAPK1|MAPK8|PTPN1	-8	1e-08	MyList
GO Molecular Functions	21	GO:0004222	metalloendopeptidase activity		-11	31	16	30169	112	78	9	12	3.6	1636|4311|4312|4313|4314|4316|4317|4318|6868	ACE|MME|MMP1|MMP2|MMP3|MMP7|MMP8|MMP9|ADAM17	-8.7	1.99526e-09	MyList
GO Molecular Functions	21	GO:0008237	metallopeptidase activity		-8.9	19	12	30169	184	78	9	12	3.6	1636|4311|4312|4313|4314|4316|4317|4318|6868	ACE|MME|MMP1|MMP2|MMP3|MMP7|MMP8|MMP9|ADAM17	-7	1e-07	MyList
GO Molecular Functions	21	GO:0106310	protein serine kinase activity		-6.4	9.6	8.4	30169	363	78	9	12	3.6	207|1017|1432|2932|5294|5594|5599|5602|5604	AKT1|CDK2|MAPK14|GSK3B|PIK3CG|MAPK1|MAPK8|MAPK10|MAP2K1	-4.7	1.99526e-05	MyList
GO Molecular Functions	21	GO:0016788	hydrolase activity, acting on ester bonds		-3.8	4.6	5.1	30169	755	78	9	12	3.6	590|760|2053|3162|5144|5320|5770|5781|8654	BCHE|CA2|EPHX2|HMOX1|PDE4D|PLA2G2A|PTPN1|PTPN11|PDE5A	-2.5	0.00316228	MyList
GO Molecular Functions	21	GO:0019199	transmembrane receptor protein kinase activity		-11	39	17	30169	79	78	8	10	3.4	1956|2260|3480|3643|3791|3815|4233|7046	EGFR|FGFR1|IGF1R|INSR|KDR|KIT|MET|TGFBR1	-8.4	3.98107e-09	MyList
GO Molecular Functions	21	GO:0042562	hormone binding		-10	36	16	30169	87	78	8	10	3.4	367|1956|2908|3480|3643|5295|6462|7068	AR|EGFR|NR3C1|IGF1R|INSR|PIK3R1|SHBG|THRB	-8.1	7.94328e-09	MyList
GO Molecular Functions	21	GO:0001221	transcription coregulator binding		-9.4	28	15	30169	109	78	8	10	3.4	367|2099|5241|5465|5468|5914|7068|9971	AR|ESR1|PGR|PPARA|PPARG|RARA|THRB|NR1H4	-7.4	3.98107e-08	MyList
GO Molecular Functions	21	GO:0016922	nuclear receptor binding		-8.5	22	13	30169	139	78	8	10	3.4	142|2099|5468|6714|7376|7421|8856|9971	PARP1|ESR1|PPARG|SRC|NR1H2|VDR|NR1I2|NR1H4	-6.7	1.99526e-07	MyList
GO Molecular Functions	21	GO:0019903	protein phosphatase binding		-8.3	21	12	30169	149	78	8	10	3.4	1432|1956|3320|3958|4233|5295|5599|5770	MAPK14|EGFR|HSP90AA1|LGALS3|MET|PIK3R1|MAPK8|PTPN1	-6.4	3.98107e-07	MyList
GO Molecular Functions	21	GO:0001228	DNA-binding transcription activator activity, RNA polymerase II-specific		-4.5	6.6	6.2	30169	468	78	8	10	3.4	367|2099|2908|5241|5465|7376|8856|9971	AR|ESR1|NR3C1|PGR|PPARA|NR1H2|NR1I2|NR1H4	-3.1	0.000794328	MyList
GO Molecular Functions	21	GO:0001216	DNA-binding transcription activator activity		-4.5	6.6	6.2	30169	472	78	8	10	3.4	367|2099|2908|5241|5465|7376|8856|9971	AR|ESR1|NR3C1|PGR|PPARA|NR1H2|NR1I2|NR1H4	-3.1	0.000794328	MyList
GO Molecular Functions	21	GO:0003682	chromatin binding		-3.8	5.2	5.3	30169	597	78	8	10	3.4	142|367|1956|2099|5468|5914|7068|7376	PARP1|AR|EGFR|ESR1|PPARG|RARA|THRB|NR1H2	-2.4	0.00398107	MyList
GO Molecular Functions	21	GO:0016491	oxidoreductase activity		-3.2	4.2	4.5	30169	735	78	8	10	3.4	1559|1588|2950|3156|3162|3290|4843|5742	CYP2C9|CYP19A1|GSTP1|HMGCR|HMOX1|HSD11B1|NOS2|PTGS1	-1.9	0.0125893	MyList
GO Molecular Functions	21	GO:0004714	transmembrane receptor protein tyrosine kinase activity		-9.7	45	17	30169	60	78	7	9	3.2	1956|2260|3480|3643|3791|3815|4233	EGFR|FGFR1|IGF1R|INSR|KDR|KIT|MET	-7.7	1.99526e-08	MyList
GO Molecular Functions	21	GO:0051117	ATPase binding		-8.6	32	15	30169	85	78	7	9	3.2	367|1956|2099|5144|5241|6714|7376	AR|EGFR|ESR1|PDE4D|PGR|SRC|NR1H2	-6.7	1.99526e-07	MyList
GO Molecular Functions	21	GO:0020037	heme binding		-7.1	19	11	30169	139	78	7	9	3.2	1559|1588|3162|3717|4843|5742|6714	CYP2C9|CYP19A1|HMOX1|JAK2|NOS2|PTGS1|SRC	-5.4	3.98107e-06	MyList
GO Molecular Functions	21	GO:0046906	tetrapyrrole binding		-6.9	18	11	30169	149	78	7	9	3.2	1559|1588|3162|3717|4843|5742|6714	CYP2C9|CYP19A1|HMOX1|JAK2|NOS2|PTGS1|SRC	-5.2	6.30957e-06	MyList
GO Molecular Functions	21	GO:0031406	carboxylic acid binding		-6.5	16	9.9	30169	171	78	7	9	3.2	2167|2950|4843|5468|5914|7421|9971	FABP4|GSTP1|NOS2|PPARG|RARA|VDR|NR1H4	-4.8	1.58489e-05	MyList
GO Molecular Functions	21	GO:0042277	peptide binding		-4.6	8.2	6.7	30169	330	78	7	9	3.2	590|2944|3480|3643|4311|5295|5468	BCHE|GSTM1|IGF1R|INSR|MME|PIK3R1|PPARG	-3.1	0.000794328	MyList
GO Molecular Functions	21	GO:0033218	amide binding		-4	6.6	5.8	30169	408	78	7	9	3.2	590|2944|3480|3643|4311|5295|5468	BCHE|GSTM1|IGF1R|INSR|MME|PIK3R1|PPARG	-2.6	0.00251189	MyList
GO Molecular Functions	21	GO:0050839	cell adhesion molecule binding		-3.2	4.9	4.7	30169	558	78	7	9	3.2	1956|3479|3791|5770|5781|6714|6868	EGFR|IGF1|KDR|PTPN1|PTPN11|SRC|ADAM17	-1.9	0.0125893	MyList
GO Molecular Functions	21	GO:0005158	insulin receptor binding		-11	110	25	30169	22	78	6	7.7	3	3479|3480|5295|5770|5781|6714	IGF1|IGF1R|PIK3R1|PTPN1|PTPN11|SRC	-8.7	1.99526e-09	MyList
GO Molecular Functions	21	GO:0003707	nuclear steroid receptor activity		-10	97	24	30169	24	78	6	7.7	3	2099|2100|2908|4306|5241|5465	ESR1|ESR2|NR3C1|NR3C2|PGR|PPARA	-8.4	3.98107e-09	MyList
GO Molecular Functions	21	GO:0001223	transcription coactivator binding		-9.1	58	18	30169	40	78	6	7.7	3	367|2099|5241|5465|5914|7068	AR|ESR1|PGR|PPARA|RARA|THRB	-7.1	7.94328e-08	MyList
GO Molecular Functions	21	GO:0033293	monocarboxylic acid binding		-7.2	29	13	30169	81	78	6	7.7	3	2167|2950|5468|5914|7421|9971	FABP4|GSTP1|PPARG|RARA|VDR|NR1H4	-5.4	3.98107e-06	MyList
GO Molecular Functions	21	GO:0019838	growth factor binding		-5.9	18	9.7	30169	132	78	6	7.7	3	1956|2260|3480|3643|3791|7046	EGFR|FGFR1|IGF1R|INSR|KDR|TGFBR1	-4.3	5.01187e-05	MyList
GO Molecular Functions	21	GO:0042578	phosphoric ester hydrolase activity		-3.4	6.4	5.2	30169	365	78	6	7.7	3	2053|3162|5144|5770|5781|8654	EPHX2|HMOX1|PDE4D|PTPN1|PTPN11|PDE5A	-2.1	0.00794328	MyList
GO Molecular Functions	21	GO:0030545	signaling receptor regulator activity		-2.5	4.3	3.9	30169	546	78	6	7.7	3	1803|1956|2100|2147|3479|3958	DPP4|EGFR|ESR2|F2|IGF1|LGALS3	-1.3	0.0501187	MyList
GO Molecular Functions	21	GO:0004712	protein serine/threonine/tyrosine kinase activity		-6.9	43	14	30169	45	78	5	6.4	2.8	207|1432|5594|5602|5604	AKT1|MAPK14|MAPK1|MAPK10|MAP2K1	-5.2	6.30957e-06	MyList
GO Molecular Functions	21	GO:0051219	phosphoprotein binding		-5.4	21	9.8	30169	92	78	5	6.4	2.8	25|5295|5594|5781|6714	ABL1|PIK3R1|MAPK1|PTPN11|SRC	-3.8	0.000158489	MyList
GO Molecular Functions	21	GO:0043177	organic acid binding		-4.5	14	7.8	30169	137	78	5	6.4	2.8	4843|5468|5914|7421|9971	NOS2|PPARG|RARA|VDR|NR1H4	-3.1	0.000794328	MyList
GO Molecular Functions	21	GO:0002020	protease binding		-4.5	14	7.8	30169	139	78	5	6.4	2.8	836|1803|1991|2932|3815	CASP3|DPP4|ELANE|GSK3B|KIT	-3	0.001	MyList
GO Molecular Functions	21	GO:0016705	oxidoreductase activity, acting on paired donors, with incorporation or reduction of molecular oxygen		-4	11	6.7	30169	179	78	5	6.4	2.8	1559|1588|3162|4843|5742	CYP2C9|CYP19A1|HMOX1|NOS2|PTGS1	-2.6	0.00251189	MyList
GO Molecular Functions	21	GO:0008022	protein C-terminus binding		-4	11	6.7	30169	181	78	5	6.4	2.8	25|3717|5468|5604|6714	ABL1|JAK2|PPARG|MAP2K1|SRC	-2.6	0.00251189	MyList
GO Molecular Functions	21	GO:0019207	kinase regulator activity		-3.3	7.9	5.5	30169	246	78	5	6.4	2.8	836|1956|2950|5295|5604	CASP3|EGFR|GSTP1|PIK3R1|MAP2K1	-2	0.01	MyList
GO Molecular Functions	21	GO:1901681	sulfur compound binding		-3.2	7.2	5.2	30169	270	78	5	6.4	2.8	1991|2147|2260|2944|2950	ELANE|F2|FGFR1|GSTM1|GSTP1	-1.9	0.0125893	MyList
GO Molecular Functions	21	GO:0005126	cytokine receptor binding		-3.1	7.1	5.1	30169	273	78	5	6.4	2.8	836|3717|5295|6868|7046	CASP3|JAK2|PIK3R1|ADAM17|TGFBR1	-1.8	0.0158489	MyList
GO Molecular Functions	21	GO:0045296	cadherin binding		-2.8	5.8	4.5	30169	333	78	5	6.4	2.8	1956|3791|5770|5781|6714	EGFR|KDR|PTPN1|PTPN11|SRC	-1.5	0.0316228	MyList
GO Molecular Functions	21	GO:0060090	molecular adaptor activity		-2	3.9	3.3	30169	492	78	5	6.4	2.8	367|3958|5295|5604|5781	AR|LGALS3|PIK3R1|MAP2K1|PTPN11	-0.84	0.144544	MyList
GO Molecular Functions	21	GO:0030546	signaling receptor activator activity		-2	3.9	3.3	30169	498	78	5	6.4	2.8	1803|1956|2147|3479|3958	DPP4|EGFR|F2|IGF1|LGALS3	-0.82	0.151356	MyList
GO Molecular Functions	21	GO:0030235	nitric-oxide synthase regulator activity		-8.8	220	30	30169	7	78	4	5.1	2.5	207|1956|2099|3320	AKT1|EGFR|ESR1|HSP90AA1	-7	1e-07	MyList
GO Molecular Functions	21	GO:0043560	insulin receptor substrate binding		-7.5	120	22	30169	13	78	4	5.1	2.5	3480|3643|3717|5295	IGF1R|INSR|JAK2|PIK3R1	-5.8	1.58489e-06	MyList
GO Molecular Functions	21	GO:0046965	nuclear retinoid X receptor binding		-7.3	100	20	30169	15	78	4	5.1	2.5	5468|7376|7421|9971	PPARG|NR1H2|VDR|NR1H4	-5.5	3.16228e-06	MyList
GO Molecular Functions	21	GO:0005159	insulin-like growth factor receptor binding		-7.1	97	19	30169	16	78	4	5.1	2.5	3479|3643|5295|5972	IGF1|INSR|PIK3R1|REN	-5.4	3.98107e-06	MyList
GO Molecular Functions	21	GO:0004707	MAP kinase activity		-7.1	97	19	30169	16	78	4	5.1	2.5	1432|5594|5599|5602	MAPK14|MAPK1|MAPK8|MAPK10	-5.4	3.98107e-06	MyList
GO Molecular Functions	21	GO:0004708	MAP kinase kinase activity		-6.9	86	18	30169	18	78	4	5.1	2.5	1432|5594|5602|5604	MAPK14|MAPK1|MAPK10|MAP2K1	-5.2	6.30957e-06	MyList
GO Molecular Functions	21	GO:0042974	nuclear retinoic acid receptor binding		-6.4	64	16	30169	24	78	4	5.1	2.5	5468|7376|7421|9971	PPARG|NR1H2|VDR|NR1H4	-4.7	1.99526e-05	MyList
GO Molecular Functions	21	GO:0046875	ephrin receptor binding		-6	53	14	30169	29	78	4	5.1	2.5	25|5294|5770|6714	ABL1|PIK3CG|PTPN1|SRC	-4.4	3.98107e-05	MyList
GO Molecular Functions	21	GO:0043548	phosphatidylinositol 3-kinase binding		-6	52	14	30169	30	78	4	5.1	2.5	3480|3643|3717|5295	IGF1R|INSR|JAK2|PIK3R1	-4.4	3.98107e-05	MyList
GO Molecular Functions	21	GO:0042169	SH2 domain binding		-5.4	38	12	30169	41	78	4	5.1	2.5	25|3717|3815|6714	ABL1|JAK2|KIT|SRC	-3.8	0.000158489	MyList
GO Molecular Functions	21	GO:0001784	phosphotyrosine residue binding		-5.2	34	11	30169	46	78	4	5.1	2.5	25|5295|5594|5781	ABL1|PIK3R1|MAPK1|PTPN11	-3.7	0.000199526	MyList
GO Molecular Functions	21	GO:0045309	protein phosphorylated amino acid binding		-4.8	27	10	30169	58	78	4	5.1	2.5	25|5295|5594|5781	ABL1|PIK3R1|MAPK1|PTPN11	-3.3	0.000501187	MyList
GO Molecular Functions	21	GO:0097110	scaffold protein binding		-4.6	23	9.3	30169	66	78	4	5.1	2.5	3320|5144|5604|6714	HSP90AA1|PDE4D|MAP2K1|SRC	-3.1	0.000794328	MyList
GO Molecular Functions	21	GO:0004497	monooxygenase activity		-3.8	15	7.2	30169	104	78	4	5.1	2.5	1559|1588|3162|4843	CYP2C9|CYP19A1|HMOX1|NOS2	-2.4	0.00398107	MyList
GO Molecular Functions	21	GO:1990782	protein tyrosine kinase binding		-3.6	13	6.7	30169	119	78	4	5.1	2.5	3320|5295|5770|5781	HSP90AA1|PIK3R1|PTPN1|PTPN11	-2.2	0.00630957	MyList
GO Molecular Functions	21	GO:0042826	histone deacetylase binding		-3.5	12	6.4	30169	128	78	4	5.1	2.5	142|3320|5599|5914	PARP1|HSP90AA1|MAPK8|RARA	-2.1	0.00794328	MyList
GO Molecular Functions	21	GO:0005178	integrin binding		-3.1	9.9	5.7	30169	156	78	4	5.1	2.5	3479|3791|6714|6868	IGF1|KDR|SRC|ADAM17	-1.8	0.0158489	MyList
GO Molecular Functions	21	GO:0031625	ubiquitin protein ligase binding		-2.1	5.2	3.7	30169	299	78	4	5.1	2.5	1956|2932|3320|4193	EGFR|GSK3B|HSP90AA1|MDM2	-0.91	0.123027	MyList
GO Molecular Functions	21	GO:0044389	ubiquitin-like protein ligase binding		-2	4.9	3.5	30169	318	78	4	5.1	2.5	1956|2932|3320|4193	EGFR|GSK3B|HSP90AA1|MDM2	-0.82	0.151356	MyList
GO Molecular Functions	21	GO:0043559	insulin binding		-6.8	230	26	30169	5	78	3	3.8	2.2	3480|3643|5295	IGF1R|INSR|PIK3R1	-5.1	7.94328e-06	MyList
GO Molecular Functions	21	GO:0004190	aspartic-type endopeptidase activity		-4.4	45	11	30169	26	78	3	3.8	2.2	836|1509|5972	CASP3|CTSD|REN	-2.9	0.00125893	MyList
GO Molecular Functions	21	GO:0070001	aspartic-type peptidase activity		-4.3	43	11	30169	27	78	3	3.8	2.2	836|1509|5972	CASP3|CTSD|REN	-2.9	0.00125893	MyList
GO Molecular Functions	21	GO:0051019	mitogen-activated protein kinase binding		-4.3	41	11	30169	28	78	3	3.8	2.2	25|1432|1636	ABL1|MAPK14|ACE	-2.9	0.00125893	MyList
GO Molecular Functions	21	GO:0051427	hormone receptor binding		-4.1	36	10	30169	32	78	3	3.8	2.2	2167|3717|5781	FABP4|JAK2|PTPN11	-2.7	0.00199526	MyList
GO Molecular Functions	21	GO:0030331	nuclear estrogen receptor binding		-3.8	30	9.1	30169	39	78	3	3.8	2.2	142|2099|6714	PARP1|ESR1|SRC	-2.5	0.00316228	MyList
GO Molecular Functions	21	GO:0016712	oxidoreductase activity, acting on paired donors, with incorporation or reduction of molecular oxygen, reduced flavin or flavoprotein as one donor, and incorporation of one atom of oxygen		-3.8	29	9	30169	40	78	3	3.8	2.2	1559|1588|3162	CYP2C9|CYP19A1|HMOX1	-2.4	0.00398107	MyList
GO Molecular Functions	21	GO:0004715	non-membrane spanning protein tyrosine kinase activity		-3.7	26	8.5	30169	45	78	3	3.8	2.2	25|3717|6714	ABL1|JAK2|SRC	-2.3	0.00501187	MyList
GO Molecular Functions	21	GO:0005504	fatty acid binding		-3.6	24	8.1	30169	49	78	3	3.8	2.2	2167|2950|5468	FABP4|GSTP1|PPARG	-2.2	0.00630957	MyList
GO Molecular Functions	21	GO:0017046	peptide hormone binding		-3.5	22	7.8	30169	52	78	3	3.8	2.2	3480|3643|5295	IGF1R|INSR|PIK3R1	-2.1	0.00794328	MyList
GO Molecular Functions	21	GO:0050661	NADP binding		-3.4	22	7.8	30169	53	78	3	3.8	2.2	3156|3290|4843	HMGCR|HSD11B1|NOS2	-2.1	0.00794328	MyList
GO Molecular Functions	21	GO:0140677	molecular function activator activity		-3.3	20	7.3	30169	59	78	3	3.8	2.2	207|2908|4233	AKT1|NR3C1|MET	-2	0.01	MyList
GO Molecular Functions	21	GO:0030971	receptor tyrosine kinase binding		-3	15	6.3	30169	77	78	3	3.8	2.2	5295|5770|5781	PIK3R1|PTPN1|PTPN11	-1.7	0.0199526	MyList
GO Molecular Functions	21	GO:0046332	SMAD binding		-3	15	6.2	30169	78	78	3	3.8	2.2	142|5468|7046	PARP1|PPARG|TGFBR1	-1.7	0.0199526	MyList
GO Molecular Functions	21	GO:0035591	signaling adaptor activity		-2.8	13	5.9	30169	86	78	3	3.8	2.2	5295|5604|5781	PIK3R1|MAP2K1|PTPN11	-1.6	0.0251189	MyList
GO Molecular Functions	21	GO:0008013	beta-catenin binding		-2.8	13	5.9	30169	87	78	3	3.8	2.2	367|2099|2932	AR|ESR1|GSK3B	-1.5	0.0316228	MyList
GO Molecular Functions	21	GO:0008081	phosphoric diester hydrolase activity		-2.8	13	5.8	30169	88	78	3	3.8	2.2	3162|5144|8654	HMOX1|PDE4D|PDE5A	-1.5	0.0316228	MyList
GO Molecular Functions	21	GO:0008238	exopeptidase activity		-2.7	12	5.5	30169	98	78	3	3.8	2.2	1636|1803|4311	ACE|DPP4|MME	-1.4	0.0398107	MyList
GO Molecular Functions	21	GO:0047485	protein N-terminus binding		-2.6	11	5.2	30169	106	78	3	3.8	2.2	142|4193|5604	PARP1|MDM2|MAP2K1	-1.3	0.0501187	MyList
GO Molecular Functions	21	GO:0031490	chromatin DNA binding		-2.4	9.8	4.9	30169	118	78	3	3.8	2.2	5914|7068|7376	RARA|THRB|NR1H2	-1.2	0.0630957	MyList
GO Molecular Functions	21	GO:0044325	transmembrane transporter binding		-2.3	9.1	4.7	30169	128	78	3	3.8	2.2	3320|5144|6714	HSP90AA1|PDE4D|SRC	-1.1	0.0794328	MyList
GO Molecular Functions	21	GO:0070851	growth factor receptor binding		-2.2	8.3	4.4	30169	140	78	3	3.8	2.2	3717|6714|6868	JAK2|SRC|ADAM17	-1	0.1	MyList
GO Molecular Functions	21	GO:0019955	cytokine binding		-2.2	8.1	4.3	30169	144	78	3	3.8	2.2	1991|3815|7046	ELANE|KIT|TGFBR1	-0.99	0.102329	MyList
GO Molecular Functions	21	GO:0052689	carboxylic ester hydrolase activity		-2.1	7.6	4.2	30169	152	78	3	3.8	2.2	590|760|5320	BCHE|CA2|PLA2G2A	-0.93	0.11749	MyList
GO Molecular Functions	21	GO:0008201	heparin binding		-2	6.8	3.9	30169	171	78	3	3.8	2.2	1991|2147|2260	ELANE|F2|FGFR1	-0.8	0.158489	MyList
