# Supplementary material for: Exploring the mechanism of Alisma orientale for the treatment of pregnancy induced hypertension and potential hepato-nephrotoxicity by using network pharmacology, network toxicology, molecular docking and molecular dynamics simulation
Source: Front Pharmacol. 2022 Nov 15;13:1027112. doi: 10.3389/fphar.2022.1027112 (PMC9705790; doi:10.3389/fphar.2022.1027112)
Supplement: Supplementary file 4 [file DataSheet8.ZIP › Supplement Materials/GOKEGG/Treat/D-C-T Type.xlsx]

## Sheet: Sheet1
Term	Type
AO (Treat)	Drug
Alisol B 23-Acetate	Compound
Alisol E 24-Acetate	Compound
alisol C	Compound
alisol C monoacetate	Compound
Alisol B	Compound
Alisol B monoacetate	Compound
alisol B	Compound
alisol,b,23-acetate	Compound
Alisol E 23-Acetate	Compound
TCMC1694	Compound
Neoalisol	Compound
TCMC1689	Compound
TCMC1688	Compound
Alisol B Acetate	Compound
Alizexol A	Compound
16β-methoxyalisol B monoacetate	Compound
13Β,17Β-Epoxyalisol A	Compound
TCMC4823	Compound
TCMC1695	Compound
25-Anhydroalisol F	Compound
TCMC1692	Compound
TCMC1691	Compound
sitosterol	Compound
TCMC1696	Compound
1-Monolinolein	Compound
Oriediterpenol	Compound
Oriediterpenoside	Compound
24-Deacetylalisol O	Compound
Alismol	Compound
AKT1	Target1
SRC	Target1
IGF1	Target1
EGFR	Target1
CASP3	Target1
ESR1	Target1
BCL2L1	Target1
MAPK1	Target1
HSP90AA1	Target1
MAPK8	Target1
MMP9	Target2
PPARG	Target2
MMP2	Target2
MAPK14	Target2
PIK3R1	Target2
IGF1R	Target2
MDM2	Target2
PPARA	Target2
PGR	Target2
AR	Target2
ACE	Target2
KDR	Target2
JAK2	Target2
MAP2K1	Target2
GSK3B	Target2
NR3C1	Target2
KIT	Target2
MET	Target2
PTPN11	Target2
PTPN1	Target2
REN	Target2
ABL1	Target2
HMOX1	Target2
INSR	Target2
ESR2	Target2
FGFR1	Target2
PARP1	Target2
MMP3	Target2
RARA	Target2
MMP1	Target2
F2	Target3
CDK2	Target3
MMP7	Target3
CYP19A1	Target3
DPP4	Target3
NOS2	Target3
PIK3CG	Target3
CTSD	Target3
LGALS3	Target3
CYP2C9	Target3
ADAM17	Target3
MAPK10	Target3
VDR	Target3
GSTP1	Target3
MME	Target3
GCK	Target3
FABP4	Target3
NR1H4	Target3
ELANE	Target3
TGFBR1	Target3
HMGCR	Target3
NR3C2	Target3
MMP8	Target3
SHBG	Target3
HSD11B1	Target3
THRB	Target3
PTGS1	Target3
NR1I2	Target3
RBP4	Target3
PDE5A	Target3
PLA2G2A	Target3
PDE4D	Target3
GSTM1	Target3
EPHX2	Target3
BCHE	Target3
F10	Target3
NR1H2	Target3
CA2	Target3
