# Supplementary material for: Exploring the mechanism of Alisma orientale for the treatment of pregnancy induced hypertension and potential hepato-nephrotoxicity by using network pharmacology, network toxicology, molecular docking and molecular dynamics simulation
Source: Front Pharmacol. 2022 Nov 15;13:1027112. doi: 10.3389/fphar.2022.1027112 (PMC9705790; doi:10.3389/fphar.2022.1027112)
Supplement: Supplementary file 4 [file DataSheet8.ZIP › Supplement Materials/GOKEGG/Treat/D-C-T-P-D.xlsx]

## Sheet: Sheet1
Term1	Term2
Alisol B 23-Acetate	AO (Treat)
Alisol E 24-Acetate	AO (Treat)
alisol C	AO (Treat)
alisol C monoacetate	AO (Treat)
Alisol B	AO (Treat)
Alisol B monoacetate	AO (Treat)
alisol B	AO (Treat)
alisol,b,23-acetate	AO (Treat)
Alisol E 23-Acetate	AO (Treat)
TCMC1694	AO (Treat)
Alisol B 23-Acetate	AR
Alisol B 23-Acetate	HSD11B1
Alisol B 23-Acetate	F10
Alisol B 23-Acetate	MAPK14
Alisol B 23-Acetate	PTPN1
Alisol B 23-Acetate	MDM2
Alisol B 23-Acetate	HMGCR
Alisol B 23-Acetate	NR3C1
Alisol B 23-Acetate	CTSD
Alisol B 23-Acetate	REN
Alisol B 23-Acetate	MMP2
Alisol B 23-Acetate	PIK3R1
Alisol B 23-Acetate	F2
Alisol B 23-Acetate	NOS2
Alisol B 23-Acetate	MMP3
Alisol B 23-Acetate	SRC
Alisol B 23-Acetate	PLA2G2A
Alisol B 23-Acetate	MAPK10
Alisol B 23-Acetate	FGFR1
Alisol B 23-Acetate	THRB
Alisol B 23-Acetate	CASP3
Alisol B 23-Acetate	PIK3CG
Alisol B 23-Acetate	RARA
Alisol B 23-Acetate	ELANE
Alisol B 23-Acetate	MME
Alisol B 23-Acetate	ACE
Alisol E 24-Acetate	MAPK1
Alisol E 24-Acetate	CDK2
Alisol E 24-Acetate	MAPK8
Alisol E 24-Acetate	AR
Alisol E 24-Acetate	HSD11B1
Alisol E 24-Acetate	F10
Alisol E 24-Acetate	MAPK14
Alisol E 24-Acetate	PTPN1
Alisol E 24-Acetate	MDM2
Alisol E 24-Acetate	HMGCR
Alisol E 24-Acetate	MAP2K1
Alisol E 24-Acetate	ABL1
Alisol E 24-Acetate	NR3C1
Alisol E 24-Acetate	PARP1
Alisol E 24-Acetate	REN
Alisol E 24-Acetate	GCK
Alisol E 24-Acetate	F2
Alisol E 24-Acetate	KDR
Alisol E 24-Acetate	CYP19A1
Alisol E 24-Acetate	IGF1R
Alisol E 24-Acetate	NR1I2
Alisol E 24-Acetate	NOS2
Alisol E 24-Acetate	SRC
Alisol E 24-Acetate	GSK3B
Alisol E 24-Acetate	PGR
Alisol E 24-Acetate	MAPK10
alisol C	MAPK1
alisol C	CDK2
alisol C	MAPK8
alisol C	AR
alisol C	HSD11B1
alisol C	MAPK14
alisol C	PTPN1
alisol C	MDM2
alisol C	HMGCR
alisol C	ABL1
alisol C	NR3C1
alisol C	PARP1
alisol C	REN
alisol C	KDR
alisol C	NR3C2
alisol C	NR1H4
alisol C	CYP19A1
alisol C	NOS2
alisol C	MMP3
alisol C	GSK3B
alisol C	PGR
alisol C	MET
alisol C	HSP90AA1
alisol C	KIT
alisol C	IGF1
alisol C monoacetate	MAPK1
alisol C monoacetate	AR
alisol C monoacetate	HSD11B1
alisol C monoacetate	MAPK14
alisol C monoacetate	PTPN1
alisol C monoacetate	MDM2
alisol C monoacetate	HMGCR
alisol C monoacetate	MAP2K1
alisol C monoacetate	ABL1
alisol C monoacetate	NR3C1
alisol C monoacetate	PDE4D
alisol C monoacetate	REN
alisol C monoacetate	F2
alisol C monoacetate	KDR
alisol C monoacetate	NR3C2
alisol C monoacetate	NR1H4
alisol C monoacetate	NR1I2
alisol C monoacetate	NOS2
alisol C monoacetate	MMP3
alisol C monoacetate	GSK3B
alisol C monoacetate	PGR
alisol C monoacetate	PLA2G2A
alisol C monoacetate	MMP7
alisol C monoacetate	HMOX1
Alisol B	MAPK1
Alisol B	CDK2
Alisol B	MAPK8
Alisol B	AR
Alisol B	HSD11B1
Alisol B	EGFR
Alisol B	MAPK14
Alisol B	PTPN1
Alisol B	MDM2
Alisol B	HMGCR
Alisol B	ABL1
Alisol B	PARP1
Alisol B	REN
Alisol B	JAK2
Alisol B	KDR
Alisol B	CYP19A1
Alisol B	IGF1R
Alisol B	NR1I2
Alisol B	NOS2
Alisol B	SRC
Alisol B	NR1H2
Alisol B	KIT
Alisol B	TGFBR1
Alisol B	INSR
Alisol B monoacetate	MAPK1
Alisol B monoacetate	AR
Alisol B monoacetate	HSD11B1
Alisol B monoacetate	F10
Alisol B monoacetate	EGFR
Alisol B monoacetate	MAPK14
Alisol B monoacetate	PTPN1
Alisol B monoacetate	MDM2
Alisol B monoacetate	HMGCR
Alisol B monoacetate	NR3C1
Alisol B monoacetate	CTSD
Alisol B monoacetate	PDE4D
Alisol B monoacetate	REN
Alisol B monoacetate	MMP2
Alisol B monoacetate	F2
Alisol B monoacetate	KDR
Alisol B monoacetate	NR3C2
Alisol B monoacetate	NR1H4
Alisol B monoacetate	CYP19A1
Alisol B monoacetate	IGF1R
Alisol B monoacetate	NR1I2
Alisol B monoacetate	NOS2
Alisol B monoacetate	MMP1
alisol B	MAPK1
alisol B	CDK2
alisol B	MAPK8
alisol B	AR
alisol B	HSD11B1
alisol B	MAPK14
alisol B	PTPN1
alisol B	MDM2
alisol B	HMGCR
alisol B	MAP2K1
alisol B	PARP1
alisol B	JAK2
alisol B	KDR
alisol B	NR3C2
alisol B	CYP19A1
alisol B	NR1I2
alisol B	MMP1
alisol B	MMP3
alisol B	SRC
alisol B	SHBG
alisol B	NR1H2
alisol B	GSK3B
alisol B	IGF1
alisol,b,23-acetate	MAPK1
alisol,b,23-acetate	CDK2
alisol,b,23-acetate	MAPK8
alisol,b,23-acetate	HSD11B1
alisol,b,23-acetate	F10
alisol,b,23-acetate	MAPK14
alisol,b,23-acetate	PTPN1
alisol,b,23-acetate	MDM2
alisol,b,23-acetate	HMGCR
alisol,b,23-acetate	ABL1
alisol,b,23-acetate	PARP1
alisol,b,23-acetate	REN
alisol,b,23-acetate	KDR
alisol,b,23-acetate	CYP19A1
alisol,b,23-acetate	NR1I2
alisol,b,23-acetate	MMP1
alisol,b,23-acetate	MMP3
alisol,b,23-acetate	SRC
alisol,b,23-acetate	GSK3B
alisol,b,23-acetate	MET
alisol,b,23-acetate	VDR
alisol,b,23-acetate	MMP9
alisol,b,23-acetate	IGF1
Alisol E 23-Acetate	MAPK1
Alisol E 23-Acetate	CDK2
Alisol E 23-Acetate	MAPK8
Alisol E 23-Acetate	AR
Alisol E 23-Acetate	HSD11B1
Alisol E 23-Acetate	F10
Alisol E 23-Acetate	MAPK14
Alisol E 23-Acetate	PTPN1
Alisol E 23-Acetate	MDM2
Alisol E 23-Acetate	HMGCR
Alisol E 23-Acetate	MAP2K1
Alisol E 23-Acetate	ABL1
Alisol E 23-Acetate	NR3C1
Alisol E 23-Acetate	F2
Alisol E 23-Acetate	NR1H4
Alisol E 23-Acetate	CYP19A1
Alisol E 23-Acetate	IGF1R
Alisol E 23-Acetate	NR1I2
Alisol E 23-Acetate	NOS2
Alisol E 23-Acetate	GSK3B
Alisol E 23-Acetate	PGR
Alisol E 23-Acetate	MET
Alisol E 23-Acetate	PIK3CG
TCMC1694	MAPK1
TCMC1694	CDK2
TCMC1694	MAPK8
TCMC1694	AR
TCMC1694	HSD11B1
TCMC1694	MAPK14
TCMC1694	PTPN1
TCMC1694	MDM2
TCMC1694	ADAM17
TCMC1694	PARP1
TCMC1694	JAK2
TCMC1694	KDR
TCMC1694	CYP19A1
TCMC1694	SHBG
TCMC1694	GSK3B
TCMC1694	PGR
TCMC1694	HSP90AA1
TCMC1694	PTPN11
TCMC1694	BCHE
TCMC1694	PPARA
TCMC1694	MAPK10
TCMC1694	ESR2
TCMC1694	PDE5A
Pathways in cancer	PIH
PI3K-Akt signaling pathway	PIH
Proteoglycans in cancer	PIH
Ras signaling pathway	PIH
Lipid and atherosclerosis	PIH
Prostate cancer	PIH
Endocrine resistance	PIH
Chemical carcinogenesis - receptor activation	PIH
Chemical carcinogenesis - reactive oxygen species	PIH
MAPK signaling pathway	PIH
Pathways in cancer	ABL1
Pathways in cancer	AKT1
Pathways in cancer	AR
Pathways in cancer	BCL2L1
Pathways in cancer	CASP3
Pathways in cancer	CDK2
Pathways in cancer	EGFR
Pathways in cancer	ESR1
Pathways in cancer	ESR2
Pathways in cancer	F2
Pathways in cancer	FGFR1
Pathways in cancer	GSK3B
Pathways in cancer	GSTM1
Pathways in cancer	GSTP1
Pathways in cancer	HMOX1
Pathways in cancer	HSP90AA1
Pathways in cancer	IGF1
Pathways in cancer	IGF1R
Pathways in cancer	JAK2
Pathways in cancer	KIT
Pathways in cancer	MDM2
Pathways in cancer	MET
Pathways in cancer	MMP1
Pathways in cancer	MMP2
Pathways in cancer	MMP9
Pathways in cancer	NOS2
Pathways in cancer	PIK3R1
Pathways in cancer	PPARG
Pathways in cancer	MAPK1
Pathways in cancer	MAPK8
Pathways in cancer	MAPK10
Pathways in cancer	MAP2K1
Pathways in cancer	RARA
Pathways in cancer	TGFBR1
PI3K-Akt signaling pathway	AKT1
PI3K-Akt signaling pathway	BCL2L1
PI3K-Akt signaling pathway	CDK2
PI3K-Akt signaling pathway	EGFR
PI3K-Akt signaling pathway	FGFR1
PI3K-Akt signaling pathway	GSK3B
PI3K-Akt signaling pathway	HSP90AA1
PI3K-Akt signaling pathway	IGF1
PI3K-Akt signaling pathway	IGF1R
PI3K-Akt signaling pathway	INSR
PI3K-Akt signaling pathway	JAK2
PI3K-Akt signaling pathway	KDR
PI3K-Akt signaling pathway	KIT
PI3K-Akt signaling pathway	MDM2
PI3K-Akt signaling pathway	MET
PI3K-Akt signaling pathway	PIK3CG
PI3K-Akt signaling pathway	PIK3R1
PI3K-Akt signaling pathway	MAPK1
PI3K-Akt signaling pathway	MAP2K1
Proteoglycans in cancer	AKT1
Proteoglycans in cancer	CASP3
Proteoglycans in cancer	MAPK14
Proteoglycans in cancer	EGFR
Proteoglycans in cancer	ESR1
Proteoglycans in cancer	FGFR1
Proteoglycans in cancer	IGF1
Proteoglycans in cancer	IGF1R
Proteoglycans in cancer	KDR
Proteoglycans in cancer	MDM2
Proteoglycans in cancer	MET
Proteoglycans in cancer	MMP2
Proteoglycans in cancer	MMP9
Proteoglycans in cancer	PIK3R1
Proteoglycans in cancer	MAPK1
Proteoglycans in cancer	MAP2K1
Proteoglycans in cancer	PTPN11
Proteoglycans in cancer	SRC
Ras signaling pathway	ABL1
Ras signaling pathway	AKT1
Ras signaling pathway	BCL2L1
Ras signaling pathway	EGFR
Ras signaling pathway	FGFR1
Ras signaling pathway	IGF1
Ras signaling pathway	IGF1R
Ras signaling pathway	INSR
Ras signaling pathway	KDR
Ras signaling pathway	KIT
Ras signaling pathway	MET
Ras signaling pathway	PIK3R1
Ras signaling pathway	PLA2G2A
Ras signaling pathway	MAPK1
Ras signaling pathway	MAPK8
Ras signaling pathway	MAPK10
Ras signaling pathway	MAP2K1
Ras signaling pathway	PTPN11
Lipid and atherosclerosis	AKT1
Lipid and atherosclerosis	BCL2L1
Lipid and atherosclerosis	CASP3
Lipid and atherosclerosis	MAPK14
Lipid and atherosclerosis	CYP2C9
Lipid and atherosclerosis	GSK3B
Lipid and atherosclerosis	HSP90AA1
Lipid and atherosclerosis	JAK2
Lipid and atherosclerosis	MMP1
Lipid and atherosclerosis	MMP3
Lipid and atherosclerosis	MMP9
Lipid and atherosclerosis	PIK3R1
Lipid and atherosclerosis	PPARG
Lipid and atherosclerosis	MAPK1
Lipid and atherosclerosis	MAPK8
Lipid and atherosclerosis	MAPK10
Lipid and atherosclerosis	SRC
Prostate cancer	AKT1
Prostate cancer	AR
Prostate cancer	CDK2
Prostate cancer	EGFR
Prostate cancer	FGFR1
Prostate cancer	GSK3B
Prostate cancer	GSTP1
Prostate cancer	HSP90AA1
Prostate cancer	IGF1
Prostate cancer	IGF1R
Prostate cancer	MDM2
Prostate cancer	MMP3
Prostate cancer	MMP9
Prostate cancer	PIK3R1
Prostate cancer	MAPK1
Prostate cancer	MAP2K1
Endocrine resistance	AKT1
Endocrine resistance	MAPK14
Endocrine resistance	EGFR
Endocrine resistance	ESR1
Endocrine resistance	ESR2
Endocrine resistance	IGF1
Endocrine resistance	IGF1R
Endocrine resistance	MDM2
Endocrine resistance	MMP2
Endocrine resistance	MMP9
Endocrine resistance	PIK3R1
Endocrine resistance	MAPK1
Endocrine resistance	MAPK8
Endocrine resistance	MAPK10
Endocrine resistance	MAP2K1
Endocrine resistance	SRC
Chemical carcinogenesis - receptor activation	AKT1
Chemical carcinogenesis - receptor activation	AR
Chemical carcinogenesis - receptor activation	EGFR
Chemical carcinogenesis - receptor activation	EPHX2
Chemical carcinogenesis - receptor activation	ESR1
Chemical carcinogenesis - receptor activation	ESR2
Chemical carcinogenesis - receptor activation	GSTM1
Chemical carcinogenesis - receptor activation	HSP90AA1
Chemical carcinogenesis - receptor activation	JAK2
Chemical carcinogenesis - receptor activation	PGR
Chemical carcinogenesis - receptor activation	PIK3R1
Chemical carcinogenesis - receptor activation	PPARA
Chemical carcinogenesis - receptor activation	MAPK1
Chemical carcinogenesis - receptor activation	MAP2K1
Chemical carcinogenesis - receptor activation	SRC
Chemical carcinogenesis - receptor activation	VDR
Chemical carcinogenesis - reactive oxygen species	ABL1
Chemical carcinogenesis - reactive oxygen species	AKT1
Chemical carcinogenesis - reactive oxygen species	MAPK14
Chemical carcinogenesis - reactive oxygen species	EGFR
Chemical carcinogenesis - reactive oxygen species	EPHX2
Chemical carcinogenesis - reactive oxygen species	GSTM1
Chemical carcinogenesis - reactive oxygen species	HMOX1
Chemical carcinogenesis - reactive oxygen species	MET
Chemical carcinogenesis - reactive oxygen species	PIK3R1
Chemical carcinogenesis - reactive oxygen species	MAPK1
Chemical carcinogenesis - reactive oxygen species	MAPK8
Chemical carcinogenesis - reactive oxygen species	MAPK10
Chemical carcinogenesis - reactive oxygen species	MAP2K1
Chemical carcinogenesis - reactive oxygen species	PTPN1
Chemical carcinogenesis - reactive oxygen species	PTPN11
Chemical carcinogenesis - reactive oxygen species	SRC
MAPK signaling pathway	AKT1
MAPK signaling pathway	CASP3
MAPK signaling pathway	MAPK14
MAPK signaling pathway	EGFR
MAPK signaling pathway	FGFR1
MAPK signaling pathway	IGF1
MAPK signaling pathway	IGF1R
MAPK signaling pathway	INSR
MAPK signaling pathway	KDR
MAPK signaling pathway	KIT
MAPK signaling pathway	MET
MAPK signaling pathway	MAPK1
MAPK signaling pathway	MAPK8
MAPK signaling pathway	MAPK10
MAPK signaling pathway	MAP2K1
MAPK signaling pathway	TGFBR1
