# Supplementary material for: Exploring the mechanism of Alisma orientale for the treatment of pregnancy induced hypertension and potential hepato-nephrotoxicity by using network pharmacology, network toxicology, molecular docking and molecular dynamics simulation
Source: Front Pharmacol. 2022 Nov 15;13:1027112. doi: 10.3389/fphar.2022.1027112 (PMC9705790; doi:10.3389/fphar.2022.1027112)
Supplement: Supplementary file 4 [file DataSheet8.ZIP › Supplement Materials/GOKEGG/Treat/D-C-T.xlsx]

## Sheet: Sheet1
Term1	Term2
Alisol B 23-Acetate	AO (Treat)
Alisol E 24-Acetate	AO (Treat)
alisol C	AO (Treat)
alisol C monoacetate	AO (Treat)
Alisol B	AO (Treat)
Alisol B monoacetate	AO (Treat)
alisol B	AO (Treat)
alisol,b,23-acetate	AO (Treat)
Alisol E 23-Acetate	AO (Treat)
TCMC1694	AO (Treat)
Neoalisol	AO (Treat)
TCMC1689	AO (Treat)
TCMC1688	AO (Treat)
Alisol B Acetate	AO (Treat)
Alizexol A	AO (Treat)
16β-methoxyalisol B monoacetate	AO (Treat)
13Β,17Β-Epoxyalisol A	AO (Treat)
TCMC4823	AO (Treat)
TCMC1695	AO (Treat)
25-Anhydroalisol F	AO (Treat)
TCMC1692	AO (Treat)
TCMC1691	AO (Treat)
sitosterol	AO (Treat)
TCMC1696	AO (Treat)
1-Monolinolein	AO (Treat)
Oriediterpenol	AO (Treat)
Oriediterpenoside	AO (Treat)
24-Deacetylalisol O	AO (Treat)
Alismol	AO (Treat)
1-Monolinolein	PTGS1
1-Monolinolein	MAPK1
1-Monolinolein	CDK2
1-Monolinolein	MAPK8
1-Monolinolein	AR
1-Monolinolein	HSD11B1
1-Monolinolein	F10
1-Monolinolein	EGFR
1-Monolinolein	MAPK14
1-Monolinolein	AKT1
1-Monolinolein	PTPN1
1-Monolinolein	MDM2
1-Monolinolein	HMGCR
1-Monolinolein	RBP4
1-Monolinolein	MAP2K1
1-Monolinolein	ABL1
1-Monolinolein	IGF1
16β-methoxyalisol B monoacetate	MAPK1
16β-methoxyalisol B monoacetate	HSD11B1
16β-methoxyalisol B monoacetate	EGFR
16β-methoxyalisol B monoacetate	MAPK14
16β-methoxyalisol B monoacetate	PTPN1
16β-methoxyalisol B monoacetate	MDM2
16β-methoxyalisol B monoacetate	HMGCR
16β-methoxyalisol B monoacetate	MAP2K1
16β-methoxyalisol B monoacetate	NR3C1
16β-methoxyalisol B monoacetate	CTSD
16β-methoxyalisol B monoacetate	PDE4D
16β-methoxyalisol B monoacetate	ADAM17
16β-methoxyalisol B monoacetate	PARP1
16β-methoxyalisol B monoacetate	REN
16β-methoxyalisol B monoacetate	MMP8
16β-methoxyalisol B monoacetate	MMP2
16β-methoxyalisol B monoacetate	JAK2
16β-methoxyalisol B monoacetate	GCK
16β-methoxyalisol B monoacetate	PIK3R1
16β-methoxyalisol B monoacetate	IGF1
Alisol B monoacetate	MAPK1
Alisol B monoacetate	AR
Alisol B monoacetate	HSD11B1
Alisol B monoacetate	F10
Alisol B monoacetate	EGFR
Alisol B monoacetate	MAPK14
Alisol B monoacetate	PTPN1
Alisol B monoacetate	MDM2
Alisol B monoacetate	HMGCR
Alisol B monoacetate	NR3C1
Alisol B monoacetate	CTSD
Alisol B monoacetate	PDE4D
Alisol B monoacetate	REN
Alisol B monoacetate	MMP2
Alisol B monoacetate	F2
Alisol B monoacetate	KDR
Alisol B monoacetate	NR3C2
Alisol B monoacetate	NR1H4
Alisol B monoacetate	CYP19A1
Alisol B monoacetate	IGF1R
Alisol B monoacetate	NR1I2
Alisol B monoacetate	NOS2
Alisol B monoacetate	MMP1
alisol B	MAPK1
alisol B	CDK2
alisol B	MAPK8
alisol B	AR
alisol B	HSD11B1
alisol B	MAPK14
alisol B	PTPN1
alisol B	MDM2
alisol B	HMGCR
alisol B	MAP2K1
alisol B	PARP1
alisol B	JAK2
alisol B	KDR
alisol B	NR3C2
alisol B	CYP19A1
alisol B	NR1I2
alisol B	MMP1
alisol B	MMP3
alisol B	SRC
alisol B	SHBG
alisol B	NR1H2
alisol B	GSK3B
alisol B	IGF1
alisol C monoacetate	MAPK1
alisol C monoacetate	AR
alisol C monoacetate	HSD11B1
alisol C monoacetate	MAPK14
alisol C monoacetate	PTPN1
alisol C monoacetate	MDM2
alisol C monoacetate	HMGCR
alisol C monoacetate	MAP2K1
alisol C monoacetate	ABL1
alisol C monoacetate	NR3C1
alisol C monoacetate	PDE4D
alisol C monoacetate	REN
alisol C monoacetate	F2
alisol C monoacetate	KDR
alisol C monoacetate	NR3C2
alisol C monoacetate	NR1H4
alisol C monoacetate	NR1I2
alisol C monoacetate	NOS2
alisol C monoacetate	MMP3
alisol C monoacetate	GSK3B
alisol C monoacetate	PGR
alisol C monoacetate	PLA2G2A
alisol C monoacetate	MMP7
alisol C monoacetate	HMOX1
alisol C	MAPK1
alisol C	CDK2
alisol C	MAPK8
alisol C	AR
alisol C	HSD11B1
alisol C	MAPK14
alisol C	PTPN1
alisol C	MDM2
alisol C	HMGCR
alisol C	ABL1
alisol C	NR3C1
alisol C	PARP1
alisol C	REN
alisol C	KDR
alisol C	NR3C2
alisol C	NR1H4
alisol C	CYP19A1
alisol C	NOS2
alisol C	MMP3
alisol C	GSK3B
alisol C	PGR
alisol C	MET
alisol C	HSP90AA1
alisol C	KIT
alisol C	IGF1
alisol,b,23-acetate	MAPK1
alisol,b,23-acetate	CDK2
alisol,b,23-acetate	MAPK8
alisol,b,23-acetate	HSD11B1
alisol,b,23-acetate	F10
alisol,b,23-acetate	MAPK14
alisol,b,23-acetate	PTPN1
alisol,b,23-acetate	MDM2
alisol,b,23-acetate	HMGCR
alisol,b,23-acetate	ABL1
alisol,b,23-acetate	PARP1
alisol,b,23-acetate	REN
alisol,b,23-acetate	KDR
alisol,b,23-acetate	CYP19A1
alisol,b,23-acetate	NR1I2
alisol,b,23-acetate	MMP1
alisol,b,23-acetate	MMP3
alisol,b,23-acetate	SRC
alisol,b,23-acetate	GSK3B
alisol,b,23-acetate	MET
alisol,b,23-acetate	VDR
alisol,b,23-acetate	MMP9
alisol,b,23-acetate	IGF1
Alisol B	MAPK1
Alisol B	CDK2
Alisol B	MAPK8
Alisol B	AR
Alisol B	HSD11B1
Alisol B	EGFR
Alisol B	MAPK14
Alisol B	PTPN1
Alisol B	MDM2
Alisol B	HMGCR
Alisol B	ABL1
Alisol B	PARP1
Alisol B	REN
Alisol B	JAK2
Alisol B	KDR
Alisol B	CYP19A1
Alisol B	IGF1R
Alisol B	NR1I2
Alisol B	NOS2
Alisol B	SRC
Alisol B	NR1H2
Alisol B	KIT
Alisol B	TGFBR1
Alisol B	INSR
Alisol B Acetate	AR
Alisol B Acetate	HSD11B1
Alisol B Acetate	F10
Alisol B Acetate	EGFR
Alisol B Acetate	MAPK14
Alisol B Acetate	PTPN1
Alisol B Acetate	MDM2
Alisol B Acetate	HMGCR
Alisol B Acetate	NR3C1
Alisol B Acetate	CTSD
Alisol B Acetate	PDE4D
Alisol B Acetate	REN
Alisol B Acetate	MMP2
Alisol B Acetate	F2
Alisol B Acetate	KDR
Alisol B Acetate	NR3C2
Alisol B Acetate	NR1H4
Alisol B Acetate	CYP19A1
Alisol B Acetate	IGF1R
Alisol B Acetate	NR1I2
Alisol B Acetate	NOS2
sitosterol	AR
sitosterol	HSD11B1
sitosterol	MAPK14
sitosterol	PTPN1
sitosterol	MDM2
sitosterol	HMGCR
sitosterol	NR3C1
sitosterol	KDR
sitosterol	NR3C2
sitosterol	IGF1R
sitosterol	SRC
sitosterol	SHBG
sitosterol	NR1H2
sitosterol	VDR
sitosterol	ESR1
sitosterol	PTPN11
sitosterol	BCHE
sitosterol	PPARA
13Β,17Β-Epoxyalisol A	MAPK1
13Β,17Β-Epoxyalisol A	CDK2
13Β,17Β-Epoxyalisol A	MAPK8
13Β,17Β-Epoxyalisol A	HSD11B1
13Β,17Β-Epoxyalisol A	F10
13Β,17Β-Epoxyalisol A	MAPK14
13Β,17Β-Epoxyalisol A	AKT1
13Β,17Β-Epoxyalisol A	PTPN1
13Β,17Β-Epoxyalisol A	MDM2
13Β,17Β-Epoxyalisol A	HMGCR
13Β,17Β-Epoxyalisol A	MAP2K1
13Β,17Β-Epoxyalisol A	ABL1
13Β,17Β-Epoxyalisol A	PARP1
13Β,17Β-Epoxyalisol A	KDR
13Β,17Β-Epoxyalisol A	SRC
13Β,17Β-Epoxyalisol A	GSK3B
13Β,17Β-Epoxyalisol A	MET
13Β,17Β-Epoxyalisol A	VDR
13Β,17Β-Epoxyalisol A	MAPK10
13Β,17Β-Epoxyalisol A	FGFR1
24-Deacetylalisol O	CDK2
24-Deacetylalisol O	MAPK8
24-Deacetylalisol O	MAPK14
24-Deacetylalisol O	MDM2
24-Deacetylalisol O	HMGCR
24-Deacetylalisol O	ABL1
24-Deacetylalisol O	PARP1
24-Deacetylalisol O	JAK2
24-Deacetylalisol O	NR1H4
24-Deacetylalisol O	MET
24-Deacetylalisol O	KIT
24-Deacetylalisol O	VDR
24-Deacetylalisol O	CA2
24-Deacetylalisol O	CYP2C9
25-Anhydroalisol F	MAPK1
25-Anhydroalisol F	CDK2
25-Anhydroalisol F	MAPK8
25-Anhydroalisol F	MAPK14
25-Anhydroalisol F	PTPN1
25-Anhydroalisol F	MDM2
25-Anhydroalisol F	HMGCR
25-Anhydroalisol F	PDE4D
25-Anhydroalisol F	PARP1
25-Anhydroalisol F	REN
25-Anhydroalisol F	NR1H4
25-Anhydroalisol F	CYP19A1
25-Anhydroalisol F	NR1I2
25-Anhydroalisol F	MMP1
25-Anhydroalisol F	SRC
25-Anhydroalisol F	KIT
25-Anhydroalisol F	INSR
25-Anhydroalisol F	FGFR1
25-Anhydroalisol F	EPHX2
Alismol	CDK2
Alismol	AR
Alismol	HSD11B1
Alismol	PTPN1
Alismol	HMGCR
Alismol	NR3C1
Alismol	JAK2
Alismol	SHBG
Alismol	VDR
Alismol	ESR1
Alismol	PPARA
Alismol	ESR2
Alisol B 23-Acetate	AR
Alisol B 23-Acetate	HSD11B1
Alisol B 23-Acetate	F10
Alisol B 23-Acetate	MAPK14
Alisol B 23-Acetate	PTPN1
Alisol B 23-Acetate	MDM2
Alisol B 23-Acetate	HMGCR
Alisol B 23-Acetate	NR3C1
Alisol B 23-Acetate	CTSD
Alisol B 23-Acetate	REN
Alisol B 23-Acetate	MMP2
Alisol B 23-Acetate	PIK3R1
Alisol B 23-Acetate	F2
Alisol B 23-Acetate	NOS2
Alisol B 23-Acetate	MMP3
Alisol B 23-Acetate	SRC
Alisol B 23-Acetate	PLA2G2A
Alisol B 23-Acetate	MAPK10
Alisol B 23-Acetate	FGFR1
Alisol B 23-Acetate	THRB
Alisol B 23-Acetate	CASP3
Alisol B 23-Acetate	PIK3CG
Alisol B 23-Acetate	RARA
Alisol B 23-Acetate	ELANE
Alisol B 23-Acetate	MME
Alisol B 23-Acetate	ACE
Alisol E 23-Acetate	MAPK1
Alisol E 23-Acetate	CDK2
Alisol E 23-Acetate	MAPK8
Alisol E 23-Acetate	AR
Alisol E 23-Acetate	HSD11B1
Alisol E 23-Acetate	F10
Alisol E 23-Acetate	MAPK14
Alisol E 23-Acetate	PTPN1
Alisol E 23-Acetate	MDM2
Alisol E 23-Acetate	HMGCR
Alisol E 23-Acetate	MAP2K1
Alisol E 23-Acetate	ABL1
Alisol E 23-Acetate	NR3C1
Alisol E 23-Acetate	F2
Alisol E 23-Acetate	NR1H4
Alisol E 23-Acetate	CYP19A1
Alisol E 23-Acetate	IGF1R
Alisol E 23-Acetate	NR1I2
Alisol E 23-Acetate	NOS2
Alisol E 23-Acetate	GSK3B
Alisol E 23-Acetate	PGR
Alisol E 23-Acetate	MET
Alisol E 23-Acetate	PIK3CG
Alisol E 24-Acetate	MAPK1
Alisol E 24-Acetate	CDK2
Alisol E 24-Acetate	MAPK8
Alisol E 24-Acetate	AR
Alisol E 24-Acetate	HSD11B1
Alisol E 24-Acetate	F10
Alisol E 24-Acetate	MAPK14
Alisol E 24-Acetate	PTPN1
Alisol E 24-Acetate	MDM2
Alisol E 24-Acetate	HMGCR
Alisol E 24-Acetate	MAP2K1
Alisol E 24-Acetate	ABL1
Alisol E 24-Acetate	NR3C1
Alisol E 24-Acetate	PARP1
Alisol E 24-Acetate	REN
Alisol E 24-Acetate	GCK
Alisol E 24-Acetate	F2
Alisol E 24-Acetate	KDR
Alisol E 24-Acetate	CYP19A1
Alisol E 24-Acetate	IGF1R
Alisol E 24-Acetate	NR1I2
Alisol E 24-Acetate	NOS2
Alisol E 24-Acetate	SRC
Alisol E 24-Acetate	GSK3B
Alisol E 24-Acetate	PGR
Alisol E 24-Acetate	MAPK10
Alizexol A	MAPK1
Alizexol A	AR
Alizexol A	HSD11B1
Alizexol A	F10
Alizexol A	MAPK14
Alizexol A	PTPN1
Alizexol A	MDM2
Alizexol A	HMGCR
Alizexol A	MAP2K1
Alizexol A	ABL1
Alizexol A	PDE4D
Alizexol A	ADAM17
Alizexol A	PARP1
Alizexol A	REN
Alizexol A	NR1H4
Alizexol A	NR1I2
Alizexol A	NOS2
Alizexol A	MMP1
Alizexol A	MMP3
Alizexol A	PIK3CG
Alizexol A	GSTM1
Neoalisol	MAPK1
Neoalisol	CDK2
Neoalisol	MAPK8
Neoalisol	AR
Neoalisol	HSD11B1
Neoalisol	MAPK14
Neoalisol	PTPN1
Neoalisol	MDM2
Neoalisol	HMGCR
Neoalisol	ABL1
Neoalisol	PARP1
Neoalisol	REN
Neoalisol	NR3C2
Neoalisol	NR1H4
Neoalisol	CYP19A1
Neoalisol	NR1I2
Neoalisol	PGR
Neoalisol	MET
Neoalisol	HSP90AA1
Neoalisol	CA2
Neoalisol	PIK3CG
Neoalisol	MME
Oriediterpenol	AR
Oriediterpenol	HSD11B1
Oriediterpenol	PTPN1
Oriediterpenol	HMGCR
Oriediterpenol	NR3C1
Oriediterpenol	JAK2
Oriediterpenol	NR1H4
Oriediterpenol	CYP19A1
Oriediterpenol	MMP3
Oriediterpenol	SHBG
Oriediterpenol	KIT
Oriediterpenol	VDR
Oriediterpenol	MMP9
Oriediterpenol	ESR1
Oriediterpenol	PPARA
Oriediterpenol	CA2
Oriediterpenol	FABP4
Oriediterpenoside	CDK2
Oriediterpenoside	EGFR
Oriediterpenoside	MAPK14
Oriediterpenoside	MAP2K1
Oriediterpenoside	ABL1
Oriediterpenoside	PARP1
Oriediterpenoside	JAK2
Oriediterpenoside	GSK3B
Oriediterpenoside	PLA2G2A
Oriediterpenoside	MET
Oriediterpenoside	HSP90AA1
Oriediterpenoside	VDR
Oriediterpenoside	CASP3
Oriediterpenoside	MME
Oriediterpenoside	GSTP1
Oriediterpenoside	DPP4
Oriediterpenoside	LGALS3
TCMC1692	CDK2
TCMC1692	MAPK8
TCMC1692	AR
TCMC1692	HSD11B1
TCMC1692	F10
TCMC1692	PTPN1
TCMC1692	MDM2
TCMC1692	MAP2K1
TCMC1692	ABL1
TCMC1692	PARP1
TCMC1692	REN
TCMC1692	KDR
TCMC1692	GSK3B
TCMC1692	MET
TCMC1692	HSP90AA1
TCMC1692	VDR
TCMC1692	MAPK10
TCMC1692	DPP4
TCMC1692	PDE5A
TCMC1689	CDK2
TCMC1689	MAPK8
TCMC1689	AR
TCMC1689	HSD11B1
TCMC1689	PTPN1
TCMC1689	MDM2
TCMC1689	ABL1
TCMC1689	NR3C1
TCMC1689	GCK
TCMC1689	KDR
TCMC1689	NR3C2
TCMC1689	CYP19A1
TCMC1689	NOS2
TCMC1689	SHBG
TCMC1689	NR1H2
TCMC1689	PGR
TCMC1689	MET
TCMC1689	HSP90AA1
TCMC1689	KIT
TCMC1689	VDR
TCMC1689	BCHE
TCMC1689	EPHX2
TCMC1688	CDK2
TCMC1688	MAPK8
TCMC1688	AR
TCMC1688	HSD11B1
TCMC1688	PTPN1
TCMC1688	ABL1
TCMC1688	NR3C1
TCMC1688	PARP1
TCMC1688	REN
TCMC1688	KDR
TCMC1688	NR3C2
TCMC1688	CYP19A1
TCMC1688	NOS2
TCMC1688	MMP1
TCMC1688	MMP3
TCMC1688	SRC
TCMC1688	SHBG
TCMC1688	PGR
TCMC1688	HSP90AA1
TCMC1688	MMP9
TCMC1688	EPHX2
TCMC1688	PPARG
TCMC4823	MAPK1
TCMC4823	CDK2
TCMC4823	AR
TCMC4823	EGFR
TCMC4823	MAPK14
TCMC4823	MDM2
TCMC4823	MAP2K1
TCMC4823	NR3C1
TCMC4823	JAK2
TCMC4823	KDR
TCMC4823	IGF1R
TCMC4823	NOS2
TCMC4823	PGR
TCMC4823	HMOX1
TCMC4823	HSP90AA1
TCMC4823	FGFR1
TCMC4823	CA2
TCMC4823	CYP2C9
TCMC4823	ESR2
TCMC4823	CASP3
TCMC1694	MAPK1
TCMC1694	CDK2
TCMC1694	MAPK8
TCMC1694	AR
TCMC1694	HSD11B1
TCMC1694	MAPK14
TCMC1694	PTPN1
TCMC1694	MDM2
TCMC1694	ADAM17
TCMC1694	PARP1
TCMC1694	JAK2
TCMC1694	KDR
TCMC1694	CYP19A1
TCMC1694	SHBG
TCMC1694	GSK3B
TCMC1694	PGR
TCMC1694	HSP90AA1
TCMC1694	PTPN11
TCMC1694	BCHE
TCMC1694	PPARA
TCMC1694	MAPK10
TCMC1694	ESR2
TCMC1694	PDE5A
TCMC1691	MAPK1
TCMC1691	CDK2
TCMC1691	MAPK8
TCMC1691	HSD11B1
TCMC1691	F10
TCMC1691	MAPK14
TCMC1691	PTPN1
TCMC1691	MDM2
TCMC1691	HMGCR
TCMC1691	MAP2K1
TCMC1691	ABL1
TCMC1691	PARP1
TCMC1691	REN
TCMC1691	CYP19A1
TCMC1691	NR1I2
TCMC1691	MMP1
TCMC1691	MET
TCMC1691	MAPK10
TCMC1691	PIK3CG
TCMC1695	CDK2
TCMC1695	AR
TCMC1695	HSD11B1
TCMC1695	F10
TCMC1695	PTPN1
TCMC1695	MDM2
TCMC1695	MAP2K1
TCMC1695	ABL1
TCMC1695	NR3C1
TCMC1695	PARP1
TCMC1695	REN
TCMC1695	JAK2
TCMC1695	GCK
TCMC1695	KDR
TCMC1695	NR3C2
TCMC1695	NOS2
TCMC1695	SHBG
TCMC1695	PGR
TCMC1695	MET
TCMC1695	FGFR1
TCMC1696	MAPK1
TCMC1696	CDK2
TCMC1696	AR
TCMC1696	HSD11B1
TCMC1696	MAPK14
TCMC1696	PTPN1
TCMC1696	MDM2
TCMC1696	HMGCR
TCMC1696	PDE4D
TCMC1696	PARP1
TCMC1696	REN
TCMC1696	NR1H4
TCMC1696	IGF1R
TCMC1696	NR1I2
TCMC1696	NOS2
TCMC1696	MMP1
TCMC1696	MMP3
TCMC1696	BCL2L1
