# Supplementary material for: Exploring the mechanism of Alisma orientale for the treatment of pregnancy induced hypertension and potential hepato-nephrotoxicity by using network pharmacology, network toxicology, molecular docking and molecular dynamics simulation
Source: Front Pharmacol. 2022 Nov 15;13:1027112. doi: 10.3389/fphar.2022.1027112 (PMC9705790; doi:10.3389/fphar.2022.1027112)
Supplement: Supplementary file 4 [file DataSheet8.ZIP › Supplement Materials/GOKEGG/Treat/GO Chord.xlsx]

## Sheet: Sheet1
Description	Hits
Pathways in cancer	ABL1	AKT1	AR	BCL2L1	CASP3	CDK2	EGFR	ESR1	ESR2	F2	FGFR1	GSK3B	GSTM1	GSTP1	HMOX1	HSP90AA1	IGF1	IGF1R	JAK2	KIT	MDM2	MET	MMP1	MMP2	MMP9	NOS2	PIK3R1	PPARG	MAPK1	MAPK8	MAPK10	MAP2K1	RARA	TGFBR1
PI3K-Akt signaling pathway	AKT1	BCL2L1	CDK2	EGFR	FGFR1	GSK3B	HSP90AA1	IGF1	IGF1R	INSR	JAK2	KDR	KIT	MDM2	MET	PIK3CG	PIK3R1	MAPK1	MAP2K1
Proteoglycans in cancer	AKT1	CASP3	MAPK14	EGFR	ESR1	FGFR1	IGF1	IGF1R	KDR	MDM2	MET	MMP2	MMP9	PIK3R1	MAPK1	MAP2K1	PTPN11	SRC
Ras signaling pathway	ABL1	AKT1	BCL2L1	EGFR	FGFR1	IGF1	IGF1R	INSR	KDR	KIT	MET	PIK3R1	PLA2G2A	MAPK1	MAPK8	MAPK10	MAP2K1	PTPN11
Lipid and atherosclerosis	AKT1	BCL2L1	CASP3	MAPK14	CYP2C9	GSK3B	HSP90AA1	JAK2	MMP1	MMP3	MMP9	PIK3R1	PPARG	MAPK1	MAPK8	MAPK10	SRC
Prostate cancer	AKT1	AR	CDK2	EGFR	FGFR1	GSK3B	GSTP1	HSP90AA1	IGF1	IGF1R	MDM2	MMP3	MMP9	PIK3R1	MAPK1	MAP2K1
Endocrine resistance	AKT1	MAPK14	EGFR	ESR1	ESR2	IGF1	IGF1R	MDM2	MMP2	MMP9	PIK3R1	MAPK1	MAPK8	MAPK10	MAP2K1	SRC
Chemical carcinogenesis - receptor activation	AKT1	AR	EGFR	EPHX2	ESR1	ESR2	GSTM1	HSP90AA1	JAK2	PGR	PIK3R1	PPARA	MAPK1	MAP2K1	SRC	VDR
Chemical carcinogenesis - reactive oxygen species	ABL1	AKT1	MAPK14	EGFR	EPHX2	GSTM1	HMOX1	MET	PIK3R1	MAPK1	MAPK8	MAPK10	MAP2K1	PTPN1	PTPN11	SRC
MAPK signaling pathway	AKT1	CASP3	MAPK14	EGFR	FGFR1	IGF1	IGF1R	INSR	KDR	KIT	MET	MAPK1	MAPK8	MAPK10	MAP2K1	TGFBR1

## Sheet: Sheet2
Gene	Pathways in cancer	PI3K-Akt signaling pathway	Proteoglycans in cancer	Ras signaling pathway	Lipid and atherosclerosis	Prostate cancer	Endocrine resistance	Chemical carcinogenesis - receptor activation	Chemical carcinogenesis - reactive oxygen species	MAPK signaling pathway
ABL1	1	0	0	1	0	0	0	0	1	0
AKT1	1	1	1	1	1	1	1	1	1	1
AR	1	0	0	0	0	1	0	1	0	0
BCL2L1	1	1	0	1	1	0	0	0	0	0
CASP3	1	0	1	0	1	0	0	0	0	1
CDK2	1	1	0	0	0	1	0	0	0	0
CYP2C9	0	0	0	0	1	0	0	0	0	0
EGFR	1	1	1	1	0	1	1	1	1	1
EPHX2	0	0	0	0	0	0	0	1	1	0
ESR1	1	0	1	0	0	0	1	1	0	0
ESR2	1	0	0	0	0	0	1	1	0	0
F2	1	0	0	0	0	0	0	0	0	0
FGFR1	1	1	1	1	0	1	0	0	0	1
GSK3B	1	1	0	0	1	1	0	0	0	0
GSTM1	1	0	0	0	0	0	0	1	1	0
GSTP1	1	0	0	0	0	1	0	0	0	0
HMOX1	1	0	0	0	0	0	0	0	1	0
HSP90AA1	1	1	0	0	1	1	0	1	0	0
IGF1	1	1	1	1	0	1	1	0	0	1
IGF1R	1	1	1	1	0	1	1	0	0	1
INSR	0	1	0	1	0	0	0	0	0	1
JAK2	1	1	0	0	1	0	0	1	0	0
KDR	0	1	1	1	0	0	0	0	0	1
KIT	1	1	0	1	0	0	0	0	0	1
MAP2K1	1	1	1	1	0	1	1	1	1	1
MAPK1	1	1	1	1	1	1	1	1	1	1
MAPK10	1	0	0	1	1	0	1	0	1	1
MAPK14	0	0	1	0	1	0	1	0	1	1
MAPK8	1	0	0	1	1	0	1	0	1	1
MDM2	1	1	1	0	0	1	1	0	0	0
MET	1	1	1	1	0	0	0	0	1	1
MMP1	1	0	0	0	1	0	0	0	0	0
MMP2	1	0	1	0	0	0	1	0	0	0
MMP3	0	0	0	0	1	1	0	0	0	0
MMP9	1	0	1	0	1	1	1	0	0	0
NOS2	1	0	0	0	0	0	0	0	0	0
PGR	0	0	0	0	0	0	0	1	0	0
PIK3CG	0	1	0	0	0	0	0	0	0	0
PIK3R1	1	1	1	1	1	1	1	1	1	0
PLA2G2A	0	0	0	1	0	0	0	0	0	0
PPARA	0	0	0	0	0	0	0	1	0	0
PPARG	1	0	0	0	1	0	0	0	0	0
PTPN1	0	0	0	0	0	0	0	0	1	0
PTPN11	0	0	1	1	0	0	0	0	1	0
RARA	1	0	0	0	0	0	0	0	0	0
SRC	0	0	1	0	1	0	1	1	1	0
TGFBR1	1	0	0	0	0	0	0	0	0	1
VDR	0	0	0	0	0	0	0	1	0	0
