# Supplementary material for: Exploring the mechanism of Alisma orientale for the treatment of pregnancy induced hypertension and potential hepato-nephrotoxicity by using network pharmacology, network toxicology, molecular docking and molecular dynamics simulation
Source: Front Pharmacol. 2022 Nov 15;13:1027112. doi: 10.3389/fphar.2022.1027112 (PMC9705790; doi:10.3389/fphar.2022.1027112)
Supplement: Supplementary file 4 [file DataSheet8.ZIP › Supplement Materials/GOKEGG/Treat/KEGG.xlsx]

## Sheet: Sheet1
Category	CategoryID	GO	Description	PARENT_GO	LogP	Enrichment	Z-score	#TotalGeneInLibrary	#GeneInGO	#GeneInHitList	#GeneInGOAndHitList	%InGO	STDV %InGO	GeneID	Hits	Log(q-value)	q value	GeneList
KEGG Pathway	24	hsa05200	Pathways in cancer		-38	25	28	30169	531	78	34	44	5.6	25|207|367|598|836|1017|1956|2099|2100|2147|2260|2932|2944|2950|3162|3320|3479|3480|3717|3815|4193|4233|4312|4313|4318|4843|5295|5468|5594|5599|5602|5604|5914|7046	ABL1|AKT1|AR|BCL2L1|CASP3|CDK2|EGFR|ESR1|ESR2|F2|FGFR1|GSK3B|GSTM1|GSTP1|HMOX1|HSP90AA1|IGF1|IGF1R|JAK2|KIT|MDM2|MET|MMP1|MMP2|MMP9|NOS2|PIK3R1|PPARG|MAPK1|MAPK8|MAPK10|MAP2K1|RARA|TGFBR1	-34	1e-34	MyList
KEGG Pathway	24	hsa05215	Prostate cancer		-24	64	32	30169	97	78	16	21	4.6	207|367|1017|1956|2260|2932|2950|3320|3479|3480|4193|4314|4318|5295|5594|5604	AKT1|AR|CDK2|EGFR|FGFR1|GSK3B|GSTP1|HSP90AA1|IGF1|IGF1R|MDM2|MMP3|MMP9|PIK3R1|MAPK1|MAP2K1	-21	1e-21	MyList
KEGG Pathway	24	hsa01522	Endocrine resistance		-24	63	31	30169	98	78	16	21	4.6	207|1432|1956|2099|2100|3479|3480|4193|4313|4318|5295|5594|5599|5602|5604|6714	AKT1|MAPK14|EGFR|ESR1|ESR2|IGF1|IGF1R|MDM2|MMP2|MMP9|PIK3R1|MAPK1|MAPK8|MAPK10|MAP2K1|SRC	-21	1e-21	MyList
KEGG Pathway	24	hsa05205	Proteoglycans in cancer		-22	34	24	30169	205	78	18	23	4.8	207|836|1432|1956|2099|2260|3479|3480|3791|4193|4233|4313|4318|5295|5594|5604|5781|6714	AKT1|CASP3|MAPK14|EGFR|ESR1|FGFR1|IGF1|IGF1R|KDR|MDM2|MET|MMP2|MMP9|PIK3R1|MAPK1|MAP2K1|PTPN11|SRC	-19	1e-19	MyList
KEGG Pathway	24	hsa04014	Ras signaling pathway		-21	30	22	30169	235	78	18	23	4.8	25|207|598|1956|2260|3479|3480|3643|3791|3815|4233|5295|5320|5594|5599|5602|5604|5781	ABL1|AKT1|BCL2L1|EGFR|FGFR1|IGF1|IGF1R|INSR|KDR|KIT|MET|PIK3R1|PLA2G2A|MAPK1|MAPK8|MAPK10|MAP2K1|PTPN11	-18	1e-18	MyList
KEGG Pathway	24	hsa04917	Prolactin signaling pathway		-20	72	30	30169	70	78	13	17	4.2	207|1432|2099|2100|2645|2932|3717|5295|5594|5599|5602|5604|6714	AKT1|MAPK14|ESR1|ESR2|GCK|GSK3B|JAK2|PIK3R1|MAPK1|MAPK8|MAPK10|MAP2K1|SRC	-17	1e-17	MyList
KEGG Pathway	24	hsa05417	Lipid and atherosclerosis		-20	31	22	30169	215	78	17	22	4.7	207|598|836|1432|1559|2932|3320|3717|4312|4314|4318|5295|5468|5594|5599|5602|6714	AKT1|BCL2L1|CASP3|MAPK14|CYP2C9|GSK3B|HSP90AA1|JAK2|MMP1|MMP3|MMP9|PIK3R1|PPARG|MAPK1|MAPK8|MAPK10|SRC	-17	1e-17	MyList
KEGG Pathway	24	hsa01521	EGFR tyrosine kinase inhibitor resistance		-20	64	28	30169	79	78	13	17	4.2	207|598|1956|2932|3479|3480|3717|3791|4233|5295|5594|5604|6714	AKT1|BCL2L1|EGFR|GSK3B|IGF1|IGF1R|JAK2|KDR|MET|PIK3R1|MAPK1|MAP2K1|SRC	-17	1e-17	MyList
KEGG Pathway	24	hsa04151	PI3K-Akt signaling pathway		-19	21	19	30169	354	78	19	24	4.9	207|598|1017|1956|2260|2932|3320|3479|3480|3643|3717|3791|3815|4193|4233|5294|5295|5594|5604	AKT1|BCL2L1|CDK2|EGFR|FGFR1|GSK3B|HSP90AA1|IGF1|IGF1R|INSR|JAK2|KDR|KIT|MDM2|MET|PIK3CG|PIK3R1|MAPK1|MAP2K1	-16	1e-16	MyList
KEGG Pathway	24	hsa05207	Chemical carcinogenesis - receptor activation		-19	29	21	30169	212	78	16	21	4.6	207|367|1956|2053|2099|2100|2944|3320|3717|5241|5295|5465|5594|5604|6714|7421	AKT1|AR|EGFR|EPHX2|ESR1|ESR2|GSTM1|HSP90AA1|JAK2|PGR|PIK3R1|PPARA|MAPK1|MAP2K1|SRC|VDR	-16	1e-16	MyList
KEGG Pathway	24	hsa04926	Relaxin signaling pathway		-19	42	24	30169	129	78	14	18	4.3	207|1432|1956|4312|4313|4318|4843|5295|5594|5599|5602|5604|6714|7046	AKT1|MAPK14|EGFR|MMP1|MMP2|MMP9|NOS2|PIK3R1|MAPK1|MAPK8|MAPK10|MAP2K1|SRC|TGFBR1	-16	1e-16	MyList
KEGG Pathway	24	hsa04068	FoxO signaling pathway		-18	41	24	30169	131	78	14	18	4.3	207|1017|1432|1956|3479|3480|3643|4193|5295|5594|5599|5602|5604|7046	AKT1|CDK2|MAPK14|EGFR|IGF1|IGF1R|INSR|MDM2|PIK3R1|MAPK1|MAPK8|MAPK10|MAP2K1|TGFBR1	-16	1e-16	MyList
KEGG Pathway	24	hsa05208	Chemical carcinogenesis - reactive oxygen species		-18	28	20	30169	223	78	16	21	4.6	25|207|1432|1956|2053|2944|3162|4233|5295|5594|5599|5602|5604|5770|5781|6714	ABL1|AKT1|MAPK14|EGFR|EPHX2|GSTM1|HMOX1|MET|PIK3R1|MAPK1|MAPK8|MAPK10|MAP2K1|PTPN1|PTPN11|SRC	-15	1e-15	MyList
KEGG Pathway	24	hsa04915	Estrogen signaling pathway		-18	39	23	30169	138	78	14	18	4.3	207|1509|1956|2099|2100|3320|4313|4318|5241|5295|5594|5604|5914|6714	AKT1|CTSD|EGFR|ESR1|ESR2|HSP90AA1|MMP2|MMP9|PGR|PIK3R1|MAPK1|MAP2K1|RARA|SRC	-15	1e-15	MyList
KEGG Pathway	24	hsa05415	Diabetic cardiomyopathy		-17	29	20	30169	203	78	15	19	4.5	142|207|1432|1509|1636|2932|3643|4313|4318|5295|5465|5599|5602|5972|7046	PARP1|AKT1|MAPK14|CTSD|ACE|GSK3B|INSR|MMP2|MMP9|PIK3R1|PPARA|MAPK8|MAPK10|REN|TGFBR1	-15	1e-15	MyList
KEGG Pathway	24	hsa05418	Fluid shear stress and atherosclerosis		-16	36	21	30169	139	78	13	17	4.2	207|1432|2944|2950|3162|3320|3791|4313|4318|5295|5599|5602|6714	AKT1|MAPK14|GSTM1|GSTP1|HMOX1|HSP90AA1|KDR|MMP2|MMP9|PIK3R1|MAPK8|MAPK10|SRC	-14	1e-14	MyList
KEGG Pathway	24	hsa04914	Progesterone-mediated oocyte maturation		-16	46	23	30169	102	78	12	15	4.1	207|1017|1432|3320|3479|3480|5241|5295|5594|5599|5602|5604	AKT1|CDK2|MAPK14|HSP90AA1|IGF1|IGF1R|PGR|PIK3R1|MAPK1|MAPK8|MAPK10|MAP2K1	-14	1e-14	MyList
KEGG Pathway	24	hsa04010	MAPK signaling pathway		-16	21	18	30169	294	78	16	21	4.6	207|836|1432|1956|2260|3479|3480|3643|3791|3815|4233|5594|5599|5602|5604|7046	AKT1|CASP3|MAPK14|EGFR|FGFR1|IGF1|IGF1R|INSR|KDR|KIT|MET|MAPK1|MAPK8|MAPK10|MAP2K1|TGFBR1	-14	1e-14	MyList
KEGG Pathway	24	hsa05224	Breast cancer		-16	34	21	30169	147	78	13	17	4.2	207|1956|2099|2100|2260|2932|3479|3480|3815|5241|5295|5594|5604	AKT1|EGFR|ESR1|ESR2|FGFR1|GSK3B|IGF1|IGF1R|KIT|PGR|PIK3R1|MAPK1|MAP2K1	-13	1e-13	MyList
KEGG Pathway	24	hsa04015	Rap1 signaling pathway		-16	26	18	30169	210	78	14	18	4.3	207|1432|1956|2260|3479|3480|3643|3791|3815|4233|5295|5594|5604|6714	AKT1|MAPK14|EGFR|FGFR1|IGF1|IGF1R|INSR|KDR|KIT|MET|PIK3R1|MAPK1|MAP2K1|SRC	-13	1e-13	MyList
KEGG Pathway	24	hsa05161	Hepatitis B		-16	31	20	30169	162	78	13	17	4.2	207|836|1017|1432|3717|4318|5295|5594|5599|5602|5604|6714|7046	AKT1|CASP3|CDK2|MAPK14|JAK2|MMP9|PIK3R1|MAPK1|MAPK8|MAPK10|MAP2K1|SRC|TGFBR1	-13	1e-13	MyList
KEGG Pathway	24	hsa05225	Hepatocellular carcinoma		-15	30	19	30169	168	78	13	17	4.2	207|598|1956|2932|2944|2950|3162|3480|4233|5295|5594|5604|7046	AKT1|BCL2L1|EGFR|GSK3B|GSTM1|GSTP1|HMOX1|IGF1R|MET|PIK3R1|MAPK1|MAP2K1|TGFBR1	-13	1e-13	MyList
KEGG Pathway	24	hsa05218	Melanoma		-14	54	23	30169	72	78	10	13	3.8	207|1956|2260|3479|3480|4193|4233|5295|5594|5604	AKT1|EGFR|FGFR1|IGF1|IGF1R|MDM2|MET|PIK3R1|MAPK1|MAP2K1	-12	1e-12	MyList
KEGG Pathway	24	hsa04510	Focal adhesion		-14	25	17	30169	201	78	13	17	4.2	207|1956|2932|3479|3480|3791|4233|5295|5594|5599|5602|5604|6714	AKT1|EGFR|GSK3B|IGF1|IGF1R|KDR|MET|PIK3R1|MAPK1|MAPK8|MAPK10|MAP2K1|SRC	-12	1e-12	MyList
KEGG Pathway	24	hsa04012	ErbB signaling pathway		-14	46	21	30169	85	78	10	13	3.8	25|207|1956|2932|5295|5594|5599|5602|5604|6714	ABL1|AKT1|EGFR|GSK3B|PIK3R1|MAPK1|MAPK8|MAPK10|MAP2K1|SRC	-11	1e-11	MyList
KEGG Pathway	24	hsa05210	Colorectal cancer		-14	45	21	30169	86	78	10	13	3.8	207|836|1956|2932|5295|5594|5599|5602|5604|7046	AKT1|CASP3|EGFR|GSK3B|PIK3R1|MAPK1|MAPK8|MAPK10|MAP2K1|TGFBR1	-11	1e-11	MyList
KEGG Pathway	24	hsa04657	IL-17 signaling pathway		-13	41	20	30169	94	78	10	13	3.8	836|1432|2932|3320|4312|4314|4318|5594|5599|5602	CASP3|MAPK14|GSK3B|HSP90AA1|MMP1|MMP3|MMP9|MAPK1|MAPK8|MAPK10	-11	1e-11	MyList
KEGG Pathway	24	hsa04933	AGE-RAGE signaling pathway in diabetic complications		-13	39	19	30169	100	78	10	13	3.8	207|836|1432|3717|4313|5295|5594|5599|5602|7046	AKT1|CASP3|MAPK14|JAK2|MMP2|PIK3R1|MAPK1|MAPK8|MAPK10|TGFBR1	-11	1e-11	MyList
KEGG Pathway	24	hsa05167	Kaposi sarcoma-associated herpesvirus infection		-13	24	16	30169	194	78	12	15	4.1	207|836|1432|2932|3717|5294|5295|5594|5599|5602|5604|6714	AKT1|CASP3|MAPK14|GSK3B|JAK2|PIK3CG|PIK3R1|MAPK1|MAPK8|MAPK10|MAP2K1|SRC	-11	1e-11	MyList
KEGG Pathway	24	hsa05219	Bladder cancer		-13	75	24	30169	41	78	8	10	3.4	1956|4193|4312|4313|4318|5594|5604|6714	EGFR|MDM2|MMP1|MMP2|MMP9|MAPK1|MAP2K1|SRC	-11	1e-11	MyList
KEGG Pathway	24	hsa05120	Epithelial cell signaling in Helicobacter pylori infection		-13	50	21	30169	70	78	9	12	3.6	836|1432|1956|4233|5599|5602|5781|6714|6868	CASP3|MAPK14|EGFR|MET|MAPK8|MAPK10|PTPN11|SRC|ADAM17	-10	1e-10	MyList
KEGG Pathway	24	hsa05230	Central carbon metabolism in cancer		-13	50	21	30169	70	78	9	12	3.6	207|1956|2260|2645|3815|4233|5295|5594|5604	AKT1|EGFR|FGFR1|GCK|KIT|MET|PIK3R1|MAPK1|MAP2K1	-10	1e-10	MyList
KEGG Pathway	24	hsa04520	Adherens junction		-13	49	21	30169	71	78	9	12	3.6	1956|2260|3480|3643|4233|5594|5770|6714|7046	EGFR|FGFR1|IGF1R|INSR|MET|MAPK1|PTPN1|SRC|TGFBR1	-10	1e-10	MyList
KEGG Pathway	24	hsa04931	Insulin resistance		-13	36	18	30169	108	78	10	13	3.8	207|2932|3643|5295|5465|5599|5602|5770|5781|7376	AKT1|GSK3B|INSR|PIK3R1|PPARA|MAPK8|MAPK10|PTPN1|PTPN11|NR1H2	-10	1e-10	MyList
KEGG Pathway	24	hsa04066	HIF-1 signaling pathway		-13	35	18	30169	109	78	10	13	3.8	207|1956|3162|3479|3480|3643|4843|5295|5594|5604	AKT1|EGFR|HMOX1|IGF1|IGF1R|INSR|NOS2|PIK3R1|MAPK1|MAP2K1	-10	1e-10	MyList
KEGG Pathway	24	hsa04668	TNF signaling pathway		-12	35	18	30169	112	78	10	13	3.8	207|836|1432|4314|4318|5295|5594|5599|5602|5604	AKT1|CASP3|MAPK14|MMP3|MMP9|PIK3R1|MAPK1|MAPK8|MAPK10|MAP2K1	-10	1e-10	MyList
KEGG Pathway	24	hsa05145	Toxoplasmosis		-12	35	18	30169	112	78	10	13	3.8	207|598|836|1432|3717|4843|5294|5594|5599|5602	AKT1|BCL2L1|CASP3|MAPK14|JAK2|NOS2|PIK3CG|MAPK1|MAPK8|MAPK10	-10	1e-10	MyList
KEGG Pathway	24	hsa05212	Pancreatic cancer		-12	46	20	30169	76	78	9	12	3.6	207|598|1956|5295|5594|5599|5602|5604|7046	AKT1|BCL2L1|EGFR|PIK3R1|MAPK1|MAPK8|MAPK10|MAP2K1|TGFBR1	-10	1e-10	MyList
KEGG Pathway	24	hsa05220	Chronic myeloid leukemia		-12	46	20	30169	76	78	9	12	3.6	25|207|598|4193|5295|5594|5604|5781|7046	ABL1|AKT1|BCL2L1|MDM2|PIK3R1|MAPK1|MAP2K1|PTPN11|TGFBR1	-10	1e-10	MyList
KEGG Pathway	24	hsa04722	Neurotrophin signaling pathway		-12	33	18	30169	119	78	10	13	3.8	25|207|1432|2932|5295|5594|5599|5602|5604|5781	ABL1|AKT1|MAPK14|GSK3B|PIK3R1|MAPK1|MAPK8|MAPK10|MAP2K1|PTPN11	-10	1e-10	MyList
KEGG Pathway	24	hsa04935	Growth hormone synthesis, secretion and action		-12	32	17	30169	120	78	10	13	3.8	207|1432|2932|3479|3717|5295|5594|5599|5602|5604	AKT1|MAPK14|GSK3B|IGF1|JAK2|PIK3R1|MAPK1|MAPK8|MAPK10|MAP2K1	-9.9	1.25893e-10	MyList
KEGG Pathway	24	hsa05152	Tuberculosis		-12	24	16	30169	180	78	11	14	3.9	207|836|1432|1509|3717|4843|5594|5599|5602|6714|7421	AKT1|CASP3|MAPK14|CTSD|JAK2|NOS2|MAPK1|MAPK8|MAPK10|SRC|VDR	-9.7	1.99526e-10	MyList
KEGG Pathway	24	hsa04210	Apoptosis		-12	28	16	30169	136	78	10	13	3.8	142|207|598|836|1509|5295|5594|5599|5602|5604	PARP1|AKT1|BCL2L1|CASP3|CTSD|PIK3R1|MAPK1|MAPK8|MAPK10|MAP2K1	-9.4	3.98107e-10	MyList
KEGG Pathway	24	hsa04910	Insulin signaling pathway		-12	28	16	30169	137	78	10	13	3.8	207|2645|2932|3643|5295|5594|5599|5602|5604|5770	AKT1|GCK|GSK3B|INSR|PIK3R1|MAPK1|MAPK8|MAPK10|MAP2K1|PTPN1	-9.4	3.98107e-10	MyList
KEGG Pathway	24	hsa04550	Signaling pathways regulating pluripotency of stem cells		-11	27	16	30169	143	78	10	13	3.8	207|1432|2260|2932|3479|3480|3717|5295|5594|5604	AKT1|MAPK14|FGFR1|GSK3B|IGF1|IGF1R|JAK2|PIK3R1|MAPK1|MAP2K1	-9.2	6.30957e-10	MyList
KEGG Pathway	24	hsa04072	Phospholipase D signaling pathway		-11	26	16	30169	148	78	10	13	3.8	207|1956|2147|3643|3815|5294|5295|5594|5604|5781	AKT1|EGFR|F2|INSR|KIT|PIK3CG|PIK3R1|MAPK1|MAP2K1|PTPN11	-9.1	7.94328e-10	MyList
KEGG Pathway	24	hsa05142	Chagas disease		-11	34	17	30169	102	78	9	12	3.6	207|1432|1636|4843|5295|5594|5599|5602|7046	AKT1|MAPK14|ACE|NOS2|PIK3R1|MAPK1|MAPK8|MAPK10|TGFBR1	-9.1	7.94328e-10	MyList
KEGG Pathway	24	hsa04625	C-type lectin receptor signaling pathway		-11	33	17	30169	104	78	9	12	3.6	207|1432|4193|5295|5594|5599|5602|5781|6714	AKT1|MAPK14|MDM2|PIK3R1|MAPK1|MAPK8|MAPK10|PTPN11|SRC	-9	1e-09	MyList
KEGG Pathway	24	hsa04932	Non-alcoholic fatty liver disease		-11	25	15	30169	155	78	10	13	3.8	207|836|1432|2932|3643|5295|5465|5468|5599|5602	AKT1|CASP3|MAPK14|GSK3B|INSR|PIK3R1|PPARA|PPARG|MAPK8|MAPK10	-8.9	1.25893e-09	MyList
KEGG Pathway	24	hsa01524	Platinum drug resistance		-11	42	18	30169	73	78	8	10	3.4	207|598|836|2944|2950|4193|5295|5594	AKT1|BCL2L1|CASP3|GSTM1|GSTP1|MDM2|PIK3R1|MAPK1	-8.7	1.99526e-09	MyList
KEGG Pathway	24	hsa05214	Glioma		-11	41	18	30169	75	78	8	10	3.4	207|1956|3479|3480|4193|5295|5594|5604	AKT1|EGFR|IGF1|IGF1R|MDM2|PIK3R1|MAPK1|MAP2K1	-8.6	2.51189e-09	MyList
KEGG Pathway	24	hsa05171	Coronavirus disease - COVID-19		-11	18	13	30169	232	78	11	14	3.9	1432|1636|1956|2147|4312|4314|5295|5594|5599|5602|6868	MAPK14|ACE|EGFR|F2|MMP1|MMP3|PIK3R1|MAPK1|MAPK8|MAPK10|ADAM17	-8.6	2.51189e-09	MyList
KEGG Pathway	24	hsa04919	Thyroid hormone signaling pathway		-11	29	16	30169	121	78	9	12	3.6	207|2099|2932|4193|5295|5594|5604|6714|7068	AKT1|ESR1|GSK3B|MDM2|PIK3R1|MAPK1|MAP2K1|SRC|THRB	-8.5	3.16228e-09	MyList
KEGG Pathway	24	hsa05131	Shigellosis		-10	17	13	30169	247	78	11	14	3.9	207|598|1432|1956|2932|4193|5295|5594|5599|5602|6714	AKT1|BCL2L1|MAPK14|EGFR|GSK3B|MDM2|PIK3R1|MAPK1|MAPK8|MAPK10|SRC	-8.3	5.01187e-09	MyList
KEGG Pathway	24	hsa04380	Osteoclast differentiation		-10	27	15	30169	128	78	9	12	3.6	207|1432|5295|5468|5594|5599|5602|5604|7046	AKT1|MAPK14|PIK3R1|PPARG|MAPK1|MAPK8|MAPK10|MAP2K1|TGFBR1	-8.3	5.01187e-09	MyList
KEGG Pathway	24	hsa05202	Transcriptional misregulation in cancer		-10	20	14	30169	193	78	10	13	3.8	598|1991|3479|3480|4193|4233|4314|4318|5468|5914	BCL2L1|ELANE|IGF1|IGF1R|MDM2|MET|MMP3|MMP9|PPARG|RARA	-8.1	7.94328e-09	MyList
KEGG Pathway	24	hsa05235	PD-L1 expression and PD-1 checkpoint pathway in cancer		-10	35	16	30169	89	78	8	10	3.4	207|1432|1956|3717|5295|5594|5604|5781	AKT1|MAPK14|EGFR|JAK2|PIK3R1|MAPK1|MAP2K1|PTPN11	-8.1	7.94328e-09	MyList
KEGG Pathway	24	hsa05135	Yersinia infection		-10	25	15	30169	137	78	9	12	3.6	207|1432|2932|5295|5594|5599|5602|5604|6714	AKT1|MAPK14|GSK3B|PIK3R1|MAPK1|MAPK8|MAPK10|MAP2K1|SRC	-8	1e-08	MyList
KEGG Pathway	24	hsa04140	Autophagy - animal		-9.9	25	14	30169	141	78	9	12	3.6	207|598|1509|3480|5295|5594|5599|5602|5604	AKT1|BCL2L1|CTSD|IGF1R|PIK3R1|MAPK1|MAPK8|MAPK10|MAP2K1	-7.9	1.25893e-08	MyList
KEGG Pathway	24	hsa04912	GnRH signaling pathway		-9.9	33	16	30169	93	78	8	10	3.4	1432|1956|4313|5594|5599|5602|5604|6714	MAPK14|EGFR|MMP2|MAPK1|MAPK8|MAPK10|MAP2K1|SRC	-7.9	1.25893e-08	MyList
KEGG Pathway	24	hsa04370	VEGF signaling pathway		-9.7	46	18	30169	59	78	7	9	3.2	207|1432|3791|5295|5594|5604|6714	AKT1|MAPK14|KDR|PIK3R1|MAPK1|MAP2K1|SRC	-7.8	1.58489e-08	MyList
KEGG Pathway	24	hsa05226	Gastric cancer		-9.7	23	14	30169	149	78	9	12	3.6	207|1017|1956|2932|4233|5295|5594|5604|7046	AKT1|CDK2|EGFR|GSK3B|MET|PIK3R1|MAPK1|MAP2K1|TGFBR1	-7.7	1.99526e-08	MyList
KEGG Pathway	24	hsa04660	T cell receptor signaling pathway		-9.5	30	15	30169	104	78	8	10	3.4	207|1432|2932|5295|5594|5599|5602|5604	AKT1|MAPK14|GSK3B|PIK3R1|MAPK1|MAPK8|MAPK10|MAP2K1	-7.6	2.51189e-08	MyList
KEGG Pathway	24	hsa05160	Hepatitis C		-9.5	22	14	30169	157	78	9	12	3.6	207|836|1017|1956|2932|5295|5465|5594|5604	AKT1|CASP3|CDK2|EGFR|GSK3B|PIK3R1|PPARA|MAPK1|MAP2K1	-7.6	2.51189e-08	MyList
KEGG Pathway	24	hsa05166	Human T-cell leukemia virus 1 infection		-9.5	17	13	30169	222	78	10	13	3.8	207|598|1017|4316|5295|5594|5599|5602|5604|7046	AKT1|BCL2L1|CDK2|MMP7|PIK3R1|MAPK1|MAPK8|MAPK10|MAP2K1|TGFBR1	-7.6	2.51189e-08	MyList
KEGG Pathway	24	hsa05010	Alzheimer disease		-9.5	12	11	30169	384	78	12	15	4.1	207|836|2932|3643|4311|4843|5295|5594|5599|5602|5604|6868	AKT1|CASP3|GSK3B|INSR|MME|NOS2|PIK3R1|MAPK1|MAPK8|MAPK10|MAP2K1|ADAM17	-7.6	2.51189e-08	MyList
KEGG Pathway	24	hsa05163	Human cytomegalovirus infection		-9.5	17	12	30169	225	78	10	13	3.8	207|836|1432|1956|2932|4193|5295|5594|5604|6714	AKT1|CASP3|MAPK14|EGFR|GSK3B|MDM2|PIK3R1|MAPK1|MAP2K1|SRC	-7.5	3.16228e-08	MyList
KEGG Pathway	24	hsa04659	Th17 cell differentiation		-9.4	29	15	30169	108	78	8	10	3.4	1432|3320|3717|5594|5599|5602|5914|7046	MAPK14|HSP90AA1|JAK2|MAPK1|MAPK8|MAPK10|RARA|TGFBR1	-7.5	3.16228e-08	MyList
KEGG Pathway	24	hsa04664	Fc epsilon RI signaling pathway		-9.3	40	16	30169	68	78	7	9	3.2	207|1432|5295|5594|5599|5602|5604	AKT1|MAPK14|PIK3R1|MAPK1|MAPK8|MAPK10|MAP2K1	-7.4	3.98107e-08	MyList
KEGG Pathway	24	hsa04071	Sphingolipid signaling pathway		-9.1	26	14	30169	119	78	8	10	3.4	207|1432|1509|5295|5594|5599|5602|5604	AKT1|MAPK14|CTSD|PIK3R1|MAPK1|MAPK8|MAPK10|MAP2K1	-7.1	7.94328e-08	MyList
KEGG Pathway	24	hsa04611	Platelet activation		-8.9	25	14	30169	124	78	8	10	3.4	207|1432|2147|5294|5295|5594|5742|6714	AKT1|MAPK14|F2|PIK3CG|PIK3R1|MAPK1|PTGS1|SRC	-7	1e-07	MyList
KEGG Pathway	24	hsa04114	Oocyte meiosis		-8.7	24	13	30169	131	78	8	10	3.4	367|1017|1432|3479|3480|5241|5594|5604	AR|CDK2|MAPK14|IGF1|IGF1R|PGR|MAPK1|MAP2K1	-6.9	1.25893e-07	MyList
KEGG Pathway	24	hsa04930	Type II diabetes mellitus		-8.7	50	17	30169	46	78	6	7.7	3	2645|3643|5295|5594|5599|5602	GCK|INSR|PIK3R1|MAPK1|MAPK8|MAPK10	-6.8	1.58489e-07	MyList
KEGG Pathway	24	hsa05130	Pathogenic Escherichia coli infection		-8.7	18	12	30169	197	78	9	12	3.6	25|836|1432|2147|5594|5599|5602|5781|6714	ABL1|CASP3|MAPK14|F2|MAPK1|MAPK8|MAPK10|PTPN11|SRC	-6.8	1.58489e-07	MyList
KEGG Pathway	24	hsa05162	Measles		-8.5	22	13	30169	139	78	8	10	3.4	207|598|836|1017|2932|5295|5599|5602	AKT1|BCL2L1|CASP3|CDK2|GSK3B|PIK3R1|MAPK8|MAPK10	-6.7	1.99526e-07	MyList
KEGG Pathway	24	hsa05170	Human immunodeficiency virus 1 infection		-8.4	16	11	30169	212	78	9	12	3.6	207|598|836|1432|5295|5594|5599|5602|5604	AKT1|BCL2L1|CASP3|MAPK14|PIK3R1|MAPK1|MAPK8|MAPK10|MAP2K1	-6.5	3.16228e-07	MyList
KEGG Pathway	24	hsa05231	Choline metabolism in cancer		-8.2	28	13	30169	98	78	7	9	3.2	207|1956|5295|5594|5599|5602|5604	AKT1|EGFR|PIK3R1|MAPK1|MAPK8|MAPK10|MAP2K1	-6.3	5.01187e-07	MyList
KEGG Pathway	24	hsa04218	Cellular senescence		-8.1	20	12	30169	156	78	8	10	3.4	207|1017|1432|4193|5295|5594|5604|7046	AKT1|CDK2|MAPK14|MDM2|PIK3R1|MAPK1|MAP2K1|TGFBR1	-6.3	5.01187e-07	MyList
KEGG Pathway	24	hsa04150	mTOR signaling pathway		-8.1	20	12	30169	156	78	8	10	3.4	207|2932|3479|3480|3643|5295|5594|5604	AKT1|GSK3B|IGF1|IGF1R|INSR|PIK3R1|MAPK1|MAP2K1	-6.3	5.01187e-07	MyList
KEGG Pathway	24	hsa05206	MicroRNAs in cancer		-8.1	12	10	30169	310	78	10	13	3.8	25|836|1956|3162|4193|4233|4318|5295|5594|5604	ABL1|CASP3|EGFR|HMOX1|MDM2|MET|MMP9|PIK3R1|MAPK1|MAP2K1	-6.3	5.01187e-07	MyList
KEGG Pathway	24	hsa05213	Endometrial cancer		-8	40	15	30169	58	78	6	7.7	3	207|1956|2932|5295|5594|5604	AKT1|EGFR|GSK3B|PIK3R1|MAPK1|MAP2K1	-6.2	6.30957e-07	MyList
KEGG Pathway	24	hsa04620	Toll-like receptor signaling pathway		-8	26	13	30169	104	78	7	9	3.2	207|1432|5295|5594|5599|5602|5604	AKT1|MAPK14|PIK3R1|MAPK1|MAPK8|MAPK10|MAP2K1	-6.2	6.30957e-07	MyList
KEGG Pathway	24	hsa05132	Salmonella infection		-7.8	14	10	30169	249	78	9	12	3.6	207|836|1432|3320|5294|5594|5599|5602|5604	AKT1|CASP3|MAPK14|HSP90AA1|PIK3CG|MAPK1|MAPK8|MAPK10|MAP2K1	-6	1e-06	MyList
KEGG Pathway	24	hsa05221	Acute myeloid leukemia		-7.7	35	14	30169	67	78	6	7.7	3	207|3815|5295|5594|5604|5914	AKT1|KIT|PIK3R1|MAPK1|MAP2K1|RARA	-5.9	1.25893e-06	MyList
KEGG Pathway	24	hsa04920	Adipocytokine signaling pathway		-7.6	34	14	30169	69	78	6	7.7	3	207|3717|5465|5599|5602|5781	AKT1|JAK2|PPARA|MAPK8|MAPK10|PTPN11	-5.8	1.58489e-06	MyList
KEGG Pathway	24	hsa05211	Renal cell carcinoma		-7.6	34	14	30169	69	78	6	7.7	3	207|4233|5295|5594|5604|5781	AKT1|MET|PIK3R1|MAPK1|MAP2K1|PTPN11	-5.8	1.58489e-06	MyList
KEGG Pathway	24	hsa04152	AMPK signaling pathway		-7.5	22	12	30169	121	78	7	9	3.2	207|3156|3479|3480|3643|5295|5468	AKT1|HMGCR|IGF1|IGF1R|INSR|PIK3R1|PPARG	-5.8	1.58489e-06	MyList
KEGG Pathway	24	hsa05223	Non-small cell lung cancer		-7.5	32	14	30169	72	78	6	7.7	3	207|1956|4233|5295|5594|5604	AKT1|EGFR|MET|PIK3R1|MAPK1|MAP2K1	-5.7	1.99526e-06	MyList
KEGG Pathway	24	hsa04062	Chemokine signaling pathway		-7.4	16	11	30169	192	78	8	10	3.4	207|2932|3717|5294|5295|5594|5604|6714	AKT1|GSK3B|JAK2|PIK3CG|PIK3R1|MAPK1|MAP2K1|SRC	-5.7	1.99526e-06	MyList
KEGG Pathway	24	hsa04960	Aldosterone-regulated sodium reabsorption		-7.4	52	16	30169	37	78	5	6.4	2.8	3479|3643|4306|5295|5594	IGF1|INSR|NR3C2|PIK3R1|MAPK1	-5.6	2.51189e-06	MyList
KEGG Pathway	24	hsa05133	Pertussis		-7.3	31	13	30169	76	78	6	7.7	3	836|1432|4843|5594|5599|5602	CASP3|MAPK14|NOS2|MAPK1|MAPK8|MAPK10	-5.6	2.51189e-06	MyList
KEGG Pathway	24	hsa05169	Epstein-Barr virus infection		-7.3	15	10	30169	202	78	8	10	3.4	207|836|1017|1432|4193|5295|5599|5602	AKT1|CASP3|CDK2|MAPK14|MDM2|PIK3R1|MAPK8|MAPK10	-5.5	3.16228e-06	MyList
KEGG Pathway	24	hsa04936	Alcoholic liver disease		-7.1	19	11	30169	142	78	7	9	3.2	207|836|1432|2932|5465|5599|5602	AKT1|CASP3|MAPK14|GSK3B|PPARA|MAPK8|MAPK10	-5.3	5.01187e-06	MyList
KEGG Pathway	24	hsa04024	cAMP signaling pathway		-7	14	9.9	30169	221	78	8	10	3.4	207|5144|5295|5465|5594|5599|5602|5604	AKT1|PDE4D|PIK3R1|PPARA|MAPK1|MAPK8|MAPK10|MAP2K1	-5.2	6.30957e-06	MyList
KEGG Pathway	24	hsa04211	Longevity regulating pathway		-6.9	26	12	30169	89	78	6	7.7	3	207|3479|3480|3643|5295|5468	AKT1|IGF1|IGF1R|INSR|PIK3R1|PPARG	-5.2	6.30957e-06	MyList
KEGG Pathway	24	hsa05222	Small cell lung cancer		-6.8	25	12	30169	92	78	6	7.7	3	207|598|836|1017|4843|5295	AKT1|BCL2L1|CASP3|CDK2|NOS2|PIK3R1	-5.1	7.94328e-06	MyList
KEGG Pathway	24	hsa05165	Human papillomavirus infection		-6.7	11	8.9	30169	331	78	9	12	3.6	207|836|1017|1956|2932|4193|5295|5594|5604	AKT1|CASP3|CDK2|EGFR|GSK3B|MDM2|PIK3R1|MAPK1|MAP2K1	-5	1e-05	MyList
KEGG Pathway	24	hsa04750	Inflammatory mediator regulation of TRP channels		-6.7	24	11	30169	98	78	6	7.7	3	1432|3479|5295|5599|5602|6714	MAPK14|IGF1|PIK3R1|MAPK8|MAPK10|SRC	-5	1e-05	MyList
KEGG Pathway	24	hsa04928	Parathyroid hormone synthesis, secretion and action		-6.5	22	11	30169	106	78	6	7.7	3	1956|2260|5144|5594|5604|7421	EGFR|FGFR1|PDE4D|MAPK1|MAP2K1|VDR	-4.8	1.58489e-05	MyList
KEGG Pathway	24	hsa04923	Regulation of lipolysis in adipocytes		-6.4	34	13	30169	57	78	5	6.4	2.8	207|2167|3643|5295|5742	AKT1|FABP4|INSR|PIK3R1|PTGS1	-4.8	1.58489e-05	MyList
KEGG Pathway	24	hsa04360	Axon guidance		-6.3	15	9.6	30169	182	78	7	9	3.2	25|2932|4233|5295|5594|5781|6714	ABL1|GSK3B|MET|PIK3R1|MAPK1|PTPN11|SRC	-4.7	1.99526e-05	MyList
KEGG Pathway	24	hsa04725	Cholinergic synapse		-6.3	21	11	30169	113	78	6	7.7	3	207|3717|5294|5295|5594|5604	AKT1|JAK2|PIK3CG|PIK3R1|MAPK1|MAP2K1	-4.7	1.99526e-05	MyList
KEGG Pathway	24	hsa04213	Longevity regulating pathway - multiple species		-6.2	31	12	30169	62	78	5	6.4	2.8	207|3479|3480|3643|5295	AKT1|IGF1|IGF1R|INSR|PIK3R1	-4.6	2.51189e-05	MyList
KEGG Pathway	24	hsa04613	Neutrophil extracellular trap formation		-6.2	14	9.3	30169	190	78	7	9	3.2	207|1432|1991|5295|5594|5604|6714	AKT1|MAPK14|ELANE|PIK3R1|MAPK1|MAP2K1|SRC	-4.6	2.51189e-05	MyList
KEGG Pathway	24	hsa04929	GnRH secretion		-6.2	30	12	30169	64	78	5	6.4	2.8	207|2100|5295|5594|5604	AKT1|ESR2|PIK3R1|MAPK1|MAP2K1	-4.5	3.16228e-05	MyList
KEGG Pathway	24	hsa04115	p53 signaling pathway		-5.9	26	11	30169	73	78	5	6.4	2.8	598|836|1017|3479|4193	BCL2L1|CASP3|CDK2|IGF1|MDM2	-4.3	5.01187e-05	MyList
KEGG Pathway	24	hsa04215	Apoptosis - multiple species		-5.9	48	14	30169	32	78	4	5.1	2.5	598|836|5599|5602	BCL2L1|CASP3|MAPK8|MAPK10	-4.3	5.01187e-05	MyList
KEGG Pathway	24	hsa04810	Regulation of actin cytoskeleton		-5.8	12	8.6	30169	218	78	7	9	3.2	1956|2147|2260|5295|5594|5604|6714	EGFR|F2|FGFR1|PIK3R1|MAPK1|MAP2K1|SRC	-4.2	6.30957e-05	MyList
KEGG Pathway	24	hsa04371	Apelin signaling pathway		-5.8	17	9.4	30169	139	78	6	7.7	3	207|4843|5294|5594|5604|7046	AKT1|NOS2|PIK3CG|MAPK1|MAP2K1|TGFBR1	-4.2	6.30957e-05	MyList
KEGG Pathway	24	hsa04662	B cell receptor signaling pathway		-5.6	24	10	30169	82	78	5	6.4	2.8	207|2932|5295|5594|5604	AKT1|GSK3B|PIK3R1|MAPK1|MAP2K1	-4	0.0001	MyList
KEGG Pathway	24	hsa05022	Pathways of neurodegeneration - multiple diseases		-5.4	7.3	7.1	30169	476	78	9	12	3.6	598|836|1432|2932|4843|5594|5599|5602|5604	BCL2L1|CASP3|MAPK14|GSK3B|NOS2|MAPK1|MAPK8|MAPK10|MAP2K1	-3.8	0.000158489	MyList
KEGG Pathway	24	hsa04630	JAK-STAT signaling pathway		-5.4	14	8.7	30169	162	78	6	7.7	3	207|598|1956|3717|5295|5781	AKT1|BCL2L1|EGFR|JAK2|PIK3R1|PTPN11	-3.8	0.000158489	MyList
KEGG Pathway	24	hsa04658	Th1 and Th2 cell differentiation		-5.4	21	9.8	30169	92	78	5	6.4	2.8	1432|3717|5594|5599|5602	MAPK14|JAK2|MAPK1|MAPK8|MAPK10	-3.8	0.000158489	MyList
KEGG Pathway	24	hsa04022	cGMP-PKG signaling pathway		-5.3	14	8.5	30169	167	78	6	7.7	3	207|3643|5294|5594|5604|8654	AKT1|INSR|PIK3CG|MAPK1|MAP2K1|PDE5A	-3.8	0.000158489	MyList
KEGG Pathway	24	hsa05164	Influenza A		-5.3	14	8.4	30169	171	78	6	7.7	3	207|836|3717|5295|5594|5604	AKT1|CASP3|JAK2|PIK3R1|MAPK1|MAP2K1	-3.7	0.000199526	MyList
KEGG Pathway	24	hsa05020	Prion disease		-5.2	9.9	7.5	30169	273	78	7	9	3.2	836|1432|2932|5295|5594|5599|5602	CASP3|MAPK14|GSK3B|PIK3R1|MAPK1|MAPK8|MAPK10	-3.6	0.000251189	MyList
KEGG Pathway	24	hsa04621	NOD-like receptor signaling pathway		-5.1	13	8	30169	184	78	6	7.7	3	598|1432|3320|5594|5599|5602	BCL2L1|MAPK14|HSP90AA1|MAPK1|MAPK8|MAPK10	-3.5	0.000316228	MyList
KEGG Pathway	24	hsa04913	Ovarian steroidogenesis		-5	30	11	30169	51	78	4	5.1	2.5	1588|3479|3480|3643	CYP19A1|IGF1|IGF1R|INSR	-3.5	0.000316228	MyList
KEGG Pathway	24	hsa04670	Leukocyte transendothelial migration		-4.9	17	8.7	30169	114	78	5	6.4	2.8	1432|4313|4318|5295|5781	MAPK14|MMP2|MMP9|PIK3R1|PTPN11	-3.4	0.000398107	MyList
KEGG Pathway	24	hsa04726	Serotonergic synapse		-4.9	17	8.7	30169	115	78	5	6.4	2.8	836|1559|5594|5604|5742	CASP3|CYP2C9|MAPK1|MAP2K1|PTGS1	-3.4	0.000398107	MyList
KEGG Pathway	24	hsa05203	Viral carcinogenesis		-4.8	11	7.6	30169	204	78	6	7.7	3	836|1017|4193|5295|5594|6714	CASP3|CDK2|MDM2|PIK3R1|MAPK1|SRC	-3.3	0.000501187	MyList
KEGG Pathway	24	hsa04730	Long-term depression		-4.7	26	9.8	30169	60	78	4	5.1	2.5	3479|3480|5594|5604	IGF1|IGF1R|MAPK1|MAP2K1	-3.3	0.000501187	MyList
KEGG Pathway	24	hsa00590	Arachidonic acid metabolism		-4.7	25	9.7	30169	61	78	4	5.1	2.5	1559|2053|5320|5742	CYP2C9|EPHX2|PLA2G2A|PTGS1	-3.2	0.000630957	MyList
KEGG Pathway	24	hsa04650	Natural killer cell mediated cytotoxicity		-4.6	15	8	30169	131	78	5	6.4	2.8	836|5295|5594|5604|5781	CASP3|PIK3R1|MAPK1|MAP2K1|PTPN11	-3.2	0.000630957	MyList
KEGG Pathway	24	hsa04728	Dopaminergic synapse		-4.6	15	8	30169	132	78	5	6.4	2.8	207|1432|2932|5599|5602	AKT1|MAPK14|GSK3B|MAPK8|MAPK10	-3.1	0.000794328	MyList
KEGG Pathway	24	hsa04614	Renin-angiotensin system		-4.5	50	12	30169	23	78	3	3.8	2.2	1636|4311|5972	ACE|MME|REN	-3.1	0.000794328	MyList
KEGG Pathway	24	hsa05204	Chemical carcinogenesis - DNA adducts		-4.5	22	9.1	30169	69	78	4	5.1	2.5	1559|2944|2950|3290	CYP2C9|GSTM1|GSTP1|HSD11B1	-3	0.001	MyList
KEGG Pathway	24	hsa04137	Mitophagy - animal		-4.4	21	8.9	30169	72	78	4	5.1	2.5	598|5599|5602|6714	BCL2L1|MAPK8|MAPK10|SRC	-3	0.001	MyList
KEGG Pathway	24	hsa03320	PPAR signaling pathway		-4.4	21	8.7	30169	75	78	4	5.1	2.5	2167|4312|5465|5468	FABP4|MMP1|PPARA|PPARG	-2.9	0.00125893	MyList
KEGG Pathway	24	hsa05140	Leishmaniasis		-4.3	20	8.5	30169	77	78	4	5.1	2.5	1432|3717|4843|5594	MAPK14|JAK2|NOS2|MAPK1	-2.9	0.00125893	MyList
KEGG Pathway	24	hsa04921	Oxytocin signaling pathway		-4.3	13	7.3	30169	154	78	5	6.4	2.8	1956|5294|5594|5604|6714	EGFR|PIK3CG|MAPK1|MAP2K1|SRC	-2.9	0.00125893	MyList
KEGG Pathway	24	hsa00980	Metabolism of xenobiotics by cytochrome P450		-4.3	20	8.5	30169	78	78	4	5.1	2.5	1559|2944|2950|3290	CYP2C9|GSTM1|GSTP1|HSD11B1	-2.9	0.00125893	MyList
KEGG Pathway	24	hsa04934	Cushing syndrome		-4.3	12	7.3	30169	155	78	5	6.4	2.8	1017|1956|2932|5594|5604	CDK2|EGFR|GSK3B|MAPK1|MAP2K1	-2.8	0.00158489	MyList
KEGG Pathway	24	hsa04217	Necroptosis		-4.2	12	7.2	30169	159	78	5	6.4	2.8	142|3320|3717|5599|5602	PARP1|HSP90AA1|JAK2|MAPK8|MAPK10	-2.8	0.00158489	MyList
KEGG Pathway	24	hsa04540	Gap junction		-4.1	18	7.9	30169	88	78	4	5.1	2.5	1956|5594|5604|6714	EGFR|MAPK1|MAP2K1|SRC	-2.7	0.00199526	MyList
KEGG Pathway	24	hsa04666	Fc gamma R-mediated phagocytosis		-3.9	16	7.5	30169	97	78	4	5.1	2.5	207|5295|5594|5604	AKT1|PIK3R1|MAPK1|MAP2K1	-2.5	0.00316228	MyList
KEGG Pathway	24	hsa05216	Thyroid cancer		-3.9	31	9.4	30169	37	78	3	3.8	2.2	5468|5594|5604	PPARG|MAPK1|MAP2K1	-2.5	0.00316228	MyList
KEGG Pathway	24	hsa04916	Melanogenesis		-3.9	15	7.3	30169	101	78	4	5.1	2.5	2932|3815|5594|5604	GSK3B|KIT|MAPK1|MAP2K1	-2.5	0.00316228	MyList
KEGG Pathway	24	hsa05168	Herpes simplex virus 1 infection		-3.5	5.5	5.1	30169	495	78	7	9	3.2	207|598|836|3717|5295|5781|6714	AKT1|BCL2L1|CASP3|JAK2|PIK3R1|PTPN11|SRC	-2.2	0.00630957	MyList
KEGG Pathway	24	hsa04110	Cell cycle		-3.5	12	6.5	30169	126	78	4	5.1	2.5	25|1017|2932|4193	ABL1|CDK2|GSK3B|MDM2	-2.1	0.00794328	MyList
KEGG Pathway	24	hsa04020	Calcium signaling pathway		-3.4	8.1	5.6	30169	240	78	5	6.4	2.8	1956|2260|3791|4233|4843	EGFR|FGFR1|KDR|MET|NOS2	-2.1	0.00794328	MyList
KEGG Pathway	24	hsa04144	Endocytosis		-3.3	7.7	5.4	30169	251	78	5	6.4	2.8	1956|3480|4193|6714|7046	EGFR|IGF1R|MDM2|SRC|TGFBR1	-2	0.01	MyList
KEGG Pathway	24	hsa05017	Spinocerebellar ataxia		-3.3	11	6	30169	143	78	4	5.1	2.5	207|5295|5599|5602	AKT1|PIK3R1|MAPK8|MAPK10	-2	0.01	MyList
KEGG Pathway	24	hsa04723	Retrograde endocannabinoid signaling		-3.2	10	5.9	30169	148	78	4	5.1	2.5	1432|5594|5599|5602	MAPK14|MAPK1|MAPK8|MAPK10	-1.9	0.0125893	MyList
KEGG Pathway	24	hsa04261	Adrenergic signaling in cardiomyocytes		-3.2	10	5.8	30169	150	78	4	5.1	2.5	207|1432|5294|5594	AKT1|MAPK14|PIK3CG|MAPK1	-1.9	0.0125893	MyList
KEGG Pathway	24	hsa04622	RIG-I-like receptor signaling pathway		-3.1	17	6.6	30169	70	78	3	3.8	2.2	1432|5599|5602	MAPK14|MAPK8|MAPK10	-1.8	0.0158489	MyList
KEGG Pathway	24	hsa00982	Drug metabolism - cytochrome P450		-3.1	16	6.5	30169	72	78	3	3.8	2.2	1559|2944|2950	CYP2C9|GSTM1|GSTP1	-1.8	0.0158489	MyList
KEGG Pathway	24	hsa04310	Wnt signaling pathway		-3	9.1	5.4	30169	170	78	4	5.1	2.5	2932|4316|5599|5602	GSK3B|MMP7|MAPK8|MAPK10	-1.7	0.0199526	MyList
KEGG Pathway	24	hsa05100	Bacterial invasion of epithelial cells		-3	15	6.3	30169	77	78	3	3.8	2.2	4233|5295|6714	MET|PIK3R1|SRC	-1.7	0.0199526	MyList
KEGG Pathway	24	hsa04976	Bile secretion		-2.8	13	5.8	30169	89	78	3	3.8	2.2	760|3156|9971	CA2|HMGCR|NR1H4	-1.5	0.0316228	MyList
KEGG Pathway	24	hsa05146	Amoebiasis		-2.6	11	5.3	30169	102	78	3	3.8	2.2	836|4843|5295	CASP3|NOS2|PIK3R1	-1.4	0.0398107	MyList
KEGG Pathway	24	hsa04922	Glucagon signaling pathway		-2.6	11	5.2	30169	107	78	3	3.8	2.2	207|2645|5465	AKT1|GCK|PPARA	-1.3	0.0501187	MyList
KEGG Pathway	24	hsa05012	Parkinson disease		-2.3	5.8	4	30169	266	78	4	5.1	2.5	598|836|5599|5602	BCL2L1|CASP3|MAPK8|MAPK10	-1.1	0.0794328	MyList
KEGG Pathway	24	hsa04270	Vascular smooth muscle contraction		-2.3	8.7	4.5	30169	134	78	3	3.8	2.2	5320|5594|5604	PLA2G2A|MAPK1|MAP2K1	-1.1	0.0794328	MyList
KEGG Pathway	24	hsa05016	Huntington disease		-2.1	5.1	3.6	30169	306	78	4	5.1	2.5	836|5468|5599|5602	CASP3|PPARG|MAPK8|MAPK10	-0.87	0.134896	MyList
KEGG Pathway	24	hsa04530	Tight junction		-2	6.9	3.9	30169	169	78	3	3.8	2.2	5599|5602|6714	MAPK8|MAPK10|SRC	-0.81	0.154882	MyList
KEGG Pathway	24	hsa04141	Protein processing in endoplasmic reticulum		-2	6.8	3.9	30169	171	78	3	3.8	2.2	3320|5599|5602	HSP90AA1|MAPK8|MAPK10	-0.8	0.158489	MyList
