# Supplementary material for: Exploring the mechanism of Alisma orientale for the treatment of pregnancy induced hypertension and potential hepato-nephrotoxicity by using network pharmacology, network toxicology, molecular docking and molecular dynamics simulation
Source: Front Pharmacol. 2022 Nov 15;13:1027112. doi: 10.3389/fphar.2022.1027112 (PMC9705790; doi:10.3389/fphar.2022.1027112)
Supplement: Supplementary file 4 [file DataSheet8.ZIP › Supplement Materials/Molecular Docking/Toxic/CASP3-2dko.pdb]

HEADER    HYDROLASE/HYDROLASE INHIBITOR           12-APR-06   2DKO              
TITLE     EXTENDED SUBSTRATE RECOGNITION IN CASPASE-3 REVEALED BY HIGH          
TITLE    2 RESOLUTION X-RAY STRUCTURE ANALYSIS                                  
COMPND    MOL_ID: 1;                                                            
COMPND   2 MOLECULE: CASPASE-3;                                                 
COMPND   3 CHAIN: A;                                                            
COMPND   4 FRAGMENT: CASPASE-3 P17 SUBUNIT, RESIDUES 29-174;                    
COMPND   5 EC: 3.4.22.-;                                                        
COMPND   6 ENGINEERED: YES;                                                     
COMPND   7 MOL_ID: 2;                                                           
COMPND   8 MOLECULE: CASPASE-3;                                                 
COMPND   9 CHAIN: B;                                                            
COMPND  10 FRAGMENT: CASPASE-3 P12 SUBUNIT, RESIDUES 175-277;                   
COMPND  11 EC: 3.4.22.-;                                                        
COMPND  12 ENGINEERED: YES;                                                     
COMPND  13 MUTATION: YES;                                                       
COMPND  14 MOL_ID: 3;                                                           
COMPND  15 MOLECULE: PHQ-ASP-GLU-VAL-ASP-CHLOROMETHYLKETONE;                    
COMPND  16 CHAIN: I;                                                            
COMPND  17 SYNONYM: Z-DEVD-CMK;                                                 
COMPND  18 ENGINEERED: YES                                                      
SOURCE    MOL_ID: 1;                                                            
SOURCE   2 ORGANISM_SCIENTIFIC: HOMO SAPIENS;                                   
SOURCE   3 ORGANISM_COMMON: HUMAN;                                              
SOURCE   4 ORGANISM_TAXID: 9606;                                                
SOURCE   5 EXPRESSION_SYSTEM: ESCHERICHIA COLI;                                 
SOURCE   6 EXPRESSION_SYSTEM_TAXID: 562;                                        
SOURCE   7 EXPRESSION_SYSTEM_VECTOR_TYPE: PLASMID;                              
SOURCE   8 EXPRESSION_SYSTEM_PLASMID: PET11D;                                   
SOURCE   9 MOL_ID: 2;                                                           
SOURCE  10 ORGANISM_SCIENTIFIC: HOMO SAPIENS;                                   
SOURCE  11 ORGANISM_COMMON: HUMAN;                                              
SOURCE  12 ORGANISM_TAXID: 9606;                                                
SOURCE  13 EXPRESSION_SYSTEM: ESCHERICHIA COLI;                                 
SOURCE  14 EXPRESSION_SYSTEM_TAXID: 562;                                        
SOURCE  15 EXPRESSION_SYSTEM_VECTOR_TYPE: PLASMID;                              
SOURCE  16 EXPRESSION_SYSTEM_PLASMID: PET11D;                                   
SOURCE  17 MOL_ID: 3;                                                           
SOURCE  18 SYNTHETIC: YES;                                                      
SOURCE  19 OTHER_DETAILS: CHEMICALLY SYNTHESIZED                                
KEYWDS    LOW BARRIER HYDROGEN BOND, CASPASE, DRUG DESIGN, RADIATION DAMAGE,    
KEYWDS   2 TETRAHEDRAL INTERMEDIATE, PROTEASE, HYDROLASE-HYDROLASE INHIBITOR    
KEYWDS   3 COMPLEX                                                              
EXPDTA    X-RAY DIFFRACTION                                                     
AUTHOR    P.R.E.MITTL,R.GANESAN,S.JELAKOVIC,M.G.GRUTTER                         
REVDAT   4   02-APR-14 2DKO    1       ATOM   SEQRES                            
REVDAT   3   13-JUL-11 2DKO    1       VERSN                                    
REVDAT   2   24-FEB-09 2DKO    1       VERSN                                    
REVDAT   1   04-JUL-06 2DKO    0                                                
JRNL        AUTH   R.GANESAN,P.R.E.MITTL,S.JELAKOVIC,M.G.GRUTTER                
JRNL        TITL   EXTENDED SUBSTRATE RECOGNITION IN CASPASE-3 REVEALED BY HIGH 
JRNL        TITL 2 RESOLUTION X-RAY STRUCTURE ANALYSIS                          
JRNL        REF    J.MOL.BIOL.                   V. 359  1378 2006              
JRNL        REFN                   ISSN 0022-2836                               
JRNL        PMID   16787777                                                     
JRNL        DOI    10.1016/J.JMB.2006.04.051                                    
REMARK   2                                                                      
REMARK   2 RESOLUTION.    1.06 ANGSTROMS.                                       
REMARK   3                                                                      
REMARK   3 REFINEMENT.                                                          
REMARK   3   PROGRAM     : SHELXL-97                                            
REMARK   3   AUTHORS     : G.M.SHELDRICK                                        
REMARK   3                                                                      
REMARK   3  DATA USED IN REFINEMENT.                                            
REMARK   3   RESOLUTION RANGE HIGH (ANGSTROMS) : 1.06                           
REMARK   3   RESOLUTION RANGE LOW  (ANGSTROMS) : 20.00                          
REMARK   3   DATA CUTOFF            (SIGMA(F)) : 0.000                          
REMARK   3   COMPLETENESS FOR RANGE        (%) : 89.9                           
REMARK   3   CROSS-VALIDATION METHOD           : FREE R                         
REMARK   3   FREE R VALUE TEST SET SELECTION   : RANDOM                         
REMARK   3                                                                      
REMARK   3  FIT TO DATA USED IN REFINEMENT (NO CUTOFF).                         
REMARK   3   R VALUE   (WORKING + TEST SET, NO CUTOFF) : NULL                   
REMARK   3   R VALUE          (WORKING SET, NO CUTOFF) : 0.142                  
REMARK   3   FREE R VALUE                  (NO CUTOFF) : 0.175                  
REMARK   3   FREE R VALUE TEST SET SIZE (%, NO CUTOFF) : 1.800                  
REMARK   3   FREE R VALUE TEST SET COUNT   (NO CUTOFF) : 2049                   
REMARK   3   TOTAL NUMBER OF REFLECTIONS   (NO CUTOFF) : 113110                 
REMARK   3                                                                      
REMARK   3  FIT/AGREEMENT OF MODEL FOR DATA WITH F>4SIG(F).                     
REMARK   3   R VALUE   (WORKING + TEST SET, F>4SIG(F)) : NULL                   
REMARK   3   R VALUE          (WORKING SET, F>4SIG(F)) : 0.108                  
REMARK   3   FREE R VALUE                  (F>4SIG(F)) : 0.149                  
REMARK   3   FREE R VALUE TEST SET SIZE (%, F>4SIG(F)) : 1.900                  
REMARK   3   FREE R VALUE TEST SET COUNT   (F>4SIG(F)) : 1255                   
REMARK   3   TOTAL NUMBER OF REFLECTIONS   (F>4SIG(F)) : 65131                  
REMARK   3                                                                      
REMARK   3  NUMBER OF NON-HYDROGEN ATOMS USED IN REFINEMENT.                    
REMARK   3   PROTEIN ATOMS      : 2029                                          
REMARK   3   NUCLEIC ACID ATOMS : 0                                             
REMARK   3   HETEROGEN ATOMS    : 0                                             
REMARK   3   SOLVENT ATOMS      : 335                                           
REMARK   3                                                                      
REMARK   3  MODEL REFINEMENT.                                                   
REMARK   3   OCCUPANCY SUM OF NON-HYDROGEN ATOMS      : 2362.50                 
REMARK   3   OCCUPANCY SUM OF HYDROGEN ATOMS          : 1933.00                 
REMARK   3   NUMBER OF DISCRETELY DISORDERED RESIDUES : 20                      
REMARK   3   NUMBER OF LEAST-SQUARES PARAMETERS       : 20202                   
REMARK   3   NUMBER OF RESTRAINTS                     : 24660                   
REMARK   3                                                                      
REMARK   3  RMS DEVIATIONS FROM RESTRAINT TARGET VALUES.                        
REMARK   3   BOND LENGTHS                         (A) : 0.017                   
REMARK   3   ANGLE DISTANCES                      (A) : 0.035                   
REMARK   3   SIMILAR DISTANCES (NO TARGET VALUES) (A) : 0.000                   
REMARK   3   DISTANCES FROM RESTRAINT PLANES      (A) : 0.030                   
REMARK   3   ZERO CHIRAL VOLUMES               (A**3) : 0.086                   
REMARK   3   NON-ZERO CHIRAL VOLUMES           (A**3) : 0.113                   
REMARK   3   ANTI-BUMPING DISTANCE RESTRAINTS     (A) : 0.044                   
REMARK   3   RIGID-BOND ADP COMPONENTS         (A**2) : 0.006                   
REMARK   3   SIMILAR ADP COMPONENTS            (A**2) : 0.054                   
REMARK   3   APPROXIMATELY ISOTROPIC ADPS      (A**2) : 0.000                   
REMARK   3                                                                      
REMARK   3  BULK SOLVENT MODELING.                                              
REMARK   3   METHOD USED: NULL                                                  
REMARK   3                                                                      
REMARK   3  STEREOCHEMISTRY TARGET VALUES : ENGH & HUBER                        
REMARK   3   SPECIAL CASE: NULL                                                 
REMARK   3                                                                      
REMARK   3  OTHER REFINEMENT REMARKS: NULL                                      
REMARK   4                                                                      
REMARK   4 2DKO COMPLIES WITH FORMAT V. 3.30, 13-JUL-11                         
REMARK 100                                                                      
REMARK 100 THIS ENTRY HAS BEEN PROCESSED BY PDBJ ON 14-APR-06.                  
REMARK 100 THE RCSB ID CODE IS RCSB025528.                                      
REMARK 200                                                                      
REMARK 200 EXPERIMENTAL DETAILS                                                 
REMARK 200  EXPERIMENT TYPE                : X-RAY DIFFRACTION                  
REMARK 200  DATE OF DATA COLLECTION        : 29-MAY-05                          
REMARK 200  TEMPERATURE           (KELVIN) : 100                                
REMARK 200  PH                             : 4.75                               
REMARK 200  NUMBER OF CRYSTALS USED        : 1                                  
REMARK 200                                                                      
REMARK 200  SYNCHROTRON              (Y/N) : Y                                  
REMARK 200  RADIATION SOURCE               : SLS                                
REMARK 200  BEAMLINE                       : X06SA                              
REMARK 200  X-RAY GENERATOR MODEL          : NULL                               
REMARK 200  MONOCHROMATIC OR LAUE    (M/L) : M                                  
REMARK 200  WAVELENGTH OR RANGE        (A) : 0.8498                             
REMARK 200  MONOCHROMATOR                  : NULL                               
REMARK 200  OPTICS                         : NULL                               
REMARK 200                                                                      
REMARK 200  DETECTOR TYPE                  : CCD                                
REMARK 200  DETECTOR MANUFACTURER          : MARRESEARCH                        
REMARK 200  INTENSITY-INTEGRATION SOFTWARE : XDS                                
REMARK 200  DATA SCALING SOFTWARE          : XSCALE                             
REMARK 200                                                                      
REMARK 200  NUMBER OF UNIQUE REFLECTIONS   : 113110                             
REMARK 200  RESOLUTION RANGE HIGH      (A) : 1.060                              
REMARK 200  RESOLUTION RANGE LOW       (A) : 20.000                             
REMARK 200  REJECTION CRITERIA  (SIGMA(I)) : 0.000                              
REMARK 200                                                                      
REMARK 200 OVERALL.                                                             
REMARK 200  COMPLETENESS FOR RANGE     (%) : 92.0                               
REMARK 200  DATA REDUNDANCY                : 3.100                              
REMARK 200  R MERGE                    (I) : 0.05500                            
REMARK 200  R SYM                      (I) : NULL                               
REMARK 200  <I/SIGMA(I)> FOR THE DATA SET  : 7.9000                             
REMARK 200                                                                      
REMARK 200 IN THE HIGHEST RESOLUTION SHELL.                                     
REMARK 200  HIGHEST RESOLUTION SHELL, RANGE HIGH (A) : 1.06                     
REMARK 200  HIGHEST RESOLUTION SHELL, RANGE LOW  (A) : 1.15                     
REMARK 200  COMPLETENESS FOR SHELL     (%) : 89.0                               
REMARK 200  DATA REDUNDANCY IN SHELL       : NULL                               
REMARK 200  R MERGE FOR SHELL          (I) : 0.36600                            
REMARK 200  R SYM FOR SHELL            (I) : NULL                               
REMARK 200  <I/SIGMA(I)> FOR SHELL         : 3.060                              
REMARK 200                                                                      
REMARK 200 DIFFRACTION PROTOCOL: SINGLE WAVELENGTH                              
REMARK 200 METHOD USED TO DETERMINE THE STRUCTURE: MOLECULAR REPLACEMENT        
REMARK 200 SOFTWARE USED: AMORE                                                 
REMARK 200 STARTING MODEL: 1CP3                                                 
REMARK 200                                                                      
REMARK 200 REMARK: NULL                                                         
REMARK 280                                                                      
REMARK 280 CRYSTAL                                                              
REMARK 280 SOLVENT CONTENT, VS   (%): 47.73                                     
REMARK 280 MATTHEWS COEFFICIENT, VM (ANGSTROMS**3/DA): 2.35                     
REMARK 280                                                                      
REMARK 280 CRYSTALLIZATION CONDITIONS: PH 4.75, VAPOR DIFFUSION, TEMPERATURE    
REMARK 280  293K                                                                
REMARK 290                                                                      
REMARK 290 CRYSTALLOGRAPHIC SYMMETRY                                            
REMARK 290 SYMMETRY OPERATORS FOR SPACE GROUP: I 2 2 2                          
REMARK 290                                                                      
REMARK 290      SYMOP   SYMMETRY                                                
REMARK 290     NNNMMM   OPERATOR                                                
REMARK 290       1555   X,Y,Z                                                   
REMARK 290       2555   -X,-Y,Z                                                 
REMARK 290       3555   -X,Y,-Z                                                 
REMARK 290       4555   X,-Y,-Z                                                 
REMARK 290       5555   X+1/2,Y+1/2,Z+1/2                                       
REMARK 290       6555   -X+1/2,-Y+1/2,Z+1/2                                     
REMARK 290       7555   -X+1/2,Y+1/2,-Z+1/2                                     
REMARK 290       8555   X+1/2,-Y+1/2,-Z+1/2                                     
REMARK 290                                                                      
REMARK 290     WHERE NNN -> OPERATOR NUMBER                                     
REMARK 290           MMM -> TRANSLATION VECTOR                                  
REMARK 290                                                                      
REMARK 290 CRYSTALLOGRAPHIC SYMMETRY TRANSFORMATIONS                            
REMARK 290 THE FOLLOWING TRANSFORMATIONS OPERATE ON THE ATOM/HETATM             
REMARK 290 RECORDS IN THIS ENTRY TO PRODUCE CRYSTALLOGRAPHICALLY                
REMARK 290 RELATED MOLECULES.                                                   
REMARK 290   SMTRY1   1  1.000000  0.000000  0.000000        0.00000            
REMARK 290   SMTRY2   1  0.000000  1.000000  0.000000        0.00000            
REMARK 290   SMTRY3   1  0.000000  0.000000  1.000000        0.00000            
REMARK 290   SMTRY1   2 -1.000000  0.000000  0.000000        0.00000            
REMARK 290   SMTRY2   2  0.000000 -1.000000  0.000000        0.00000            
REMARK 290   SMTRY3   2  0.000000  0.000000  1.000000        0.00000            
REMARK 290   SMTRY1   3 -1.000000  0.000000  0.000000        0.00000            
REMARK 290   SMTRY2   3  0.000000  1.000000  0.000000        0.00000            
REMARK 290   SMTRY3   3  0.000000  0.000000 -1.000000        0.00000            
REMARK 290   SMTRY1   4  1.000000  0.000000  0.000000        0.00000            
REMARK 290   SMTRY2   4  0.000000 -1.000000  0.000000        0.00000            
REMARK 290   SMTRY3   4  0.000000  0.000000 -1.000000        0.00000            
REMARK 290   SMTRY1   5  1.000000  0.000000  0.000000       33.82500            
REMARK 290   SMTRY2   5  0.000000  1.000000  0.000000       41.94500            
REMARK 290   SMTRY3   5  0.000000  0.000000  1.000000       48.08000            
REMARK 290   SMTRY1   6 -1.000000  0.000000  0.000000       33.82500            
REMARK 290   SMTRY2   6  0.000000 -1.000000  0.000000       41.94500            
REMARK 290   SMTRY3   6  0.000000  0.000000  1.000000       48.08000            
REMARK 290   SMTRY1   7 -1.000000  0.000000  0.000000       33.82500            
REMARK 290   SMTRY2   7  0.000000  1.000000  0.000000       41.94500            
REMARK 290   SMTRY3   7  0.000000  0.000000 -1.000000       48.08000            
REMARK 290   SMTRY1   8  1.000000  0.000000  0.000000       33.82500            
REMARK 290   SMTRY2   8  0.000000 -1.000000  0.000000       41.94500            
REMARK 290   SMTRY3   8  0.000000  0.000000 -1.000000       48.08000            
REMARK 290                                                                      
REMARK 290 REMARK: NULL                                                         
REMARK 300                                                                      
REMARK 300 BIOMOLECULE: 1                                                       
REMARK 300 SEE REMARK 350 FOR THE AUTHOR PROVIDED AND/OR PROGRAM                
REMARK 300 GENERATED ASSEMBLY INFORMATION FOR THE STRUCTURE IN                  
REMARK 300 THIS ENTRY. THE REMARK MAY ALSO PROVIDE INFORMATION ON               
REMARK 300 BURIED SURFACE AREA.                                                 
REMARK 350                                                                      
REMARK 350 COORDINATES FOR A COMPLETE MULTIMER REPRESENTING THE KNOWN           
REMARK 350 BIOLOGICALLY SIGNIFICANT OLIGOMERIZATION STATE OF THE                
REMARK 350 MOLECULE CAN BE GENERATED BY APPLYING BIOMT TRANSFORMATIONS          
REMARK 350 GIVEN BELOW.  BOTH NON-CRYSTALLOGRAPHIC AND                          
REMARK 350 CRYSTALLOGRAPHIC OPERATIONS ARE GIVEN.                               
REMARK 350                                                                      
REMARK 350 BIOMOLECULE: 1                                                       
REMARK 350 AUTHOR DETERMINED BIOLOGICAL UNIT: HEXAMERIC                         
REMARK 350 SOFTWARE DETERMINED QUATERNARY STRUCTURE: HEXAMERIC                  
REMARK 350 SOFTWARE USED: PISA,PQS                                              
REMARK 350 TOTAL BURIED SURFACE AREA: 16910 ANGSTROM**2                         
REMARK 350 SURFACE AREA OF THE COMPLEX: 19540 ANGSTROM**2                       
REMARK 350 CHANGE IN SOLVENT FREE ENERGY: -88.0 KCAL/MOL                        
REMARK 350 APPLY THE FOLLOWING TO CHAINS: A, B, I                               
REMARK 350   BIOMT1   1  1.000000  0.000000  0.000000        0.00000            
REMARK 350   BIOMT2   1  0.000000  1.000000  0.000000        0.00000            
REMARK 350   BIOMT3   1  0.000000  0.000000  1.000000        0.00000            
REMARK 350   BIOMT1   2 -1.000000  0.000000  0.000000       67.65000            
REMARK 350   BIOMT2   2  0.000000  1.000000  0.000000        0.00000            
REMARK 350   BIOMT3   2  0.000000  0.000000 -1.000000       96.16000            
REMARK 375                                                                      
REMARK 375 SPECIAL POSITION                                                     
REMARK 375 THE FOLLOWING ATOMS ARE FOUND TO BE WITHIN 0.15 ANGSTROMS            
REMARK 375 OF A SYMMETRY RELATED ATOM AND ARE ASSUMED TO BE ON SPECIAL          
REMARK 375 POSITIONS.                                                           
REMARK 375                                                                      
REMARK 375 ATOM RES CSSEQI                                                      
REMARK 375      HOH A 392  LIES ON A SPECIAL POSITION.                          
REMARK 400                                                                      
REMARK 400 COMPOUND                                                             
REMARK 400 THE UNBOUND INHIBITOR (CHAIN I) IS CARBOBENZOXY-ASP-GLU-VAL-ASP-     
REMARK 400 CHLOROMETHYLKETONE. UPON REACTION WITH THE ENZYME CHLORINE           
REMARK 400 DISSOCIATES AND THE INHIBITOR COVALENTLY BINDS TO THE SG CYS 163 A   
REMARK 400 OF THE ENZYME FORMING A TETRAHEDRAL INTERMEDIATE.                    
REMARK 400                                                                      
REMARK 400 THE N-[(BENZYLOXY)CARBONYL]-L-ALPHA-ASPARTYL-L-ALPHA-GLUTAMYL-N-     
REMARK 400 [(1S)-1-(CARBOXYMETHYL)-3-CHLORO-2-OXOPROPYL]-L-VALINAMIDE IS        
REMARK 400 PEPTIDE-LIKE, A MEMBER OF INHIBITOR CLASS.                           
REMARK 400                                                                      
REMARK 400  GROUP: 1                                                            
REMARK 400   NAME: N-[(BENZYLOXY)CARBONYL]-L-ALPHA-ASPARTYL-L-ALPHA-GLUTAMYL-N  
REMARK 400         -[(1S)-1-(CARBOXYMETHYL)-3-CHLORO-2-OXOPROPYL]-L-VALINAMIDE  
REMARK 400   CHAIN: I                                                           
REMARK 400   COMPONENT_1: PEPTIDE LIKE POLYMER                                  
REMARK 400   DESCRIPTION: NULL                                                  
REMARK 465                                                                      
REMARK 465 MISSING RESIDUES                                                     
REMARK 465 THE FOLLOWING RESIDUES WERE NOT LOCATED IN THE                       
REMARK 465 EXPERIMENT. (M=MODEL NUMBER; RES=RESIDUE NAME; C=CHAIN               
REMARK 465 IDENTIFIER; SSSEQ=SEQUENCE NUMBER; I=INSERTION CODE.)                
REMARK 465                                                                      
REMARK 465   M RES C SSSEQI                                                     
REMARK 465     PHQ I     1                                                      
REMARK 500                                                                      
REMARK 500 GEOMETRY AND STEREOCHEMISTRY                                         
REMARK 500 SUBTOPIC: COVALENT BOND ANGLES                                       
REMARK 500                                                                      
REMARK 500 THE STEREOCHEMICAL PARAMETERS OF THE FOLLOWING RESIDUES              
REMARK 500 HAVE VALUES WHICH DEVIATE FROM EXPECTED VALUES BY MORE               
REMARK 500 THAN 6*RMSD (M=MODEL NUMBER; RES=RESIDUE NAME; C=CHAIN               
REMARK 500 IDENTIFIER; SSEQ=SEQUENCE NUMBER; I=INSERTION CODE).                 
REMARK 500                                                                      
REMARK 500 STANDARD TABLE:                                                      
REMARK 500 FORMAT: (10X,I3,1X,A3,1X,A1,I4,A1,3(1X,A4,2X),12X,F5.1)              
REMARK 500                                                                      
REMARK 500 EXPECTED VALUES PROTEIN: ENGH AND HUBER, 1999                        
REMARK 500 EXPECTED VALUES NUCLEIC ACID: CLOWNEY ET AL 1996                     
REMARK 500                                                                      
REMARK 500  M RES CSSEQI ATM1   ATM2   ATM3                                     
REMARK 500    ASP A  40   CB  -  CG  -  OD2 ANGL. DEV. =   9.5 DEGREES          
REMARK 500    ARG A  75   NE  -  CZ  -  NH1 ANGL. DEV. =   6.0 DEGREES          
REMARK 500    ARG A  86   NE  -  CZ  -  NH2 ANGL. DEV. =  -3.9 DEGREES          
REMARK 500    ARG A  93   NE  -  CZ  -  NH1 ANGL. DEV. =   3.3 DEGREES          
REMARK 500    ARG A 101   CD  -  NE  -  CZ  ANGL. DEV. =  14.3 DEGREES          
REMARK 500    ARG A 144   NE  -  CZ  -  NH2 ANGL. DEV. =  -3.9 DEGREES          
REMARK 500    ARG A 147   NE  -  CZ  -  NH1 ANGL. DEV. =   3.3 DEGREES          
REMARK 500    HIS B 185   CA  -  CB  -  CG  ANGL. DEV. =  20.9 DEGREES          
REMARK 500    LEU B 194   CA  -  CB  -  CG  ANGL. DEV. =  15.9 DEGREES          
REMARK 500    TYR B 195   CG  -  CD2 -  CE2 ANGL. DEV. =  -4.8 DEGREES          
REMARK 500    TYR B 197   CG  -  CD2 -  CE2 ANGL. DEV. =   4.8 DEGREES          
REMARK 500    ARG B 207   NE  -  CZ  -  NH1 ANGL. DEV. =   3.5 DEGREES          
REMARK 500    GLN B 217   CA  -  CB  -  CG  ANGL. DEV. =  17.2 DEGREES          
REMARK 500    ASP B 228   CB  -  CG  -  OD1 ANGL. DEV. =   6.2 DEGREES          
REMARK 500    MET B 233   CG  -  SD  -  CE  ANGL. DEV. = -10.0 DEGREES          
REMARK 500    ARG B 238   NE  -  CZ  -  NH1 ANGL. DEV. =   7.0 DEGREES          
REMARK 500    ARG B 241   NE  -  CZ  -  NH1 ANGL. DEV. =   3.0 DEGREES          
REMARK 500                                                                      
REMARK 500 REMARK: NULL                                                         
REMARK 500                                                                      
REMARK 500 GEOMETRY AND STEREOCHEMISTRY                                         
REMARK 500 SUBTOPIC: TORSION ANGLES                                             
REMARK 500                                                                      
REMARK 500 TORSION ANGLES OUTSIDE THE EXPECTED RAMACHANDRAN REGIONS:            
REMARK 500 (M=MODEL NUMBER; RES=RESIDUE NAME; C=CHAIN IDENTIFIER;               
REMARK 500 SSEQ=SEQUENCE NUMBER; I=INSERTION CODE).                             
REMARK 500                                                                      
REMARK 500 STANDARD TABLE:                                                      
REMARK 500 FORMAT:(10X,I3,1X,A3,1X,A1,I4,A1,4X,F7.2,3X,F7.2)                    
REMARK 500                                                                      
REMARK 500 EXPECTED VALUES: GJ KLEYWEGT AND TA JONES (1996). PHI/PSI-           
REMARK 500 CHOLOGY: RAMACHANDRAN REVISITED. STRUCTURE 4, 1395 - 1400            
REMARK 500                                                                      
REMARK 500  M RES CSSEQI        PSI       PHI                                   
REMARK 500    ARG A  64       68.80   -100.76                                   
REMARK 500    LYS B 229      -28.74   -140.30                                   
REMARK 500                                                                      
REMARK 500 REMARK: NULL                                                         
REMARK 525                                                                      
REMARK 525 SOLVENT                                                              
REMARK 525                                                                      
REMARK 525 THE SOLVENT MOLECULES HAVE CHAIN IDENTIFIERS THAT                    
REMARK 525 INDICATE THE POLYMER CHAIN WITH WHICH THEY ARE MOST                  
REMARK 525 CLOSELY ASSOCIATED. THE REMARK LISTS ALL THE SOLVENT                 
REMARK 525 MOLECULES WHICH ARE MORE THAN 5A AWAY FROM THE                       
REMARK 525 NEAREST POLYMER CHAIN (M = MODEL NUMBER;                             
REMARK 525 RES=RESIDUE NAME; C=CHAIN IDENTIFIER; SSEQ=SEQUENCE                  
REMARK 525 NUMBER; I=INSERTION CODE):                                           
REMARK 525                                                                      
REMARK 525  M RES CSSEQI                                                        
REMARK 525    HOH A 248        DISTANCE =  5.64 ANGSTROMS                       
REMARK 525    HOH A 252        DISTANCE =  5.37 ANGSTROMS                       
REMARK 525    HOH B 374        DISTANCE =  5.49 ANGSTROMS                       
REMARK 525    HOH B 381        DISTANCE =  5.50 ANGSTROMS                       
REMARK 525    HOH B 382        DISTANCE =  5.25 ANGSTROMS                       
REMARK 800                                                                      
REMARK 800 SITE                                                                 
REMARK 800 SITE_IDENTIFIER: AC1                                                 
REMARK 800 EVIDENCE_CODE: SOFTWARE                                              
REMARK 800 SITE_DESCRIPTION: BINDING SITE FOR CHAIN I OF PHQ-ASP-GLU-VAL-ASP-   
REMARK 800  CHLOROMETHYLKETONE                                                  
DBREF  2DKO A   29   174  UNP    P42574   CASP3_HUMAN     29    174             
DBREF  2DKO B  175   277  UNP    P42574   CASP3_HUMAN    175    277             
DBREF  2DKO I    1     6  PDB    2DKO     2DKO             1      6             
SEQADV 2DKO ALA B  175  UNP  P42574    ASP   175 ENGINEERED MUTATION            
SEQRES   1 A  146  SER GLY ILE SER LEU ASP ASN SER TYR LYS MET ASP TYR          
SEQRES   2 A  146  PRO GLU MET GLY LEU CYS ILE ILE ILE ASN ASN LYS ASN          
SEQRES   3 A  146  PHE HIS LYS SER THR GLY MET THR SER ARG SER GLY THR          
SEQRES   4 A  146  ASP VAL ASP ALA ALA ASN LEU ARG GLU THR PHE ARG ASN          
SEQRES   5 A  146  LEU LYS TYR GLU VAL ARG ASN LYS ASN ASP LEU THR ARG          
SEQRES   6 A  146  GLU GLU ILE VAL GLU LEU MET ARG ASP VAL SER LYS GLU          
SEQRES   7 A  146  ASP HIS SER LYS ARG SER SER PHE VAL CYS VAL LEU LEU          
SEQRES   8 A  146  SER HIS GLY GLU GLU GLY ILE ILE PHE GLY THR ASN GLY          
SEQRES   9 A  146  PRO VAL ASP LEU LYS LYS ILE THR ASN PHE PHE ARG GLY          
SEQRES  10 A  146  ASP ARG CYS ARG SER LEU THR GLY LYS PRO LYS LEU PHE          
SEQRES  11 A  146  ILE ILE GLN ALA CYS ARG GLY THR GLU LEU ASP CYS GLY          
SEQRES  12 A  146  ILE GLU THR                                                  
SEQRES   1 B  103  ALA SER GLY VAL ASP ASP ASP MET ALA CYS HIS LYS ILE          
SEQRES   2 B  103  PRO VAL GLU ALA ASP PHE LEU TYR ALA TYR SER THR ALA          
SEQRES   3 B  103  PRO GLY TYR TYR SER TRP ARG ASN SER LYS ASP GLY SER          
SEQRES   4 B  103  TRP PHE ILE GLN SER LEU CYS ALA MET LEU LYS GLN TYR          
SEQRES   5 B  103  ALA ASP LYS LEU GLU PHE MET HIS ILE LEU THR ARG VAL          
SEQRES   6 B  103  ASN ARG LYS VAL ALA THR GLU PHE GLU SER PHE SER PHE          
SEQRES   7 B  103  ASP ALA THR PHE HIS ALA LYS LYS GLN ILE PRO CYS ILE          
SEQRES   8 B  103  VAL SER MET LEU THR LYS GLU LEU TYR PHE TYR HIS              
SEQRES   1 I    6  PHQ ASP GLU VAL ASP 0QE                                      
HET    0QE  I   6       1                                                       
HETNAM     0QE CHLOROMETHANE                                                    
HETSYN     0QE CHLORO METHYL GROUP                                              
FORMUL   3  0QE    C H3 CL                                                      
FORMUL   4  HOH   *335(H2 O)                                                    
HELIX    1   1 HIS A   56  GLY A   60  5                                   5    
HELIX    2   2 GLY A   66  LEU A   81  1                                  16    
HELIX    3   3 THR A   92  GLU A  106  1                                  15    
HELIX    4   4 LEU A  136  PHE A  142  1                                   7    
HELIX    5   5 CYS A  148  THR A  152  5                                   5    
HELIX    6   6 TRP B  214  ALA B  227  1                                  14    
HELIX    7   7 GLU B  231  PHE B  247  1                                  17    
HELIX    8   8 ASP B  253  HIS B  257  5                                   5    
SHEET    1   A 6 GLU A  84  ASN A  89  0                                        
SHEET    2   A 6 GLU A  43  ASN A  51  1  N  ASN A  51   O  LYS A  88           
SHEET    3   A 6 ARG A 111  LEU A 119  1  O  VAL A 117   N  ILE A  48           
SHEET    4   A 6 LYS A 156  GLN A 161  1  O  LEU A 157   N  PHE A 114           
SHEET    5   A 6 PHE B 193  TYR B 197  1  O  LEU B 194   N  PHE A 158           
SHEET    6   A 6 CYS B 264  SER B 267 -1  O  VAL B 266   N  TYR B 195           
SHEET    1   B 3 GLY A 122  GLU A 123  0                                        
SHEET    2   B 3 ILE A 126  GLY A 129 -1  O  ILE A 126   N  GLU A 123           
SHEET    3   B 3 GLY A 132  ASP A 135 -1  O  GLY A 132   N  GLY A 129           
SHEET    1   C 3 GLY B 212  SER B 213  0                                        
SHEET    2   C 3 TRP B 206  ASN B 208 -1  N  ASN B 208   O  GLY B 212           
SHEET    3   C 3 GLU I   3  VAL I   4 -1  O  GLU I   3   N  ARG B 207           
LINK         C   ASP I   5                 C1  0QE I   6     1555   1555  1.59  
LINK         SG  CYS A 163                 C   ASP I   5     1555   1555  2.03  
SITE     1 AC1 24 SER A  58  ARG A  64  SER A  65  HIS A 121                    
SITE     2 AC1 24 GLY A 122  GLN A 161  CYS A 163  HOH A 196                    
SITE     3 AC1 24 HOH A 391  ASP B 179  TYR B 204  SER B 205                    
SITE     4 AC1 24 TRP B 206  ARG B 207  ASN B 208  TRP B 214                    
SITE     5 AC1 24 SER B 249  PHE B 250  HOH B 310  HOH B 343                    
SITE     6 AC1 24 HOH I 181  HOH I 203  HOH I 236  HOH I 238                    
CRYST1   67.650   83.890   96.160  90.00  90.00  90.00 I 2 2 2       8          
ORIGX1      1.000000  0.000000  0.000000        0.00000                         
ORIGX2      0.000000  1.000000  0.000000        0.00000                         
ORIGX3      0.000000  0.000000  1.000000        0.00000                         
SCALE1      0.014782  0.000000  0.000000        0.00000                         
SCALE2      0.000000  0.011920  0.000000        0.00000                         
SCALE3      0.000000  0.000000  0.010399        0.00000                         
ATOM      1  N   SER A  29      12.623  -5.515  59.514  1.00 45.33           N  
ANISOU    1  N   SER A  29     3842   9365   4017   -382    366  -2791       N  
ATOM      2  CA  SER A  29      13.668  -5.725  58.554  1.00 35.16           C  
ANISOU    2  CA  SER A  29     3849   5124   4385   -395    598  -1551       C  
ATOM      3  C   SER A  29      15.043  -5.703  59.190  1.00 28.95           C  
ANISOU    3  C   SER A  29     3946   4025   3027   -246    865   -826       C  
ATOM      4  O   SER A  29      15.170  -5.508  60.400  1.00 34.19           O  
ANISOU    4  O   SER A  29     4508   5710   2773    537    986   -377       O  
ATOM      5  CB  SER A  29      13.572  -4.601  57.502  1.00 40.80           C  
ANISOU    5  CB  SER A  29     3708   6131   5665    238   -509   -531       C  
ATOM      6  OG  SER A  29      14.195  -5.059  56.327  1.00 42.48           O  
ANISOU    6  OG  SER A  29     8181   3233   4728   -390   -262   -277       O  
ATOM      7  N   GLY A  30      16.005  -5.888  58.320  1.00 25.71           N  
ANISOU    7  N   GLY A  30     3929   3238   2602   -274    851    172       N  
ATOM      8  CA  GLY A  30      17.388  -5.841  58.782  1.00 23.89           C  
ANISOU    8  CA  GLY A  30     3939   2708   2429    -14    854     78       C  
ATOM      9  C   GLY A  30      17.819  -4.417  59.016  1.00 21.83           C  
ANISOU    9  C   GLY A  30     3712   2481   2101    348    680     54       C  
ATOM     10  O   GLY A  30      17.107  -3.444  58.832  1.00 25.65           O  
ANISOU   10  O   GLY A  30     3927   2995   2822    845    355   -117       O  
ATOM     11  N   ILE A  31      19.080  -4.360  59.421  1.00 21.49           N  
ANISOU   11  N   ILE A  31     3612   2036   2517    403    787    407       N  
ATOM     12  CA  ILE A  31      19.700  -3.057  59.686  1.00 22.83           C  
ANISOU   12  CA  ILE A  31     4300   2344   2031   -150    887    141       C  
ATOM     13  C   ILE A  31      19.631  -2.122  58.485  1.00 20.87           C  
ANISOU   13  C   ILE A  31     3891   1939   2099    142    688     16       C  
ATOM     14  O   ILE A  31      20.027  -2.498  57.408  1.00 22.28           O  
ANISOU   14  O   ILE A  31     4287   2172   2005    563    864    109       O  
ATOM     15  CB  ILE A  31      21.127  -3.345  60.168  1.00 27.71           C  
ANISOU   15  CB  ILE A  31     4816   2605   3108   -642   -109   1209       C  
ATOM     16  CG1 ILE A  31      21.016  -4.010  61.557  1.00 29.49           C  
ANISOU   16  CG1 ILE A  31     5324   4028   1853   -775    184    277       C  
ATOM     17  CG2 ILE A  31      22.057  -2.158  60.197  1.00 33.60           C  
ANISOU   17  CG2 ILE A  31     4835   2911   5021   -890    339    404       C  
ATOM     18  CD1 ILE A  31      21.160  -2.971  62.653  1.00 42.99           C  
ANISOU   18  CD1 ILE A  31     7501   4939   3893   -174    408  -1366       C  
ATOM     19  N   SER A  32      19.215  -0.888  58.755  1.00 22.96           N  
ANISOU   19  N   SER A  32     4002   2008   2712    151    940   -273       N  
ATOM     20  CA  SER A  32      19.138   0.182  57.779  1.00 24.61           C  
ANISOU   20  CA  SER A  32     4817   1670   2863    487    899   -400       C  
ATOM     21  C   SER A  32      20.141   1.297  58.062  1.00 24.41           C  
ANISOU   21  C   SER A  32     5050   1811   2413    291    803      8       C  
ATOM     22  O   SER A  32      20.124   1.887  59.118  1.00 28.80           O  
ANISOU   22  O   SER A  32     5265   3228   2450   -449    454   -438       O  
ATOM     23  CB  SER A  32      17.704   0.776  57.740  1.00 34.15           C  
ANISOU   23  CB  SER A  32     4992   2940   5044    891   -236   -322       C  
ATOM     24  OG  SER A  32      17.570   1.659  56.656  1.00 36.44           O  
ANISOU   24  OG  SER A  32     4924   3302   5620    841   -159    146       O  
ATOM     25  N   LEU A  33      21.032   1.690  57.154  1.00 27.36           N  
ANISOU   25  N   LEU A  33     5005   2509   2882    508   1029    778       N  
ATOM     26  CA  LEU A  33      22.082   2.695  57.458  1.00 30.25           C  
ANISOU   26  CA  LEU A  33     5118   3131   3243     58     25   1835       C  
ATOM     27  C   LEU A  33      22.004   4.142  57.062  1.00 29.60           C  
ANISOU   27  C   LEU A  33     4389   3139   3716     42    417   1898       C  
ATOM     28  O   LEU A  33      22.664   5.122  57.473  1.00 36.02           O  
ANISOU   28  O   LEU A  33     5036   3260   5390   -121    703   1188       O  
ATOM     29  CB  LEU A  33      23.386   2.183  56.776  1.00 31.43           C  
ANISOU   29  CB  LEU A  33     5131   2383   4426   -363    217   1261       C  
ATOM     30  CG  LEU A  33      23.980   0.903  57.336  1.00 38.23           C  
ANISOU   30  CG  LEU A  33     5706   2291   6527    -49    817   1725       C  
ATOM     31  CD1 LEU A  33      25.321   0.558  56.672  1.00 42.25           C  
ANISOU   31  CD1 LEU A  33     4979   4656   6417    446   -111   1252       C  
ATOM     32  CD2 LEU A  33      24.178   0.945  58.857  1.00 49.56           C  
ANISOU   32  CD2 LEU A  33     7596   5027   6208    715   1304   4103       C  
ATOM     33  N   ASP A  34      21.151   4.429  56.134  1.00 29.42           N  
ANISOU   33  N   ASP A  34     3671   4015   3493    807   1201   2379       N  
ATOM     34  CA  ASP A  34      20.929   5.761  55.570  1.00 25.04           C  
ANISOU   34  CA  ASP A  34     3221   3293   3000    558    918   1509       C  
ATOM     35  C   ASP A  34      22.116   6.666  55.219  1.00 22.14           C  
ANISOU   35  C   ASP A  34     2636   2908   2870    622    -22   1120       C  
ATOM     36  O   ASP A  34      22.243   7.892  55.435  1.00 24.40           O  
ANISOU   36  O   ASP A  34     3205   3104   2961    524    -32    370       O  
ATOM     37  CB  ASP A  34      19.928   6.502  56.501  1.00 33.43           C  
ANISOU   37  CB  ASP A  34     3180   5687   3835   1693    808   1066       C  
ATOM     38  CG  ASP A  34      18.603   5.739  56.417  1.00 39.82           C  
ANISOU   38  CG  ASP A  34     3147   8190   3792   1078    859   -674       C  
ATOM     39  OD1 ASP A  34      18.118   5.312  57.475  1.00 54.84           O  
ANISOU   39  OD1 ASP A  34     7211   7858   5768  -1880   2819   -870       O  
ATOM     40  OD2 ASP A  34      18.082   5.595  55.288  1.00 55.07           O  
ANISOU   40  OD2 ASP A  34     6503   8803   5618   2297  -1681  -2294       O  
ATOM     41  N   ASN A  35      23.109   6.103  54.593  1.00 18.24           N  
ANISOU   41  N   ASN A  35     2804   2427   1700     32    -10   1068       N  
ATOM     42  CA  ASN A  35      24.333   6.817  54.191  1.00 16.84           C  
ANISOU   42  CA  ASN A  35     2678   2255   1464    -71   -182    583       C  
ATOM     43  C   ASN A  35      24.306   7.371  52.771  1.00 14.21           C  
ANISOU   43  C   ASN A  35     2073   2032   1296   -406   -159    269       C  
ATOM     44  O   ASN A  35      25.207   8.140  52.432  1.00 13.79           O  
ANISOU   44  O   ASN A  35     1944   1895   1400   -343   -405    284       O  
ATOM     45  CB  ASN A  35      25.519   5.872  54.355  1.00 18.55           C  
ANISOU   45  CB  ASN A  35     3005   2353   1690    312    229    517       C  
ATOM     46  CG  ASN A  35      25.830   5.518  55.780  1.00 17.24           C  
ANISOU   46  CG  ASN A  35     2857   1810   1885   -339   -595    354       C  
ATOM     47  OD1 ASN A  35      25.723   6.357  56.666  1.00 21.38           O  
ANISOU   47  OD1 ASN A  35     4073   2098   1953   -170   -615    186       O  
ATOM     48  ND2 ASN A  35      26.154   4.254  56.009  1.00 19.44           N  
ANISOU   48  ND2 ASN A  35     2905   1933   2548   -134   -575    463       N  
ATOM     49  N   SER A  36      23.287   7.011  51.991  1.00 14.39           N  
ANISOU   49  N   SER A  36     2105   1960   1402   -579   -204    435       N  
ATOM     50  CA  SER A  36      23.176   7.476  50.592  1.00 13.61           C  
ANISOU   50  CA  SER A  36     2156   1742   1274   -136   -341    165       C  
ATOM     51  C   SER A  36      21.802   8.042  50.331  1.00 12.70           C  
ANISOU   51  C   SER A  36     1985   1464   1377   -425   -172     18       C  
ATOM     52  O   SER A  36      20.811   7.535  50.826  1.00 14.70           O  
ANISOU   52  O   SER A  36     2101   1870   1613   -419   -120    401       O  
ATOM     53  CB  SER A  36      23.415   6.288  49.626  1.00 20.49           C  
ANISOU   53  CB  SER A  36     2965   2509   2310    250   -421   -877       C  
ATOM     54  OG  SER A  36      22.596   5.192  49.740  1.00 29.80           O  
ANISOU   54  OG  SER A  36     3934   2954   4433   -488   -899  -1311       O  
ATOM     55  N   TYR A  37      21.763   9.086  49.505  1.00 11.46           N  
ANISOU   55  N   TYR A  37     1646   1643   1066   -390   -142     77       N  
ATOM     56  CA  TYR A  37      20.482   9.650  49.144  1.00 11.05           C  
ANISOU   56  CA  TYR A  37     1671   1500   1028   -427     -6     16       C  
ATOM     57  C   TYR A  37      19.621   8.597  48.425  1.00 11.80           C  
ANISOU   57  C   TYR A  37     1767   1581   1137   -520      2    -93       C  
ATOM     58  O   TYR A  37      20.128   7.849  47.597  1.00 13.52           O  
ANISOU   58  O   TYR A  37     1931   1721   1484   -457    -17   -264       O  
ATOM     59  CB  TYR A  37      20.658  10.815  48.204  1.00 10.87           C  
ANISOU   59  CB  TYR A  37     1598   1412   1119   -284   -103     59       C  
ATOM     60  CG  TYR A  37      21.190  12.072  48.853  1.00 10.06           C  
ANISOU   60  CG  TYR A  37     1524   1414    883   -180   -116    115       C  
ATOM     61  CD1 TYR A  37      22.477  12.534  48.577  1.00 10.57           C  
ANISOU   61  CD1 TYR A  37     1561   1444   1010   -227    -44      1       C  
ATOM     62  CD2 TYR A  37      20.414  12.829  49.725  1.00 11.06           C  
ANISOU   62  CD2 TYR A  37     1621   1594    988   -393     37     -9       C  
ATOM     63  CE1 TYR A  37      22.980  13.679  49.157  1.00 10.58           C  
ANISOU   63  CE1 TYR A  37     1511   1306   1202   -187    -48    218       C  
ATOM     64  CE2 TYR A  37      20.896  13.988  50.301  1.00 10.61           C  
ANISOU   64  CE2 TYR A  37     1476   1418   1138   -118   -114     38       C  
ATOM     65  CZ  TYR A  37      22.205  14.405  50.015  1.00 10.84           C  
ANISOU   65  CZ  TYR A  37     1524   1417   1177   -249   -176    -14       C  
ATOM     66  OH  TYR A  37      22.716  15.580  50.536  1.00 11.41           O  
ANISOU   66  OH  TYR A  37     1474   1590   1270   -289    -76    -44       O  
ATOM     67  N   LYS A  38      18.348   8.625  48.681  1.00 12.19           N  
ANISOU   67  N   LYS A  38     1773   1580   1278   -594     32    -37       N  
ATOM     68  CA  LYS A  38      17.364   7.800  47.996  1.00 13.23           C  
ANISOU   68  CA  LYS A  38     1784   1766   1476   -518   -241    226       C  
ATOM     69  C   LYS A  38      17.259   8.260  46.583  1.00 12.71           C  
ANISOU   69  C   LYS A  38     1850   1629   1349   -640   -196    154       C  
ATOM     70  O   LYS A  38      16.774   9.360  46.316  1.00 15.12           O  
ANISOU   70  O   LYS A  38     2535   1724   1486   -485   -285    178       O  
ATOM     71  CB  LYS A  38      16.021   7.938  48.705  1.00 15.37           C  
ANISOU   71  CB  LYS A  38     1855   2368   1617   -832     17    307       C  
ATOM     72  CG  LYS A  38      14.899   7.220  48.037  1.00 18.30           C  
ANISOU   72  CG  LYS A  38     1966   2466   2520   -844    -62   -164       C  
ATOM     73  CD  LYS A  38      13.623   7.253  48.893  1.00 22.86           C  
ANISOU   73  CD  LYS A  38     2031   3988   2667  -1309    170    600       C  
ATOM     74  CE  LYS A  38      12.391   6.763  48.127  1.00 27.79           C  
ANISOU   74  CE  LYS A  38     2320   4142   4095  -1609    111   -512       C  
ATOM     75  NZ  LYS A  38      12.537   5.283  47.987  1.00 31.20           N  
ANISOU   75  NZ  LYS A  38     3373   3940   4540  -1812    668     86       N  
ATOM     76  N   MET A  39      17.622   7.448  45.616  1.00 14.18           N  
ANISOU   76  N   MET A  39     2254   1737   1397   -504   -256    200       N  
ATOM     77  CA  MET A  39      17.697   7.822  44.176  1.00 13.92           C  
ANISOU   77  CA  MET A  39     2138   1850   1301   -272   -295    191       C  
ATOM     78  C   MET A  39      16.762   6.907  43.360  1.00 15.84           C  
ANISOU   78  C   MET A  39     2535   2068   1416   -425   -393    172       C  
ATOM     79  O   MET A  39      16.918   6.805  42.146  1.00 17.68           O  
ANISOU   79  O   MET A  39     3160   2150   1409   -306   -325     12       O  
ATOM     80  CB  MET A  39      19.125   7.842  43.696  1.00 14.95           C  
ANISOU   80  CB  MET A  39     2311   1902   1468    -94    -59    152       C  
ATOM     81  CG  MET A  39      19.984   8.901  44.389  1.00 15.89           C  
ANISOU   81  CG  MET A  39     1903   2424   1709   -245   -249    332       C  
ATOM     82  SD  MET A  39      19.557  10.589  44.039  1.00 15.99           S  
ANISOU   82  SD  MET A  39     2220   2090   1766   -251    -69     69       S  
ATOM     83  CE  MET A  39      19.936  10.738  42.303  1.00 16.80           C  
ANISOU   83  CE  MET A  39     2793   1961   1630   -235   -383    113       C  
ATOM     84  N   ASP A  40      15.838   6.266  44.027  1.00 16.34           N  
ANISOU   84  N   ASP A  40     2619   1855   1734   -571   -323    -22       N  
ATOM     85  CA  ASP A  40      14.918   5.367  43.350  1.00 18.56           C  
ANISOU   85  CA  ASP A  40     2853   1818   2382   -542   -803     42       C  
ATOM     86  C   ASP A  40      13.495   5.919  43.406  1.00 17.97           C  
ANISOU   86  C   ASP A  40     2761   1841   2226   -648   -647    286       C  
ATOM     87  O   ASP A  40      12.522   5.142  43.306  1.00 20.98           O  
ANISOU   87  O   ASP A  40     2912   2109   2952   -987   -495    449       O  
ATOM     88  CB  ASP A  40      15.037   3.933  43.908  1.00 21.49           C  
ANISOU   88  CB  ASP A  40     3227   1895   3044   -579  -1090    452       C  
ATOM     89  CG  ASP A  40      14.592   3.756  45.333  1.00 24.17           C  
ANISOU   89  CG  ASP A  40     3614   2307   3264  -1030   -929    744       C  
ATOM     90  OD1 ASP A  40      14.424   4.808  45.931  1.00 24.75           O  
ANISOU   90  OD1 ASP A  40     3799   2716   2888  -1348   -447    539       O  
ATOM     91  OD2 ASP A  40      14.349   2.690  45.930  1.00 31.29           O  
ANISOU   91  OD2 ASP A  40     5231   2683   3974  -1240   -660   1235       O  
ATOM     92  N   TYR A  41      13.301   7.195  43.528  1.00 16.35           N  
ANISOU   92  N   TYR A  41     2472   1907   1835   -643   -386    259       N  
ATOM     93  CA  TYR A  41      12.000   7.807  43.245  1.00 16.25           C  
ANISOU   93  CA  TYR A  41     2079   2175   1920   -666   -132     95       C  
ATOM     94  C   TYR A  41      11.638   7.524  41.792  1.00 15.56           C  
ANISOU   94  C   TYR A  41     2060   1866   1986   -799   -231    150       C  
ATOM     95  O   TYR A  41      12.469   7.151  40.958  1.00 17.50           O  
ANISOU   95  O   TYR A  41     2203   2463   1984   -746   -237   -105       O  
ATOM     96  CB  TYR A  41      12.085   9.318  43.504  1.00 16.02           C  
ANISOU   96  CB  TYR A  41     1711   2206   2170   -593     59   -105       C  
ATOM     97  CG  TYR A  41      12.048   9.763  44.928  1.00 15.97           C  
ANISOU   97  CG  TYR A  41     1818   2220   2029   -723    -59     57       C  
ATOM     98  CD1 TYR A  41      13.263   9.869  45.633  1.00 14.86           C  
ANISOU   98  CD1 TYR A  41     1779   1993   1872   -524    -19    323       C  
ATOM     99  CD2 TYR A  41      10.860  10.068  45.581  1.00 18.44           C  
ANISOU   99  CD2 TYR A  41     1768   3040   2196   -630    -13   -153       C  
ATOM    100  CE1 TYR A  41      13.220  10.293  46.946  1.00 17.10           C  
ANISOU  100  CE1 TYR A  41     1924   2684   1891   -443   -169    221       C  
ATOM    101  CE2 TYR A  41      10.829  10.481  46.906  1.00 19.43           C  
ANISOU  101  CE2 TYR A  41     1954   3057   2371   -614    167   -275       C  
ATOM    102  CZ  TYR A  41      12.040  10.585  47.591  1.00 16.86           C  
ANISOU  102  CZ  TYR A  41     2138   2177   2092   -471     21   -196       C  
ATOM    103  OH  TYR A  41      12.071  10.983  48.916  1.00 21.50           O  
ANISOU  103  OH  TYR A  41     3204   2960   2006   -502    112   -141       O  
ATOM    104  N   PRO A  42      10.368   7.728  41.433  1.00 17.22           N  
ANISOU  104  N   PRO A  42     2115   2415   2011   -841   -187    128       N  
ATOM    105  CA  PRO A  42       9.907   7.455  40.051  1.00 17.34           C  
ANISOU  105  CA  PRO A  42     2176   2291   2120  -1011   -381    357       C  
ATOM    106  C   PRO A  42      10.714   8.163  38.972  1.00 15.75           C  
ANISOU  106  C   PRO A  42     2105   1951   1927   -860   -298    -25       C  
ATOM    107  O   PRO A  42      10.857   7.629  37.877  1.00 18.67           O  
ANISOU  107  O   PRO A  42     2680   2362   2053  -1025   -107   -267       O  
ATOM    108  CB  PRO A  42       8.443   7.857  40.101  1.00 21.57           C  
ANISOU  108  CB  PRO A  42     2020   3622   2554  -1159   -341    560       C  
ATOM    109  CG  PRO A  42       7.999   7.660  41.500  1.00 22.22           C  
ANISOU  109  CG  PRO A  42     2258   3760   2424  -1457   -161   -170       C  
ATOM    110  CD  PRO A  42       9.225   8.024  42.312  1.00 20.05           C  
ANISOU  110  CD  PRO A  42     1957   3138   2523   -778   -187   -205       C  
ATOM    111  N   GLU A  43      11.241   9.332  39.286  1.00 15.47           N  
ANISOU  111  N   GLU A  43     2289   1876   1713   -846   -136     58       N  
ATOM    112  CA  GLU A  43      11.962  10.177  38.372  1.00 14.23           C  
ANISOU  112  CA  GLU A  43     2120   1826   1461   -662   -180     -1       C  
ATOM    113  C   GLU A  43      13.291  10.555  39.040  1.00 13.28           C  
ANISOU  113  C   GLU A  43     1999   1733   1312   -500   -129    -18       C  
ATOM    114  O   GLU A  43      13.346  10.866  40.212  1.00 13.23           O  
ANISOU  114  O   GLU A  43     1928   1913   1185   -487    -52   -137       O  
ATOM    115  CB  GLU A  43      11.204  11.441  37.957  1.00 16.31           C  
ANISOU  115  CB  GLU A  43     2210   2091   1897   -629   -442    352       C  
ATOM    116  CG  GLU A  43       9.824  11.262  37.400  1.00 20.59           C  
ANISOU  116  CG  GLU A  43     2407   3001   2414   -606   -694    373       C  
ATOM    117  CD  GLU A  43       9.002  12.521  37.204  1.00 26.26           C  
ANISOU  117  CD  GLU A  43     2509   3152   4317   -447  -1237    486       C  
ATOM    118  OE1 GLU A  43       9.562  13.649  37.182  1.00 23.51           O  
ANISOU  118  OE1 GLU A  43     3035   3075   2823   -564   -420    389       O  
ATOM    119  OE2 GLU A  43       7.777  12.306  37.081  1.00 33.21           O  
ANISOU  119  OE2 GLU A  43     2259   4007   6352   -409   -338    297       O  
ATOM    120  N   MET A  44      14.354  10.588  38.275  1.00 13.46           N  
ANISOU  120  N   MET A  44     2085   2014   1015   -606   -166    -35       N  
ATOM    121  CA  MET A  44      15.638  11.081  38.720  1.00 12.57           C  
ANISOU  121  CA  MET A  44     2045   1679   1052   -554   -175     60       C  
ATOM    122  C   MET A  44      15.534  12.561  39.045  1.00 12.20           C  
ANISOU  122  C   MET A  44     2019   1703    915   -367   -182     83       C  
ATOM    123  O   MET A  44      16.127  12.999  40.036  1.00 12.33           O  
ANISOU  123  O   MET A  44     1888   1565   1233   -302   -213    -23       O  
ATOM    124  CB  MET A  44      16.761  10.846  37.732  1.00 13.53           C  
ANISOU  124  CB  MET A  44     2089   1712   1339   -369   -111    -43       C  
ATOM    125  CG  MET A  44      17.251   9.424  37.718  1.00 14.15           C  
ANISOU  125  CG  MET A  44     2107   1704   1565   -476   -314    -34       C  
ATOM    126  SD  MET A  44      18.072   8.894  39.197  1.00 16.07           S  
ANISOU  126  SD  MET A  44     2273   1989   1844   -333   -300    246       S  
ATOM    127  CE  MET A  44      19.722   9.592  38.910  1.00 20.15           C  
ANISOU  127  CE  MET A  44     2105   3573   1979   -593   -446    347       C  
ATOM    128  N   GLY A  45      14.820  13.317  38.271  1.00 12.79           N  
ANISOU  128  N   GLY A  45     2051   1667   1141   -336   -145     19       N  
ATOM    129  CA  GLY A  45      14.641  14.739  38.421  1.00 13.03           C  
ANISOU  129  CA  GLY A  45     2169   1606   1175   -418     -8      3       C  
ATOM    130  C   GLY A  45      14.923  15.489  37.159  1.00 11.85           C  
ANISOU  130  C   GLY A  45     1812   1660   1032   -270   -333    103       C  
ATOM    131  O   GLY A  45      15.227  14.974  36.091  1.00 13.20           O  
ANISOU  131  O   GLY A  45     2289   1702   1026   -249   -334     45       O  
ATOM    132  N   LEU A  46      14.811  16.824  37.298  1.00 12.11           N  
ANISOU  132  N   LEU A  46     1799   1732   1069   -298   -199     48       N  
ATOM    133  CA  LEU A  46      15.107  17.752  36.231  1.00 11.96           C  
ANISOU  133  CA  LEU A  46     1924   1554   1065   -250   -225     77       C  
ATOM    134  C   LEU A  46      16.615  18.012  36.146  1.00 11.62           C  
ANISOU  134  C   LEU A  46     1881   1467   1066   -283   -334    -63       C  
ATOM    135  O   LEU A  46      17.310  18.088  37.155  1.00 12.90           O  
ANISOU  135  O   LEU A  46     2049   1782   1070   -402   -488     81       O  
ATOM    136  CB  LEU A  46      14.458  19.107  36.436  1.00 13.81           C  
ANISOU  136  CB  LEU A  46     1944   1709   1594   -135   -503    -20       C  
ATOM    137  CG  LEU A  46      12.983  19.112  36.696  1.00 14.11           C  
ANISOU  137  CG  LEU A  46     1920   2000   1441   -122   -122     81       C  
ATOM    138  CD1 LEU A  46      12.485  20.536  36.703  1.00 17.03           C  
ANISOU  138  CD1 LEU A  46     2545   2186   1739    304   -212   -141       C  
ATOM    139  CD2 LEU A  46      12.238  18.258  35.680  1.00 16.60           C  
ANISOU  139  CD2 LEU A  46     1826   2247   2235   -157   -465   -121       C  
ATOM    140  N   CYS A  47      17.036  18.247  34.919  1.00 11.46           N  
ANISOU  140  N   CYS A  47     1794   1500   1061   -334   -366    -13       N  
ATOM    141  CA  CYS A  47      18.348  18.775  34.605  1.00 11.41           C  
ANISOU  141  CA  CYS A  47     1773   1436   1126   -171   -367    143       C  
ATOM    142  C   CYS A  47      18.102  20.000  33.739  1.00 10.73           C  
ANISOU  142  C   CYS A  47     1599   1470   1007   -190   -487    100       C  
ATOM    143  O   CYS A  47      17.798  19.837  32.550  1.00 13.15           O  
ANISOU  143  O   CYS A  47     2491   1336   1169   -122   -700     -8       O  
ATOM    144  CB  CYS A  47      19.248  17.755  33.915  1.00 12.11           C  
ANISOU  144  CB  CYS A  47     1787   1437   1379   -133   -514     27       C  
ATOM    145  SG  CYS A  47      20.817  18.436  33.363  1.00 14.61           S  
ANISOU  145  SG  CYS A  47     2014   1781   1758    -46    -67     -3       S  
ATOM    146  N   ILE A  48      18.210  21.182  34.320  1.00 10.28           N  
ANISOU  146  N   ILE A  48     1586   1367    952    -82   -302    117       N  
ATOM    147  CA  ILE A  48      18.009  22.417  33.580  1.00 11.18           C  
ANISOU  147  CA  ILE A  48     1601   1485   1161   -122   -266    172       C  
ATOM    148  C   ILE A  48      19.345  22.939  33.112  1.00 11.16           C  
ANISOU  148  C   ILE A  48     1613   1572   1055   -218   -420    253       C  
ATOM    149  O   ILE A  48      20.244  23.104  33.911  1.00 15.37           O  
ANISOU  149  O   ILE A  48     1921   2716   1201   -736   -605    629       O  
ATOM    150  CB  ILE A  48      17.373  23.498  34.527  1.00 13.12           C  
ANISOU  150  CB  ILE A  48     1853   1488   1644    148   -196     97       C  
ATOM    151  CG1 ILE A  48      16.122  22.986  35.209  1.00 15.43           C  
ANISOU  151  CG1 ILE A  48     2089   2180   1594    -26     85    -77       C  
ATOM    152  CG2 ILE A  48      17.207  24.806  33.804  1.00 16.98           C  
ANISOU  152  CG2 ILE A  48     2854   1772   1824    325   -130    398       C  
ATOM    153  CD1 ILE A  48      15.040  22.589  34.263  1.00 17.96           C  
ANISOU  153  CD1 ILE A  48     1936   3040   1847   -224   -127    238       C  
ATOM    154  N   ILE A  49      19.502  23.142  31.814  1.00 10.46           N  
ANISOU  154  N   ILE A  49     1682   1258   1035   -204   -356    191       N  
ATOM    155  CA  ILE A  49      20.717  23.651  31.252  1.00 11.17           C  
ANISOU  155  CA  ILE A  49     1793   1399   1052   -336   -422    177       C  
ATOM    156  C   ILE A  49      20.464  25.060  30.674  1.00 12.17           C  
ANISOU  156  C   ILE A  49     1931   1479   1215   -297   -495    409       C  
ATOM    157  O   ILE A  49      19.620  25.220  29.825  1.00 15.28           O  
ANISOU  157  O   ILE A  49     2674   1718   1415   -350  -1015    354       O  
ATOM    158  CB  ILE A  49      21.281  22.752  30.147  1.00 12.05           C  
ANISOU  158  CB  ILE A  49     1821   1652   1107   -284   -203    206       C  
ATOM    159  CG1 ILE A  49      21.473  21.328  30.639  1.00 13.06           C  
ANISOU  159  CG1 ILE A  49     2172   1469   1324   -390   -366     54       C  
ATOM    160  CG2 ILE A  49      22.524  23.357  29.535  1.00 13.99           C  
ANISOU  160  CG2 ILE A  49     1996   1853   1467   -451   -122    202       C  
ATOM    161  CD1 ILE A  49      21.746  20.324  29.557  1.00 14.12           C  
ANISOU  161  CD1 ILE A  49     2027   1883   1454   -210   -222   -143       C  
ATOM    162  N   ILE A  50      21.184  26.049  31.203  1.00 11.31           N  
ANISOU  162  N   ILE A  50     1701   1378   1217   -224   -413    357       N  
ATOM    163  CA  ILE A  50      21.102  27.427  30.747  1.00 11.11           C  
ANISOU  163  CA  ILE A  50     1614   1413   1194   -170   -301    217       C  
ATOM    164  C   ILE A  50      22.350  27.677  29.953  1.00 11.30           C  
ANISOU  164  C   ILE A  50     1735   1322   1236   -117   -221    251       C  
ATOM    165  O   ILE A  50      23.471  27.691  30.509  1.00 12.58           O  
ANISOU  165  O   ILE A  50     1690   1730   1358   -195   -408    238       O  
ATOM    166  CB  ILE A  50      20.886  28.449  31.842  1.00 12.68           C  
ANISOU  166  CB  ILE A  50     1822   1572   1424     49   -208    112       C  
ATOM    167  CG1 ILE A  50      19.647  28.104  32.699  1.00 16.05           C  
ANISOU  167  CG1 ILE A  50     1904   2119   2078    -88    198    -71       C  
ATOM    168  CG2 ILE A  50      20.813  29.852  31.258  1.00 15.89           C  
ANISOU  168  CG2 ILE A  50     2262   1519   2258    202    -65    243       C  
ATOM    169  CD1 ILE A  50      19.353  29.104  33.784  1.00 18.87           C  
ANISOU  169  CD1 ILE A  50     2421   2855   1893    334    204   -139       C  
ATOM    170  N   ASN A  51      22.195  27.800  28.636  1.00 11.39           N  
ANISOU  170  N   ASN A  51     1684   1488   1157   -164   -321    404       N  
ATOM    171  CA  ASN A  51      23.323  27.907  27.699  1.00 11.79           C  
ANISOU  171  CA  ASN A  51     1867   1365   1248   -222   -188    279       C  
ATOM    172  C   ASN A  51      23.375  29.280  27.097  1.00 11.45           C  
ANISOU  172  C   ASN A  51     1730   1254   1367   -209   -311    192       C  
ATOM    173  O   ASN A  51      22.622  29.552  26.138  1.00 12.48           O  
ANISOU  173  O   ASN A  51     1881   1530   1330    -92   -459    204       O  
ATOM    174  CB  ASN A  51      23.092  26.854  26.614  1.00 12.88           C  
ANISOU  174  CB  ASN A  51     2150   1251   1495   -281    -98    207       C  
ATOM    175  CG  ASN A  51      24.107  26.856  25.511  1.00 13.25           C  
ANISOU  175  CG  ASN A  51     2286   1244   1505    -51   -104    173       C  
ATOM    176  OD1 ASN A  51      23.760  26.774  24.270  1.00 18.13           O  
ANISOU  176  OD1 ASN A  51     2951   2479   1457   -368   -152    162       O  
ATOM    177  ND2 ASN A  51      25.318  26.956  25.922  1.00 13.50           N  
ANISOU  177  ND2 ASN A  51     2066   1686   1378    120    138    431       N  
ATOM    178  N   ASN A  52      24.191  30.151  27.656  1.00 11.19           N  
ANISOU  178  N   ASN A  52     1669   1311   1273   -104   -370    247       N  
ATOM    179  CA  ASN A  52      24.260  31.530  27.151  1.00 11.22           C  
ANISOU  179  CA  ASN A  52     1724   1143   1395    -44   -352    147       C  
ATOM    180  C   ASN A  52      25.470  31.662  26.261  1.00 12.17           C  
ANISOU  180  C   ASN A  52     1805   1368   1449     77   -260    356       C  
ATOM    181  O   ASN A  52      26.625  31.639  26.721  1.00 12.68           O  
ANISOU  181  O   ASN A  52     1706   1526   1584    -11   -150    320       O  
ATOM    182  CB  ASN A  52      24.256  32.505  28.314  1.00 12.96           C  
ANISOU  182  CB  ASN A  52     1877   1386   1663    -45   -254    -16       C  
ATOM    183  CG  ASN A  52      22.854  32.763  28.815  1.00 12.88           C  
ANISOU  183  CG  ASN A  52     1904   1438   1554    -15   -229     91       C  
ATOM    184  OD1 ASN A  52      21.896  32.231  28.263  1.00 13.87           O  
ANISOU  184  OD1 ASN A  52     1916   1700   1653     -5   -379     32       O  
ATOM    185  ND2 ASN A  52      22.741  33.595  29.840  1.00 15.76           N  
ANISOU  185  ND2 ASN A  52     2198   2126   1663   -317     73   -317       N  
ATOM    186  N   LYS A  53      25.187  31.806  24.970  1.00 13.05           N  
ANISOU  186  N   LYS A  53     1749   1684   1525      1   -206    416       N  
ATOM    187  CA  LYS A  53      26.231  31.901  23.956  1.00 12.76           C  
ANISOU  187  CA  LYS A  53     2027   1378   1444    -52   -136    249       C  
ATOM    188  C   LYS A  53      26.390  33.346  23.474  1.00 13.43           C  
ANISOU  188  C   LYS A  53     2195   1527   1380   -227   -289    296       C  
ATOM    189  O   LYS A  53      27.515  33.801  23.322  1.00 15.02           O  
ANISOU  189  O   LYS A  53     2268   1693   1747   -453    -79    167       O  
ATOM    190  CB  LYS A  53      25.943  31.039  22.758  1.00 14.93           C  
ANISOU  190  CB  LYS A  53     2765   1480   1426   -180   -284    282       C  
ATOM    191  CG  LYS A  53      26.993  31.040  21.664  1.00 17.65           C  
ANISOU  191  CG  LYS A  53     3381   2004   1320    -81    107    320       C  
ATOM    192  CD  LYS A  53      26.653  29.934  20.622  1.00 21.75           C  
ANISOU  192  CD  LYS A  53     3866   2527   1870   -531    271   -179       C  
ATOM    193  CE  LYS A  53      25.369  30.184  19.900  1.00 34.58           C  
ANISOU  193  CE  LYS A  53     5987   3566   3584     16  -2042   -336       C  
ATOM    194  NZ  LYS A  53      24.854  29.135  18.977  1.00 56.80           N  
ANISOU  194  NZ  LYS A  53     8750   6866   5964   -516  -3728  -2392       N  
ATOM    195  N   ASN A  54      25.323  34.034  23.174  1.00 14.75           N  
ANISOU  195  N   ASN A  54     2356   1679   1569     87   -114    555       N  
ATOM    196  CA  ASN A  54      25.258  35.327  22.519  1.00 15.67           C  
ANISOU  196  CA  ASN A  54     2525   1655   1773     71    -15    467       C  
ATOM    197  C   ASN A  54      24.729  36.343  23.513  1.00 15.27           C  
ANISOU  197  C   ASN A  54     2389   1663   1751    -12    -71    418       C  
ATOM    198  O   ASN A  54      23.662  36.145  24.066  1.00 18.10           O  
ANISOU  198  O   ASN A  54     2543   1931   2403   -353    312    -54       O  
ATOM    199  CB  ASN A  54      24.309  35.267  21.307  1.00 20.75           C  
ANISOU  199  CB  ASN A  54     3935   2680   1268    498   -296    648       C  
ATOM    200  CG  ASN A  54      24.702  34.219  20.330  1.00 26.70           C  
ANISOU  200  CG  ASN A  54     5753   3248   1143    894   -363    468       C  
ATOM    201  OD1 ASN A  54      25.761  34.411  19.711  1.00 34.29           O  
ANISOU  201  OD1 ASN A  54     7779   3168   2081   1127   1739    775       O  
ATOM    202  ND2 ASN A  54      23.880  33.159  20.165  1.00 33.03           N  
ANISOU  202  ND2 ASN A  54     5855   3803   2893    839  -1130   -871       N  
ATOM    203  N   PHE A  55      25.479  37.429  23.707  1.00 14.29           N  
ANISOU  203  N   PHE A  55     2363   1518   1548     71   -209    549       N  
ATOM    204  CA  PHE A  55      25.206  38.476  24.680  1.00 13.87           C  
ANISOU  204  CA  PHE A  55     2094   1557   1617    -70    -63    502       C  
ATOM    205  C   PHE A  55      24.788  39.727  23.946  1.00 14.63           C  
ANISOU  205  C   PHE A  55     2092   1572   1895     33   -101    543       C  
ATOM    206  O   PHE A  55      25.221  39.963  22.795  1.00 17.27           O  
ANISOU  206  O   PHE A  55     3031   1642   1890    232    198    679       O  
ATOM    207  CB  PHE A  55      26.422  38.656  25.577  1.00 14.26           C  
ANISOU  207  CB  PHE A  55     2248   1447   1723     40   -252    383       C  
ATOM    208  CG  PHE A  55      26.633  37.387  26.409  1.00 13.21           C  
ANISOU  208  CG  PHE A  55     2179   1314   1525    -27   -171    293       C  
ATOM    209  CD1 PHE A  55      27.280  36.288  25.840  1.00 13.99           C  
ANISOU  209  CD1 PHE A  55     2092   1609   1613    184   -205    249       C  
ATOM    210  CD2 PHE A  55      26.167  37.272  27.713  1.00 13.01           C  
ANISOU  210  CD2 PHE A  55     1991   1437   1517    -86   -205    193       C  
ATOM    211  CE1 PHE A  55      27.378  35.122  26.558  1.00 13.90           C  
ANISOU  211  CE1 PHE A  55     1961   1693   1628    325   -101    327       C  
ATOM    212  CE2 PHE A  55      26.292  36.115  28.431  1.00 12.87           C  
ANISOU  212  CE2 PHE A  55     2104   1503   1283    -22   -255    162       C  
ATOM    213  CZ  PHE A  55      26.900  35.034  27.860  1.00 13.69           C  
ANISOU  213  CZ  PHE A  55     2219   1466   1518    -19   -300    129       C  
ATOM    214  N   HIS A  56      23.921  40.488  24.590  1.00 14.04           N  
ANISOU  214  N   HIS A  56     1995   1625   1713    -11   -306    408       N  
ATOM    215  CA  HIS A  56      23.508  41.763  24.005  1.00 14.78           C  
ANISOU  215  CA  HIS A  56     2462   1318   1835   -100   -330    290       C  
ATOM    216  C   HIS A  56      24.756  42.616  23.770  1.00 14.71           C  
ANISOU  216  C   HIS A  56     2553   1438   1598   -162   -261    236       C  
ATOM    217  O   HIS A  56      25.651  42.708  24.593  1.00 15.67           O  
ANISOU  217  O   HIS A  56     2289   1612   2054    -50   -339    271       O  
ATOM    218  CB  HIS A  56      22.559  42.483  24.917  1.00 16.98           C  
ANISOU  218  CB  HIS A  56     2616   1394   2442    -74    -24    280       C  
ATOM    219  CG  HIS A  56      21.226  41.830  24.994  1.00 17.30           C  
ANISOU  219  CG  HIS A  56     2365   1626   2582     78   -392    643       C  
ATOM    220  ND1 HIS A  56      20.179  42.423  25.553  1.00 19.73           N  
ANISOU  220  ND1 HIS A  56     2403   2188   2905    293   -448    539       N  
ATOM    221  CD2 HIS A  56      20.817  40.583  24.669  1.00 19.73           C  
ANISOU  221  CD2 HIS A  56     2055   1801   3642    -48   -682    513       C  
ATOM    222  CE1 HIS A  56      19.100  41.643  25.529  1.00 20.98           C  
ANISOU  222  CE1 HIS A  56     2470   2364   3139     77   -145    742       C  
ATOM    223  NE2 HIS A  56      19.473  40.510  24.990  1.00 21.41           N  
ANISOU  223  NE2 HIS A  56     2196   2412   3525    -26   -339    526       N  
ATOM    224  N   LYS A  57      24.774  43.318  22.673  1.00 17.36           N  
ANISOU  224  N   LYS A  57     2917   1779   1899    -46    -89    590       N  
ATOM    225  CA  LYS A  57      25.938  44.097  22.258  1.00 18.04           C  
ANISOU  225  CA  LYS A  57     3115   1922   1816    -76    584    220       C  
ATOM    226  C   LYS A  57      26.200  45.147  23.333  1.00 17.30           C  
ANISOU  226  C   LYS A  57     3049   1765   1759   -308    667    379       C  
ATOM    227  O   LYS A  57      27.382  45.442  23.595  1.00 22.36           O  
ANISOU  227  O   LYS A  57     3067   2246   3181   -617    858   -194       O  
ATOM    228  CB  LYS A  57      25.693  44.738  20.874  1.00 25.44           C  
ANISOU  228  CB  LYS A  57     4624   3227   1817  -1019    101    660       C  
ATOM    229  CG  LYS A  57      26.739  45.770  20.510  1.00 36.81           C  
ANISOU  229  CG  LYS A  57     5679   5401   2908  -2204   -144   2134       C  
ATOM    230  CD  LYS A  57      27.597  45.520  19.292  1.00 48.99           C  
ANISOU  230  CD  LYS A  57     6446   8256   3913  -2820   1032   2163       C  
ATOM    231  CE  LYS A  57      28.311  46.814  18.934  1.00 52.43           C  
ANISOU  231  CE  LYS A  57     6573   8999   4350  -3441    694   2601       C  
ATOM    232  NZ  LYS A  57      29.762  46.710  18.642  1.00 49.52           N  
ANISOU  232  NZ  LYS A  57     6539   8082   4194  -3896    484   -204       N  
ATOM    233  N   SER A  58      25.155  45.684  23.913  1.00 17.05           N  
ANISOU  233  N   SER A  58     2977   1622   1881      5    264    238       N  
ATOM    234  CA  SER A  58      25.301  46.695  24.976  1.00 19.78           C  
ANISOU  234  CA  SER A  58     3877   1598   2042   -224    538    192       C  
ATOM    235  C   SER A  58      26.127  46.303  26.167  1.00 18.56           C  
ANISOU  235  C   SER A  58     3653   1370   2027   -107    441   -356       C  
ATOM    236  O   SER A  58      26.704  47.121  26.888  1.00 22.50           O  
ANISOU  236  O   SER A  58     4600   1639   2309   -806    331   -269       O  
ATOM    237  CB ASER A  58      23.831  46.881  25.439  0.41 21.42           C  
ANISOU  237  CB ASER A  58     3917   1431   2790    418    438   -179       C  
ATOM    238  CB BSER A  58      23.942  47.273  25.414  0.59 26.48           C  
ANISOU  238  CB BSER A  58     4871   2381   2809   1354    279   -147       C  
ATOM    239  OG ASER A  58      23.192  45.630  25.746  0.41 15.87           O  
ANISOU  239  OG ASER A  58     2607   1700   1723    612     30    196       O  
ATOM    240  OG BSER A  58      23.827  48.330  24.483  0.59 27.90           O  
ANISOU  240  OG BSER A  58     4518   2274   3811    342    222    332       O  
ATOM    241  N   THR A  59      26.231  44.990  26.403  1.00 16.86           N  
ANISOU  241  N   THR A  59     2682   1443   2279   -130   -105   -259       N  
ATOM    242  CA  THR A  59      26.970  44.505  27.575  1.00 17.09           C  
ANISOU  242  CA  THR A  59     2500   1960   2033   -395    -32   -251       C  
ATOM    243  C   THR A  59      28.466  44.445  27.324  1.00 21.29           C  
ANISOU  243  C   THR A  59     2415   2814   2861   -558   -157      2       C  
ATOM    244  O   THR A  59      29.196  44.383  28.323  1.00 25.76           O  
ANISOU  244  O   THR A  59     2808   3509   3470   -850   -689    242       O  
ATOM    245  CB  THR A  59      26.551  43.090  27.964  1.00 16.29           C  
ANISOU  245  CB  THR A  59     2157   1792   2242    -21   -279   -106       C  
ATOM    246  OG1 THR A  59      26.983  42.171  26.928  1.00 15.11           O  
ANISOU  246  OG1 THR A  59     2235   1756   1748   -259     17    262       O  
ATOM    247  CG2 THR A  59      25.086  42.843  28.210  1.00 17.04           C  
ANISOU  247  CG2 THR A  59     2464   1936   2073   -214    254    -34       C  
ATOM    248  N   GLY A  60      28.898  44.383  26.078  1.00 20.29           N  
ANISOU  248  N   GLY A  60     2518   2002   3189   -554    446    249       N  
ATOM    249  CA  GLY A  60      30.338  44.297  25.832  1.00 21.90           C  
ANISOU  249  CA  GLY A  60     2416   2395   3511   -655    205    439       C  
ATOM    250  C   GLY A  60      30.838  42.866  25.959  1.00 23.61           C  
ANISOU  250  C   GLY A  60     2386   2619   3966   -395    643    533       C  
ATOM    251  O   GLY A  60      32.049  42.611  25.813  1.00 27.64           O  
ANISOU  251  O   GLY A  60     2283   2944   5277   -470    776    657       O  
ATOM    252  N   MET A  61      29.945  41.907  26.201  1.00 17.18           N  
ANISOU  252  N   MET A  61     2227   2219   2084   -398    160     52       N  
ATOM    253  CA  MET A  61      30.481  40.562  26.430  1.00 18.95           C  
ANISOU  253  CA  MET A  61     2479   2352   2368   -202    100    -60       C  
ATOM    254  C   MET A  61      30.584  39.760  25.127  1.00 18.14           C  
ANISOU  254  C   MET A  61     2421   2401   2069   -305   -203     28       C  
ATOM    255  O   MET A  61      29.729  39.758  24.243  1.00 20.43           O  
ANISOU  255  O   MET A  61     2611   2743   2409   -615   -423    304       O  
ATOM    256  CB AMET A  61      29.583  39.751  27.358  0.61 17.09           C  
ANISOU  256  CB AMET A  61     2365   2093   2034   -386   -403     29       C  
ATOM    257  CB BMET A  61      29.613  39.890  27.484  0.39 20.70           C  
ANISOU  257  CB BMET A  61     3223   2533   2108    164    114    472       C  
ATOM    258  CG AMET A  61      29.584  40.381  28.766  0.61 20.21           C  
ANISOU  258  CG AMET A  61     3460   2844   1376   -354  -1127    626       C  
ATOM    259  CG BMET A  61      29.332  40.717  28.748  0.39 24.36           C  
ANISOU  259  CG BMET A  61     3400   3961   1895    644   -230    111       C  
ATOM    260  SD AMET A  61      28.607  39.502  29.938  0.61 23.38           S  
ANISOU  260  SD AMET A  61     3611   2955   2320    160    -80    746       S  
ATOM    261  SD BMET A  61      30.786  41.057  29.757  0.39 25.28           S  
ANISOU  261  SD BMET A  61     4023   2499   3084     42   -881    415       S  
ATOM    262  CE AMET A  61      26.952  40.141  29.678  0.61 22.78           C  
ANISOU  262  CE AMET A  61     3629   3044   1983   -121   -748    796       C  
ATOM    263  CE BMET A  61      30.568  42.783  30.173  0.39 80.29           C  
ANISOU  263  CE BMET A  61    20000   4119   6390     56  -3015  -4125       C  
ATOM    264  N   THR A  62      31.670  38.962  25.057  1.00 18.11           N  
ANISOU  264  N   THR A  62     2274   2492   2114   -479      6   -197       N  
ATOM    265  CA  THR A  62      31.938  38.186  23.874  1.00 18.44           C  
ANISOU  265  CA  THR A  62     2247   2653   2105   -625      8   -253       C  
ATOM    266  C   THR A  62      31.056  36.963  23.713  1.00 16.91           C  
ANISOU  266  C   THR A  62     2601   2291   1533   -669   -253    389       C  
ATOM    267  O   THR A  62      30.596  36.416  24.708  1.00 18.21           O  
ANISOU  267  O   THR A  62     3028   2426   1464   -331    -98    392       O  
ATOM    268  CB  THR A  62      33.428  37.657  23.873  1.00 22.23           C  
ANISOU  268  CB  THR A  62     2248   3486   2712   -382    425     55       C  
ATOM    269  OG1 THR A  62      33.568  36.855  25.046  1.00 27.00           O  
ANISOU  269  OG1 THR A  62     3217   4516   2528    450   -145    126       O  
ATOM    270  CG2 THR A  62      34.406  38.811  23.923  1.00 30.66           C  
ANISOU  270  CG2 THR A  62     2137   3802   5710   -485    161   -596       C  
ATOM    271  N   SER A  63      30.833  36.512  22.500  1.00 16.03           N  
ANISOU  271  N   SER A  63     2795   1824   1470   -479     94    278       N  
ATOM    272  CA  SER A  63      30.132  35.256  22.245  1.00 15.52           C  
ANISOU  272  CA  SER A  63     2409   1792   1697   -491   -245    604       C  
ATOM    273  C   SER A  63      30.940  34.097  22.739  1.00 16.37           C  
ANISOU  273  C   SER A  63     2570   1838   1812   -252    125    617       C  
ATOM    274  O   SER A  63      32.173  34.083  22.657  1.00 21.13           O  
ANISOU  274  O   SER A  63     2601   2410   3019    -99    313   1410       O  
ATOM    275  CB ASER A  63      29.925  35.185  20.721  0.51 19.71           C  
ANISOU  275  CB ASER A  63     3492   2269   1730  -1390   -483    657       C  
ATOM    276  CB BSER A  63      29.940  35.040  20.732  0.49 18.71           C  
ANISOU  276  CB BSER A  63     3408   1816   1885    403   -465    -56       C  
ATOM    277  OG  SER A  63      31.173  35.154  20.093  1.00 32.08           O  
ANISOU  277  OG  SER A  63     5157   4255   2776     76   1380    254       O  
ATOM    278  N   ARG A  64      30.322  33.077  23.254  1.00 13.88           N  
ANISOU  278  N   ARG A  64     2290   1675   1307    -81    -73    316       N  
ATOM    279  CA  ARG A  64      30.988  31.974  23.896  1.00 12.14           C  
ANISOU  279  CA  ARG A  64     1919   1423   1269   -177   -205    241       C  
ATOM    280  C   ARG A  64      31.106  30.734  22.978  1.00 13.33           C  
ANISOU  280  C   ARG A  64     2181   1600   1285   -145    -13    191       C  
ATOM    281  O   ARG A  64      30.504  29.692  23.214  1.00 15.03           O  
ANISOU  281  O   ARG A  64     2610   1585   1515   -248    236    -74       O  
ATOM    282  CB  ARG A  64      30.300  31.611  25.209  1.00 12.47           C  
ANISOU  282  CB  ARG A  64     2105   1397   1237    -25   -165    250       C  
ATOM    283  CG  ARG A  64      30.495  32.730  26.239  1.00 13.13           C  
ANISOU  283  CG  ARG A  64     2059   1548   1380     35    -46    197       C  
ATOM    284  CD  ARG A  64      29.770  32.506  27.583  1.00 12.43           C  
ANISOU  284  CD  ARG A  64     2068   1468   1189   -144   -124    388       C  
ATOM    285  NE  ARG A  64      30.345  31.281  28.171  1.00 11.86           N  
ANISOU  285  NE  ARG A  64     1691   1411   1405    -83   -219    239       N  
ATOM    286  CZ  ARG A  64      29.876  30.046  28.081  1.00 11.31           C  
ANISOU  286  CZ  ARG A  64     2005   1387    905   -103   -113    147       C  
ATOM    287  NH1 ARG A  64      28.658  29.794  27.571  1.00 12.56           N  
ANISOU  287  NH1 ARG A  64     2006   1528   1237   -159   -191    130       N  
ATOM    288  NH2 ARG A  64      30.616  29.050  28.563  1.00 12.90           N  
ANISOU  288  NH2 ARG A  64     2043   1397   1460     11   -254    106       N  
ATOM    289  N   SER A  65      31.925  30.840  21.935  1.00 15.83           N  
ANISOU  289  N   SER A  65     2796   1976   1243   -298     75    148       N  
ATOM    290  CA  SER A  65      32.105  29.759  20.991  1.00 17.27           C  
ANISOU  290  CA  SER A  65     3301   1937   1324   -338    336    151       C  
ATOM    291  C   SER A  65      32.508  28.483  21.702  1.00 15.28           C  
ANISOU  291  C   SER A  65     2557   2078   1172   -319    272     97       C  
ATOM    292  O   SER A  65      33.389  28.498  22.546  1.00 16.61           O  
ANISOU  292  O   SER A  65     2752   2089   1470   -409     66    -64       O  
ATOM    293  CB ASER A  65      33.152  30.165  19.966  0.54 24.09           C  
ANISOU  293  CB ASER A  65     4778   2483   1893   -424   1332    332       C  
ATOM    294  CB BSER A  65      33.144  30.200  19.970  0.46 22.02           C  
ANISOU  294  CB BSER A  65     4303   2373   1690   -433    994    277       C  
ATOM    295  OG ASER A  65      32.866  31.434  19.413  0.54 31.16           O  
ANISOU  295  OG ASER A  65     6335   3102   2404   -102   1625   1131       O  
ATOM    296  OG BSER A  65      34.434  30.384  20.522  0.46 37.56           O  
ANISOU  296  OG BSER A  65     3897   4963   5412  -1585   1094   -591       O  
ATOM    297  N   GLY A  66      31.863  27.366  21.346  1.00 15.79           N  
ANISOU  297  N   GLY A  66     2639   1977   1384   -315    -45    169       N  
ATOM    298  CA  GLY A  66      32.089  26.074  21.961  1.00 15.30           C  
ANISOU  298  CA  GLY A  66     2230   1993   1592     59     49    -15       C  
ATOM    299  C   GLY A  66      31.034  25.705  22.988  1.00 13.60           C  
ANISOU  299  C   GLY A  66     2186   1669   1314    130   -122    212       C  
ATOM    300  O   GLY A  66      30.941  24.525  23.322  1.00 15.02           O  
ANISOU  300  O   GLY A  66     2158   1621   1928   -102   -333     43       O  
ATOM    301  N   THR A  67      30.267  26.702  23.422  1.00 12.94           N  
ANISOU  301  N   THR A  67     2087   1455   1374   -132     -7     92       N  
ATOM    302  CA  THR A  67      29.266  26.371  24.463  1.00 12.51           C  
ANISOU  302  CA  THR A  67     2006   1488   1259   -222   -154     96       C  
ATOM    303  C   THR A  67      28.180  25.432  23.928  1.00 12.33           C  
ANISOU  303  C   THR A  67     2012   1460   1213   -154   -171    133       C  
ATOM    304  O   THR A  67      27.614  24.649  24.711  1.00 13.07           O  
ANISOU  304  O   THR A  67     2403   1301   1263   -275   -332    207       O  
ATOM    305  CB  THR A  67      28.718  27.657  25.098  1.00 13.24           C  
ANISOU  305  CB  THR A  67     2354   1498   1179    -85    -63    134       C  
ATOM    306  OG1 THR A  67      28.014  27.275  26.312  1.00 12.88           O  
ANISOU  306  OG1 THR A  67     2181   1473   1241   -112    -73    216       O  
ATOM    307  CG2 THR A  67      27.809  28.395  24.132  1.00 15.15           C  
ANISOU  307  CG2 THR A  67     2905   1384   1467    -80   -286    372       C  
ATOM    308  N   ASP A  68      27.827  25.475  22.641  1.00 14.02           N  
ANISOU  308  N   ASP A  68     2353   1696   1277   -416   -326    226       N  
ATOM    309  CA  ASP A  68      26.805  24.517  22.171  1.00 13.50           C  
ANISOU  309  CA  ASP A  68     2087   1818   1223   -342   -212     94       C  
ATOM    310  C   ASP A  68      27.284  23.075  22.244  1.00 14.15           C  
ANISOU  310  C   ASP A  68     2382   1776   1218   -347   -438     71       C  
ATOM    311  O   ASP A  68      26.468  22.179  22.439  1.00 15.78           O  
ANISOU  311  O   ASP A  68     2482   1894   1621   -435   -608    287       O  
ATOM    312  CB  ASP A  68      26.369  24.887  20.779  1.00 17.39           C  
ANISOU  312  CB  ASP A  68     2799   2391   1417   -441   -593    330       C  
ATOM    313  CG  ASP A  68      25.666  26.214  20.655  1.00 18.23           C  
ANISOU  313  CG  ASP A  68     2486   2863   1579    -29   -449    566       C  
ATOM    314  OD1 ASP A  68      25.197  26.831  21.625  1.00 20.13           O  
ANISOU  314  OD1 ASP A  68     2656   3117   1877    164     54    746       O  
ATOM    315  OD2 ASP A  68      25.535  26.632  19.501  1.00 23.47           O  
ANISOU  315  OD2 ASP A  68     3866   3352   1699    388   -468    607       O  
ATOM    316  N   VAL A  69      28.597  22.873  22.047  1.00 13.94           N  
ANISOU  316  N   VAL A  69     2581   1648   1067   -249    -58     65       N  
ATOM    317  CA  VAL A  69      29.213  21.544  22.191  1.00 15.41           C  
ANISOU  317  CA  VAL A  69     2813   1763   1280     -8    -63    116       C  
ATOM    318  C   VAL A  69      28.963  21.051  23.625  1.00 12.63           C  
ANISOU  318  C   VAL A  69     2195   1345   1258    -20   -110    -64       C  
ATOM    319  O   VAL A  69      28.568  19.919  23.877  1.00 14.91           O  
ANISOU  319  O   VAL A  69     2710   1405   1552   -300    153   -125       O  
ATOM    320  CB  VAL A  69      30.698  21.572  21.793  1.00 18.39           C  
ANISOU  320  CB  VAL A  69     3160   2194   1633     91    688   -100       C  
ATOM    321  CG1 VAL A  69      31.355  20.223  21.988  1.00 22.58           C  
ANISOU  321  CG1 VAL A  69     3155   3184   2239    751    397    310       C  
ATOM    322  CG2 VAL A  69      30.753  22.060  20.321  1.00 26.29           C  
ANISOU  322  CG2 VAL A  69     4631   3221   2136    692   1204    686       C  
ATOM    323  N   ASP A  70      29.245  21.922  24.576  1.00 12.80           N  
ANISOU  323  N   ASP A  70     2189   1470   1203   -225   -101    -36       N  
ATOM    324  CA  ASP A  70      29.021  21.634  25.982  1.00 11.76           C  
ANISOU  324  CA  ASP A  70     1908   1404   1157    -95   -302    109       C  
ATOM    325  C   ASP A  70      27.552  21.281  26.246  1.00 11.01           C  
ANISOU  325  C   ASP A  70     1947   1333    905   -158   -321     51       C  
ATOM    326  O   ASP A  70      27.261  20.291  26.908  1.00 11.58           O  
ANISOU  326  O   ASP A  70     1901   1416   1081   -138   -248    129       O  
ATOM    327  CB  ASP A  70      29.416  22.803  26.894  1.00 12.67           C  
ANISOU  327  CB  ASP A  70     2112   1462   1240   -290   -215     92       C  
ATOM    328  CG  ASP A  70      30.874  23.010  27.117  1.00 14.60           C  
ANISOU  328  CG  ASP A  70     2146   1527   1873   -214   -520    183       C  
ATOM    329  OD1 ASP A  70      31.688  22.138  26.663  1.00 15.53           O  
ANISOU  329  OD1 ASP A  70     2324   2117   1460     -8   -345     19       O  
ATOM    330  OD2 ASP A  70      31.226  23.961  27.827  1.00 17.25           O  
ANISOU  330  OD2 ASP A  70     2143   1724   2688    -82   -598   -238       O  
ATOM    331  N   ALA A  71      26.647  22.146  25.765  1.00 11.16           N  
ANISOU  331  N   ALA A  71     1892   1353    995   -231   -327     95       N  
ATOM    332  CA  ALA A  71      25.237  21.952  26.067  1.00 11.90           C  
ANISOU  332  CA  ALA A  71     1951   1332   1238      3   -189     36       C  
ATOM    333  C   ALA A  71      24.726  20.659  25.487  1.00 11.49           C  
ANISOU  333  C   ALA A  71     1947   1289   1130   -232   -411    241       C  
ATOM    334  O   ALA A  71      23.966  19.960  26.120  1.00 13.64           O  
ANISOU  334  O   ALA A  71     2307   1558   1315   -304   -232    243       O  
ATOM    335  CB  ALA A  71      24.462  23.163  25.578  1.00 13.80           C  
ANISOU  335  CB  ALA A  71     1972   1334   1938     -4   -262    199       C  
ATOM    336  N   ALA A  72      25.162  20.306  24.271  1.00 12.58           N  
ANISOU  336  N   ALA A  72     2127   1424   1228   -408   -357     91       N  
ATOM    337  CA  ALA A  72      24.760  19.034  23.645  1.00 13.36           C  
ANISOU  337  CA  ALA A  72     2489   1500   1086   -550   -506    125       C  
ATOM    338  C   ALA A  72      25.343  17.833  24.404  1.00 12.78           C  
ANISOU  338  C   ALA A  72     2317   1422   1116   -342   -374    102       C  
ATOM    339  O   ALA A  72      24.671  16.841  24.617  1.00 13.94           O  
ANISOU  339  O   ALA A  72     2381   1584   1332   -392   -445    122       O  
ATOM    340  CB  ALA A  72      25.201  18.979  22.201  1.00 16.93           C  
ANISOU  340  CB  ALA A  72     3425   1982   1028   -481   -448    118       C  
ATOM    341  N   ASN A  73      26.596  17.952  24.832  1.00 12.35           N  
ANISOU  341  N   ASN A  73     2226   1425   1042   -292    -87     -3       N  
ATOM    342  CA  ASN A  73      27.230  16.876  25.581  1.00 12.42           C  
ANISOU  342  CA  ASN A  73     2131   1407   1179    -17   -108   -136       C  
ATOM    343  C   ASN A  73      26.519  16.646  26.896  1.00 11.13           C  
ANISOU  343  C   ASN A  73     1918   1188   1122   -295   -214    -63       C  
ATOM    344  O   ASN A  73      26.227  15.503  27.304  1.00 12.61           O  
ANISOU  344  O   ASN A  73     2187   1337   1265   -195   -113    -44       O  
ATOM    345  CB  ASN A  73      28.710  17.206  25.808  1.00 14.60           C  
ANISOU  345  CB  ASN A  73     2060   2038   1450   -154    128    191       C  
ATOM    346  CG  ASN A  73      29.554  16.014  26.151  1.00 18.18           C  
ANISOU  346  CG  ASN A  73     2510   2712   1685    372   -355    322       C  
ATOM    347  OD1 ASN A  73      29.110  14.876  26.261  1.00 21.46           O  
ANISOU  347  OD1 ASN A  73     3175   2208   2772    560   -560   -198       O  
ATOM    348  ND2 ASN A  73      30.851  16.293  26.271  1.00 19.08           N  
ANISOU  348  ND2 ASN A  73     2532   3031   1687    533    -83    445       N  
ATOM    349  N   LEU A  74      26.166  17.712  27.585  1.00 11.43           N  
ANISOU  349  N   LEU A  74     2046   1169   1126   -123    -92     55       N  
ATOM    350  CA  LEU A  74      25.406  17.594  28.833  1.00 11.28           C  
ANISOU  350  CA  LEU A  74     1902   1165   1220   -133    -78    145       C  
ATOM    351  C   LEU A  74      24.051  16.971  28.656  1.00 11.34           C  
ANISOU  351  C   LEU A  74     2036   1151   1122   -172    -74     47       C  
ATOM    352  O   LEU A  74      23.605  16.153  29.473  1.00 11.88           O  
ANISOU  352  O   LEU A  74     2042   1257   1216   -326   -177     62       O  
ATOM    353  CB  LEU A  74      25.272  18.989  29.472  1.00 12.53           C  
ANISOU  353  CB  LEU A  74     1792   1531   1439      3   -173   -250       C  
ATOM    354  CG  LEU A  74      26.538  19.569  30.075  1.00 11.80           C  
ANISOU  354  CG  LEU A  74     1863   1428   1195   -204     10    -54       C  
ATOM    355  CD1 LEU A  74      26.419  21.074  30.109  1.00 13.82           C  
ANISOU  355  CD1 LEU A  74     2208   1437   1607    -72    -57   -230       C  
ATOM    356  CD2 LEU A  74      26.805  18.955  31.414  1.00 13.07           C  
ANISOU  356  CD2 LEU A  74     1914   1856   1198   -156    -77     29       C  
ATOM    357  N   ARG A  75      23.350  17.402  27.590  1.00 12.00           N  
ANISOU  357  N   ARG A  75     1927   1389   1246   -273    -72    226       N  
ATOM    358  CA  ARG A  75      22.012  16.836  27.376  1.00 12.42           C  
ANISOU  358  CA  ARG A  75     1987   1312   1419   -217    -95    273       C  
ATOM    359  C   ARG A  75      22.087  15.327  27.217  1.00 12.11           C  
ANISOU  359  C   ARG A  75     1949   1402   1251   -164   -354     76       C  
ATOM    360  O   ARG A  75      21.313  14.562  27.774  1.00 12.75           O  
ANISOU  360  O   ARG A  75     2165   1321   1356   -175   -203    218       O  
ATOM    361  CB  ARG A  75      21.373  17.510  26.163  1.00 14.64           C  
ANISOU  361  CB  ARG A  75     2183   1637   1741    -18   -344    342       C  
ATOM    362  CG  ARG A  75      20.048  16.984  25.735  1.00 15.24           C  
ANISOU  362  CG  ARG A  75     2615   1561   1614    -80   -487     70       C  
ATOM    363  CD  ARG A  75      19.494  17.894  24.674  1.00 21.76           C  
ANISOU  363  CD  ARG A  75     3390   2280   2597    -37  -1451    431       C  
ATOM    364  NE  ARG A  75      18.170  17.400  24.227  1.00 28.71           N  
ANISOU  364  NE  ARG A  75     4187   2434   4288  -1048  -2378   1707       N  
ATOM    365  CZ  ARG A  75      17.087  18.071  24.224  1.00 45.99           C  
ANISOU  365  CZ  ARG A  75     3585   5921   7967   -365  -2022   2060       C  
ATOM    366  NH1 ARG A  75      16.932  19.356  24.652  1.00 70.02           N  
ANISOU  366  NH1 ARG A  75     4919   7991  13694   2492     17   -799       N  
ATOM    367  NH2 ARG A  75      15.985  17.461  23.799  1.00 55.54           N  
ANISOU  367  NH2 ARG A  75     4577  10586   5940  -2275  -3655   5267       N  
ATOM    368  N   GLU A  76      23.082  14.873  26.402  1.00 11.77           N  
ANISOU  368  N   GLU A  76     1933   1349   1191   -188   -344     91       N  
ATOM    369  CA  GLU A  76      23.248  13.440  26.196  1.00 12.38           C  
ANISOU  369  CA  GLU A  76     2283   1365   1056   -185   -419     20       C  
ATOM    370  C   GLU A  76      23.592  12.691  27.457  1.00 11.18           C  
ANISOU  370  C   GLU A  76     1703   1260   1285    -58   -330     -6       C  
ATOM    371  O   GLU A  76      23.086  11.626  27.789  1.00 12.98           O  
ANISOU  371  O   GLU A  76     2139   1230   1563   -252   -470     76       O  
ATOM    372  CB  GLU A  76      24.280  13.183  25.131  1.00 14.51           C  
ANISOU  372  CB  GLU A  76     2253   1870   1392     98   -205     10       C  
ATOM    373  CG  GLU A  76      24.468  11.726  24.791  1.00 17.15           C  
ANISOU  373  CG  GLU A  76     2601   1896   2018     72    -88   -239       C  
ATOM    374  CD  GLU A  76      23.270  10.962  24.308  1.00 20.55           C  
ANISOU  374  CD  GLU A  76     3124   2207   2478   -174   -611   -216       C  
ATOM    375  OE1 GLU A  76      23.401   9.713  24.316  1.00 23.93           O  
ANISOU  375  OE1 GLU A  76     3236   2097   3758   -342   -701     13       O  
ATOM    376  OE2 GLU A  76      22.219  11.559  23.940  1.00 19.61           O  
ANISOU  376  OE2 GLU A  76     2820   2316   2316   -154   -305   -353       O  
ATOM    377  N   THR A  77      24.543  13.305  28.209  1.00 11.72           N  
ANISOU  377  N   THR A  77     1962   1303   1187   -284   -446     89       N  
ATOM    378  CA  THR A  77      25.072  12.663  29.398  1.00 11.42           C  
ANISOU  378  CA  THR A  77     1560   1499   1281    -55   -289    198       C  
ATOM    379  C   THR A  77      23.957  12.497  30.458  1.00 10.75           C  
ANISOU  379  C   THR A  77     1805   1055   1226   -234   -283   -127       C  
ATOM    380  O   THR A  77      23.781  11.424  31.019  1.00 12.26           O  
ANISOU  380  O   THR A  77     2037   1267   1354   -162   -194    159       O  
ATOM    381  CB  THR A  77      26.207  13.521  29.923  1.00 12.38           C  
ANISOU  381  CB  THR A  77     1763   1646   1297   -255   -409    132       C  
ATOM    382  OG1 THR A  77      27.295  13.555  29.010  1.00 14.02           O  
ANISOU  382  OG1 THR A  77     1661   1781   1883   -166   -173    291       O  
ATOM    383  CG2 THR A  77      26.741  12.897  31.245  1.00 17.38           C  
ANISOU  383  CG2 THR A  77     2162   2785   1657   -556   -836    701       C  
ATOM    384  N   PHE A  78      23.226  13.567  30.689  1.00 10.81           N  
ANISOU  384  N   PHE A  78     1885   1132   1089   -129   -240    -73       N  
ATOM    385  CA  PHE A  78      22.164  13.520  31.671  1.00 11.32           C  
ANISOU  385  CA  PHE A  78     1960   1299   1041   -200   -186     51       C  
ATOM    386  C   PHE A  78      20.940  12.715  31.172  1.00 11.14           C  
ANISOU  386  C   PHE A  78     1816   1360   1058    -97   -249     78       C  
ATOM    387  O   PHE A  78      20.287  12.066  32.012  1.00 12.66           O  
ANISOU  387  O   PHE A  78     2077   1500   1233   -309   -141     17       O  
ATOM    388  CB  PHE A  78      21.814  14.899  32.190  1.00 12.05           C  
ANISOU  388  CB  PHE A  78     1816   1342   1420    -29   -202    -23       C  
ATOM    389  CG  PHE A  78      22.860  15.347  33.231  1.00 12.26           C  
ANISOU  389  CG  PHE A  78     2086   1342   1230    -16   -187   -115       C  
ATOM    390  CD1 PHE A  78      22.717  14.997  34.550  1.00 14.05           C  
ANISOU  390  CD1 PHE A  78     2372   1659   1306   -165    -91   -124       C  
ATOM    391  CD2 PHE A  78      23.943  16.062  32.856  1.00 14.60           C  
ANISOU  391  CD2 PHE A  78     2558   1617   1373   -586   -378     -5       C  
ATOM    392  CE1 PHE A  78      23.662  15.322  35.474  1.00 15.27           C  
ANISOU  392  CE1 PHE A  78     2809   1902   1089   -304   -103   -277       C  
ATOM    393  CE2 PHE A  78      24.920  16.428  33.786  1.00 14.86           C  
ANISOU  393  CE2 PHE A  78     2276   2132   1240   -327   -248   -137       C  
ATOM    394  CZ  PHE A  78      24.745  16.069  35.072  1.00 13.86           C  
ANISOU  394  CZ  PHE A  78     2370   1559   1338     44   -354   -176       C  
ATOM    395  N   ARG A  79      20.682  12.689  29.892  1.00 11.25           N  
ANISOU  395  N   ARG A  79     1757   1338   1178   -278   -276    101       N  
ATOM    396  CA  ARG A  79      19.661  11.788  29.347  1.00 12.15           C  
ANISOU  396  CA  ARG A  79     2133   1212   1272   -267   -552    107       C  
ATOM    397  C   ARG A  79      19.950  10.350  29.694  1.00 11.91           C  
ANISOU  397  C   ARG A  79     1978   1286   1260   -187   -450     30       C  
ATOM    398  O   ARG A  79      19.074   9.605  30.102  1.00 13.93           O  
ANISOU  398  O   ARG A  79     2202   1476   1614   -397   -442    197       O  
ATOM    399  CB  ARG A  79      19.626  11.963  27.813  1.00 12.68           C  
ANISOU  399  CB  ARG A  79     2008   1575   1235   -347   -365     89       C  
ATOM    400  CG  ARG A  79      18.570  11.123  27.111  1.00 12.95           C  
ANISOU  400  CG  ARG A  79     1994   1567   1362   -236   -538      0       C  
ATOM    401  CD  ARG A  79      18.712  11.201  25.562  1.00 15.17           C  
ANISOU  401  CD  ARG A  79     2150   2238   1377      7   -711     52       C  
ATOM    402  NE  ARG A  79      19.764  10.378  25.054  1.00 16.67           N  
ANISOU  402  NE  ARG A  79     2528   2389   1417      7   -520   -207       N  
ATOM    403  CZ  ARG A  79      19.720   9.066  24.802  1.00 17.20           C  
ANISOU  403  CZ  ARG A  79     2376   2413   1746     -9   -675   -449       C  
ATOM    404  NH1 ARG A  79      18.605   8.423  24.997  1.00 17.56           N  
ANISOU  404  NH1 ARG A  79     2266   2461   1945     66   -713   -235       N  
ATOM    405  NH2 ARG A  79      20.831   8.449  24.346  1.00 20.99           N  
ANISOU  405  NH2 ARG A  79     2438   2743   2795    185   -351   -425       N  
ATOM    406  N   ASN A  80      21.226   9.948  29.567  1.00 12.38           N  
ANISOU  406  N   ASN A  80     2074   1312   1318    -81   -285     46       N  
ATOM    407  CA  ASN A  80      21.638   8.560  29.844  1.00 13.62           C  
ANISOU  407  CA  ASN A  80     2409   1347   1419     -7   -405    -34       C  
ATOM    408  C   ASN A  80      21.573   8.234  31.329  1.00 13.15           C  
ANISOU  408  C   ASN A  80     2256   1382   1360    153   -145     59       C  
ATOM    409  O   ASN A  80      21.467   7.072  31.712  1.00 17.45           O  
ANISOU  409  O   ASN A  80     3453   1502   1674    -23   -244    146       O  
ATOM    410  CB  ASN A  80      23.008   8.310  29.231  1.00 18.39           C  
ANISOU  410  CB  ASN A  80     3327   1961   1698    794    457    161       C  
ATOM    411  CG  ASN A  80      22.929   8.128  27.720  1.00 28.75           C  
ANISOU  411  CG  ASN A  80     6491   2728   1706   1915    971    231       C  
ATOM    412  OD1 ASN A  80      21.924   7.588  27.263  1.00 39.87           O  
ANISOU  412  OD1 ASN A  80     9198   4375   1574   1114  -1159   -306       O  
ATOM    413  ND2 ASN A  80      23.952   8.560  27.041  1.00 46.63           N  
ANISOU  413  ND2 ASN A  80    10125   3854   3737   1602   4181    659       N  
ATOM    414  N   LEU A  81      21.554   9.271  32.201  1.00 13.15           N  
ANISOU  414  N   LEU A  81     2305   1465   1225     81   -227    105       N  
ATOM    415  CA  LEU A  81      21.377   9.063  33.624  1.00 12.81           C  
ANISOU  415  CA  LEU A  81     2193   1495   1178    214   -277     87       C  
ATOM    416  C   LEU A  81      19.906   9.144  34.021  1.00 12.58           C  
ANISOU  416  C   LEU A  81     2158   1301   1319    -97   -270     19       C  
ATOM    417  O   LEU A  81      19.548   9.031  35.197  1.00 14.27           O  
ANISOU  417  O   LEU A  81     2176   1993   1251   -241   -192    155       O  
ATOM    418  CB  LEU A  81      22.203  10.097  34.393  1.00 13.71           C  
ANISOU  418  CB  LEU A  81     1909   2113   1187    -76   -222    140       C  
ATOM    419  CG  LEU A  81      23.689  10.000  34.257  1.00 16.88           C  
ANISOU  419  CG  LEU A  81     1945   3036   1434    196   -166     18       C  
ATOM    420  CD1 LEU A  81      24.357  11.116  35.003  1.00 25.19           C  
ANISOU  420  CD1 LEU A  81     2539   5103   1930  -1315   -492   -333       C  
ATOM    421  CD2 LEU A  81      24.170   8.646  34.786  1.00 26.74           C  
ANISOU  421  CD2 LEU A  81     2977   4452   2729   1349   -349   1119       C  
ATOM    422  N   LYS A  82      19.023   9.330  33.052  1.00 12.63           N  
ANISOU  422  N   LYS A  82     2145   1404   1248    -40   -162     96       N  
ATOM    423  CA  LYS A  82      17.572   9.305  33.177  1.00 11.85           C  
ANISOU  423  CA  LYS A  82     2130   1379    995   -225   -290     73       C  
ATOM    424  C   LYS A  82      17.005  10.590  33.779  1.00 11.10           C  
ANISOU  424  C   LYS A  82     1829   1350   1039   -199   -418     73       C  
ATOM    425  O   LYS A  82      15.896  10.606  34.354  1.00 12.79           O  
ANISOU  425  O   LYS A  82     1968   1514   1380   -294   -151     22       O  
ATOM    426  CB  LYS A  82      17.056   8.053  33.868  1.00 14.32           C  
ANISOU  426  CB  LYS A  82     2330   1311   1799   -409   -293    169       C  
ATOM    427  CG  LYS A  82      17.716   6.788  33.379  1.00 16.92           C  
ANISOU  427  CG  LYS A  82     2907   1496   2024     35   -225    216       C  
ATOM    428  CD  LYS A  82      17.463   6.489  31.931  1.00 17.25           C  
ANISOU  428  CD  LYS A  82     2666   1795   2094   -197   -188     -1       C  
ATOM    429  CE  LYS A  82      18.188   5.180  31.561  1.00 21.99           C  
ANISOU  429  CE  LYS A  82     3871   1887   2597    -27    184   -228       C  
ATOM    430  NZ  LYS A  82      17.970   4.842  30.139  1.00 29.17           N  
ANISOU  430  NZ  LYS A  82     5714   2449   2921      3   -368   -700       N  
ATOM    431  N   TYR A  83      17.712  11.734  33.585  1.00 11.13           N  
ANISOU  431  N   TYR A  83     1700   1385   1145   -224   -226    -40       N  
ATOM    432  CA  TYR A  83      17.175  13.031  33.956  1.00 11.53           C  
ANISOU  432  CA  TYR A  83     1850   1372   1160   -172   -377    -71       C  
ATOM    433  C   TYR A  83      16.263  13.539  32.844  1.00 11.67           C  
ANISOU  433  C   TYR A  83     2188   1249    997   -244   -433    -84       C  
ATOM    434  O   TYR A  83      16.491  13.309  31.660  1.00 13.22           O  
ANISOU  434  O   TYR A  83     2336   1658   1031     27   -290    -84       O  
ATOM    435  CB  TYR A  83      18.291  14.056  34.180  1.00 10.79           C  
ANISOU  435  CB  TYR A  83     1860   1295    945   -276   -197     58       C  
ATOM    436  CG  TYR A  83      18.912  13.834  35.541  1.00 10.09           C  
ANISOU  436  CG  TYR A  83     1531   1336    967   -147   -218     66       C  
ATOM    437  CD1 TYR A  83      19.876  12.893  35.766  1.00 11.91           C  
ANISOU  437  CD1 TYR A  83     1854   1411   1259      5   -246    -17       C  
ATOM    438  CD2 TYR A  83      18.477  14.570  36.632  1.00 11.24           C  
ANISOU  438  CD2 TYR A  83     1692   1445   1135   -149   -228    -48       C  
ATOM    439  CE1 TYR A  83      20.423  12.706  37.034  1.00 12.75           C  
ANISOU  439  CE1 TYR A  83     1941   1739   1166    199   -214    107       C  
ATOM    440  CE2 TYR A  83      18.954  14.392  37.920  1.00 11.33           C  
ANISOU  440  CE2 TYR A  83     1578   1669   1057   -128   -100    -71       C  
ATOM    441  CZ  TYR A  83      19.951  13.458  38.087  1.00 11.44           C  
ANISOU  441  CZ  TYR A  83     1707   1545   1096   -148   -223     69       C  
ATOM    442  OH  TYR A  83      20.476  13.214  39.370  1.00 13.53           O  
ANISOU  442  OH  TYR A  83     1839   2148   1154     94   -272    211       O  
ATOM    443  N   GLU A  84      15.284  14.338  33.262  1.00 12.54           N  
ANISOU  443  N   GLU A  84     1989   1709   1066    -39   -357     -4       N  
ATOM    444  CA  GLU A  84      14.448  15.107  32.350  1.00 12.95           C  
ANISOU  444  CA  GLU A  84     1852   1874   1194   -344   -380    303       C  
ATOM    445  C   GLU A  84      15.196  16.381  32.005  1.00 11.60           C  
ANISOU  445  C   GLU A  84     1659   1755    992   -239   -395     55       C  
ATOM    446  O   GLU A  84      15.280  17.313  32.819  1.00 13.86           O  
ANISOU  446  O   GLU A  84     2088   2067   1113   -362   -281   -110       O  
ATOM    447  CB  GLU A  84      13.116  15.410  33.034  1.00 14.20           C  
ANISOU  447  CB  GLU A  84     1775   1930   1691   -313   -373    266       C  
ATOM    448  CG  GLU A  84      12.211  16.361  32.266  1.00 16.63           C  
ANISOU  448  CG  GLU A  84     1841   2593   1886   -183   -520    453       C  
ATOM    449  CD  GLU A  84      10.955  16.727  33.003  1.00 20.30           C  
ANISOU  449  CD  GLU A  84     2227   2747   2739    159     -9    369       C  
ATOM    450  OE1 GLU A  84      10.526  15.971  33.949  1.00 21.09           O  
ANISOU  450  OE1 GLU A  84     2069   3287   2656    184      1    588       O  
ATOM    451  OE2 GLU A  84      10.380  17.793  32.653  1.00 20.85           O  
ANISOU  451  OE2 GLU A  84     2745   2441   2737    102     53     -7       O  
ATOM    452  N   VAL A  85      15.832  16.431  30.844  1.00 11.90           N  
ANISOU  452  N   VAL A  85     1907   1565   1051   -266   -288     62       N  
ATOM    453  CA  VAL A  85      16.693  17.562  30.503  1.00 10.99           C  
ANISOU  453  CA  VAL A  85     1702   1429   1043    -78   -310     39       C  
ATOM    454  C   VAL A  85      15.859  18.615  29.812  1.00 11.58           C  
ANISOU  454  C   VAL A  85     1808   1485   1106     -3   -392     17       C  
ATOM    455  O   VAL A  85      15.158  18.342  28.818  1.00 13.93           O  
ANISOU  455  O   VAL A  85     2038   1775   1479     28   -744    -87       O  
ATOM    456  CB  VAL A  85      17.841  17.102  29.575  1.00 12.00           C  
ANISOU  456  CB  VAL A  85     1747   1543   1269    -13   -249     -6       C  
ATOM    457  CG1 VAL A  85      18.698  18.318  29.211  1.00 13.24           C  
ANISOU  457  CG1 VAL A  85     1934   1706   1392   -250    -24   -151       C  
ATOM    458  CG2 VAL A  85      18.677  16.014  30.201  1.00 12.88           C  
ANISOU  458  CG2 VAL A  85     1811   1647   1437    170   -425   -265       C  
ATOM    459  N   ARG A  86      15.986  19.851  30.277  1.00 10.97           N  
ANISOU  459  N   ARG A  86     1558   1533   1079    -16   -372     85       N  
ATOM    460  CA  ARG A  86      15.384  20.990  29.651  1.00 10.89           C  
ANISOU  460  CA  ARG A  86     1603   1389   1145    -33   -367     37       C  
ATOM    461  C   ARG A  86      16.502  21.982  29.339  1.00 11.52           C  
ANISOU  461  C   ARG A  86     1592   1705   1079   -126   -396    152       C  
ATOM    462  O   ARG A  86      17.193  22.439  30.254  1.00 15.12           O  
ANISOU  462  O   ARG A  86     2139   2430   1176   -698   -589    291       O  
ATOM    463  CB  ARG A  86      14.343  21.678  30.541  1.00 11.98           C  
ANISOU  463  CB  ARG A  86     1575   1599   1377     24   -281     75       C  
ATOM    464  CG  ARG A  86      13.306  20.708  31.093  1.00 13.05           C  
ANISOU  464  CG  ARG A  86     1843   1588   1526    -16   -155     76       C  
ATOM    465  CD  ARG A  86      12.237  21.440  31.832  1.00 14.82           C  
ANISOU  465  CD  ARG A  86     1829   1943   1857    120      5    181       C  
ATOM    466  NE  ARG A  86      11.310  20.618  32.589  1.00 15.25           N  
ANISOU  466  NE  ARG A  86     1884   2052   1860     84     11    166       N  
ATOM    467  CZ  ARG A  86      10.555  21.075  33.578  1.00 16.27           C  
ANISOU  467  CZ  ARG A  86     1882   2260   2041    115     74     51       C  
ATOM    468  NH1 ARG A  86      10.601  22.342  33.934  1.00 17.37           N  
ANISOU  468  NH1 ARG A  86     2120   2430   2050    231     25   -218       N  
ATOM    469  NH2 ARG A  86       9.764  20.180  34.186  1.00 19.17           N  
ANISOU  469  NH2 ARG A  86     2259   2730   2293     22    318    284       N  
ATOM    470  N   ASN A  87      16.663  22.378  28.111  1.00 14.09           N  
ANISOU  470  N   ASN A  87     2069   2046   1240   -652   -590    330       N  
ATOM    471  CA  ASN A  87      17.635  23.343  27.709  1.00 15.17           C  
ANISOU  471  CA  ASN A  87     1955   2301   1509   -498   -462    696       C  
ATOM    472  C   ASN A  87      16.983  24.706  27.428  1.00 15.03           C  
ANISOU  472  C   ASN A  87     2238   2243   1229   -586   -674    623       C  
ATOM    473  O   ASN A  87      15.892  24.795  26.869  1.00 18.92           O  
ANISOU  473  O   ASN A  87     2470   2366   2354   -682  -1356    803       O  
ATOM    474  CB  ASN A  87      18.324  22.912  26.392  1.00 18.21           C  
ANISOU  474  CB  ASN A  87     2629   2641   1648   -476   -167    499       C  
ATOM    475  CG  ASN A  87      19.454  23.873  26.077  1.00 16.83           C  
ANISOU  475  CG  ASN A  87     1859   2424   2111     12    -66    509       C  
ATOM    476  OD1 ASN A  87      20.569  23.721  26.636  1.00 19.55           O  
ANISOU  476  OD1 ASN A  87     2238   2914   2275    329   -545      3       O  
ATOM    477  ND2 ASN A  87      19.277  24.847  25.203  1.00 17.83           N  
ANISOU  477  ND2 ASN A  87     2363   2610   1801   -424   -317    549       N  
ATOM    478  N   LYS A  88      17.687  25.744  27.813  1.00 15.40           N  
ANISOU  478  N   LYS A  88     1996   2330   1525   -757   -537    574       N  
ATOM    479  CA  LYS A  88      17.319  27.093  27.452  1.00 15.25           C  
ANISOU  479  CA  LYS A  88     1978   2272   1546   -341   -325    201       C  
ATOM    480  C   LYS A  88      18.556  27.810  26.956  1.00 14.78           C  
ANISOU  480  C   LYS A  88     1991   2050   1572   -417   -556    430       C  
ATOM    481  O   LYS A  88      19.616  27.686  27.530  1.00 19.86           O  
ANISOU  481  O   LYS A  88     2163   3366   2017   -848   -926   1288       O  
ATOM    482  CB  LYS A  88      16.795  27.846  28.658  1.00 21.13           C  
ANISOU  482  CB  LYS A  88     2844   3129   2058  -1001    132   -693       C  
ATOM    483  CG  LYS A  88      15.386  27.482  29.111  1.00 25.51           C  
ANISOU  483  CG  LYS A  88     2764   3542   3387   -719    732  -1258       C  
ATOM    484  CD  LYS A  88      14.298  27.652  28.070  1.00 31.22           C  
ANISOU  484  CD  LYS A  88     2766   3947   5150   -686    -81   -754       C  
ATOM    485  CE  LYS A  88      12.910  27.253  28.534  1.00 45.41           C  
ANISOU  485  CE  LYS A  88     2831   6896   7527  -1033    156    212       C  
ATOM    486  NZ  LYS A  88      11.988  26.824  27.449  1.00 62.08           N  
ANISOU  486  NZ  LYS A  88     2740  10727  10122  -1616   -841  -1027       N  
ATOM    487  N   ASN A  89      18.436  28.506  25.836  1.00 14.12           N  
ANISOU  487  N   ASN A  89     1788   1915   1661     -9   -479    396       N  
ATOM    488  CA  ASN A  89      19.489  29.283  25.286  1.00 14.11           C  
ANISOU  488  CA  ASN A  89     1920   1858   1584   -119   -484    364       C  
ATOM    489  C   ASN A  89      19.276  30.796  25.396  1.00 14.85           C  
ANISOU  489  C   ASN A  89     2309   1867   1465    -59   -601    536       C  
ATOM    490  O   ASN A  89      18.201  31.312  25.211  1.00 16.84           O  
ANISOU  490  O   ASN A  89     2355   1941   2104    100   -711    528       O  
ATOM    491  CB  ASN A  89      19.582  29.040  23.774  1.00 17.66           C  
ANISOU  491  CB  ASN A  89     2521   2579   1610    -57   -284    215       C  
ATOM    492  CG  ASN A  89      19.867  27.623  23.402  1.00 20.41           C  
ANISOU  492  CG  ASN A  89     2391   2903   2463   -116   -513   -572       C  
ATOM    493  OD1 ASN A  89      20.790  27.001  23.923  1.00 17.31           O  
ANISOU  493  OD1 ASN A  89     2378   2263   1936   -317   -270   -148       O  
ATOM    494  ND2 ASN A  89      19.031  27.152  22.458  1.00 41.57           N  
ANISOU  494  ND2 ASN A  89     5017   4686   6093    891  -3529  -2362       N  
ATOM    495  N   ASP A  90      20.392  31.467  25.666  1.00 13.85           N  
ANISOU  495  N   ASP A  90     2113   1684   1463    105   -287    218       N  
ATOM    496  CA  ASP A  90      20.460  32.926  25.537  1.00 13.74           C  
ANISOU  496  CA  ASP A  90     1944   1789   1489     61   -198    484       C  
ATOM    497  C   ASP A  90      19.347  33.625  26.326  1.00 14.89           C  
ANISOU  497  C   ASP A  90     2426   1669   1564    315   -264    367       C  
ATOM    498  O   ASP A  90      18.514  34.377  25.805  1.00 17.02           O  
ANISOU  498  O   ASP A  90     2629   2070   1769    666   -178    439       O  
ATOM    499  CB  ASP A  90      20.442  33.339  24.069  1.00 15.39           C  
ANISOU  499  CB  ASP A  90     2322   1894   1632    -25   -179    499       C  
ATOM    500  CG  ASP A  90      21.670  32.963  23.311  1.00 16.76           C  
ANISOU  500  CG  ASP A  90     2479   2372   1517    374   -140    647       C  
ATOM    501  OD1 ASP A  90      21.598  32.980  22.063  1.00 21.30           O  
ANISOU  501  OD1 ASP A  90     3018   3507   1568    254   -148    656       O  
ATOM    502  OD2 ASP A  90      22.704  32.628  23.903  1.00 17.07           O  
ANISOU  502  OD2 ASP A  90     2287   2483   1717     18   -103    700       O  
ATOM    503  N   LEU A  91      19.357  33.375  27.633  1.00 13.88           N  
ANISOU  503  N   LEU A  91     2126   1748   1402   -109   -268    243       N  
ATOM    504  CA  LEU A  91      18.410  34.016  28.529  1.00 14.42           C  
ANISOU  504  CA  LEU A  91     2103   1618   1759    -32    -89    380       C  
ATOM    505  C   LEU A  91      18.937  35.288  29.174  1.00 13.38           C  
ANISOU  505  C   LEU A  91     1929   1651   1503     58   -180    330       C  
ATOM    506  O   LEU A  91      20.079  35.385  29.617  1.00 13.51           O  
ANISOU  506  O   LEU A  91     1772   1755   1607    110    -72    353       O  
ATOM    507  CB  LEU A  91      18.099  33.047  29.724  1.00 14.25           C  
ANISOU  507  CB  LEU A  91     1762   1792   1859    -11     -1    427       C  
ATOM    508  CG  LEU A  91      17.398  31.765  29.317  1.00 16.69           C  
ANISOU  508  CG  LEU A  91     2239   2003   2101   -443   -189    556       C  
ATOM    509  CD1 LEU A  91      16.966  31.075  30.603  1.00 18.47           C  
ANISOU  509  CD1 LEU A  91     3132   1778   2106   -335    799    -78       C  
ATOM    510  CD2 LEU A  91      16.262  31.995  28.334  1.00 20.41           C  
ANISOU  510  CD2 LEU A  91     2140   2499   3117   -115   -565     -7       C  
ATOM    511  N   THR A  92      18.045  36.274  29.197  1.00 13.66           N  
ANISOU  511  N   THR A  92     1856   1712   1624     46   -319    356       N  
ATOM    512  CA  THR A  92      18.320  37.494  29.982  1.00 14.19           C  
ANISOU  512  CA  THR A  92     2073   1708   1609    269   -317    286       C  
ATOM    513  C   THR A  92      18.357  37.192  31.450  1.00 13.05           C  
ANISOU  513  C   THR A  92     1841   1524   1591    153     -8    244       C  
ATOM    514  O   THR A  92      17.926  36.130  31.900  1.00 14.18           O  
ANISOU  514  O   THR A  92     1981   1543   1864     87   -117    280       O  
ATOM    515  CB  THR A  92      17.238  38.535  29.744  1.00 15.34           C  
ANISOU  515  CB  THR A  92     1955   1848   2024    253   -356    499       C  
ATOM    516  OG1 THR A  92      15.999  38.022  30.225  1.00 16.45           O  
ANISOU  516  OG1 THR A  92     1974   1754   2521    112   -371    267       O  
ATOM    517  CG2 THR A  92      17.133  38.917  28.244  1.00 17.55           C  
ANISOU  517  CG2 THR A  92     2800   1831   2035    599   -568    499       C  
ATOM    518  N   ARG A  93      18.889  38.153  32.235  1.00 13.97           N  
ANISOU  518  N   ARG A  93     2156   1521   1633     92   -286    223       N  
ATOM    519  CA  ARG A  93      18.880  37.965  33.687  1.00 14.63           C  
ANISOU  519  CA  ARG A  93     1851   2086   1621    202   -138    114       C  
ATOM    520  C   ARG A  93      17.508  37.772  34.223  1.00 15.15           C  
ANISOU  520  C   ARG A  93     1855   1861   2040    184     -1     53       C  
ATOM    521  O   ARG A  93      17.269  36.973  35.109  1.00 16.88           O  
ANISOU  521  O   ARG A  93     2147   2462   1805    182   -104    315       O  
ATOM    522  CB  ARG A  93      19.598  39.176  34.339  1.00 17.29           C  
ANISOU  522  CB  ARG A  93     2275   2525   1770   -368   -124    -14       C  
ATOM    523  CG  ARG A  93      18.943  40.536  34.185  1.00 21.61           C  
ANISOU  523  CG  ARG A  93     2581   2176   3452   -439    237    223       C  
ATOM    524  CD  ARG A  93      19.760  41.765  34.544  1.00 26.01           C  
ANISOU  524  CD  ARG A  93     2740   2660   4481   -482   -841     -9       C  
ATOM    525  NE  ARG A  93      20.290  41.812  35.877  1.00 35.08           N  
ANISOU  525  NE  ARG A  93     4453   3794   5082   -138  -1944     -4       N  
ATOM    526  CZ  ARG A  93      21.320  42.571  36.223  1.00 39.20           C  
ANISOU  526  CZ  ARG A  93     6170   3041   5682   -619  -3010    -40       C  
ATOM    527  NH1 ARG A  93      21.962  43.343  35.388  1.00 41.74           N  
ANISOU  527  NH1 ARG A  93     5401   3398   7058   -621  -2008   -183       N  
ATOM    528  NH2 ARG A  93      21.762  42.572  37.455  1.00 42.32           N  
ANISOU  528  NH2 ARG A  93     7507   2872   5701   1021  -3231  -1593       N  
ATOM    529  N   GLU A  94      16.525  38.521  33.658  1.00 15.25           N  
ANISOU  529  N   GLU A  94     1830   1635   2329     76   -101     59       N  
ATOM    530  CA  GLU A  94      15.154  38.374  34.149  1.00 16.00           C  
ANISOU  530  CA  GLU A  94     1758   1754   2567    246     40     45       C  
ATOM    531  C   GLU A  94      14.595  37.006  33.811  1.00 14.28           C  
ANISOU  531  C   GLU A  94     1717   1744   1966    224    -10    228       C  
ATOM    532  O   GLU A  94      13.860  36.383  34.599  1.00 16.67           O  
ANISOU  532  O   GLU A  94     1952   2159   2222     67    120    423       O  
ATOM    533  CB  GLU A  94      14.304  39.512  33.528  1.00 18.22           C  
ANISOU  533  CB  GLU A  94     2227   1842   2853    580     29      1       C  
ATOM    534  CG  GLU A  94      14.714  40.936  33.946  1.00 23.02           C  
ANISOU  534  CG  GLU A  94     2988   1791   3968    476    437    -67       C  
ATOM    535  CD  GLU A  94      15.739  41.611  33.057  1.00 26.70           C  
ANISOU  535  CD  GLU A  94     3095   2483   4568   -276    583   -383       C  
ATOM    536  OE1 GLU A  94      16.331  40.994  32.120  1.00 20.66           O  
ANISOU  536  OE1 GLU A  94     2522   1868   3458    332    -90    555       O  
ATOM    537  OE2 GLU A  94      16.003  42.836  33.192  1.00 32.62           O  
ANISOU  537  OE2 GLU A  94     4522   2592   5278   -601   1461   -659       O  
ATOM    538  N   GLU A  95      14.904  36.500  32.630  1.00 14.42           N  
ANISOU  538  N   GLU A  95     1849   1630   1998    236     46    347       N  
ATOM    539  CA  GLU A  95      14.466  35.169  32.213  1.00 14.12           C  
ANISOU  539  CA  GLU A  95     1685   1858   1823     35   -237    259       C  
ATOM    540  C   GLU A  95      15.090  34.045  33.043  1.00 13.21           C  
ANISOU  540  C   GLU A  95     1793   1533   1695    217   -289    -89       C  
ATOM    541  O   GLU A  95      14.455  33.035  33.335  1.00 14.99           O  
ANISOU  541  O   GLU A  95     2066   1864   1768     34   -160    235       O  
ATOM    542  CB  GLU A  95      14.715  34.875  30.732  1.00 16.66           C  
ANISOU  542  CB  GLU A  95     2176   2314   1840    336   -246    211       C  
ATOM    543  CG  GLU A  95      13.801  35.683  29.840  1.00 19.18           C  
ANISOU  543  CG  GLU A  95     2037   3110   2140    189   -562    438       C  
ATOM    544  CD  GLU A  95      14.213  35.785  28.368  1.00 23.30           C  
ANISOU  544  CD  GLU A  95     2333   4419   2102    412   -483    699       C  
ATOM    545  OE1 GLU A  95      15.390  35.560  28.020  1.00 19.29           O  
ANISOU  545  OE1 GLU A  95     2315   2590   2424    180   -382    475       O  
ATOM    546  OE2 GLU A  95      13.342  36.133  27.567  1.00 33.24           O  
ANISOU  546  OE2 GLU A  95     3147   7140   2343   1572   -841    437       O  
ATOM    547  N   ILE A  96      16.367  34.204  33.395  1.00 13.38           N  
ANISOU  547  N   ILE A  96     1870   1675   1540    161   -184    225       N  
ATOM    548  CA  ILE A  96      17.014  33.242  34.301  1.00 13.59           C  
ANISOU  548  CA  ILE A  96     1904   1797   1463    271   -188    324       C  
ATOM    549  C   ILE A  96      16.266  33.179  35.622  1.00 12.76           C  
ANISOU  549  C   ILE A  96     1757   1557   1534    170   -160    260       C  
ATOM    550  O   ILE A  96      15.955  32.123  36.122  1.00 14.35           O  
ANISOU  550  O   ILE A  96     2116   1582   1753    165   -121    245       O  
ATOM    551  CB  ILE A  96      18.488  33.579  34.518  1.00 13.35           C  
ANISOU  551  CB  ILE A  96     1901   1607   1563    158    -50    346       C  
ATOM    552  CG1 ILE A  96      19.296  33.357  33.248  1.00 14.38           C  
ANISOU  552  CG1 ILE A  96     1983   1872   1610    454    -55    224       C  
ATOM    553  CG2 ILE A  96      19.101  32.739  35.674  1.00 16.01           C  
ANISOU  553  CG2 ILE A  96     1769   2544   1769    531     64    682       C  
ATOM    554  CD1 ILE A  96      20.713  33.815  33.283  1.00 18.44           C  
ANISOU  554  CD1 ILE A  96     2152   2641   2212     61    353    362       C  
ATOM    555  N   VAL A  97      16.002  34.321  36.245  1.00 14.10           N  
ANISOU  555  N   VAL A  97     2146   1613   1598    239     20    340       N  
ATOM    556  CA  VAL A  97      15.323  34.369  37.529  1.00 14.73           C  
ANISOU  556  CA  VAL A  97     1967   1889   1740    182     55    157       C  
ATOM    557  C   VAL A  97      13.913  33.809  37.416  1.00 15.19           C  
ANISOU  557  C   VAL A  97     2057   1759   1955    120      9    109       C  
ATOM    558  O   VAL A  97      13.514  33.010  38.268  1.00 15.83           O  
ANISOU  558  O   VAL A  97     1974   2104   1937     33     47    117       O  
ATOM    559  CB AVAL A  97      15.389  35.819  38.078  0.76 16.47           C  
ANISOU  559  CB AVAL A  97     2147   2120   1990    -67     90   -183       C  
ATOM    560  CB BVAL A  97      15.381  35.750  38.220  0.24 16.82           C  
ANISOU  560  CB BVAL A  97     2421   2209   1760   -175     39   -136       C  
ATOM    561  CG1AVAL A  97      14.521  35.914  39.310  0.76 17.81           C  
ANISOU  561  CG1AVAL A  97     2548   2017   2202   -247    409   -343       C  
ATOM    562  CG1BVAL A  97      16.726  35.835  38.957  0.24 16.63           C  
ANISOU  562  CG1BVAL A  97     2385   2434   1500    -85    130    -39       C  
ATOM    563  CG2AVAL A  97      16.830  36.234  38.338  0.76 17.35           C  
ANISOU  563  CG2AVAL A  97     2200   2472   1918   -143    -96      2       C  
ATOM    564  CG2BVAL A  97      15.250  36.964  37.321  0.24 20.40           C  
ANISOU  564  CG2BVAL A  97     2792   1850   3108   -450   -983     45       C  
ATOM    565  N   GLU A  98      13.169  34.149  36.366  1.00 15.42           N  
ANISOU  565  N   GLU A  98     1938   1812   2108     74    -38    171       N  
ATOM    566  CA  GLU A  98      11.828  33.613  36.177  1.00 16.59           C  
ANISOU  566  CA  GLU A  98     2061   1949   2291     80    -74     37       C  
ATOM    567  C   GLU A  98      11.835  32.087  36.019  1.00 14.53           C  
ANISOU  567  C   GLU A  98     1666   1910   1946     83   -161    221       C  
ATOM    568  O   GLU A  98      11.004  31.421  36.588  1.00 16.89           O  
ANISOU  568  O   GLU A  98     1678   2332   2408    -59     80    299       O  
ATOM    569  CB  GLU A  98      11.209  34.304  34.961  1.00 20.55           C  
ANISOU  569  CB  GLU A  98     2291   1869   3648    220   -788    513       C  
ATOM    570  CG  GLU A  98       9.851  33.744  34.530  1.00 32.26           C  
ANISOU  570  CG  GLU A  98     2659   3483   6116    341  -1963   -502       C  
ATOM    571  CD  GLU A  98       9.365  34.190  33.169  1.00 44.86           C  
ANISOU  571  CD  GLU A  98     4077   6112   6857   -729  -3205    387       C  
ATOM    572  OE1 GLU A  98       8.163  34.524  33.062  1.00 54.51           O  
ANISOU  572  OE1 GLU A  98     3829   8163   8720  -1148  -2936   4009       O  
ATOM    573  OE2 GLU A  98      10.098  34.231  32.158  1.00 52.10           O  
ANISOU  573  OE2 GLU A  98     4777   8032   6985    321  -2968   2559       O  
ATOM    574  N   LEU A  99      12.802  31.637  35.230  1.00 15.06           N  
ANISOU  574  N   LEU A  99     1793   1813   2115     99     87    263       N  
ATOM    575  CA  LEU A  99      12.892  30.190  35.026  1.00 15.34           C  
ANISOU  575  CA  LEU A  99     2182   1709   1937   -112     41    281       C  
ATOM    576  C   LEU A  99      13.122  29.440  36.317  1.00 14.59           C  
ANISOU  576  C   LEU A  99     2053   1754   1737    -17    153    153       C  
ATOM    577  O   LEU A  99      12.471  28.437  36.624  1.00 16.65           O  
ANISOU  577  O   LEU A  99     2159   1880   2287    -63    -55    447       O  
ATOM    578  CB  LEU A  99      14.075  29.903  34.043  1.00 15.38           C  
ANISOU  578  CB  LEU A  99     2589   1758   1495    -22    -35    -37       C  
ATOM    579  CG  LEU A  99      14.391  28.432  33.812  1.00 18.24           C  
ANISOU  579  CG  LEU A  99     3327   1763   1840     66     29     46       C  
ATOM    580  CD1 LEU A  99      13.225  27.682  33.225  1.00 28.18           C  
ANISOU  580  CD1 LEU A  99     5204   2988   2516  -1976    434   -560       C  
ATOM    581  CD2 LEU A  99      15.656  28.365  32.953  1.00 21.00           C  
ANISOU  581  CD2 LEU A  99     3883   1823   2274    416    492     -7       C  
ATOM    582  N   MET A 100      14.135  29.974  37.068  1.00 15.19           N  
ANISOU  582  N   MET A 100     1889   1775   2106    162    -10    275       N  
ATOM    583  CA  MET A 100      14.445  29.239  38.300  1.00 15.61           C  
ANISOU  583  CA  MET A 100     1924   1740   2266     41   -168    367       C  
ATOM    584  C   MET A 100      13.316  29.335  39.306  1.00 15.55           C  
ANISOU  584  C   MET A 100     1889   1868   2153    -53   -215    467       C  
ATOM    585  O   MET A 100      13.050  28.396  40.035  1.00 16.69           O  
ANISOU  585  O   MET A 100     2472   2041   1829   -206   -370    448       O  
ATOM    586  CB AMET A 100      15.567  29.989  39.041  0.47 18.01           C  
ANISOU  586  CB AMET A 100     1798   2132   2912   -127   -484    634       C  
ATOM    587  CB BMET A 100      15.892  29.620  38.606  0.53 18.45           C  
ANISOU  587  CB BMET A 100     1854   2682   2473      8   -197    279       C  
ATOM    588  CG AMET A 100      16.871  29.877  38.280  0.47 17.91           C  
ANISOU  588  CG AMET A 100     2202   2320   2281   -443   -288     81       C  
ATOM    589  CG BMET A 100      16.855  29.293  37.455  0.53 17.67           C  
ANISOU  589  CG BMET A 100     1734   2899   2082    791   -466    995       C  
ATOM    590  SD AMET A 100      17.401  28.147  38.251  0.47 18.98           S  
ANISOU  590  SD AMET A 100     2791   2547   1875    -33      3   -101       S  
ATOM    591  SD BMET A 100      16.980  27.558  37.023  0.53 25.85           S  
ANISOU  591  SD BMET A 100     2796   3787   3237     51   -183   -882       S  
ATOM    592  CE AMET A 100      16.961  27.672  36.608  0.47 15.85           C  
ANISOU  592  CE AMET A 100     2733   2311    979   1605    491    692       C  
ATOM    593  CE BMET A 100      17.712  26.786  38.420  0.53 30.01           C  
ANISOU  593  CE BMET A 100     3216   2559   5627    411   1709   2655       C  
ATOM    594  N   ARG A 101      12.649  30.517  39.387  1.00 15.92           N  
ANISOU  594  N   ARG A 101     2373   1991   1685    172   -182    114       N  
ATOM    595  CA  ARG A 101      11.504  30.632  40.269  1.00 17.22           C  
ANISOU  595  CA  ARG A 101     2634   2045   1864     57     78    148       C  
ATOM    596  C   ARG A 101      10.454  29.610  39.889  1.00 16.23           C  
ANISOU  596  C   ARG A 101     2465   1891   1810    212    119     31       C  
ATOM    597  O   ARG A 101       9.970  28.826  40.727  1.00 17.14           O  
ANISOU  597  O   ARG A 101     2284   2450   1778    -45    168     90       O  
ATOM    598  CB  ARG A 101      10.919  32.047  40.209  1.00 18.44           C  
ANISOU  598  CB  ARG A 101     3039   1936   2030     76    345   -222       C  
ATOM    599  CG  ARG A 101       9.732  32.231  41.105  1.00 21.18           C  
ANISOU  599  CG  ARG A 101     3047   2571   2429    150    588   -102       C  
ATOM    600  CD  ARG A 101       8.999  33.556  40.911  1.00 27.95           C  
ANISOU  600  CD  ARG A 101     3798   2795   4029    720   1104   -328       C  
ATOM    601  NE  ARG A 101       9.860  34.672  41.114  1.00 37.95           N  
ANISOU  601  NE  ARG A 101     5848   2725   5845    -94   1018    -37       N  
ATOM    602  CZ  ARG A 101      10.487  35.554  40.388  1.00 37.05           C  
ANISOU  602  CZ  ARG A 101     6199   2766   5111   -113   -487    943       C  
ATOM    603  NH1 ARG A 101      10.421  35.568  39.058  1.00 46.08           N  
ANISOU  603  NH1 ARG A 101     8325   4340   4842    341   1586   -954       N  
ATOM    604  NH2 ARG A 101      11.216  36.474  41.006  1.00 33.40           N  
ANISOU  604  NH2 ARG A 101     3663   3492   5538    248   1105   -233       N  
ATOM    605  N   ASP A 102      10.090  29.544  38.588  1.00 16.04           N  
ANISOU  605  N   ASP A 102     2255   1978   1860     99    218    144       N  
ATOM    606  CA  ASP A 102       9.074  28.623  38.125  1.00 16.31           C  
ANISOU  606  CA  ASP A 102     2009   2008   2179    485   -197    -21       C  
ATOM    607  C   ASP A 102       9.437  27.160  38.379  1.00 13.93           C  
ANISOU  607  C   ASP A 102     1650   1929   1714    205    -70     27       C  
ATOM    608  O   ASP A 102       8.616  26.396  38.901  1.00 16.65           O  
ANISOU  608  O   ASP A 102     1613   2585   2127    -52     23    354       O  
ATOM    609  CB  ASP A 102       8.808  28.870  36.633  1.00 18.50           C  
ANISOU  609  CB  ASP A 102     2345   2249   2437    122   -390    461       C  
ATOM    610  CG  ASP A 102       8.219  30.204  36.251  1.00 21.14           C  
ANISOU  610  CG  ASP A 102     2409   2671   2952    691   -179    666       C  
ATOM    611  OD1 ASP A 102       8.219  30.515  35.027  1.00 27.40           O  
ANISOU  611  OD1 ASP A 102     4534   2859   3020    159  -1145    842       O  
ATOM    612  OD2 ASP A 102       7.777  30.971  37.108  1.00 27.82           O  
ANISOU  612  OD2 ASP A 102     2941   3724   3907   1428   -461   -240       O  
ATOM    613  N   VAL A 103      10.688  26.807  38.070  1.00 13.82           N  
ANISOU  613  N   VAL A 103     1625   1879   1748    160     25    207       N  
ATOM    614  CA  VAL A 103      11.093  25.446  38.324  1.00 13.84           C  
ANISOU  614  CA  VAL A 103     1754   1932   1574    359   -134     13       C  
ATOM    615  C   VAL A 103      11.030  25.113  39.808  1.00 13.83           C  
ANISOU  615  C   VAL A 103     1765   1873   1618    163     26     75       C  
ATOM    616  O   VAL A 103      10.600  24.017  40.189  1.00 15.25           O  
ANISOU  616  O   VAL A 103     2049   2052   1694    -82   -197     28       O  
ATOM    617  CB  VAL A 103      12.504  25.198  37.723  1.00 14.67           C  
ANISOU  617  CB  VAL A 103     1991   1877   1706    373    179     63       C  
ATOM    618  CG1 VAL A 103      13.021  23.896  38.264  1.00 18.37           C  
ANISOU  618  CG1 VAL A 103     2679   2072   2228    854    481    221       C  
ATOM    619  CG2 VAL A 103      12.457  25.205  36.200  1.00 17.00           C  
ANISOU  619  CG2 VAL A 103     2371   2322   1766    -58    220    133       C  
ATOM    620  N   SER A 104      11.420  26.045  40.672  1.00 13.73           N  
ANISOU  620  N   SER A 104     1873   1891   1452     46    -64    192       N  
ATOM    621  CA  SER A 104      11.411  25.789  42.111  1.00 13.87           C  
ANISOU  621  CA  SER A 104     1896   1767   1609     30   -172    240       C  
ATOM    622  C   SER A 104       9.997  25.635  42.636  1.00 15.65           C  
ANISOU  622  C   SER A 104     1911   2331   1705    179     30    333       C  
ATOM    623  O   SER A 104       9.826  25.073  43.725  1.00 18.83           O  
ANISOU  623  O   SER A 104     2468   2815   1870   -292     16    603       O  
ATOM    624  CB  SER A 104      12.151  26.870  42.880  1.00 15.58           C  
ANISOU  624  CB  SER A 104     2146   2154   1618     70    -43   -220       C  
ATOM    625  OG  SER A 104      11.400  28.074  42.971  1.00 17.00           O  
ANISOU  625  OG  SER A 104     2655   2012   1793    230    -84      3       O  
ATOM    626  N   LYS A 105       9.007  26.147  41.904  1.00 15.91           N  
ANISOU  626  N   LYS A 105     1944   2312   1791    208    -33     41       N  
ATOM    627  CA  LYS A 105       7.598  26.044  42.301  1.00 17.41           C  
ANISOU  627  CA  LYS A 105     1872   2700   2042    316   -102    -80       C  
ATOM    628  C   LYS A 105       6.911  24.807  41.722  1.00 16.65           C  
ANISOU  628  C   LYS A 105     1676   2867   1782    202    -12     46       C  
ATOM    629  O   LYS A 105       5.751  24.525  42.072  1.00 20.06           O  
ANISOU  629  O   LYS A 105     1745   3400   2478     97    251    340       O  
ATOM    630  CB  LYS A 105       6.861  27.349  41.990  1.00 20.72           C  
ANISOU  630  CB  LYS A 105     2396   2869   2607    683    583     64       C  
ATOM    631  CG  LYS A 105       7.272  28.553  42.889  1.00 30.63           C  
ANISOU  631  CG  LYS A 105     3768   2896   4972   -265   1827   -921       C  
ATOM    632  CD  LYS A 105       6.193  29.590  42.657  1.00 37.86           C  
ANISOU  632  CD  LYS A 105     5202   3297   5884    559    628  -1498       C  
ATOM    633  CE  LYS A 105       6.505  31.009  42.409  1.00 38.68           C  
ANISOU  633  CE  LYS A 105     6032   4046   4617    626    994    836       C  
ATOM    634  NZ  LYS A 105       5.654  31.701  41.380  1.00 55.09           N  
ANISOU  634  NZ  LYS A 105     8779   7379   4773   3151    435    633       N  
ATOM    635  N   GLU A 106       7.555  24.049  40.886  1.00 16.47           N  
ANISOU  635  N   GLU A 106     1802   2572   1884     -8     72     56       N  
ATOM    636  CA  GLU A 106       7.018  22.731  40.521  1.00 15.56           C  
ANISOU  636  CA  GLU A 106     1592   2639   1682     51   -188    207       C  
ATOM    637  C   GLU A 106       6.991  21.790  41.704  1.00 15.00           C  
ANISOU  637  C   GLU A 106     1476   2527   1697    206     42    147       C  
ATOM    638  O   GLU A 106       7.699  21.969  42.707  1.00 17.05           O  
ANISOU  638  O   GLU A 106     1881   2793   1805    287   -315    182       O  
ATOM    639  CB  GLU A 106       7.840  22.100  39.402  1.00 16.45           C  
ANISOU  639  CB  GLU A 106     2036   2522   1691     56    -16    125       C  
ATOM    640  CG  GLU A 106       7.883  22.886  38.121  1.00 16.14           C  
ANISOU  640  CG  GLU A 106     1830   2668   1632   -189    -49    -41       C  
ATOM    641  CD  GLU A 106       8.589  22.209  36.963  1.00 17.18           C  
ANISOU  641  CD  GLU A 106     2029   2770   1727    396      6     90       C  
ATOM    642  OE1 GLU A 106       8.933  21.012  37.022  1.00 19.53           O  
ANISOU  642  OE1 GLU A 106     2346   2876   2198    520   -358    -77       O  
ATOM    643  OE2 GLU A 106       8.762  22.958  35.966  1.00 22.02           O  
ANISOU  643  OE2 GLU A 106     3059   3385   1921    738    472    400       O  
ATOM    644  N   ASP A 107       6.149  20.774  41.563  1.00 17.22           N  
ANISOU  644  N   ASP A 107     1510   2858   2175    -70    131    277       N  
ATOM    645  CA  ASP A 107       6.083  19.693  42.507  1.00 17.38           C  
ANISOU  645  CA  ASP A 107     1391   2989   2223   -101    -78    467       C  
ATOM    646  C   ASP A 107       7.162  18.655  42.202  1.00 15.96           C  
ANISOU  646  C   ASP A 107     1569   2774   1720   -284    -85    296       C  
ATOM    647  O   ASP A 107       7.016  17.919  41.224  1.00 18.13           O  
ANISOU  647  O   ASP A 107     1901   3171   1817   -161   -385     62       O  
ATOM    648  CB  ASP A 107       4.702  19.008  42.490  1.00 20.64           C  
ANISOU  648  CB  ASP A 107     1567   3405   2872   -319    -28    792       C  
ATOM    649  CG  ASP A 107       4.538  18.022  43.620  1.00 26.08           C  
ANISOU  649  CG  ASP A 107     1670   4248   3992   -473    -42   1693       C  
ATOM    650  OD1 ASP A 107       5.522  17.727  44.319  1.00 26.48           O  
ANISOU  650  OD1 ASP A 107     1965   4572   3524    223    256   1819       O  
ATOM    651  OD2 ASP A 107       3.402  17.558  43.736  1.00 45.51           O  
ANISOU  651  OD2 ASP A 107     1759   7940   7592  -1194    208   4516       O  
ATOM    652  N   HIS A 108       8.229  18.598  42.967  1.00 14.97           N  
ANISOU  652  N   HIS A 108     1413   2403   1873   -219    -95     46       N  
ATOM    653  CA  HIS A 108       9.335  17.681  42.791  1.00 13.93           C  
ANISOU  653  CA  HIS A 108     1484   2152   1657   -318     11     43       C  
ATOM    654  C   HIS A 108       9.143  16.444  43.675  1.00 13.45           C  
ANISOU  654  C   HIS A 108     1465   2105   1541   -487   -114    -98       C  
ATOM    655  O   HIS A 108      10.118  15.713  43.846  1.00 14.02           O  
ANISOU  655  O   HIS A 108     1664   2110   1555   -366     43    124       O  
ATOM    656  CB  HIS A 108      10.654  18.353  43.121  1.00 13.30           C  
ANISOU  656  CB  HIS A 108     1418   2097   1539   -280    -25    156       C  
ATOM    657  CG  HIS A 108      11.011  19.523  42.264  1.00 12.35           C  
ANISOU  657  CG  HIS A 108     1292   1863   1537   -133    -52    -21       C  
ATOM    658  ND1 HIS A 108      11.876  19.419  41.191  1.00 14.29           N  
ANISOU  658  ND1 HIS A 108     1758   2141   1531    -40     97    102       N  
ATOM    659  CD2 HIS A 108      10.641  20.827  42.370  1.00 14.18           C  
ANISOU  659  CD2 HIS A 108     1605   1949   1834     15    -47     55       C  
ATOM    660  CE1 HIS A 108      11.987  20.618  40.688  1.00 14.49           C  
ANISOU  660  CE1 HIS A 108     1915   2175   1416   -175    -84    280       C  
ATOM    661  NE2 HIS A 108      11.255  21.493  41.350  1.00 14.68           N  
ANISOU  661  NE2 HIS A 108     1968   2031   1580   -162    -85    144       N  
ATOM    662  N   SER A 109       7.957  16.212  44.220  1.00 15.43           N  
ANISOU  662  N   SER A 109     1526   2497   1838   -451    -46    159       N  
ATOM    663  CA  SER A 109       7.815  15.120  45.185  1.00 15.48           C  
ANISOU  663  CA  SER A 109     1577   2552   1754   -526    -39    149       C  
ATOM    664  C   SER A 109       8.245  13.760  44.655  1.00 16.69           C  
ANISOU  664  C   SER A 109     1891   2536   1914   -419    215    229       C  
ATOM    665  O   SER A 109       8.772  12.975  45.443  1.00 18.83           O  
ANISOU  665  O   SER A 109     2659   2398   2097   -444     25    146       O  
ATOM    666  CB ASER A 109       6.340  15.011  45.603  0.52 19.74           C  
ANISOU  666  CB ASER A 109     1798   2945   2756   -494    575    163       C  
ATOM    667  CB BSER A 109       6.369  15.058  45.692  0.48 19.14           C  
ANISOU  667  CB BSER A 109     1736   3013   2522   -257    407    467       C  
ATOM    668  OG ASER A 109       5.992  16.136  46.383  0.52 18.26           O  
ANISOU  668  OG ASER A 109     1777   3005   2155   -134     67    322       O  
ATOM    669  OG BSER A 109       5.411  14.951  44.660  0.48 27.41           O  
ANISOU  669  OG BSER A 109     1589   5048   3779   -344    -47   -957       O  
ATOM    670  N   LYS A 110       8.011  13.509  43.359  1.00 16.74           N  
ANISOU  670  N   LYS A 110     1747   2480   2135   -629     48    -71       N  
ATOM    671  CA  LYS A 110       8.322  12.214  42.762  1.00 16.09           C  
ANISOU  671  CA  LYS A 110     1712   2041   2359   -727   -109    144       C  
ATOM    672  C   LYS A 110       9.694  12.156  42.105  1.00 14.79           C  
ANISOU  672  C   LYS A 110     1786   2114   1721   -686   -215    -38       C  
ATOM    673  O   LYS A 110      10.070  11.202  41.424  1.00 15.85           O  
ANISOU  673  O   LYS A 110     2069   2157   1797   -657   -154     61       O  
ATOM    674  CB  LYS A 110       7.234  11.795  41.770  1.00 19.48           C  
ANISOU  674  CB  LYS A 110     1926   2160   3316   -630   -631    -70       C  
ATOM    675  CG  LYS A 110       5.869  11.666  42.414  1.00 31.50           C  
ANISOU  675  CG  LYS A 110     1859   4190   5918  -1281    -72  -1541       C  
ATOM    676  CD  LYS A 110       4.780  11.385  41.378  1.00 41.79           C  
ANISOU  676  CD  LYS A 110     2245   6967   6667  -1955   -479  -1899       C  
ATOM    677  CE  LYS A 110       3.370  11.429  41.910  1.00 51.73           C  
ANISOU  677  CE  LYS A 110     2023   8881   8751  -1696   -337  -1370       C  
ATOM    678  NZ  LYS A 110       2.310  11.428  40.875  1.00 55.00           N  
ANISOU  678  NZ  LYS A 110     2172  10612   8113   -493    -67  -1647       N  
ATOM    679  N   ARG A 111      10.488  13.177  42.365  1.00 13.40           N  
ANISOU  679  N   ARG A 111     1518   2013   1559   -487   -177    281       N  
ATOM    680  CA  ARG A 111      11.842  13.338  41.802  1.00 13.64           C  
ANISOU  680  CA  ARG A 111     1595   2004   1583   -646   -234    160       C  
ATOM    681  C   ARG A 111      12.895  13.126  42.870  1.00 12.29           C  
ANISOU  681  C   ARG A 111     1483   2007   1179   -662    -66     24       C  
ATOM    682  O   ARG A 111      12.776  13.613  43.984  1.00 13.70           O  
ANISOU  682  O   ARG A 111     1754   2223   1226   -360    -88    -67       O  
ATOM    683  CB  ARG A 111      11.978  14.740  41.182  1.00 13.85           C  
ANISOU  683  CB  ARG A 111     1510   2027   1726   -467   -201    249       C  
ATOM    684  CG  ARG A 111      10.985  14.938  40.032  1.00 14.34           C  
ANISOU  684  CG  ARG A 111     1671   2252   1525   -595   -249    114       C  
ATOM    685  CD  ARG A 111      11.060  16.340  39.461  1.00 14.39           C  
ANISOU  685  CD  ARG A 111     1799   2285   1385   -359   -236    121       C  
ATOM    686  NE  ARG A 111       9.992  16.558  38.487  1.00 18.65           N  
ANISOU  686  NE  ARG A 111     2327   2718   2041   -140   -821    -18       N  
ATOM    687  CZ  ARG A 111       9.477  17.707  38.127  1.00 16.71           C  
ANISOU  687  CZ  ARG A 111     1644   2938   1765    -46   -189    205       C  
ATOM    688  NH1 ARG A 111       9.882  18.829  38.688  1.00 19.35           N  
ANISOU  688  NH1 ARG A 111     2453   2696   2204    291   -570    232       N  
ATOM    689  NH2 ARG A 111       8.540  17.800  37.219  1.00 23.21           N  
ANISOU  689  NH2 ARG A 111     2192   3759   2867   -626  -1019   1019       N  
ATOM    690  N   SER A 112      13.986  12.434  42.510  1.00 12.40           N  
ANISOU  690  N   SER A 112     1585   1975   1150   -566   -196     33       N  
ATOM    691  CA  SER A 112      15.027  12.115  43.447  1.00 11.94           C  
ANISOU  691  CA  SER A 112     1761   1649   1127   -633   -267     36       C  
ATOM    692  C   SER A 112      15.966  13.278  43.734  0.50  6.46           C  
ANISOU  692  C   SER A 112      855   1214    385   -121     96      3       C  
ATOM    693  O   SER A 112      16.556  13.359  44.812  0.50  6.11           O  
ANISOU  693  O   SER A 112     1070    721    532   -367     13    152       O  
ATOM    694  CB  SER A 112      15.906  10.990  42.910  1.00 13.05           C  
ANISOU  694  CB  SER A 112     2147   1305   1505   -492   -148     67       C  
ATOM    695  OG  SER A 112      15.174   9.800  42.751  1.00 14.80           O  
ANISOU  695  OG  SER A 112     2361   1563   1702   -538   -295    286       O  
ATOM    696  N   SER A 113      16.140  14.205  42.792  1.00 11.28           N  
ANISOU  696  N   SER A 113     1540   1734   1010   -488   -335    289       N  
ATOM    697  CA  SER A 113      17.194  15.152  42.835  1.00 10.25           C  
ANISOU  697  CA  SER A 113     1533   1429    933   -398    -50     95       C  
ATOM    698  C   SER A 113      16.874  16.278  41.854  1.00 10.13           C  
ANISOU  698  C   SER A 113     1337   1502   1009   -220   -134     19       C  
ATOM    699  O   SER A 113      15.885  16.233  41.181  1.00 11.18           O  
ANISOU  699  O   SER A 113     1562   1532   1152   -271   -279    139       O  
ATOM    700  CB  SER A 113      18.526  14.498  42.470  1.00 10.73           C  
ANISOU  700  CB  SER A 113     1551   1673    853   -212   -183    157       C  
ATOM    701  OG  SER A 113      18.508  14.111  41.082  1.00 12.23           O  
ANISOU  701  OG  SER A 113     1824   1723   1098   -220      1   -154       O  
ATOM    702  N   PHE A 114      17.748  17.299  41.834  1.00 10.52           N  
ANISOU  702  N   PHE A 114     1586   1561    848   -323   -221    198       N  
ATOM    703  CA  PHE A 114      17.598  18.415  40.943  1.00 10.55           C  
ANISOU  703  CA  PHE A 114     1537   1459   1013   -286   -135     47       C  
ATOM    704  C   PHE A 114      18.995  18.804  40.465  1.00  9.39           C  
ANISOU  704  C   PHE A 114     1348   1394    826   -250   -249    -14       C  
ATOM    705  O   PHE A 114      19.926  18.847  41.273  1.00 10.44           O  
ANISOU  705  O   PHE A 114     1469   1584    914   -255   -340    194       O  
ATOM    706  CB  PHE A 114      16.956  19.595  41.660  1.00 11.09           C  
ANISOU  706  CB  PHE A 114     1475   1763    975    -40   -127     56       C  
ATOM    707  CG  PHE A 114      16.936  20.843  40.821  1.00 11.63           C  
ANISOU  707  CG  PHE A 114     1598   1626   1194    -83   -118    100       C  
ATOM    708  CD1 PHE A 114      16.074  20.922  39.718  1.00 11.89           C  
ANISOU  708  CD1 PHE A 114     1657   1605   1256     90   -200     -6       C  
ATOM    709  CD2 PHE A 114      17.746  21.914  41.042  1.00 11.85           C  
ANISOU  709  CD2 PHE A 114     1817   1638   1049   -100    -72    -89       C  
ATOM    710  CE1 PHE A 114      16.079  22.024  38.899  1.00 12.78           C  
ANISOU  710  CE1 PHE A 114     1697   1808   1349    212   -241     66       C  
ATOM    711  CE2 PHE A 114      17.746  23.037  40.235  1.00 12.97           C  
ANISOU  711  CE2 PHE A 114     1865   1513   1549   -156   -116     38       C  
ATOM    712  CZ  PHE A 114      16.915  23.071  39.137  1.00 13.53           C  
ANISOU  712  CZ  PHE A 114     1999   1704   1438     32   -107    218       C  
ATOM    713  N   VAL A 115      19.164  19.055  39.169  1.00  9.97           N  
ANISOU  713  N   VAL A 115     1417   1516    857   -187   -301    127       N  
ATOM    714  CA  VAL A 115      20.405  19.512  38.565  1.00  9.76           C  
ANISOU  714  CA  VAL A 115     1469   1324    915   -121   -215     54       C  
ATOM    715  C   VAL A 115      20.169  20.765  37.780  1.00 10.00           C  
ANISOU  715  C   VAL A 115     1460   1354    985   -114   -189     97       C  
ATOM    716  O   VAL A 115      19.206  20.807  36.978  1.00 10.26           O  
ANISOU  716  O   VAL A 115     1437   1507    953   -269   -260    104       O  
ATOM    717  CB  VAL A 115      21.031  18.381  37.660  1.00 10.61           C  
ANISOU  717  CB  VAL A 115     1605   1490    936     -5   -170     54       C  
ATOM    718  CG1 VAL A 115      22.303  18.845  37.030  1.00 13.41           C  
ANISOU  718  CG1 VAL A 115     1761   1832   1501    -13    199    -35       C  
ATOM    719  CG2 VAL A 115      21.267  17.109  38.438  1.00 11.72           C  
ANISOU  719  CG2 VAL A 115     1691   1261   1500     43   -365    -73       C  
ATOM    720  N   CYS A 116      21.035  21.754  37.945  1.00 10.29           N  
ANISOU  720  N   CYS A 116     1523   1554    834   -280   -273    243       N  
ATOM    721  CA  CYS A 116      21.040  22.929  37.126  1.00 10.35           C  
ANISOU  721  CA  CYS A 116     1412   1409   1113   -117   -207    198       C  
ATOM    722  C   CYS A 116      22.448  23.140  36.626  1.00  9.96           C  
ANISOU  722  C   CYS A 116     1477   1451    855    -51   -237    162       C  
ATOM    723  O   CYS A 116      23.387  23.158  37.437  1.00 11.74           O  
ANISOU  723  O   CYS A 116     1460   2099    901   -338   -219    261       O  
ATOM    724  CB  CYS A 116      20.591  24.116  37.958  1.00 12.69           C  
ANISOU  724  CB  CYS A 116     1515   1594   1713     99     66    150       C  
ATOM    725  SG  CYS A 116      20.682  25.690  37.106  1.00 18.10           S  
ANISOU  725  SG  CYS A 116     2736   1614   2527    281    259    365       S  
ATOM    726  N   VAL A 117      22.596  23.354  35.335  1.00 10.30           N  
ANISOU  726  N   VAL A 117     1620   1417    876   -311   -304    232       N  
ATOM    727  CA  VAL A 117      23.871  23.651  34.724  1.00  9.97           C  
ANISOU  727  CA  VAL A 117     1498   1391    897   -232   -318    120       C  
ATOM    728  C   VAL A 117      23.828  25.065  34.146  1.00 10.35           C  
ANISOU  728  C   VAL A 117     1548   1499    885   -156   -220    196       C  
ATOM    729  O   VAL A 117      22.899  25.375  33.379  1.00 13.32           O  
ANISOU  729  O   VAL A 117     1801   1858   1403   -249   -586    495       O  
ATOM    730  CB  VAL A 117      24.219  22.648  33.609  1.00 12.73           C  
ANISOU  730  CB  VAL A 117     2272   1660    903   -216   -121     23       C  
ATOM    731  CG1 VAL A 117      25.680  22.878  33.190  1.00 15.82           C  
ANISOU  731  CG1 VAL A 117     2547   2031   1431   -218    411   -410       C  
ATOM    732  CG2 VAL A 117      24.056  21.203  33.998  1.00 13.47           C  
ANISOU  732  CG2 VAL A 117     2377   1538   1203    -97   -288   -195       C  
ATOM    733  N   LEU A 118      24.821  25.860  34.517  1.00 10.03           N  
ANISOU  733  N   LEU A 118     1520   1271   1020    -91   -218    272       N  
ATOM    734  CA  LEU A 118      24.923  27.244  34.044  1.00 10.49           C  
ANISOU  734  CA  LEU A 118     1475   1415   1095   -113    -99    171       C  
ATOM    735  C   LEU A 118      26.166  27.385  33.198  1.00 10.24           C  
ANISOU  735  C   LEU A 118     1479   1321   1092   -146   -166    319       C  
ATOM    736  O   LEU A 118      27.262  27.112  33.684  1.00 11.16           O  
ANISOU  736  O   LEU A 118     1432   1786   1021   -124   -156    221       O  
ATOM    737  CB  LEU A 118      24.999  28.175  35.246  1.00 11.69           C  
ANISOU  737  CB  LEU A 118     1860   1477   1104   -343    -46     -7       C  
ATOM    738  CG  LEU A 118      23.782  28.091  36.211  1.00 12.96           C  
ANISOU  738  CG  LEU A 118     1915   1432   1577    133    139    -65       C  
ATOM    739  CD1 LEU A 118      24.089  28.887  37.475  1.00 16.56           C  
ANISOU  739  CD1 LEU A 118     2683   1978   1631     85    394   -455       C  
ATOM    740  CD2 LEU A 118      22.569  28.540  35.530  1.00 17.00           C  
ANISOU  740  CD2 LEU A 118     2010   2067   2382    484      6   -183       C  
ATOM    741  N   LEU A 119      25.979  27.764  31.950  1.00 10.04           N  
ANISOU  741  N   LEU A 119     1656   1179    978    -94   -228    247       N  
ATOM    742  CA  LEU A 119      27.067  27.952  31.012  1.00 10.23           C  
ANISOU  742  CA  LEU A 119     1523   1178   1186   -101   -110    155       C  
ATOM    743  C   LEU A 119      27.030  29.423  30.582  1.00 10.84           C  
ANISOU  743  C   LEU A 119     1715   1186   1219   -167   -191    217       C  
ATOM    744  O   LEU A 119      26.154  29.839  29.817  1.00 11.37           O  
ANISOU  744  O   LEU A 119     1774   1255   1290    -92   -205    248       O  
ATOM    745  CB  LEU A 119      26.915  27.049  29.789  1.00 10.57           C  
ANISOU  745  CB  LEU A 119     1709   1196   1112     13   -134    182       C  
ATOM    746  CG  LEU A 119      26.591  25.574  30.048  1.00 10.82           C  
ANISOU  746  CG  LEU A 119     1863   1128   1118      3   -106    104       C  
ATOM    747  CD1 LEU A 119      26.294  24.892  28.718  1.00 12.86           C  
ANISOU  747  CD1 LEU A 119     2321   1184   1382     18   -283    -13       C  
ATOM    748  CD2 LEU A 119      27.726  24.905  30.780  1.00 11.51           C  
ANISOU  748  CD2 LEU A 119     1906   1204   1262    -59   -149     90       C  
ATOM    749  N   SER A 120      27.957  30.234  31.054  1.00 10.68           N  
ANISOU  749  N   SER A 120     1750   1080   1226   -132   -190    306       N  
ATOM    750  CA  SER A 120      27.917  31.663  30.744  1.00 11.35           C  
ANISOU  750  CA  SER A 120     1790   1096   1427   -168    -65    157       C  
ATOM    751  C   SER A 120      29.256  32.310  31.108  1.00 11.01           C  
ANISOU  751  C   SER A 120     1937   1257    990   -210   -117    186       C  
ATOM    752  O   SER A 120      30.149  31.701  31.659  1.00 11.97           O  
ANISOU  752  O   SER A 120     1997   1297   1255    -59   -355    168       O  
ATOM    753  CB  SER A 120      26.762  32.349  31.487  1.00 11.35           C  
ANISOU  753  CB  SER A 120     1907   1166   1242    -56   -235     41       C  
ATOM    754  OG  SER A 120      26.476  33.562  30.783  1.00 12.87           O  
ANISOU  754  OG  SER A 120     2211   1371   1306     92   -140    246       O  
ATOM    755  N   HIS A 121      29.297  33.661  30.831  1.00 11.39           N  
ANISOU  755  N   HIS A 121     1938   1198   1193   -246   -265    208       N  
ATOM    756  CA  HIS A 121      30.275  34.471  31.489  1.00 12.10           C  
ANISOU  756  CA  HIS A 121     2043   1315   1238   -335   -109     46       C  
ATOM    757  C   HIS A 121      29.938  34.548  33.001  1.00 11.92           C  
ANISOU  757  C   HIS A 121     2012   1366   1151   -351   -187    266       C  
ATOM    758  O   HIS A 121      28.797  34.381  33.404  1.00 12.56           O  
ANISOU  758  O   HIS A 121     1890   1546   1337   -251   -110    155       O  
ATOM    759  CB  HIS A 121      30.261  35.871  30.880  1.00 15.58           C  
ANISOU  759  CB  HIS A 121     3152   1476   1290   -681   -228    310       C  
ATOM    760  CG  HIS A 121      30.801  35.923  29.480  1.00 14.88           C  
ANISOU  760  CG  HIS A 121     2388   1661   1605   -780   -169    377       C  
ATOM    761  ND1 HIS A 121      32.096  35.652  29.227  1.00 24.37           N  
ANISOU  761  ND1 HIS A 121     2308   4615   2335   -790    -63    869       N  
ATOM    762  CD2 HIS A 121      30.194  36.177  28.293  1.00 16.46           C  
ANISOU  762  CD2 HIS A 121     2635   2259   1359   -792    -56    578       C  
ATOM    763  CE1 HIS A 121      32.336  35.775  27.915  1.00 25.42           C  
ANISOU  763  CE1 HIS A 121     2752   4528   2377   -635    410    550       C  
ATOM    764  NE2 HIS A 121      31.183  36.104  27.365  1.00 18.38           N  
ANISOU  764  NE2 HIS A 121     3104   2144   1737   -748    256    328       N  
ATOM    765  N   GLY A 122      30.956  34.887  33.780  1.00 12.51           N  
ANISOU  765  N   GLY A 122     1896   1648   1207   -350    -50     -7       N  
ATOM    766  CA  GLY A 122      30.763  35.023  35.202  1.00 13.31           C  
ANISOU  766  CA  GLY A 122     2171   1744   1141   -311   -212     16       C  
ATOM    767  C   GLY A 122      31.848  35.789  35.846  1.00 12.04           C  
ANISOU  767  C   GLY A 122     2011   1295   1270    -88   -153     49       C  
ATOM    768  O   GLY A 122      32.878  36.093  35.230  1.00 12.93           O  
ANISOU  768  O   GLY A 122     2012   1604   1298   -128    -56    -84       O  
ATOM    769  N   GLU A 123      31.625  36.083  37.143  1.00 12.11           N  
ANISOU  769  N   GLU A 123     1820   1542   1240     33   -221    -81       N  
ATOM    770  CA  GLU A 123      32.636  36.598  38.024  1.00 13.13           C  
ANISOU  770  CA  GLU A 123     1946   1789   1254   -116   -203      9       C  
ATOM    771  C   GLU A 123      32.382  35.879  39.345  1.00 12.64           C  
ANISOU  771  C   GLU A 123     1850   1602   1353     27   -213     34       C  
ATOM    772  O   GLU A 123      31.436  35.118  39.450  1.00 12.58           O  
ANISOU  772  O   GLU A 123     1794   1719   1267    -60     25   -114       O  
ATOM    773  CB  GLU A 123      32.594  38.126  38.164  1.00 20.14           C  
ANISOU  773  CB  GLU A 123     3645   1805   2202  -1037   -788    223       C  
ATOM    774  CG  GLU A 123      32.584  39.019  37.042  1.00 26.76           C  
ANISOU  774  CG  GLU A 123     4519   2353   3295   -781  -1706   1023       C  
ATOM    775  CD  GLU A 123      32.306  40.476  37.339  1.00 39.76           C  
ANISOU  775  CD  GLU A 123     7583   2197   5327   -404  -1406   1002       C  
ATOM    776  OE1 GLU A 123      31.510  40.834  38.239  1.00 57.66           O  
ANISOU  776  OE1 GLU A 123     9647   4061   8200   1370    120   -162       O  
ATOM    777  OE2 GLU A 123      32.855  41.331  36.621  1.00 68.60           O  
ANISOU  777  OE2 GLU A 123    12858   3068  10139  -1139    696   2831       O  
ATOM    778  N   GLU A 124      33.196  36.094  40.367  1.00 12.43           N  
ANISOU  778  N   GLU A 124     1731   1626   1368    -50   -138     58       N  
ATOM    779  CA  GLU A 124      32.979  35.400  41.620  1.00 13.74           C  
ANISOU  779  CA  GLU A 124     1905   2031   1283     91    -51     81       C  
ATOM    780  C   GLU A 124      31.552  35.690  42.132  1.00 12.51           C  
ANISOU  780  C   GLU A 124     1898   1621   1235    -38    -95    -90       C  
ATOM    781  O   GLU A 124      31.218  36.840  42.321  1.00 14.99           O  
ANISOU  781  O   GLU A 124     2326   1628   1741     54    -56    -65       O  
ATOM    782  CB  GLU A 124      34.003  35.819  42.688  1.00 15.81           C  
ANISOU  782  CB  GLU A 124     1985   2528   1493     57   -244     70       C  
ATOM    783  CG  GLU A 124      33.937  35.019  43.964  1.00 16.52           C  
ANISOU  783  CG  GLU A 124     2239   2562   1476    -24   -172     85       C  
ATOM    784  CD  GLU A 124      34.324  33.588  43.806  1.00 16.63           C  
ANISOU  784  CD  GLU A 124     1912   2533   1872   -152   -123    243       C  
ATOM    785  OE1 GLU A 124      35.516  33.356  43.469  1.00 18.58           O  
ANISOU  785  OE1 GLU A 124     2157   3153   1749    266    331    165       O  
ATOM    786  OE2 GLU A 124      33.530  32.648  44.026  1.00 31.09           O  
ANISOU  786  OE2 GLU A 124     1981   2359   7472    154    459    939       O  
ATOM    787  N   GLY A 125      30.793  34.635  42.322  1.00 13.22           N  
ANISOU  787  N   GLY A 125     1885   1740   1399    -23   -137    161       N  
ATOM    788  CA  GLY A 125      29.469  34.755  42.833  1.00 13.91           C  
ANISOU  788  CA  GLY A 125     1882   2142   1261    -61   -161    146       C  
ATOM    789  C   GLY A 125      28.393  35.180  41.827  1.00 12.48           C  
ANISOU  789  C   GLY A 125     1810   1636   1295    111    -49     19       C  
ATOM    790  O   GLY A 125      27.230  35.334  42.240  1.00 14.03           O  
ANISOU  790  O   GLY A 125     1842   2124   1365     -9     92    -55       O  
ATOM    791  N   ILE A 126      28.734  35.339  40.557  1.00 11.84           N  
ANISOU  791  N   ILE A 126     1620   1678   1201    -69   -117     28       N  
ATOM    792  CA  ILE A 126      27.824  35.936  39.574  1.00 12.71           C  
ANISOU  792  CA  ILE A 126     1931   1495   1401      9   -186    -46       C  
ATOM    793  C   ILE A 126      27.869  35.121  38.299  1.00 11.76           C  
ANISOU  793  C   ILE A 126     1670   1596   1203      6    -25     11       C  
ATOM    794  O   ILE A 126      28.905  34.674  37.866  1.00 13.69           O  
ANISOU  794  O   ILE A 126     1807   1949   1447    107    -66    -92       O  
ATOM    795  CB  ILE A 126      28.276  37.380  39.261  1.00 17.48           C  
ANISOU  795  CB  ILE A 126     3107   1519   2015   -152   -693     55       C  
ATOM    796  CG1 ILE A 126      28.083  38.307  40.464  1.00 21.30           C  
ANISOU  796  CG1 ILE A 126     3687   1436   2969    131   -435   -392       C  
ATOM    797  CG2 ILE A 126      27.654  37.963  38.015  1.00 22.91           C  
ANISOU  797  CG2 ILE A 126     3868   1930   2905   -680  -1166    840       C  
ATOM    798  CD1 ILE A 126      28.889  39.577  40.313  1.00 28.97           C  
ANISOU  798  CD1 ILE A 126     5178   1504   4324   -408     81   -539       C  
ATOM    799  N   ILE A 127      26.692  35.003  37.685  1.00 13.42           N  
ANISOU  799  N   ILE A 127     1760   1874   1464    -66   -115    -63       N  
ATOM    800  CA  ILE A 127      26.556  34.423  36.342  1.00 13.30           C  
ANISOU  800  CA  ILE A 127     2069   1606   1378    145   -323     45       C  
ATOM    801  C   ILE A 127      25.910  35.454  35.461  1.00 12.65           C  
ANISOU  801  C   ILE A 127     2045   1343   1420     70   -162    -78       C  
ATOM    802  O   ILE A 127      25.038  36.192  35.910  1.00 14.94           O  
ANISOU  802  O   ILE A 127     2378   1735   1564    443    -80     43       O  
ATOM    803  CB  ILE A 127      25.738  33.119  36.343  1.00 16.89           C  
ANISOU  803  CB  ILE A 127     2904   1436   2077     33   -904    312       C  
ATOM    804  CG1 ILE A 127      25.810  32.249  35.081  1.00 19.30           C  
ANISOU  804  CG1 ILE A 127     2859   1857   2617      7   -935   -120       C  
ATOM    805  CG2 ILE A 127      24.282  33.319  36.675  1.00 20.27           C  
ANISOU  805  CG2 ILE A 127     2928   2380   2392   -836   -196    224       C  
ATOM    806  CD1 ILE A 127      27.135  31.550  34.933  1.00 23.61           C  
ANISOU  806  CD1 ILE A 127     3573   2031   3366    773   -539     62       C  
ATOM    807  N   PHE A 128      26.260  35.530  34.169  1.00 13.62           N  
ANISOU  807  N   PHE A 128     2233   1519   1422    263   -236     85       N  
ATOM    808  CA  PHE A 128      25.661  36.533  33.326  1.00 13.33           C  
ANISOU  808  CA  PHE A 128     1839   1288   1938     45   -119    332       C  
ATOM    809  C   PHE A 128      24.471  36.010  32.540  1.00 12.66           C  
ANISOU  809  C   PHE A 128     2047   1301   1461    190   -134    283       C  
ATOM    810  O   PHE A 128      24.569  35.017  31.843  1.00 14.39           O  
ANISOU  810  O   PHE A 128     2275   1622   1571    301   -147     34       O  
ATOM    811  CB  PHE A 128      26.657  37.150  32.368  1.00 15.21           C  
ANISOU  811  CB  PHE A 128     2139   1755   1884     92    104    358       C  
ATOM    812  CG  PHE A 128      27.540  38.209  33.013  1.00 17.96           C  
ANISOU  812  CG  PHE A 128     2370   1443   3012   -293    487    461       C  
ATOM    813  CD1 PHE A 128      28.649  37.872  33.691  1.00 20.49           C  
ANISOU  813  CD1 PHE A 128     3297   1667   2822   -394   -504   -274       C  
ATOM    814  CD2 PHE A 128      27.139  39.527  32.896  1.00 29.89           C  
ANISOU  814  CD2 PHE A 128     2741   1442   7173   -425    198    775       C  
ATOM    815  CE1 PHE A 128      29.468  38.819  34.302  1.00 29.40           C  
ANISOU  815  CE1 PHE A 128     4128   2499   4545  -1427   -574   -494       C  
ATOM    816  CE2 PHE A 128      27.945  40.514  33.450  1.00 35.62           C  
ANISOU  816  CE2 PHE A 128     3411   1819   8304   -871   1031   -410       C  
ATOM    817  CZ  PHE A 128      29.061  40.127  34.155  1.00 34.84           C  
ANISOU  817  CZ  PHE A 128     4721   2246   6272  -1350    -14  -1425       C  
ATOM    818  N   GLY A 129      23.395  36.774  32.637  1.00 13.20           N  
ANISOU  818  N   GLY A 129     1950   1432   1633    179   -127    168       N  
ATOM    819  CA  GLY A 129      22.389  36.725  31.602  1.00 13.12           C  
ANISOU  819  CA  GLY A 129     1886   1521   1577    118    -31    160       C  
ATOM    820  C   GLY A 129      22.893  37.425  30.381  1.00 13.25           C  
ANISOU  820  C   GLY A 129     1955   1456   1622    108    -51    184       C  
ATOM    821  O   GLY A 129      23.950  38.050  30.366  1.00 14.13           O  
ANISOU  821  O   GLY A 129     2080   1561   1729    -74   -122    241       O  
ATOM    822  N   THR A 130      22.144  37.372  29.299  1.00 13.63           N  
ANISOU  822  N   THR A 130     2077   1457   1646     72   -218    325       N  
ATOM    823  CA  THR A 130      22.582  37.985  28.069  1.00 14.89           C  
ANISOU  823  CA  THR A 130     2257   1662   1740    106   -126    436       C  
ATOM    824  C   THR A 130      22.605  39.520  28.185  1.00 14.62           C  
ANISOU  824  C   THR A 130     1989   1580   1987     45     65    453       C  
ATOM    825  O   THR A 130      23.299  40.112  27.352  1.00 16.23           O  
ANISOU  825  O   THR A 130     2321   2077   1768   -278     46    422       O  
ATOM    826  CB  THR A 130      21.622  37.570  26.911  1.00 15.09           C  
ANISOU  826  CB  THR A 130     2376   1792   1565   -127     34    410       C  
ATOM    827  OG1 THR A 130      20.292  37.966  27.302  1.00 15.93           O  
ANISOU  827  OG1 THR A 130     2263   1876   1914    -18    -60    407       O  
ATOM    828  CG2 THR A 130      21.691  36.101  26.645  1.00 17.46           C  
ANISOU  828  CG2 THR A 130     2685   1791   2158    -48     97    266       C  
ATOM    829  N   ASN A 131      21.923  40.090  29.159  1.00 13.84           N  
ANISOU  829  N   ASN A 131     2017   1330   1911    117     40    552       N  
ATOM    830  CA  ASN A 131      21.864  41.525  29.350  1.00 14.91           C  
ANISOU  830  CA  ASN A 131     2303   1398   1965     56   -125    484       C  
ATOM    831  C   ASN A 131      22.440  42.027  30.654  1.00 14.64           C  
ANISOU  831  C   ASN A 131     2155   1422   1985    -75   -155    534       C  
ATOM    832  O   ASN A 131      22.277  43.199  30.966  1.00 17.24           O  
ANISOU  832  O   ASN A 131     2818   1467   2266    -52   -647    447       O  
ATOM    833  CB  ASN A 131      20.406  42.028  29.198  1.00 15.27           C  
ANISOU  833  CB  ASN A 131     2315   1317   2170    133   -408    429       C  
ATOM    834  CG  ASN A 131      19.494  41.492  30.269  1.00 15.59           C  
ANISOU  834  CG  ASN A 131     2034   1362   2526     18   -324    270       C  
ATOM    835  OD1 ASN A 131      19.791  40.418  30.824  1.00 15.30           O  
ANISOU  835  OD1 ASN A 131     1964   1619   2231    200    -47    421       O  
ATOM    836  ND2 ASN A 131      18.413  42.155  30.507  1.00 18.61           N  
ANISOU  836  ND2 ASN A 131     2156   1526   3391    150    -82    533       N  
ATOM    837  N   GLY A 132      23.119  41.172  31.426  1.00 15.30           N  
ANISOU  837  N   GLY A 132     2377   1394   2043   -130   -273    398       N  
ATOM    838  CA  GLY A 132      23.671  41.561  32.662  1.00 18.32           C  
ANISOU  838  CA  GLY A 132     2875   1332   2754   -254  -1106    614       C  
ATOM    839  C   GLY A 132      23.705  40.480  33.693  1.00 14.73           C  
ANISOU  839  C   GLY A 132     1906   1427   2264   -253   -421    492       C  
ATOM    840  O   GLY A 132      23.192  39.393  33.448  1.00 14.07           O  
ANISOU  840  O   GLY A 132     2112   1305   1927   -212   -327    372       O  
ATOM    841  N   PRO A 133      24.352  40.765  34.787  1.00 17.41           N  
ANISOU  841  N   PRO A 133     2937   1116   2563    -22   -968    234       N  
ATOM    842  CA  PRO A 133      24.597  39.730  35.804  1.00 15.96           C  
ANISOU  842  CA  PRO A 133     2624   1122   2319     56   -730    177       C  
ATOM    843  C   PRO A 133      23.422  39.330  36.691  1.00 15.92           C  
ANISOU  843  C   PRO A 133     2537   1467   2046    196   -561   -203       C  
ATOM    844  O   PRO A 133      22.485  40.082  36.960  1.00 21.54           O  
ANISOU  844  O   PRO A 133     3465   2381   2339   1193   -424   -284       O  
ATOM    845  CB  PRO A 133      25.688  40.385  36.682  1.00 21.64           C  
ANISOU  845  CB  PRO A 133     3205   2019   2999   -690  -1311    837       C  
ATOM    846  CG  PRO A 133      25.383  41.800  36.533  1.00 28.26           C  
ANISOU  846  CG  PRO A 133     5181   1726   3830  -1052  -2151    158       C  
ATOM    847  CD  PRO A 133      24.983  42.074  35.127  1.00 27.65           C  
ANISOU  847  CD  PRO A 133     4995   1268   4242   -685  -2521    666       C  
ATOM    848  N   VAL A 134      23.492  38.128  37.217  1.00 15.31           N  
ANISOU  848  N   VAL A 134     2245   1763   1809    278   -273     80       N  
ATOM    849  CA  VAL A 134      22.601  37.499  38.206  1.00 16.99           C  
ANISOU  849  CA  VAL A 134     2385   2170   1899    141   -290    101       C  
ATOM    850  C   VAL A 134      23.475  37.004  39.341  1.00 15.48           C  
ANISOU  850  C   VAL A 134     2287   1998   1598    206   -168   -110       C  
ATOM    851  O   VAL A 134      24.426  36.264  39.031  1.00 14.90           O  
ANISOU  851  O   VAL A 134     1994   2174   1495    147   -108    -37       O  
ATOM    852  CB  VAL A 134      21.782  36.290  37.632  1.00 17.35           C  
ANISOU  852  CB  VAL A 134     2145   2218   2229     27   -390    187       C  
ATOM    853  CG1 VAL A 134      20.830  35.723  38.683  1.00 23.54           C  
ANISOU  853  CG1 VAL A 134     2542   3729   2672   -743   -145     85       C  
ATOM    854  CG2 VAL A 134      21.041  36.774  36.412  1.00 24.13           C  
ANISOU  854  CG2 VAL A 134     3832   2754   2584    112  -1300     57       C  
ATOM    855  N   ASP A 135      23.226  37.330  40.586  1.00 15.35           N  
ANISOU  855  N   ASP A 135     2077   2011   1744    414   -230   -230       N  
ATOM    856  CA  ASP A 135      23.938  36.696  41.696  1.00 15.30           C  
ANISOU  856  CA  ASP A 135     2205   2009   1598    134   -147    -17       C  
ATOM    857  C   ASP A 135      23.567  35.205  41.731  1.00 13.51           C  
ANISOU  857  C   ASP A 135     1711   2129   1291    116    120     48       C  
ATOM    858  O   ASP A 135      22.370  34.897  41.690  1.00 15.39           O  
ANISOU  858  O   ASP A 135     1717   2268   1863    184   -105   -171       O  
ATOM    859  CB  ASP A 135      23.501  37.350  42.985  1.00 18.37           C  
ANISOU  859  CB  ASP A 135     2846   2487   1646    232   -136   -188       C  
ATOM    860  CG  ASP A 135      24.099  38.671  43.290  1.00 22.54           C  
ANISOU  860  CG  ASP A 135     3582   2419   2566    403   -764   -604       C  
ATOM    861  OD1 ASP A 135      23.636  39.190  44.307  1.00 35.30           O  
ANISOU  861  OD1 ASP A 135     6990   3315   3109    215     74  -1254       O  
ATOM    862  OD2 ASP A 135      25.009  39.093  42.575  1.00 41.74           O  
ANISOU  862  OD2 ASP A 135     7486   3792   4583  -2470   1322  -1206       O  
ATOM    863  N   LEU A 136      24.542  34.335  41.834  1.00 13.74           N  
ANISOU  863  N   LEU A 136     1622   1933   1666    -48     35     43       N  
ATOM    864  CA  LEU A 136      24.268  32.938  41.986  1.00 14.23           C  
ANISOU  864  CA  LEU A 136     1776   1908   1724    -15     96   -138       C  
ATOM    865  C   LEU A 136      23.407  32.673  43.202  1.00 14.64           C  
ANISOU  865  C   LEU A 136     1974   1738   1850    -66    220    -39       C  
ATOM    866  O   LEU A 136      22.550  31.780  43.117  1.00 17.47           O  
ANISOU  866  O   LEU A 136     2268   1991   2379   -333    486   -217       O  
ATOM    867  CB ALEU A 136      25.572  32.119  42.089  0.59 13.54           C  
ANISOU  867  CB ALEU A 136     1855   1946   1345     54    -12   -104       C  
ATOM    868  CB BLEU A 136      25.540  32.072  42.045  0.41 14.47           C  
ANISOU  868  CB BLEU A 136     1744   2013   1743      4    -57      5       C  
ATOM    869  CG ALEU A 136      26.283  32.011  40.745  0.59 13.42           C  
ANISOU  869  CG ALEU A 136     2034   1720   1346    214     12    -91       C  
ATOM    870  CG BLEU A 136      25.334  30.590  41.723  0.41 20.05           C  
ANISOU  870  CG BLEU A 136     2604   1643   3370    114    129    666       C  
ATOM    871  CD1ALEU A 136      27.706  31.512  40.920  0.59 15.65           C  
ANISOU  871  CD1ALEU A 136     2116   2103   1727    481    181   -191       C  
ATOM    872  CD1BLEU A 136      24.501  30.392  40.457  0.41 26.85           C  
ANISOU  872  CD1BLEU A 136     3415   3114   3673   -498    295  -1773       C  
ATOM    873  CD2ALEU A 136      25.497  31.110  39.785  0.59 15.48           C  
ANISOU  873  CD2ALEU A 136     2429   2042   1411   -136    202   -287       C  
ATOM    874  CD2BLEU A 136      26.678  29.907  41.558  0.41 28.35           C  
ANISOU  874  CD2BLEU A 136     3541   2009   5223   1043   1282   1732       C  
ATOM    875  N   LYS A 137      23.594  33.399  44.298  1.00 14.86           N  
ANISOU  875  N   LYS A 137     2295   1771   1580   -125    187    110       N  
ATOM    876  CA  LYS A 137      22.751  33.158  45.487  1.00 16.87           C  
ANISOU  876  CA  LYS A 137     2493   1863   2055   -161    531   -352       C  
ATOM    877  C   LYS A 137      21.266  33.413  45.197  1.00 16.32           C  
ANISOU  877  C   LYS A 137     2522   1599   2078   -172    647   -271       C  
ATOM    878  O   LYS A 137      20.411  32.759  45.745  1.00 17.67           O  
ANISOU  878  O   LYS A 137     2609   2062   2043   -468    542   -269       O  
ATOM    879  CB  LYS A 137      23.195  33.978  46.696  1.00 22.29           C  
ANISOU  879  CB  LYS A 137     3381   3086   2001   -620    501   -760       C  
ATOM    880  CG  LYS A 137      22.569  33.548  47.998  1.00 28.37           C  
ANISOU  880  CG  LYS A 137     5142   3537   2102   -480    511    -81       C  
ATOM    881  CD  LYS A 137      23.595  32.511  48.496  1.00 39.18           C  
ANISOU  881  CD  LYS A 137     8385   1607   4894    -76   -363    218       C  
ATOM    882  CE  LYS A 137      22.909  31.804  49.644  1.00 41.13           C  
ANISOU  882  CE  LYS A 137     7648   3272   4709   1273    165    614       C  
ATOM    883  NZ  LYS A 137      23.866  30.766  50.021  1.00 25.03           N  
ANISOU  883  NZ  LYS A 137     3515   3864   2130   -531   -390    382       N  
ATOM    884  N   LYS A 138      20.954  34.369  44.299  1.00 16.88           N  
ANISOU  884  N   LYS A 138     2331   1575   2506   -172    624   -235       N  
ATOM    885  CA  LYS A 138      19.558  34.606  44.000  1.00 17.73           C  
ANISOU  885  CA  LYS A 138     2390   1880   2465    -18    502   -329       C  
ATOM    886  C   LYS A 138      18.973  33.350  43.368  1.00 17.40           C  
ANISOU  886  C   LYS A 138     2269   1773   2571    163    270   -235       C  
ATOM    887  O   LYS A 138      17.821  32.983  43.636  1.00 20.44           O  
ANISOU  887  O   LYS A 138     2237   2521   3007    -94    297   -622       O  
ATOM    888  CB  LYS A 138      19.426  35.799  43.045  1.00 19.98           C  
ANISOU  888  CB  LYS A 138     2519   1924   3150   -164    267    -58       C  
ATOM    889  CG  LYS A 138      17.960  36.203  42.972  1.00 27.94           C  
ANISOU  889  CG  LYS A 138     2895   2859   4862    477   -828   -562       C  
ATOM    890  CD  LYS A 138      17.810  37.568  42.353  1.00 31.70           C  
ANISOU  890  CD  LYS A 138     4059   3718   4268   1037   -961     60       C  
ATOM    891  CE  LYS A 138      16.330  37.896  42.105  1.00 36.09           C  
ANISOU  891  CE  LYS A 138     4029   3928   5753   1631   -434   -110       C  
ATOM    892  NZ  LYS A 138      16.120  39.238  41.573  1.00 45.90           N  
ANISOU  892  NZ  LYS A 138     6146   4026   7266   1896  -2277    -66       N  
ATOM    893  N   ILE A 139      19.723  32.698  42.477  1.00 14.61           N  
ANISOU  893  N   ILE A 139     2001   1695   1855    110   -151    -40       N  
ATOM    894  CA  ILE A 139      19.306  31.505  41.804  1.00 15.35           C  
ANISOU  894  CA  ILE A 139     2179   1813   1839    -24    -33    -47       C  
ATOM    895  C   ILE A 139      19.160  30.347  42.795  1.00 14.74           C  
ANISOU  895  C   ILE A 139     1863   1774   1963    -87   -276     -7       C  
ATOM    896  O   ILE A 139      18.136  29.652  42.833  1.00 16.12           O  
ANISOU  896  O   ILE A 139     1931   1794   2399   -161   -265     71       O  
ATOM    897  CB  ILE A 139      20.299  31.100  40.692  1.00 17.07           C  
ANISOU  897  CB  ILE A 139     2590   2308   1586    400   -170   -135       C  
ATOM    898  CG1 ILE A 139      20.351  32.129  39.568  1.00 17.79           C  
ANISOU  898  CG1 ILE A 139     2152   2553   2053   -170    -75    215       C  
ATOM    899  CG2 ILE A 139      20.064  29.692  40.157  1.00 20.77           C  
ANISOU  899  CG2 ILE A 139     3801   2297   1793    172     96   -245       C  
ATOM    900  CD1 ILE A 139      21.493  31.972  38.620  1.00 21.78           C  
ANISOU  900  CD1 ILE A 139     2652   3223   2401   -323    337   -140       C  
ATOM    901  N   THR A 140      20.178  30.072  43.586  1.00 13.59           N  
ANISOU  901  N   THR A 140     1740   1600   1822    -17    -44    -77       N  
ATOM    902  CA  THR A 140      20.168  28.887  44.484  1.00 14.01           C  
ANISOU  902  CA  THR A 140     1704   1918   1703     14    -25     14       C  
ATOM    903  C   THR A 140      19.171  29.097  45.618  1.00 13.36           C  
ANISOU  903  C   THR A 140     1648   1551   1878      2    -55     49       C  
ATOM    904  O   THR A 140      18.610  28.094  46.106  1.00 14.67           O  
ANISOU  904  O   THR A 140     1999   1693   1882     84     52    281       O  
ATOM    905  CB  THR A 140      21.596  28.594  44.950  1.00 14.67           C  
ANISOU  905  CB  THR A 140     1788   1772   2015     24    -79      6       C  
ATOM    906  OG1 THR A 140      22.118  29.722  45.636  1.00 16.24           O  
ANISOU  906  OG1 THR A 140     1946   2051   2173    -83   -251   -227       O  
ATOM    907  CG2 THR A 140      22.444  28.274  43.761  1.00 17.88           C  
ANISOU  907  CG2 THR A 140     1747   2310   2735    249    131   -502       C  
ATOM    908  N   ASN A 141      18.911  30.356  46.010  1.00 14.91           N  
ANISOU  908  N   ASN A 141     2194   1686   1787   -123    316     12       N  
ATOM    909  CA  ASN A 141      17.982  30.550  47.128  1.00 14.29           C  
ANISOU  909  CA  ASN A 141     2019   1967   1441    -45    134    117       C  
ATOM    910  C   ASN A 141      16.595  30.025  46.866  1.00 14.26           C  
ANISOU  910  C   ASN A 141     1959   1911   1549    117    -73    237       C  
ATOM    911  O   ASN A 141      15.909  29.615  47.786  1.00 14.49           O  
ANISOU  911  O   ASN A 141     2002   1986   1518     67     91    138       O  
ATOM    912  CB  ASN A 141      17.934  32.028  47.486  1.00 15.73           C  
ANISOU  912  CB  ASN A 141     2103   2104   1769    129     21   -175       C  
ATOM    913  CG  ASN A 141      19.022  32.503  48.367  1.00 16.69           C  
ANISOU  913  CG  ASN A 141     2295   2216   1829     16     81   -310       C  
ATOM    914  OD1 ASN A 141      19.774  31.724  48.967  1.00 19.35           O  
ANISOU  914  OD1 ASN A 141     2199   3008   2145    107   -262      6       O  
ATOM    915  ND2 ASN A 141      19.085  33.794  48.547  1.00 21.38           N  
ANISOU  915  ND2 ASN A 141     3300   2276   2547   -321     64   -456       N  
ATOM    916  N   PHE A 142      16.160  29.967  45.603  1.00 13.66           N  
ANISOU  916  N   PHE A 142     1843   1807   1540    112    106     41       N  
ATOM    917  CA  PHE A 142      14.842  29.402  45.297  1.00 12.78           C  
ANISOU  917  CA  PHE A 142     1626   1756   1474    213     79    125       C  
ATOM    918  C   PHE A 142      14.697  27.944  45.722  1.00 13.01           C  
ANISOU  918  C   PHE A 142     1659   1729   1554    154     27    -76       C  
ATOM    919  O   PHE A 142      13.594  27.478  45.921  1.00 14.32           O  
ANISOU  919  O   PHE A 142     1646   1928   1868     42    316    -33       O  
ATOM    920  CB  PHE A 142      14.571  29.478  43.815  1.00 13.65           C  
ANISOU  920  CB  PHE A 142     1987   1684   1516    338      1    -92       C  
ATOM    921  CG  PHE A 142      14.327  30.902  43.257  1.00 14.60           C  
ANISOU  921  CG  PHE A 142     2121   1859   1568    367   -191    133       C  
ATOM    922  CD1 PHE A 142      13.208  31.590  43.651  1.00 17.73           C  
ANISOU  922  CD1 PHE A 142     2315   2110   2312    703     65    422       C  
ATOM    923  CD2 PHE A 142      15.210  31.519  42.421  1.00 16.50           C  
ANISOU  923  CD2 PHE A 142     2576   2009   1686    547    139    285       C  
ATOM    924  CE1 PHE A 142      12.983  32.875  43.177  1.00 20.79           C  
ANISOU  924  CE1 PHE A 142     3169   2528   2204   1175     -5    591       C  
ATOM    925  CE2 PHE A 142      14.966  32.769  41.878  1.00 19.97           C  
ANISOU  925  CE2 PHE A 142     2717   2615   2256    467   -217   1043       C  
ATOM    926  CZ  PHE A 142      13.827  33.459  42.270  1.00 19.49           C  
ANISOU  926  CZ  PHE A 142     3419   1935   2052    748   -333    499       C  
ATOM    927  N   PHE A 143      15.836  27.272  45.844  1.00 12.78           N  
ANISOU  927  N   PHE A 143     1652   1768   1437    223    156    196       N  
ATOM    928  CA  PHE A 143      15.880  25.842  46.132  1.00 12.02           C  
ANISOU  928  CA  PHE A 143     1565   1663   1340      4    180     13       C  
ATOM    929  C   PHE A 143      16.259  25.560  47.572  1.00 12.51           C  
ANISOU  929  C   PHE A 143     1708   1803   1242   -134    223    186       C  
ATOM    930  O   PHE A 143      16.374  24.387  47.897  1.00 13.43           O  
ANISOU  930  O   PHE A 143     1732   1920   1449    -63    265    187       O  
ATOM    931  CB  PHE A 143      16.835  25.155  45.132  1.00 12.34           C  
ANISOU  931  CB  PHE A 143     1805   1599   1284    178    178    129       C  
ATOM    932  CG  PHE A 143      16.377  25.344  43.728  1.00 11.54           C  
ANISOU  932  CG  PHE A 143     1403   1605   1376    102    161     47       C  
ATOM    933  CD1 PHE A 143      15.475  24.468  43.166  1.00 14.14           C  
ANISOU  933  CD1 PHE A 143     2072   1803   1497   -121     46    -95       C  
ATOM    934  CD2 PHE A 143      16.808  26.411  42.965  1.00 12.06           C  
ANISOU  934  CD2 PHE A 143     1587   1763   1233     35    149     33       C  
ATOM    935  CE1 PHE A 143      14.992  24.639  41.863  1.00 15.97           C  
ANISOU  935  CE1 PHE A 143     2041   2650   1378    -98      4   -188       C  
ATOM    936  CE2 PHE A 143      16.340  26.602  41.680  1.00 14.58           C  
ANISOU  936  CE2 PHE A 143     2028   2255   1258    208    113     94       C  
ATOM    937  CZ  PHE A 143      15.424  25.719  41.147  1.00 15.60           C  
ANISOU  937  CZ  PHE A 143     2153   2471   1301    295   -162   -111       C  
ATOM    938  N   ARG A 144      16.384  26.566  48.433  1.00 12.52           N  
ANISOU  938  N   ARG A 144     1511   1982   1265     17    193     81       N  
ATOM    939  CA  ARG A 144      16.655  26.366  49.844  1.00 13.37           C  
ANISOU  939  CA  ARG A 144     1565   2321   1193     -3    130    194       C  
ATOM    940  C   ARG A 144      15.669  25.383  50.406  1.00 13.53           C  
ANISOU  940  C   ARG A 144     1603   2371   1168     13    219    119       C  
ATOM    941  O   ARG A 144      14.497  25.313  49.992  1.00 13.83           O  
ANISOU  941  O   ARG A 144     1599   2252   1402     20     79    124       O  
ATOM    942  CB  ARG A 144      16.434  27.693  50.619  1.00 16.55           C  
ANISOU  942  CB  ARG A 144     2528   2490   1268   -275      7      7       C  
ATOM    943  CG  ARG A 144      17.631  28.598  50.615  1.00 18.88           C  
ANISOU  943  CG  ARG A 144     2472   2647   2054   -269    215   -335       C  
ATOM    944  CD  ARG A 144      17.233  29.964  51.076  1.00 20.28           C  
ANISOU  944  CD  ARG A 144     2771   2778   2158   -269     84   -646       C  
ATOM    945  NE  ARG A 144      16.544  30.078  52.388  1.00 17.27           N  
ANISOU  945  NE  ARG A 144     2588   2075   1900      8   -151   -187       N  
ATOM    946  CZ  ARG A 144      16.860  30.854  53.397  1.00 19.33           C  
ANISOU  946  CZ  ARG A 144     2970   2462   1912   -309     72   -322       C  
ATOM    947  NH1 ARG A 144      17.923  31.670  53.392  1.00 26.03           N  
ANISOU  947  NH1 ARG A 144     3600   3412   2878  -1114    412  -1020       N  
ATOM    948  NH2 ARG A 144      16.060  30.781  54.487  1.00 23.18           N  
ANISOU  948  NH2 ARG A 144     3567   2827   2414   -173    708   -709       N  
ATOM    949  N   GLY A 145      16.062  24.673  51.460  1.00 13.47           N  
ANISOU  949  N   GLY A 145     1804   2172   1143   -138     31    107       N  
ATOM    950  CA  GLY A 145      15.202  23.697  52.043  1.00 13.62           C  
ANISOU  950  CA  GLY A 145     1711   2119   1344     12    184    120       C  
ATOM    951  C   GLY A 145      13.859  24.181  52.534  1.00 14.00           C  
ANISOU  951  C   GLY A 145     1785   2026   1509    -16    272     34       C  
ATOM    952  O   GLY A 145      12.900  23.411  52.582  1.00 16.10           O  
ANISOU  952  O   GLY A 145     1948   2405   1764   -237    395   -126       O  
ATOM    953  N   ASP A 146      13.774  25.464  52.967  1.00 14.63           N  
ANISOU  953  N   ASP A 146     1588   2207   1764   -103    259   -163       N  
ATOM    954  CA  ASP A 146      12.557  26.079  53.412  1.00 15.19           C  
ANISOU  954  CA  ASP A 146     1854   2204   1711    160    358     17       C  
ATOM    955  C   ASP A 146      11.760  26.677  52.275  1.00 16.95           C  
ANISOU  955  C   ASP A 146     1774   2855   1811    174    130   -108       C  
ATOM    956  O   ASP A 146      10.590  26.972  52.479  1.00 22.84           O  
ANISOU  956  O   ASP A 146     1958   4460   2261    795    209    243       O  
ATOM    957  CB  ASP A 146      12.759  27.151  54.491  1.00 16.58           C  
ANISOU  957  CB  ASP A 146     2109   2420   1769    317    187   -124       C  
ATOM    958  CG  ASP A 146      13.664  28.288  54.072  1.00 16.27           C  
ANISOU  958  CG  ASP A 146     2314   2244   1622    182     14   -130       C  
ATOM    959  OD1 ASP A 146      14.473  28.117  53.131  1.00 17.70           O  
ANISOU  959  OD1 ASP A 146     2501   2463   1761    -44    187   -197       O  
ATOM    960  OD2 ASP A 146      13.605  29.349  54.694  1.00 19.38           O  
ANISOU  960  OD2 ASP A 146     2417   2485   2463    337    103   -485       O  
ATOM    961  N   ARG A 147      12.317  26.872  51.102  1.00 16.60           N  
ANISOU  961  N   ARG A 147     2057   2577   1674    588     78   -142       N  
ATOM    962  CA  ARG A 147      11.587  27.526  50.016  1.00 15.89           C  
ANISOU  962  CA  ARG A 147     1947   2312   1780    333    -93   -151       C  
ATOM    963  C   ARG A 147      11.168  26.548  48.920  1.00 18.14           C  
ANISOU  963  C   ARG A 147     1964   2449   2479    154   -415   -342       C  
ATOM    964  O   ARG A 147      10.288  26.903  48.136  1.00 21.04           O  
ANISOU  964  O   ARG A 147     2707   2654   2635    488   -863   -386       O  
ATOM    965  CB  ARG A 147      12.476  28.591  49.425  1.00 16.83           C  
ANISOU  965  CB  ARG A 147     1974   2482   1937    109   -345   -154       C  
ATOM    966  CG  ARG A 147      12.806  29.703  50.403  1.00 17.19           C  
ANISOU  966  CG  ARG A 147     2189   2166   2177    275     57   -286       C  
ATOM    967  CD  ARG A 147      13.409  30.931  49.777  1.00 19.16           C  
ANISOU  967  CD  ARG A 147     2599   2377   2304    -32     -6   -136       C  
ATOM    968  NE  ARG A 147      13.759  31.883  50.857  1.00 20.43           N  
ANISOU  968  NE  ARG A 147     2844   2252   2666     45    410   -517       N  
ATOM    969  CZ  ARG A 147      14.564  32.926  50.708  1.00 20.64           C  
ANISOU  969  CZ  ARG A 147     2996   2013   2835     96    220   -320       C  
ATOM    970  NH1 ARG A 147      15.140  33.251  49.556  1.00 25.87           N  
ANISOU  970  NH1 ARG A 147     3337   2951   3542   -181   1014   -313       N  
ATOM    971  NH2 ARG A 147      14.809  33.698  51.789  1.00 31.49           N  
ANISOU  971  NH2 ARG A 147     5641   3360   2965  -1211   -631   -463       N  
ATOM    972  N   CYS A 148      11.783  25.387  48.796  1.00 17.22           N  
ANISOU  972  N   CYS A 148     1838   2474   2230    235   -258   -372       N  
ATOM    973  CA  CYS A 148      11.356  24.378  47.838  1.00 14.71           C  
ANISOU  973  CA  CYS A 148     1572   2285   1732    -21    -74     27       C  
ATOM    974  C   CYS A 148      11.161  23.086  48.619  1.00 14.14           C  
ANISOU  974  C   CYS A 148     1409   2482   1483    114    -85     43       C  
ATOM    975  O   CYS A 148      12.077  22.243  48.719  1.00 13.11           O  
ANISOU  975  O   CYS A 148     1334   2173   1473     48     68     19       O  
ATOM    976  CB  CYS A 148      12.342  24.198  46.680  1.00 15.35           C  
ANISOU  976  CB  CYS A 148     1744   2098   1991    263    201    201       C  
ATOM    977  SG  CYS A 148      11.788  22.986  45.462  1.00 17.42           S  
ANISOU  977  SG  CYS A 148     2302   2532   1784    276    219    152       S  
ATOM    978  N   ARG A 149       9.992  22.925  49.211  1.00 14.46           N  
ANISOU  978  N   ARG A 149     1394   2412   1688    120     52   -133       N  
ATOM    979  CA  ARG A 149       9.785  21.869  50.157  1.00 14.89           C  
ANISOU  979  CA  ARG A 149     1382   2610   1667   -250     34   -178       C  
ATOM    980  C   ARG A 149       9.795  20.493  49.494  1.00 14.10           C  
ANISOU  980  C   ARG A 149     1507   2480   1370   -188    272    -10       C  
ATOM    981  O   ARG A 149      10.153  19.547  50.195  1.00 15.87           O  
ANISOU  981  O   ARG A 149     1920   2611   1499   -278     14    105       O  
ATOM    982  CB  ARG A 149       8.489  22.075  50.942  1.00 17.82           C  
ANISOU  982  CB  ARG A 149     1835   2981   1954   -167    420   -412       C  
ATOM    983  CG  ARG A 149       8.612  23.247  51.881  1.00 23.77           C  
ANISOU  983  CG  ARG A 149     2567   3867   2598    587   -116  -1259       C  
ATOM    984  CD  ARG A 149       9.590  23.092  53.049  1.00 28.09           C  
ANISOU  984  CD  ARG A 149     2242   6225   2205   -531     48  -1015       C  
ATOM    985  NE  ARG A 149       9.067  22.213  54.090  1.00 39.12           N  
ANISOU  985  NE  ARG A 149     4096   7853   2917    705    978    428       N  
ATOM    986  CZ  ARG A 149       9.237  20.904  54.232  1.00 44.36           C  
ANISOU  986  CZ  ARG A 149     4809   7581   4466   -267   2173    621       C  
ATOM    987  NH1 ARG A 149       9.947  20.155  53.370  1.00 34.76           N  
ANISOU  987  NH1 ARG A 149     2271   7299   3636   1021    762   1946       N  
ATOM    988  NH2 ARG A 149       8.661  20.326  55.268  1.00 55.61           N  
ANISOU  988  NH2 ARG A 149     8230   8660   4239    105   3056    973       N  
ATOM    989  N   SER A 150       9.447  20.356  48.246  1.00 13.84           N  
ANISOU  989  N   SER A 150     1296   2432   1531    -58    132   -104       N  
ATOM    990  CA  SER A 150       9.475  19.045  47.595  1.00 13.83           C  
ANISOU  990  CA  SER A 150     1369   2340   1545   -197    -77    -88       C  
ATOM    991  C   SER A 150      10.877  18.641  47.201  1.00 13.18           C  
ANISOU  991  C   SER A 150     1332   2231   1444   -169     -2     -4       C  
ATOM    992  O   SER A 150      11.058  17.506  46.699  1.00 14.14           O  
ANISOU  992  O   SER A 150     1385   2238   1751   -269     33    -79       O  
ATOM    993  CB  SER A 150       8.520  18.994  46.380  1.00 15.74           C  
ANISOU  993  CB  SER A 150     1306   3061   1614   -182    -68   -116       C  
ATOM    994  OG  SER A 150       8.847  19.956  45.421  1.00 16.64           O  
ANISOU  994  OG  SER A 150     1772   2956   1593     -9   -211    -42       O  
ATOM    995  N   LEU A 151      11.894  19.469  47.441  1.00 12.49           N  
ANISOU  995  N   LEU A 151     1458   2011   1275   -198    125    180       N  
ATOM    996  CA  LEU A 151      13.311  19.097  47.296  1.00 11.58           C  
ANISOU  996  CA  LEU A 151     1342   1789   1268   -273     72      1       C  
ATOM    997  C   LEU A 151      14.025  19.032  48.655  1.00 12.02           C  
ANISOU  997  C   LEU A 151     1563   1773   1230   -163    107    -54       C  
ATOM    998  O   LEU A 151      15.194  18.701  48.689  1.00 11.18           O  
ANISOU  998  O   LEU A 151     1375   1723   1149   -233    132     97       O  
ATOM    999  CB  LEU A 151      14.048  19.980  46.316  1.00 11.92           C  
ANISOU  999  CB  LEU A 151     1503   1906   1121   -255     -9    -53       C  
ATOM   1000  CG  LEU A 151      13.730  19.772  44.851  1.00 11.48           C  
ANISOU 1000  CG  LEU A 151     1283   1944   1137    -95    -76     75       C  
ATOM   1001  CD1 LEU A 151      14.399  20.860  43.998  1.00 13.28           C  
ANISOU 1001  CD1 LEU A 151     1673   2107   1266   -389     57    134       C  
ATOM   1002  CD2 LEU A 151      14.060  18.418  44.330  1.00 12.97           C  
ANISOU 1002  CD2 LEU A 151     1803   1973   1154   -196     59    -49       C  
ATOM   1003  N   THR A 152      13.343  19.329  49.755  1.00 12.25           N  
ANISOU 1003  N   THR A 152     1363   2039   1254    -86    155     53       N  
ATOM   1004  CA  THR A 152      14.004  19.247  51.034  1.00 12.91           C  
ANISOU 1004  CA  THR A 152     1629   2048   1229    -42     86     61       C  
ATOM   1005  C   THR A 152      14.511  17.818  51.259  1.00 12.74           C  
ANISOU 1005  C   THR A 152     1551   2020   1270   -175     70     84       C  
ATOM   1006  O   THR A 152      13.802  16.848  51.026  1.00 13.95           O  
ANISOU 1006  O   THR A 152     1622   2160   1518   -389    -79    237       O  
ATOM   1007  CB  THR A 152      13.069  19.610  52.201  1.00 14.33           C  
ANISOU 1007  CB  THR A 152     1960   2298   1187    -12    186    -21       C  
ATOM   1008  OG1 THR A 152      12.370  20.854  51.852  1.00 14.66           O  
ANISOU 1008  OG1 THR A 152     1774   2467   1327     95    173   -172       O  
ATOM   1009  CG2 THR A 152      13.778  19.781  53.520  1.00 16.76           C  
ANISOU 1009  CG2 THR A 152     1794   3196   1379     70      0   -322       C  
ATOM   1010  N   GLY A 153      15.760  17.718  51.685  1.00 11.64           N  
ANISOU 1010  N   GLY A 153     1478   1840   1104   -199     35    -31       N  
ATOM   1011  CA  GLY A 153      16.393  16.431  51.908  1.00 12.41           C  
ANISOU 1011  CA  GLY A 153     1714   1946   1054   -172     88    118       C  
ATOM   1012  C   GLY A 153      16.897  15.761  50.685  1.00 11.74           C  
ANISOU 1012  C   GLY A 153     1941   1514   1004   -335    -28     33       C  
ATOM   1013  O   GLY A 153      17.421  14.673  50.814  1.00 12.82           O  
ANISOU 1013  O   GLY A 153     1968   1792   1113   -124    -13     61       O  
ATOM   1014  N   LYS A 154      16.754  16.351  49.512  1.00 10.62           N  
ANISOU 1014  N   LYS A 154     1483   1583    971   -267     91     18       N  
ATOM   1015  CA  LYS A 154      17.178  15.785  48.257  1.00 10.47           C  
ANISOU 1015  CA  LYS A 154     1607   1388    983   -305    -35    -56       C  
ATOM   1016  C   LYS A 154      18.367  16.569  47.711  1.00 10.46           C  
ANISOU 1016  C   LYS A 154     1407   1504   1064   -163    -27     42       C  
ATOM   1017  O   LYS A 154      18.450  17.796  47.918  1.00 10.86           O  
ANISOU 1017  O   LYS A 154     1541   1485   1102   -159     26     56       O  
ATOM   1018  CB  LYS A 154      16.039  15.821  47.251  1.00 11.90           C  
ANISOU 1018  CB  LYS A 154     1419   1969   1134   -349    -18   -173       C  
ATOM   1019  CG  LYS A 154      14.819  15.033  47.710  1.00 12.42           C  
ANISOU 1019  CG  LYS A 154     1579   1702   1440   -351     24      7       C  
ATOM   1020  CD  LYS A 154      13.725  15.041  46.719  1.00 11.72           C  
ANISOU 1020  CD  LYS A 154     1390   1763   1300   -359    130   -300       C  
ATOM   1021  CE  LYS A 154      12.479  14.321  47.141  1.00 14.33           C  
ANISOU 1021  CE  LYS A 154     1677   2198   1570   -630   -128    243       C  
ATOM   1022  NZ  LYS A 154      11.381  14.581  46.185  1.00 14.58           N  
ANISOU 1022  NZ  LYS A 154     1479   2488   1572   -464   -181   -117       N  
ATOM   1023  N   PRO A 155      19.272  15.938  46.989  1.00 10.35           N  
ANISOU 1023  N   PRO A 155     1500   1383   1050    -86    -20    174       N  
ATOM   1024  CA  PRO A 155      20.454  16.648  46.484  1.00 10.20           C  
ANISOU 1024  CA  PRO A 155     1460   1443    970   -301   -139     44       C  
ATOM   1025  C   PRO A 155      20.078  17.604  45.382  1.00  9.76           C  
ANISOU 1025  C   PRO A 155     1364   1506    840   -279     18     -8       C  
ATOM   1026  O   PRO A 155      19.321  17.269  44.450  1.00 11.28           O  
ANISOU 1026  O   PRO A 155     1733   1608    945   -311   -234    -25       O  
ATOM   1027  CB  PRO A 155      21.366  15.508  46.037  1.00 12.96           C  
ANISOU 1027  CB  PRO A 155     1534   1542   1849   -174    114    161       C  
ATOM   1028  CG  PRO A 155      20.478  14.369  45.760  1.00 13.03           C  
ANISOU 1028  CG  PRO A 155     1930   1627   1394   -296    216   -269       C  
ATOM   1029  CD  PRO A 155      19.269  14.496  46.619  1.00 10.95           C  
ANISOU 1029  CD  PRO A 155     1726   1337   1096   -157     64     85       C  
ATOM   1030  N   LYS A 156      20.645  18.786  45.472  1.00  9.80           N  
ANISOU 1030  N   LYS A 156     1403   1539    780   -295   -157    102       N  
ATOM   1031  CA  LYS A 156      20.466  19.920  44.562  1.00  9.57           C  
ANISOU 1031  CA  LYS A 156     1289   1530    818   -155    -73    173       C  
ATOM   1032  C   LYS A 156      21.859  20.256  44.023  1.00  9.33           C  
ANISOU 1032  C   LYS A 156     1263   1510    772   -113   -102     64       C  
ATOM   1033  O   LYS A 156      22.699  20.763  44.763  1.00 10.58           O  
ANISOU 1033  O   LYS A 156     1327   1832    860   -239   -194     69       O  
ATOM   1034  CB  LYS A 156      19.807  21.051  45.312  1.00 10.61           C  
ANISOU 1034  CB  LYS A 156     1282   1654   1094    -18    -96     67       C  
ATOM   1035  CG  LYS A 156      18.401  20.747  45.797  1.00 11.31           C  
ANISOU 1035  CG  LYS A 156     1392   1660   1244      5      3      5       C  
ATOM   1036  CD  LYS A 156      17.914  21.727  46.853  1.00 11.47           C  
ANISOU 1036  CD  LYS A 156     1497   1685   1175    100     85     18       C  
ATOM   1037  CE  LYS A 156      18.326  21.421  48.270  1.00 11.36           C  
ANISOU 1037  CE  LYS A 156     1392   1696   1227   -114    -55     65       C  
ATOM   1038  NZ  LYS A 156      17.522  20.334  48.854  1.00 10.92           N  
ANISOU 1038  NZ  LYS A 156     1417   1653   1081   -212    148   -106       N  
ATOM   1039  N   LEU A 157      22.073  19.941  42.741  1.00  9.40           N  
ANISOU 1039  N   LEU A 157     1196   1629    748   -217   -194     43       N  
ATOM   1040  CA  LEU A 157      23.395  20.021  42.129  1.00  9.19           C  
ANISOU 1040  CA  LEU A 157     1265   1485    742    -73   -190     13       C  
ATOM   1041  C   LEU A 157      23.423  21.186  41.161  1.00  9.85           C  
ANISOU 1041  C   LEU A 157     1439   1542    763   -188    -87     66       C  
ATOM   1042  O   LEU A 157      22.616  21.241  40.250  1.00 12.41           O  
ANISOU 1042  O   LEU A 157     1839   1850   1025   -423   -468    312       O  
ATOM   1043  CB ALEU A 157      23.634  18.695  41.427  0.69 10.27           C  
ANISOU 1043  CB ALEU A 157     1179   1590   1135    121   -355   -175       C  
ATOM   1044  CB BLEU A 157      23.788  18.762  41.360  0.31 11.55           C  
ANISOU 1044  CB BLEU A 157     2070   1515    804   -220    377     24       C  
ATOM   1045  CG ALEU A 157      23.421  17.389  42.255  0.69 14.75           C  
ANISOU 1045  CG ALEU A 157     2565   1357   1684    492   -717   -196       C  
ATOM   1046  CG BLEU A 157      25.006  18.791  40.429  0.31 11.49           C  
ANISOU 1046  CG BLEU A 157     1429   1818   1118    -57     57    -48       C  
ATOM   1047  CD1ALEU A 157      23.926  16.254  41.329  0.69 18.34           C  
ANISOU 1047  CD1ALEU A 157     3544   1653   1771    856  -1239   -540       C  
ATOM   1048  CD1BLEU A 157      26.282  19.171  41.157  0.31 21.36           C  
ANISOU 1048  CD1BLEU A 157     2409   3291   2415  -1800   -651    790       C  
ATOM   1049  CD2ALEU A 157      23.995  17.366  43.611  0.69 14.06           C  
ANISOU 1049  CD2ALEU A 157     2749   1485   1109   -200     57     61       C  
ATOM   1050  CD2BLEU A 157      25.142  17.410  39.759  0.31 17.27           C  
ANISOU 1050  CD2BLEU A 157     2189   2451   1922    728   -192   -812       C  
ATOM   1051  N   PHE A 158      24.354  22.104  41.356  1.00  9.00           N  
ANISOU 1051  N   PHE A 158     1243   1490    687    -27   -100    118       N  
ATOM   1052  CA  PHE A 158      24.569  23.225  40.468  1.00  9.02           C  
ANISOU 1052  CA  PHE A 158     1228   1377    821     37   -116    176       C  
ATOM   1053  C   PHE A 158      25.959  23.085  39.871  1.00  9.44           C  
ANISOU 1053  C   PHE A 158     1297   1495    796     66    -94    183       C  
ATOM   1054  O   PHE A 158      26.972  23.050  40.578  1.00 13.23           O  
ANISOU 1054  O   PHE A 158     1255   2810    962    142   -181    218       O  
ATOM   1055  CB  PHE A 158      24.469  24.509  41.263  1.00 10.21           C  
ANISOU 1055  CB  PHE A 158     1377   1506    996     -9    -24     33       C  
ATOM   1056  CG  PHE A 158      23.042  24.776  41.649  1.00 10.22           C  
ANISOU 1056  CG  PHE A 158     1374   1357   1152    -80    -24   -222       C  
ATOM   1057  CD1 PHE A 158      22.542  24.182  42.797  1.00 11.64           C  
ANISOU 1057  CD1 PHE A 158     1498   1581   1345   -104    203   -194       C  
ATOM   1058  CD2 PHE A 158      22.225  25.570  40.864  1.00 12.71           C  
ANISOU 1058  CD2 PHE A 158     1516   1873   1441    244   -238   -243       C  
ATOM   1059  CE1 PHE A 158      21.235  24.388  43.137  1.00 14.44           C  
ANISOU 1059  CE1 PHE A 158     1617   2007   1864   -216    431   -467       C  
ATOM   1060  CE2 PHE A 158      20.891  25.770  41.237  1.00 15.93           C  
ANISOU 1060  CE2 PHE A 158     1715   2434   1904    576   -168   -561       C  
ATOM   1061  CZ  PHE A 158      20.399  25.150  42.369  1.00 15.54           C  
ANISOU 1061  CZ  PHE A 158     1449   2610   1847    186     83   -918       C  
ATOM   1062  N   ILE A 159      26.009  23.003  38.543  1.00  8.96           N  
ANISOU 1062  N   ILE A 159     1185   1400    820   -127   -113    225       N  
ATOM   1063  CA  ILE A 159      27.220  22.807  37.786  1.00  8.98           C  
ANISOU 1063  CA  ILE A 159     1269   1217    924    -61   -102    128       C  
ATOM   1064  C   ILE A 159      27.472  24.113  37.050  1.00  9.41           C  
ANISOU 1064  C   ILE A 159     1499   1256    821   -107    -87    189       C  
ATOM   1065  O   ILE A 159      26.624  24.543  36.279  1.00 10.47           O  
ANISOU 1065  O   ILE A 159     1451   1485   1041    -83   -176    308       O  
ATOM   1066  CB  ILE A 159      27.071  21.623  36.801  1.00 10.37           C  
ANISOU 1066  CB  ILE A 159     1388   1293   1259    -88    -75    -28       C  
ATOM   1067  CG1 ILE A 159      26.805  20.320  37.547  1.00 13.22           C  
ANISOU 1067  CG1 ILE A 159     1417   1229   2378    -79    -35    166       C  
ATOM   1068  CG2 ILE A 159      28.268  21.518  35.905  1.00 12.59           C  
ANISOU 1068  CG2 ILE A 159     1490   1748   1545     97     67   -171       C  
ATOM   1069  CD1 ILE A 159      26.310  19.167  36.725  1.00 15.10           C  
ANISOU 1069  CD1 ILE A 159     1794   1454   2487    -83    -33   -167       C  
ATOM   1070  N   ILE A 160      28.616  24.748  37.298  1.00  9.25           N  
ANISOU 1070  N   ILE A 160     1409   1161    943    -38    -93    250       N  
ATOM   1071  CA  ILE A 160      28.815  26.125  36.880  1.00  9.67           C  
ANISOU 1071  CA  ILE A 160     1404   1166   1105    -66    -55    159       C  
ATOM   1072  C   ILE A 160      30.094  26.255  36.062  1.00  9.87           C  
ANISOU 1072  C   ILE A 160     1445   1218   1086    -85    -68    303       C  
ATOM   1073  O   ILE A 160      31.199  26.170  36.561  1.00 10.76           O  
ANISOU 1073  O   ILE A 160     1383   1627   1078      5    -76    294       O  
ATOM   1074  CB AILE A 160      28.773  27.066  38.078  0.52 11.21           C  
ANISOU 1074  CB AILE A 160     1806   1115   1338    209     20    123       C  
ATOM   1075  CB BILE A 160      28.897  27.114  38.057  0.48 11.89           C  
ANISOU 1075  CB BILE A 160     1699   1382   1435   -338    117    -99       C  
ATOM   1076  CG1AILE A 160      27.434  26.888  38.849  0.52 11.87           C  
ANISOU 1076  CG1AILE A 160     2009    975   1523   -270    205   -293       C  
ATOM   1077  CG1BILE A 160      27.763  27.070  39.099  0.48 15.28           C  
ANISOU 1077  CG1BILE A 160     2088   2225   1493    437    345    -78       C  
ATOM   1078  CG2AILE A 160      28.996  28.496  37.684  0.52 13.22           C  
ANISOU 1078  CG2AILE A 160     1654   1072   2297    -24    153     15       C  
ATOM   1079  CG2BILE A 160      28.999  28.517  37.484  0.48 14.84           C  
ANISOU 1079  CG2BILE A 160     2638   1264   1736   -141   -308   -125       C  
ATOM   1080  CD1AILE A 160      27.387  27.676  40.112  0.52 15.99           C  
ANISOU 1080  CD1AILE A 160     2498   1767   1809   -190    405   -669       C  
ATOM   1081  CD1BILE A 160      28.025  26.239  40.336  0.48 15.98           C  
ANISOU 1081  CD1BILE A 160     1672   2562   1840   -697    173    436       C  
ATOM   1082  N   GLN A 161      29.904  26.444  34.726  1.00  9.90           N  
ANISOU 1082  N   GLN A 161     1480   1267   1015    -86    -71    200       N  
ATOM   1083  CA  GLN A 161      30.990  26.747  33.804  1.00 10.02           C  
ANISOU 1083  CA  GLN A 161     1555   1155   1098    -33      5    127       C  
ATOM   1084  C   GLN A 161      30.907  28.244  33.553  1.00  9.86           C  
ANISOU 1084  C   GLN A 161     1512   1246    991    -39     19    148       C  
ATOM   1085  O   GLN A 161      30.096  28.729  32.782  1.00 10.80           O  
ANISOU 1085  O   GLN A 161     1695   1240   1168     -1   -126    271       O  
ATOM   1086  CB  GLN A 161      30.859  25.972  32.526  1.00 10.40           C  
ANISOU 1086  CB  GLN A 161     1460   1270   1220     30   -142    -30       C  
ATOM   1087  CG  GLN A 161      31.782  26.418  31.390  1.00 12.15           C  
ANISOU 1087  CG  GLN A 161     1796   1581   1239    213     41    -77       C  
ATOM   1088  CD  GLN A 161      33.226  26.403  31.771  1.00 11.01           C  
ANISOU 1088  CD  GLN A 161     1711   1427   1044     77    -61    -77       C  
ATOM   1089  OE1 GLN A 161      33.715  25.436  32.360  1.00 12.04           O  
ANISOU 1089  OE1 GLN A 161     1866   1543   1164    221     89    138       O  
ATOM   1090  NE2 GLN A 161      33.982  27.436  31.450  1.00 14.12           N  
ANISOU 1090  NE2 GLN A 161     2125   1503   1737   -118   -404    217       N  
ATOM   1091  N   ALA A 162      31.785  28.967  34.261  1.00 10.61           N  
ANISOU 1091  N   ALA A 162     1754   1189   1090    -40   -147     40       N  
ATOM   1092  CA  ALA A 162      31.846  30.422  34.212  1.00 10.39           C  
ANISOU 1092  CA  ALA A 162     1535   1215   1197    -32    -85    176       C  
ATOM   1093  C   ALA A 162      33.115  30.851  34.908  1.00 10.62           C  
ANISOU 1093  C   ALA A 162     1767   1230   1038   -117    -48     85       C  
ATOM   1094  O   ALA A 162      33.606  30.189  35.830  1.00 11.83           O  
ANISOU 1094  O   ALA A 162     1829   1486   1181   -275   -240    169       O  
ATOM   1095  CB  ALA A 162      30.637  31.074  34.879  1.00 11.86           C  
ANISOU 1095  CB  ALA A 162     1832   1304   1371     56     18    -47       C  
ATOM   1096  N   CYS A 163      33.661  31.979  34.524  1.00 11.71           N  
ANISOU 1096  N   CYS A 163     1937   1213   1300   -209   -112     90       N  
ATOM   1097  CA  CYS A 163      34.778  32.557  35.278  1.00 10.80           C  
ANISOU 1097  CA  CYS A 163     1604   1168   1331    -25    138    -64       C  
ATOM   1098  C   CYS A 163      34.370  32.913  36.713  1.00 10.66           C  
ANISOU 1098  C   CYS A 163     1715   1107   1230     14     -2     24       C  
ATOM   1099  O   CYS A 163      33.201  33.240  36.984  1.00 12.20           O  
ANISOU 1099  O   CYS A 163     1651   1624   1359    136    226     85       O  
ATOM   1100  CB  CYS A 163      35.351  33.757  34.574  1.00 12.51           C  
ANISOU 1100  CB  CYS A 163     1864   1270   1617   -145    190     51       C  
ATOM   1101  SG  CYS A 163      36.073  33.304  32.967  1.00 17.81           S  
ANISOU 1101  SG  CYS A 163     2969   2450   1346   -431    381    204       S  
ATOM   1102  N   ARG A 164      35.364  32.918  37.552  1.00 10.79           N  
ANISOU 1102  N   ARG A 164     1507   1377   1214    -24    223    -81       N  
ATOM   1103  CA  ARG A 164      35.216  33.302  38.976  1.00 10.73           C  
ANISOU 1103  CA  ARG A 164     1792   1222   1064    -59    239    -43       C  
ATOM   1104  C   ARG A 164      36.166  34.425  39.343  1.00 11.29           C  
ANISOU 1104  C   ARG A 164     1644   1353   1292   -130    282    -23       C  
ATOM   1105  O   ARG A 164      36.404  34.648  40.545  1.00 12.78           O  
ANISOU 1105  O   ARG A 164     1816   1702   1338   -244     94    -87       O  
ATOM   1106  CB  ARG A 164      35.388  32.117  39.886  1.00 10.85           C  
ANISOU 1106  CB  ARG A 164     1689   1216   1219   -108    209    -83       C  
ATOM   1107  CG  ARG A 164      34.414  31.011  39.605  1.00 11.61           C  
ANISOU 1107  CG  ARG A 164     1787   1340   1285   -252    126     34       C  
ATOM   1108  CD  ARG A 164      34.552  29.842  40.533  1.00 12.68           C  
ANISOU 1108  CD  ARG A 164     2180   1541   1097   -356    108     65       C  
ATOM   1109  NE  ARG A 164      34.105  30.207  41.856  1.00 13.91           N  
ANISOU 1109  NE  ARG A 164     2503   1496   1287   -258    493      8       N  
ATOM   1110  CZ  ARG A 164      34.271  29.416  42.913  1.00 13.67           C  
ANISOU 1110  CZ  ARG A 164     2241   1754   1198   -553     36     39       C  
ATOM   1111  NH1 ARG A 164      34.935  28.289  42.857  1.00 13.90           N  
ANISOU 1111  NH1 ARG A 164     2354   1756   1171   -493     63    195       N  
ATOM   1112  NH2 ARG A 164      33.786  29.819  44.084  1.00 16.35           N  
ANISOU 1112  NH2 ARG A 164     2804   2088   1322   -485    327     26       N  
ATOM   1113  N   GLY A 165      36.562  35.209  38.346  1.00 12.34           N  
ANISOU 1113  N   GLY A 165     1954   1369   1367   -337    175     -6       N  
ATOM   1114  CA  GLY A 165      37.581  36.249  38.520  1.00 13.55           C  
ANISOU 1114  CA  GLY A 165     1954   1570   1626   -386    440   -153       C  
ATOM   1115  C   GLY A 165      38.495  36.213  37.326  1.00 13.54           C  
ANISOU 1115  C   GLY A 165     2090   1311   1743   -143    564   -111       C  
ATOM   1116  O   GLY A 165      38.175  35.670  36.299  1.00 14.71           O  
ANISOU 1116  O   GLY A 165     2680   1439   1470   -317    476    -15       O  
ATOM   1117  N   THR A 166      39.642  36.818  37.509  1.00 14.07           N  
ANISOU 1117  N   THR A 166     2073   1558   1717   -162    470    154       N  
ATOM   1118  CA  THR A 166      40.639  37.088  36.493  1.00 15.91           C  
ANISOU 1118  CA  THR A 166     2357   1344   2345     78    926    395       C  
ATOM   1119  C   THR A 166      42.009  36.538  36.763  1.00 14.76           C  
ANISOU 1119  C   THR A 166     2174   1472   1963   -291    603    167       C  
ATOM   1120  O   THR A 166      42.957  36.847  36.065  1.00 18.80           O  
ANISOU 1120  O   THR A 166     2290   2587   2266     20    758    870       O  
ATOM   1121  CB ATHR A 166      40.703  38.568  36.090  0.78 16.05           C  
ANISOU 1121  CB ATHR A 166     2109   1336   2653   -336    469    325       C  
ATOM   1122  CB BTHR A 166      40.786  38.656  36.690  0.22 19.92           C  
ANISOU 1122  CB BTHR A 166     3063   1345   3159   -168    527    669       C  
ATOM   1123  OG1ATHR A 166      41.065  39.311  37.274  0.78 18.88           O  
ANISOU 1123  OG1ATHR A 166     2764   1579   2833   -537   -162    410       O  
ATOM   1124  OG1BTHR A 166      41.736  39.255  35.789  0.22 26.19           O  
ANISOU 1124  OG1BTHR A 166     2770   2137   5045   -319    877   1370       O  
ATOM   1125  CG2ATHR A 166      39.355  39.013  35.518  0.78 16.60           C  
ANISOU 1125  CG2ATHR A 166     2545   1612   2150     27    213    291       C  
ATOM   1126  CG2BTHR A 166      41.208  39.125  38.126  0.22 21.93           C  
ANISOU 1126  CG2BTHR A 166     3446    789   4098   -893  -1049    899       C  
ATOM   1127  N   GLU A 167      42.146  35.689  37.784  1.00 13.27           N  
ANISOU 1127  N   GLU A 167     2077   1402   1562   -161    618   -152       N  
ATOM   1128  CA  GLU A 167      43.451  35.113  38.001  1.00 13.49           C  
ANISOU 1128  CA  GLU A 167     1887   1457   1782   -305    553   -114       C  
ATOM   1129  C   GLU A 167      43.726  33.987  37.017  1.00 12.06           C  
ANISOU 1129  C   GLU A 167     1670   1448   1463    -73    278     70       C  
ATOM   1130  O   GLU A 167      42.812  33.299  36.547  1.00 12.67           O  
ANISOU 1130  O   GLU A 167     1833   1493   1489    -26    345     13       O  
ATOM   1131  CB  GLU A 167      43.512  34.598  39.448  1.00 14.68           C  
ANISOU 1131  CB  GLU A 167     2293   1496   1788   -245    438   -179       C  
ATOM   1132  CG  GLU A 167      43.299  35.600  40.528  1.00 20.61           C  
ANISOU 1132  CG  GLU A 167     3149   2690   1992   -552    184   -911       C  
ATOM   1133  CD  GLU A 167      43.610  35.082  41.914  1.00 24.27           C  
ANISOU 1133  CD  GLU A 167     4621   2532   2067    563    429   -654       C  
ATOM   1134  OE1 GLU A 167      44.728  34.577  42.144  1.00 31.36           O  
ANISOU 1134  OE1 GLU A 167     4889   3985   3042   1049    -98   -583       O  
ATOM   1135  OE2 GLU A 167      42.694  35.197  42.728  1.00 38.17           O  
ANISOU 1135  OE2 GLU A 167     5790   6137   2577   1645   1276     87       O  
ATOM   1136  N   LEU A 168      44.996  33.791  36.693  1.00 13.45           N  
ANISOU 1136  N   LEU A 168     1876   1656   1579   -174    475   -139       N  
ATOM   1137  CA  LEU A 168      45.492  32.769  35.822  1.00 13.20           C  
ANISOU 1137  CA  LEU A 168     1965   1718   1332     47    338     24       C  
ATOM   1138  C   LEU A 168      46.458  31.884  36.595  1.00 13.99           C  
ANISOU 1138  C   LEU A 168     2278   1594   1442     31    -17    -11       C  
ATOM   1139  O   LEU A 168      47.273  32.377  37.376  1.00 16.92           O  
ANISOU 1139  O   LEU A 168     2523   1797   2110    -83   -372   -123       O  
ATOM   1140  CB  LEU A 168      46.219  33.392  34.605  1.00 15.67           C  
ANISOU 1140  CB  LEU A 168     2424   2077   1453    225    564    312       C  
ATOM   1141  CG  LEU A 168      45.257  34.076  33.607  1.00 15.98           C  
ANISOU 1141  CG  LEU A 168     2278   2285   1510    414    557    250       C  
ATOM   1142  CD1 LEU A 168      46.028  35.040  32.745  1.00 21.80           C  
ANISOU 1142  CD1 LEU A 168     3153   3069   2060    911   1131   1118       C  
ATOM   1143  CD2 LEU A 168      44.454  33.027  32.854  1.00 20.46           C  
ANISOU 1143  CD2 LEU A 168     3682   2546   1546    944    -90   -480       C  
ATOM   1144  N   ASP A 169      46.347  30.584  36.411  1.00 12.25           N  
ANISOU 1144  N   ASP A 169     1623   1652   1380     63    151    -12       N  
ATOM   1145  CA  ASP A 169      47.163  29.599  37.119  1.00 12.49           C  
ANISOU 1145  CA  ASP A 169     1888   1534   1324    156    280     78       C  
ATOM   1146  C   ASP A 169      48.348  29.212  36.237  1.00 11.27           C  
ANISOU 1146  C   ASP A 169     1668   1570   1045     12    100     78       C  
ATOM   1147  O   ASP A 169      48.176  28.608  35.168  1.00 12.23           O  
ANISOU 1147  O   ASP A 169     1735   1828   1083   -204    172    -17       O  
ATOM   1148  CB  ASP A 169      46.316  28.409  37.534  1.00 12.47           C  
ANISOU 1148  CB  ASP A 169     1851   1674   1213    -23    198     -2       C  
ATOM   1149  CG  ASP A 169      46.971  27.426  38.474  1.00 12.63           C  
ANISOU 1149  CG  ASP A 169     1839   1773   1186      7    194    114       C  
ATOM   1150  OD1 ASP A 169      48.178  27.104  38.248  1.00 13.59           O  
ANISOU 1150  OD1 ASP A 169     1862   1973   1331     55    240    263       O  
ATOM   1151  OD2 ASP A 169      46.324  26.956  39.448  1.00 13.39           O  
ANISOU 1151  OD2 ASP A 169     1958   1804   1327    -26    245    106       O  
ATOM   1152  N   CYS A 170      49.566  29.554  36.637  1.00 13.65           N  
ANISOU 1152  N   CYS A 170     1778   1846   1562   -133     23   -178       N  
ATOM   1153  CA  CYS A 170      50.745  29.292  35.824  1.00 14.51           C  
ANISOU 1153  CA  CYS A 170     1770   1905   1837   -234    339    348       C  
ATOM   1154  C   CYS A 170      51.214  27.855  35.831  1.00 13.25           C  
ANISOU 1154  C   CYS A 170     1574   2141   1320    -45    146    170       C  
ATOM   1155  O   CYS A 170      52.031  27.459  35.013  1.00 16.53           O  
ANISOU 1155  O   CYS A 170     1984   2846   1452    205    433    139       O  
ATOM   1156  CB  CYS A 170      51.995  30.121  36.295  1.00 18.90           C  
ANISOU 1156  CB  CYS A 170     2090   2220   2870   -498    128    494       C  
ATOM   1157  SG  CYS A 170      52.429  29.870  37.996  1.00 24.23           S  
ANISOU 1157  SG  CYS A 170     2978   3387   2841   -237   -407   -418       S  
ATOM   1158  N   GLY A 171      50.697  27.092  36.805  1.00 12.63           N  
ANISOU 1158  N   GLY A 171     1864   1699   1237    -16    155     94       N  
ATOM   1159  CA  GLY A 171      51.071  25.702  36.939  1.00 12.98           C  
ANISOU 1159  CA  GLY A 171     1690   1729   1514    -14     13    -81       C  
ATOM   1160  C   GLY A 171      52.499  25.532  37.417  1.00 13.66           C  
ANISOU 1160  C   GLY A 171     1660   2161   1369     17     38   -107       C  
ATOM   1161  O   GLY A 171      53.287  26.455  37.576  1.00 15.95           O  
ANISOU 1161  O   GLY A 171     1757   2150   2154    -56   -246     41       O  
ATOM   1162  N   ILE A 172      52.828  24.251  37.656  1.00 13.32           N  
ANISOU 1162  N   ILE A 172     1374   2180   1507    -37    121     75       N  
ATOM   1163  CA  ILE A 172      54.147  23.795  38.013  1.00 14.22           C  
ANISOU 1163  CA  ILE A 172     1416   2576   1412    136    260   -107       C  
ATOM   1164  C   ILE A 172      54.451  22.479  37.304  1.00 14.55           C  
ANISOU 1164  C   ILE A 172     1607   2562   1360    295    131     69       C  
ATOM   1165  O   ILE A 172      53.598  21.568  37.289  1.00 15.78           O  
ANISOU 1165  O   ILE A 172     1794   2506   1697    286    102   -154       O  
ATOM   1166  CB  ILE A 172      54.285  23.679  39.549  1.00 14.41           C  
ANISOU 1166  CB  ILE A 172     1950   2111   1412    256    -44     60       C  
ATOM   1167  CG1 ILE A 172      55.674  23.309  40.003  1.00 17.45           C  
ANISOU 1167  CG1 ILE A 172     1805   3055   1769    420      3   -169       C  
ATOM   1168  CG2 ILE A 172      53.230  22.744  40.149  1.00 15.57           C  
ANISOU 1168  CG2 ILE A 172     2061   2542   1314    -48    -97    154       C  
ATOM   1169  CD1 ILE A 172      56.742  24.297  39.648  1.00 21.61           C  
ANISOU 1169  CD1 ILE A 172     2054   3852   2305    -97    344   -312       C  
ATOM   1170  N   GLU A 173      55.666  22.383  36.809  1.00 18.74           N  
ANISOU 1170  N   GLU A 173     1752   3266   2103    456    686   -209       N  
ATOM   1171  CA  GLU A 173      56.096  21.164  36.127  1.00 23.09           C  
ANISOU 1171  CA  GLU A 173     2395   3492   2886    374    985   -524       C  
ATOM   1172  C   GLU A 173      56.088  20.009  37.113  1.00 22.29           C  
ANISOU 1172  C   GLU A 173     2189   3342   2939    950   -330   -625       C  
ATOM   1173  O   GLU A 173      56.393  20.190  38.282  1.00 34.29           O  
ANISOU 1173  O   GLU A 173     6098   3120   3811   2086  -2551   -824       O  
ATOM   1174  CB  GLU A 173      57.519  21.348  35.503  1.00 33.38           C  
ANISOU 1174  CB  GLU A 173     2129   5417   5138   1159   1628   -473       C  
ATOM   1175  CG  GLU A 173      57.887  20.167  34.632  1.00 40.84           C  
ANISOU 1175  CG  GLU A 173     3224   6994   5298   1107   1922  -1511       C  
ATOM   1176  CD  GLU A 173      57.039  20.179  33.369  1.00 51.02           C  
ANISOU 1176  CD  GLU A 173     4553   8826   6004    467    909  -1831       C  
ATOM   1177  OE1 GLU A 173      56.132  21.034  33.343  1.00 48.37           O  
ANISOU 1177  OE1 GLU A 173     4738   8768   4873    522    702   -797       O  
ATOM   1178  OE2 GLU A 173      57.316  19.365  32.471  1.00 66.74           O  
ANISOU 1178  OE2 GLU A 173     3208  11985  10165    407  -1552  -6313       O  
ATOM   1179  N   THR A 174      55.709  18.807  36.684  1.00 24.39           N  
ANISOU 1179  N   THR A 174     3384   3297   2586    596     74   -486       N  
ATOM   1180  CA  THR A 174      55.799  17.763  37.724  1.00 26.41           C  
ANISOU 1180  CA  THR A 174     3872   3574   2591   1047     58   -277       C  
ATOM   1181  C   THR A 174      56.985  16.849  37.605  1.00 38.23           C  
ANISOU 1181  C   THR A 174     4406   5020   5101   1970   1273   1211       C  
ATOM   1182  O   THR A 174      57.499  16.678  36.479  1.00 50.50           O  
ANISOU 1182  O   THR A 174     6586   6129   6472   3520   3197   1706       O  
ATOM   1183  CB  THR A 174      54.499  16.942  37.683  1.00 30.36           C  
ANISOU 1183  CB  THR A 174     4241   3321   3974    844     41    565       C  
ATOM   1184  OG1 THR A 174      54.315  16.519  36.348  1.00 42.48           O  
ANISOU 1184  OG1 THR A 174     6789   4511   4839   -187  -1998    -45       O  
ATOM   1185  CG2 THR A 174      53.328  17.797  38.123  1.00 40.41           C  
ANISOU 1185  CG2 THR A 174     4099   4020   7238   1419   1182   2388       C  
ATOM   1186  OXT THR A 174      57.403  16.279  38.648  1.00 51.18           O  
ANISOU 1186  OXT THR A 174     6451   6880   6116   3743    385   1492       O  
TER    1187      THR A 174                                                      
ATOM   1188  N   ALA B 175      25.466  12.412  78.488  1.00 48.70           N  
ANISOU 1188  N   ALA B 175     6719   4320   7464   2489   3092   2458       N  
ATOM   1189  CA  ALA B 175      25.726  13.836  78.243  1.00 41.74           C  
ANISOU 1189  CA  ALA B 175     6489   4122   5248   2120   1087   1530       C  
ATOM   1190  C   ALA B 175      24.414  14.583  78.040  1.00 36.06           C  
ANISOU 1190  C   ALA B 175     5934   3482   4284   1352    428   1073       C  
ATOM   1191  O   ALA B 175      23.361  14.006  77.780  1.00 39.72           O  
ANISOU 1191  O   ALA B 175     6704   3230   5159   1274    117   -860       O  
ATOM   1192  CB  ALA B 175      26.709  14.015  77.088  1.00 46.08           C  
ANISOU 1192  CB  ALA B 175     4797   6575   6135    979    409   3251       C  
ATOM   1193  N   SER B 176      24.452  15.900  78.175  1.00 32.24           N  
ANISOU 1193  N   SER B 176     4264   3512   4473    912    309   1231       N  
ATOM   1194  CA  SER B 176      23.336  16.804  77.981  1.00 24.03           C  
ANISOU 1194  CA  SER B 176     3780   2983   2366    390     18    905       C  
ATOM   1195  C   SER B 176      23.842  18.230  77.838  1.00 24.27           C  
ANISOU 1195  C   SER B 176     3779   3135   2306     60     -1    926       C  
ATOM   1196  O   SER B 176      24.797  18.700  78.453  1.00 31.08           O  
ANISOU 1196  O   SER B 176     3882   3409   4518    591   -874     -3       O  
ATOM   1197  CB  SER B 176      22.293  16.760  79.100  1.00 22.16           C  
ANISOU 1197  CB  SER B 176     3962   2531   1926   -306   -113    199       C  
ATOM   1198  OG  SER B 176      22.649  17.244  80.370  1.00 20.54           O  
ANISOU 1198  OG  SER B 176     3051   2339   2415   -230   -468   -114       O  
ATOM   1199  N   GLY B 177      23.173  18.979  76.984  1.00 24.05           N  
ANISOU 1199  N   GLY B 177     4014   2767   2357    296     55    655       N  
ATOM   1200  CA  GLY B 177      23.531  20.350  76.737  1.00 21.72           C  
ANISOU 1200  CA  GLY B 177     2422   3308   2525    -61    324   1256       C  
ATOM   1201  C   GLY B 177      22.422  21.087  76.027  1.00 17.68           C  
ANISOU 1201  C   GLY B 177     2172   2593   1953   -198    325    577       C  
ATOM   1202  O   GLY B 177      21.339  20.527  75.842  1.00 22.64           O  
ANISOU 1202  O   GLY B 177     2513   3123   2966   -508   -103    293       O  
ATOM   1203  N   VAL B 178      22.690  22.282  75.628  1.00 17.51           N  
ANISOU 1203  N   VAL B 178     2369   2416   1868    -12    517    372       N  
ATOM   1204  CA  VAL B 178      21.666  23.203  75.157  1.00 16.84           C  
ANISOU 1204  CA  VAL B 178     2543   2244   1611    -53    380    120       C  
ATOM   1205  C   VAL B 178      21.400  23.093  73.680  1.00 16.30           C  
ANISOU 1205  C   VAL B 178     2241   2494   1458    -32    598     51       C  
ATOM   1206  O   VAL B 178      20.419  23.629  73.192  1.00 17.14           O  
ANISOU 1206  O   VAL B 178     2356   2305   1852    -30    348    -81       O  
ATOM   1207  CB  VAL B 178      21.946  24.680  75.493  1.00 17.79           C  
ANISOU 1207  CB  VAL B 178     2699   2297   1762     12    173     -4       C  
ATOM   1208  CG1 VAL B 178      21.964  24.811  77.006  1.00 23.21           C  
ANISOU 1208  CG1 VAL B 178     4126   2900   1793    -94    751   -263       C  
ATOM   1209  CG2 VAL B 178      23.208  25.198  74.862  1.00 18.58           C  
ANISOU 1209  CG2 VAL B 178     2911   2357   1793   -271    190    212       C  
ATOM   1210  N   ASP B 179      22.286  22.414  72.931  1.00 16.32           N  
ANISOU 1210  N   ASP B 179     2494   2307   1399    255    333    196       N  
ATOM   1211  CA  ASP B 179      22.299  22.575  71.504  1.00 16.01           C  
ANISOU 1211  CA  ASP B 179     2200   2501   1380    168    360     -3       C  
ATOM   1212  C   ASP B 179      22.225  21.237  70.757  1.00 17.96           C  
ANISOU 1212  C   ASP B 179     2802   2605   1416   -116    145     16       C  
ATOM   1213  O   ASP B 179      22.449  21.256  69.581  1.00 19.04           O  
ANISOU 1213  O   ASP B 179     3488   2497   1250    765    115     83       O  
ATOM   1214  CB  ASP B 179      23.482  23.393  71.054  1.00 15.83           C  
ANISOU 1214  CB  ASP B 179     2220   2458   1336     34     44    209       C  
ATOM   1215  CG  ASP B 179      24.887  22.957  71.418  1.00 15.19           C  
ANISOU 1215  CG  ASP B 179     2208   2501   1065     34    -91    144       C  
ATOM   1216  OD1 ASP B 179      25.051  21.800  71.814  1.00 22.00           O  
ANISOU 1216  OD1 ASP B 179     3375   2753   2232    642    -37    454       O  
ATOM   1217  OD2 ASP B 179      25.813  23.786  71.410  1.00 18.85           O  
ANISOU 1217  OD2 ASP B 179     2077   3379   1708   -175    422   -106       O  
ATOM   1218  N   ASP B 180      21.953  20.148  71.476  1.00 22.23           N  
ANISOU 1218  N   ASP B 180     3991   2630   1825   -449    474     81       N  
ATOM   1219  CA  ASP B 180      21.777  18.906  70.760  1.00 24.64           C  
ANISOU 1219  CA  ASP B 180     2938   2708   3715   -191    542   -632       C  
ATOM   1220  C   ASP B 180      20.458  18.251  71.172  1.00 23.43           C  
ANISOU 1220  C   ASP B 180     4013   2571   2318   -519   1155    -57       C  
ATOM   1221  O   ASP B 180      19.739  18.637  72.098  1.00 25.40           O  
ANISOU 1221  O   ASP B 180     4394   2941   2315   -121   1139     83       O  
ATOM   1222  CB  ASP B 180      22.976  17.964  70.973  1.00 35.50           C  
ANISOU 1222  CB  ASP B 180     4114   4379   4994   1104   -419  -1332       C  
ATOM   1223  CG  ASP B 180      23.287  17.658  72.427  1.00 39.19           C  
ANISOU 1223  CG  ASP B 180     3594   6252   5043   1829    296   -312       C  
ATOM   1224  OD1 ASP B 180      24.237  16.932  72.751  1.00 58.95           O  
ANISOU 1224  OD1 ASP B 180     4225  10227   7946   2850    456   2743       O  
ATOM   1225  OD2 ASP B 180      22.571  18.194  73.292  1.00 38.91           O  
ANISOU 1225  OD2 ASP B 180     4378   4594   5812  -1336   2325   -800       O  
ATOM   1226  N   ASP B 181      20.043  17.231  70.482  1.00 26.61           N  
ANISOU 1226  N   ASP B 181     2891   3504   3715   -492    695   -993       N  
ATOM   1227  CA  ASP B 181      18.894  16.378  70.717  1.00 27.77           C  
ANISOU 1227  CA  ASP B 181     2261   4210   4080   -405    126   -657       C  
ATOM   1228  C   ASP B 181      17.614  17.178  70.758  1.00 24.69           C  
ANISOU 1228  C   ASP B 181     2963   3215   3204   -269   1266    -98       C  
ATOM   1229  O   ASP B 181      16.824  17.008  71.677  1.00 24.91           O  
ANISOU 1229  O   ASP B 181     2693   4310   2462   -882    672   -351       O  
ATOM   1230  CB  ASP B 181      19.089  15.552  72.007  1.00 32.04           C  
ANISOU 1230  CB  ASP B 181     2071   5034   5069    106   1024    525       C  
ATOM   1231  CG  ASP B 181      18.172  14.333  72.042  1.00 35.93           C  
ANISOU 1231  CG  ASP B 181     2501   5110   6040   -206   1297    309       C  
ATOM   1232  OD1 ASP B 181      17.420  14.157  71.071  1.00 47.19           O  
ANISOU 1232  OD1 ASP B 181     5202   4344   8386  -1279  -1474   2114       O  
ATOM   1233  OD2 ASP B 181      18.157  13.513  72.989  1.00 30.77           O  
ANISOU 1233  OD2 ASP B 181     3552   3475   4663    -91   1209  -1283       O  
ATOM   1234  N   MET B 182      17.361  18.043  69.770  1.00 25.68           N  
ANISOU 1234  N   MET B 182     3437   3339   2982   -206   1142   -210       N  
ATOM   1235  CA  MET B 182      16.118  18.768  69.725  1.00 23.77           C  
ANISOU 1235  CA  MET B 182     3564   2505   2962   -423   1193     18       C  
ATOM   1236  C   MET B 182      14.928  17.880  69.563  1.00 21.28           C  
ANISOU 1236  C   MET B 182     3382   2262   2443   -173   1293    202       C  
ATOM   1237  O   MET B 182      14.899  16.822  68.985  1.00 26.54           O  
ANISOU 1237  O   MET B 182     3683   2911   3490   -222    540   -700       O  
ATOM   1238  CB  MET B 182      16.092  19.726  68.497  1.00 26.51           C  
ANISOU 1238  CB  MET B 182     3666   3212   3195   -833   1266    593       C  
ATOM   1239  CG  MET B 182      17.197  20.725  68.382  1.00 27.95           C  
ANISOU 1239  CG  MET B 182     3719   3240   3660  -1117   -883   1171       C  
ATOM   1240  SD  MET B 182      17.116  21.865  69.752  1.00 34.57           S  
ANISOU 1240  SD  MET B 182     5261   3766   4108   -916  -1283    765       S  
ATOM   1241  CE  MET B 182      18.842  21.660  70.295  1.00 50.87           C  
ANISOU 1241  CE  MET B 182     8185   3630   7512   2301  -5466  -1142       C  
ATOM   1242  N   ALA B 183      13.819  18.370  70.144  1.00 22.71           N  
ANISOU 1242  N   ALA B 183     3110   3473   2044    530    880    704       N  
ATOM   1243  CA  ALA B 183      12.591  17.609  70.032  1.00 24.80           C  
ANISOU 1243  CA  ALA B 183     3226   3344   2851    348   1217   1124       C  
ATOM   1244  C   ALA B 183      12.069  17.588  68.608  1.00 24.47           C  
ANISOU 1244  C   ALA B 183     3228   3070   3001   -656    989    835       C  
ATOM   1245  O   ALA B 183      11.530  16.619  68.094  1.00 31.99           O  
ANISOU 1245  O   ALA B 183     3521   3329   5304   -776    155    425       O  
ATOM   1246  CB  ALA B 183      11.515  18.098  70.946  1.00 32.05           C  
ANISOU 1246  CB  ALA B 183     3398   5768   3010   1174   1549   1541       C  
ATOM   1247  N   CYS B 184      12.192  18.674  67.903  1.00 24.61           N  
ANISOU 1247  N   CYS B 184     3315   3283   2754   -439    603    902       N  
ATOM   1248  CA  CYS B 184      11.716  18.809  66.525  1.00 29.63           C  
ANISOU 1248  CA  CYS B 184     3514   5114   2631    446    770    881       C  
ATOM   1249  C   CYS B 184      12.927  18.917  65.643  1.00 29.98           C  
ANISOU 1249  C   CYS B 184     3252   5492   2649    414    617    813       C  
ATOM   1250  O   CYS B 184      13.805  19.764  65.823  1.00 35.42           O  
ANISOU 1250  O   CYS B 184     4593   5948   2916   -521   1699   -147       O  
ATOM   1251  CB ACYS B 184      10.928  20.124  66.531  0.47 26.57           C  
ANISOU 1251  CB ACYS B 184     3401   4934   1762    311     -9     61       C  
ATOM   1252  CB BCYS B 184      10.704  19.933  66.400  0.53 30.14           C  
ANISOU 1252  CB BCYS B 184     3169   5245   3039    269   1172   1781       C  
ATOM   1253  SG ACYS B 184       9.375  20.197  67.436  0.47 24.94           S  
ANISOU 1253  SG ACYS B 184     3519   2979   2978   -349    461   -297       S  
ATOM   1254  SG BCYS B 184      11.309  21.371  67.256  0.53 59.64           S  
ANISOU 1254  SG BCYS B 184    10832   4682   7148   -265    896    410       S  
ATOM   1255  N   HIS B 185      13.030  17.992  64.698  1.00 28.30           N  
ANISOU 1255  N   HIS B 185     3001   5394   2356   -185    677    962       N  
ATOM   1256  CA  HIS B 185      14.188  17.807  63.864  1.00 30.56           C  
ANISOU 1256  CA  HIS B 185     4186   4583   2843     36   1760   1620       C  
ATOM   1257  C   HIS B 185      14.189  18.925  62.800  1.00 22.08           C  
ANISOU 1257  C   HIS B 185     2166   3544   2680   -355    401    972       C  
ATOM   1258  O   HIS B 185      13.123  19.043  62.145  1.00 26.02           O  
ANISOU 1258  O   HIS B 185     2570   4833   2484  -1446     -2    495       O  
ATOM   1259  CB  HIS B 185      14.092  16.516  63.086  1.00 37.89           C  
ANISOU 1259  CB  HIS B 185     5954   3659   4782    507   2566   1617       C  
ATOM   1260  CG  HIS B 185      15.065  15.541  62.590  1.00 49.14           C  
ANISOU 1260  CG  HIS B 185     7270   5879   5521   2031   2557   1011       C  
ATOM   1261  ND1 HIS B 185      16.158  15.075  63.288  1.00 55.02           N  
ANISOU 1261  ND1 HIS B 185     8155   6714   6036   3148   2419   1244       N  
ATOM   1262  CD2 HIS B 185      15.086  14.855  61.409  1.00 52.90           C  
ANISOU 1262  CD2 HIS B 185     8037   6037   6026   2203   2730    553       C  
ATOM   1263  CE1 HIS B 185      16.815  14.190  62.576  1.00 57.52           C  
ANISOU 1263  CE1 HIS B 185     8567   6856   6431   3247   3015   1413       C  
ATOM   1264  NE2 HIS B 185      16.188  14.033  61.421  1.00 59.25           N  
ANISOU 1264  NE2 HIS B 185     8858   7042   6610   3114   2961    659       N  
ATOM   1265  N   LYS B 186      15.229  19.677  62.626  1.00 17.75           N  
ANISOU 1265  N   LYS B 186     1645   3646   1455   -129    383    397       N  
ATOM   1266  CA  LYS B 186      15.386  20.622  61.564  1.00 15.10           C  
ANISOU 1266  CA  LYS B 186     1840   2612   1287   -248    332   -149       C  
ATOM   1267  C   LYS B 186      16.714  20.261  60.837  1.00 13.58           C  
ANISOU 1267  C   LYS B 186     1660   2313   1188   -228    198    -24       C  
ATOM   1268  O   LYS B 186      17.623  19.644  61.439  1.00 14.53           O  
ANISOU 1268  O   LYS B 186     1769   2486   1266   -320    127    141       O  
ATOM   1269  CB  LYS B 186      15.440  22.077  61.972  1.00 17.08           C  
ANISOU 1269  CB  LYS B 186     2061   3032   1396   -131    135   -711       C  
ATOM   1270  CG  LYS B 186      14.244  22.595  62.702  1.00 22.67           C  
ANISOU 1270  CG  LYS B 186     2413   3562   2637    781    222   -692       C  
ATOM   1271  CD  LYS B 186      14.096  24.077  62.689  1.00 27.24           C  
ANISOU 1271  CD  LYS B 186     3914   3413   3024    334   1266   -854       C  
ATOM   1272  CE  LYS B 186      15.218  24.852  63.331  1.00 27.47           C  
ANISOU 1272  CE  LYS B 186     3932   3384   3123     21    960    -38       C  
ATOM   1273  NZ  LYS B 186      14.835  26.292  63.644  1.00 26.47           N  
ANISOU 1273  NZ  LYS B 186     3627   3635   2794    270    189   -527       N  
ATOM   1274  N   ILE B 187      16.766  20.667  59.610  1.00 12.76           N  
ANISOU 1274  N   ILE B 187     1568   1959   1322   -168    237     58       N  
ATOM   1275  CA  ILE B 187      18.020  20.681  58.840  1.00 11.98           C  
ANISOU 1275  CA  ILE B 187     1550   1685   1317   -122    234     32       C  
ATOM   1276  C   ILE B 187      18.297  22.109  58.425  1.00 10.73           C  
ANISOU 1276  C   ILE B 187     1453   1726    898    -49    195     17       C  
ATOM   1277  O   ILE B 187      17.379  22.935  58.313  1.00 12.44           O  
ANISOU 1277  O   ILE B 187     1493   1686   1546    -68    263    -40       O  
ATOM   1278  CB AILE B 187      18.148  19.700  57.680  0.78 13.39           C  
ANISOU 1278  CB AILE B 187     2113   1778   1198    -74    169    -96       C  
ATOM   1279  CB BILE B 187      17.717  19.701  57.655  0.22 14.98           C  
ANISOU 1279  CB BILE B 187     2327   1686   1677    106    271   -252       C  
ATOM   1280  CG1AILE B 187      17.074  20.051  56.626  0.78 13.54           C  
ANISOU 1280  CG1AILE B 187     1692   1908   1546   -146     31   -425       C  
ATOM   1281  CG1BILE B 187      18.755  19.120  56.676  0.22 17.43           C  
ANISOU 1281  CG1BILE B 187     2514   2094   2014    255    490   -346       C  
ATOM   1282  CG2AILE B 187      18.068  18.255  58.145  0.78 16.13           C  
ANISOU 1282  CG2AILE B 187     2791   1818   1518   -192    193   -108       C  
ATOM   1283  CG2BILE B 187      16.612  20.272  56.721  0.22 22.11           C  
ANISOU 1283  CG2BILE B 187     1558   4454   2389      1   -404   -953       C  
ATOM   1284  CD1AILE B 187      17.209  19.355  55.289  0.78 13.40           C  
ANISOU 1284  CD1AILE B 187     1733   1984   1373    -86    112   -295       C  
ATOM   1285  CD1BILE B 187      18.570  19.185  55.189  0.22 24.49           C  
ANISOU 1285  CD1BILE B 187     3650   3631   2023   2205    464   -567       C  
ATOM   1286  N   PRO B 188      19.555  22.440  58.154  1.00 10.87           N  
ANISOU 1286  N   PRO B 188     1386   1800    945    -84    246     32       N  
ATOM   1287  CA  PRO B 188      19.862  23.764  57.597  1.00 10.45           C  
ANISOU 1287  CA  PRO B 188     1541   1617    811     76    190    -46       C  
ATOM   1288  C   PRO B 188      19.200  23.952  56.241  1.00 10.71           C  
ANISOU 1288  C   PRO B 188     1435   1626   1007     50    176    -21       C  
ATOM   1289  O   PRO B 188      19.158  23.000  55.442  1.00 11.68           O  
ANISOU 1289  O   PRO B 188     1643   1800    994     36     65   -128       O  
ATOM   1290  CB  PRO B 188      21.387  23.726  57.475  1.00 10.92           C  
ANISOU 1290  CB  PRO B 188     1433   1723    992   -151    126    -96       C  
ATOM   1291  CG  PRO B 188      21.867  22.599  58.368  1.00 11.43           C  
ANISOU 1291  CG  PRO B 188     1487   1949    909     54     14   -114       C  
ATOM   1292  CD  PRO B 188      20.763  21.610  58.288  1.00 11.55           C  
ANISOU 1292  CD  PRO B 188     1622   1764   1004     76    212    180       C  
ATOM   1293  N   VAL B 189      18.770  25.172  55.971  1.00 11.64           N  
ANISOU 1293  N   VAL B 189     1704   1695   1025     91      4     -9       N  
ATOM   1294  CA  VAL B 189      18.232  25.453  54.648  1.00 11.75           C  
ANISOU 1294  CA  VAL B 189     1652   1753   1058     67     44    -16       C  
ATOM   1295  C   VAL B 189      19.275  25.390  53.553  1.00 11.70           C  
ANISOU 1295  C   VAL B 189     1666   1740   1039     62     58    -86       C  
ATOM   1296  O   VAL B 189      18.899  25.253  52.403  1.00 12.93           O  
ANISOU 1296  O   VAL B 189     1732   2130   1050    231    -23   -175       O  
ATOM   1297  CB  VAL B 189      17.495  26.827  54.623  1.00 13.49           C  
ANISOU 1297  CB  VAL B 189     1791   2055   1279    408     98     53       C  
ATOM   1298  CG1 VAL B 189      16.394  26.837  55.654  1.00 16.91           C  
ANISOU 1298  CG1 VAL B 189     2059   2930   1434    644    277    -68       C  
ATOM   1299  CG2 VAL B 189      18.421  28.014  54.764  1.00 15.72           C  
ANISOU 1299  CG2 VAL B 189     2458   1693   1822    360    -85    -78       C  
ATOM   1300  N   GLU B 190      20.541  25.509  53.875  1.00 11.65           N  
ANISOU 1300  N   GLU B 190     1650   1751   1027    -27     46    120       N  
ATOM   1301  CA  GLU B 190      21.665  25.436  52.939  1.00 12.35           C  
ANISOU 1301  CA  GLU B 190     1687   1753   1253    113    118     83       C  
ATOM   1302  C   GLU B 190      22.174  24.014  52.752  1.00 11.33           C  
ANISOU 1302  C   GLU B 190     1687   1602   1017   -169     52   -127       C  
ATOM   1303  O   GLU B 190      23.074  23.768  51.949  1.00 11.93           O  
ANISOU 1303  O   GLU B 190     1530   1952   1049    -71     81    -27       O  
ATOM   1304  CB  GLU B 190      22.786  26.397  53.362  1.00 14.50           C  
ANISOU 1304  CB  GLU B 190     2082   1705   1721   -204    366   -207       C  
ATOM   1305  CG  GLU B 190      22.454  27.841  53.360  1.00 15.64           C  
ANISOU 1305  CG  GLU B 190     2538   1797   1607     68    340   -279       C  
ATOM   1306  CD  GLU B 190      22.412  28.565  52.076  1.00 19.65           C  
ANISOU 1306  CD  GLU B 190     3443   2244   1778    393     -6    -19       C  
ATOM   1307  OE1 GLU B 190      22.491  27.964  51.003  1.00 26.18           O  
ANISOU 1307  OE1 GLU B 190     5361   2976   1612    112    169    -74       O  
ATOM   1308  OE2 GLU B 190      22.266  29.795  52.087  1.00 19.84           O  
ANISOU 1308  OE2 GLU B 190     2843   2289   2404    -67   -242    321       O  
ATOM   1309  N   ALA B 191      21.648  23.039  53.501  1.00 11.31           N  
ANISOU 1309  N   ALA B 191     1608   1686   1003    -52     19    -97       N  
ATOM   1310  CA  ALA B 191      22.084  21.670  53.338  1.00 11.02           C  
ANISOU 1310  CA  ALA B 191     1732   1631    826     47    -63    -92       C  
ATOM   1311  C   ALA B 191      21.596  21.092  52.004  1.00  9.87           C  
ANISOU 1311  C   ALA B 191     1257   1650    842   -133     60     -6       C  
ATOM   1312  O   ALA B 191      20.567  21.477  51.480  1.00 11.19           O  
ANISOU 1312  O   ALA B 191     1196   2105    951      8     -9    -18       O  
ATOM   1313  CB  ALA B 191      21.620  20.834  54.520  1.00 12.24           C  
ANISOU 1313  CB  ALA B 191     1807   1944    898    107    162     86       C  
ATOM   1314  N   ASP B 192      22.325  20.059  51.586  1.00  9.82           N  
ANISOU 1314  N   ASP B 192     1343   1592    796      8     81     10       N  
ATOM   1315  CA  ASP B 192      21.970  19.188  50.440  1.00  9.84           C  
ANISOU 1315  CA  ASP B 192     1362   1537    838    -91     14     49       C  
ATOM   1316  C   ASP B 192      22.160  19.914  49.112  1.00  9.56           C  
ANISOU 1316  C   ASP B 192     1419   1443    771    -53    -80      6       C  
ATOM   1317  O   ASP B 192      21.574  19.493  48.116  1.00 10.95           O  
ANISOU 1317  O   ASP B 192     1556   1714    889   -283   -107     57       O  
ATOM   1318  CB  ASP B 192      20.584  18.594  50.575  1.00 11.03           C  
ANISOU 1318  CB  ASP B 192     1538   1702    952   -210     29     11       C  
ATOM   1319  CG  ASP B 192      20.448  17.791  51.879  1.00 11.92           C  
ANISOU 1319  CG  ASP B 192     1811   1685   1034   -114    221     51       C  
ATOM   1320  OD1 ASP B 192      21.298  16.934  52.140  1.00 12.75           O  
ANISOU 1320  OD1 ASP B 192     1946   1770   1127     31    144     68       O  
ATOM   1321  OD2 ASP B 192      19.448  18.069  52.580  1.00 13.06           O  
ANISOU 1321  OD2 ASP B 192     1696   2088   1179    -17    163    187       O  
ATOM   1322  N   PHE B 193      23.050  20.884  49.065  1.00  9.23           N  
ANISOU 1322  N   PHE B 193     1418   1380    711    -45    -54    -16       N  
ATOM   1323  CA  PHE B 193      23.533  21.489  47.844  1.00  8.94           C  
ANISOU 1323  CA  PHE B 193     1296   1367    735    -36    -37    -17       C  
ATOM   1324  C   PHE B 193      24.928  21.015  47.535  1.00  8.67           C  
ANISOU 1324  C   PHE B 193     1258   1298    737    -52   -118    -26       C  
ATOM   1325  O   PHE B 193      25.756  20.839  48.430  1.00  9.93           O  
ANISOU 1325  O   PHE B 193     1307   1805    662     77    -82     -8       O  
ATOM   1326  CB  PHE B 193      23.583  23.003  47.909  1.00  9.73           C  
ANISOU 1326  CB  PHE B 193     1176   1430   1089    -74    -44    154       C  
ATOM   1327  CG  PHE B 193      22.232  23.717  47.911  1.00 10.22           C  
ANISOU 1327  CG  PHE B 193     1366   1451   1065     -9    -29     25       C  
ATOM   1328  CD1 PHE B 193      21.811  24.345  46.746  1.00 11.18           C  
ANISOU 1328  CD1 PHE B 193     1405   1708   1135    107     27    282       C  
ATOM   1329  CD2 PHE B 193      21.428  23.759  49.020  1.00 10.79           C  
ANISOU 1329  CD2 PHE B 193     1467   1591   1041     44     45   -104       C  
ATOM   1330  CE1 PHE B 193      20.643  25.031  46.707  1.00 11.65           C  
ANISOU 1330  CE1 PHE B 193     1424   1730   1271     91    -46    180       C  
ATOM   1331  CE2 PHE B 193      20.244  24.476  48.969  1.00 12.49           C  
ANISOU 1331  CE2 PHE B 193     1551   2011   1182    292     -5    -67       C  
ATOM   1332  CZ  PHE B 193      19.849  25.141  47.818  1.00 12.63           C  
ANISOU 1332  CZ  PHE B 193     1437   2038   1325     96     32     -3       C  
ATOM   1333  N   LEU B 194      25.208  20.877  46.252  1.00  8.80           N  
ANISOU 1333  N   LEU B 194     1060   1621    661   -141   -105     87       N  
ATOM   1334  CA  LEU B 194      26.547  20.632  45.756  1.00  9.52           C  
ANISOU 1334  CA  LEU B 194     1280   1552    783    -67    -82    181       C  
ATOM   1335  C   LEU B 194      26.761  21.639  44.611  1.00  8.60           C  
ANISOU 1335  C   LEU B 194     1055   1569    644     33     11     81       C  
ATOM   1336  O   LEU B 194      25.925  21.693  43.703  1.00 10.21           O  
ANISOU 1336  O   LEU B 194     1270   1787    824   -171   -161    231       O  
ATOM   1337  CB ALEU B 194      26.676  19.214  45.253  0.56  9.96           C  
ANISOU 1337  CB ALEU B 194     1436   1609    740    -53    279    247       C  
ATOM   1338  CB BLEU B 194      26.643  19.214  45.191  0.44 16.67           C  
ANISOU 1338  CB BLEU B 194     3073   1526   1735    425    990    246       C  
ATOM   1339  CG ALEU B 194      27.822  18.499  44.589  0.56 14.36           C  
ANISOU 1339  CG ALEU B 194     2018   2143   1295   1011    419    891       C  
ATOM   1340  CG BLEU B 194      27.914  18.775  44.494  0.44 17.20           C  
ANISOU 1340  CG BLEU B 194     2417   1595   2525    203    727     20       C  
ATOM   1341  CD1ALEU B 194      28.370  19.157  43.328  0.56 11.51           C  
ANISOU 1341  CD1ALEU B 194     1972   1424    976    129    598     63       C  
ATOM   1342  CD1BLEU B 194      29.143  19.049  45.258  0.44 16.82           C  
ANISOU 1342  CD1BLEU B 194     3101   2690    601    -77    660    656       C  
ATOM   1343  CD2ALEU B 194      28.905  18.245  45.557  0.56 14.36           C  
ANISOU 1343  CD2ALEU B 194     1047   3326   1083   -261    450    462       C  
ATOM   1344  CD2BLEU B 194      27.892  17.231  44.339  0.44 20.39           C  
ANISOU 1344  CD2BLEU B 194     2117   1542   4087    443   1282    322       C  
ATOM   1345  N   TYR B 195      27.871  22.320  44.637  1.00  9.15           N  
ANISOU 1345  N   TYR B 195     1224   1622    629    -86   -141    148       N  
ATOM   1346  CA  TYR B 195      28.268  23.243  43.588  1.00  9.44           C  
ANISOU 1346  CA  TYR B 195     1228   1609    748     29    -64    224       C  
ATOM   1347  C   TYR B 195      29.528  22.676  42.945  1.00 10.04           C  
ANISOU 1347  C   TYR B 195     1091   2039    686      6   -112    248       C  
ATOM   1348  O   TYR B 195      30.548  22.607  43.593  1.00 12.90           O  
ANISOU 1348  O   TYR B 195     1208   2804    888    128    -74    240       O  
ATOM   1349  CB  TYR B 195      28.508  24.654  44.146  1.00 11.64           C  
ANISOU 1349  CB  TYR B 195     1689   1544   1191   -226   -221    233       C  
ATOM   1350  CG  TYR B 195      27.403  25.181  45.045  1.00 13.76           C  
ANISOU 1350  CG  TYR B 195     1636   1702   1889    -31   -331   -402       C  
ATOM   1351  CD1 TYR B 195      27.342  24.869  46.381  1.00 15.92           C  
ANISOU 1351  CD1 TYR B 195     1668   2642   1741    -46    102   -529       C  
ATOM   1352  CD2 TYR B 195      26.396  25.937  44.501  1.00 24.42           C  
ANISOU 1352  CD2 TYR B 195     3220   3955   2105   1758   -689   -939       C  
ATOM   1353  CE1 TYR B 195      26.325  25.333  47.228  1.00 17.81           C  
ANISOU 1353  CE1 TYR B 195     1523   2671   2571   -327    244   -927       C  
ATOM   1354  CE2 TYR B 195      25.394  26.375  45.384  1.00 26.50           C  
ANISOU 1354  CE2 TYR B 195     3008   4330   2732   1825   -583  -1699       C  
ATOM   1355  CZ  TYR B 195      25.365  26.076  46.705  1.00 20.84           C  
ANISOU 1355  CZ  TYR B 195     2167   2802   2951    410    -53  -1514       C  
ATOM   1356  OH  TYR B 195      24.314  26.534  47.558  1.00 28.26           O  
ANISOU 1356  OH  TYR B 195     2294   4798   3645    696    310  -1759       O  
ATOM   1357  N   ALA B 196      29.438  22.313  41.671  1.00  9.10           N  
ANISOU 1357  N   ALA B 196     1126   1478    852    -25    -17    205       N  
ATOM   1358  CA  ALA B 196      30.564  21.801  40.914  1.00  9.08           C  
ANISOU 1358  CA  ALA B 196     1283   1215    951      8    -13    236       C  
ATOM   1359  C   ALA B 196      31.019  22.967  40.041  1.00  8.58           C  
ANISOU 1359  C   ALA B 196     1106   1185    969     67      8    200       C  
ATOM   1360  O   ALA B 196      30.476  23.192  38.961  1.00  9.41           O  
ANISOU 1360  O   ALA B 196     1421   1284    869     -5    -66    213       O  
ATOM   1361  CB  ALA B 196      30.208  20.557  40.132  1.00 10.74           C  
ANISOU 1361  CB  ALA B 196     1669   1254   1158    -81     61    124       C  
ATOM   1362  N   TYR B 197      31.992  23.721  40.563  1.00  9.01           N  
ANISOU 1362  N   TYR B 197     1227   1319    877    -84   -102    260       N  
ATOM   1363  CA  TYR B 197      32.512  24.865  39.839  1.00  8.77           C  
ANISOU 1363  CA  TYR B 197     1242   1180    909   -116     -7     58       C  
ATOM   1364  C   TYR B 197      33.620  24.386  38.902  1.00  9.30           C  
ANISOU 1364  C   TYR B 197     1436   1311    787    -92     11    170       C  
ATOM   1365  O   TYR B 197      34.476  23.545  39.245  1.00 10.14           O  
ANISOU 1365  O   TYR B 197     1392   1517    945     75     41    149       O  
ATOM   1366  CB  TYR B 197      33.105  25.914  40.763  1.00  9.62           C  
ANISOU 1366  CB  TYR B 197     1485   1276    896   -153    -68     71       C  
ATOM   1367  CG  TYR B 197      32.132  26.666  41.640  1.00 10.03           C  
ANISOU 1367  CG  TYR B 197     1473   1154   1182    -80    -20    -70       C  
ATOM   1368  CD1 TYR B 197      31.403  27.746  41.175  1.00 12.04           C  
ANISOU 1368  CD1 TYR B 197     1700   1481   1395     35    -74      8       C  
ATOM   1369  CD2 TYR B 197      31.918  26.311  42.957  1.00 10.87           C  
ANISOU 1369  CD2 TYR B 197     1525   1435   1170    -62    169    -67       C  
ATOM   1370  CE1 TYR B 197      30.516  28.418  42.047  1.00 12.65           C  
ANISOU 1370  CE1 TYR B 197     2060   1294   1454    390   -207    -48       C  
ATOM   1371  CE2 TYR B 197      31.094  26.958  43.847  1.00 12.17           C  
ANISOU 1371  CE2 TYR B 197     1639   1652   1332     24    251    110       C  
ATOM   1372  CZ  TYR B 197      30.392  28.011  43.341  1.00 12.81           C  
ANISOU 1372  CZ  TYR B 197     1862   1447   1558    125    235    -73       C  
ATOM   1373  OH  TYR B 197      29.538  28.671  44.204  1.00 16.14           O  
ANISOU 1373  OH  TYR B 197     2325   1845   1963    252    438   -505       O  
ATOM   1374  N   SER B 198      33.695  25.028  37.753  1.00  9.66           N  
ANISOU 1374  N   SER B 198     1644   1182    843     91     80     84       N  
ATOM   1375  CA  SER B 198      34.701  24.711  36.757  1.00  9.74           C  
ANISOU 1375  CA  SER B 198     1573   1283    845    -36     56    103       C  
ATOM   1376  C   SER B 198      36.095  25.138  37.169  1.00  9.50           C  
ANISOU 1376  C   SER B 198     1599   1323    687    -21     37    104       C  
ATOM   1377  O   SER B 198      37.045  24.578  36.588  1.00 10.49           O  
ANISOU 1377  O   SER B 198     1660   1395    930    -31    138     33       O  
ATOM   1378  CB  SER B 198      34.329  25.347  35.430  1.00 10.00           C  
ANISOU 1378  CB  SER B 198     1700   1176    925   -123    -78     35       C  
ATOM   1379  OG  SER B 198      34.380  26.770  35.496  1.00 10.91           O  
ANISOU 1379  OG  SER B 198     2013   1224    909    -96    116     86       O  
ATOM   1380  N   THR B 199      36.247  26.065  38.068  1.00  9.77           N  
ANISOU 1380  N   THR B 199     1551   1349    813   -146    102     55       N  
ATOM   1381  CA  THR B 199      37.537  26.650  38.378  1.00 10.36           C  
ANISOU 1381  CA  THR B 199     1638   1254   1045   -117    -34    108       C  
ATOM   1382  C   THR B 199      37.570  27.101  39.811  1.00 10.48           C  
ANISOU 1382  C   THR B 199     1646   1233   1104   -312    -79     81       C  
ATOM   1383  O   THR B 199      36.511  27.239  40.447  1.00 11.40           O  
ANISOU 1383  O   THR B 199     1813   1460   1059   -174    -19    139       O  
ATOM   1384  CB  THR B 199      37.788  27.808  37.379  1.00 10.43           C  
ANISOU 1384  CB  THR B 199     1583   1224   1156   -120    -47    136       C  
ATOM   1385  OG1 THR B 199      39.182  28.135  37.422  1.00 11.88           O  
ANISOU 1385  OG1 THR B 199     1630   1401   1485   -142    -33    156       O  
ATOM   1386  CG2 THR B 199      36.962  29.013  37.702  1.00 10.22           C  
ANISOU 1386  CG2 THR B 199     1706   1136   1039   -161     63    179       C  
ATOM   1387  N   ALA B 200      38.785  27.302  40.292  1.00 11.77           N  
ANISOU 1387  N   ALA B 200     1805   1464   1201   -299   -160    -91       N  
ATOM   1388  CA  ALA B 200      39.006  27.765  41.683  1.00 12.70           C  
ANISOU 1388  CA  ALA B 200     2207   1590   1030   -273   -292    -38       C  
ATOM   1389  C   ALA B 200      38.522  29.174  41.880  1.00 11.55           C  
ANISOU 1389  C   ALA B 200     1968   1520    898   -420   -318    -15       C  
ATOM   1390  O   ALA B 200      38.442  29.954  40.947  1.00 11.11           O  
ANISOU 1390  O   ALA B 200     1784   1436   1003   -167     71    -54       O  
ATOM   1391  CB  ALA B 200      40.473  27.675  41.969  1.00 14.96           C  
ANISOU 1391  CB  ALA B 200     2253   2009   1422   -119   -528   -232       C  
ATOM   1392  N   PRO B 201      38.169  29.551  43.117  1.00 12.20           N  
ANISOU 1392  N   PRO B 201     1953   1631   1053   -398    -44     13       N  
ATOM   1393  CA  PRO B 201      37.727  30.906  43.406  1.00 12.19           C  
ANISOU 1393  CA  PRO B 201     1906   1746    979   -413    149    -62       C  
ATOM   1394  C   PRO B 201      38.759  31.935  42.931  1.00 11.20           C  
ANISOU 1394  C   PRO B 201     1712   1496   1046   -189    302   -203       C  
ATOM   1395  O   PRO B 201      39.949  31.774  43.139  1.00 12.49           O  
ANISOU 1395  O   PRO B 201     1754   1610   1380   -172    102   -144       O  
ATOM   1396  CB  PRO B 201      37.553  30.962  44.931  1.00 15.07           C  
ANISOU 1396  CB  PRO B 201     2372   2273   1082   -528    482   -156       C  
ATOM   1397  CG  PRO B 201      37.369  29.541  45.311  1.00 17.73           C  
ANISOU 1397  CG  PRO B 201     3292   2414   1031   -723    164    137       C  
ATOM   1398  CD  PRO B 201      38.134  28.682  44.351  1.00 14.83           C  
ANISOU 1398  CD  PRO B 201     2783   1884    968   -780   -200    149       C  
ATOM   1399  N   GLY B 202      38.265  32.969  42.272  1.00 11.37           N  
ANISOU 1399  N   GLY B 202     1792   1549    979   -161    193   -215       N  
ATOM   1400  CA  GLY B 202      39.104  34.034  41.785  1.00 12.75           C  
ANISOU 1400  CA  GLY B 202     2292   1452   1101   -206    146   -136       C  
ATOM   1401  C   GLY B 202      39.692  33.840  40.405  1.00 11.32           C  
ANISOU 1401  C   GLY B 202     1853   1118   1329    -31    183    -47       C  
ATOM   1402  O   GLY B 202      40.309  34.771  39.909  1.00 12.70           O  
ANISOU 1402  O   GLY B 202     2152   1237   1436   -141    338    -72       O  
ATOM   1403  N   TYR B 203      39.547  32.661  39.804  1.00 10.69           N  
ANISOU 1403  N   TYR B 203     1725   1265   1074   -155    246   -111       N  
ATOM   1404  CA  TYR B 203      40.236  32.363  38.555  1.00 10.49           C  
ANISOU 1404  CA  TYR B 203     1540   1340   1107    -66    129    -49       C  
ATOM   1405  C   TYR B 203      39.316  32.391  37.344  1.00 10.60           C  
ANISOU 1405  C   TYR B 203     1681   1362    985   -105    168     39       C  
ATOM   1406  O   TYR B 203      38.113  32.137  37.406  1.00 10.65           O  
ANISOU 1406  O   TYR B 203     1540   1363   1142    -20    179     41       O  
ATOM   1407  CB  TYR B 203      40.856  30.933  38.644  1.00 11.28           C  
ANISOU 1407  CB  TYR B 203     1530   1410   1346      6    158     57       C  
ATOM   1408  CG  TYR B 203      42.109  30.942  39.484  1.00 10.79           C  
ANISOU 1408  CG  TYR B 203     1692   1210   1197     62    119      3       C  
ATOM   1409  CD1 TYR B 203      42.083  30.942  40.863  1.00 12.78           C  
ANISOU 1409  CD1 TYR B 203     1888   1775   1191      6    154     37       C  
ATOM   1410  CD2 TYR B 203      43.369  30.989  38.881  1.00 12.34           C  
ANISOU 1410  CD2 TYR B 203     1624   1775   1291    -57    178    -44       C  
ATOM   1411  CE1 TYR B 203      43.237  30.970  41.621  1.00 13.81           C  
ANISOU 1411  CE1 TYR B 203     2000   2160   1086    156    118   -166       C  
ATOM   1412  CE2 TYR B 203      44.544  31.022  39.609  1.00 12.15           C  
ANISOU 1412  CE2 TYR B 203     1674   1558   1386    -54    207    108       C  
ATOM   1413  CZ  TYR B 203      44.464  31.006  40.959  1.00 12.91           C  
ANISOU 1413  CZ  TYR B 203     1867   1707   1332   -267     92     24       C  
ATOM   1414  OH  TYR B 203      45.644  31.022  41.710  1.00 16.21           O  
ANISOU 1414  OH  TYR B 203     2016   2387   1757    -28   -141   -111       O  
ATOM   1415  N   TYR B 204      39.925  32.704  36.202  1.00 11.41           N  
ANISOU 1415  N   TYR B 204     1780   1427   1128   -298    309     26       N  
ATOM   1416  CA  TYR B 204      39.285  32.458  34.934  1.00 10.58           C  
ANISOU 1416  CA  TYR B 204     1613   1344   1062   -120    210    101       C  
ATOM   1417  C   TYR B 204      38.987  30.971  34.801  1.00  9.98           C  
ANISOU 1417  C   TYR B 204     1584   1270    937    -27    280    117       C  
ATOM   1418  O   TYR B 204      39.608  30.107  35.422  1.00 10.94           O  
ANISOU 1418  O   TYR B 204     1718   1423   1014      0     48    166       O  
ATOM   1419  CB  TYR B 204      40.201  32.835  33.795  1.00 11.78           C  
ANISOU 1419  CB  TYR B 204     2016   1370   1091   -260    394     26       C  
ATOM   1420  CG  TYR B 204      40.440  34.311  33.485  1.00 13.10           C  
ANISOU 1420  CG  TYR B 204     2206   1475   1297   -242    281    240       C  
ATOM   1421  CD1 TYR B 204      41.729  34.830  33.611  1.00 14.31           C  
ANISOU 1421  CD1 TYR B 204     2361   1604   1470   -598    558      5       C  
ATOM   1422  CD2 TYR B 204      39.466  35.145  33.007  1.00 15.05           C  
ANISOU 1422  CD2 TYR B 204     2653   1595   1468    -71    241    250       C  
ATOM   1423  CE1 TYR B 204      42.028  36.134  33.328  1.00 16.91           C  
ANISOU 1423  CE1 TYR B 204     2427   1735   2263   -513   1060    -17       C  
ATOM   1424  CE2 TYR B 204      39.773  36.434  32.654  1.00 16.82           C  
ANISOU 1424  CE2 TYR B 204     3083   1525   1783    125    384    467       C  
ATOM   1425  CZ  TYR B 204      41.037  36.954  32.839  1.00 19.62           C  
ANISOU 1425  CZ  TYR B 204     3135   1376   2942   -116   1006   -123       C  
ATOM   1426  OH  TYR B 204      41.411  38.250  32.476  1.00 21.86           O  
ANISOU 1426  OH  TYR B 204     3589   1601   3117   -195   1473     46       O  
ATOM   1427  N   SER B 205      38.049  30.664  33.909  1.00 10.46           N  
ANISOU 1427  N   SER B 205     1860   1187    928      8     57    186       N  
ATOM   1428  CA  SER B 205      37.744  29.317  33.462  1.00 10.51           C  
ANISOU 1428  CA  SER B 205     1669   1434    892     51    136     -6       C  
ATOM   1429  C   SER B 205      37.951  29.280  31.944  1.00  9.55           C  
ANISOU 1429  C   SER B 205     1485   1221    923    -13    140    163       C  
ATOM   1430  O   SER B 205      37.624  30.216  31.261  1.00 13.92           O  
ANISOU 1430  O   SER B 205     2628   1549   1113    597    304    329       O  
ATOM   1431  CB  SER B 205      36.309  28.960  33.810  1.00 11.03           C  
ANISOU 1431  CB  SER B 205     1741   1382   1068     -5    289    -42       C  
ATOM   1432  OG  SER B 205      36.036  27.640  33.503  1.00 12.46           O  
ANISOU 1432  OG  SER B 205     1996   1433   1304     39    110   -135       O  
ATOM   1433  N   TRP B 206      38.488  28.165  31.449  1.00  9.53           N  
ANISOU 1433  N   TRP B 206     1513   1289    818     77     89    151       N  
ATOM   1434  CA  TRP B 206      38.905  28.026  30.061  1.00  9.77           C  
ANISOU 1434  CA  TRP B 206     1539   1313    862   -121    268    102       C  
ATOM   1435  C   TRP B 206      37.936  27.207  29.233  1.00 10.25           C  
ANISOU 1435  C   TRP B 206     1675   1296    923   -127     30    184       C  
ATOM   1436  O   TRP B 206      37.373  26.181  29.647  1.00 10.91           O  
ANISOU 1436  O   TRP B 206     1830   1446    868   -277     35     77       O  
ATOM   1437  CB  TRP B 206      40.284  27.394  30.058  1.00 10.36           C  
ANISOU 1437  CB  TRP B 206     1600   1337   1000   -146    257    169       C  
ATOM   1438  CG  TRP B 206      41.402  28.263  30.488  1.00 10.85           C  
ANISOU 1438  CG  TRP B 206     1517   1352   1254    -22    211     78       C  
ATOM   1439  CD1 TRP B 206      42.009  28.344  31.686  1.00 12.78           C  
ANISOU 1439  CD1 TRP B 206     2069   1440   1346   -140    -46     58       C  
ATOM   1440  CD2 TRP B 206      42.020  29.198  29.604  1.00 10.48           C  
ANISOU 1440  CD2 TRP B 206     1412   1343   1227    -80    269     80       C  
ATOM   1441  NE1 TRP B 206      42.993  29.299  31.634  1.00 12.91           N  
ANISOU 1441  NE1 TRP B 206     1802   1675   1429   -163   -148    100       N  
ATOM   1442  CE2 TRP B 206      43.031  29.807  30.354  1.00 11.98           C  
ANISOU 1442  CE2 TRP B 206     1743   1342   1469    -77     71     36       C  
ATOM   1443  CE3 TRP B 206      41.831  29.528  28.252  1.00 12.49           C  
ANISOU 1443  CE3 TRP B 206     1894   1511   1341   -140    116    199       C  
ATOM   1444  CZ2 TRP B 206      43.873  30.785  29.790  1.00 13.08           C  
ANISOU 1444  CZ2 TRP B 206     1549   1766   1654   -323    124     -3       C  
ATOM   1445  CZ3 TRP B 206      42.668  30.487  27.698  1.00 14.87           C  
ANISOU 1445  CZ3 TRP B 206     2378   1973   1301   -495    181    307       C  
ATOM   1446  CH2 TRP B 206      43.668  31.091  28.493  1.00 13.83           C  
ANISOU 1446  CH2 TRP B 206     1946   1689   1620   -284    332    143       C  
ATOM   1447  N   ARG B 207      37.823  27.659  27.997  1.00 12.54           N  
ANISOU 1447  N   ARG B 207     2092   1769    902   -476     -4    257       N  
ATOM   1448  CA  ARG B 207      36.946  27.084  27.010  1.00 13.70           C  
ANISOU 1448  CA  ARG B 207     2445   1850    911   -602    -30     89       C  
ATOM   1449  C   ARG B 207      37.660  26.989  25.674  1.00 14.32           C  
ANISOU 1449  C   ARG B 207     2312   2071   1057   -801    -30    -84       C  
ATOM   1450  O   ARG B 207      38.268  27.933  25.236  1.00 18.31           O  
ANISOU 1450  O   ARG B 207     3359   2304   1293  -1146    531   -183       O  
ATOM   1451  CB  ARG B 207      35.655  27.942  26.850  1.00 17.15           C  
ANISOU 1451  CB  ARG B 207     2036   3191   1291   -535   -138     99       C  
ATOM   1452  CG  ARG B 207      34.670  27.680  25.752  1.00 16.12           C  
ANISOU 1452  CG  ARG B 207     2565   2262   1299   -451   -311    -33       C  
ATOM   1453  CD  ARG B 207      33.346  28.477  25.870  1.00 18.02           C  
ANISOU 1453  CD  ARG B 207     2435   2341   2073   -379   -426    541       C  
ATOM   1454  NE  ARG B 207      33.604  29.836  26.270  1.00 17.82           N  
ANISOU 1454  NE  ARG B 207     2625   2303   1841   -197    -13    373       N  
ATOM   1455  CZ  ARG B 207      34.103  30.782  25.475  1.00 15.98           C  
ANISOU 1455  CZ  ARG B 207     2178   2109   1786   -112     36    107       C  
ATOM   1456  NH1 ARG B 207      34.377  30.599  24.200  1.00 16.85           N  
ANISOU 1456  NH1 ARG B 207     2258   2447   1697   -226    -31    242       N  
ATOM   1457  NH2 ARG B 207      34.335  31.980  26.016  1.00 18.83           N  
ANISOU 1457  NH2 ARG B 207     2432   2215   2507   -225   -345   -160       N  
ATOM   1458  N   ASN B 208      37.572  25.848  25.034  1.00 13.69           N  
ANISOU 1458  N   ASN B 208     2312   1962    929   -487     67      4       N  
ATOM   1459  CA  ASN B 208      38.077  25.676  23.665  1.00 14.93           C  
ANISOU 1459  CA  ASN B 208     2328   2308   1035    -36    151     54       C  
ATOM   1460  C   ASN B 208      36.916  25.962  22.713  1.00 14.98           C  
ANISOU 1460  C   ASN B 208     2434   2368    889     29     72     56       C  
ATOM   1461  O   ASN B 208      35.786  25.409  22.859  1.00 16.85           O  
ANISOU 1461  O   ASN B 208     2371   2952   1078    -70    174     17       O  
ATOM   1462  CB  ASN B 208      38.650  24.282  23.527  1.00 15.22           C  
ANISOU 1462  CB  ASN B 208     2049   2413   1322    -19     19    -42       C  
ATOM   1463  CG  ASN B 208      39.245  24.067  22.169  1.00 16.11           C  
ANISOU 1463  CG  ASN B 208     2174   2616   1332   -160     28   -415       C  
ATOM   1464  OD1 ASN B 208      38.545  24.060  21.157  1.00 19.72           O  
ANISOU 1464  OD1 ASN B 208     2450   3584   1458   -551    -80   -710       O  
ATOM   1465  ND2 ASN B 208      40.551  23.916  22.130  1.00 18.83           N  
ANISOU 1465  ND2 ASN B 208     2372   3438   1346    407    193    147       N  
ATOM   1466  N   SER B 209      37.135  26.897  21.795  1.00 18.22           N  
ANISOU 1466  N   SER B 209     2973   2820   1131     42    201    394       N  
ATOM   1467  CA  SER B 209      36.084  27.455  20.932  1.00 20.85           C  
ANISOU 1467  CA  SER B 209     3739   3099   1083    305    -36    513       C  
ATOM   1468  C   SER B 209      35.513  26.419  19.998  1.00 20.33           C  
ANISOU 1468  C   SER B 209     2890   3549   1284    334    164    246       C  
ATOM   1469  O   SER B 209      34.406  26.609  19.455  1.00 24.91           O  
ANISOU 1469  O   SER B 209     3079   4562   1823    982   -146   -525       O  
ATOM   1470  CB  SER B 209      36.637  28.693  20.206  1.00 25.12           C  
ANISOU 1470  CB  SER B 209     3631   3518   2397     51   -314   1245       C  
ATOM   1471  OG  SER B 209      37.756  28.384  19.444  1.00 29.29           O  
ANISOU 1471  OG  SER B 209     4582   3362   3186   -683    720    405       O  
ATOM   1472  N   LYS B 210      36.233  25.326  19.793  1.00 19.36           N  
ANISOU 1472  N   LYS B 210     2735   3524   1096    245    -54     65       N  
ATOM   1473  CA  LYS B 210      35.860  24.206  18.940  1.00 21.13           C  
ANISOU 1473  CA  LYS B 210     2732   3795   1500   -209    544   -237       C  
ATOM   1474  C   LYS B 210      35.370  23.034  19.798  1.00 20.86           C  
ANISOU 1474  C   LYS B 210     2753   4048   1124   -566    -28   -189       C  
ATOM   1475  O   LYS B 210      34.376  22.393  19.416  1.00 23.84           O  
ANISOU 1475  O   LYS B 210     2544   4793   1719   -794   -161    137       O  
ATOM   1476  CB  LYS B 210      37.028  23.791  18.050  1.00 25.46           C  
ANISOU 1476  CB  LYS B 210     2650   5448   1577   -429    571   -908       C  
ATOM   1477  CG  LYS B 210      37.281  24.871  17.011  1.00 37.20           C  
ANISOU 1477  CG  LYS B 210     5359   5945   2830   -995   2514   -552       C  
ATOM   1478  CD  LYS B 210      37.995  26.099  17.503  1.00 46.00           C  
ANISOU 1478  CD  LYS B 210     7636   5756   4088  -1422   1810   -570       C  
ATOM   1479  CE  LYS B 210      39.332  26.458  16.918  1.00 41.31           C  
ANISOU 1479  CE  LYS B 210     8263   5062   2371  -2595   1668  -1496       C  
ATOM   1480  NZ  LYS B 210      40.251  25.312  16.656  1.00 65.52           N  
ANISOU 1480  NZ  LYS B 210    10365  10189   4342    745   3367  -2872       N  
ATOM   1481  N   ASP B 211      36.047  22.673  20.842  1.00 18.65           N  
ANISOU 1481  N   ASP B 211     2491   3359   1235   -379     20   -540       N  
ATOM   1482  CA  ASP B 211      35.719  21.434  21.586  1.00 20.58           C  
ANISOU 1482  CA  ASP B 211     3501   2984   1333     95    106   -613       C  
ATOM   1483  C   ASP B 211      34.868  21.605  22.839  1.00 18.67           C  
ANISOU 1483  C   ASP B 211     2732   2764   1597   -544    181   -565       C  
ATOM   1484  O   ASP B 211      34.398  20.608  23.419  1.00 21.76           O  
ANISOU 1484  O   ASP B 211     3120   3062   2087   -568   -149    -72       O  
ATOM   1485  CB  ASP B 211      36.993  20.759  22.048  1.00 22.23           C  
ANISOU 1485  CB  ASP B 211     3176   2457   2814     73    156   -869       C  
ATOM   1486  CG  ASP B 211      38.080  20.714  21.026  1.00 24.17           C  
ANISOU 1486  CG  ASP B 211     3602   2842   2739     75    364   -630       C  
ATOM   1487  OD1 ASP B 211      37.839  20.402  19.830  1.00 34.11           O  
ANISOU 1487  OD1 ASP B 211     5730   4306   2924    114    463  -1533       O  
ATOM   1488  OD2 ASP B 211      39.247  20.955  21.388  1.00 36.67           O  
ANISOU 1488  OD2 ASP B 211     3370   6548   4016   -482    529   -327       O  
ATOM   1489  N   GLY B 212      34.651  22.816  23.230  1.00 16.98           N  
ANISOU 1489  N   GLY B 212     2550   2838   1063    -17     53   -297       N  
ATOM   1490  CA  GLY B 212      33.916  23.061  24.468  1.00 14.99           C  
ANISOU 1490  CA  GLY B 212     2165   2614    915     -9   -101    110       C  
ATOM   1491  C   GLY B 212      34.840  23.353  25.648  1.00 12.04           C  
ANISOU 1491  C   GLY B 212     1775   1772   1029    -16    -64    208       C  
ATOM   1492  O   GLY B 212      36.045  23.382  25.574  1.00 13.14           O  
ANISOU 1492  O   GLY B 212     1776   1987   1230     31    111     18       O  
ATOM   1493  N   SER B 213      34.192  23.599  26.773  1.00 13.00           N  
ANISOU 1493  N   SER B 213     1792   2229    918   -227    -33    280       N  
ATOM   1494  CA  SER B 213      34.944  23.897  27.975  1.00 11.82           C  
ANISOU 1494  CA  SER B 213     1866   1611   1016   -214    -66    245       C  
ATOM   1495  C   SER B 213      35.706  22.689  28.505  1.00 10.78           C  
ANISOU 1495  C   SER B 213     1726   1601    769   -240     39    193       C  
ATOM   1496  O   SER B 213      35.243  21.570  28.417  1.00 11.36           O  
ANISOU 1496  O   SER B 213     1863   1451   1001   -175     -7      9       O  
ATOM   1497  CB  SER B 213      34.100  24.538  29.028  1.00 12.58           C  
ANISOU 1497  CB  SER B 213     2205   1516   1058    -64    -88    225       C  
ATOM   1498  OG  SER B 213      33.245  23.633  29.579  1.00 13.97           O  
ANISOU 1498  OG  SER B 213     2001   1634   1674   -161    243     72       O  
ATOM   1499  N   TRP B 214      36.876  22.968  29.084  1.00 10.39           N  
ANISOU 1499  N   TRP B 214     1656   1428    863   -131     77     82       N  
ATOM   1500  CA  TRP B 214      37.664  21.880  29.628  1.00 10.09           C  
ANISOU 1500  CA  TRP B 214     1548   1439    846   -238     10     54       C  
ATOM   1501  C   TRP B 214      36.884  21.120  30.673  1.00  9.17           C  
ANISOU 1501  C   TRP B 214     1404   1324    757    -46      8     19       C  
ATOM   1502  O   TRP B 214      36.892  19.876  30.724  1.00 10.48           O  
ANISOU 1502  O   TRP B 214     1783   1272    927    -40     94      5       O  
ATOM   1503  CB  TRP B 214      38.924  22.453  30.256  1.00 10.21           C  
ANISOU 1503  CB  TRP B 214     1549   1489    841   -128    102     16       C  
ATOM   1504  CG  TRP B 214      39.843  23.131  29.312  1.00 10.18           C  
ANISOU 1504  CG  TRP B 214     1527   1429    912    -96    279     34       C  
ATOM   1505  CD1 TRP B 214      39.777  23.241  27.950  1.00 11.63           C  
ANISOU 1505  CD1 TRP B 214     1435   2113    872   -112    203    -77       C  
ATOM   1506  CD2 TRP B 214      41.035  23.792  29.723  1.00 10.01           C  
ANISOU 1506  CD2 TRP B 214     1673   1183    948     -9    190    -52       C  
ATOM   1507  NE1 TRP B 214      40.855  23.967  27.513  1.00 12.18           N  
ANISOU 1507  NE1 TRP B 214     1697   2057    875      8    375     31       N  
ATOM   1508  CE2 TRP B 214      41.650  24.308  28.559  1.00 10.65           C  
ANISOU 1508  CE2 TRP B 214     1680   1367    999   -104    288     13       C  
ATOM   1509  CE3 TRP B 214      41.616  24.022  30.978  1.00 10.25           C  
ANISOU 1509  CE3 TRP B 214     1571   1385    939     33    224    -73       C  
ATOM   1510  CZ2 TRP B 214      42.833  25.006  28.618  1.00 11.22           C  
ANISOU 1510  CZ2 TRP B 214     1623   1480   1159     29    323    124       C  
ATOM   1511  CZ3 TRP B 214      42.809  24.720  31.042  1.00 11.28           C  
ANISOU 1511  CZ3 TRP B 214     1615   1516   1157    -72    313   -200       C  
ATOM   1512  CH2 TRP B 214      43.378  25.207  29.872  1.00 11.38           C  
ANISOU 1512  CH2 TRP B 214     1656   1459   1208    -58    316   -112       C  
ATOM   1513  N   PHE B 215      36.198  21.873  31.537  1.00  9.08           N  
ANISOU 1513  N   PHE B 215     1557   1131    763    -75     66     66       N  
ATOM   1514  CA  PHE B 215      35.466  21.281  32.619  1.00  8.79           C  
ANISOU 1514  CA  PHE B 215     1423   1169    748   -112     41     95       C  
ATOM   1515  C   PHE B 215      34.270  20.446  32.145  1.00  8.80           C  
ANISOU 1515  C   PHE B 215     1389   1110    845    -72    -15     36       C  
ATOM   1516  O   PHE B 215      34.091  19.333  32.591  1.00  9.51           O  
ANISOU 1516  O   PHE B 215     1627   1039    949    -56    -68     41       O  
ATOM   1517  CB  PHE B 215      35.015  22.377  33.592  1.00  9.04           C  
ANISOU 1517  CB  PHE B 215     1370   1171    895   -188     40    -10       C  
ATOM   1518  CG  PHE B 215      34.144  21.894  34.727  1.00  8.43           C  
ANISOU 1518  CG  PHE B 215     1327   1108    768   -145    -28    -24       C  
ATOM   1519  CD1 PHE B 215      34.625  21.007  35.676  1.00  9.44           C  
ANISOU 1519  CD1 PHE B 215     1517   1240    831    -86     54    -42       C  
ATOM   1520  CD2 PHE B 215      32.866  22.353  34.865  1.00 10.00           C  
ANISOU 1520  CD2 PHE B 215     1351   1495    953   -100   -107     41       C  
ATOM   1521  CE1 PHE B 215      33.843  20.622  36.757  1.00 10.51           C  
ANISOU 1521  CE1 PHE B 215     1959   1120    916    -70    108     10       C  
ATOM   1522  CE2 PHE B 215      32.084  22.026  35.945  1.00 11.65           C  
ANISOU 1522  CE2 PHE B 215     1569   1640   1218     54    289     -3       C  
ATOM   1523  CZ  PHE B 215      32.589  21.140  36.892  1.00 11.75           C  
ANISOU 1523  CZ  PHE B 215     1811   1663    990   -217    422     25       C  
ATOM   1524  N   ILE B 216      33.423  21.015  31.294  1.00  9.44           N  
ANISOU 1524  N   ILE B 216     1586   1140    860    -68   -111     69       N  
ATOM   1525  CA  ILE B 216      32.239  20.278  30.886  1.00 10.18           C  
ANISOU 1525  CA  ILE B 216     1720   1266    881   -146   -272    112       C  
ATOM   1526  C   ILE B 216      32.620  19.055  30.066  1.00 11.70           C  
ANISOU 1526  C   ILE B 216     1989   1384   1071   -181   -220    -54       C  
ATOM   1527  O   ILE B 216      32.036  17.978  30.258  1.00 12.31           O  
ANISOU 1527  O   ILE B 216     2271   1209   1199   -273   -509    177       O  
ATOM   1528  CB  ILE B 216      31.214  21.178  30.182  1.00 10.82           C  
ANISOU 1528  CB  ILE B 216     1603   1513    994    -79   -116    296       C  
ATOM   1529  CG1 ILE B 216      30.738  22.317  31.065  1.00 11.59           C  
ANISOU 1529  CG1 ILE B 216     1768   1411   1223    -83   -127    234       C  
ATOM   1530  CG2 ILE B 216      30.066  20.346  29.641  1.00 12.66           C  
ANISOU 1530  CG2 ILE B 216     1951   1398   1460   -220   -523    396       C  
ATOM   1531  CD1 ILE B 216      30.032  21.902  32.342  1.00 12.43           C  
ANISOU 1531  CD1 ILE B 216     2186   1475   1060   -147      6    109       C  
ATOM   1532  N   GLN B 217      33.605  19.170  29.170  1.00 11.55           N  
ANISOU 1532  N   GLN B 217     2166   1303    919   -114   -157      0       N  
ATOM   1533  CA  GLN B 217      34.042  18.001  28.401  1.00 13.81           C  
ANISOU 1533  CA  GLN B 217     3257   1237    753     35   -162    -61       C  
ATOM   1534  C   GLN B 217      34.478  16.888  29.371  1.00 12.14           C  
ANISOU 1534  C   GLN B 217     2499   1202    911    -69     69    -48       C  
ATOM   1535  O   GLN B 217      34.195  15.747  29.192  1.00 12.74           O  
ANISOU 1535  O   GLN B 217     2663   1268    908   -185   -135    -34       O  
ATOM   1536  CB AGLN B 217      35.338  18.382  27.632  0.56 17.90           C  
ANISOU 1536  CB AGLN B 217     4506   1485    811    175    938   -130       C  
ATOM   1537  CB BGLN B 217      34.931  18.387  27.229  0.44 17.34           C  
ANISOU 1537  CB BGLN B 217     3667   2133    789    732    121    354       C  
ATOM   1538  CG AGLN B 217      35.530  19.174  26.349  0.56 14.43           C  
ANISOU 1538  CG AGLN B 217     2159   2199   1124    571   -134    494       C  
ATOM   1539  CG BGLN B 217      34.190  19.309  26.242  0.44 14.04           C  
ANISOU 1539  CG BGLN B 217     2217   2241    876   -184   -488    281       C  
ATOM   1540  CD AGLN B 217      36.926  19.484  25.823  0.56 15.64           C  
ANISOU 1540  CD AGLN B 217     2800   1946   1196    290    506     84       C  
ATOM   1541  CD BGLN B 217      32.895  18.749  25.697  0.44 14.08           C  
ANISOU 1541  CD BGLN B 217     2095   1984   1269   -505    442   -511       C  
ATOM   1542  OE1AGLN B 217      37.562  18.432  25.513  0.56 15.55           O  
ANISOU 1542  OE1AGLN B 217     2440   1853   1617   -274    693   -683       O  
ATOM   1543  OE1BGLN B 217      32.844  17.674  25.068  0.44 16.98           O  
ANISOU 1543  OE1BGLN B 217     2773   1276   2402     53   -427   -204       O  
ATOM   1544  NE2AGLN B 217      37.455  20.759  25.716  0.56 12.94           N  
ANISOU 1544  NE2AGLN B 217     2176   1791    950    705      3    210       N  
ATOM   1545  NE2BGLN B 217      31.785  19.394  25.859  0.44 11.93           N  
ANISOU 1545  NE2BGLN B 217     1925   1519   1089   -643    -37   -632       N  
ATOM   1546  N   SER B 218      35.258  17.306  30.385  1.00 10.81           N  
ANISOU 1546  N   SER B 218     1947   1194    966    -53     86     -4       N  
ATOM   1547  CA  SER B 218      35.761  16.326  31.334  1.00 10.60           C  
ANISOU 1547  CA  SER B 218     1551   1265   1213     53    117    -53       C  
ATOM   1548  C   SER B 218      34.700  15.725  32.237  1.00  9.69           C  
ANISOU 1548  C   SER B 218     1540   1147    994     54    -46     27       C  
ATOM   1549  O   SER B 218      34.696  14.528  32.506  1.00 10.96           O  
ANISOU 1549  O   SER B 218     1844   1098   1221     59   -157    -10       O  
ATOM   1550  CB ASER B 218      36.890  16.945  32.193  0.76 10.08           C  
ANISOU 1550  CB ASER B 218     1531   1015   1285    118    180    -55       C  
ATOM   1551  CB BSER B 218      36.779  16.985  32.293  0.24 13.99           C  
ANISOU 1551  CB BSER B 218     1847   1914   1555   -368   -244    158       C  
ATOM   1552  OG ASER B 218      37.994  17.354  31.361  0.76 10.20           O  
ANISOU 1552  OG ASER B 218     1284   1306   1285    -38     88     91       O  
ATOM   1553  OG BSER B 218      37.071  16.130  33.389  0.24 22.41           O  
ANISOU 1553  OG BSER B 218     2588   3646   2282     59   -772   1045       O  
ATOM   1554  N   LEU B 219      33.772  16.565  32.667  1.00  9.89           N  
ANISOU 1554  N   LEU B 219     1599   1176    981     20     31    101       N  
ATOM   1555  CA  LEU B 219      32.654  16.123  33.491  1.00  9.57           C  
ANISOU 1555  CA  LEU B 219     1534   1250    854    -48    -52    -17       C  
ATOM   1556  C   LEU B 219      31.826  15.086  32.744  1.00  9.86           C  
ANISOU 1556  C   LEU B 219     1639   1152    956     55   -166     62       C  
ATOM   1557  O   LEU B 219      31.465  14.044  33.284  1.00 10.60           O  
ANISOU 1557  O   LEU B 219     1796   1185   1047    -75    -59     43       O  
ATOM   1558  CB  LEU B 219      31.817  17.338  33.914  1.00 10.48           C  
ANISOU 1558  CB  LEU B 219     1630   1356    998     -7     31     13       C  
ATOM   1559  CG  LEU B 219      30.520  16.995  34.644  1.00 10.63           C  
ANISOU 1559  CG  LEU B 219     1706   1376    958     36     82    -19       C  
ATOM   1560  CD1 LEU B 219      30.816  16.307  35.967  1.00 13.65           C  
ANISOU 1560  CD1 LEU B 219     2074   2050   1062   -163     -3    268       C  
ATOM   1561  CD2 LEU B 219      29.702  18.261  34.842  1.00 14.58           C  
ANISOU 1561  CD2 LEU B 219     1851   1642   2047    212    412    -39       C  
ATOM   1562  N   CYS B 220      31.472  15.385  31.497  1.00 10.71           N  
ANISOU 1562  N   CYS B 220     1852   1194   1022   -125   -280    -34       N  
ATOM   1563  CA  CYS B 220      30.643  14.462  30.731  1.00 10.60           C  
ANISOU 1563  CA  CYS B 220     1768   1184   1074   -127   -206   -106       C  
ATOM   1564  C   CYS B 220      31.392  13.157  30.502  1.00 11.29           C  
ANISOU 1564  C   CYS B 220     1908   1347   1036     -6   -169   -255       C  
ATOM   1565  O   CYS B 220      30.826  12.071  30.610  1.00 12.35           O  
ANISOU 1565  O   CYS B 220     2048   1288   1355   -107   -264   -161       O  
ATOM   1566  CB  CYS B 220      30.220  15.098  29.441  1.00 12.08           C  
ANISOU 1566  CB  CYS B 220     2015   1452   1123   -144   -303    -46       C  
ATOM   1567  SG  CYS B 220      29.035  16.415  29.629  1.00 13.41           S  
ANISOU 1567  SG  CYS B 220     2078   1448   1571     -6   -381    -84       S  
ATOM   1568  N   ALA B 221      32.685  13.204  30.224  1.00 11.14           N  
ANISOU 1568  N   ALA B 221     2051   1194    988    -53     -8   -230       N  
ATOM   1569  CA  ALA B 221      33.462  12.019  30.001  1.00 11.74           C  
ANISOU 1569  CA  ALA B 221     2177   1247   1037    221   -111   -197       C  
ATOM   1570  C   ALA B 221      33.509  11.141  31.243  1.00 11.10           C  
ANISOU 1570  C   ALA B 221     1738   1434   1045     48   -206   -181       C  
ATOM   1571  O   ALA B 221      33.314   9.921  31.174  1.00 13.17           O  
ANISOU 1571  O   ALA B 221     2543   1261   1198    -16   -241   -170       O  
ATOM   1572  CB  ALA B 221      34.895  12.359  29.580  1.00 14.47           C  
ANISOU 1572  CB  ALA B 221     2388   1800   1311    472    350    115       C  
ATOM   1573  N   MET B 222      33.679  11.739  32.412  1.00 10.58           N  
ANISOU 1573  N   MET B 222     1897   1058   1065     88   -122   -140       N  
ATOM   1574  CA  MET B 222      33.751  11.003  33.642  1.00 10.58           C  
ANISOU 1574  CA  MET B 222     1778   1158   1083    130   -113      7       C  
ATOM   1575  C   MET B 222      32.381  10.490  34.065  1.00 11.02           C  
ANISOU 1575  C   MET B 222     1803   1272   1114    -72   -339    -67       C  
ATOM   1576  O   MET B 222      32.310   9.341  34.606  1.00 11.81           O  
ANISOU 1576  O   MET B 222     1997   1102   1388      9   -303     72       O  
ATOM   1577  CB  MET B 222      34.418  11.821  34.739  1.00 11.13           C  
ANISOU 1577  CB  MET B 222     1857   1329   1042    -66    -96   -103       C  
ATOM   1578  CG  MET B 222      35.871  12.160  34.492  1.00 11.96           C  
ANISOU 1578  CG  MET B 222     1914   1225   1406    -32    -35     40       C  
ATOM   1579  SD  MET B 222      36.970  10.766  34.266  1.00 15.24           S  
ANISOU 1579  SD  MET B 222     2219   1886   1687    389   -206   -341       S  
ATOM   1580  CE  MET B 222      36.898  10.588  32.495  1.00 18.50           C  
ANISOU 1580  CE  MET B 222     3094   2075   1861     -9    204   -586       C  
ATOM   1581  N   LEU B 223      31.324  11.222  33.840  1.00 10.78           N  
ANISOU 1581  N   LEU B 223     1725   1270   1099    -42   -201    112       N  
ATOM   1582  CA  LEU B 223      30.003  10.653  34.137  1.00 11.42           C  
ANISOU 1582  CA  LEU B 223     1918   1198   1224   -132   -153     45       C  
ATOM   1583  C   LEU B 223      29.699   9.487  33.212  1.00 11.79           C  
ANISOU 1583  C   LEU B 223     2048   1109   1323   -114   -331     97       C  
ATOM   1584  O   LEU B 223      29.172   8.472  33.657  1.00 12.77           O  
ANISOU 1584  O   LEU B 223     2333   1235   1283   -276   -261     82       O  
ATOM   1585  CB  LEU B 223      28.908  11.709  33.983  1.00 11.39           C  
ANISOU 1585  CB  LEU B 223     1754   1268   1306    -86    -70     35       C  
ATOM   1586  CG  LEU B 223      28.866  12.742  35.107  1.00 11.85           C  
ANISOU 1586  CG  LEU B 223     1774   1527   1201     30   -324   -100       C  
ATOM   1587  CD1 LEU B 223      28.030  13.931  34.735  1.00 13.95           C  
ANISOU 1587  CD1 LEU B 223     1983   1663   1656    314   -245    -27       C  
ATOM   1588  CD2 LEU B 223      28.338  12.094  36.406  1.00 13.59           C  
ANISOU 1588  CD2 LEU B 223     1873   2064   1227    114   -117     39       C  
ATOM   1589  N   LYS B 224      30.033   9.601  31.924  1.00 12.87           N  
ANISOU 1589  N   LYS B 224     2328   1313   1251   -244   -319     -2       N  
ATOM   1590  CA  LYS B 224      29.806   8.479  30.987  1.00 13.71           C  
ANISOU 1590  CA  LYS B 224     2309   1462   1439   -435   -323    -94       C  
ATOM   1591  C   LYS B 224      30.519   7.233  31.456  1.00 14.33           C  
ANISOU 1591  C   LYS B 224     2787   1397   1262   -264   -107   -180       C  
ATOM   1592  O   LYS B 224      30.048   6.102  31.412  1.00 17.83           O  
ANISOU 1592  O   LYS B 224     3034   1498   2243   -267   -451   -271       O  
ATOM   1593  CB  LYS B 224      30.290   8.871  29.573  1.00 16.19           C  
ANISOU 1593  CB  LYS B 224     3113   1803   1238    263   -398   -106       C  
ATOM   1594  CG  LYS B 224      29.995   7.778  28.563  1.00 25.09           C  
ANISOU 1594  CG  LYS B 224     4908   2847   1778   -644   -310   -750       C  
ATOM   1595  CD  LYS B 224      30.216   8.381  27.186  1.00 31.26           C  
ANISOU 1595  CD  LYS B 224     7221   3080   1575    232   -558   -604       C  
ATOM   1596  CE  LYS B 224      29.057   9.341  26.940  1.00 42.64           C  
ANISOU 1596  CE  LYS B 224     7960   4216   4025    872  -1497      0       C  
ATOM   1597  NZ  LYS B 224      28.252   8.912  25.746  1.00 52.96           N  
ANISOU 1597  NZ  LYS B 224     6311   6548   7263   -978  -2551   -618       N  
ATOM   1598  N   GLN B 225      31.763   7.410  31.914  1.00 14.14           N  
ANISOU 1598  N   GLN B 225     2780   1260   1331    -89   -248    -61       N  
ATOM   1599  CA  GLN B 225      32.579   6.268  32.302  1.00 14.51           C  
ANISOU 1599  CA  GLN B 225     3037   1173   1304     25    -38   -247       C  
ATOM   1600  C   GLN B 225      32.218   5.679  33.650  1.00 13.14           C  
ANISOU 1600  C   GLN B 225     2614   1153   1228    148   -208   -199       C  
ATOM   1601  O   GLN B 225      32.301   4.480  33.855  1.00 16.39           O  
ANISOU 1601  O   GLN B 225     3475   1130   1624     45     45   -188       O  
ATOM   1602  CB  GLN B 225      34.074   6.628  32.244  1.00 15.05           C  
ANISOU 1602  CB  GLN B 225     2950   1287   1481    123    -38     79       C  
ATOM   1603  CG  GLN B 225      35.041   5.564  32.621  1.00 20.47           C  
ANISOU 1603  CG  GLN B 225     3289   1738   2749    541    191    217       C  
ATOM   1604  CD  GLN B 225      36.468   5.868  32.256  1.00 23.40           C  
ANISOU 1604  CD  GLN B 225     3047   1974   3868    380   -218     22       C  
ATOM   1605  OE1 GLN B 225      36.803   6.985  31.855  1.00 25.46           O  
ANISOU 1605  OE1 GLN B 225     3608   2215   3851    -20    258      2       O  
ATOM   1606  NE2 GLN B 225      37.228   4.791  32.340  1.00 30.56           N  
ANISOU 1606  NE2 GLN B 225     3643   2776   5193   1180    531    555       N  
ATOM   1607  N   TYR B 226      31.856   6.541  34.610  1.00 12.51           N  
ANISOU 1607  N   TYR B 226     2497   1101   1156    119   -175    -74       N  
ATOM   1608  CA  TYR B 226      31.822   6.136  35.997  1.00 12.29           C  
ANISOU 1608  CA  TYR B 226     2449   1103   1117     61   -225      6       C  
ATOM   1609  C   TYR B 226      30.501   6.283  36.717  1.00 12.59           C  
ANISOU 1609  C   TYR B 226     2381   1194   1208     -1   -231    -73       C  
ATOM   1610  O   TYR B 226      30.389   5.862  37.868  1.00 13.67           O  
ANISOU 1610  O   TYR B 226     2517   1455   1223   -233   -302    185       O  
ATOM   1611  CB  TYR B 226      32.903   6.880  36.780  1.00 12.61           C  
ANISOU 1611  CB  TYR B 226     2348   1293   1151     25   -141     19       C  
ATOM   1612  CG  TYR B 226      34.324   6.536  36.371  1.00 13.37           C  
ANISOU 1612  CG  TYR B 226     2393   1433   1253    135   -225    -75       C  
ATOM   1613  CD1 TYR B 226      34.838   5.294  36.595  1.00 16.67           C  
ANISOU 1613  CD1 TYR B 226     2600   1798   1937    416   -109    291       C  
ATOM   1614  CD2 TYR B 226      35.129   7.502  35.801  1.00 15.84           C  
ANISOU 1614  CD2 TYR B 226     2228   2053   1738    118   -100    421       C  
ATOM   1615  CE1 TYR B 226      36.159   4.932  36.261  1.00 19.16           C  
ANISOU 1615  CE1 TYR B 226     2615   2072   2594    552   -185    -26       C  
ATOM   1616  CE2 TYR B 226      36.436   7.204  35.428  1.00 18.44           C  
ANISOU 1616  CE2 TYR B 226     2226   2404   2376    147    -78    168       C  
ATOM   1617  CZ  TYR B 226      36.898   5.933  35.657  1.00 19.97           C  
ANISOU 1617  CZ  TYR B 226     2135   2760   2691    440   -300    328       C  
ATOM   1618  OH  TYR B 226      38.173   5.588  35.320  1.00 27.00           O  
ANISOU 1618  OH  TYR B 226     2542   3662   4057    828    382    181       O  
ATOM   1619  N   ALA B 227      29.476   6.867  36.111  1.00 12.81           N  
ANISOU 1619  N   ALA B 227     2405   1261   1200     40   -185    106       N  
ATOM   1620  CA  ALA B 227      28.233   7.050  36.833  1.00 13.11           C  
ANISOU 1620  CA  ALA B 227     2398   1285   1297      5   -165     14       C  
ATOM   1621  C   ALA B 227      27.546   5.779  37.271  1.00 13.65           C  
ANISOU 1621  C   ALA B 227     2448   1421   1317   -215   -150    -98       C  
ATOM   1622  O   ALA B 227      26.792   5.848  38.221  1.00 15.76           O  
ANISOU 1622  O   ALA B 227     2551   1815   1622   -486     82   -151       O  
ATOM   1623  CB  ALA B 227      27.219   7.928  36.055  1.00 15.96           C  
ANISOU 1623  CB  ALA B 227     2372   1896   1794    145    -20    470       C  
ATOM   1624  N   ASP B 228      27.791   4.650  36.634  1.00 14.83           N  
ANISOU 1624  N   ASP B 228     2932   1420   1285   -424   -238   -216       N  
ATOM   1625  CA  ASP B 228      27.228   3.379  37.093  1.00 15.86           C  
ANISOU 1625  CA  ASP B 228     2476   1508   2043   -569   -136   -273       C  
ATOM   1626  C   ASP B 228      28.149   2.629  38.089  1.00 17.88           C  
ANISOU 1626  C   ASP B 228     3618   1359   1817   -610   -272     56       C  
ATOM   1627  O   ASP B 228      27.852   1.484  38.383  1.00 21.15           O  
ANISOU 1627  O   ASP B 228     4270   1550   2214  -1003   -249     80       O  
ATOM   1628  CB  ASP B 228      26.916   2.495  35.912  1.00 20.40           C  
ANISOU 1628  CB  ASP B 228     3665   1672   2414   -638   -741   -337       C  
ATOM   1629  CG  ASP B 228      28.096   2.174  35.059  1.00 25.13           C  
ANISOU 1629  CG  ASP B 228     5543   1743   2261   -657    527   -579       C  
ATOM   1630  OD1 ASP B 228      29.255   2.510  35.314  1.00 31.53           O  
ANISOU 1630  OD1 ASP B 228     4530   3152   4297    196   1037   -442       O  
ATOM   1631  OD2 ASP B 228      27.821   1.462  34.066  1.00 42.65           O  
ANISOU 1631  OD2 ASP B 228    10034   3135   3038  -1970   1101  -1681       O  
ATOM   1632  N   LYS B 229      29.206   3.313  38.595  1.00 16.84           N  
ANISOU 1632  N   LYS B 229     3385   1288   1725   -306   -456     12       N  
ATOM   1633  CA  LYS B 229      30.282   2.662  39.299  1.00 23.55           C  
ANISOU 1633  CA  LYS B 229     4626   1507   2816    -45  -1468   -174       C  
ATOM   1634  C   LYS B 229      30.829   3.387  40.516  1.00 22.14           C  
ANISOU 1634  C   LYS B 229     4877   1285   2248   -302  -1301    323       C  
ATOM   1635  O   LYS B 229      31.467   2.708  41.314  1.00 25.21           O  
ANISOU 1635  O   LYS B 229     5392   1996   2192    434  -1134    411       O  
ATOM   1636  CB  LYS B 229      31.538   2.502  38.384  1.00 31.99           C  
ANISOU 1636  CB  LYS B 229     4876   3468   3811   2414  -1512  -1363       C  
ATOM   1637  CG  LYS B 229      31.287   1.686  37.121  1.00 34.57           C  
ANISOU 1637  CG  LYS B 229     5237   3392   4506    988  -1041  -1735       C  
ATOM   1638  CD  LYS B 229      32.550   1.506  36.293  1.00 35.02           C  
ANISOU 1638  CD  LYS B 229     5860   3061   4387   1333   -653  -1798       C  
ATOM   1639  CE  LYS B 229      32.191   0.918  34.927  1.00 33.57           C  
ANISOU 1639  CE  LYS B 229     5097   3369   4290    505   -846  -1336       C  
ATOM   1640  NZ  LYS B 229      31.437   1.803  34.026  1.00 33.01           N  
ANISOU 1640  NZ  LYS B 229     6488   2480   3575   -138    305   -123       N  
ATOM   1641  N   LEU B 230      30.780   4.702  40.587  1.00 14.80           N  
ANISOU 1641  N   LEU B 230     3006   1362   1255    258   -265    -27       N  
ATOM   1642  CA  LEU B 230      31.423   5.495  41.613  1.00 13.37           C  
ANISOU 1642  CA  LEU B 230     2532   1498   1049    179   -196    113       C  
ATOM   1643  C   LEU B 230      30.452   6.498  42.199  1.00 12.22           C  
ANISOU 1643  C   LEU B 230     2254   1213   1175    -42   -230     68       C  
ATOM   1644  O   LEU B 230      29.560   7.025  41.524  1.00 13.08           O  
ANISOU 1644  O   LEU B 230     2118   1579   1271     43   -167     55       O  
ATOM   1645  CB  LEU B 230      32.560   6.321  41.049  1.00 14.99           C  
ANISOU 1645  CB  LEU B 230     2330   1692   1675    305    -68    365       C  
ATOM   1646  CG  LEU B 230      33.793   5.650  40.521  1.00 16.90           C  
ANISOU 1646  CG  LEU B 230     2701   1994   1726    561     36    146       C  
ATOM   1647  CD1 LEU B 230      34.796   6.689  40.062  1.00 18.74           C  
ANISOU 1647  CD1 LEU B 230     2656   2835   1631    347    326    264       C  
ATOM   1648  CD2 LEU B 230      34.402   4.717  41.588  1.00 28.32           C  
ANISOU 1648  CD2 LEU B 230     3056   4143   3562   1764    932   2113       C  
ATOM   1649  N   GLU B 231      30.680   6.829  43.475  1.00 12.14           N  
ANISOU 1649  N   GLU B 231     2079   1317   1218   -197    -49     77       N  
ATOM   1650  CA  GLU B 231      29.946   7.874  44.125  1.00 12.10           C  
ANISOU 1650  CA  GLU B 231     2058   1344   1197   -229    -30     32       C  
ATOM   1651  C   GLU B 231      30.307   9.202  43.492  1.00 11.13           C  
ANISOU 1651  C   GLU B 231     1711   1387   1131   -235   -122     -6       C  
ATOM   1652  O   GLU B 231      31.412   9.447  43.002  1.00 12.03           O  
ANISOU 1652  O   GLU B 231     1829   1431   1312   -264     26     73       O  
ATOM   1653  CB  GLU B 231      30.323   7.829  45.633  1.00 12.93           C  
ANISOU 1653  CB  GLU B 231     2235   1472   1206   -104    -68    162       C  
ATOM   1654  CG  GLU B 231      29.371   8.613  46.520  1.00 13.27           C  
ANISOU 1654  CG  GLU B 231     2139   1603   1300   -219    100     72       C  
ATOM   1655  CD  GLU B 231      29.677  10.068  46.659  1.00 12.84           C  
ANISOU 1655  CD  GLU B 231     1996   1565   1318   -237   -430     43       C  
ATOM   1656  OE1 GLU B 231      30.847  10.465  46.561  1.00 14.84           O  
ANISOU 1656  OE1 GLU B 231     2189   1834   1615   -382   -177    -14       O  
ATOM   1657  OE2 GLU B 231      28.744  10.896  46.887  1.00 14.60           O  
ANISOU 1657  OE2 GLU B 231     2345   1801   1403    -51   -116    -57       O  
ATOM   1658  N   PHE B 232      29.391  10.162  43.496  1.00 12.12           N  
ANISOU 1658  N   PHE B 232     1874   1291   1439   -168    162     49       N  
ATOM   1659  CA  PHE B 232      29.576  11.391  42.717  1.00 11.23           C  
ANISOU 1659  CA  PHE B 232     1442   1511   1314    -59     -5    165       C  
ATOM   1660  C   PHE B 232      30.785  12.193  43.142  1.00 10.94           C  
ANISOU 1660  C   PHE B 232     1604   1323   1231   -137     23     24       C  
ATOM   1661  O   PHE B 232      31.407  12.769  42.266  1.00 11.05           O  
ANISOU 1661  O   PHE B 232     1592   1356   1250   -144     94     42       O  
ATOM   1662  CB  PHE B 232      28.313  12.246  42.813  1.00 14.81           C  
ANISOU 1662  CB  PHE B 232     1585   1434   2610    -77    122    217       C  
ATOM   1663  CG  PHE B 232      28.270  13.418  41.892  1.00 15.21           C  
ANISOU 1663  CG  PHE B 232     1685   1302   2792   -148   -549    125       C  
ATOM   1664  CD1 PHE B 232      28.772  13.374  40.587  1.00 16.11           C  
ANISOU 1664  CD1 PHE B 232     2149   1626   2347   -335   -797    275       C  
ATOM   1665  CD2 PHE B 232      27.713  14.601  42.319  1.00 18.03           C  
ANISOU 1665  CD2 PHE B 232     2068   1267   3513   -144   -542   -142       C  
ATOM   1666  CE1 PHE B 232      28.651  14.485  39.787  1.00 18.76           C  
ANISOU 1666  CE1 PHE B 232     1982   2095   3049   -170   -984    752       C  
ATOM   1667  CE2 PHE B 232      27.634  15.667  41.472  1.00 20.81           C  
ANISOU 1667  CE2 PHE B 232     2233   1183   4490   -277   -691    187       C  
ATOM   1668  CZ  PHE B 232      28.116  15.673  40.181  1.00 22.07           C  
ANISOU 1668  CZ  PHE B 232     2251   1988   4146    -50  -1032    794       C  
ATOM   1669  N   MET B 233      31.120  12.306  44.428  1.00 11.40           N  
ANISOU 1669  N   MET B 233     1680   1498   1153   -171    200    -36       N  
ATOM   1670  CA  MET B 233      32.314  13.065  44.802  1.00 11.35           C  
ANISOU 1670  CA  MET B 233     1724   1432   1157   -179     59   -192       C  
ATOM   1671  C   MET B 233      33.549  12.432  44.207  1.00 10.53           C  
ANISOU 1671  C   MET B 233     1655   1414    930   -164     67     -7       C  
ATOM   1672  O   MET B 233      34.483  13.103  43.851  1.00 11.66           O  
ANISOU 1672  O   MET B 233     1763   1534   1133   -320      7     96       O  
ATOM   1673  CB  MET B 233      32.488  13.174  46.311  1.00 14.20           C  
ANISOU 1673  CB  MET B 233     2253   1993   1149     24    110   -324       C  
ATOM   1674  CG  MET B 233      31.323  13.929  46.970  1.00 18.40           C  
ANISOU 1674  CG  MET B 233     3245   2394   1353    455    811     90       C  
ATOM   1675  SD  MET B 233      31.312  15.643  46.494  1.00 24.74           S  
ANISOU 1675  SD  MET B 233     4871   2288   2240   1005   1365    358       S  
ATOM   1676  CE  MET B 233      31.968  16.100  48.103  1.00 70.93           C  
ANISOU 1676  CE  MET B 233    20000   3927   3024  -1440  -1164  -1470       C  
ATOM   1677  N   HIS B 234      33.551  11.082  44.138  1.00 10.99           N  
ANISOU 1677  N   HIS B 234     1793   1380   1002   -107    -62     77       N  
ATOM   1678  CA  HIS B 234      34.694  10.409  43.520  1.00 10.85           C  
ANISOU 1678  CA  HIS B 234     1648   1503    973     -1   -180     68       C  
ATOM   1679  C   HIS B 234      34.737  10.663  42.013  1.00 10.31           C  
ANISOU 1679  C   HIS B 234     1581   1409    928     44   -110   -164       C  
ATOM   1680  O   HIS B 234      35.818  10.776  41.462  1.00 11.76           O  
ANISOU 1680  O   HIS B 234     1582   1748   1137     62    -27     38       O  
ATOM   1681  CB  HIS B 234      34.618   8.922  43.903  1.00 12.72           C  
ANISOU 1681  CB  HIS B 234     1896   1472   1465    -93   -172    163       C  
ATOM   1682  CG  HIS B 234      34.885   8.733  45.346  1.00 15.51           C  
ANISOU 1682  CG  HIS B 234     2300   2085   1509    315    -66    466       C  
ATOM   1683  ND1 HIS B 234      34.887   7.551  46.036  1.00 24.74           N  
ANISOU 1683  ND1 HIS B 234     4684   2620   2097    -30   -547    879       N  
ATOM   1684  CD2 HIS B 234      35.304   9.597  46.305  1.00 17.20           C  
ANISOU 1684  CD2 HIS B 234     2518   2715   1301    110   -228    431       C  
ATOM   1685  CE1 HIS B 234      35.233   7.693  47.240  1.00 24.27           C  
ANISOU 1685  CE1 HIS B 234     4469   3019   1732    785   -178    920       C  
ATOM   1686  NE2 HIS B 234      35.492   8.996  47.499  1.00 20.61           N  
ANISOU 1686  NE2 HIS B 234     3134   3165   1534    835   -198    518       N  
ATOM   1687  N   ILE B 235      33.583  10.719  41.363  1.00  9.52           N  
ANISOU 1687  N   ILE B 235     1563   1170    883    -80    -40     27       N  
ATOM   1688  CA  ILE B 235      33.557  11.090  39.937  1.00  9.18           C  
ANISOU 1688  CA  ILE B 235     1533   1045    909     90    -44     76       C  
ATOM   1689  C   ILE B 235      34.133  12.501  39.768  1.00  8.85           C  
ANISOU 1689  C   ILE B 235     1408   1101    855     30    -61    -55       C  
ATOM   1690  O   ILE B 235      34.956  12.764  38.909  1.00  9.78           O  
ANISOU 1690  O   ILE B 235     1568   1208    939    -27     13   -138       O  
ATOM   1691  CB  ILE B 235      32.139  11.030  39.387  1.00  9.49           C  
ANISOU 1691  CB  ILE B 235     1570   1051    984    -46   -114      0       C  
ATOM   1692  CG1 ILE B 235      31.589   9.620  39.483  1.00 11.08           C  
ANISOU 1692  CG1 ILE B 235     1948   1077   1183   -156   -273     75       C  
ATOM   1693  CG2 ILE B 235      32.141  11.499  37.943  1.00 10.42           C  
ANISOU 1693  CG2 ILE B 235     1668   1248   1042    -91   -172    139       C  
ATOM   1694  CD1 ILE B 235      30.204   9.429  39.032  1.00 14.14           C  
ANISOU 1694  CD1 ILE B 235     2297   1439   1637   -528   -768    310       C  
ATOM   1695  N   LEU B 236      33.696  13.434  40.614  1.00  9.00           N  
ANISOU 1695  N   LEU B 236     1510   1121    788   -136    -49    -93       N  
ATOM   1696  CA  LEU B 236      34.152  14.829  40.497  1.00  8.97           C  
ANISOU 1696  CA  LEU B 236     1535   1081    792    -58    -10    -54       C  
ATOM   1697  C   LEU B 236      35.653  14.916  40.779  1.00  8.74           C  
ANISOU 1697  C   LEU B 236     1515   1013    792    -96     47    -63       C  
ATOM   1698  O   LEU B 236      36.298  15.783  40.212  1.00  9.30           O  
ANISOU 1698  O   LEU B 236     1496   1142    898    -52     70     63       O  
ATOM   1699  CB  LEU B 236      33.365  15.755  41.389  1.00  9.89           C  
ANISOU 1699  CB  LEU B 236     1662   1212    886    166    -39   -101       C  
ATOM   1700  CG  LEU B 236      31.925  15.987  40.936  1.00 10.10           C  
ANISOU 1700  CG  LEU B 236     1528   1303   1008     12    101   -150       C  
ATOM   1701  CD1 LEU B 236      31.234  16.866  41.976  1.00 12.12           C  
ANISOU 1701  CD1 LEU B 236     1573   1432   1602    127     29   -464       C  
ATOM   1702  CD2 LEU B 236      31.828  16.620  39.579  1.00 12.66           C  
ANISOU 1702  CD2 LEU B 236     1459   2057   1295    108   -158    251       C  
ATOM   1703  N   THR B 237      36.181  14.068  41.634  1.00  8.96           N  
ANISOU 1703  N   THR B 237     1535   1080    790    -75    -25     40       N  
ATOM   1704  CA  THR B 237      37.626  14.066  41.878  1.00  9.63           C  
ANISOU 1704  CA  THR B 237     1466   1274    919   -100      1     72       C  
ATOM   1705  C   THR B 237      38.369  13.643  40.612  1.00  9.63           C  
ANISOU 1705  C   THR B 237     1510   1268    880     93    -54     88       C  
ATOM   1706  O   THR B 237      39.431  14.191  40.304  1.00  9.98           O  
ANISOU 1706  O   THR B 237     1399   1410    982    -22     -3    178       O  
ATOM   1707  CB  THR B 237      37.914  13.139  43.064  1.00 11.40           C  
ANISOU 1707  CB  THR B 237     1672   1832    827     93    -22    149       C  
ATOM   1708  OG1 THR B 237      37.245  13.699  44.211  1.00 12.56           O  
ANISOU 1708  OG1 THR B 237     1759   2099    915   -119     23     -1       O  
ATOM   1709  CG2 THR B 237      39.408  13.144  43.377  1.00 12.65           C  
ANISOU 1709  CG2 THR B 237     1686   1987   1135    134    -86    380       C  
ATOM   1710  N   ARG B 238      37.818  12.664  39.891  1.00  9.75           N  
ANISOU 1710  N   ARG B 238     1605   1220    881    -36     51     36       N  
ATOM   1711  CA  ARG B 238      38.406  12.262  38.590  1.00 10.22           C  
ANISOU 1711  CA  ARG B 238     1682   1151   1050    198     81    -59       C  
ATOM   1712  C   ARG B 238      38.299  13.406  37.585  1.00  9.63           C  
ANISOU 1712  C   ARG B 238     1519   1243    898     -3    -31    -95       C  
ATOM   1713  O   ARG B 238      39.233  13.574  36.783  1.00 10.60           O  
ANISOU 1713  O   ARG B 238     1692   1259   1076     -1    119    -22       O  
ATOM   1714  CB  ARG B 238      37.759  11.003  38.048  1.00 11.65           C  
ANISOU 1714  CB  ARG B 238     2101   1210   1114    -30     75   -119       C  
ATOM   1715  CG  ARG B 238      37.921   9.822  38.939  1.00 19.74           C  
ANISOU 1715  CG  ARG B 238     4293   1173   2035    258    900    383       C  
ATOM   1716  CD  ARG B 238      39.201   9.198  39.150  1.00 31.08           C  
ANISOU 1716  CD  ARG B 238     5765   2351   3694   1680   -146    682       C  
ATOM   1717  NE  ARG B 238      38.801   7.875  39.689  1.00 29.59           N  
ANISOU 1717  NE  ARG B 238     6047   1992   3202   1611   -796    208       N  
ATOM   1718  CZ  ARG B 238      38.802   6.776  38.925  1.00 29.31           C  
ANISOU 1718  CZ  ARG B 238     5176   2581   3381   1338  -1655   -234       C  
ATOM   1719  NH1 ARG B 238      39.116   6.691  37.635  1.00 31.82           N  
ANISOU 1719  NH1 ARG B 238     5483   3354   3255   1218  -2063   -716       N  
ATOM   1720  NH2 ARG B 238      38.449   5.641  39.484  1.00 30.19           N  
ANISOU 1720  NH2 ARG B 238     3180   2496   5794    638    703   -994       N  
ATOM   1721  N   VAL B 239      37.222  14.176  37.621  1.00  9.38           N  
ANISOU 1721  N   VAL B 239     1593   1151    820     31     20     82       N  
ATOM   1722  CA  VAL B 239      37.123  15.347  36.768  1.00  8.96           C  
ANISOU 1722  CA  VAL B 239     1497   1163    744      6     55     -1       C  
ATOM   1723  C   VAL B 239      38.245  16.337  37.143  1.00  9.05           C  
ANISOU 1723  C   VAL B 239     1567   1092    779     32    -20     58       C  
ATOM   1724  O   VAL B 239      38.907  16.907  36.258  1.00  9.66           O  
ANISOU 1724  O   VAL B 239     1500   1417    755    -62     18     87       O  
ATOM   1725  CB  VAL B 239      35.752  16.017  36.898  1.00  9.32           C  
ANISOU 1725  CB  VAL B 239     1477   1193    872     39    -36     74       C  
ATOM   1726  CG1 VAL B 239      35.694  17.307  36.120  1.00 10.48           C  
ANISOU 1726  CG1 VAL B 239     1859   1122   1001     38   -154     34       C  
ATOM   1727  CG2 VAL B 239      34.659  15.040  36.429  1.00 10.38           C  
ANISOU 1727  CG2 VAL B 239     1578   1373    991   -145    -77    -34       C  
ATOM   1728  N   ASN B 240      38.439  16.598  38.431  1.00  8.98           N  
ANISOU 1728  N   ASN B 240     1389   1224    799    -31    -37    110       N  
ATOM   1729  CA  ASN B 240      39.523  17.458  38.840  1.00  9.08           C  
ANISOU 1729  CA  ASN B 240     1412   1203    835    -11     51     12       C  
ATOM   1730  C   ASN B 240      40.830  17.002  38.281  1.00  9.25           C  
ANISOU 1730  C   ASN B 240     1431   1238    848     -5     82     95       C  
ATOM   1731  O   ASN B 240      41.609  17.795  37.746  1.00  9.99           O  
ANISOU 1731  O   ASN B 240     1514   1390    891   -117     94     51       O  
ATOM   1732  CB  ASN B 240      39.656  17.550  40.377  1.00  8.84           C  
ANISOU 1732  CB  ASN B 240     1292   1315    750     85     66     62       C  
ATOM   1733  CG  ASN B 240      38.640  18.448  41.028  1.00  9.51           C  
ANISOU 1733  CG  ASN B 240     1542   1306    763    177      9      5       C  
ATOM   1734  OD1 ASN B 240      37.752  19.033  40.384  1.00 11.53           O  
ANISOU 1734  OD1 ASN B 240     1726   1609   1048    419   -162     60       O  
ATOM   1735  ND2 ASN B 240      38.741  18.571  42.354  1.00 10.09           N  
ANISOU 1735  ND2 ASN B 240     1474   1581    780    335      8   -104       N  
ATOM   1736  N   ARG B 241      41.124  15.717  38.393  1.00  9.25           N  
ANISOU 1736  N   ARG B 241     1393   1240    883     16    117    107       N  
ATOM   1737  CA  ARG B 241      42.395  15.203  37.892  1.00  9.61           C  
ANISOU 1737  CA  ARG B 241     1350   1370    932     41    137     91       C  
ATOM   1738  C   ARG B 241      42.538  15.378  36.370  1.00  9.67           C  
ANISOU 1738  C   ARG B 241     1538   1211    925    111     97    -45       C  
ATOM   1739  O   ARG B 241      43.606  15.743  35.869  1.00 10.43           O  
ANISOU 1739  O   ARG B 241     1460   1495   1008    100    176    100       O  
ATOM   1740  CB  ARG B 241      42.606  13.756  38.295  1.00 10.73           C  
ANISOU 1740  CB  ARG B 241     1706   1370   1002     51    194     90       C  
ATOM   1741  CG  ARG B 241      44.039  13.287  38.015  1.00 13.12           C  
ANISOU 1741  CG  ARG B 241     1951   1770   1265    490    434    286       C  
ATOM   1742  CD  ARG B 241      44.340  11.971  38.612  1.00 15.91           C  
ANISOU 1742  CD  ARG B 241     2483   1641   1921    595    662    223       C  
ATOM   1743  NE  ARG B 241      43.647  10.809  38.281  1.00 18.94           N  
ANISOU 1743  NE  ARG B 241     3201   1861   2132    301    158    -42       N  
ATOM   1744  CZ  ARG B 241      42.772  10.130  39.028  1.00 17.25           C  
ANISOU 1744  CZ  ARG B 241     3006   1732   1816    142    -37   -147       C  
ATOM   1745  NH1 ARG B 241      42.321  10.563  40.191  1.00 18.48           N  
ANISOU 1745  NH1 ARG B 241     3643   1989   1388   -142   -360   -252       N  
ATOM   1746  NH2 ARG B 241      42.297   9.005  38.543  1.00 19.58           N  
ANISOU 1746  NH2 ARG B 241     3675   1864   1901     -6    -14   -368       N  
ATOM   1747  N   LYS B 242      41.460  15.083  35.661  1.00  9.74           N  
ANISOU 1747  N   LYS B 242     1692   1195    814    -54     36     27       N  
ATOM   1748  CA  LYS B 242      41.510  15.181  34.203  1.00  9.86           C  
ANISOU 1748  CA  LYS B 242     1649   1334    762    177     98     48       C  
ATOM   1749  C   LYS B 242      41.776  16.611  33.788  1.00  9.70           C  
ANISOU 1749  C   LYS B 242     1560   1318    806     12     53     -5       C  
ATOM   1750  O   LYS B 242      42.613  16.868  32.906  1.00 11.21           O  
ANISOU 1750  O   LYS B 242     1804   1585    870    205    357     18       O  
ATOM   1751  CB  LYS B 242      40.194  14.664  33.627  1.00 10.83           C  
ANISOU 1751  CB  LYS B 242     1917   1285    912    -72     66      2       C  
ATOM   1752  CG  LYS B 242      40.131  14.595  32.106  1.00 14.32           C  
ANISOU 1752  CG  LYS B 242     2334   2198    909    -85    -31   -192       C  
ATOM   1753  CD  LYS B 242      38.929  13.868  31.611  1.00 16.38           C  
ANISOU 1753  CD  LYS B 242     2325   2334   1564      9   -231   -404       C  
ATOM   1754  CE  LYS B 242      38.764  14.005  30.063  1.00 24.99           C  
ANISOU 1754  CE  LYS B 242     2894   5075   1526    556   -547  -1301       C  
ATOM   1755  NZ  LYS B 242      39.759  13.176  29.393  1.00 34.29           N  
ANISOU 1755  NZ  LYS B 242     4396   5915   2719    754     86  -2492       N  
ATOM   1756  N   VAL B 243      41.037  17.554  34.356  1.00  9.37           N  
ANISOU 1756  N   VAL B 243     1587   1189    785    -60    248    -63       N  
ATOM   1757  CA  VAL B 243      41.231  18.941  33.959  1.00  9.53           C  
ANISOU 1757  CA  VAL B 243     1653   1276    692    -69    148    -18       C  
ATOM   1758  C   VAL B 243      42.633  19.399  34.318  1.00 10.19           C  
ANISOU 1758  C   VAL B 243     1738   1279    854   -126     21    -32       C  
ATOM   1759  O   VAL B 243      43.292  20.088  33.566  1.00 11.01           O  
ANISOU 1759  O   VAL B 243     1562   1695    925    -81    165     97       O  
ATOM   1760  CB  VAL B 243      40.125  19.836  34.577  1.00  9.83           C  
ANISOU 1760  CB  VAL B 243     1650   1264    822    114    -38     21       C  
ATOM   1761  CG1 VAL B 243      40.406  21.314  34.306  1.00 11.13           C  
ANISOU 1761  CG1 VAL B 243     1739   1295   1196     37    -35    139       C  
ATOM   1762  CG2 VAL B 243      38.783  19.442  34.074  1.00 11.26           C  
ANISOU 1762  CG2 VAL B 243     1624   1563   1090     42   -138    148       C  
ATOM   1763  N   ALA B 244      43.081  19.063  35.541  1.00  9.73           N  
ANISOU 1763  N   ALA B 244     1408   1493    797    -46    120     -1       N  
ATOM   1764  CA  ALA B 244      44.356  19.525  36.021  1.00 10.41           C  
ANISOU 1764  CA  ALA B 244     1491   1559    905    -38     44     90       C  
ATOM   1765  C   ALA B 244      45.519  19.001  35.226  1.00 10.81           C  
ANISOU 1765  C   ALA B 244     1511   1661    937    -14    183    231       C  
ATOM   1766  O   ALA B 244      46.544  19.650  35.098  1.00 12.68           O  
ANISOU 1766  O   ALA B 244     1624   1962   1230    -83    358    146       O  
ATOM   1767  CB  ALA B 244      44.507  19.047  37.484  1.00 12.11           C  
ANISOU 1767  CB  ALA B 244     1617   2141    841   -382     12    141       C  
ATOM   1768  N   THR B 245      45.424  17.726  34.762  1.00 12.07           N  
ANISOU 1768  N   THR B 245     1438   1779   1369    111    206     98       N  
ATOM   1769  CA  THR B 245      46.568  17.092  34.129  1.00 13.15           C  
ANISOU 1769  CA  THR B 245     1534   1770   1694    202    313     97       C  
ATOM   1770  C   THR B 245      46.552  17.202  32.617  1.00 15.00           C  
ANISOU 1770  C   THR B 245     2097   1873   1728    381    600     18       C  
ATOM   1771  O   THR B 245      47.648  17.312  32.056  1.00 20.53           O  
ANISOU 1771  O   THR B 245     2191   3647   1961    310    830     47       O  
ATOM   1772  CB  THR B 245      46.711  15.629  34.568  1.00 15.88           C  
ANISOU 1772  CB  THR B 245     2177   1790   2066    261    586    165       C  
ATOM   1773  OG1 THR B 245      45.581  14.901  34.204  1.00 16.86           O  
ANISOU 1773  OG1 THR B 245     2256   1796   2355    211    478    103       O  
ATOM   1774  CG2 THR B 245      46.829  15.456  36.047  1.00 18.68           C  
ANISOU 1774  CG2 THR B 245     2223   2672   2202    811    244    708       C  
ATOM   1775  N   GLU B 246      45.387  17.191  31.994  1.00 13.11           N  
ANISOU 1775  N   GLU B 246     2204   1472   1307    272    585    261       N  
ATOM   1776  CA  GLU B 246      45.353  17.014  30.554  1.00 15.21           C  
ANISOU 1776  CA  GLU B 246     2865   1624   1292    499    720     64       C  
ATOM   1777  C   GLU B 246      45.334  18.309  29.794  1.00 15.76           C  
ANISOU 1777  C   GLU B 246     2911   1779   1297    911    672    255       C  
ATOM   1778  O   GLU B 246      45.639  18.297  28.608  1.00 26.71           O  
ANISOU 1778  O   GLU B 246     6392   1987   1771   1900   1926    572       O  
ATOM   1779  CB  GLU B 246      44.182  16.115  30.188  1.00 17.66           C  
ANISOU 1779  CB  GLU B 246     3216   2310   1186    185    474   -158       C  
ATOM   1780  CG  GLU B 246      44.310  14.707  30.748  1.00 21.68           C  
ANISOU 1780  CG  GLU B 246     3830   2058   2349   -129    378   -125       C  
ATOM   1781  CD  GLU B 246      43.250  13.689  30.433  1.00 29.38           C  
ANISOU 1781  CD  GLU B 246     3696   2664   4803   -431    832   -854       C  
ATOM   1782  OE1 GLU B 246      42.417  13.974  29.538  1.00 31.63           O  
ANISOU 1782  OE1 GLU B 246     3586   4925   3509   -921    997  -1636       O  
ATOM   1783  OE2 GLU B 246      43.258  12.628  31.097  1.00 41.72           O  
ANISOU 1783  OE2 GLU B 246     5668   2421   7763  -1062    375   -205       O  
ATOM   1784  N   PHE B 247      44.952  19.428  30.353  1.00 11.55           N  
ANISOU 1784  N   PHE B 247     1878   1505   1006    135    311    202       N  
ATOM   1785  CA  PHE B 247      44.725  20.649  29.631  1.00 11.10           C  
ANISOU 1785  CA  PHE B 247     1733   1407   1077    105    298     82       C  
ATOM   1786  C   PHE B 247      45.734  21.707  30.019  1.00 11.09           C  
ANISOU 1786  C   PHE B 247     1678   1436   1100    166    237    150       C  
ATOM   1787  O   PHE B 247      46.104  21.873  31.196  1.00 11.99           O  
ANISOU 1787  O   PHE B 247     1966   1766    823    116    177    100       O  
ATOM   1788  CB  PHE B 247      43.302  21.166  29.912  1.00 11.22           C  
ANISOU 1788  CB  PHE B 247     1721   1510   1032     92     90    -25       C  
ATOM   1789  CG  PHE B 247      42.217  20.289  29.378  1.00 11.64           C  
ANISOU 1789  CG  PHE B 247     1732   1654   1039     14    125   -180       C  
ATOM   1790  CD1 PHE B 247      41.769  20.466  28.127  1.00 15.10           C  
ANISOU 1790  CD1 PHE B 247     2487   1758   1494    -65   -457    139       C  
ATOM   1791  CD2 PHE B 247      41.722  19.287  30.215  1.00 14.12           C  
ANISOU 1791  CD2 PHE B 247     1730   2470   1165   -396    338     17       C  
ATOM   1792  CE1 PHE B 247      40.716  19.676  27.692  1.00 18.13           C  
ANISOU 1792  CE1 PHE B 247     2861   2397   1631   -316   -774     -5       C  
ATOM   1793  CE2 PHE B 247      40.668  18.515  29.734  1.00 14.99           C  
ANISOU 1793  CE2 PHE B 247     1904   2099   1692   -230    289   -101       C  
ATOM   1794  CZ  PHE B 247      40.193  18.685  28.493  1.00 18.65           C  
ANISOU 1794  CZ  PHE B 247     2453   2329   2304   -426   -608    -53       C  
ATOM   1795  N   GLU B 248      46.133  22.498  29.032  1.00 10.91           N  
ANISOU 1795  N   GLU B 248     2006   1292    847     68     58    146       N  
ATOM   1796  CA  GLU B 248      46.973  23.671  29.244  1.00 11.04           C  
ANISOU 1796  CA  GLU B 248     1997   1303    896    -46    265    -43       C  
ATOM   1797  C   GLU B 248      46.678  24.653  28.126  1.00 10.59           C  
ANISOU 1797  C   GLU B 248     1695   1338    992   -121    213     41       C  
ATOM   1798  O   GLU B 248      46.564  24.231  26.967  1.00 13.61           O  
ANISOU 1798  O   GLU B 248     2597   1644    931    -30    149    -32       O  
ATOM   1799  CB  GLU B 248      48.440  23.259  29.266  1.00 13.12           C  
ANISOU 1799  CB  GLU B 248     2060   1705   1218      8    -40    -23       C  
ATOM   1800  CG  GLU B 248      49.391  24.401  29.523  1.00 14.64           C  
ANISOU 1800  CG  GLU B 248     1874   1927   1762   -244    482    111       C  
ATOM   1801  CD  GLU B 248      50.837  24.019  29.495  1.00 18.09           C  
ANISOU 1801  CD  GLU B 248     1896   2248   2727      2    459    157       C  
ATOM   1802  OE1 GLU B 248      51.594  24.705  28.774  1.00 25.20           O  
ANISOU 1802  OE1 GLU B 248     2182   2933   4459    145   1186    976       O  
ATOM   1803  OE2 GLU B 248      51.182  23.009  30.173  1.00 18.94           O  
ANISOU 1803  OE2 GLU B 248     2455   2618   2124    168    293    142       O  
ATOM   1804  N   SER B 249      46.542  25.918  28.451  1.00 10.64           N  
ANISOU 1804  N   SER B 249     1800   1393    848    -48    222     11       N  
ATOM   1805  CA  SER B 249      46.084  26.850  27.429  1.00 10.64           C  
ANISOU 1805  CA  SER B 249     1469   1477   1095    -40    238    150       C  
ATOM   1806  C   SER B 249      47.165  27.100  26.390  1.00 10.13           C  
ANISOU 1806  C   SER B 249     1548   1277   1024   -159    237     58       C  
ATOM   1807  O   SER B 249      48.352  27.053  26.644  1.00 11.27           O  
ANISOU 1807  O   SER B 249     1539   1732   1011   -103    353    -47       O  
ATOM   1808  CB  SER B 249      45.666  28.167  28.004  1.00 10.85           C  
ANISOU 1808  CB  SER B 249     1566   1455   1099    -71    233     56       C  
ATOM   1809  OG  SER B 249      46.723  28.900  28.510  1.00 11.27           O  
ANISOU 1809  OG  SER B 249     1564   1534   1185    -75    185     22       O  
ATOM   1810  N   PHE B 250      46.692  27.447  25.212  1.00 11.83           N  
ANISOU 1810  N   PHE B 250     1774   1642   1079    -19    305    230       N  
ATOM   1811  CA  PHE B 250      47.469  27.987  24.089  1.00 11.44           C  
ANISOU 1811  CA  PHE B 250     1926   1427    994    -65    294    170       C  
ATOM   1812  C   PHE B 250      46.930  29.341  23.737  1.00 12.78           C  
ANISOU 1812  C   PHE B 250     2028   1510   1319     15    270    291       C  
ATOM   1813  O   PHE B 250      45.737  29.500  23.482  1.00 15.03           O  
ANISOU 1813  O   PHE B 250     1972   1875   1864     -8     32    395       O  
ATOM   1814  CB  PHE B 250      47.347  27.052  22.904  1.00 13.73           C  
ANISOU 1814  CB  PHE B 250     2488   1739    989   -248    338     99       C  
ATOM   1815  CG  PHE B 250      48.258  27.470  21.730  1.00 13.95           C  
ANISOU 1815  CG  PHE B 250     2829   1456   1015   -345    539     40       C  
ATOM   1816  CD1 PHE B 250      49.595  27.141  21.686  1.00 15.12           C  
ANISOU 1816  CD1 PHE B 250     2890   1653   1201   -209    746   -392       C  
ATOM   1817  CD2 PHE B 250      47.714  28.217  20.734  1.00 17.80           C  
ANISOU 1817  CD2 PHE B 250     3282   2406   1075   -501    193    350       C  
ATOM   1818  CE1 PHE B 250      50.371  27.573  20.649  1.00 17.12           C  
ANISOU 1818  CE1 PHE B 250     3208   1778   1520   -603    969   -576       C  
ATOM   1819  CE2 PHE B 250      48.502  28.700  19.663  1.00 21.41           C  
ANISOU 1819  CE2 PHE B 250     3945   2891   1299  -1079    200    656       C  
ATOM   1820  CZ  PHE B 250      49.836  28.349  19.636  1.00 20.56           C  
ANISOU 1820  CZ  PHE B 250     3903   2723   1185  -1220    703   -198       C  
ATOM   1821  N   SER B 251      47.768  30.354  23.658  1.00 12.39           N  
ANISOU 1821  N   SER B 251     1876   1459   1371     96    436    137       N  
ATOM   1822  CA  SER B 251      47.429  31.685  23.336  1.00 12.87           C  
ANISOU 1822  CA  SER B 251     2055   1341   1494     35    318     39       C  
ATOM   1823  C   SER B 251      48.616  32.352  22.624  1.00 12.40           C  
ANISOU 1823  C   SER B 251     1921   1467   1323    159    314     83       C  
ATOM   1824  O   SER B 251      49.749  32.254  23.038  1.00 13.27           O  
ANISOU 1824  O   SER B 251     1884   1707   1452    147    320    162       O  
ATOM   1825  CB ASER B 251      47.044  32.515  24.555  0.74 12.20           C  
ANISOU 1825  CB ASER B 251     1773   1545   1316    142    176    -31       C  
ATOM   1826  CB BSER B 251      47.019  32.448  24.602  0.26 16.09           C  
ANISOU 1826  CB BSER B 251     2325   1926   1860    372    744   -207       C  
ATOM   1827  OG ASER B 251      46.587  33.799  24.156  0.74 12.86           O  
ANISOU 1827  OG ASER B 251     2097   1244   1544     52    279    -98       O  
ATOM   1828  OG BSER B 251      45.861  31.899  25.225  0.26 23.84           O  
ANISOU 1828  OG BSER B 251     2601   3359   3098    457   1425    340       O  
ATOM   1829  N   PHE B 252      48.231  33.136  21.622  1.00 13.29           N  
ANISOU 1829  N   PHE B 252     2128   1556   1368     98    121    177       N  
ATOM   1830  CA  PHE B 252      49.230  34.016  21.016  1.00 14.31           C  
ANISOU 1830  CA  PHE B 252     2226   1802   1410     37    273    238       C  
ATOM   1831  C   PHE B 252      49.627  35.133  21.984  1.00 15.88           C  
ANISOU 1831  C   PHE B 252     2782   1770   1483   -314    399    217       C  
ATOM   1832  O   PHE B 252      50.653  35.780  21.805  1.00 18.22           O  
ANISOU 1832  O   PHE B 252     2916   1862   2144   -507    424    145       O  
ATOM   1833  CB  PHE B 252      48.763  34.625  19.727  1.00 16.16           C  
ANISOU 1833  CB  PHE B 252     2878   1860   1404    280    295    336       C  
ATOM   1834  CG  PHE B 252      48.527  33.596  18.638  1.00 16.29           C  
ANISOU 1834  CG  PHE B 252     2805   2115   1271    423    192    274       C  
ATOM   1835  CD1 PHE B 252      47.418  33.664  17.832  1.00 24.76           C  
ANISOU 1835  CD1 PHE B 252     3301   3668   2437   1407   -559   -931       C  
ATOM   1836  CD2 PHE B 252      49.392  32.571  18.400  1.00 16.54           C  
ANISOU 1836  CD2 PHE B 252     2617   2252   1414    436    318    178       C  
ATOM   1837  CE1 PHE B 252      47.224  32.756  16.833  1.00 25.60           C  
ANISOU 1837  CE1 PHE B 252     2801   3899   3028    678   -530  -1214       C  
ATOM   1838  CE2 PHE B 252      49.209  31.645  17.426  1.00 17.04           C  
ANISOU 1838  CE2 PHE B 252     2998   2138   1339    320    509    265       C  
ATOM   1839  CZ  PHE B 252      48.079  31.731  16.642  1.00 20.17           C  
ANISOU 1839  CZ  PHE B 252     2746   3114   1803    145    469   -481       C  
ATOM   1840  N   ASP B 253      48.802  35.419  23.020  1.00 16.04           N  
ANISOU 1840  N   ASP B 253     2587   1821   1687    -32    234     29       N  
ATOM   1841  CA  ASP B 253      49.108  36.403  24.023  1.00 15.26           C  
ANISOU 1841  CA  ASP B 253     2393   1763   1642    -57    441    111       C  
ATOM   1842  C   ASP B 253      49.843  35.736  25.170  1.00 14.13           C  
ANISOU 1842  C   ASP B 253     2097   1759   1514   -205    564    128       C  
ATOM   1843  O   ASP B 253      49.261  34.867  25.816  1.00 14.37           O  
ANISOU 1843  O   ASP B 253     2330   1664   1467   -437    516    -28       O  
ATOM   1844  CB  ASP B 253      47.848  37.059  24.521  1.00 17.32           C  
ANISOU 1844  CB  ASP B 253     2762   1508   2313    214    623    293       C  
ATOM   1845  CG  ASP B 253      48.067  38.118  25.587  1.00 20.07           C  
ANISOU 1845  CG  ASP B 253     2990   1245   3392    462    357   -280       C  
ATOM   1846  OD1 ASP B 253      49.178  38.282  26.121  1.00 23.92           O  
ANISOU 1846  OD1 ASP B 253     3146   2830   3114    351    323   -446       O  
ATOM   1847  OD2 ASP B 253      47.062  38.839  25.860  1.00 24.02           O  
ANISOU 1847  OD2 ASP B 253     3184   1974   3970    584    937   -218       O  
ATOM   1848  N   ALA B 254      51.089  36.121  25.389  1.00 15.33           N  
ANISOU 1848  N   ALA B 254     2030   1944   1850   -193    604     27       N  
ATOM   1849  CA  ALA B 254      51.850  35.512  26.440  1.00 14.89           C  
ANISOU 1849  CA  ALA B 254     1885   1665   2106   -171    631    248       C  
ATOM   1850  C   ALA B 254      51.177  35.560  27.799  1.00 14.10           C  
ANISOU 1850  C   ALA B 254     1931   1594   1833   -203    501     21       C  
ATOM   1851  O   ALA B 254      51.353  34.623  28.600  1.00 16.23           O  
ANISOU 1851  O   ALA B 254     2318   1963   1887    131    370    197       O  
ATOM   1852  CB  ALA B 254      53.249  36.182  26.562  1.00 19.55           C  
ANISOU 1852  CB  ALA B 254     1851   2910   2667   -493    671    114       C  
ATOM   1853  N   THR B 255      50.374  36.606  28.079  1.00 14.09           N  
ANISOU 1853  N   THR B 255     1980   1553   1818   -216    295   -107       N  
ATOM   1854  CA  THR B 255      49.698  36.666  29.380  1.00 15.17           C  
ANISOU 1854  CA  THR B 255     2084   1507   2172   -164    482   -325       C  
ATOM   1855  C   THR B 255      48.804  35.460  29.633  1.00 12.26           C  
ANISOU 1855  C   THR B 255     1781   1409   1467      7    360   -260       C  
ATOM   1856  O   THR B 255      48.625  35.004  30.764  1.00 15.40           O  
ANISOU 1856  O   THR B 255     2630   1720   1502    -29    296   -145       O  
ATOM   1857  CB  THR B 255      48.865  37.988  29.459  1.00 17.01           C  
ANISOU 1857  CB  THR B 255     2434   1397   2631   -178    637   -518       C  
ATOM   1858  OG1 THR B 255      49.729  39.085  29.391  1.00 21.35           O  
ANISOU 1858  OG1 THR B 255     3235   1555   3322   -479    546   -632       O  
ATOM   1859  CG2 THR B 255      48.058  38.007  30.747  1.00 20.48           C  
ANISOU 1859  CG2 THR B 255     2843   2312   2627    650    764   -218       C  
ATOM   1860  N   PHE B 256      48.205  34.975  28.541  1.00 11.97           N  
ANISOU 1860  N   PHE B 256     1904   1209   1437    -32    433   -130       N  
ATOM   1861  CA  PHE B 256      47.186  33.953  28.635  1.00 11.57           C  
ANISOU 1861  CA  PHE B 256     1838   1347   1213   -104    481   -114       C  
ATOM   1862  C   PHE B 256      47.649  32.560  28.232  1.00 11.73           C  
ANISOU 1862  C   PHE B 256     1848   1290   1319   -164    633     25       C  
ATOM   1863  O   PHE B 256      46.879  31.615  28.191  1.00 13.36           O  
ANISOU 1863  O   PHE B 256     1638   1335   2105   -100    682    -70       O  
ATOM   1864  CB  PHE B 256      45.978  34.325  27.819  1.00 12.43           C  
ANISOU 1864  CB  PHE B 256     1968   1390   1362   -127    361   -188       C  
ATOM   1865  CG  PHE B 256      45.171  35.434  28.437  1.00 12.39           C  
ANISOU 1865  CG  PHE B 256     1764   1476   1467     26    217   -133       C  
ATOM   1866  CD1 PHE B 256      45.488  36.776  28.267  1.00 15.55           C  
ANISOU 1866  CD1 PHE B 256     1800   1392   2714     87    271    -14       C  
ATOM   1867  CD2 PHE B 256      44.080  35.139  29.186  1.00 13.65           C  
ANISOU 1867  CD2 PHE B 256     2187   1414   1585    196    481     87       C  
ATOM   1868  CE1 PHE B 256      44.738  37.772  28.887  1.00 18.38           C  
ANISOU 1868  CE1 PHE B 256     2379   1612   2993     91    235   -600       C  
ATOM   1869  CE2 PHE B 256      43.346  36.094  29.838  1.00 15.95           C  
ANISOU 1869  CE2 PHE B 256     2270   2029   1762    568    418   -103       C  
ATOM   1870  CZ  PHE B 256      43.675  37.392  29.688  1.00 17.13           C  
ANISOU 1870  CZ  PHE B 256     2693   1746   2069    766    210   -272       C  
ATOM   1871  N   HIS B 257      48.944  32.425  27.880  1.00 11.74           N  
ANISOU 1871  N   HIS B 257     1737   1319   1404   -170    535   -133       N  
ATOM   1872  CA  HIS B 257      49.498  31.202  27.340  1.00 10.53           C  
ANISOU 1872  CA  HIS B 257     1651   1336   1013   -175    485    -47       C  
ATOM   1873  C   HIS B 257      50.013  30.295  28.458  1.00 10.93           C  
ANISOU 1873  C   HIS B 257     1475   1567   1112    -50    465    -26       C  
ATOM   1874  O   HIS B 257      50.564  30.741  29.444  1.00 12.76           O  
ANISOU 1874  O   HIS B 257     1930   1723   1197   -132    333    -54       O  
ATOM   1875  CB  HIS B 257      50.639  31.583  26.378  1.00 10.89           C  
ANISOU 1875  CB  HIS B 257     1648   1292   1198   -176    442     13       C  
ATOM   1876  CG  HIS B 257      51.252  30.371  25.791  1.00 11.30           C  
ANISOU 1876  CG  HIS B 257     1795   1510    987    -77    444     -3       C  
ATOM   1877  ND1 HIS B 257      50.626  29.473  25.070  1.00 12.27           N  
ANISOU 1877  ND1 HIS B 257     1957   1439   1266    -43    424    -14       N  
ATOM   1878  CD2 HIS B 257      52.488  29.857  25.921  1.00 12.29           C  
ANISOU 1878  CD2 HIS B 257     1811   1757   1103    138    454    -36       C  
ATOM   1879  CE1 HIS B 257      51.366  28.470  24.705  1.00 12.58           C  
ANISOU 1879  CE1 HIS B 257     1938   1548   1294     41    624    -83       C  
ATOM   1880  NE2 HIS B 257      52.557  28.726  25.249  1.00 12.71           N  
ANISOU 1880  NE2 HIS B 257     1964   1776   1089     13    511    -13       N  
ATOM   1881  N   ALA B 258      49.866  29.000  28.256  1.00 10.52           N  
ANISOU 1881  N   ALA B 258     1426   1488   1084    -21    441     73       N  
ATOM   1882  CA  ALA B 258      50.461  27.946  29.094  1.00 11.58           C  
ANISOU 1882  CA  ALA B 258     1568   1748   1085    113    397    100       C  
ATOM   1883  C   ALA B 258      49.865  27.944  30.501  1.00 12.13           C  
ANISOU 1883  C   ALA B 258     1594   1872   1142    123    441    237       C  
ATOM   1884  O   ALA B 258      50.534  27.657  31.475  1.00 14.65           O  
ANISOU 1884  O   ALA B 258     1754   2661   1154    396    334    283       O  
ATOM   1885  CB  ALA B 258      51.993  28.052  29.132  1.00 15.02           C  
ANISOU 1885  CB  ALA B 258     1487   2933   1285    243    451    248       C  
ATOM   1886  N   LYS B 259      48.552  28.228  30.560  1.00 10.56           N  
ANISOU 1886  N   LYS B 259     1539   1636    836   -110    308      0       N  
ATOM   1887  CA  LYS B 259      47.886  28.302  31.899  1.00 10.52           C  
ANISOU 1887  CA  LYS B 259     1595   1393   1011   -111    473    -84       C  
ATOM   1888  C   LYS B 259      47.102  27.042  32.155  1.00 10.50           C  
ANISOU 1888  C   LYS B 259     1578   1476    934   -158    282      4       C  
ATOM   1889  O   LYS B 259      46.734  26.278  31.252  1.00 11.59           O  
ANISOU 1889  O   LYS B 259     2015   1487    900   -221    300     59       O  
ATOM   1890  CB  LYS B 259      47.017  29.524  31.922  1.00 11.72           C  
ANISOU 1890  CB  LYS B 259     1843   1375   1235   -117    489   -166       C  
ATOM   1891  CG  LYS B 259      47.730  30.825  31.644  1.00 11.34           C  
ANISOU 1891  CG  LYS B 259     1701   1310   1298     20    412    -15       C  
ATOM   1892  CD  LYS B 259      48.844  31.105  32.638  1.00 13.01           C  
ANISOU 1892  CD  LYS B 259     1805   1682   1457   -307    416    -74       C  
ATOM   1893  CE  LYS B 259      49.452  32.442  32.380  1.00 16.17           C  
ANISOU 1893  CE  LYS B 259     2498   1551   2094   -398    212    -75       C  
ATOM   1894  NZ  LYS B 259      50.818  32.495  32.872  1.00 32.00           N  
ANISOU 1894  NZ  LYS B 259     2266   2414   7480   -885   -432   1020       N  
ATOM   1895  N   LYS B 260      46.813  26.834  33.426  1.00 10.86           N  
ANISOU 1895  N   LYS B 260     1675   1523    926   -229    283    -38       N  
ATOM   1896  CA  LYS B 260      46.207  25.621  33.966  1.00 10.80           C  
ANISOU 1896  CA  LYS B 260     1558   1482   1065      3    164    164       C  
ATOM   1897  C   LYS B 260      44.900  25.907  34.687  1.00  9.99           C  
ANISOU 1897  C   LYS B 260     1552   1344    898    -68    141     60       C  
ATOM   1898  O   LYS B 260      44.641  27.048  35.007  1.00 11.66           O  
ANISOU 1898  O   LYS B 260     1808   1255   1368   -105    389     -6       O  
ATOM   1899  CB  LYS B 260      47.231  24.971  34.916  1.00 11.06           C  
ANISOU 1899  CB  LYS B 260     1432   1707   1064   -137    147    121       C  
ATOM   1900  CG  LYS B 260      48.542  24.592  34.269  1.00 11.79           C  
ANISOU 1900  CG  LYS B 260     1489   1934   1055    -25     71     26       C  
ATOM   1901  CD  LYS B 260      48.422  23.417  33.262  1.00 11.50           C  
ANISOU 1901  CD  LYS B 260     1627   1802    941    139    110    179       C  
ATOM   1902  CE  LYS B 260      48.079  22.137  33.986  1.00 11.87           C  
ANISOU 1902  CE  LYS B 260     1670   1759   1082    208    273    174       C  
ATOM   1903  NZ  LYS B 260      47.981  20.990  33.054  1.00 12.32           N  
ANISOU 1903  NZ  LYS B 260     1670   1923   1089     13    251      3       N  
ATOM   1904  N   GLN B 261      44.175  24.852  34.986  1.00  9.69           N  
ANISOU 1904  N   GLN B 261     1530   1203    949     -8    146     48       N  
ATOM   1905  CA  GLN B 261      42.889  25.011  35.674  1.00  9.77           C  
ANISOU 1905  CA  GLN B 261     1427   1352    934     96    149    190       C  
ATOM   1906  C   GLN B 261      42.657  23.831  36.584  1.00  9.13           C  
ANISOU 1906  C   GLN B 261     1233   1310    927   -101     51    -18       C  
ATOM   1907  O   GLN B 261      42.925  22.688  36.245  1.00  9.75           O  
ANISOU 1907  O   GLN B 261     1547   1240    919     36    188     73       O  
ATOM   1908  CB  GLN B 261      41.770  25.075  34.659  1.00 10.33           C  
ANISOU 1908  CB  GLN B 261     1597   1351    977     81    117     64       C  
ATOM   1909  CG  GLN B 261      40.390  25.345  35.232  1.00 10.44           C  
ANISOU 1909  CG  GLN B 261     1407   1500   1060    -41     39    153       C  
ATOM   1910  CD  GLN B 261      39.414  25.618  34.090  1.00 11.51           C  
ANISOU 1910  CD  GLN B 261     1666   1814    894    -87     12    222       C  
ATOM   1911  OE1 GLN B 261      39.770  26.335  33.142  1.00 13.35           O  
ANISOU 1911  OE1 GLN B 261     1813   1936   1323    133    138    593       O  
ATOM   1912  NE2 GLN B 261      38.271  24.998  34.119  1.00 12.46           N  
ANISOU 1912  NE2 GLN B 261     1484   2222   1027   -120   -119    523       N  
ATOM   1913  N   ILE B 262      42.128  24.140  37.798  1.00  9.90           N  
ANISOU 1913  N   ILE B 262     1561   1366    836      9    238     75       N  
ATOM   1914  CA  ILE B 262      41.628  23.119  38.701  1.00  9.46           C  
ANISOU 1914  CA  ILE B 262     1358   1367    870     37    157     64       C  
ATOM   1915  C   ILE B 262      40.186  23.449  39.019  1.00  9.48           C  
ANISOU 1915  C   ILE B 262     1318   1353    932      2     97    -76       C  
ATOM   1916  O   ILE B 262      39.898  24.560  39.456  1.00 12.43           O  
ANISOU 1916  O   ILE B 262     1353   1597   1772    106     28   -566       O  
ATOM   1917  CB  ILE B 262      42.468  23.004  39.985  1.00 10.36           C  
ANISOU 1917  CB  ILE B 262     1387   1599    950    117     73    169       C  
ATOM   1918  CG1 ILE B 262      42.038  21.845  40.894  1.00 10.85           C  
ANISOU 1918  CG1 ILE B 262     1495   1680    947    142    218    304       C  
ATOM   1919  CG2 ILE B 262      42.504  24.318  40.781  1.00 13.73           C  
ANISOU 1919  CG2 ILE B 262     2182   1730   1303     74   -423   -173       C  
ATOM   1920  CD1 ILE B 262      42.275  20.477  40.384  1.00 13.44           C  
ANISOU 1920  CD1 ILE B 262     2109   1593   1404     74   -124    106       C  
ATOM   1921  N   PRO B 263      39.254  22.516  38.805  1.00  8.81           N  
ANISOU 1921  N   PRO B 263     1332   1196    818     69    145     44       N  
ATOM   1922  CA  PRO B 263      37.872  22.745  39.222  1.00  8.90           C  
ANISOU 1922  CA  PRO B 263     1293   1200    890    -68    107    220       C  
ATOM   1923  C   PRO B 263      37.795  22.727  40.743  1.00 10.45           C  
ANISOU 1923  C   PRO B 263     1398   1757    815     61     69    176       C  
ATOM   1924  O   PRO B 263      38.728  22.407  41.457  1.00 16.11           O  
ANISOU 1924  O   PRO B 263     1400   3820    901    523     48    100       O  
ATOM   1925  CB  PRO B 263      37.082  21.596  38.584  1.00  9.82           C  
ANISOU 1925  CB  PRO B 263     1430   1368    933   -121    -70    217       C  
ATOM   1926  CG  PRO B 263      37.977  21.082  37.510  1.00 11.95           C  
ANISOU 1926  CG  PRO B 263     1630   1269   1641    -23     13   -234       C  
ATOM   1927  CD  PRO B 263      39.366  21.267  38.105  1.00 11.63           C  
ANISOU 1927  CD  PRO B 263     1637   1197   1585    146     72   -107       C  
ATOM   1928  N   CYS B 264      36.607  23.085  41.228  1.00 10.31           N  
ANISOU 1928  N   CYS B 264     1298   1838    782    -78     64    169       N  
ATOM   1929  CA  CYS B 264      36.423  23.262  42.658  1.00 10.13           C  
ANISOU 1929  CA  CYS B 264     1222   1825    803   -203    137     51       C  
ATOM   1930  C   CYS B 264      35.094  22.714  43.065  1.00  9.38           C  
ANISOU 1930  C   CYS B 264     1140   1566    857    -36     62     14       C  
ATOM   1931  O   CYS B 264      34.037  23.203  42.644  1.00 11.74           O  
ANISOU 1931  O   CYS B 264     1338   1901   1222     23     25    429       O  
ATOM   1932  CB  CYS B 264      36.491  24.779  42.930  1.00 11.93           C  
ANISOU 1932  CB  CYS B 264     1718   1814   1000   -470   -135    123       C  
ATOM   1933  SG  CYS B 264      36.208  25.298  44.581  1.00 15.35           S  
ANISOU 1933  SG  CYS B 264     2639   2067   1125   -511    239    -68       S  
ATOM   1934  N   ILE B 265      35.115  21.617  43.829  1.00  8.75           N  
ANISOU 1934  N   ILE B 265     1190   1412    721    -48     18     47       N  
ATOM   1935  CA  ILE B 265      33.934  20.937  44.286  1.00  8.96           C  
ANISOU 1935  CA  ILE B 265     1232   1416    756     22     13    -88       C  
ATOM   1936  C   ILE B 265      33.520  21.534  45.629  1.00  9.27           C  
ANISOU 1936  C   ILE B 265     1398   1412    714    -66     16     21       C  
ATOM   1937  O   ILE B 265      34.346  21.532  46.551  1.00 10.94           O  
ANISOU 1937  O   ILE B 265     1408   2029    719    205   -132   -155       O  
ATOM   1938  CB  ILE B 265      34.228  19.429  44.508  1.00  9.85           C  
ANISOU 1938  CB  ILE B 265     1599   1358    785   -186    -72    -68       C  
ATOM   1939  CG1 ILE B 265      34.857  18.750  43.244  1.00 11.77           C  
ANISOU 1939  CG1 ILE B 265     1778   1417   1278     47     45   -265       C  
ATOM   1940  CG2 ILE B 265      32.998  18.722  44.986  1.00 12.50           C  
ANISOU 1940  CG2 ILE B 265     1975   1593   1183   -397    129    -63       C  
ATOM   1941  CD1 ILE B 265      35.530  17.412  43.561  1.00 12.29           C  
ANISOU 1941  CD1 ILE B 265     1769   1451   1451    -10   -353   -225       C  
ATOM   1942  N   VAL B 266      32.291  22.025  45.735  1.00  8.41           N  
ANISOU 1942  N   VAL B 266     1207   1407    581   -127     12    -12       N  
ATOM   1943  CA  VAL B 266      31.846  22.633  46.999  1.00  8.14           C  
ANISOU 1943  CA  VAL B 266     1139   1240    712    -71    -84    -26       C  
ATOM   1944  C   VAL B 266      30.645  21.832  47.444  1.00  8.37           C  
ANISOU 1944  C   VAL B 266     1325   1275    581    -11     25     69       C  
ATOM   1945  O   VAL B 266      29.551  21.922  46.862  1.00  9.59           O  
ANISOU 1945  O   VAL B 266     1288   1567    788   -169   -108    141       O  
ATOM   1946  CB  VAL B 266      31.490  24.093  46.826  1.00  9.49           C  
ANISOU 1946  CB  VAL B 266     1475   1206    927   -139    -33    -12       C  
ATOM   1947  CG1 VAL B 266      30.994  24.713  48.123  1.00 11.42           C  
ANISOU 1947  CG1 VAL B 266     1554   1492   1292    -21     22   -339       C  
ATOM   1948  CG2 VAL B 266      32.741  24.863  46.305  1.00 11.61           C  
ANISOU 1948  CG2 VAL B 266     1811   1387   1214   -303    111    160       C  
ATOM   1949  N   SER B 267      30.804  21.016  48.481  1.00  8.55           N  
ANISOU 1949  N   SER B 267     1244   1311    693    -82     28     88       N  
ATOM   1950  CA  SER B 267      29.781  20.145  48.909  1.00  8.15           C  
ANISOU 1950  CA  SER B 267     1149   1249    699    -51    -31    103       C  
ATOM   1951  C   SER B 267      29.213  20.518  50.281  1.00  8.15           C  
ANISOU 1951  C   SER B 267     1299   1067    732   -196    -42     29       C  
ATOM   1952  O   SER B 267      29.925  20.528  51.296  1.00  9.16           O  
ANISOU 1952  O   SER B 267     1345   1430    704    -63    -29     42       O  
ATOM   1953  CB  SER B 267      30.227  18.698  48.972  1.00  9.32           C  
ANISOU 1953  CB  SER B 267     1484   1221    835    -95     -2    -32       C  
ATOM   1954  OG  SER B 267      29.109  17.937  49.400  1.00 10.12           O  
ANISOU 1954  OG  SER B 267     1479   1313   1054   -184     62    -36       O  
ATOM   1955  N   MET B 268      27.898  20.737  50.278  1.00  8.70           N  
ANISOU 1955  N   MET B 268     1231   1321    753    -62    -53    108       N  
ATOM   1956  CA  MET B 268      27.063  20.824  51.459  1.00  8.91           C  
ANISOU 1956  CA  MET B 268     1363   1281    742     -3     52     12       C  
ATOM   1957  C   MET B 268      26.133  19.626  51.494  1.00  8.67           C  
ANISOU 1957  C   MET B 268     1216   1361    717      1    -28     -8       C  
ATOM   1958  O   MET B 268      25.088  19.654  52.156  1.00 11.00           O  
ANISOU 1958  O   MET B 268     1299   1748   1134   -178    141   -289       O  
ATOM   1959  CB AMET B 268      26.216  22.092  51.474  0.52 11.04           C  
ANISOU 1959  CB AMET B 268     1559   1350   1285     72    306    219       C  
ATOM   1960  CB BMET B 268      26.446  22.231  51.504  0.48 11.04           C  
ANISOU 1960  CB BMET B 268     2021   1394    781    244   -117   -117       C  
ATOM   1961  CG AMET B 268      26.910  23.394  51.853  0.52 10.64           C  
ANISOU 1961  CG AMET B 268     1489   1191   1362    405    225    146       C  
ATOM   1962  CG BMET B 268      27.549  23.230  51.877  0.48 11.45           C  
ANISOU 1962  CG BMET B 268     1919   1547    885    312    -73   -449       C  
ATOM   1963  SD AMET B 268      28.010  23.894  50.527  0.52 11.51           S  
ANISOU 1963  SD AMET B 268     1610   1276   1485    -44    349     -6       S  
ATOM   1964  SD BMET B 268      27.248  24.985  51.785  0.48 18.61           S  
ANISOU 1964  SD BMET B 268     3118   1575   2377     24    -23   -172       S  
ATOM   1965  CE AMET B 268      27.825  25.672  50.526  0.52 19.96           C  
ANISOU 1965  CE AMET B 268     2269   1401   3916    277   1163    617       C  
ATOM   1966  CE BMET B 268      28.136  25.230  50.246  0.48 24.53           C  
ANISOU 1966  CE BMET B 268     4757   1645   2917   1629   1007    676       C  
ATOM   1967  N   LEU B 269      26.492  18.556  50.826  1.00  9.00           N  
ANISOU 1967  N   LEU B 269     1278   1278    863    -58     65     31       N  
ATOM   1968  CA  LEU B 269      25.712  17.320  50.864  1.00  9.36           C  
ANISOU 1968  CA  LEU B 269     1411   1363    782   -106    -12    -81       C  
ATOM   1969  C   LEU B 269      25.868  16.644  52.221  1.00  9.50           C  
ANISOU 1969  C   LEU B 269     1584   1248    778   -319     32   -111       C  
ATOM   1970  O   LEU B 269      26.864  16.782  52.914  1.00 11.18           O  
ANISOU 1970  O   LEU B 269     1657   1666    923   -461   -158    234       O  
ATOM   1971  CB  LEU B 269      26.095  16.363  49.762  1.00  9.62           C  
ANISOU 1971  CB  LEU B 269     1558   1299    797    -87     47     -8       C  
ATOM   1972  CG  LEU B 269      25.945  16.884  48.323  1.00  9.35           C  
ANISOU 1972  CG  LEU B 269     1517   1322    714   -221     10    -45       C  
ATOM   1973  CD1 LEU B 269      26.357  15.767  47.360  1.00 12.29           C  
ANISOU 1973  CD1 LEU B 269     2006   1669    994   -299     81   -342       C  
ATOM   1974  CD2 LEU B 269      24.530  17.347  48.051  1.00 11.10           C  
ANISOU 1974  CD2 LEU B 269     1583   1713    924   -227   -151    199       C  
ATOM   1975  N   THR B 270      24.827  15.864  52.565  1.00 10.26           N  
ANISOU 1975  N   THR B 270     1486   1497    916   -249    -22     60       N  
ATOM   1976  CA  THR B 270      24.814  15.156  53.843  1.00  9.80           C  
ANISOU 1976  CA  THR B 270     1496   1307    922   -115     87    131       C  
ATOM   1977  C   THR B 270      24.780  13.672  53.674  1.00  9.75           C  
ANISOU 1977  C   THR B 270     1445   1381    878   -164    -62      0       C  
ATOM   1978  O   THR B 270      24.770  12.967  54.707  1.00 11.38           O  
ANISOU 1978  O   THR B 270     2017   1369    938   -186    -99     95       O  
ATOM   1979  CB ATHR B 270      23.562  15.572  54.665  0.79 10.63           C  
ANISOU 1979  CB ATHR B 270     1502   1305   1231   -227    194     67       C  
ATOM   1980  CB BTHR B 270      23.604  15.651  54.660  0.22 11.54           C  
ANISOU 1980  CB BTHR B 270     1777   1288   1321    -62    411    263       C  
ATOM   1981  OG1ATHR B 270      22.382  15.236  53.987  0.79 11.50           O  
ANISOU 1981  OG1ATHR B 270     1484   1546   1340   -191     45    206       O  
ATOM   1982  OG1BTHR B 270      23.484  15.082  55.962  0.22 24.26           O  
ANISOU 1982  OG1BTHR B 270     3792   3600   1825    228   1308   1222       O  
ATOM   1983  CG2ATHR B 270      23.579  17.079  54.968  0.79 10.28           C  
ANISOU 1983  CG2ATHR B 270     1698   1309    899    132    -28    112       C  
ATOM   1984  CG2BTHR B 270      22.405  15.133  53.918  0.22 17.91           C  
ANISOU 1984  CG2BTHR B 270     1563   2414   2830   -430    776  -1083       C  
ATOM   1985  N   LYS B 271      24.777  13.155  52.452  1.00 10.34           N  
ANISOU 1985  N   LYS B 271     1675   1401    852   -273    -94     59       N  
ATOM   1986  CA  LYS B 271      24.819  11.735  52.150  1.00 10.58           C  
ANISOU 1986  CA  LYS B 271     1667   1467    886   -199    -33    -52       C  
ATOM   1987  C   LYS B 271      25.679  11.527  50.917  1.00 10.69           C  
ANISOU 1987  C   LYS B 271     1732   1449    881   -249    -79    -45       C  
ATOM   1988  O   LYS B 271      25.915  12.457  50.135  1.00 10.77           O  
ANISOU 1988  O   LYS B 271     1694   1560    838   -175     17    -33       O  
ATOM   1989  CB  LYS B 271      23.428  11.152  51.937  1.00 11.27           C  
ANISOU 1989  CB  LYS B 271     1732   1476   1076   -292    -81     27       C  
ATOM   1990  CG  LYS B 271      22.550  11.183  53.209  1.00 12.01           C  
ANISOU 1990  CG  LYS B 271     1720   1628   1216   -321     25     -3       C  
ATOM   1991  CD  LYS B 271      21.185  10.615  52.947  1.00 13.28           C  
ANISOU 1991  CD  LYS B 271     1816   1962   1268   -379    -62     66       C  
ATOM   1992  CE  LYS B 271      20.307  10.649  54.160  1.00 16.11           C  
ANISOU 1992  CE  LYS B 271     2030   2602   1491   -596    227    205       C  
ATOM   1993  NZ  LYS B 271      18.928  10.201  53.806  1.00 19.51           N  
ANISOU 1993  NZ  LYS B 271     2047   3580   1786   -794     17    651       N  
ATOM   1994  N   GLU B 272      26.054  10.286  50.679  1.00 11.46           N  
ANISOU 1994  N   GLU B 272     1905   1489    961   -246    181    -19       N  
ATOM   1995  CA  GLU B 272      26.639   9.854  49.419  1.00 11.90           C  
ANISOU 1995  CA  GLU B 272     2172   1461    890   -160   -119   -209       C  
ATOM   1996  C   GLU B 272      25.594   9.891  48.329  1.00 11.08           C  
ANISOU 1996  C   GLU B 272     1802   1411    998   -160     44   -182       C  
ATOM   1997  O   GLU B 272      24.403   9.659  48.564  1.00 13.36           O  
ANISOU 1997  O   GLU B 272     1886   2001   1189   -395    -88    203       O  
ATOM   1998  CB  GLU B 272      27.237   8.487  49.592  1.00 14.09           C  
ANISOU 1998  CB  GLU B 272     2339   1636   1379    105    -67   -118       C  
ATOM   1999  CG  GLU B 272      28.433   8.483  50.542  1.00 15.65           C  
ANISOU 1999  CG  GLU B 272     2396   2337   1212    141    -74    -19       C  
ATOM   2000  CD  GLU B 272      29.056   7.192  50.923  1.00 21.35           C  
ANISOU 2000  CD  GLU B 272     3386   2749   1978    802   -580   -170       C  
ATOM   2001  OE1 GLU B 272      28.720   6.192  50.199  1.00 25.86           O  
ANISOU 2001  OE1 GLU B 272     4524   2603   2697    875  -1405   -312       O  
ATOM   2002  OE2 GLU B 272      29.794   7.227  51.925  1.00 20.59           O  
ANISOU 2002  OE2 GLU B 272     3291   2578   1955    469   -420    -98       O  
ATOM   2003  N   LEU B 273      26.047  10.195  47.128  1.00 11.37           N  
ANISOU 2003  N   LEU B 273     1823   1515    980   -141     -9   -118       N  
ATOM   2004  CA  LEU B 273      25.182  10.257  45.968  1.00 10.95           C  
ANISOU 2004  CA  LEU B 273     1750   1360   1049    -87    -72    -93       C  
ATOM   2005  C   LEU B 273      25.666   9.310  44.886  1.00 10.57           C  
ANISOU 2005  C   LEU B 273     1809   1183   1023   -206     66    -47       C  
ATOM   2006  O   LEU B 273      26.738   9.500  44.352  1.00 12.16           O  
ANISOU 2006  O   LEU B 273     1661   1635   1326   -247     42   -206       O  
ATOM   2007  CB ALEU B 273      25.178  11.706  45.521  0.66 11.06           C  
ANISOU 2007  CB ALEU B 273     1625   1355   1221    142    226    -93       C  
ATOM   2008  CB BLEU B 273      25.057  11.681  45.415  0.34 13.73           C  
ANISOU 2008  CB BLEU B 273     2415   1309   1491    165   -404   -202       C  
ATOM   2009  CG ALEU B 273      24.304  12.017  44.308  0.66 15.87           C  
ANISOU 2009  CG ALEU B 273     2248   1403   2380     37   -648    325       C  
ATOM   2010  CG BLEU B 273      23.821  11.827  44.503  0.34 14.40           C  
ANISOU 2010  CG BLEU B 273     2287   1773   1413    108   -296     74       C  
ATOM   2011  CD1ALEU B 273      22.893  11.489  44.420  0.66 20.91           C  
ANISOU 2011  CD1ALEU B 273     2058   3119   2770    -88   -507    807       C  
ATOM   2012  CD1BLEU B 273      24.099  11.502  43.034  0.34 15.96           C  
ANISOU 2012  CD1BLEU B 273     2788   1517   1758    219   -644  -1078       C  
ATOM   2013  CD2ALEU B 273      24.206  13.529  44.112  0.66 20.93           C  
ANISOU 2013  CD2ALEU B 273     3797   1158   2999    369  -1852   -325       C  
ATOM   2014  CD2BLEU B 273      22.711  10.930  45.013  0.34 30.08           C  
ANISOU 2014  CD2BLEU B 273     2365   4769   4295   -786    -96   1414       C  
ATOM   2015  N   TYR B 274      24.835   8.343  44.548  1.00 12.01           N  
ANISOU 2015  N   TYR B 274     1711   1558   1296   -264     -8   -314       N  
ATOM   2016  CA  TYR B 274      25.031   7.447  43.478  1.00 11.69           C  
ANISOU 2016  CA  TYR B 274     1843   1444   1154   -218      8   -307       C  
ATOM   2017  C   TYR B 274      23.889   7.650  42.484  1.00 12.67           C  
ANISOU 2017  C   TYR B 274     1925   1525   1365   -275   -150   -172       C  
ATOM   2018  O   TYR B 274      22.724   7.751  42.882  1.00 15.39           O  
ANISOU 2018  O   TYR B 274     1796   2343   1709   -215    -82   -335       O  
ATOM   2019  CB  TYR B 274      25.026   5.971  43.952  1.00 13.07           C  
ANISOU 2019  CB  TYR B 274     2133   1423   1410   -383   -177   -111       C  
ATOM   2020  CG  TYR B 274      26.123   5.664  44.915  1.00 12.57           C  
ANISOU 2020  CG  TYR B 274     2043   1372   1360   -294    -79   -235       C  
ATOM   2021  CD1 TYR B 274      27.377   5.256  44.549  1.00 14.46           C  
ANISOU 2021  CD1 TYR B 274     2013   1690   1792   -292     37    -40       C  
ATOM   2022  CD2 TYR B 274      25.891   5.852  46.278  1.00 14.54           C  
ANISOU 2022  CD2 TYR B 274     2532   1717   1276   -259    -45   -148       C  
ATOM   2023  CE1 TYR B 274      28.370   4.992  45.496  1.00 16.45           C  
ANISOU 2023  CE1 TYR B 274     2213   1869   2170    -86    -88    441       C  
ATOM   2024  CE2 TYR B 274      26.864   5.655  47.239  1.00 16.81           C  
ANISOU 2024  CE2 TYR B 274     3019   1866   1504    -89   -238    248       C  
ATOM   2025  CZ  TYR B 274      28.095   5.227  46.848  1.00 17.41           C  
ANISOU 2025  CZ  TYR B 274     2818   1762   2036   -162   -339    521       C  
ATOM   2026  OH  TYR B 274      29.051   5.028  47.812  1.00 21.62           O  
ANISOU 2026  OH  TYR B 274     3103   2564   2547   -282   -698    963       O  
ATOM   2027  N   PHE B 275      24.231   7.689  41.192  1.00 13.14           N  
ANISOU 2027  N   PHE B 275     1986   1748   1257   -246   -163   -108       N  
ATOM   2028  CA  PHE B 275      23.167   7.913  40.192  1.00 14.14           C  
ANISOU 2028  CA  PHE B 275     2445   1383   1545   -183   -439    111       C  
ATOM   2029  C   PHE B 275      22.406   6.613  39.940  1.00 15.43           C  
ANISOU 2029  C   PHE B 275     2697   1610   1556   -425   -633      2       C  
ATOM   2030  O   PHE B 275      21.311   6.683  39.408  1.00 23.47           O  
ANISOU 2030  O   PHE B 275     3473   2344   3098   -900  -1681    811       O  
ATOM   2031  CB  PHE B 275      23.781   8.504  38.935  1.00 15.16           C  
ANISOU 2031  CB  PHE B 275     2316   1866   1580   -263   -525    236       C  
ATOM   2032  CG  PHE B 275      24.284   9.903  39.098  1.00 13.18           C  
ANISOU 2032  CG  PHE B 275     2027   1837   1144   -269   -357    254       C  
ATOM   2033  CD1 PHE B 275      23.368  10.962  39.235  1.00 14.81           C  
ANISOU 2033  CD1 PHE B 275     1975   1923   1729   -262   -282    494       C  
ATOM   2034  CD2 PHE B 275      25.638  10.185  39.191  1.00 14.93           C  
ANISOU 2034  CD2 PHE B 275     2044   1931   1698   -157   -214   -140       C  
ATOM   2035  CE1 PHE B 275      23.808  12.262  39.424  1.00 15.89           C  
ANISOU 2035  CE1 PHE B 275     2433   1839   1764   -133   -155    364       C  
ATOM   2036  CE2 PHE B 275      26.057  11.476  39.339  1.00 18.33           C  
ANISOU 2036  CE2 PHE B 275     2215   2175   2575   -550     70   -359       C  
ATOM   2037  CZ  PHE B 275      25.161  12.514  39.477  1.00 17.63           C  
ANISOU 2037  CZ  PHE B 275     2584   1808   2308   -517    -85    103       C  
ATOM   2038  N   TYR B 276      22.908   5.483  40.336  1.00 16.92           N  
ANISOU 2038  N   TYR B 276     2994   1522   1911   -501   -579     75       N  
ATOM   2039  CA  TYR B 276      22.269   4.190  40.176  1.00 19.01           C  
ANISOU 2039  CA  TYR B 276     3969   1606   1646   -845   -583    130       C  
ATOM   2040  C   TYR B 276      21.692   3.780  41.534  1.00 19.94           C  
ANISOU 2040  C   TYR B 276     3862   1934   1779   -916   -369     41       C  
ATOM   2041  O   TYR B 276      22.003   4.319  42.604  1.00 24.11           O  
ANISOU 2041  O   TYR B 276     4518   2876   1768  -1503   -210   -128       O  
ATOM   2042  CB  TYR B 276      23.273   3.168  39.653  1.00 19.67           C  
ANISOU 2042  CB  TYR B 276     4181   1665   1626   -915   -495   -277       C  
ATOM   2043  CG  TYR B 276      24.436   2.895  40.562  1.00 19.16           C  
ANISOU 2043  CG  TYR B 276     3955   1666   1657   -682   -204   -245       C  
ATOM   2044  CD1 TYR B 276      24.368   1.869  41.504  1.00 25.34           C  
ANISOU 2044  CD1 TYR B 276     4199   2076   3352   -681   -909    735       C  
ATOM   2045  CD2 TYR B 276      25.613   3.629  40.537  1.00 18.96           C  
ANISOU 2045  CD2 TYR B 276     3397   1945   1862   -311    275   -552       C  
ATOM   2046  CE1 TYR B 276      25.420   1.584  42.355  1.00 29.88           C  
ANISOU 2046  CE1 TYR B 276     3931   3548   3875   -423   -849   1235       C  
ATOM   2047  CE2 TYR B 276      26.678   3.387  41.372  1.00 22.43           C  
ANISOU 2047  CE2 TYR B 276     3643   2514   2365   -331    -74   -648       C  
ATOM   2048  CZ  TYR B 276      26.571   2.369  42.299  1.00 22.59           C  
ANISOU 2048  CZ  TYR B 276     3229   2751   2603    337    164   -271       C  
ATOM   2049  OH  TYR B 276      27.589   2.070  43.143  1.00 28.68           O  
ANISOU 2049  OH  TYR B 276     3827   2883   4185    326   -864   -213       O  
ATOM   2050  N   HIS B 277      20.890   2.723  41.495  1.00 22.01           N  
ANISOU 2050  N   HIS B 277     4019   2108   2238  -1140   -757    533       N  
ATOM   2051  CA  HIS B 277      20.395   2.039  42.656  1.00 25.09           C  
ANISOU 2051  CA  HIS B 277     5130   2526   1877  -1444  -1028    755       C  
ATOM   2052  C   HIS B 277      20.316   0.542  42.397  1.00 27.90           C  
ANISOU 2052  C   HIS B 277     4937   2409   3253  -1592  -1290   1018       C  
ATOM   2053  O   HIS B 277      20.689   0.067  41.303  1.00 37.49           O  
ANISOU 2053  O   HIS B 277     8690   2093   3461  -1644  -1283    395       O  
ATOM   2054  CB  HIS B 277      19.043   2.616  43.090  1.00 28.44           C  
ANISOU 2054  CB  HIS B 277     5605   3327   1872  -1746    -27    -88       C  
ATOM   2055  CG  HIS B 277      17.911   2.366  42.148  1.00 25.53           C  
ANISOU 2055  CG  HIS B 277     4544   2813   2343  -1458    328    117       C  
ATOM   2056  ND1 HIS B 277      17.673   3.210  41.087  1.00 25.12           N  
ANISOU 2056  ND1 HIS B 277     3919   2820   2807  -1261    174    343       N  
ATOM   2057  CD2 HIS B 277      16.965   1.381  42.067  1.00 31.54           C  
ANISOU 2057  CD2 HIS B 277     4091   3784   4110  -1858    270   1126       C  
ATOM   2058  CE1 HIS B 277      16.625   2.754  40.421  1.00 33.60           C  
ANISOU 2058  CE1 HIS B 277     5251   3207   4308  -1853  -1164    697       C  
ATOM   2059  NE2 HIS B 277      16.156   1.633  40.975  1.00 31.89           N  
ANISOU 2059  NE2 HIS B 277     4572   3621   3925  -1964    -47    333       N  
ATOM   2060  OXT HIS B 277      19.941  -0.239  43.281  1.00 34.89           O  
ANISOU 2060  OXT HIS B 277     5248   2945   5062  -1250   -321   1949       O  
TER    2061      HIS B 277                                                      
ATOM   2062  N   ASP I   2      41.654  28.730  22.459  1.00 22.71           N  
ANISOU 2062  N   ASP I   2     3457   3232   1940    135    901    199       N  
ATOM   2063  CA  ASP I   2      41.290  28.779  23.889  1.00 18.94           C  
ANISOU 2063  CA  ASP I   2     2682   2918   1596   -786    169   -421       C  
ATOM   2064  C   ASP I   2      40.845  30.205  24.244  1.00 18.58           C  
ANISOU 2064  C   ASP I   2     2704   2711   1645   -953    126   -328       C  
ATOM   2065  O   ASP I   2      41.495  31.161  23.835  1.00 20.61           O  
ANISOU 2065  O   ASP I   2     3005   2943   1882   -929    392    136       O  
ATOM   2066  CB  ASP I   2      42.442  28.375  24.759  1.00 22.08           C  
ANISOU 2066  CB  ASP I   2     2290   3950   2148   -169    199  -1032       C  
ATOM   2067  CG  ASP I   2      42.746  26.895  24.759  1.00 18.90           C  
ANISOU 2067  CG  ASP I   2     1678   3893   1609   -429      3   -790       C  
ATOM   2068  OD1 ASP I   2      41.753  26.136  24.678  1.00 22.77           O  
ANISOU 2068  OD1 ASP I   2     2126   4372   2154   -901     35   -518       O  
ATOM   2069  OD2 ASP I   2      43.897  26.475  24.876  1.00 19.54           O  
ANISOU 2069  OD2 ASP I   2     1749   3949   1725   -466     27    189       O  
ATOM   2070  N   GLU I   3      39.755  30.258  24.988  1.00 17.48           N  
ANISOU 2070  N   GLU I   3     3122   2196   1325   -631    293    161       N  
ATOM   2071  CA  GLU I   3      39.138  31.551  25.374  1.00 16.64           C  
ANISOU 2071  CA  GLU I   3     2955   2047   1321   -768     40     43       C  
ATOM   2072  C   GLU I   3      38.830  31.410  26.844  1.00 16.41           C  
ANISOU 2072  C   GLU I   3     3376   1622   1234   -503    -45    145       C  
ATOM   2073  O   GLU I   3      38.611  30.295  27.346  1.00 15.35           O  
ANISOU 2073  O   GLU I   3     2876   1668   1289   -358    118    113       O  
ATOM   2074  CB  GLU I   3      37.896  31.872  24.549  1.00 17.76           C  
ANISOU 2074  CB  GLU I   3     3246   2139   1363   -695   -139    296       C  
ATOM   2075  CG  GLU I   3      38.129  31.881  23.041  1.00 21.34           C  
ANISOU 2075  CG  GLU I   3     3461   3159   1487   -412    -92    226       C  
ATOM   2076  CD  GLU I   3      36.984  32.253  22.167  1.00 22.36           C  
ANISOU 2076  CD  GLU I   3     3807   3037   1653   -615   -547    354       C  
ATOM   2077  OE1 GLU I   3      35.800  32.178  22.524  1.00 25.73           O  
ANISOU 2077  OE1 GLU I   3     3634   3216   2925  -1141   -706   1055       O  
ATOM   2078  OE2 GLU I   3      37.231  32.606  21.024  1.00 31.27           O  
ANISOU 2078  OE2 GLU I   3     4557   5119   2206  -1273   -609   1343       O  
ATOM   2079  N   VAL I   4      38.690  32.494  27.550  1.00 19.87           N  
ANISOU 2079  N   VAL I   4     4463   1748   1338   -893    351    102       N  
ATOM   2080  CA  VAL I   4      38.269  32.520  28.910  1.00 16.03           C  
ANISOU 2080  CA  VAL I   4     3059   1801   1230   -290     27    196       C  
ATOM   2081  C   VAL I   4      36.781  32.951  29.042  1.00 17.24           C  
ANISOU 2081  C   VAL I   4     3007   1895   1648   -390   -424    239       C  
ATOM   2082  O   VAL I   4      36.267  33.708  28.222  1.00 19.59           O  
ANISOU 2082  O   VAL I   4     3112   2169   2164   -450   -509    697       O  
ATOM   2083  CB  VAL I   4      39.122  33.388  29.864  1.00 16.36           C  
ANISOU 2083  CB  VAL I   4     2669   2062   1486   -405     95    200       C  
ATOM   2084  CG1 VAL I   4      40.511  32.780  30.076  1.00 19.36           C  
ANISOU 2084  CG1 VAL I   4     2630   3304   1421   -260    219    193       C  
ATOM   2085  CG2 VAL I   4      39.214  34.824  29.348  1.00 21.15           C  
ANISOU 2085  CG2 VAL I   4     4286   1798   1953   -587    732    -60       C  
ATOM   2086  N   ASP I   5      36.117  32.450  30.049  1.00 15.93           N  
ANISOU 2086  N   ASP I   5     2685   1674   1695     28   -223    204       N  
ATOM   2087  CA  ASP I   5      34.761  32.821  30.466  1.00 17.18           C  
ANISOU 2087  CA  ASP I   5     2780   1730   2017     74   -232     88       C  
ATOM   2088  C   ASP I   5      34.711  33.860  31.571  1.00 18.42           C  
ANISOU 2088  C   ASP I   5     3266   2072   1661   -140    210     44       C  
ATOM   2089  O   ASP I   5      33.632  33.989  32.217  1.00 20.67           O  
ANISOU 2089  O   ASP I   5     2871   2977   2007   -183      5   -275       O  
ATOM   2090  CB  ASP I   5      33.960  31.566  30.839  1.00 17.30           C  
ANISOU 2090  CB  ASP I   5     2839   2064   1670   -141     66     18       C  
ATOM   2091  CG  ASP I   5      33.396  30.793  29.666  1.00 15.97           C  
ANISOU 2091  CG  ASP I   5     2265   2132   1673   -384    -39    461       C  
ATOM   2092  OD1 ASP I   5      33.181  31.436  28.621  1.00 17.11           O  
ANISOU 2092  OD1 ASP I   5     2272   2458   1772   -241   -184    637       O  
ATOM   2093  OD2 ASP I   5      33.137  29.589  29.808  1.00 18.45           O  
ANISOU 2093  OD2 ASP I   5     2457   1852   2702   -329   -446    411       O  
HETATM 2094  C1  0QE I   6      35.394  35.191  31.028  1.00 22.04           C  
ANISOU 2094  C1  0QE I   6     4317   1891   2168   -375    100    128       C  
TER    2095      0QE I   6                                                      
HETATM 2096  O   HOH A 175      14.052  17.896  39.963  1.00 12.39           O  
HETATM 2097  O   HOH A 176      15.067  22.074  48.969  1.00 13.52           O  
HETATM 2098  O   HOH A 177      16.980  11.893  47.098  1.00 13.90           O  
HETATM 2099  O   HOH A 178      43.724  27.719  39.786  1.00 14.89           O  
HETATM 2100  O   HOH A 179      35.897  28.506  48.549  1.00 16.37           O  
HETATM 2101  O   HOH A 180      29.974  26.300  28.082  1.00 15.17           O  
HETATM 2102  O   HOH A 181      29.011  27.007  20.111  1.00 16.07           O  
HETATM 2103  O   HOH A 182      17.633  10.169  51.069  1.00 15.73           O  
HETATM 2104  O   HOH A 183      31.381  31.954  41.534  1.00 16.16           O  
HETATM 2105  O   HOH A 184      34.239  27.975  46.250  1.00 16.00           O  
HETATM 2106  O   HOH A 185      13.705  12.339  35.560  1.00 17.86           O  
HETATM 2107  O   HOH A 186      33.115  28.141  37.523  1.00 17.86           O  
HETATM 2108  O   HOH A 187      16.572  12.287  49.722  1.00 15.20           O  
HETATM 2109  O   HOH A 188      18.196  13.139  52.955  1.00 17.21           O  
HETATM 2110  O   HOH A 189      35.270  38.206  40.444  1.00 18.56           O  
HETATM 2111  O   HOH A 190       8.211  26.045  46.030  1.00 41.08           O  
HETATM 2112  O   HOH A 191      25.840   9.493  30.879  1.00 23.23           O  
HETATM 2113  O   HOH A 192       9.590  15.044  48.501  1.00 23.38           O  
HETATM 2114  O   HOH A 193      20.268  31.637  51.601  1.00 26.79           O  
HETATM 2115  O   HOH A 194      14.092  11.943  50.408  1.00 23.91           O  
HETATM 2116  O   HOH A 195       7.241  16.222  48.749  1.00 30.63           O  
HETATM 2117  O   HOH A 196      28.292  49.089  25.819  1.00 23.87           O  
HETATM 2118  O   HOH A 197      14.085  32.733  46.991  1.00 25.70           O  
HETATM 2119  O   HOH A 198      21.494  29.818  48.268  1.00 29.76           O  
HETATM 2120  O   HOH A 199      33.630  39.332  27.127  1.00 27.19           O  
HETATM 2121  O   HOH A 200      43.947  39.361  38.182  1.00 34.51           O  
HETATM 2122  O   HOH A 201      47.918  36.370  41.618  1.00 46.37           O  
HETATM 2123  O   HOH A 202      16.540  39.816  24.995  1.00 38.73           O  
HETATM 2124  O   HOH A 203      12.155  32.345  31.697  1.00 28.32           O  
HETATM 2125  O   HOH A 204      50.543  14.597  38.079  1.00 27.02           O  
HETATM 2126  O   HOH A 205      17.230  35.586  47.052  1.00 28.11           O  
HETATM 2127  O   HOH A 206      49.768  33.105  35.832  1.00 27.80           O  
HETATM 2128  O   HOH A 207      36.667  37.156  34.248  1.00 26.13           O  
HETATM 2129  O   HOH A 208      27.106  32.165  45.391  1.00 19.64           O  
HETATM 2130  O   HOH A 209      27.058   9.292  54.142  1.00 17.78           O  
HETATM 2131  O   HOH A 210      21.131  21.159  26.076  1.00 19.46           O  
HETATM 2132  O   HOH A 211      18.978   4.999  46.216  1.00 22.22           O  
HETATM 2133  O   HOH A 212       7.755  22.153  46.669  1.00 21.79           O  
HETATM 2134  O   HOH A 213      26.231  34.788  44.703  1.00 18.29           O  
HETATM 2135  O   HOH A 214      15.852  34.008  45.225  1.00 20.09           O  
HETATM 2136  O   HOH A 215      37.222  34.681  45.003  1.00 23.78           O  
HETATM 2137  O   HOH A 216      36.634  31.297  48.457  1.00 23.13           O  
HETATM 2138  O   HOH A 217      30.574  35.272  46.361  1.00 30.96           O  
HETATM 2139  O   HOH A 218      12.943  24.525  27.572  1.00 27.60           O  
HETATM 2140  O   HOH A 219      46.931  35.625  38.122  1.00 25.84           O  
HETATM 2141  O   HOH A 220      49.664  31.153  39.209  1.00 27.03           O  
HETATM 2142  O   HOH A 221       4.565  20.659  39.133  1.00 28.52           O  
HETATM 2143  O   HOH A 222       8.271  15.699  35.319  1.00 27.13           O  
HETATM 2144  O   HOH A 223       7.140  11.214  46.763  1.00 33.00           O  
HETATM 2145  O   HOH A 224      28.808  17.811  21.997  1.00 25.50           O  
HETATM 2146  O   HOH A 225      23.564  44.923  32.821  1.00 24.57           O  
HETATM 2147  O   HOH A 226      39.707  33.740  46.222  1.00 29.32           O  
HETATM 2148  O   HOH A 227      25.022  40.229  40.032  1.00 33.83           O  
HETATM 2149  O   HOH A 228      11.436  31.530  46.616  1.00 29.24           O  
HETATM 2150  O   HOH A 229       8.459  25.492  35.436  1.00 28.97           O  
HETATM 2151  O   HOH A 230      22.565   7.586  46.301  1.00 16.75           O  
HETATM 2152  O   HOH A 231      15.959  13.197  54.291  1.00 32.53           O  
HETATM 2153  O   HOH A 232      31.263  32.740  45.329  1.00 20.98           O  
HETATM 2154  O   HOH A 233      39.392  31.797  48.198  1.00 21.32           O  
HETATM 2155  O   HOH A 234      25.039  30.304  45.416  1.00 21.72           O  
HETATM 2156  O   HOH A 235      30.810  32.443  38.363  1.00 18.85           O  
HETATM 2157  O   HOH A 236       7.937  24.867  48.722  1.00 21.46           O  
HETATM 2158  O   HOH A 237      26.186  30.085  51.315  1.00 21.69           O  
HETATM 2159  O   HOH A 238      11.290  28.893  45.594  1.00 20.63           O  
HETATM 2160  O   HOH A 239      10.015  12.454  49.581  1.00 31.62           O  
HETATM 2161  O   HOH A 240      22.964  16.115  22.632  1.00 23.81           O  
HETATM 2162  O   HOH A 241       7.079  15.181  41.192  1.00 23.07           O  
HETATM 2163  O   HOH A 242       5.904  26.491  38.437  1.00 23.36           O  
HETATM 2164  O   HOH A 243      40.281  29.242  47.670  1.00 27.08           O  
HETATM 2165  O   HOH A 244      22.824  29.856  23.234  1.00 23.47           O  
HETATM 2166  O   HOH A 245      21.092  39.301  41.023  1.00 27.59           O  
HETATM 2167  O   HOH A 246      21.578  37.417  23.208  1.00 29.40           O  
HETATM 2168  O   HOH A 247      41.967  33.302  44.273  1.00 24.53           O  
HETATM 2169  O   HOH A 248      10.340  35.687  47.863  1.00 56.10           O  
HETATM 2170  O   HOH A 249      28.025  37.875  22.380  1.00 21.97           O  
HETATM 2171  O   HOH A 250      19.961   5.747  25.173  1.00 27.21           O  
HETATM 2172  O   HOH A 251      18.728  37.371  25.158  1.00 30.03           O  
HETATM 2173  O   HOH A 252      51.222  15.670  40.657  1.00 24.98           O  
HETATM 2174  O   HOH A 253      16.082  35.954  49.676  1.00 39.62           O  
HETATM 2175  O   HOH A 254      14.069   9.091  35.706  1.00 18.02           O  
HETATM 2176  O   HOH A 255      20.532   6.829  36.661  1.00 19.84           O  
HETATM 2177  O   HOH A 256      14.980   8.131  40.451  1.00 19.78           O  
HETATM 2178  O   HOH A 257      11.124  16.823  50.214  1.00 19.69           O  
HETATM 2179  O   HOH A 258       5.278  20.856  45.989  1.00 46.92           O  
HETATM 2180  O   HOH A 259      13.818  39.552  29.509  1.00 27.78           O  
HETATM 2181  O   HOH A 260      14.274  36.375  44.457  1.00 32.62           O  
HETATM 2182  O   HOH A 261      11.822  14.562  36.155  1.00 23.80           O  
HETATM 2183  O   HOH A 262      12.475  37.929  36.555  1.00 30.04           O  
HETATM 2184  O   HOH A 263      12.660  31.623  53.511  1.00 26.19           O  
HETATM 2185  O   HOH A 264      28.169  41.660  23.329  1.00 29.15           O  
HETATM 2186  O   HOH A 265       5.768  26.341  35.889  1.00 33.43           O  
HETATM 2187  O   HOH A 266      19.724   5.155  49.039  1.00 28.18           O  
HETATM 2188  O   HOH A 267      26.651   9.365  28.559  1.00 33.87           O  
HETATM 2189  O   HOH A 268      30.908  30.468  39.458  1.00 25.45           O  
HETATM 2190  O   HOH A 269       6.729  22.133  34.136  1.00 33.62           O  
HETATM 2191  O   HOH A 270      31.835  38.072  20.259  1.00 31.30           O  
HETATM 2192  O   HOH A 271      54.899  27.208  35.190  1.00 34.13           O  
HETATM 2193  O   HOH A 272       8.179  26.835  50.817  1.00 28.18           O  
HETATM 2194  O   HOH A 273      22.771  43.150  20.878  1.00 32.77           O  
HETATM 2195  O   HOH A 274      45.240  33.058  43.867  1.00 46.73           O  
HETATM 2196  O   HOH A 275      36.079  39.282  37.877  1.00 36.76           O  
HETATM 2197  O   HOH A 276      26.353  36.758  46.544  1.00 30.93           O  
HETATM 2198  O   HOH A 277      57.322  24.482  36.096  1.00 34.21           O  
HETATM 2199  O   HOH A 278      20.931  35.446  50.146  1.00 34.43           O  
HETATM 2200  O   HOH A 279       8.312  28.715  48.803  1.00 42.03           O  
HETATM 2201  O   HOH A 280      26.696   2.320  53.796  1.00 43.28           O  
HETATM 2202  O   HOH A 281      27.606   3.521  58.615  1.00 33.42           O  
HETATM 2203  O   HOH A 282      19.118   7.594  52.979  1.00 31.86           O  
HETATM 2204  O   HOH A 283      34.699  32.540  46.882  1.00 30.47           O  
HETATM 2205  O   HOH A 284      26.582  42.250  40.288  1.00 35.88           O  
HETATM 2206  O   HOH A 285      26.101  25.275  17.434  1.00 37.38           O  
HETATM 2207  O   HOH A 286      21.477   4.835  30.201  1.00 34.45           O  
HETATM 2208  O   HOH A 287      17.715   2.770  46.816  1.00 35.74           O  
HETATM 2209  O   HOH A 288       7.515  23.804  44.891  1.00 35.50           O  
HETATM 2210  O   HOH A 289       7.443   8.692  45.148  1.00 34.86           O  
HETATM 2211  O   HOH A 290      37.576  37.914  41.851  1.00 29.11           O  
HETATM 2212  O   HOH A 291      32.497  39.186  41.932  1.00 36.84           O  
HETATM 2213  O   HOH A 292      11.763  29.827  56.524  1.00 36.08           O  
HETATM 2214  O   HOH A 293      21.758  45.720  38.398  1.00 36.15           O  
HETATM 2215  O   HOH A 294      11.406  37.080  32.483  1.00 31.62           O  
HETATM 2216  O   HOH A 295      29.378  43.007  41.377  1.00 36.32           O  
HETATM 2217  O   HOH A 296      19.349  37.165  22.590  1.00 40.64           O  
HETATM 2218  O   HOH A 297       4.887  23.594  35.891  1.00 55.03           O  
HETATM 2219  O   HOH A 298      19.437  43.611  20.246  1.00 35.73           O  
HETATM 2220  O   HOH A 299      35.364  37.224  36.131  1.00 32.74           O  
HETATM 2221  O   HOH A 300       9.952  31.518  48.821  1.00 40.49           O  
HETATM 2222  O   HOH A 301      20.181  44.011  38.730  1.00 48.66           O  
HETATM 2223  O   HOH A 302      22.318  45.344  22.511  1.00 34.08           O  
HETATM 2224  O   HOH A 303      28.637  18.642  19.578  1.00 32.42           O  
HETATM 2225  O   HOH A 304      53.725  16.090  41.411  1.00 33.21           O  
HETATM 2226  O   HOH A 305       8.581  18.857  31.249  1.00 35.12           O  
HETATM 2227  O   HOH A 306      18.551  37.620  46.627  1.00 38.53           O  
HETATM 2228  O   HOH A 307      34.551  38.976  44.623  1.00 44.48           O  
HETATM 2229  O   HOH A 308       6.858  18.685  49.900  1.00 36.86           O  
HETATM 2230  O   HOH A 309      39.216  40.992  38.564  1.00 33.46           O  
HETATM 2231  O   HOH A 310      27.879  13.336  24.607  1.00 33.80           O  
HETATM 2232  O   HOH A 311      49.211  36.060  36.052  1.00 48.65           O  
HETATM 2233  O   HOH A 312      13.374  14.296  51.631  1.00 35.42           O  
HETATM 2234  O   HOH A 313      25.126  38.797  20.469  1.00 38.40           O  
HETATM 2235  O   HOH A 314      19.482   2.266  54.232  1.00 38.68           O  
HETATM 2236  O   HOH A 315      32.887  40.368  33.684  1.00 37.72           O  
HETATM 2237  O   HOH A 316      10.394   3.998  47.955  1.00 63.10           O  
HETATM 2238  O   HOH A 317       9.762  33.327  44.905  1.00 42.87           O  
HETATM 2239  O   HOH A 318      21.528   4.488  52.263  1.00 31.61           O  
HETATM 2240  O   HOH A 319      45.172  37.770  35.055  1.00 35.84           O  
HETATM 2241  O   HOH A 320      37.602  33.185  47.617  1.00 55.77           O  
HETATM 2242  O   HOH A 321      20.377   5.908  27.470  1.00 33.37           O  
HETATM 2243  O   HOH A 322      36.814  39.267  32.447  1.00 40.90           O  
HETATM 2244  O   HOH A 323      37.830  37.146  44.000  1.00 39.18           O  
HETATM 2245  O   HOH A 324      15.834   8.552  52.404  1.00 36.76           O  
HETATM 2246  O   HOH A 325      35.819  35.164  47.317  1.00 31.27           O  
HETATM 2247  O   HOH A 326      30.051  43.910  22.609  1.00 46.21           O  
HETATM 2248  O   HOH A 327      17.066  35.122  23.973  1.00 63.47           O  
HETATM 2249  O   HOH A 328       8.459  28.401  46.473  1.00 43.12           O  
HETATM 2250  O   HOH A 329      22.924  28.194  21.115  1.00 32.14           O  
HETATM 2251  O   HOH A 330      11.403  38.766  30.498  1.00 43.93           O  
HETATM 2252  O   HOH A 331      30.266  37.440  45.698  1.00 54.74           O  
HETATM 2253  O   HOH A 332      17.310   0.271  45.708  1.00 46.68           O  
HETATM 2254  O   HOH A 333      18.111  43.946  22.759  1.00 38.00           O  
HETATM 2255  O   HOH A 334      25.169   8.275  23.919  1.00 47.90           O  
HETATM 2256  O   HOH A 335      10.516   2.158  44.653  1.00 53.80           O  
HETATM 2257  O   HOH A 336      13.691  39.186  40.992  1.00 43.82           O  
HETATM 2258  O   HOH A 337       3.471   9.827  44.193  1.00 45.12           O  
HETATM 2259  O   HOH A 338       9.967  16.128  52.391  1.00 38.91           O  
HETATM 2260  O   HOH A 339      11.629  -7.864  61.067  1.00 42.40           O  
HETATM 2261  O   HOH A 340      16.189  36.182  25.808  1.00 40.87           O  
HETATM 2262  O   HOH A 341      21.344  44.820  33.492  1.00 35.47           O  
HETATM 2263  O   HOH A 342       6.792  14.569  38.670  1.00 34.82           O  
HETATM 2264  O   HOH A 343      12.040   2.506  47.374  1.00 57.59           O  
HETATM 2265  O   HOH A 344      29.920  24.928  19.740  1.00 47.03           O  
HETATM 2266  O   HOH A 345      30.366  28.446  17.898  1.00 43.77           O  
HETATM 2267  O   HOH A 346      24.923   5.690  59.264  1.00 37.14           O  
HETATM 2268  O   HOH A 347      13.315  10.254  52.192  1.00 49.58           O  
HETATM 2269  O   HOH A 348      29.910  46.510  22.847  1.00 37.47           O  
HETATM 2270  O   HOH A 349      15.377  43.774  35.944  1.00 40.10           O  
HETATM 2271  O   HOH A 350      18.568  39.751  45.786  1.00 44.28           O  
HETATM 2272  O   HOH A 351       6.652  19.408  34.989  1.00 45.99           O  
HETATM 2273  O   HOH A 352      32.118  41.504  40.493  1.00 40.56           O  
HETATM 2274  O   HOH A 353       4.624  18.168  36.980  1.00 47.54           O  
HETATM 2275  O   HOH A 354       7.385  19.050  52.576  1.00 44.99           O  
HETATM 2276  O   HOH A 355      13.360  39.785  37.560  1.00 44.63           O  
HETATM 2277  O   HOH A 356      11.403  11.249  34.337  1.00 43.83           O  
HETATM 2278  O   HOH A 357       1.136   7.834  42.124  1.00 58.81           O  
HETATM 2279  O   HOH A 358      12.310  32.550  28.893  1.00 36.72           O  
HETATM 2280  O   HOH A 359       9.153   7.564  46.244  1.00 44.41           O  
HETATM 2281  O   HOH A 360       5.009  29.538  39.174  1.00 48.74           O  
HETATM 2282  O   HOH A 361      26.222  27.960  50.226  1.00 42.17           O  
HETATM 2283  O   HOH A 362      13.499  38.935  27.251  1.00 48.08           O  
HETATM 2284  O   HOH A 363      31.242  42.394  34.953  1.00 36.53           O  
HETATM 2285  O   HOH A 364      15.099   4.294  30.599  1.00 39.44           O  
HETATM 2286  O   HOH A 365      15.744  -2.907  61.870  1.00 45.06           O  
HETATM 2287  O   HOH A 366      24.543  30.743  17.099  1.00 49.90           O  
HETATM 2288  O   HOH A 367       7.303  24.317  55.244  1.00 42.11           O  
HETATM 2289  O   HOH A 368       5.228  25.066  45.358  1.00 49.04           O  
HETATM 2290  O   HOH A 369      18.619  39.340  39.866  1.00 42.57           O  
HETATM 2291  O   HOH A 370      20.268  35.243  20.935  1.00 36.65           O  
HETATM 2292  O   HOH A 371       8.399  26.136  54.363  1.00 47.11           O  
HETATM 2293  O   HOH A 372       4.100  24.595  38.775  1.00 41.26           O  
HETATM 2294  O   HOH A 373      22.468  11.074  21.443  1.00 46.89           O  
HETATM 2295  O   HOH A 374      19.410   0.382  61.327  1.00 47.12           O  
HETATM 2296  O   HOH A 375      22.603  41.210  40.110  1.00 38.86           O  
HETATM 2297  O   HOH A 376      28.234  23.904  15.295  1.00 50.89           O  
HETATM 2298  O   HOH A 377       5.763  21.080  48.210  1.00 40.82           O  
HETATM 2299  O   HOH A 378       8.687  34.826  37.427  1.00 52.54           O  
HETATM 2300  O   HOH A 379      14.966  34.789  21.322  1.00 50.14           O  
HETATM 2301  O   HOH A 380      29.927  31.663  19.028  1.00 52.09           O  
HETATM 2302  O   HOH A 381       3.419  30.161  37.640  1.00 47.32           O  
HETATM 2303  O   HOH A 382       5.613  24.209  49.382  1.00 47.01           O  
HETATM 2304  O   HOH A 383      22.700   4.095  47.040  1.00 49.75           O  
HETATM 2305  O   HOH A 384      28.053  23.334  17.755  1.00 44.66           O  
HETATM 2306  O   HOH A 385       5.117  22.479  44.370  1.00 43.71           O  
HETATM 2307  O   HOH A 386      10.268   4.868  42.306  1.00 40.45           O  
HETATM 2308  O   HOH A 387       3.935  26.883  33.893  1.00 56.23           O  
HETATM 2309  O   HOH A 388      29.850  38.595  43.766  1.00 33.20           O  
HETATM 2310  O   HOH A 389      17.157  39.165  37.342  1.00 42.53           O  
HETATM 2311  O   HOH A 390      16.305  43.807  31.132  1.00 55.55           O  
HETATM 2312  O   HOH A 391      33.857  33.286  21.317  1.00 43.19           O  
HETATM 2313  O   HOH A 392      33.825  41.945  24.520  0.50108.42           O  
HETATM 2314  O   HOH A 393      27.858  33.148  17.958  1.00 47.38           O  
HETATM 2315  O   HOH B 278      35.172  18.548  39.536  1.00 12.34           O  
HETATM 2316  O   HOH B 279      17.622  19.869  51.713  1.00 11.75           O  
HETATM 2317  O   HOH B 280      44.820  22.459  33.599  1.00 11.11           O  
HETATM 2318  O   HOH B 281      33.575  20.802  40.344  1.00 12.97           O  
HETATM 2319  O   HOH B 282      36.399  24.812  31.855  1.00 10.26           O  
HETATM 2320  O   HOH B 283      44.474  29.677  34.336  1.00 12.55           O  
HETATM 2321  O   HOH B 284      29.649  15.283  49.729  1.00 13.58           O  
HETATM 2322  O   HOH B 285      18.167  22.284  52.890  1.00 14.18           O  
HETATM 2323  O   HOH B 286      24.295  25.704  50.267  1.00 18.27           O  
HETATM 2324  O   HOH B 287      26.989   7.308  40.538  1.00 16.14           O  
HETATM 2325  O   HOH B 288      28.341  13.077  48.631  1.00 15.44           O  
HETATM 2326  O   HOH B 289      41.687  27.122  38.156  1.00 16.61           O  
HETATM 2327  O   HOH B 290      39.945  37.663  40.412  1.00 22.41           O  
HETATM 2328  O   HOH B 291      23.750   2.920  45.144  1.00 46.07           O  
HETATM 2329  O   HOH B 292      16.797  10.023  58.264  1.00 51.43           O  
HETATM 2330  O   HOH B 293      55.068  27.871  24.665  1.00 22.78           O  
HETATM 2331  O   HOH B 294      12.441  27.660  67.959  1.00 35.38           O  
HETATM 2332  O   HOH B 295      32.940   5.525  44.796  1.00 27.06           O  
HETATM 2333  O   HOH B 296      42.132  29.062  35.806  1.00 21.58           O  
HETATM 2334  O   HOH B 297      40.855  11.386  35.870  1.00 23.70           O  
HETATM 2335  O   HOH B 298      18.155  23.583  74.596  1.00 33.09           O  
HETATM 2336  O   HOH B 299      26.605   7.510  32.559  1.00 23.15           O  
HETATM 2337  O   HOH B 300      29.146  27.751  46.725  1.00 19.93           O  
HETATM 2338  O   HOH B 301      20.994  15.791  57.345  1.00 46.40           O  
HETATM 2339  O   HOH B 302      38.071  14.180  24.784  1.00 42.95           O  
HETATM 2340  O   HOH B 303      33.229  14.691  26.875  1.00 19.30           O  
HETATM 2341  O   HOH B 304      20.076  13.997  54.776  1.00 19.81           O  
HETATM 2342  O   HOH B 305      28.268   5.185  33.760  1.00 25.15           O  
HETATM 2343  O   HOH B 306      29.460  31.386  43.909  1.00 19.86           O  
HETATM 2344  O   HOH B 307      29.726   8.882  53.931  1.00 22.41           O  
HETATM 2345  O   HOH B 308      39.879   8.809  35.750  1.00 24.01           O  
HETATM 2346  O   HOH B 309      42.148  23.057  19.760  1.00 24.72           O  
HETATM 2347  O   HOH B 310      34.761  34.319  24.425  1.00 25.85           O  
HETATM 2348  O   HOH B 311      45.341  33.289  20.873  1.00 28.53           O  
HETATM 2349  O   HOH B 312      14.114  20.800  71.796  1.00 27.03           O  
HETATM 2350  O   HOH B 313      33.923   8.670  28.770  1.00 22.64           O  
HETATM 2351  O   HOH B 314      21.539   5.130  45.132  1.00 21.49           O  
HETATM 2352  O   HOH B 315      52.398  34.978  19.672  1.00 23.77           O  
HETATM 2353  O   HOH B 316      19.470  13.202  57.464  1.00 26.62           O  
HETATM 2354  O   HOH B 317      42.844  11.840  34.477  1.00 39.54           O  
HETATM 2355  O   HOH B 318      24.626   5.271  31.462  1.00 48.41           O  
HETATM 2356  O   HOH B 319      47.764  32.210  40.571  1.00 25.36           O  
HETATM 2357  O   HOH B 320      18.756  16.424  54.683  1.00 18.91           O  
HETATM 2358  O   HOH B 321      19.071  20.435  74.125  1.00 18.54           O  
HETATM 2359  O   HOH B 322      27.701  21.006  72.020  1.00 21.24           O  
HETATM 2360  O   HOH B 323      18.900   5.583  40.424  1.00 20.85           O  
HETATM 2361  O   HOH B 324      50.241  20.658  31.375  1.00 17.25           O  
HETATM 2362  O   HOH B 325      24.038  15.505  81.615  1.00 30.71           O  
HETATM 2363  O   HOH B 326      52.395  38.212  23.880  1.00 29.75           O  
HETATM 2364  O   HOH B 327      52.268  34.399  31.367  1.00 30.30           O  
HETATM 2365  O   HOH B 328      31.976   4.772  47.417  1.00 35.80           O  
HETATM 2366  O   HOH B 329      24.181  12.679  81.338  1.00 29.38           O  
HETATM 2367  O   HOH B 330      33.806  10.141  26.644  1.00 32.06           O  
HETATM 2368  O   HOH B 331      39.322  39.775  31.195  1.00 26.21           O  
HETATM 2369  O   HOH B 332      49.880  35.718  33.035  1.00 32.58           O  
HETATM 2370  O   HOH B 333      32.342  12.392  26.492  1.00 34.06           O  
HETATM 2371  O   HOH B 334      28.158  -0.442  40.343  1.00 34.49           O  
HETATM 2372  O   HOH B 335      36.561   8.349  29.604  1.00 33.41           O  
HETATM 2373  O   HOH B 336      39.835  18.220  24.021  1.00 30.00           O  
HETATM 2374  O   HOH B 337      17.573  16.844  62.013  1.00 30.76           O  
HETATM 2375  O   HOH B 338      24.843  29.185  47.914  1.00 27.69           O  
HETATM 2376  O   HOH B 339      52.511  30.551  32.553  1.00 35.29           O  
HETATM 2377  O   HOH B 340      26.257  20.711  79.570  1.00 32.93           O  
HETATM 2378  O   HOH B 341      39.225   7.823  33.136  1.00 30.39           O  
HETATM 2379  O   HOH B 342      21.268  15.620  68.656  1.00 33.97           O  
HETATM 2380  O   HOH B 343      44.221  29.268  21.369  1.00 37.61           O  
HETATM 2381  O   HOH B 344      14.043  22.255  66.419  1.00 31.51           O  
HETATM 2382  O   HOH B 345      43.893  33.365  23.809  1.00 43.40           O  
HETATM 2383  O   HOH B 346      10.782  16.347  64.475  1.00 47.00           O  
HETATM 2384  O   HOH B 347      31.375  16.798  22.466  1.00 39.40           O  
HETATM 2385  O   HOH B 348      35.977   1.801  33.835  1.00 44.79           O  
HETATM 2386  O   HOH B 349      52.791  36.830  32.066  1.00 38.38           O  
HETATM 2387  O   HOH B 350      37.270  11.510  45.864  1.00 35.14           O  
HETATM 2388  O   HOH B 351      13.363  21.730  69.358  1.00 35.97           O  
HETATM 2389  O   HOH B 352      34.336   3.221  44.525  1.00 41.65           O  
HETATM 2390  O   HOH B 353      24.469  19.818  73.750  1.00 38.12           O  
HETATM 2391  O   HOH B 354      17.320  11.286  55.951  1.00 37.78           O  
HETATM 2392  O   HOH B 355      48.511  17.305  28.799  1.00 38.69           O  
HETATM 2393  O   HOH B 356      42.279  39.313  40.856  1.00 45.96           O  
HETATM 2394  O   HOH B 357      38.528  10.152  29.170  1.00 43.70           O  
HETATM 2395  O   HOH B 358      37.744  16.101  25.992  1.00 42.13           O  
HETATM 2396  O   HOH B 359      44.557  13.440  26.823  1.00 49.99           O  
HETATM 2397  O   HOH B 360      33.380   6.145  28.569  1.00 32.33           O  
HETATM 2398  O   HOH B 361      25.502   9.788  79.182  1.00 47.33           O  
HETATM 2399  O   HOH B 362      34.461  18.238  22.143  1.00 37.88           O  
HETATM 2400  O   HOH B 363      32.245   2.686  49.429  1.00 47.59           O  
HETATM 2401  O   HOH B 364      12.428  27.030  65.153  1.00 43.18           O  
HETATM 2402  O   HOH B 365      33.676   2.339  32.009  1.00 60.45           O  
HETATM 2403  O   HOH B 366      26.776  16.411  80.524  1.00 41.31           O  
HETATM 2404  O   HOH B 367      34.475  15.388  24.612  1.00 35.97           O  
HETATM 2405  O   HOH B 368      38.587   5.642  41.952  1.00 40.29           O  
HETATM 2406  O   HOH B 369      37.657  16.544  28.223  1.00 47.70           O  
HETATM 2407  O   HOH B 370      41.198  15.298  28.114  1.00 39.56           O  
HETATM 2408  O   HOH B 371      24.254   5.283  36.173  1.00 40.94           O  
HETATM 2409  O   HOH B 372       9.626  23.786  66.965  1.00 33.47           O  
HETATM 2410  O   HOH B 373      31.478   2.390  44.110  1.00 55.67           O  
HETATM 2411  O   HOH B 374      37.966  14.995  21.247  1.00 49.82           O  
HETATM 2412  O   HOH B 375      26.929   5.020  51.038  1.00 39.33           O  
HETATM 2413  O   HOH B 376      44.724  12.249  33.221  1.00 37.05           O  
HETATM 2414  O   HOH B 377      41.939  39.028  43.117  1.00 56.94           O  
HETATM 2415  O   HOH B 378      38.843  20.354  17.521  1.00 40.00           O  
HETATM 2416  O   HOH B 379      51.088  25.582  26.105  1.00 30.92           O
[truncated: 1,540 more chars]
