# Supplementary material for: Exploring the mechanism of Alisma orientale for the treatment of pregnancy induced hypertension and potential hepato-nephrotoxicity by using network pharmacology, network toxicology, molecular docking and molecular dynamics simulation
Source: Front Pharmacol. 2022 Nov 15;13:1027112. doi: 10.3389/fphar.2022.1027112 (PMC9705790; doi:10.3389/fphar.2022.1027112)
Supplement: Supplementary file 4 [file DataSheet8.ZIP › Supplement Materials/Molecular Docking/Toxic/IL1B-4x3a.pdb]

HEADER    IMMUNE SYSTEM                           28-NOV-14   4X3A              
TITLE     GALLUS INTERLEUKIN-1 BETA MUTANT - R140A                              
COMPND    MOL_ID: 1;                                                            
COMPND   2 MOLECULE: IL-1 BETA;                                                 
COMPND   3 CHAIN: A;                                                            
COMPND   4 SYNONYM: INTERLEUKIN-1 BETA,INTERLEUKIN-1BETA;                       
COMPND   5 ENGINEERED: YES;                                                     
COMPND   6 MUTATION: YES                                                        
SOURCE    MOL_ID: 1;                                                            
SOURCE   2 ORGANISM_SCIENTIFIC: GALLUS GALLUS;                                  
SOURCE   3 ORGANISM_COMMON: CHICKEN;                                            
SOURCE   4 ORGANISM_TAXID: 9031;                                                
SOURCE   5 GENE: IL-1BETA, IL1B, IL1BETA;                                       
SOURCE   6 EXPRESSION_SYSTEM: ESCHERICHIA COLI;                                 
SOURCE   7 EXPRESSION_SYSTEM_TAXID: 562                                         
KEYWDS    IMMUNE SYSTEM                                                         
EXPDTA    X-RAY DIFFRACTION                                                     
AUTHOR    H.S.YIN,W.T.CHENG                                                     
REVDAT   1   09-DEC-15 4X3A    0                                                
JRNL        AUTH   H.S.YIN,W.T.CHENG                                            
JRNL        TITL   GALLUS INTERLEUKIN-1 BETA MUTANT - R140A                     
JRNL        REF    TO BE PUBLISHED                                              
JRNL        REFN                                                                
REMARK   2                                                                      
REMARK   2 RESOLUTION.    1.75 ANGSTROMS.                                       
REMARK   3                                                                      
REMARK   3 REFINEMENT.                                                          
REMARK   3   PROGRAM     : REFMAC 5.7.0032                                      
REMARK   3   AUTHORS     : MURSHUDOV,VAGIN,DODSON                               
REMARK   3                                                                      
REMARK   3    REFINEMENT TARGET : MAXIMUM LIKELIHOOD                            
REMARK   3                                                                      
REMARK   3  DATA USED IN REFINEMENT.                                            
REMARK   3   RESOLUTION RANGE HIGH (ANGSTROMS) : 1.75                           
REMARK   3   RESOLUTION RANGE LOW  (ANGSTROMS) : 26.09                          
REMARK   3   DATA CUTOFF            (SIGMA(F)) : NULL                           
REMARK   3   COMPLETENESS FOR RANGE        (%) : 92.5                           
REMARK   3   NUMBER OF REFLECTIONS             : 13265                          
REMARK   3                                                                      
REMARK   3  FIT TO DATA USED IN REFINEMENT.                                     
REMARK   3   CROSS-VALIDATION METHOD          : THROUGHOUT                      
REMARK   3   FREE R VALUE TEST SET SELECTION  : RANDOM                          
REMARK   3   R VALUE     (WORKING + TEST SET) : 0.223                           
REMARK   3   R VALUE            (WORKING SET) : 0.220                           
REMARK   3   FREE R VALUE                     : 0.268                           
REMARK   3   FREE R VALUE TEST SET SIZE   (%) : 5.100                           
REMARK   3   FREE R VALUE TEST SET COUNT      : 709                             
REMARK   3                                                                      
REMARK   3  FIT IN THE HIGHEST RESOLUTION BIN.                                  
REMARK   3   TOTAL NUMBER OF BINS USED           : 20                           
REMARK   3   BIN RESOLUTION RANGE HIGH       (A) : 1.75                         
REMARK   3   BIN RESOLUTION RANGE LOW        (A) : 1.79                         
REMARK   3   REFLECTION IN BIN     (WORKING SET) : 782                          
REMARK   3   BIN COMPLETENESS (WORKING+TEST) (%) : 74.43                        
REMARK   3   BIN R VALUE           (WORKING SET) : 0.2340                       
REMARK   3   BIN FREE R VALUE SET COUNT          : 39                           
REMARK   3   BIN FREE R VALUE                    : 0.3780                       
REMARK   3                                                                      
REMARK   3  NUMBER OF NON-HYDROGEN ATOMS USED IN REFINEMENT.                    
REMARK   3   PROTEIN ATOMS            : 1163                                    
REMARK   3   NUCLEIC ACID ATOMS       : 0                                       
REMARK   3   HETEROGEN ATOMS          : 0                                       
REMARK   3   SOLVENT ATOMS            : 59                                      
REMARK   3                                                                      
REMARK   3  B VALUES.                                                           
REMARK   3   FROM WILSON PLOT           (A**2) : NULL                           
REMARK   3   MEAN B VALUE      (OVERALL, A**2) : 22.95                          
REMARK   3   OVERALL ANISOTROPIC B VALUE.                                       
REMARK   3    B11 (A**2) : 0.03000                                              
REMARK   3    B22 (A**2) : -0.03000                                             
REMARK   3    B33 (A**2) : 0.00000                                              
REMARK   3    B12 (A**2) : 0.00000                                              
REMARK   3    B13 (A**2) : 0.00000                                              
REMARK   3    B23 (A**2) : 0.00000                                              
REMARK   3                                                                      
REMARK   3  ESTIMATED OVERALL COORDINATE ERROR.                                 
REMARK   3   ESU BASED ON R VALUE                            (A): 0.154         
REMARK   3   ESU BASED ON FREE R VALUE                       (A): 0.148         
REMARK   3   ESU BASED ON MAXIMUM LIKELIHOOD                 (A): 0.126         
REMARK   3   ESU FOR B VALUES BASED ON MAXIMUM LIKELIHOOD (A**2): 4.014         
REMARK   3                                                                      
REMARK   3 CORRELATION COEFFICIENTS.                                            
REMARK   3   CORRELATION COEFFICIENT FO-FC      : 0.920                         
REMARK   3   CORRELATION COEFFICIENT FO-FC FREE : 0.867                         
REMARK   3                                                                      
REMARK   3  RMS DEVIATIONS FROM IDEAL VALUES        COUNT    RMS    WEIGHT      
REMARK   3   BOND LENGTHS REFINED ATOMS        (A):  1188 ; 0.017 ; 0.020       
REMARK   3   BOND LENGTHS OTHERS               (A):  1134 ; 0.001 ; 0.020       
REMARK   3   BOND ANGLES REFINED ATOMS   (DEGREES):  1610 ; 1.883 ; 1.968       
REMARK   3   BOND ANGLES OTHERS          (DEGREES):  2605 ; 0.870 ; 3.000       
REMARK   3   TORSION ANGLES, PERIOD 1    (DEGREES):   144 ; 7.516 ; 5.000       
REMARK   3   TORSION ANGLES, PERIOD 2    (DEGREES):    53 ;32.132 ;23.396       
REMARK   3   TORSION ANGLES, PERIOD 3    (DEGREES):   200 ;15.432 ;15.000       
REMARK   3   TORSION ANGLES, PERIOD 4    (DEGREES):     9 ;16.322 ;15.000       
REMARK   3   CHIRAL-CENTER RESTRAINTS       (A**3):   184 ; 0.114 ; 0.200       
REMARK   3   GENERAL PLANES REFINED ATOMS      (A):  1323 ; 0.009 ; 0.021       
REMARK   3   GENERAL PLANES OTHERS             (A):   276 ; 0.001 ; 0.020       
REMARK   3   NON-BONDED CONTACTS REFINED ATOMS (A):  NULL ;  NULL ;  NULL       
REMARK   3   NON-BONDED CONTACTS OTHERS        (A):  NULL ;  NULL ;  NULL       
REMARK   3   NON-BONDED TORSION REFINED ATOMS  (A):  NULL ;  NULL ;  NULL       
REMARK   3   NON-BONDED TORSION OTHERS         (A):  NULL ;  NULL ;  NULL       
REMARK   3   H-BOND (X...Y) REFINED ATOMS      (A):  NULL ;  NULL ;  NULL       
REMARK   3   H-BOND (X...Y) OTHERS             (A):  NULL ;  NULL ;  NULL       
REMARK   3   POTENTIAL METAL-ION REFINED ATOMS (A):  NULL ;  NULL ;  NULL       
REMARK   3   POTENTIAL METAL-ION OTHERS        (A):  NULL ;  NULL ;  NULL       
REMARK   3   SYMMETRY VDW REFINED ATOMS        (A):  NULL ;  NULL ;  NULL       
REMARK   3   SYMMETRY VDW OTHERS               (A):  NULL ;  NULL ;  NULL       
REMARK   3   SYMMETRY H-BOND REFINED ATOMS     (A):  NULL ;  NULL ;  NULL       
REMARK   3   SYMMETRY H-BOND OTHERS            (A):  NULL ;  NULL ;  NULL       
REMARK   3   SYMMETRY METAL-ION REFINED ATOMS  (A):  NULL ;  NULL ;  NULL       
REMARK   3   SYMMETRY METAL-ION OTHERS         (A):  NULL ;  NULL ;  NULL       
REMARK   3                                                                      
REMARK   3  ISOTROPIC THERMAL FACTOR RESTRAINTS.     COUNT   RMS    WEIGHT      
REMARK   3   MAIN-CHAIN BOND REFINED ATOMS  (A**2):   585 ; 2.307 ; 2.021       
REMARK   3   MAIN-CHAIN BOND OTHER ATOMS    (A**2):   584 ; 2.304 ; 2.017       
REMARK   3   MAIN-CHAIN ANGLE REFINED ATOMS (A**2):   726 ; 3.758 ; 2.987       
REMARK   3   MAIN-CHAIN ANGLE OTHER ATOMS   (A**2):   727 ; 3.756 ; 2.991       
REMARK   3   SIDE-CHAIN BOND REFINED ATOMS  (A**2):   603 ; 3.164 ; 2.433       
REMARK   3   SIDE-CHAIN BOND OTHER ATOMS    (A**2):   604 ; 3.161 ; 2.436       
REMARK   3   SIDE-CHAIN ANGLE REFINED ATOMS (A**2):  NULL ;  NULL ;  NULL       
REMARK   3   SIDE-CHAIN ANGLE OTHER ATOMS   (A**2):   885 ; 5.191 ; 3.484       
REMARK   3   LONG RANGE B REFINED ATOMS     (A**2):  1256 ; 7.198 ;15.629       
REMARK   3   LONG RANGE B OTHER ATOMS       (A**2):  1249 ; 7.204 ;15.600       
REMARK   3                                                                      
REMARK   3 ANISOTROPIC THERMAL FACTOR RESTRAINTS.    COUNT   RMS   WEIGHT       
REMARK   3   RIGID-BOND RESTRAINTS          (A**2):  NULL ;  NULL ;  NULL       
REMARK   3   SPHERICITY; FREE ATOMS         (A**2):  NULL ;  NULL ;  NULL       
REMARK   3   SPHERICITY; BONDED ATOMS       (A**2):  NULL ;  NULL ;  NULL       
REMARK   3                                                                      
REMARK   3  NCS RESTRAINTS STATISTICS                                           
REMARK   3   NUMBER OF DIFFERENT NCS GROUPS : NULL                              
REMARK   3                                                                      
REMARK   3  TLS DETAILS                                                         
REMARK   3   NUMBER OF TLS GROUPS  : NULL                                       
REMARK   3                                                                      
REMARK   3  BULK SOLVENT MODELLING.                                             
REMARK   3   METHOD USED : MASK                                                 
REMARK   3   PARAMETERS FOR MASK CALCULATION                                    
REMARK   3   VDW PROBE RADIUS   : 1.20                                          
REMARK   3   ION PROBE RADIUS   : 0.80                                          
REMARK   3   SHRINKAGE RADIUS   : 0.80                                          
REMARK   3                                                                      
REMARK   3  OTHER REFINEMENT REMARKS: HYDROGENS HAVE BEEN ADDED IN THE RIDING   
REMARK   3  POSITIONS                                                           
REMARK   4                                                                      
REMARK   4 4X3A COMPLIES WITH FORMAT V. 3.30, 13-JUL-11                         
REMARK 100                                                                      
REMARK 100 THIS ENTRY HAS BEEN PROCESSED BY PDBJ ON 04-DEC-14.                  
REMARK 100 THE DEPOSITION ID IS D_1000204991.                                   
REMARK 200                                                                      
REMARK 200 EXPERIMENTAL DETAILS                                                 
REMARK 200  EXPERIMENT TYPE                : X-RAY DIFFRACTION                  
REMARK 200  DATE OF DATA COLLECTION        : 04-NOV-14                          
REMARK 200  TEMPERATURE           (KELVIN) : 100                                
REMARK 200  PH                             : NULL                               
REMARK 200  NUMBER OF CRYSTALS USED        : NULL                               
REMARK 200                                                                      
REMARK 200  SYNCHROTRON              (Y/N) : Y                                  
REMARK 200  RADIATION SOURCE               : NSRRC                              
REMARK 200  BEAMLINE                       : BL13B1                             
REMARK 200  X-RAY GENERATOR MODEL          : NULL                               
REMARK 200  MONOCHROMATIC OR LAUE    (M/L) : M                                  
REMARK 200  WAVELENGTH OR RANGE        (A) : 1                                  
REMARK 200  MONOCHROMATOR                  : NULL                               
REMARK 200  OPTICS                         : NULL                               
REMARK 200                                                                      
REMARK 200  DETECTOR TYPE                  : CCD                                
REMARK 200  DETECTOR MANUFACTURER          : ADSC QUANTUM 315R                  
REMARK 200  INTENSITY-INTEGRATION SOFTWARE : NULL                               
REMARK 200  DATA SCALING SOFTWARE          : DENZO HKL-2000                     
REMARK 200                                                                      
REMARK 200  NUMBER OF UNIQUE REFLECTIONS   : 15110                              
REMARK 200  RESOLUTION RANGE HIGH      (A) : 1.750                              
REMARK 200  RESOLUTION RANGE LOW       (A) : 26.090                             
REMARK 200  REJECTION CRITERIA  (SIGMA(I)) : NULL                               
REMARK 200                                                                      
REMARK 200 OVERALL.                                                             
REMARK 200  COMPLETENESS FOR RANGE     (%) : 98.1                               
REMARK 200  DATA REDUNDANCY                : 8.900                              
REMARK 200  R MERGE                    (I) : NULL                               
REMARK 200  R SYM                      (I) : NULL                               
REMARK 200  <I/SIGMA(I)> FOR THE DATA SET  : 32.5000                            
REMARK 200                                                                      
REMARK 200 IN THE HIGHEST RESOLUTION SHELL.                                     
REMARK 200  HIGHEST RESOLUTION SHELL, RANGE HIGH (A) : NULL                     
REMARK 200  HIGHEST RESOLUTION SHELL, RANGE LOW  (A) : NULL                     
REMARK 200  COMPLETENESS FOR SHELL     (%) : NULL                               
REMARK 200  DATA REDUNDANCY IN SHELL       : NULL                               
REMARK 200  R MERGE FOR SHELL          (I) : NULL                               
REMARK 200  R SYM FOR SHELL            (I) : NULL                               
REMARK 200  <I/SIGMA(I)> FOR SHELL         : NULL                               
REMARK 200                                                                      
REMARK 200 DIFFRACTION PROTOCOL: SINGLE WAVELENGTH                              
REMARK 200 METHOD USED TO DETERMINE THE STRUCTURE: MOLECULAR REPLACEMENT        
REMARK 200 SOFTWARE USED: NULL                                                  
REMARK 200 STARTING MODEL: 2WRY                                                 
REMARK 200                                                                      
REMARK 200 REMARK: NULL                                                         
REMARK 280                                                                      
REMARK 280 CRYSTAL                                                              
REMARK 280 SOLVENT CONTENT, VS   (%): 34.65                                     
REMARK 280 MATTHEWS COEFFICIENT, VM (ANGSTROMS**3/DA): 1.88                     
REMARK 280                                                                      
REMARK 280 CRYSTALLIZATION CONDITIONS: 1.15 M (NH4)2SO4, 0.1 M TRIS, 0.2 M      
REMARK 280  LISO4, VAPOR DIFFUSION, HANGING DROP, TEMPERATURE 293K              
REMARK 290                                                                      
REMARK 290 CRYSTALLOGRAPHIC SYMMETRY                                            
REMARK 290 SYMMETRY OPERATORS FOR SPACE GROUP: P 21 21 21                       
REMARK 290                                                                      
REMARK 290      SYMOP   SYMMETRY                                                
REMARK 290     NNNMMM   OPERATOR                                                
REMARK 290       1555   X,Y,Z                                                   
REMARK 290       2555   -X+1/2,-Y,Z+1/2                                         
REMARK 290       3555   -X,Y+1/2,-Z+1/2                                         
REMARK 290       4555   X+1/2,-Y+1/2,-Z                                         
REMARK 290                                                                      
REMARK 290     WHERE NNN -> OPERATOR NUMBER                                     
REMARK 290           MMM -> TRANSLATION VECTOR                                  
REMARK 290                                                                      
REMARK 290 CRYSTALLOGRAPHIC SYMMETRY TRANSFORMATIONS                            
REMARK 290 THE FOLLOWING TRANSFORMATIONS OPERATE ON THE ATOM/HETATM             
REMARK 290 RECORDS IN THIS ENTRY TO PRODUCE CRYSTALLOGRAPHICALLY                
REMARK 290 RELATED MOLECULES.                                                   
REMARK 290   SMTRY1   1  1.000000  0.000000  0.000000        0.00000            
REMARK 290   SMTRY2   1  0.000000  1.000000  0.000000        0.00000            
REMARK 290   SMTRY3   1  0.000000  0.000000  1.000000        0.00000            
REMARK 290   SMTRY1   2 -1.000000  0.000000  0.000000       17.88650            
REMARK 290   SMTRY2   2  0.000000 -1.000000  0.000000        0.00000            
REMARK 290   SMTRY3   2  0.000000  0.000000  1.000000       52.15950            
REMARK 290   SMTRY1   3 -1.000000  0.000000  0.000000        0.00000            
REMARK 290   SMTRY2   3  0.000000  1.000000  0.000000       18.98150            
REMARK 290   SMTRY3   3  0.000000  0.000000 -1.000000       52.15950            
REMARK 290   SMTRY1   4  1.000000  0.000000  0.000000       17.88650            
REMARK 290   SMTRY2   4  0.000000 -1.000000  0.000000       18.98150            
REMARK 290   SMTRY3   4  0.000000  0.000000 -1.000000        0.00000            
REMARK 290                                                                      
REMARK 290 REMARK: NULL                                                         
REMARK 300                                                                      
REMARK 300 BIOMOLECULE: 1                                                       
REMARK 300 SEE REMARK 350 FOR THE AUTHOR PROVIDED AND/OR PROGRAM                
REMARK 300 GENERATED ASSEMBLY INFORMATION FOR THE STRUCTURE IN                  
REMARK 300 THIS ENTRY. THE REMARK MAY ALSO PROVIDE INFORMATION ON               
REMARK 300 BURIED SURFACE AREA.                                                 
REMARK 350                                                                      
REMARK 350 COORDINATES FOR A COMPLETE MULTIMER REPRESENTING THE KNOWN           
REMARK 350 BIOLOGICALLY SIGNIFICANT OLIGOMERIZATION STATE OF THE                
REMARK 350 MOLECULE CAN BE GENERATED BY APPLYING BIOMT TRANSFORMATIONS          
REMARK 350 GIVEN BELOW.  BOTH NON-CRYSTALLOGRAPHIC AND                          
REMARK 350 CRYSTALLOGRAPHIC OPERATIONS ARE GIVEN.                               
REMARK 350                                                                      
REMARK 350 BIOMOLECULE: 1                                                       
REMARK 350 AUTHOR DETERMINED BIOLOGICAL UNIT: MONOMERIC                         
REMARK 350 APPLY THE FOLLOWING TO CHAINS: A                                     
REMARK 350   BIOMT1   1  1.000000  0.000000  0.000000        0.00000            
REMARK 350   BIOMT2   1  0.000000  1.000000  0.000000        0.00000            
REMARK 350   BIOMT3   1  0.000000  0.000000  1.000000        0.00000            
REMARK 465                                                                      
REMARK 465 MISSING RESIDUES                                                     
REMARK 465 THE FOLLOWING RESIDUES WERE NOT LOCATED IN THE                       
REMARK 465 EXPERIMENT. (M=MODEL NUMBER; RES=RESIDUE NAME; C=CHAIN               
REMARK 465 IDENTIFIER; SSSEQ=SEQUENCE NUMBER; I=INSERTION CODE.)                
REMARK 465                                                                      
REMARK 465   M RES C SSSEQI                                                     
REMARK 465     HIS A    -5                                                      
REMARK 465     HIS A    -4                                                      
REMARK 465     HIS A    -3                                                      
REMARK 465     HIS A    -2                                                      
REMARK 465     HIS A    -1                                                      
REMARK 465     HIS A     0                                                      
REMARK 465     ALA A     1                                                      
REMARK 465     PRO A     2                                                      
REMARK 465     GLY A    37                                                      
REMARK 465     PRO A    38                                                      
REMARK 465     SER A    39                                                      
REMARK 465     GLY A    55                                                      
REMARK 465     PRO A    56                                                      
REMARK 465     ARG A    57                                                      
REMARK 465     GLY A    58                                                      
REMARK 465     SER A    59                                                      
REMARK 465     ALA A    60                                                      
REMARK 465     GLY A    61                                                      
REMARK 465     THR A    62                                                      
REMARK 465     GLY A    63                                                      
REMARK 465     ARG A   162                                                      
REMARK 470                                                                      
REMARK 470 MISSING ATOM                                                         
REMARK 470 THE FOLLOWING RESIDUES HAVE MISSING ATOMS (M=MODEL NUMBER;           
REMARK 470 RES=RESIDUE NAME; C=CHAIN IDENTIFIER; SSEQ=SEQUENCE NUMBER;          
REMARK 470 I=INSERTION CODE):                                                   
REMARK 470   M RES CSSEQI  ATOMS                                                
REMARK 470     GLN A  36    CG   CD   OE1  NE2                                  
REMARK 470     GLN A  64    CG   CD   OE1  NE2                                  
REMARK 500                                                                      
REMARK 500 GEOMETRY AND STEREOCHEMISTRY                                         
REMARK 500 SUBTOPIC: CLOSE CONTACTS IN SAME ASYMMETRIC UNIT                     
REMARK 500                                                                      
REMARK 500 THE FOLLOWING ATOMS ARE IN CLOSE CONTACT.                            
REMARK 500                                                                      
REMARK 500  ATM1  RES C  SSEQI   ATM2  RES C  SSEQI           DISTANCE          
REMARK 500   CB   CYS A    80     O    HOH A   257              2.19            
REMARK 500                                                                      
REMARK 500 REMARK: NULL                                                         
REMARK 500                                                                      
REMARK 500 GEOMETRY AND STEREOCHEMISTRY                                         
REMARK 500 SUBTOPIC: COVALENT BOND ANGLES                                       
REMARK 500                                                                      
REMARK 500 THE STEREOCHEMICAL PARAMETERS OF THE FOLLOWING RESIDUES              
REMARK 500 HAVE VALUES WHICH DEVIATE FROM EXPECTED VALUES BY MORE               
REMARK 500 THAN 6*RMSD (M=MODEL NUMBER; RES=RESIDUE NAME; C=CHAIN               
REMARK 500 IDENTIFIER; SSEQ=SEQUENCE NUMBER; I=INSERTION CODE).                 
REMARK 500                                                                      
REMARK 500 STANDARD TABLE:                                                      
REMARK 500 FORMAT: (10X,I3,1X,A3,1X,A1,I4,A1,3(1X,A4,2X),12X,F5.1)              
REMARK 500                                                                      
REMARK 500 EXPECTED VALUES PROTEIN: ENGH AND HUBER, 1999                        
REMARK 500 EXPECTED VALUES NUCLEIC ACID: CLOWNEY ET AL 1996                     
REMARK 500                                                                      
REMARK 500  M RES CSSEQI ATM1   ATM2   ATM3                                     
REMARK 500    ASP A  16   CB  -  CG  -  OD2 ANGL. DEV. =  -5.5 DEGREES          
REMARK 500                                                                      
REMARK 500 REMARK: NULL                                                         
REMARK 500                                                                      
REMARK 500 GEOMETRY AND STEREOCHEMISTRY                                         
REMARK 500 SUBTOPIC: TORSION ANGLES                                             
REMARK 500                                                                      
REMARK 500 TORSION ANGLES OUTSIDE THE EXPECTED RAMACHANDRAN REGIONS:            
REMARK 500 (M=MODEL NUMBER; RES=RESIDUE NAME; C=CHAIN IDENTIFIER;               
REMARK 500 SSEQ=SEQUENCE NUMBER; I=INSERTION CODE).                             
REMARK 500                                                                      
REMARK 500 STANDARD TABLE:                                                      
REMARK 500 FORMAT:(10X,I3,1X,A3,1X,A1,I4,A1,4X,F7.2,3X,F7.2)                    
REMARK 500                                                                      
REMARK 500 EXPECTED VALUES: GJ KLEYWEGT AND TA JONES (1996). PHI/PSI-           
REMARK 500 CHOLOGY: RAMACHANDRAN REVISITED. STRUCTURE 4, 1395 - 1400            
REMARK 500                                                                      
REMARK 500  M RES CSSEQI        PSI       PHI                                   
REMARK 500    ALA A 140       30.39     73.37                                   
REMARK 500                                                                      
REMARK 500 REMARK: NULL                                                         
REMARK 900                                                                      
REMARK 900 RELATED ENTRIES                                                      
REMARK 900 RELATED ID: 4X37   RELATED DB: PDB                                   
REMARK 900 RELATED ID: 4X38   RELATED DB: PDB                                   
REMARK 900 RELATED ID: 4X39   RELATED DB: PDB                                   
DBREF  4X3A A    1   162  UNP    O73909   O73909_CHICK   106    267             
SEQADV 4X3A HIS A   -5  UNP  O73909              EXPRESSION TAG                 
SEQADV 4X3A HIS A   -4  UNP  O73909              EXPRESSION TAG                 
SEQADV 4X3A HIS A   -3  UNP  O73909              EXPRESSION TAG                 
SEQADV 4X3A HIS A   -2  UNP  O73909              EXPRESSION TAG                 
SEQADV 4X3A HIS A   -1  UNP  O73909              EXPRESSION TAG                 
SEQADV 4X3A HIS A    0  UNP  O73909              EXPRESSION TAG                 
SEQADV 4X3A ALA A  140  UNP  O73909    ARG   245 ENGINEERED MUTATION            
SEQRES   1 A  168  HIS HIS HIS HIS HIS HIS ALA PRO ALA PHE ARG TYR THR          
SEQRES   2 A  168  ARG SER GLN SER PHE ASP ILE PHE ASP ILE ASN GLN LYS          
SEQRES   3 A  168  CYS PHE VAL LEU GLU SER PRO THR GLN LEU VAL ALA LEU          
SEQRES   4 A  168  HIS LEU GLN GLY PRO SER SER SER GLN LYS VAL ARG LEU          
SEQRES   5 A  168  ASN ILE ALA LEU TYR ARG PRO ARG GLY PRO ARG GLY SER          
SEQRES   6 A  168  ALA GLY THR GLY GLN MET PRO VAL ALA LEU GLY ILE LYS          
SEQRES   7 A  168  GLY TYR LYS LEU TYR MET SER CYS VAL MET SER GLY THR          
SEQRES   8 A  168  GLU PRO THR LEU GLN LEU GLU GLU ALA ASP VAL MET ARG          
SEQRES   9 A  168  ASP ILE ASP SER VAL GLU LEU THR ARG PHE ILE PHE TYR          
SEQRES  10 A  168  ARG LEU ASP SER PRO THR GLU GLY THR THR ARG PHE GLU          
SEQRES  11 A  168  SER ALA ALA PHE PRO GLY TRP PHE ILE CYS THR SER LEU          
SEQRES  12 A  168  GLN PRO ALA GLN PRO VAL GLY ILE THR ASN GLN PRO ASP          
SEQRES  13 A  168  GLN VAL ASN ILE ALA THR TYR LYS LEU SER GLY ARG              
FORMUL   2  HOH   *59(H2 O)                                                     
HELIX    1 AA1 GLU A  104  ARG A  107  5                                   4    
SHEET    1 AA1 6 GLU A  86  GLU A  93  0                                        
SHEET    2 AA1 6 LEU A  76  SER A  83 -1  N  SER A  79   O  GLN A  90           
SHEET    3 AA1 6 PRO A  66  ILE A  71 -1  N  ILE A  71   O  LEU A  76           
SHEET    4 AA1 6 LEU A  46  PRO A  53 -1  N  ALA A  49   O  ALA A  68           
SHEET    5 AA1 6 PHE A   4  ASP A  16 -1  N  ARG A   8   O  LEU A  50           
SHEET    6 AA1 6 ASP A  99  ILE A 100 -1  O  ILE A 100   N  PHE A   4           
SHEET    1 AA2 8 GLU A  86  GLU A  93  0                                        
SHEET    2 AA2 8 LEU A  76  SER A  83 -1  N  SER A  79   O  GLN A  90           
SHEET    3 AA2 8 PRO A  66  ILE A  71 -1  N  ILE A  71   O  LEU A  76           
SHEET    4 AA2 8 ILE A 109  SER A 115 -1  O  PHE A 110   N  VAL A  67           
SHEET    5 AA2 8 THR A 120  SER A 125 -1  O  GLU A 124   N  TYR A 111           
SHEET    6 AA2 8 TYR A 157  SER A 160 -1  O  TYR A 157   N  THR A 121           
SHEET    7 AA2 8 PHE A   4  ASP A  16 -1  N  ASP A  13   O  SER A 160           
SHEET    8 AA2 8 ASP A  99  ILE A 100 -1  O  ILE A 100   N  PHE A   4           
SHEET    1 AA3 3 CYS A  21  SER A  26  0                                        
SHEET    2 AA3 3 GLN A  29  LEU A  33 -1  O  LEU A  33   N  CYS A  21           
SHEET    3 AA3 3 GLN A 141  PRO A 142 -1  O  GLN A 141   N  ALA A  32           
SHEET    1 AA4 2 PHE A 132  CYS A 134  0                                        
SHEET    2 AA4 2 GLY A 144  THR A 146 -1  O  GLY A 144   N  CYS A 134           
CRYST1   35.773   37.963  104.319  90.00  90.00  90.00 P 21 21 21    4          
ORIGX1      1.000000  0.000000  0.000000        0.00000                         
ORIGX2      0.000000  1.000000  0.000000        0.00000                         
ORIGX3      0.000000  0.000000  1.000000        0.00000                         
SCALE1      0.027954  0.000000  0.000000        0.00000                         
SCALE2      0.000000  0.026341  0.000000        0.00000                         
SCALE3      0.000000  0.000000  0.009586        0.00000                         
ATOM      1  N   ALA A   3      10.203  10.489  11.636  1.00 35.55           N  
ATOM      2  CA  ALA A   3       9.155  10.265  10.607  1.00 32.45           C  
ATOM      3  C   ALA A   3       7.721  10.265  11.185  1.00 28.11           C  
ATOM      4  O   ALA A   3       6.919  10.924  10.631  1.00 30.39           O  
ATOM      5  CB  ALA A   3       9.455   9.040   9.731  1.00 32.79           C  
ATOM      6  N   PHE A   4       7.409   9.603  12.301  1.00 26.53           N  
ATOM      7  CA  PHE A   4       6.020   9.629  12.861  1.00 23.30           C  
ATOM      8  C   PHE A   4       6.047   9.998  14.326  1.00 23.57           C  
ATOM      9  O   PHE A   4       6.885   9.515  15.092  1.00 23.06           O  
ATOM     10  CB  PHE A   4       5.299   8.279  12.781  1.00 22.54           C  
ATOM     11  CG  PHE A   4       5.267   7.685  11.417  1.00 21.07           C  
ATOM     12  CD1 PHE A   4       4.283   8.033  10.540  1.00 21.97           C  
ATOM     13  CD2 PHE A   4       6.246   6.804  11.011  1.00 22.05           C  
ATOM     14  CE1 PHE A   4       4.252   7.531   9.260  1.00 20.61           C  
ATOM     15  CE2 PHE A   4       6.252   6.293   9.713  1.00 24.25           C  
ATOM     16  CZ  PHE A   4       5.241   6.674   8.841  1.00 22.61           C  
ATOM     17  N   ARG A   5       5.025  10.718  14.733  1.00 24.90           N  
ATOM     18  CA  ARG A   5       4.949  11.289  16.060  1.00 25.84           C  
ATOM     19  C   ARG A   5       3.576  10.958  16.641  1.00 22.39           C  
ATOM     20  O   ARG A   5       2.543  11.291  16.068  1.00 20.90           O  
ATOM     21  CB  ARG A   5       5.146  12.782  15.897  1.00 35.29           C  
ATOM     22  CG  ARG A   5       5.548  13.599  17.119  1.00 44.62           C  
ATOM     23  CD  ARG A   5       5.574  15.094  16.749  1.00 54.42           C  
ATOM     24  NE  ARG A   5       4.412  15.520  15.914  1.00 60.61           N  
ATOM     25  CZ  ARG A   5       3.314  16.159  16.351  1.00 59.33           C  
ATOM     26  NH1 ARG A   5       3.188  16.522  17.628  1.00 62.69           N  
ATOM     27  NH2 ARG A   5       2.335  16.460  15.495  1.00 55.38           N  
ATOM     28  N   TYR A   6       3.577  10.300  17.786  1.00 18.88           N  
ATOM     29  CA  TYR A   6       2.355   9.914  18.513  1.00 18.71           C  
ATOM     30  C   TYR A   6       1.377  11.061  18.705  1.00 19.94           C  
ATOM     31  O   TYR A   6       1.783  12.163  19.044  1.00 19.00           O  
ATOM     32  CB  TYR A   6       2.754   9.343  19.865  1.00 17.92           C  
ATOM     33  CG  TYR A   6       1.627   8.745  20.710  1.00 17.40           C  
ATOM     34  CD1 TYR A   6       1.365   7.360  20.687  1.00 16.86           C  
ATOM     35  CD2 TYR A   6       0.888   9.539  21.616  1.00 16.80           C  
ATOM     36  CE1 TYR A   6       0.368   6.806  21.454  1.00 16.58           C  
ATOM     37  CE2 TYR A   6      -0.112   8.984  22.393  1.00 15.28           C  
ATOM     38  CZ  TYR A   6      -0.376   7.643  22.328  1.00 16.19           C  
ATOM     39  OH  TYR A   6      -1.348   7.058  23.105  1.00 17.40           O  
ATOM     40  N   THR A   7       0.084  10.811  18.468  1.00 20.83           N  
ATOM     41  CA  THR A   7      -0.946  11.789  18.859  1.00 23.34           C  
ATOM     42  C   THR A   7      -1.804  11.283  20.012  1.00 22.35           C  
ATOM     43  O   THR A   7      -1.895  11.928  21.051  1.00 24.87           O  
ATOM     44  CB  THR A   7      -1.832  12.238  17.649  1.00 24.60           C  
ATOM     45  OG1 THR A   7      -2.686  11.175  17.254  1.00 28.96           O  
ATOM     46  CG2 THR A   7      -1.024  12.569  16.513  1.00 23.98           C  
ATOM     47  N   ARG A   8      -2.465  10.152  19.841  1.00 20.77           N  
ATOM     48  CA  ARG A   8      -3.320   9.599  20.901  1.00 21.76           C  
ATOM     49  C   ARG A   8      -3.637   8.176  20.605  1.00 19.53           C  
ATOM     50  O   ARG A   8      -3.271   7.678  19.526  1.00 19.84           O  
ATOM     51  CB  ARG A   8      -4.633  10.385  21.034  1.00 27.10           C  
ATOM     52  CG  ARG A   8      -5.346  10.683  19.731  1.00 32.29           C  
ATOM     53  CD  ARG A   8      -6.647  11.449  19.992  1.00 37.30           C  
ATOM     54  NE  ARG A   8      -7.368  10.763  21.066  1.00 45.20           N  
ATOM     55  CZ  ARG A   8      -8.378   9.898  20.917  1.00 49.09           C  
ATOM     56  NH1 ARG A   8      -8.893   9.614  19.716  1.00 52.93           N  
ATOM     57  NH2 ARG A   8      -8.903   9.331  22.002  1.00 49.18           N  
ATOM     58  N   SER A   9      -4.265   7.510  21.561  1.00 18.15           N  
ATOM     59  CA  SER A   9      -4.751   6.157  21.391  1.00 19.24           C  
ATOM     60  C   SER A   9      -6.245   6.107  21.617  1.00 21.34           C  
ATOM     61  O   SER A   9      -6.787   6.912  22.380  1.00 20.04           O  
ATOM     62  CB  SER A   9      -4.088   5.156  22.343  1.00 21.33           C  
ATOM     63  OG  SER A   9      -2.723   5.010  22.059  1.00 21.57           O  
ATOM     64  N   GLN A  10      -6.886   5.166  20.919  1.00 21.90           N  
ATOM     65  CA  GLN A  10      -8.294   4.877  21.056  1.00 20.04           C  
ATOM     66  C   GLN A  10      -8.481   3.402  20.913  1.00 21.55           C  
ATOM     67  O   GLN A  10      -7.809   2.740  20.078  1.00 19.79           O  
ATOM     68  CB  GLN A  10      -9.087   5.630  20.001  1.00 24.55           C  
ATOM     69  CG  GLN A  10     -10.573   5.366  20.121  1.00 29.40           C  
ATOM     70  CD  GLN A  10     -11.419   6.205  19.159  1.00 33.32           C  
ATOM     71  OE1 GLN A  10     -10.905   7.037  18.405  1.00 32.17           O  
ATOM     72  NE2 GLN A  10     -12.743   5.990  19.206  1.00 37.53           N  
ATOM     73  N   SER A  11      -9.402   2.874  21.715  1.00 19.28           N  
ATOM     74  CA  SER A  11      -9.649   1.465  21.808  1.00 21.37           C  
ATOM     75  C   SER A  11     -10.762   1.124  20.855  1.00 20.61           C  
ATOM     76  O   SER A  11     -11.711   1.898  20.719  1.00 20.33           O  
ATOM     77  CB  SER A  11     -10.084   1.113  23.225  1.00 23.27           C  
ATOM     78  OG  SER A  11      -9.120   1.595  24.131  1.00 30.87           O  
ATOM     79  N   PHE A  12     -10.619  -0.007  20.171  1.00 19.35           N  
ATOM     80  CA  PHE A  12     -11.636  -0.463  19.236  1.00 16.63           C  
ATOM     81  C   PHE A  12     -11.901  -1.937  19.369  1.00 17.66           C  
ATOM     82  O   PHE A  12     -10.969  -2.769  19.600  1.00 17.21           O  
ATOM     83  CB  PHE A  12     -11.206  -0.224  17.798  1.00 17.44           C  
ATOM     84  CG  PHE A  12     -11.108   1.209  17.414  1.00 15.43           C  
ATOM     85  CD1 PHE A  12     -12.164   1.824  16.753  1.00 15.86           C  
ATOM     86  CD2 PHE A  12      -9.936   1.909  17.612  1.00 16.18           C  
ATOM     87  CE1 PHE A  12     -12.061   3.115  16.315  1.00 15.37           C  
ATOM     88  CE2 PHE A  12      -9.808   3.216  17.200  1.00 16.38           C  
ATOM     89  CZ  PHE A  12     -10.880   3.824  16.548  1.00 16.46           C  
ATOM     90  N   ASP A  13     -13.174  -2.302  19.196  1.00 16.74           N  
ATOM     91  CA  ASP A  13     -13.483  -3.678  18.912  1.00 18.17           C  
ATOM     92  C   ASP A  13     -13.125  -3.967  17.443  1.00 17.25           C  
ATOM     93  O   ASP A  13     -13.036  -3.048  16.615  1.00 15.62           O  
ATOM     94  CB  ASP A  13     -14.951  -3.996  19.189  1.00 22.02           C  
ATOM     95  CG  ASP A  13     -15.229  -4.203  20.674  1.00 23.53           C  
ATOM     96  OD1 ASP A  13     -14.531  -5.006  21.396  1.00 23.82           O  
ATOM     97  OD2 ASP A  13     -16.162  -3.511  21.142  1.00 29.51           O  
ATOM     98  N   ILE A  14     -12.820  -5.223  17.153  1.00 15.59           N  
ATOM     99  CA  ILE A  14     -12.478  -5.555  15.794  1.00 15.08           C  
ATOM    100  C   ILE A  14     -12.994  -6.925  15.454  1.00 14.78           C  
ATOM    101  O   ILE A  14     -12.880  -7.843  16.240  1.00 15.43           O  
ATOM    102  CB  ILE A  14     -10.965  -5.419  15.475  1.00 13.60           C  
ATOM    103  CG1 ILE A  14     -10.729  -5.720  13.989  1.00 12.94           C  
ATOM    104  CG2 ILE A  14     -10.107  -6.364  16.299  1.00 13.38           C  
ATOM    105  CD1 ILE A  14      -9.338  -5.446  13.506  1.00 13.07           C  
ATOM    106  N   PHE A  15     -13.588  -7.037  14.277  1.00 15.23           N  
ATOM    107  CA  PHE A  15     -13.944  -8.329  13.721  1.00 16.50           C  
ATOM    108  C   PHE A  15     -13.505  -8.377  12.252  1.00 15.68           C  
ATOM    109  O   PHE A  15     -13.514  -7.350  11.583  1.00 15.82           O  
ATOM    110  CB  PHE A  15     -15.494  -8.517  13.774  1.00 18.74           C  
ATOM    111  CG  PHE A  15     -16.036  -8.935  15.114  1.00 21.58           C  
ATOM    112  CD1 PHE A  15     -16.058 -10.279  15.500  1.00 23.38           C  
ATOM    113  CD2 PHE A  15     -16.548  -7.979  15.988  1.00 26.40           C  
ATOM    114  CE1 PHE A  15     -16.597 -10.669  16.744  1.00 28.05           C  
ATOM    115  CE2 PHE A  15     -17.051  -8.351  17.233  1.00 29.06           C  
ATOM    116  CZ  PHE A  15     -17.094  -9.697  17.605  1.00 26.84           C  
ATOM    117  N   ASP A  16     -13.171  -9.544  11.721  1.00 17.21           N  
ATOM    118  CA  ASP A  16     -12.934  -9.624  10.265  1.00 18.11           C  
ATOM    119  C   ASP A  16     -14.268  -9.689   9.536  1.00 17.85           C  
ATOM    120  O   ASP A  16     -15.318  -9.784  10.202  1.00 17.04           O  
ATOM    121  CB  ASP A  16     -11.938 -10.715   9.866  1.00 17.79           C  
ATOM    122  CG  ASP A  16     -12.495 -12.107   9.911  1.00 18.74           C  
ATOM    123  OD1 ASP A  16     -13.754 -12.362   9.939  1.00 17.70           O  
ATOM    124  OD2 ASP A  16     -11.605 -12.987   9.901  1.00 17.69           O  
ATOM    125  N   ILE A  17     -14.287  -9.635   8.203  1.00 17.08           N  
ATOM    126  CA  ILE A  17     -15.650  -9.583   7.561  1.00 17.17           C  
ATOM    127  C   ILE A  17     -16.434 -10.873   7.592  1.00 17.27           C  
ATOM    128  O   ILE A  17     -17.627 -10.836   7.252  1.00 19.78           O  
ATOM    129  CB  ILE A  17     -15.776  -8.988   6.135  1.00 16.67           C  
ATOM    130  CG1 ILE A  17     -14.728  -9.561   5.243  1.00 16.56           C  
ATOM    131  CG2 ILE A  17     -15.895  -7.470   6.196  1.00 19.17           C  
ATOM    132  CD1 ILE A  17     -15.010 -10.960   4.909  1.00 16.96           C  
ATOM    133  N   ASN A  18     -15.834 -11.971   8.053  1.00 15.62           N  
ATOM    134  CA  ASN A  18     -16.540 -13.209   8.299  1.00 16.78           C  
ATOM    135  C   ASN A  18     -16.842 -13.377   9.804  1.00 15.45           C  
ATOM    136  O   ASN A  18     -17.183 -14.456  10.283  1.00 13.37           O  
ATOM    137  CB  ASN A  18     -15.783 -14.408   7.691  1.00 19.18           C  
ATOM    138  CG  ASN A  18     -16.684 -15.622   7.527  1.00 22.10           C  
ATOM    139  OD1 ASN A  18     -17.772 -15.549   6.906  1.00 24.62           O  
ATOM    140  ND2 ASN A  18     -16.292 -16.724   8.149  1.00 21.85           N  
ATOM    141  N   GLN A  19     -16.744 -12.249  10.541  1.00 14.69           N  
ATOM    142  CA  GLN A  19     -17.106 -12.138  11.948  1.00 14.93           C  
ATOM    143  C   GLN A  19     -16.262 -12.936  12.893  1.00 15.48           C  
ATOM    144  O   GLN A  19     -16.717 -13.287  13.981  1.00 14.28           O  
ATOM    145  CB  GLN A  19     -18.581 -12.526  12.171  1.00 15.10           C  
ATOM    146  CG  GLN A  19     -19.494 -11.827  11.209  1.00 15.18           C  
ATOM    147  CD  GLN A  19     -19.949 -12.713  10.077  1.00 16.19           C  
ATOM    148  OE1 GLN A  19     -20.433 -13.856  10.298  1.00 17.23           O  
ATOM    149  NE2 GLN A  19     -19.839 -12.201   8.863  1.00 14.57           N  
ATOM    150  N   LYS A  20     -15.035 -13.250  12.485  1.00 14.50           N  
ATOM    151  CA  LYS A  20     -14.063 -13.813  13.402  1.00 14.57           C  
ATOM    152  C   LYS A  20     -13.443 -12.643  14.226  1.00 14.98           C  
ATOM    153  O   LYS A  20     -13.236 -11.521  13.720  1.00 13.93           O  
ATOM    154  CB  LYS A  20     -12.941 -14.481  12.628  1.00 14.62           C  
ATOM    155  CG  LYS A  20     -13.373 -15.643  11.734  1.00 15.75           C  
ATOM    156  CD  LYS A  20     -12.289 -16.696  11.622  1.00 16.68           C  
ATOM    157  CE  LYS A  20     -11.151 -16.262  10.704  1.00 18.90           C  
ATOM    158  NZ  LYS A  20     -11.628 -15.660   9.427  1.00 18.08           N  
ATOM    159  N   CYS A  21     -13.115 -12.931  15.466  1.00 17.29           N  
ATOM    160  CA  CYS A  21     -12.436 -11.939  16.287  1.00 19.32           C  
ATOM    161  C   CYS A  21     -11.070 -12.467  16.586  1.00 18.71           C  
ATOM    162  O   CYS A  21     -10.755 -13.613  16.257  1.00 18.92           O  
ATOM    163  CB  CYS A  21     -13.178 -11.622  17.578  1.00 21.24           C  
ATOM    164  SG  CYS A  21     -13.399 -13.074  18.605  1.00 25.54           S  
ATOM    165  N   PHE A  22     -10.273 -11.589  17.172  1.00 20.53           N  
ATOM    166  CA  PHE A  22      -8.945 -11.908  17.628  1.00 19.92           C  
ATOM    167  C   PHE A  22      -8.948 -12.389  19.056  1.00 21.28           C  
ATOM    168  O   PHE A  22      -9.623 -11.804  19.930  1.00 21.65           O  
ATOM    169  CB  PHE A  22      -8.041 -10.688  17.542  1.00 20.10           C  
ATOM    170  CG  PHE A  22      -7.804 -10.187  16.147  1.00 19.19           C  
ATOM    171  CD1 PHE A  22      -8.139 -10.947  15.025  1.00 19.34           C  
ATOM    172  CD2 PHE A  22      -7.208  -8.974  15.964  1.00 19.39           C  
ATOM    173  CE1 PHE A  22      -7.908 -10.455  13.767  1.00 19.06           C  
ATOM    174  CE2 PHE A  22      -6.953  -8.478  14.699  1.00 20.24           C  
ATOM    175  CZ  PHE A  22      -7.302  -9.233  13.600  1.00 18.62           C  
ATOM    176  N   VAL A  23      -8.131 -13.413  19.302  1.00 20.70           N  
ATOM    177  CA  VAL A  23      -7.909 -13.927  20.612  1.00 20.55           C  
ATOM    178  C   VAL A  23      -6.428 -14.176  20.848  1.00 20.54           C  
ATOM    179  O   VAL A  23      -5.725 -14.667  19.977  1.00 19.55           O  
ATOM    180  CB  VAL A  23      -8.690 -15.206  20.786  1.00 24.36           C  
ATOM    181  CG1 VAL A  23      -8.251 -15.967  22.008  1.00 25.50           C  
ATOM    182  CG2 VAL A  23     -10.166 -14.888  20.872  1.00 25.48           C  
ATOM    183  N   LEU A  24      -5.949 -13.778  22.020  1.00 21.42           N  
ATOM    184  CA  LEU A  24      -4.557 -13.938  22.352  1.00 19.95           C  
ATOM    185  C   LEU A  24      -4.416 -15.336  22.935  1.00 24.22           C  
ATOM    186  O   LEU A  24      -4.702 -15.561  24.137  1.00 23.58           O  
ATOM    187  CB  LEU A  24      -4.134 -12.860  23.345  1.00 18.82           C  
ATOM    188  CG  LEU A  24      -2.645 -12.898  23.579  1.00 19.37           C  
ATOM    189  CD1 LEU A  24      -1.847 -12.618  22.281  1.00 19.46           C  
ATOM    190  CD2 LEU A  24      -2.356 -11.824  24.626  1.00 18.68           C  
ATOM    191  N   GLU A  25      -4.011 -16.267  22.055  1.00 27.66           N  
ATOM    192  CA  GLU A  25      -3.895 -17.693  22.338  1.00 34.31           C  
ATOM    193  C   GLU A  25      -2.753 -17.955  23.329  1.00 32.77           C  
ATOM    194  O   GLU A  25      -2.810 -18.881  24.125  1.00 36.87           O  
ATOM    195  CB  GLU A  25      -3.629 -18.445  21.007  1.00 40.70           C  
ATOM    196  CG  GLU A  25      -3.541 -19.964  21.104  1.00 45.20           C  
ATOM    197  CD  GLU A  25      -3.392 -20.640  19.740  1.00 53.40           C  
ATOM    198  OE1 GLU A  25      -2.364 -20.416  19.052  1.00 51.87           O  
ATOM    199  OE2 GLU A  25      -4.307 -21.408  19.349  1.00 54.43           O  
ATOM    200  N   SER A  26      -1.725 -17.134  23.243  1.00 29.19           N  
ATOM    201  CA  SER A  26      -0.507 -17.271  24.042  1.00 30.71           C  
ATOM    202  C   SER A  26       0.147 -15.933  23.973  1.00 27.83           C  
ATOM    203  O   SER A  26      -0.266 -15.077  23.194  1.00 26.03           O  
ATOM    204  CB  SER A  26       0.392 -18.410  23.507  1.00 29.84           C  
ATOM    205  OG  SER A  26       1.387 -17.932  22.631  1.00 33.87           O  
ATOM    206  N   PRO A  27       1.151 -15.690  24.818  1.00 27.63           N  
ATOM    207  CA  PRO A  27       1.669 -14.326  24.791  1.00 29.00           C  
ATOM    208  C   PRO A  27       2.259 -13.896  23.437  1.00 27.24           C  
ATOM    209  O   PRO A  27       2.281 -12.746  23.182  1.00 28.57           O  
ATOM    210  CB  PRO A  27       2.742 -14.341  25.897  1.00 28.39           C  
ATOM    211  CG  PRO A  27       2.318 -15.447  26.796  1.00 28.41           C  
ATOM    212  CD  PRO A  27       1.804 -16.502  25.856  1.00 28.99           C  
ATOM    213  N   THR A  28       2.740 -14.800  22.571  1.00 30.35           N  
ATOM    214  CA  THR A  28       3.201 -14.363  21.220  1.00 33.40           C  
ATOM    215  C   THR A  28       2.261 -14.758  20.068  1.00 34.37           C  
ATOM    216  O   THR A  28       2.611 -14.601  18.914  1.00 35.64           O  
ATOM    217  CB  THR A  28       4.550 -15.009  20.816  1.00 35.51           C  
ATOM    218  OG1 THR A  28       4.355 -16.417  20.674  1.00 34.11           O  
ATOM    219  CG2 THR A  28       5.660 -14.710  21.853  1.00 36.99           C  
ATOM    220  N   GLN A  29       1.098 -15.315  20.363  1.00 32.60           N  
ATOM    221  CA  GLN A  29       0.242 -15.827  19.316  1.00 33.06           C  
ATOM    222  C   GLN A  29      -1.177 -15.244  19.347  1.00 26.36           C  
ATOM    223  O   GLN A  29      -1.983 -15.562  20.227  1.00 24.62           O  
ATOM    224  CB  GLN A  29       0.152 -17.341  19.404  1.00 38.10           C  
ATOM    225  CG  GLN A  29      -0.352 -17.950  18.123  1.00 45.28           C  
ATOM    226  CD  GLN A  29       0.491 -17.498  16.936  1.00 53.02           C  
ATOM    227  OE1 GLN A  29       1.678 -17.839  16.822  1.00 55.71           O  
ATOM    228  NE2 GLN A  29      -0.109 -16.703  16.067  1.00 54.71           N  
ATOM    229  N   LEU A  30      -1.472 -14.433  18.331  1.00 21.07           N  
ATOM    230  CA  LEU A  30      -2.833 -13.939  18.090  1.00 18.67           C  
ATOM    231  C   LEU A  30      -3.495 -14.818  17.031  1.00 16.89           C  
ATOM    232  O   LEU A  30      -2.892 -15.095  16.006  1.00 16.23           O  
ATOM    233  CB  LEU A  30      -2.751 -12.552  17.544  1.00 18.79           C  
ATOM    234  CG  LEU A  30      -3.943 -11.659  17.740  1.00 18.57           C  
ATOM    235  CD1 LEU A  30      -4.336 -11.363  19.182  1.00 18.52           C  
ATOM    236  CD2 LEU A  30      -3.622 -10.359  17.014  1.00 18.80           C  
ATOM    237  N   VAL A  31      -4.678 -15.324  17.318  1.00 15.42           N  
ATOM    238  CA  VAL A  31      -5.428 -16.165  16.376  1.00 14.57           C  
ATOM    239  C   VAL A  31      -6.766 -15.509  16.155  1.00 16.82           C  
ATOM    240  O   VAL A  31      -7.154 -14.626  16.929  1.00 18.24           O  
ATOM    241  CB  VAL A  31      -5.587 -17.633  16.854  1.00 16.34           C  
ATOM    242  CG1 VAL A  31      -4.221 -18.247  17.104  1.00 16.27           C  
ATOM    243  CG2 VAL A  31      -6.484 -17.757  18.067  1.00 16.61           C  
ATOM    244  N   ALA A  32      -7.440 -15.887  15.061  1.00 15.77           N  
ATOM    245  CA  ALA A  32      -8.764 -15.393  14.755  1.00 15.57           C  
ATOM    246  C   ALA A  32      -9.747 -16.521  14.832  1.00 16.44           C  
ATOM    247  O   ALA A  32      -9.560 -17.571  14.224  1.00 16.50           O  
ATOM    248  CB  ALA A  32      -8.780 -14.761  13.359  1.00 15.84           C  
ATOM    249  N   LEU A  33     -10.810 -16.324  15.586  1.00 18.54           N  
ATOM    250  CA  LEU A  33     -11.814 -17.337  15.670  1.00 22.45           C  
ATOM    251  C   LEU A  33     -13.217 -16.763  15.803  1.00 20.68           C  
ATOM    252  O   LEU A  33     -13.414 -15.586  16.120  1.00 18.85           O  
ATOM    253  CB  LEU A  33     -11.468 -18.325  16.820  1.00 28.21           C  
ATOM    254  CG  LEU A  33     -10.841 -17.714  18.068  1.00 31.09           C  
ATOM    255  CD1 LEU A  33     -11.889 -16.788  18.657  1.00 36.54           C  
ATOM    256  CD2 LEU A  33     -10.413 -18.716  19.117  1.00 32.02           C  
ATOM    257  N   HIS A  34     -14.184 -17.641  15.586  1.00 24.43           N  
ATOM    258  CA  HIS A  34     -15.601 -17.384  15.866  1.00 28.77           C  
ATOM    259  C   HIS A  34     -15.953 -17.655  17.326  1.00 32.22           C  
ATOM    260  O   HIS A  34     -15.714 -18.739  17.820  1.00 37.04           O  
ATOM    261  CB  HIS A  34     -16.453 -18.336  15.023  1.00 29.44           C  
ATOM    262  CG  HIS A  34     -16.354 -18.092  13.568  1.00 32.79           C  
ATOM    263  ND1 HIS A  34     -16.884 -16.965  12.973  1.00 30.80           N  
ATOM    264  CD2 HIS A  34     -15.778 -18.821  12.579  1.00 31.07           C  
ATOM    265  CE1 HIS A  34     -16.650 -17.019  11.675  1.00 33.79           C  
ATOM    266  NE2 HIS A  34     -15.978 -18.133  11.411  1.00 34.12           N  
ATOM    267  N   LEU A  35     -16.532 -16.701  18.023  1.00 42.07           N  
ATOM    268  CA  LEU A  35     -16.983 -16.962  19.412  1.00 51.38           C  
ATOM    269  C   LEU A  35     -18.481 -17.390  19.594  1.00 52.56           C  
ATOM    270  O   LEU A  35     -19.381 -16.753  19.057  1.00 52.45           O  
ATOM    271  CB  LEU A  35     -16.657 -15.744  20.283  1.00 51.24           C  
ATOM    272  CG  LEU A  35     -15.423 -15.868  21.177  1.00 55.49           C  
ATOM    273  CD1 LEU A  35     -14.446 -16.956  20.743  1.00 56.54           C  
ATOM    274  CD2 LEU A  35     -14.712 -14.526  21.249  1.00 58.19           C  
ATOM    275  N   GLN A  36     -18.704 -18.470  20.363  1.00 59.59           N  
ATOM    276  CA  GLN A  36     -20.044 -18.940  20.784  1.00 58.82           C  
ATOM    277  C   GLN A  36     -21.025 -19.046  19.609  1.00 62.89           C  
ATOM    278  O   GLN A  36     -21.808 -19.998  19.500  1.00 59.37           O  
ATOM    279  CB  GLN A  36     -20.612 -18.037  21.877  1.00 57.10           C  
ATOM    280  N   SER A  40     -15.705 -21.068  26.493  1.00 88.12           N  
ATOM    281  CA  SER A  40     -15.249 -20.004  25.599  1.00 85.35           C  
ATOM    282  C   SER A  40     -14.334 -18.989  26.323  1.00 80.26           C  
ATOM    283  O   SER A  40     -14.212 -18.992  27.556  1.00 73.34           O  
ATOM    284  CB  SER A  40     -16.444 -19.320  24.892  1.00 82.28           C  
ATOM    285  OG  SER A  40     -17.483 -18.993  25.798  1.00 82.67           O  
ATOM    286  N   SER A  41     -13.697 -18.140  25.515  1.00 69.73           N  
ATOM    287  CA  SER A  41     -12.634 -17.229  25.932  1.00 57.30           C  
ATOM    288  C   SER A  41     -12.891 -15.766  25.439  1.00 51.52           C  
ATOM    289  O   SER A  41     -13.950 -15.459  24.900  1.00 50.88           O  
ATOM    290  CB  SER A  41     -11.327 -17.761  25.364  1.00 55.49           C  
ATOM    291  OG  SER A  41     -11.389 -17.809  23.944  1.00 48.77           O  
ATOM    292  N   GLN A  42     -11.933 -14.873  25.631  1.00 45.64           N  
ATOM    293  CA  GLN A  42     -12.179 -13.420  25.506  1.00 49.73           C  
ATOM    294  C   GLN A  42     -11.670 -12.802  24.187  1.00 42.96           C  
ATOM    295  O   GLN A  42     -10.583 -13.151  23.711  1.00 41.15           O  
ATOM    296  CB  GLN A  42     -11.481 -12.692  26.663  1.00 53.71           C  
ATOM    297  CG  GLN A  42     -11.991 -13.056  28.052  1.00 60.51           C  
ATOM    298  CD  GLN A  42     -13.417 -12.591  28.294  1.00 64.34           C  
ATOM    299  OE1 GLN A  42     -14.237 -13.339  28.821  1.00 69.94           O  
ATOM    300  NE2 GLN A  42     -13.726 -11.361  27.885  1.00 66.52           N  
ATOM    301  N   LYS A  43     -12.422 -11.862  23.620  1.00 35.94           N  
ATOM    302  CA  LYS A  43     -11.908 -11.170  22.468  1.00 32.21           C  
ATOM    303  C   LYS A  43     -10.954 -10.064  22.863  1.00 28.50           C  
ATOM    304  O   LYS A  43     -11.089  -9.403  23.910  1.00 25.74           O  
ATOM    305  CB  LYS A  43     -13.010 -10.698  21.558  1.00 34.98           C  
ATOM    306  CG  LYS A  43     -13.804  -9.501  21.975  1.00 39.12           C  
ATOM    307  CD  LYS A  43     -14.965  -9.395  21.003  1.00 43.58           C  
ATOM    308  CE  LYS A  43     -15.687  -8.084  21.192  1.00 50.28           C  
ATOM    309  NZ  LYS A  43     -17.145  -8.262  20.947  1.00 56.29           N  
ATOM    310  N   VAL A  44      -9.954  -9.897  22.016  1.00 24.85           N  
ATOM    311  CA  VAL A  44      -9.014  -8.821  22.126  1.00 23.64           C  
ATOM    312  C   VAL A  44      -9.628  -7.531  21.571  1.00 20.30           C  
ATOM    313  O   VAL A  44     -10.354  -7.543  20.588  1.00 20.04           O  
ATOM    314  CB  VAL A  44      -7.699  -9.275  21.412  1.00 26.71           C  
ATOM    315  CG1 VAL A  44      -7.012  -8.174  20.651  1.00 26.12           C  
ATOM    316  CG2 VAL A  44      -6.799  -9.965  22.445  1.00 28.67           C  
ATOM    317  N   ARG A  45      -9.370  -6.423  22.246  1.00 18.51           N  
ATOM    318  CA  ARG A  45      -9.643  -5.111  21.677  1.00 20.06           C  
ATOM    319  C   ARG A  45      -8.307  -4.549  21.228  1.00 17.84           C  
ATOM    320  O   ARG A  45      -7.262  -4.964  21.725  1.00 17.79           O  
ATOM    321  CB  ARG A  45     -10.362  -4.208  22.675  1.00 22.49           C  
ATOM    322  CG  ARG A  45     -11.817  -4.637  22.843  1.00 28.25           C  
ATOM    323  CD  ARG A  45     -12.605  -3.911  23.940  1.00 32.60           C  
ATOM    324  NE  ARG A  45     -12.367  -2.463  24.058  1.00 40.74           N  
ATOM    325  CZ  ARG A  45     -13.126  -1.476  23.550  1.00 49.05           C  
ATOM    326  NH1 ARG A  45     -14.210  -1.706  22.813  1.00 52.96           N  
ATOM    327  NH2 ARG A  45     -12.795  -0.212  23.794  1.00 54.04           N  
ATOM    328  N   LEU A  46      -8.341  -3.636  20.267  1.00 17.21           N  
ATOM    329  CA  LEU A  46      -7.133  -2.982  19.836  1.00 16.04           C  
ATOM    330  C   LEU A  46      -7.014  -1.584  20.416  1.00 19.38           C  
ATOM    331  O   LEU A  46      -7.960  -0.781  20.377  1.00 19.22           O  
ATOM    332  CB  LEU A  46      -7.008  -2.926  18.326  1.00 16.31           C  
ATOM    333  CG  LEU A  46      -6.961  -4.279  17.628  1.00 15.87           C  
ATOM    334  CD1 LEU A  46      -6.946  -3.933  16.161  1.00 16.79           C  
ATOM    335  CD2 LEU A  46      -5.757  -5.137  17.984  1.00 17.36           C  
ATOM    336  N   ASN A  47      -5.824  -1.305  20.959  1.00 18.35           N  
ATOM    337  CA  ASN A  47      -5.474   0.044  21.335  1.00 18.14           C  
ATOM    338  C   ASN A  47      -4.670   0.695  20.223  1.00 17.02           C  
ATOM    339  O   ASN A  47      -3.451   0.439  20.076  1.00 14.25           O  
ATOM    340  CB  ASN A  47      -4.710   0.059  22.651  1.00 21.92           C  
ATOM    341  CG  ASN A  47      -5.169   1.188  23.546  1.00 28.03           C  
ATOM    342  OD1 ASN A  47      -5.816   2.157  23.081  1.00 27.02           O  
ATOM    343  ND2 ASN A  47      -4.844   1.087  24.832  1.00 32.14           N  
ATOM    344  N   ILE A  48      -5.366   1.492  19.411  1.00 13.96           N  
ATOM    345  CA  ILE A  48      -4.823   2.002  18.180  1.00 13.84           C  
ATOM    346  C   ILE A  48      -4.226   3.335  18.462  1.00 14.24           C  
ATOM    347  O   ILE A  48      -4.918   4.252  18.922  1.00 15.67           O  
ATOM    348  CB  ILE A  48      -5.870   2.077  17.038  1.00 13.52           C  
ATOM    349  CG1 ILE A  48      -6.392   0.665  16.778  1.00 14.28           C  
ATOM    350  CG2 ILE A  48      -5.261   2.673  15.799  1.00 14.13           C  
ATOM    351  CD1 ILE A  48      -7.174   0.480  15.510  1.00 14.01           C  
ATOM    352  N   ALA A  49      -2.910   3.409  18.267  1.00 14.35           N  
ATOM    353  CA  ALA A  49      -2.160   4.604  18.542  1.00 14.27           C  
ATOM    354  C   ALA A  49      -2.098   5.322  17.242  1.00 15.27           C  
ATOM    355  O   ALA A  49      -1.550   4.803  16.281  1.00 13.58           O  
ATOM    356  CB  ALA A  49      -0.763   4.256  19.038  1.00 14.50           C  
ATOM    357  N   LEU A  50      -2.650   6.528  17.190  1.00 17.17           N  
ATOM    358  CA  LEU A  50      -2.679   7.287  15.984  1.00 19.52           C  
ATOM    359  C   LEU A  50      -1.436   8.183  15.936  1.00 18.79           C  
ATOM    360  O   LEU A  50      -1.096   8.862  16.898  1.00 21.11           O  
ATOM    361  CB  LEU A  50      -3.987   8.052  15.892  1.00 24.13           C  
ATOM    362  CG  LEU A  50      -4.127   9.033  14.740  1.00 26.99           C  
ATOM    363  CD1 LEU A  50      -4.235   8.315  13.384  1.00 27.81           C  
ATOM    364  CD2 LEU A  50      -5.357   9.884  15.022  1.00 28.80           C  
ATOM    365  N   TYR A  51      -0.757   8.178  14.815  1.00 17.31           N  
ATOM    366  CA  TYR A  51       0.449   8.968  14.650  1.00 17.71           C  
ATOM    367  C   TYR A  51       0.268  10.063  13.602  1.00 19.40           C  
ATOM    368  O   TYR A  51      -0.690  10.042  12.829  1.00 19.06           O  
ATOM    369  CB  TYR A  51       1.653   8.061  14.249  1.00 16.26           C  
ATOM    370  CG  TYR A  51       2.163   7.217  15.388  1.00 15.74           C  
ATOM    371  CD1 TYR A  51       3.294   7.599  16.083  1.00 15.36           C  
ATOM    372  CD2 TYR A  51       1.532   6.059  15.773  1.00 14.54           C  
ATOM    373  CE1 TYR A  51       3.753   6.870  17.158  1.00 14.83           C  
ATOM    374  CE2 TYR A  51       1.987   5.342  16.847  1.00 15.17           C  
ATOM    375  CZ  TYR A  51       3.108   5.751  17.526  1.00 14.47           C  
ATOM    376  OH  TYR A  51       3.525   5.022  18.584  1.00 15.31           O  
ATOM    377  N   ARG A  52       1.200  11.008  13.614  1.00 23.55           N  
ATOM    378  CA  ARG A  52       1.337  12.037  12.577  1.00 29.20           C  
ATOM    379  C   ARG A  52       2.690  11.931  11.950  1.00 29.04           C  
ATOM    380  O   ARG A  52       3.669  11.799  12.653  1.00 26.23           O  
ATOM    381  CB  ARG A  52       1.220  13.466  13.137  1.00 33.77           C  
ATOM    382  CG  ARG A  52      -0.182  13.764  13.552  1.00 39.48           C  
ATOM    383  CD  ARG A  52      -0.401  15.204  14.002  1.00 46.06           C  
ATOM    384  NE  ARG A  52      -1.806  15.385  14.434  1.00 45.81           N  
ATOM    385  CZ  ARG A  52      -2.213  15.965  15.566  1.00 43.17           C  
ATOM    386  NH1 ARG A  52      -1.352  16.503  16.438  1.00 43.07           N  
ATOM    387  NH2 ARG A  52      -3.512  16.028  15.810  1.00 37.05           N  
ATOM    388  N   PRO A  53       2.748  12.013  10.610  1.00 36.61           N  
ATOM    389  CA  PRO A  53       4.069  12.123   9.955  1.00 37.67           C  
ATOM    390  C   PRO A  53       4.665  13.451  10.395  1.00 42.11           C  
ATOM    391  O   PRO A  53       3.914  14.374  10.681  1.00 45.10           O  
ATOM    392  CB  PRO A  53       3.726  12.121   8.467  1.00 38.46           C  
ATOM    393  CG  PRO A  53       2.339  11.583   8.375  1.00 37.66           C  
ATOM    394  CD  PRO A  53       1.644  12.029   9.632  1.00 36.43           C  
ATOM    395  N   ARG A  54       5.979  13.545  10.499  1.00 49.26           N  
ATOM    396  CA  ARG A  54       6.612  14.688  11.179  1.00 56.51           C  
ATOM    397  C   ARG A  54       7.068  15.763  10.193  1.00 54.77           C  
ATOM    398  O   ARG A  54       7.080  15.520   8.983  1.00 59.84           O  
ATOM    399  CB  ARG A  54       7.781  14.192  12.055  1.00 60.21           C  
ATOM    400  CG  ARG A  54       7.530  14.330  13.540  1.00 63.40           C  
ATOM    401  CD  ARG A  54       7.817  15.746  13.986  1.00 72.18           C  
ATOM    402  NE  ARG A  54       9.246  15.974  14.116  1.00 82.25           N  
ATOM    403  CZ  ARG A  54       9.801  17.167  14.323  1.00 97.32           C  
ATOM    404  NH1 ARG A  54       9.045  18.264  14.427  1.00 99.05           N  
ATOM    405  NH2 ARG A  54      11.125  17.269  14.423  1.00 99.80           N  
ATOM    406  N   GLN A  64      -3.096   9.904   4.664  1.00 51.66           N  
ATOM    407  CA  GLN A  64      -2.509   8.739   5.320  1.00 47.34           C  
ATOM    408  C   GLN A  64      -2.865   8.734   6.829  1.00 43.94           C  
ATOM    409  O   GLN A  64      -2.856   9.789   7.465  1.00 48.24           O  
ATOM    410  CB  GLN A  64      -1.000   8.729   5.091  1.00 47.21           C  
ATOM    411  N   MET A  65      -3.244   7.566   7.369  1.00 36.23           N  
ATOM    412  CA  MET A  65      -3.537   7.381   8.797  1.00 30.51           C  
ATOM    413  C   MET A  65      -2.555   6.383   9.369  1.00 23.74           C  
ATOM    414  O   MET A  65      -2.894   5.213   9.523  1.00 21.67           O  
ATOM    415  CB  MET A  65      -4.938   6.787   9.004  1.00 35.23           C  
ATOM    416  CG  MET A  65      -6.064   7.736   9.364  1.00 41.24           C  
ATOM    417  SD  MET A  65      -7.523   6.836  10.018  1.00 51.58           S  
ATOM    418  CE  MET A  65      -7.081   6.788  11.764  1.00 49.47           C  
ATOM    419  N   PRO A  66      -1.336   6.829   9.693  1.00 19.48           N  
ATOM    420  CA  PRO A  66      -0.406   5.881  10.260  1.00 18.32           C  
ATOM    421  C   PRO A  66      -0.713   5.569  11.703  1.00 16.65           C  
ATOM    422  O   PRO A  66      -0.945   6.489  12.508  1.00 18.49           O  
ATOM    423  CB  PRO A  66       0.924   6.545  10.113  1.00 18.22           C  
ATOM    424  CG  PRO A  66       0.657   7.993  10.071  1.00 20.35           C  
ATOM    425  CD  PRO A  66      -0.730   8.155   9.506  1.00 20.08           C  
ATOM    426  N   VAL A  67      -0.766   4.287  12.004  1.00 14.11           N  
ATOM    427  CA  VAL A  67      -1.102   3.799  13.347  1.00 13.09           C  
ATOM    428  C   VAL A  67      -0.204   2.719  13.899  1.00 13.64           C  
ATOM    429  O   VAL A  67       0.411   1.938  13.108  1.00 16.08           O  
ATOM    430  CB  VAL A  67      -2.557   3.300  13.452  1.00 12.46           C  
ATOM    431  CG1 VAL A  67      -3.546   4.399  12.995  1.00 12.65           C  
ATOM    432  CG2 VAL A  67      -2.772   2.005  12.672  1.00 12.16           C  
ATOM    433  N   ALA A  68      -0.172   2.591  15.232  1.00 12.51           N  
ATOM    434  CA  ALA A  68       0.334   1.383  15.827  1.00 12.92           C  
ATOM    435  C   ALA A  68      -0.780   0.605  16.477  1.00 12.87           C  
ATOM    436  O   ALA A  68      -1.699   1.211  17.044  1.00 13.61           O  
ATOM    437  CB  ALA A  68       1.480   1.677  16.812  1.00 14.00           C  
ATOM    438  N   LEU A  69      -0.721  -0.736  16.435  1.00 13.03           N  
ATOM    439  CA  LEU A  69      -1.810  -1.589  16.933  1.00 13.06           C  
ATOM    440  C   LEU A  69      -1.431  -2.335  18.207  1.00 14.03           C  
ATOM    441  O   LEU A  69      -0.777  -3.385  18.203  1.00 12.10           O  
ATOM    442  CB  LEU A  69      -2.285  -2.599  15.849  1.00 13.19           C  
ATOM    443  CG  LEU A  69      -2.577  -1.906  14.467  1.00 13.15           C  
ATOM    444  CD1 LEU A  69      -2.811  -2.949  13.391  1.00 13.45           C  
ATOM    445  CD2 LEU A  69      -3.795  -1.048  14.670  1.00 13.47           C  
ATOM    446  N   GLY A  70      -1.906  -1.783  19.323  1.00 13.98           N  
ATOM    447  CA  GLY A  70      -1.634  -2.368  20.598  1.00 15.02           C  
ATOM    448  C   GLY A  70      -2.723  -3.374  20.932  1.00 16.31           C  
ATOM    449  O   GLY A  70      -3.874  -3.194  20.581  1.00 16.45           O  
ATOM    450  N   ILE A  71      -2.354  -4.449  21.613  1.00 17.22           N  
ATOM    451  CA  ILE A  71      -3.337  -5.468  22.098  1.00 18.82           C  
ATOM    452  C   ILE A  71      -3.711  -5.026  23.492  1.00 20.93           C  
ATOM    453  O   ILE A  71      -2.901  -5.204  24.450  1.00 20.71           O  
ATOM    454  CB  ILE A  71      -2.758  -6.880  22.147  1.00 18.95           C  
ATOM    455  CG1 ILE A  71      -2.068  -7.210  20.812  1.00 19.86           C  
ATOM    456  CG2 ILE A  71      -3.851  -7.887  22.464  1.00 19.16           C  
ATOM    457  CD1 ILE A  71      -2.932  -6.955  19.579  1.00 18.58           C  
ATOM    458  N   LYS A  72      -4.871  -4.376  23.568  1.00 20.11           N  
ATOM    459  CA  LYS A  72      -5.369  -3.742  24.757  1.00 20.89           C  
ATOM    460  C   LYS A  72      -5.286  -4.601  26.022  1.00 20.07           C  
ATOM    461  O   LYS A  72      -5.850  -5.694  26.097  1.00 18.35           O  
ATOM    462  CB  LYS A  72      -6.807  -3.303  24.561  1.00 21.61           C  
ATOM    463  CG  LYS A  72      -7.288  -2.483  25.744  1.00 24.26           C  
ATOM    464  CD  LYS A  72      -8.058  -1.277  25.262  1.00 27.01           C  
ATOM    465  CE  LYS A  72      -7.882  -0.127  26.245  1.00 31.38           C  
ATOM    466  NZ  LYS A  72      -8.721  -0.407  27.425  1.00 32.79           N  
ATOM    467  N   GLY A  73      -4.565  -4.085  27.008  1.00 21.04           N  
ATOM    468  CA  GLY A  73      -4.355  -4.767  28.294  1.00 22.78           C  
ATOM    469  C   GLY A  73      -3.219  -5.781  28.401  1.00 26.57           C  
ATOM    470  O   GLY A  73      -2.994  -6.364  29.512  1.00 24.51           O  
ATOM    471  N   TYR A  74      -2.517  -6.084  27.290  1.00 23.23           N  
ATOM    472  CA  TYR A  74      -1.447  -7.091  27.400  1.00 23.30           C  
ATOM    473  C   TYR A  74      -0.036  -6.567  27.088  1.00 23.95           C  
ATOM    474  O   TYR A  74       0.904  -7.381  27.077  1.00 25.05           O  
ATOM    475  CB  TYR A  74      -1.709  -8.292  26.532  1.00 23.07           C  
ATOM    476  CG  TYR A  74      -3.024  -8.989  26.697  1.00 23.66           C  
ATOM    477  CD1 TYR A  74      -3.149 -10.122  27.451  1.00 22.51           C  
ATOM    478  CD2 TYR A  74      -4.141  -8.533  26.022  1.00 23.58           C  
ATOM    479  CE1 TYR A  74      -4.370 -10.796  27.547  1.00 23.23           C  
ATOM    480  CE2 TYR A  74      -5.335  -9.186  26.093  1.00 23.32           C  
ATOM    481  CZ  TYR A  74      -5.456 -10.329  26.854  1.00 26.30           C  
ATOM    482  OH  TYR A  74      -6.707 -10.963  26.885  1.00 31.92           O  
ATOM    483  N   LYS A  75       0.129  -5.249  26.873  1.00 23.37           N  
ATOM    484  CA  LYS A  75       1.449  -4.636  26.756  1.00 25.14           C  
ATOM    485  C   LYS A  75       2.206  -5.113  25.482  1.00 22.61           C  
ATOM    486  O   LYS A  75       3.442  -5.202  25.447  1.00 18.34           O  
ATOM    487  CB  LYS A  75       2.258  -4.930  28.027  1.00 31.89           C  
ATOM    488  CG  LYS A  75       3.114  -3.802  28.528  1.00 40.92           C  
ATOM    489  CD  LYS A  75       4.132  -4.328  29.561  1.00 47.27           C  
ATOM    490  CE  LYS A  75       5.477  -4.690  28.931  1.00 46.87           C  
ATOM    491  NZ  LYS A  75       6.225  -3.459  28.517  1.00 48.21           N  
ATOM    492  N   LEU A  76       1.437  -5.297  24.420  1.00 18.61           N  
ATOM    493  CA  LEU A  76       1.935  -5.847  23.205  1.00 17.44           C  
ATOM    494  C   LEU A  76       1.547  -4.966  22.047  1.00 17.44           C  
ATOM    495  O   LEU A  76       0.476  -4.406  22.029  1.00 17.04           O  
ATOM    496  CB  LEU A  76       1.353  -7.213  22.949  1.00 18.38           C  
ATOM    497  CG  LEU A  76       1.663  -8.385  23.877  1.00 18.80           C  
ATOM    498  CD1 LEU A  76       0.732  -9.524  23.448  1.00 19.74           C  
ATOM    499  CD2 LEU A  76       3.154  -8.791  23.877  1.00 19.72           C  
ATOM    500  N   TYR A  77       2.419  -4.922  21.052  1.00 16.44           N  
ATOM    501  CA  TYR A  77       2.122  -4.227  19.817  1.00 15.80           C  
ATOM    502  C   TYR A  77       2.437  -5.164  18.653  1.00 17.78           C  
ATOM    503  O   TYR A  77       3.350  -6.001  18.728  1.00 19.38           O  
ATOM    504  CB  TYR A  77       2.886  -2.916  19.711  1.00 16.79           C  
ATOM    505  CG  TYR A  77       2.293  -1.732  20.445  1.00 17.49           C  
ATOM    506  CD1 TYR A  77       1.381  -0.906  19.831  1.00 17.76           C  
ATOM    507  CD2 TYR A  77       2.686  -1.397  21.772  1.00 19.59           C  
ATOM    508  CE1 TYR A  77       0.857   0.196  20.496  1.00 21.71           C  
ATOM    509  CE2 TYR A  77       2.144  -0.292  22.449  1.00 20.24           C  
ATOM    510  CZ  TYR A  77       1.206   0.503  21.812  1.00 21.26           C  
ATOM    511  OH  TYR A  77       0.604   1.663  22.414  1.00 22.52           O  
ATOM    512  N   MET A  78       1.617  -5.089  17.609  1.00 17.08           N  
ATOM    513  CA  MET A  78       1.880  -5.812  16.372  1.00 15.13           C  
ATOM    514  C   MET A  78       3.054  -5.177  15.594  1.00 13.78           C  
ATOM    515  O   MET A  78       3.243  -3.946  15.538  1.00 12.97           O  
ATOM    516  CB  MET A  78       0.646  -5.779  15.476  1.00 18.20           C  
ATOM    517  CG  MET A  78      -0.677  -6.140  16.145  1.00 20.79           C  
ATOM    518  SD  MET A  78      -1.883  -6.733  14.949  1.00 27.32           S  
ATOM    519  CE  MET A  78      -3.439  -6.663  15.788  1.00 27.54           C  
ATOM    520  N   SER A  79       3.847  -6.021  14.962  1.00 14.81           N  
ATOM    521  CA  SER A  79       4.921  -5.528  14.100  1.00 13.59           C  
ATOM    522  C   SER A  79       5.113  -6.475  12.959  1.00 12.77           C  
ATOM    523  O   SER A  79       4.745  -7.635  13.020  1.00 12.74           O  
ATOM    524  CB  SER A  79       6.295  -5.464  14.801  1.00 14.50           C  
ATOM    525  OG  SER A  79       6.654  -6.733  15.271  1.00 14.49           O  
ATOM    526  N   CYS A  80       5.746  -5.945  11.917  1.00 13.49           N  
ATOM    527  CA  CYS A  80       6.070  -6.746  10.771  1.00 13.94           C  
ATOM    528  C   CYS A  80       7.558  -6.739  10.617  1.00 14.07           C  
ATOM    529  O   CYS A  80       8.144  -5.671  10.577  1.00 14.76           O  
ATOM    530  CB  CYS A  80       5.523  -6.096   9.571  1.00 15.55           C  
ATOM    531  SG  CYS A  80       3.743  -6.131   9.665  1.00 21.46           S  
ATOM    532  N   VAL A  81       8.136  -7.924  10.534  1.00 12.50           N  
ATOM    533  CA  VAL A  81       9.575  -8.093  10.488  1.00 15.00           C  
ATOM    534  C   VAL A  81       9.861  -9.233   9.495  1.00 15.84           C  
ATOM    535  O   VAL A  81       9.017 -10.076   9.226  1.00 15.96           O  
ATOM    536  CB  VAL A  81      10.199  -8.466  11.876  1.00 16.59           C  
ATOM    537  CG1 VAL A  81       9.954  -7.403  12.937  1.00 17.53           C  
ATOM    538  CG2 VAL A  81       9.718  -9.807  12.356  1.00 16.15           C  
ATOM    539  N   MET A  82      11.068  -9.247   8.935  1.00 14.29           N  
ATOM    540  CA  MET A  82      11.525 -10.370   8.154  1.00 15.19           C  
ATOM    541  C   MET A  82      11.881 -11.509   9.103  1.00 16.07           C  
ATOM    542  O   MET A  82      12.572 -11.305  10.116  1.00 16.97           O  
ATOM    543  CB  MET A  82      12.769  -9.981   7.388  1.00 16.07           C  
ATOM    544  CG  MET A  82      13.176 -10.989   6.365  1.00 18.60           C  
ATOM    545  SD  MET A  82      12.038 -10.935   4.982  1.00 20.79           S  
ATOM    546  CE  MET A  82      12.626  -9.506   4.076  1.00 18.39           C  
ATOM    547  N   SER A  83      11.419 -12.703   8.764  1.00 14.66           N  
ATOM    548  CA  SER A  83      11.750 -13.877   9.521  1.00 17.59           C  
ATOM    549  C   SER A  83      12.204 -14.925   8.525  1.00 17.80           C  
ATOM    550  O   SER A  83      11.426 -15.432   7.713  1.00 14.28           O  
ATOM    551  CB  SER A  83      10.570 -14.408  10.310  1.00 21.84           C  
ATOM    552  OG  SER A  83      10.956 -15.578  11.011  1.00 23.74           O  
ATOM    553  N   GLY A  84      13.485 -15.222   8.580  1.00 18.39           N  
ATOM    554  CA  GLY A  84      14.112 -16.007   7.536  1.00 18.69           C  
ATOM    555  C   GLY A  84      14.224 -14.982   6.414  1.00 19.93           C  
ATOM    556  O   GLY A  84      14.898 -13.898   6.570  1.00 19.69           O  
ATOM    557  N   THR A  85      13.584 -15.362   5.304  1.00 17.54           N  
ATOM    558  CA  THR A  85      13.398 -14.519   4.109  1.00 17.43           C  
ATOM    559  C   THR A  85      11.901 -14.156   3.880  1.00 19.58           C  
ATOM    560  O   THR A  85      11.503 -13.725   2.785  1.00 17.63           O  
ATOM    561  CB  THR A  85      13.891 -15.269   2.865  1.00 19.22           C  
ATOM    562  OG1 THR A  85      13.118 -16.469   2.679  1.00 18.05           O  
ATOM    563  CG2 THR A  85      15.399 -15.608   3.075  1.00 19.42           C  
ATOM    564  N   GLU A  86      11.071 -14.364   4.896  1.00 18.51           N  
ATOM    565  CA  GLU A  86       9.629 -14.062   4.747  1.00 19.91           C  
ATOM    566  C   GLU A  86       9.095 -12.949   5.652  1.00 17.79           C  
ATOM    567  O   GLU A  86       9.364 -12.933   6.846  1.00 15.80           O  
ATOM    568  CB  GLU A  86       8.835 -15.347   4.956  1.00 26.52           C  
ATOM    569  CG  GLU A  86       9.020 -16.229   3.729  1.00 33.49           C  
ATOM    570  CD  GLU A  86       8.397 -17.591   3.846  1.00 42.39           C  
ATOM    571  OE1 GLU A  86       8.255 -18.112   4.983  1.00 53.66           O  
ATOM    572  OE2 GLU A  86       8.066 -18.141   2.778  1.00 47.44           O  
ATOM    573  N   PRO A  87       8.325 -12.014   5.088  1.00 16.41           N  
ATOM    574  CA  PRO A  87       7.618 -11.057   5.971  1.00 15.24           C  
ATOM    575  C   PRO A  87       6.677 -11.795   6.911  1.00 15.56           C  
ATOM    576  O   PRO A  87       6.026 -12.749   6.510  1.00 15.25           O  
ATOM    577  CB  PRO A  87       6.901 -10.133   4.986  1.00 16.29           C  
ATOM    578  CG  PRO A  87       7.717 -10.261   3.711  1.00 15.88           C  
ATOM    579  CD  PRO A  87       8.131 -11.684   3.668  1.00 15.86           C  
ATOM    580  N   THR A  88       6.664 -11.363   8.182  1.00 15.16           N  
ATOM    581  CA  THR A  88       6.008 -12.053   9.280  1.00 15.69           C  
ATOM    582  C   THR A  88       5.418 -11.007  10.181  1.00 14.68           C  
ATOM    583  O   THR A  88       6.036  -9.996  10.464  1.00 14.31           O  
ATOM    584  CB  THR A  88       7.030 -12.928  10.071  1.00 18.21           C  
ATOM    585  OG1 THR A  88       7.601 -13.898   9.178  1.00 24.44           O  
ATOM    586  CG2 THR A  88       6.374 -13.673  11.154  1.00 20.03           C  
ATOM    587  N   LEU A  89       4.157 -11.226  10.536  1.00 14.67           N  
ATOM    588  CA  LEU A  89       3.501 -10.472  11.584  1.00 15.66           C  
ATOM    589  C   LEU A  89       3.789 -11.128  12.930  1.00 16.14           C  
ATOM    590  O   LEU A  89       3.587 -12.322  13.110  1.00 17.23           O  
ATOM    591  CB  LEU A  89       1.980 -10.465  11.329  1.00 15.06           C  
ATOM    592  CG  LEU A  89       1.164  -9.676  12.342  1.00 16.14           C  
ATOM    593  CD1 LEU A  89       1.391  -8.194  12.246  1.00 16.35           C  
ATOM    594  CD2 LEU A  89      -0.321  -9.965  12.149  1.00 18.47           C  
ATOM    595  N   GLN A  90       4.231 -10.343  13.892  1.00 17.58           N  
ATOM    596  CA  GLN A  90       4.349 -10.881  15.197  1.00 18.31           C  
ATOM    597  C   GLN A  90       3.901  -9.861  16.269  1.00 17.28           C  
ATOM    598  O   GLN A  90       3.661  -8.679  15.964  1.00 17.19           O  
ATOM    599  CB  GLN A  90       5.778 -11.342  15.402  1.00 20.29           C  
ATOM    600  CG  GLN A  90       6.739 -10.186  15.399  1.00 21.48           C  
ATOM    601  CD  GLN A  90       8.162 -10.635  15.570  1.00 24.01           C  
ATOM    602  OE1 GLN A  90       8.507 -11.789  15.295  1.00 26.87           O  
ATOM    603  NE2 GLN A  90       8.992  -9.729  15.972  1.00 24.45           N  
ATOM    604  N   LEU A  91       3.801 -10.335  17.509  1.00 16.77           N  
ATOM    605  CA  LEU A  91       3.504  -9.464  18.652  1.00 16.74           C  
ATOM    606  C   LEU A  91       4.779  -9.285  19.420  1.00 17.37           C  
ATOM    607  O   LEU A  91       5.473 -10.295  19.641  1.00 19.75           O  
ATOM    608  CB  LEU A  91       2.549 -10.111  19.608  1.00 18.68           C  
ATOM    609  CG  LEU A  91       1.232 -10.563  19.023  1.00 20.73           C  
ATOM    610  CD1 LEU A  91       0.320 -11.176  20.114  1.00 22.19           C  
ATOM    611  CD2 LEU A  91       0.575  -9.368  18.357  1.00 22.64           C  
ATOM    612  N   GLU A  92       5.066  -8.050  19.852  1.00 16.27           N  
ATOM    613  CA  GLU A  92       6.260  -7.763  20.670  1.00 15.96           C  
ATOM    614  C   GLU A  92       5.824  -7.020  21.908  1.00 17.17           C  
ATOM    615  O   GLU A  92       4.983  -6.118  21.814  1.00 13.46           O  
ATOM    616  CB  GLU A  92       7.226  -6.801  19.948  1.00 18.18           C  
ATOM    617  CG  GLU A  92       7.677  -7.307  18.614  1.00 22.58           C  
ATOM    618  CD  GLU A  92       8.819  -6.513  17.993  1.00 24.58           C  
ATOM    619  OE1 GLU A  92       9.634  -5.884  18.742  1.00 23.61           O  
ATOM    620  OE2 GLU A  92       8.947  -6.613  16.731  1.00 28.41           O  
ATOM    621  N   GLU A  93       6.509  -7.279  23.018  1.00 17.88           N  
ATOM    622  CA  GLU A  93       6.445  -6.365  24.179  1.00 20.13           C  
ATOM    623  C   GLU A  93       7.033  -5.011  23.865  1.00 19.48           C  
ATOM    624  O   GLU A  93       8.188  -4.863  23.531  1.00 22.16           O  
ATOM    625  CB  GLU A  93       7.146  -6.951  25.412  1.00 22.95           C  
ATOM    626  CG  GLU A  93       6.368  -8.107  25.987  1.00 28.37           C  
ATOM    627  CD  GLU A  93       6.673  -8.418  27.466  1.00 37.58           C  
ATOM    628  OE1 GLU A  93       7.837  -8.253  27.876  1.00 40.08           O  
ATOM    629  OE2 GLU A  93       5.738  -8.863  28.213  1.00 44.41           O  
ATOM    630  N   ALA A  94       6.234  -3.973  23.972  1.00 19.78           N  
ATOM    631  CA  ALA A  94       6.725  -2.645  23.724  1.00 19.10           C  
ATOM    632  C   ALA A  94       5.913  -1.667  24.588  1.00 19.95           C  
ATOM    633  O   ALA A  94       4.708  -1.840  24.808  1.00 18.07           O  
ATOM    634  CB  ALA A  94       6.649  -2.298  22.225  1.00 19.13           C  
ATOM    635  N   ASP A  95       6.619  -0.691  25.145  1.00 22.30           N  
ATOM    636  CA  ASP A  95       5.956   0.449  25.770  1.00 24.63           C  
ATOM    637  C   ASP A  95       5.387   1.360  24.684  1.00 23.67           C  
ATOM    638  O   ASP A  95       5.747   1.250  23.508  1.00 23.35           O  
ATOM    639  CB  ASP A  95       6.934   1.274  26.615  1.00 26.24           C  
ATOM    640  CG  ASP A  95       7.604   0.481  27.716  1.00 31.32           C  
ATOM    641  OD1 ASP A  95       6.945  -0.290  28.441  1.00 32.95           O  
ATOM    642  OD2 ASP A  95       8.825   0.696  27.863  1.00 33.29           O  
ATOM    643  N   VAL A  96       4.518   2.281  25.092  1.00 23.10           N  
ATOM    644  CA  VAL A  96       3.938   3.235  24.179  1.00 22.10           C  
ATOM    645  C   VAL A  96       5.098   3.997  23.601  1.00 21.25           C  
ATOM    646  O   VAL A  96       5.973   4.388  24.342  1.00 24.00           O  
ATOM    647  CB  VAL A  96       2.969   4.186  24.906  1.00 21.90           C  
ATOM    648  CG1 VAL A  96       2.336   5.174  23.954  1.00 23.15           C  
ATOM    649  CG2 VAL A  96       1.888   3.407  25.624  1.00 22.76           C  
ATOM    650  N   MET A  97       5.124   4.165  22.283  1.00 21.52           N  
ATOM    651  CA  MET A  97       6.217   4.834  21.555  1.00 21.28           C  
ATOM    652  C   MET A  97       5.823   6.199  21.030  1.00 21.05           C  
ATOM    653  O   MET A  97       4.929   6.355  20.189  1.00 18.89           O  
ATOM    654  CB  MET A  97       6.643   3.946  20.389  1.00 22.76           C  
ATOM    655  CG  MET A  97       7.306   2.702  20.887  1.00 23.31           C  
ATOM    656  SD  MET A  97       7.360   1.414  19.651  1.00 23.17           S  
ATOM    657  CE  MET A  97       5.738   0.698  19.718  1.00 23.80           C  
ATOM    658  N   ARG A  98       6.475   7.219  21.568  1.00 21.90           N  
ATOM    659  CA  ARG A  98       6.200   8.582  21.190  1.00 23.26           C  
ATOM    660  C   ARG A  98       6.694   8.894  19.773  1.00 23.26           C  
ATOM    661  O   ARG A  98       6.046   9.616  18.985  1.00 20.08           O  
ATOM    662  CB  ARG A  98       6.857   9.529  22.215  1.00 25.25           C  
ATOM    663  CG  ARG A  98       6.581  11.008  21.965  1.00 31.26           C  
ATOM    664  CD  ARG A  98       7.487  11.833  22.847  1.00 38.74           C  
ATOM    665  NE  ARG A  98       7.730  13.166  22.318  1.00 49.35           N  
ATOM    666  CZ  ARG A  98       8.406  14.117  22.965  1.00 57.95           C  
ATOM    667  NH1 ARG A  98       8.902  13.889  24.185  1.00 56.05           N  
ATOM    668  NH2 ARG A  98       8.561  15.317  22.397  1.00 64.67           N  
ATOM    669  N   ASP A  99       7.885   8.403  19.477  1.00 24.20           N  
ATOM    670  CA  ASP A  99       8.534   8.698  18.205  1.00 25.74           C  
ATOM    671  C   ASP A  99       8.881   7.408  17.515  1.00 23.08           C  
ATOM    672  O   ASP A  99       9.490   6.563  18.111  1.00 22.05           O  
ATOM    673  CB  ASP A  99       9.784   9.543  18.432  1.00 27.87           C  
ATOM    674  CG  ASP A  99       9.438  10.992  18.869  1.00 31.57           C  
ATOM    675  OD1 ASP A  99       8.614  11.670  18.208  1.00 31.63           O  
ATOM    676  OD2 ASP A  99       9.976  11.446  19.910  1.00 37.44           O  
ATOM    677  N   ILE A 100       8.479   7.279  16.260  1.00 22.53           N  
ATOM    678  CA  ILE A 100       8.931   6.222  15.353  1.00 22.94           C  
ATOM    679  C   ILE A 100       9.817   6.933  14.328  1.00 23.90           C  
ATOM    680  O   ILE A 100       9.308   7.537  13.379  1.00 23.17           O  
ATOM    681  CB  ILE A 100       7.744   5.605  14.590  1.00 22.18           C  
ATOM    682  CG1 ILE A 100       6.653   5.115  15.532  1.00 24.04           C  
ATOM    683  CG2 ILE A 100       8.218   4.507  13.624  1.00 21.45           C  
ATOM    684  CD1 ILE A 100       7.054   4.012  16.453  1.00 23.75           C  
ATOM    685  N   ASP A 101      11.117   6.887  14.542  1.00 24.41           N  
ATOM    686  CA  ASP A 101      12.080   7.713  13.786  1.00 26.94           C  
ATOM    687  C   ASP A 101      13.228   6.871  13.219  1.00 27.95           C  
ATOM    688  O   ASP A 101      14.317   7.390  12.901  1.00 28.41           O  
ATOM    689  CB  ASP A 101      12.628   8.817  14.707  1.00 30.18           C  
ATOM    690  CG  ASP A 101      13.253   8.258  16.011  1.00 30.68           C  
ATOM    691  OD1 ASP A 101      13.309   7.015  16.259  1.00 30.12           O  
ATOM    692  OD2 ASP A 101      13.689   9.102  16.814  1.00 35.60           O  
ATOM    693  N   SER A 102      12.980   5.569  13.049  1.00 23.24           N  
ATOM    694  CA  SER A 102      13.920   4.733  12.367  1.00 20.76           C  
ATOM    695  C   SER A 102      13.211   3.681  11.518  1.00 19.62           C  
ATOM    696  O   SER A 102      12.040   3.361  11.777  1.00 18.36           O  
ATOM    697  CB  SER A 102      14.840   4.061  13.388  1.00 18.90           C  
ATOM    698  OG  SER A 102      14.152   3.087  14.169  1.00 21.51           O  
ATOM    699  N   VAL A 103      13.966   3.094  10.587  1.00 17.97           N  
ATOM    700  CA  VAL A 103      13.451   2.028   9.739  1.00 17.87           C  
ATOM    701  C   VAL A 103      13.043   0.854  10.599  1.00 20.72           C  
ATOM    702  O   VAL A 103      11.968   0.292  10.466  1.00 22.49           O  
ATOM    703  CB  VAL A 103      14.497   1.636   8.708  1.00 19.24           C  
ATOM    704  CG1 VAL A 103      14.029   0.402   7.876  1.00 18.98           C  
ATOM    705  CG2 VAL A 103      14.747   2.835   7.792  1.00 18.23           C  
ATOM    706  N   GLU A 104      13.902   0.521  11.536  1.00 23.58           N  
ATOM    707  CA  GLU A 104      13.624  -0.525  12.531  1.00 27.93           C  
ATOM    708  C   GLU A 104      12.284  -0.295  13.262  1.00 25.20           C  
ATOM    709  O   GLU A 104      11.486  -1.221  13.359  1.00 21.91           O  
ATOM    710  CB  GLU A 104      14.777  -0.609  13.544  1.00 35.24           C  
ATOM    711  CG  GLU A 104      16.116  -1.121  12.939  1.00 47.48           C  
ATOM    712  CD  GLU A 104      16.876  -0.121  12.017  1.00 57.50           C  
ATOM    713  OE1 GLU A 104      16.705   1.146  12.148  1.00 56.65           O  
ATOM    714  OE2 GLU A 104      17.667  -0.616  11.145  1.00 53.94           O  
ATOM    715  N   LEU A 105      12.032   0.939  13.716  1.00 22.30           N  
ATOM    716  CA  LEU A 105      10.862   1.237  14.563  1.00 22.36           C  
ATOM    717  C   LEU A 105       9.605   1.224  13.702  1.00 19.93           C  
ATOM    718  O   LEU A 105       8.525   0.949  14.188  1.00 17.38           O  
ATOM    719  CB  LEU A 105      11.005   2.585  15.264  1.00 23.08           C  
ATOM    720  CG  LEU A 105      11.830   2.509  16.563  1.00 25.54           C  
ATOM    721  CD1 LEU A 105      12.071   3.919  17.135  1.00 27.53           C  
ATOM    722  CD2 LEU A 105      11.186   1.587  17.593  1.00 26.18           C  
ATOM    723  N   THR A 106       9.780   1.481  12.412  1.00 18.07           N  
ATOM    724  CA  THR A 106       8.666   1.438  11.449  1.00 16.87           C  
ATOM    725  C   THR A 106       7.996   0.066  11.345  1.00 16.22           C  
ATOM    726  O   THR A 106       6.864  -0.053  10.838  1.00 16.76           O  
ATOM    727  CB  THR A 106       9.144   2.032  10.107  1.00 18.36           C  
ATOM    728  OG1 THR A 106       9.589   3.388  10.349  1.00 18.32           O  
ATOM    729  CG2 THR A 106       8.035   2.072   9.107  1.00 20.66           C  
ATOM    730  N   ARG A 107       8.629  -0.971  11.887  1.00 14.65           N  
ATOM    731  CA  ARG A 107       7.994  -2.273  11.984  1.00 14.66           C  
ATOM    732  C   ARG A 107       6.630  -2.284  12.683  1.00 12.93           C  
ATOM    733  O   ARG A 107       5.769  -3.095  12.385  1.00 12.68           O  
ATOM    734  CB  ARG A 107       8.901  -3.258  12.672  1.00 14.19           C  
ATOM    735  CG  ARG A 107       9.124  -2.998  14.165  1.00 14.90           C  
ATOM    736  CD  ARG A 107      10.113  -4.041  14.619  1.00 16.47           C  
ATOM    737  NE  ARG A 107      10.298  -4.134  16.027  1.00 17.12           N  
ATOM    738  CZ  ARG A 107      11.007  -3.282  16.760  1.00 17.90           C  
ATOM    739  NH1 ARG A 107      11.582  -2.241  16.210  1.00 19.04           N  
ATOM    740  NH2 ARG A 107      11.154  -3.515  18.056  1.00 18.66           N  
ATOM    741  N   PHE A 108       6.425  -1.307  13.570  1.00 13.52           N  
ATOM    742  CA  PHE A 108       5.198  -1.155  14.337  1.00 11.57           C  
ATOM    743  C   PHE A 108       4.077  -0.330  13.648  1.00 12.23           C  
ATOM    744  O   PHE A 108       2.974  -0.293  14.126  1.00 12.59           O  
ATOM    745  CB  PHE A 108       5.521  -0.432  15.651  1.00 12.03           C  
ATOM    746  CG  PHE A 108       6.351  -1.232  16.587  1.00 11.89           C  
ATOM    747  CD1 PHE A 108       5.839  -2.357  17.191  1.00 11.67           C  
ATOM    748  CD2 PHE A 108       7.636  -0.824  16.915  1.00 12.38           C  
ATOM    749  CE1 PHE A 108       6.576  -3.108  18.055  1.00 12.56           C  
ATOM    750  CE2 PHE A 108       8.397  -1.558  17.823  1.00 12.92           C  
ATOM    751  CZ  PHE A 108       7.880  -2.708  18.375  1.00 13.23           C  
ATOM    752  N   ILE A 109       4.411   0.368  12.572  1.00 11.92           N  
ATOM    753  CA  ILE A 109       3.481   1.263  11.916  1.00 12.71           C  
ATOM    754  C   ILE A 109       2.740   0.565  10.770  1.00 12.69           C  
ATOM    755  O   ILE A 109       3.311  -0.132   9.892  1.00 11.03           O  
ATOM    756  CB  ILE A 109       4.185   2.521  11.418  1.00 13.35           C  
ATOM    757  CG1 ILE A 109       4.674   3.370  12.607  1.00 15.39           C  
ATOM    758  CG2 ILE A 109       3.230   3.393  10.587  1.00 14.48           C  
ATOM    759  CD1 ILE A 109       3.512   3.967  13.394  1.00 14.46           C  
ATOM    760  N   PHE A 110       1.410   0.786  10.778  1.00 12.21           N  
ATOM    761  CA  PHE A 110       0.524   0.306   9.753  1.00 11.98           C  
ATOM    762  C   PHE A 110      -0.326   1.503   9.293  1.00 12.54           C  
ATOM    763  O   PHE A 110      -0.616   2.450  10.084  1.00 11.64           O  
ATOM    764  CB  PHE A 110      -0.438  -0.764  10.272  1.00 11.66           C  
ATOM    765  CG  PHE A 110       0.241  -2.012  10.756  1.00 11.34           C  
ATOM    766  CD1 PHE A 110       0.412  -3.114   9.912  1.00 11.36           C  
ATOM    767  CD2 PHE A 110       0.826  -2.033  12.002  1.00 11.36           C  
ATOM    768  CE1 PHE A 110       1.040  -4.255  10.389  1.00 11.61           C  
ATOM    769  CE2 PHE A 110       1.463  -3.152  12.470  1.00 11.31           C  
ATOM    770  CZ  PHE A 110       1.598  -4.275  11.654  1.00 11.96           C  
ATOM    771  N   TYR A 111      -0.669   1.522   8.026  1.00 12.60           N  
ATOM    772  CA  TYR A 111      -1.615   2.536   7.525  1.00 13.68           C  
ATOM    773  C   TYR A 111      -3.006   1.969   7.611  1.00 13.56           C  
ATOM    774  O   TYR A 111      -3.285   0.947   7.023  1.00 13.86           O  
ATOM    775  CB  TYR A 111      -1.272   2.952   6.098  1.00 14.69           C  
ATOM    776  CG  TYR A 111       0.023   3.690   6.026  1.00 18.11           C  
ATOM    777  CD1 TYR A 111       0.099   5.021   6.466  1.00 18.97           C  
ATOM    778  CD2 TYR A 111       1.151   3.112   5.459  1.00 20.27           C  
ATOM    779  CE1 TYR A 111       1.284   5.739   6.394  1.00 22.32           C  
ATOM    780  CE2 TYR A 111       2.365   3.823   5.386  1.00 22.30           C  
ATOM    781  CZ  TYR A 111       2.404   5.143   5.853  1.00 24.11           C  
ATOM    782  OH  TYR A 111       3.568   5.887   5.774  1.00 25.40           O  
ATOM    783  N   ARG A 112      -3.849   2.616   8.378  1.00 12.66           N  
ATOM    784  CA  ARG A 112      -5.224   2.228   8.525  1.00 13.29           C  
ATOM    785  C   ARG A 112      -5.970   2.800   7.317  1.00 14.43           C  
ATOM    786  O   ARG A 112      -5.937   4.011   7.082  1.00 16.41           O  
ATOM    787  CB  ARG A 112      -5.770   2.829   9.788  1.00 14.34           C  
ATOM    788  CG  ARG A 112      -7.274   2.666   9.931  1.00 15.75           C  
ATOM    789  CD  ARG A 112      -7.832   3.197  11.224  1.00 19.64           C  
ATOM    790  NE  ARG A 112      -9.288   3.026  11.259  1.00 23.12           N  
ATOM    791  CZ  ARG A 112     -10.068   3.224  12.319  1.00 28.74           C  
ATOM    792  NH1 ARG A 112      -9.564   3.577  13.500  1.00 30.96           N  
ATOM    793  NH2 ARG A 112     -11.370   3.015  12.204  1.00 34.25           N  
ATOM    794  N   LEU A 113      -6.603   1.922   6.542  1.00 15.12           N  
ATOM    795  CA  LEU A 113      -7.201   2.321   5.260  1.00 16.10           C  
ATOM    796  C   LEU A 113      -8.659   2.071   5.439  1.00 16.13           C  
ATOM    797  O   LEU A 113      -9.121   0.938   5.351  1.00 15.47           O  
ATOM    798  CB  LEU A 113      -6.683   1.441   4.126  1.00 17.23           C  
ATOM    799  CG  LEU A 113      -5.149   1.525   4.007  1.00 18.50           C  
ATOM    800  CD1 LEU A 113      -4.558   0.371   3.226  1.00 20.48           C  
ATOM    801  CD2 LEU A 113      -4.793   2.860   3.348  1.00 18.16           C  
ATOM    802  N   ASP A 114      -9.387   3.135   5.703  1.00 18.24           N  
ATOM    803  CA  ASP A 114     -10.819   3.028   5.873  1.00 21.83           C  
ATOM    804  C   ASP A 114     -11.606   3.189   4.560  1.00 22.46           C  
ATOM    805  O   ASP A 114     -11.327   4.049   3.730  1.00 25.15           O  
ATOM    806  CB  ASP A 114     -11.305   4.055   6.894  1.00 23.44           C  
ATOM    807  CG  ASP A 114     -11.045   3.630   8.336  1.00 27.09           C  
ATOM    808  OD1 ASP A 114     -10.941   2.412   8.657  1.00 28.20           O  
ATOM    809  OD2 ASP A 114     -10.966   4.554   9.162  1.00 33.24           O  
ATOM    810  N   SER A 115     -12.607   2.364   4.391  1.00 23.47           N  
ATOM    811  CA  SER A 115     -13.553   2.567   3.312  1.00 25.34           C  
ATOM    812  C   SER A 115     -14.813   3.056   3.989  1.00 29.67           C  
ATOM    813  O   SER A 115     -15.679   2.250   4.447  1.00 30.15           O  
ATOM    814  CB  SER A 115     -13.773   1.302   2.521  1.00 29.07           C  
ATOM    815  OG  SER A 115     -14.937   1.479   1.739  1.00 35.51           O  
ATOM    816  N   PRO A 116     -14.903   4.371   4.092  1.00 32.34           N  
ATOM    817  CA  PRO A 116     -15.836   5.059   4.977  1.00 39.02           C  
ATOM    818  C   PRO A 116     -17.295   4.611   4.782  1.00 41.26           C  
ATOM    819  O   PRO A 116     -17.994   4.300   5.779  1.00 41.33           O  
ATOM    820  CB  PRO A 116     -15.659   6.536   4.581  1.00 39.87           C  
ATOM    821  CG  PRO A 116     -15.172   6.495   3.156  1.00 38.24           C  
ATOM    822  CD  PRO A 116     -14.342   5.265   3.048  1.00 35.93           C  
ATOM    823  N   THR A 117     -17.726   4.550   3.511  1.00 39.19           N  
ATOM    824  CA  THR A 117     -19.135   4.323   3.216  1.00 38.08           C  
ATOM    825  C   THR A 117     -19.548   2.947   3.670  1.00 33.55           C  
ATOM    826  O   THR A 117     -20.665   2.807   4.136  1.00 33.66           O  
ATOM    827  CB  THR A 117     -19.505   4.526   1.721  1.00 38.39           C  
ATOM    828  OG1 THR A 117     -19.000   3.437   0.947  1.00 40.36           O  
ATOM    829  CG2 THR A 117     -18.925   5.815   1.183  1.00 39.18           C  
ATOM    830  N   GLU A 118     -18.674   1.936   3.541  1.00 32.17           N  
ATOM    831  CA  GLU A 118     -19.009   0.576   4.003  1.00 30.05           C  
ATOM    832  C   GLU A 118     -18.605   0.300   5.453  1.00 28.98           C  
ATOM    833  O   GLU A 118     -18.972  -0.738   6.021  1.00 28.00           O  
ATOM    834  CB  GLU A 118     -18.326  -0.488   3.171  1.00 34.29           C  
ATOM    835  CG  GLU A 118     -18.389  -0.284   1.684  1.00 41.82           C  
ATOM    836  CD  GLU A 118     -18.045  -1.574   0.966  1.00 52.19           C  
ATOM    837  OE1 GLU A 118     -17.162  -2.330   1.472  1.00 59.21           O  
ATOM    838  OE2 GLU A 118     -18.675  -1.849  -0.085  1.00 59.59           O  
ATOM    839  N   GLY A 119     -17.788   1.187   6.014  1.00 24.39           N  
ATOM    840  CA  GLY A 119     -17.371   1.070   7.390  1.00 23.89           C  
ATOM    841  C   GLY A 119     -16.345  -0.023   7.663  1.00 20.69           C  
ATOM    842  O   GLY A 119     -16.254  -0.523   8.777  1.00 19.06           O  
ATOM    843  N   THR A 120     -15.584  -0.384   6.626  1.00 19.24           N  
ATOM    844  CA  THR A 120     -14.596  -1.432   6.737  1.00 17.09           C  
ATOM    845  C   THR A 120     -13.218  -0.833   6.660  1.00 15.24           C  
ATOM    846  O   THR A 120     -13.016   0.279   6.175  1.00 16.92           O  
ATOM    847  CB  THR A 120     -14.747  -2.448   5.586  1.00 17.59           C  
ATOM    848  OG1 THR A 120     -14.622  -1.764   4.341  1.00 20.02           O  
ATOM    849  CG2 THR A 120     -16.094  -3.130   5.643  1.00 20.39           C  
ATOM    850  N   THR A 121     -12.239  -1.621   7.099  1.00 14.50           N  
ATOM    851  CA  THR A 121     -10.888  -1.183   7.242  1.00 14.23           C  
ATOM    852  C   THR A 121      -9.913  -2.274   6.864  1.00 13.05           C  
ATOM    853  O   THR A 121     -10.127  -3.446   7.159  1.00 11.95           O  
ATOM    854  CB  THR A 121     -10.648  -0.847   8.713  1.00 14.33           C  
ATOM    855  OG1 THR A 121     -11.518   0.217   9.092  1.00 14.55           O  
ATOM    856  CG2 THR A 121      -9.298  -0.429   8.944  1.00 14.11           C  
ATOM    857  N   ARG A 122      -8.862  -1.859   6.190  1.00 12.57           N  
ATOM    858  CA  ARG A 122      -7.650  -2.686   5.987  1.00 12.19           C  
ATOM    859  C   ARG A 122      -6.440  -2.044   6.665  1.00 10.64           C  
ATOM    860  O   ARG A 122      -6.403  -0.828   6.856  1.00 10.35           O  
ATOM    861  CB  ARG A 122      -7.375  -2.835   4.495  1.00 14.14           C  
ATOM    862  CG  ARG A 122      -8.473  -3.559   3.739  1.00 15.83           C  
ATOM    863  CD  ARG A 122      -8.017  -4.082   2.377  1.00 17.02           C  
ATOM    864  NE  ARG A 122      -7.467  -2.963   1.617  1.00 20.92           N  
ATOM    865  CZ  ARG A 122      -6.871  -3.024   0.400  1.00 21.87           C  
ATOM    866  NH1 ARG A 122      -6.742  -4.161  -0.235  1.00 19.55           N  
ATOM    867  NH2 ARG A 122      -6.399  -1.897  -0.169  1.00 24.08           N  
ATOM    868  N   PHE A 123      -5.447  -2.873   6.991  1.00 10.21           N  
ATOM    869  CA  PHE A 123      -4.178  -2.399   7.617  1.00 10.13           C  
ATOM    870  C   PHE A 123      -2.970  -2.814   6.824  1.00  9.96           C  
ATOM    871  O   PHE A 123      -2.737  -3.966   6.697  1.00  9.81           O  
ATOM    872  CB  PHE A 123      -4.026  -2.941   9.029  1.00 10.41           C  
ATOM    873  CG  PHE A 123      -5.090  -2.428   9.994  1.00 10.17           C  
ATOM    874  CD1 PHE A 123      -4.993  -1.168  10.510  1.00 11.23           C  
ATOM    875  CD2 PHE A 123      -6.105  -3.247  10.387  1.00 12.26           C  
ATOM    876  CE1 PHE A 123      -5.941  -0.666  11.429  1.00 11.93           C  
ATOM    877  CE2 PHE A 123      -7.070  -2.777  11.268  1.00 13.01           C  
ATOM    878  CZ  PHE A 123      -6.986  -1.487  11.786  1.00 12.42           C  
ATOM    879  N   GLU A 124      -2.280  -1.838   6.254  1.00 10.67           N  
ATOM    880  CA  GLU A 124      -1.107  -2.062   5.388  1.00 10.65           C  
ATOM    881  C   GLU A 124       0.154  -1.698   6.147  1.00 11.04           C  
ATOM    882  O   GLU A 124       0.306  -0.541   6.679  1.00 10.91           O  
ATOM    883  CB  GLU A 124      -1.143  -1.186   4.141  1.00 12.10           C  
ATOM    884  CG  GLU A 124      -0.037  -1.523   3.140  1.00 12.79           C  
ATOM    885  CD  GLU A 124      -0.024  -0.625   1.900  1.00 16.08           C  
ATOM    886  OE1 GLU A 124      -0.964   0.201   1.725  1.00 16.07           O  
ATOM    887  OE2 GLU A 124       0.912  -0.738   1.052  1.00 16.97           O  
ATOM    888  N   SER A 125       1.081  -2.626   6.112  1.00 11.46           N  
ATOM    889  CA  SER A 125       2.371  -2.442   6.813  1.00 11.81           C  
ATOM    890  C   SER A 125       3.156  -1.285   6.172  1.00 12.40           C  
ATOM    891  O   SER A 125       3.307  -1.206   4.964  1.00 12.27           O  
ATOM    892  CB  SER A 125       3.171  -3.734   6.763  1.00 11.02           C  
ATOM    893  OG  SER A 125       4.521  -3.548   7.209  1.00  9.78           O  
ATOM    894  N   ALA A 126       3.631  -0.336   6.995  1.00 12.52           N  
ATOM    895  CA  ALA A 126       4.576   0.652   6.524  1.00 13.27           C  
ATOM    896  C   ALA A 126       5.997   0.114   6.278  1.00 14.28           C  
ATOM    897  O   ALA A 126       6.679   0.660   5.381  1.00 16.26           O  
ATOM    898  CB  ALA A 126       4.625   1.813   7.502  1.00 14.04           C  
ATOM    899  N   ALA A 127       6.444  -0.873   7.064  1.00 13.12           N  
ATOM    900  CA  ALA A 127       7.743  -1.482   6.882  1.00 13.58           C  
ATOM    901  C   ALA A 127       7.761  -2.337   5.607  1.00 13.33           C  
ATOM    902  O   ALA A 127       8.820  -2.468   4.932  1.00 14.65           O  
ATOM    903  CB  ALA A 127       8.109  -2.369   8.062  1.00 13.19           C  
ATOM    904  N   PHE A 128       6.611  -2.952   5.303  1.00 11.54           N  
ATOM    905  CA  PHE A 128       6.472  -3.874   4.175  1.00 10.69           C  
ATOM    906  C   PHE A 128       5.296  -3.389   3.350  1.00 11.13           C  
ATOM    907  O   PHE A 128       4.222  -3.947   3.376  1.00 11.05           O  
ATOM    908  CB  PHE A 128       6.242  -5.291   4.677  1.00 11.34           C  
ATOM    909  CG  PHE A 128       7.441  -5.942   5.290  1.00 13.24           C  
ATOM    910  CD1 PHE A 128       8.221  -6.830   4.555  1.00 14.75           C  
ATOM    911  CD2 PHE A 128       7.765  -5.710   6.603  1.00 14.76           C  
ATOM    912  CE1 PHE A 128       9.317  -7.416   5.136  1.00 14.95           C  
ATOM    913  CE2 PHE A 128       8.907  -6.280   7.170  1.00 14.76           C  
ATOM    914  CZ  PHE A 128       9.649  -7.139   6.427  1.00 14.77           C  
ATOM    915  N   PRO A 129       5.493  -2.366   2.561  1.00 11.11           N  
ATOM    916  CA  PRO A 129       4.403  -1.882   1.769  1.00 12.34           C  
ATOM    917  C   PRO A 129       3.896  -2.922   0.773  1.00 12.46           C  
ATOM    918  O   PRO A 129       4.663  -3.773   0.278  1.00 13.31           O  
ATOM    919  CB  PRO A 129       4.943  -0.570   1.134  1.00 12.91           C  
ATOM    920  CG  PRO A 129       6.361  -0.501   1.496  1.00 13.71           C  
ATOM    921  CD  PRO A 129       6.630  -1.472   2.596  1.00 12.95           C  
ATOM    922  N   GLY A 130       2.575  -2.925   0.570  1.00 11.85           N  
ATOM    923  CA  GLY A 130       1.891  -3.958  -0.190  1.00 10.65           C  
ATOM    924  C   GLY A 130       1.491  -5.140   0.657  1.00 11.91           C  
ATOM    925  O   GLY A 130       0.836  -6.065   0.146  1.00 12.02           O  
ATOM    926  N   TRP A 131       1.834  -5.148   1.946  1.00 10.07           N  
ATOM    927  CA  TRP A 131       1.568  -6.330   2.793  1.00 10.25           C  
ATOM    928  C   TRP A 131       0.526  -5.868   3.824  1.00 10.77           C  
ATOM    929  O   TRP A 131       0.669  -4.761   4.407  1.00 12.38           O  
ATOM    930  CB  TRP A 131       2.818  -6.853   3.529  1.00 10.98           C  
ATOM    931  CG  TRP A 131       3.700  -7.521   2.616  1.00 11.32           C  
ATOM    932  CD1 TRP A 131       4.401  -6.935   1.638  1.00 12.30           C  
ATOM    933  CD2 TRP A 131       3.903  -8.923   2.482  1.00 12.16           C  
ATOM    934  NE1 TRP A 131       5.086  -7.870   0.918  1.00 11.85           N  
ATOM    935  CE2 TRP A 131       4.785  -9.107   1.404  1.00 12.25           C  
ATOM    936  CE3 TRP A 131       3.409 -10.045   3.151  1.00 12.14           C  
ATOM    937  CZ2 TRP A 131       5.138 -10.362   0.937  1.00 13.16           C  
ATOM    938  CZ3 TRP A 131       3.803 -11.312   2.698  1.00 14.36           C  
ATOM    939  CH2 TRP A 131       4.673 -11.453   1.606  1.00 12.62           C  
ATOM    940  N   PHE A 132      -0.490  -6.708   4.023  1.00 10.80           N  
ATOM    941  CA  PHE A 132      -1.738  -6.381   4.751  1.00 10.12           C  
ATOM    942  C   PHE A 132      -1.969  -7.390   5.822  1.00  9.46           C  
ATOM    943  O   PHE A 132      -1.763  -8.556   5.619  1.00  9.01           O  
ATOM    944  CB  PHE A 132      -2.979  -6.331   3.820  1.00 10.55           C  
ATOM    945  CG  PHE A 132      -2.916  -5.227   2.810  1.00 10.34           C  
ATOM    946  CD1 PHE A 132      -3.631  -4.047   2.972  1.00 11.25           C  
ATOM    947  CD2 PHE A 132      -2.077  -5.362   1.686  1.00 11.44           C  
ATOM    948  CE1 PHE A 132      -3.542  -3.032   2.015  1.00 11.25           C  
ATOM    949  CE2 PHE A 132      -1.971  -4.352   0.738  1.00 11.15           C  
ATOM    950  CZ  PHE A 132      -2.678  -3.193   0.905  1.00 11.39           C  
ATOM    951  N   ILE A 133      -2.487  -6.931   6.969  1.00  9.91           N  
ATOM    952  CA  ILE A 133      -2.838  -7.840   8.079  1.00 10.27           C  
ATOM    953  C   ILE A 133      -4.029  -8.694   7.600  1.00 10.95           C  
ATOM    954  O   ILE A 133      -5.061  -8.141   7.126  1.00 12.71           O  
ATOM    955  CB  ILE A 133      -3.197  -7.089   9.392  1.00 10.45           C  
ATOM    956  CG1 ILE A 133      -1.997  -6.270   9.908  1.00 10.26           C  
ATOM    957  CG2 ILE A 133      -3.639  -8.102  10.459  1.00 10.63           C  
ATOM    958  CD1 ILE A 133      -2.271  -5.442  11.150  1.00 10.63           C  
ATOM    959  N   CYS A 134      -3.899  -9.998   7.746  1.00 10.03           N  
ATOM    960  CA  CYS A 134      -4.908 -10.933   7.226  1.00 11.50           C  
ATOM    961  C   CYS A 134      -5.201 -12.088   8.197  1.00 11.34           C  
ATOM    962  O   CYS A 134      -4.385 -12.439   9.098  1.00 10.89           O  
ATOM    963  CB  CYS A 134      -4.492 -11.420   5.820  1.00 12.67           C  
ATOM    964  SG  CYS A 134      -3.100 -12.554   5.981  1.00 13.80           S  
ATOM    965  N   THR A 135      -6.390 -12.644   8.092  1.00 10.21           N  
ATOM    966  CA  THR A 135      -6.738 -13.862   8.801  1.00 10.27           C  
ATOM    967  C   THR A 135      -6.996 -14.953   7.766  1.00 10.99           C  
ATOM    968  O   THR A 135      -7.253 -14.664   6.601  1.00  9.77           O  
ATOM    969  CB  THR A 135      -8.006 -13.639   9.625  1.00 11.48           C  
ATOM    970  OG1 THR A 135      -9.136 -13.448   8.789  1.00 13.91           O  
ATOM    971  CG2 THR A 135      -7.831 -12.457  10.618  1.00 12.04           C  
ATOM    972  N   SER A 136      -6.918 -16.198   8.195  1.00 11.11           N  
ATOM    973  CA  SER A 136      -7.256 -17.362   7.418  1.00 13.50           C  
ATOM    974  C   SER A 136      -8.745 -17.436   7.145  1.00 14.97           C  
ATOM    975  O   SER A 136      -9.553 -16.929   7.918  1.00 13.83           O  
ATOM    976  CB  SER A 136      -6.803 -18.642   8.169  1.00 14.75           C  
ATOM    977  OG  SER A 136      -7.066 -19.862   7.493  1.00 16.19           O  
ATOM    978  N   LEU A 137      -9.091 -18.081   6.045  1.00 16.91           N  
ATOM    979  CA  LEU A 137     -10.486 -18.510   5.828  1.00 21.01           C  
ATOM    980  C   LEU A 137     -10.945 -19.557   6.871  1.00 23.42           C  
ATOM    981  O   LEU A 137     -12.138 -19.651   7.173  1.00 28.26           O  
ATOM    982  CB  LEU A 137     -10.662 -19.136   4.450  1.00 22.44           C  
ATOM    983  CG  LEU A 137     -10.265 -18.229   3.269  1.00 24.87           C  
ATOM    984  CD1 LEU A 137     -10.680 -18.854   1.929  1.00 24.28           C  
ATOM    985  CD2 LEU A 137     -10.815 -16.824   3.426  1.00 23.35           C  
ATOM    986  N   GLN A 138     -10.006 -20.300   7.433  1.00 27.09           N  
ATOM    987  CA  GLN A 138     -10.315 -21.232   8.520  1.00 31.91           C  
ATOM    988  C   GLN A 138     -10.156 -20.565   9.899  1.00 32.95           C  
ATOM    989  O   GLN A 138      -9.330 -19.665  10.090  1.00 26.78           O  
ATOM    990  CB  GLN A 138      -9.389 -22.441   8.478  1.00 36.39           C  
ATOM    991  CG  GLN A 138      -9.274 -23.092   7.101  1.00 43.89           C  
ATOM    992  CD  GLN A 138      -7.857 -23.576   6.810  1.00 52.98           C  
ATOM    993  OE1 GLN A 138      -6.864 -22.895   7.120  1.00 57.82           O  
ATOM    994  NE2 GLN A 138      -7.752 -24.758   6.206  1.00 62.31           N  
ATOM    995  N   PRO A 139     -10.975 -21.013  10.863  1.00 33.63           N  
ATOM    996  CA  PRO A 139     -10.856 -20.589  12.237  1.00 29.67           C  
ATOM    997  C   PRO A 139      -9.630 -21.216  12.920  1.00 24.05           C  
ATOM    998  O   PRO A 139      -9.080 -22.260  12.450  1.00 22.24           O  
ATOM    999  CB  PRO A 139     -12.168 -21.107  12.874  1.00 34.62           C  
ATOM   1000  CG  PRO A 139     -12.449 -22.361  12.109  1.00 34.89           C  
ATOM   1001  CD  PRO A 139     -12.059 -22.011  10.685  1.00 34.84           C  
ATOM   1002  N   ALA A 140      -9.166 -20.485  13.942  1.00 19.01           N  
ATOM   1003  CA  ALA A 140      -8.198 -20.920  14.889  1.00 19.07           C  
ATOM   1004  C   ALA A 140      -6.784 -20.970  14.270  1.00 19.82           C  
ATOM   1005  O   ALA A 140      -5.919 -21.795  14.658  1.00 20.75           O  
ATOM   1006  CB  ALA A 140      -8.609 -22.264  15.477  1.00 20.56           C  
ATOM   1007  N   GLN A 141      -6.554 -20.086  13.307  1.00 18.79           N  
ATOM   1008  CA  GLN A 141      -5.220 -19.906  12.740  1.00 19.13           C  
ATOM   1009  C   GLN A 141      -4.653 -18.605  13.198  1.00 15.79           C  
ATOM   1010  O   GLN A 141      -5.393 -17.722  13.603  1.00 14.04           O  
ATOM   1011  CB  GLN A 141      -5.237 -19.900  11.227  1.00 21.81           C  
ATOM   1012  CG  GLN A 141      -5.754 -21.191  10.660  1.00 26.84           C  
ATOM   1013  CD  GLN A 141      -4.901 -22.353  11.104  1.00 29.43           C  
ATOM   1014  OE1 GLN A 141      -3.689 -22.263  11.134  1.00 35.17           O  
ATOM   1015  NE2 GLN A 141      -5.538 -23.418  11.523  1.00 34.88           N  
ATOM   1016  N   PRO A 142      -3.314 -18.459  13.069  1.00 15.15           N  
ATOM   1017  CA  PRO A 142      -2.690 -17.204  13.469  1.00 14.15           C  
ATOM   1018  C   PRO A 142      -3.110 -16.079  12.548  1.00 13.56           C  
ATOM   1019  O   PRO A 142      -3.423 -16.309  11.356  1.00 13.79           O  
ATOM   1020  CB  PRO A 142      -1.206 -17.462  13.224  1.00 15.93           C  
ATOM   1021  CG  PRO A 142      -1.083 -18.941  13.348  1.00 16.75           C  
ATOM   1022  CD  PRO A 142      -2.288 -19.411  12.595  1.00 16.24           C  
ATOM   1023  N   VAL A 143      -3.047 -14.863  13.079  1.00 12.32           N  
ATOM   1024  CA  VAL A 143      -3.174 -13.666  12.295  1.00 11.98           C  
ATOM   1025  C   VAL A 143      -1.857 -13.503  11.590  1.00 12.12           C  
ATOM   1026  O   VAL A 143      -0.805 -13.772  12.192  1.00 13.17           O  
ATOM   1027  CB  VAL A 143      -3.532 -12.451  13.175  1.00 12.12           C  
ATOM   1028  CG1 VAL A 143      -3.638 -11.138  12.418  1.00 12.37           C  
ATOM   1029  CG2 VAL A 143      -4.873 -12.670  13.879  1.00 12.73           C  
ATOM   1030  N   GLY A 144      -1.904 -13.078  10.333  1.00 11.65           N  
ATOM   1031  CA  GLY A 144      -0.672 -12.934   9.573  1.00 11.36           C  
ATOM   1032  C   GLY A 144      -0.667 -11.713   8.697  1.00 11.61           C  
ATOM   1033  O   GLY A 144      -1.420 -10.785   8.916  1.00 10.84           O  
ATOM   1034  N   ILE A 145       0.253 -11.724   7.719  1.00 11.84           N  
ATOM   1035  CA  ILE A 145       0.324 -10.646   6.680  1.00 12.83           C  
ATOM   1036  C   ILE A 145       0.405 -11.349   5.313  1.00 13.06           C  
ATOM   1037  O   ILE A 145       0.834 -12.510   5.201  1.00 12.29           O  
ATOM   1038  CB  ILE A 145       1.486  -9.580   6.824  1.00 14.35           C  
ATOM   1039  CG1 ILE A 145       2.806 -10.251   7.169  1.00 16.37           C  
ATOM   1040  CG2 ILE A 145       1.112  -8.415   7.807  1.00 15.82           C  
ATOM   1041  CD1 ILE A 145       3.902  -9.228   7.116  1.00 15.67           C  
ATOM   1042  N   THR A 146      -0.048 -10.624   4.297  1.00 11.85           N  
ATOM   1043  CA  THR A 146      -0.130 -11.143   2.953  1.00 11.80           C  
ATOM   1044  C   THR A 146       0.075  -9.988   1.973  1.00 11.24           C  
ATOM   1045  O   THR A 146      -0.273  -8.822   2.242  1.00 11.37           O  
ATOM   1046  CB  THR A 146      -1.515 -11.781   2.690  1.00 11.60           C  
ATOM   1047  OG1 THR A 146      -1.556 -12.288   1.353  1.00 12.09           O  
ATOM   1048  CG2 THR A 146      -2.649 -10.777   2.847  1.00 10.62           C  
ATOM   1049  N   ASN A 147       0.686 -10.325   0.835  1.00 11.53           N  
ATOM   1050  CA  ASN A 147       0.678  -9.402  -0.343  1.00 13.08           C  
ATOM   1051  C   ASN A 147      -0.395  -9.723  -1.353  1.00 12.52           C  
ATOM   1052  O   ASN A 147      -0.393  -9.130  -2.413  1.00 11.89           O  
ATOM   1053  CB  ASN A 147       2.004  -9.278  -1.003  1.00 13.70           C  
ATOM   1054  CG  ASN A 147       2.548 -10.581  -1.403  1.00 14.62           C  
ATOM   1055  OD1 ASN A 147       1.899 -11.651  -1.347  1.00 15.50           O  
ATOM   1056  ND2 ASN A 147       3.792 -10.525  -1.855  1.00 18.02           N  
ATOM   1057  N   GLN A 148      -1.360 -10.561  -0.970  1.00 13.17           N  
ATOM   1058  CA  GLN A 148      -2.565 -10.797  -1.788  1.00 12.64           C  
ATOM   1059  C   GLN A 148      -3.765 -10.588  -0.872  1.00 11.67           C  
ATOM   1060  O   GLN A 148      -4.427 -11.541  -0.521  1.00 10.27           O  
ATOM   1061  CB  GLN A 148      -2.611 -12.200  -2.308  1.00 13.38           C  
ATOM   1062  CG  GLN A 148      -1.348 -12.593  -3.022  1.00 16.08           C  
ATOM   1063  CD  GLN A 148      -1.441 -13.959  -3.685  1.00 17.24           C  
ATOM   1064  OE1 GLN A 148      -1.370 -14.952  -3.037  1.00 19.49           O  
ATOM   1065  NE2 GLN A 148      -1.601 -13.976  -4.994  1.00 19.57           N  
ATOM   1066  N   PRO A 149      -4.007  -9.342  -0.459  1.00 11.64           N  
ATOM   1067  CA  PRO A 149      -5.062  -9.131   0.509  1.00 11.40           C  
ATOM   1068  C   PRO A 149      -6.451  -9.518  -0.034  1.00 11.92           C  
ATOM   1069  O   PRO A 149      -6.732  -9.213  -1.182  1.00 12.12           O  
ATOM   1070  CB  PRO A 149      -4.956  -7.656   0.799  1.00 11.49           C  
ATOM   1071  CG  PRO A 149      -4.369  -7.058  -0.425  1.00 11.73           C  
ATOM   1072  CD  PRO A 149      -3.349  -8.074  -0.809  1.00 12.73           C  
ATOM   1073  N   ASP A 150      -7.187 -10.308   0.759  1.00 11.55           N  
ATOM   1074  CA  ASP A 150      -8.529 -10.772   0.477  1.00 12.25           C  
ATOM   1075  C   ASP A 150      -8.612 -11.856  -0.573  1.00 13.00           C  
ATOM   1076  O   ASP A 150      -9.698 -12.177  -1.044  1.00 11.32           O  
ATOM   1077  CB  ASP A 150      -9.467  -9.605   0.166  1.00 12.03           C  
ATOM   1078  CG  ASP A 150      -9.724  -8.709   1.432  1.00 13.00           C  
ATOM   1079  OD1 ASP A 150     -10.170  -9.217   2.469  1.00 13.44           O  
ATOM   1080  OD2 ASP A 150      -9.524  -7.499   1.356  1.00 15.10           O  
ATOM   1081  N   GLN A 151      -7.468 -12.470  -0.864  1.00 12.54           N  
ATOM   1082  CA  GLN A 151      -7.350 -13.512  -1.884  1.00 14.32           C  
ATOM   1083  C   GLN A 151      -6.961 -14.774  -1.217  1.00 14.24           C  
ATOM   1084  O   GLN A 151      -5.772 -14.981  -0.963  1.00 16.54           O  
ATOM   1085  CB  GLN A 151      -6.312 -13.084  -2.947  1.00 16.14           C  
ATOM   1086  CG  GLN A 151      -6.183 -14.078  -4.061  1.00 17.79           C  
ATOM   1087  CD  GLN A 151      -5.474 -13.533  -5.278  1.00 18.92           C  
ATOM   1088  OE1 GLN A 151      -4.981 -12.379  -5.322  1.00 18.34           O  
ATOM   1089  NE2 GLN A 151      -5.436 -14.362  -6.287  1.00 21.10           N  
ATOM   1090  N   VAL A 152      -7.957 -15.637  -0.937  1.00 13.97           N  
ATOM   1091  CA  VAL A 152      -7.818 -16.848  -0.137  1.00 15.46           C  
ATOM   1092  C   VAL A 152      -7.339 -16.519   1.294  1.00 14.24           C  
ATOM   1093  O   VAL A 152      -6.659 -17.254   1.950  1.00 12.90           O  
ATOM   1094  CB  VAL A 152      -6.957 -17.961  -0.821  1.00 18.61           C  
ATOM   1095  CG1 VAL A 152      -7.277 -19.316  -0.183  1.00 19.93           C  
ATOM   1096  CG2 VAL A 152      -7.204 -18.017  -2.315  1.00 18.82           C  
ATOM   1097  N   ASN A 153      -7.782 -15.371   1.788  1.00 13.25           N  
ATOM   1098  CA  ASN A 153      -7.581 -14.915   3.162  1.00 12.39           C  
ATOM   1099  C   ASN A 153      -8.588 -13.762   3.305  1.00 12.29           C  
ATOM   1100  O   ASN A 153      -9.238 -13.368   2.332  1.00 12.59           O  
ATOM   1101  CB  ASN A 153      -6.138 -14.469   3.406  1.00 12.68           C  
ATOM   1102  CG  ASN A 153      -5.738 -13.280   2.564  1.00 12.71           C  
ATOM   1103  OD1 ASN A 153      -6.176 -12.177   2.781  1.00 11.54           O  
ATOM   1104  ND2 ASN A 153      -4.822 -13.496   1.634  1.00 12.11           N  
ATOM   1105  N   ILE A 154      -8.664 -13.172   4.495  1.00 12.54           N  
ATOM   1106  CA  ILE A 154      -9.499 -12.029   4.754  1.00 11.72           C  
ATOM   1107  C   ILE A 154      -8.599 -10.965   5.319  1.00 10.95           C  
ATOM   1108  O   ILE A 154      -7.923 -11.192   6.315  1.00 11.38           O  
ATOM   1109  CB  ILE A 154     -10.583 -12.344   5.807  1.00 12.39           C  
ATOM   1110  CG1 ILE A 154     -11.585 -13.392   5.265  1.00 12.94           C  
ATOM   1111  CG2 ILE A 154     -11.326 -11.080   6.227  1.00 13.00           C  
ATOM   1112  CD1 ILE A 154     -12.363 -14.129   6.365  1.00 13.30           C  
ATOM   1113  N   ALA A 155      -8.597  -9.820   4.667  1.00 10.78           N  
ATOM   1114  CA  ALA A 155      -7.752  -8.710   5.046  1.00 11.93           C  
ATOM   1115  C   ALA A 155      -8.645  -7.461   5.306  1.00 10.39           C  
ATOM   1116  O   ALA A 155      -8.146  -6.344   5.306  1.00 10.46           O  
ATOM   1117  CB  ALA A 155      -6.753  -8.415   3.963  1.00 11.38           C  
ATOM   1118  N   THR A 156      -9.954  -7.660   5.477  1.00 11.20           N  
ATOM   1119  CA  THR A 156     -10.929  -6.590   5.630  1.00 10.66           C  
ATOM   1120  C   THR A 156     -11.613  -6.806   6.969  1.00 11.22           C  
ATOM   1121  O   THR A 156     -12.012  -7.939   7.329  1.00 10.47           O  
ATOM   1122  CB  THR A 156     -12.001  -6.640   4.500  1.00 12.47           C  
ATOM   1123  OG1 THR A 156     -11.372  -6.426   3.219  1.00 13.35           O  
ATOM   1124  CG2 THR A 156     -13.098  -5.552   4.651  1.00 12.77           C  
ATOM   1125  N   TYR A 157     -11.751  -5.713   7.712  1.00 11.10           N  
ATOM   1126  CA  TYR A 157     -12.243  -5.739   9.102  1.00 10.89           C  
ATOM   1127  C   TYR A 157     -13.303  -4.660   9.318  1.00 11.51           C  
ATOM   1128  O   TYR A 157     -13.380  -3.669   8.570  1.00 12.42           O  
ATOM   1129  CB  TYR A 157     -11.052  -5.470  10.101  1.00 11.92           C  
ATOM   1130  CG  TYR A 157      -9.901  -6.417   9.911  1.00 11.62           C  
ATOM   1131  CD1 TYR A 157      -9.874  -7.634  10.534  1.00 11.16           C  
ATOM   1132  CD2 TYR A 157      -8.862  -6.118   9.013  1.00 11.88           C  
ATOM   1133  CE1 TYR A 157      -8.865  -8.546  10.258  1.00 10.84           C  
ATOM   1134  CE2 TYR A 157      -7.861  -7.001   8.750  1.00 12.59           C  
ATOM   1135  CZ  TYR A 157      -7.872  -8.231   9.376  1.00 12.84           C  
ATOM   1136  OH  TYR A 157      -6.844  -9.146   9.172  1.00 12.15           O  
ATOM   1137  N   LYS A 158     -14.079  -4.853  10.369  1.00 13.41           N  
ATOM   1138  CA  LYS A 158     -14.954  -3.797  10.905  1.00 16.38           C  
ATOM   1139  C   LYS A 158     -14.515  -3.428  12.310  1.00 14.71           C  
ATOM   1140  O   LYS A 158     -14.462  -4.281  13.180  1.00 14.46           O  
ATOM   1141  CB  LYS A 158     -16.429  -4.272  10.906  1.00 18.85           C  
ATOM   1142  CG  LYS A 158     -16.967  -4.493   9.498  1.00 24.65           C  
ATOM   1143  CD  LYS A 158     -18.273  -5.300   9.516  1.00 29.34           C  
ATOM   1144  CE  LYS A 158     -19.450  -4.395   9.289  1.00 36.52           C  
ATOM   1145  NZ  LYS A 158     -19.270  -3.680   7.985  1.00 40.46           N  
ATOM   1146  N   LEU A 159     -14.168  -2.176  12.500  1.00 14.92           N  
ATOM   1147  CA  LEU A 159     -13.789  -1.643  13.786  1.00 17.53           C  
ATOM   1148  C   LEU A 159     -14.959  -0.848  14.315  1.00 19.11           C  
ATOM   1149  O   LEU A 159     -15.628  -0.143  13.539  1.00 19.76           O  
ATOM   1150  CB  LEU A 159     -12.625  -0.663  13.668  1.00 17.22           C  
ATOM   1151  CG  LEU A 159     -11.271  -1.209  13.284  1.00 19.47           C  
ATOM   1152  CD1 LEU A 159     -10.206  -0.136  13.384  1.00 21.80           C  
ATOM   1153  CD2 LEU A 159     -10.920  -2.262  14.257  1.00 20.05           C  
ATOM   1154  N   SER A 160     -15.188  -0.963  15.609  1.00 21.97           N  
ATOM   1155  CA  SER A 160     -16.109  -0.044  16.323  1.00 26.24           C  
ATOM   1156  C   SER A 160     -15.491   0.483  17.634  1.00 29.41           C  
ATOM   1157  O   SER A 160     -14.900  -0.281  18.415  1.00 24.31           O  
ATOM   1158  CB  SER A 160     -17.457  -0.731  16.574  1.00 28.09           C  
ATOM   1159  OG  SER A 160     -17.261  -2.097  16.890  1.00 31.29           O  
ATOM   1160  N   GLY A 161     -15.606   1.793  17.852  1.00 37.37           N  
ATOM   1161  CA  GLY A 161     -15.089   2.444  19.087  1.00 42.81           C  
ATOM   1162  C   GLY A 161     -15.945   2.133  20.306  1.00 42.74           C  
ATOM   1163  O   GLY A 161     -17.138   1.888  20.154  1.00 46.64           O  
TER    1164      GLY A 161                                                      
HETATM 1165  O   HOH A 201      -8.203  -6.048  -0.486  1.00 22.29           O  
HETATM 1166  O   HOH A 202     -11.964  -4.361   1.868  1.00 26.31           O  
HETATM 1167  O   HOH A 203     -10.642 -14.530  -0.933  1.00 14.56           O  
HETATM 1168  O   HOH A 204      11.040  -1.772   6.003  1.00 17.37           O  
HETATM 1169  O   HOH A 205      -1.347  -3.124  26.686  1.00 34.43           O  
HETATM 1170  O   HOH A 206      -4.171  -5.962  31.808  1.00 25.44           O  
HETATM 1171  O   HOH A 207      -1.939   2.207  21.792  1.00 20.18           O  
HETATM 1172  O   HOH A 208       2.248  -1.223  25.689  1.00 19.33           O  
HETATM 1173  O   HOH A 209     -18.095 -13.378   5.322  1.00 35.28           O  
HETATM 1174  O   HOH A 210     -13.991  -0.224  10.238  1.00 15.40           O  
HETATM 1175  O   HOH A 211     -16.375  -4.078  15.265  1.00 29.48           O  
HETATM 1176  O   HOH A 212       0.290  -6.502  -2.619  1.00 21.60           O  
HETATM 1177  O   HOH A 213       6.793   4.989  26.877  1.00 26.67           O  
HETATM 1178  O   HOH A 214      -1.443  -8.785  -4.963  1.00 19.43           O  
HETATM 1179  O   HOH A 215      -2.261   8.992  24.882  1.00 22.94           O  
HETATM 1180  O   HOH A 216     -11.976 -13.158   1.684  1.00 24.19           O  
HETATM 1181  O   HOH A 217      11.433  -2.134   9.112  1.00 22.99           O  
HETATM 1182  O   HOH A 218      12.551 -12.140  12.827  1.00 27.57           O  
HETATM 1183  O   HOH A 219      10.730  -4.612  10.084  1.00 16.89           O  
HETATM 1184  O   HOH A 220      -8.244  -6.695  24.946  1.00 21.18           O  
HETATM 1185  O   HOH A 221      -2.520 -11.535  -6.471  1.00 19.01           O  
HETATM 1186  O   HOH A 222      14.065  -8.963  10.802  1.00 26.58           O  
HETATM 1187  O   HOH A 223      -5.705 -24.687  15.071  1.00 30.06           O  
HETATM 1188  O   HOH A 224      12.726  -6.842   9.429  1.00 22.44           O  
HETATM 1189  O   HOH A 225      16.718   4.236  10.410  1.00 27.70           O  
HETATM 1190  O   HOH A 226       8.776   0.814  23.714  1.00 31.41           O  
HETATM 1191  O   HOH A 227      -8.584  -0.190   1.269  1.00 26.88           O  
HETATM 1192  O   HOH A 228       3.367 -14.237  -0.789  1.00 27.30           O  
HETATM 1193  O   HOH A 229       9.644   7.174  21.702  1.00 23.85           O  
HETATM 1194  O   HOH A 230       4.209 -19.250  23.750  1.00 30.27           O  
HETATM 1195  O   HOH A 231      -6.070   6.700  25.727  1.00 31.55           O  
HETATM 1196  O   HOH A 232     -10.562  -4.638  -0.858  1.00 27.31           O  
HETATM 1197  O   HOH A 233       9.763  -0.582  21.115  1.00 23.01           O  
HETATM 1198  O   HOH A 234       1.768  -1.710  15.968  1.00 14.99           O  
HETATM 1199  O   HOH A 235      -5.698  -5.583   6.225  1.00 11.27           O  
HETATM 1200  O   HOH A 236     -12.770  -7.008  19.784  1.00 21.43           O  
HETATM 1201  O   HOH A 237      -8.135 -18.169  11.880  1.00 15.45           O  
HETATM 1202  O   HOH A 238     -11.233  -9.170  18.256  1.00 16.96           O  
HETATM 1203  O   HOH A 239       9.500  10.924  15.533  1.00 29.26           O  
HETATM 1204  O   HOH A 240     -13.501 -17.381   8.410  1.00 16.09           O  
HETATM 1205  O   HOH A 241     -17.765  -8.235  10.624  1.00 25.66           O  
HETATM 1206  O   HOH A 242      -6.224 -16.347  11.022  1.00 15.88           O  
HETATM 1207  O   HOH A 243       3.018 -13.758   9.623  1.00 16.60           O  
HETATM 1208  O   HOH A 244      -6.771   5.606  16.785  1.00 25.87           O  
HETATM 1209  O   HOH A 245      -6.891 -18.775   4.185  1.00 21.07           O  
HETATM 1210  O   HOH A 246     -12.104  -2.027   3.283  1.00 21.39           O  
HETATM 1211  O   HOH A 247     -10.355   0.146   3.081  1.00 22.97           O  
HETATM 1212  O   HOH A 248       8.581  -9.367  22.881  1.00 22.96           O  
HETATM 1213  O   HOH A 249     -16.320 -14.013  16.901  1.00 26.65           O  
HETATM 1214  O   HOH A 250     -13.581 -20.832  15.581  1.00 37.46           O  
HETATM 1215  O   HOH A 251       4.523 -13.269  17.752  1.00 30.52           O  
HETATM 1216  O   HOH A 252       1.375 -15.197  11.137  1.00 31.00           O  
HETATM 1217  O   HOH A 253       0.991 -13.300  14.052  1.00 28.57           O  
HETATM 1218  O   HOH A 254      -2.456 -17.349   9.263  1.00 29.94           O  
HETATM 1219  O   HOH A 255       7.780   3.002   1.402  1.00 35.54           O  
HETATM 1220  O   HOH A 256      -0.570  -2.891  24.262  1.00 31.01           O  
HETATM 1221  O   HOH A 257       5.189  -7.399   7.837  1.00 26.41           O  
HETATM 1222  O   HOH A 258       4.691  -2.427   9.813  1.00 13.19           O  
HETATM 1223  O   HOH A 259       2.908   3.216  20.740  1.00 19.42           O  
MASTER      321    0    0    1   19    0    0    6 1222    1    0   13          
END                                                                             
