# Supplementary material for: Exploring the mechanism of Alisma orientale for the treatment of pregnancy induced hypertension and potential hepato-nephrotoxicity by using network pharmacology, network toxicology, molecular docking and molecular dynamics simulation
Source: Front Pharmacol. 2022 Nov 15;13:1027112. doi: 10.3389/fphar.2022.1027112 (PMC9705790; doi:10.3389/fphar.2022.1027112)
Supplement: Supplementary file 4 [file DataSheet8.ZIP › Supplement Materials/Molecular Docking/Toxic/PPARG-6t1s.pdb]

HEADER    TRANSCRIPTION                           05-OCT-19   6T1S              
TITLE     PPAR MUTANT                                                           
COMPND    MOL_ID: 1;                                                            
COMPND   2 MOLECULE: PEROXISOME PROLIFERATOR-ACTIVATED RECEPTOR GAMMA;          
COMPND   3 CHAIN: A;                                                            
COMPND   4 SYNONYM: PPAR-GAMMA,NUCLEAR RECEPTOR SUBFAMILY 1 GROUP C MEMBER 3;   
COMPND   5 ENGINEERED: YES;                                                     
COMPND   6 MUTATION: YES                                                        
SOURCE    MOL_ID: 1;                                                            
SOURCE   2 ORGANISM_SCIENTIFIC: HOMO SAPIENS;                                   
SOURCE   3 ORGANISM_COMMON: HUMAN;                                              
SOURCE   4 ORGANISM_TAXID: 9606;                                                
SOURCE   5 GENE: PPARG, NR1C3;                                                  
SOURCE   6 EXPRESSION_SYSTEM: ESCHERICHIA COLI BL21(DE3);                       
SOURCE   7 EXPRESSION_SYSTEM_TAXID: 469008                                      
KEYWDS    NUCLEAR RECEPTOR, TRANSCRPTION FACTOR, COMPLEX, NUCLEAR PROTEIN,      
KEYWDS   2 TRANSCRIPTION                                                        
EXPDTA    X-RAY DIFFRACTION                                                     
AUTHOR    N.ROCHEL                                                              
REVDAT   1   14-APR-21 6T1S    0                                                
JRNL        AUTH   N.ROCHEL                                                     
JRNL        TITL   STRUCTURE OF PPARG MUTANT                                    
JRNL        REF    TO BE PUBLISHED                                              
JRNL        REFN                                                                
REMARK   2                                                                      
REMARK   2 RESOLUTION.    1.65 ANGSTROMS.                                       
REMARK   3                                                                      
REMARK   3 REFINEMENT.                                                          
REMARK   3   PROGRAM     : PHENIX 1.16_3549                                     
REMARK   3   AUTHORS     : PAUL ADAMS,PAVEL AFONINE,VINCENT CHEN,IAN            
REMARK   3               : DAVIS,KRESHNA GOPAL,RALF GROSSE-KUNSTLEVE,           
REMARK   3               : LI-WEI HUNG,ROBERT IMMORMINO,TOM IOERGER,            
REMARK   3               : AIRLIE MCCOY,ERIK MCKEE,NIGEL MORIARTY,              
REMARK   3               : REETAL PAI,RANDY READ,JANE RICHARDSON,               
REMARK   3               : DAVID RICHARDSON,TOD ROMO,JIM SACCHETTINI,           
REMARK   3               : NICHOLAS SAUTER,JACOB SMITH,LAURENT                  
REMARK   3               : STORONI,TOM TERWILLIGER,PETER ZWART                  
REMARK   3                                                                      
REMARK   3    REFINEMENT TARGET : NULL                                          
REMARK   3                                                                      
REMARK   3  DATA USED IN REFINEMENT.                                            
REMARK   3   RESOLUTION RANGE HIGH (ANGSTROMS) : 1.65                           
REMARK   3   RESOLUTION RANGE LOW  (ANGSTROMS) : 49.33                          
REMARK   3   MIN(FOBS/SIGMA_FOBS)              : 1.340                          
REMARK   3   COMPLETENESS FOR RANGE        (%) : 99.7                           
REMARK   3   NUMBER OF REFLECTIONS             : 39253                          
REMARK   3                                                                      
REMARK   3  FIT TO DATA USED IN REFINEMENT.                                     
REMARK   3   R VALUE     (WORKING + TEST SET) : 0.173                           
REMARK   3   R VALUE            (WORKING SET) : 0.171                           
REMARK   3   FREE R VALUE                     : 0.204                           
REMARK   3   FREE R VALUE TEST SET SIZE   (%) : 5.080                           
REMARK   3   FREE R VALUE TEST SET COUNT      : 1993                            
REMARK   3                                                                      
REMARK   3  FIT TO DATA USED IN REFINEMENT (IN BINS).                           
REMARK   3   BIN  RESOLUTION RANGE  COMPL.    NWORK NFREE   RWORK  RFREE        
REMARK   3     1  3.9700 -  3.1500    1.00     2743   147  0.1638 0.2157        
REMARK   3     2  3.1500 -  2.7500    1.00     2704   144  0.1793 0.2190        
REMARK   3     3  2.7500 -  2.5000    1.00     2684   144  0.1678 0.1998        
REMARK   3     4  2.5000 -  2.3200    1.00     2658   143  0.1637 0.1860        
REMARK   3     5  2.3200 -  2.1800    1.00     2666   142  0.1635 0.2002        
REMARK   3     6  2.1800 -  2.0700    1.00     2649   141  0.1683 0.1883        
REMARK   3     7  2.0700 -  1.9800    1.00     2633   142  0.1778 0.2164        
REMARK   3     8  1.9800 -  1.9100    1.00     2621   140  0.1913 0.2306        
REMARK   3     9  1.9100 -  1.8400    1.00     2601   139  0.2146 0.2598        
REMARK   3    10  1.8400 -  1.7800    1.00     2610   140  0.2515 0.3034        
REMARK   3    11  1.7800 -  1.7300    1.00     2646   141  0.2876 0.3660        
REMARK   3    12  1.7300 -  1.6900    1.00     2597   139  0.2829 0.2950        
REMARK   3    13  1.6900 -  1.6500    0.96     2527   135  0.3113 0.3333        
REMARK   3                                                                      
REMARK   3  BULK SOLVENT MODELLING.                                             
REMARK   3   METHOD USED        : NULL                                          
REMARK   3   SOLVENT RADIUS     : 1.11                                          
REMARK   3   SHRINKAGE RADIUS   : 0.90                                          
REMARK   3   K_SOL              : NULL                                          
REMARK   3   B_SOL              : NULL                                          
REMARK   3                                                                      
REMARK   3  ERROR ESTIMATES.                                                    
REMARK   3   COORDINATE ERROR (MAXIMUM-LIKELIHOOD BASED)     : 0.223            
REMARK   3   PHASE ERROR (DEGREES, MAXIMUM-LIKELIHOOD BASED) : 20.941           
REMARK   3                                                                      
REMARK   3  B VALUES.                                                           
REMARK   3   FROM WILSON PLOT           (A**2) : 33.72                          
REMARK   3   MEAN B VALUE      (OVERALL, A**2) : 49.32                          
REMARK   3   OVERALL ANISOTROPIC B VALUE.                                       
REMARK   3    B11 (A**2) : NULL                                                 
REMARK   3    B22 (A**2) : NULL                                                 
REMARK   3    B33 (A**2) : NULL                                                 
REMARK   3    B12 (A**2) : NULL                                                 
REMARK   3    B13 (A**2) : NULL                                                 
REMARK   3    B23 (A**2) : NULL                                                 
REMARK   3                                                                      
REMARK   3  TWINNING INFORMATION.                                               
REMARK   3   FRACTION: NULL                                                     
REMARK   3   OPERATOR: NULL                                                     
REMARK   3                                                                      
REMARK   3  DEVIATIONS FROM IDEAL VALUES.                                       
REMARK   3                 RMSD          COUNT                                  
REMARK   3   BOND      :  0.011           2326                                  
REMARK   3   ANGLE     :  1.151           3144                                  
REMARK   3   CHIRALITY :  0.052            359                                  
REMARK   3   PLANARITY :  0.007            428                                  
REMARK   3   DIHEDRAL  : 13.536           1451                                  
REMARK   3                                                                      
REMARK   3  TLS DETAILS                                                         
REMARK   3   NUMBER OF TLS GROUPS  : 10                                         
REMARK   3   TLS GROUP : 1                                                      
REMARK   3    SELECTION: CHAIN 'A' AND (RESID 230 THROUGH 265 )                 
REMARK   3    ORIGIN FOR THE GROUP (A):   9.6681 -24.0105  26.6080              
REMARK   3    T TENSOR                                                          
REMARK   3      T11:   0.3610 T22:   0.2483                                     
REMARK   3      T33:   0.2586 T12:  -0.0854                                     
REMARK   3      T13:  -0.0229 T23:  -0.0469                                     
REMARK   3    L TENSOR                                                          
REMARK   3      L11:   2.2808 L22:   6.7972                                     
REMARK   3      L33:   4.1101 L12:  -2.4229                                     
REMARK   3      L13:   1.0106 L23:  -2.6474                                     
REMARK   3    S TENSOR                                                          
REMARK   3      S11:   0.1166 S12:  -0.0115 S13:  -0.1908                       
REMARK   3      S21:  -0.2898 S22:  -0.1174 S23:   0.2263                       
REMARK   3      S31:   0.3979 S32:  -0.2237 S33:  -0.1016                       
REMARK   3   TLS GROUP : 2                                                      
REMARK   3    SELECTION: CHAIN 'A' AND (RESID 266 THROUGH 285 )                 
REMARK   3    ORIGIN FOR THE GROUP (A):   2.7342  -0.0199   7.3964              
REMARK   3    T TENSOR                                                          
REMARK   3      T11:   0.5472 T22:   0.4788                                     
REMARK   3      T33:   0.3793 T12:   0.0117                                     
REMARK   3      T13:  -0.0605 T23:   0.0110                                     
REMARK   3    L TENSOR                                                          
REMARK   3      L11:   8.5650 L22:   2.7849                                     
REMARK   3      L33:   6.8074 L12:   0.8518                                     
REMARK   3      L13:  -2.0296 L23:   3.0424                                     
REMARK   3    S TENSOR                                                          
REMARK   3      S11:   0.0190 S12:   0.4898 S13:  -0.3762                       
REMARK   3      S21:  -1.2396 S22:  -0.4933 S23:   0.7855                       
REMARK   3      S31:   0.4103 S32:  -0.3653 S33:   0.4213                       
REMARK   3   TLS GROUP : 3                                                      
REMARK   3    SELECTION: CHAIN 'A' AND (RESID 286 THROUGH 300 )                 
REMARK   3    ORIGIN FOR THE GROUP (A): -12.4107   3.8816  10.7264              
REMARK   3    T TENSOR                                                          
REMARK   3      T11:   0.6861 T22:   0.9765                                     
REMARK   3      T33:   1.3855 T12:   0.1328                                     
REMARK   3      T13:  -0.0801 T23:   0.0498                                     
REMARK   3    L TENSOR                                                          
REMARK   3      L11:   4.2082 L22:   3.3534                                     
REMARK   3      L33:   7.0219 L12:   3.4188                                     
REMARK   3      L13:   1.5499 L23:  -0.4005                                     
REMARK   3    S TENSOR                                                          
REMARK   3      S11:  -0.1484 S12:  -0.1505 S13:  -1.7188                       
REMARK   3      S21:  -0.8074 S22:  -0.1123 S23:   1.5471                       
REMARK   3      S31:   0.7417 S32:  -0.8238 S33:   0.2326                       
REMARK   3   TLS GROUP : 4                                                      
REMARK   3    SELECTION: CHAIN 'A' AND (RESID 301 THROUGH 330 )                 
REMARK   3    ORIGIN FOR THE GROUP (A):  -7.5919  -5.8111  21.1158              
REMARK   3    T TENSOR                                                          
REMARK   3      T11:   0.2293 T22:   0.4682                                     
REMARK   3      T33:   0.4651 T12:  -0.0171                                     
REMARK   3      T13:  -0.0200 T23:  -0.0226                                     
REMARK   3    L TENSOR                                                          
REMARK   3      L11:   3.8834 L22:   1.8866                                     
REMARK   3      L33:   4.7198 L12:  -2.4376                                     
REMARK   3      L13:   2.8801 L23:  -2.3449                                     
REMARK   3    S TENSOR                                                          
REMARK   3      S11:   0.1460 S12:  -0.0269 S13:  -0.0656                       
REMARK   3      S21:  -0.7493 S22:   0.2381 S23:   1.0147                       
REMARK   3      S31:   0.3024 S32:  -0.6124 S33:  -0.7505                       
REMARK   3   TLS GROUP : 5                                                      
REMARK   3    SELECTION: CHAIN 'A' AND (RESID 331 THROUGH 361 )                 
REMARK   3    ORIGIN FOR THE GROUP (A):  -4.2248 -15.3705  34.0768              
REMARK   3    T TENSOR                                                          
REMARK   3      T11:   0.2312 T22:   0.3822                                     
REMARK   3      T33:   0.3333 T12:  -0.1112                                     
REMARK   3      T13:   0.0175 T23:  -0.0041                                     
REMARK   3    L TENSOR                                                          
REMARK   3      L11:   3.9950 L22:   3.7913                                     
REMARK   3      L33:   2.5447 L12:   0.6071                                     
REMARK   3      L13:  -0.6196 L23:  -1.3666                                     
REMARK   3    S TENSOR                                                          
REMARK   3      S11:   0.0977 S12:  -0.2570 S13:  -0.2476                       
REMARK   3      S21:   0.2310 S22:  -0.0405 S23:   0.5972                       
REMARK   3      S31:   0.1704 S32:  -0.6568 S33:  -0.0324                       
REMARK   3   TLS GROUP : 6                                                      
REMARK   3    SELECTION: CHAIN 'A' AND (RESID 362 THROUGH 392 )                 
REMARK   3    ORIGIN FOR THE GROUP (A):   2.0465   3.2493  18.3419              
REMARK   3    T TENSOR                                                          
REMARK   3      T11:   0.2858 T22:   0.3513                                     
REMARK   3      T33:   0.2841 T12:   0.0090                                     
REMARK   3      T13:  -0.0275 T23:   0.0369                                     
REMARK   3    L TENSOR                                                          
REMARK   3      L11:   7.3140 L22:   4.5076                                     
REMARK   3      L33:   3.6160 L12:  -1.1633                                     
REMARK   3      L13:  -1.8931 L23:  -0.3630                                     
REMARK   3    S TENSOR                                                          
REMARK   3      S11:   0.2808 S12:  -0.0085 S13:   0.2128                       
REMARK   3      S21:   0.1598 S22:  -0.1775 S23:   0.3687                       
REMARK   3      S31:   0.0265 S32:  -0.5901 S33:  -0.0064                       
REMARK   3   TLS GROUP : 7                                                      
REMARK   3    SELECTION: CHAIN 'A' AND (RESID 393 THROUGH 405 )                 
REMARK   3    ORIGIN FOR THE GROUP (A):   9.8300  -1.8646  27.5749              
REMARK   3    T TENSOR                                                          
REMARK   3      T11:   0.2786 T22:   0.2830                                     
REMARK   3      T33:   0.3184 T12:  -0.0247                                     
REMARK   3      T13:  -0.0046 T23:  -0.0112                                     
REMARK   3    L TENSOR                                                          
REMARK   3      L11:   4.7238 L22:   5.4432                                     
REMARK   3      L33:   9.0174 L12:  -5.0755                                     
REMARK   3      L13:   6.3539 L23:  -6.8850                                     
REMARK   3    S TENSOR                                                          
REMARK   3      S11:  -0.3408 S12:  -0.2792 S13:   0.2970                       
REMARK   3      S21:   0.3938 S22:   0.1151 S23:  -0.3164                       
REMARK   3      S31:  -0.4239 S32:  -0.2361 S33:   0.2130                       
REMARK   3   TLS GROUP : 8                                                      
REMARK   3    SELECTION: CHAIN 'A' AND (RESID 406 THROUGH 458 )                 
REMARK   3    ORIGIN FOR THE GROUP (A):   8.1001 -18.7513  36.9301              
REMARK   3    T TENSOR                                                          
REMARK   3      T11:   0.2757 T22:   0.2401                                     
REMARK   3      T33:   0.2476 T12:  -0.0751                                     
REMARK   3      T13:  -0.0103 T23:  -0.0063                                     
REMARK   3    L TENSOR                                                          
REMARK   3      L11:   4.5136 L22:   2.1790                                     
REMARK   3      L33:   3.7535 L12:  -0.5654                                     
REMARK   3      L13:  -1.4746 L23:  -0.0664                                     
REMARK   3    S TENSOR                                                          
REMARK   3      S11:   0.0422 S12:  -0.2136 S13:  -0.0728                       
REMARK   3      S21:   0.1440 S22:  -0.0297 S23:   0.1841                       
REMARK   3      S31:   0.1921 S32:  -0.2051 S33:   0.0343                       
REMARK   3   TLS GROUP : 9                                                      
REMARK   3    SELECTION: CHAIN 'A' AND (RESID 459 THROUGH 487 )                 
REMARK   3    ORIGIN FOR THE GROUP (A):   1.0182  -1.4720  35.0181              
REMARK   3    T TENSOR                                                          
REMARK   3      T11:   0.2687 T22:   0.3488                                     
REMARK   3      T33:   0.3451 T12:   0.0038                                     
REMARK   3      T13:   0.0555 T23:  -0.0004                                     
REMARK   3    L TENSOR                                                          
REMARK   3      L11:   3.4967 L22:   2.2969                                     
REMARK   3      L33:   5.7676 L12:  -0.6808                                     
REMARK   3      L13:   3.6511 L23:  -2.9056                                     
REMARK   3    S TENSOR                                                          
REMARK   3      S11:  -0.3601 S12:  -0.6335 S13:   0.5418                       
REMARK   3      S21:   0.5104 S22:   0.4208 S23:   0.2499                       
REMARK   3      S31:  -0.5254 S32:  -0.8050 S33:  -0.0537                       
REMARK   3   TLS GROUP : 10                                                     
REMARK   3    SELECTION: CHAIN 'A' AND (RESID 488 THROUGH 505 )                 
REMARK   3    ORIGIN FOR THE GROUP (A): -14.3408  -2.5566  30.7676              
REMARK   3    T TENSOR                                                          
REMARK   3      T11:   0.1803 T22:   0.7998                                     
REMARK   3      T33:   0.7986 T12:   0.1503                                     
REMARK   3      T13:  -0.0163 T23:   0.0191                                     
REMARK   3    L TENSOR                                                          
REMARK   3      L11:   6.4801 L22:   5.6442                                     
REMARK   3      L33:   9.6397 L12:   1.4436                                     
REMARK   3      L13:   2.2518 L23:   0.1015                                     
REMARK   3    S TENSOR                                                          
REMARK   3      S11:  -0.2459 S12:   0.7244 S13:   0.2929                       
REMARK   3      S21:   0.2649 S22:   0.0364 S23:   1.7478                       
REMARK   3      S31:  -1.1513 S32:  -1.5061 S33:  -0.1792                       
REMARK   3                                                                      
REMARK   3  NCS DETAILS                                                         
REMARK   3   NUMBER OF NCS GROUPS : NULL                                        
REMARK   3                                                                      
REMARK   3  OTHER REFINEMENT REMARKS: NULL                                      
REMARK   4                                                                      
REMARK   4 6T1S COMPLIES WITH FORMAT V. 3.30, 13-JUL-11                         
REMARK 100                                                                      
REMARK 100 THIS ENTRY HAS BEEN PROCESSED BY PDBE ON 07-OCT-19.                  
REMARK 100 THE DEPOSITION ID IS D_1292104624.                                   
REMARK 200                                                                      
REMARK 200 EXPERIMENTAL DETAILS                                                 
REMARK 200  EXPERIMENT TYPE                : X-RAY DIFFRACTION                  
REMARK 200  DATE OF DATA COLLECTION        : 10-FEB-19                          
REMARK 200  TEMPERATURE           (KELVIN) : 100                                
REMARK 200  PH                             : NULL                               
REMARK 200  NUMBER OF CRYSTALS USED        : 1                                  
REMARK 200                                                                      
REMARK 200  SYNCHROTRON              (Y/N) : Y                                  
REMARK 200  RADIATION SOURCE               : SOLEIL                             
REMARK 200  BEAMLINE                       : PROXIMA 1                          
REMARK 200  X-RAY GENERATOR MODEL          : NULL                               
REMARK 200  MONOCHROMATIC OR LAUE    (M/L) : M                                  
REMARK 200  WAVELENGTH OR RANGE        (A) : 0.979                              
REMARK 200  MONOCHROMATOR                  : NULL                               
REMARK 200  OPTICS                         : NULL                               
REMARK 200                                                                      
REMARK 200  DETECTOR TYPE                  : PIXEL                              
REMARK 200  DETECTOR MANUFACTURER          : DECTRIS PILATUS 2M                 
REMARK 200  INTENSITY-INTEGRATION SOFTWARE : XDS                                
REMARK 200  DATA SCALING SOFTWARE          : AIMLESS                            
REMARK 200                                                                      
REMARK 200  NUMBER OF UNIQUE REFLECTIONS   : 39355                              
REMARK 200  RESOLUTION RANGE HIGH      (A) : 1.646                              
REMARK 200  RESOLUTION RANGE LOW       (A) : 49.330                             
REMARK 200  REJECTION CRITERIA  (SIGMA(I)) : NULL                               
REMARK 200                                                                      
REMARK 200 OVERALL.                                                             
REMARK 200  COMPLETENESS FOR RANGE     (%) : 99.7                               
REMARK 200  DATA REDUNDANCY                : 2.000                              
REMARK 200  R MERGE                    (I) : 0.00959                            
REMARK 200  R SYM                      (I) : NULL                               
REMARK 200  <I/SIGMA(I)> FOR THE DATA SET  : 25.7500                            
REMARK 200                                                                      
REMARK 200 IN THE HIGHEST RESOLUTION SHELL.                                     
REMARK 200  HIGHEST RESOLUTION SHELL, RANGE HIGH (A) : 1.65                     
REMARK 200  HIGHEST RESOLUTION SHELL, RANGE LOW  (A) : 1.71                     
REMARK 200  COMPLETENESS FOR SHELL     (%) : NULL                               
REMARK 200  DATA REDUNDANCY IN SHELL       : NULL                               
REMARK 200  R MERGE FOR SHELL          (I) : NULL                               
REMARK 200  R SYM FOR SHELL            (I) : NULL                               
REMARK 200  <I/SIGMA(I)> FOR SHELL         : 0.950                              
REMARK 200                                                                      
REMARK 200 DIFFRACTION PROTOCOL: SINGLE WAVELENGTH                              
REMARK 200 METHOD USED TO DETERMINE THE STRUCTURE: MOLECULAR REPLACEMENT        
REMARK 200 SOFTWARE USED: PHENIX                                                
REMARK 200 STARTING MODEL: 4XLD                                                 
REMARK 200                                                                      
REMARK 200 REMARK: NULL                                                         
REMARK 280                                                                      
REMARK 280 CRYSTAL                                                              
REMARK 280 SOLVENT CONTENT, VS   (%): 51.09                                     
REMARK 280 MATTHEWS COEFFICIENT, VM (ANGSTROMS**3/DA): 2.51                     
REMARK 280                                                                      
REMARK 280 CRYSTALLIZATION CONDITIONS: 25% PEG3350, 0.2 M LISO4, BISTRIS 0.1M   
REMARK 280  PH 6.5, VAPOR DIFFUSION, HANGING DROP, TEMPERATURE 290K             
REMARK 290                                                                      
REMARK 290 CRYSTALLOGRAPHIC SYMMETRY                                            
REMARK 290 SYMMETRY OPERATORS FOR SPACE GROUP: P 41 21 2                        
REMARK 290                                                                      
REMARK 290      SYMOP   SYMMETRY                                                
REMARK 290     NNNMMM   OPERATOR                                                
REMARK 290       1555   X,Y,Z                                                   
REMARK 290       2555   -X,-Y,Z+1/2                                             
REMARK 290       3555   -Y+1/2,X+1/2,Z+1/4                                      
REMARK 290       4555   Y+1/2,-X+1/2,Z+3/4                                      
REMARK 290       5555   -X+1/2,Y+1/2,-Z+1/4                                     
REMARK 290       6555   X+1/2,-Y+1/2,-Z+3/4                                     
REMARK 290       7555   Y,X,-Z                                                  
REMARK 290       8555   -Y,-X,-Z+1/2                                            
REMARK 290                                                                      
REMARK 290     WHERE NNN -> OPERATOR NUMBER                                     
REMARK 290           MMM -> TRANSLATION VECTOR                                  
REMARK 290                                                                      
REMARK 290 CRYSTALLOGRAPHIC SYMMETRY TRANSFORMATIONS                            
REMARK 290 THE FOLLOWING TRANSFORMATIONS OPERATE ON THE ATOM/HETATM             
REMARK 290 RECORDS IN THIS ENTRY TO PRODUCE CRYSTALLOGRAPHICALLY                
REMARK 290 RELATED MOLECULES.                                                   
REMARK 290   SMTRY1   1  1.000000  0.000000  0.000000        0.00000            
REMARK 290   SMTRY2   1  0.000000  1.000000  0.000000        0.00000            
REMARK 290   SMTRY3   1  0.000000  0.000000  1.000000        0.00000            
REMARK 290   SMTRY1   2 -1.000000  0.000000  0.000000        0.00000            
REMARK 290   SMTRY2   2  0.000000 -1.000000  0.000000        0.00000            
REMARK 290   SMTRY3   2  0.000000  0.000000  1.000000       84.76000            
REMARK 290   SMTRY1   3  0.000000 -1.000000  0.000000       30.33000            
REMARK 290   SMTRY2   3  1.000000  0.000000  0.000000       30.33000            
REMARK 290   SMTRY3   3  0.000000  0.000000  1.000000       42.38000            
REMARK 290   SMTRY1   4  0.000000  1.000000  0.000000       30.33000            
REMARK 290   SMTRY2   4 -1.000000  0.000000  0.000000       30.33000            
REMARK 290   SMTRY3   4  0.000000  0.000000  1.000000      127.14000            
REMARK 290   SMTRY1   5 -1.000000  0.000000  0.000000       30.33000            
REMARK 290   SMTRY2   5  0.000000  1.000000  0.000000       30.33000            
REMARK 290   SMTRY3   5  0.000000  0.000000 -1.000000       42.38000            
REMARK 290   SMTRY1   6  1.000000  0.000000  0.000000       30.33000            
REMARK 290   SMTRY2   6  0.000000 -1.000000  0.000000       30.33000            
REMARK 290   SMTRY3   6  0.000000  0.000000 -1.000000      127.14000            
REMARK 290   SMTRY1   7  0.000000  1.000000  0.000000        0.00000            
REMARK 290   SMTRY2   7  1.000000  0.000000  0.000000        0.00000            
REMARK 290   SMTRY3   7  0.000000  0.000000 -1.000000        0.00000            
REMARK 290   SMTRY1   8  0.000000 -1.000000  0.000000        0.00000            
REMARK 290   SMTRY2   8 -1.000000  0.000000  0.000000        0.00000            
REMARK 290   SMTRY3   8  0.000000  0.000000 -1.000000       84.76000            
REMARK 290                                                                      
REMARK 290 REMARK: NULL                                                         
REMARK 300                                                                      
REMARK 300 BIOMOLECULE: 1                                                       
REMARK 300 SEE REMARK 350 FOR THE AUTHOR PROVIDED AND/OR PROGRAM                
REMARK 300 GENERATED ASSEMBLY INFORMATION FOR THE STRUCTURE IN                  
REMARK 300 THIS ENTRY. THE REMARK MAY ALSO PROVIDE INFORMATION ON               
REMARK 300 BURIED SURFACE AREA.                                                 
REMARK 350                                                                      
REMARK 350 COORDINATES FOR A COMPLETE MULTIMER REPRESENTING THE KNOWN           
REMARK 350 BIOLOGICALLY SIGNIFICANT OLIGOMERIZATION STATE OF THE                
REMARK 350 MOLECULE CAN BE GENERATED BY APPLYING BIOMT TRANSFORMATIONS          
REMARK 350 GIVEN BELOW.  BOTH NON-CRYSTALLOGRAPHIC AND                          
REMARK 350 CRYSTALLOGRAPHIC OPERATIONS ARE GIVEN.                               
REMARK 350                                                                      
REMARK 350 BIOMOLECULE: 1                                                       
REMARK 350 AUTHOR DETERMINED BIOLOGICAL UNIT: DIMERIC                           
REMARK 350 SOFTWARE DETERMINED QUATERNARY STRUCTURE: DIMERIC                    
REMARK 350 SOFTWARE USED: PISA                                                  
REMARK 350 TOTAL BURIED SURFACE AREA: 2640 ANGSTROM**2                          
REMARK 350 SURFACE AREA OF THE COMPLEX: 25890 ANGSTROM**2                       
REMARK 350 CHANGE IN SOLVENT FREE ENERGY: -56.0 KCAL/MOL                        
REMARK 350 APPLY THE FOLLOWING TO CHAINS: A                                     
REMARK 350   BIOMT1   1  1.000000  0.000000  0.000000        0.00000            
REMARK 350   BIOMT2   1  0.000000  1.000000  0.000000        0.00000            
REMARK 350   BIOMT3   1  0.000000  0.000000  1.000000        0.00000            
REMARK 350   BIOMT1   2  0.000000 -1.000000  0.000000        0.00000            
REMARK 350   BIOMT2   2 -1.000000  0.000000  0.000000        0.00000            
REMARK 350   BIOMT3   2  0.000000  0.000000 -1.000000       84.76000            
REMARK 465                                                                      
REMARK 465 MISSING RESIDUES                                                     
REMARK 465 THE FOLLOWING RESIDUES WERE NOT LOCATED IN THE                       
REMARK 465 EXPERIMENT. (M=MODEL NUMBER; RES=RESIDUE NAME; C=CHAIN               
REMARK 465 IDENTIFIER; SSSEQ=SEQUENCE NUMBER; I=INSERTION CODE.)                
REMARK 465                                                                      
REMARK 465   M RES C SSSEQI                                                     
REMARK 465     GLY A   227                                                      
REMARK 465     SER A   228                                                      
REMARK 465     HIS A   229                                                      
REMARK 465     GLY A   267                                                      
REMARK 465     LYS A   268                                                      
REMARK 500                                                                      
REMARK 500 GEOMETRY AND STEREOCHEMISTRY                                         
REMARK 500 SUBTOPIC: CLOSE CONTACTS IN SAME ASYMMETRIC UNIT                     
REMARK 500                                                                      
REMARK 500 THE FOLLOWING ATOMS ARE IN CLOSE CONTACT.                            
REMARK 500                                                                      
REMARK 500  ATM1  RES C  SSEQI   ATM2  RES C  SSEQI           DISTANCE          
REMARK 500   OE2  GLU A   397     O    HOH A   701              2.05            
REMARK 500   OG1  THR A   475     O    HOH A   702              2.14            
REMARK 500   O    HOH A   710     O    HOH A   783              2.18            
REMARK 500                                                                      
REMARK 500 REMARK: NULL                                                         
REMARK 500                                                                      
REMARK 500 GEOMETRY AND STEREOCHEMISTRY                                         
REMARK 500 SUBTOPIC: COVALENT BOND ANGLES                                       
REMARK 500                                                                      
REMARK 500 THE STEREOCHEMICAL PARAMETERS OF THE FOLLOWING RESIDUES              
REMARK 500 HAVE VALUES WHICH DEVIATE FROM EXPECTED VALUES BY MORE               
REMARK 500 THAN 6*RMSD (M=MODEL NUMBER; RES=RESIDUE NAME; C=CHAIN               
REMARK 500 IDENTIFIER; SSEQ=SEQUENCE NUMBER; I=INSERTION CODE).                 
REMARK 500                                                                      
REMARK 500 STANDARD TABLE:                                                      
REMARK 500 FORMAT: (10X,I3,1X,A3,1X,A1,I4,A1,3(1X,A4,2X),12X,F5.1)              
REMARK 500                                                                      
REMARK 500 EXPECTED VALUES PROTEIN: ENGH AND HUBER, 1999                        
REMARK 500 EXPECTED VALUES NUCLEIC ACID: CLOWNEY ET AL 1996                     
REMARK 500                                                                      
REMARK 500  M RES CSSEQI ATM1   ATM2   ATM3                                     
REMARK 500    ARG A 262   NE  -  CZ  -  NH2 ANGL. DEV. =  -4.0 DEGREES          
REMARK 500                                                                      
REMARK 500 REMARK: NULL                                                         
REMARK 500                                                                      
REMARK 500 GEOMETRY AND STEREOCHEMISTRY                                         
REMARK 500 SUBTOPIC: TORSION ANGLES                                             
REMARK 500                                                                      
REMARK 500 TORSION ANGLES OUTSIDE THE EXPECTED RAMACHANDRAN REGIONS:            
REMARK 500 (M=MODEL NUMBER; RES=RESIDUE NAME; C=CHAIN IDENTIFIER;               
REMARK 500 SSEQ=SEQUENCE NUMBER; I=INSERTION CODE).                             
REMARK 500                                                                      
REMARK 500 STANDARD TABLE:                                                      
REMARK 500 FORMAT:(10X,I3,1X,A3,1X,A1,I4,A1,4X,F7.2,3X,F7.2)                    
REMARK 500                                                                      
REMARK 500 EXPECTED VALUES: GJ KLEYWEGT AND TA JONES (1996). PHI/PSI-           
REMARK 500 CHOLOGY: RAMACHANDRAN REVISITED. STRUCTURE 4, 1395 - 1400            
REMARK 500                                                                      
REMARK 500  M RES CSSEQI        PSI       PHI                                   
REMARK 500    THR A 270     -178.92   -173.83                                   
REMARK 500    HIS A 294       60.02     62.45                                   
REMARK 500    ASN A 363     -169.06   -128.48                                   
REMARK 500    LEU A 421       51.29    -92.74                                   
REMARK 500                                                                      
REMARK 500 REMARK: NULL                                                         
REMARK 800                                                                      
REMARK 800 SITE                                                                 
REMARK 800 SITE_IDENTIFIER: AC1                                                 
REMARK 800 EVIDENCE_CODE: SOFTWARE                                              
REMARK 800 SITE_DESCRIPTION: binding site for residue EDK A 601                 
REMARK 800                                                                      
REMARK 800 SITE_IDENTIFIER: AC2                                                 
REMARK 800 EVIDENCE_CODE: SOFTWARE                                              
REMARK 800 SITE_DESCRIPTION: binding site for residue SO4 A 602                 
REMARK 800                                                                      
REMARK 800 SITE_IDENTIFIER: AC3                                                 
REMARK 800 EVIDENCE_CODE: SOFTWARE                                              
REMARK 800 SITE_DESCRIPTION: binding site for residue SO4 A 603                 
DBREF  6T1S A  231   505  UNP    P37231   PPARG_HUMAN    231    505             
SEQADV 6T1S GLY A  227  UNP  P37231              EXPRESSION TAG                 
SEQADV 6T1S SER A  228  UNP  P37231              EXPRESSION TAG                 
SEQADV 6T1S HIS A  229  UNP  P37231              EXPRESSION TAG                 
SEQADV 6T1S MET A  230  UNP  P37231              EXPRESSION TAG                 
SEQADV 6T1S SER A  310  UNP  P37231    PHE   310 ENGINEERED MUTATION            
SEQRES   1 A  279  GLY SER HIS MET GLN LEU ASN PRO GLU SER ALA ASP LEU          
SEQRES   2 A  279  ARG ALA LEU ALA LYS HIS LEU TYR ASP SER TYR ILE LYS          
SEQRES   3 A  279  SER PHE PRO LEU THR LYS ALA LYS ALA ARG ALA ILE LEU          
SEQRES   4 A  279  THR GLY LYS THR THR ASP LYS SER PRO PHE VAL ILE TYR          
SEQRES   5 A  279  ASP MET ASN SER LEU MET MET GLY GLU ASP LYS ILE LYS          
SEQRES   6 A  279  PHE LYS HIS ILE THR PRO LEU GLN GLU GLN SER LYS GLU          
SEQRES   7 A  279  VAL ALA ILE ARG ILE SER GLN GLY CYS GLN PHE ARG SER          
SEQRES   8 A  279  VAL GLU ALA VAL GLN GLU ILE THR GLU TYR ALA LYS SER          
SEQRES   9 A  279  ILE PRO GLY PHE VAL ASN LEU ASP LEU ASN ASP GLN VAL          
SEQRES  10 A  279  THR LEU LEU LYS TYR GLY VAL HIS GLU ILE ILE TYR THR          
SEQRES  11 A  279  MET LEU ALA SER LEU MET ASN LYS ASP GLY VAL LEU ILE          
SEQRES  12 A  279  SER GLU GLY GLN GLY PHE MET THR ARG GLU PHE LEU LYS          
SEQRES  13 A  279  SER LEU ARG LYS PRO PHE GLY ASP PHE MET GLU PRO LYS          
SEQRES  14 A  279  PHE GLU PHE ALA VAL LYS PHE ASN ALA LEU GLU LEU ASP          
SEQRES  15 A  279  ASP SER ASP LEU ALA ILE PHE ILE ALA VAL ILE ILE LEU          
SEQRES  16 A  279  SER GLY ASP ARG PRO GLY LEU LEU ASN VAL LYS PRO ILE          
SEQRES  17 A  279  GLU ASP ILE GLN ASP ASN LEU LEU GLN ALA LEU GLU LEU          
SEQRES  18 A  279  GLN LEU LYS LEU ASN HIS PRO GLU SER SER GLN LEU PHE          
SEQRES  19 A  279  ALA LYS LEU LEU GLN LYS MET THR ASP LEU ARG GLN ILE          
SEQRES  20 A  279  VAL THR GLU HIS VAL GLN LEU LEU GLN VAL ILE LYS LYS          
SEQRES  21 A  279  THR GLU THR ASP MET SER LEU HIS PRO LEU LEU GLN GLU          
SEQRES  22 A  279  ILE TYR LYS ASP LEU TYR                                      
HET    EDK  A 601      66                                                       
HET    SO4  A 602       5                                                       
HET    SO4  A 603       5                                                       
HETNAM     EDK (2~{S})-3-[4-[2-[METHYL(PYRIDIN-2-YL)                            
HETNAM   2 EDK  AMINO]ETHOXY]PHENYL]-2-[[2-(PHENYLCARBONYL)                     
HETNAM   3 EDK  PHENYL]AMINO]PROPANOIC ACID                                     
HETNAM     SO4 SULFATE ION                                                      
FORMUL   2  EDK    C30 H29 N3 O4                                                
FORMUL   3  SO4    2(O4 S 2-)                                                   
FORMUL   5  HOH   *235(H2 O)                                                    
HELIX    1 AA1 ASN A  233  PHE A  254  1                                  22    
HELIX    2 AA2 THR A  257  THR A  266  1                                  10    
HELIX    3 AA3 ASP A  279  GLY A  286  1                                   8    
HELIX    4 AA4 GLU A  300  SER A  330  1                                  31    
HELIX    5 AA5 GLY A  333  LEU A  337  5                                   5    
HELIX    6 AA6 ASP A  338  LEU A  361  1                                  24    
HELIX    7 AA7 SER A  370  GLY A  372  5                                   3    
HELIX    8 AA8 ARG A  378  SER A  383  1                                   6    
HELIX    9 AA9 PRO A  387  PHE A  391  5                                   5    
HELIX   10 AB1 MET A  392  ALA A  404  1                                  13    
HELIX   11 AB2 ASP A  408  LEU A  421  1                                  14    
HELIX   12 AB3 ASN A  430  HIS A  453  1                                  24    
HELIX   13 AB4 GLN A  458  GLU A  488  1                                  31    
HELIX   14 AB5 HIS A  494  LYS A  502  1                                   9    
SHEET    1 AA1 3 PHE A 275  ILE A 277  0                                        
SHEET    2 AA1 3 GLY A 374  THR A 377  1  O  PHE A 375   N  ILE A 277           
SHEET    3 AA1 3 GLY A 366  ILE A 369 -1  N  VAL A 367   O  MET A 376           
CISPEP   1 LYS A  386    PRO A  387          0         1.16                     
SITE     1 AC1 13 SER A 310  CYS A 313  SER A 317  HIS A 351                    
SITE     2 AC1 13 ILE A 369  PHE A 388  PHE A 391  HIS A 477                    
SITE     3 AC1 13 LEU A 493  LEU A 497  TYR A 501  HOH A 798                    
SITE     4 AC1 13 HOH A 833                                                     
SITE     1 AC2  7 TYR A 247  ASP A 408  ASP A 409  SER A 410                    
SITE     2 AC2  7 HOH A 724  HOH A 780  HOH A 838                               
SITE     1 AC3  4 GLN A 443  SER A 457  GLN A 458  HOH A 763                    
CRYST1   60.660   60.660  169.520  90.00  90.00  90.00 P 41 21 2     8          
ORIGX1      1.000000  0.000000  0.000000        0.00000                         
ORIGX2      0.000000  1.000000  0.000000        0.00000                         
ORIGX3      0.000000  0.000000  1.000000        0.00000                         
SCALE1      0.016485  0.000000  0.000000        0.00000                         
SCALE2      0.000000  0.016485  0.000000        0.00000                         
SCALE3      0.000000  0.000000  0.005899        0.00000                         
ATOM      1  N   MET A 230      25.409 -28.111  39.745  1.00 44.86           N  
ANISOU    1  N   MET A 230     6110   4680   6255   -209  -2412    949       N  
ATOM      2  CA  MET A 230      24.135 -28.689  39.344  1.00 49.28           C  
ANISOU    2  CA  MET A 230     6918   5292   6516   -176  -1986    797       C  
ATOM      3  C   MET A 230      24.311 -30.024  38.636  1.00 45.22           C  
ANISOU    3  C   MET A 230     6328   4812   6039    -35  -1649    907       C  
ATOM      4  O   MET A 230      25.307 -30.233  37.942  1.00 43.54           O  
ANISOU    4  O   MET A 230     5793   4630   6120     47  -1600   1098       O  
ATOM      5  CB  MET A 230      23.407 -27.732  38.413  1.00 58.03           C  
ANISOU    5  CB  MET A 230     7942   6450   7658   -301  -1807    688       C  
ATOM      6  CG  MET A 230      22.006 -28.089  38.164  1.00 71.54           C  
ANISOU    6  CG  MET A 230     9898   8200   9085   -307  -1481    527       C  
ATOM      7  SD  MET A 230      21.260 -26.683  37.354  1.00 56.03           S  
ANISOU    7  SD  MET A 230     7850   6278   7161   -445  -1412    402       S  
ATOM      8  CE  MET A 230      22.046 -26.696  35.743  1.00 47.95           C  
ANISOU    8  CE  MET A 230     6435   5309   6473   -427  -1211    565       C  
ATOM      9  HA  MET A 230      23.604 -28.831  40.144  1.00 59.16           H  
ATOM     10  HB2 MET A 230      23.420 -26.846  38.806  1.00 69.65           H  
ATOM     11  HB3 MET A 230      23.866 -27.722  37.558  1.00 69.65           H  
ATOM     12  HG2 MET A 230      21.951 -28.866  37.585  1.00 85.87           H  
ATOM     13  HG3 MET A 230      21.547 -28.266  39.000  1.00 85.87           H  
ATOM     14  HE1 MET A 230      21.639 -26.013  35.188  1.00 57.55           H  
ATOM     15  HE2 MET A 230      22.992 -26.515  35.851  1.00 57.55           H  
ATOM     16  HE3 MET A 230      21.921 -27.569  35.338  1.00 57.55           H  
ATOM     17  N  AGLN A 231      23.339 -30.914  38.816  0.35 40.99           N  
ANISOU   17  N  AGLN A 231     6101   4257   5218      4  -1414    804       N  
ATOM     18  N  BGLN A 231      23.354 -30.933  38.823  0.65 42.14           N  
ANISOU   18  N  BGLN A 231     6246   4401   5364      7  -1415    807       N  
ATOM     19  CA AGLN A 231      23.359 -32.256  38.252  0.35 42.21           C  
ANISOU   19  CA AGLN A 231     6301   4382   5354    133  -1134    872       C  
ATOM     20  CA BGLN A 231      23.396 -32.259  38.217  0.65 40.14           C  
ANISOU   20  CA BGLN A 231     6028   4122   5103    136  -1132    878       C  
ATOM     21  C  AGLN A 231      22.166 -32.428  37.318  0.35 41.94           C  
ANISOU   21  C  AGLN A 231     6377   4352   5206     55   -820    737       C  
ATOM     22  C  BGLN A 231      22.144 -32.499  37.383  0.65 38.61           C  
ANISOU   22  C  BGLN A 231     5974   3924   4770     59   -820    737       C  
ATOM     23  O  AGLN A 231      21.189 -31.677  37.378  0.35 41.68           O  
ANISOU   23  O  AGLN A 231     6416   4356   5065    -85   -804    599       O  
ATOM     24  O  BGLN A 231      21.098 -31.885  37.589  0.65 40.28           O  
ANISOU   24  O  BGLN A 231     6299   4163   4842    -77   -802    599       O  
ATOM     25  CB AGLN A 231      23.320 -33.309  39.368  0.35 48.86           C  
ANISOU   25  CB AGLN A 231     7431   5141   5993    231  -1196    907       C  
ATOM     26  CB BGLN A 231      23.532 -33.356  39.281  0.65 48.76           C  
ANISOU   26  CB BGLN A 231     7372   5129   6024    253  -1204    935       C  
ATOM     27  CG AGLN A 231      24.302 -34.470  39.218  0.35 52.38           C  
ANISOU   27  CG AGLN A 231     7815   5534   6554    435  -1152   1084       C  
ATOM     28  CG BGLN A 231      24.848 -33.313  40.043  0.65 44.39           C  
ANISOU   28  CG BGLN A 231     6678   4566   5624    360  -1547   1097       C  
ATOM     29  CD AGLN A 231      25.719 -34.124  39.649  0.35 43.19           C  
ANISOU   29  CD AGLN A 231     6370   4401   5640    527  -1473   1266       C  
ATOM     30  CD BGLN A 231      25.067 -34.517  40.950  0.65 49.77           C  
ANISOU   30  CD BGLN A 231     7611   5159   6140    519  -1592   1179       C  
ATOM     31  OE1AGLN A 231      26.020 -32.976  39.996  0.35 46.28           O  
ANISOU   31  OE1AGLN A 231     6607   4830   6146    409  -1767   1256       O  
ATOM     32  OE1BGLN A 231      24.262 -35.448  40.986  0.65 63.29           O  
ANISOU   32  OE1BGLN A 231     9602   6804   7641    544  -1342   1132       O  
ATOM     33  NE2AGLN A 231      26.598 -35.122  39.640  0.35 53.50           N  
ANISOU   33  NE2AGLN A 231     7608   5670   7050    740  -1445   1447       N  
ATOM     34  NE2BGLN A 231      26.170 -34.496  41.690  0.65 59.14           N  
ANISOU   34  NE2BGLN A 231     8694   6330   7446    618  -1940   1320       N  
ATOM     35  H  AGLN A 231      22.632 -30.755  39.279  0.35 49.21           H  
ATOM     36  H  BGLN A 231      22.656 -30.799  39.308  0.65 50.59           H  
ATOM     37  HA AGLN A 231      24.168 -32.394  37.734  0.35 50.67           H  
ATOM     38  HA BGLN A 231      24.163 -32.311  37.625  0.65 48.19           H  
ATOM     39  HB2AGLN A 231      23.521 -32.869  40.209  0.35 58.65           H  
ATOM     40  HB2BGLN A 231      22.814 -33.255  39.926  0.65 58.52           H  
ATOM     41  HB3AGLN A 231      22.428 -33.689  39.397  0.35 58.65           H  
ATOM     42  HB3BGLN A 231      23.470 -34.221  38.847  0.65 58.52           H  
ATOM     43  HG2AGLN A 231      23.998 -35.211  39.765  0.35 62.88           H  
ATOM     44  HG2BGLN A 231      25.578 -33.286  39.405  0.65 53.29           H  
ATOM     45  HG3AGLN A 231      24.332 -34.736  38.285  0.35 62.88           H  
ATOM     46  HG3BGLN A 231      24.863 -32.518  40.598  0.65 53.29           H  
ATOM     47 HE21AGLN A 231      26.352 -35.910  39.399  0.35 64.22           H  
ATOM     48 HE21BGLN A 231      26.710 -33.828  41.639  0.65 70.98           H  
ATOM     49 HE22AGLN A 231      27.413 -34.980  39.875  0.35 64.22           H  
ATOM     50 HE22BGLN A 231      26.345 -35.150  42.220  0.65 70.98           H  
ATOM     51  N   LEU A 232      22.270 -33.395  36.408  1.00 41.19           N  
ANISOU   51  N   LEU A 232     6303   4207   5143    165   -590    780       N  
ATOM     52  CA  LEU A 232      21.135 -33.846  35.614  1.00 42.68           C  
ANISOU   52  CA  LEU A 232     6669   4340   5208     96   -365    654       C  
ATOM     53  C   LEU A 232      20.600 -35.095  36.310  1.00 43.06           C  
ANISOU   53  C   LEU A 232     7012   4257   5091    102   -320    657       C  
ATOM     54  O   LEU A 232      21.271 -36.124  36.324  1.00 44.33           O  
ANISOU   54  O   LEU A 232     7260   4320   5265    268   -287    757       O  
ATOM     55  CB  LEU A 232      21.582 -34.150  34.190  1.00 51.08           C  
ANISOU   55  CB  LEU A 232     7664   5379   6366    240   -177    690       C  
ATOM     56  CG  LEU A 232      20.670 -33.790  33.046  1.00 54.63           C  
ANISOU   56  CG  LEU A 232     8168   5828   6762    154    -45    552       C  
ATOM     57  CD1 LEU A 232      20.491 -32.303  33.021  1.00 69.31           C  
ANISOU   57  CD1 LEU A 232     9806   7827   8700     16   -129    510       C  
ATOM     58  CD2 LEU A 232      21.308 -34.313  31.761  1.00 44.08           C  
ANISOU   58  CD2 LEU A 232     6867   4432   5450    392    145    613       C  
ATOM     59  H   LEU A 232      23.013 -33.762  36.181  1.00 49.45           H  
ATOM     60  HA  LEU A 232      20.440 -33.171  35.571  1.00 51.24           H  
ATOM     61  HB2 LEU A 232      22.413 -33.675  34.039  1.00 61.32           H  
ATOM     62  HB3 LEU A 232      21.730 -35.107  34.131  1.00 61.32           H  
ATOM     63  HG  LEU A 232      19.789 -34.185  33.135  1.00 65.58           H  
ATOM     64 HD11 LEU A 232      21.355 -31.878  33.146  1.00 83.19           H  
ATOM     65 HD12 LEU A 232      20.117 -32.044  32.164  1.00 83.19           H  
ATOM     66 HD13 LEU A 232      19.890 -32.045  33.736  1.00 83.19           H  
ATOM     67 HD21 LEU A 232      20.741 -34.079  31.009  1.00 52.91           H  
ATOM     68 HD22 LEU A 232      22.183 -33.907  31.654  1.00 52.91           H  
ATOM     69 HD23 LEU A 232      21.396 -35.277  31.821  1.00 52.91           H  
ATOM     70  N   ASN A 233      19.418 -34.993  36.940  1.00 40.32           N  
ANISOU   70  N   ASN A 233     6810   3905   4603    -60   -306    580       N  
ATOM     71  CA  ASN A 233      18.832 -36.095  37.703  1.00 39.27           C  
ANISOU   71  CA  ASN A 233     6935   3647   4340    -80   -244    632       C  
ATOM     72  C   ASN A 233      17.317 -36.124  37.503  1.00 35.01           C  
ANISOU   72  C   ASN A 233     6463   3080   3758   -282   -113    565       C  
ATOM     73  O   ASN A 233      16.798 -35.307  36.752  1.00 38.27           O  
ANISOU   73  O   ASN A 233     6736   3577   4229   -382    -91    463       O  
ATOM     74  CB  ASN A 233      19.227 -35.984  39.181  1.00 42.62           C  
ANISOU   74  CB  ASN A 233     7454   4102   4639     -4   -387    715       C  
ATOM     75  CG  ASN A 233      18.808 -34.665  39.822  1.00 37.74           C  
ANISOU   75  CG  ASN A 233     6795   3614   3930    -74   -486    642       C  
ATOM     76  OD1 ASN A 233      17.889 -33.972  39.369  1.00 40.99           O  
ANISOU   76  OD1 ASN A 233     7134   4092   4348   -203   -390    548       O  
ATOM     77  ND2 ASN A 233      19.493 -34.320  40.901  1.00 52.77           N  
ANISOU   77  ND2 ASN A 233     8778   5535   5736     32   -707    684       N  
ATOM     78  H   ASN A 233      18.933 -34.283  36.937  1.00 48.40           H  
ATOM     79  HA  ASN A 233      19.171 -36.945  37.380  1.00 47.15           H  
ATOM     80  HB2 ASN A 233      18.801 -36.702  39.674  1.00 51.17           H  
ATOM     81  HB3 ASN A 233      20.191 -36.057  39.255  1.00 51.17           H  
ATOM     82 HD21 ASN A 233      19.308 -33.587  41.312  1.00 63.34           H  
ATOM     83 HD22 ASN A 233      20.123 -34.828  41.192  1.00 63.34           H  
ATOM     84  N   PRO A 234      16.575 -37.051  38.114  1.00 39.46           N  
ANISOU   84  N   PRO A 234     7214   3524   4255   -351    -24    646       N  
ATOM     85  CA  PRO A 234      15.128 -37.097  37.848  1.00 46.32           C  
ANISOU   85  CA  PRO A 234     8067   4364   5168   -565     90    634       C  
ATOM     86  C   PRO A 234      14.391 -35.834  38.262  1.00 47.85           C  
ANISOU   86  C   PRO A 234     8117   4749   5313   -630    128    600       C  
ATOM     87  O   PRO A 234      13.396 -35.482  37.618  1.00 44.58           O  
ANISOU   87  O   PRO A 234     7578   4368   4994   -782    184    553       O  
ATOM     88  CB  PRO A 234      14.657 -38.323  38.652  1.00 54.77           C  
ANISOU   88  CB  PRO A 234     9341   5265   6203   -608    183    799       C  
ATOM     89  CG  PRO A 234      15.852 -39.188  38.740  1.00 61.63           C  
ANISOU   89  CG  PRO A 234    10373   6009   7035   -423    109    838       C  
ATOM     90  CD  PRO A 234      17.026 -38.242  38.868  1.00 52.57           C  
ANISOU   90  CD  PRO A 234     9092   5036   5847   -243    -20    781       C  
ATOM     91  HA  PRO A 234      14.975 -37.257  36.904  1.00 55.60           H  
ATOM     92  HB2 PRO A 234      14.360 -38.048  39.534  1.00 65.74           H  
ATOM     93  HB3 PRO A 234      13.936 -38.770  38.183  1.00 65.74           H  
ATOM     94  HG2 PRO A 234      15.785 -39.763  39.518  1.00 73.97           H  
ATOM     95  HG3 PRO A 234      15.928 -39.725  37.936  1.00 73.97           H  
ATOM     96  HD2 PRO A 234      17.193 -38.021  39.798  1.00 63.10           H  
ATOM     97  HD3 PRO A 234      17.823 -38.624  38.469  1.00 63.10           H  
ATOM     98  N   GLU A 235      14.830 -35.145  39.316  1.00 42.25           N  
ANISOU   98  N   GLU A 235     7452   4150   4452   -502     77    620       N  
ATOM     99  CA  GLU A 235      14.188 -33.875  39.661  1.00 38.46           C  
ANISOU   99  CA  GLU A 235     6894   3824   3892   -514    104    566       C  
ATOM    100  C   GLU A 235      14.391 -32.846  38.550  1.00 38.44           C  
ANISOU  100  C   GLU A 235     6681   3909   4014   -563     10    412       C  
ATOM    101  O   GLU A 235      13.445 -32.142  38.150  1.00 38.22           O  
ANISOU  101  O   GLU A 235     6537   3963   4023   -653     88    361       O  
ATOM    102  CB  GLU A 235      14.734 -33.361  40.992  1.00 47.28           C  
ANISOU  102  CB  GLU A 235     8195   4988   4780   -336      3    591       C  
ATOM    103  CG  GLU A 235      14.037 -32.142  41.567  1.00 61.95           C  
ANISOU  103  CG  GLU A 235    10095   6963   6482   -284     46    543       C  
ATOM    104  CD  GLU A 235      13.907 -32.229  43.096  1.00 94.04           C  
ANISOU  104  CD  GLU A 235    14483  11013  10236    -92     96    648       C  
ATOM    105  OE1 GLU A 235      14.589 -33.091  43.709  1.00 66.08           O  
ANISOU  105  OE1 GLU A 235    11118   7378   6610     -4     22    736       O  
ATOM    106  OE2 GLU A 235      13.111 -31.453  43.680  1.00 95.24           O  
ANISOU  106  OE2 GLU A 235    14740  11239  10206      4    226    651       O  
ATOM    107  H   GLU A 235      15.476 -35.382  39.832  1.00 50.72           H  
ATOM    108  HA  GLU A 235      13.234 -34.018  39.766  1.00 46.16           H  
ATOM    109  HB2 GLU A 235      14.657 -34.072  41.647  1.00 56.75           H  
ATOM    110  HB3 GLU A 235      15.667 -33.126  40.867  1.00 56.75           H  
ATOM    111  HG2 GLU A 235      14.550 -31.348  41.350  1.00 74.36           H  
ATOM    112  HG3 GLU A 235      13.146 -32.075  41.190  1.00 74.36           H  
ATOM    113  N   SER A 236      15.618 -32.725  38.044  1.00 37.27           N  
ANISOU  113  N   SER A 236     6467   3750   3944   -489   -142    368       N  
ATOM    114  CA  SER A 236      15.842 -31.719  37.015  1.00 36.14           C  
ANISOU  114  CA  SER A 236     6128   3685   3919   -521   -199    265       C  
ATOM    115  C   SER A 236      15.142 -32.116  35.720  1.00 37.64           C  
ANISOU  115  C   SER A 236     6259   3832   4210   -623    -88    214       C  
ATOM    116  O   SER A 236      14.590 -31.260  35.017  1.00 38.08           O  
ANISOU  116  O   SER A 236     6196   3963   4311   -691    -76    131       O  
ATOM    117  CB  SER A 236      17.345 -31.488  36.808  1.00 42.44           C  
ANISOU  117  CB  SER A 236     6821   4484   4819   -409   -357    295       C  
ATOM    118  OG  SER A 236      17.967 -32.578  36.166  1.00 41.87           O  
ANISOU  118  OG  SER A 236     6761   4320   4826   -329   -296    358       O  
ATOM    119  H   SER A 236      16.304 -33.192  38.270  1.00 44.74           H  
ATOM    120  HA  SER A 236      15.471 -30.870  37.303  1.00 43.39           H  
ATOM    121  HB2 SER A 236      17.465 -30.696  36.261  1.00 50.94           H  
ATOM    122  HB3 SER A 236      17.761 -31.359  37.675  1.00 50.94           H  
ATOM    123  HG  SER A 236      17.602 -32.719  35.423  1.00 50.26           H  
ATOM    124  N   ALA A 237      15.119 -33.415  35.397  1.00 40.38           N  
ANISOU  124  N   ALA A 237     6727   4033   4582   -630    -37    258       N  
ATOM    125  CA  ALA A 237      14.466 -33.838  34.162  1.00 38.32           C  
ANISOU  125  CA  ALA A 237     6485   3681   4394   -722     -6    190       C  
ATOM    126  C   ALA A 237      12.972 -33.572  34.219  1.00 42.19           C  
ANISOU  126  C   ALA A 237     6904   4206   4922   -912     35    183       C  
ATOM    127  O   ALA A 237      12.356 -33.199  33.222  1.00 42.02           O  
ANISOU  127  O   ALA A 237     6808   4193   4966   -994      2     99       O  
ATOM    128  CB  ALA A 237      14.724 -35.323  33.913  1.00 41.40           C  
ANISOU  128  CB  ALA A 237     7089   3853   4786   -685     -1    233       C  
ATOM    129  H   ALA A 237      15.465 -34.049  35.864  1.00 48.47           H  
ATOM    130  HA  ALA A 237      14.843 -33.336  33.422  1.00 46.00           H  
ATOM    131  HB1 ALA A 237      14.276 -35.588  33.095  1.00 49.69           H  
ATOM    132  HB2 ALA A 237      15.680 -35.468  33.829  1.00 49.69           H  
ATOM    133  HB3 ALA A 237      14.377 -35.833  34.662  1.00 49.69           H  
ATOM    134  N   ASP A 238      12.374 -33.740  35.389  1.00 33.46           N  
ANISOU  134  N   ASP A 238     5812   3124   3776   -960    117    295       N  
ATOM    135  CA  ASP A 238      10.976 -33.363  35.547  1.00 37.33           C  
ANISOU  135  CA  ASP A 238     6168   3684   4330  -1102    205    346       C  
ATOM    136  C   ASP A 238      10.784 -31.872  35.316  1.00 34.66           C  
ANISOU  136  C   ASP A 238     5676   3529   3963  -1058    197    247       C  
ATOM    137  O   ASP A 238       9.782 -31.456  34.730  1.00 36.12           O  
ANISOU  137  O   ASP A 238     5711   3763   4250  -1164    210    230       O  
ATOM    138  CB  ASP A 238      10.467 -33.743  36.941  1.00 40.33           C  
ANISOU  138  CB  ASP A 238     6605   4075   4642  -1091    365    530       C  
ATOM    139  CG  ASP A 238      10.189 -35.239  37.105  1.00 46.13           C  
ANISOU  139  CG  ASP A 238     7450   4604   5472  -1205    401    677       C  
ATOM    140  OD1 ASP A 238      10.014 -35.991  36.124  1.00 45.54           O  
ANISOU  140  OD1 ASP A 238     7397   4357   5548  -1343    287    635       O  
ATOM    141  OD2 ASP A 238      10.109 -35.656  38.271  1.00 42.75           O  
ANISOU  141  OD2 ASP A 238     7126   4166   4951  -1145    538    844       O  
ATOM    142  H   ASP A 238      12.746 -34.064  36.093  1.00 40.17           H  
ATOM    143  HA  ASP A 238      10.453 -33.853  34.893  1.00 44.81           H  
ATOM    144  HB2 ASP A 238      11.136 -33.492  37.597  1.00 48.41           H  
ATOM    145  HB3 ASP A 238       9.639 -33.268  37.112  1.00 48.41           H  
ATOM    146  N   LEU A 239      11.720 -31.038  35.795  1.00 35.07           N  
ANISOU  146  N   LEU A 239     5765   3666   3893   -908    146    193       N  
ATOM    147  CA  LEU A 239      11.593 -29.598  35.564  1.00 36.04           C  
ANISOU  147  CA  LEU A 239     5778   3920   3994   -870    112     98       C  
ATOM    148  C   LEU A 239      11.717 -29.254  34.084  1.00 37.26           C  
ANISOU  148  C   LEU A 239     5822   4071   4264   -918     38     -7       C  
ATOM    149  O   LEU A 239      11.028 -28.353  33.606  1.00 32.22           O  
ANISOU  149  O   LEU A 239     5071   3516   3656   -949     45    -61       O  
ATOM    150  CB  LEU A 239      12.635 -28.837  36.354  1.00 34.45           C  
ANISOU  150  CB  LEU A 239     5663   3752   3675   -732      1     67       C  
ATOM    151  CG  LEU A 239      12.440 -28.872  37.865  1.00 37.00           C  
ANISOU  151  CG  LEU A 239     6172   4085   3804   -627     51    144       C  
ATOM    152  CD1 LEU A 239      13.574 -28.080  38.488  1.00 37.15           C  
ANISOU  152  CD1 LEU A 239     6301   4090   3723   -509   -171     83       C  
ATOM    153  CD2 LEU A 239      11.058 -28.314  38.241  1.00 37.03           C  
ANISOU  153  CD2 LEU A 239     6151   4180   3738   -611    240    182       C  
ATOM    154  H   LEU A 239      12.414 -31.276  36.243  1.00 42.10           H  
ATOM    155  HA  LEU A 239      10.715 -29.324  35.872  1.00 43.26           H  
ATOM    156  HB2 LEU A 239      13.505 -29.219  36.162  1.00 41.36           H  
ATOM    157  HB3 LEU A 239      12.612 -27.908  36.077  1.00 41.36           H  
ATOM    158  HG  LEU A 239      12.462 -29.778  38.210  1.00 44.42           H  
ATOM    159 HD11 LEU A 239      14.417 -28.504  38.261  1.00 44.59           H  
ATOM    160 HD12 LEU A 239      13.555 -27.174  38.142  1.00 44.59           H  
ATOM    161 HD13 LEU A 239      13.459 -28.069  39.451  1.00 44.59           H  
ATOM    162 HD21 LEU A 239      10.380 -28.969  38.012  1.00 44.45           H  
ATOM    163 HD22 LEU A 239      11.038 -28.136  39.194  1.00 44.45           H  
ATOM    164 HD23 LEU A 239      10.905 -27.493  37.748  1.00 44.45           H  
ATOM    165  N   ARG A 240      12.560 -29.983  33.337  1.00 33.05           N  
ANISOU  165  N   ARG A 240     5347   3436   3774   -891    -15    -23       N  
ATOM    166  CA  ARG A 240      12.678 -29.743  31.907  1.00 37.98           C  
ANISOU  166  CA  ARG A 240     5935   4042   4454   -884    -52   -105       C  
ATOM    167  C   ARG A 240      11.433 -30.207  31.172  1.00 33.89           C  
ANISOU  167  C   ARG A 240     5426   3459   3990  -1021    -73   -139       C  
ATOM    168  O   ARG A 240      11.031 -29.597  30.160  1.00 35.68           O  
ANISOU  168  O   ARG A 240     5603   3717   4238  -1034   -121   -217       O  
ATOM    169  CB  ARG A 240      13.909 -30.456  31.329  1.00 34.34           C  
ANISOU  169  CB  ARG A 240     5574   3483   3993   -752    -56    -86       C  
ATOM    170  CG  ARG A 240      15.231 -30.010  31.947  1.00 32.54           C  
ANISOU  170  CG  ARG A 240     5267   3312   3784   -629    -78    -14       C  
ATOM    171  CD  ARG A 240      15.363 -28.485  31.928  1.00 32.15           C  
ANISOU  171  CD  ARG A 240     5054   3384   3777   -640   -129    -40       C  
ATOM    172  NE  ARG A 240      15.514 -27.930  30.590  1.00 32.86           N  
ANISOU  172  NE  ARG A 240     5075   3492   3916   -595    -85    -66       N  
ATOM    173  CZ  ARG A 240      15.091 -26.717  30.227  1.00 32.30           C  
ANISOU  173  CZ  ARG A 240     4910   3498   3866   -638   -105   -116       C  
ATOM    174  NH1 ARG A 240      14.415 -25.947  31.068  1.00 29.79           N  
ANISOU  174  NH1 ARG A 240     4565   3239   3515   -717   -164   -161       N  
ATOM    175  NH2 ARG A 240      15.347 -26.274  29.008  1.00 34.19           N  
ANISOU  175  NH2 ARG A 240     5112   3744   4136   -569    -47   -109       N  
ATOM    176  H   ARG A 240      13.065 -30.612  33.637  1.00 39.68           H  
ATOM    177  HA  ARG A 240      12.793 -28.789  31.772  1.00 45.60           H  
ATOM    178  HB2 ARG A 240      13.817 -31.410  31.484  1.00 41.23           H  
ATOM    179  HB3 ARG A 240      13.953 -30.278  30.377  1.00 41.23           H  
ATOM    180  HG2 ARG A 240      15.273 -30.310  32.869  1.00 39.06           H  
ATOM    181  HG3 ARG A 240      15.967 -30.388  31.442  1.00 39.06           H  
ATOM    182  HD2 ARG A 240      14.565 -28.097  32.321  1.00 38.60           H  
ATOM    183  HD3 ARG A 240      16.144 -28.232  32.443  1.00 38.60           H  
ATOM    184  HE  ARG A 240      15.900 -28.415  29.994  1.00 39.44           H  
ATOM    185 HH11 ARG A 240      14.242 -26.227  31.863  1.00 35.77           H  
ATOM    186 HH12 ARG A 240      14.150 -25.168  30.819  1.00 35.77           H  
ATOM    187 HH21 ARG A 240      15.783 -26.767  28.454  1.00 41.05           H  
ATOM    188 HH22 ARG A 240      15.077 -25.493  28.769  1.00 41.05           H  
ATOM    189  N   ALA A 241      10.834 -31.307  31.647  1.00 34.40           N  
ANISOU  189  N   ALA A 241     5558   3414   4097  -1130    -64    -65       N  
ATOM    190  CA  ALA A 241       9.606 -31.806  31.045  1.00 36.56           C  
ANISOU  190  CA  ALA A 241     5805   3595   4490  -1308   -144    -63       C  
ATOM    191  C   ALA A 241       8.479 -30.813  31.255  1.00 37.53           C  
ANISOU  191  C   ALA A 241     5687   3882   4689  -1386   -103    -28       C  
ATOM    192  O   ALA A 241       7.666 -30.586  30.354  1.00 37.39           O  
ANISOU  192  O   ALA A 241     5585   3854   4766  -1479   -217    -73       O  
ATOM    193  CB  ALA A 241       9.245 -33.168  31.633  1.00 40.38           C  
ANISOU  193  CB  ALA A 241     6384   3907   5053  -1432   -143     57       C  
ATOM    194  H   ALA A 241      11.119 -31.774  32.310  1.00 41.29           H  
ATOM    195  HA  ALA A 241       9.740 -31.928  30.092  1.00 43.89           H  
ATOM    196  HB1 ALA A 241       8.420 -33.478  31.227  1.00 48.48           H  
ATOM    197  HB2 ALA A 241       9.962 -33.794  31.444  1.00 48.48           H  
ATOM    198  HB3 ALA A 241       9.128 -33.078  32.591  1.00 48.48           H  
ATOM    199  N   LEU A 242       8.433 -30.182  32.434  1.00 36.29           N  
ANISOU  199  N   LEU A 242     5446   3871   4472  -1316     50     51       N  
ATOM    200  CA  LEU A 242       7.426 -29.151  32.668  1.00 30.90           C  
ANISOU  200  CA  LEU A 242     4564   3348   3828  -1317    130     90       C  
ATOM    201  C   LEU A 242       7.657 -27.955  31.753  1.00 31.26           C  
ANISOU  201  C   LEU A 242     4569   3475   3832  -1240     45    -56       C  
ATOM    202  O   LEU A 242       6.723 -27.431  31.134  1.00 35.73           O  
ANISOU  202  O   LEU A 242     4984   4100   4492  -1292      5    -65       O  
ATOM    203  CB  LEU A 242       7.470 -28.737  34.142  1.00 36.45           C  
ANISOU  203  CB  LEU A 242     5298   4155   4396  -1186    315    187       C  
ATOM    204  CG  LEU A 242       6.528 -27.627  34.600  1.00 33.41           C  
ANISOU  204  CG  LEU A 242     4774   3932   3988  -1097    456    240       C  
ATOM    205  CD1 LEU A 242       5.080 -27.953  34.350  1.00 42.91           C  
ANISOU  205  CD1 LEU A 242     5715   5168   5419  -1234    532    402       C  
ATOM    206  CD2 LEU A 242       6.802 -27.353  36.095  1.00 36.20           C  
ANISOU  206  CD2 LEU A 242     5301   4336   4119   -905    619    312       C  
ATOM    207  H   LEU A 242       8.961 -30.330  33.096  1.00 43.56           H  
ATOM    208  HA  LEU A 242       6.542 -29.502  32.475  1.00 37.09           H  
ATOM    209  HB2 LEU A 242       7.258 -29.519  34.675  1.00 43.76           H  
ATOM    210  HB3 LEU A 242       8.371 -28.436  34.337  1.00 43.76           H  
ATOM    211  HG  LEU A 242       6.696 -26.824  34.082  1.00 40.11           H  
ATOM    212 HD11 LEU A 242       4.530 -27.236  34.702  1.00 51.51           H  
ATOM    213 HD12 LEU A 242       4.936 -28.042  33.395  1.00 51.51           H  
ATOM    214 HD13 LEU A 242       4.862 -28.786  34.796  1.00 51.51           H  
ATOM    215 HD21 LEU A 242       6.215 -26.643  36.398  1.00 43.46           H  
ATOM    216 HD22 LEU A 242       6.631 -28.162  36.602  1.00 43.46           H  
ATOM    217 HD23 LEU A 242       7.728 -27.084  36.203  1.00 43.46           H  
ATOM    218  N   ALA A 243       8.908 -27.513  31.648  1.00 31.34           N  
ANISOU  218  N   ALA A 243     4695   3484   3730  -1118     11   -146       N  
ATOM    219  CA  ALA A 243       9.242 -26.435  30.732  1.00 32.29           C  
ANISOU  219  CA  ALA A 243     4784   3654   3831  -1050    -53   -248       C  
ATOM    220  C   ALA A 243       8.802 -26.759  29.314  1.00 35.64           C  
ANISOU  220  C   ALA A 243     5218   4010   4315  -1111   -160   -308       C  
ATOM    221  O   ALA A 243       8.253 -25.898  28.624  1.00 34.30           O  
ANISOU  221  O   ALA A 243     4968   3905   4162  -1100   -204   -355       O  
ATOM    222  CB  ALA A 243      10.747 -26.179  30.764  1.00 33.14           C  
ANISOU  222  CB  ALA A 243     4975   3736   3881   -940    -76   -272       C  
ATOM    223  H   ALA A 243       9.576 -27.819  32.095  1.00 37.63           H  
ATOM    224  HA  ALA A 243       8.782 -25.630  31.016  1.00 38.77           H  
ATOM    225  HB1 ALA A 243      10.960 -25.469  30.138  1.00 39.79           H  
ATOM    226  HB2 ALA A 243      11.003 -25.915  31.662  1.00 39.79           H  
ATOM    227  HB3 ALA A 243      11.211 -26.992  30.513  1.00 39.79           H  
ATOM    228  N   LYS A 244       9.035 -27.996  28.860  1.00 34.84           N  
ANISOU  228  N   LYS A 244     5260   3756   4223  -1155   -226   -315       N  
ATOM    229  CA  LYS A 244       8.674 -28.361  27.509  1.00 32.44           C  
ANISOU  229  CA  LYS A 244     5065   3340   3922  -1182   -377   -395       C  
ATOM    230  C   LYS A 244       7.161 -28.392  27.335  1.00 36.66           C  
ANISOU  230  C   LYS A 244     5447   3877   4604  -1357   -502   -367       C  
ATOM    231  O   LYS A 244       6.644 -27.972  26.292  1.00 36.44           O  
ANISOU  231  O   LYS A 244     5425   3841   4578  -1358   -648   -439       O  
ATOM    232  CB  LYS A 244       9.247 -29.730  27.144  1.00 37.80           C  
ANISOU  232  CB  LYS A 244     6001   3809   4552  -1164   -438   -416       C  
ATOM    233  CG  LYS A 244       8.947 -30.200  25.708  1.00 41.53           C  
ANISOU  233  CG  LYS A 244     6710   4107   4962  -1146   -635   -527       C  
ATOM    234  CD  LYS A 244       9.710 -31.482  25.427  1.00 48.24           C  
ANISOU  234  CD  LYS A 244     7884   4732   5711  -1052   -658   -554       C  
ATOM    235  CE  LYS A 244       9.635 -31.938  23.970  1.00 62.17           C  
ANISOU  235  CE  LYS A 244    10011   6288   7322   -946   -847   -686       C  
ATOM    236  NZ  LYS A 244      10.428 -33.201  23.897  1.00 70.29           N  
ANISOU  236  NZ  LYS A 244    11377   7089   8239   -814   -828   -700       N  
ATOM    237  H   LYS A 244       9.398 -28.628  29.317  1.00 41.83           H  
ATOM    238  HA  LYS A 244       9.054 -27.698  26.911  1.00 38.95           H  
ATOM    239  HB2 LYS A 244      10.211 -29.696  27.244  1.00 45.38           H  
ATOM    240  HB3 LYS A 244       8.874 -30.390  27.750  1.00 45.38           H  
ATOM    241  HG2 LYS A 244       7.998 -30.373  25.609  1.00 49.85           H  
ATOM    242  HG3 LYS A 244       9.229 -29.522  25.074  1.00 49.85           H  
ATOM    243  HD2 LYS A 244      10.645 -31.343  25.644  1.00 57.90           H  
ATOM    244  HD3 LYS A 244       9.343 -32.191  25.977  1.00 57.90           H  
ATOM    245  HE2 LYS A 244       8.716 -32.112  23.712  1.00 74.62           H  
ATOM    246  HE3 LYS A 244      10.024 -31.272  23.382  1.00 74.62           H  
ATOM    247  HZ1 LYS A 244      11.271 -33.045  24.137  1.00 84.36           H  
ATOM    248  HZ2 LYS A 244      10.418 -33.519  23.066  1.00 84.36           H  
ATOM    249  HZ3 LYS A 244      10.080 -33.810  24.444  1.00 84.36           H  
ATOM    250  N   HIS A 245       6.451 -28.944  28.320  1.00 35.24           N  
ANISOU  250  N   HIS A 245     5127   3701   4562  -1498   -450   -236       N  
ATOM    251  CA  HIS A 245       4.999 -28.972  28.258  1.00 36.07           C  
ANISOU  251  CA  HIS A 245     4998   3826   4883  -1672   -543   -139       C  
ATOM    252  C   HIS A 245       4.442 -27.570  28.083  1.00 38.10           C  
ANISOU  252  C   HIS A 245     5052   4280   5143  -1587   -498   -149       C  
ATOM    253  O   HIS A 245       3.519 -27.354  27.301  1.00 38.13           O  
ANISOU  253  O   HIS A 245     4932   4284   5274  -1666   -675   -150       O  
ATOM    254  CB  HIS A 245       4.454 -29.600  29.533  1.00 43.11           C  
ANISOU  254  CB  HIS A 245     5732   4732   5917  -1782   -385     68       C  
ATOM    255  CG  HIS A 245       2.962 -29.634  29.600  1.00 53.26           C  
ANISOU  255  CG  HIS A 245     6689   6058   7488  -1957   -426    248       C  
ATOM    256  ND1 HIS A 245       2.217 -30.653  29.050  1.00 62.70           N  
ANISOU  256  ND1 HIS A 245     7832   7056   8936  -2209   -682    320       N  
ATOM    257  CD2 HIS A 245       2.077 -28.773  30.154  1.00 46.54           C  
ANISOU  257  CD2 HIS A 245     5534   5414   6737  -1906   -249    394       C  
ATOM    258  CE1 HIS A 245       0.935 -30.416  29.260  1.00 61.78           C  
ANISOU  258  CE1 HIS A 245     7331   7036   9107  -2332   -668    529       C  
ATOM    259  NE2 HIS A 245       0.825 -29.284  29.931  1.00 51.05           N  
ANISOU  259  NE2 HIS A 245     5812   5935   7648  -2129   -376    583       N  
ATOM    260  H   HIS A 245       6.786 -29.303  29.026  1.00 42.31           H  
ATOM    261  HA  HIS A 245       4.719 -29.510  27.501  1.00 43.31           H  
ATOM    262  HB2 HIS A 245       4.774 -30.515  29.591  1.00 51.75           H  
ATOM    263  HB3 HIS A 245       4.773 -29.089  30.293  1.00 51.75           H  
ATOM    264  HD2 HIS A 245       2.280 -27.984  30.602  1.00 55.87           H  
ATOM    265  HE1 HIS A 245       0.230 -30.955  28.983  1.00 74.15           H  
ATOM    266  HE2 HIS A 245       0.086 -28.925  30.187  1.00 61.27           H  
ATOM    267  N   LEU A 246       4.966 -26.612  28.870  1.00 34.19           N  
ANISOU  267  N   LEU A 246     4537   3936   4516  -1422   -286   -150       N  
ATOM    268  CA  LEU A 246       4.515 -25.229  28.790  1.00 33.34           C  
ANISOU  268  CA  LEU A 246     4292   3988   4386  -1309   -231   -165       C  
ATOM    269  C   LEU A 246       4.880 -24.610  27.443  1.00 34.81           C  
ANISOU  269  C   LEU A 246     4588   4145   4492  -1244   -388   -312       C  
ATOM    270  O   LEU A 246       4.050 -23.946  26.823  1.00 34.94           O  
ANISOU  270  O   LEU A 246     4480   4225   4573  -1235   -476   -315       O  
ATOM    271  CB  LEU A 246       5.108 -24.436  29.956  1.00 33.52           C  
ANISOU  271  CB  LEU A 246     4367   4110   4260  -1146    -26   -154       C  
ATOM    272  CG  LEU A 246       4.632 -24.861  31.371  1.00 35.67           C  
ANISOU  272  CG  LEU A 246     4573   4432   4547  -1136    177     11       C  
ATOM    273  CD1 LEU A 246       5.467 -24.143  32.410  1.00 32.99           C  
ANISOU  273  CD1 LEU A 246     4416   4129   3991   -952    291    -32       C  
ATOM    274  CD2 LEU A 246       3.159 -24.568  31.581  1.00 36.63           C  
ANISOU  274  CD2 LEU A 246     4415   4673   4830  -1141    287    175       C  
ATOM    275  H   LEU A 246       5.582 -26.746  29.455  1.00 41.04           H  
ATOM    276  HA  LEU A 246       3.549 -25.194  28.869  1.00 40.02           H  
ATOM    277  HB2 LEU A 246       6.073 -24.538  29.933  1.00 40.25           H  
ATOM    278  HB3 LEU A 246       4.871 -23.503  29.840  1.00 40.25           H  
ATOM    279  HG  LEU A 246       4.745 -25.820  31.469  1.00 42.82           H  
ATOM    280 HD11 LEU A 246       6.395 -24.403  32.305  1.00 39.61           H  
ATOM    281 HD12 LEU A 246       5.375 -23.186  32.282  1.00 39.61           H  
ATOM    282 HD13 LEU A 246       5.152 -24.390  33.293  1.00 39.61           H  
ATOM    283 HD21 LEU A 246       2.933 -24.735  32.509  1.00 43.98           H  
ATOM    284 HD22 LEU A 246       2.987 -23.640  31.360  1.00 43.98           H  
ATOM    285 HD23 LEU A 246       2.637 -25.148  31.004  1.00 43.98           H  
ATOM    286  N   TYR A 247       6.116 -24.817  26.977  1.00 33.75           N  
ANISOU  286  N   TYR A 247     4683   3921   4221  -1172   -406   -406       N  
ATOM    287  CA  TYR A 247       6.492 -24.359  25.644  1.00 38.97           C  
ANISOU  287  CA  TYR A 247     5481   4540   4786  -1079   -510   -506       C  
ATOM    288  C   TYR A 247       5.528 -24.901  24.596  1.00 34.54           C  
ANISOU  288  C   TYR A 247     4956   3886   4283  -1172   -754   -544       C  
ATOM    289  O   TYR A 247       5.054 -24.148  23.734  1.00 36.63           O  
ANISOU  289  O   TYR A 247     5209   4186   4522  -1115   -861   -586       O  
ATOM    290  CB  TYR A 247       7.922 -24.775  25.302  1.00 35.30           C  
ANISOU  290  CB  TYR A 247     5238   3982   4193   -971   -452   -542       C  
ATOM    291  CG  TYR A 247       8.352 -24.369  23.902  1.00 32.41           C  
ANISOU  291  CG  TYR A 247     5046   3569   3701   -826   -495   -603       C  
ATOM    292  CD1 TYR A 247       8.618 -23.051  23.596  1.00 36.41           C  
ANISOU  292  CD1 TYR A 247     5491   4167   4177   -721   -420   -590       C  
ATOM    293  CD2 TYR A 247       8.500 -25.322  22.912  1.00 37.79           C  
ANISOU  293  CD2 TYR A 247     5994   4090   4274   -773   -603   -663       C  
ATOM    294  CE1 TYR A 247       9.020 -22.702  22.302  1.00 35.54           C  
ANISOU  294  CE1 TYR A 247     5556   4011   3936   -564   -420   -609       C  
ATOM    295  CE2 TYR A 247       8.899 -24.981  21.646  1.00 46.05           C  
ANISOU  295  CE2 TYR A 247     7256   5089   5152   -586   -607   -702       C  
ATOM    296  CZ  TYR A 247       9.160 -23.662  21.361  1.00 37.72           C  
ANISOU  296  CZ  TYR A 247     6105   4151   4078   -483   -496   -660       C  
ATOM    297  OH  TYR A 247       9.558 -23.332  20.071  1.00 45.75           O  
ANISOU  297  OH  TYR A 247     7355   5117   4911   -271   -462   -664       O  
ATOM    298  H   TYR A 247       6.745 -25.214  27.409  1.00 40.52           H  
ATOM    299  HA  TYR A 247       6.458 -23.389  25.639  1.00 46.78           H  
ATOM    300  HB2 TYR A 247       8.529 -24.357  25.932  1.00 42.38           H  
ATOM    301  HB3 TYR A 247       7.990 -25.740  25.366  1.00 42.38           H  
ATOM    302  HD1 TYR A 247       8.530 -22.394  24.249  1.00 43.71           H  
ATOM    303  HD2 TYR A 247       8.325 -26.214  23.109  1.00 45.36           H  
ATOM    304  HE1 TYR A 247       9.190 -21.813  22.090  1.00 42.67           H  
ATOM    305  HE2 TYR A 247       8.991 -25.633  20.990  1.00 55.28           H  
ATOM    306  HH  TYR A 247       9.675 -22.503  20.010  1.00 54.92           H  
ATOM    307  N   ASP A 248       5.236 -26.214  24.630  1.00 36.74           N  
ANISOU  307  N   ASP A 248     5302   4015   4642  -1317   -883   -528       N  
ATOM    308  CA  ASP A 248       4.392 -26.785  23.599  1.00 41.40           C  
ANISOU  308  CA  ASP A 248     5978   4457   5294  -1424  -1203   -578       C  
ATOM    309  C   ASP A 248       3.014 -26.135  23.620  1.00 43.62           C  
ANISOU  309  C   ASP A 248     5926   4860   5786  -1529  -1313   -491       C  
ATOM    310  O   ASP A 248       2.430 -25.861  22.561  1.00 41.05           O  
ANISOU  310  O   ASP A 248     5649   4491   5457  -1523  -1573   -553       O  
ATOM    311  CB  ASP A 248       4.294 -28.316  23.755  1.00 42.94           C  
ANISOU  311  CB  ASP A 248     6308   4428   5578  -1594  -1352   -560       C  
ATOM    312  CG  ASP A 248       5.582 -29.025  23.334  1.00 48.88           C  
ANISOU  312  CG  ASP A 248     7465   5016   6092  -1434  -1307   -667       C  
ATOM    313  OD1 ASP A 248       6.412 -28.440  22.605  1.00 45.31           O  
ANISOU  313  OD1 ASP A 248     7204   4596   5418  -1202  -1219   -750       O  
ATOM    314  OD2 ASP A 248       5.763 -30.188  23.717  1.00 43.39           O  
ANISOU  314  OD2 ASP A 248     6895   4152   5439  -1524  -1343   -643       O  
ATOM    315  H   ASP A 248       5.511 -26.769  25.227  1.00 44.10           H  
ATOM    316  HA  ASP A 248       4.795 -26.621  22.732  1.00 49.70           H  
ATOM    317  HB2 ASP A 248       4.121 -28.531  24.685  1.00 51.54           H  
ATOM    318  HB3 ASP A 248       3.571 -28.647  23.199  1.00 51.54           H  
ATOM    319  N   SER A 249       2.495 -25.833  24.815  1.00 39.37           N  
ANISOU  319  N   SER A 249     5064   4482   5414  -1583  -1105   -335       N  
ATOM    320  CA  SER A 249       1.167 -25.232  24.911  1.00 41.74           C  
ANISOU  320  CA  SER A 249     5003   4916   5940  -1641  -1153   -204       C  
ATOM    321  C   SER A 249       1.200 -23.776  24.479  1.00 35.33           C  
ANISOU  321  C   SER A 249     4177   4252   4993  -1434  -1090   -272       C  
ATOM    322  O   SER A 249       0.247 -23.262  23.881  1.00 38.10           O  
ANISOU  322  O   SER A 249     4355   4657   5463  -1438  -1260   -236       O  
ATOM    323  CB  SER A 249       0.658 -25.356  26.352  1.00 43.01           C  
ANISOU  323  CB  SER A 249     4866   5202   6274  -1690   -876     12       C  
ATOM    324  OG  SER A 249      -0.539 -24.636  26.522  1.00 80.52           O  
ANISOU  324  OG  SER A 249     9250  10118  11227  -1670   -832    172       O  
ATOM    325  H   SER A 249       2.886 -25.964  25.570  1.00 47.27           H  
ATOM    326  HA  SER A 249       0.548 -25.703  24.331  1.00 50.11           H  
ATOM    327  HB2 SER A 249       0.495 -26.292  26.550  1.00 51.63           H  
ATOM    328  HB3 SER A 249       1.330 -25.002  26.956  1.00 51.63           H  
ATOM    329  HG  SER A 249      -0.387 -23.811  26.469  1.00 96.65           H  
ATOM    330  N   TYR A 250       2.300 -23.118  24.781  1.00 31.37           N  
ANISOU  330  N   TYR A 250     3852   3799   4270  -1262   -872   -354       N  
ATOM    331  CA  TYR A 250       2.522 -21.745  24.342  1.00 32.91           C  
ANISOU  331  CA  TYR A 250     4088   4084   4330  -1075   -817   -418       C  
ATOM    332  C   TYR A 250       2.507 -21.651  22.833  1.00 38.37           C  
ANISOU  332  C   TYR A 250     4967   4683   4928  -1033  -1067   -523       C  
ATOM    333  O   TYR A 250       1.804 -20.800  22.268  1.00 35.11           O  
ANISOU  333  O   TYR A 250     4463   4340   4539   -960  -1165   -516       O  
ATOM    334  CB  TYR A 250       3.831 -21.291  24.930  1.00 32.41           C  
ANISOU  334  CB  TYR A 250     4188   4027   4098   -958   -599   -465       C  
ATOM    335  CG  TYR A 250       4.359 -19.930  24.599  1.00 29.73           C  
ANISOU  335  CG  TYR A 250     3929   3728   3637   -791   -531   -514       C  
ATOM    336  CD1 TYR A 250       5.016 -19.706  23.398  1.00 31.69           C  
ANISOU  336  CD1 TYR A 250     4375   3900   3765   -714   -607   -581       C  
ATOM    337  CD2 TYR A 250       4.291 -18.922  25.514  1.00 30.41           C  
ANISOU  337  CD2 TYR A 250     3940   3900   3714   -697   -381   -482       C  
ATOM    338  CE1 TYR A 250       5.564 -18.493  23.120  1.00 31.57           C  
ANISOU  338  CE1 TYR A 250     4423   3901   3673   -582   -528   -586       C  
ATOM    339  CE2 TYR A 250       4.859 -17.662  25.251  1.00 32.76           C  
ANISOU  339  CE2 TYR A 250     4340   4186   3923   -568   -347   -522       C  
ATOM    340  CZ  TYR A 250       5.484 -17.477  24.036  1.00 33.36           C  
ANISOU  340  CZ  TYR A 250     4556   4191   3930   -532   -420   -559       C  
ATOM    341  OH  TYR A 250       6.072 -16.261  23.751  1.00 35.46           O  
ANISOU  341  OH  TYR A 250     4903   4424   4144   -426   -376   -557       O  
ATOM    342  H   TYR A 250       2.948 -23.442  25.245  1.00 37.67           H  
ATOM    343  HA  TYR A 250       1.817 -21.157  24.657  1.00 39.50           H  
ATOM    344  HB2 TYR A 250       3.739 -21.319  25.895  1.00 38.91           H  
ATOM    345  HB3 TYR A 250       4.510 -21.921  24.643  1.00 38.91           H  
ATOM    346  HD1 TYR A 250       5.083 -20.394  22.776  1.00 38.04           H  
ATOM    347  HD2 TYR A 250       3.862 -19.070  26.326  1.00 36.51           H  
ATOM    348  HE1 TYR A 250       5.994 -18.353  22.307  1.00 37.91           H  
ATOM    349  HE2 TYR A 250       4.815 -16.976  25.878  1.00 39.33           H  
ATOM    350  HH  TYR A 250       6.488 -16.307  23.022  1.00 42.56           H  
ATOM    351  N   ILE A 251       3.231 -22.550  22.159  1.00 36.76           N  
ANISOU  351  N   ILE A 251     5055   4314   4598  -1049  -1176   -613       N  
ATOM    352  CA  ILE A 251       3.201 -22.579  20.696  1.00 35.74           C  
ANISOU  352  CA  ILE A 251     5194   4067   4317   -966  -1421   -716       C  
ATOM    353  C   ILE A 251       1.787 -22.818  20.183  1.00 37.55           C  
ANISOU  353  C   ILE A 251     5280   4262   4723  -1102  -1778   -696       C  
ATOM    354  O   ILE A 251       1.370 -22.226  19.178  1.00 42.10           O  
ANISOU  354  O   ILE A 251     5947   4832   5217  -1002  -1975   -744       O  
ATOM    355  CB  ILE A 251       4.178 -23.655  20.164  1.00 35.96           C  
ANISOU  355  CB  ILE A 251     5604   3901   4160   -919  -1454   -805       C  
ATOM    356  CG1 ILE A 251       5.612 -23.237  20.537  1.00 36.83           C  
ANISOU  356  CG1 ILE A 251     5793   4067   4135   -759  -1110   -782       C  
ATOM    357  CG2 ILE A 251       4.030 -23.838  18.665  1.00 41.07           C  
ANISOU  357  CG2 ILE A 251     6613   4391   4603   -802  -1734   -917       C  
ATOM    358  CD1 ILE A 251       6.051 -21.907  19.951  1.00 42.36           C  
ANISOU  358  CD1 ILE A 251     6529   4853   4712   -566   -980   -767       C  
ATOM    359  H   ILE A 251       3.738 -23.143  22.519  1.00 44.13           H  
ATOM    360  HA  ILE A 251       3.491 -21.712  20.373  1.00 42.90           H  
ATOM    361  HB  ILE A 251       3.971 -24.510  20.572  1.00 43.18           H  
ATOM    362 HG12 ILE A 251       5.672 -23.166  21.503  1.00 44.22           H  
ATOM    363 HG13 ILE A 251       6.226 -23.916  20.216  1.00 44.22           H  
ATOM    364 HG21 ILE A 251       3.233 -24.363  18.488  1.00 49.31           H  
ATOM    365 HG22 ILE A 251       3.951 -22.967  18.246  1.00 49.31           H  
ATOM    366 HG23 ILE A 251       4.812 -24.299  18.324  1.00 49.31           H  
ATOM    367 HD11 ILE A 251       5.803 -21.878  19.014  1.00 50.85           H  
ATOM    368 HD12 ILE A 251       5.609 -21.190  20.432  1.00 50.85           H  
ATOM    369 HD13 ILE A 251       7.013 -21.824  20.042  1.00 50.85           H  
ATOM    370  N   LYS A 252       1.044 -23.724  20.833  1.00 40.65           N  
ANISOU  370  N   LYS A 252     5447   4618   5380  -1335  -1887   -603       N  
ATOM    371  CA  LYS A 252      -0.309 -23.993  20.375  1.00 43.56           C  
ANISOU  371  CA  LYS A 252     5610   4940   6001  -1504  -2265   -538       C  
ATOM    372  C   LYS A 252      -1.224 -22.791  20.585  1.00 44.83           C  
ANISOU  372  C   LYS A 252     5386   5327   6321  -1434  -2194   -414       C  
ATOM    373  O   LYS A 252      -2.136 -22.576  19.782  1.00 50.90           O  
ANISOU  373  O   LYS A 252     6062   6078   7201  -1463  -2532   -397       O  
ATOM    374  CB  LYS A 252      -0.886 -25.210  21.094  1.00 44.30           C  
ANISOU  374  CB  LYS A 252     5491   4941   6400  -1779  -2348   -404       C  
ATOM    375  CG  LYS A 252      -0.355 -26.523  20.602  1.00 69.29           C  
ANISOU  375  CG  LYS A 252     9039   7862   9424  -1782  -2450   -505       C  
ATOM    376  CD  LYS A 252      -1.151 -27.684  21.195  1.00 80.13           C  
ANISOU  376  CD  LYS A 252    10183   9142  11120  -2024  -2534   -341       C  
ATOM    377  CE  LYS A 252      -0.531 -29.039  20.836  1.00 96.16           C  
ANISOU  377  CE  LYS A 252    12615  10914  13006  -2020  -2631   -438       C  
ATOM    378  NZ  LYS A 252       0.881 -29.202  21.340  1.00 66.57           N  
ANISOU  378  NZ  LYS A 252     9126   7154   9011  -1898  -2337   -528       N  
ATOM    379  H   LYS A 252       1.298 -24.177  21.519  1.00 48.80           H  
ATOM    380  HA  LYS A 252      -0.272 -24.192  19.426  1.00 52.29           H  
ATOM    381  HB2 LYS A 252      -0.674 -25.142  22.038  1.00 53.18           H  
ATOM    382  HB3 LYS A 252      -1.848 -25.216  20.970  1.00 53.18           H  
ATOM    383  HG2 LYS A 252      -0.429 -26.561  19.636  1.00 83.16           H  
ATOM    384  HG3 LYS A 252       0.573 -26.618  20.868  1.00 83.16           H  
ATOM    385  HD2 LYS A 252      -1.165 -27.602  22.161  1.00 96.17           H  
ATOM    386  HD3 LYS A 252      -2.056 -27.662  20.847  1.00 96.17           H  
ATOM    387  HE2 LYS A 252      -1.070 -29.744  21.228  1.00115.41           H  
ATOM    388  HE3 LYS A 252      -0.515 -29.131  19.871  1.00115.41           H  
ATOM    389  HZ1 LYS A 252       1.191 -30.007  21.123  1.00 79.90           H  
ATOM    390  HZ2 LYS A 252       1.407 -28.582  20.978  1.00 79.90           H  
ATOM    391  HZ3 LYS A 252       0.900 -29.115  22.226  1.00 79.90           H  
ATOM    392  N   SER A 253      -1.018 -22.024  21.651  1.00 38.30           N  
ANISOU  392  N   SER A 253     4358   4695   5500  -1326  -1790   -325       N  
ATOM    393  CA  SER A 253      -1.967 -20.978  22.032  1.00 41.84           C  
ANISOU  393  CA  SER A 253     4438   5348   6112  -1232  -1681   -180       C  
ATOM    394  C   SER A 253      -1.719 -19.604  21.412  1.00 39.22           C  
ANISOU  394  C   SER A 253     4249   5091   5564   -980  -1632   -272       C  
ATOM    395  O   SER A 253      -2.664 -18.829  21.257  1.00 41.29           O  
ANISOU  395  O   SER A 253     4262   5470   5957   -896  -1688   -176       O  
ATOM    396  CB  SER A 253      -1.955 -20.811  23.561  1.00 46.58           C  
ANISOU  396  CB  SER A 253     4815   6095   6789  -1193  -1265    -35       C  
ATOM    397  OG  SER A 253      -2.249 -22.018  24.226  1.00 47.97           O  
ANISOU  397  OG  SER A 253     4832   6214   7180  -1411  -1259     98       O  
ATOM    398  H   SER A 253      -0.336 -22.088  22.171  1.00 45.98           H  
ATOM    399  HA  SER A 253      -2.840 -21.269  21.726  1.00 50.23           H  
ATOM    400  HB2 SER A 253      -1.073 -20.513  23.834  1.00 55.92           H  
ATOM    401  HB3 SER A 253      -2.620 -20.150  23.807  1.00 55.92           H  
ATOM    402  HG  SER A 253      -1.667 -22.596  24.044  1.00 57.58           H  
ATOM    403  N   PHE A 254      -0.472 -19.267  21.082  1.00 35.97           N  
ANISOU  403  N   PHE A 254     4205   4611   4850   -852  -1512   -422       N  
ATOM    404  CA  PHE A 254      -0.077 -17.926  20.654  1.00 35.77           C  
ANISOU  404  CA  PHE A 254     4318   4636   4637   -625  -1404   -473       C  
ATOM    405  C   PHE A 254       0.498 -17.986  19.247  1.00 43.19           C  
ANISOU  405  C   PHE A 254     5633   5437   5342   -544  -1598   -597       C  
ATOM    406  O   PHE A 254       1.689 -18.302  19.075  1.00 42.91           O  
ANISOU  406  O   PHE A 254     5878   5307   5119   -505  -1475   -667       O  
ATOM    407  CB  PHE A 254       0.958 -17.343  21.615  1.00 34.72           C  
ANISOU  407  CB  PHE A 254     4263   4537   4391   -536  -1055   -484       C  
ATOM    408  CG  PHE A 254       0.500 -17.289  23.051  1.00 36.05           C  
ANISOU  408  CG  PHE A 254     4174   4820   4704   -554   -838   -376       C  
ATOM    409  CD1 PHE A 254      -0.531 -16.454  23.436  1.00 36.01           C  
ANISOU  409  CD1 PHE A 254     3925   4947   4809   -433   -764   -270       C  
ATOM    410  CD2 PHE A 254       1.130 -18.061  24.016  1.00 32.06           C  
ANISOU  410  CD2 PHE A 254     3702   4285   4193   -649   -687   -368       C  
ATOM    411  CE1 PHE A 254      -0.968 -16.398  24.764  1.00 38.69           C  
ANISOU  411  CE1 PHE A 254     4074   5391   5235   -382   -514   -149       C  
ATOM    412  CE2 PHE A 254       0.719 -17.998  25.353  1.00 34.08           C  
ANISOU  412  CE2 PHE A 254     3783   4639   4526   -618   -464   -257       C  
ATOM    413  CZ  PHE A 254      -0.338 -17.179  25.718  1.00 33.74           C  
ANISOU  413  CZ  PHE A 254     3517   4729   4574   -474   -364   -145       C  
ATOM    414  H   PHE A 254       0.187 -19.819  21.098  1.00 43.18           H  
ATOM    415  HA  PHE A 254      -0.860 -17.354  20.642  1.00 42.94           H  
ATOM    416  HB2 PHE A 254       1.758 -17.891  21.581  1.00 41.68           H  
ATOM    417  HB3 PHE A 254       1.165 -16.437  21.337  1.00 41.68           H  
ATOM    418  HD1 PHE A 254      -0.943 -15.916  22.799  1.00 43.23           H  
ATOM    419  HD2 PHE A 254       1.829 -18.623  23.773  1.00 38.49           H  
ATOM    420  HE1 PHE A 254      -1.674 -15.843  25.003  1.00 46.45           H  
ATOM    421  HE2 PHE A 254       1.156 -18.506  25.997  1.00 40.91           H  
ATOM    422  HZ  PHE A 254      -0.623 -17.153  26.603  1.00 40.51           H  
ATOM    423  N   PRO A 255      -0.288 -17.668  18.224  1.00 43.59           N  
ANISOU  423  N   PRO A 255     5708   5472   5380   -482  -1886   -608       N  
ATOM    424  CA  PRO A 255       0.215 -17.840  16.853  1.00 45.81           C  
ANISOU  424  CA  PRO A 255     6422   5601   5382   -367  -2079   -722       C  
ATOM    425  C   PRO A 255       1.420 -16.973  16.519  1.00 43.35           C  
ANISOU  425  C   PRO A 255     6380   5278   4810   -151  -1786   -740       C  
ATOM    426  O   PRO A 255       2.318 -17.433  15.798  1.00 51.39           O  
ANISOU  426  O   PRO A 255     7762   6170   5592    -58  -1758   -799       O  
ATOM    427  CB  PRO A 255      -1.005 -17.504  15.995  1.00 47.04           C  
ANISOU  427  CB  PRO A 255     6507   5764   5603   -333  -2462   -706       C  
ATOM    428  CG  PRO A 255      -1.907 -16.713  16.871  1.00 49.42           C  
ANISOU  428  CG  PRO A 255     6335   6260   6182   -345  -2343   -564       C  
ATOM    429  CD  PRO A 255      -1.662 -17.153  18.280  1.00 52.15           C  
ANISOU  429  CD  PRO A 255     6439   6678   6698   -485  -2043   -497       C  
ATOM    430  HA  PRO A 255       0.459 -18.768  16.712  1.00 54.99           H  
ATOM    431  HB2 PRO A 255      -0.730 -16.984  15.224  1.00 56.47           H  
ATOM    432  HB3 PRO A 255      -1.437 -18.323  15.705  1.00 56.47           H  
ATOM    433  HG2 PRO A 255      -1.705 -15.770  16.771  1.00 59.32           H  
ATOM    434  HG3 PRO A 255      -2.828 -16.883  16.619  1.00 59.32           H  
ATOM    435  HD2 PRO A 255      -1.728 -16.405  18.893  1.00 62.60           H  
ATOM    436  HD3 PRO A 255      -2.284 -17.850  18.539  1.00 62.60           H  
ATOM    437  N   LEU A 256       1.486 -15.747  17.038  1.00 45.64           N  
ANISOU  437  N   LEU A 256     6510   5680   5149    -61  -1556   -669       N  
ATOM    438  CA  LEU A 256       2.592 -14.822  16.758  1.00 40.01           C  
ANISOU  438  CA  LEU A 256     6004   4936   4265    105  -1301   -643       C  
ATOM    439  C   LEU A 256       3.547 -14.817  17.955  1.00 35.95           C  
ANISOU  439  C   LEU A 256     5382   4438   3839     19  -1010   -611       C  
ATOM    440  O   LEU A 256       3.380 -14.055  18.898  1.00 40.77           O  
ANISOU  440  O   LEU A 256     5805   5117   4568      8   -888   -573       O  
ATOM    441  CB  LEU A 256       2.064 -13.427  16.451  1.00 43.05           C  
ANISOU  441  CB  LEU A 256     6343   5372   4641    262  -1302   -590       C  
ATOM    442  CG  LEU A 256       3.124 -12.386  16.105  1.00 47.92           C  
ANISOU  442  CG  LEU A 256     7157   5924   5125    411  -1064   -524       C  
ATOM    443  CD1 LEU A 256       4.230 -12.936  15.217  1.00 45.25           C  
ANISOU  443  CD1 LEU A 256     7137   5478   4579    490   -973   -510       C  
ATOM    444  CD2 LEU A 256       2.476 -11.171  15.454  1.00 56.94           C  
ANISOU  444  CD2 LEU A 256     8344   7077   6212    590  -1140   -478       C  
ATOM    445  H   LEU A 256       0.892 -15.419  17.566  1.00 54.78           H  
ATOM    446  HA  LEU A 256       3.082 -15.149  15.987  1.00 48.04           H  
ATOM    447  HB2 LEU A 256       1.461 -13.489  15.694  1.00 51.67           H  
ATOM    448  HB3 LEU A 256       1.585 -13.104  17.231  1.00 51.67           H  
ATOM    449  HG  LEU A 256       3.550 -12.117  16.934  1.00 57.52           H  
ATOM    450 HD11 LEU A 256       4.780 -13.543  15.737  1.00 54.32           H  
ATOM    451 HD12 LEU A 256       3.830 -13.409  14.470  1.00 54.32           H  
ATOM    452 HD13 LEU A 256       4.769 -12.199  14.890  1.00 54.32           H  
ATOM    453 HD21 LEU A 256       3.162 -10.516  15.255  1.00 68.34           H  
ATOM    454 HD22 LEU A 256       2.036 -11.449  14.636  1.00 68.34           H  
ATOM    455 HD23 LEU A 256       1.826 -10.794  16.068  1.00 68.34           H  
ATOM    456  N   THR A 257       4.537 -15.697  17.893  1.00 42.67           N  
ANISOU  456  N   THR A 257     6386   5211   4614    -18   -924   -627       N  
ATOM    457  CA  THR A 257       5.536 -15.859  18.946  1.00 38.21           C  
ANISOU  457  CA  THR A 257     5738   4647   4133   -102   -703   -591       C  
ATOM    458  C   THR A 257       6.595 -14.775  18.837  1.00 37.19           C  
ANISOU  458  C   THR A 257     5671   4480   3980     -2   -503   -498       C  
ATOM    459  O   THR A 257       6.669 -14.049  17.860  1.00 33.92           O  
ANISOU  459  O   THR A 257     5398   4030   3460    143   -489   -449       O  
ATOM    460  CB  THR A 257       6.194 -17.213  18.791  1.00 35.44           C  
ANISOU  460  CB  THR A 257     5529   4218   3717   -146   -698   -621       C  
ATOM    461  OG1 THR A 257       6.860 -17.236  17.521  1.00 39.39           O  
ANISOU  461  OG1 THR A 257     6329   4631   4008     39   -655   -598       O  
ATOM    462  CG2 THR A 257       5.154 -18.315  18.830  1.00 41.49           C  
ANISOU  462  CG2 THR A 257     6256   4970   4538   -278   -942   -698       C  
ATOM    463  H   THR A 257       4.658 -16.231  17.230  1.00 51.22           H  
ATOM    464  HA  THR A 257       5.113 -15.794  19.817  1.00 45.87           H  
ATOM    465  HB  THR A 257       6.825 -17.370  19.511  1.00 42.54           H  
ATOM    466  HG1 THR A 257       7.204 -17.992  17.391  1.00 47.29           H  
ATOM    467 HG21 THR A 257       5.590 -19.182  18.822  1.00 49.81           H  
ATOM    468 HG22 THR A 257       4.619 -18.238  19.635  1.00 49.81           H  
ATOM    469 HG23 THR A 257       4.572 -18.249  18.057  1.00 49.81           H  
ATOM    470  N   LYS A 258       7.446 -14.684  19.856  1.00 33.23           N  
ANISOU  470  N   LYS A 258     5066   3967   3593    -87   -366   -455       N  
ATOM    471  CA  LYS A 258       8.541 -13.734  19.776  1.00 28.62           C  
ANISOU  471  CA  LYS A 258     4505   3312   3056    -40   -221   -334       C  
ATOM    472  C   LYS A 258       9.483 -14.100  18.629  1.00 30.06           C  
ANISOU  472  C   LYS A 258     4851   3437   3135     84    -88   -225       C  
ATOM    473  O   LYS A 258       9.961 -13.218  17.911  1.00 33.64           O  
ANISOU  473  O   LYS A 258     5372   3838   3573    194     22    -92       O  
ATOM    474  CB  LYS A 258       9.288 -13.666  21.104  1.00 31.74           C  
ANISOU  474  CB  LYS A 258     4770   3682   3608   -171   -177   -311       C  
ATOM    475  CG  LYS A 258      10.388 -12.658  21.062  1.00 27.77           C  
ANISOU  475  CG  LYS A 258     4253   3074   3225   -171    -97   -165       C  
ATOM    476  CD  LYS A 258      10.966 -12.388  22.443  1.00 28.01           C  
ANISOU  476  CD  LYS A 258     4190   3044   3410   -306   -161   -168       C  
ATOM    477  CE  LYS A 258      12.092 -11.399  22.355  1.00 28.34           C  
ANISOU  477  CE  LYS A 258     4191   2942   3635   -350   -146      5       C  
ATOM    478  NZ  LYS A 258      12.718 -11.011  23.676  1.00 29.53           N  
ANISOU  478  NZ  LYS A 258     4295   2980   3947   -493   -301     -2       N  
ATOM    479  H   LYS A 258       7.410 -15.147  20.580  1.00 39.90           H  
ATOM    480  HA  LYS A 258       8.185 -12.848  19.606  1.00 34.36           H  
ATOM    481  HB2 LYS A 258       8.669 -13.414  21.807  1.00 38.10           H  
ATOM    482  HB3 LYS A 258       9.675 -14.534  21.299  1.00 38.10           H  
ATOM    483  HG2 LYS A 258      11.102 -12.987  20.494  1.00 33.34           H  
ATOM    484  HG3 LYS A 258      10.043 -11.823  20.710  1.00 33.34           H  
ATOM    485  HD2 LYS A 258      10.277 -12.021  23.019  1.00 33.63           H  
ATOM    486  HD3 LYS A 258      11.308 -13.213  22.820  1.00 33.63           H  
ATOM    487  HE2 LYS A 258      12.794 -11.782  21.804  1.00 34.02           H  
ATOM    488  HE3 LYS A 258      11.756 -10.587  21.945  1.00 34.02           H  
ATOM    489  HZ1 LYS A 258      13.352 -10.400  23.545  1.00 35.46           H  
ATOM    490  HZ2 LYS A 258      12.099 -10.673  24.218  1.00 35.46           H  
ATOM    491  HZ3 LYS A 258      13.081 -11.726  24.062  1.00 35.46           H  
ATOM    492  N   ALA A 259       9.728 -15.388  18.421  1.00 31.87           N  
ANISOU  492  N   ALA A 259     5168   3662   3279     96    -77   -262       N  
ATOM    493  CA  ALA A 259      10.625 -15.783  17.347  1.00 29.30           C  
ANISOU  493  CA  ALA A 259     5043   3278   2813    284     94   -147       C  
ATOM    494  C   ALA A 259      10.093 -15.302  16.008  1.00 31.81           C  
ANISOU  494  C   ALA A 259     5610   3569   2909    484     61   -143       C  
ATOM    495  O   ALA A 259      10.843 -14.776  15.174  1.00 36.22           O  
ANISOU  495  O   ALA A 259     6287   4085   3391    668    273     34       O  
ATOM    496  CB  ALA A 259      10.808 -17.294  17.306  1.00 39.69           C  
ANISOU  496  CB  ALA A 259     6491   4564   4027    304     77   -222       C  
ATOM    497  H   ALA A 259       9.396 -16.037  18.877  1.00 38.26           H  
ATOM    498  HA  ALA A 259      11.493 -15.385  17.517  1.00 35.18           H  
ATOM    499  HB1 ALA A 259       9.950 -17.712  17.133  1.00 47.65           H  
ATOM    500  HB2 ALA A 259      11.434 -17.517  16.599  1.00 47.65           H  
ATOM    501  HB3 ALA A 259      11.155 -17.593  18.162  1.00 47.65           H  
ATOM    502  N   LYS A 260       8.789 -15.481  15.795  1.00 37.27           N  
ANISOU  502  N   LYS A 260     6372   4281   3508    456   -208   -310       N  
ATOM    503  CA  LYS A 260       8.188 -15.064  14.542  1.00 39.51           C  
ANISOU  503  CA  LYS A 260     6916   4532   3566    650   -312   -324       C  
ATOM    504  C   LYS A 260       8.204 -13.552  14.411  1.00 37.26           C  
ANISOU  504  C   LYS A 260     6547   4263   3348    704   -215   -201       C  
ATOM    505  O   LYS A 260       8.428 -13.015  13.312  1.00 39.61           O  
ANISOU  505  O   LYS A 260     7080   4509   3459    925   -119    -94       O  
ATOM    506  CB  LYS A 260       6.767 -15.605  14.440  1.00 44.45           C  
ANISOU  506  CB  LYS A 260     7566   5170   4154    569   -683   -508       C  
ATOM    507  CG  LYS A 260       6.762 -17.088  14.159  1.00 53.87           C  
ANISOU  507  CG  LYS A 260     8978   6271   5217    562   -826   -619       C  
ATOM    508  CD  LYS A 260       5.375 -17.646  14.066  1.00 58.08           C  
ANISOU  508  CD  LYS A 260     9496   6785   5787    432  -1243   -766       C  
ATOM    509  CE  LYS A 260       5.438 -19.064  13.523  1.00 77.94           C  
ANISOU  509  CE  LYS A 260    12354   9134   8123    460  -1435   -880       C  
ATOM    510  NZ  LYS A 260       4.118 -19.727  13.564  1.00 78.81           N  
ANISOU  510  NZ  LYS A 260    12392   9192   8360    259  -1890   -997       N  
ATOM    511  H   LYS A 260       8.242 -15.836  16.355  1.00 44.74           H  
ATOM    512  HA  LYS A 260       8.697 -15.435  13.805  1.00 47.43           H  
ATOM    513  HB2 LYS A 260       6.304 -15.451  15.278  1.00 53.36           H  
ATOM    514  HB3 LYS A 260       6.304 -15.155  13.716  1.00 53.36           H  
ATOM    515  HG2 LYS A 260       7.211 -17.254  13.315  1.00 64.66           H  
ATOM    516  HG3 LYS A 260       7.225 -17.549  14.877  1.00 64.66           H  
ATOM    517  HD2 LYS A 260       4.968 -17.665  14.946  1.00 69.71           H  
ATOM    518  HD3 LYS A 260       4.841 -17.103  13.465  1.00 69.71           H  
ATOM    519  HE2 LYS A 260       5.737 -19.040  12.601  1.00 93.54           H  
ATOM    520  HE3 LYS A 260       6.056 -19.585  14.060  1.00 93.54           H  
ATOM    521  HZ1 LYS A 260       3.532 -19.269  13.075  1.00 94.59           H  
ATOM    522  HZ2 LYS A 260       4.182 -20.553  13.239  1.00 94.59           H  
ATOM    523  HZ3 LYS A 260       3.824 -19.768  14.403  1.00 94.59           H  
ATOM    524  N   ALA A 261       7.939 -12.861  15.506  1.00 35.93           N  
ANISOU  524  N   ALA A 261     6092   4145   3417    530   -241   -213       N  
ATOM    525  CA  ALA A 261       7.931 -11.415  15.458  1.00 37.41           C  
ANISOU  525  CA  ALA A 261     6232   4305   3675    576   -179   -111       C  
ATOM    526  C   ALA A 261       9.328 -10.898  15.166  1.00 34.45           C  
ANISOU  526  C   ALA A 261     5882   3843   3364    631    101    118       C  
ATOM    527  O   ALA A 261       9.494  -9.972  14.359  1.00 37.10           O  
ANISOU  527  O   ALA A 261     6339   4117   3639    774    200    263       O  
ATOM    528  CB  ALA A 261       7.395 -10.862  16.776  1.00 39.24           C  
ANISOU  528  CB  ALA A 261     6216   4577   4114    413   -266   -186       C  
ATOM    529  H   ALA A 261       7.763 -13.201  16.276  1.00 43.14           H  
ATOM    530  HA  ALA A 261       7.341 -11.105  14.753  1.00 44.90           H  
ATOM    531  HB1 ALA A 261       8.015 -11.086  17.487  1.00 47.10           H  
ATOM    532  HB2 ALA A 261       7.311  -9.898  16.702  1.00 47.10           H  
ATOM    533  HB3 ALA A 261       6.528 -11.257  16.955  1.00 47.10           H  
ATOM    534  N   ARG A 262      10.335 -11.454  15.845  1.00 37.41           N  
ANISOU  534  N   ARG A 262     6113   4209   3892    514    227    183       N  
ATOM    535  CA  ARG A 262      11.696 -11.010  15.602  1.00 34.15           C  
ANISOU  535  CA  ARG A 262     5640   3718   3616    548    487    454       C  
ATOM    536  C   ARG A 262      12.070 -11.222  14.137  1.00 36.48           C  
ANISOU  536  C   ARG A 262     6202   3995   3666    836    705    610       C  
ATOM    537  O   ARG A 262      12.692 -10.354  13.515  1.00 44.68           O  
ANISOU  537  O   ARG A 262     7258   4964   4753    941    915    866       O  
ATOM    538  CB  ARG A 262      12.681 -11.732  16.507  1.00 37.02           C  
ANISOU  538  CB  ARG A 262     5795   4087   4182    401    556    506       C  
ATOM    539  CG  ARG A 262      12.653 -11.304  17.999  1.00 42.69           C  
ANISOU  539  CG  ARG A 262     6288   4781   5151    144    376    419       C  
ATOM    540  CD  ARG A 262      13.072  -9.842  18.154  1.00 44.80           C  
ANISOU  540  CD  ARG A 262     6472   4916   5635     68    369    578       C  
ATOM    541  NE  ARG A 262      12.010  -9.164  18.845  1.00 72.94           N  
ANISOU  541  NE  ARG A 262    10080   8467   9169      7    151    378       N  
ATOM    542  CZ  ARG A 262      11.939  -7.864  19.072  1.00 64.84           C  
ANISOU  542  CZ  ARG A 262     9072   7306   8257    -34     69    421       C  
ATOM    543  NH1 ARG A 262      12.881  -6.996  18.675  1.00 60.74           N  
ANISOU  543  NH1 ARG A 262     8508   6632   7940    -72    156    677       N  
ATOM    544  NH2 ARG A 262      10.888  -7.448  19.720  1.00 36.01           N  
ANISOU  544  NH2 ARG A 262     5488   3665   4527    -27    -96    223       N  
ATOM    545  H   ARG A 262      10.253 -12.074  16.436  1.00 44.91           H  
ATOM    546  HA  ARG A 262      11.754 -10.065  15.814  1.00 40.99           H  
ATOM    547  HB2 ARG A 262      12.486 -12.682  16.475  1.00 44.44           H  
ATOM    548  HB3 ARG A 262      13.578 -11.567  16.176  1.00 44.44           H  
ATOM    549  HG2 ARG A 262      11.753 -11.405  18.347  1.00 51.24           H  
ATOM    550  HG3 ARG A 262      13.269 -11.856  18.505  1.00 51.24           H  
ATOM    551  HD2 ARG A 262      13.888  -9.779  18.675  1.00 53.78           H  
ATOM    552  HD3 ARG A 262      13.202  -9.435  17.283  1.00 53.78           H  
ATOM    553  HE  ARG A 262      11.362  -9.648  19.138  1.00 87.55           H  
ATOM    554 HH11 ARG A 262      13.574  -7.278  18.250  1.00 72.91           H  
ATOM    555 HH12 ARG A 262      12.793  -6.158  18.845  1.00 72.91           H  
ATOM    556 HH21 ARG A 262      10.290  -8.011  19.974  1.00 43.22           H  
ATOM    557 HH22 ARG A 262      10.794  -6.612  19.893  1.00 43.22           H  
ATOM    558  N   ALA A 263      11.687 -12.368  13.565  1.00 41.34           N  
ANISOU  558  N   ALA A 263     7059   4645   4002    980    653    470       N  
ATOM    559  CA  ALA A 263      11.978 -12.611  12.151  1.00 42.63           C  
ANISOU  559  CA  ALA A 263     7584   4768   3845   1317    843    590       C  
ATOM    560  C   ALA A 263      11.401 -11.511  11.267  1.00 47.72           C  
ANISOU  560  C   ALA A 263     8416   5377   4339   1471    816    651       C  
ATOM    561  O   ALA A 263      12.049 -11.055  10.309  1.00 49.33           O  
ANISOU  561  O   ALA A 263     8797   5529   4416   1721   1106    906       O  
ATOM    562  CB  ALA A 263      11.413 -13.968  11.737  1.00 46.47           C  
ANISOU  562  CB  ALA A 263     8379   5249   4029   1430    663    360       C  
ATOM    563  H   ALA A 263      11.268 -13.005  13.963  1.00 49.62           H  
ATOM    564  HA  ALA A 263      12.940 -12.624  12.027  1.00 51.17           H  
ATOM    565  HB1 ALA A 263      11.821 -14.659  12.281  1.00 55.78           H  
ATOM    566  HB2 ALA A 263      10.453 -13.964  11.872  1.00 55.78           H  
ATOM    567  HB3 ALA A 263      11.615 -14.121  10.800  1.00 55.78           H  
ATOM    568  N   ILE A 264      10.172 -11.084  11.560  1.00 44.03           N  
ANISOU  568  N   ILE A 264     7911   4938   3880   1353    490    444       N  
ATOM    569  CA  ILE A 264       9.566  -9.973  10.816  1.00 39.58           C  
ANISOU  569  CA  ILE A 264     7502   4340   3197   1495    434    499       C  
ATOM    570  C   ILE A 264      10.349  -8.692  11.047  1.00 51.25           C  
ANISOU  570  C   ILE A 264     8790   5748   4934   1436    673    767       C  
ATOM    571  O   ILE A 264      10.736  -8.000  10.100  1.00 51.22           O  
ANISOU  571  O   ILE A 264     8970   5674   4818   1646    885   1000       O  
ATOM    572  CB  ILE A 264       8.092  -9.812  11.216  1.00 45.70           C  
ANISOU  572  CB  ILE A 264     8201   5174   3990   1380     41    248       C  
ATOM    573  CG1 ILE A 264       7.303 -11.040  10.815  1.00 46.86           C  
ANISOU  573  CG1 ILE A 264     8544   5349   3913   1427   -242     29       C  
ATOM    574  CG2 ILE A 264       7.499  -8.568  10.567  1.00 42.72           C  
ANISOU  574  CG2 ILE A 264     7945   4759   3528   1529    -16    321       C  
ATOM    575  CD1 ILE A 264       6.029 -11.226  11.565  1.00 51.03           C  
ANISOU  575  CD1 ILE A 264     8835   5958   4595   1226   -591   -174       C  
ATOM    576  H   ILE A 264       9.672 -11.413  12.177  1.00 52.85           H  
ATOM    577  HA  ILE A 264       9.602 -10.177   9.868  1.00 47.51           H  
ATOM    578  HB  ILE A 264       8.045  -9.713  12.180  1.00 54.86           H  
ATOM    579 HG12 ILE A 264       7.082 -10.971   9.873  1.00 56.25           H  
ATOM    580 HG13 ILE A 264       7.852 -11.825  10.970  1.00 56.25           H  
ATOM    581 HG21 ILE A 264       7.807  -7.784  11.048  1.00 51.28           H  
ATOM    582 HG22 ILE A 264       7.791  -8.524   9.642  1.00 51.28           H  
ATOM    583 HG23 ILE A 264       6.532  -8.622  10.606  1.00 51.28           H  
ATOM    584 HD11 ILE A 264       6.228 -11.309  12.511  1.00 61.25           H  
ATOM    585 HD12 ILE A 264       5.458 -10.457  11.413  1.00 61.25           H  
ATOM    586 HD13 ILE A 264       5.590 -12.031  11.248  1.00 61.25           H  
ATOM    587  N   LEU A 265      10.591  -8.349  12.312  1.00 45.85           N  
ANISOU  587  N   LEU A 265     7765   5058   4599   1150    624    747       N  
ATOM    588  CA  LEU A 265      11.222  -7.066  12.616  1.00 42.64           C  
ANISOU  588  CA  LEU A 265     7198   4532   4472   1048    743    972       C  
ATOM    589  C   LEU A 265      12.603  -6.944  12.000  1.00 74.14           C  
ANISOU  589  C   LEU A 265    11160   8450   8559   1139   1115   1343       C  
ATOM    590  O   LEU A 265      13.093  -5.827  11.815  1.00 66.61           O  
ANISOU  590  O   LEU A 265    10145   7368   7797   1114   1242   1602       O  
ATOM    591  CB  LEU A 265      11.307  -6.858  14.123  1.00 49.25           C  
ANISOU  591  CB  LEU A 265     7744   5344   5626    744    580    862       C  
ATOM    592  CG  LEU A 265       9.940  -6.711  14.773  1.00 39.05           C  
ANISOU  592  CG  LEU A 265     6455   4114   4270    695    286    569       C  
ATOM    593  CD1 LEU A 265      10.062  -6.745  16.281  1.00 45.06           C  
ANISOU  593  CD1 LEU A 265     7002   4860   5261    456    160    452       C  
ATOM    594  CD2 LEU A 265       9.255  -5.407  14.300  1.00 41.13           C  
ANISOU  594  CD2 LEU A 265     6853   4295   4481    815    222    607       C  
ATOM    595  H   LEU A 265      10.405  -8.831  12.999  1.00 55.04           H  
ATOM    596  HA  LEU A 265      10.666  -6.359  12.251  1.00 51.19           H  
ATOM    597  HB2 LEU A 265      11.750  -7.624  14.522  1.00 59.12           H  
ATOM    598  HB3 LEU A 265      11.815  -6.051  14.303  1.00 59.12           H  
ATOM    599  HG  LEU A 265       9.378  -7.455  14.506  1.00 46.88           H  
ATOM    600 HD11 LEU A 265      10.609  -5.998  16.571  1.00 54.10           H  
ATOM    601 HD12 LEU A 265       9.176  -6.678  16.671  1.00 54.10           H  
ATOM    602 HD13 LEU A 265      10.477  -7.581  16.546  1.00 54.10           H  
ATOM    603 HD21 LEU A 265       9.898  -4.682  14.336  1.00 49.38           H  
ATOM    604 HD22 LEU A 265       8.943  -5.527  13.389  1.00 49.38           H  
ATOM    605 HD23 LEU A 265       8.505  -5.215  14.884  1.00 49.38           H  
ATOM    606  N   THR A 266      13.245  -8.060  11.697  1.00 62.74           N  
ANISOU  606  N   THR A 266     8855   7998   6983   2310   2041   1998       N  
ATOM    607  CA  THR A 266      14.465  -8.056  10.889  1.00 68.34           C  
ANISOU  607  CA  THR A 266     9589   8888   7488   2609   2156   1779       C  
ATOM    608  C   THR A 266      14.051  -8.547   9.501  1.00 54.76           C  
ANISOU  608  C   THR A 266     8261   6650   5894   2517   2116   1370       C  
ATOM    609  O   THR A 266      14.849  -8.575   8.553  1.00 76.47           O  
ANISOU  609  O   THR A 266    11097   9484   8475   2672   2202   1076       O  
ATOM    610  CB  THR A 266      15.549  -8.901  11.542  1.00 97.48           C  
ANISOU  610  CB  THR A 266    13142  12683  11214   3133   2328   2067       C  
ATOM    611  OG1 THR A 266      15.038 -10.197  11.855  1.00 72.36           O  
ANISOU  611  OG1 THR A 266    10209   8844   8443   3284   2374   2308       O  
ATOM    612  CG2 THR A 266      16.019  -8.242  12.848  1.00 74.31           C  
ANISOU  612  CG2 THR A 266     9745  10462   8028   3193   2345   2406       C  
ATOM    613  H   THR A 266      12.996  -8.844  11.948  1.00 75.30           H  
ATOM    614  HA  THR A 266      14.880  -7.185  10.791  1.00 82.02           H  
ATOM    615  HB  THR A 266      16.298  -8.981  10.931  1.00117.00           H  
ATOM    616  HG1 THR A 266      14.463 -10.139  12.464  1.00 86.86           H  
ATOM    617 HG21 THR A 266      16.384  -7.363  12.664  1.00 89.19           H  
ATOM    618 HG22 THR A 266      15.273  -8.151  13.461  1.00 89.19           H  
ATOM    619 HG23 THR A 266      16.705  -8.786  13.266  1.00 89.19           H  
ATOM    620  N   THR A 269      12.756 -11.274   6.798  1.00 65.71           N  
ANISOU  620  N   THR A 269    10590   6372   8007   2411   2182    376       N  
ATOM    621  CA  THR A 269      13.312 -12.621   6.834  1.00 92.85           C  
ANISOU  621  CA  THR A 269    14176   9282  11823   2786   2423    369       C  
ATOM    622  C   THR A 269      12.216 -13.670   7.026  1.00104.36           C  
ANISOU  622  C   THR A 269    15874   9982  13797   2578   2476    346       C  
ATOM    623  O   THR A 269      12.338 -14.546   7.882  1.00105.72           O  
ANISOU  623  O   THR A 269    16112   9718  14340   2814   2647    726       O  
ATOM    624  CB  THR A 269      14.332 -12.780   7.992  1.00 86.58           C  
ANISOU  624  CB  THR A 269    13162   8690  11045   3259   2556    901       C  
ATOM    625  OG1 THR A 269      15.287 -11.716   7.946  1.00 96.34           O  
ANISOU  625  OG1 THR A 269    14111  10696  11798   3369   2526    899       O  
ATOM    626  CG2 THR A 269      15.046 -14.122   7.902  1.00 99.71           C  
ANISOU  626  CG2 THR A 269    14981   9808  13094   3756   2798    888       C  
ATOM    627  HA  THR A 269      13.760 -12.792   5.991  1.00111.44           H  
ATOM    628  HB  THR A 269      13.862 -12.747   8.840  1.00103.91           H  
ATOM    629  HG1 THR A 269      14.904 -10.980   8.079  1.00115.63           H  
ATOM    630 HG21 THR A 269      15.979 -14.018   8.145  1.00119.66           H  
ATOM    631 HG22 THR A 269      14.633 -14.758   8.507  1.00119.66           H  
ATOM    632 HG23 THR A 269      14.992 -14.467   6.997  1.00119.66           H  
ATOM    633  N   THR A 270      11.151 -13.604   6.235  1.00 95.23           N  
ANISOU  633  N   THR A 270    14847   8678  12659   2137   2341    -93       N  
ATOM    634  CA  THR A 270       9.884 -14.168   6.686  1.00 82.90           C  
ANISOU  634  CA  THR A 270    13390   6623  11487   1778   2338    -62       C  
ATOM    635  C   THR A 270       8.860 -14.111   5.560  1.00 70.82           C  
ANISOU  635  C   THR A 270    11951   5047   9911   1338   2178   -699       C  
ATOM    636  O   THR A 270       9.130 -13.593   4.473  1.00 71.70           O  
ANISOU  636  O   THR A 270    12060   5534   9648   1330   2052  -1088       O  
ATOM    637  CB  THR A 270       9.388 -13.372   7.904  1.00 72.10           C  
ANISOU  637  CB  THR A 270    11782   5611  10002   1612   2198    450       C  
ATOM    638  OG1 THR A 270       8.237 -13.988   8.483  1.00 73.52           O  
ANISOU  638  OG1 THR A 270    12039   5332  10564   1263   2248    523       O  
ATOM    639  CG2 THR A 270       9.041 -11.970   7.435  1.00 68.71           C  
ANISOU  639  CG2 THR A 270    11162   5830   9113   1371   1895    266       C  
ATOM    640  H   THR A 270      11.138 -13.247   5.453  1.00114.30           H  
ATOM    641  HA  THR A 270      10.013 -15.105   6.903  1.00 99.50           H  
ATOM    642  HB  THR A 270      10.074 -13.338   8.589  1.00 86.54           H  
ATOM    643  HG1 THR A 270       7.978 -13.545   9.148  1.00 88.24           H  
ATOM    644 HG21 THR A 270       8.829 -11.408   8.197  1.00 82.46           H  
ATOM    645 HG22 THR A 270       9.793 -11.583   6.959  1.00 82.46           H  
ATOM    646 HG23 THR A 270       8.274 -11.999   6.842  1.00 82.46           H  
ATOM    647  N   ASP A 271       7.640 -14.587   5.873  1.00 80.15           N  
ANISOU  647  N   ASP A 271    13181   5844  11427    945   2176   -786       N  
ATOM    648  CA  ASP A 271       6.486 -14.556   4.979  1.00 96.86           C  
ANISOU  648  CA  ASP A 271    15306   7980  13515    490   1999  -1391       C  
ATOM    649  C   ASP A 271       5.578 -13.339   5.173  1.00100.99           C  
ANISOU  649  C   ASP A 271    15573   9083  13716    201   1640  -1324       C  
ATOM    650  O   ASP A 271       4.671 -13.123   4.359  1.00104.12           O  
ANISOU  650  O   ASP A 271    15919   9660  13981   -106   1418  -1814       O  
ATOM    651  CB  ASP A 271       5.643 -15.822   5.174  1.00 81.12           C  
ANISOU  651  CB  ASP A 271    13479   5234  12109    180   2239  -1623       C  
ATOM    652  CG  ASP A 271       5.113 -15.961   6.599  1.00 95.13           C  
ANISOU  652  CG  ASP A 271    15195   6786  14164     31   2336  -1058       C  
ATOM    653  OD1 ASP A 271       5.296 -15.022   7.409  1.00 82.08           O  
ANISOU  653  OD1 ASP A 271    13325   5635  12227    141   2178   -557       O  
ATOM    654  OD2 ASP A 271       4.512 -17.015   6.905  1.00 89.19           O  
ANISOU  654  OD2 ASP A 271    14612   5363  13913   -229   2597  -1137       O  
ATOM    655  H   ASP A 271       7.456 -14.946   6.632  1.00 96.19           H  
ATOM    656  HA  ASP A 271       6.820 -14.533   4.068  1.00116.25           H  
ATOM    657  HB2 ASP A 271       4.882 -15.792   4.572  1.00 97.36           H  
ATOM    658  HB3 ASP A 271       6.189 -16.600   4.979  1.00 97.36           H  
ATOM    659  N   LYS A 272       5.773 -12.556   6.227  1.00 79.81           N  
ANISOU  659  N   LYS A 272    12701   6712  10911    303   1575   -767       N  
ATOM    660  CA  LYS A 272       5.010 -11.335   6.441  1.00 88.19           C  
ANISOU  660  CA  LYS A 272    13503   8300  11707     88   1255   -712       C  
ATOM    661  C   LYS A 272       5.874 -10.140   6.059  1.00 89.99           C  
ANISOU  661  C   LYS A 272    13657   9084  11450    348   1105   -572       C  
ATOM    662  O   LYS A 272       7.072 -10.099   6.362  1.00 75.01           O  
ANISOU  662  O   LYS A 272    11778   7266   9456    675   1281   -275       O  
ATOM    663  CB  LYS A 272       4.540 -11.228   7.897  1.00 77.46           C  
ANISOU  663  CB  LYS A 272    11946   6931  10554    -51   1312   -267       C  
ATOM    664  CG  LYS A 272       3.896 -12.524   8.412  1.00 84.70           C  
ANISOU  664  CG  LYS A 272    12995   7221  11968   -300   1568   -284       C  
ATOM    665  CD  LYS A 272       2.600 -12.289   9.178  1.00 93.77           C  
ANISOU  665  CD  LYS A 272    13904   8473  13253   -744   1476   -285       C  
ATOM    666  CE  LYS A 272       1.963 -13.620   9.603  1.00110.94           C  
ANISOU  666  CE  LYS A 272    16251   9980  15920  -1063   1788   -330       C  
ATOM    667  NZ  LYS A 272       2.263 -14.009  11.022  1.00110.85           N  
ANISOU  667  NZ  LYS A 272    16255   9793  16071  -1006   2055    348       N  
ATOM    668  H   LYS A 272       6.352 -12.714   6.842  1.00 95.79           H  
ATOM    669  HA  LYS A 272       4.215 -11.329   5.885  1.00105.85           H  
ATOM    670  HB2 LYS A 272       5.303 -11.028   8.461  1.00 92.97           H  
ATOM    671  HB3 LYS A 272       3.882 -10.519   7.965  1.00 92.97           H  
ATOM    672  HG2 LYS A 272       3.695 -13.097   7.655  1.00101.66           H  
ATOM    673  HG3 LYS A 272       4.518 -12.968   9.009  1.00101.66           H  
ATOM    674  HD2 LYS A 272       2.786 -11.769   9.976  1.00112.55           H  
ATOM    675  HD3 LYS A 272       1.971 -11.814   8.612  1.00112.55           H  
ATOM    676  HE2 LYS A 272       1.000 -13.547   9.513  1.00133.14           H  
ATOM    677  HE3 LYS A 272       2.298 -14.324   9.026  1.00133.14           H  
ATOM    678  HZ1 LYS A 272       1.952 -13.389  11.579  1.00133.04           H  
ATOM    679  HZ2 LYS A 272       1.876 -14.788  11.212  1.00133.04           H  
ATOM    680  HZ3 LYS A 272       3.142 -14.086  11.137  1.00133.04           H  
ATOM    681  N   SER A 273       5.272  -9.187   5.354  1.00 81.11           N  
ANISOU  681  N   SER A 273    12453   8344  10022    205    789   -797       N  
ATOM    682  CA  SER A 273       5.929  -7.926   5.014  1.00 61.24           C  
ANISOU  682  CA  SER A 273     9891   6314   7065    377    654   -632       C  
ATOM    683  C   SER A 273       4.985  -6.826   5.479  1.00 59.07           C  
ANISOU  683  C   SER A 273     9373   6322   6747    203    375   -522       C  
ATOM    684  O   SER A 273       4.106  -6.386   4.727  1.00 52.15           O  
ANISOU  684  O   SER A 273     8481   5605   5728     72     76   -794       O  
ATOM    685  CB  SER A 273       6.239  -7.846   3.526  1.00 65.78           C  
ANISOU  685  CB  SER A 273    10672   7049   7273    432    562   -991       C  
ATOM    686  OG  SER A 273       7.321  -6.970   3.312  1.00 68.62           O  
ANISOU  686  OG  SER A 273    11062   7751   7262    636    615   -765       O  
ATOM    687  H   SER A 273       4.468  -9.248   5.056  1.00 97.35           H  
ATOM    688  HA  SER A 273       6.777  -7.832   5.476  1.00 73.51           H  
ATOM    689  HB2 SER A 273       6.472  -8.729   3.199  1.00 78.95           H  
ATOM    690  HB3 SER A 273       5.459  -7.514   3.054  1.00 78.95           H  
ATOM    691  HG  SER A 273       7.489  -6.915   2.491  1.00 82.37           H  
ATOM    692  N   PRO A 274       5.112  -6.380   6.730  1.00 45.53           N  
ANISOU  692  N   PRO A 274     7435   4708   5158    213    458   -149       N  
ATOM    693  CA  PRO A 274       4.108  -5.459   7.273  1.00 43.52           C  
ANISOU  693  CA  PRO A 274     6906   4671   4957     29    224   -120       C  
ATOM    694  C   PRO A 274       4.190  -4.081   6.651  1.00 41.71           C  
ANISOU  694  C   PRO A 274     6667   4774   4406    121     -5   -105       C  
ATOM    695  O   PRO A 274       5.268  -3.573   6.319  1.00 40.59           O  
ANISOU  695  O   PRO A 274     6648   4778   3996    303    106     53       O  
ATOM    696  CB  PRO A 274       4.429  -5.406   8.780  1.00 49.47           C  
ANISOU  696  CB  PRO A 274     7419   5492   5883     23    435    257       C  
ATOM    697  CG  PRO A 274       5.810  -5.954   8.910  1.00 44.68           C  
ANISOU  697  CG  PRO A 274     6956   4823   5196    295    725    493       C  
ATOM    698  CD  PRO A 274       5.995  -6.924   7.783  1.00 48.39           C  
ANISOU  698  CD  PRO A 274     7750   4963   5674    370    770    209       C  
ATOM    699  HA  PRO A 274       3.221  -5.824   7.135  1.00 52.13           H  
ATOM    700  HB2 PRO A 274       4.389  -4.489   9.092  1.00 59.38           H  
ATOM    701  HB3 PRO A 274       3.793  -5.951   9.270  1.00 59.38           H  
ATOM    702  HG2 PRO A 274       6.453  -5.230   8.845  1.00 53.63           H  
ATOM    703  HG3 PRO A 274       5.902  -6.403   9.764  1.00 53.63           H  
ATOM    704  HD2 PRO A 274       6.919  -6.939   7.486  1.00 58.09           H  
ATOM    705  HD3 PRO A 274       5.715  -7.815   8.043  1.00 58.09           H  
ATOM    706  N   PHE A 275       3.015  -3.481   6.485  1.00 42.05           N  
ANISOU  706  N   PHE A 275     6559   4928   4489     -6   -319   -276       N  
ATOM    707  CA  PHE A 275       2.885  -2.094   6.066  1.00 41.00           C  
ANISOU  707  CA  PHE A 275     6398   5040   4138     97   -558   -200       C  
ATOM    708  C   PHE A 275       3.146  -1.206   7.265  1.00 37.80           C  
ANISOU  708  C   PHE A 275     5725   4761   3877     91   -435     67       C  
ATOM    709  O   PHE A 275       2.676  -1.482   8.366  1.00 36.98           O  
ANISOU  709  O   PHE A 275     5340   4653   4056    -63   -358     75       O  
ATOM    710  CB  PHE A 275       1.472  -1.889   5.497  1.00 45.16           C  
ANISOU  710  CB  PHE A 275     6817   5648   4695     19   -958   -504       C  
ATOM    711  CG  PHE A 275       1.138  -0.466   5.137  1.00 59.01           C  
ANISOU  711  CG  PHE A 275     8528   7594   6299    175  -1245   -391       C  
ATOM    712  CD1 PHE A 275       1.516   0.061   3.908  1.00 64.22           C  
ANISOU  712  CD1 PHE A 275     9496   8358   6547    358  -1391   -313       C  
ATOM    713  CD2 PHE A 275       0.408   0.335   6.014  1.00 54.79           C  
ANISOU  713  CD2 PHE A 275     7651   7126   6042    142  -1362   -367       C  
ATOM    714  CE1 PHE A 275       1.200   1.377   3.566  1.00 69.95           C  
ANISOU  714  CE1 PHE A 275    10236   9185   7155    533  -1645   -135       C  
ATOM    715  CE2 PHE A 275       0.094   1.656   5.684  1.00 50.16           C  
ANISOU  715  CE2 PHE A 275     7044   6628   5387    332  -1614   -256       C  
ATOM    716  CZ  PHE A 275       0.483   2.171   4.449  1.00 59.64           C  
ANISOU  716  CZ  PHE A 275     8601   7867   6191    540  -1759   -107       C  
ATOM    717  H   PHE A 275       2.258  -3.868   6.614  1.00 50.37           H  
ATOM    718  HA  PHE A 275       3.518  -1.851   5.373  1.00 49.11           H  
ATOM    719  HB2 PHE A 275       1.384  -2.422   4.691  1.00 54.21           H  
ATOM    720  HB3 PHE A 275       0.827  -2.181   6.160  1.00 54.21           H  
ATOM    721  HD1 PHE A 275       1.986  -0.469   3.306  1.00 77.08           H  
ATOM    722  HD2 PHE A 275       0.126  -0.014   6.829  1.00 65.77           H  
ATOM    723  HE1 PHE A 275       1.469   1.722   2.745  1.00 83.96           H  
ATOM    724  HE2 PHE A 275      -0.372   2.190   6.286  1.00 60.21           H  
ATOM    725  HZ  PHE A 275       0.263   3.045   4.218  1.00 71.58           H  
ATOM    726  N   VAL A 276       3.911  -0.138   7.060  1.00 36.47           N  
ANISOU  726  N   VAL A 276     5635   4722   3499    222   -385    262       N  
ATOM    727  CA  VAL A 276       4.333   0.727   8.168  1.00 33.84           C  
ANISOU  727  CA  VAL A 276     5037   4536   3287    192   -207    452       C  
ATOM    728  C   VAL A 276       3.370   1.910   8.279  1.00 34.00           C  
ANISOU  728  C   VAL A 276     4866   4591   3460    174   -466    386       C  
ATOM    729  O   VAL A 276       3.182   2.673   7.312  1.00 35.91           O  
ANISOU  729  O   VAL A 276     5316   4787   3540    304   -678    407       O  
ATOM    730  CB  VAL A 276       5.778   1.219   7.994  1.00 37.64           C  
ANISOU  730  CB  VAL A 276     5666   5131   3504    294     68    645       C  
ATOM    731  CG1 VAL A 276       6.166   2.130   9.175  1.00 38.52           C  
ANISOU  731  CG1 VAL A 276     5443   5444   3748    213    266    751       C  
ATOM    732  CG2 VAL A 276       6.734   0.030   7.875  1.00 42.99           C  
ANISOU  732  CG2 VAL A 276     6491   5789   4056    377    308    676       C  
ATOM    733  H   VAL A 276       4.201   0.110   6.289  1.00 43.67           H  
ATOM    734  HA  VAL A 276       4.276   0.214   8.989  1.00 40.52           H  
ATOM    735  HB  VAL A 276       5.850   1.735   7.176  1.00 45.19           H  
ATOM    736 HG11 VAL A 276       7.127   2.262   9.169  1.00 46.24           H  
ATOM    737 HG12 VAL A 276       5.715   2.983   9.077  1.00 46.24           H  
ATOM    738 HG13 VAL A 276       5.895   1.706  10.004  1.00 46.24           H  
ATOM    739 HG21 VAL A 276       7.642   0.362   7.790  1.00 51.61           H  
ATOM    740 HG22 VAL A 276       6.656  -0.519   8.671  1.00 51.61           H  
ATOM    741 HG23 VAL A 276       6.497  -0.489   7.090  1.00 51.61           H  
ATOM    742  N   ILE A 277       2.774   2.054   9.465  1.00 32.87           N  
ANISOU  742  N   ILE A 277     4326   4542   3622     28   -440    318       N  
ATOM    743  CA  ILE A 277       1.940   3.207   9.793  1.00 33.14           C  
ANISOU  743  CA  ILE A 277     4094   4619   3878     24   -628    212       C  
ATOM    744  C   ILE A 277       2.784   4.162  10.642  1.00 31.21           C  
ANISOU  744  C   ILE A 277     3669   4503   3686    -17   -338    334       C  
ATOM    745  O   ILE A 277       3.103   3.880  11.795  1.00 30.09           O  
ANISOU  745  O   ILE A 277     3230   4574   3628   -172    -94    341       O  
ATOM    746  CB  ILE A 277       0.650   2.776  10.519  1.00 33.84           C  
ANISOU  746  CB  ILE A 277     3804   4784   4269   -152   -778    -47       C  
ATOM    747  CG1 ILE A 277      -0.162   1.898   9.595  1.00 37.68           C  
ANISOU  747  CG1 ILE A 277     4452   5169   4698   -147  -1046   -241       C  
ATOM    748  CG2 ILE A 277      -0.109   3.998  10.943  1.00 34.34           C  
ANISOU  748  CG2 ILE A 277     3539   4915   4594   -125   -937   -196       C  
ATOM    749  CD1 ILE A 277      -1.177   1.043  10.272  1.00 39.66           C  
ANISOU  749  CD1 ILE A 277     4400   5476   5194   -411  -1070   -496       C  
ATOM    750  H   ILE A 277       2.842   1.485  10.106  1.00 39.39           H  
ATOM    751  HA  ILE A 277       1.689   3.672   8.979  1.00 39.68           H  
ATOM    752  HB  ILE A 277       0.859   2.264  11.315  1.00 40.51           H  
ATOM    753 HG12 ILE A 277      -0.633   2.466   8.966  1.00 45.24           H  
ATOM    754 HG13 ILE A 277       0.445   1.309   9.120  1.00 45.24           H  
ATOM    755 HG21 ILE A 277      -0.103   4.642  10.217  1.00 41.12           H  
ATOM    756 HG22 ILE A 277      -1.021   3.746  11.154  1.00 41.12           H  
ATOM    757 HG23 ILE A 277       0.318   4.379  11.726  1.00 41.12           H  
ATOM    758 HD11 ILE A 277      -1.836   0.759   9.619  1.00 47.61           H  
ATOM    759 HD12 ILE A 277      -0.734   0.269  10.653  1.00 47.61           H  
ATOM    760 HD13 ILE A 277      -1.606   1.557  10.973  1.00 47.61           H  
ATOM    761  N   TYR A 278       3.153   5.309  10.073  1.00 33.52           N  
ANISOU  761  N   TYR A 278     4140   4685   3913    105   -347    427       N  
ATOM    762  CA  TYR A 278       4.059   6.238  10.732  1.00 31.15           C  
ANISOU  762  CA  TYR A 278     3703   4481   3653     24    -23    487       C  
ATOM    763  C   TYR A 278       3.477   7.641  10.788  1.00 32.34           C  
ANISOU  763  C   TYR A 278     3740   4456   4090     70   -126    401       C  
ATOM    764  O   TYR A 278       4.165   8.556  11.262  1.00 34.00           O  
ANISOU  764  O   TYR A 278     3848   4684   4386    -26    160    393       O  
ATOM    765  CB  TYR A 278       5.420   6.299  10.004  1.00 30.72           C  
ANISOU  765  CB  TYR A 278     4019   4413   3242     72    219    691       C  
ATOM    766  CG  TYR A 278       5.391   6.758   8.571  1.00 33.21           C  
ANISOU  766  CG  TYR A 278     4810   4469   3340    237     37    839       C  
ATOM    767  CD1 TYR A 278       5.240   5.851   7.531  1.00 35.96           C  
ANISOU  767  CD1 TYR A 278     5472   4779   3410    352   -162    875       C  
ATOM    768  CD2 TYR A 278       5.566   8.097   8.230  1.00 35.39           C  
ANISOU  768  CD2 TYR A 278     5240   4542   3663    264     95    950       C  
ATOM    769  CE1 TYR A 278       5.244   6.255   6.218  1.00 41.84           C  
ANISOU  769  CE1 TYR A 278     6638   5389   3870    490   -327   1022       C  
ATOM    770  CE2 TYR A 278       5.580   8.507   6.902  1.00 48.59           C  
ANISOU  770  CE2 TYR A 278     7390   6003   5070    418    -59   1168       C  
ATOM    771  CZ  TYR A 278       5.417   7.571   5.908  1.00 51.50           C  
ANISOU  771  CZ  TYR A 278     8032   6437   5099    531   -282   1206       C  
ATOM    772  OH  TYR A 278       5.420   7.947   4.593  1.00 50.43           O  
ANISOU  772  OH  TYR A 278     8347   6192   4622    672   -445   1424       O  
ATOM    773  H   TYR A 278       2.887   5.571   9.298  1.00 40.25           H  
ATOM    774  HA  TYR A 278       4.233   5.923  11.633  1.00 37.40           H  
ATOM    775  HB2 TYR A 278       5.994   6.912  10.489  1.00 36.78           H  
ATOM    776  HB3 TYR A 278       5.805   5.409  10.010  1.00 36.78           H  
ATOM    777  HD1 TYR A 278       5.133   4.949   7.728  1.00 43.16           H  
ATOM    778  HD2 TYR A 278       5.676   8.729   8.903  1.00 42.48           H  
ATOM    779  HE1 TYR A 278       5.128   5.629   5.539  1.00 50.22           H  
ATOM    780  HE2 TYR A 278       5.698   9.404   6.688  1.00 58.33           H  
ATOM    781  HH  TYR A 278       5.617   8.761   4.527  1.00 60.53           H  
ATOM    782  N   ASP A 279       2.253   7.851  10.287  1.00 34.52           N  
ANISOU  782  N   ASP A 279     4028   4560   4530    229   -520    315       N  
ATOM    783  CA  ASP A 279       1.650   9.181  10.278  1.00 36.93           C  
ANISOU  783  CA  ASP A 279     4242   4636   5152    361   -649    254       C  
ATOM    784  C   ASP A 279       0.178   9.014   9.908  1.00 39.30           C  
ANISOU  784  C   ASP A 279     4416   4905   5612    548  -1128     89       C  
ATOM    785  O   ASP A 279      -0.287   7.901   9.663  1.00 38.99           O  
ANISOU  785  O   ASP A 279     4369   5024   5420    512  -1307      3       O  
ATOM    786  CB  ASP A 279       2.419  10.167   9.365  1.00 39.03           C  
ANISOU  786  CB  ASP A 279     4974   4587   5267    495   -544    551       C  
ATOM    787  CG  ASP A 279       2.291   9.892   7.880  1.00 44.35           C  
ANISOU  787  CG  ASP A 279     6156   5132   5564    733   -841    814       C  
ATOM    788  OD1 ASP A 279       1.685   8.870   7.475  1.00 41.46           O  
ANISOU  788  OD1 ASP A 279     5791   4930   5033    790  -1123    727       O  
ATOM    789  OD2 ASP A 279       2.798  10.749   7.104  1.00 44.05           O  
ANISOU  789  OD2 ASP A 279     6520   4832   5384    839   -772   1100       O  
ATOM    790  H   ASP A 279       1.755   7.237   9.949  1.00 41.34           H  
ATOM    791  HA  ASP A 279       1.678   9.571  11.166  1.00 44.22           H  
ATOM    792  HB2 ASP A 279       2.081  11.062   9.525  1.00 46.74           H  
ATOM    793  HB3 ASP A 279       3.362  10.123   9.588  1.00 46.74           H  
ATOM    794  N   MET A 280      -0.579  10.113   9.988  1.00 42.06           N  
ANISOU  794  N   MET A 280     4599   5064   6317    731  -1307    -15       N  
ATOM    795  CA  MET A 280      -2.031   9.982   9.809  1.00 44.67           C  
ANISOU  795  CA  MET A 280     4672   5463   6836    915  -1763   -256       C  
ATOM    796  C   MET A 280      -2.358   9.501   8.404  1.00 47.17           C  
ANISOU  796  C   MET A 280     5383   5766   6776   1165  -2146    -74       C  
ATOM    797  O   MET A 280      -3.267   8.677   8.213  1.00 49.84           O  
ANISOU  797  O   MET A 280     5535   6337   7066   1160  -2438   -316       O  
ATOM    798  CB  MET A 280      -2.747  11.310  10.115  1.00 47.94           C  
ANISOU  798  CB  MET A 280     4827   5653   7735   1144  -1894   -405       C  
ATOM    799  CG  MET A 280      -3.040  11.532  11.619  1.00 46.41           C  
ANISOU  799  CG  MET A 280     4005   5657   7970    872  -1653   -833       C  
ATOM    800  SD  MET A 280      -3.810  13.126  12.102  1.00 58.54           S  
ANISOU  800  SD  MET A 280     5172   6897  10174   1124  -1727  -1121       S  
ATOM    801  CE  MET A 280      -2.585  14.367  11.670  1.00 66.08           C  
ANISOU  801  CE  MET A 280     6643   7291  11174   1220  -1390   -730       C  
ATOM    802  H   MET A 280      -0.292  10.909  10.138  1.00 50.38           H  
ATOM    803  HA  MET A 280      -2.360   9.334  10.451  1.00 53.51           H  
ATOM    804  HB2 MET A 280      -2.187  12.042   9.812  1.00 57.44           H  
ATOM    805  HB3 MET A 280      -3.594  11.323   9.644  1.00 57.44           H  
ATOM    806  HG2 MET A 280      -3.642  10.830  11.912  1.00 55.60           H  
ATOM    807  HG3 MET A 280      -2.199  11.470  12.098  1.00 55.60           H  
ATOM    808  HE1 MET A 280      -1.770  14.192  12.167  1.00 79.32           H  
ATOM    809  HE2 MET A 280      -2.409  14.318  10.717  1.00 79.32           H  
ATOM    810  HE3 MET A 280      -2.930  15.244  11.898  1.00 79.32           H  
ATOM    811  N   ASN A 281      -1.636  10.002   7.398  1.00 49.16           N  
ANISOU  811  N   ASN A 281     6163   5785   6730   1351  -2131    322       N  
ATOM    812  CA  ASN A 281      -1.861   9.562   6.027  1.00 57.62           C  
ANISOU  812  CA  ASN A 281     7611   6929   7354   1569  -2476    498       C  
ATOM    813  C   ASN A 281      -1.745   8.049   5.926  1.00 55.47           C  
ANISOU  813  C   ASN A 281     7326   6949   6803   1320  -2436    311       C  
ATOM    814  O   ASN A 281      -2.647   7.377   5.410  1.00 57.63           O  
ANISOU  814  O   ASN A 281     7498   7434   6963   1386  -2789     92       O  
ATOM    815  CB  ASN A 281      -0.851  10.229   5.090  1.00 53.52           C  
ANISOU  815  CB  ASN A 281     7681   6164   6488   1691  -2334    975       C  
ATOM    816  CG  ASN A 281      -1.492  11.138   4.101  1.00 88.65           C  
ANISOU  816  CG  ASN A 281    12382  10442  10858   2126  -2739   1255       C  
ATOM    817  OD1 ASN A 281      -1.539  10.837   2.909  1.00 99.15           O  
ANISOU  817  OD1 ASN A 281    14059  11922  11692   2293  -2998   1460       O  
ATOM    818  ND2 ASN A 281      -1.990  12.277   4.579  1.00 92.22           N  
ANISOU  818  ND2 ASN A 281    12658  10589  11793   2336  -2797   1269       N  
ATOM    819  H   ASN A 281      -1.016  10.592   7.486  1.00 59.01           H  
ATOM    820  HA  ASN A 281      -2.752   9.828   5.753  1.00 69.17           H  
ATOM    821  HB2 ASN A 281      -0.228  10.752   5.618  1.00 64.24           H  
ATOM    822  HB3 ASN A 281      -0.374   9.541   4.599  1.00 64.24           H  
ATOM    823 HD21 ASN A 281      -2.370  12.836   4.048  1.00110.68           H  
ATOM    824 HD22 ASN A 281      -1.932  12.452   5.419  1.00110.68           H  
ATOM    825  N   SER A 282      -0.633   7.491   6.423  1.00 45.38           N  
ANISOU  825  N   SER A 282     6131   5684   5429   1039  -1996    370       N  
ATOM    826  CA  SER A 282      -0.401   6.064   6.251  1.00 43.88           C  
ANISOU  826  CA  SER A 282     6004   5666   5002    851  -1920    243       C  
ATOM    827  C   SER A 282      -1.379   5.250   7.085  1.00 43.17           C  
ANISOU  827  C   SER A 282     5459   5735   5210    658  -2001   -131       C  
ATOM    828  O   SER A 282      -1.710   4.118   6.722  1.00 47.44           O  
ANISOU  828  O   SER A 282     6028   6374   5624    548  -2085   -320       O  
ATOM    829  CB  SER A 282       1.046   5.695   6.596  1.00 44.11           C  
ANISOU  829  CB  SER A 282     6210   5675   4874    671  -1445    417       C  
ATOM    830  OG  SER A 282       1.465   6.197   7.858  1.00 39.47           O  
ANISOU  830  OG  SER A 282     5324   5094   4580    521  -1132    415       O  
ATOM    831  H   SER A 282      -0.017   7.910   6.852  1.00 54.37           H  
ATOM    832  HA  SER A 282      -0.531   5.838   5.317  1.00 52.57           H  
ATOM    833  HB2 SER A 282       1.121   4.728   6.611  1.00 52.95           H  
ATOM    834  HB3 SER A 282       1.628   6.062   5.911  1.00 52.95           H  
ATOM    835  HG  SER A 282       1.410   7.036   7.865  1.00 47.39           H  
ATOM    836  N   LEU A 283      -1.849   5.800   8.198  1.00 42.22           N  
ANISOU  836  N   LEU A 283     4913   5642   5486    577  -1944   -275       N  
ATOM    837  CA  LEU A 283      -2.943   5.153   8.910  1.00 45.03           C  
ANISOU  837  CA  LEU A 283     4816   6186   6106    380  -2050   -651       C  
ATOM    838  C   LEU A 283      -4.169   5.040   8.012  1.00 61.89           C  
ANISOU  838  C   LEU A 283     6883   8434   8200    555  -2537   -901       C  
ATOM    839  O   LEU A 283      -4.883   4.030   8.040  1.00 65.84           O  
ANISOU  839  O   LEU A 283     7200   9094   8722    349  -2623  -1216       O  
ATOM    840  CB  LEU A 283      -3.261   5.925  10.186  1.00 44.89           C  
ANISOU  840  CB  LEU A 283     4327   6238   6490    279  -1919   -800       C  
ATOM    841  CG  LEU A 283      -4.363   5.351  11.068  1.00 62.31           C  
ANISOU  841  CG  LEU A 283     6015   8693   8966     15  -1967  -1202       C  
ATOM    842  CD1 LEU A 283      -4.067   3.937  11.499  1.00 64.55           C  
ANISOU  842  CD1 LEU A 283     6344   9054   9126   -329  -1702  -1189       C  
ATOM    843  CD2 LEU A 283      -4.502   6.239  12.280  1.00 76.35           C  
ANISOU  843  CD2 LEU A 283     7342  10578  11088    -78  -1797  -1351       C  
ATOM    844  H   LEU A 283      -1.561   6.528   8.553  1.00 50.57           H  
ATOM    845  HA  LEU A 283      -2.679   4.257   9.172  1.00 54.05           H  
ATOM    846  HB2 LEU A 283      -2.454   5.962  10.724  1.00 53.88           H  
ATOM    847  HB3 LEU A 283      -3.533   6.822   9.935  1.00 53.88           H  
ATOM    848  HG  LEU A 283      -5.193   5.320  10.566  1.00 74.78           H  
ATOM    849 HD11 LEU A 283      -4.774   3.632  12.090  1.00 77.47           H  
ATOM    850 HD12 LEU A 283      -4.026   3.369  10.713  1.00 77.47           H  
ATOM    851 HD13 LEU A 283      -3.217   3.920  11.965  1.00 77.47           H  
ATOM    852 HD21 LEU A 283      -3.725   6.120  12.849  1.00 91.64           H  
ATOM    853 HD22 LEU A 283      -4.561   7.162  11.989  1.00 91.64           H  
ATOM    854 HD23 LEU A 283      -5.306   5.991  12.762  1.00 91.64           H  
ATOM    855  N   MET A 284      -4.415   6.057   7.186  1.00 60.54           N  
ANISOU  855  N   MET A 284     6858   8191   7954    934  -2854   -759       N  
ATOM    856  CA  MET A 284      -5.574   6.009   6.303  1.00 54.35           C  
ANISOU  856  CA  MET A 284     5968   7609   7074   1165  -3365   -984       C  
ATOM    857  C   MET A 284      -5.285   5.224   5.024  1.00 77.09           C  
ANISOU  857  C   MET A 284     9255  10590   9444   1200  -3495   -914       C  
ATOM    858  O   MET A 284      -6.147   4.476   4.548  1.00 85.94           O  
ANISOU  858  O   MET A 284    10206  11987  10462   1143  -3767  -1277       O  
ATOM    859  CB  MET A 284      -6.032   7.431   5.960  1.00 71.77           C  
ANISOU  859  CB  MET A 284     8148   9709   9412   1625  -3687   -824       C  
ATOM    860  CG  MET A 284      -6.294   8.355   7.159  1.00 84.43           C  
ANISOU  860  CG  MET A 284     9344  11175  11560   1626  -3547   -945       C  
ATOM    861  SD  MET A 284      -7.538   7.781   8.330  1.00115.25           S  
ANISOU  861  SD  MET A 284    12546  15399  15846   1285  -3482  -1552       S  
ATOM    862  CE  MET A 284      -7.996   9.325   9.106  1.00 95.40           C  
ANISOU  862  CE  MET A 284     9717  12695  13837   1516  -3438  -1629       C  
ATOM    863  H   MET A 284      -3.936   6.769   7.120  1.00 72.67           H  
ATOM    864  HA  MET A 284      -6.297   5.569   6.776  1.00 65.13           H  
ATOM    865  HB2 MET A 284      -5.345   7.850   5.419  1.00 86.14           H  
ATOM    866  HB3 MET A 284      -6.859   7.371   5.457  1.00 86.14           H  
ATOM    867  HG2 MET A 284      -5.464   8.460   7.650  1.00101.34           H  
ATOM    868  HG3 MET A 284      -6.592   9.215   6.822  1.00101.34           H  
ATOM    869  HE1 MET A 284      -8.616   9.144   9.830  1.00114.50           H  
ATOM    870  HE2 MET A 284      -7.198   9.753   9.455  1.00114.50           H  
ATOM    871  HE3 MET A 284      -8.417   9.898   8.446  1.00114.50           H  
ATOM    872  N   MET A 285      -4.087   5.375   4.450  1.00 76.54           N  
ANISOU  872  N   MET A 285     9691  10346   9045   1261  -3286   -511       N  
ATOM    873  CA  MET A 285      -3.722   4.656   3.236  1.00 84.10           C  
ANISOU  873  CA  MET A 285    11027  11433   9493   1275  -3367   -476       C  
ATOM    874  C   MET A 285      -3.595   3.150   3.440  1.00 91.32           C  
ANISOU  874  C   MET A 285    11888  12404  10403    905  -3138   -803       C  
ATOM    875  O   MET A 285      -3.410   2.425   2.453  1.00 85.96           O  
ANISOU  875  O   MET A 285    11457  11853   9352    879  -3198   -906       O  
ATOM    876  CB  MET A 285      -2.389   5.172   2.676  1.00 88.74           C  
ANISOU  876  CB  MET A 285    12137  11837   9744   1373  -3122      2       C  
ATOM    877  CG  MET A 285      -2.497   6.314   1.664  1.00112.92           C  
ANISOU  877  CG  MET A 285    15496  14897  12513   1763  -3434    368       C  
ATOM    878  SD  MET A 285      -0.897   6.717   0.916  1.00129.92           S  
ANISOU  878  SD  MET A 285    18285  16885  14193   1752  -3074    876       S  
ATOM    879  CE  MET A 285      -1.317   8.161  -0.064  1.00110.61           C  
ANISOU  879  CE  MET A 285    16103  14372  11551   2177  -3407   1345       C  
ATOM    880  H   MET A 285      -3.468   5.892   4.748  1.00 91.87           H  
ATOM    881  HA  MET A 285      -4.419   4.835   2.585  1.00100.93           H  
ATOM    882  HB2 MET A 285      -1.851   5.493   3.416  1.00106.51           H  
ATOM    883  HB3 MET A 285      -1.939   4.436   2.233  1.00106.51           H  
ATOM    884  HG2 MET A 285      -3.106   6.055   0.955  1.00135.53           H  
ATOM    885  HG3 MET A 285      -2.829   7.107   2.113  1.00135.53           H  
ATOM    886  HE1 MET A 285      -2.247   8.099  -0.334  1.00132.75           H  
ATOM    887  HE2 MET A 285      -1.181   8.957   0.473  1.00132.75           H  
ATOM    888  HE3 MET A 285      -0.746   8.188  -0.847  1.00132.75           H  
ATOM    889  N   GLY A 286      -3.678   2.663   4.676  1.00109.24           N  
ANISOU  889  N   GLY A 286    13230  13460  14815   2190   -495  -1319       N  
ATOM    890  CA  GLY A 286      -3.548   1.244   4.939  1.00115.37           C  
ANISOU  890  CA  GLY A 286    13902  13705  16229   2345   -248  -1336       C  
ATOM    891  C   GLY A 286      -4.583   0.740   5.921  1.00115.88           C  
ANISOU  891  C   GLY A 286    13684  13395  16950   2262   -247   -978       C  
ATOM    892  O   GLY A 286      -4.268  -0.031   6.834  1.00108.23           O  
ANISOU  892  O   GLY A 286    12543  12183  16395   2429     23   -632       O  
ATOM    893  H   GLY A 286      -3.811   3.141   5.379  1.00131.10           H  
ATOM    894  HA2 GLY A 286      -3.649   0.753   4.109  1.00138.47           H  
ATOM    895  HA3 GLY A 286      -2.667   1.066   5.305  1.00138.47           H  
ATOM    896  N   GLU A 287      -5.835   1.165   5.729  1.00114.18           N  
ANISOU  896  N   GLU A 287    13404  13152  16828   1983   -566  -1050       N  
ATOM    897  CA  GLU A 287      -6.915   0.839   6.654  1.00113.48           C  
ANISOU  897  CA  GLU A 287    12993  12840  17287   1847   -575   -720       C  
ATOM    898  C   GLU A 287      -7.247  -0.648   6.701  1.00115.02           C  
ANISOU  898  C   GLU A 287    13162  12388  18152   1763   -503   -783       C  
ATOM    899  O   GLU A 287      -8.053  -1.050   7.551  1.00117.16           O  
ANISOU  899  O   GLU A 287    13159  12476  18879   1608   -477   -465       O  
ATOM    900  CB  GLU A 287      -8.173   1.643   6.283  1.00120.57           C  
ANISOU  900  CB  GLU A 287    13794  13896  18123   1594   -960   -847       C  
ATOM    901  CG  GLU A 287      -8.880   1.233   4.979  1.00129.68           C  
ANISOU  901  CG  GLU A 287    15126  14764  19384   1321  -1322  -1362       C  
ATOM    902  CD  GLU A 287      -8.043   1.470   3.730  1.00128.00           C  
ANISOU  902  CD  GLU A 287    15328  14670  18637   1335  -1430  -1814       C  
ATOM    903  OE1 GLU A 287      -7.630   0.475   3.093  1.00132.22           O  
ANISOU  903  OE1 GLU A 287    16077  14846  19315   1318  -1337  -2154       O  
ATOM    904  OE2 GLU A 287      -7.793   2.647   3.391  1.00117.74           O  
ANISOU  904  OE2 GLU A 287    14155  13821  16761   1348  -1603  -1839       O  
ATOM    905  H   GLU A 287      -6.085   1.648   5.063  1.00137.04           H  
ATOM    906  HA  GLU A 287      -6.639   1.098   7.547  1.00136.20           H  
ATOM    907  HB2 GLU A 287      -8.818   1.544   7.001  1.00144.71           H  
ATOM    908  HB3 GLU A 287      -7.921   2.575   6.190  1.00144.71           H  
ATOM    909  HG2 GLU A 287      -9.088   0.286   5.021  1.00155.64           H  
ATOM    910  HG3 GLU A 287      -9.697   1.748   4.891  1.00155.64           H  
ATOM    911  N   ASP A 288      -6.655  -1.478   5.829  1.00128.55           N  
ANISOU  911  N   ASP A 288    15167  13750  19926   1840   -466  -1191       N  
ATOM    912  CA  ASP A 288      -6.940  -2.908   5.886  1.00132.78           C  
ANISOU  912  CA  ASP A 288    15751  13591  21107   1767   -412  -1256       C  
ATOM    913  C   ASP A 288      -6.470  -3.505   7.211  1.00129.13           C  
ANISOU  913  C   ASP A 288    15090  12952  21022   1971   -106   -690       C  
ATOM    914  O   ASP A 288      -7.151  -4.358   7.795  1.00127.34           O  
ANISOU  914  O   ASP A 288    14754  12281  21348   1776   -122   -464       O  
ATOM    915  CB  ASP A 288      -6.280  -3.662   4.721  1.00131.28           C  
ANISOU  915  CB  ASP A 288    15946  13044  20891   1871   -385  -1843       C  
ATOM    916  CG  ASP A 288      -5.837  -2.754   3.585  1.00124.98           C  
ANISOU  916  CG  ASP A 288    15369  12719  19399   1863   -511  -2292       C  
ATOM    917  OD1 ASP A 288      -6.561  -1.791   3.260  1.00120.44           O  
ANISOU  917  OD1 ASP A 288    14750  12505  18508   1605   -812  -2325       O  
ATOM    918  OD2 ASP A 288      -4.751  -3.006   3.023  1.00118.95           O  
ANISOU  918  OD2 ASP A 288    14813  11978  18405   2114   -314  -2606       O  
ATOM    919  H   ASP A 288      -6.101  -1.241   5.216  1.00154.28           H  
ATOM    920  HA  ASP A 288      -7.900  -3.019   5.802  1.00159.35           H  
ATOM    921  HB2 ASP A 288      -5.496  -4.126   5.053  1.00157.56           H  
ATOM    922  HB3 ASP A 288      -6.916  -4.300   4.361  1.00157.56           H  
ATOM    923  N   LYS A 289      -5.306  -3.061   7.702  1.00124.40           N  
ANISOU  923  N   LYS A 289    14444  12720  20102   2315    150   -429       N  
ATOM    924  CA  LYS A 289      -4.716  -3.655   8.897  1.00116.77           C  
ANISOU  924  CA  LYS A 289    13309  11598  19461   2517    417    123       C  
ATOM    925  C   LYS A 289      -5.614  -3.452  10.110  1.00121.86           C  
ANISOU  925  C   LYS A 289    13634  12347  20320   2238    411    668       C  
ATOM    926  O   LYS A 289      -6.106  -4.416  10.708  1.00140.26           O  
ANISOU  926  O   LYS A 289    15886  14201  23206   2071    416    919       O  
ATOM    927  CB  LYS A 289      -3.329  -3.058   9.158  1.00107.06           C  
ANISOU  927  CB  LYS A 289    12050  10870  17756   2887    659    316       C  
ATOM    928  CG  LYS A 289      -2.252  -3.446   8.134  1.00121.88           C  
ANISOU  928  CG  LYS A 289    14168  12666  19475   3217    758   -170       C  
ATOM    929  CD  LYS A 289      -2.141  -2.438   6.982  1.00121.35           C  
ANISOU  929  CD  LYS A 289    14288  13095  18723   3126    616   -672       C  
ATOM    930  CE  LYS A 289      -2.621  -3.013   5.648  1.00123.89           C  
ANISOU  930  CE  LYS A 289    14908  12999  19165   2973    430  -1376       C  
ATOM    931  NZ  LYS A 289      -1.869  -4.237   5.237  1.00126.23           N  
ANISOU  931  NZ  LYS A 289    15361  12780  19821   3288    630  -1692       N  
ATOM    932  H   LYS A 289      -4.844  -2.421   7.360  1.00149.30           H  
ATOM    933  HA  LYS A 289      -4.613  -4.608   8.746  1.00140.14           H  
ATOM    934  HB2 LYS A 289      -3.404  -2.091   9.148  1.00128.49           H  
ATOM    935  HB3 LYS A 289      -3.024  -3.358  10.028  1.00128.49           H  
ATOM    936  HG2 LYS A 289      -1.392  -3.489   8.579  1.00146.27           H  
ATOM    937  HG3 LYS A 289      -2.473  -4.311   7.755  1.00146.27           H  
ATOM    938  HD2 LYS A 289      -2.684  -1.661   7.188  1.00145.63           H  
ATOM    939  HD3 LYS A 289      -1.213  -2.176   6.879  1.00145.63           H  
ATOM    940  HE2 LYS A 289      -3.559  -3.250   5.726  1.00148.68           H  
ATOM    941  HE3 LYS A 289      -2.505  -2.344   4.956  1.00148.68           H  
ATOM    942  HZ1 LYS A 289      -2.104  -4.476   4.413  1.00151.49           H  
ATOM    943  HZ2 LYS A 289      -0.994  -4.076   5.254  1.00151.49           H  
ATOM    944  HZ3 LYS A 289      -2.050  -4.907   5.794  1.00151.49           H  
ATOM    945  N   ILE A 290      -5.831  -2.196  10.496  1.00107.30           N  
ANISOU  945  N   ILE A 290    11619  11127  18022   2168    402    847       N  
ATOM    946  CA  ILE A 290      -6.606  -1.906  11.695  1.00101.60           C  
ANISOU  946  CA  ILE A 290    10570  10598  17437   1929    459   1331       C  
ATOM    947  C   ILE A 290      -8.042  -2.365  11.473  1.00108.27           C  
ANISOU  947  C   ILE A 290    11297  11133  18708   1552    229   1158       C  
ATOM    948  O   ILE A 290      -8.711  -1.938  10.521  1.00105.66           O  
ANISOU  948  O   ILE A 290    11030  10868  18248   1436    -33    722       O  
ATOM    949  CB  ILE A 290      -6.543  -0.415  12.047  1.00 95.91           C  
ANISOU  949  CB  ILE A 290     9744  10577  16122   1963    494   1465       C  
ATOM    950  CG1 ILE A 290      -5.090   0.051  12.195  1.00 87.40           C  
ANISOU  950  CG1 ILE A 290     8800   9849  14559   2272    697   1633       C  
ATOM    951  CG2 ILE A 290      -7.274  -0.113  13.364  1.00 90.01           C  
ANISOU  951  CG2 ILE A 290     8648  10062  15489   1735    622   1940       C  
ATOM    952  CD1 ILE A 290      -4.452   0.509  10.909  1.00 90.43           C  
ANISOU  952  CD1 ILE A 290     9482  10385  14490   2444    568   1133       C  
ATOM    953  H   ILE A 290      -5.542  -1.499  10.082  1.00128.77           H  
ATOM    954  HA  ILE A 290      -6.238  -2.405  12.441  1.00121.94           H  
ATOM    955  HB  ILE A 290      -6.974   0.057  11.317  1.00115.12           H  
ATOM    956 HG12 ILE A 290      -5.066   0.796  12.817  1.00104.90           H  
ATOM    957 HG13 ILE A 290      -4.562  -0.686  12.540  1.00104.90           H  
ATOM    958 HG21 ILE A 290      -7.461   0.837  13.411  1.00108.03           H  
ATOM    959 HG22 ILE A 290      -8.105  -0.615  13.386  1.00108.03           H  
ATOM    960 HG23 ILE A 290      -6.709  -0.377  14.107  1.00108.03           H  
ATOM    961 HD11 ILE A 290      -3.781   1.180  11.111  1.00108.53           H  
ATOM    962 HD12 ILE A 290      -4.038  -0.253  10.474  1.00108.53           H  
ATOM    963 HD13 ILE A 290      -5.136   0.887  10.335  1.00108.53           H  
ATOM    964  N   LYS A 291      -8.509  -3.265  12.335  1.00104.83           N  
ANISOU  964  N   LYS A 291    10692  10370  18770   1323    302   1522       N  
ATOM    965  CA  LYS A 291      -9.938  -3.522  12.435  1.00115.06           C  
ANISOU  965  CA  LYS A 291    11757  11562  20398    891    126   1493       C  
ATOM    966  C   LYS A 291     -10.608  -2.354  13.150  1.00115.96           C  
ANISOU  966  C   LYS A 291    11496  12326  20238    783    181   1696       C  
ATOM    967  O   LYS A 291     -10.093  -1.829  14.142  1.00108.24           O  
ANISOU  967  O   LYS A 291    10390  11712  19023    888    434   2100       O  
ATOM    968  CB  LYS A 291     -10.207  -4.814  13.205  1.00115.84           C  
ANISOU  968  CB  LYS A 291    11801  11152  21060    616    186   1862       C  
ATOM    969  CG  LYS A 291     -10.389  -6.076  12.381  1.00118.46           C  
ANISOU  969  CG  LYS A 291    12447  10727  21836    489     -8   1543       C  
ATOM    970  CD  LYS A 291     -11.203  -7.091  13.185  1.00127.05           C  
ANISOU  970  CD  LYS A 291    13395  11442  23435     12    -47   1918       C  
ATOM    971  CE  LYS A 291     -12.704  -6.947  12.931  1.00132.99           C  
ANISOU  971  CE  LYS A 291    13877  12370  24283   -483   -274   1739       C  
ATOM    972  NZ  LYS A 291     -13.533  -7.769  13.864  1.00140.59           N  
ANISOU  972  NZ  LYS A 291    14621  13152  25645  -1023   -282   2167       N  
ATOM    973  H   LYS A 291      -8.022  -3.733  12.868  1.00125.82           H  
ATOM    974  HA  LYS A 291     -10.315  -3.624  11.547  1.00138.09           H  
ATOM    975  HB2 LYS A 291      -9.457  -4.971  13.800  1.00139.03           H  
ATOM    976  HB3 LYS A 291     -11.020  -4.693  13.720  1.00139.03           H  
ATOM    977  HG2 LYS A 291     -10.865  -5.869  11.562  1.00142.17           H  
ATOM    978  HG3 LYS A 291      -9.523  -6.461  12.173  1.00142.17           H  
ATOM    979  HD2 LYS A 291     -10.936  -7.988  12.930  1.00152.47           H  
ATOM    980  HD3 LYS A 291     -11.041  -6.953  14.132  1.00152.47           H  
ATOM    981  HE2 LYS A 291     -12.956  -6.017  13.046  1.00159.61           H  
ATOM    982  HE3 LYS A 291     -12.900  -7.234  12.025  1.00159.61           H  
ATOM    983  HZ1 LYS A 291     -13.402  -7.502  14.703  1.00168.73           H  
ATOM    984  HZ2 LYS A 291     -14.396  -7.681  13.664  1.00168.73           H  
ATOM    985  HZ3 LYS A 291     -13.307  -8.628  13.796  1.00168.73           H  
ATOM    986  N   PHE A 292     -11.756  -1.938  12.634  1.00114.04           N  
ANISOU  986  N   PHE A 292    11076  12232  20022    578    -62   1403       N  
ATOM    987  CA  PHE A 292     -12.586  -0.931  13.281  1.00113.43           C  
ANISOU  987  CA  PHE A 292    10594  12713  19792    486    -26   1536       C  
ATOM    988  C   PHE A 292     -13.923  -0.956  12.559  1.00116.16           C  
ANISOU  988  C   PHE A 292    10732  13037  20368    218   -357   1198       C  
ATOM    989  O   PHE A 292     -14.069  -1.588  11.509  1.00118.05           O  
ANISOU  989  O   PHE A 292    11207  12877  20770    113   -617    856       O  
ATOM    990  CB  PHE A 292     -11.952   0.463  13.249  1.00 99.03           C  
ANISOU  990  CB  PHE A 292     8867  11379  17381    837     34   1490       C  
ATOM    991  CG  PHE A 292     -11.408   0.850  11.912  1.00 93.07           C  
ANISOU  991  CG  PHE A 292     8500  10554  16310   1061   -213   1044       C  
ATOM    992  CD1 PHE A 292     -12.229   1.420  10.953  1.00 98.63           C  
ANISOU  992  CD1 PHE A 292     9184  11347  16942   1005   -573    648       C  
ATOM    993  CD2 PHE A 292     -10.073   0.641  11.612  1.00 86.51           C  
ANISOU  993  CD2 PHE A 292     8029   9600  15239   1308    -93   1030       C  
ATOM    994  CE1 PHE A 292     -11.726   1.769   9.717  1.00 96.19           C  
ANISOU  994  CE1 PHE A 292     9255  10996  16297   1138   -816    254       C  
ATOM    995  CE2 PHE A 292      -9.564   0.988  10.382  1.00 82.69           C  
ANISOU  995  CE2 PHE A 292     7890   9112  14415   1459   -296    604       C  
ATOM    996  CZ  PHE A 292     -10.388   1.551   9.430  1.00 93.57           C  
ANISOU  996  CZ  PHE A 292     9291  10570  15692   1347   -662    219       C  
ATOM    997  H   PHE A 292     -12.083  -2.229  11.894  1.00136.87           H  
ATOM    998  HA  PHE A 292     -12.717  -1.155  14.215  1.00136.14           H  
ATOM    999  HB2 PHE A 292     -12.625   1.117  13.495  1.00118.86           H  
ATOM   1000  HB3 PHE A 292     -11.219   0.486  13.884  1.00118.86           H  
ATOM   1001  HD1 PHE A 292     -13.127   1.569  11.144  1.00118.37           H  
ATOM   1002  HD2 PHE A 292      -9.513   0.261  12.250  1.00103.82           H  
ATOM   1003  HE1 PHE A 292     -12.284   2.150   9.078  1.00115.45           H  
ATOM   1004  HE2 PHE A 292      -8.665   0.843  10.192  1.00 99.13           H  
ATOM   1005  HZ  PHE A 292     -10.047   1.784   8.597  1.00112.30           H  
ATOM   1006  N   LYS A 293     -14.901  -0.271  13.135  1.00120.78           N  
ANISOU 1006  N   LYS A 293    10860  14070  20959    102   -342   1289       N  
ATOM   1007  CA  LYS A 293     -16.223  -0.213  12.517  1.00120.86           C  
ANISOU 1007  CA  LYS A 293    10573  14155  21192   -136   -667   1009       C  
ATOM   1008  C   LYS A 293     -17.055   0.790  13.294  1.00122.36           C  
ANISOU 1008  C   LYS A 293    10239  14943  21311   -100   -565   1119       C  
ATOM   1009  O   LYS A 293     -16.715   1.170  14.420  1.00122.40           O  
ANISOU 1009  O   LYS A 293    10110  15234  21163    -15   -208   1438       O  
ATOM   1010  CB  LYS A 293     -16.878  -1.596  12.485  1.00125.15           C  
ANISOU 1010  CB  LYS A 293    11034  14283  22234   -618   -756   1060       C  
ATOM   1011  CG  LYS A 293     -18.038  -1.826  11.475  1.00135.68           C  
ANISOU 1011  CG  LYS A 293    12219  15546  23790   -924  -1179    707       C  
ATOM   1012  CD  LYS A 293     -18.027  -0.966  10.196  1.00132.68           C  
ANISOU 1012  CD  LYS A 293    12036  15262  23112   -676  -1538    266       C  
ATOM   1013  CE  LYS A 293     -19.365  -0.224  10.010  1.00120.82           C  
ANISOU 1013  CE  LYS A 293     9998  14220  21689   -775  -1816    146       C  
ATOM   1014  NZ  LYS A 293     -19.905  -0.354   8.634  1.00119.06           N  
ANISOU 1014  NZ  LYS A 293     9909  13832  21498   -966  -2311   -239       N  
ATOM   1015  H   LYS A 293     -14.828   0.164  13.873  1.00144.95           H  
ATOM   1016  HA  LYS A 293     -16.159   0.103  11.602  1.00145.04           H  
ATOM   1017  HB2 LYS A 293     -16.190  -2.245  12.272  1.00150.20           H  
ATOM   1018  HB3 LYS A 293     -17.239  -1.773  13.368  1.00150.20           H  
ATOM   1019  HG2 LYS A 293     -18.010  -2.753  11.191  1.00162.84           H  
ATOM   1020  HG3 LYS A 293     -18.875  -1.644  11.930  1.00162.84           H  
ATOM   1021  HD2 LYS A 293     -17.318  -0.307  10.258  1.00159.23           H  
ATOM   1022  HD3 LYS A 293     -17.883  -1.537   9.425  1.00159.23           H  
ATOM   1023  HE2 LYS A 293     -20.020  -0.593  10.624  1.00145.00           H  
ATOM   1024  HE3 LYS A 293     -19.233   0.719  10.192  1.00145.00           H  
ATOM   1025  HZ1 LYS A 293     -20.682   0.077   8.570  1.00142.89           H  
ATOM   1026  HZ2 LYS A 293     -19.333  -0.005   8.048  1.00142.89           H  
ATOM   1027  HZ3 LYS A 293     -20.033  -1.212   8.436  1.00142.89           H  
ATOM   1028  N   HIS A 294     -18.160   1.205  12.673  1.00130.61           N  
ANISOU 1028  N   HIS A 294    10980  16177  22470   -168   -887    841       N  
ATOM   1029  CA  HIS A 294     -18.997   2.296  13.174  1.00122.24           C  
ANISOU 1029  CA  HIS A 294     9418  15675  21352    -22   -856    829       C  
ATOM   1030  C   HIS A 294     -18.179   3.591  13.197  1.00113.34           C  
ANISOU 1030  C   HIS A 294     8580  14757  19729    470   -790    780       C  
ATOM   1031  O   HIS A 294     -17.974   4.219  14.238  1.00116.41           O  
ANISOU 1031  O   HIS A 294     8831  15469  19929    620   -448    990       O  
ATOM   1032  CB  HIS A 294     -19.576   1.968  14.556  1.00128.08           C  
ANISOU 1032  CB  HIS A 294     9636  16720  22307   -298   -470   1166       C  
ATOM   1033  CG  HIS A 294     -19.922   0.520  14.750  1.00134.20           C  
ANISOU 1033  CG  HIS A 294    10324  17188  23476   -838   -450   1351       C  
ATOM   1034  ND1 HIS A 294     -20.198  -0.334  13.703  1.00137.39           N  
ANISOU 1034  ND1 HIS A 294    10922  17159  24122  -1093   -812   1143       N  
ATOM   1035  CD2 HIS A 294     -20.025  -0.224  15.877  1.00133.37           C  
ANISOU 1035  CD2 HIS A 294    10004  17128  23540  -1212   -128   1736       C  
ATOM   1036  CE1 HIS A 294     -20.455  -1.540  14.177  1.00138.07           C  
ANISOU 1036  CE1 HIS A 294    10938  17000  24523  -1582   -719   1387       C  
ATOM   1037  NE2 HIS A 294     -20.356  -1.500  15.493  1.00136.40           N  
ANISOU 1037  NE2 HIS A 294    10475  17074  24276  -1670   -319   1765       N  
ATOM   1038  H   HIS A 294     -18.452   0.863  11.940  1.00156.75           H  
ATOM   1039  HA  HIS A 294     -19.752   2.418  12.577  1.00146.70           H  
ATOM   1040  HB2 HIS A 294     -18.921   2.207  15.231  1.00153.71           H  
ATOM   1041  HB3 HIS A 294     -20.387   2.484  14.683  1.00153.71           H  
ATOM   1042  HD2 HIS A 294     -19.896   0.074  16.748  1.00160.06           H  
ATOM   1043  HE1 HIS A 294     -20.668  -2.290  13.669  1.00165.71           H  
ATOM   1044  HE2 HIS A 294     -20.480  -2.166  16.023  1.00163.70           H  
ATOM   1045  N   ILE A 295     -17.713   3.974  12.007  1.00118.53           N  
ANISOU 1045  N   ILE A 295     9673  15223  20140    665  -1138    494       N  
ATOM   1046  CA  ILE A 295     -16.622   4.931  11.833  1.00117.19           C  
ANISOU 1046  CA  ILE A 295     9966  15123  19437   1034  -1111    466       C  
ATOM   1047  C   ILE A 295     -17.218   6.279  11.451  1.00101.14           C  
ANISOU 1047  C   ILE A 295     7828  13379  17222   1308  -1414    254       C  
ATOM   1048  O   ILE A 295     -17.985   6.377  10.485  1.00120.59           O  
ANISOU 1048  O   ILE A 295    10195  15788  19836   1256  -1863     -9       O  
ATOM   1049  CB  ILE A 295     -15.592   4.402  10.806  1.00111.49           C  
ANISOU 1049  CB  ILE A 295     9825  14019  18518   1027  -1262    302       C  
ATOM   1050  CG1 ILE A 295     -15.399   5.314   9.593  1.00102.83           C  
ANISOU 1050  CG1 ILE A 295     9079  12957  17033   1206  -1686    -27       C  
ATOM   1051  CG2 ILE A 295     -15.969   2.961  10.341  1.00107.04           C  
ANISOU 1051  CG2 ILE A 295     9233  13032  18406    661  -1359    215       C  
ATOM   1052  CD1 ILE A 295     -13.952   5.491   9.216  1.00 87.36           C  
ANISOU 1052  CD1 ILE A 295     7687  10931  14575   1365  -1600    -51       C  
ATOM   1053  H   ILE A 295     -18.025   3.682  11.261  1.00142.26           H  
ATOM   1054  HA  ILE A 295     -16.149   5.065  12.670  1.00140.65           H  
ATOM   1055  HB  ILE A 295     -14.743   4.388  11.273  1.00133.81           H  
ATOM   1056 HG12 ILE A 295     -15.862   4.930   8.833  1.00123.41           H  
ATOM   1057 HG13 ILE A 295     -15.764   6.190   9.797  1.00123.41           H  
ATOM   1058 HG21 ILE A 295     -15.270   2.625   9.758  1.00128.47           H  
ATOM   1059 HG22 ILE A 295     -16.053   2.390  11.120  1.00128.47           H  
ATOM   1060 HG23 ILE A 295     -16.812   2.993   9.862  1.00128.47           H  
ATOM   1061 HD11 ILE A 295     -13.879   6.221   8.581  1.00104.85           H  
ATOM   1062 HD12 ILE A 295     -13.440   5.695  10.014  1.00104.85           H  
ATOM   1063 HD13 ILE A 295     -13.628   4.670   8.816  1.00104.85           H  
ATOM   1064  N   THR A 296     -16.849   7.324  12.195  1.00 92.91           N  
ANISOU 1064  N   THR A 296     6834  12619  15848   1594  -1194    378       N  
ATOM   1065  CA  THR A 296     -17.537   8.602  12.091  1.00108.05           C  
ANISOU 1065  CA  THR A 296     8591  14789  17675   1889  -1429    212       C  
ATOM   1066  C   THR A 296     -16.947   9.440  10.973  1.00 83.30           C  
ANISOU 1066  C   THR A 296     6017  11534  14101   2088  -1860      8       C  
ATOM   1067  O   THR A 296     -15.856  10.001  11.145  1.00 80.56           O  
ANISOU 1067  O   THR A 296     6137  11217  13254   2228  -1720    106       O  
ATOM   1068  CB  THR A 296     -17.462   9.363  13.408  1.00116.03           C  
ANISOU 1068  CB  THR A 296     9441  16127  18519   2082   -997    400       C  
ATOM   1069  OG1 THR A 296     -17.665   8.457  14.499  1.00121.14           O  
ANISOU 1069  OG1 THR A 296     9697  16883  19447   1801   -537    660       O  
ATOM   1070  CG2 THR A 296     -18.528  10.468  13.432  1.00 91.01           C  
ANISOU 1070  CG2 THR A 296     5919  13196  15464   2390  -1204    193       C  
ATOM   1071  H   THR A 296     -16.204   7.313  12.764  1.00111.51           H  
ATOM   1072  HA  THR A 296     -18.466   8.428  11.871  1.00129.68           H  
ATOM   1073  HB  THR A 296     -16.590   9.777  13.507  1.00139.26           H  
ATOM   1074  HG1 THR A 296     -17.018   7.925  14.554  1.00145.39           H  
ATOM   1075 HG21 THR A 296     -19.410  10.080  13.319  1.00109.23           H  
ATOM   1076 HG22 THR A 296     -18.497  10.940  14.278  1.00109.23           H  
ATOM   1077 HG23 THR A 296     -18.367  11.099  12.713  1.00109.23           H  
ATOM   1078  N   PRO A 297     -17.630   9.572   9.834  1.00 87.22           N  
ANISOU 1078  N   PRO A 297     6486  11926  14730   2062  -2401   -253       N  
ATOM   1079  CA  PRO A 297     -17.105  10.447   8.769  1.00105.94           C  
ANISOU 1079  CA  PRO A 297     9407  14210  16635   2200  -2854   -426       C  
ATOM   1080  C   PRO A 297     -16.760  11.843   9.221  1.00103.38           C  
ANISOU 1080  C   PRO A 297     9322  14057  15902   2553  -2838   -365       C  
ATOM   1081  O   PRO A 297     -15.629  12.323   8.997  1.00 78.98           O  
ANISOU 1081  O   PRO A 297     6817  10942  12249   2589  -2837   -323       O  
ATOM   1082  CB  PRO A 297     -18.272  10.470   7.762  1.00 98.86           C  
ANISOU 1082  CB  PRO A 297     8242  13260  16061   2119  -3437   -655       C  
ATOM   1083  CG  PRO A 297     -19.468  10.048   8.548  1.00101.71           C  
ANISOU 1083  CG  PRO A 297     7843  13796  17004   2086  -3248   -589       C  
ATOM   1084  CD  PRO A 297     -18.951   9.030   9.498  1.00 91.21           C  
ANISOU 1084  CD  PRO A 297     6441  12439  15776   1879  -2654   -374       C  
ATOM   1085  HA  PRO A 297     -16.318  10.032   8.383  1.00127.14           H  
ATOM   1086  HB2 PRO A 297     -18.387  11.367   7.410  1.00118.65           H  
ATOM   1087  HB3 PRO A 297     -18.096   9.849   7.038  1.00118.65           H  
ATOM   1088  HG2 PRO A 297     -19.840  10.808   9.021  1.00122.07           H  
ATOM   1089  HG3 PRO A 297     -20.135   9.665   7.957  1.00122.07           H  
ATOM   1090  HD2 PRO A 297     -19.514   8.968  10.285  1.00109.36           H  
ATOM   1091  HD3 PRO A 297     -18.875   8.161   9.074  1.00109.36           H  
ATOM   1092  N   LEU A 298     -17.712  12.536   9.836  1.00 84.22           N  
ANISOU 1092  N   LEU A 298     6462  11809  13728   2812  -2833   -376       N  
ATOM   1093  CA  LEU A 298     -17.594  13.955  10.131  1.00 83.24           C  
ANISOU 1093  CA  LEU A 298     6580  11774  13273   3183  -2921   -388       C  
ATOM   1094  C   LEU A 298     -17.097  14.121  11.561  1.00 89.22           C  
ANISOU 1094  C   LEU A 298     7302  12729  13867   3263  -2275   -176       C  
ATOM   1095  O   LEU A 298     -17.881  14.186  12.515  1.00 97.20           O  
ANISOU 1095  O   LEU A 298     7778  13946  15208   3384  -1966   -160       O  
ATOM   1096  CB  LEU A 298     -18.931  14.666   9.922  1.00 88.25           C  
ANISOU 1096  CB  LEU A 298     6769  12466  14296   3479  -3315   -566       C  
ATOM   1097  CG  LEU A 298     -18.898  16.184   9.754  1.00 94.99           C  
ANISOU 1097  CG  LEU A 298     8012  13255  14822   3865  -3642   -637       C  
ATOM   1098  CD1 LEU A 298     -18.660  16.568   8.310  1.00 88.48           C  
ANISOU 1098  CD1 LEU A 298     7746  12191  13682   3726  -4289   -716       C  
ATOM   1099  CD2 LEU A 298     -20.200  16.825  10.240  1.00 93.76           C  
ANISOU 1099  CD2 LEU A 298     7382  13210  15033   4128  -3563   -698       C  
ATOM   1100  H   LEU A 298     -18.456  12.194  10.100  1.00100.98           H  
ATOM   1101  HA  LEU A 298     -16.933  14.339   9.535  1.00 99.80           H  
ATOM   1102  HB2 LEU A 298     -19.339  14.303   9.120  1.00105.81           H  
ATOM   1103  HB3 LEU A 298     -19.491  14.479  10.692  1.00105.81           H  
ATOM   1104  HG  LEU A 298     -18.166  16.523  10.293  1.00114.00           H  
ATOM   1105 HD11 LEU A 298     -18.677  17.535   8.233  1.00106.09           H  
ATOM   1106 HD12 LEU A 298     -17.796  16.228   8.031  1.00106.09           H  
ATOM   1107 HD13 LEU A 298     -19.360  16.181   7.761  1.00106.09           H  
ATOM   1108 HD21 LEU A 298     -20.555  17.391   9.536  1.00112.42           H  
ATOM   1109 HD22 LEU A 298     -20.837  16.124  10.453  1.00112.42           H  
ATOM   1110 HD23 LEU A 298     -20.015  17.356  11.030  1.00112.42           H  
ATOM   1111  N   GLN A 299     -15.778  14.175  11.697  1.00 76.29           N  
ANISOU 1111  N   GLN A 299     6223  11070  11693   3161  -2069    -12       N  
ATOM   1112  CA  GLN A 299     -15.119  14.585  12.927  1.00 73.70           C  
ANISOU 1112  CA  GLN A 299     6027  10934  11043   3218  -1552    209       C  
ATOM   1113  C   GLN A 299     -13.674  14.917  12.572  1.00 69.17           C  
ANISOU 1113  C   GLN A 299     6173  10325   9784   3125  -1591    330       C  
ATOM   1114  O   GLN A 299     -13.183  14.551  11.499  1.00 68.17           O  
ANISOU 1114  O   GLN A 299     6342  10054   9508   2977  -1899    249       O  
ATOM   1115  CB  GLN A 299     -15.191  13.513  14.023  1.00 74.07           C  
ANISOU 1115  CB  GLN A 299     5611  11128  11403   2994   -972    434       C  
ATOM   1116  CG  GLN A 299     -14.436  12.234  13.763  1.00 75.33           C  
ANISOU 1116  CG  GLN A 299     5870  11149  11604   2679   -845    594       C  
ATOM   1117  CD  GLN A 299     -14.447  11.302  14.971  1.00 72.96           C  
ANISOU 1117  CD  GLN A 299     5182  10975  11565   2453   -297    884       C  
ATOM   1118  OE1 GLN A 299     -14.457  11.750  16.116  1.00 84.52           O  
ANISOU 1118  OE1 GLN A 299     6520  12693  12901   2484     85   1046       O  
ATOM   1119  NE2 GLN A 299     -14.474  10.009  14.717  1.00 74.21           N  
ANISOU 1119  NE2 GLN A 299     5175  10941  12081   2197   -275    946       N  
ATOM   1120  H   GLN A 299     -15.225  13.974  11.070  1.00 91.46           H  
ATOM   1121  HA  GLN A 299     -15.553  15.374  13.286  1.00 88.36           H  
ATOM   1122  HB2 GLN A 299     -14.832  13.894  14.841  1.00 88.79           H  
ATOM   1123  HB3 GLN A 299     -16.122  13.274  14.150  1.00 88.79           H  
ATOM   1124  HG2 GLN A 299     -14.846  11.768  13.018  1.00 90.42           H  
ATOM   1125  HG3 GLN A 299     -13.513  12.446  13.553  1.00 90.42           H  
ATOM   1126 HE21 GLN A 299     -14.485   9.731  13.903  1.00 88.97           H  
ATOM   1127 HE22 GLN A 299     -14.482   9.443  15.365  1.00 88.97           H  
ATOM   1128  N   GLU A 300     -13.001  15.622  13.478  1.00 66.83           N  
ANISOU 1128  N   GLU A 300     6150  10199   9044   3181  -1269    513       N  
ATOM   1129  CA  GLU A 300     -11.632  16.053  13.210  1.00 62.90           C  
ANISOU 1129  CA  GLU A 300     6315   9745   7840   3068  -1306    652       C  
ATOM   1130  C   GLU A 300     -10.741  14.838  13.012  1.00 63.39           C  
ANISOU 1130  C   GLU A 300     6383   9816   7886   2802  -1099    813       C  
ATOM   1131  O   GLU A 300     -10.868  13.847  13.731  1.00 61.44           O  
ANISOU 1131  O   GLU A 300     5723   9602   8019   2692   -707    978       O  
ATOM   1132  CB  GLU A 300     -11.110  16.913  14.360  1.00 74.03           C  
ANISOU 1132  CB  GLU A 300     7968  11365   8797   3111   -945    855       C  
ATOM   1133  CG  GLU A 300     -12.040  18.063  14.748  1.00 86.81           C  
ANISOU 1133  CG  GLU A 300     9542  12946  10496   3427  -1053    665       C  
ATOM   1134  CD  GLU A 300     -11.582  18.789  15.996  1.00 76.81           C  
ANISOU 1134  CD  GLU A 300     8493  11881   8810   3424   -617    839       C  
ATOM   1135  OE1 GLU A 300     -12.383  18.888  16.949  1.00 79.35           O  
ANISOU 1135  OE1 GLU A 300     8394  12310   9446   3557   -282    779       O  
ATOM   1136  OE2 GLU A 300     -10.421  19.248  16.023  1.00 84.93           O  
ANISOU 1136  OE2 GLU A 300    10105  12995   9171   3254   -600   1028       O  
ATOM   1137  H   GLU A 300     -13.309  15.861  14.245  1.00 80.11           H  
ATOM   1138  HA  GLU A 300     -11.609  16.593  12.404  1.00 75.39           H  
ATOM   1139  HB2 GLU A 300     -10.995  16.350  15.142  1.00 88.86           H  
ATOM   1140  HB3 GLU A 300     -10.258  17.297  14.100  1.00 88.86           H  
ATOM   1141  HG2 GLU A 300     -12.070  18.704  14.021  1.00104.19           H  
ATOM   1142  HG3 GLU A 300     -12.928  17.709  14.915  1.00104.19           H  
ATOM   1143  N   GLN A 301      -9.822  14.923  12.041  1.00 64.66           N  
ANISOU 1143  N   GLN A 301     7433   6752  10382   1263  -2341   1520       N  
ATOM   1144  CA  GLN A 301      -8.991  13.765  11.706  1.00 61.81           C  
ANISOU 1144  CA  GLN A 301     7021   6682   9781   1038  -2112   1581       C  
ATOM   1145  C   GLN A 301      -8.245  13.239  12.928  1.00 52.13           C  
ANISOU 1145  C   GLN A 301     5799   5450   8556    969  -1940   1361       C  
ATOM   1146  O   GLN A 301      -8.163  12.021  13.138  1.00 49.65           O  
ANISOU 1146  O   GLN A 301     5403   5406   8057    915  -1724   1223       O  
ATOM   1147  CB  GLN A 301      -7.999  14.112  10.589  1.00 58.73           C  
ANISOU 1147  CB  GLN A 301     6692   6308   9315    837  -2166   1983       C  
ATOM   1148  CG  GLN A 301      -7.177  12.898  10.058  1.00 57.25           C  
ANISOU 1148  CG  GLN A 301     6462   6489   8803    687  -1937   2065       C  
ATOM   1149  CD  GLN A 301      -5.936  13.325   9.278  1.00 77.60           C  
ANISOU 1149  CD  GLN A 301     9064   9118  11304    509  -1953   2492       C  
ATOM   1150  OE1 GLN A 301      -5.243  14.273   9.655  1.00 81.00           O  
ANISOU 1150  OE1 GLN A 301     9536   9277  11962    385  -2076   2670       O  
ATOM   1151  NE2 GLN A 301      -5.657  12.626   8.187  1.00 71.35           N  
ANISOU 1151  NE2 GLN A 301     8240   8685  10184    510  -1854   2674       N  
ATOM   1152  H   GLN A 301      -9.664  15.626  11.572  1.00 77.61           H  
ATOM   1153  HA  GLN A 301      -9.574  13.063  11.379  1.00 74.19           H  
ATOM   1154  HB2 GLN A 301      -8.493  14.481   9.840  1.00 70.49           H  
ATOM   1155  HB3 GLN A 301      -7.369  14.768  10.926  1.00 70.49           H  
ATOM   1156  HG2 GLN A 301      -6.887  12.359  10.811  1.00 68.72           H  
ATOM   1157  HG3 GLN A 301      -7.737  12.371   9.468  1.00 68.72           H  
ATOM   1158 HE21 GLN A 301      -6.164  11.972   7.953  1.00 85.63           H  
ATOM   1159 HE22 GLN A 301      -4.968  12.827   7.712  1.00 85.63           H  
ATOM   1160  N   SER A 302      -7.689  14.136  13.751  1.00 53.21           N  
ANISOU 1160  N   SER A 302     6048   5262   8906    974  -2061   1322       N  
ATOM   1161  CA  SER A 302      -6.925  13.674  14.912  1.00 51.28           C  
ANISOU 1161  CA  SER A 302     5812   5015   8655    915  -1911   1117       C  
ATOM   1162  C   SER A 302      -7.779  12.806  15.830  1.00 49.41           C  
ANISOU 1162  C   SER A 302     5449   4986   8339   1111  -1729    773       C  
ATOM   1163  O   SER A 302      -7.294  11.835  16.420  1.00 48.41           O  
ANISOU 1163  O   SER A 302     5263   5044   8087   1026  -1506    642       O  
ATOM   1164  CB  SER A 302      -6.353  14.872  15.674  1.00 60.28           C  
ANISOU 1164  CB  SER A 302     7117   5727  10058    930  -2150   1097       C  
ATOM   1165  OG  SER A 302      -7.357  15.581  16.363  1.00 72.39           O  
ANISOU 1165  OG  SER A 302     8711   7050  11742   1263  -2321    849       O  
ATOM   1166  H   SER A 302      -7.738  14.990  13.661  1.00 63.76           H  
ATOM   1167  HA  SER A 302      -6.181  13.134  14.601  1.00 61.44           H  
ATOM   1168  HB2 SER A 302      -5.701  14.550  16.317  1.00 72.35           H  
ATOM   1169  HB3 SER A 302      -5.926  15.470  15.041  1.00 72.35           H  
ATOM   1170  HG  SER A 302      -7.900  15.915  15.815  1.00 86.88           H  
ATOM   1171  N   LYS A 303      -9.065  13.131  15.954  1.00 50.80           N  
ANISOU 1171  N   LYS A 303     5559   5161   8581   1380  -1820    657       N  
ATOM   1172  CA  LYS A 303      -9.945  12.340  16.808  1.00 51.73           C  
ANISOU 1172  CA  LYS A 303     5496   5530   8628   1569  -1654    409       C  
ATOM   1173  C   LYS A 303     -10.301  11.010  16.154  1.00 47.76           C  
ANISOU 1173  C   LYS A 303     4833   5375   7938   1414  -1491    472       C  
ATOM   1174  O   LYS A 303     -10.262   9.958  16.800  1.00 49.87           O  
ANISOU 1174  O   LYS A 303     4987   5851   8112   1369  -1296    341       O  
ATOM   1175  CB  LYS A 303     -11.214  13.130  17.136  1.00 52.24           C  
ANISOU 1175  CB  LYS A 303     5508   5542   8800   1938  -1806    309       C  
ATOM   1176  CG  LYS A 303     -11.999  12.540  18.298  1.00 74.95           C  
ANISOU 1176  CG  LYS A 303     8175   8685  11618   2192  -1641     83       C  
ATOM   1177  CD  LYS A 303     -13.199  13.422  18.638  1.00 89.19           C  
ANISOU 1177  CD  LYS A 303     9922  10475  13489   2628  -1793      3       C  
ATOM   1178  CE  LYS A 303     -14.022  12.861  19.788  1.00 79.75           C  
ANISOU 1178  CE  LYS A 303     8463   9634  12204   2925  -1614   -159       C  
ATOM   1179  NZ  LYS A 303     -15.352  13.548  19.854  1.00 71.91           N  
ANISOU 1179  NZ  LYS A 303     7362   8764  11196   3317  -1709   -148       N  
ATOM   1180  H   LYS A 303      -9.446  13.794  15.560  1.00 60.87           H  
ATOM   1181  HA  LYS A 303      -9.483  12.154  17.640  1.00 62.09           H  
ATOM   1182  HB2 LYS A 303     -10.968  14.038  17.373  1.00 62.60           H  
ATOM   1183  HB3 LYS A 303     -11.792  13.136  16.357  1.00 62.60           H  
ATOM   1184  HG2 LYS A 303     -12.323  11.658  18.057  1.00 89.96           H  
ATOM   1185  HG3 LYS A 303     -11.427  12.481  19.080  1.00 89.96           H  
ATOM   1186  HD2 LYS A 303     -12.883  14.303  18.895  1.00107.04           H  
ATOM   1187  HD3 LYS A 303     -13.774  13.490  17.861  1.00107.04           H  
ATOM   1188  HE2 LYS A 303     -14.169  11.912  19.652  1.00 95.71           H  
ATOM   1189  HE3 LYS A 303     -13.554  13.007  20.626  1.00 95.71           H  
ATOM   1190  HZ1 LYS A 303     -15.834  13.214  20.524  1.00 86.31           H  
ATOM   1191  HZ2 LYS A 303     -15.237  14.420  19.988  1.00 86.31           H  
ATOM   1192  HZ3 LYS A 303     -15.794  13.428  19.092  1.00 86.31           H  
ATOM   1193  N   GLU A 304     -10.665  11.042  14.867  1.00 48.67           N  
ANISOU 1193  N   GLU A 304     4952   5541   7998   1341  -1599    673       N  
ATOM   1194  CA  GLU A 304     -10.998   9.797  14.177  1.00 47.42           C  
ANISOU 1194  CA  GLU A 304     4693   5666   7659   1209  -1519    713       C  
ATOM   1195  C   GLU A 304      -9.852   8.804  14.284  1.00 51.93           C  
ANISOU 1195  C   GLU A 304     5331   6336   8063    997  -1338    686       C  
ATOM   1196  O   GLU A 304     -10.052   7.628  14.604  1.00 48.96           O  
ANISOU 1196  O   GLU A 304     4863   6149   7590    939  -1222    573       O  
ATOM   1197  CB  GLU A 304     -11.329  10.072  12.707  1.00 53.09           C  
ANISOU 1197  CB  GLU A 304     5458   6404   8310   1177  -1686    934       C  
ATOM   1198  CG  GLU A 304     -11.337   8.812  11.812  1.00 56.49           C  
ANISOU 1198  CG  GLU A 304     5879   7077   8507   1033  -1659    976       C  
ATOM   1199  CD  GLU A 304     -12.188   8.994  10.552  1.00 89.52           C  
ANISOU 1199  CD  GLU A 304    10045  11330  12636   1087  -1857   1126       C  
ATOM   1200  OE1 GLU A 304     -12.315  10.141  10.070  1.00 94.44           O  
ANISOU 1200  OE1 GLU A 304    10717  11812  13353   1178  -1984   1281       O  
ATOM   1201  OE2 GLU A 304     -12.742   7.992  10.049  1.00 99.39           O  
ANISOU 1201  OE2 GLU A 304    11244  12760  13761   1039  -1913   1091       O  
ATOM   1202  H   GLU A 304     -10.726  11.752  14.386  1.00 58.31           H  
ATOM   1203  HA  GLU A 304     -11.785   9.412  14.593  1.00 56.82           H  
ATOM   1204  HB2 GLU A 304     -12.211  10.473  12.657  1.00 63.73           H  
ATOM   1205  HB3 GLU A 304     -10.666  10.683  12.348  1.00 63.73           H  
ATOM   1206  HG2 GLU A 304     -10.429   8.613  11.536  1.00 67.80           H  
ATOM   1207  HG3 GLU A 304     -11.701   8.068  12.316  1.00 67.80           H  
ATOM   1208  N   VAL A 305      -8.630   9.261  14.016  1.00 44.85           N  
ANISOU 1208  N   VAL A 305     4586   5319   7134    879  -1327    816       N  
ATOM   1209  CA  VAL A 305      -7.508   8.336  14.006  1.00 42.84           C  
ANISOU 1209  CA  VAL A 305     4391   5205   6682    712  -1153    822       C  
ATOM   1210  C   VAL A 305      -7.329   7.723  15.391  1.00 42.51           C  
ANISOU 1210  C   VAL A 305     4284   5194   6674    721   -976    576       C  
ATOM   1211  O   VAL A 305      -7.106   6.517  15.537  1.00 42.71           O  
ANISOU 1211  O   VAL A 305     4289   5400   6540    644   -833    487       O  
ATOM   1212  CB  VAL A 305      -6.216   9.017  13.521  1.00 54.01           C  
ANISOU 1212  CB  VAL A 305     5924   6534   8064    586  -1171   1070       C  
ATOM   1213  CG1 VAL A 305      -6.385   9.531  12.093  1.00 50.43           C  
ANISOU 1213  CG1 VAL A 305     5509   6114   7540    589  -1327   1359       C  
ATOM   1214  CG2 VAL A 305      -5.778  10.125  14.455  1.00 75.09           C  
ANISOU 1214  CG2 VAL A 305     8636   8908  10988    590  -1245   1048       C  
ATOM   1215  H   VAL A 305      -8.432  10.079  13.842  1.00 53.73           H  
ATOM   1216  HA  VAL A 305      -7.711   7.629  13.374  1.00 51.32           H  
ATOM   1217  HB  VAL A 305      -5.507   8.355  13.521  1.00 64.83           H  
ATOM   1218 HG11 VAL A 305      -5.593  10.033  11.842  1.00 60.54           H  
ATOM   1219 HG12 VAL A 305      -6.500   8.775  11.497  1.00 60.54           H  
ATOM   1220 HG13 VAL A 305      -7.166  10.106  12.055  1.00 60.54           H  
ATOM   1221 HG21 VAL A 305      -5.041  10.608  14.050  1.00 90.13           H  
ATOM   1222 HG22 VAL A 305      -6.525  10.726  14.604  1.00 90.13           H  
ATOM   1223 HG23 VAL A 305      -5.495   9.735  15.297  1.00 90.13           H  
ATOM   1224  N   ALA A 306      -7.446   8.542  16.431  1.00 42.31           N  
ANISOU 1224  N   ALA A 306     4240   4987   6847    843  -1002    456       N  
ATOM   1225  CA  ALA A 306      -7.262   8.016  17.776  1.00 42.90           C  
ANISOU 1225  CA  ALA A 306     4247   5118   6933    891   -829    230       C  
ATOM   1226  C   ALA A 306      -8.297   6.944  18.101  1.00 45.69           C  
ANISOU 1226  C   ALA A 306     4411   5715   7236    951   -736    120       C  
ATOM   1227  O   ALA A 306      -7.962   5.896  18.673  1.00 47.31           O  
ANISOU 1227  O   ALA A 306     4565   6066   7343    871   -562     26       O  
ATOM   1228  CB  ALA A 306      -7.346   9.162  18.785  1.00 48.73           C  
ANISOU 1228  CB  ALA A 306     5021   5624   7870   1090   -926    100       C  
ATOM   1229  H   ALA A 306      -7.626   9.382  16.386  1.00 50.79           H  
ATOM   1230  HA  ALA A 306      -6.384   7.609  17.841  1.00 51.49           H  
ATOM   1231  HB1 ALA A 306      -8.212   9.592  18.703  1.00 58.49           H  
ATOM   1232  HB2 ALA A 306      -7.238   8.804  19.680  1.00 58.49           H  
ATOM   1233  HB3 ALA A 306      -6.641   9.801  18.597  1.00 58.49           H  
ATOM   1234  N   ILE A 307      -9.551   7.192  17.759  1.00 41.66           N  
ANISOU 1234  N   ILE A 307     3780   5251   6800   1082   -862    158       N  
ATOM   1235  CA  ILE A 307     -10.613   6.231  18.062  1.00 43.43           C  
ANISOU 1235  CA  ILE A 307     3773   5717   7011   1111   -814    123       C  
ATOM   1236  C   ILE A 307     -10.427   4.947  17.255  1.00 46.28           C  
ANISOU 1236  C   ILE A 307     4170   6197   7216    874   -811    187       C  
ATOM   1237  O   ILE A 307     -10.706   3.855  17.748  1.00 43.46           O  
ANISOU 1237  O   ILE A 307     3685   5993   6834    800   -732    140       O  
ATOM   1238  CB  ILE A 307     -11.991   6.869  17.825  1.00 47.70           C  
ANISOU 1238  CB  ILE A 307     4155   6305   7665   1312   -970    189       C  
ATOM   1239  CG1 ILE A 307     -12.248   7.905  18.922  1.00 53.81           C  
ANISOU 1239  CG1 ILE A 307     4885   7009   8551   1631   -958     64       C  
ATOM   1240  CG2 ILE A 307     -13.069   5.804  17.816  1.00 56.33           C  
ANISOU 1240  CG2 ILE A 307     4987   7666   8750   1259   -974    252       C  
ATOM   1241  CD1 ILE A 307     -13.480   8.748  18.717  1.00 69.04           C  
ANISOU 1241  CD1 ILE A 307     6697   8968  10568   1904  -1117    121       C  
ATOM   1242  H   ILE A 307      -9.818   7.902  17.354  1.00 50.02           H  
ATOM   1243  HA  ILE A 307     -10.555   5.993  19.001  1.00 52.13           H  
ATOM   1244  HB  ILE A 307     -12.006   7.311  16.961  1.00 57.26           H  
ATOM   1245 HG12 ILE A 307     -12.349   7.440  19.767  1.00 64.59           H  
ATOM   1246 HG13 ILE A 307     -11.487   8.505  18.963  1.00 64.59           H  
ATOM   1247 HG21 ILE A 307     -13.932   6.226  17.950  1.00 67.61           H  
ATOM   1248 HG22 ILE A 307     -13.054   5.347  16.960  1.00 67.61           H  
ATOM   1249 HG23 ILE A 307     -12.895   5.172  18.531  1.00 67.61           H  
ATOM   1250 HD11 ILE A 307     -13.474   9.102  17.814  1.00 82.87           H  
ATOM   1251 HD12 ILE A 307     -14.266   8.195  18.850  1.00 82.87           H  
ATOM   1252 HD13 ILE A 307     -13.475   9.476  19.358  1.00 82.87           H  
ATOM   1253  N   ARG A 308      -9.954   5.045  16.008  1.00 44.80           N  
ANISOU 1253  N   ARG A 308     4164   5944   6913    772   -917    302       N  
ATOM   1254  CA  ARG A 308      -9.689   3.823  15.249  1.00 44.47           C  
ANISOU 1254  CA  ARG A 308     4214   6008   6674    616   -942    320       C  
ATOM   1255  C   ARG A 308      -8.565   3.005  15.873  1.00 41.93           C  
ANISOU 1255  C   ARG A 308     3983   5724   6225    521   -746    218       C  
ATOM   1256  O   ARG A 308      -8.624   1.774  15.902  1.00 47.55           O  
ANISOU 1256  O   ARG A 308     4702   6523   6840    430   -742    157       O  
ATOM   1257  CB  ARG A 308      -9.369   4.156  13.797  1.00 51.17           C  
ANISOU 1257  CB  ARG A 308     5238   6832   7371    602  -1084    470       C  
ATOM   1258  CG  ARG A 308     -10.668   4.376  13.017  1.00 76.81           C  
ANISOU 1258  CG  ARG A 308     8391  10103  10688    661  -1311    551       C  
ATOM   1259  CD  ARG A 308     -10.464   5.147  11.747  1.00 83.57           C  
ANISOU 1259  CD  ARG A 308     9381  10922  11447    710  -1442    724       C  
ATOM   1260  NE  ARG A 308      -9.515   4.475  10.876  1.00 69.46           N  
ANISOU 1260  NE  ARG A 308     7794   9234   9364    661  -1431    770       N  
ATOM   1261  CZ  ARG A 308      -9.380   4.746   9.587  1.00 80.28           C  
ANISOU 1261  CZ  ARG A 308     9278  10669  10555    721  -1556    930       C  
ATOM   1262  NH1 ARG A 308     -10.140   5.680   9.037  1.00 84.08           N  
ANISOU 1262  NH1 ARG A 308     9696  11095  11157    796  -1704   1061       N  
ATOM   1263  NH2 ARG A 308      -8.492   4.083   8.854  1.00 85.49           N  
ANISOU 1263  NH2 ARG A 308    10115  11476  10894    743  -1531    966       N  
ATOM   1264  H   ARG A 308      -9.785   5.780  15.594  1.00 53.78           H  
ATOM   1265  HA  ARG A 308     -10.493   3.279  15.261  1.00 53.38           H  
ATOM   1266  HB2 ARG A 308      -8.838   4.967  13.757  1.00 61.42           H  
ATOM   1267  HB3 ARG A 308      -8.882   3.420  13.393  1.00 61.42           H  
ATOM   1268  HG2 ARG A 308     -11.048   3.514  12.786  1.00 92.18           H  
ATOM   1269  HG3 ARG A 308     -11.289   4.874  13.572  1.00 92.18           H  
ATOM   1270  HD2 ARG A 308     -11.309   5.225  11.277  1.00100.30           H  
ATOM   1271  HD3 ARG A 308     -10.118   6.029  11.956  1.00100.30           H  
ATOM   1272  HE  ARG A 308      -9.012   3.867  11.218  1.00 83.37           H  
ATOM   1273 HH11 ARG A 308     -10.714   6.105   9.516  1.00100.92           H  
ATOM   1274 HH12 ARG A 308     -10.059   5.863   8.200  1.00100.92           H  
ATOM   1275 HH21 ARG A 308      -8.003   3.476   9.217  1.00102.61           H  
ATOM   1276 HH22 ARG A 308      -8.407   4.261   8.017  1.00102.61           H  
ATOM   1277  N   ILE A 309      -7.513   3.664  16.342  1.00 42.22           N  
ANISOU 1277  N   ILE A 309     4101   5680   6262    534   -613    210       N  
ATOM   1278  CA  ILE A 309      -6.429   2.930  16.979  1.00 39.58           C  
ANISOU 1278  CA  ILE A 309     3834   5401   5802    456   -418    122       C  
ATOM   1279  C   ILE A 309      -6.932   2.267  18.255  1.00 42.63           C  
ANISOU 1279  C   ILE A 309     4050   5856   6291    476   -301    -31       C  
ATOM   1280  O   ILE A 309      -6.620   1.104  18.529  1.00 42.89           O  
ANISOU 1280  O   ILE A 309     4103   5979   6212    392   -211    -98       O  
ATOM   1281  CB  ILE A 309      -5.237   3.855  17.231  1.00 39.17           C  
ANISOU 1281  CB  ILE A 309     3872   5250   5760    445   -336    180       C  
ATOM   1282  CG1 ILE A 309      -4.675   4.297  15.870  1.00 44.93           C  
ANISOU 1282  CG1 ILE A 309     4733   5990   6347    404   -437    410       C  
ATOM   1283  CG2 ILE A 309      -4.189   3.138  18.093  1.00 40.95           C  
ANISOU 1283  CG2 ILE A 309     4129   5553   5878    383   -122     74       C  
ATOM   1284  CD1 ILE A 309      -3.647   5.352  15.955  1.00 44.67           C  
ANISOU 1284  CD1 ILE A 309     4749   5848   6377    352   -428    564       C  
ATOM   1285  H   ILE A 309      -7.405   4.517  16.306  1.00 50.69           H  
ATOM   1286  HA  ILE A 309      -6.124   2.229  16.381  1.00 47.51           H  
ATOM   1287  HB  ILE A 309      -5.510   4.646  17.723  1.00 47.02           H  
ATOM   1288 HG12 ILE A 309      -4.274   3.529  15.436  1.00 53.93           H  
ATOM   1289 HG13 ILE A 309      -5.405   4.640  15.330  1.00 53.93           H  
ATOM   1290 HG21 ILE A 309      -4.519   3.072  19.003  1.00 49.16           H  
ATOM   1291 HG22 ILE A 309      -4.037   2.251  17.732  1.00 49.16           H  
ATOM   1292 HG23 ILE A 309      -3.364   3.648  18.077  1.00 49.16           H  
ATOM   1293 HD11 ILE A 309      -3.472   5.694  15.064  1.00 53.63           H  
ATOM   1294 HD12 ILE A 309      -3.972   6.065  16.526  1.00 53.63           H  
ATOM   1295 HD13 ILE A 309      -2.836   4.973  16.329  1.00 53.63           H  
ATOM   1296  N  ASER A 310      -7.730   2.995  19.041  0.61 42.79           N  
ANISOU 1296  N  ASER A 310     3898   5850   6510    617   -308    -73       N  
ATOM   1297  N  BSER A 310      -7.722   2.988  19.049  0.39 42.46           N  
ANISOU 1297  N  BSER A 310     3856   5809   6467    616   -306    -74       N  
ATOM   1298  CA ASER A 310      -8.262   2.461  20.289  0.61 40.21           C  
ANISOU 1298  CA ASER A 310     3360   5656   6262    685   -182   -170       C  
ATOM   1299  CA BSER A 310      -8.228   2.418  20.291  0.39 40.56           C  
ANISOU 1299  CA BSER A 310     3409   5702   6301    679   -177   -172       C  
ATOM   1300  C  ASER A 310      -9.119   1.226  20.046  0.61 48.48           C  
ANISOU 1300  C  ASER A 310     4272   6846   7300    569   -249   -106       C  
ATOM   1301  C  BSER A 310      -9.089   1.191  20.024  0.39 46.88           C  
ANISOU 1301  C  BSER A 310     4076   6643   7092    562   -249   -107       C  
ATOM   1302  O  ASER A 310      -9.051   0.253  20.805  0.61 45.57           O  
ANISOU 1302  O  ASER A 310     3810   6587   6917    503   -132   -143       O  
ATOM   1303  O  BSER A 310      -8.992   0.187  20.739  0.39 46.10           O  
ANISOU 1303  O  BSER A 310     3896   6649   6973    488   -136   -144       O  
ATOM   1304  CB ASER A 310      -9.076   3.550  20.998  0.61 48.45           C  
ANISOU 1304  CB ASER A 310     4246   6692   7470    938   -211   -205       C  
ATOM   1305  CB BSER A 310      -9.030   3.466  21.055  0.39 48.48           C  
ANISOU 1305  CB BSER A 310     4248   6705   7468    930   -196   -211       C  
ATOM   1306  OG ASER A 310      -9.720   3.056  22.158  0.61 57.63           O  
ANISOU 1306  OG ASER A 310     5155   8064   8678   1058    -84   -251       O  
ATOM   1307  OG BSER A 310     -10.232   3.738  20.365  0.39 47.53           O  
ANISOU 1307  OG BSER A 310     4009   6626   7426    988   -372    -94       O  
ATOM   1308  H  ASER A 310      -7.977   3.801  18.872  0.61 51.36           H  
ATOM   1309  H  BSER A 310      -7.976   3.795  18.893  0.39 50.97           H  
ATOM   1310  HA ASER A 310      -7.526   2.200  20.863  0.61 48.27           H  
ATOM   1311  HA BSER A 310      -7.474   2.149  20.839  0.39 48.69           H  
ATOM   1312  HB2ASER A 310      -8.477   4.268  21.256  0.61 58.16           H  
ATOM   1313  HB2BSER A 310      -9.238   3.129  21.940  0.39 58.20           H  
ATOM   1314  HB3ASER A 310      -9.750   3.884  20.386  0.61 58.16           H  
ATOM   1315  HB3BSER A 310      -8.509   4.282  21.124  0.39 58.20           H  
ATOM   1316  HG ASER A 310     -10.179   3.664  22.512  0.61 69.18           H  
ATOM   1317  HG BSER A 310     -10.063   3.998  19.584  0.39 57.06           H  
ATOM   1318  N   GLN A 311      -9.951   1.250  19.000  1.00 46.05           N  
ANISOU 1318  N   GLN A 311     3949   6530   7018    531   -466      6       N  
ATOM   1319  CA  GLN A 311     -10.753   0.077  18.671  1.00 40.66           C  
ANISOU 1319  CA  GLN A 311     3162   5937   6350    383   -610     82       C  
ATOM   1320  C   GLN A 311      -9.870  -1.084  18.226  1.00 44.68           C  
ANISOU 1320  C   GLN A 311     3914   6389   6673    218   -627     21       C  
ATOM   1321  O   GLN A 311     -10.205  -2.251  18.481  1.00 46.25           O  
ANISOU 1321  O   GLN A 311     4047   6627   6898     83   -693     38       O  
ATOM   1322  CB  GLN A 311     -11.757   0.441  17.568  1.00 40.65           C  
ANISOU 1322  CB  GLN A 311     3123   5921   6402    388   -871    204       C  
ATOM   1323  CG  GLN A 311     -12.741   1.464  18.008  1.00 44.26           C  
ANISOU 1323  CG  GLN A 311     3327   6463   7025    582   -871    272       C  
ATOM   1324  CD  GLN A 311     -13.851   1.662  16.973  1.00 76.33           C  
ANISOU 1324  CD  GLN A 311     7306  10551  11146    574  -1135    414       C  
ATOM   1325  OE1 GLN A 311     -13.701   1.299  15.801  1.00 82.30           O  
ANISOU 1325  OE1 GLN A 311     8259  11215  11795    452  -1321    434       O  
ATOM   1326  NE2 GLN A 311     -14.967   2.232  17.408  1.00 78.11           N  
ANISOU 1326  NE2 GLN A 311     7236  10927  11514    738  -1156    512       N  
ATOM   1327  H   GLN A 311     -10.063   1.924  18.478  1.00 55.28           H  
ATOM   1328  HA  GLN A 311     -11.251  -0.209  19.452  1.00 48.81           H  
ATOM   1329  HB2 GLN A 311     -11.275   0.795  16.805  1.00 48.80           H  
ATOM   1330  HB3 GLN A 311     -12.246  -0.356  17.310  1.00 48.80           H  
ATOM   1331  HG2 GLN A 311     -13.148   1.179  18.841  1.00 53.13           H  
ATOM   1332  HG3 GLN A 311     -12.286   2.312  18.133  1.00 53.13           H  
ATOM   1333 HE21 GLN A 311     -15.036   2.468  18.232  1.00 93.75           H  
ATOM   1334 HE22 GLN A 311     -15.621   2.366  16.865  1.00 93.75           H  
ATOM   1335  N   GLY A 312      -8.761  -0.784  17.548  1.00 44.63           N  
ANISOU 1335  N   GLY A 312     4182   6301   6475    239   -590    -24       N  
ATOM   1336  CA  GLY A 312      -7.861  -1.840  17.117  1.00 47.88           C  
ANISOU 1336  CA  GLY A 312     4840   6700   6654    162   -595    -91       C  
ATOM   1337  C   GLY A 312      -7.194  -2.533  18.289  1.00 42.42           C  
ANISOU 1337  C   GLY A 312     4120   6052   5947    122   -373   -187       C  
ATOM   1338  O   GLY A 312      -7.039  -3.761  18.286  1.00 40.94           O  
ANISOU 1338  O   GLY A 312     4032   5855   5668     35   -432   -236       O  
ATOM   1339  H   GLY A 312      -8.514   0.011  17.330  1.00 53.58           H  
ATOM   1340  HA2 GLY A 312      -8.359  -2.502  16.612  1.00 57.48           H  
ATOM   1341  HA3 GLY A 312      -7.170  -1.463  16.549  1.00 57.48           H  
ATOM   1342  N   CYS A 313      -6.790  -1.755  19.300  1.00 43.26           N  
ANISOU 1342  N   CYS A 313     4111   6187   6141    199   -146   -222       N  
ATOM   1343  CA  CYS A 313      -6.229  -2.334  20.518  1.00 42.61           C  
ANISOU 1343  CA  CYS A 313     3969   6170   6052    185     75   -312       C  
ATOM   1344  C   CYS A 313      -7.283  -3.129  21.278  1.00 45.97           C  
ANISOU 1344  C   CYS A 313     4142   6682   6642    126     45   -268       C  
ATOM   1345  O   CYS A 313      -6.995  -4.196  21.825  1.00 39.48           O  
ANISOU 1345  O   CYS A 313     3325   5895   5781     41    113   -296       O  
ATOM   1346  CB  CYS A 313      -5.651  -1.242  21.426  1.00 35.77           C  
ANISOU 1346  CB  CYS A 313     3040   5304   5248    306    272   -372       C  
ATOM   1347  SG  CYS A 313      -4.242  -0.402  20.772  1.00 43.26           S  
ANISOU 1347  SG  CYS A 313     4229   6167   6042    311    312   -350       S  
ATOM   1348  H   CYS A 313      -6.831  -0.896  19.303  1.00 51.94           H  
ATOM   1349  HA  CYS A 313      -5.504  -2.926  20.264  1.00 51.15           H  
ATOM   1350  HB2 CYS A 313      -6.339  -0.578  21.585  1.00 42.95           H  
ATOM   1351  HB3 CYS A 313      -5.384  -1.650  22.265  1.00 42.95           H  
ATOM   1352  HG  CYS A 313      -3.364  -1.198  20.584  1.00 51.93           H  
ATOM   1353  N   GLN A 314      -8.522  -2.637  21.311  1.00 42.87           N  
ANISOU 1353  N   GLN A 314     3508   6345   6435    172    -64   -164       N  
ATOM   1354  CA  GLN A 314      -9.587  -3.373  21.973  1.00 42.32           C  
ANISOU 1354  CA  GLN A 314     3136   6417   6527    104   -106    -38       C  
ATOM   1355  C   GLN A 314      -9.850  -4.717  21.298  1.00 43.88           C  
ANISOU 1355  C   GLN A 314     3431   6527   6713   -130   -353     31       C  
ATOM   1356  O   GLN A 314     -10.062  -5.727  21.980  1.00 47.30           O  
ANISOU 1356  O   GLN A 314     3731   7019   7222   -254   -348    108       O  
ATOM   1357  CB  GLN A 314     -10.852  -2.512  21.996  1.00 53.26           C  
ANISOU 1357  CB  GLN A 314     4238   7919   8080    230   -188     91       C  
ATOM   1358  CG  GLN A 314     -12.051  -3.173  22.608  1.00 55.09           C  
ANISOU 1358  CG  GLN A 314     4083   8367   8481    167   -242    304       C  
ATOM   1359  CD  GLN A 314     -13.161  -2.179  22.852  1.00 53.47           C  
ANISOU 1359  CD  GLN A 314     3601   8340   8374    386   -245    406       C  
ATOM   1360  OE1 GLN A 314     -13.407  -1.791  23.981  1.00 64.64           O  
ANISOU 1360  OE1 GLN A 314     4982   9843   9734    570    -53    321       O  
ATOM   1361  NE2 GLN A 314     -13.816  -1.741  21.785  1.00 77.40           N  
ANISOU 1361  NE2 GLN A 314     6629  11314  11465    368   -479    491       N  
ATOM   1362  H   GLN A 314      -8.766  -1.889  20.961  1.00 51.46           H  
ATOM   1363  HA  GLN A 314      -9.325  -3.561  22.887  1.00 50.80           H  
ATOM   1364  HB2 GLN A 314     -10.669  -1.709  22.508  1.00 63.93           H  
ATOM   1365  HB3 GLN A 314     -11.083  -2.278  21.083  1.00 63.93           H  
ATOM   1366  HG2 GLN A 314     -12.381  -3.860  22.008  1.00 66.12           H  
ATOM   1367  HG3 GLN A 314     -11.801  -3.568  23.459  1.00 66.12           H  
ATOM   1368 HE21 GLN A 314     -13.601  -2.024  21.002  1.00 92.90           H  
ATOM   1369 HE22 GLN A 314     -14.456  -1.173  21.876  1.00 92.90           H  
ATOM   1370  N   PHE A 315      -9.816  -4.768  19.964  1.00 43.89           N  
ANISOU 1370  N   PHE A 315     3683   6380   6613   -181   -597      7       N  
ATOM   1371  CA  PHE A 315     -10.002  -6.047  19.282  1.00 53.95           C  
ANISOU 1371  CA  PHE A 315     5123   7524   7851   -364   -894     24       C  
ATOM   1372  C   PHE A 315      -8.872  -7.010  19.624  1.00 43.74           C  
ANISOU 1372  C   PHE A 315     4073   6162   6385   -394   -790   -109       C  
ATOM   1373  O   PHE A 315      -9.112  -8.190  19.923  1.00 42.75           O  
ANISOU 1373  O   PHE A 315     3942   5969   6333   -554   -937    -62       O  
ATOM   1374  CB  PHE A 315     -10.082  -5.839  17.772  1.00 44.45           C  
ANISOU 1374  CB  PHE A 315     4178   6200   6512   -336  -1169    -12       C  
ATOM   1375  CG  PHE A 315     -11.310  -5.060  17.333  1.00 94.55           C  
ANISOU 1375  CG  PHE A 315    10291  12600  13033   -327  -1331    134       C  
ATOM   1376  CD1 PHE A 315     -12.452  -5.009  18.131  1.00 98.35           C  
ANISOU 1376  CD1 PHE A 315    10360  13227  13783   -392  -1333    319       C  
ATOM   1377  CD2 PHE A 315     -11.317  -4.358  16.142  1.00 97.15           C  
ANISOU 1377  CD2 PHE A 315    10791  12879  13242   -226  -1466    114       C  
ATOM   1378  CE1 PHE A 315     -13.576  -4.282  17.737  1.00102.46           C  
ANISOU 1378  CE1 PHE A 315    10651  13835  14443   -351  -1472    464       C  
ATOM   1379  CE2 PHE A 315     -12.445  -3.634  15.736  1.00 98.93           C  
ANISOU 1379  CE2 PHE A 315    10806  13160  13623   -203  -1615    249       C  
ATOM   1380  CZ  PHE A 315     -13.572  -3.598  16.536  1.00 96.56           C  
ANISOU 1380  CZ  PHE A 315    10104  12999  13585   -262  -1618    416       C  
ATOM   1381  H   PHE A 315      -9.690  -4.094  19.445  1.00 52.69           H  
ATOM   1382  HA  PHE A 315     -10.841  -6.436  19.575  1.00 64.76           H  
ATOM   1383  HB2 PHE A 315      -9.298  -5.347  17.482  1.00 53.36           H  
ATOM   1384  HB3 PHE A 315     -10.109  -6.706  17.338  1.00 53.36           H  
ATOM   1385  HD1 PHE A 315     -12.464  -5.468  18.940  1.00118.04           H  
ATOM   1386  HD2 PHE A 315     -10.560  -4.366  15.602  1.00116.60           H  
ATOM   1387  HE1 PHE A 315     -14.329  -4.258  18.283  1.00122.97           H  
ATOM   1388  HE2 PHE A 315     -12.436  -3.176  14.926  1.00118.73           H  
ATOM   1389  HZ  PHE A 315     -14.322  -3.117  16.268  1.00115.89           H  
ATOM   1390  N   ARG A 316      -7.632  -6.515  19.565  1.00 40.80           N  
ANISOU 1390  N   ARG A 316     3910   5803   5787   -247   -557   -250       N  
ATOM   1391  CA  ARG A 316      -6.466  -7.331  19.891  1.00 37.90           C  
ANISOU 1391  CA  ARG A 316     3766   5414   5220   -232   -424   -373       C  
ATOM   1392  C   ARG A 316      -6.545  -7.839  21.318  1.00 38.08           C  
ANISOU 1392  C   ARG A 316     3554   5518   5396   -304   -234   -336       C  
ATOM   1393  O   ARG A 316      -6.268  -9.012  21.588  1.00 38.29           O  
ANISOU 1393  O   ARG A 316     3692   5477   5381   -391   -291   -361       O  
ATOM   1394  CB  ARG A 316      -5.193  -6.514  19.680  1.00 37.65           C  
ANISOU 1394  CB  ARG A 316     3901   5448   4956    -70   -185   -460       C  
ATOM   1395  CG  ARG A 316      -3.903  -7.284  19.996  1.00 36.05           C  
ANISOU 1395  CG  ARG A 316     3913   5275   4510    -20    -20   -572       C  
ATOM   1396  CD  ARG A 316      -3.804  -8.674  19.296  1.00 37.63           C  
ANISOU 1396  CD  ARG A 316     4417   5355   4527    -31   -285   -648       C  
ATOM   1397  NE  ARG A 316      -2.839  -9.473  20.080  1.00 52.88           N  
ANISOU 1397  NE  ARG A 316     6446   7322   6323     -2    -94   -737       N  
ATOM   1398  CZ  ARG A 316      -2.925 -10.781  20.309  1.00 44.86           C  
ANISOU 1398  CZ  ARG A 316     5562   6180   5302    -68   -251   -786       C  
ATOM   1399  NH1 ARG A 316      -3.926 -11.496  19.787  1.00 43.65           N  
ANISOU 1399  NH1 ARG A 316     5472   5833   5280   -193   -644   -753       N  
ATOM   1400  NH2 ARG A 316      -2.007 -11.385  21.055  1.00 58.20           N  
ANISOU 1400  NH2 ARG A 316     7328   7921   6864    -20    -46   -859       N  
ATOM   1401  H   ARG A 316      -7.440  -5.707  19.339  1.00 48.97           H  
ATOM   1402  HA  ARG A 316      -6.435  -8.099  19.299  1.00 45.50           H  
ATOM   1403  HB2 ARG A 316      -5.152  -6.236  18.752  1.00 45.19           H  
ATOM   1404  HB3 ARG A 316      -5.223  -5.736  20.259  1.00 45.19           H  
ATOM   1405  HG2 ARG A 316      -3.145  -6.753  19.705  1.00 43.28           H  
ATOM   1406  HG3 ARG A 316      -3.856  -7.433  20.953  1.00 43.28           H  
ATOM   1407  HD2 ARG A 316      -4.667  -9.116  19.295  1.00 45.18           H  
ATOM   1408  HD3 ARG A 316      -3.481  -8.574  18.387  1.00 45.18           H  
ATOM   1409  HE  ARG A 316      -2.165  -9.058  20.416  1.00 63.47           H  
ATOM   1410 HH11 ARG A 316      -4.521 -11.111  19.299  1.00 52.40           H  
ATOM   1411 HH12 ARG A 316      -3.976 -12.341  19.938  1.00 52.40           H  
ATOM   1412 HH21 ARG A 316      -1.358 -10.930  21.389  1.00 69.86           H  
ATOM   1413 HH22 ARG A 316      -2.062 -12.230  21.203  1.00 69.86           H  
ATOM   1414  N   SER A 317      -6.953  -6.974  22.248  1.00 35.23           N  
ANISOU 1414  N   SER A 317     2873   5309   5203   -240    -24   -271       N  
ATOM   1415  CA  SER A 317      -6.990  -7.368  23.647  1.00 38.50           C  
ANISOU 1415  CA  SER A 317     3043   5863   5722   -249    189   -226       C  
ATOM   1416  C   SER A 317      -7.965  -8.517  23.871  1.00 40.27           C  
ANISOU 1416  C   SER A 317     3086   6082   6133   -452    -21    -36       C  
ATOM   1417  O   SER A 317      -7.651  -9.480  24.575  1.00 44.33           O  
ANISOU 1417  O   SER A 317     3589   6604   6650   -535     42    -10       O  
ATOM   1418  CB  SER A 317      -7.374  -6.149  24.494  1.00 42.87           C  
ANISOU 1418  CB  SER A 317     3304   6597   6389    -71    400   -202       C  
ATOM   1419  OG  SER A 317      -7.224  -6.443  25.855  1.00 47.11           O  
ANISOU 1419  OG  SER A 317     3753   7213   6935     -3    613   -136       O  
ATOM   1420  H   SER A 317      -7.208  -6.167  22.095  1.00 42.29           H  
ATOM   1421  HA  SER A 317      -6.112  -7.675  23.925  1.00 46.22           H  
ATOM   1422  HB2 SER A 317      -6.797  -5.405  24.262  1.00 51.47           H  
ATOM   1423  HB3 SER A 317      -8.300  -5.918  24.318  1.00 51.47           H  
ATOM   1424  HG  SER A 317      -7.437  -5.775  26.319  1.00 56.56           H  
ATOM   1425  N   VAL A 318      -9.152  -8.446  23.272  1.00 37.94           N  
ANISOU 1425  N   VAL A 318     2639   5770   6006   -551   -294    126       N  
ATOM   1426  CA  VAL A 318     -10.134  -9.515  23.438  1.00 39.17           C  
ANISOU 1426  CA  VAL A 318     2589   5914   6382   -792   -553    368       C  
ATOM   1427  C   VAL A 318      -9.607 -10.837  22.893  1.00 42.13           C  
ANISOU 1427  C   VAL A 318     3331   6006   6670   -961   -820    287       C  
ATOM   1428  O   VAL A 318      -9.802 -11.891  23.496  1.00 44.29           O  
ANISOU 1428  O   VAL A 318     3508   6244   7076  -1140   -912    433       O  
ATOM   1429  CB  VAL A 318     -11.460  -9.095  22.771  1.00 46.19           C  
ANISOU 1429  CB  VAL A 318     3256   6840   7454   -864   -824    558       C  
ATOM   1430  CG1 VAL A 318     -12.481 -10.239  22.810  1.00 58.22           C  
ANISOU 1430  CG1 VAL A 318     4584   8318   9218  -1164  -1163    847       C  
ATOM   1431  CG2 VAL A 318     -12.031  -7.879  23.494  1.00 43.02           C  
ANISOU 1431  CG2 VAL A 318     2489   6739   7117   -642   -552    642       C  
ATOM   1432  H   VAL A 318      -9.411  -7.798  22.770  1.00 45.54           H  
ATOM   1433  HA  VAL A 318     -10.295  -9.650  24.385  1.00 47.03           H  
ATOM   1434  HB  VAL A 318     -11.288  -8.873  21.843  1.00 55.44           H  
ATOM   1435 HG11 VAL A 318     -13.351  -9.895  22.556  1.00 69.88           H  
ATOM   1436 HG12 VAL A 318     -12.203 -10.931  22.189  1.00 69.88           H  
ATOM   1437 HG13 VAL A 318     -12.518 -10.599  23.710  1.00 69.88           H  
ATOM   1438 HG21 VAL A 318     -12.848  -7.603  23.051  1.00 51.64           H  
ATOM   1439 HG22 VAL A 318     -12.219  -8.120  24.415  1.00 51.64           H  
ATOM   1440 HG23 VAL A 318     -11.379  -7.161  23.467  1.00 51.64           H  
ATOM   1441  N   GLU A 319      -8.911 -10.797  21.758  1.00 41.07           N  
ANISOU 1441  N   GLU A 319     3630   5679   6298   -877   -956     62       N  
ATOM   1442  CA  GLU A 319      -8.307 -11.998  21.177  1.00 42.58           C  
ANISOU 1442  CA  GLU A 319     4240   5608   6332   -936  -1219    -72       C  
ATOM   1443  C   GLU A 319      -7.183 -12.535  22.057  1.00 35.19           C  
ANISOU 1443  C   GLU A 319     3416   4704   5249   -865   -934   -179       C  
ATOM   1444  O   GLU A 319      -7.083 -13.746  22.278  1.00 41.78           O  
ANISOU 1444  O   GLU A 319     4387   5372   6117   -991  -1120   -160       O  
ATOM   1445  CB  GLU A 319      -7.792 -11.638  19.786  1.00 45.26           C  
ANISOU 1445  CB  GLU A 319     4975   5839   6384   -763  -1366   -276       C  
ATOM   1446  CG  GLU A 319      -7.092 -12.704  18.980  1.00 65.35           C  
ANISOU 1446  CG  GLU A 319     8018   8150   8663   -696  -1646   -467       C  
ATOM   1447  CD  GLU A 319      -6.671 -12.151  17.618  1.00 85.53           C  
ANISOU 1447  CD  GLU A 319    10884  10707  10905   -464  -1742   -620       C  
ATOM   1448  OE1 GLU A 319      -5.737 -11.306  17.588  1.00 62.11           O  
ANISOU 1448  OE1 GLU A 319     7949   7934   7716   -262  -1389   -688       O  
ATOM   1449  OE2 GLU A 319      -7.305 -12.525  16.599  1.00 74.06           O  
ANISOU 1449  OE2 GLU A 319     9617   9078   9443   -492  -2183   -643       O  
ATOM   1450  H   GLU A 319      -8.771 -10.083  21.300  1.00 49.31           H  
ATOM   1451  HA  GLU A 319      -8.968 -12.705  21.100  1.00 51.12           H  
ATOM   1452  HB2 GLU A 319      -8.551 -11.348  19.257  1.00 54.33           H  
ATOM   1453  HB3 GLU A 319      -7.159 -10.910  19.887  1.00 54.33           H  
ATOM   1454  HG2 GLU A 319      -6.299 -13.001  19.453  1.00 78.44           H  
ATOM   1455  HG3 GLU A 319      -7.694 -13.452  18.838  1.00 78.44           H  
ATOM   1456  N   ALA A 320      -6.355 -11.638  22.593  1.00 36.20           N  
ANISOU 1456  N   ALA A 320     3486   5032   5235   -674   -508   -280       N  
ATOM   1457  CA  ALA A 320      -5.271 -12.068  23.472  1.00 36.30           C  
ANISOU 1457  CA  ALA A 320     3577   5110   5106   -598   -219   -377       C  
ATOM   1458  C   ALA A 320      -5.796 -12.694  24.753  1.00 40.58           C  
ANISOU 1458  C   ALA A 320     3788   5741   5888   -744   -136   -185       C  
ATOM   1459  O   ALA A 320      -5.229 -13.665  25.257  1.00 40.94           O  
ANISOU 1459  O   ALA A 320     3956   5723   5876   -780   -107   -209       O  
ATOM   1460  CB  ALA A 320      -4.365 -10.881  23.799  1.00 38.18           C  
ANISOU 1460  CB  ALA A 320     3782   5539   5184   -392    171   -495       C  
ATOM   1461  H   ALA A 320      -6.398 -10.789  22.465  1.00 43.45           H  
ATOM   1462  HA  ALA A 320      -4.749 -12.739  23.007  1.00 43.58           H  
ATOM   1463  HB1 ALA A 320      -4.888 -10.200  24.251  1.00 45.83           H  
ATOM   1464  HB2 ALA A 320      -3.646 -11.182  24.376  1.00 45.83           H  
ATOM   1465  HB3 ALA A 320      -4.001 -10.525  22.974  1.00 45.83           H  
ATOM   1466  N   VAL A 321      -6.888 -12.152  25.305  1.00 39.97           N  
ANISOU 1466  N   VAL A 321     3275   5842   6068   -804    -93     32       N  
ATOM   1467  CA  VAL A 321      -7.460 -12.773  26.490  1.00 40.62           C  
ANISOU 1467  CA  VAL A 321     2994   6076   6366   -928    -20    283       C  
ATOM   1468  C   VAL A 321      -7.825 -14.219  26.196  1.00 45.41           C  
ANISOU 1468  C   VAL A 321     3724   6423   7108  -1203   -418    428       C  
ATOM   1469  O   VAL A 321      -7.579 -15.112  27.011  1.00 42.82           O  
ANISOU 1469  O   VAL A 321     3343   6094   6831  -1291   -366    530       O  
ATOM   1470  CB  VAL A 321      -8.671 -11.973  26.995  1.00 43.57           C  
ANISOU 1470  CB  VAL A 321     2960   6690   6905   -872     61    477       C  
ATOM   1471  CG1 VAL A 321      -9.437 -12.747  28.041  1.00 44.99           C  
ANISOU 1471  CG1 VAL A 321     3012   6929   7154   -928     76    673       C  
ATOM   1472  CG2 VAL A 321      -8.204 -10.635  27.569  1.00 48.58           C  
ANISOU 1472  CG2 VAL A 321     3659   7434   7365   -546    422    230       C  
ATOM   1473  H   VAL A 321      -7.297 -11.451  25.019  1.00 47.98           H  
ATOM   1474  HA  VAL A 321      -6.793 -12.764  27.194  1.00 48.77           H  
ATOM   1475  HB  VAL A 321      -9.269 -11.809  26.250  1.00 52.30           H  
ATOM   1476 HG11 VAL A 321     -10.022 -12.138  28.518  1.00 54.01           H  
ATOM   1477 HG12 VAL A 321      -9.961 -13.436  27.603  1.00 54.01           H  
ATOM   1478 HG13 VAL A 321      -8.807 -13.152  28.658  1.00 54.01           H  
ATOM   1479 HG21 VAL A 321      -7.251 -10.539  27.412  1.00 58.31           H  
ATOM   1480 HG22 VAL A 321      -8.685  -9.917  27.128  1.00 58.31           H  
ATOM   1481 HG23 VAL A 321      -8.385 -10.619  28.522  1.00 58.31           H  
ATOM   1482  N   GLN A 322      -8.380 -14.483  25.017  1.00 41.14           N  
ANISOU 1482  N   GLN A 322     3375   5631   6625  -1337   -854    432       N  
ATOM   1483  CA  GLN A 322      -8.759 -15.851  24.699  1.00 40.27           C  
ANISOU 1483  CA  GLN A 322     3425   5210   6668  -1607  -1323    558       C  
ATOM   1484  C   GLN A 322      -7.549 -16.767  24.546  1.00 45.95           C  
ANISOU 1484  C   GLN A 322     4645   5678   7136  -1521  -1372    299       C  
ATOM   1485  O   GLN A 322      -7.612 -17.942  24.928  1.00 43.14           O  
ANISOU 1485  O   GLN A 322     4349   5129   6914  -1708  -1598    426       O  
ATOM   1486  CB  GLN A 322      -9.618 -15.870  23.430  1.00 43.21           C  
ANISOU 1486  CB  GLN A 322     3921   5359   7140  -1740  -1819    586       C  
ATOM   1487  CG  GLN A 322     -11.051 -15.524  23.710  1.00 81.89           C  
ANISOU 1487  CG  GLN A 322     8316  10454  12346  -1904  -1885    952       C  
ATOM   1488  CD  GLN A 322     -11.648 -14.699  22.610  1.00 90.50           C  
ANISOU 1488  CD  GLN A 322     9427  11530  13428  -1860  -2076    897       C  
ATOM   1489  OE1 GLN A 322     -11.902 -13.508  22.784  1.00 92.45           O  
ANISOU 1489  OE1 GLN A 322     9404  12065  13656  -1693  -1779    915       O  
ATOM   1490  NE2 GLN A 322     -11.860 -15.319  21.453  1.00 88.28           N  
ANISOU 1490  NE2 GLN A 322     9512  10900  13129  -1965  -2576    808       N  
ATOM   1491  H   GLN A 322      -8.543 -13.905  24.402  1.00 49.39           H  
ATOM   1492  HA  GLN A 322      -9.289 -16.198  25.434  1.00 48.24           H  
ATOM   1493  HB2 GLN A 322      -9.267 -15.222  22.799  1.00 51.88           H  
ATOM   1494  HB3 GLN A 322      -9.591 -16.759  23.043  1.00 51.88           H  
ATOM   1495  HG2 GLN A 322     -11.567 -16.341  23.793  1.00 98.29           H  
ATOM   1496  HG3 GLN A 322     -11.102 -15.014  24.534  1.00 98.29           H  
ATOM   1497 HE21 GLN A 322     -11.656 -16.150  21.367  1.00105.95           H  
ATOM   1498 HE22 GLN A 322     -12.201 -14.889  20.791  1.00105.95           H  
ATOM   1499  N   GLU A 323      -6.455 -16.260  23.971  1.00 41.18           N  
ANISOU 1499  N   GLU A 323     4398   5082   6168  -1236  -1182    -34       N  
ATOM   1500  CA  GLU A 323      -5.215 -17.031  23.869  1.00 37.78           C  
ANISOU 1500  CA  GLU A 323     4415   4501   5437  -1079  -1162   -277       C  
ATOM   1501  C   GLU A 323      -4.671 -17.377  25.241  1.00 36.26           C  
ANISOU 1501  C   GLU A 323     4035   4469   5271  -1079   -804   -202       C  
ATOM   1502  O   GLU A 323      -4.291 -18.520  25.520  1.00 38.37           O  
ANISOU 1502  O   GLU A 323     4514   4546   5520  -1132   -949   -211       O  
ATOM   1503  CB  GLU A 323      -4.160 -16.232  23.093  1.00 40.87           C  
ANISOU 1503  CB  GLU A 323     5101   4998   5430   -758   -948   -564       C  
ATOM   1504  CG  GLU A 323      -4.534 -16.036  21.610  1.00 45.44           C  
ANISOU 1504  CG  GLU A 323     5948   5416   5900   -698  -1323   -664       C  
ATOM   1505  CD  GLU A 323      -3.708 -14.944  20.920  1.00 53.91           C  
ANISOU 1505  CD  GLU A 323     7147   6693   6644   -414  -1059   -826       C  
ATOM   1506  OE1 GLU A 323      -2.903 -14.264  21.602  1.00 45.97           O  
ANISOU 1506  OE1 GLU A 323     5998   5932   5536   -300   -608   -849       O  
ATOM   1507  OE2 GLU A 323      -3.869 -14.769  19.694  1.00 69.85           O  
ANISOU 1507  OE2 GLU A 323     9399   8630   8512   -311  -1323   -910       O  
ATOM   1508  H   GLU A 323      -6.404 -15.471  23.632  1.00 49.44           H  
ATOM   1509  HA  GLU A 323      -5.408 -17.852  23.389  1.00 45.35           H  
ATOM   1510  HB2 GLU A 323      -4.067 -15.355  23.497  1.00 49.06           H  
ATOM   1511  HB3 GLU A 323      -3.314 -16.706  23.130  1.00 49.06           H  
ATOM   1512  HG2 GLU A 323      -4.383 -16.869  21.135  1.00 54.54           H  
ATOM   1513  HG3 GLU A 323      -5.469 -15.786  21.551  1.00 54.54           H  
ATOM   1514  N   ILE A 324      -4.644 -16.388  26.121  1.00 34.42           N  
ANISOU 1514  N   ILE A 324     3418   4582   5080  -1001   -356   -134       N  
ATOM   1515  CA  ILE A 324      -4.046 -16.590  27.434  1.00 33.11           C  
ANISOU 1515  CA  ILE A 324     3076   4613   4891   -946     17    -95       C  
ATOM   1516  C   ILE A 324      -4.886 -17.538  28.265  1.00 36.10           C  
ANISOU 1516  C   ILE A 324     3163   4969   5587  -1205   -133    239       C  
ATOM   1517  O   ILE A 324      -4.354 -18.431  28.925  1.00 38.62           O  
ANISOU 1517  O   ILE A 324     3560   5237   5876  -1228    -79    265       O  
ATOM   1518  CB  ILE A 324      -3.852 -15.230  28.132  1.00 36.95           C  
ANISOU 1518  CB  ILE A 324     3252   5456   5333   -763    474   -130       C  
ATOM   1519  CG1 ILE A 324      -2.868 -14.367  27.366  1.00 35.78           C  
ANISOU 1519  CG1 ILE A 324     3394   5315   4887   -545    607   -409       C  
ATOM   1520  CG2 ILE A 324      -3.378 -15.439  29.542  1.00 38.07           C  
ANISOU 1520  CG2 ILE A 324     3178   5822   5465   -697    828    -75       C  
ATOM   1521  CD1 ILE A 324      -2.988 -12.881  27.775  1.00 38.05           C  
ANISOU 1521  CD1 ILE A 324     3398   5850   5211   -411    895   -422       C  
ATOM   1522  H   ILE A 324      -4.961 -15.600  25.987  1.00 41.33           H  
ATOM   1523  HA  ILE A 324      -3.174 -16.999  27.321  1.00 39.75           H  
ATOM   1524  HB  ILE A 324      -4.707 -14.772  28.150  1.00 44.36           H  
ATOM   1525 HG12 ILE A 324      -1.964 -14.665  27.555  1.00 42.96           H  
ATOM   1526 HG13 ILE A 324      -3.049 -14.439  26.416  1.00 42.96           H  
ATOM   1527 HG21 ILE A 324      -3.062 -14.594  29.897  1.00 45.70           H  
ATOM   1528 HG22 ILE A 324      -4.117 -15.768  30.078  1.00 45.70           H  
ATOM   1529 HG23 ILE A 324      -2.657 -16.088  29.540  1.00 45.70           H  
ATOM   1530 HD11 ILE A 324      -3.919 -12.615  27.731  1.00 45.68           H  
ATOM   1531 HD12 ILE A 324      -2.656 -12.775  28.681  1.00 45.68           H  
ATOM   1532 HD13 ILE A 324      -2.460 -12.342  27.165  1.00 45.68           H  
ATOM   1533  N   THR A 325      -6.214 -17.416  28.205  1.00 37.55           N  
ANISOU 1533  N   THR A 325     2999   5189   6080  -1413   -350    534       N  
ATOM   1534  CA  THR A 325      -7.048 -18.350  28.970  1.00 42.39           C  
ANISOU 1534  CA  THR A 325     3281   5808   7016  -1695   -521    939       C  
ATOM   1535  C   THR A 325      -6.863 -19.777  28.464  1.00 48.55           C  
ANISOU 1535  C   THR A 325     4472   6125   7849  -1898  -1002    933       C  
ATOM   1536  O   THR A 325      -6.869 -20.726  29.250  1.00 46.57           O  
ANISOU 1536  O   THR A 325     4121   5826   7746  -2056  -1052   1159       O  
ATOM   1537  CB  THR A 325      -8.521 -17.944  28.928  1.00 55.24           C  
ANISOU 1537  CB  THR A 325     4630   7556   8801  -1734   -625   1183       C  
ATOM   1538  OG1 THR A 325      -8.991 -17.957  27.582  1.00 56.59           O  
ANISOU 1538  OG1 THR A 325     4967   7451   9083  -1908  -1089   1159       O  
ATOM   1539  CG2 THR A 325      -8.716 -16.552  29.492  1.00 46.31           C  
ANISOU 1539  CG2 THR A 325     3306   6788   7502  -1412   -182   1067       C  
ATOM   1540  H   THR A 325      -6.641 -16.826  27.749  1.00 45.08           H  
ATOM   1541  HA  THR A 325      -6.775 -18.313  29.900  1.00 50.88           H  
ATOM   1542  HB  THR A 325      -9.032 -18.572  29.462  1.00 66.30           H  
ATOM   1543  HG1 THR A 325      -8.557 -17.406  27.121  1.00 67.92           H  
ATOM   1544 HG21 THR A 325      -9.538 -16.167  29.149  1.00 55.59           H  
ATOM   1545 HG22 THR A 325      -8.766 -16.590  30.460  1.00 55.59           H  
ATOM   1546 HG23 THR A 325      -7.972 -15.983  29.237  1.00 55.59           H  
ATOM   1547  N   GLU A 326      -6.741 -19.952  27.139  1.00 46.26           N  
ANISOU 1547  N   GLU A 326     4654   5483   7441  -1882  -1395    686       N  
ATOM   1548  CA  GLU A 326      -6.467 -21.281  26.594  1.00 46.13           C  
ANISOU 1548  CA  GLU A 326     5125   4986   7415  -1992  -1895    600       C  
ATOM   1549  C   GLU A 326      -5.139 -21.812  27.127  1.00 42.17           C  
ANISOU 1549  C   GLU A 326     4924   4469   6629  -1772  -1631    378       C  
ATOM   1550  O   GLU A 326      -5.059 -22.946  27.615  1.00 45.50           O  
ANISOU 1550  O   GLU A 326     5442   4670   7178  -1921  -1836    514       O  
ATOM   1551  CB  GLU A 326      -6.449 -21.216  25.062  1.00 50.08           C  
ANISOU 1551  CB  GLU A 326     6106   5184   7738  -1891  -2307    308       C  
ATOM   1552  CG  GLU A 326      -6.284 -22.542  24.377  1.00 74.83           C  
ANISOU 1552  CG  GLU A 326     9794   7789  10848  -1953  -2918    182       C  
ATOM   1553  CD  GLU A 326      -7.581 -23.329  24.316  1.00 95.63           C  
ANISOU 1553  CD  GLU A 326    12266  10190  13878  -2283  -3393    558       C  
ATOM   1554  OE1 GLU A 326      -8.659 -22.702  24.229  1.00 88.97           O  
ANISOU 1554  OE1 GLU A 326    11022   9544  13238  -2408  -3364    810       O  
ATOM   1555  OE2 GLU A 326      -7.523 -24.577  24.365  1.00 98.28           O  
ANISOU 1555  OE2 GLU A 326    12882  10195  14263  -2328  -3724    618       O  
ATOM   1556  H   GLU A 326      -6.812 -19.329  26.551  1.00 55.54           H  
ATOM   1557  HA  GLU A 326      -7.170 -21.894  26.861  1.00 55.37           H  
ATOM   1558  HB2 GLU A 326      -7.289 -20.834  24.760  1.00 60.12           H  
ATOM   1559  HB3 GLU A 326      -5.710 -20.651  24.786  1.00 60.12           H  
ATOM   1560  HG2 GLU A 326      -5.978 -22.394  23.469  1.00 89.81           H  
ATOM   1561  HG3 GLU A 326      -5.633 -23.071  24.864  1.00 89.81           H  
ATOM   1562  N   TYR A 327      -4.087 -20.988  27.056  1.00 39.71           N  
ANISOU 1562  N   TYR A 327     4748   4396   5942  -1426  -1184     65       N  
ATOM   1563  CA  TYR A 327      -2.789 -21.371  27.609  1.00 37.57           C  
ANISOU 1563  CA  TYR A 327     4706   4188   5381  -1198   -880   -128       C  
ATOM   1564  C   TYR A 327      -2.895 -21.812  29.064  1.00 37.67           C  
ANISOU 1564  C   TYR A 327     4340   4370   5602  -1338   -638    155       C  
ATOM   1565  O   TYR A 327      -2.338 -22.842  29.466  1.00 38.54           O  
ANISOU 1565  O   TYR A 327     4669   4312   5664  -1337   -711    148       O  
ATOM   1566  CB  TYR A 327      -1.813 -20.193  27.529  1.00 33.56           C  
ANISOU 1566  CB  TYR A 327     4215   4011   4526   -874   -388   -388       C  
ATOM   1567  CG  TYR A 327      -0.461 -20.523  28.127  1.00 30.50           C  
ANISOU 1567  CG  TYR A 327     4013   3739   3837   -643    -57   -560       C  
ATOM   1568  CD1 TYR A 327       0.353 -21.471  27.506  1.00 35.05           C  
ANISOU 1568  CD1 TYR A 327     5125   4062   4130   -472   -289   -776       C  
ATOM   1569  CD2 TYR A 327      -0.004 -19.930  29.312  1.00 37.05           C  
ANISOU 1569  CD2 TYR A 327     4501   4930   4646   -568    456   -512       C  
ATOM   1570  CE1 TYR A 327       1.583 -21.812  28.039  1.00 34.08           C  
ANISOU 1570  CE1 TYR A 327     5164   4066   3718   -245      6   -916       C  
ATOM   1571  CE2 TYR A 327       1.260 -20.284  29.840  1.00 36.85           C  
ANISOU 1571  CE2 TYR A 327     4651   5010   4339   -363    735   -664       C  
ATOM   1572  CZ  TYR A 327       2.040 -21.189  29.163  1.00 33.49           C  
ANISOU 1572  CZ  TYR A 327     4732   4354   3638   -206    519   -856       C  
ATOM   1573  OH  TYR A 327       3.278 -21.579  29.640  1.00 71.31           O  
ANISOU 1573  OH  TYR A 327     9696   9266   8132     17    782   -993       O  
ATOM   1574  H   TYR A 327      -4.101 -20.208  26.695  1.00 47.66           H  
ATOM   1575  HA  TYR A 327      -2.456 -22.110  27.077  1.00 45.10           H  
ATOM   1576  HB2 TYR A 327      -1.680 -19.954  26.598  1.00 40.29           H  
ATOM   1577  HB3 TYR A 327      -2.183 -19.440  28.015  1.00 40.29           H  
ATOM   1578  HD1 TYR A 327       0.063 -21.880  26.723  1.00 42.08           H  
ATOM   1579  HD2 TYR A 327      -0.533 -19.303  29.751  1.00 44.48           H  
ATOM   1580  HE1 TYR A 327       2.100 -22.468  27.630  1.00 40.91           H  
ATOM   1581  HE2 TYR A 327       1.558 -19.909  30.637  1.00 44.23           H  
ATOM   1582  HH  TYR A 327       3.483 -21.122  30.315  1.00 85.59           H  
ATOM   1583  N   ALA A 328      -3.570 -21.015  29.886  1.00 40.79           N  
ANISOU 1583  N   ALA A 328     4169   5132   6198  -1414   -331    403       N  
ATOM   1584  CA  ALA A 328      -3.608 -21.313  31.311  1.00 43.46           C  
ANISOU 1584  CA  ALA A 328     4115   5728   6669  -1471    -34    670       C  
ATOM   1585  C   ALA A 328      -4.151 -22.705  31.568  1.00 42.84           C  
ANISOU 1585  C   ALA A 328     4035   5360   6884  -1786   -446    996       C  
ATOM   1586  O   ALA A 328      -3.734 -23.361  32.524  1.00 43.45           O  
ANISOU 1586  O   ALA A 328     4037   5504   6968  -1791   -283   1122       O  
ATOM   1587  CB  ALA A 328      -4.456 -20.272  32.042  1.00 42.98           C  
ANISOU 1587  CB  ALA A 328     3444   6113   6774  -1468    273    913       C  
ATOM   1588  H   ALA A 328      -4.004 -20.312  29.649  1.00 48.97           H  
ATOM   1589  HA  ALA A 328      -2.706 -21.269  31.665  1.00 52.17           H  
ATOM   1590  HB1 ALA A 328      -4.453 -20.472  32.991  1.00 51.59           H  
ATOM   1591  HB2 ALA A 328      -4.078 -19.392  31.888  1.00 51.59           H  
ATOM   1592  HB3 ALA A 328      -5.363 -20.306  31.700  1.00 51.59           H  
ATOM   1593  N   LYS A 329      -5.046 -23.193  30.709  1.00 44.55           N  
ANISOU 1593  N   LYS A 329     4354   5226   7346  -2058  -1012   1138       N  
ATOM   1594  CA  LYS A 329      -5.631 -24.501  30.940  1.00 47.00           C  
ANISOU 1594  CA  LYS A 329     4650   5214   7994  -2412  -1482   1496       C  
ATOM   1595  C   LYS A 329      -4.593 -25.604  30.834  1.00 54.37           C  
ANISOU 1595  C   LYS A 329     6161   5760   8739  -2313  -1669   1255       C  
ATOM   1596  O   LYS A 329      -4.800 -26.681  31.394  1.00 52.15           O  
ANISOU 1596  O   LYS A 329     5843   5270   8703  -2554  -1922   1555       O  
ATOM   1597  CB  LYS A 329      -6.781 -24.742  29.967  1.00 59.16           C  
ANISOU 1597  CB  LYS A 329     6276   6476   9728  -2590  -2028   1618       C  
ATOM   1598  CG  LYS A 329      -8.036 -23.929  30.299  1.00 61.90           C  
ANISOU 1598  CG  LYS A 329     6098   7240  10182  -2564  -1810   1911       C  
ATOM   1599  CD  LYS A 329      -9.255 -24.321  29.417  1.00 62.03           C  
ANISOU 1599  CD  LYS A 329     6173   6989  10406  -2757  -2356   2113       C  
ATOM   1600  CE  LYS A 329      -9.036 -23.882  27.971  1.00 80.45           C  
ANISOU 1600  CE  LYS A 329     8900   9043  12625  -2716  -2645   1744       C  
ATOM   1601  NZ  LYS A 329     -10.293 -23.850  27.170  1.00 86.09           N  
ANISOU 1601  NZ  LYS A 329     9562   9647  13501  -2837  -3021   1932       N  
ATOM   1602  H   LYS A 329      -5.323 -22.791  30.001  1.00 53.47           H  
ATOM   1603  HA  LYS A 329      -6.006 -24.533  31.834  1.00 56.35           H  
ATOM   1604  HB2 LYS A 329      -6.493 -24.495  29.074  1.00 71.01           H  
ATOM   1605  HB3 LYS A 329      -7.019 -25.682  29.990  1.00 71.01           H  
ATOM   1606  HG2 LYS A 329      -8.276 -24.080  31.227  1.00 74.30           H  
ATOM   1607  HG3 LYS A 329      -7.851 -22.987  30.153  1.00 74.30           H  
ATOM   1608  HD2 LYS A 329      -9.370 -25.284  29.433  1.00 74.45           H  
ATOM   1609  HD3 LYS A 329     -10.053 -23.886  29.755  1.00 74.45           H  
ATOM   1610  HE2 LYS A 329      -8.658 -22.988  27.968  1.00 96.56           H  
ATOM   1611  HE3 LYS A 329      -8.426 -24.502  27.543  1.00 96.56           H  
ATOM   1612  HZ1 LYS A 329     -10.870 -23.278  27.532  1.00103.33           H  
ATOM   1613  HZ2 LYS A 329     -10.116 -23.594  26.336  1.00103.33           H  
ATOM   1614  HZ3 LYS A 329     -10.662 -24.660  27.151  1.00103.33           H  
ATOM   1615  N   SER A 330      -3.475 -25.359  30.158  1.00 44.57           N  
ANISOU 1615  N   SER A 330     5430   4444   7062  -1950  -1547    751       N  
ATOM   1616  CA  SER A 330      -2.438 -26.362  30.035  1.00 46.98           C  
ANISOU 1616  CA  SER A 330     6294   4433   7125  -1775  -1699    500       C  
ATOM   1617  C   SER A 330      -1.440 -26.322  31.181  1.00 41.81           C  
ANISOU 1617  C   SER A 330     5507   4117   6262  -1564  -1122    463       C  
ATOM   1618  O   SER A 330      -0.603 -27.235  31.285  1.00 46.81           O  
ANISOU 1618  O   SER A 330     6542   4527   6718  -1427  -1215    316       O  
ATOM   1619  CB  SER A 330      -1.678 -26.193  28.724  1.00 57.86           C  
ANISOU 1619  CB  SER A 330     8280   5622   8083  -1434  -1855      7       C  
ATOM   1620  OG  SER A 330      -0.787 -25.098  28.837  1.00 63.81           O  
ANISOU 1620  OG  SER A 330     8947   6823   8474  -1102  -1249   -235       O  
ATOM   1621  H   SER A 330      -3.298 -24.616  29.762  1.00 53.40           H  
ATOM   1622  HA  SER A 330      -2.862 -27.234  30.025  1.00 56.40           H  
ATOM   1623  HB2 SER A 330      -1.174 -27.000  28.538  1.00 69.45           H  
ATOM   1624  HB3 SER A 330      -2.308 -26.022  28.006  1.00 69.45           H  
ATOM   1625  HG  SER A 330      -1.209 -24.406  29.056  1.00 76.59           H  
ATOM   1626  N   ILE A 331      -1.531 -25.325  32.057  1.00 37.69           N  
ANISOU 1626  N   ILE A 331     4547   3931   5844  -1940    -15    137       N  
ATOM   1627  CA  ILE A 331      -0.606 -25.263  33.195  1.00 38.44           C  
ANISOU 1627  CA  ILE A 331     4675   4018   5914  -1845     56    365       C  
ATOM   1628  C   ILE A 331      -0.968 -26.383  34.156  1.00 43.68           C  
ANISOU 1628  C   ILE A 331     5302   4563   6730  -1995    130    566       C  
ATOM   1629  O   ILE A 331      -2.089 -26.412  34.709  1.00 41.74           O  
ANISOU 1629  O   ILE A 331     4931   4459   6467  -2096    167    604       O  
ATOM   1630  CB  ILE A 331      -0.633 -23.898  33.889  1.00 38.05           C  
ANISOU 1630  CB  ILE A 331     4558   4256   5645  -1742     55    414       C  
ATOM   1631  CG1 ILE A 331      -0.276 -22.770  32.930  1.00 39.06           C  
ANISOU 1631  CG1 ILE A 331     4715   4478   5649  -1589    -11    239       C  
ATOM   1632  CG2 ILE A 331       0.337 -23.911  35.069  1.00 38.26           C  
ANISOU 1632  CG2 ILE A 331     4634   4283   5620  -1682     95    644       C  
ATOM   1633  CD1 ILE A 331      -0.559 -21.373  33.481  1.00 35.13           C  
ANISOU 1633  CD1 ILE A 331     4142   4236   4970  -1505     -6    242       C  
ATOM   1634  H   ILE A 331      -2.105 -24.686  32.017  1.00 45.25           H  
ATOM   1635  HA  ILE A 331       0.299 -25.401  32.876  1.00 46.15           H  
ATOM   1636  HB  ILE A 331      -1.537 -23.739  34.203  1.00 45.68           H  
ATOM   1637 HG12 ILE A 331       0.671 -22.821  32.728  1.00 46.89           H  
ATOM   1638 HG13 ILE A 331      -0.795 -22.877  32.117  1.00 46.89           H  
ATOM   1639 HG21 ILE A 331       1.190 -24.266  34.773  1.00 45.93           H  
ATOM   1640 HG22 ILE A 331       0.451 -23.004  35.394  1.00 45.93           H  
ATOM   1641 HG23 ILE A 331      -0.028 -24.471  35.772  1.00 45.93           H  
ATOM   1642 HD11 ILE A 331      -1.464 -21.348  33.829  1.00 42.17           H  
ATOM   1643 HD12 ILE A 331       0.074 -21.179  34.191  1.00 42.17           H  
ATOM   1644 HD13 ILE A 331      -0.462 -20.725  32.765  1.00 42.17           H  
ATOM   1645  N   PRO A 332      -0.083 -27.352  34.372  1.00 43.78           N  
ANISOU 1645  N   PRO A 332     5419   4338   6878  -1943    186    678       N  
ATOM   1646  CA  PRO A 332      -0.467 -28.524  35.163  1.00 49.04           C  
ANISOU 1646  CA  PRO A 332     6080   4899   7654  -2031    274    827       C  
ATOM   1647  C   PRO A 332      -0.931 -28.122  36.552  1.00 47.43           C  
ANISOU 1647  C   PRO A 332     5775   4937   7308  -2054    319   1034       C  
ATOM   1648  O   PRO A 332      -0.255 -27.370  37.265  1.00 45.69           O  
ANISOU 1648  O   PRO A 332     5565   4871   6922  -1956    300   1164       O  
ATOM   1649  CB  PRO A 332       0.814 -29.361  35.203  1.00 59.04           C  
ANISOU 1649  CB  PRO A 332     7479   5916   9037  -1917    305    941       C  
ATOM   1650  CG  PRO A 332       1.496 -29.007  33.941  1.00 48.37           C  
ANISOU 1650  CG  PRO A 332     6211   4451   7717  -1821    261    742       C  
ATOM   1651  CD  PRO A 332       1.257 -27.507  33.770  1.00 43.17           C  
ANISOU 1651  CD  PRO A 332     5466   4060   6876  -1798    182    661       C  
ATOM   1652  HA  PRO A 332      -1.169 -29.025  34.719  1.00 58.87           H  
ATOM   1653  HB2 PRO A 332       1.351 -29.118  35.974  1.00 70.86           H  
ATOM   1654  HB3 PRO A 332       0.597 -30.306  35.234  1.00 70.86           H  
ATOM   1655  HG2 PRO A 332       2.443 -29.202  34.011  1.00 58.06           H  
ATOM   1656  HG3 PRO A 332       1.108 -29.506  33.205  1.00 58.06           H  
ATOM   1657  HD2 PRO A 332       1.921 -26.988  34.251  1.00 51.82           H  
ATOM   1658  HD3 PRO A 332       1.254 -27.256  32.833  1.00 51.82           H  
ATOM   1659  N   GLY A 333      -2.111 -28.625  36.920  1.00 45.34           N  
ANISOU 1659  N   GLY A 333     5419   4710   7097  -2196    381   1054       N  
ATOM   1660  CA  GLY A 333      -2.723 -28.317  38.187  1.00 54.37           C  
ANISOU 1660  CA  GLY A 333     6471   6081   8106  -2232    456   1232       C  
ATOM   1661  C   GLY A 333      -3.712 -27.169  38.153  1.00 51.84           C  
ANISOU 1661  C   GLY A 333     6009   6036   7651  -2258    458   1129       C  
ATOM   1662  O   GLY A 333      -4.543 -27.052  39.057  1.00 49.38           O  
ANISOU 1662  O   GLY A 333     5600   5894   7266  -2316    560   1237       O  
ATOM   1663  H   GLY A 333      -2.578 -29.158  36.433  1.00 54.42           H  
ATOM   1664  HA2 GLY A 333      -3.194 -29.104  38.504  1.00 65.26           H  
ATOM   1665  HA3 GLY A 333      -2.026 -28.089  38.822  1.00 65.26           H  
ATOM   1666  N   PHE A 334      -3.668 -26.334  37.121  1.00 46.05           N  
ANISOU 1666  N   PHE A 334     5260   5353   6884  -2212    362    927       N  
ATOM   1667  CA  PHE A 334      -4.450 -25.107  37.156  1.00 42.31           C  
ANISOU 1667  CA  PHE A 334     4657   5158   6261  -2202    370    848       C  
ATOM   1668  C   PHE A 334      -5.948 -25.406  37.121  1.00 45.93           C  
ANISOU 1668  C   PHE A 334     4928   5684   6838  -2319    422    820       C  
ATOM   1669  O   PHE A 334      -6.715 -24.870  37.927  1.00 47.51           O  
ANISOU 1669  O   PHE A 334     5006   6098   6946  -2326    536    896       O  
ATOM   1670  CB  PHE A 334      -4.057 -24.211  35.999  1.00 41.52           C  
ANISOU 1670  CB  PHE A 334     4586   5087   6104  -2127    248    647       C  
ATOM   1671  CG  PHE A 334      -4.828 -22.921  35.937  1.00 45.33           C  
ANISOU 1671  CG  PHE A 334     4938   5830   6455  -2051    264    542       C  
ATOM   1672  CD1 PHE A 334      -4.405 -21.826  36.653  1.00 44.81           C  
ANISOU 1672  CD1 PHE A 334     4917   5926   6184  -1908    324    560       C  
ATOM   1673  CD2 PHE A 334      -5.975 -22.812  35.166  1.00 39.43           C  
ANISOU 1673  CD2 PHE A 334     4021   5155   5805  -2124    215    429       C  
ATOM   1674  CE1 PHE A 334      -5.093 -20.636  36.603  1.00 42.29           C  
ANISOU 1674  CE1 PHE A 334     4486   5802   5778  -1816    365    460       C  
ATOM   1675  CE2 PHE A 334      -6.678 -21.623  35.132  1.00 41.95           C  
ANISOU 1675  CE2 PHE A 334     4199   5698   6042  -2025    242    364       C  
ATOM   1676  CZ  PHE A 334      -6.229 -20.537  35.852  1.00 44.79           C  
ANISOU 1676  CZ  PHE A 334     4616   6184   6218  -1861    332    376       C  
ATOM   1677  H   PHE A 334      -3.204 -26.453  36.406  1.00 55.28           H  
ATOM   1678  HA  PHE A 334      -4.258 -24.636  37.982  1.00 50.79           H  
ATOM   1679  HB2 PHE A 334      -3.117 -23.990  36.082  1.00 49.84           H  
ATOM   1680  HB3 PHE A 334      -4.214 -24.689  35.169  1.00 49.84           H  
ATOM   1681  HD1 PHE A 334      -3.642 -21.891  37.179  1.00 53.79           H  
ATOM   1682  HD2 PHE A 334      -6.273 -23.541  34.672  1.00 47.33           H  
ATOM   1683  HE1 PHE A 334      -4.785 -19.900  37.080  1.00 50.76           H  
ATOM   1684  HE2 PHE A 334      -7.453 -21.556  34.623  1.00 50.36           H  
ATOM   1685  HZ  PHE A 334      -6.701 -19.736  35.826  1.00 53.77           H  
ATOM   1686  N   VAL A 335      -6.375 -26.286  36.206  1.00 50.83           N  
ANISOU 1686  N   VAL A 335     5525   6121   7666  -2415    350    706       N  
ATOM   1687  CA  VAL A 335      -7.803 -26.551  36.060  1.00 46.69           C  
ANISOU 1687  CA  VAL A 335     4803   5663   7273  -2537    369    670       C  
ATOM   1688  C   VAL A 335      -8.382 -27.273  37.259  1.00 55.86           C  
ANISOU 1688  C   VAL A 335     5904   6830   8491  -2629    535    870       C  
ATOM   1689  O   VAL A 335      -9.605 -27.267  37.436  1.00 53.16           O  
ANISOU 1689  O   VAL A 335     5369   6604   8225  -2714    596    886       O  
ATOM   1690  CB  VAL A 335      -8.094 -27.360  34.779  1.00 49.81           C  
ANISOU 1690  CB  VAL A 335     5209   5862   7854  -2645    236    480       C  
ATOM   1691  CG1 VAL A 335      -7.624 -26.567  33.556  1.00 51.44           C  
ANISOU 1691  CG1 VAL A 335     5476   6103   7964  -2552     69    283       C  
ATOM   1692  CG2 VAL A 335      -7.484 -28.742  34.855  1.00 58.32           C  
ANISOU 1692  CG2 VAL A 335     6452   6636   9070  -2724    284    511       C  
ATOM   1693  H   VAL A 335      -5.868 -26.730  35.673  1.00 61.01           H  
ATOM   1694  HA  VAL A 335      -8.238 -25.687  35.984  1.00 56.04           H  
ATOM   1695  HB  VAL A 335      -9.049 -27.501  34.686  1.00 59.79           H  
ATOM   1696 HG11 VAL A 335      -7.799 -27.086  32.756  1.00 61.74           H  
ATOM   1697 HG12 VAL A 335      -8.110 -25.728  33.519  1.00 61.74           H  
ATOM   1698 HG13 VAL A 335      -6.673 -26.395  33.637  1.00 61.74           H  
ATOM   1699 HG21 VAL A 335      -7.521 -29.151  33.977  1.00 70.00           H  
ATOM   1700 HG22 VAL A 335      -6.562 -28.665  35.146  1.00 70.00           H  
ATOM   1701 HG23 VAL A 335      -7.988 -29.274  35.490  1.00 70.00           H  
ATOM   1702  N   ASN A 336      -7.544 -27.894  38.102  1.00 51.16           N  
ANISOU 1702  N   ASN A 336     5461   6121   7856  -2610    611   1039       N  
ATOM   1703  CA  ASN A 336      -8.033 -28.513  39.329  1.00 56.68           C  
ANISOU 1703  CA  ASN A 336     6123   6854   8559  -2687    770   1255       C  
ATOM   1704  C   ASN A 336      -8.239 -27.527  40.480  1.00 50.72           C  
ANISOU 1704  C   ASN A 336     5316   6388   7567  -2609    902   1386       C  
ATOM   1705  O   ASN A 336      -8.839 -27.922  41.495  1.00 49.76           O  
ANISOU 1705  O   ASN A 336     5143   6338   7426  -2676   1055   1554       O  
ATOM   1706  CB  ASN A 336      -7.062 -29.601  39.800  1.00 59.85           C  
ANISOU 1706  CB  ASN A 336     6708   7029   9001  -2692    786   1408       C  
ATOM   1707  CG  ASN A 336      -6.744 -30.604  38.719  1.00 76.26           C  
ANISOU 1707  CG  ASN A 336     8882   8802  11293  -2762    695   1268       C  
ATOM   1708  OD1 ASN A 336      -7.639 -31.099  38.042  1.00 76.20           O  
ANISOU 1708  OD1 ASN A 336     8789   8720  11443  -2907    671   1135       O  
ATOM   1709  ND2 ASN A 336      -5.459 -30.898  38.537  1.00 90.10           N  
ANISOU 1709  ND2 ASN A 336    10813  10380  13040  -2662    644   1291       N  
ATOM   1710  H   ASN A 336      -6.696 -27.967  37.981  1.00 61.41           H  
ATOM   1711  HA  ASN A 336      -8.889 -28.920  39.124  1.00 68.03           H  
ATOM   1712  HB2 ASN A 336      -6.231 -29.184  40.077  1.00 71.83           H  
ATOM   1713  HB3 ASN A 336      -7.459 -30.078  40.546  1.00 71.83           H  
ATOM   1714 HD21 ASN A 336      -5.228 -31.465  37.933  1.00108.14           H  
ATOM   1715 HD22 ASN A 336      -4.859 -30.521  39.025  1.00108.14           H  
ATOM   1716  N   LEU A 337      -7.719 -26.296  40.375  1.00 55.66           N  
ANISOU 1716  N   LEU A 337     5976   7175   7996  -2479    859   1308       N  
ATOM   1717  CA  LEU A 337      -7.960 -25.296  41.411  1.00 46.61           C  
ANISOU 1717  CA  LEU A 337     4801   6307   6602  -2415   1004   1381       C  
ATOM   1718  C   LEU A 337      -9.444 -24.952  41.446  1.00 55.81           C  
ANISOU 1718  C   LEU A 337     5729   7627   7849  -2457   1132   1342       C  
ATOM   1719  O   LEU A 337     -10.159 -25.107  40.454  1.00 50.43           O  
ANISOU 1719  O   LEU A 337     4898   6884   7379  -2510   1047   1220       O  
ATOM   1720  CB  LEU A 337      -7.171 -24.017  41.157  1.00 42.71           C  
ANISOU 1720  CB  LEU A 337     4390   5940   5897  -2288    936   1260       C  
ATOM   1721  CG  LEU A 337      -5.641 -24.131  41.057  1.00 46.34           C  
ANISOU 1721  CG  LEU A 337     5061   6272   6276  -2228    800   1290       C  
ATOM   1722  CD1 LEU A 337      -4.972 -22.822  40.561  1.00 45.86           C  
ANISOU 1722  CD1 LEU A 337     5056   6317   6052  -2126    723   1132       C  
ATOM   1723  CD2 LEU A 337      -5.090 -24.544  42.418  1.00 44.06           C  
ANISOU 1723  CD2 LEU A 337     4898   6025   5818  -2232    872   1516       C  
ATOM   1724  H   LEU A 337      -7.231 -26.022  39.721  1.00 66.81           H  
ATOM   1725  HA  LEU A 337      -7.675 -25.656  42.266  1.00 55.95           H  
ATOM   1726  HB2 LEU A 337      -7.480 -23.641  40.318  1.00 51.27           H  
ATOM   1727  HB3 LEU A 337      -7.359 -23.404  41.885  1.00 51.27           H  
ATOM   1728  HG  LEU A 337      -5.419 -24.803  40.393  1.00 55.63           H  
ATOM   1729 HD11 LEU A 337      -5.312 -22.609  39.678  1.00 55.05           H  
ATOM   1730 HD12 LEU A 337      -5.184 -22.106  41.180  1.00 55.05           H  
ATOM   1731 HD13 LEU A 337      -4.012 -22.953  40.523  1.00 55.05           H  
ATOM   1732 HD21 LEU A 337      -5.377 -23.899  43.083  1.00 52.89           H  
ATOM   1733 HD22 LEU A 337      -5.430 -25.424  42.642  1.00 52.89           H  
ATOM   1734 HD23 LEU A 337      -4.121 -24.564  42.373  1.00 52.89           H  
ATOM   1735  N   ASP A 338      -9.906 -24.477  42.606  1.00 49.98           N  
ANISOU 1735  N   ASP A 338     4959   7096   6935  -2429   1342   1446       N  
ATOM   1736  CA  ASP A 338     -11.263 -23.958  42.714  1.00 52.21           C  
ANISOU 1736  CA  ASP A 338     5006   7544   7287  -2427   1503   1411       C  
ATOM   1737  C   ASP A 338     -11.570 -23.017  41.553  1.00 51.89           C  
ANISOU 1737  C   ASP A 338     4823   7558   7334  -2348   1389   1210       C  
ATOM   1738  O   ASP A 338     -10.757 -22.171  41.185  1.00 50.59           O  
ANISOU 1738  O   ASP A 338     4765   7434   7022  -2244   1300   1099       O  
ATOM   1739  CB  ASP A 338     -11.450 -23.214  44.042  1.00 68.62           C  
ANISOU 1739  CB  ASP A 338     7126   9854   9092  -2348   1758   1487       C  
ATOM   1740  CG  ASP A 338     -12.813 -22.529  44.144  1.00 68.59           C  
ANISOU 1740  CG  ASP A 338     6873  10016   9174  -2302   1964   1435       C  
ATOM   1741  OD1 ASP A 338     -12.966 -21.421  43.598  1.00 81.97           O  
ANISOU 1741  OD1 ASP A 338     8479  11807  10859  -2178   1956   1280       O  
ATOM   1742  OD2 ASP A 338     -13.737 -23.103  44.749  1.00 73.23           O  
ANISOU 1742  OD2 ASP A 338     7343  10626   9854  -2387   2140   1552       O  
ATOM   1743  H   ASP A 338      -9.455 -24.445  43.338  1.00 60.00           H  
ATOM   1744  HA  ASP A 338     -11.888 -24.700  42.691  1.00 62.67           H  
ATOM   1745  HB2 ASP A 338     -11.376 -23.847  44.773  1.00 82.36           H  
ATOM   1746  HB3 ASP A 338     -10.764 -22.532  44.122  1.00 82.36           H  
ATOM   1747  N   LEU A 339     -12.757 -23.169  40.956  1.00 56.81           N  
ANISOU 1747  N   LEU A 339     5199   8186   8199  -2405   1382   1166       N  
ATOM   1748  CA  LEU A 339     -13.053 -22.380  39.757  1.00 51.79           C  
ANISOU 1748  CA  LEU A 339     4423   7596   7661  -2333   1229    998       C  
ATOM   1749  C   LEU A 339     -12.991 -20.876  40.031  1.00 51.77           C  
ANISOU 1749  C   LEU A 339     4391   7799   7481  -2145   1353    931       C  
ATOM   1750  O   LEU A 339     -12.539 -20.104  39.173  1.00 48.09           O  
ANISOU 1750  O   LEU A 339     3941   7350   6981  -2052   1208    797       O  
ATOM   1751  CB  LEU A 339     -14.429 -22.772  39.195  1.00 59.06           C  
ANISOU 1751  CB  LEU A 339     5065   8522   8852  -2433   1199    982       C  
ATOM   1752  CG  LEU A 339     -14.734 -22.132  37.834  1.00 55.23           C  
ANISOU 1752  CG  LEU A 339     4442   8072   8471  -2378    982    827       C  
ATOM   1753  CD1 LEU A 339     -13.736 -22.568  36.755  1.00 58.85           C  
ANISOU 1753  CD1 LEU A 339     5100   8350   8912  -2418    711    708       C  
ATOM   1754  CD2 LEU A 339     -16.152 -22.435  37.370  1.00 74.98           C  
ANISOU 1754  CD2 LEU A 339     6654  10627  11209  -2479    945    824       C  
ATOM   1755  H   LEU A 339     -13.382 -23.700  41.214  1.00 68.19           H  
ATOM   1756  HA  LEU A 339     -12.381 -22.581  39.087  1.00 62.17           H  
ATOM   1757  HB2 LEU A 339     -14.460 -23.736  39.085  1.00 70.89           H  
ATOM   1758  HB3 LEU A 339     -15.115 -22.488  39.819  1.00 70.89           H  
ATOM   1759  HG  LEU A 339     -14.649 -21.173  37.953  1.00 66.30           H  
ATOM   1760 HD11 LEU A 339     -14.068 -22.290  35.887  1.00 70.64           H  
ATOM   1761 HD12 LEU A 339     -12.878 -22.151  36.931  1.00 70.64           H  
ATOM   1762 HD13 LEU A 339     -13.646 -23.534  36.780  1.00 70.64           H  
ATOM   1763 HD21 LEU A 339     -16.779 -22.103  38.032  1.00 90.00           H  
ATOM   1764 HD22 LEU A 339     -16.307 -21.995  36.519  1.00 90.00           H  
ATOM   1765 HD23 LEU A 339     -16.254 -23.394  37.270  1.00 90.00           H  
ATOM   1766  N   ASN A 340     -13.467 -20.431  41.204  1.00 55.89           N  
ANISOU 1766  N   ASN A 340     4877   8472   7888  -2082   1638   1006       N  
ATOM   1767  CA  ASN A 340     -13.433 -19.001  41.503  1.00 54.17           C  
ANISOU 1767  CA  ASN A 340     4653   8424   7506  -1891   1792    907       C  
ATOM   1768  C   ASN A 340     -12.008 -18.473  41.512  1.00 51.65           C  
ANISOU 1768  C   ASN A 340     4612   8095   6918  -1835   1698    807       C  
ATOM   1769  O   ASN A 340     -11.740 -17.365  41.029  1.00 49.22           O  
ANISOU 1769  O   ASN A 340     4305   7838   6558  -1694   1671    650       O  
ATOM   1770  CB  ASN A 340     -14.073 -18.709  42.859  1.00 58.58           C  
ANISOU 1770  CB  ASN A 340     5193   9119   7944  -1836   2140    982       C  
ATOM   1771  CG  ASN A 340     -15.520 -19.165  42.937  1.00 77.21           C  
ANISOU 1771  CG  ASN A 340     7266  11498  10571  -1902   2277   1063       C  
ATOM   1772  OD1 ASN A 340     -16.385 -18.638  42.238  1.00 85.21           O  
ANISOU 1772  OD1 ASN A 340     8023  12557  11795  -1839   2260    989       O  
ATOM   1773  ND2 ASN A 340     -15.786 -20.147  43.793  1.00 75.67           N  
ANISOU 1773  ND2 ASN A 340     7114  11281  10358  -2041   2401   1210       N  
ATOM   1774  H   ASN A 340     -13.804 -20.925  41.822  1.00 67.09           H  
ATOM   1775  HA  ASN A 340     -13.943 -18.546  40.814  1.00 65.02           H  
ATOM   1776  HB2 ASN A 340     -13.575 -19.174  43.550  1.00 70.31           H  
ATOM   1777  HB3 ASN A 340     -14.051 -17.753  43.020  1.00 70.31           H  
ATOM   1778 HD21 ASN A 340     -16.590 -20.441  43.874  1.00 90.83           H  
ATOM   1779 HD22 ASN A 340     -15.154 -20.488  44.266  1.00 90.83           H  
ATOM   1780  N   ASP A 341     -11.080 -19.239  42.085  1.00 50.24           N  
ANISOU 1780  N   ASP A 341     4672   7835   6583  -1932   1648    900       N  
ATOM   1781  CA  ASP A 341      -9.680 -18.816  42.054  1.00 47.51           C  
ANISOU 1781  CA  ASP A 341     4585   7456   6013  -1892   1529    817       C  
ATOM   1782  C   ASP A 341      -9.102 -18.830  40.643  1.00 48.76           C  
ANISOU 1782  C   ASP A 341     4767   7435   6325  -1847   1242    697       C  
ATOM   1783  O   ASP A 341      -8.250 -17.991  40.321  1.00 42.87           O  
ANISOU 1783  O   ASP A 341     4175   6646   5466  -1702   1146    559       O  
ATOM   1784  CB  ASP A 341      -8.856 -19.699  42.992  1.00 44.12           C  
ANISOU 1784  CB  ASP A 341     4378   6970   5416  -1991   1518    986       C  
ATOM   1785  CG  ASP A 341      -9.109 -19.390  44.458  1.00 49.61           C  
ANISOU 1785  CG  ASP A 341     5165   7837   5850  -1963   1765   1053       C  
ATOM   1786  OD1 ASP A 341      -9.865 -18.432  44.750  1.00 54.99           O  
ANISOU 1786  OD1 ASP A 341     5755   8664   6473  -1858   1972    942       O  
ATOM   1787  OD2 ASP A 341      -8.572 -20.119  45.318  1.00 54.32           O  
ANISOU 1787  OD2 ASP A 341     5923   8412   6304  -2034   1756   1218       O  
ATOM   1788  H   ASP A 341     -11.228 -19.985  42.486  1.00 60.31           H  
ATOM   1789  HA  ASP A 341      -9.623 -17.901  42.372  1.00 57.04           H  
ATOM   1790  HB2 ASP A 341      -9.086 -20.628  42.836  1.00 52.96           H  
ATOM   1791  HB3 ASP A 341      -7.913 -19.556  42.814  1.00 52.96           H  
ATOM   1792  N   GLN A 342      -9.534 -19.769  39.784  1.00 45.02           N  
ANISOU 1792  N   GLN A 342     4154   6854   6097  -1980   1108    742       N  
ATOM   1793  CA  GLN A 342      -9.061 -19.757  38.399  1.00 39.23           C  
ANISOU 1793  CA  GLN A 342     3456   5976   5474  -1940    856    606       C  
ATOM   1794  C   GLN A 342      -9.456 -18.450  37.743  1.00 39.98           C  
ANISOU 1794  C   GLN A 342     3442   6170   5578  -1758    836    457       C  
ATOM   1795  O   GLN A 342      -8.658 -17.804  37.074  1.00 39.31           O  
ANISOU 1795  O   GLN A 342     3488   6020   5428  -1627    706    337       O  
ATOM   1796  CB  GLN A 342      -9.651 -20.924  37.591  1.00 44.16           C  
ANISOU 1796  CB  GLN A 342     3959   6471   6348  -2111    723    636       C  
ATOM   1797  CG  GLN A 342      -9.206 -22.307  38.003  1.00 45.64           C  
ANISOU 1797  CG  GLN A 342     4289   6457   6596  -2230    710    755       C  
ATOM   1798  CD  GLN A 342      -9.799 -23.385  37.101  1.00 53.59           C  
ANISOU 1798  CD  GLN A 342     5218   7287   7856  -2356    579    708       C  
ATOM   1799  OE1 GLN A 342      -9.942 -23.196  35.886  1.00 47.94           O  
ANISOU 1799  OE1 GLN A 342     4459   6544   7212  -2352    408    555       O  
ATOM   1800  NE2 GLN A 342     -10.142 -24.508  37.684  1.00 49.66           N  
ANISOU 1800  NE2 GLN A 342     4716   6677   7476  -2476    660    829       N  
ATOM   1801  H   GLN A 342     -10.084 -20.402  39.977  1.00 54.04           H  
ATOM   1802  HA  GLN A 342      -8.097 -19.862  38.406  1.00 47.09           H  
ATOM   1803  HB2 GLN A 342     -10.617 -20.895  37.678  1.00 53.01           H  
ATOM   1804  HB3 GLN A 342      -9.398 -20.806  36.662  1.00 53.01           H  
ATOM   1805  HG2 GLN A 342      -8.239 -22.362  37.947  1.00 54.79           H  
ATOM   1806  HG3 GLN A 342      -9.496 -22.479  38.912  1.00 54.79           H  
ATOM   1807 HE21 GLN A 342     -10.028 -24.605  38.530  1.00 59.61           H  
ATOM   1808 HE22 GLN A 342     -10.481 -25.148  37.219  1.00 59.61           H  
ATOM   1809  N   VAL A 343     -10.716 -18.051  37.944  1.00 40.80           N  
ANISOU 1809  N   VAL A 343     3284   6430   5787  -1744    979    488       N  
ATOM   1810  CA  VAL A 343     -11.190 -16.780  37.418  1.00 46.22           C  
ANISOU 1810  CA  VAL A 343     3834   7207   6519  -1553    989    385       C  
ATOM   1811  C   VAL A 343     -10.343 -15.628  37.948  1.00 40.59           C  
ANISOU 1811  C   VAL A 343     3339   6489   5592  -1357   1083    277       C  
ATOM   1812  O   VAL A 343      -9.882 -14.775  37.188  1.00 44.11           O  
ANISOU 1812  O   VAL A 343     3843   6883   6033  -1209    964    168       O  
ATOM   1813  CB  VAL A 343     -12.671 -16.571  37.779  1.00 56.80           C  
ANISOU 1813  CB  VAL A 343     4840   8717   8026  -1556   1182    472       C  
ATOM   1814  CG1 VAL A 343     -13.092 -15.209  37.321  1.00 45.25           C  
ANISOU 1814  CG1 VAL A 343     3239   7324   6631  -1325   1214    389       C  
ATOM   1815  CG2 VAL A 343     -13.530 -17.646  37.164  1.00 55.36           C  
ANISOU 1815  CG2 VAL A 343     4458   8493   8083  -1738   1041    559       C  
ATOM   1816  H   VAL A 343     -11.308 -18.498  38.380  1.00 48.98           H  
ATOM   1817  HA  VAL A 343     -11.103 -16.806  36.452  1.00 55.48           H  
ATOM   1818  HB  VAL A 343     -12.790 -16.630  38.740  1.00 68.18           H  
ATOM   1819 HG11 VAL A 343     -14.060 -15.180  37.264  1.00 54.32           H  
ATOM   1820 HG12 VAL A 343     -12.778 -14.550  37.959  1.00 54.32           H  
ATOM   1821 HG13 VAL A 343     -12.705 -15.035  36.448  1.00 54.32           H  
ATOM   1822 HG21 VAL A 343     -12.958 -18.354  36.829  1.00 66.45           H  
ATOM   1823 HG22 VAL A 343     -14.129 -17.997  37.841  1.00 66.45           H  
ATOM   1824 HG23 VAL A 343     -14.043 -17.263  36.435  1.00 66.45           H  
ATOM   1825  N   THR A 344     -10.179 -15.563  39.278  1.00 42.39           N  
ANISOU 1825  N   THR A 344     3688   6781   5637  -1365   1303    310       N  
ATOM   1826  CA  THR A 344      -9.430 -14.464  39.880  1.00 38.57           C  
ANISOU 1826  CA  THR A 344     3422   6298   4936  -1213   1394    186       C  
ATOM   1827  C   THR A 344      -7.991 -14.412  39.366  1.00 41.52           C  
ANISOU 1827  C   THR A 344     4042   6523   5212  -1193   1160    123       C  
ATOM   1828  O   THR A 344      -7.472 -13.337  39.028  1.00 39.71           O  
ANISOU 1828  O   THR A 344     3902   6242   4943  -1042   1116     -4       O  
ATOM   1829  CB  THR A 344      -9.454 -14.615  41.403  1.00 44.52           C  
ANISOU 1829  CB  THR A 344     4293   7163   5460  -1278   1640    240       C  
ATOM   1830  OG1 THR A 344     -10.813 -14.532  41.862  1.00 47.37           O  
ANISOU 1830  OG1 THR A 344     4408   7669   5922  -1268   1903    294       O  
ATOM   1831  CG2 THR A 344      -8.552 -13.559  42.099  1.00 44.70           C  
ANISOU 1831  CG2 THR A 344     4591   7180   5213  -1168   1701     89       C  
ATOM   1832  H   THR A 344     -10.489 -16.135  39.841  1.00 50.89           H  
ATOM   1833  HA  THR A 344      -9.851 -13.623  39.642  1.00 46.31           H  
ATOM   1834  HB  THR A 344      -9.093 -15.480  41.653  1.00 53.44           H  
ATOM   1835  HG1 THR A 344     -10.836 -14.575  42.701  1.00 56.86           H  
ATOM   1836 HG21 THR A 344      -8.760 -13.517  43.046  1.00 53.66           H  
ATOM   1837 HG22 THR A 344      -7.618 -13.799  41.993  1.00 53.66           H  
ATOM   1838 HG23 THR A 344      -8.699 -12.685  41.705  1.00 53.66           H  
ATOM   1839  N   LEU A 345      -7.344 -15.568  39.249  1.00 42.17           N  
ANISOU 1839  N   LEU A 345     4219   6518   5288  -1338   1016    223       N  
ATOM   1840  CA  LEU A 345      -5.976 -15.563  38.748  1.00 35.68           C  
ANISOU 1840  CA  LEU A 345     3598   5554   4403  -1306    819    183       C  
ATOM   1841  C   LEU A 345      -5.901 -15.050  37.316  1.00 39.51           C  
ANISOU 1841  C   LEU A 345     4021   5962   5027  -1198    656     80       C  
ATOM   1842  O   LEU A 345      -4.968 -14.318  36.963  1.00 37.18           O  
ANISOU 1842  O   LEU A 345     3860   5597   4668  -1090    570      2       O  
ATOM   1843  CB  LEU A 345      -5.382 -16.961  38.840  1.00 34.16           C  
ANISOU 1843  CB  LEU A 345     3488   5259   4230  -1463    722    324       C  
ATOM   1844  CG  LEU A 345      -5.064 -17.526  40.210  1.00 37.78           C  
ANISOU 1844  CG  LEU A 345     4062   5774   4519  -1570    826    474       C  
ATOM   1845  CD1 LEU A 345      -4.543 -18.961  40.068  1.00 42.39           C  
ANISOU 1845  CD1 LEU A 345     4690   6208   5210  -1705    717    637       C  
ATOM   1846  CD2 LEU A 345      -4.067 -16.642  40.953  1.00 34.76           C  
ANISOU 1846  CD2 LEU A 345     3883   5438   3886  -1493    826    422       C  
ATOM   1847  H   LEU A 345      -7.664 -16.342  39.445  1.00 50.63           H  
ATOM   1848  HA  LEU A 345      -5.450 -14.969  39.306  1.00 42.83           H  
ATOM   1849  HB2 LEU A 345      -6.010 -17.573  38.427  1.00 41.00           H  
ATOM   1850  HB3 LEU A 345      -4.548 -16.956  38.343  1.00 41.00           H  
ATOM   1851  HG  LEU A 345      -5.872 -17.547  40.745  1.00 45.35           H  
ATOM   1852 HD11 LEU A 345      -5.233 -19.509  39.663  1.00 50.89           H  
ATOM   1853 HD12 LEU A 345      -3.752 -18.956  39.506  1.00 50.89           H  
ATOM   1854 HD13 LEU A 345      -4.321 -19.305  40.948  1.00 50.89           H  
ATOM   1855 HD21 LEU A 345      -4.504 -15.813  41.202  1.00 41.73           H  
ATOM   1856 HD22 LEU A 345      -3.762 -17.108  41.747  1.00 41.73           H  
ATOM   1857 HD23 LEU A 345      -3.314 -16.456  40.370  1.00 41.73           H  
ATOM   1858  N  ALEU A 346      -6.860 -15.438  36.468  0.30 37.39           N  
ANISOU 1858  N  ALEU A 346     3549   5715   4943  -1242    600     92       N  
ATOM   1859  N  BLEU A 346      -6.872 -15.411  36.468  0.70 38.89           N  
ANISOU 1859  N  BLEU A 346     3737   5908   5133  -1238    602     91       N  
ATOM   1860  CA ALEU A 346      -6.884 -14.922  35.102  0.30 38.51           C  
ANISOU 1860  CA ALEU A 346     3629   5824   5180  -1147    439     12       C  
ATOM   1861  CA BLEU A 346      -6.841 -14.898  35.102  0.70 38.88           C  
ANISOU 1861  CA BLEU A 346     3682   5867   5222  -1143    437     10       C  
ATOM   1862  C  ALEU A 346      -7.246 -13.441  35.089  0.30 35.34           C  
ANISOU 1862  C  ALEU A 346     3151   5492   4784   -953    524    -55       C  
ATOM   1863  C  BLEU A 346      -7.298 -13.446  35.029  0.70 36.61           C  
ANISOU 1863  C  BLEU A 346     3300   5656   4954   -953    519    -54       C  
ATOM   1864  O  ALEU A 346      -6.605 -12.640  34.398  0.30 42.60           O  
ANISOU 1864  O  ALEU A 346     4152   6349   5684   -826    430   -118       O  
ATOM   1865  O  BLEU A 346      -6.794 -12.677  34.203  0.70 37.84           O  
ANISOU 1865  O  BLEU A 346     3508   5759   5112   -829    411   -113       O  
ATOM   1866  CB ALEU A 346      -7.879 -15.711  34.250  0.30 43.17           C  
ANISOU 1866  CB ALEU A 346     4015   6445   5944  -1271    333     46       C  
ATOM   1867  CB BLEU A 346      -7.721 -15.767  34.195  0.70 37.51           C  
ANISOU 1867  CB BLEU A 346     3327   5709   5215  -1274    317     41       C  
ATOM   1868  CG ALEU A 346      -7.375 -16.795  33.294  0.30 48.55           C  
ANISOU 1868  CG ALEU A 346     4791   6993   6661  -1399    140     22       C  
ATOM   1869  CG BLEU A 346      -7.356 -17.240  34.070  0.70 42.55           C  
ANISOU 1869  CG BLEU A 346     4057   6222   5889  -1465    232     82       C  
ATOM   1870  CD1ALEU A 346      -6.058 -16.410  32.601  0.30 27.17           C  
ANISOU 1870  CD1ALEU A 346     2301   4173   3850  -1283     32    -56       C  
ATOM   1871  CD1BLEU A 346      -8.493 -17.982  33.387  0.70 49.35           C  
ANISOU 1871  CD1BLEU A 346     4708   7119   6923  -1625    140     98       C  
ATOM   1872  CD2ALEU A 346      -7.236 -18.129  34.007  0.30 49.57           C  
ANISOU 1872  CD2ALEU A 346     4985   7031   6819  -1582    192    109       C  
ATOM   1873  CD2BLEU A 346      -6.068 -17.450  33.309  0.70 48.44           C  
ANISOU 1873  CD2BLEU A 346     5024   6811   6571  -1427     92     15       C  
ATOM   1874  H  ALEU A 346      -7.493 -15.989  36.657  0.30 44.89           H  
ATOM   1875  H  BLEU A 346      -7.532 -15.930  36.655  0.70 46.69           H  
ATOM   1876  HA ALEU A 346      -6.001 -15.032  34.716  0.30 46.23           H  
ATOM   1877  HA BLEU A 346      -5.928 -14.944  34.779  0.70 46.67           H  
ATOM   1878  HB2ALEU A 346      -8.492 -16.151  34.860  0.30 51.83           H  
ATOM   1879  HB2BLEU A 346      -8.628 -15.730  34.538  0.70 45.03           H  
ATOM   1880  HB3ALEU A 346      -8.360 -15.070  33.703  0.30 51.83           H  
ATOM   1881  HB3BLEU A 346      -7.689 -15.392  33.301  0.70 45.03           H  
ATOM   1882  HG ALEU A 346      -8.039 -16.889  32.594  0.30 58.27           H  
ATOM   1883  HG BLEU A 346      -7.215 -17.598  34.960  0.70 51.08           H  
ATOM   1884 HD11ALEU A 346      -5.328 -16.512  33.230  0.30 32.52           H  
ATOM   1885 HD11BLEU A 346      -8.545 -17.696  32.461  0.70 59.24           H  
ATOM   1886 HD12ALEU A 346      -5.922 -16.992  31.837  0.30 32.52           H  
ATOM   1887 HD12BLEU A 346      -8.319 -18.935  33.429  0.70 59.24           H  
ATOM   1888 HD13ALEU A 346      -6.114 -15.487  32.307  0.30 32.52           H  
ATOM   1889 HD13BLEU A 346      -9.324 -17.777  33.844  0.70 59.24           H  
ATOM   1890 HD21ALEU A 346      -6.946 -18.799  33.368  0.30 59.50           H  
ATOM   1891 HD21BLEU A 346      -5.367 -16.924  33.725  0.70 58.15           H  
ATOM   1892 HD22ALEU A 346      -6.580 -18.042  34.716  0.30 59.50           H  
ATOM   1893 HD22BLEU A 346      -5.836 -18.391  33.335  0.70 58.15           H  
ATOM   1894 HD23ALEU A 346      -8.096 -18.378  34.381  0.30 59.50           H  
ATOM   1895 HD23BLEU A 346      -6.194 -17.165  32.391  0.70 58.15           H  
ATOM   1896  N   LYS A 347      -8.270 -13.064  35.852  1.00 37.58           N  
ANISOU 1896  N   LYS A 347     3275   5892   5110   -922    725    -33       N  
ATOM   1897  CA  LYS A 347      -8.724 -11.672  35.891  1.00 37.34           C  
ANISOU 1897  CA  LYS A 347     3156   5900   5130   -722    847    -96       C  
ATOM   1898  C   LYS A 347      -7.549 -10.719  36.099  1.00 40.56           C  
ANISOU 1898  C   LYS A 347     3816   6199   5396   -604    846   -204       C  
ATOM   1899  O   LYS A 347      -7.425  -9.712  35.402  1.00 39.33           O  
ANISOU 1899  O   LYS A 347     3642   5988   5315   -450    794   -250       O  
ATOM   1900  CB  LYS A 347      -9.746 -11.511  37.017  1.00 40.67           C  
ANISOU 1900  CB  LYS A 347     3439   6441   5572   -710   1133    -72       C  
ATOM   1901  CG  LYS A 347     -10.289 -10.093  37.207  1.00 39.35           C  
ANISOU 1901  CG  LYS A 347     3179   6288   5485   -486   1324   -147       C  
ATOM   1902  CD  LYS A 347     -11.288 -10.045  38.344  1.00 48.40           C  
ANISOU 1902  CD  LYS A 347     4195   7555   6642   -474   1648   -128       C  
ATOM   1903  CE  LYS A 347     -11.899  -8.670  38.489  1.00 56.43           C  
ANISOU 1903  CE  LYS A 347     5101   8555   7783   -231   1870   -208       C  
ATOM   1904  NZ  LYS A 347     -12.891  -8.401  37.417  1.00 49.65           N  
ANISOU 1904  NZ  LYS A 347     3887   7738   7241   -127   1781    -94       N  
ATOM   1905  H   LYS A 347      -8.681 -13.588  36.396  1.00 45.11           H  
ATOM   1906  HA  LYS A 347      -9.149 -11.447  35.048  1.00 44.82           H  
ATOM   1907  HB2 LYS A 347     -10.502 -12.088  36.828  1.00 48.82           H  
ATOM   1908  HB3 LYS A 347      -9.327 -11.775  37.851  1.00 48.82           H  
ATOM   1909  HG2 LYS A 347      -9.557  -9.492  37.416  1.00 47.24           H  
ATOM   1910  HG3 LYS A 347     -10.733  -9.805  36.395  1.00 47.24           H  
ATOM   1911  HD2 LYS A 347     -12.001 -10.678  38.171  1.00 58.10           H  
ATOM   1912  HD3 LYS A 347     -10.839 -10.268  39.175  1.00 58.10           H  
ATOM   1913  HE2 LYS A 347     -12.350  -8.608  39.346  1.00 67.73           H  
ATOM   1914  HE3 LYS A 347     -11.200  -8.000  38.433  1.00 67.73           H  
ATOM   1915  HZ1 LYS A 347     -13.552  -8.996  37.457  1.00 59.60           H  
ATOM   1916  HZ2 LYS A 347     -13.232  -7.584  37.515  1.00 59.60           H  
ATOM   1917  HZ3 LYS A 347     -12.500  -8.457  36.619  1.00 59.60           H  
ATOM   1918  N   TYR A 348      -6.686 -11.015  37.073  1.00 37.92           N  
ANISOU 1918  N   TYR A 348     3708   5837   4864   -686    894   -226       N  
ATOM   1919  CA  TYR A 348      -5.550 -10.136  37.365  1.00 33.10           C  
ANISOU 1919  CA  TYR A 348     3328   5131   4118   -612    875   -326       C  
ATOM   1920  C   TYR A 348      -4.355 -10.442  36.496  1.00 36.65           C  
ANISOU 1920  C   TYR A 348     3898   5468   4561   -637    640   -301       C  
ATOM   1921  O   TYR A 348      -3.556  -9.536  36.224  1.00 36.90           O  
ANISOU 1921  O   TYR A 348     4040   5406   4575   -544    584   -367       O  
ATOM   1922  CB  TYR A 348      -5.162 -10.251  38.845  1.00 35.89           C  
ANISOU 1922  CB  TYR A 348     3866   5535   4237   -701   1014   -354       C  
ATOM   1923  CG  TYR A 348      -6.153  -9.563  39.730  1.00 36.25           C  
ANISOU 1923  CG  TYR A 348     3850   5671   4252   -629   1296   -434       C  
ATOM   1924  CD1 TYR A 348      -5.999  -8.221  40.043  1.00 42.27           C  
ANISOU 1924  CD1 TYR A 348     4716   6367   4976   -494   1412   -600       C  
ATOM   1925  CD2 TYR A 348      -7.277 -10.223  40.216  1.00 37.29           C  
ANISOU 1925  CD2 TYR A 348     3812   5939   4419   -691   1467   -348       C  
ATOM   1926  CE1 TYR A 348      -6.891  -7.568  40.814  1.00 43.04           C  
ANISOU 1926  CE1 TYR A 348     4771   6522   5060   -407   1702   -696       C  
ATOM   1927  CE2 TYR A 348      -8.181  -9.573  41.016  1.00 46.32           C  
ANISOU 1927  CE2 TYR A 348     4890   7167   5543   -606   1765   -421       C  
ATOM   1928  CZ  TYR A 348      -7.993  -8.242  41.308  1.00 44.01           C  
ANISOU 1928  CZ  TYR A 348     4719   6798   5205   -454   1891   -605       C  
ATOM   1929  OH  TYR A 348      -8.900  -7.572  42.073  1.00 47.09           O  
ANISOU 1929  OH  TYR A 348     5053   7248   5591   -348   2221   -699       O  
ATOM   1930  H   TYR A 348      -6.735 -11.711  37.575  1.00 45.53           H  
ATOM   1931  HA  TYR A 348      -5.809  -9.215  37.203  1.00 39.74           H  
ATOM   1932  HB2 TYR A 348      -5.128 -11.188  39.095  1.00 43.09           H  
ATOM   1933  HB3 TYR A 348      -4.294  -9.840  38.981  1.00 43.09           H  
ATOM   1934  HD1 TYR A 348      -5.262  -7.761  39.712  1.00 50.74           H  
ATOM   1935  HD2 TYR A 348      -7.417 -11.116  39.995  1.00 44.77           H  
ATOM   1936  HE1 TYR A 348      -6.765  -6.668  41.013  1.00 51.67           H  
ATOM   1937  HE2 TYR A 348      -8.915 -10.028  41.360  1.00 55.60           H  
ATOM   1938  HH  TYR A 348      -9.523  -8.089  42.298  1.00 56.53           H  
ATOM   1939  N   GLY A 349      -4.219 -11.681  36.016  1.00 32.47           N  
ANISOU 1939  N   GLY A 349     3345   4927   4066   -757    515   -209       N  
ATOM   1940  CA  GLY A 349      -3.077 -12.015  35.180  1.00 34.15           C  
ANISOU 1940  CA  GLY A 349     3671   5025   4280   -765    332   -191       C  
ATOM   1941  C   GLY A 349      -3.119 -11.527  33.742  1.00 38.53           C  
ANISOU 1941  C   GLY A 349     4155   5541   4942   -660    211   -219       C  
ATOM   1942  O   GLY A 349      -2.067 -11.232  33.161  1.00 33.82           O  
ANISOU 1942  O   GLY A 349     3672   4853   4324   -607    115   -227       O  
ATOM   1943  H   GLY A 349      -4.766 -12.330  36.159  1.00 38.98           H  
ATOM   1944  HA2 GLY A 349      -2.281 -11.639  35.588  1.00 41.00           H  
ATOM   1945  HA3 GLY A 349      -2.992 -12.981  35.154  1.00 41.00           H  
ATOM   1946  N   VAL A 350      -4.307 -11.426  33.131  1.00 33.62           N  
ANISOU 1946  N   VAL A 350     3337   5003   4435   -632    209   -212       N  
ATOM   1947  CA  VAL A 350      -4.341 -11.373  31.671  1.00 33.46           C  
ANISOU 1947  CA  VAL A 350     3260   4974   4478   -590     48   -205       C  
ATOM   1948  C   VAL A 350      -3.669 -10.112  31.143  1.00 31.94           C  
ANISOU 1948  C   VAL A 350     3136   4720   4280   -425     19   -224       C  
ATOM   1949  O   VAL A 350      -2.918 -10.171  30.176  1.00 33.44           O  
ANISOU 1949  O   VAL A 350     3410   4856   4440   -405   -100   -214       O  
ATOM   1950  CB  VAL A 350      -5.766 -11.507  31.096  1.00 38.03           C  
ANISOU 1950  CB  VAL A 350     3592   5680   5179   -611      9   -168       C  
ATOM   1951  CG1 VAL A 350      -6.204 -12.961  31.160  1.00 38.64           C  
ANISOU 1951  CG1 VAL A 350     3626   5777   5278   -814    -33   -147       C  
ATOM   1952  CG2 VAL A 350      -6.761 -10.593  31.762  1.00 36.04           C  
ANISOU 1952  CG2 VAL A 350     3163   5508   5021   -504    170   -152       C  
ATOM   1953  H   VAL A 350      -5.071 -11.388  33.524  1.00 40.36           H  
ATOM   1954  HA  VAL A 350      -3.837 -12.146  31.373  1.00 40.16           H  
ATOM   1955  HB  VAL A 350      -5.747 -11.224  30.169  1.00 45.66           H  
ATOM   1956 HG11 VAL A 350      -5.642 -13.432  31.795  1.00 46.39           H  
ATOM   1957 HG12 VAL A 350      -7.130 -13.000  31.445  1.00 46.39           H  
ATOM   1958 HG13 VAL A 350      -6.111 -13.357  30.279  1.00 46.39           H  
ATOM   1959 HG21 VAL A 350      -6.282  -9.889  32.227  1.00 43.26           H  
ATOM   1960 HG22 VAL A 350      -7.339 -10.208  31.085  1.00 43.26           H  
ATOM   1961 HG23 VAL A 350      -7.289 -11.106  32.394  1.00 43.26           H  
ATOM   1962  N   HIS A 351      -3.933  -8.950  31.747  1.00 33.72           N  
ANISOU 1962  N   HIS A 351     3330   4940   4543   -305    144   -252       N  
ATOM   1963  CA  HIS A 351      -3.340  -7.748  31.160  1.00 30.74           C  
ANISOU 1963  CA  HIS A 351     3006   4476   4199   -157    111   -255       C  
ATOM   1964  C   HIS A 351      -1.843  -7.697  31.413  1.00 30.22           C  
ANISOU 1964  C   HIS A 351     3156   4290   4035   -188     79   -281       C  
ATOM   1965  O   HIS A 351      -1.076  -7.175  30.593  1.00 31.28           O  
ANISOU 1965  O   HIS A 351     3348   4352   4186   -118      0   -248       O  
ATOM   1966  CB  HIS A 351      -4.026  -6.506  31.685  1.00 32.72           C  
ANISOU 1966  CB  HIS A 351     3170   4709   4555    -15    264   -288       C  
ATOM   1967  CG  HIS A 351      -5.350  -6.227  31.032  1.00 35.47           C  
ANISOU 1967  CG  HIS A 351     3259   5155   5060     77    260   -209       C  
ATOM   1968  ND1 HIS A 351      -6.545  -6.571  31.612  1.00 37.39           N  
ANISOU 1968  ND1 HIS A 351     3320   5510   5376     51    374   -200       N  
ATOM   1969  CD2 HIS A 351      -5.654  -5.649  29.844  1.00 35.50           C  
ANISOU 1969  CD2 HIS A 351     3142   5179   5168    189    144   -109       C  
ATOM   1970  CE1 HIS A 351      -7.544  -6.186  30.825  1.00 39.43           C  
ANISOU 1970  CE1 HIS A 351     3334   5849   5800    148    324    -96       C  
ATOM   1971  NE2 HIS A 351      -7.025  -5.639  29.733  1.00 37.35           N  
ANISOU 1971  NE2 HIS A 351     3110   5537   5546    230    171    -36       N  
ATOM   1972  H   HIS A 351      -4.418  -8.839  32.449  1.00 40.49           H  
ATOM   1973  HA  HIS A 351      -3.480  -7.762  30.200  1.00 36.91           H  
ATOM   1974  HB2 HIS A 351      -4.181  -6.614  32.637  1.00 39.29           H  
ATOM   1975  HB3 HIS A 351      -3.450  -5.741  31.528  1.00 39.29           H  
ATOM   1976  HD1 HIS A 351      -6.634  -6.973  32.367  1.00 44.88           H  
ATOM   1977  HD2 HIS A 351      -5.049  -5.321  29.219  1.00 42.62           H  
ATOM   1978  HE1 HIS A 351      -8.451  -6.283  31.008  1.00 47.34           H  
ATOM   1979  N   GLU A 352      -1.402  -8.231  32.549  1.00 30.66           N  
ANISOU 1979  N   GLU A 352     3322   4337   3991   -295    137   -315       N  
ATOM   1980  CA  GLU A 352       0.027  -8.316  32.790  1.00 28.05           C  
ANISOU 1980  CA  GLU A 352     3160   3913   3582   -342     75   -306       C  
ATOM   1981  C   GLU A 352       0.697  -9.167  31.729  1.00 32.82           C  
ANISOU 1981  C   GLU A 352     3786   4486   4198   -370    -49   -236       C  
ATOM   1982  O   GLU A 352       1.789  -8.838  31.262  1.00 28.48           O  
ANISOU 1982  O   GLU A 352     3314   3852   3654   -331   -106   -204       O  
ATOM   1983  CB  GLU A 352       0.296  -8.863  34.193  1.00 30.67           C  
ANISOU 1983  CB  GLU A 352     3588   4275   3789   -466    133   -319       C  
ATOM   1984  CG  GLU A 352      -0.226  -7.962  35.302  1.00 30.87           C  
ANISOU 1984  CG  GLU A 352     3642   4329   3756   -444    282   -422       C  
ATOM   1985  CD  GLU A 352      -0.037  -8.561  36.696  1.00 32.81           C  
ANISOU 1985  CD  GLU A 352     3996   4648   3823   -584    338   -422       C  
ATOM   1986  OE1 GLU A 352       0.670  -9.562  36.802  1.00 33.82           O  
ANISOU 1986  OE1 GLU A 352     4173   4778   3900   -686    239   -319       O  
ATOM   1987  OE2 GLU A 352      -0.585  -8.022  37.686  1.00 34.60           O  
ANISOU 1987  OE2 GLU A 352     4262   4928   3957   -585    491   -518       O  
ATOM   1988  H   GLU A 352      -1.899  -8.542  33.178  1.00 36.81           H  
ATOM   1989  HA  GLU A 352       0.413  -7.427  32.750  1.00 33.67           H  
ATOM   1990  HB2 GLU A 352      -0.137  -9.726  34.281  1.00 36.82           H  
ATOM   1991  HB3 GLU A 352       1.254  -8.959  34.313  1.00 36.82           H  
ATOM   1992  HG2 GLU A 352       0.251  -7.117  35.272  1.00 37.06           H  
ATOM   1993  HG3 GLU A 352      -1.174  -7.813  35.166  1.00 37.06           H  
ATOM   1994  N   ILE A 353       0.046 -10.246  31.314  1.00 28.05           N  
ANISOU 1994  N   ILE A 353     3113   3939   3604   -439    -78   -217       N  
ATOM   1995  CA  ILE A 353       0.618 -11.092  30.287  1.00 26.75           C  
ANISOU 1995  CA  ILE A 353     2995   3729   3441   -467   -170   -188       C  
ATOM   1996  C   ILE A 353       0.512 -10.420  28.924  1.00 33.46           C  
ANISOU 1996  C   ILE A 353     3806   4598   4308   -361   -236   -185       C  
ATOM   1997  O   ILE A 353       1.416 -10.531  28.100  1.00 30.90           O  
ANISOU 1997  O   ILE A 353     3566   4217   3960   -328   -278   -162       O  
ATOM   1998  CB  ILE A 353      -0.043 -12.480  30.283  1.00 26.70           C  
ANISOU 1998  CB  ILE A 353     2950   3750   3446   -599   -183   -192       C  
ATOM   1999  CG1 ILE A 353       0.354 -13.186  31.582  1.00 34.91           C  
ANISOU 1999  CG1 ILE A 353     4052   4751   4461   -697   -122   -146       C  
ATOM   2000  CG2 ILE A 353       0.397 -13.296  29.096  1.00 29.08           C  
ANISOU 2000  CG2 ILE A 353     3313   3988   3746   -622   -260   -208       C  
ATOM   2001  CD1 ILE A 353      -0.482 -14.373  31.902  1.00 41.05           C  
ANISOU 2001  CD1 ILE A 353     4770   5552   5274   -834   -100   -128       C  
ATOM   2002  H   ILE A 353      -0.719 -10.504  31.608  1.00 33.67           H  
ATOM   2003  HA  ILE A 353       1.558 -11.218  30.494  1.00 32.12           H  
ATOM   2004  HB  ILE A 353      -1.006 -12.379  30.221  1.00 32.06           H  
ATOM   2005 HG12 ILE A 353       1.274 -13.484  31.506  1.00 41.91           H  
ATOM   2006 HG13 ILE A 353       0.268 -12.557  32.316  1.00 41.91           H  
ATOM   2007 HG21 ILE A 353       0.192 -14.230  29.261  1.00 34.91           H  
ATOM   2008 HG22 ILE A 353      -0.076 -12.988  28.308  1.00 34.91           H  
ATOM   2009 HG23 ILE A 353       1.353 -13.184  28.973  1.00 34.91           H  
ATOM   2010 HD11 ILE A 353      -0.893 -14.244  32.771  1.00 49.27           H  
ATOM   2011 HD12 ILE A 353      -1.167 -14.469  31.222  1.00 49.27           H  
ATOM   2012 HD13 ILE A 353       0.083 -15.161  31.917  1.00 49.27           H  
ATOM   2013  N   ILE A 354      -0.580  -9.704  28.671  1.00 29.84           N  
ANISOU 2013  N   ILE A 354     3214   4229   3894   -298   -237   -186       N  
ATOM   2014  CA  ILE A 354      -0.682  -8.962  27.413  1.00 29.38           C  
ANISOU 2014  CA  ILE A 354     3113   4204   3845   -191   -313   -141       C  
ATOM   2015  C   ILE A 354       0.497  -8.023  27.252  1.00 31.51           C  
ANISOU 2015  C   ILE A 354     3485   4367   4121    -91   -292   -101       C  
ATOM   2016  O   ILE A 354       1.096  -7.936  26.163  1.00 31.29           O  
ANISOU 2016  O   ILE A 354     3509   4330   4050    -47   -346    -50       O  
ATOM   2017  CB  ILE A 354      -2.008  -8.187  27.326  1.00 30.59           C  
ANISOU 2017  CB  ILE A 354     3077   4458   4089   -114   -310   -108       C  
ATOM   2018  CG1 ILE A 354      -3.176  -9.138  27.107  1.00 31.11           C  
ANISOU 2018  CG1 ILE A 354     3005   4653   4162   -227   -375   -117       C  
ATOM   2019  CG2 ILE A 354      -1.962  -7.150  26.191  1.00 34.70           C  
ANISOU 2019  CG2 ILE A 354     3558   4993   4632     25   -380    -14       C  
ATOM   2020  CD1 ILE A 354      -4.567  -8.458  27.205  1.00 32.51           C  
ANISOU 2020  CD1 ILE A 354     2939   4940   4471   -154   -356    -59       C  
ATOM   2021  H   ILE A 354      -1.258  -9.632  29.194  1.00 35.82           H  
ATOM   2022  HA  ILE A 354      -0.666  -9.609  26.691  1.00 35.27           H  
ATOM   2023  HB  ILE A 354      -2.133  -7.726  28.170  1.00 36.73           H  
ATOM   2024 HG12 ILE A 354      -3.099  -9.527  26.222  1.00 37.35           H  
ATOM   2025 HG13 ILE A 354      -3.140  -9.836  27.780  1.00 37.35           H  
ATOM   2026 HG21 ILE A 354      -1.447  -6.383  26.485  1.00 41.65           H  
ATOM   2027 HG22 ILE A 354      -1.543  -7.552  25.413  1.00 41.65           H  
ATOM   2028 HG23 ILE A 354      -2.867  -6.878  25.975  1.00 41.65           H  
ATOM   2029 HD11 ILE A 354      -4.735  -7.964  26.387  1.00 39.02           H  
ATOM   2030 HD12 ILE A 354      -5.245  -9.141  27.325  1.00 39.02           H  
ATOM   2031 HD13 ILE A 354      -4.570  -7.852  27.963  1.00 39.02           H  
ATOM   2032  N   TYR A 355       0.818  -7.258  28.304  1.00 29.44           N  
ANISOU 2032  N   TYR A 355     3253   4024   3908    -62   -208   -124       N  
ATOM   2033  CA  TYR A 355       1.910  -6.293  28.178  1.00 28.54           C  
ANISOU 2033  CA  TYR A 355     3220   3794   3830      9   -199    -84       C  
ATOM   2034  C   TYR A 355       3.270  -6.996  28.118  1.00 30.69           C  
ANISOU 2034  C   TYR A 355     3607   4003   4052    -58   -228    -55       C  
ATOM   2035  O   TYR A 355       4.170  -6.531  27.420  1.00 29.21           O  
ANISOU 2035  O   TYR A 355     3457   3754   3889     -2   -244     17       O  
ATOM   2036  CB  TYR A 355       1.836  -5.262  29.303  1.00 30.34           C  
ANISOU 2036  CB  TYR A 355     3465   3942   4122     36   -111   -147       C  
ATOM   2037  CG  TYR A 355       0.495  -4.551  29.332  1.00 28.71           C  
ANISOU 2037  CG  TYR A 355     3126   3776   4006    135    -46   -165       C  
ATOM   2038  CD1 TYR A 355      -0.187  -4.252  28.162  1.00 32.07           C  
ANISOU 2038  CD1 TYR A 355     3427   4265   4495    236   -103    -67       C  
ATOM   2039  CD2 TYR A 355      -0.125  -4.246  30.517  1.00 30.90           C  
ANISOU 2039  CD2 TYR A 355     3393   4046   4302    129     78   -266       C  
ATOM   2040  CE1 TYR A 355      -1.412  -3.604  28.179  1.00 31.71           C  
ANISOU 2040  CE1 TYR A 355     3221   4257   4570    342    -49    -47       C  
ATOM   2041  CE2 TYR A 355      -1.324  -3.634  30.543  1.00 32.66           C  
ANISOU 2041  CE2 TYR A 355     3474   4296   4639    238    167   -272       C  
ATOM   2042  CZ  TYR A 355      -1.988  -3.327  29.381  1.00 33.67           C  
ANISOU 2042  CZ  TYR A 355     3446   4476   4870    349     99   -151       C  
ATOM   2043  OH  TYR A 355      -3.206  -2.720  29.465  1.00 38.56           O  
ANISOU 2043  OH  TYR A 355     3888   5124   5639    470    190   -129       O  
ATOM   2044  H   TYR A 355       0.432  -7.280  29.072  1.00 35.34           H  
ATOM   2045  HA  TYR A 355       1.810  -5.804  27.346  1.00 34.26           H  
ATOM   2046  HB2 TYR A 355       1.962  -5.710  30.154  1.00 36.43           H  
ATOM   2047  HB3 TYR A 355       2.531  -4.598  29.173  1.00 36.43           H  
ATOM   2048  HD1 TYR A 355       0.188  -4.492  27.346  1.00 38.51           H  
ATOM   2049  HD2 TYR A 355       0.292  -4.467  31.319  1.00 37.10           H  
ATOM   2050  HE1 TYR A 355      -1.832  -3.364  27.384  1.00 38.07           H  
ATOM   2051  HE2 TYR A 355      -1.709  -3.416  31.361  1.00 39.21           H  
ATOM   2052  HH  TYR A 355      -3.395  -2.352  28.734  1.00 46.29           H  
ATOM   2053  N   THR A 356       3.442  -8.115  28.833  1.00 30.44           N  
ANISOU 2053  N   THR A 356     3616   3981   3970   -169   -223    -86       N  
ATOM   2054  CA  THR A 356       4.674  -8.904  28.695  1.00 28.79           C  
ANISOU 2054  CA  THR A 356     3483   3705   3750   -211   -242    -33       C  
ATOM   2055  C   THR A 356       4.891  -9.326  27.250  1.00 30.39           C  
ANISOU 2055  C   THR A 356     3701   3916   3931   -160   -259     -4       C  
ATOM   2056  O   THR A 356       5.994  -9.185  26.700  1.00 31.13           O  
ANISOU 2056  O   THR A 356     3835   3945   4047   -112   -244     65       O  
ATOM   2057  CB  THR A 356       4.612 -10.158  29.579  1.00 27.38           C  
ANISOU 2057  CB  THR A 356     3328   3533   3542   -328   -234    -44       C  
ATOM   2058  OG1 THR A 356       4.542  -9.779  30.954  1.00 29.30           O  
ANISOU 2058  OG1 THR A 356     3585   3790   3756   -387   -214    -63       O  
ATOM   2059  CG2 THR A 356       5.798 -11.080  29.328  1.00 28.28           C  
ANISOU 2059  CG2 THR A 356     3497   3561   3688   -346   -241     30       C  
ATOM   2060  H   THR A 356       2.873  -8.434  29.394  1.00 36.55           H  
ATOM   2061  HA  THR A 356       5.416  -8.351  28.985  1.00 34.56           H  
ATOM   2062  HB  THR A 356       3.816 -10.666  29.358  1.00 32.87           H  
ATOM   2063  HG1 THR A 356       3.875  -9.284  31.082  1.00 35.17           H  
ATOM   2064 HG21 THR A 356       5.907 -11.690  30.075  1.00 33.96           H  
ATOM   2065 HG22 THR A 356       5.652 -11.595  28.520  1.00 33.96           H  
ATOM   2066 HG23 THR A 356       6.608 -10.557  29.227  1.00 33.96           H  
ATOM   2067  N   MET A 357       3.866  -9.888  26.642  1.00 28.45           N  
ANISOU 2067  N   MET A 357     3421   3755   3632   -183   -287    -58       N  
ATOM   2068  CA  MET A 357       4.001 -10.436  25.292  1.00 27.54           C  
ANISOU 2068  CA  MET A 357     3355   3664   3444   -165   -308    -66       C  
ATOM   2069  C   MET A 357       3.964  -9.349  24.245  1.00 30.91           C  
ANISOU 2069  C   MET A 357     3760   4150   3834    -56   -334     -2       C  
ATOM   2070  O   MET A 357       4.506  -9.542  23.148  1.00 30.41           O  
ANISOU 2070  O   MET A 357     3770   4097   3688    -19   -322     20       O  
ATOM   2071  CB  MET A 357       2.921 -11.498  25.057  1.00 31.36           C  
ANISOU 2071  CB  MET A 357     3820   4218   3879   -269   -356   -159       C  
ATOM   2072  CG  MET A 357       3.053 -12.634  26.029  1.00 29.26           C  
ANISOU 2072  CG  MET A 357     3582   3868   3668   -377   -317   -190       C  
ATOM   2073  SD  MET A 357       1.856 -13.952  25.796  1.00 36.95           S  
ANISOU 2073  SD  MET A 357     4534   4880   4626   -531   -368   -292       S  
ATOM   2074  CE  MET A 357       2.421 -14.720  24.284  1.00 35.70           C  
ANISOU 2074  CE  MET A 357     4525   4667   4374   -532   -374   -379       C  
ATOM   2075  H   MET A 357       3.080  -9.969  26.982  1.00 34.16           H  
ATOM   2076  HA  MET A 357       4.849 -10.898  25.198  1.00 33.06           H  
ATOM   2077  HB2 MET A 357       2.046 -11.097  25.172  1.00 37.66           H  
ATOM   2078  HB3 MET A 357       3.009 -11.852  24.158  1.00 37.66           H  
ATOM   2079  HG2 MET A 357       3.938 -13.021  25.935  1.00 35.13           H  
ATOM   2080  HG3 MET A 357       2.937 -12.288  26.928  1.00 35.13           H  
ATOM   2081  HE1 MET A 357       3.320 -14.412  24.090  1.00 42.86           H  
ATOM   2082  HE2 MET A 357       2.420 -15.684  24.400  1.00 42.86           H  
ATOM   2083  HE3 MET A 357       1.823 -14.473  23.562  1.00 42.86           H  
ATOM   2084  N   LEU A 358       3.381  -8.193  24.553  1.00 31.31           N  
ANISOU 2084  N   LEU A 358     3721   4228   3946      6   -350     40       N  
ATOM   2085  CA  LEU A 358       3.462  -7.083  23.602  1.00 31.05           C  
ANISOU 2085  CA  LEU A 358     3665   4223   3910    121   -369    146       C  
ATOM   2086  C   LEU A 358       4.908  -6.679  23.371  1.00 29.39           C  
ANISOU 2086  C   LEU A 358     3531   3905   3732    169   -305    229       C  
ATOM   2087  O   LEU A 358       5.296  -6.294  22.248  1.00 31.28           O  
ANISOU 2087  O   LEU A 358     3798   4177   3912    239   -299    326       O  
ATOM   2088  CB  LEU A 358       2.624  -5.917  24.128  1.00 36.09           C  
ANISOU 2088  CB  LEU A 358     4188   4858   4666    191   -371    177       C  
ATOM   2089  CG  LEU A 358       2.183  -4.781  23.230  1.00 53.57           C  
ANISOU 2089  CG  LEU A 358     6325   7113   6915    316   -408    309       C  
ATOM   2090  CD1 LEU A 358       1.345  -5.285  22.108  1.00 53.47           C  
ANISOU 2090  CD1 LEU A 358     6265   7283   6768    303   -520    342       C  
ATOM   2091  CD2 LEU A 358       1.410  -3.816  24.137  1.00 38.89           C  
ANISOU 2091  CD2 LEU A 358     4359   5191   5226    382   -361    299       C  
ATOM   2092  H   LEU A 358       2.948  -8.029  25.278  1.00 37.59           H  
ATOM   2093  HA  LEU A 358       3.094  -7.341  22.742  1.00 37.28           H  
ATOM   2094  HB2 LEU A 358       1.808  -6.299  24.487  1.00 43.33           H  
ATOM   2095  HB3 LEU A 358       3.138  -5.503  24.839  1.00 43.33           H  
ATOM   2096  HG  LEU A 358       2.930  -4.328  22.808  1.00 64.30           H  
ATOM   2097 HD11 LEU A 358       1.886  -5.858  21.542  1.00 64.18           H  
ATOM   2098 HD12 LEU A 358       0.600  -5.788  22.472  1.00 64.18           H  
ATOM   2099 HD13 LEU A 358       1.016  -4.530  21.596  1.00 64.18           H  
ATOM   2100 HD21 LEU A 358       2.025  -3.418  24.773  1.00 46.68           H  
ATOM   2101 HD22 LEU A 358       1.006  -3.124  23.591  1.00 46.68           H  
ATOM   2102 HD23 LEU A 358       0.721  -4.309  24.609  1.00 46.68           H  
ATOM   2103  N   ALA A 359       5.753  -6.809  24.393  1.00 29.52           N  
ANISOU 2103  N   ALA A 359     3576   3807   3832    122   -260    211       N  
ATOM   2104  CA  ALA A 359       7.154  -6.440  24.224  1.00 30.41           C  
ANISOU 2104  CA  ALA A 359     3724   3821   4009    153   -210    311       C  
ATOM   2105  C   ALA A 359       7.825  -7.303  23.167  1.00 30.00           C  
ANISOU 2105  C   ALA A 359     3735   3794   3869    174   -156    340       C  
ATOM   2106  O   ALA A 359       8.694  -6.808  22.443  1.00 28.19           O  
ANISOU 2106  O   ALA A 359     3514   3537   3658    240    -98    455       O  
ATOM   2107  CB  ALA A 359       7.884  -6.536  25.569  1.00 29.38           C  
ANISOU 2107  CB  ALA A 359     3597   3592   3974     73   -209    293       C  
ATOM   2108  H   ALA A 359       5.545  -7.101  25.174  1.00 35.44           H  
ATOM   2109  HA  ALA A 359       7.213  -5.517  23.930  1.00 36.51           H  
ATOM   2110  HB1 ALA A 359       8.818  -6.309  25.438  1.00 35.28           H  
ATOM   2111  HB2 ALA A 359       7.477  -5.917  26.194  1.00 35.28           H  
ATOM   2112  HB3 ALA A 359       7.808  -7.443  25.905  1.00 35.28           H  
ATOM   2113  N   SER A 360       7.406  -8.568  23.038  1.00 27.35           N  
ANISOU 2113  N   SER A 360     3448   3502   3443    117   -159    234       N  
ATOM   2114  CA  SER A 360       7.933  -9.436  21.991  1.00 30.79           C  
ANISOU 2114  CA  SER A 360     3974   3945   3780    139    -84    216       C  
ATOM   2115  C   SER A 360       7.751  -8.844  20.606  1.00 27.91           C  
ANISOU 2115  C   SER A 360     3643   3690   3269    213    -80    271       C  
ATOM   2116  O   SER A 360       8.527  -9.165  19.674  1.00 30.94           O  
ANISOU 2116  O   SER A 360     4110   4076   3570    262     26    297       O  
ATOM   2117  CB  SER A 360       7.233 -10.798  22.048  1.00 27.66           C  
ANISOU 2117  CB  SER A 360     3633   3562   3314     46   -106     63       C  
ATOM   2118  OG  SER A 360       7.460 -11.459  23.274  1.00 29.53           O  
ANISOU 2118  OG  SER A 360     3846   3699   3676    -21    -98     46       O  
ATOM   2119  H   SER A 360       6.820  -8.942  23.543  1.00 32.84           H  
ATOM   2120  HA  SER A 360       8.882  -9.554  22.149  1.00 36.97           H  
ATOM   2121  HB2 SER A 360       6.279 -10.662  21.940  1.00 33.21           H  
ATOM   2122  HB3 SER A 360       7.573 -11.352  21.328  1.00 33.21           H  
ATOM   2123  HG  SER A 360       7.116 -11.022  23.904  1.00 35.46           H  
ATOM   2124  N   LEU A 361       6.703  -8.042  20.421  1.00 30.14           N  
ANISOU 2124  N   LEU A 361     3865   4076   3511    226   -185    297       N  
ATOM   2125  CA  LEU A 361       6.343  -7.488  19.124  1.00 30.27           C  
ANISOU 2125  CA  LEU A 361     3902   4230   3369    287   -219    379       C  
ATOM   2126  C   LEU A 361       6.869  -6.074  18.944  1.00 29.39           C  
ANISOU 2126  C   LEU A 361     3732   4077   3358    390   -186    576       C  
ATOM   2127  O   LEU A 361       6.523  -5.410  17.967  1.00 30.59           O  
ANISOU 2127  O   LEU A 361     3878   4340   3404    452   -224    697       O  
ATOM   2128  CB  LEU A 361       4.819  -7.505  18.959  1.00 35.77           C  
ANISOU 2128  CB  LEU A 361     4536   5073   3984    242   -373    328       C  
ATOM   2129  CG  LEU A 361       4.015  -8.784  19.157  1.00 55.15           C  
ANISOU 2129  CG  LEU A 361     7014   7574   6365    112   -440    144       C  
ATOM   2130  CD1 LEU A 361       2.860  -8.819  18.174  1.00 54.80           C  
ANISOU 2130  CD1 LEU A 361     6947   7733   6141     71   -595    139       C  
ATOM   2131  CD2 LEU A 361       4.807 -10.022  19.007  1.00 40.72           C  
ANISOU 2131  CD2 LEU A 361     5331   5661   4478     57   -340     20       C  
ATOM   2132  H   LEU A 361       6.172  -7.799  21.053  1.00 36.18           H  
ATOM   2133  HA  LEU A 361       6.726  -8.041  18.426  1.00 36.34           H  
ATOM   2134  HB2 LEU A 361       4.460  -6.866  19.594  1.00 42.95           H  
ATOM   2135  HB3 LEU A 361       4.631  -7.213  18.053  1.00 42.95           H  
ATOM   2136  HG  LEU A 361       3.696  -8.770  20.073  1.00 66.19           H  
ATOM   2137 HD11 LEU A 361       3.214  -8.868  17.272  1.00 65.77           H  
ATOM   2138 HD12 LEU A 361       2.313  -9.599  18.357  1.00 65.77           H  
ATOM   2139 HD13 LEU A 361       2.332  -8.012  18.278  1.00 65.77           H  
ATOM   2140 HD21 LEU A 361       4.210 -10.786  19.055  1.00 48.88           H  
ATOM   2141 HD22 LEU A 361       5.256 -10.007  18.147  1.00 48.88           H  
ATOM   2142 HD23 LEU A 361       5.461 -10.068  19.721  1.00 48.88           H  
ATOM   2143  N   MET A 362       7.678  -5.597  19.889  1.00 29.73           N  
ANISOU 2143  N   MET A 362     4311   3281   3705   -292   -490    994       N  
ATOM   2144  CA  MET A 362       8.123  -4.202  19.882  1.00 28.92           C  
ANISOU 2144  CA  MET A 362     4164   3366   3460   -210   -562    926       C  
ATOM   2145  C   MET A 362       9.623  -4.095  19.670  1.00 28.04           C  
ANISOU 2145  C   MET A 362     4062   3210   3381    -74   -624    995       C  
ATOM   2146  O   MET A 362      10.377  -4.919  20.168  1.00 33.27           O  
ANISOU 2146  O   MET A 362     4757   3790   4092    -28   -633   1169       O  
ATOM   2147  CB  MET A 362       7.812  -3.596  21.266  1.00 32.68           C  
ANISOU 2147  CB  MET A 362     4623   4035   3760   -261   -553    996       C  
ATOM   2148  CG  MET A 362       6.346  -3.171  21.417  1.00 27.83           C  
ANISOU 2148  CG  MET A 362     3947   3521   3104   -361   -471    893       C  
ATOM   2149  SD  MET A 362       6.069  -2.540  23.075  1.00 31.50           S  
ANISOU 2149  SD  MET A 362     4420   4223   3324   -394   -416    949       S  
ATOM   2150  CE  MET A 362       4.509  -1.671  22.790  1.00 35.06           C  
ANISOU 2150  CE  MET A 362     4752   4763   3805   -444   -307    769       C  
ATOM   2151  H   MET A 362       7.983  -6.062  20.545  1.00 35.70           H  
ATOM   2152  HA  MET A 362       7.674  -3.729  19.164  1.00 34.73           H  
ATOM   2153  HB2 MET A 362       8.005  -4.256  21.950  1.00 39.24           H  
ATOM   2154  HB3 MET A 362       8.366  -2.811  21.397  1.00 39.24           H  
ATOM   2155  HG2 MET A 362       6.139  -2.472  20.777  1.00 33.41           H  
ATOM   2156  HG3 MET A 362       5.766  -3.935  21.272  1.00 33.41           H  
ATOM   2157  HE1 MET A 362       3.857  -2.299  22.443  1.00 42.08           H  
ATOM   2158  HE2 MET A 362       4.196  -1.300  23.630  1.00 42.08           H  
ATOM   2159  HE3 MET A 362       4.656  -0.959  22.149  1.00 42.08           H  
ATOM   2160  N   ASN A 363      10.038  -3.070  18.953  1.00 31.64           N  
ANISOU 2160  N   ASN A 363     4470   3720   3834      2   -649    890       N  
ATOM   2161  CA  ASN A 363      11.437  -2.650  19.012  1.00 39.05           C  
ANISOU 2161  CA  ASN A 363     5359   4663   4816    100   -700    958       C  
ATOM   2162  C   ASN A 363      11.480  -1.154  19.299  1.00 39.86           C  
ANISOU 2162  C   ASN A 363     5383   4891   4872     78   -723    862       C  
ATOM   2163  O   ASN A 363      10.454  -0.550  19.656  1.00 32.96           O  
ANISOU 2163  O   ASN A 363     4509   4100   3913      7   -695    769       O  
ATOM   2164  CB  ASN A 363      12.176  -3.023  17.725  1.00 36.87           C  
ANISOU 2164  CB  ASN A 363     5090   4253   4667    226   -648    948       C  
ATOM   2165  CG  ASN A 363      11.622  -2.327  16.512  1.00 35.53           C  
ANISOU 2165  CG  ASN A 363     4917   4116   4466    267   -591    814       C  
ATOM   2166  OD1 ASN A 363      10.912  -1.328  16.618  1.00 34.97           O  
ANISOU 2166  OD1 ASN A 363     4806   4150   4330    226   -592    754       O  
ATOM   2167  ND2 ASN A 363      11.980  -2.809  15.323  1.00 41.46           N  
ANISOU 2167  ND2 ASN A 363     5708   4794   5250    376   -527    774       N  
ATOM   2168  H   ASN A 363       9.542  -2.603  18.428  1.00 37.99           H  
ATOM   2169  HA  ASN A 363      11.910  -3.111  19.722  1.00 46.88           H  
ATOM   2170  HB2 ASN A 363      13.109  -2.774  17.814  1.00 44.26           H  
ATOM   2171  HB3 ASN A 363      12.099  -3.979  17.583  1.00 44.26           H  
ATOM   2172 HD21 ASN A 363      11.686  -2.441  14.604  1.00 49.77           H  
ATOM   2173 HD22 ASN A 363      12.504  -3.489  15.275  1.00 49.77           H  
ATOM   2174  N   LYS A 364      12.655  -0.549  19.168  1.00 37.99           N  
ANISOU 2174  N   LYS A 364     5058   4644   4732    136   -754    877       N  
ATOM   2175  CA  LYS A 364      12.778   0.870  19.465  1.00 47.25           C  
ANISOU 2175  CA  LYS A 364     6145   5870   5937     92   -757    762       C  
ATOM   2176  C   LYS A 364      11.816   1.695  18.634  1.00 30.92           C  
ANISOU 2176  C   LYS A 364     4089   3762   3898    119   -640    680       C  
ATOM   2177  O   LYS A 364      11.320   2.723  19.110  1.00 35.74           O  
ANISOU 2177  O   LYS A 364     4668   4399   4512     67   -609    569       O  
ATOM   2178  CB  LYS A 364      14.216   1.310  19.201  1.00 46.42           C  
ANISOU 2178  CB  LYS A 364     5908   5714   6017    138   -779    798       C  
ATOM   2179  CG  LYS A 364      14.527   2.734  19.631  1.00 76.04           C  
ANISOU 2179  CG  LYS A 364     9543   9468   9879     54   -785    651       C  
ATOM   2180  CD  LYS A 364      15.993   3.070  19.376  1.00 55.49           C  
ANISOU 2180  CD  LYS A 364     6762   6806   7516     70   -804    694       C  
ATOM   2181  CE  LYS A 364      16.310   4.573  19.557  1.00 75.94           C  
ANISOU 2181  CE  LYS A 364     9215   9311  10328    -36   -760    526       C  
ATOM   2182  NZ  LYS A 364      17.693   4.927  19.035  1.00 70.03           N  
ANISOU 2182  NZ  LYS A 364     8255   8458   9895    -27   -720    599       N  
ATOM   2183  H   LYS A 364      13.383  -0.930  18.914  1.00 45.61           H  
ATOM   2184  HA  LYS A 364      12.571   1.025  20.400  1.00 56.71           H  
ATOM   2185  HB2 LYS A 364      14.814   0.720  19.687  1.00 55.73           H  
ATOM   2186  HB3 LYS A 364      14.389   1.247  18.249  1.00 55.73           H  
ATOM   2187  HG2 LYS A 364      13.977   3.353  19.125  1.00 91.26           H  
ATOM   2188  HG3 LYS A 364      14.349   2.833  20.580  1.00 91.26           H  
ATOM   2189  HD2 LYS A 364      16.544   2.572  20.001  1.00 66.61           H  
ATOM   2190  HD3 LYS A 364      16.220   2.825  18.466  1.00 66.61           H  
ATOM   2191  HE2 LYS A 364      15.658   5.098  19.068  1.00 91.15           H  
ATOM   2192  HE3 LYS A 364      16.276   4.796  20.500  1.00 91.15           H  
ATOM   2193  HZ1 LYS A 364      18.313   4.468  19.479  1.00 84.05           H  
ATOM   2194  HZ2 LYS A 364      17.752   4.729  18.169  1.00 84.05           H  
ATOM   2195  HZ3 LYS A 364      17.846   5.797  19.143  1.00 84.05           H  
ATOM   2196  N   ASP A 365      11.550   1.251  17.386  1.00 33.18           N  
ANISOU 2196  N   ASP A 365     4416   3995   4195    216   -574    730       N  
ATOM   2197  CA  ASP A 365      10.833   2.026  16.405  1.00 30.53           C  
ANISOU 2197  CA  ASP A 365     4066   3667   3867    296   -481    712       C  
ATOM   2198  C   ASP A 365       9.329   1.913  16.548  1.00 27.47           C  
ANISOU 2198  C   ASP A 365     3700   3374   3364    249   -491    640       C  
ATOM   2199  O   ASP A 365       8.618   2.813  16.144  1.00 29.36           O  
ANISOU 2199  O   ASP A 365     3889   3648   3618    310   -430    631       O  
ATOM   2200  CB  ASP A 365      11.174   1.558  14.984  1.00 35.34           C  
ANISOU 2200  CB  ASP A 365     4707   4260   4460    438   -425    778       C  
ATOM   2201  CG  ASP A 365      12.599   1.823  14.603  1.00 55.58           C  
ANISOU 2201  CG  ASP A 365     7214   6736   7169    519   -354    878       C  
ATOM   2202  OD1 ASP A 365      13.225   2.733  15.205  1.00 37.27           O  
ANISOU 2202  OD1 ASP A 365     4795   4358   5010    467   -340    891       O  
ATOM   2203  OD2 ASP A 365      13.069   1.127  13.672  1.00 40.77           O  
ANISOU 2203  OD2 ASP A 365     5380   4851   5259    630   -302    920       O  
ATOM   2204  H   ASP A 365      11.788   0.478  17.092  1.00 39.83           H  
ATOM   2205  HA  ASP A 365      11.109   2.947  16.529  1.00 36.65           H  
ATOM   2206  HB2 ASP A 365      11.022   0.602  14.922  1.00 42.42           H  
ATOM   2207  HB3 ASP A 365      10.605   2.025  14.353  1.00 42.42           H  
ATOM   2208  N   GLY A 366       8.820   0.794  17.071  1.00 29.06           N  
ANISOU 2208  N   GLY A 366     3955   3606   3482    150   -550    616       N  
ATOM   2209  CA  GLY A 366       7.375   0.589  16.969  1.00 28.75           C  
ANISOU 2209  CA  GLY A 366     3891   3655   3377    100   -546    551       C  
ATOM   2210  C   GLY A 366       6.920  -0.817  17.343  1.00 26.71           C  
ANISOU 2210  C   GLY A 366     3679   3369   3100    -23   -578    543       C  
ATOM   2211  O   GLY A 366       7.657  -1.576  17.964  1.00 28.01           O  
ANISOU 2211  O   GLY A 366     3910   3448   3285    -60   -592    621       O  
ATOM   2212  H   GLY A 366       9.266   0.174  17.468  1.00 34.89           H  
ATOM   2213  HA2 GLY A 366       6.925   1.214  17.558  1.00 34.51           H  
ATOM   2214  HA3 GLY A 366       7.096   0.759  16.055  1.00 34.51           H  
ATOM   2215  N   VAL A 367       5.692  -1.129  16.970  1.00 29.61           N  
ANISOU 2215  N   VAL A 367     3988   3804   3458    -81   -583    464       N  
ATOM   2216  CA  VAL A 367       5.053  -2.359  17.379  1.00 31.70           C  
ANISOU 2216  CA  VAL A 367     4260   4011   3775   -236   -576    449       C  
ATOM   2217  C   VAL A 367       4.371  -3.027  16.192  1.00 27.02           C  
ANISOU 2217  C   VAL A 367     3619   3429   3220   -269   -635    296       C  
ATOM   2218  O   VAL A 367       3.630  -2.400  15.422  1.00 31.01           O  
ANISOU 2218  O   VAL A 367     4015   4105   3662   -212   -687    210       O  
ATOM   2219  CB  VAL A 367       4.040  -2.131  18.536  1.00 29.62           C  
ANISOU 2219  CB  VAL A 367     3922   3838   3494   -347   -502    484       C  
ATOM   2220  CG1 VAL A 367       2.885  -1.248  18.114  1.00 33.44           C  
ANISOU 2220  CG1 VAL A 367     4251   4485   3971   -315   -495    396       C  
ATOM   2221  CG2 VAL A 367       3.489  -3.447  19.064  1.00 31.25           C  
ANISOU 2221  CG2 VAL A 367     4131   3945   3796   -516   -445    533       C  
ATOM   2222  H   VAL A 367       5.201  -0.631  16.469  1.00 35.55           H  
ATOM   2223  HA  VAL A 367       5.746  -2.964  17.685  1.00 38.06           H  
ATOM   2224  HB  VAL A 367       4.529  -1.685  19.245  1.00 35.56           H  
ATOM   2225 HG11 VAL A 367       3.073  -0.879  17.237  1.00 40.15           H  
ATOM   2226 HG12 VAL A 367       2.075  -1.781  18.081  1.00 40.15           H  
ATOM   2227 HG13 VAL A 367       2.783  -0.531  18.759  1.00 40.15           H  
ATOM   2228 HG21 VAL A 367       2.895  -3.265  19.809  1.00 37.51           H  
ATOM   2229 HG22 VAL A 367       3.001  -3.893  18.354  1.00 37.51           H  
ATOM   2230 HG23 VAL A 367       4.227  -4.004  19.358  1.00 37.51           H  
ATOM   2231  N   LEU A 368       4.540  -4.347  16.118  1.00 28.10           N  
ANISOU 2231  N   LEU A 368     3822   3385   3469   -368   -627    255       N  
ATOM   2232  CA  LEU A 368       3.784  -5.130  15.149  1.00 28.68           C  
ANISOU 2232  CA  LEU A 368     3839   3451   3606   -461   -688     34       C  
ATOM   2233  C   LEU A 368       2.308  -5.252  15.545  1.00 37.61           C  
ANISOU 2233  C   LEU A 368     4791   4672   4825   -645   -687    -25       C  
ATOM   2234  O   LEU A 368       1.962  -5.497  16.708  1.00 36.95           O  
ANISOU 2234  O   LEU A 368     4686   4514   4838   -762   -576    119       O  
ATOM   2235  CB  LEU A 368       4.379  -6.519  15.028  1.00 31.57           C  
ANISOU 2235  CB  LEU A 368     4326   3527   4143   -529   -641    -20       C  
ATOM   2236  CG  LEU A 368       5.705  -6.641  14.335  1.00 37.18           C  
ANISOU 2236  CG  LEU A 368     5175   4147   4805   -348   -633    -28       C  
ATOM   2237  CD1 LEU A 368       6.278  -8.023  14.608  1.00 38.81           C  
ANISOU 2237  CD1 LEU A 368     5490   4008   5249   -403   -536     -7       C  
ATOM   2238  CD2 LEU A 368       5.555  -6.416  12.792  1.00 32.87           C  
ANISOU 2238  CD2 LEU A 368     4617   3780   4090   -250   -724   -282       C  
ATOM   2239  H   LEU A 368       5.077  -4.803  16.610  1.00 33.74           H  
ATOM   2240  HA  LEU A 368       3.830  -4.682  14.290  1.00 34.43           H  
ATOM   2241  HB2 LEU A 368       4.495  -6.871  15.924  1.00 37.90           H  
ATOM   2242  HB3 LEU A 368       3.751  -7.069  14.534  1.00 37.90           H  
ATOM   2243  HG  LEU A 368       6.311  -5.962  14.671  1.00 44.64           H  
ATOM   2244 HD11 LEU A 368       6.397  -8.132  15.565  1.00 46.59           H  
ATOM   2245 HD12 LEU A 368       5.661  -8.692  14.273  1.00 46.59           H  
ATOM   2246 HD13 LEU A 368       7.133  -8.105  14.157  1.00 46.59           H  
ATOM   2247 HD21 LEU A 368       4.994  -7.116  12.424  1.00 39.46           H  
ATOM   2248 HD22 LEU A 368       5.148  -5.549  12.637  1.00 39.46           H  
ATOM   2249 HD23 LEU A 368       6.434  -6.447  12.382  1.00 39.46           H  
ATOM   2250  N   ILE A 369       1.438  -5.110  14.557  1.00 34.84           N  
ANISOU 2250  N   ILE A 369     4296   4512   4431   -662   -808   -228       N  
ATOM   2251  CA  ILE A 369      -0.006  -5.223  14.732  1.00 33.80           C  
ANISOU 2251  CA  ILE A 369     3928   4503   4412   -833   -833   -314       C  
ATOM   2252  C   ILE A 369      -0.615  -6.139  13.676  1.00 39.31           C  
ANISOU 2252  C   ILE A 369     4521   5223   5193   -980   -975   -634       C  
ATOM   2253  O   ILE A 369       0.035  -6.534  12.716  1.00 38.64           O  
ANISOU 2253  O   ILE A 369     4560   5106   5015   -912  -1057   -809       O  
ATOM   2254  CB  ILE A 369      -0.690  -3.836  14.699  1.00 39.97           C  
ANISOU 2254  CB  ILE A 369     4542   5589   5055   -688   -868   -234       C  
ATOM   2255  CG1 ILE A 369      -0.692  -3.265  13.280  1.00 40.71           C  
ANISOU 2255  CG1 ILE A 369     4589   5936   4944   -500  -1043   -347       C  
ATOM   2256  CG2 ILE A 369       0.055  -2.859  15.621  1.00 44.10           C  
ANISOU 2256  CG2 ILE A 369     5193   6067   5496   -540   -736     -2       C  
ATOM   2257  CD1 ILE A 369      -1.645  -2.081  13.090  1.00 44.33           C  
ANISOU 2257  CD1 ILE A 369     4818   6696   5329   -358  -1091   -267       C  
ATOM   2258  H   ILE A 369       1.666  -4.941  13.746  1.00 41.83           H  
ATOM   2259  HA  ILE A 369      -0.170  -5.649  15.588  1.00 40.58           H  
ATOM   2260  HB  ILE A 369      -1.604  -3.950  15.002  1.00 47.98           H  
ATOM   2261 HG12 ILE A 369       0.204  -2.960  13.065  1.00 48.87           H  
ATOM   2262 HG13 ILE A 369      -0.962  -3.963  12.663  1.00 48.87           H  
ATOM   2263 HG21 ILE A 369       0.161  -3.267  16.494  1.00 52.94           H  
ATOM   2264 HG22 ILE A 369       0.925  -2.665  15.239  1.00 52.94           H  
ATOM   2265 HG23 ILE A 369      -0.462  -2.041  15.698  1.00 52.94           H  
ATOM   2266 HD11 ILE A 369      -1.366  -1.354  13.668  1.00 53.21           H  
ATOM   2267 HD12 ILE A 369      -1.615  -1.797  12.163  1.00 53.21           H  
ATOM   2268 HD13 ILE A 369      -2.545  -2.360  13.321  1.00 53.21           H  
ATOM   2269  N   SER A 370      -1.886  -6.486  13.891  1.00 41.31           N  
ANISOU 2269  N   SER A 370     4526   5538   5633  -1196   -994   -733       N  
ATOM   2270  CA  SER A 370      -2.691  -7.266  12.947  1.00 46.28           C  
ANISOU 2270  CA  SER A 370     4974   6240   6370  -1384  -1164  -1093       C  
ATOM   2271  C   SER A 370      -1.940  -8.507  12.481  1.00 70.95           C  
ANISOU 2271  C   SER A 370     8298   9038   9622  -1488  -1149  -1318       C  
ATOM   2272  O   SER A 370      -1.693  -8.723  11.294  1.00 54.64           O  
ANISOU 2272  O   SER A 370     6281   7085   7393  -1430  -1310  -1616       O  
ATOM   2273  CB  SER A 370      -3.118  -6.380  11.775  1.00 69.85           C  
ANISOU 2273  CB  SER A 370     7810   9679   9050  -1198  -1409  -1226       C  
ATOM   2274  OG  SER A 370      -3.827  -5.251  12.252  1.00 63.26           O  
ANISOU 2274  OG  SER A 370     6781   9088   8166  -1082  -1386   -998       O  
ATOM   2275  H   SER A 370      -2.320  -6.273  14.602  1.00 49.59           H  
ATOM   2276  HA  SER A 370      -3.491  -7.581  13.396  1.00 55.55           H  
ATOM   2277  HB2 SER A 370      -2.328  -6.082  11.297  1.00 83.84           H  
ATOM   2278  HB3 SER A 370      -3.691  -6.891  11.182  1.00 83.84           H  
ATOM   2279  HG  SER A 370      -3.950  -4.703  11.627  1.00 75.93           H  
ATOM   2280  N   GLU A 371      -1.601  -9.343  13.455  1.00 61.12           N  
ANISOU 2280  N   GLU A 371     7166   7388   8670  -1629   -931  -1162       N  
ATOM   2281  CA  GLU A 371      -0.862 -10.583  13.222  1.00 60.17           C  
ANISOU 2281  CA  GLU A 371     7238   6860   8765  -1714   -847  -1311       C  
ATOM   2282  C   GLU A 371       0.336 -10.374  12.292  1.00 52.04           C  
ANISOU 2282  C   GLU A 371     6440   5879   7453  -1451   -919  -1412       C  
ATOM   2283  O   GLU A 371       0.657 -11.216  11.455  1.00 54.52           O  
ANISOU 2283  O   GLU A 371     6847   6030   7839  -1494   -949  -1739       O  
ATOM   2284  CB  GLU A 371      -1.780 -11.706  12.706  1.00 66.43           C  
ANISOU 2284  CB  GLU A 371     7854   7488   9897  -2045   -902  -1717       C  
ATOM   2285  CG  GLU A 371      -2.787 -11.350  11.616  1.00 82.68           C  
ANISOU 2285  CG  GLU A 371     9648   9974  11792  -2117  -1195  -2106       C  
ATOM   2286  CD  GLU A 371      -4.156 -10.905  12.144  1.00 81.31           C  
ANISOU 2286  CD  GLU A 371     9113  10037  11743  -2280  -1230  -2014       C  
ATOM   2287  OE1 GLU A 371      -4.226 -10.241  13.202  1.00 78.95           O  
ANISOU 2287  OE1 GLU A 371     8802   9769  11425  -2191  -1068  -1605       O  
ATOM   2288  OE2 GLU A 371      -5.170 -11.223  11.484  1.00 96.60           O  
ANISOU 2288  OE2 GLU A 371    10760  12150  13794  -2496  -1424  -2380       O  
ATOM   2289  H   GLU A 371      -1.793  -9.213  14.284  1.00 73.37           H  
ATOM   2290  HA  GLU A 371      -0.504 -10.867  14.078  1.00 72.23           H  
ATOM   2291  HB2 GLU A 371      -1.217 -12.409  12.348  1.00 79.73           H  
ATOM   2292  HB3 GLU A 371      -2.291 -12.041  13.460  1.00 79.73           H  
ATOM   2293  HG2 GLU A 371      -2.426 -10.622  11.086  1.00 99.23           H  
ATOM   2294  HG3 GLU A 371      -2.928 -12.129  11.056  1.00 99.23           H  
ATOM   2295  N   GLY A 372       1.038  -9.269  12.474  1.00 42.43           N  
ANISOU 2295  N   GLY A 372     5318   4860   5945  -1182   -915  -1136       N  
ATOM   2296  CA  GLY A 372       2.256  -9.022  11.737  1.00 54.82           C  
ANISOU 2296  CA  GLY A 372     7087   6454   7286   -928   -925  -1151       C  
ATOM   2297  C   GLY A 372       2.060  -8.396  10.379  1.00 50.42           C  
ANISOU 2297  C   GLY A 372     6483   6290   6386   -781  -1113  -1383       C  
ATOM   2298  O   GLY A 372       3.047  -8.181   9.667  1.00 52.46           O  
ANISOU 2298  O   GLY A 372     6900   6597   6434   -558  -1093  -1390       O  
ATOM   2299  H   GLY A 372       0.825  -8.643  13.025  1.00 50.94           H  
ATOM   2300  HA2 GLY A 372       2.820  -8.428  12.257  1.00 65.80           H  
ATOM   2301  HA3 GLY A 372       2.719  -9.865  11.610  1.00 65.80           H  
ATOM   2302  N   GLN A 373       0.823  -8.089   9.995  1.00 46.26           N  
ANISOU 2302  N   GLN A 373     5723   6071   5783   -879  -1288  -1543       N  
ATOM   2303  CA  GLN A 373       0.565  -7.432   8.715  1.00 48.27           C  
ANISOU 2303  CA  GLN A 373     5909   6776   5654   -702  -1489  -1707       C  
ATOM   2304  C   GLN A 373       0.808  -5.920   8.759  1.00 48.92           C  
ANISOU 2304  C   GLN A 373     5978   7128   5482   -413  -1474  -1341       C  
ATOM   2305  O   GLN A 373       0.926  -5.302   7.694  1.00 45.70           O  
ANISOU 2305  O   GLN A 373     5574   7057   4731   -186  -1578  -1362       O  
ATOM   2306  CB  GLN A 373      -0.868  -7.754   8.284  1.00 53.57           C  
ANISOU 2306  CB  GLN A 373     6292   7695   6366   -918  -1710  -2024       C  
ATOM   2307  CG  GLN A 373      -1.118  -9.264   8.102  1.00 63.57           C  
ANISOU 2307  CG  GLN A 373     7558   8663   7933  -1234  -1724  -2460       C  
ATOM   2308  CD  GLN A 373      -2.589  -9.637   8.109  1.00 87.60           C  
ANISOU 2308  CD  GLN A 373    10255  11844  11187  -1540  -1895  -2718       C  
ATOM   2309  OE1 GLN A 373      -3.442  -8.854   8.532  1.00101.04           O  
ANISOU 2309  OE1 GLN A 373    11708  13799  12884  -1532  -1953  -2506       O  
ATOM   2310  NE2 GLN A 373      -2.894 -10.846   7.640  1.00102.46           N  
ANISOU 2310  NE2 GLN A 373    12108  13533  13290  -1808  -1951  -3172       N  
ATOM   2311  H   GLN A 373       0.116  -8.251  10.457  1.00 55.53           H  
ATOM   2312  HA  GLN A 373       1.164  -7.777   8.034  1.00 57.94           H  
ATOM   2313  HB2 GLN A 373      -1.481  -7.429   8.962  1.00 64.30           H  
ATOM   2314  HB3 GLN A 373      -1.048  -7.317   7.437  1.00 64.30           H  
ATOM   2315  HG2 GLN A 373      -0.745  -9.543   7.252  1.00 76.30           H  
ATOM   2316  HG3 GLN A 373      -0.687  -9.742   8.827  1.00 76.30           H  
ATOM   2317 HE21 GLN A 373      -2.271 -11.366   7.355  1.00122.97           H  
ATOM   2318 HE22 GLN A 373      -3.713 -11.106   7.622  1.00122.97           H  
ATOM   2319  N   GLY A 374       0.924  -5.325   9.949  1.00 42.22           N  
ANISOU 2319  N   GLY A 374     5124   6130   4790   -409  -1330  -1012       N  
ATOM   2320  CA  GLY A 374       1.213  -3.915  10.068  1.00 41.90           C  
ANISOU 2320  CA  GLY A 374     5079   6252   4590   -163  -1280   -702       C  
ATOM   2321  C   GLY A 374       2.306  -3.681  11.093  1.00 40.14           C  
ANISOU 2321  C   GLY A 374     5024   5733   4495   -125  -1086   -450       C  
ATOM   2322  O   GLY A 374       2.629  -4.553  11.902  1.00 34.30           O  
ANISOU 2322  O   GLY A 374     4368   4705   3961   -284   -999   -452       O  
ATOM   2323  H   GLY A 374       0.838  -5.729  10.703  1.00 50.69           H  
ATOM   2324  HA2 GLY A 374       1.507  -3.566   9.212  1.00 50.30           H  
ATOM   2325  HA3 GLY A 374       0.415  -3.438  10.347  1.00 50.30           H  
ATOM   2326  N   PHE A 375       2.878  -2.472  11.057  1.00 34.62           N  
ANISOU 2326  N   PHE A 375     4357   5111   3685     94  -1021   -220       N  
ATOM   2327  CA  PHE A 375       3.872  -2.029  12.026  1.00 29.43           C  
ANISOU 2327  CA  PHE A 375     3808   4236   3137    128   -875     -7       C  
ATOM   2328  C   PHE A 375       3.595  -0.559  12.300  1.00 38.15           C  
ANISOU 2328  C   PHE A 375     4817   5456   4221    260   -825    176       C  
ATOM   2329  O   PHE A 375       3.657   0.244  11.370  1.00 36.53           O  
ANISOU 2329  O   PHE A 375     4582   5414   3884    463   -833    257       O  
ATOM   2330  CB  PHE A 375       5.290  -2.224  11.505  1.00 32.72           C  
ANISOU 2330  CB  PHE A 375     4389   4533   3510    258   -808     32       C  
ATOM   2331  CG  PHE A 375       6.360  -1.794  12.465  1.00 30.90           C  
ANISOU 2331  CG  PHE A 375     4222   4114   3404    280   -698    226       C  
ATOM   2332  CD1 PHE A 375       6.787  -2.625  13.468  1.00 30.18           C  
ANISOU 2332  CD1 PHE A 375     4193   3816   3457    148   -669    250       C  
ATOM   2333  CD2 PHE A 375       6.970  -0.565  12.320  1.00 33.95           C  
ANISOU 2333  CD2 PHE A 375     4590   4538   3771    437   -625    391       C  
ATOM   2334  CE1 PHE A 375       7.782  -2.238  14.345  1.00 29.15           C  
ANISOU 2334  CE1 PHE A 375     4093   3581   3402    173   -614    411       C  
ATOM   2335  CE2 PHE A 375       7.974  -0.188  13.201  1.00 32.44           C  
ANISOU 2335  CE2 PHE A 375     4424   4190   3712    424   -555    513       C  
ATOM   2336  CZ  PHE A 375       8.384  -1.047  14.198  1.00 32.01           C  
ANISOU 2336  CZ  PHE A 375     4420   3992   3750    295   -572    509       C  
ATOM   2337  H   PHE A 375       2.699  -1.878  10.461  1.00 41.56           H  
ATOM   2338  HA  PHE A 375       3.793  -2.535  12.850  1.00 35.33           H  
ATOM   2339  HB2 PHE A 375       5.425  -3.166  11.317  1.00 39.28           H  
ATOM   2340  HB3 PHE A 375       5.396  -1.705  10.693  1.00 39.28           H  
ATOM   2341  HD1 PHE A 375       6.399  -3.466  13.560  1.00 36.23           H  
ATOM   2342  HD2 PHE A 375       6.710   0.008  11.636  1.00 40.76           H  
ATOM   2343  HE1 PHE A 375       8.036  -2.804  15.038  1.00 35.00           H  
ATOM   2344  HE2 PHE A 375       8.372   0.649  13.117  1.00 38.94           H  
ATOM   2345  HZ  PHE A 375       9.077  -0.801  14.768  1.00 38.43           H  
ATOM   2346  N   MET A 376       3.258  -0.206  13.543  1.00 30.31           N  
ANISOU 2346  N   MET A 376     3778   4382   3355    162   -755    245       N  
ATOM   2347  CA  MET A 376       2.884   1.161  13.878  1.00 33.27           C  
ANISOU 2347  CA  MET A 376     4059   4824   3760    276   -680    365       C  
ATOM   2348  C   MET A 376       3.995   1.801  14.708  1.00 30.72           C  
ANISOU 2348  C   MET A 376     3842   4313   3518    296   -566    460       C  
ATOM   2349  O   MET A 376       4.445   1.212  15.687  1.00 31.09           O  
ANISOU 2349  O   MET A 376     3968   4243   3602    158   -552    438       O  
ATOM   2350  CB  MET A 376       1.554   1.196  14.653  1.00 34.19           C  
ANISOU 2350  CB  MET A 376     4016   5025   3950    162   -665    322       C  
ATOM   2351  CG  MET A 376       1.044   2.597  14.839  1.00 40.82           C  
ANISOU 2351  CG  MET A 376     4741   5928   4843    317   -571    421       C  
ATOM   2352  SD  MET A 376      -0.655   2.655  15.443  1.00 42.36           S  
ANISOU 2352  SD  MET A 376     4688   6282   5126    241   -539    375       S  
ATOM   2353  CE  MET A 376      -1.445   1.889  14.059  1.00 41.47           C  
ANISOU 2353  CE  MET A 376     4408   6426   4922    239   -765    288       C  
ATOM   2354  H   MET A 376       3.240  -0.748  14.210  1.00 36.39           H  
ATOM   2355  HA  MET A 376       2.766   1.668  13.059  1.00 39.95           H  
ATOM   2356  HB2 MET A 376       0.886   0.693  14.162  1.00 41.05           H  
ATOM   2357  HB3 MET A 376       1.686   0.802  15.530  1.00 41.05           H  
ATOM   2358  HG2 MET A 376       1.606   3.054  15.484  1.00 49.01           H  
ATOM   2359  HG3 MET A 376       1.074   3.059  13.987  1.00 49.01           H  
ATOM   2360  HE1 MET A 376      -1.304   0.931  14.105  1.00 49.78           H  
ATOM   2361  HE2 MET A 376      -2.395   2.086  14.089  1.00 49.78           H  
ATOM   2362  HE3 MET A 376      -1.060   2.241  13.241  1.00 49.78           H  
ATOM   2363  N   THR A 377       4.446   2.992  14.304  1.00 30.03           N  
ANISOU 2363  N   THR A 377     3742   4201   3468    467   -488    572       N  
ATOM   2364  CA  THR A 377       5.593   3.543  14.991  1.00 25.30           C  
ANISOU 2364  CA  THR A 377     3215   3418   2981    452   -404    611       C  
ATOM   2365  C   THR A 377       5.254   4.048  16.397  1.00 32.14           C  
ANISOU 2365  C   THR A 377     4058   4232   3921    344   -344    535       C  
ATOM   2366  O   THR A 377       4.160   4.552  16.666  1.00 30.79           O  
ANISOU 2366  O   THR A 377     3794   4133   3773    364   -291    507       O  
ATOM   2367  CB  THR A 377       6.233   4.685  14.235  1.00 27.91           C  
ANISOU 2367  CB  THR A 377     3524   3676   3404    632   -298    751       C  
ATOM   2368  OG1 THR A 377       5.338   5.778  14.169  1.00 32.64           O  
ANISOU 2368  OG1 THR A 377     4017   4301   4084    745   -212    811       O  
ATOM   2369  CG2 THR A 377       6.576   4.208  12.800  1.00 31.80           C  
ANISOU 2369  CG2 THR A 377     4053   4277   3754    772   -330    837       C  
ATOM   2370  H   THR A 377       4.116   3.469  13.668  1.00 36.06           H  
ATOM   2371  HA  THR A 377       6.231   2.815  15.059  1.00 30.38           H  
ATOM   2372  HB  THR A 377       7.043   4.974  14.682  1.00 33.51           H  
ATOM   2373  HG1 THR A 377       5.682   6.405  13.730  1.00 39.18           H  
ATOM   2374 HG21 THR A 377       5.772   3.905  12.350  1.00 38.18           H  
ATOM   2375 HG22 THR A 377       6.965   4.937  12.293  1.00 38.18           H  
ATOM   2376 HG23 THR A 377       7.211   3.475  12.837  1.00 38.18           H  
ATOM   2377  N   ARG A 378       6.275   4.042  17.235  1.00 29.14           N  
ANISOU 2377  N   ARG A 378     3748   3747   3576    257   -344    500       N  
ATOM   2378  CA  ARG A 378       6.162   4.577  18.586  1.00 30.05           C  
ANISOU 2378  CA  ARG A 378     3864   3849   3704    163   -296    388       C  
ATOM   2379  C   ARG A 378       5.875   6.075  18.565  1.00 29.43           C  
ANISOU 2379  C   ARG A 378     3714   3677   3792    257   -158    343       C  
ATOM   2380  O   ARG A 378       5.038   6.562  19.343  1.00 27.91           O  
ANISOU 2380  O   ARG A 378     3486   3516   3600    237    -72    234       O  
ATOM   2381  CB  ARG A 378       7.451   4.240  19.352  1.00 27.77           C  
ANISOU 2381  CB  ARG A 378     3642   3520   3389     69   -373    360       C  
ATOM   2382  CG  ARG A 378       7.539   4.840  20.735  1.00 28.91           C  
ANISOU 2382  CG  ARG A 378     3794   3703   3487    -25   -356    201       C  
ATOM   2383  CD  ARG A 378       8.820   4.397  21.443  1.00 27.57           C  
ANISOU 2383  CD  ARG A 378     3656   3570   3249   -104   -489    192       C  
ATOM   2384  NE  ARG A 378       8.787   4.798  22.818  1.00 30.02           N  
ANISOU 2384  NE  ARG A 378     3985   4007   3414   -195   -508     17       N  
ATOM   2385  CZ  ARG A 378       9.745   4.560  23.712  1.00 40.25           C  
ANISOU 2385  CZ  ARG A 378     5287   5426   4581   -264   -650    -28       C  
ATOM   2386  NH1 ARG A 378      10.817   3.889  23.331  1.00 42.18           N  
ANISOU 2386  NH1 ARG A 378     5500   5645   4881   -243   -772    123       N  
ATOM   2387  NH2 ARG A 378       9.621   4.986  24.960  1.00 52.70           N  
ANISOU 2387  NH2 ARG A 378     6888   7175   5959   -337   -670   -227       N  
ATOM   2388  H   ARG A 378       7.055   3.731  17.049  1.00 34.98           H  
ATOM   2389  HA  ARG A 378       5.418   4.165  19.054  1.00 36.08           H  
ATOM   2390  HB2 ARG A 378       7.509   3.277  19.448  1.00 33.34           H  
ATOM   2391  HB3 ARG A 378       8.207   4.569  18.843  1.00 33.34           H  
ATOM   2392  HG2 ARG A 378       7.544   5.808  20.667  1.00 34.71           H  
ATOM   2393  HG3 ARG A 378       6.779   4.548  21.263  1.00 34.71           H  
ATOM   2394  HD2 ARG A 378       8.898   3.431  21.403  1.00 33.10           H  
ATOM   2395  HD3 ARG A 378       9.588   4.810  21.018  1.00 33.10           H  
ATOM   2396  HE  ARG A 378       8.093   5.227  23.089  1.00 36.04           H  
ATOM   2397 HH11 ARG A 378      10.887   3.614  22.519  1.00 50.63           H  
ATOM   2398 HH12 ARG A 378      11.446   3.726  23.895  1.00 50.63           H  
ATOM   2399 HH21 ARG A 378       8.917   5.420  25.198  1.00 63.25           H  
ATOM   2400 HH22 ARG A 378      10.243   4.829  25.532  1.00 63.25           H  
ATOM   2401  N   GLU A 379       6.563   6.828  17.714  1.00 26.27           N  
ANISOU 2401  N   GLU A 379     3286   3136   3560    369    -99    435       N  
ATOM   2402  CA  GLU A 379       6.355   8.264  17.673  1.00 26.65           C  
ANISOU 2402  CA  GLU A 379     3265   3019   3841    466     70    423       C  
ATOM   2403  C   GLU A 379       5.006   8.622  17.096  1.00 27.06           C  
ANISOU 2403  C   GLU A 379     3229   3154   3900    630    146    526       C  
ATOM   2404  O   GLU A 379       4.413   9.617  17.526  1.00 29.45           O  
ANISOU 2404  O   GLU A 379     3471   3350   4369    690    295    462       O  
ATOM   2405  CB  GLU A 379       7.450   8.941  16.884  1.00 28.13           C  
ANISOU 2405  CB  GLU A 379     3429   3012   4246    543    152    553       C  
ATOM   2406  CG  GLU A 379       8.780   8.916  17.637  1.00 34.67           C  
ANISOU 2406  CG  GLU A 379     4275   3737   5160    371     94    410       C  
ATOM   2407  CD  GLU A 379       8.784   9.775  18.918  1.00 35.71           C  
ANISOU 2407  CD  GLU A 379     4391   3758   5420    238    142    125       C  
ATOM   2408  OE1 GLU A 379       8.078  10.798  18.992  1.00 37.02           O  
ANISOU 2408  OE1 GLU A 379     4519   3779   5767    310    312     66       O  
ATOM   2409  OE2 GLU A 379       9.554   9.428  19.829  1.00 42.69           O  
ANISOU 2409  OE2 GLU A 379     5292   4706   6223     74      8    -47       O  
ATOM   2410  H   GLU A 379       7.149   6.533  17.157  1.00 31.54           H  
ATOM   2411  HA  GLU A 379       6.394   8.598  18.583  1.00 32.00           H  
ATOM   2412  HB2 GLU A 379       7.568   8.481  16.039  1.00 33.77           H  
ATOM   2413  HB3 GLU A 379       7.206   9.867  16.726  1.00 33.77           H  
ATOM   2414  HG2 GLU A 379       8.976   8.001  17.894  1.00 41.62           H  
ATOM   2415  HG3 GLU A 379       9.477   9.253  17.053  1.00 41.62           H  
ATOM   2416  N   PHE A 380       4.482   7.846  16.134  1.00 32.29           N  
ANISOU 2416  N   PHE A 380     3864   4011   4394    710     42    663       N  
ATOM   2417  CA  PHE A 380       3.122   8.124  15.702  1.00 32.39           C  
ANISOU 2417  CA  PHE A 380     3744   4168   4396    852     68    742       C  
ATOM   2418  C   PHE A 380       2.142   7.921  16.861  1.00 28.96           C  
ANISOU 2418  C   PHE A 380     3260   3808   3937    733     92    570       C  
ATOM   2419  O   PHE A 380       1.286   8.772  17.122  1.00 31.84           O  
ANISOU 2419  O   PHE A 380     3512   4148   4438    842    230    568       O  
ATOM   2420  CB  PHE A 380       2.729   7.276  14.481  1.00 35.51           C  
ANISOU 2420  CB  PHE A 380     4098   4812   4583    932    -91    856       C  
ATOM   2421  CG  PHE A 380       1.289   7.455  14.074  1.00 33.64           C  
ANISOU 2421  CG  PHE A 380     3672   4792   4316   1060   -122    919       C  
ATOM   2422  CD1 PHE A 380       0.813   8.705  13.694  1.00 32.91           C  
ANISOU 2422  CD1 PHE A 380     3460   4661   4384   1308     16   1103       C  
ATOM   2423  CD2 PHE A 380       0.397   6.401  14.114  1.00 34.72           C  
ANISOU 2423  CD2 PHE A 380     3724   5154   4314    935   -275    805       C  
ATOM   2424  CE1 PHE A 380      -0.517   8.899  13.349  1.00 36.92           C  
ANISOU 2424  CE1 PHE A 380     3751   5394   4881   1456    -22   1187       C  
ATOM   2425  CE2 PHE A 380      -0.905   6.570  13.774  1.00 33.74           C  
ANISOU 2425  CE2 PHE A 380     3376   5253   4192   1038   -321    852       C  
ATOM   2426  CZ  PHE A 380      -1.384   7.831  13.395  1.00 40.37           C  
ANISOU 2426  CZ  PHE A 380     4079   6098   5163   1313   -205   1050       C  
ATOM   2427  H   PHE A 380       4.878   7.190  15.742  1.00 38.77           H  
ATOM   2428  HA  PHE A 380       3.076   9.050  15.415  1.00 38.89           H  
ATOM   2429  HB2 PHE A 380       3.286   7.531  13.729  1.00 42.63           H  
ATOM   2430  HB3 PHE A 380       2.865   6.339  14.692  1.00 42.63           H  
ATOM   2431  HD1 PHE A 380       1.399   9.427  13.670  1.00 39.51           H  
ATOM   2432  HD2 PHE A 380       0.695   5.561  14.378  1.00 41.68           H  
ATOM   2433  HE1 PHE A 380      -0.819   9.740  13.091  1.00 44.32           H  
ATOM   2434  HE2 PHE A 380      -1.485   5.843  13.792  1.00 40.51           H  
ATOM   2435  HZ  PHE A 380      -2.281   7.946  13.175  1.00 48.47           H  
ATOM   2436  N   LEU A 381       2.285   6.812  17.604  1.00 30.25           N  
ANISOU 2436  N   LEU A 381     3503   4050   3942    525     -6    449       N  
ATOM   2437  CA  LEU A 381       1.407   6.586  18.742  1.00 31.26           C  
ANISOU 2437  CA  LEU A 381     3590   4264   4022    415     58    325       C  
ATOM   2438  C   LEU A 381       1.565   7.683  19.809  1.00 30.36           C  
ANISOU 2438  C   LEU A 381     3512   4012   4011    421    232    172       C  
ATOM   2439  O   LEU A 381       0.574   8.111  20.414  1.00 32.76           O  
ANISOU 2439  O   LEU A 381     3728   4365   4355    457    376     96       O  
ATOM   2440  CB  LEU A 381       1.680   5.189  19.322  1.00 33.69           C  
ANISOU 2440  CB  LEU A 381     3995   4652   4154    210    -51    288       C  
ATOM   2441  CG  LEU A 381       1.099   4.055  18.458  1.00 33.25           C  
ANISOU 2441  CG  LEU A 381     3867   4720   4046    167   -181    355       C  
ATOM   2442  CD1 LEU A 381       1.814   2.734  18.732  1.00 31.89           C  
ANISOU 2442  CD1 LEU A 381     3831   4506   3781      5   -275    357       C  
ATOM   2443  CD2 LEU A 381      -0.396   3.918  18.709  1.00 36.06           C  
ANISOU 2443  CD2 LEU A 381     4033   5229   4438    136   -123    337       C  
ATOM   2444  H   LEU A 381       2.869   6.196  17.467  1.00 36.32           H  
ATOM   2445  HA  LEU A 381       0.481   6.610  18.453  1.00 37.52           H  
ATOM   2446  HB2 LEU A 381       2.639   5.057  19.384  1.00 40.44           H  
ATOM   2447  HB3 LEU A 381       1.279   5.130  20.203  1.00 40.44           H  
ATOM   2448  HG  LEU A 381       1.235   4.272  17.522  1.00 39.91           H  
ATOM   2449 HD11 LEU A 381       1.336   2.017  18.287  1.00 38.29           H  
ATOM   2450 HD12 LEU A 381       2.720   2.789  18.390  1.00 38.29           H  
ATOM   2451 HD13 LEU A 381       1.831   2.576  19.689  1.00 38.29           H  
ATOM   2452 HD21 LEU A 381      -0.847   4.707  18.371  1.00 43.29           H  
ATOM   2453 HD22 LEU A 381      -0.723   3.128  18.249  1.00 43.29           H  
ATOM   2454 HD23 LEU A 381      -0.550   3.832  19.663  1.00 43.29           H  
ATOM   2455  N   LYS A 382       2.777   8.214  19.994  1.00 30.20           N  
ANISOU 2455  N   LYS A 382     3598   3815   4064    393    236    103       N  
ATOM   2456  CA  LYS A 382       2.930   9.305  20.944  1.00 29.12           C  
ANISOU 2456  CA  LYS A 382     3485   3531   4048    381    392   -114       C  
ATOM   2457  C   LYS A 382       2.292  10.595  20.455  1.00 30.91           C  
ANISOU 2457  C   LYS A 382     3598   3575   4571    584    594    -75       C  
ATOM   2458  O   LYS A 382       1.906  11.439  21.272  1.00 36.28           O  
ANISOU 2458  O   LYS A 382     4269   4151   5366    603    775   -280       O  
ATOM   2459  CB  LYS A 382       4.439   9.493  21.247  1.00 34.27           C  
ANISOU 2459  CB  LYS A 382     4235   4047   4737    265    312   -226       C  
ATOM   2460  CG  LYS A 382       4.733  10.402  22.401  1.00 42.72           C  
ANISOU 2460  CG  LYS A 382     5343   5015   5872    181    412   -546       C  
ATOM   2461  CD  LYS A 382       6.204  10.844  22.474  1.00 54.97           C  
ANISOU 2461  CD  LYS A 382     6915   6396   7574     73    335   -665       C  
ATOM   2462  CE  LYS A 382       7.143   9.681  22.420  1.00 51.81           C  
ANISOU 2462  CE  LYS A 382     6559   6163   6964    -27    100   -544       C  
ATOM   2463  NZ  LYS A 382       8.557  10.179  22.534  1.00 67.55           N  
ANISOU 2463  NZ  LYS A 382     8515   8010   9141   -134     27   -670       N  
ATOM   2464  H   LYS A 382       3.497   7.966  19.594  1.00 36.26           H  
ATOM   2465  HA  LYS A 382       2.486   9.084  21.778  1.00 34.96           H  
ATOM   2466  HB2 LYS A 382       4.824   8.627  21.451  1.00 41.14           H  
ATOM   2467  HB3 LYS A 382       4.867   9.870  20.462  1.00 41.14           H  
ATOM   2468  HG2 LYS A 382       4.187  11.200  22.320  1.00 51.28           H  
ATOM   2469  HG3 LYS A 382       4.522   9.939  23.227  1.00 51.28           H  
ATOM   2470  HD2 LYS A 382       6.400  11.427  21.723  1.00 65.98           H  
ATOM   2471  HD3 LYS A 382       6.355  11.316  23.308  1.00 65.98           H  
ATOM   2472  HE2 LYS A 382       6.961   9.077  23.157  1.00 62.19           H  
ATOM   2473  HE3 LYS A 382       7.041   9.214  21.576  1.00 62.19           H  
ATOM   2474  HZ1 LYS A 382       8.671  10.597  23.311  1.00 81.08           H  
ATOM   2475  HZ2 LYS A 382       8.734  10.747  21.872  1.00 81.08           H  
ATOM   2476  HZ3 LYS A 382       9.125   9.495  22.488  1.00 81.08           H  
ATOM   2477  N   SER A 383       2.116  10.750  19.142  1.00 31.88           N  
ANISOU 2477  N   SER A 383     3634   3675   4805    761    579    192       N  
ATOM   2478  CA  SER A 383       1.604  12.005  18.612  1.00 32.85           C  
ANISOU 2478  CA  SER A 383     3643   3608   5232    997    781    311       C  
ATOM   2479  C   SER A 383       0.092  12.110  18.623  1.00 34.34           C  
ANISOU 2479  C   SER A 383     3664   3954   5430   1148    862    371       C  
ATOM   2480  O   SER A 383      -0.441  13.161  18.259  1.00 39.53           O  
ANISOU 2480  O   SER A 383     4204   4458   6358   1382   1047    492       O  
ATOM   2481  CB  SER A 383       2.104  12.187  17.172  1.00 47.94           C  
ANISOU 2481  CB  SER A 383     5526   5467   7221   1164    745    630       C  
ATOM   2482  OG  SER A 383       1.397  11.305  16.319  1.00 37.01           O  
ANISOU 2482  OG  SER A 383     4062   4408   5593   1243    573    813       O  
ATOM   2483  H   SER A 383       2.284  10.150  18.549  1.00 38.28           H  
ATOM   2484  HA  SER A 383       1.945  12.726  19.166  1.00 39.33           H  
ATOM   2485  HB2 SER A 383       1.949  13.102  16.890  1.00 57.54           H  
ATOM   2486  HB3 SER A 383       3.052  11.984  17.132  1.00 57.54           H  
ATOM   2487  HG  SER A 383       1.484  10.514  16.588  1.00 44.43           H  
ATOM   2488  N   LEU A 384      -0.630  11.066  19.032  1.00 36.46           N  
ANISOU 2488  N   LEU A 384     3890   4509   5452   1030    750    312       N  
ATOM   2489  CA  LEU A 384      -2.079  11.124  19.001  1.00 36.10           C  
ANISOU 2489  CA  LEU A 384     3630   4638   5449   1162    823    380       C  
ATOM   2490  C   LEU A 384      -2.617  12.174  19.953  1.00 39.72           C  
ANISOU 2490  C   LEU A 384     4047   4926   6119   1252   1114    206       C  
ATOM   2491  O   LEU A 384      -2.037  12.465  21.012  1.00 41.19           O  
ANISOU 2491  O   LEU A 384     4396   4965   6291   1116   1222    -71       O  
ATOM   2492  CB  LEU A 384      -2.690   9.777  19.376  1.00 37.07           C  
ANISOU 2492  CB  LEU A 384     3705   5057   5324    968    684    330       C  
ATOM   2493  CG  LEU A 384      -2.200   8.616  18.519  1.00 36.82           C  
ANISOU 2493  CG  LEU A 384     3725   5166   5100    855    413    432       C  
ATOM   2494  CD1 LEU A 384      -2.766   7.333  19.074  1.00 39.46           C  
ANISOU 2494  CD1 LEU A 384     4022   5696   5277    635    336    358       C  
ATOM   2495  CD2 LEU A 384      -2.635   8.843  17.076  1.00 45.64           C  
ANISOU 2495  CD2 LEU A 384     4675   6408   6260   1074    302    659       C  
ATOM   2496  H   LEU A 384      -0.305  10.327  19.327  1.00 43.76           H  
ATOM   2497  HA  LEU A 384      -2.343  11.354  18.096  1.00 43.34           H  
ATOM   2498  HB2 LEU A 384      -2.464   9.580  20.299  1.00 44.51           H  
ATOM   2499  HB3 LEU A 384      -3.653   9.834  19.275  1.00 44.51           H  
ATOM   2500  HG  LEU A 384      -1.233   8.549  18.530  1.00 44.21           H  
ATOM   2501 HD11 LEU A 384      -2.485   6.595  18.511  1.00 47.37           H  
ATOM   2502 HD12 LEU A 384      -2.433   7.205  19.976  1.00 47.37           H  
ATOM   2503 HD13 LEU A 384      -3.734   7.392  19.083  1.00 47.37           H  
ATOM   2504 HD21 LEU A 384      -3.570   9.100  17.065  1.00 54.79           H  
ATOM   2505 HD22 LEU A 384      -2.093   9.549  16.691  1.00 54.79           H  
ATOM   2506 HD23 LEU A 384      -2.511   8.021  16.576  1.00 54.79           H  
ATOM   2507  N   ARG A 385      -3.768  12.714  19.583  1.00 41.30           N  
ANISOU 2507  N   ARG A 385     4013   5178   6502   1490   1236    352       N  
ATOM   2508  CA  ARG A 385      -4.507  13.657  20.382  1.00 43.25           C  
ANISOU 2508  CA  ARG A 385     4173   5281   6977   1626   1545    208       C  
ATOM   2509  C   ARG A 385      -4.503  13.275  21.850  1.00 56.75           C  
ANISOU 2509  C   ARG A 385     6016   7056   8492   1401   1648   -137       C  
ATOM   2510  O   ARG A 385      -4.883  12.157  22.220  1.00 48.39           O  
ANISOU 2510  O   ARG A 385     4932   6289   7167   1229   1538   -143       O  
ATOM   2511  CB  ARG A 385      -5.949  13.715  19.860  1.00 50.90           C  
ANISOU 2511  CB  ARG A 385     4809   6470   8062   1861   1582    436       C  
ATOM   2512  CG  ARG A 385      -6.731  14.910  20.285  1.00 81.22           C  
ANISOU 2512  CG  ARG A 385     8505  10109  12245   2124   1928    397       C  
ATOM   2513  CD  ARG A 385      -8.177  14.714  19.911  1.00 76.61           C  
ANISOU 2513  CD  ARG A 385     7548   9832  11728   2311   1924    609       C  
ATOM   2514  NE  ARG A 385      -9.000  15.844  20.315  1.00 98.25           N  
ANISOU 2514  NE  ARG A 385    10181  12390  14760   2532   2214    569       N  
ATOM   2515  CZ  ARG A 385      -9.312  16.867  19.523  1.00 80.39           C  
ANISOU 2515  CZ  ARG A 385     7873   9972  12700   2752   2205    798       C  
ATOM   2516  NH1 ARG A 385      -8.865  16.911  18.273  1.00 85.48           N  
ANISOU 2516  NH1 ARG A 385     8544  10643  13292   2822   1973   1100       N  
ATOM   2517  NH2 ARG A 385     -10.073  17.846  19.989  1.00 89.26           N  
ANISOU 2517  NH2 ARG A 385     8931  10926  14060   2906   2451    733       N  
ATOM   2518  H   ARG A 385      -4.156  12.537  18.836  1.00 49.58           H  
ATOM   2519  HA  ARG A 385      -4.100  14.534  20.306  1.00 51.81           H  
ATOM   2520  HB2 ARG A 385      -5.924  13.716  18.890  1.00 61.10           H  
ATOM   2521  HB3 ARG A 385      -6.422  12.931  20.179  1.00 61.10           H  
ATOM   2522  HG2 ARG A 385      -6.667  15.021  21.246  1.00 97.48           H  
ATOM   2523  HG3 ARG A 385      -6.394  15.701  19.836  1.00 97.48           H  
ATOM   2524  HD2 ARG A 385      -8.248  14.616  18.949  1.00 91.95           H  
ATOM   2525  HD3 ARG A 385      -8.516  13.919  20.352  1.00 91.95           H  
ATOM   2526  HE  ARG A 385      -9.306  15.852  21.119  1.00117.92           H  
ATOM   2527 HH11 ARG A 385      -8.370  16.275  17.970  1.00102.60           H  
ATOM   2528 HH12 ARG A 385      -9.070  17.575  17.766  1.00102.60           H  
ATOM   2529 HH21 ARG A 385     -10.362  17.818  20.798  1.00107.13           H  
ATOM   2530 HH22 ARG A 385     -10.277  18.510  19.482  1.00107.13           H  
ATOM   2531  N   LYS A 386      -4.071  14.197  22.693  1.00 49.21           N  
ANISOU 2531  N   LYS A 386     5201   5830   7667   1400   1871   -428       N  
ATOM   2532  CA  LYS A 386      -4.191  14.018  24.131  1.00 61.58           C  
ANISOU 2532  CA  LYS A 386     6885   7502   9013   1246   2011   -773       C  
ATOM   2533  C   LYS A 386      -5.607  13.561  24.483  1.00 67.65           C  
ANISOU 2533  C   LYS A 386     7439   8555   9710   1315   2146   -698       C  
ATOM   2534  O   LYS A 386      -6.582  14.134  23.975  1.00 55.52           O  
ANISOU 2534  O   LYS A 386     5654   6979   8462   1567   2295   -538       O  
ATOM   2535  CB  LYS A 386      -3.855  15.343  24.824  1.00 69.17           C  
ANISOU 2535  CB  LYS A 386     7955   8112  10215   1315   2287  -1127       C  
ATOM   2536  CG  LYS A 386      -4.355  16.614  24.077  1.00 89.21           C  
ANISOU 2536  CG  LYS A 386    10326  10292  13276   1635   2526   -986       C  
ATOM   2537  CD  LYS A 386      -3.333  17.188  23.051  1.00 90.63           C  
ANISOU 2537  CD  LYS A 386    10559  10134  13741   1678   2431   -804       C  
ATOM   2538  CE  LYS A 386      -3.597  18.671  22.727  1.00 94.79           C  
ANISOU 2538  CE  LYS A 386    11013  10214  14791   1934   2723   -760       C  
ATOM   2539  NZ  LYS A 386      -4.492  18.860  21.545  1.00 87.70           N  
ANISOU 2539  NZ  LYS A 386     9899   9420  14001   2195   2657   -248       N  
ATOM   2540  H   LYS A 386      -3.704  14.938  22.460  1.00 59.07           H  
ATOM   2541  HA  LYS A 386      -3.576  13.337  24.447  1.00 73.92           H  
ATOM   2542  HB2 LYS A 386      -4.263  15.343  25.704  1.00 83.02           H  
ATOM   2543  HB3 LYS A 386      -2.891  15.413  24.906  1.00 83.02           H  
ATOM   2544  HG2 LYS A 386      -5.165  16.393  23.592  1.00107.07           H  
ATOM   2545  HG3 LYS A 386      -4.538  17.308  24.729  1.00107.07           H  
ATOM   2546  HD2 LYS A 386      -2.438  17.115  23.419  1.00108.77           H  
ATOM   2547  HD3 LYS A 386      -3.395  16.684  22.225  1.00108.77           H  
ATOM   2548  HE2 LYS A 386      -4.019  19.091  23.492  1.00113.77           H  
ATOM   2549  HE3 LYS A 386      -2.752  19.107  22.534  1.00113.77           H  
ATOM   2550  HZ1 LYS A 386      -4.117  18.506  20.820  1.00105.25           H  
ATOM   2551  HZ2 LYS A 386      -5.275  18.463  21.690  1.00105.25           H  
ATOM   2552  HZ3 LYS A 386      -4.631  19.728  21.404  1.00105.25           H  
ATOM   2553  N   PRO A 387      -5.773  12.535  25.337  1.00 58.05           N  
ANISOU 2553  N   PRO A 387     6284   7634   8139   1110   2114   -773       N  
ATOM   2554  CA  PRO A 387      -4.793  11.722  26.066  1.00 64.17           C  
ANISOU 2554  CA  PRO A 387     7317   8532   8533    844   1952   -904       C  
ATOM   2555  C   PRO A 387      -4.425  10.402  25.403  1.00 59.97           C  
ANISOU 2555  C   PRO A 387     6791   8158   7837    678   1634   -638       C  
ATOM   2556  O   PRO A 387      -3.718   9.600  26.014  1.00 47.08           O  
ANISOU 2556  O   PRO A 387     5341   6644   5903    483   1513   -681       O  
ATOM   2557  CB  PRO A 387      -5.520  11.448  27.391  1.00 66.61           C  
ANISOU 2557  CB  PRO A 387     7637   9085   8589    797   2202  -1067       C  
ATOM   2558  CG  PRO A 387      -6.962  11.311  26.965  1.00 61.72           C  
ANISOU 2558  CG  PRO A 387     6688   8582   8180    937   2347   -845       C  
ATOM   2559  CD  PRO A 387      -7.155  12.205  25.747  1.00 65.03           C  
ANISOU 2559  CD  PRO A 387     6932   8760   9016   1172   2313   -706       C  
ATOM   2560  HA  PRO A 387      -3.980  12.235  26.196  1.00 77.02           H  
ATOM   2561  HB2 PRO A 387      -5.190  10.630  27.795  1.00 79.96           H  
ATOM   2562  HB3 PRO A 387      -5.400  12.192  28.003  1.00 79.96           H  
ATOM   2563  HG2 PRO A 387      -7.145  10.385  26.739  1.00 74.08           H  
ATOM   2564  HG3 PRO A 387      -7.541  11.596  27.689  1.00 74.08           H  
ATOM   2565  HD2 PRO A 387      -7.618  11.728  25.040  1.00 78.05           H  
ATOM   2566  HD3 PRO A 387      -7.645  13.007  25.983  1.00 78.05           H  
ATOM   2567  N   PHE A 388      -4.902  10.181  24.171  1.00 48.63           N  
ANISOU 2567  N   PHE A 388     5154   6733   6591    768   1502   -373       N  
ATOM   2568  CA  PHE A 388      -4.650   8.922  23.484  1.00 45.49           C  
ANISOU 2568  CA  PHE A 388     4750   6470   6063    614   1220   -176       C  
ATOM   2569  C   PHE A 388      -3.162   8.697  23.262  1.00 42.27           C  
ANISOU 2569  C   PHE A 388     4590   5933   5538    505   1012   -202       C  
ATOM   2570  O   PHE A 388      -2.712   7.547  23.132  1.00 40.14           O  
ANISOU 2570  O   PHE A 388     4399   5755   5099    340    823   -112       O  
ATOM   2571  CB  PHE A 388      -5.401   8.909  22.151  1.00 39.31           C  
ANISOU 2571  CB  PHE A 388     3703   5751   5482    756   1102     47       C  
ATOM   2572  CG  PHE A 388      -6.900   8.940  22.309  1.00 42.49           C  
ANISOU 2572  CG  PHE A 388     3793   6334   6018    843   1262    102       C  
ATOM   2573  CD1 PHE A 388      -7.563  10.136  22.499  1.00 47.92           C  
ANISOU 2573  CD1 PHE A 388     4338   6935   6933   1091   1516     67       C  
ATOM   2574  CD2 PHE A 388      -7.634   7.766  22.299  1.00 59.00           C  
ANISOU 2574  CD2 PHE A 388     5713   8655   8051    670   1181    183       C  
ATOM   2575  CE1 PHE A 388      -8.943  10.167  22.672  1.00 67.05           C  
ANISOU 2575  CE1 PHE A 388     6435   9537   9503   1189   1681    129       C  
ATOM   2576  CE2 PHE A 388      -9.007   7.789  22.461  1.00 66.45           C  
ANISOU 2576  CE2 PHE A 388     6319   9773   9154    732   1336    235       C  
ATOM   2577  CZ  PHE A 388      -9.661   8.993  22.648  1.00 66.64           C  
ANISOU 2577  CZ  PHE A 388     6188   9749   9385   1002   1583    216       C  
ATOM   2578  H   PHE A 388      -5.371  10.743  23.719  1.00 58.38           H  
ATOM   2579  HA  PHE A 388      -4.981   8.189  24.026  1.00 54.60           H  
ATOM   2580  HB2 PHE A 388      -5.140   9.689  21.637  1.00 47.19           H  
ATOM   2581  HB3 PHE A 388      -5.169   8.100  21.668  1.00 47.19           H  
ATOM   2582  HD1 PHE A 388      -7.080  10.931  22.511  1.00 57.52           H  
ATOM   2583  HD2 PHE A 388      -7.198   6.953  22.182  1.00 70.82           H  
ATOM   2584  HE1 PHE A 388      -9.379  10.978  22.804  1.00 80.48           H  
ATOM   2585  HE2 PHE A 388      -9.491   6.995  22.444  1.00 79.75           H  
ATOM   2586  HZ  PHE A 388     -10.584   9.010  22.758  1.00 79.99           H  
ATOM   2587  N   GLY A 389      -2.385   9.779  23.206  1.00 38.50           N  
ANISOU 2587  N   GLY A 389     4217   5218   5193    596   1061   -321       N  
ATOM   2588  CA  GLY A 389      -0.965   9.714  22.971  1.00 35.60           C  
ANISOU 2588  CA  GLY A 389     4030   4717   4779    504    888   -346       C  
ATOM   2589  C   GLY A 389      -0.168   9.233  24.159  1.00 34.35           C  
ANISOU 2589  C   GLY A 389     4064   4646   4342    310    837   -533       C  
ATOM   2590  O   GLY A 389       1.032   8.984  24.019  1.00 38.62           O  
ANISOU 2590  O   GLY A 389     4722   5125   4826    218    663   -534       O  
ATOM   2591  H   GLY A 389      -2.676  10.583  23.305  1.00 46.22           H  
ATOM   2592  HA2 GLY A 389      -0.796   9.108  22.233  1.00 42.73           H  
ATOM   2593  HA3 GLY A 389      -0.645  10.598  22.734  1.00 42.73           H  
ATOM   2594  N   ASP A 390      -0.808   9.091  25.302  1.00 37.70           N  
ANISOU 2594  N   ASP A 390     4505   5243   4578    264    988   -666       N  
ATOM   2595  CA  ASP A 390      -0.135   8.662  26.511  1.00 43.49           C  
ANISOU 2595  CA  ASP A 390     5415   6135   4972    115    944   -819       C  
ATOM   2596  C   ASP A 390      -0.262   7.164  26.742  1.00 44.55           C  
ANISOU 2596  C   ASP A 390     5576   6496   4855     -8    840   -585       C  
ATOM   2597  O   ASP A 390       0.324   6.657  27.700  1.00 43.54           O  
ANISOU 2597  O   ASP A 390     5592   6536   4415   -107    786   -622       O  
ATOM   2598  CB  ASP A 390      -0.694   9.408  27.721  1.00 46.58           C  
ANISOU 2598  CB  ASP A 390     5841   6615   5243    154   1204  -1114       C  
ATOM   2599  CG  ASP A 390      -0.490  10.912  27.636  1.00 52.58           C  
ANISOU 2599  CG  ASP A 390     6596   7087   6296    259   1339  -1404       C  
ATOM   2600  OD1 ASP A 390       0.450  11.346  26.940  1.00 53.68           O  
ANISOU 2600  OD1 ASP A 390     6756   6987   6654    246   1200  -1408       O  
ATOM   2601  OD2 ASP A 390      -1.284  11.653  28.265  1.00 62.63           O  
ANISOU 2601  OD2 ASP A 390     7836   8352   7609    359   1616  -1622       O  
ATOM   2602  H   ASP A 390      -1.648   9.240  25.406  1.00 45.26           H  
ATOM   2603  HA  ASP A 390       0.807   8.882  26.437  1.00 52.20           H  
ATOM   2604  HB2 ASP A 390      -1.647   9.238  27.783  1.00 55.92           H  
ATOM   2605  HB3 ASP A 390      -0.248   9.090  28.522  1.00 55.92           H  
ATOM   2606  N   PHE A 391      -1.013   6.449  25.905  1.00 34.84           N  
ANISOU 2606  N   PHE A 391     4202   5277   3760     -3    813   -346       N  
ATOM   2607  CA  PHE A 391      -1.365   5.077  26.251  1.00 41.26           C  
ANISOU 2607  CA  PHE A 391     5014   6254   4410   -134    797   -149       C  
ATOM   2608  C   PHE A 391      -0.203   4.103  26.027  1.00 33.62           C  
ANISOU 2608  C   PHE A 391     4187   5246   3340   -236    560    -15       C  
ATOM   2609  O   PHE A 391       0.064   3.260  26.899  1.00 39.10           O  
ANISOU 2609  O   PHE A 391     4988   6073   3797   -325    564     88       O  
ATOM   2610  CB  PHE A 391      -2.575   4.611  25.459  1.00 38.46           C  
ANISOU 2610  CB  PHE A 391     4425   5916   4272   -131    838      3       C  
ATOM   2611  CG  PHE A 391      -3.886   4.848  26.168  1.00 41.93           C  
ANISOU 2611  CG  PHE A 391     4705   6503   4724    -98   1120    -22       C  
ATOM   2612  CD1 PHE A 391      -4.524   6.082  26.077  1.00 41.96           C  
ANISOU 2612  CD1 PHE A 391     4580   6470   4894     79   1283   -160       C  
ATOM   2613  CD2 PHE A 391      -4.463   3.859  26.969  1.00 47.02           C  
ANISOU 2613  CD2 PHE A 391     5322   7308   5237   -228   1262    115       C  
ATOM   2614  CE1 PHE A 391      -5.736   6.311  26.743  1.00 42.10           C  
ANISOU 2614  CE1 PHE A 391     4428   6627   4942    134   1575   -185       C  
ATOM   2615  CE2 PHE A 391      -5.656   4.083  27.619  1.00 58.95           C  
ANISOU 2615  CE2 PHE A 391     6664   8964   6769   -192   1558    107       C  
ATOM   2616  CZ  PHE A 391      -6.296   5.309  27.501  1.00 50.02           C  
ANISOU 2616  CZ  PHE A 391     5392   7815   5798     -7   1711    -56       C  
ATOM   2617  H   PHE A 391      -1.323   6.728  25.153  1.00 41.72           H  
ATOM   2618  HA  PHE A 391      -1.591   5.071  27.194  1.00 49.53           H  
ATOM   2619  HB2 PHE A 391      -2.602   5.091  24.617  1.00 46.17           H  
ATOM   2620  HB3 PHE A 391      -2.494   3.658  25.295  1.00 46.17           H  
ATOM   2621  HD1 PHE A 391      -4.142   6.761  25.569  1.00 50.37           H  
ATOM   2622  HD2 PHE A 391      -4.036   3.038  27.063  1.00 56.45           H  
ATOM   2623  HE1 PHE A 391      -6.159   7.137  26.673  1.00 50.43           H  
ATOM   2624  HE2 PHE A 391      -6.034   3.411  28.139  1.00 70.75           H  
ATOM   2625  HZ  PHE A 391      -7.105   5.454  27.935  1.00 60.04           H  
ATOM   2626  N   MET A 392       0.451   4.185  24.884  1.00 34.55           N  
ANISOU 2626  N   MET A 392     4298   5195   3632   -200    382     16       N  
ATOM   2627  CA  MET A 392       1.423   3.160  24.486  1.00 34.00           C  
ANISOU 2627  CA  MET A 392     4325   5067   3526   -273    186    159       C  
ATOM   2628  C   MET A 392       2.817   3.428  25.046  1.00 40.84           C  
ANISOU 2628  C   MET A 392     5337   5929   4251   -279     72     85       C  
ATOM   2629  O   MET A 392       3.570   2.483  25.286  1.00 35.09           O  
ANISOU 2629  O   MET A 392     4696   5228   3410   -335    -44    222       O  
ATOM   2630  CB  MET A 392       1.486   3.066  22.969  1.00 33.54           C  
ANISOU 2630  CB  MET A 392     4189   4871   3683   -219     65    218       C  
ATOM   2631  CG  MET A 392       0.247   2.510  22.338  1.00 36.45           C  
ANISOU 2631  CG  MET A 392     4392   5290   4169   -247     94    286       C  
ATOM   2632  SD  MET A 392      -0.207   0.884  22.976  1.00 42.19           S  
ANISOU 2632  SD  MET A 392     5126   6060   4842   -443    136    427       S  
ATOM   2633  CE  MET A 392       1.262  -0.051  22.653  1.00 40.25           C  
ANISOU 2633  CE  MET A 392     5068   5665   4561   -475    -40    518       C  
ATOM   2634  H   MET A 392       0.356   4.822  24.313  1.00 41.47           H  
ATOM   2635  HA  MET A 392       1.123   2.299  24.817  1.00 40.82           H  
ATOM   2636  HB2 MET A 392       1.627   3.956  22.609  1.00 40.27           H  
ATOM   2637  HB3 MET A 392       2.226   2.489  22.725  1.00 40.27           H  
ATOM   2638  HG2 MET A 392      -0.491   3.115  22.509  1.00 43.76           H  
ATOM   2639  HG3 MET A 392       0.392   2.426  21.382  1.00 43.76           H  
ATOM   2640  HE1 MET A 392       1.522   0.078  21.727  1.00 48.32           H  
ATOM   2641  HE2 MET A 392       1.969   0.258  23.241  1.00 48.32           H  
ATOM   2642  HE3 MET A 392       1.082  -0.990  22.817  1.00 48.32           H  
ATOM   2643  N   GLU A 393       3.150   4.694  25.296  1.00 36.39           N  
ANISOU 2643  N   GLU A 393     4998   4784   4044   1011    -45   -375       N  
ATOM   2644  CA  GLU A 393       4.509   5.044  25.716  1.00 34.48           C  
ANISOU 2644  CA  GLU A 393     5000   4150   3950    890   -379   -541       C  
ATOM   2645  C   GLU A 393       4.975   4.248  26.939  1.00 39.75           C  
ANISOU 2645  C   GLU A 393     5685   4914   4505    995   -374   -543       C  
ATOM   2646  O   GLU A 393       6.097   3.724  26.896  1.00 33.18           O  
ANISOU 2646  O   GLU A 393     4770   3906   3930    659   -455   -518       O  
ATOM   2647  CB  GLU A 393       4.548   6.570  25.898  1.00 39.51           C  
ANISOU 2647  CB  GLU A 393     6096   4450   4468   1166   -795   -749       C  
ATOM   2648  CG  GLU A 393       5.891   7.243  25.822  1.00 77.96           C  
ANISOU 2648  CG  GLU A 393    11168   8803   9651    859  -1300   -787       C  
ATOM   2649  CD  GLU A 393       6.825   6.738  24.740  1.00 74.38           C  
ANISOU 2649  CD  GLU A 393    10297   8320   9644    288  -1188   -534       C  
ATOM   2650  OE1 GLU A 393       8.038   6.851  24.992  1.00 67.67           O  
ANISOU 2650  OE1 GLU A 393     9458   7216   9038     38  -1514   -420       O  
ATOM   2651  OE2 GLU A 393       6.402   6.229  23.664  1.00 42.41           O  
ANISOU 2651  OE2 GLU A 393     5926   4509   5678    134   -814   -412       O  
ATOM   2652  H   GLU A 393       2.614   5.364  25.231  1.00 43.69           H  
ATOM   2653  HA  GLU A 393       5.158   4.825  25.029  1.00 41.39           H  
ATOM   2654  HB2 GLU A 393       3.996   6.966  25.206  1.00 47.43           H  
ATOM   2655  HB3 GLU A 393       4.181   6.775  26.772  1.00 47.43           H  
ATOM   2656  HG2 GLU A 393       5.749   8.188  25.658  1.00 93.57           H  
ATOM   2657  HG3 GLU A 393       6.343   7.117  26.671  1.00 93.57           H  
ATOM   2658  N   PRO A 394       4.186   4.049  28.000  1.00 35.35           N  
ANISOU 2658  N   PRO A 394     5176   4694   3560   1467   -242   -508       N  
ATOM   2659  CA  PRO A 394       4.695   3.222  29.104  1.00 38.29           C  
ANISOU 2659  CA  PRO A 394     5529   5168   3850   1533   -224   -482       C  
ATOM   2660  C   PRO A 394       4.911   1.765  28.743  1.00 36.17           C  
ANISOU 2660  C   PRO A 394     4842   5052   3851   1073     18   -255       C  
ATOM   2661  O   PRO A 394       5.781   1.125  29.351  1.00 31.67           O  
ANISOU 2661  O   PRO A 394     4278   4396   3358    952    -44   -284       O  
ATOM   2662  CB  PRO A 394       3.633   3.384  30.206  1.00 42.68           C  
ANISOU 2662  CB  PRO A 394     6170   6178   3866   2247    -79   -395       C  
ATOM   2663  CG  PRO A 394       2.467   4.008  29.563  1.00 49.08           C  
ANISOU 2663  CG  PRO A 394     6909   7222   4516   2480     71   -285       C  
ATOM   2664  CD  PRO A 394       2.935   4.736  28.357  1.00 41.03           C  
ANISOU 2664  CD  PRO A 394     6022   5726   3843   2070   -147   -482       C  
ATOM   2665  HA  PRO A 394       5.535   3.593  29.416  1.00 45.96           H  
ATOM   2666  HB2 PRO A 394       3.401   2.514  30.565  1.00 51.23           H  
ATOM   2667  HB3 PRO A 394       3.980   3.952  30.911  1.00 51.23           H  
ATOM   2668  HG2 PRO A 394       1.835   3.316  29.312  1.00 58.91           H  
ATOM   2669  HG3 PRO A 394       2.053   4.625  30.186  1.00 58.91           H  
ATOM   2670  HD2 PRO A 394       2.287   4.664  27.639  1.00 49.25           H  
ATOM   2671  HD3 PRO A 394       3.102   5.669  28.562  1.00 49.25           H  
ATOM   2672  N   LYS A 395       4.181   1.225  27.761  1.00 31.89           N  
ANISOU 2672  N   LYS A 395     3997   4672   3448    826    216    -42       N  
ATOM   2673  CA  LYS A 395       4.440  -0.145  27.314  1.00 29.62           C  
ANISOU 2673  CA  LYS A 395     3464   4389   3401    419    289    128       C  
ATOM   2674  C   LYS A 395       5.737  -0.231  26.527  1.00 28.64           C  
ANISOU 2674  C   LYS A 395     3434   3906   3541    117    175    -36       C  
ATOM   2675  O   LYS A 395       6.470  -1.216  26.664  1.00 29.59           O  
ANISOU 2675  O   LYS A 395     3510   3974   3759    -47    167     -6       O  
ATOM   2676  CB  LYS A 395       3.276  -0.664  26.452  1.00 30.61           C  
ANISOU 2676  CB  LYS A 395     3337   4697   3598    253    384    415       C  
ATOM   2677  CG  LYS A 395       1.968  -1.012  27.240  1.00 41.38           C  
ANISOU 2677  CG  LYS A 395     4400   6567   4756    468    516    842       C  
ATOM   2678  CD  LYS A 395       1.254   0.220  27.717  1.00 50.56           C  
ANISOU 2678  CD  LYS A 395     5634   8006   5570   1007    636    824       C  
ATOM   2679  CE  LYS A 395      -0.230  -0.028  28.088  1.00 41.85           C  
ANISOU 2679  CE  LYS A 395     4106   7534   4260   1252    828   1409       C  
ATOM   2680  NZ  LYS A 395      -0.835   1.259  28.534  1.00 47.55           N  
ANISOU 2680  NZ  LYS A 395     4994   8541   4531   1949    958   1336       N  
ATOM   2681  H   LYS A 395       3.542   1.623  27.346  1.00 38.29           H  
ATOM   2682  HA  LYS A 395       4.511  -0.709  28.100  1.00 35.56           H  
ATOM   2683  HB2 LYS A 395       3.050   0.018  25.800  1.00 36.75           H  
ATOM   2684  HB3 LYS A 395       3.566  -1.472  26.000  1.00 36.75           H  
ATOM   2685  HG2 LYS A 395       1.366  -1.504  26.660  1.00 49.68           H  
ATOM   2686  HG3 LYS A 395       2.195  -1.549  28.015  1.00 49.68           H  
ATOM   2687  HD2 LYS A 395       1.705   0.556  28.508  1.00 60.69           H  
ATOM   2688  HD3 LYS A 395       1.276   0.887  27.014  1.00 60.69           H  
ATOM   2689  HE2 LYS A 395      -0.715  -0.354  27.314  1.00 50.23           H  
ATOM   2690  HE3 LYS A 395      -0.287  -0.672  28.811  1.00 50.23           H  
ATOM   2691  HZ1 LYS A 395      -0.204   1.880  28.615  1.00 57.07           H  
ATOM   2692  HZ2 LYS A 395      -1.236   1.150  29.321  1.00 57.07           H  
ATOM   2693  HZ3 LYS A 395      -1.437   1.534  27.939  1.00 57.07           H  
ATOM   2694  N   PHE A 396       6.016   0.767  25.682  1.00 28.43           N  
ANISOU 2694  N   PHE A 396     3505   3681   3615     76     94   -145       N  
ATOM   2695  CA  PHE A 396       7.304   0.824  24.977  1.00 28.36           C  
ANISOU 2695  CA  PHE A 396     3492   3451   3832   -138      7   -156       C  
ATOM   2696  C   PHE A 396       8.466   0.942  25.949  1.00 26.50           C  
ANISOU 2696  C   PHE A 396     3341   3082   3645   -149   -179   -195       C  
ATOM   2697  O   PHE A 396       9.500   0.303  25.757  1.00 29.02           O  
ANISOU 2697  O   PHE A 396     3550   3382   4094   -296   -162    -94       O  
ATOM   2698  CB  PHE A 396       7.343   1.998  23.992  1.00 26.89           C  
ANISOU 2698  CB  PHE A 396     3335   3124   3758   -182    -80   -158       C  
ATOM   2699  CG  PHE A 396       6.637   1.734  22.710  1.00 25.45           C  
ANISOU 2699  CG  PHE A 396     3051   3026   3592   -233     90    -94       C  
ATOM   2700  CD1 PHE A 396       7.156   0.802  21.798  1.00 29.28           C  
ANISOU 2700  CD1 PHE A 396     3457   3534   4134   -310    187      0       C  
ATOM   2701  CD2 PHE A 396       5.433   2.371  22.396  1.00 27.41           C  
ANISOU 2701  CD2 PHE A 396     3329   3333   3751   -135    128   -126       C  
ATOM   2702  CE1 PHE A 396       6.491   0.511  20.632  1.00 27.01           C  
ANISOU 2702  CE1 PHE A 396     3181   3266   3817   -297    260     27       C  
ATOM   2703  CE2 PHE A 396       4.779   2.101  21.206  1.00 28.71           C  
ANISOU 2703  CE2 PHE A 396     3421   3543   3946   -203    233    -59       C  
ATOM   2704  CZ  PHE A 396       5.299   1.187  20.328  1.00 30.04           C  
ANISOU 2704  CZ  PHE A 396     3568   3673   4174   -288    271      1       C  
ATOM   2705  H   PHE A 396       5.483   1.417  25.499  1.00 34.13           H  
ATOM   2706  HA  PHE A 396       7.396   0.001  24.472  1.00 34.05           H  
ATOM   2707  HB2 PHE A 396       6.922   2.767  24.407  1.00 32.29           H  
ATOM   2708  HB3 PHE A 396       8.268   2.198  23.783  1.00 32.29           H  
ATOM   2709  HD1 PHE A 396       7.961   0.376  21.986  1.00 35.15           H  
ATOM   2710  HD2 PHE A 396       5.067   2.983  22.993  1.00 32.90           H  
ATOM   2711  HE1 PHE A 396       6.828  -0.130  20.048  1.00 32.43           H  
ATOM   2712  HE2 PHE A 396       3.985   2.541  21.003  1.00 34.47           H  
ATOM   2713  HZ  PHE A 396       4.860   1.013  19.527  1.00 36.07           H  
ATOM   2714  N   GLU A 397       8.329   1.777  26.977  1.00 27.74           N  
ANISOU 2714  N   GLU A 397     3734   3140   3667     61   -393   -329       N  
ATOM   2715  CA  GLU A 397       9.404   1.983  27.938  1.00 30.62           C  
ANISOU 2715  CA  GLU A 397     4255   3295   4084     49   -689   -372       C  
ATOM   2716  C   GLU A 397       9.703   0.689  28.655  1.00 29.99           C  
ANISOU 2716  C   GLU A 397     4053   3395   3946     37   -510   -339       C  
ATOM   2717  O   GLU A 397      10.872   0.286  28.793  1.00 30.00           O  
ANISOU 2717  O   GLU A 397     3974   3306   4117   -153   -596   -251       O  
ATOM   2718  CB  GLU A 397       9.020   3.081  28.924  1.00 31.27           C  
ANISOU 2718  CB  GLU A 397     4763   3192   3924    414  -1028   -582       C  
ATOM   2719  CG  GLU A 397       9.163   4.516  28.357  1.00 41.93           C  
ANISOU 2719  CG  GLU A 397     6349   4176   5407    361  -1442   -614       C  
ATOM   2720  CD  GLU A 397       8.432   5.542  29.211  1.00 69.76           C  
ANISOU 2720  CD  GLU A 397    10418   7537   8551    900  -1767   -884       C  
ATOM   2721  OE1 GLU A 397       8.436   6.738  28.847  1.00 63.35           O  
ANISOU 2721  OE1 GLU A 397     9904   6365   7800    915  -2192   -946       O  
ATOM   2722  OE2 GLU A 397       7.840   5.149  30.238  1.00 88.98           O  
ANISOU 2722  OE2 GLU A 397    12997  10224  10588   1367  -1610  -1004       O  
ATOM   2723  H   GLU A 397       7.620   2.236  27.141  1.00 33.31           H  
ATOM   2724  HA  GLU A 397      10.207   2.277  27.480  1.00 36.76           H  
ATOM   2725  HB2 GLU A 397       8.093   2.957  29.182  1.00 37.54           H  
ATOM   2726  HB3 GLU A 397       9.594   3.013  29.704  1.00 37.54           H  
ATOM   2727  HG2 GLU A 397      10.102   4.757  28.332  1.00 50.34           H  
ATOM   2728  HG3 GLU A 397       8.789   4.545  27.463  1.00 50.34           H  
ATOM   2729  N   PHE A 398       8.648  -0.031  29.038  1.00 28.98           N  
ANISOU 2729  N   PHE A 398     3852   3559   3601    213   -260   -325       N  
ATOM   2730  CA  PHE A 398       8.820  -1.342  29.644  1.00 28.76           C  
ANISOU 2730  CA  PHE A 398     3685   3699   3545    159   -119   -237       C  
ATOM   2731  C   PHE A 398       9.493  -2.289  28.678  1.00 30.43           C  
ANISOU 2731  C   PHE A 398     3737   3857   3968   -138    -35   -138       C  
ATOM   2732  O   PHE A 398      10.439  -2.994  29.041  1.00 27.31           O  
ANISOU 2732  O   PHE A 398     3318   3425   3633   -221    -57   -117       O  
ATOM   2733  CB  PHE A 398       7.444  -1.886  30.103  1.00 28.31           C  
ANISOU 2733  CB  PHE A 398     3485   4005   3265    352     80    -74       C  
ATOM   2734  CG  PHE A 398       7.454  -3.366  30.393  1.00 30.32           C  
ANISOU 2734  CG  PHE A 398     3541   4403   3576    174    168    121       C  
ATOM   2735  CD1 PHE A 398       7.833  -3.825  31.620  1.00 32.06           C  
ANISOU 2735  CD1 PHE A 398     3775   4725   3681    303    162    133       C  
ATOM   2736  CD2 PHE A 398       7.150  -4.283  29.409  1.00 32.10           C  
ANISOU 2736  CD2 PHE A 398     3637   4592   3967   -112    177    275       C  
ATOM   2737  CE1 PHE A 398       7.893  -5.194  31.877  1.00 31.19           C  
ANISOU 2737  CE1 PHE A 398     3498   4704   3649    108    188    328       C  
ATOM   2738  CE2 PHE A 398       7.175  -5.632  29.675  1.00 32.91           C  
ANISOU 2738  CE2 PHE A 398     3648   4726   4130   -282    123    453       C  
ATOM   2739  CZ  PHE A 398       7.564  -6.071  30.899  1.00 32.88           C  
ANISOU 2739  CZ  PHE A 398     3612   4841   4041   -192    141    486       C  
ATOM   2740  H   PHE A 398       7.829   0.218  28.957  1.00 34.79           H  
ATOM   2741  HA  PHE A 398       9.384  -1.268  30.430  1.00 34.53           H  
ATOM   2742  HB2 PHE A 398       7.179  -1.425  30.914  1.00 33.98           H  
ATOM   2743  HB3 PHE A 398       6.794  -1.724  29.401  1.00 33.98           H  
ATOM   2744  HD1 PHE A 398       8.054  -3.220  32.291  1.00 38.49           H  
ATOM   2745  HD2 PHE A 398       6.926  -3.987  28.556  1.00 38.54           H  
ATOM   2746  HE1 PHE A 398       8.157  -5.503  32.714  1.00 37.44           H  
ATOM   2747  HE2 PHE A 398       6.925  -6.241  29.019  1.00 39.50           H  
ATOM   2748  HZ  PHE A 398       7.606  -6.985  31.068  1.00 39.48           H  
ATOM   2749  N   ALA A 399       9.028  -2.307  27.426  1.00 28.23           N  
ANISOU 2749  N   ALA A 399     3391   3578   3757   -229     47    -81       N  
ATOM   2750  CA  ALA A 399       9.558  -3.258  26.460  1.00 29.84           C  
ANISOU 2750  CA  ALA A 399     3555   3741   4040   -341     97    -10       C  
ATOM   2751  C   ALA A 399      11.035  -3.057  26.202  1.00 28.54           C  
ANISOU 2751  C   ALA A 399     3348   3516   3982   -360     69     45       C  
ATOM   2752  O   ALA A 399      11.774  -4.032  26.036  1.00 26.80           O  
ANISOU 2752  O   ALA A 399     3120   3331   3732   -323    115    107       O  
ATOM   2753  CB  ALA A 399       8.766  -3.161  25.155  1.00 29.79           C  
ANISOU 2753  CB  ALA A 399     3558   3719   4039   -355    136     21       C  
ATOM   2754  H   ALA A 399       8.416  -1.786  27.119  1.00 33.89           H  
ATOM   2755  HA  ALA A 399       9.453  -4.151  26.824  1.00 35.82           H  
ATOM   2756  HB1 ALA A 399       7.831  -3.344  25.339  1.00 35.76           H  
ATOM   2757  HB2 ALA A 399       8.862  -2.266  24.793  1.00 35.76           H  
ATOM   2758  HB3 ALA A 399       9.113  -3.812  24.526  1.00 35.76           H  
ATOM   2759  N   VAL A 400      11.503  -1.810  26.114  1.00 26.54           N  
ANISOU 2759  N   VAL A 400     3053   3179   3851   -405    -46     92       N  
ATOM   2760  CA  VAL A 400      12.917  -1.615  25.813  1.00 28.62           C  
ANISOU 2760  CA  VAL A 400     3151   3456   4269   -473   -106    332       C  
ATOM   2761  C   VAL A 400      13.772  -2.288  26.862  1.00 31.31           C  
ANISOU 2761  C   VAL A 400     3479   3806   4612   -494   -162    354       C  
ATOM   2762  O   VAL A 400      14.702  -3.027  26.547  1.00 31.33           O  
ANISOU 2762  O   VAL A 400     3343   3955   4606   -437    -52    540       O  
ATOM   2763  CB  VAL A 400      13.261  -0.119  25.676  1.00 33.56           C  
ANISOU 2763  CB  VAL A 400     3724   3925   5104   -616   -375    478       C  
ATOM   2764  CG1 VAL A 400      14.761   0.072  25.660  1.00 39.95           C  
ANISOU 2764  CG1 VAL A 400     4270   4775   6134   -764   -530    882       C  
ATOM   2765  CG2 VAL A 400      12.581   0.431  24.407  1.00 36.81           C  
ANISOU 2765  CG2 VAL A 400     4091   4379   5517   -584   -265    514       C  
ATOM   2766  H   VAL A 400      11.042  -1.093  26.221  1.00 31.86           H  
ATOM   2767  HA  VAL A 400      13.100  -2.032  24.956  1.00 34.37           H  
ATOM   2768  HB  VAL A 400      12.929   0.386  26.435  1.00 40.29           H  
ATOM   2769 HG11 VAL A 400      14.964   0.949  25.300  1.00 47.96           H  
ATOM   2770 HG12 VAL A 400      15.098   0.000  26.567  1.00 47.96           H  
ATOM   2771 HG13 VAL A 400      15.160  -0.615  25.103  1.00 47.96           H  
ATOM   2772 HG21 VAL A 400      12.762   1.382  24.338  1.00 44.19           H  
ATOM   2773 HG22 VAL A 400      12.938  -0.031  23.632  1.00 44.19           H  
ATOM   2774 HG23 VAL A 400      11.625   0.280  24.470  1.00 44.19           H  
ATOM   2775  N   LYS A 401      13.420  -2.086  28.144  1.00 30.96           N  
ANISOU 2775  N   LYS A 401     3604   3640   4519   -495   -319    164       N  
ATOM   2776  CA  LYS A 401      14.215  -2.664  29.204  1.00 32.15           C  
ANISOU 2776  CA  LYS A 401     3764   3782   4670   -513   -396    170       C  
ATOM   2777  C   LYS A 401      13.977  -4.167  29.309  1.00 29.31           C  
ANISOU 2777  C   LYS A 401     3399   3581   4156   -430   -159    112       C  
ATOM   2778  O   LYS A 401      14.899  -4.928  29.608  1.00 31.96           O  
ANISOU 2778  O   LYS A 401     3672   3971   4502   -433   -134    198       O  
ATOM   2779  CB  LYS A 401      13.901  -1.965  30.527  1.00 32.59           C  
ANISOU 2779  CB  LYS A 401     4073   3661   4649   -429   -665    -24       C  
ATOM   2780  CG  LYS A 401      14.404  -0.565  30.584  1.00 38.81           C  
ANISOU 2780  CG  LYS A 401     4984   4150   5611   -529  -1101     41       C  
ATOM   2781  CD  LYS A 401      14.017   0.128  31.893  1.00 40.82           C  
ANISOU 2781  CD  LYS A 401     5667   4169   5672   -285  -1454   -227       C  
ATOM   2782  CE  LYS A 401      12.590   0.637  31.866  1.00 61.41           C  
ANISOU 2782  CE  LYS A 401     8488   6851   7992     48  -1348   -448       C  
ATOM   2783  NZ  LYS A 401      12.248   1.341  33.137  1.00 76.87           N  
ANISOU 2783  NZ  LYS A 401    10939   8630   9640    477  -1696   -702       N  
ATOM   2784  H   LYS A 401      12.742  -1.627  28.405  1.00 37.17           H  
ATOM   2785  HA  LYS A 401      15.155  -2.527  29.012  1.00 38.60           H  
ATOM   2786  HB2 LYS A 401      12.939  -1.941  30.649  1.00 39.13           H  
ATOM   2787  HB3 LYS A 401      14.315  -2.460  31.250  1.00 39.13           H  
ATOM   2788  HG2 LYS A 401      15.372  -0.570  30.519  1.00 46.59           H  
ATOM   2789  HG3 LYS A 401      14.024  -0.058  29.850  1.00 46.59           H  
ATOM   2790  HD2 LYS A 401      14.100  -0.503  32.625  1.00 49.00           H  
ATOM   2791  HD3 LYS A 401      14.606   0.885  32.040  1.00 49.00           H  
ATOM   2792  HE2 LYS A 401      12.483   1.261  31.131  1.00 73.70           H  
ATOM   2793  HE3 LYS A 401      11.982  -0.111  31.756  1.00 73.70           H  
ATOM   2794  HZ1 LYS A 401      12.790   2.036  33.255  1.00 92.27           H  
ATOM   2795  HZ2 LYS A 401      11.407   1.632  33.107  1.00 92.27           H  
ATOM   2796  HZ3 LYS A 401      12.336   0.784  33.826  1.00 92.27           H  
ATOM   2797  N   PHE A 402      12.727  -4.609  29.134  1.00 27.33           N  
ANISOU 2797  N   PHE A 402     3218   3389   3777   -372    -48     10       N  
ATOM   2798  CA  PHE A 402      12.448  -6.042  29.184  1.00 24.59           C  
ANISOU 2798  CA  PHE A 402     2901   3105   3338   -363     24     22       C  
ATOM   2799  C   PHE A 402      13.120  -6.807  28.040  1.00 27.68           C  
ANISOU 2799  C   PHE A 402     3334   3483   3701   -284     69     90       C  
ATOM   2800  O   PHE A 402      13.726  -7.878  28.267  1.00 25.81           O  
ANISOU 2800  O   PHE A 402     3169   3247   3389   -214     54    103       O  
ATOM   2801  CB  PHE A 402      10.927  -6.254  29.160  1.00 25.51           C  
ANISOU 2801  CB  PHE A 402     3022   3285   3387   -383     32     46       C  
ATOM   2802  CG  PHE A 402      10.511  -7.632  29.487  1.00 22.92           C  
ANISOU 2802  CG  PHE A 402     2707   2975   3026   -459    -41    155       C  
ATOM   2803  CD1 PHE A 402      10.411  -8.053  30.776  1.00 27.30           C  
ANISOU 2803  CD1 PHE A 402     3182   3659   3532   -456    -41    228       C  
ATOM   2804  CD2 PHE A 402      10.164  -8.512  28.491  1.00 27.18           C  
ANISOU 2804  CD2 PHE A 402     3377   3372   3577   -523   -182    213       C  
ATOM   2805  CE1 PHE A 402       9.971  -9.318  31.108  1.00 26.95           C  
ANISOU 2805  CE1 PHE A 402     3106   3632   3502   -582   -168    422       C  
ATOM   2806  CE2 PHE A 402       9.703  -9.784  28.823  1.00 30.58           C  
ANISOU 2806  CE2 PHE A 402     3862   3733   4025   -656   -403    371       C  
ATOM   2807  CZ  PHE A 402       9.644 -10.194  30.149  1.00 30.86           C  
ANISOU 2807  CZ  PHE A 402     3738   3926   4061   -717   -388    503       C  
ATOM   2808  H   PHE A 402      12.041  -4.110  28.989  1.00 32.81           H  
ATOM   2809  HA  PHE A 402      12.807  -6.404  30.010  1.00 29.53           H  
ATOM   2810  HB2 PHE A 402      10.519  -5.659  29.809  1.00 30.63           H  
ATOM   2811  HB3 PHE A 402      10.598  -6.049  28.271  1.00 30.63           H  
ATOM   2812  HD1 PHE A 402      10.647  -7.467  31.458  1.00 32.78           H  
ATOM   2813  HD2 PHE A 402      10.236  -8.260  27.599  1.00 32.63           H  
ATOM   2814  HE1 PHE A 402       9.901  -9.563  32.003  1.00 32.36           H  
ATOM   2815  HE2 PHE A 402       9.432 -10.365  28.150  1.00 36.71           H  
ATOM   2816  HZ  PHE A 402       9.382 -11.059  30.366  1.00 37.05           H  
ATOM   2817  N   ASN A 403      13.079  -6.263  26.819  1.00 25.28           N  
ANISOU 2817  N   ASN A 403     3016   3186   3403   -212    122    139       N  
ATOM   2818  CA  ASN A 403      13.719  -6.941  25.692  1.00 25.74           C  
ANISOU 2818  CA  ASN A 403     3165   3297   3320     42    181    218       C  
ATOM   2819  C   ASN A 403      15.229  -7.037  25.874  1.00 30.49           C  
ANISOU 2819  C   ASN A 403     3599   4077   3909    180    272    418       C  
ATOM   2820  O   ASN A 403      15.878  -7.911  25.283  1.00 29.05           O  
ANISOU 2820  O   ASN A 403     3528   4004   3506    518    338    492       O  
ATOM   2821  CB  ASN A 403      13.369  -6.217  24.410  1.00 27.40           C  
ANISOU 2821  CB  ASN A 403     3358   3538   3514    139    245    272       C  
ATOM   2822  CG  ASN A 403      11.938  -6.503  23.964  1.00 29.89           C  
ANISOU 2822  CG  ASN A 403     3886   3681   3789     72    123    122       C  
ATOM   2823  OD1 ASN A 403      11.298  -7.412  24.478  1.00 35.07           O  
ANISOU 2823  OD1 ASN A 403     4692   4208   4426    -31    -42     58       O  
ATOM   2824  ND2 ASN A 403      11.427  -5.700  23.045  1.00 28.30           N  
ANISOU 2824  ND2 ASN A 403     3653   3486   3612     90    169    137       N  
ATOM   2825  H   ASN A 403      12.694  -5.519  26.622  1.00 30.35           H  
ATOM   2826  HA  ASN A 403      13.383  -7.848  25.615  1.00 30.91           H  
ATOM   2827  HB2 ASN A 403      13.457  -5.261  24.549  1.00 32.89           H  
ATOM   2828  HB3 ASN A 403      13.969  -6.506  23.705  1.00 32.89           H  
ATOM   2829 HD21 ASN A 403      10.624  -5.824  22.764  1.00 33.97           H  
ATOM   2830 HD22 ASN A 403      11.899  -5.054  22.729  1.00 33.97           H  
ATOM   2831  N   ALA A 404      15.817  -6.135  26.655  1.00 29.48           N  
ANISOU 2831  N   ALA A 404     3230   3980   3992    -32    229    544       N  
ATOM   2832  CA  ALA A 404      17.248  -6.227  26.887  1.00 29.98           C  
ANISOU 2832  CA  ALA A 404     3064   4229   4098     31    262    842       C  
ATOM   2833  C   ALA A 404      17.639  -7.446  27.705  1.00 29.25           C  
ANISOU 2833  C   ALA A 404     3102   4134   3878    118    267    734       C  
ATOM   2834  O   ALA A 404      18.836  -7.731  27.779  1.00 32.08           O  
ANISOU 2834  O   ALA A 404     3277   4700   4212    251    334   1004       O  
ATOM   2835  CB  ALA A 404      17.769  -4.972  27.600  1.00 37.64           C  
ANISOU 2835  CB  ALA A 404     3808   5118   5377   -289     43   1033       C  
ATOM   2836  H   ALA A 404      15.419  -5.482  27.048  1.00 35.40           H  
ATOM   2837  HA  ALA A 404      17.680  -6.284  26.020  1.00 35.99           H  
ATOM   2838  HB1 ALA A 404      18.724  -5.063  27.741  1.00 45.19           H  
ATOM   2839  HB2 ALA A 404      17.588  -4.197  27.046  1.00 45.19           H  
ATOM   2840  HB3 ALA A 404      17.316  -4.883  28.453  1.00 45.19           H  
ATOM   2841  N   LEU A 405      16.673  -8.121  28.330  1.00 26.82           N  
ANISOU 2841  N   LEU A 405     3050   3634   3507     34    188    427       N  
ATOM   2842  CA  LEU A 405      16.938  -9.377  29.028  1.00 25.25           C  
ANISOU 2842  CA  LEU A 405     3001   3404   3188    104    153    339       C  
ATOM   2843  C   LEU A 405      17.117 -10.547  28.046  1.00 27.59           C  
ANISOU 2843  C   LEU A 405     3573   3708   3201    484    160    322       C  
ATOM   2844  O   LEU A 405      17.614 -11.611  28.421  1.00 31.36           O  
ANISOU 2844  O   LEU A 405     4213   4168   3536    640    107    288       O  
ATOM   2845  CB  LEU A 405      15.791  -9.679  30.000  1.00 25.44           C  
ANISOU 2845  CB  LEU A 405     3139   3272   3256   -117     31    151       C  
ATOM   2846  CG  LEU A 405      15.500  -8.692  31.156  1.00 30.56           C  
ANISOU 2846  CG  LEU A 405     3660   3918   4034   -300     -8    107       C  
ATOM   2847  CD1 LEU A 405      14.418  -9.251  32.025  1.00 35.03           C  
ANISOU 2847  CD1 LEU A 405     4283   4488   4541   -364    -52     48       C  
ATOM   2848  CD2 LEU A 405      16.746  -8.418  31.964  1.00 33.68           C  
ANISOU 2848  CD2 LEU A 405     3947   4338   4513   -330    -55    183       C  
ATOM   2849  H   LEU A 405      15.851  -7.870  28.364  1.00 32.21           H  
ATOM   2850  HA  LEU A 405      17.751  -9.295  29.550  1.00 30.21           H  
ATOM   2851  HB2 LEU A 405      14.976  -9.736  29.478  1.00 30.55           H  
ATOM   2852  HB3 LEU A 405      15.980 -10.536  30.414  1.00 30.55           H  
ATOM   2853  HG  LEU A 405      15.205  -7.844  30.789  1.00 36.69           H  
ATOM   2854 HD11 LEU A 405      14.220  -8.615  32.730  1.00 42.06           H  
ATOM   2855 HD12 LEU A 405      13.627  -9.404  31.485  1.00 42.06           H  
ATOM   2856 HD13 LEU A 405      14.723 -10.088  32.410  1.00 42.06           H  
ATOM   2857 HD21 LEU A 405      16.525  -7.813  32.690  1.00 40.44           H  
ATOM   2858 HD22 LEU A 405      17.081  -9.255  32.322  1.00 40.44           H  
ATOM   2859 HD23 LEU A 405      17.414  -8.014  31.388  1.00 40.44           H  
ATOM   2860  N   GLU A 406      16.725 -10.336  26.798  1.00 29.69           N  
ANISOU 2860  N   GLU A 406     3877   3242   4163   -286    465    532       N  
ATOM   2861  CA  GLU A 406      16.943 -11.286  25.696  1.00 28.99           C  
ANISOU 2861  CA  GLU A 406     3794   3328   3892   -187    426    586       C  
ATOM   2862  C   GLU A 406      16.257 -12.623  25.937  1.00 25.93           C  
ANISOU 2862  C   GLU A 406     3436   3052   3364   -163    267    463       C  
ATOM   2863  O   GLU A 406      16.778 -13.689  25.556  1.00 29.57           O  
ANISOU 2863  O   GLU A 406     3902   3612   3721   -137    222    409       O  
ATOM   2864  CB  GLU A 406      18.445 -11.493  25.413  1.00 32.46           C  
ANISOU 2864  CB  GLU A 406     4171   3810   4351   -230    492    590       C  
ATOM   2865  CG  GLU A 406      19.115 -10.203  24.968  1.00 35.37           C  
ANISOU 2865  CG  GLU A 406     4506   4071   4864   -270    677    734       C  
ATOM   2866  CD  GLU A 406      20.615 -10.355  24.672  1.00 54.62           C  
ANISOU 2866  CD  GLU A 406     6845   6575   7335   -326    760    744       C  
ATOM   2867  OE1 GLU A 406      21.311 -11.073  25.426  1.00 87.64           O  
ANISOU 2867  OE1 GLU A 406    10954  10820  11524   -393    674    600       O  
ATOM   2868  OE2 GLU A 406      21.070  -9.751  23.679  1.00 87.89           O  
ANISOU 2868  OE2 GLU A 406    11044  10791  11559   -289    918    917       O  
ATOM   2869  H   GLU A 406      16.314  -9.624  26.546  1.00 35.65           H  
ATOM   2870  HA  GLU A 406      16.536 -10.900  24.905  1.00 34.80           H  
ATOM   2871  HB2 GLU A 406      18.884 -11.801  26.221  1.00 38.96           H  
ATOM   2872  HB3 GLU A 406      18.550 -12.151  24.707  1.00 38.96           H  
ATOM   2873  HG2 GLU A 406      18.683  -9.891  24.157  1.00 42.47           H  
ATOM   2874  HG3 GLU A 406      19.017  -9.542  25.671  1.00 42.47           H  
ATOM   2875  N   LEU A 407      15.047 -12.589  26.478  1.00 27.27           N  
ANISOU 2875  N   LEU A 407     3626   3200   3537   -164    200    423       N  
ATOM   2876  CA  LEU A 407      14.315 -13.816  26.705  1.00 24.48           C  
ANISOU 2876  CA  LEU A 407     3293   2931   3077   -169     71    315       C  
ATOM   2877  C   LEU A 407      13.807 -14.369  25.389  1.00 24.04           C  
ANISOU 2877  C   LEU A 407     3252   3030   2851    -74     30    347       C  
ATOM   2878  O   LEU A 407      13.590 -13.625  24.421  1.00 27.94           O  
ANISOU 2878  O   LEU A 407     3735   3592   3289     23     85    483       O  
ATOM   2879  CB  LEU A 407      13.143 -13.588  27.634  1.00 27.48           C  
ANISOU 2879  CB  LEU A 407     3666   3268   3509   -204     29    270       C  
ATOM   2880  CG  LEU A 407      13.502 -13.023  29.033  1.00 32.26           C  
ANISOU 2880  CG  LEU A 407     4260   3747   4248   -300     64    201       C  
ATOM   2881  CD1 LEU A 407      12.215 -12.983  29.804  1.00 34.36           C  
ANISOU 2881  CD1 LEU A 407     4520   4010   4524   -310     30    156       C  
ATOM   2882  CD2 LEU A 407      14.536 -13.873  29.702  1.00 29.94           C  
ANISOU 2882  CD2 LEU A 407     3965   3469   3942   -371     20    115       C  
ATOM   2883  H   LEU A 407      14.635 -11.874  26.718  1.00 32.74           H  
ATOM   2884  HA  LEU A 407      14.905 -14.464  27.121  1.00 29.40           H  
ATOM   2885  HB2 LEU A 407      12.539 -12.957  27.213  1.00 33.00           H  
ATOM   2886  HB3 LEU A 407      12.694 -14.437  27.771  1.00 33.00           H  
ATOM   2887  HG  LEU A 407      13.892 -12.136  28.983  1.00 38.73           H  
ATOM   2888 HD11 LEU A 407      11.864 -13.884  29.880  1.00 41.25           H  
ATOM   2889 HD12 LEU A 407      12.388 -12.619  30.687  1.00 41.25           H  
ATOM   2890 HD13 LEU A 407      11.582 -12.420  29.333  1.00 41.25           H  
ATOM   2891 HD21 LEU A 407      14.254 -14.800  29.667  1.00 35.95           H  
ATOM   2892 HD22 LEU A 407      15.381 -13.766  29.238  1.00 35.95           H  
ATOM   2893 HD23 LEU A 407      14.627 -13.590  30.626  1.00 35.95           H  
ATOM   2894  N   ASP A 408      13.658 -15.682  25.327  1.00 27.23           N  
ANISOU 2894  N   ASP A 408     3686   3494   3166    -99    -58    222       N  
ATOM   2895  CA  ASP A 408      13.024 -16.291  24.174  1.00 25.90           C  
ANISOU 2895  CA  ASP A 408     3528   3489   2824    -42   -118    188       C  
ATOM   2896  C   ASP A 408      11.696 -16.931  24.562  1.00 29.18           C  
ANISOU 2896  C   ASP A 408     3925   3941   3220   -111   -226     82       C  
ATOM   2897  O   ASP A 408      11.222 -16.793  25.691  1.00 28.01           O  
ANISOU 2897  O   ASP A 408     3758   3697   3188   -182   -237     68       O  
ATOM   2898  CB  ASP A 408      13.996 -17.257  23.496  1.00 27.55           C  
ANISOU 2898  CB  ASP A 408     3788   3736   2943    -15   -100    108       C  
ATOM   2899  CG  ASP A 408      14.326 -18.476  24.295  1.00 32.13           C  
ANISOU 2899  CG  ASP A 408     4419   4201   3589    -87   -135    -32       C  
ATOM   2900  OD1 ASP A 408      13.597 -18.839  25.238  1.00 30.74           O  
ANISOU 2900  OD1 ASP A 408     4246   3946   3487   -174   -193    -87       O  
ATOM   2901  OD2 ASP A 408      15.298 -19.156  23.857  1.00 35.22           O  
ANISOU 2901  OD2 ASP A 408     4848   4591   3943    -37    -91    -80       O  
ATOM   2902  H   ASP A 408      13.915 -16.233  25.935  1.00 32.69           H  
ATOM   2903  HA  ASP A 408      12.802 -15.605  23.525  1.00 31.10           H  
ATOM   2904  HB2 ASP A 408      13.603 -17.553  22.660  1.00 33.08           H  
ATOM   2905  HB3 ASP A 408      14.827 -16.788  23.324  1.00 33.08           H  
ATOM   2906  N   ASP A 409      11.061 -17.591  23.585  1.00 29.76           N  
ANISOU 2906  N   ASP A 409     3991   4180   3137    -98   -301      0       N  
ATOM   2907  CA  ASP A 409       9.706 -18.116  23.828  1.00 28.51           C  
ANISOU 2907  CA  ASP A 409     3778   4092   2964   -184   -403   -102       C  
ATOM   2908  C   ASP A 409       9.702 -19.198  24.895  1.00 29.60           C  
ANISOU 2908  C   ASP A 409     3968   4057   3222   -325   -415   -232       C  
ATOM   2909  O   ASP A 409       8.723 -19.313  25.647  1.00 29.71           O  
ANISOU 2909  O   ASP A 409     3928   4056   3305   -412   -450   -257       O  
ATOM   2910  CB  ASP A 409       9.097 -18.624  22.523  1.00 28.49           C  
ANISOU 2910  CB  ASP A 409     3740   4330   2754   -165   -491   -198       C  
ATOM   2911  CG  ASP A 409       8.753 -17.502  21.545  1.00 30.07           C  
ANISOU 2911  CG  ASP A 409     3860   4755   2808     -4   -495    -25       C  
ATOM   2912  OD1 ASP A 409       7.952 -16.588  21.922  1.00 33.16           O  
ANISOU 2912  OD1 ASP A 409     4160   5177   3261     47   -499    109       O  
ATOM   2913  OD2 ASP A 409       9.313 -17.503  20.440  1.00 32.94           O  
ANISOU 2913  OD2 ASP A 409     4257   5259   3001     89   -477     -5       O  
ATOM   2914  H   ASP A 409      11.379 -17.744  22.801  1.00 35.73           H  
ATOM   2915  HA  ASP A 409       9.143 -17.395  24.148  1.00 34.24           H  
ATOM   2916  HB2 ASP A 409       9.732 -19.215  22.088  1.00 34.20           H  
ATOM   2917  HB3 ASP A 409       8.280 -19.107  22.723  1.00 34.20           H  
ATOM   2918  N  ASER A 410      10.766 -19.998  24.958  0.22 29.51           N  
ANISOU 2918  N  ASER A 410     4054   3923   3234   -332   -373   -295       N  
ATOM   2919  N  BSER A 410      10.775 -19.987  24.973  0.78 28.14           N  
ANISOU 2919  N  BSER A 410     3881   3748   3062   -331   -372   -293       N  
ATOM   2920  CA ASER A 410      10.866 -21.039  25.971  0.22 29.95           C  
ANISOU 2920  CA ASER A 410     4175   3800   3405   -430   -364   -371       C  
ATOM   2921  CA BSER A 410      10.886 -21.038  25.971  0.78 29.54           C  
ANISOU 2921  CA BSER A 410     4123   3747   3353   -429   -363   -371       C  
ATOM   2922  C  ASER A 410      10.948 -20.436  27.366  0.22 30.98           C  
ANISOU 2922  C  ASER A 410     4280   3835   3657   -450   -332   -265       C  
ATOM   2923  C  BSER A 410      10.965 -20.445  27.366  0.78 31.19           C  
ANISOU 2923  C  BSER A 410     4308   3860   3684   -450   -331   -265       C  
ATOM   2924  O  ASER A 410      10.337 -20.956  28.308  0.22 30.80           O  
ANISOU 2924  O  ASER A 410     4261   3738   3705   -544   -340   -289       O  
ATOM   2925  O  BSER A 410      10.346 -20.972  28.302  0.78 32.08           O  
ANISOU 2925  O  BSER A 410     4425   3899   3867   -544   -339   -290       O  
ATOM   2926  CB ASER A 410      12.086 -21.914  25.690  0.22 30.11           C  
ANISOU 2926  CB ASER A 410     4296   3719   3425   -378   -311   -428       C  
ATOM   2927  CB BSER A 410      12.119 -21.901  25.694  0.78 28.52           C  
ANISOU 2927  CB BSER A 410     4096   3517   3225   -376   -310   -425       C  
ATOM   2928  OG ASER A 410      13.255 -21.117  25.586  0.22 31.49           O  
ANISOU 2928  OG ASER A 410     4454   3914   3596   -268   -250   -312       O  
ATOM   2929  OG BSER A 410      11.975 -22.662  24.521  0.78 31.28           O  
ANISOU 2929  OG BSER A 410     4490   3933   3462   -375   -329   -577       O  
ATOM   2930  H  ASER A 410      11.441 -19.957  24.426  0.22 35.43           H  
ATOM   2931  H  BSER A 410      11.457 -19.932  24.452  0.78 33.78           H  
ATOM   2932  HA ASER A 410      10.076 -21.600  25.933  0.22 35.96           H  
ATOM   2933  HA BSER A 410      10.103 -21.607  25.918  0.78 35.46           H
[truncated: 224,290 more chars]
