# Supplementary material for: Exploring the mechanism of Alisma orientale for the treatment of pregnancy induced hypertension and potential hepato-nephrotoxicity by using network pharmacology, network toxicology, molecular docking and molecular dynamics simulation
Source: Front Pharmacol. 2022 Nov 15;13:1027112. doi: 10.3389/fphar.2022.1027112 (PMC9705790; doi:10.3389/fphar.2022.1027112)
Supplement: Supplementary file 4 [file DataSheet8.ZIP › Supplement Materials/Molecular Docking/Toxic/PPARG-N6ms7.pdb]

HEADER    TRANSCRIPTION                           16-OCT-18   6MS7              
TITLE     PEROXISOME PROLIFERATOR-ACTIVATED RECEPTOR GAMMA LIGAND BINDING DOMAIN
TITLE    2 IN COMPLEX WITH A NOVEL SELECTIVE PPAR-GAMMA MODULATOR VSP-77        
COMPND    MOL_ID: 1;                                                            
COMPND   2 MOLECULE: PEROXISOME PROLIFERATOR-ACTIVATED RECEPTOR GAMMA;          
COMPND   3 CHAIN: A;                                                            
COMPND   4 SYNONYM: PPAR-GAMMA,NUCLEAR RECEPTOR SUBFAMILY 1 GROUP C MEMBER 3;   
COMPND   5 ENGINEERED: YES;                                                     
COMPND   6 MOL_ID: 2;                                                           
COMPND   7 MOLECULE: PGC1 LXXLL MOTIF;                                          
COMPND   8 CHAIN: B;                                                            
COMPND   9 ENGINEERED: YES                                                      
SOURCE    MOL_ID: 1;                                                            
SOURCE   2 ORGANISM_SCIENTIFIC: HOMO SAPIENS;                                   
SOURCE   3 ORGANISM_COMMON: HUMAN;                                              
SOURCE   4 ORGANISM_TAXID: 9606;                                                
SOURCE   5 GENE: PPARG, NR1C3;                                                  
SOURCE   6 EXPRESSION_SYSTEM: ESCHERICHIA COLI 042;                             
SOURCE   7 EXPRESSION_SYSTEM_TAXID: 216592;                                     
SOURCE   8 MOL_ID: 2;                                                           
SOURCE   9 SYNTHETIC: YES;                                                      
SOURCE  10 ORGANISM_SCIENTIFIC: SYNTHETIC CONSTRUCT;                            
SOURCE  11 ORGANISM_TAXID: 32630                                                
KEYWDS    PEROXISOME PROLIFERATOR-ACTIVATED RECEPTOR GAMMA, LIGNAD BINDING      
KEYWDS   2 DOMAIN, SELECTIVE PPAR GAMMA MODULATOR, VSP-77, DNA BINDING PROTEIN, 
KEYWDS   3 TRANSCRIPTION                                                        
EXPDTA    X-RAY DIFFRACTION                                                     
AUTHOR    W.YI,H.JIANG,X.E.ZHOU,J.SHI,G.ZHAO,X.ZHANG,Y.SUN,K.SUINO-POWELL,J.LI, 
AUTHOR   2 J.LI,K.MELCHER,H.E.XU                                                
REVDAT   3   15-APR-20 6MS7    1       JRNL                                     
REVDAT   2   08-JAN-20 6MS7    1       REMARK                                   
REVDAT   1   23-OCT-19 6MS7    0                                                
JRNL        AUTH   H.JIANG,X.E.ZHOU,J.SHI,Z.ZHOU,G.ZHAO,X.ZHANG,Y.SUN,          
JRNL        AUTH 2 K.SUINO-POWELL,L.MA,H.GAO,X.YU,J.LI,J.LI,K.MELCHER,H.E.XU,   
JRNL        AUTH 3 W.YI                                                         
JRNL        TITL   IDENTIFICATION AND STRUCTURAL INSIGHT OF AN EFFECTIVE PPAR   
JRNL        TITL 2 GAMMA MODULATOR WITH IMPROVED THERAPEUTIC INDEX FOR          
JRNL        TITL 3 ANTI-DIABETIC DRUG DISCOVERY.                                
JRNL        REF    CHEM SCI                      V.  11  2260 2020              
JRNL        REFN                   ISSN 2041-6520                               
JRNL        PMID   32190280                                                     
JRNL        DOI    10.1039/C9SC05487A                                           
REMARK   2                                                                      
REMARK   2 RESOLUTION.    1.43 ANGSTROMS.                                       
REMARK   3                                                                      
REMARK   3 REFINEMENT.                                                          
REMARK   3   PROGRAM     : PHENIX 1.13_2998                                     
REMARK   3   AUTHORS     : PAUL ADAMS,PAVEL AFONINE,VINCENT CHEN,IAN            
REMARK   3               : DAVIS,KRESHNA GOPAL,RALF GROSSE-KUNSTLEVE,           
REMARK   3               : LI-WEI HUNG,ROBERT IMMORMINO,TOM IOERGER,            
REMARK   3               : AIRLIE MCCOY,ERIK MCKEE,NIGEL MORIARTY,              
REMARK   3               : REETAL PAI,RANDY READ,JANE RICHARDSON,               
REMARK   3               : DAVID RICHARDSON,TOD ROMO,JIM SACCHETTINI,           
REMARK   3               : NICHOLAS SAUTER,JACOB SMITH,LAURENT                  
REMARK   3               : STORONI,TOM TERWILLIGER,PETER ZWART                  
REMARK   3                                                                      
REMARK   3    REFINEMENT TARGET : NULL                                          
REMARK   3                                                                      
REMARK   3  DATA USED IN REFINEMENT.                                            
REMARK   3   RESOLUTION RANGE HIGH (ANGSTROMS) : 1.43                           
REMARK   3   RESOLUTION RANGE LOW  (ANGSTROMS) : 32.56                          
REMARK   3   MIN(FOBS/SIGMA_FOBS)              : 1.340                          
REMARK   3   COMPLETENESS FOR RANGE        (%) : 98.3                           
REMARK   3   NUMBER OF REFLECTIONS             : 53782                          
REMARK   3                                                                      
REMARK   3  FIT TO DATA USED IN REFINEMENT.                                     
REMARK   3   R VALUE     (WORKING + TEST SET) : 0.187                           
REMARK   3   R VALUE            (WORKING SET) : 0.186                           
REMARK   3   FREE R VALUE                     : 0.208                           
REMARK   3   FREE R VALUE TEST SET SIZE   (%) : 7.080                           
REMARK   3   FREE R VALUE TEST SET COUNT      : 3807                            
REMARK   3                                                                      
REMARK   3  FIT TO DATA USED IN REFINEMENT (IN BINS).                           
REMARK   3   BIN  RESOLUTION RANGE  COMPL.    NWORK NFREE   RWORK  RFREE        
REMARK   3     1 32.5642 -  3.6753    1.00     3092   218  0.1628 0.1677        
REMARK   3     2  3.6753 -  2.9178    1.00     3006   234  0.1768 0.2022        
REMARK   3     3  2.9178 -  2.5491    1.00     3038   188  0.1785 0.2225        
REMARK   3     4  2.5491 -  2.3161    1.00     2969   234  0.1751 0.1836        
REMARK   3     5  2.3161 -  2.1501    0.99     2974   227  0.1715 0.1873        
REMARK   3     6  2.1501 -  2.0234    0.99     2969   239  0.1688 0.2029        
REMARK   3     7  2.0234 -  1.9221    0.99     2903   249  0.1841 0.2032        
REMARK   3     8  1.9221 -  1.8384    0.99     2946   248  0.1853 0.2092        
REMARK   3     9  1.8384 -  1.7676    0.98     2947   219  0.1891 0.2309        
REMARK   3    10  1.7676 -  1.7066    0.98     2911   223  0.1943 0.2126        
REMARK   3    11  1.7066 -  1.6533    0.98     2898   235  0.2106 0.2554        
REMARK   3    12  1.6533 -  1.6060    0.98     2915   224  0.2106 0.2546        
REMARK   3    13  1.6060 -  1.5638    0.97     2893   210  0.2350 0.2691        
REMARK   3    14  1.5638 -  1.5256    0.97     2897   214  0.2382 0.2587        
REMARK   3    15  1.5256 -  1.4909    0.97     2888   218  0.2453 0.2897        
REMARK   3    16  1.4909 -  1.4592    0.97     2881   216  0.2779 0.3022        
REMARK   3    17  1.4592 -  1.4300    0.96     2848   211  0.3222 0.3202        
REMARK   3                                                                      
REMARK   3  BULK SOLVENT MODELLING.                                             
REMARK   3   METHOD USED        : NULL                                          
REMARK   3   SOLVENT RADIUS     : 1.20                                          
REMARK   3   SHRINKAGE RADIUS   : 1.00                                          
REMARK   3   K_SOL              : NULL                                          
REMARK   3   B_SOL              : NULL                                          
REMARK   3                                                                      
REMARK   3  ERROR ESTIMATES.                                                    
REMARK   3   COORDINATE ERROR (MAXIMUM-LIKELIHOOD BASED)     : 0.170            
REMARK   3   PHASE ERROR (DEGREES, MAXIMUM-LIKELIHOOD BASED) : 21.460           
REMARK   3                                                                      
REMARK   3  B VALUES.                                                           
REMARK   3   FROM WILSON PLOT           (A**2) : NULL                           
REMARK   3   MEAN B VALUE      (OVERALL, A**2) : NULL                           
REMARK   3   OVERALL ANISOTROPIC B VALUE.                                       
REMARK   3    B11 (A**2) : NULL                                                 
REMARK   3    B22 (A**2) : NULL                                                 
REMARK   3    B33 (A**2) : NULL                                                 
REMARK   3    B12 (A**2) : NULL                                                 
REMARK   3    B13 (A**2) : NULL                                                 
REMARK   3    B23 (A**2) : NULL                                                 
REMARK   3                                                                      
REMARK   3  TWINNING INFORMATION.                                               
REMARK   3   FRACTION: NULL                                                     
REMARK   3   OPERATOR: NULL                                                     
REMARK   3                                                                      
REMARK   3  DEVIATIONS FROM IDEAL VALUES.                                       
REMARK   3                 RMSD          COUNT                                  
REMARK   3   BOND      :  0.007           2275                                  
REMARK   3   ANGLE     :  1.140           3056                                  
REMARK   3   CHIRALITY :  0.082            353                                  
REMARK   3   PLANARITY :  0.011            383                                  
REMARK   3   DIHEDRAL  : 16.708            872                                  
REMARK   3                                                                      
REMARK   3  TLS DETAILS                                                         
REMARK   3   NUMBER OF TLS GROUPS  : NULL                                       
REMARK   3                                                                      
REMARK   3  NCS DETAILS                                                         
REMARK   3   NUMBER OF NCS GROUPS : NULL                                        
REMARK   3                                                                      
REMARK   3  OTHER REFINEMENT REMARKS: NULL                                      
REMARK   4                                                                      
REMARK   4 6MS7 COMPLIES WITH FORMAT V. 3.30, 13-JUL-11                         
REMARK 100                                                                      
REMARK 100 THIS ENTRY HAS BEEN PROCESSED BY RCSB ON 17-OCT-18.                  
REMARK 100 THE DEPOSITION ID IS D_1000237478.                                   
REMARK 200                                                                      
REMARK 200 EXPERIMENTAL DETAILS                                                 
REMARK 200  EXPERIMENT TYPE                : X-RAY DIFFRACTION                  
REMARK 200  DATE OF DATA COLLECTION        : 20-FEB-15                          
REMARK 200  TEMPERATURE           (KELVIN) : 100                                
REMARK 200  PH                             : 5.5                                
REMARK 200  NUMBER OF CRYSTALS USED        : 1                                  
REMARK 200                                                                      
REMARK 200  SYNCHROTRON              (Y/N) : Y                                  
REMARK 200  RADIATION SOURCE               : APS                                
REMARK 200  BEAMLINE                       : 21-ID-D                            
REMARK 200  X-RAY GENERATOR MODEL          : NULL                               
REMARK 200  MONOCHROMATIC OR LAUE    (M/L) : M                                  
REMARK 200  WAVELENGTH OR RANGE        (A) : 1.0782                             
REMARK 200  MONOCHROMATOR                  : NULL                               
REMARK 200  OPTICS                         : NULL                               
REMARK 200                                                                      
REMARK 200  DETECTOR TYPE                  : CCD                                
REMARK 200  DETECTOR MANUFACTURER          : MARMOSAIC 300 MM CCD               
REMARK 200  INTENSITY-INTEGRATION SOFTWARE : IMOSFLM                            
REMARK 200  DATA SCALING SOFTWARE          : SCALA                              
REMARK 200                                                                      
REMARK 200  NUMBER OF UNIQUE REFLECTIONS   : 56329                              
REMARK 200  RESOLUTION RANGE HIGH      (A) : 1.410                              
REMARK 200  RESOLUTION RANGE LOW       (A) : 53.900                             
REMARK 200  REJECTION CRITERIA  (SIGMA(I)) : NULL                               
REMARK 200                                                                      
REMARK 200 OVERALL.                                                             
REMARK 200  COMPLETENESS FOR RANGE     (%) : 98.7                               
REMARK 200  DATA REDUNDANCY                : 3.500                              
REMARK 200  R MERGE                    (I) : 0.05800                            
REMARK 200  R SYM                      (I) : NULL                               
REMARK 200  <I/SIGMA(I)> FOR THE DATA SET  : 13.4000                            
REMARK 200                                                                      
REMARK 200 IN THE HIGHEST RESOLUTION SHELL.                                     
REMARK 200  HIGHEST RESOLUTION SHELL, RANGE HIGH (A) : 1.41                     
REMARK 200  HIGHEST RESOLUTION SHELL, RANGE LOW  (A) : 1.49                     
REMARK 200  COMPLETENESS FOR SHELL     (%) : NULL                               
REMARK 200  DATA REDUNDANCY IN SHELL       : NULL                               
REMARK 200  R MERGE FOR SHELL          (I) : NULL                               
REMARK 200  R SYM FOR SHELL            (I) : NULL                               
REMARK 200  <I/SIGMA(I)> FOR SHELL         : NULL                               
REMARK 200                                                                      
REMARK 200 DIFFRACTION PROTOCOL: SINGLE WAVELENGTH                              
REMARK 200 METHOD USED TO DETERMINE THE STRUCTURE: NULL                         
REMARK 200 SOFTWARE USED: PHASER                                                
REMARK 200 STARTING MODEL: NULL                                                 
REMARK 200                                                                      
REMARK 200 REMARK: NULL                                                         
REMARK 280                                                                      
REMARK 280 CRYSTAL                                                              
REMARK 280 SOLVENT CONTENT, VS   (%): 46.74                                     
REMARK 280 MATTHEWS COEFFICIENT, VM (ANGSTROMS**3/DA): 2.31                     
REMARK 280                                                                      
REMARK 280 CRYSTALLIZATION CONDITIONS: 0.1 M OF TRI-SODIUM CITRATE (PH 5.5),    
REMARK 280  20% W/V PEG 3350, VAPOR DIFFUSION, SITTING DROP, TEMPERATURE 300K   
REMARK 290                                                                      
REMARK 290 CRYSTALLOGRAPHIC SYMMETRY                                            
REMARK 290 SYMMETRY OPERATORS FOR SPACE GROUP: P 1 21 1                         
REMARK 290                                                                      
REMARK 290      SYMOP   SYMMETRY                                                
REMARK 290     NNNMMM   OPERATOR                                                
REMARK 290       1555   X,Y,Z                                                   
REMARK 290       2555   -X,Y+1/2,-Z                                             
REMARK 290                                                                      
REMARK 290     WHERE NNN -> OPERATOR NUMBER                                     
REMARK 290           MMM -> TRANSLATION VECTOR                                  
REMARK 290                                                                      
REMARK 290 CRYSTALLOGRAPHIC SYMMETRY TRANSFORMATIONS                            
REMARK 290 THE FOLLOWING TRANSFORMATIONS OPERATE ON THE ATOM/HETATM             
REMARK 290 RECORDS IN THIS ENTRY TO PRODUCE CRYSTALLOGRAPHICALLY                
REMARK 290 RELATED MOLECULES.                                                   
REMARK 290   SMTRY1   1  1.000000  0.000000  0.000000        0.00000            
REMARK 290   SMTRY2   1  0.000000  1.000000  0.000000        0.00000            
REMARK 290   SMTRY3   1  0.000000  0.000000  1.000000        0.00000            
REMARK 290   SMTRY1   2 -1.000000  0.000000  0.000000        0.00000            
REMARK 290   SMTRY2   2  0.000000  1.000000  0.000000       26.94500            
REMARK 290   SMTRY3   2  0.000000  0.000000 -1.000000        0.00000            
REMARK 290                                                                      
REMARK 290 REMARK: NULL                                                         
REMARK 300                                                                      
REMARK 300 BIOMOLECULE: 1                                                       
REMARK 300 SEE REMARK 350 FOR THE AUTHOR PROVIDED AND/OR PROGRAM                
REMARK 300 GENERATED ASSEMBLY INFORMATION FOR THE STRUCTURE IN                  
REMARK 300 THIS ENTRY. THE REMARK MAY ALSO PROVIDE INFORMATION ON               
REMARK 300 BURIED SURFACE AREA.                                                 
REMARK 350                                                                      
REMARK 350 COORDINATES FOR A COMPLETE MULTIMER REPRESENTING THE KNOWN           
REMARK 350 BIOLOGICALLY SIGNIFICANT OLIGOMERIZATION STATE OF THE                
REMARK 350 MOLECULE CAN BE GENERATED BY APPLYING BIOMT TRANSFORMATIONS          
REMARK 350 GIVEN BELOW.  BOTH NON-CRYSTALLOGRAPHIC AND                          
REMARK 350 CRYSTALLOGRAPHIC OPERATIONS ARE GIVEN.                               
REMARK 350                                                                      
REMARK 350 BIOMOLECULE: 1                                                       
REMARK 350 AUTHOR DETERMINED BIOLOGICAL UNIT: DIMERIC                           
REMARK 350 SOFTWARE DETERMINED QUATERNARY STRUCTURE: DIMERIC                    
REMARK 350 SOFTWARE USED: PISA                                                  
REMARK 350 TOTAL BURIED SURFACE AREA: 1030 ANGSTROM**2                          
REMARK 350 SURFACE AREA OF THE COMPLEX: 13890 ANGSTROM**2                       
REMARK 350 CHANGE IN SOLVENT FREE ENERGY: -9.0 KCAL/MOL                         
REMARK 350 APPLY THE FOLLOWING TO CHAINS: A, B                                  
REMARK 350   BIOMT1   1  1.000000  0.000000  0.000000        0.00000            
REMARK 350   BIOMT2   1  0.000000  1.000000  0.000000        0.00000            
REMARK 350   BIOMT3   1  0.000000  0.000000  1.000000        0.00000            
REMARK 465                                                                      
REMARK 465 MISSING RESIDUES                                                     
REMARK 465 THE FOLLOWING RESIDUES WERE NOT LOCATED IN THE                       
REMARK 465 EXPERIMENT. (M=MODEL NUMBER; RES=RESIDUE NAME; C=CHAIN               
REMARK 465 IDENTIFIER; SSSEQ=SEQUENCE NUMBER; I=INSERTION CODE.)                
REMARK 465                                                                      
REMARK 465   M RES C SSSEQI                                                     
REMARK 465     LYS A   265                                                      
REMARK 465     HIS A   266                                                      
REMARK 465     ILE A   267                                                      
REMARK 465     THR A   268                                                      
REMARK 465     PRO A   269                                                      
REMARK 465     LEU A   270                                                      
REMARK 465     GLN A   271                                                      
REMARK 465     LEU A   476                                                      
REMARK 465     TYR A   477                                                      
REMARK 500                                                                      
REMARK 500 GEOMETRY AND STEREOCHEMISTRY                                         
REMARK 500 SUBTOPIC: TORSION ANGLES                                             
REMARK 500                                                                      
REMARK 500 TORSION ANGLES OUTSIDE THE EXPECTED RAMACHANDRAN REGIONS:            
REMARK 500 (M=MODEL NUMBER; RES=RESIDUE NAME; C=CHAIN IDENTIFIER;               
REMARK 500 SSEQ=SEQUENCE NUMBER; I=INSERTION CODE).                             
REMARK 500                                                                      
REMARK 500 STANDARD TABLE:                                                      
REMARK 500 FORMAT:(10X,I3,1X,A3,1X,A1,I4,A1,4X,F7.2,3X,F7.2)                    
REMARK 500                                                                      
REMARK 500 EXPECTED VALUES: GJ KLEYWEGT AND TA JONES (1996). PHI/PSI-           
REMARK 500 CHOLOGY: RAMACHANDRAN REVISITED. STRUCTURE 4, 1395 - 1400            
REMARK 500                                                                      
REMARK 500  M RES CSSEQI        PSI       PHI                                   
REMARK 500    LEU A 393       49.79    -87.96                                   
REMARK 500                                                                      
REMARK 500 REMARK: NULL                                                         
REMARK 525                                                                      
REMARK 525 SOLVENT                                                              
REMARK 525                                                                      
REMARK 525 THE SOLVENT MOLECULES HAVE CHAIN IDENTIFIERS THAT                    
REMARK 525 INDICATE THE POLYMER CHAIN WITH WHICH THEY ARE MOST                  
REMARK 525 CLOSELY ASSOCIATED. THE REMARK LISTS ALL THE SOLVENT                 
REMARK 525 MOLECULES WHICH ARE MORE THAN 5A AWAY FROM THE                       
REMARK 525 NEAREST POLYMER CHAIN (M = MODEL NUMBER;                             
REMARK 525 RES=RESIDUE NAME; C=CHAIN IDENTIFIER; SSEQ=SEQUENCE                  
REMARK 525 NUMBER; I=INSERTION CODE):                                           
REMARK 525                                                                      
REMARK 525  M RES CSSEQI                                                        
REMARK 525    HOH A 962        DISTANCE =  5.92 ANGSTROMS                       
REMARK 525    HOH A 963        DISTANCE =  6.37 ANGSTROMS                       
REMARK 800                                                                      
REMARK 800 SITE                                                                 
REMARK 800 SITE_IDENTIFIER: AC1                                                 
REMARK 800 EVIDENCE_CODE: SOFTWARE                                              
REMARK 800 SITE_DESCRIPTION: binding site for residue V77 A 600                 
REMARK 800                                                                      
REMARK 800 SITE_IDENTIFIER: AC2                                                 
REMARK 800 EVIDENCE_CODE: SOFTWARE                                              
REMARK 800 SITE_DESCRIPTION: binding site for residue V77 A 601                 
DBREF  6MS7 A  206   477  UNP    P37231   PPARG_HUMAN    234    505             
DBREF  6MS7 B  141   151  PDB    6MS7     6MS7           141    151             
SEQADV 6MS7 GLY A  204  UNP  P37231              EXPRESSION TAG                 
SEQADV 6MS7 SER A  205  UNP  P37231              EXPRESSION TAG                 
SEQRES   1 A  274  GLY SER PRO GLU SER ALA ASP LEU ARG ALA LEU ALA LYS          
SEQRES   2 A  274  HIS LEU TYR ASP SER TYR ILE LYS SER PHE PRO LEU THR          
SEQRES   3 A  274  LYS ALA LYS ALA ARG ALA ILE LEU THR GLY LYS THR THR          
SEQRES   4 A  274  ASP LYS SER PRO PHE VAL ILE TYR ASP MET ASN SER LEU          
SEQRES   5 A  274  MET MET GLY GLU ASP LYS ILE LYS PHE LYS HIS ILE THR          
SEQRES   6 A  274  PRO LEU GLN GLU GLN SER LYS GLU VAL ALA ILE ARG ILE          
SEQRES   7 A  274  PHE GLN GLY CYS GLN PHE ARG SER VAL GLU ALA VAL GLN          
SEQRES   8 A  274  GLU ILE THR GLU TYR ALA LYS SER ILE PRO GLY PHE VAL          
SEQRES   9 A  274  ASN LEU ASP LEU ASN ASP GLN VAL THR LEU LEU LYS TYR          
SEQRES  10 A  274  GLY VAL HIS GLU ILE ILE TYR THR MET LEU ALA SER LEU          
SEQRES  11 A  274  MET ASN LYS ASP GLY VAL LEU ILE SER GLU GLY GLN GLY          
SEQRES  12 A  274  PHE MET THR ARG GLU PHE LEU LYS SER LEU ARG LYS PRO          
SEQRES  13 A  274  PHE GLY ASP PHE MET GLU PRO LYS PHE GLU PHE ALA VAL          
SEQRES  14 A  274  LYS PHE ASN ALA LEU GLU LEU ASP ASP SER ASP LEU ALA          
SEQRES  15 A  274  ILE PHE ILE ALA VAL ILE ILE LEU SER GLY ASP ARG PRO          
SEQRES  16 A  274  GLY LEU LEU ASN VAL LYS PRO ILE GLU ASP ILE GLN ASP          
SEQRES  17 A  274  ASN LEU LEU GLN ALA LEU GLU LEU GLN LEU LYS LEU ASN          
SEQRES  18 A  274  HIS PRO GLU SER SER GLN LEU PHE ALA LYS LEU LEU GLN          
SEQRES  19 A  274  LYS MET THR ASP LEU ARG GLN ILE VAL THR GLU HIS VAL          
SEQRES  20 A  274  GLN LEU LEU GLN VAL ILE LYS LYS THR GLU THR ASP MET          
SEQRES  21 A  274  SER LEU HIS PRO LEU LEU GLN GLU ILE TYR LYS ASP LEU          
SEQRES  22 A  274  TYR                                                          
SEQRES   1 B   11  PRO SER LEU LEU LYS LYS LEU LEU LEU ALA PRO                  
HET    V77  A 600      20                                                       
HET    V77  A 601      20                                                       
HETNAM     V77 {[(1S)-1-(4-CHLOROPHENYL)OCTYL]OXY}ACETIC ACID                   
FORMUL   3  V77    2(C16 H23 CL O3)                                             
FORMUL   5  HOH   *272(H2 O)                                                    
HELIX    1 AA1 GLY A  204  PHE A  226  1                                  23    
HELIX    2 AA2 THR A  229  THR A  238  1                                  10    
HELIX    3 AA3 ASP A  251  LYS A  263  1                                  13    
HELIX    4 AA4 GLU A  276  SER A  302  1                                  27    
HELIX    5 AA5 GLY A  305  LEU A  309  5                                   5    
HELIX    6 AA6 ASP A  310  LEU A  333  1                                  24    
HELIX    7 AA7 ARG A  350  LEU A  356  1                                   7    
HELIX    8 AA8 PRO A  359  PHE A  363  5                                   5    
HELIX    9 AA9 MET A  364  ALA A  376  1                                  13    
HELIX   10 AB1 ASP A  380  LEU A  393  1                                  14    
HELIX   11 AB2 ASN A  402  HIS A  425  1                                  24    
HELIX   12 AB3 GLN A  430  GLU A  460  1                                  31    
HELIX   13 AB4 HIS A  466  LYS A  474  1                                   9    
HELIX   14 AB5 SER B  142  ALA B  150  1                                   9    
SHEET    1 AA1 4 PHE A 247  ILE A 249  0                                        
SHEET    2 AA1 4 GLY A 346  THR A 349  1  O  PHE A 347   N  ILE A 249           
SHEET    3 AA1 4 GLY A 338  ILE A 341 -1  N  VAL A 339   O  MET A 348           
SHEET    4 AA1 4 MET A 334  ASN A 335 -1  N  ASN A 335   O  GLY A 338           
CISPEP   1 LYS A  358    PRO A  359          0         2.01                     
SITE     1 AC1 10 ARG A 288  ALA A 292  TYR A 327  MET A 329                    
SITE     2 AC1 10 ILE A 341  SER A 342  HIS A 449  V77 A 601                    
SITE     3 AC1 10 HOH A 712  HOH A 827                                          
SITE     1 AC2 16 ILE A 281  PHE A 282  CYS A 285  GLN A 286                    
SITE     2 AC2 16 SER A 289  HIS A 323  PHE A 360  PHE A 363                    
SITE     3 AC2 16 MET A 364  HIS A 449  LEU A 453  SER A 464                    
SITE     4 AC2 16 LEU A 465  LEU A 469  TYR A 473  V77 A 600                    
CRYST1   43.620   53.890   66.720  90.00 107.24  90.00 P 1 21 1      2          
ORIGX1      1.000000  0.000000  0.000000        0.00000                         
ORIGX2      0.000000  1.000000  0.000000        0.00000                         
ORIGX3      0.000000  0.000000  1.000000        0.00000                         
SCALE1      0.022925  0.000000  0.007114        0.00000                         
SCALE2      0.000000  0.018556  0.000000        0.00000                         
SCALE3      0.000000  0.000000  0.015693        0.00000                         
ATOM      1  N   GLY A 204      35.390   9.282  49.824  1.00 39.89           N  
ATOM      2  CA  GLY A 204      34.386   8.327  50.253  1.00 39.27           C  
ATOM      3  C   GLY A 204      33.512   7.880  49.100  1.00 35.27           C  
ATOM      4  O   GLY A 204      33.783   8.202  47.948  1.00 26.52           O  
ATOM      5  N   SER A 205      32.456   7.133  49.409  1.00 37.04           N  
ATOM      6  CA  SER A 205      31.541   6.702  48.356  1.00 31.02           C  
ATOM      7  C   SER A 205      30.923   7.852  47.565  1.00 35.57           C  
ATOM      8  O   SER A 205      30.728   7.680  46.348  1.00 23.92           O  
ATOM      9  CB  SER A 205      30.498   5.711  48.899  1.00 36.72           C  
ATOM     10  OG  SER A 205      29.614   6.329  49.821  1.00 33.41           O  
ATOM     11  N   PRO A 206      30.597   9.022  48.143  1.00 34.65           N  
ATOM     12  CA  PRO A 206      30.068  10.105  47.291  1.00 30.61           C  
ATOM     13  C   PRO A 206      31.058  10.586  46.244  1.00 25.34           C  
ATOM     14  O   PRO A 206      30.685  10.769  45.075  1.00 21.30           O  
ATOM     15  CB  PRO A 206      29.704  11.205  48.301  1.00 40.67           C  
ATOM     16  CG  PRO A 206      29.456  10.462  49.577  1.00 34.66           C  
ATOM     17  CD  PRO A 206      30.491   9.376  49.575  1.00 29.79           C  
ATOM     18  N   GLU A 207      32.322  10.776  46.635  1.00 28.30           N  
ATOM     19  CA  GLU A 207      33.370  11.095  45.668  1.00 22.64           C  
ATOM     20  C   GLU A 207      33.506  10.000  44.616  1.00 20.16           C  
ATOM     21  O   GLU A 207      33.603  10.285  43.417  1.00 15.73           O  
ATOM     22  CB  GLU A 207      34.702  11.315  46.387  1.00 32.55           C  
ATOM     23  CG  GLU A 207      34.758  12.593  47.208  1.00 40.05           C  
ATOM     24  CD  GLU A 207      34.268  12.415  48.635  1.00 42.42           C  
ATOM     25  OE1 GLU A 207      33.694  11.353  48.948  1.00 39.68           O  
ATOM     26  OE2 GLU A 207      34.467  13.341  49.450  1.00 44.60           O  
ATOM     27  N   SER A 208      33.528   8.739  45.051  1.00 17.44           N  
ATOM     28  CA  SER A 208      33.642   7.637  44.100  1.00 14.72           C  
ATOM     29  C   SER A 208      32.505   7.621  43.097  1.00 13.57           C  
ATOM     30  O   SER A 208      32.729   7.342  41.916  1.00 13.01           O  
ATOM     31  CB  SER A 208      33.744   6.307  44.826  1.00 15.89           C  
ATOM     32  OG  SER A 208      35.028   6.213  45.406  1.00 22.60           O  
ATOM     33  N   ALA A 209      31.264   7.821  43.550  1.00 12.59           N  
ATOM     34  CA  ALA A 209      30.169   7.823  42.584  1.00 12.78           C  
ATOM     35  C   ALA A 209      30.363   8.909  41.539  1.00 12.51           C  
ATOM     36  O   ALA A 209      30.123   8.686  40.349  1.00 11.76           O  
ATOM     37  CB  ALA A 209      28.814   7.994  43.276  1.00 15.79           C  
ATOM     38  N   ASP A 210      30.793  10.101  41.971  1.00 14.06           N  
ATOM     39  CA  ASP A 210      31.069  11.202  41.057  1.00 14.05           C  
ATOM     40  C   ASP A 210      32.167  10.843  40.066  1.00 10.18           C  
ATOM     41  O   ASP A 210      32.076  11.190  38.878  1.00 12.07           O  
ATOM     42  CB  ASP A 210      31.531  12.348  41.954  1.00 19.25           C  
ATOM     43  CG  ASP A 210      30.388  13.098  42.586  1.00 35.21           C  
ATOM     44  OD1 ASP A 210      30.326  14.335  42.431  1.00 52.60           O  
ATOM     45  OD2 ASP A 210      29.385  12.424  42.928  1.00 44.45           O  
ATOM     46  N   LEU A 211      33.188  10.108  40.524  1.00 11.55           N  
ATOM     47  CA  LEU A 211      34.241   9.655  39.616  1.00 10.92           C  
ATOM     48  C   LEU A 211      33.727   8.672  38.580  1.00  9.92           C  
ATOM     49  O   LEU A 211      34.216   8.666  37.448  1.00  9.71           O  
ATOM     50  CB  LEU A 211      35.400   9.026  40.392  1.00 11.80           C  
ATOM     51  CG  LEU A 211      36.137  10.026  41.298  1.00 11.20           C  
ATOM     52  CD1 LEU A 211      37.119   9.331  42.204  1.00 16.37           C  
ATOM     53  CD2 LEU A 211      36.838  11.111  40.496  1.00 12.63           C  
ATOM     54  N   ARG A 212      32.767   7.824  38.944  1.00 11.10           N  
ATOM     55  CA  ARG A 212      32.220   6.911  37.949  1.00  9.96           C  
ATOM     56  C   ARG A 212      31.339   7.675  36.968  1.00 10.36           C  
ATOM     57  O   ARG A 212      31.314   7.362  35.768  1.00 10.35           O  
ATOM     58  CB  ARG A 212      31.416   5.779  38.599  1.00  9.13           C  
ATOM     59  CG  ARG A 212      32.223   4.959  39.563  1.00  9.50           C  
ATOM     60  CD  ARG A 212      33.493   4.417  38.918  1.00  9.31           C  
ATOM     61  NE  ARG A 212      33.250   3.483  37.833  1.00 10.70           N  
ATOM     62  CZ  ARG A 212      34.054   3.345  36.779  1.00  9.44           C  
ATOM     63  NH1 ARG A 212      33.803   2.408  35.872  1.00 10.42           N  
ATOM     64  NH2 ARG A 212      35.107   4.150  36.616  1.00 10.45           N  
ATOM     65  N   ALA A 213      30.592   8.681  37.451  1.00 10.57           N  
ATOM     66  CA  ALA A 213      29.785   9.468  36.522  1.00 10.98           C  
ATOM     67  C   ALA A 213      30.676  10.243  35.558  1.00  9.43           C  
ATOM     68  O   ALA A 213      30.341  10.380  34.379  1.00 10.61           O  
ATOM     69  CB  ALA A 213      28.885  10.452  37.282  1.00 12.53           C  
ATOM     70  N   LEU A 214      31.837  10.705  36.041  1.00  9.42           N  
ATOM     71  CA  LEU A 214      32.767  11.404  35.165  1.00  9.97           C  
ATOM     72  C   LEU A 214      33.340  10.449  34.129  1.00 10.19           C  
ATOM     73  O   LEU A 214      33.360  10.763  32.933  1.00 11.09           O  
ATOM     74  CB  LEU A 214      33.875  12.038  36.003  1.00 11.03           C  
ATOM     75  CG  LEU A 214      35.029  12.685  35.225  1.00 11.70           C  
ATOM     76  CD1 LEU A 214      34.552  13.790  34.264  1.00 13.83           C  
ATOM     77  CD2 LEU A 214      36.051  13.216  36.217  1.00 13.21           C  
ATOM     78  N   ALA A 215      33.737   9.238  34.563  1.00 10.06           N  
ATOM     79  CA  ALA A 215      34.224   8.230  33.628  1.00  9.73           C  
ATOM     80  C   ALA A 215      33.188   7.934  32.553  1.00  9.48           C  
ATOM     81  O   ALA A 215      33.521   7.845  31.370  1.00 10.38           O  
ATOM     82  CB  ALA A 215      34.581   6.956  34.386  1.00 11.84           C  
ATOM     83  N   LYS A 216      31.921   7.793  32.935  1.00  9.15           N  
ATOM     84  CA  LYS A 216      30.893   7.493  31.941  1.00  9.69           C  
ATOM     85  C   LYS A 216      30.684   8.657  30.985  1.00 10.33           C  
ATOM     86  O   LYS A 216      30.518   8.449  29.780  1.00 11.01           O  
ATOM     87  CB  LYS A 216      29.585   7.122  32.640  1.00  9.84           C  
ATOM     88  CG  LYS A 216      28.389   6.949  31.688  1.00 15.15           C  
ATOM     89  CD  LYS A 216      28.635   5.945  30.565  1.00 16.24           C  
ATOM     90  CE  LYS A 216      28.645   4.521  31.077  1.00 16.92           C  
ATOM     91  NZ  LYS A 216      29.140   3.553  30.040  1.00 17.34           N  
ATOM     92  N   HIS A 217      30.654   9.883  31.518  1.00 10.91           N  
ATOM     93  CA  HIS A 217      30.530  11.054  30.654  1.00 10.62           C  
ATOM     94  C   HIS A 217      31.638  11.095  29.612  1.00  9.47           C  
ATOM     95  O   HIS A 217      31.382  11.362  28.426  1.00 11.90           O  
ATOM     96  CB  HIS A 217      30.586  12.321  31.497  1.00 14.27           C  
ATOM     97  CG  HIS A 217      30.743  13.549  30.667  1.00 15.34           C  
ATOM     98  ND1 HIS A 217      29.711  14.065  29.916  1.00 23.04           N  
ATOM     99  CD2 HIS A 217      31.837  14.295  30.376  1.00 16.89           C  
ATOM    100  CE1 HIS A 217      30.150  15.108  29.233  1.00 22.64           C  
ATOM    101  NE2 HIS A 217      31.437  15.266  29.493  1.00 19.54           N  
ATOM    102  N   LEU A 218      32.872  10.840  30.042  1.00  9.26           N  
ATOM    103  CA  LEU A 218      34.004  10.816  29.117  1.00  9.85           C  
ATOM    104  C   LEU A 218      33.850   9.724  28.069  1.00  9.97           C  
ATOM    105  O   LEU A 218      34.106   9.951  26.876  1.00 11.55           O  
ATOM    106  CB  LEU A 218      35.314  10.680  29.889  1.00 11.65           C  
ATOM    107  CG  LEU A 218      35.663  11.892  30.770  1.00  9.64           C  
ATOM    108  CD1 LEU A 218      36.866  11.572  31.701  1.00 10.22           C  
ATOM    109  CD2 LEU A 218      35.878  13.189  29.915  1.00  9.73           C  
ATOM    110  N   TYR A 219      33.454   8.524  28.485  1.00  9.42           N  
ATOM    111  CA  TYR A 219      33.226   7.463  27.515  1.00 10.94           C  
ATOM    112  C   TYR A 219      32.182   7.871  26.488  1.00 11.24           C  
ATOM    113  O   TYR A 219      32.396   7.714  25.278  1.00 12.19           O  
ATOM    114  CB  TYR A 219      32.776   6.182  28.213  1.00 10.58           C  
ATOM    115  CG  TYR A 219      32.390   5.108  27.224  1.00 10.52           C  
ATOM    116  CD1 TYR A 219      33.349   4.421  26.493  1.00 12.04           C  
ATOM    117  CD2 TYR A 219      31.057   4.844  26.973  1.00 14.80           C  
ATOM    118  CE1 TYR A 219      32.981   3.446  25.580  1.00 14.21           C  
ATOM    119  CE2 TYR A 219      30.678   3.889  26.060  1.00 11.93           C  
ATOM    120  CZ  TYR A 219      31.639   3.191  25.370  1.00 17.87           C  
ATOM    121  OH  TYR A 219      31.238   2.238  24.459  1.00 20.35           O  
ATOM    122  N   ASP A 220      31.043   8.400  26.947  1.00 11.44           N  
ATOM    123  CA  ASP A 220      29.991   8.768  26.002  1.00 12.47           C  
ATOM    124  C   ASP A 220      30.467   9.841  25.036  1.00 12.75           C  
ATOM    125  O   ASP A 220      30.172   9.780  23.835  1.00 14.77           O  
ATOM    126  CB  ASP A 220      28.742   9.245  26.740  1.00 12.11           C  
ATOM    127  CG  ASP A 220      28.029   8.115  27.453  1.00 18.08           C  
ATOM    128  OD1 ASP A 220      28.212   6.941  27.051  1.00 19.11           O  
ATOM    129  OD2 ASP A 220      27.271   8.435  28.394  1.00 18.52           O  
ATOM    130  N   SER A 221      31.284  10.777  25.529  1.00 12.57           N  
ATOM    131  CA  SER A 221      31.813  11.846  24.686  1.00 11.50           C  
ATOM    132  C   SER A 221      32.843  11.299  23.712  1.00 12.23           C  
ATOM    133  O   SER A 221      32.905  11.717  22.552  1.00 14.53           O  
ATOM    134  CB  SER A 221      32.477  12.867  25.605  1.00 14.47           C  
ATOM    135  OG  SER A 221      31.519  13.566  26.392  1.00 25.26           O  
ATOM    136  N   TYR A 222      33.659  10.352  24.174  1.00 10.47           N  
ATOM    137  CA  TYR A 222      34.622   9.678  23.321  1.00  9.92           C  
ATOM    138  C   TYR A 222      33.924   8.954  22.172  1.00 12.71           C  
ATOM    139  O   TYR A 222      34.340   9.066  21.016  1.00 12.50           O  
ATOM    140  CB  TYR A 222      35.361   8.716  24.236  1.00 11.95           C  
ATOM    141  CG  TYR A 222      36.337   7.733  23.656  1.00 12.98           C  
ATOM    142  CD1 TYR A 222      37.709   7.940  23.748  1.00 11.21           C  
ATOM    143  CD2 TYR A 222      35.884   6.547  23.105  1.00 13.17           C  
ATOM    144  CE1 TYR A 222      38.587   6.998  23.273  1.00 10.87           C  
ATOM    145  CE2 TYR A 222      36.753   5.600  22.629  1.00 14.54           C  
ATOM    146  CZ  TYR A 222      38.107   5.828  22.713  1.00 14.25           C  
ATOM    147  OH  TYR A 222      38.961   4.852  22.244  1.00 16.04           O  
ATOM    148  N   ILE A 223      32.836   8.241  22.467  1.00 12.69           N  
ATOM    149  CA  ILE A 223      32.082   7.574  21.406  1.00 14.32           C  
ATOM    150  C   ILE A 223      31.547   8.594  20.402  1.00 14.46           C  
ATOM    151  O   ILE A 223      31.496   8.326  19.196  1.00 17.71           O  
ATOM    152  CB  ILE A 223      30.953   6.727  22.018  1.00 16.81           C  
ATOM    153  CG1 ILE A 223      31.533   5.609  22.885  1.00 17.12           C  
ATOM    154  CG2 ILE A 223      30.017   6.180  20.935  1.00 19.94           C  
ATOM    155  CD1 ILE A 223      32.414   4.667  22.150  1.00 17.15           C  
ATOM    156  N   LYS A 224      31.155   9.778  20.875  1.00 14.04           N  
ATOM    157  CA  LYS A 224      30.624  10.782  19.949  1.00 14.30           C  
ATOM    158  C   LYS A 224      31.717  11.400  19.089  1.00 19.63           C  
ATOM    159  O   LYS A 224      31.448  11.857  17.974  1.00 21.83           O  
ATOM    160  CB  LYS A 224      29.878  11.879  20.699  1.00 16.42           C  
ATOM    161  CG  LYS A 224      28.570  11.454  21.361  1.00 24.54           C  
ATOM    162  CD  LYS A 224      27.920  12.675  22.024  1.00 34.35           C  
ATOM    163  CE  LYS A 224      26.554  12.369  22.632  1.00 48.13           C  
ATOM    164  NZ  LYS A 224      26.661  11.663  23.940  1.00 48.86           N  
ATOM    165  N   SER A 225      32.942  11.450  19.595  1.00 13.22           N  
ATOM    166  CA  SER A 225      34.022  12.178  18.949  1.00 11.68           C  
ATOM    167  C   SER A 225      34.820  11.338  17.967  1.00 14.32           C  
ATOM    168  O   SER A 225      35.391  11.893  17.017  1.00 14.49           O  
ATOM    169  CB  SER A 225      34.986  12.698  20.017  1.00 12.08           C  
ATOM    170  OG  SER A 225      34.292  13.540  20.920  1.00 13.87           O  
ATOM    171  N   PHE A 226      34.918  10.032  18.196  1.00 14.30           N  
ATOM    172  CA  PHE A 226      35.836   9.189  17.433  1.00 18.07           C  
ATOM    173  C   PHE A 226      35.051   8.150  16.651  1.00 20.25           C  
ATOM    174  O   PHE A 226      34.430   7.264  17.259  1.00 18.93           O  
ATOM    175  CB  PHE A 226      36.875   8.532  18.344  1.00 13.06           C  
ATOM    176  CG  PHE A 226      37.688   9.534  19.130  1.00 12.50           C  
ATOM    177  CD1 PHE A 226      38.604  10.339  18.479  1.00 15.20           C  
ATOM    178  CD2 PHE A 226      37.538   9.662  20.505  1.00 13.40           C  
ATOM    179  CE1 PHE A 226      39.351  11.279  19.172  1.00 15.01           C  
ATOM    180  CE2 PHE A 226      38.300  10.601  21.221  1.00 11.57           C  
ATOM    181  CZ  PHE A 226      39.201  11.414  20.551  1.00 14.34           C  
ATOM    182  N   PRO A 227      35.046   8.244  15.314  1.00 21.50           N  
ATOM    183  CA  PRO A 227      34.215   7.337  14.503  1.00 24.56           C  
ATOM    184  C   PRO A 227      34.545   5.872  14.682  1.00 20.95           C  
ATOM    185  O   PRO A 227      33.633   5.038  14.724  1.00 23.52           O  
ATOM    186  CB  PRO A 227      34.503   7.794  13.063  1.00 29.58           C  
ATOM    187  CG  PRO A 227      35.038   9.177  13.191  1.00 42.11           C  
ATOM    188  CD  PRO A 227      35.794   9.198  14.484  1.00 22.16           C  
ATOM    189  N   LEU A 228      35.820   5.525  14.737  1.00 18.75           N  
ATOM    190  CA  LEU A 228      36.242   4.139  14.864  1.00 17.52           C  
ATOM    191  C   LEU A 228      36.853   3.947  16.245  1.00 17.66           C  
ATOM    192  O   LEU A 228      37.961   4.428  16.503  1.00 20.73           O  
ATOM    193  CB  LEU A 228      37.258   3.783  13.777  1.00 23.64           C  
ATOM    194  CG  LEU A 228      37.661   2.303  13.764  1.00 24.27           C  
ATOM    195  CD1 LEU A 228      36.449   1.407  13.547  1.00 27.13           C  
ATOM    196  CD2 LEU A 228      38.697   2.025  12.690  1.00 33.70           C  
ATOM    197  N   THR A 229      36.137   3.227  17.110  1.00 18.74           N  
ATOM    198  CA  THR A 229      36.556   2.930  18.473  1.00 22.89           C  
ATOM    199  C   THR A 229      37.508   1.736  18.472  1.00 18.90           C  
ATOM    200  O   THR A 229      37.619   0.993  17.489  1.00 16.04           O  
ATOM    201  CB  THR A 229      35.340   2.553  19.325  1.00 23.12           C  
ATOM    202  OG1 THR A 229      34.741   1.352  18.802  1.00 21.64           O  
ATOM    203  CG2 THR A 229      34.297   3.656  19.296  1.00 28.65           C  
ATOM    204  N   LYS A 230      38.166   1.514  19.612  1.00 14.40           N  
ATOM    205  CA  LYS A 230      39.010   0.327  19.740  1.00 13.31           C  
ATOM    206  C   LYS A 230      38.203  -0.956  19.603  1.00 18.97           C  
ATOM    207  O   LYS A 230      38.660  -1.917  18.972  1.00 18.14           O  
ATOM    208  CB  LYS A 230      39.791   0.322  21.056  1.00 13.27           C  
ATOM    209  CG  LYS A 230      40.741  -0.864  21.161  1.00 16.83           C  
ATOM    210  CD  LYS A 230      41.631  -0.797  22.391  1.00 14.30           C  
ATOM    211  CE  LYS A 230      42.545  -2.003  22.401  1.00 13.42           C  
ATOM    212  NZ  LYS A 230      43.444  -2.031  23.584  1.00 13.56           N  
ATOM    213  N   ALA A 231      37.019  -1.018  20.210  1.00 16.92           N  
ATOM    214  CA  ALA A 231      36.284  -2.273  20.135  1.00 17.56           C  
ATOM    215  C   ALA A 231      36.001  -2.635  18.687  1.00 18.30           C  
ATOM    216  O   ALA A 231      36.155  -3.796  18.292  1.00 22.54           O  
ATOM    217  CB  ALA A 231      34.982  -2.195  20.929  1.00 16.44           C  
ATOM    218  N   LYS A 232      35.599  -1.652  17.883  1.00 19.72           N  
ATOM    219  CA  LYS A 232      35.302  -1.935  16.480  1.00 25.86           C  
ATOM    220  C   LYS A 232      36.579  -2.272  15.722  1.00 30.68           C  
ATOM    221  O   LYS A 232      36.604  -3.202  14.904  1.00 25.13           O  
ATOM    222  CB  LYS A 232      34.610  -0.738  15.824  1.00 25.06           C  
ATOM    223  CG  LYS A 232      33.190  -0.420  16.300  1.00 38.75           C  
ATOM    224  CD  LYS A 232      32.579   0.727  15.477  1.00 54.30           C  
ATOM    225  CE  LYS A 232      32.959   2.119  15.970  1.00 35.25           C  
ATOM    226  NZ  LYS A 232      31.868   2.677  16.833  1.00 58.10           N  
ATOM    227  N   ALA A 233      37.655  -1.534  15.998  1.00 20.95           N  
ATOM    228  CA  ALA A 233      38.925  -1.808  15.336  1.00 21.11           C  
ATOM    229  C   ALA A 233      39.420  -3.220  15.620  1.00 22.03           C  
ATOM    230  O   ALA A 233      39.898  -3.908  14.707  1.00 20.79           O  
ATOM    231  CB  ALA A 233      39.985  -0.772  15.723  1.00 15.13           C  
ATOM    232  N   ARG A 234      39.339  -3.672  16.880  1.00 18.61           N  
ATOM    233  CA  ARG A 234      39.869  -4.996  17.196  1.00 21.35           C  
ATOM    234  C   ARG A 234      39.033  -6.082  16.531  1.00 26.23           C  
ATOM    235  O   ARG A 234      39.566  -7.107  16.091  1.00 25.38           O  
ATOM    236  CB  ARG A 234      39.969  -5.247  18.707  1.00 24.98           C  
ATOM    237  CG  ARG A 234      40.754  -4.209  19.525  1.00 18.55           C  
ATOM    238  CD  ARG A 234      42.050  -3.686  18.894  1.00 18.59           C  
ATOM    239  NE  ARG A 234      43.159  -4.632  18.905  1.00 23.21           N  
ATOM    240  CZ  ARG A 234      44.379  -4.329  18.468  1.00 18.87           C  
ATOM    241  NH1 ARG A 234      44.627  -3.101  18.015  1.00 19.94           N  
ATOM    242  NH2 ARG A 234      45.354  -5.233  18.498  1.00 27.40           N  
ATOM    243  N   ALA A 235      37.721  -5.866  16.445  1.00 23.16           N  
ATOM    244  CA  ALA A 235      36.862  -6.817  15.752  1.00 30.01           C  
ATOM    245  C   ALA A 235      37.289  -6.963  14.300  1.00 33.23           C  
ATOM    246  O   ALA A 235      37.364  -8.081  13.775  1.00 34.33           O  
ATOM    247  CB  ALA A 235      35.411  -6.352  15.844  1.00 31.40           C  
ATOM    248  N   ILE A 236      37.572  -5.840  13.636  1.00 30.56           N  
ATOM    249  CA  ILE A 236      38.047  -5.880  12.254  1.00 29.64           C  
ATOM    250  C   ILE A 236      39.396  -6.586  12.171  1.00 34.90           C  
ATOM    251  O   ILE A 236      39.609  -7.450  11.310  1.00 30.91           O  
ATOM    252  CB  ILE A 236      38.092  -4.464  11.653  1.00 30.63           C  
ATOM    253  CG1 ILE A 236      36.688  -3.849  11.613  1.00 31.80           C  
ATOM    254  CG2 ILE A 236      38.708  -4.502  10.253  1.00 29.84           C  
ATOM    255  CD1 ILE A 236      36.684  -2.378  11.312  1.00 34.05           C  
ATOM    256  N   LEU A 237      40.318  -6.247  13.079  1.00 28.69           N  
ATOM    257  CA  LEU A 237      41.658  -6.836  13.050  1.00 26.93           C  
ATOM    258  C   LEU A 237      41.625  -8.345  13.270  1.00 39.19           C  
ATOM    259  O   LEU A 237      42.262  -9.103  12.529  1.00 43.84           O  
ATOM    260  CB  LEU A 237      42.568  -6.155  14.073  1.00 26.41           C  
ATOM    261  CG  LEU A 237      42.932  -4.724  13.706  1.00 19.73           C  
ATOM    262  CD1 LEU A 237      43.561  -4.031  14.897  1.00 22.86           C  
ATOM    263  CD2 LEU A 237      43.891  -4.748  12.520  1.00 21.33           C  
ATOM    264  N   THR A 238      40.900  -8.800  14.291  1.00 41.46           N  
ATOM    265  CA  THR A 238      40.769 -10.226  14.567  1.00 40.74           C  
ATOM    266  C   THR A 238      39.824 -10.923  13.598  1.00 49.26           C  
ATOM    267  O   THR A 238      39.558 -12.117  13.766  1.00 52.89           O  
ATOM    268  CB  THR A 238      40.288 -10.455  16.000  1.00 41.02           C  
ATOM    269  OG1 THR A 238      39.016  -9.819  16.171  1.00 42.35           O  
ATOM    270  CG2 THR A 238      41.297  -9.889  16.999  1.00 36.04           C  
ATOM    271  N   GLY A 239      39.246 -10.189  12.652  1.00 40.69           N  
ATOM    272  CA  GLY A 239      38.383 -10.772  11.651  1.00 45.05           C  
ATOM    273  C   GLY A 239      37.009 -11.148  12.142  1.00 52.17           C  
ATOM    274  O   GLY A 239      36.323 -11.921  11.474  1.00 61.53           O  
ATOM    275  N   LYS A 240      36.576 -10.621  13.286  1.00 45.78           N  
ATOM    276  CA  LYS A 240      35.293 -10.984  13.874  1.00 47.27           C  
ATOM    277  C   LYS A 240      34.148 -10.096  13.422  1.00 54.74           C  
ATOM    278  O   LYS A 240      33.049 -10.182  13.989  1.00 61.52           O  
ATOM    279  CB  LYS A 240      35.373 -10.921  15.393  1.00 43.19           C  
ATOM    280  CG  LYS A 240      36.402 -11.829  16.028  1.00 39.98           C  
ATOM    281  CD  LYS A 240      36.337 -11.766  17.548  1.00 49.11           C  
ATOM    282  CE  LYS A 240      36.696 -10.385  18.091  1.00 58.62           C  
ATOM    283  NZ  LYS A 240      36.702 -10.371  19.583  1.00 64.05           N  
ATOM    284  N   THR A 241      34.326  -9.333  12.361  1.00 59.77           N  
ATOM    285  CA  THR A 241      33.250  -8.446  11.967  1.00 56.56           C  
ATOM    286  C   THR A 241      32.495  -9.107  10.834  1.00 63.57           C  
ATOM    287  O   THR A 241      32.956 -10.072  10.220  1.00 69.18           O  
ATOM    288  CB  THR A 241      33.797  -7.089  11.512  1.00 53.31           C  
ATOM    289  OG1 THR A 241      34.577  -6.572  12.590  1.00 61.66           O  
ATOM    290  CG2 THR A 241      32.678  -6.118  11.227  1.00 53.14           C  
ATOM    291  N   THR A 242      31.291  -8.617  10.607  1.00 75.12           N  
ATOM    292  CA  THR A 242      30.522  -9.039   9.450  1.00 85.22           C  
ATOM    293  C   THR A 242      30.690  -8.066   8.292  1.00 79.51           C  
ATOM    294  O   THR A 242      30.359  -8.410   7.145  1.00 75.90           O  
ATOM    295  CB  THR A 242      29.034  -9.247   9.806  1.00 80.52           C  
ATOM    296  OG1 THR A 242      28.409 -10.034   8.780  1.00 71.52           O  
ATOM    297  CG2 THR A 242      28.302  -7.932   9.954  1.00 65.17           C  
ATOM    298  N   ASP A 243      31.204  -6.867   8.582  1.00 73.34           N  
ATOM    299  CA  ASP A 243      31.382  -5.834   7.577  1.00 71.71           C  
ATOM    300  C   ASP A 243      32.466  -6.235   6.575  1.00 73.18           C  
ATOM    301  O   ASP A 243      33.248  -7.168   6.783  1.00 71.78           O  
ATOM    302  CB  ASP A 243      31.783  -4.501   8.212  1.00 63.48           C  
ATOM    303  CG  ASP A 243      30.720  -3.949   9.138  1.00 73.64           C  
ATOM    304  OD1 ASP A 243      29.593  -4.501   9.163  1.00 71.90           O  
ATOM    305  OD2 ASP A 243      31.002  -2.935   9.811  1.00 68.60           O  
ATOM    306  N   LYS A 244      32.512  -5.470   5.485  1.00 76.84           N  
ATOM    307  CA  LYS A 244      33.415  -5.725   4.369  1.00 68.47           C  
ATOM    308  C   LYS A 244      34.866  -5.754   4.837  1.00 60.35           C  
ATOM    309  O   LYS A 244      35.285  -4.934   5.662  1.00 46.53           O  
ATOM    310  CB  LYS A 244      33.214  -4.627   3.319  1.00 63.08           C  
ATOM    311  CG  LYS A 244      31.797  -4.574   2.753  1.00 70.68           C  
ATOM    312  CD  LYS A 244      31.593  -3.431   1.760  1.00 73.15           C  
ATOM    313  CE  LYS A 244      32.499  -3.562   0.560  1.00 78.82           C  
ATOM    314  NZ  LYS A 244      32.340  -2.492  -0.468  1.00 75.79           N  
ATOM    315  N   SER A 245      35.635  -6.701   4.294  1.00 54.45           N  
ATOM    316  CA  SER A 245      37.008  -6.889   4.734  1.00 42.07           C  
ATOM    317  C   SER A 245      37.872  -5.710   4.299  1.00 34.70           C  
ATOM    318  O   SER A 245      37.681  -5.166   3.204  1.00 34.30           O  
ATOM    319  CB  SER A 245      37.587  -8.166   4.131  1.00 51.93           C  
ATOM    320  OG  SER A 245      36.787  -9.293   4.419  1.00 65.39           O  
ATOM    321  N   PRO A 246      38.821  -5.283   5.131  1.00 26.35           N  
ATOM    322  CA  PRO A 246      39.766  -4.251   4.699  1.00 21.39           C  
ATOM    323  C   PRO A 246      40.579  -4.753   3.517  1.00 23.07           C  
ATOM    324  O   PRO A 246      40.891  -5.942   3.410  1.00 26.27           O  
ATOM    325  CB  PRO A 246      40.674  -4.062   5.920  1.00 27.75           C  
ATOM    326  CG  PRO A 246      39.937  -4.663   7.052  1.00 35.31           C  
ATOM    327  CD  PRO A 246      39.101  -5.756   6.497  1.00 26.53           C  
ATOM    328  N   PHE A 247      40.938  -3.829   2.635  1.00 22.19           N  
ATOM    329  CA  PHE A 247      41.841  -4.152   1.544  1.00 19.88           C  
ATOM    330  C   PHE A 247      43.266  -4.114   2.085  1.00 26.30           C  
ATOM    331  O   PHE A 247      43.684  -3.112   2.678  1.00 22.68           O  
ATOM    332  CB  PHE A 247      41.688  -3.120   0.429  1.00 19.42           C  
ATOM    333  CG  PHE A 247      42.315  -3.545  -0.859  1.00 24.19           C  
ATOM    334  CD1 PHE A 247      41.543  -4.121  -1.848  1.00 20.61           C  
ATOM    335  CD2 PHE A 247      43.685  -3.466  -1.043  1.00 29.17           C  
ATOM    336  CE1 PHE A 247      42.117  -4.536  -3.038  1.00 20.28           C  
ATOM    337  CE2 PHE A 247      44.265  -3.899  -2.224  1.00 26.44           C  
ATOM    338  CZ  PHE A 247      43.471  -4.430  -3.221  1.00 24.40           C  
ATOM    339  N   VAL A 248      44.007  -5.198   1.899  1.00 21.87           N  
ATOM    340  CA  VAL A 248      45.346  -5.320   2.461  1.00 21.87           C  
ATOM    341  C   VAL A 248      46.357  -4.751   1.479  1.00 25.62           C  
ATOM    342  O   VAL A 248      46.408  -5.159   0.310  1.00 24.40           O  
ATOM    343  CB  VAL A 248      45.675  -6.780   2.809  1.00 20.25           C  
ATOM    344  CG1 VAL A 248      47.121  -6.883   3.285  1.00 28.19           C  
ATOM    345  CG2 VAL A 248      44.685  -7.326   3.853  1.00 26.39           C  
ATOM    346  N   ILE A 249      47.170  -3.814   1.956  1.00 19.21           N  
ATOM    347  CA  ILE A 249      48.221  -3.203   1.160  1.00 19.39           C  
ATOM    348  C   ILE A 249      49.538  -3.688   1.734  1.00 28.77           C  
ATOM    349  O   ILE A 249      49.919  -3.310   2.848  1.00 21.98           O  
ATOM    350  CB  ILE A 249      48.123  -1.676   1.160  1.00 22.06           C  
ATOM    351  CG1 ILE A 249      46.837  -1.246   0.445  1.00 27.88           C  
ATOM    352  CG2 ILE A 249      49.350  -1.077   0.508  1.00 21.28           C  
ATOM    353  CD1 ILE A 249      46.541   0.193   0.576  1.00 34.19           C  
ATOM    354  N   TYR A 250      50.222  -4.548   0.978  1.00 22.45           N  
ATOM    355  CA  TYR A 250      51.466  -5.153   1.423  1.00 21.46           C  
ATOM    356  C   TYR A 250      52.627  -4.945   0.463  1.00 21.15           C  
ATOM    357  O   TYR A 250      53.745  -5.367   0.787  1.00 23.14           O  
ATOM    358  CB  TYR A 250      51.269  -6.661   1.639  1.00 29.04           C  
ATOM    359  CG  TYR A 250      50.843  -7.392   0.385  1.00 27.97           C  
ATOM    360  CD1 TYR A 250      49.508  -7.455   0.025  1.00 27.60           C  
ATOM    361  CD2 TYR A 250      51.780  -7.989  -0.447  1.00 32.63           C  
ATOM    362  CE1 TYR A 250      49.108  -8.107  -1.116  1.00 34.11           C  
ATOM    363  CE2 TYR A 250      51.389  -8.645  -1.598  1.00 30.90           C  
ATOM    364  CZ  TYR A 250      50.055  -8.699  -1.923  1.00 31.37           C  
ATOM    365  OH  TYR A 250      49.660  -9.348  -3.065  1.00 45.56           O  
ATOM    366  N   ASP A 251      52.399  -4.343  -0.707  1.00 23.46           N  
ATOM    367  CA  ASP A 251      53.472  -4.175  -1.683  1.00 24.06           C  
ATOM    368  C   ASP A 251      53.003  -3.079  -2.642  1.00 25.01           C  
ATOM    369  O   ASP A 251      51.904  -2.530  -2.493  1.00 21.26           O  
ATOM    370  CB  ASP A 251      53.734  -5.586  -2.238  1.00 24.29           C  
ATOM    371  CG  ASP A 251      52.726  -6.024  -3.305  1.00 33.62           C  
ATOM    372  OD1 ASP A 251      53.166  -6.167  -4.469  1.00 44.85           O  
ATOM    373  OD2 ASP A 251      51.485  -5.833  -3.093  1.00 28.91           O  
ATOM    374  N   MET A 252      53.828  -2.753  -3.639  1.00 25.17           N  
ATOM    375  CA  MET A 252      53.459  -1.638  -4.508  1.00 21.84           C  
ATOM    376  C   MET A 252      52.248  -1.966  -5.367  1.00 20.21           C  
ATOM    377  O   MET A 252      51.427  -1.084  -5.649  1.00 23.42           O  
ATOM    378  CB  MET A 252      54.642  -1.182  -5.364  1.00 22.90           C  
ATOM    379  CG  MET A 252      55.799  -0.650  -4.548  1.00 31.39           C  
ATOM    380  SD  MET A 252      55.262   0.851  -3.715  1.00 30.40           S  
ATOM    381  CE  MET A 252      54.887   1.815  -5.153  1.00 44.02           C  
ATOM    382  N   ASN A 253      52.142  -3.219  -5.813  1.00 22.74           N  
ATOM    383  CA  ASN A 253      51.022  -3.626  -6.655  1.00 24.36           C  
ATOM    384  C   ASN A 253      49.702  -3.487  -5.908  1.00 22.13           C  
ATOM    385  O   ASN A 253      48.732  -2.931  -6.432  1.00 21.38           O  
ATOM    386  CB  ASN A 253      51.195  -5.084  -7.064  1.00 24.50           C  
ATOM    387  CG  ASN A 253      50.151  -5.525  -8.068  1.00 27.23           C  
ATOM    388  OD1 ASN A 253      49.867  -4.814  -9.032  1.00 32.19           O  
ATOM    389  ND2 ASN A 253      49.484  -6.630  -7.775  1.00 32.92           N  
ATOM    390  N   SER A 254      49.657  -3.975  -4.664  1.00 21.55           N  
ATOM    391  CA  SER A 254      48.434  -3.885  -3.873  1.00 21.46           C  
ATOM    392  C   SER A 254      48.107  -2.453  -3.479  1.00 20.26           C  
ATOM    393  O   SER A 254      46.928  -2.107  -3.371  1.00 22.25           O  
ATOM    394  CB  SER A 254      48.510  -4.805  -2.654  1.00 21.67           C  
ATOM    395  OG  SER A 254      49.643  -4.503  -1.854  1.00 23.06           O  
ATOM    396  N   LEU A 255      49.119  -1.608  -3.267  1.00 19.50           N  
ATOM    397  CA  LEU A 255      48.847  -0.193  -3.032  1.00 18.71           C  
ATOM    398  C   LEU A 255      48.152   0.436  -4.236  1.00 24.23           C  
ATOM    399  O   LEU A 255      47.169   1.170  -4.091  1.00 24.29           O  
ATOM    400  CB  LEU A 255      50.145   0.544  -2.708  1.00 23.38           C  
ATOM    401  CG  LEU A 255      49.996   2.047  -2.520  1.00 27.28           C  
ATOM    402  CD1 LEU A 255      49.177   2.349  -1.278  1.00 30.03           C  
ATOM    403  CD2 LEU A 255      51.354   2.699  -2.438  1.00 29.13           C  
ATOM    404  N   MET A 256      48.654   0.159  -5.438  1.00 23.15           N  
ATOM    405  CA  MET A 256      48.006   0.674  -6.639  1.00 22.57           C  
ATOM    406  C   MET A 256      46.562   0.185  -6.735  1.00 22.44           C  
ATOM    407  O   MET A 256      45.637   0.977  -6.962  1.00 25.24           O  
ATOM    408  CB  MET A 256      48.808   0.234  -7.862  1.00 28.50           C  
ATOM    409  CG  MET A 256      48.258   0.725  -9.177  1.00 31.10           C  
ATOM    410  SD  MET A 256      49.172  -0.049 -10.533  1.00 29.30           S  
ATOM    411  CE  MET A 256      48.590  -1.747 -10.399  1.00 29.24           C  
ATOM    412  N   MET A 257      46.359  -1.129  -6.591  1.00 22.18           N  
ATOM    413  CA  MET A 257      45.015  -1.705  -6.670  1.00 22.40           C  
ATOM    414  C   MET A 257      44.111  -1.148  -5.579  1.00 32.36           C  
ATOM    415  O   MET A 257      42.958  -0.777  -5.836  1.00 29.87           O  
ATOM    416  CB  MET A 257      45.079  -3.230  -6.546  1.00 22.14           C  
ATOM    417  CG  MET A 257      45.902  -3.933  -7.598  1.00 23.65           C  
ATOM    418  SD  MET A 257      45.164  -3.748  -9.238  1.00 23.12           S  
ATOM    419  CE  MET A 257      46.191  -4.881 -10.156  1.00 23.62           C  
ATOM    420  N   GLY A 258      44.610  -1.122  -4.344  1.00 24.73           N  
ATOM    421  CA  GLY A 258      43.813  -0.749  -3.196  1.00 30.25           C  
ATOM    422  C   GLY A 258      43.565   0.719  -3.060  1.00 32.88           C  
ATOM    423  O   GLY A 258      42.777   1.127  -2.207  1.00 29.25           O  
ATOM    424  N   GLU A 259      44.231   1.519  -3.884  1.00 29.05           N  
ATOM    425  CA  GLU A 259      44.231   2.963  -3.711  1.00 33.27           C  
ATOM    426  C   GLU A 259      42.808   3.517  -3.643  1.00 37.73           C  
ATOM    427  O   GLU A 259      42.483   4.328  -2.761  1.00 34.31           O  
ATOM    428  CB  GLU A 259      45.058   3.554  -4.846  1.00 39.88           C  
ATOM    429  CG  GLU A 259      45.466   5.004  -4.616  1.00 46.06           C  
ATOM    430  CD  GLU A 259      46.320   5.531  -5.763  1.00 62.38           C  
ATOM    431  OE1 GLU A 259      46.884   4.737  -6.566  1.00 61.98           O  
ATOM    432  OE2 GLU A 259      46.308   6.756  -5.924  1.00 73.35           O  
ATOM    433  N   ASP A 260      41.930   3.035  -4.526  1.00 35.18           N  
ATOM    434  CA  ASP A 260      40.540   3.475  -4.519  1.00 34.02           C  
ATOM    435  C   ASP A 260      39.791   3.020  -3.270  1.00 39.33           C  
ATOM    436  O   ASP A 260      38.860   3.704  -2.836  1.00 43.11           O  
ATOM    437  CB  ASP A 260      39.827   3.017  -5.796  1.00 50.74           C  
ATOM    438  CG  ASP A 260      38.455   3.641  -5.959  1.00 58.78           C  
ATOM    439  OD1 ASP A 260      38.376   4.883  -6.105  1.00 61.86           O  
ATOM    440  OD2 ASP A 260      37.455   2.889  -5.966  1.00 74.00           O  
ATOM    441  N   LYS A 261      40.126   1.852  -2.716  1.00 40.94           N  
ATOM    442  CA  LYS A 261      39.492   1.441  -1.463  1.00 35.41           C  
ATOM    443  C   LYS A 261      39.897   2.330  -0.284  1.00 45.81           C  
ATOM    444  O   LYS A 261      39.098   2.528   0.640  1.00 36.22           O  
ATOM    445  CB  LYS A 261      39.780  -0.034  -1.147  1.00 37.75           C  
ATOM    446  CG  LYS A 261      39.228  -1.031  -2.151  1.00 37.55           C  
ATOM    447  CD  LYS A 261      37.721  -1.156  -2.021  1.00 39.72           C  
ATOM    448  CE  LYS A 261      37.171  -2.210  -2.966  1.00 40.40           C  
ATOM    449  NZ  LYS A 261      35.683  -2.167  -3.036  1.00 48.12           N  
ATOM    450  N   ILE A 262      41.123   2.854  -0.278  1.00 39.03           N  
ATOM    451  CA  ILE A 262      41.666   3.523   0.903  1.00 38.70           C  
ATOM    452  C   ILE A 262      41.698   5.037   0.778  1.00 44.49           C  
ATOM    453  O   ILE A 262      42.184   5.706   1.703  1.00 42.29           O  
ATOM    454  CB  ILE A 262      43.057   2.991   1.286  1.00 35.89           C  
ATOM    455  CG1 ILE A 262      44.081   3.429   0.235  1.00 32.84           C  
ATOM    456  CG2 ILE A 262      43.013   1.470   1.427  1.00 35.99           C  
ATOM    457  CD1 ILE A 262      45.501   3.438   0.740  1.00 35.67           C  
ATOM    458  N   LYS A 263      41.207   5.603  -0.320  1.00 48.61           N  
ATOM    459  CA  LYS A 263      41.274   7.048  -0.508  1.00 50.80           C  
ATOM    460  C   LYS A 263      40.602   7.784   0.649  1.00 46.38           C  
ATOM    461  O   LYS A 263      39.558   7.364   1.154  1.00 46.52           O  
ATOM    462  CB  LYS A 263      40.620   7.423  -1.840  1.00 55.47           C  
ATOM    463  CG  LYS A 263      39.149   7.046  -1.931  1.00 59.18           C  
ATOM    464  CD  LYS A 263      38.561   7.363  -3.295  1.00 64.67           C  
ATOM    465  CE  LYS A 263      38.589   8.854  -3.585  1.00 71.33           C  
ATOM    466  NZ  LYS A 263      37.983   9.159  -4.910  1.00 70.52           N  
ATOM    467  N   PHE A 264      41.225   8.874   1.089  1.00 55.02           N  
ATOM    468  CA  PHE A 264      40.727   9.628   2.241  1.00 55.05           C  
ATOM    469  C   PHE A 264      39.663  10.657   1.868  1.00 53.60           C  
ATOM    470  O   PHE A 264      39.186  10.694   0.736  1.00 51.36           O  
ATOM    471  CB  PHE A 264      41.882  10.308   2.979  1.00 56.05           C  
ATOM    472  CG  PHE A 264      41.445  11.169   4.130  1.00 55.84           C  
ATOM    473  CD1 PHE A 264      40.988  10.596   5.306  1.00 52.51           C  
ATOM    474  CD2 PHE A 264      41.507  12.553   4.043  1.00 53.43           C  
ATOM    475  CE1 PHE A 264      40.596  11.381   6.377  1.00 52.64           C  
ATOM    476  CE2 PHE A 264      41.111  13.348   5.107  1.00 53.17           C  
ATOM    477  CZ  PHE A 264      40.655  12.762   6.277  1.00 53.50           C  
ATOM    478  N   GLU A 272      46.087  15.174  -9.418  1.00 57.68           N  
ATOM    479  CA  GLU A 272      46.089  13.729  -9.215  1.00 65.00           C  
ATOM    480  C   GLU A 272      47.490  13.262  -8.731  1.00 70.97           C  
ATOM    481  O   GLU A 272      48.148  14.031  -8.029  1.00 71.28           O  
ATOM    482  CB  GLU A 272      45.458  13.017 -10.425  1.00 62.63           C  
ATOM    483  CG  GLU A 272      46.015  13.428 -11.775  1.00 62.99           C  
ATOM    484  CD  GLU A 272      45.291  12.791 -12.957  1.00 76.74           C  
ATOM    485  OE1 GLU A 272      44.038  12.805 -12.980  1.00 85.58           O  
ATOM    486  OE2 GLU A 272      45.975  12.202 -13.824  1.00 66.67           O  
ATOM    487  N   GLN A 273      47.965  12.053  -9.039  1.00 76.83           N  
ATOM    488  CA  GLN A 273      49.199  11.565  -8.407  1.00 70.47           C  
ATOM    489  C   GLN A 273      50.309  11.144  -9.377  1.00 71.32           C  
ATOM    490  O   GLN A 273      50.280  10.034  -9.921  1.00 61.92           O  
ATOM    491  CB  GLN A 273      48.888  10.452  -7.412  1.00 71.62           C  
ATOM    492  CG  GLN A 273      48.086  10.899  -6.187  1.00 74.40           C  
ATOM    493  CD  GLN A 273      47.786   9.747  -5.254  1.00 75.05           C  
ATOM    494  OE1 GLN A 273      47.842   8.598  -5.661  1.00 75.64           O  
ATOM    495  NE2 GLN A 273      47.467  10.050  -4.001  1.00 67.18           N  
ATOM    496  N   SER A 274      51.306  12.024  -9.561  1.00 72.01           N  
ATOM    497  CA  SER A 274      52.578  11.669 -10.192  1.00 64.61           C  
ATOM    498  C   SER A 274      53.766  11.678  -9.235  1.00 63.26           C  
ATOM    499  O   SER A 274      54.864  11.268  -9.631  1.00 57.56           O  
ATOM    500  CB  SER A 274      52.891  12.599 -11.376  1.00 60.38           C  
ATOM    501  OG  SER A 274      51.990  12.383 -12.448  1.00 60.76           O  
ATOM    502  N   LYS A 275      53.582  12.148  -8.005  1.00 57.90           N  
ATOM    503  CA  LYS A 275      54.660  12.216  -7.030  1.00 48.72           C  
ATOM    504  C   LYS A 275      55.054  10.807  -6.588  1.00 42.97           C  
ATOM    505  O   LYS A 275      54.279   9.856  -6.713  1.00 38.96           O  
ATOM    506  CB  LYS A 275      54.205  13.039  -5.827  1.00 57.08           C  
ATOM    507  CG  LYS A 275      53.926  14.497  -6.173  1.00 60.19           C  
ATOM    508  CD  LYS A 275      53.507  15.295  -4.955  1.00 69.89           C  
ATOM    509  CE  LYS A 275      53.228  16.742  -5.325  1.00 72.66           C  
ATOM    510  NZ  LYS A 275      54.433  17.444  -5.844  1.00 77.78           N  
ATOM    511  N   GLU A 276      56.297  10.656  -6.124  1.00 35.52           N  
ATOM    512  CA  GLU A 276      56.729   9.325  -5.716  1.00 33.38           C  
ATOM    513  C   GLU A 276      55.895   8.809  -4.547  1.00 30.81           C  
ATOM    514  O   GLU A 276      55.326   9.569  -3.757  1.00 28.67           O  
ATOM    515  CB  GLU A 276      58.222   9.238  -5.414  1.00 39.06           C  
ATOM    516  CG  GLU A 276      58.689  10.012  -4.206  1.00 46.65           C  
ATOM    517  CD  GLU A 276      60.011   9.460  -3.715  1.00 46.63           C  
ATOM    518  OE1 GLU A 276      60.119   8.217  -3.593  1.00 43.79           O  
ATOM    519  OE2 GLU A 276      60.946  10.247  -3.483  1.00 54.84           O  
ATOM    520  N   VAL A 277      55.832   7.483  -4.461  1.00 33.66           N  
ATOM    521  CA  VAL A 277      54.898   6.807  -3.563  1.00 36.75           C  
ATOM    522  C   VAL A 277      55.143   7.162  -2.098  1.00 31.13           C  
ATOM    523  O   VAL A 277      54.196   7.434  -1.347  1.00 30.44           O  
ATOM    524  CB  VAL A 277      54.907   5.295  -3.834  1.00 38.82           C  
ATOM    525  CG1 VAL A 277      54.330   4.540  -2.665  1.00 33.77           C  
ATOM    526  CG2 VAL A 277      54.095   5.039  -5.093  1.00 37.76           C  
ATOM    527  N   ALA A 278      56.405   7.150  -1.659  1.00 29.03           N  
ATOM    528  CA  ALA A 278      56.686   7.491  -0.265  1.00 33.54           C  
ATOM    529  C   ALA A 278      56.184   8.890   0.074  1.00 31.64           C  
ATOM    530  O   ALA A 278      55.631   9.116   1.157  1.00 29.17           O  
ATOM    531  CB  ALA A 278      58.180   7.356   0.043  1.00 31.05           C  
ATOM    532  N   ILE A 279      56.363   9.841  -0.842  1.00 35.06           N  
ATOM    533  CA  ILE A 279      55.877  11.195  -0.603  1.00 30.98           C  
ATOM    534  C   ILE A 279      54.353  11.233  -0.624  1.00 33.86           C  
ATOM    535  O   ILE A 279      53.722  11.955   0.158  1.00 33.92           O  
ATOM    536  CB  ILE A 279      56.515  12.166  -1.611  1.00 33.96           C  
ATOM    537  CG1 ILE A 279      58.022  12.237  -1.357  1.00 38.07           C  
ATOM    538  CG2 ILE A 279      55.865  13.534  -1.524  1.00 39.31           C  
ATOM    539  CD1 ILE A 279      58.804  13.031  -2.375  1.00 39.29           C  
ATOM    540  N   ARG A 280      53.735  10.449  -1.508  1.00 26.55           N  
ATOM    541  CA  ARG A 280      52.277  10.398  -1.563  1.00 34.56           C  
ATOM    542  C   ARG A 280      51.675   9.859  -0.272  1.00 34.19           C  
ATOM    543  O   ARG A 280      50.652  10.370   0.203  1.00 34.14           O  
ATOM    544  CB  ARG A 280      51.831   9.621  -2.797  1.00 35.49           C  
ATOM    545  CG  ARG A 280      51.974  10.472  -4.037  1.00 43.47           C  
ATOM    546  CD  ARG A 280      51.660   9.750  -5.315  1.00 49.51           C  
ATOM    547  NE  ARG A 280      50.566   8.802  -5.199  1.00 58.28           N  
ATOM    548  CZ  ARG A 280      50.639   7.547  -5.625  1.00 63.74           C  
ATOM    549  NH1 ARG A 280      49.601   6.734  -5.481  1.00 67.34           N  
ATOM    550  NH2 ARG A 280      51.737   7.124  -6.240  1.00 58.45           N  
ATOM    551  N   ILE A 281      52.287   8.823   0.304  1.00 29.86           N  
ATOM    552  CA  ILE A 281      51.838   8.313   1.596  1.00 29.65           C  
ATOM    553  C   ILE A 281      52.038   9.371   2.677  1.00 31.26           C  
ATOM    554  O   ILE A 281      51.168   9.587   3.528  1.00 29.32           O  
ATOM    555  CB  ILE A 281      52.558   6.986   1.914  1.00 24.29           C  
ATOM    556  CG1 ILE A 281      52.184   5.931   0.861  1.00 32.88           C  
ATOM    557  CG2 ILE A 281      52.213   6.502   3.320  1.00 29.47           C  
ATOM    558  CD1 ILE A 281      53.028   4.672   0.886  1.00 27.73           C  
ATOM    559  N   PHE A 282      53.182  10.058   2.641  1.00 31.39           N  
ATOM    560  CA  PHE A 282      53.482  11.133   3.582  1.00 26.04           C  
ATOM    561  C   PHE A 282      52.390  12.200   3.574  1.00 33.03           C  
ATOM    562  O   PHE A 282      51.855  12.567   4.628  1.00 38.81           O  
ATOM    563  CB  PHE A 282      54.841  11.710   3.183  1.00 39.66           C  
ATOM    564  CG  PHE A 282      55.495  12.573   4.224  1.00 42.11           C  
ATOM    565  CD1 PHE A 282      55.901  12.031   5.434  1.00 42.74           C  
ATOM    566  CD2 PHE A 282      55.821  13.889   3.943  1.00 39.45           C  
ATOM    567  CE1 PHE A 282      56.548  12.812   6.381  1.00 39.31           C  
ATOM    568  CE2 PHE A 282      56.483  14.673   4.878  1.00 49.25           C  
ATOM    569  CZ  PHE A 282      56.839  14.131   6.103  1.00 42.28           C  
ATOM    570  N   GLN A 283      52.036  12.702   2.384  1.00 38.71           N  
ATOM    571  CA  GLN A 283      50.984  13.717   2.281  1.00 31.17           C  
ATOM    572  C   GLN A 283      49.643  13.195   2.796  1.00 40.55           C  
ATOM    573  O   GLN A 283      48.948  13.881   3.558  1.00 41.82           O  
ATOM    574  CB  GLN A 283      50.822  14.205   0.834  1.00 36.12           C  
ATOM    575  CG  GLN A 283      52.097  14.659   0.119  1.00 38.51           C  
ATOM    576  CD  GLN A 283      52.773  15.779   0.866  1.00 54.19           C  
ATOM    577  OE1 GLN A 283      53.950  15.694   1.191  1.00 61.64           O  
ATOM    578  NE2 GLN A 283      52.013  16.829   1.182  1.00 58.25           N  
ATOM    579  N   GLY A 284      49.236  12.004   2.348  1.00 35.26           N  
ATOM    580  CA  GLY A 284      47.988  11.426   2.826  1.00 35.96           C  
ATOM    581  C   GLY A 284      47.924  11.335   4.337  1.00 36.59           C  
ATOM    582  O   GLY A 284      46.876  11.579   4.941  1.00 40.96           O  
ATOM    583  N   CYS A 285      49.042  10.961   4.966  1.00 30.16           N  
ATOM    584  CA  CYS A 285      49.098  10.907   6.421  1.00 30.50           C  
ATOM    585  C   CYS A 285      48.783  12.249   7.074  1.00 28.25           C  
ATOM    586  O   CYS A 285      48.199  12.268   8.163  1.00 26.53           O  
ATOM    587  CB  CYS A 285      50.447  10.362   6.906  1.00 30.68           C  
ATOM    588  SG  CYS A 285      50.639   8.585   6.694  1.00 47.78           S  
ATOM    589  N   GLN A 286      49.162  13.379   6.452  1.00 24.38           N  
ATOM    590  CA  GLN A 286      48.882  14.663   7.096  1.00 21.82           C  
ATOM    591  C   GLN A 286      47.394  14.891   7.193  1.00 26.24           C  
ATOM    592  O   GLN A 286      46.906  15.439   8.188  1.00 20.84           O  
ATOM    593  CB  GLN A 286      49.352  15.855   6.273  1.00 28.88           C  
ATOM    594  CG  GLN A 286      50.765  15.991   5.967  1.00 34.96           C  
ATOM    595  CD  GLN A 286      51.095  17.395   5.526  1.00 31.41           C  
ATOM    596  OE1 GLN A 286      50.902  18.347   6.278  1.00 33.48           O  
ATOM    597  NE2 GLN A 286      51.432  17.547   4.250  1.00 55.07           N  
ATOM    598  N   PHE A 287      46.665  14.550   6.130  1.00 23.43           N  
ATOM    599  CA  PHE A 287      45.230  14.796   6.134  1.00 26.04           C  
ATOM    600  C   PHE A 287      44.526  13.921   7.158  1.00 19.35           C  
ATOM    601  O   PHE A 287      43.557  14.360   7.792  1.00 19.56           O  
ATOM    602  CB  PHE A 287      44.653  14.678   4.720  1.00 27.24           C  
ATOM    603  CG  PHE A 287      44.948  15.877   3.854  1.00 34.20           C  
ATOM    604  CD1 PHE A 287      44.063  16.945   3.817  1.00 38.12           C  
ATOM    605  CD2 PHE A 287      46.119  15.958   3.114  1.00 41.68           C  
ATOM    606  CE1 PHE A 287      44.324  18.065   3.043  1.00 39.52           C  
ATOM    607  CE2 PHE A 287      46.388  17.078   2.335  1.00 38.77           C  
ATOM    608  CZ  PHE A 287      45.489  18.132   2.300  1.00 38.70           C  
ATOM    609  N   ARG A 288      45.017  12.690   7.346  1.00 18.38           N  
ATOM    610  CA  ARG A 288      44.484  11.813   8.385  1.00 17.94           C  
ATOM    611  C   ARG A 288      44.811  12.378   9.758  1.00 16.68           C  
ATOM    612  O   ARG A 288      43.981  12.325  10.674  1.00 17.23           O  
ATOM    613  CB  ARG A 288      45.121  10.420   8.284  1.00 25.01           C  
ATOM    614  CG  ARG A 288      45.083   9.768   6.917  1.00 40.04           C  
ATOM    615  CD  ARG A 288      43.717   9.303   6.510  1.00 47.57           C  
ATOM    616  NE  ARG A 288      43.732   8.858   5.118  1.00 67.81           N  
ATOM    617  CZ  ARG A 288      43.887   7.602   4.713  1.00 52.14           C  
ATOM    618  NH1 ARG A 288      43.969   6.617   5.593  1.00 35.51           N  
ATOM    619  NH2 ARG A 288      43.897   7.327   3.416  1.00 48.72           N  
ATOM    620  N   SER A 289      46.023  12.921   9.909  1.00 16.47           N  
ATOM    621  CA  SER A 289      46.426  13.532  11.166  1.00 15.10           C  
ATOM    622  C   SER A 289      45.570  14.754  11.450  1.00 14.91           C  
ATOM    623  O   SER A 289      45.116  14.959  12.585  1.00 13.86           O  
ATOM    624  CB  SER A 289      47.900  13.933  11.064  1.00 19.71           C  
ATOM    625  OG  SER A 289      48.382  14.411  12.302  1.00 30.75           O  
ATOM    626  N   VAL A 290      45.292  15.552  10.417  1.00 15.40           N  
ATOM    627  CA  VAL A 290      44.471  16.740  10.618  1.00 13.70           C  
ATOM    628  C   VAL A 290      43.061  16.338  11.030  1.00 16.47           C  
ATOM    629  O   VAL A 290      42.473  16.941  11.931  1.00 14.39           O  
ATOM    630  CB  VAL A 290      44.500  17.633   9.360  1.00 17.71           C  
ATOM    631  CG1 VAL A 290      43.411  18.709   9.423  1.00 16.55           C  
ATOM    632  CG2 VAL A 290      45.863  18.268   9.253  1.00 19.44           C  
ATOM    633  N   GLU A 291      42.508  15.288  10.412  1.00 14.10           N  
ATOM    634  CA  GLU A 291      41.214  14.772  10.853  1.00 15.72           C  
ATOM    635  C   GLU A 291      41.256  14.361  12.324  1.00 12.37           C  
ATOM    636  O   GLU A 291      40.322  14.652  13.087  1.00 12.97           O  
ATOM    637  CB  GLU A 291      40.788  13.600   9.959  1.00 16.60           C  
ATOM    638  CG  GLU A 291      39.515  12.889  10.375  1.00 25.82           C  
ATOM    639  CD  GLU A 291      38.299  13.787  10.400  1.00 42.74           C  
ATOM    640  OE1 GLU A 291      38.274  14.816   9.685  1.00 33.88           O  
ATOM    641  OE2 GLU A 291      37.361  13.453  11.155  1.00 38.11           O  
ATOM    642  N   ALA A 292      42.334  13.691  12.741  1.00 12.86           N  
ATOM    643  CA  ALA A 292      42.449  13.267  14.132  1.00 11.65           C  
ATOM    644  C   ALA A 292      42.484  14.470  15.063  1.00 10.77           C  
ATOM    645  O   ALA A 292      41.842  14.456  16.119  1.00 10.59           O  
ATOM    646  CB  ALA A 292      43.724  12.448  14.312  1.00 11.78           C  
ATOM    647  N   VAL A 293      43.245  15.515  14.700  1.00  9.92           N  
ATOM    648  CA  VAL A 293      43.259  16.736  15.502  1.00 11.04           C  
ATOM    649  C   VAL A 293      41.849  17.266  15.677  1.00 11.74           C  
ATOM    650  O   VAL A 293      41.466  17.695  16.769  1.00 11.66           O  
ATOM    651  CB  VAL A 293      44.197  17.800  14.900  1.00 11.51           C  
ATOM    652  CG1 VAL A 293      44.084  19.080  15.707  1.00 11.57           C  
ATOM    653  CG2 VAL A 293      45.620  17.336  14.925  1.00 13.74           C  
ATOM    654  N   GLN A 294      41.059  17.289  14.605  1.00 11.70           N  
ATOM    655  CA  GLN A 294      39.699  17.799  14.728  1.00 12.05           C  
ATOM    656  C   GLN A 294      38.860  16.961  15.679  1.00  9.95           C  
ATOM    657  O   GLN A 294      38.120  17.508  16.512  1.00 12.23           O  
ATOM    658  CB  GLN A 294      39.072  17.918  13.343  1.00 12.35           C  
ATOM    659  CG  GLN A 294      39.672  19.102  12.582  1.00 14.65           C  
ATOM    660  CD  GLN A 294      39.147  19.242  11.175  1.00 27.38           C  
ATOM    661  OE1 GLN A 294      39.442  18.427  10.298  1.00 40.59           O  
ATOM    662  NE2 GLN A 294      38.248  20.196  10.989  1.00 26.08           N  
ATOM    663  N   GLU A 295      38.984  15.635  15.600  1.00 11.57           N  
ATOM    664  CA  GLU A 295      38.217  14.771  16.489  1.00 11.94           C  
ATOM    665  C   GLU A 295      38.671  14.954  17.927  1.00 10.70           C  
ATOM    666  O   GLU A 295      37.843  14.984  18.856  1.00 10.62           O  
ATOM    667  CB  GLU A 295      38.401  13.314  16.065  1.00 12.46           C  
ATOM    668  CG  GLU A 295      37.829  13.032  14.683  1.00 12.99           C  
ATOM    669  CD  GLU A 295      38.207  11.646  14.157  1.00 19.42           C  
ATOM    670  OE1 GLU A 295      38.826  10.859  14.901  1.00 24.36           O  
ATOM    671  OE2 GLU A 295      37.908  11.356  12.981  1.00 23.52           O  
ATOM    672  N   ILE A 296      39.985  15.048  18.132  1.00  9.98           N  
ATOM    673  CA  ILE A 296      40.504  15.191  19.487  1.00 11.00           C  
ATOM    674  C   ILE A 296      40.083  16.534  20.085  1.00 10.82           C  
ATOM    675  O   ILE A 296      39.791  16.631  21.283  1.00 10.52           O  
ATOM    676  CB  ILE A 296      42.028  14.993  19.491  1.00  9.30           C  
ATOM    677  CG1 ILE A 296      42.369  13.557  19.057  1.00 12.27           C  
ATOM    678  CG2 ILE A 296      42.597  15.319  20.869  1.00 12.60           C  
ATOM    679  CD1 ILE A 296      43.833  13.374  18.579  1.00 12.37           C  
ATOM    680  N   THR A 297      40.021  17.581  19.258  1.00 10.65           N  
ATOM    681  CA  THR A 297      39.581  18.877  19.759  1.00  9.78           C  
ATOM    682  C   THR A 297      38.129  18.796  20.203  1.00 11.04           C  
ATOM    683  O   THR A 297      37.757  19.359  21.236  1.00 10.37           O  
ATOM    684  CB  THR A 297      39.770  19.928  18.666  1.00 12.17           C  
ATOM    685  OG1 THR A 297      41.158  20.013  18.341  1.00 12.30           O  
ATOM    686  CG2 THR A 297      39.291  21.287  19.150  1.00 12.43           C  
ATOM    687  N   GLU A 298      37.281  18.128  19.410  1.00 10.51           N  
ATOM    688  CA  GLU A 298      35.896  17.942  19.838  1.00 11.74           C  
ATOM    689  C   GLU A 298      35.826  17.191  21.156  1.00 10.93           C  
ATOM    690  O   GLU A 298      35.068  17.564  22.058  1.00 11.01           O  
ATOM    691  CB  GLU A 298      35.081  17.236  18.753  1.00 12.39           C  
ATOM    692  CG  GLU A 298      34.843  18.167  17.577  1.00 16.56           C  
ATOM    693  CD  GLU A 298      34.260  19.514  18.020  1.00 23.23           C  
ATOM    694  OE1 GLU A 298      33.175  19.533  18.640  1.00 32.88           O  
ATOM    695  OE2 GLU A 298      34.922  20.555  17.805  1.00 26.41           O  
ATOM    696  N   TYR A 299      36.660  16.163  21.312  1.00  9.50           N  
ATOM    697  CA  TYR A 299      36.672  15.429  22.568  1.00 10.73           C  
ATOM    698  C   TYR A 299      37.123  16.317  23.725  1.00  9.75           C  
ATOM    699  O   TYR A 299      36.510  16.309  24.804  1.00  9.62           O  
ATOM    700  CB  TYR A 299      37.531  14.169  22.450  1.00  8.07           C  
ATOM    701  CG  TYR A 299      37.549  13.410  23.747  1.00  9.18           C  
ATOM    702  CD1 TYR A 299      36.407  12.784  24.198  1.00  9.75           C  
ATOM    703  CD2 TYR A 299      38.707  13.323  24.529  1.00  9.20           C  
ATOM    704  CE1 TYR A 299      36.390  12.089  25.409  1.00 11.38           C  
ATOM    705  CE2 TYR A 299      38.703  12.620  25.739  1.00  9.39           C  
ATOM    706  CZ  TYR A 299      37.543  12.009  26.170  1.00 11.61           C  
ATOM    707  OH  TYR A 299      37.545  11.316  27.368  1.00 12.04           O  
ATOM    708  N   ALA A 300      38.181  17.103  23.520  1.00  9.15           N  
ATOM    709  CA  ALA A 300      38.676  17.958  24.597  1.00  9.02           C  
ATOM    710  C   ALA A 300      37.589  18.906  25.096  1.00  8.39           C  
ATOM    711  O   ALA A 300      37.456  19.129  26.301  1.00  9.92           O  
ATOM    712  CB  ALA A 300      39.887  18.762  24.115  1.00  9.04           C  
ATOM    713  N   LYS A 301      36.784  19.444  24.176  1.00  9.84           N  
ATOM    714  CA  LYS A 301      35.727  20.385  24.548  1.00 10.26           C  
ATOM    715  C   LYS A 301      34.639  19.737  25.382  1.00 11.97           C  
ATOM    716  O   LYS A 301      33.865  20.452  26.032  1.00 13.32           O  
ATOM    717  CB  LYS A 301      35.148  21.004  23.278  1.00  9.95           C  
ATOM    718  CG  LYS A 301      36.127  21.934  22.579  1.00 11.58           C  
ATOM    719  CD  LYS A 301      35.791  22.095  21.097  1.00 14.81           C  
ATOM    720  CE  LYS A 301      34.586  22.961  20.777  1.00 19.22           C  
ATOM    721  NZ  LYS A 301      34.447  23.044  19.285  1.00 19.11           N  
ATOM    722  N   SER A 302      34.565  18.405  25.386  1.00 10.69           N  
ATOM    723  CA  SER A 302      33.629  17.670  26.229  1.00 11.43           C  
ATOM    724  C   SER A 302      34.168  17.394  27.623  1.00 11.96           C  
ATOM    725  O   SER A 302      33.409  16.928  28.479  1.00 13.80           O  
ATOM    726  CB  SER A 302      33.243  16.325  25.581  1.00 13.13           C  
ATOM    727  OG  SER A 302      34.274  15.358  25.716  1.00 17.50           O  
ATOM    728  N   ILE A 303      35.449  17.630  27.886  1.00  9.44           N  
ATOM    729  CA  ILE A 303      35.979  17.324  29.213  1.00 11.56           C  
ATOM    730  C   ILE A 303      35.491  18.407  30.174  1.00 11.75           C  
ATOM    731  O   ILE A 303      35.741  19.595  29.922  1.00 10.01           O  
ATOM    732  CB  ILE A 303      37.514  17.259  29.174  1.00  9.90           C  
ATOM    733  CG1 ILE A 303      37.982  16.121  28.256  1.00  9.75           C  
ATOM    734  CG2 ILE A 303      38.071  17.100  30.571  1.00 11.56           C  
ATOM    735  CD1 ILE A 303      39.489  16.193  27.940  1.00  9.96           C  
ATOM    736  N   PRO A 304      34.806  18.064  31.269  1.00 10.81           N  
ATOM    737  CA  PRO A 304      34.247  19.109  32.136  1.00 10.80           C  
ATOM    738  C   PRO A 304      35.334  20.055  32.623  1.00 10.16           C  
ATOM    739  O   PRO A 304      36.409  19.635  33.046  1.00 12.17           O  
ATOM    740  CB  PRO A 304      33.595  18.310  33.271  1.00 13.96           C  
ATOM    741  CG  PRO A 304      33.219  17.037  32.623  1.00 12.26           C  
ATOM    742  CD  PRO A 304      34.338  16.723  31.667  1.00 11.84           C  
ATOM    743  N   GLY A 305      35.063  21.355  32.494  1.00 11.27           N  
ATOM    744  CA  GLY A 305      36.014  22.389  32.851  1.00 11.70           C  
ATOM    745  C   GLY A 305      36.873  22.909  31.711  1.00 11.12           C  
ATOM    746  O   GLY A 305      37.411  24.025  31.808  1.00 11.35           O  
ATOM    747  N   PHE A 306      37.029  22.140  30.631  1.00  9.59           N  
ATOM    748  CA  PHE A 306      37.985  22.515  29.593  1.00  8.02           C  
ATOM    749  C   PHE A 306      37.581  23.807  28.889  1.00  8.57           C  
ATOM    750  O   PHE A 306      38.419  24.700  28.703  1.00  7.81           O  
ATOM    751  CB  PHE A 306      38.149  21.372  28.582  1.00  9.12           C  
ATOM    752  CG  PHE A 306      39.186  21.635  27.531  1.00  8.37           C  
ATOM    753  CD1 PHE A 306      40.518  21.296  27.747  1.00 10.91           C  
ATOM    754  CD2 PHE A 306      38.843  22.231  26.322  1.00  8.87           C  
ATOM    755  CE1 PHE A 306      41.483  21.522  26.771  1.00  9.41           C  
ATOM    756  CE2 PHE A 306      39.804  22.477  25.333  1.00 10.37           C  
ATOM    757  CZ  PHE A 306      41.135  22.116  25.565  1.00 10.02           C  
ATOM    758  N   VAL A 307      36.305  23.936  28.491  1.00  8.41           N  
ATOM    759  CA  VAL A 307      35.945  25.130  27.727  1.00  7.74           C  
ATOM    760  C   VAL A 307      35.924  26.379  28.587  1.00  8.91           C  
ATOM    761  O   VAL A 307      35.909  27.483  28.040  1.00  9.82           O  
ATOM    762  CB  VAL A 307      34.606  24.998  26.984  1.00  8.71           C  
ATOM    763  CG1 VAL A 307      34.656  23.828  25.987  1.00 10.72           C  
ATOM    764  CG2 VAL A 307      33.451  24.887  27.953  1.00 10.22           C  
ATOM    765  N   ASN A 308      35.922  26.241  29.914  1.00  9.73           N  
ATOM    766  CA  ASN A 308      36.024  27.410  30.781  1.00  9.44           C  
ATOM    767  C   ASN A 308      37.454  27.852  31.007  1.00 10.58           C  
ATOM    768  O   ASN A 308      37.668  28.918  31.591  1.00 11.23           O  
ATOM    769  CB  ASN A 308      35.365  27.160  32.144  1.00  9.86           C  
ATOM    770  CG  ASN A 308      33.876  27.021  32.025  1.00 12.07           C  
ATOM    771  OD1 ASN A 308      33.252  27.627  31.143  1.00 13.26           O  
ATOM    772  ND2 ASN A 308      33.286  26.216  32.896  1.00 14.41           N  
ATOM    773  N   LEU A 309      38.438  27.060  30.605  1.00 10.11           N  
ATOM    774  CA  LEU A 309      39.812  27.519  30.716  1.00  9.21           C  
ATOM    775  C   LEU A 309      40.035  28.705  29.793  1.00  9.88           C  
ATOM    776  O   LEU A 309      39.359  28.870  28.779  1.00 10.24           O  
ATOM    777  CB  LEU A 309      40.767  26.418  30.265  1.00  8.86           C  
ATOM    778  CG  LEU A 309      40.751  25.161  31.145  1.00  8.31           C  
ATOM    779  CD1 LEU A 309      41.582  24.079  30.487  1.00 11.90           C  
ATOM    780  CD2 LEU A 309      41.267  25.427  32.559  1.00 12.18           C  
ATOM    781  N   ASP A 310      41.012  29.526  30.152  1.00 11.02           N  
ATOM    782  CA  ASP A 310      41.524  30.541  29.243  1.00 10.82           C  
ATOM    783  C   ASP A 310      41.712  29.970  27.842  1.00 10.22           C  
ATOM    784  O   ASP A 310      42.281  28.894  27.674  1.00 10.14           O  
ATOM    785  CB  ASP A 310      42.845  31.068  29.825  1.00 12.05           C  
ATOM    786  CG  ASP A 310      43.536  32.095  28.939  1.00 19.88           C  
ATOM    787  OD1 ASP A 310      43.917  31.795  27.793  1.00 18.96           O  
ATOM    788  OD2 ASP A 310      43.585  33.273  29.345  1.00 21.25           O  
ATOM    789  N   LEU A 311      41.224  30.687  26.827  1.00 10.63           N  
ATOM    790  CA  LEU A 311      41.206  30.127  25.479  1.00  9.81           C  
ATOM    791  C   LEU A 311      42.612  29.908  24.935  1.00  8.55           C  
ATOM    792  O   LEU A 311      42.858  28.923  24.230  1.00 10.65           O  
ATOM    793  CB  LEU A 311      40.397  31.019  24.535  1.00 11.29           C  
ATOM    794  CG  LEU A 311      40.194  30.531  23.099  1.00 13.48           C  
ATOM    795  CD1 LEU A 311      39.315  29.283  23.062  1.00 15.34           C  
ATOM    796  CD2 LEU A 311      39.562  31.670  22.310  1.00 16.95           C  
ATOM    797  N   ASN A 312      43.558  30.778  25.275  1.00  9.90           N  
ATOM    798  CA  ASN A 312      44.924  30.536  24.844  1.00 11.38           C  
ATOM    799  C   ASN A 312      45.497  29.294  25.507  1.00 11.41           C  
ATOM    800  O   ASN A 312      46.272  28.555  24.881  1.00 11.14           O  
ATOM    801  CB  ASN A 312      45.745  31.779  25.166  1.00 12.48           C  
ATOM    802  CG  ASN A 312      45.350  32.933  24.300  1.00 15.09           C  
ATOM    803  OD1 ASN A 312      45.289  32.796  23.087  1.00 17.12           O  
ATOM    804  ND2 ASN A 312      44.976  34.047  24.921  1.00 19.70           N  
ATOM    805  N   ASP A 313      45.088  29.013  26.745  1.00  8.62           N  
ATOM    806  CA  ASP A 313      45.542  27.770  27.360  1.00  9.77           C  
ATOM    807  C   ASP A 313      44.896  26.540  26.721  1.00  8.28           C  
ATOM    808  O   ASP A 313      45.557  25.504  26.599  1.00  8.46           O  
ATOM    809  CB  ASP A 313      45.302  27.763  28.866  1.00 10.25           C  
ATOM    810  CG  ASP A 313      46.277  28.659  29.621  1.00 10.67           C  
ATOM    811  OD1 ASP A 313      47.272  29.126  29.011  1.00 11.83           O  
ATOM    812  OD2 ASP A 313      46.087  28.815  30.846  1.00 11.68           O  
ATOM    813  N   GLN A 314      43.641  26.631  26.269  1.00  8.51           N  
ATOM    814  CA  GLN A 314      43.057  25.506  25.546  1.00  8.36           C  
ATOM    815  C   GLN A 314      43.867  25.228  24.294  1.00  8.37           C  
ATOM    816  O   GLN A 314      44.140  24.067  23.971  1.00  9.17           O  
ATOM    817  CB  GLN A 314      41.612  25.807  25.154  1.00  7.05           C  
ATOM    818  CG  GLN A 314      40.655  25.966  26.305  1.00  9.97           C  
ATOM    819  CD  GLN A 314      39.288  26.358  25.803  1.00 10.53           C  
ATOM    820  OE1 GLN A 314      38.776  25.818  24.822  1.00 10.37           O  
ATOM    821  NE2 GLN A 314      38.787  27.463  26.349  1.00 10.35           N  
ATOM    822  N   VAL A 315      44.271  26.289  23.575  1.00  9.04           N  
ATOM    823  CA  VAL A 315      45.076  26.109  22.374  1.00  9.87           C  
ATOM    824  C   VAL A 315      46.387  25.430  22.726  1.00  9.93           C  
ATOM    825  O   VAL A 315      46.825  24.493  22.053  1.00 10.58           O  
ATOM    826  CB  VAL A 315      45.325  27.474  21.709  1.00  8.87           C  
ATOM    827  CG1 VAL A 315      46.403  27.345  20.612  1.00 10.65           C  
ATOM    828  CG2 VAL A 315      44.020  28.034  21.133  1.00 12.67           C  
ATOM    829  N   THR A 316      47.053  25.922  23.772  1.00  8.73           N  
ATOM    830  CA  THR A 316      48.318  25.332  24.195  1.00  8.33           C  
ATOM    831  C   THR A 316      48.166  23.855  24.528  1.00  8.54           C  
ATOM    832  O   THR A 316      48.984  23.027  24.101  1.00 10.28           O  
ATOM    833  CB  THR A 316      48.856  26.125  25.386  1.00  9.24           C  
ATOM    834  OG1 THR A 316      49.157  27.465  24.935  1.00 10.83           O  
ATOM    835  CG2 THR A 316      50.106  25.463  25.984  1.00 12.96           C  
ATOM    836  N   LEU A 317      47.126  23.498  25.274  1.00  8.22           N  
ATOM    837  CA  LEU A 317      46.920  22.097  25.624  1.00  8.86           C  
ATOM    838  C   LEU A 317      46.758  21.241  24.383  1.00  8.20           C  
ATOM    839  O   LEU A 317      47.321  20.144  24.316  1.00  8.70           O  
ATOM    840  CB  LEU A 317      45.727  21.941  26.579  1.00  8.39           C  
ATOM    841  CG  LEU A 317      45.908  22.551  27.966  1.00  7.68           C  
ATOM    842  CD1 LEU A 317      44.605  22.399  28.755  1.00  9.11           C  
ATOM    843  CD2 LEU A 317      47.088  21.912  28.715  1.00  8.50           C  
ATOM    844  N   LEU A 318      45.987  21.697  23.402  1.00 10.11           N  
ATOM    845  CA  LEU A 318      45.849  20.902  22.189  1.00  8.38           C  
ATOM    846  C   LEU A 318      47.141  20.887  21.388  1.00  8.62           C  
ATOM    847  O   LEU A 318      47.565  19.823  20.927  1.00 10.88           O  
ATOM    848  CB  LEU A 318      44.673  21.411  21.349  1.00 11.69           C  
ATOM    849  CG  LEU A 318      43.316  21.029  21.935  1.00 16.00           C  
ATOM    850  CD1 LEU A 318      42.240  21.772  21.201  1.00 23.95           C  
ATOM    851  CD2 LEU A 318      43.091  19.551  21.786  1.00 22.04           C  
ATOM    852  N   LYS A 319      47.803  22.039  21.244  1.00  8.94           N  
ATOM    853  CA  LYS A 319      49.018  22.118  20.433  1.00 10.93           C  
ATOM    854  C   LYS A 319      50.042  21.090  20.889  1.00 11.49           C  
ATOM    855  O   LYS A 319      50.650  20.384  20.068  1.00 12.05           O  
ATOM    856  CB  LYS A 319      49.622  23.519  20.552  1.00 13.21           C  
ATOM    857  CG  LYS A 319      50.995  23.659  19.887  1.00 14.73           C  
ATOM    858  CD  LYS A 319      51.483  25.100  19.947  1.00 17.08           C  
ATOM    859  CE  LYS A 319      52.898  25.214  19.390  1.00 18.99           C  
ATOM    860  NZ  LYS A 319      53.403  26.616  19.434  1.00 26.60           N  
ATOM    861  N   TYR A 320      50.251  21.003  22.203  1.00 10.53           N  
ATOM    862  CA  TYR A 320      51.298  20.143  22.733  1.00 11.90           C  
ATOM    863  C   TYR A 320      50.826  18.744  23.115  1.00 13.80           C  
ATOM    864  O   TYR A 320      51.670  17.874  23.381  1.00 16.83           O  
ATOM    865  CB  TYR A 320      52.080  20.777  23.893  1.00 14.31           C  
ATOM    866  CG  TYR A 320      52.824  22.032  23.541  1.00 14.11           C  
ATOM    867  CD1 TYR A 320      52.214  23.270  23.505  1.00 15.83           C  
ATOM    868  CD2 TYR A 320      54.102  21.935  22.999  1.00 17.62           C  
ATOM    869  CE1 TYR A 320      52.916  24.402  23.148  1.00 16.87           C  
ATOM    870  CE2 TYR A 320      54.796  23.038  22.604  1.00 18.07           C  
ATOM    871  CZ  TYR A 320      54.204  24.276  22.675  1.00 17.84           C  
ATOM    872  OH  TYR A 320      54.900  25.397  22.287  1.00 21.78           O  
ATOM    873  N   GLY A 321      49.520  18.510  23.170  1.00 11.62           N  
ATOM    874  CA  GLY A 321      48.979  17.220  23.556  1.00 11.09           C  
ATOM    875  C   GLY A 321      48.420  16.366  22.430  1.00 11.23           C  
ATOM    876  O   GLY A 321      48.295  15.150  22.591  1.00 11.39           O  
ATOM    877  N   VAL A 322      48.039  16.966  21.300  1.00 10.97           N  
ATOM    878  CA  VAL A 322      47.265  16.228  20.307  1.00 12.28           C  
ATOM    879  C   VAL A 322      48.036  15.040  19.742  1.00 12.02           C  
ATOM    880  O   VAL A 322      47.460  13.972  19.525  1.00 13.73           O  
ATOM    881  CB  VAL A 322      46.666  17.177  19.242  1.00 16.80           C  
ATOM    882  CG1 VAL A 322      47.743  17.774  18.306  1.00 13.85           C  
ATOM    883  CG2 VAL A 322      45.559  16.487  18.498  1.00 24.73           C  
ATOM    884  N   HIS A 323      49.347  15.176  19.533  1.00 12.10           N  
ATOM    885  CA  HIS A 323      50.070  14.047  18.948  1.00 12.34           C  
ATOM    886  C   HIS A 323      50.209  12.876  19.907  1.00 12.09           C  
ATOM    887  O   HIS A 323      50.139  11.720  19.478  1.00 11.00           O  
ATOM    888  CB  HIS A 323      51.392  14.479  18.339  1.00 14.46           C  
ATOM    889  CG  HIS A 323      51.212  15.153  17.018  1.00 16.58           C  
ATOM    890  ND1 HIS A 323      51.073  16.518  16.886  1.00 20.41           N  
ATOM    891  CD2 HIS A 323      51.075  14.639  15.774  1.00 16.15           C  
ATOM    892  CE1 HIS A 323      50.895  16.817  15.612  1.00 23.23           C  
ATOM    893  NE2 HIS A 323      50.889  15.696  14.915  1.00 18.50           N  
ATOM    894  N   GLU A 324      50.374  13.149  21.203  1.00 10.73           N  
ATOM    895  CA  GLU A 324      50.375  12.059  22.182  1.00  9.93           C  
ATOM    896  C   GLU A 324      49.056  11.306  22.122  1.00 10.20           C  
ATOM    897  O   GLU A 324      49.024  10.071  22.240  1.00 11.28           O  
ATOM    898  CB  GLU A 324      50.616  12.617  23.588  1.00 11.53           C  
ATOM    899  CG  GLU A 324      52.009  13.225  23.742  1.00 12.82           C  
ATOM    900  CD  GLU A 324      52.189  14.092  24.995  1.00 13.20           C  
ATOM    901  OE1 GLU A 324      51.457  13.945  26.000  1.00 13.59           O  
ATOM    902  OE2 GLU A 324      53.034  15.004  24.927  1.00 16.35           O  
ATOM    903  N   ILE A 325      47.957  12.023  21.897  1.00 10.04           N  
ATOM    904  CA  ILE A 325      46.665  11.364  21.766  1.00 10.53           C  
ATOM    905  C   ILE A 325      46.586  10.605  20.446  1.00 10.32           C  
ATOM    906  O   ILE A 325      46.070   9.486  20.391  1.00 10.87           O  
ATOM    907  CB  ILE A 325      45.514  12.376  21.918  1.00 10.13           C  
ATOM    908  CG1 ILE A 325      45.623  13.138  23.253  1.00 12.44           C  
ATOM    909  CG2 ILE A 325      44.160  11.670  21.788  1.00  9.92           C  
ATOM    910  CD1 ILE A 325      45.894  12.260  24.461  1.00 14.68           C  
ATOM    911  N   ILE A 326      47.099  11.195  19.360  1.00 10.95           N  
ATOM    912  CA  ILE A 326      47.089  10.495  18.076  1.00 10.92           C  
ATOM    913  C   ILE A 326      47.791   9.148  18.199  1.00 11.36           C  
ATOM    914  O   ILE A 326      47.285   8.120  17.733  1.00 12.62           O  
ATOM    915  CB  ILE A 326      47.702  11.366  16.962  1.00 11.24           C  
ATOM    916  CG1 ILE A 326      46.792  12.558  16.659  1.00 13.24           C  
ATOM    917  CG2 ILE A 326      47.966  10.516  15.710  1.00 13.62           C  
ATOM    918  CD1 ILE A 326      47.424  13.583  15.735  1.00 13.38           C  
ATOM    919  N   TYR A 327      48.973   9.130  18.816  1.00 10.31           N  
ATOM    920  CA  TYR A 327      49.709   7.873  18.912  1.00 11.31           C  
ATOM    921  C   TYR A 327      48.997   6.884  19.824  1.00  9.90           C  
ATOM    922  O   TYR A 327      49.080   5.671  19.592  1.00 12.03           O  
ATOM    923  CB  TYR A 327      51.147   8.146  19.353  1.00 12.60           C  
ATOM    924  CG  TYR A 327      51.875   9.073  18.402  1.00 15.27           C  
ATOM    925  CD1 TYR A 327      51.587   9.062  17.047  1.00 18.76           C  
ATOM    926  CD2 TYR A 327      52.762  10.030  18.878  1.00 18.80           C  
ATOM    927  CE1 TYR A 327      52.221   9.928  16.182  1.00 23.11           C  
ATOM    928  CE2 TYR A 327      53.394  10.907  18.012  1.00 19.29           C  
ATOM    929  CZ  TYR A 327      53.114  10.847  16.669  1.00 22.02           C  
ATOM    930  OH  TYR A 327      53.726  11.705  15.779  1.00 29.67           O  
ATOM    931  N   THR A 328      48.300   7.369  20.855  1.00 10.11           N  
ATOM    932  CA  THR A 328      47.531   6.468  21.712  1.00 11.91           C  
ATOM    933  C   THR A 328      46.414   5.820  20.917  1.00 10.95           C  
ATOM    934  O   THR A 328      46.216   4.597  20.961  1.00 12.69           O  
ATOM    935  CB  THR A 328      46.915   7.260  22.868  1.00 10.68           C  
ATOM    936  OG1 THR A 328      47.946   7.763  23.715  1.00 11.29           O  
ATOM    937  CG2 THR A 328      46.021   6.340  23.686  1.00 10.31           C  
ATOM    938  N   MET A 329      45.668   6.626  20.167  1.00 11.60           N  
ATOM    939  CA  MET A 329      44.528   6.091  19.440  1.00 12.45           C  
ATOM    940  C   MET A 329      44.975   5.268  18.243  1.00 11.95           C  
ATOM    941  O   MET A 329      44.295   4.307  17.861  1.00 14.33           O  
ATOM    942  CB  MET A 329      43.604   7.242  19.046  1.00 12.00           C  
ATOM    943  CG  MET A 329      43.088   7.962  20.288  1.00 16.05           C  
ATOM    944  SD  MET A 329      41.788   7.110  21.200  1.00 21.73           S  
ATOM    945  CE  MET A 329      40.389   7.460  20.147  1.00 15.15           C  
ATOM    946  N   LEU A 330      46.120   5.617  17.658  1.00 11.97           N  
ATOM    947  CA  LEU A 330      46.685   4.813  16.581  1.00 12.38           C  
ATOM    948  C   LEU A 330      46.970   3.395  17.054  1.00 12.17           C  
ATOM    949  O   LEU A 330      46.813   2.431  16.291  1.00 13.16           O  
ATOM    950  CB  LEU A 330      47.960   5.480  16.081  1.00 14.74           C  
ATOM    951  CG  LEU A 330      48.697   4.898  14.891  1.00 16.25           C  
ATOM    952  CD1 LEU A 330      47.773   4.927  13.676  1.00 18.09           C  
ATOM    953  CD2 LEU A 330      49.951   5.740  14.658  1.00 16.76           C  
ATOM    954  N   ALA A 331      47.386   3.232  18.314  1.00 12.03           N  
ATOM    955  CA  ALA A 331      47.660   1.889  18.806  1.00 12.66           C  
ATOM    956  C   ALA A 331      46.423   1.013  18.687  1.00 13.52           C  
ATOM    957  O   ALA A 331      46.534  -0.174  18.380  1.00 13.44           O  
ATOM    958  CB  ALA A 331      48.163   1.931  20.251  1.00 11.30           C  
ATOM    959  N   SER A 332      45.236   1.587  18.895  1.00 12.19           N  
ATOM    960  CA  SER A 332      44.004   0.799  18.780  1.00 12.68           C  
ATOM    961  C   SER A 332      43.837   0.212  17.392  1.00 13.97           C  
ATOM    962  O   SER A 332      43.153  -0.807  17.232  1.00 17.02           O  
ATOM    963  CB  SER A 332      42.779   1.655  19.076  1.00 14.23           C  
ATOM    964  OG  SER A 332      42.818   2.130  20.412  1.00 13.99           O  
ATOM    965  N   LEU A 333      44.411   0.862  16.381  1.00 12.56           N  
ATOM    966  CA  LEU A 333      44.285   0.451  14.987  1.00 15.48           C  
ATOM    967  C   LEU A 333      45.393  -0.499  14.559  1.00 18.77           C  
ATOM    968  O   LEU A 333      45.382  -0.966  13.414  1.00 15.63           O  
ATOM    969  CB  LEU A 333      44.339   1.682  14.088  1.00 14.73           C  
ATOM    970  CG  LEU A 333      43.288   2.746  14.383  1.00 18.34           C  
ATOM    971  CD1 LEU A 333      43.482   3.928  13.449  1.00 19.29           C  
ATOM    972  CD2 LEU A 333      41.878   2.169  14.306  1.00 20.37           C  
ATOM    973  N   MET A 334      46.321  -0.817  15.456  1.00 12.65           N  
ATOM    974  CA  MET A 334      47.538  -1.530  15.118  1.00 14.77           C  
ATOM    975  C   MET A 334      47.589  -2.899  15.769  1.00 16.59           C  
ATOM    976  O   MET A 334      47.140  -3.100  16.899  1.00 15.55           O  
ATOM    977  CB  MET A 334      48.763  -0.747  15.602  1.00 13.89           C  
ATOM    978  CG  MET A 334      49.127   0.414  14.720  1.00 12.47           C  
ATOM    979  SD  MET A 334      50.523   1.320  15.410  1.00 15.30           S  
ATOM    980  CE  MET A 334      51.121   2.111  13.948  1.00 15.16           C  
ATOM    981  N   ASN A 335      48.183  -3.833  15.045  1.00 16.73           N  
ATOM    982  CA  ASN A 335      48.724  -5.049  15.629  1.00 18.93           C  
ATOM    983  C   ASN A 335      50.174  -5.158  15.163  1.00 16.08           C  
ATOM    984  O   ASN A 335      50.718  -4.233  14.544  1.00 17.84           O  
ATOM    985  CB  ASN A 335      47.845  -6.279  15.352  1.00 21.41           C  
ATOM    986  CG  ASN A 335      47.791  -6.646  13.892  1.00 20.66           C  
ATOM    987  OD1 ASN A 335      48.648  -6.263  13.094  1.00 19.14           O  
ATOM    988  ND2 ASN A 335      46.743  -7.346  13.522  1.00 23.59           N  
ATOM    989  N   LYS A 336      50.836  -6.256  15.527  1.00 17.97           N  
ATOM    990  CA  LYS A 336      52.264  -6.348  15.249  1.00 17.61           C  
ATOM    991  C   LYS A 336      52.563  -6.427  13.756  1.00 19.95           C  
ATOM    992  O   LYS A 336      53.724  -6.253  13.362  1.00 23.04           O  
ATOM    993  CB  LYS A 336      52.876  -7.555  15.968  1.00 21.52           C  
ATOM    994  CG  LYS A 336      52.373  -8.865  15.410  1.00 26.70           C  
ATOM    995  CD  LYS A 336      52.974 -10.046  16.144  1.00 29.22           C  
ATOM    996  CE  LYS A 336      52.416 -11.355  15.604  1.00 37.78           C  
ATOM    997  NZ  LYS A 336      53.005 -11.676  14.278  1.00 42.24           N  
ATOM    998  N   ASP A 337      51.547  -6.703  12.933  1.00 20.53           N  
ATOM    999  CA  ASP A 337      51.711  -6.893  11.501  1.00 26.43           C  
ATOM   1000  C   ASP A 337      51.249  -5.736  10.626  1.00 23.03           C  
ATOM   1001  O   ASP A 337      51.575  -5.727   9.438  1.00 21.88           O  
ATOM   1002  CB  ASP A 337      51.009  -8.183  11.071  1.00 24.88           C  
ATOM   1003  CG  ASP A 337      51.670  -9.400  11.663  1.00 28.16           C  
ATOM   1004  OD1 ASP A 337      52.923  -9.421  11.741  1.00 31.85           O  
ATOM   1005  OD2 ASP A 337      50.939 -10.305  12.095  1.00 31.42           O  
ATOM   1006  N   GLY A 338      50.518  -4.759  11.153  1.00 18.33           N  
ATOM   1007  CA  GLY A 338      50.078  -3.673  10.302  1.00 17.45           C  
ATOM   1008  C   GLY A 338      49.071  -2.786  11.009  1.00 17.84           C  
ATOM   1009  O   GLY A 338      48.779  -2.964  12.198  1.00 17.53           O  
ATOM   1010  N   VAL A 339      48.520  -1.845  10.236  1.00 15.67           N  
ATOM   1011  CA  VAL A 339      47.660  -0.792  10.769  1.00 14.41           C  
ATOM   1012  C   VAL A 339      46.402  -0.642   9.918  1.00 18.25           C  
ATOM   1013  O   VAL A 339      46.461  -0.627   8.683  1.00 16.63           O  
ATOM   1014  CB  VAL A 339      48.427   0.541  10.890  1.00 16.94           C  
ATOM   1015  CG1 VAL A 339      48.959   1.017   9.538  1.00 16.34           C  
ATOM   1016  CG2 VAL A 339      47.554   1.609  11.523  1.00 16.19           C  
ATOM   1017  N   LEU A 340      45.262  -0.528  10.592  1.00 15.34           N  
ATOM   1018  CA  LEU A 340      43.983  -0.362   9.931  1.00 17.31           C  
ATOM   1019  C   LEU A 340      43.852   1.110   9.561  1.00 20.29           C  
ATOM   1020  O   LEU A 340      44.055   1.995  10.402  1.00 25.06           O  
ATOM   1021  CB  LEU A 340      42.893  -0.776  10.923  1.00 22.37           C  
ATOM   1022  CG  LEU A 340      41.482  -1.109  10.484  1.00 33.24           C  
ATOM   1023  CD1 LEU A 340      41.539  -2.368   9.633  1.00 20.60           C  
ATOM   1024  CD2 LEU A 340      40.588  -1.323  11.705  1.00 25.14           C  
ATOM   1025  N   ILE A 341      43.546   1.383   8.296  1.00 18.52           N  
ATOM   1026  CA  ILE A 341      43.507   2.746   7.796  1.00 22.46           C  
ATOM   1027  C   ILE A 341      42.154   2.989   7.141  1.00 22.92           C  
ATOM   1028  O   ILE A 341      41.415   2.057   6.816  1.00 21.55           O  
ATOM   1029  CB  ILE A 341      44.660   3.066   6.820  1.00 24.04           C  
ATOM   1030  CG1 ILE A 341      44.582   2.177   5.572  1.00 24.49           C  
ATOM   1031  CG2 ILE A 341      46.004   2.845   7.508  1.00 21.99           C  
ATOM   1032  CD1 ILE A 341      45.446   2.667   4.428  1.00 30.35           C  
ATOM   1033  N   SER A 342      41.827   4.272   6.995  1.00 23.06           N  
ATOM   1034  CA  SER A 342      40.611   4.719   6.309  1.00 32.90           C  
ATOM   1035  C   SER A 342      39.356   4.182   6.993  1.00 32.24           C  
ATOM   1036  O   SER A 342      38.455   3.639   6.352  1.00 26.44           O  
ATOM   1037  CB  SER A 342      40.641   4.365   4.822  1.00 30.11           C  
ATOM   1038  OG  SER A 342      41.759   4.964   4.191  1.00 38.49           O  
ATOM   1039  N   GLU A 343      39.321   4.329   8.317  1.00 35.03           N  
ATOM   1040  CA  GLU A 343      38.216   3.861   9.151  1.00 35.58           C  
ATOM   1041  C   GLU A 343      37.873   2.405   8.857  1.00 29.90           C  
ATOM   1042  O   GLU A 343      36.714   2.042   8.657  1.00 38.55           O  
ATOM   1043  CB  GLU A 343      36.992   4.771   9.029  1.00 47.32           C  
ATOM   1044  CG  GLU A 343      37.282   6.230   9.347  1.00 55.45           C  
ATOM   1045  CD  GLU A 343      36.024   7.075   9.438  1.00 70.34           C  
ATOM   1046  OE1 GLU A 343      34.925   6.544   9.165  1.00 60.35           O  
ATOM   1047  OE2 GLU A 343      36.139   8.277   9.762  1.00 72.58           O  
ATOM   1048  N   GLY A 344      38.908   1.565   8.818  1.00 26.75           N  
ATOM   1049  CA  GLY A 344      38.733   0.138   8.656  1.00 32.20           C  
ATOM   1050  C   GLY A 344      38.646  -0.355   7.227  1.00 23.59           C  
ATOM   1051  O   GLY A 344      38.486  -1.564   7.015  1.00 29.68           O  
ATOM   1052  N   GLN A 345      38.747   0.533   6.237  1.00 21.19           N  
ATOM   1053  CA  GLN A 345      38.604   0.103   4.852  1.00 25.10           C  
ATOM   1054  C   GLN A 345      39.897  -0.457   4.275  1.00 29.13           C  
ATOM   1055  O   GLN A 345      39.860  -1.109   3.227  1.00 23.92           O  
ATOM   1056  CB  GLN A 345      38.087   1.258   3.999  1.00 30.23           C  
ATOM   1057  CG  GLN A 345      36.682   1.669   4.394  1.00 35.77           C  
ATOM   1058  CD  GLN A 345      36.235   2.947   3.723  1.00 52.64           C  
ATOM   1059  OE1 GLN A 345      37.039   3.668   3.130  1.00 55.34           O  
ATOM   1060  NE2 GLN A 345      34.950   3.261   3.854  1.00 56.03           N  
ATOM   1061  N   GLY A 346      41.032  -0.218   4.930  1.00 21.21           N  
ATOM   1062  CA  GLY A 346      42.299  -0.736   4.461  1.00 19.76           C  
ATOM   1063  C   GLY A 346      43.134  -1.232   5.623  1.00 20.90           C  
ATOM   1064  O   GLY A 346      42.881  -0.904   6.786  1.00 20.07           O  
ATOM   1065  N   PHE A 347      44.143  -2.034   5.296  1.00 17.21           N  
ATOM   1066  CA  PHE A 347      45.100  -2.498   6.289  1.00 17.63           C  
ATOM   1067  C   PHE A 347      46.447  -2.473   5.605  1.00 22.90           C  
ATOM   1068  O   PHE A 347      46.661  -3.199   4.630  1.00 24.18           O  
ATOM   1069  CB  PHE A 347      44.763  -3.913   6.756  1.00 18.43           C  
ATOM   1070  CG  PHE A 347      45.720  -4.479   7.774  1.00 21.63           C  
ATOM   1071  CD1 PHE A 347      45.590  -4.158   9.120  1.00 19.45           C  
ATOM   1072  CD2 PHE A 347      46.737  -5.351   7.398  1.00 21.71           C  
ATOM   1073  CE1 PHE A 347      46.447  -4.693  10.052  1.00 20.27           C  
ATOM   1074  CE2 PHE A 347      47.599  -5.886   8.326  1.00 22.51           C  
ATOM   1075  CZ  PHE A 347      47.450  -5.559   9.664  1.00 24.18           C  
ATOM   1076  N   MET A 348      47.338  -1.625   6.092  1.00 16.17           N  
ATOM   1077  CA  MET A 348      48.657  -1.468   5.502  1.00 19.13           C  
ATOM   1078  C   MET A 348      49.656  -2.199   6.382  1.00 20.44           C  
ATOM   1079  O   MET A 348      49.698  -1.977   7.597  1.00 18.83           O  
ATOM   1080  CB  MET A 348      49.021   0.006   5.369  1.00 22.05           C  
ATOM   1081  CG  MET A 348      50.289   0.240   4.592  1.00 22.28           C  
ATOM   1082  SD  MET A 348      50.511   1.984   4.216  1.00 25.68           S  
ATOM   1083  CE  MET A 348      49.382   2.199   2.835  1.00 29.65           C  
ATOM   1084  N   THR A 349      50.454  -3.076   5.777  1.00 19.32           N  
ATOM   1085  CA  THR A 349      51.324  -3.906   6.591  1.00 18.29           C  
ATOM   1086  C   THR A 349      52.486  -3.095   7.140  1.00 18.72           C  
ATOM   1087  O   THR A 349      52.939  -2.110   6.545  1.00 19.81           O  
ATOM   1088  CB  THR A 349      51.844  -5.130   5.822  1.00 19.08           C  
ATOM   1089  OG1 THR A 349      52.748  -4.711   4.792  1.00 20.12           O  
ATOM   1090  CG2 THR A 349      50.689  -5.930   5.219  1.00 21.45           C  
ATOM   1091  N   ARG A 350      52.936  -3.518   8.318  1.00 19.32           N  
ATOM   1092  CA  ARG A 350      54.112  -2.941   8.948  1.00 17.63           C  
ATOM   1093  C   ARG A 350      55.352  -3.108   8.073  1.00 19.69           C  
ATOM   1094  O   ARG A 350      56.184  -2.199   7.984  1.00 20.41           O  
ATOM   1095  CB  ARG A 350      54.299  -3.623  10.295  1.00 18.38           C  
ATOM   1096  CG  ARG A 350      55.467  -3.138  11.095  1.00 16.75           C  
ATOM   1097  CD  ARG A 350      55.432  -3.818  12.436  1.00 18.24           C  
ATOM   1098  NE  ARG A 350      56.495  -3.379  13.329  1.00 20.25           N  
ATOM   1099  CZ  ARG A 350      56.625  -3.814  14.579  1.00 20.16           C  
ATOM   1100  NH1 ARG A 350      55.754  -4.679  15.069  1.00 21.57           N  
ATOM   1101  NH2 ARG A 350      57.621  -3.371  15.334  1.00 21.69           N  
ATOM   1102  N   GLU A 351      55.487  -4.263   7.414  1.00 23.70           N  
ATOM   1103  CA  GLU A 351      56.637  -4.479   6.538  1.00 25.96           C  
ATOM   1104  C   GLU A 351      56.608  -3.543   5.335  1.00 21.63           C  
ATOM   1105  O   GLU A 351      57.649  -3.005   4.937  1.00 24.35           O  
ATOM   1106  CB  GLU A 351      56.716  -5.947   6.104  1.00 23.85           C  
ATOM   1107  CG  GLU A 351      57.265  -6.893   7.169  1.00 35.83           C  
ATOM   1108  CD  GLU A 351      58.721  -6.601   7.526  1.00 50.54           C  
ATOM   1109  OE1 GLU A 351      59.499  -6.216   6.626  1.00 51.53           O  
ATOM   1110  OE2 GLU A 351      59.093  -6.771   8.706  1.00 54.54           O  
ATOM   1111  N   PHE A 352      55.428  -3.321   4.751  1.00 21.68           N  
ATOM   1112  CA  PHE A 352      55.329  -2.375   3.645  1.00 19.36           C  
ATOM   1113  C   PHE A 352      55.794  -0.983   4.050  1.00 23.42           C  
ATOM   1114  O   PHE A 352      56.580  -0.347   3.342  1.00 23.48           O  
ATOM   1115  CB  PHE A 352      53.915  -2.324   3.078  1.00 24.62           C  
ATOM   1116  CG  PHE A 352      53.773  -1.346   1.957  1.00 22.60           C  
ATOM   1117  CD1 PHE A 352      54.377  -1.594   0.730  1.00 24.71           C  
ATOM   1118  CD2 PHE A 352      53.056  -0.172   2.122  1.00 26.52           C  
ATOM   1119  CE1 PHE A 352      54.266  -0.686  -0.316  1.00 28.08           C  
ATOM   1120  CE2 PHE A 352      52.935   0.743   1.077  1.00 26.21           C  
ATOM   1121  CZ  PHE A 352      53.539   0.484  -0.143  1.00 25.66           C  
ATOM   1122  N   LEU A 353      55.294  -0.477   5.179  1.00 19.21           N  
ATOM   1123  CA  LEU A 353      55.676   0.858   5.615  1.00 18.28           C  
ATOM   1124  C   LEU A 353      57.163   0.920   5.932  1.00 23.07           C  
ATOM   1125  O   LEU A 353      57.826   1.924   5.654  1.00 25.46           O  
ATOM   1126  CB  LEU A 353      54.863   1.233   6.855  1.00 20.52           C  
ATOM   1127  CG  LEU A 353      53.403   1.610   6.609  1.00 18.91           C  
ATOM   1128  CD1 LEU A 353      52.582   1.476   7.891  1.00 20.57           C  
ATOM   1129  CD2 LEU A 353      53.331   3.035   6.065  1.00 20.16           C  
ATOM   1130  N   LYS A 354      57.691  -0.141   6.541  1.00 23.57           N  
ATOM   1131  CA  LYS A 354      59.119  -0.217   6.825  1.00 24.91           C  
ATOM   1132  C   LYS A 354      59.948  -0.185   5.542  1.00 28.00           C  
ATOM   1133  O   LYS A 354      61.093   0.283   5.555  1.00 32.54           O  
ATOM   1134  CB  LYS A 354      59.396  -1.489   7.638  1.00 24.16           C  
ATOM   1135  CG  LYS A 354      60.691  -1.484   8.436  1.00 41.99           C  
ATOM   1136  CD  LYS A 354      60.831  -2.756   9.275  1.00 36.47           C  
ATOM   1137  CE  LYS A 354      61.232  -3.947   8.415  1.00 55.44           C  
ATOM   1138  NZ  LYS A 354      61.625  -5.134   9.227  1.00 57.09           N  
ATOM   1139  N   SER A 355      59.393  -0.673   4.427  1.00 26.08           N  
ATOM   1140  CA  SER A 355      60.124  -0.781   3.168  1.00 33.61           C  
ATOM   1141  C   SER A 355      60.218   0.530   2.403  1.00 36.52           C  
ATOM   1142  O   SER A 355      60.989   0.604   1.442  1.00 32.39           O  
ATOM   1143  CB  SER A 355      59.453  -1.803   2.246  1.00 31.81           C  
ATOM   1144  OG  SER A 355      58.287  -1.251   1.649  1.00 32.18           O  
ATOM   1145  N   LEU A 356      59.440   1.545   2.767  1.00 28.32           N  
ATOM   1146  CA  LEU A 356      59.494   2.806   2.046  1.00 29.48           C  
ATOM   1147  C   LEU A 356      60.896   3.391   2.091  1.00 31.72           C  
ATOM   1148  O   LEU A 356      61.641   3.213   3.059  1.00 31.24           O  
ATOM   1149  CB  LEU A 356      58.504   3.807   2.631  1.00 27.39           C  
ATOM   1150  CG  LEU A 356      57.055   3.341   2.604  1.00 24.37           C  
ATOM   1151  CD1 LEU A 356      56.153   4.394   3.233  1.00 25.83           C  
ATOM   1152  CD2 LEU A 356      56.621   3.001   1.179  1.00 31.68           C  
ATOM   1153  N   ARG A 357      61.249   4.086   1.016  1.00 33.47           N  
ATOM   1154  CA  ARG A 357      62.616   4.550   0.842  1.00 36.04           C  
ATOM   1155  C   ARG A 357      63.038   5.476   1.979  1.00 41.37           C  
ATOM   1156  O   ARG A 357      62.243   6.273   2.487  1.00 36.56           O  
ATOM   1157  CB  ARG A 357      62.788   5.170  -0.549  1.00 38.04           C  
ATOM   1158  CG  ARG A 357      62.104   6.496  -0.803  1.00 42.64           C  
ATOM   1159  CD  ARG A 357      63.123   7.609  -0.842  1.00 41.30           C  
ATOM   1160  NE  ARG A 357      62.543   8.896  -1.204  1.00 39.65           N  
ATOM   1161  CZ  ARG A 357      63.009  10.059  -0.772  1.00 36.79           C  
ATOM   1162  NH1 ARG A 357      63.965  10.076   0.143  1.00 42.10           N  
ATOM   1163  NH2 ARG A 357      62.433  11.191  -1.151  1.00 42.52           N  
ATOM   1164  N   LYS A 358      64.289   5.323   2.402  1.00 41.54           N  
ATOM   1165  CA  LYS A 358      64.798   6.053   3.553  1.00 41.73           C  
ATOM   1166  C   LYS A 358      64.652   7.557   3.324  1.00 45.30           C  
ATOM   1167  O   LYS A 358      64.897   8.046   2.213  1.00 42.26           O  
ATOM   1168  CB  LYS A 358      66.267   5.681   3.792  1.00 48.41           C  
ATOM   1169  CG  LYS A 358      66.914   6.310   5.025  1.00 57.99           C  
ATOM   1170  CD  LYS A 358      68.340   5.817   5.241  1.00 64.08           C  
ATOM   1171  CE  LYS A 358      68.991   6.492   6.446  1.00 71.54           C  
ATOM   1172  NZ  LYS A 358      68.274   6.197   7.721  1.00 69.62           N  
ATOM   1173  N   PRO A 359      64.233   8.320   4.344  1.00 40.30           N  
ATOM   1174  CA  PRO A 359      63.934   7.847   5.697  1.00 44.36           C  
ATOM   1175  C   PRO A 359      62.444   7.655   5.957  1.00 40.01           C  
ATOM   1176  O   PRO A 359      62.061   7.534   7.113  1.00 33.32           O  
ATOM   1177  CB  PRO A 359      64.449   8.991   6.560  1.00 37.31           C  
ATOM   1178  CG  PRO A 359      64.151  10.188   5.744  1.00 44.67           C  
ATOM   1179  CD  PRO A 359      64.244   9.790   4.285  1.00 41.01           C  
ATOM   1180  N   PHE A 360      61.618   7.666   4.910  1.00 37.35           N  
ATOM   1181  CA  PHE A 360      60.175   7.544   5.104  1.00 36.23           C  
ATOM   1182  C   PHE A 360      59.774   6.245   5.809  1.00 28.26           C  
ATOM   1183  O   PHE A 360      58.747   6.211   6.497  1.00 29.94           O  
ATOM   1184  CB  PHE A 360      59.450   7.758   3.774  1.00 31.96           C  
ATOM   1185  CG  PHE A 360      59.545   9.171   3.275  1.00 30.39           C  
ATOM   1186  CD1 PHE A 360      58.759  10.173   3.828  1.00 35.30           C  
ATOM   1187  CD2 PHE A 360      60.454   9.509   2.284  1.00 34.29           C  
ATOM   1188  CE1 PHE A 360      58.854  11.472   3.385  1.00 34.14           C  
ATOM   1189  CE2 PHE A 360      60.555  10.811   1.837  1.00 36.38           C  
ATOM   1190  CZ  PHE A 360      59.755  11.793   2.389  1.00 36.29           C  
ATOM   1191  N   GLY A 361      60.563   5.174   5.662  1.00 25.89           N  
ATOM   1192  CA  GLY A 361      60.301   3.883   6.299  1.00 29.47           C  
ATOM   1193  C   GLY A 361      60.554   3.833   7.791  1.00 23.93           C  
ATOM   1194  O   GLY A 361      60.288   2.809   8.431  1.00 31.04           O  
ATOM   1195  N   ASP A 362      61.060   4.931   8.346  1.00 25.81           N  
ATOM   1196  CA  ASP A 362      61.428   5.126   9.749  1.00 31.72           C  
ATOM   1197  C   ASP A 362      60.342   5.788  10.595  1.00 26.68           C  
ATOM   1198  O   ASP A 362      60.437   5.754  11.827  1.00 23.66           O  
ATOM   1199  CB  ASP A 362      62.645   6.056   9.689  1.00 37.10           C  
ATOM   1200  CG  ASP A 362      63.932   5.319   9.367  1.00 47.59           C  
ATOM   1201  OD1 ASP A 362      64.944   5.560  10.089  1.00 59.74           O  
ATOM   1202  OD2 ASP A 362      63.786   4.244   8.695  1.00 42.17           O  
ATOM   1203  N   PHE A 363      59.282   6.317   9.977  1.00 23.35           N  
ATOM   1204  CA  PHE A 363      58.261   7.050  10.725  1.00 20.18           C  
ATOM   1205  C   PHE A 363      57.357   6.141  11.553  1.00 18.67           C  
ATOM   1206  O   PHE A 363      57.066   6.437  12.718  1.00 21.69           O  
ATOM   1207  CB  PHE A 363      57.428   7.894   9.771  1.00 23.60           C  
ATOM   1208  CG  PHE A 363      58.020   9.233   9.479  1.00 32.78           C  
ATOM   1209  CD1 PHE A 363      57.931  10.240  10.422  1.00 31.69           C  
ATOM   1210  CD2 PHE A 363      58.642   9.500   8.268  1.00 36.93           C  
ATOM   1211  CE1 PHE A 363      58.458  11.490  10.182  1.00 34.73           C  
ATOM   1212  CE2 PHE A 363      59.175  10.758   8.016  1.00 38.16           C  
ATOM   1213  CZ  PHE A 363      59.080  11.754   8.979  1.00 35.50           C  
ATOM   1214  N   MET A 364      56.845   5.062  10.958  1.00 21.86           N  
ATOM   1215  CA  MET A 364      55.791   4.310  11.631  1.00 21.48           C  
ATOM   1216  C   MET A 364      56.324   3.272  12.608  1.00 21.04           C  
ATOM   1217  O   MET A 364      55.652   2.966  13.603  1.00 19.27           O  
ATOM   1218  CB  MET A 364      54.846   3.654  10.616  1.00 19.04           C  
ATOM   1219  CG  MET A 364      54.099   4.659   9.761  1.00 21.99           C  
ATOM   1220  SD  MET A 364      53.239   5.904  10.735  1.00 34.93           S  
ATOM   1221  CE  MET A 364      52.050   4.841  11.535  1.00 28.72           C  
ATOM   1222  N   GLU A 365      57.517   2.742  12.360  1.00 18.89           N  
ATOM   1223  CA  GLU A 365      58.022   1.647  13.180  1.00 19.33           C  
ATOM   1224  C   GLU A 365      58.026   1.959  14.678  1.00 20.16           C  
ATOM   1225  O   GLU A 365      57.574   1.100  15.456  1.00 21.58           O  
ATOM   1226  CB  GLU A 365      59.387   1.199  12.632  1.00 25.87           C  
ATOM   1227  CG  GLU A 365      59.937  -0.076  13.218  1.00 25.80           C  
ATOM   1228  CD  GLU A 365      59.054  -1.292  13.011  1.00 30.71           C  
ATOM   1229  OE1 GLU A 365      58.135  -1.288  12.150  1.00 23.95           O  
ATOM   1230  OE2 GLU A 365      59.320  -2.289  13.701  1.00 29.93           O  
ATOM   1231  N   PRO A 366      58.445   3.139  15.152  1.00 19.23           N  
ATOM   1232  CA  PRO A 366      58.400   3.370  16.607  1.00 18.92           C  
ATOM   1233  C   PRO A 366      56.985   3.407  17.142  1.00 18.06           C  
ATOM   1234  O   PRO A 366      56.766   3.107  18.321  1.00 19.67           O  
ATOM   1235  CB  PRO A 366      59.086   4.731  16.785  1.00 23.26           C  
ATOM   1236  CG  PRO A 366      59.792   4.998  15.525  1.00 31.17           C  
ATOM   1237  CD  PRO A 366      59.122   4.241  14.440  1.00 21.39           C  
ATOM   1238  N   LYS A 367      56.021   3.775  16.299  1.00 17.28           N  
ATOM   1239  CA  LYS A 367      54.627   3.747  16.716  1.00 18.33           C  
ATOM   1240  C   LYS A 367      54.132   2.313  16.845  1.00 16.96           C  
ATOM   1241  O   LYS A 367      53.411   1.984  17.794  1.00 14.88           O  
ATOM   1242  CB  LYS A 367      53.763   4.558  15.743  1.00 16.47           C  
ATOM   1243  CG  LYS A 367      53.879   6.085  15.860  1.00 16.90           C  
ATOM   1244  CD  LYS A 367      55.232   6.596  15.416  1.00 18.00           C  
ATOM   1245  CE  LYS A 367      55.206   8.083  15.099  1.00 17.62           C  
ATOM   1246  NZ  LYS A 367      56.546   8.524  14.617  1.00 20.74           N  
ATOM   1247  N   PHE A 368      54.525   1.434  15.913  1.00 18.30           N  
ATOM   1248  CA  PHE A 368      54.212   0.012  16.068  1.00 17.35           C  
ATOM   1249  C   PHE A 368      54.841  -0.563  17.329  1.00 14.35           C  
ATOM   1250  O   PHE A 368      54.214  -1.359  18.039  1.00 14.86           O  
ATOM   1251  CB  PHE A 368      54.696  -0.800  14.859  1.00 16.84           C  
ATOM   1252  CG  PHE A 368      53.786  -0.724  13.661  1.00 15.34           C  
ATOM   1253  CD1 PHE A 368      52.573  -1.400  13.649  1.00 14.59           C  
ATOM   1254  CD2 PHE A 368      54.158  -0.003  12.531  1.00 16.55           C  
ATOM   1255  CE1 PHE A 368      51.735  -1.342  12.542  1.00 15.61           C  
ATOM   1256  CE2 PHE A 368      53.323   0.059  11.419  1.00 17.21           C  
ATOM   1257  CZ  PHE A 368      52.109  -0.612  11.423  1.00 15.23           C  
ATOM   1258  N   GLU A 369      56.096  -0.200  17.603  1.00 16.80           N  
ATOM   1259  CA  GLU A 369      56.767  -0.703  18.799  1.00 17.46           C  
ATOM   1260  C   GLU A 369      56.030  -0.274  20.061  1.00 16.26           C  
ATOM   1261  O   GLU A 369      55.798  -1.088  20.968  1.00 18.12           O  
ATOM   1262  CB  GLU A 369      58.226  -0.250  18.807  1.00 20.66           C  
ATOM   1263  CG  GLU A 369      59.032  -0.917  17.685  1.00 26.13           C  
ATOM   1264  CD  GLU A 369      60.463  -0.434  17.608  1.00 42.11           C  
ATOM   1265  OE1 GLU A 369      60.795   0.551  18.303  1.00 50.50           O  
ATOM   1266  OE2 GLU A 369      61.256  -1.035  16.850  1.00 48.91           O  
ATOM   1267  N   PHE A 370      55.627   0.994  20.120  1.00 18.70           N  
ATOM   1268  CA  PHE A 370      54.810   1.451  21.238  1.00 14.31           C  
ATOM   1269  C   PHE A 370      53.499   0.683  21.308  1.00 13.52           C  
ATOM   1270  O   PHE A 370      53.085   0.238  22.383  1.00 13.74           O  
ATOM   1271  CB  PHE A 370      54.526   2.942  21.087  1.00 15.86           C  
ATOM   1272  CG  PHE A 370      53.510   3.464  22.066  1.00 14.43           C  
ATOM   1273  CD1 PHE A 370      53.872   3.806  23.362  1.00 15.08           C  
ATOM   1274  CD2 PHE A 370      52.181   3.596  21.692  1.00 13.99           C  
ATOM   1275  CE1 PHE A 370      52.907   4.287  24.273  1.00 16.15           C  
ATOM   1276  CE2 PHE A 370      51.220   4.071  22.601  1.00 14.37           C  
ATOM   1277  CZ  PHE A 370      51.590   4.410  23.886  1.00 14.84           C  
ATOM   1278  N   ALA A 371      52.825   0.533  20.165  1.00 14.27           N  
ATOM   1279  CA  ALA A 371      51.483  -0.037  20.157  1.00 13.27           C  
ATOM   1280  C   ALA A 371      51.464  -1.468  20.660  1.00 12.69           C  
ATOM   1281  O   ALA A 371      50.539  -1.865  21.367  1.00 13.65           O  
ATOM   1282  CB  ALA A 371      50.865   0.050  18.762  1.00 13.53           C  
ATOM   1283  N   VAL A 372      52.443  -2.280  20.265  1.00 15.65           N  
ATOM   1284  CA  VAL A 372      52.374  -3.680  20.660  1.00 16.09           C  
ATOM   1285  C   VAL A 372      52.458  -3.808  22.178  1.00 13.77           C  
ATOM   1286  O   VAL A 372      51.698  -4.563  22.800  1.00 17.27           O  
ATOM   1287  CB  VAL A 372      53.445  -4.495  19.918  1.00 17.79           C  
ATOM   1288  CG1 VAL A 372      53.550  -5.873  20.536  1.00 24.23           C  
ATOM   1289  CG2 VAL A 372      53.085  -4.581  18.432  1.00 17.29           C  
ATOM   1290  N   LYS A 373      53.336  -3.020  22.800  1.00 14.72           N  
ATOM   1291  CA  LYS A 373      53.454  -3.021  24.254  1.00 14.71           C  
ATOM   1292  C   LYS A 373      52.236  -2.384  24.911  1.00 13.72           C  
ATOM   1293  O   LYS A 373      51.732  -2.889  25.922  1.00 16.13           O  
ATOM   1294  CB  LYS A 373      54.737  -2.303  24.655  1.00 15.00           C  
ATOM   1295  CG  LYS A 373      55.974  -3.085  24.223  1.00 22.99           C  
ATOM   1296  CD  LYS A 373      57.264  -2.432  24.687  1.00 25.20           C  
ATOM   1297  CE  LYS A 373      58.475  -3.272  24.296  1.00 33.10           C  
ATOM   1298  NZ  LYS A 373      58.368  -4.658  24.821  1.00 37.14           N  
ATOM   1299  N   PHE A 374      51.743  -1.284  24.343  1.00 15.15           N  
ATOM   1300  CA  PHE A 374      50.576  -0.622  24.914  1.00 14.35           C  
ATOM   1301  C   PHE A 374      49.354  -1.531  24.840  1.00 12.76           C  
ATOM   1302  O   PHE A 374      48.581  -1.630  25.804  1.00 12.90           O  
ATOM   1303  CB  PHE A 374      50.344   0.705  24.182  1.00 14.15           C  
ATOM   1304  CG  PHE A 374      49.303   1.588  24.822  1.00 10.86           C  
ATOM   1305  CD1 PHE A 374      49.587   2.271  25.990  1.00 14.30           C  
ATOM   1306  CD2 PHE A 374      48.055   1.760  24.236  1.00 11.71           C  
ATOM   1307  CE1 PHE A 374      48.618   3.112  26.582  1.00 13.46           C  
ATOM   1308  CE2 PHE A 374      47.082   2.599  24.824  1.00 11.97           C  
ATOM   1309  CZ  PHE A 374      47.378   3.272  25.997  1.00 12.72           C  
ATOM   1310  N   ASN A 375      49.151  -2.190  23.694  1.00 12.58           N  
ATOM   1311  CA  ASN A 375      47.997  -3.061  23.515  1.00 12.70           C  
ATOM   1312  C   ASN A 375      48.045  -4.281  24.424  1.00 12.66           C  
ATOM   1313  O   ASN A 375      46.994  -4.865  24.702  1.00 13.29           O  
ATOM   1314  CB  ASN A 375      47.881  -3.490  22.041  1.00 13.66           C  
ATOM   1315  CG  ASN A 375      47.571  -2.322  21.129  1.00 16.87           C  
ATOM   1316  OD1 ASN A 375      47.085  -1.296  21.600  1.00 15.57           O  
ATOM   1317  ND2 ASN A 375      47.796  -2.476  19.819  1.00 14.18           N  
ATOM   1318  N   ALA A 376      49.237  -4.680  24.882  1.00 14.80           N  
ATOM   1319  CA  ALA A 376      49.350  -5.786  25.826  1.00 15.72           C  
ATOM   1320  C   ALA A 376      48.719  -5.463  27.170  1.00 15.77           C  
ATOM   1321  O   ALA A 376      48.426  -6.384  27.946  1.00 18.75           O  
ATOM   1322  CB  ALA A 376      50.820  -6.176  26.016  1.00 16.01           C  
ATOM   1323  N   LEU A 377      48.471  -4.182  27.451  1.00 12.44           N  
ATOM   1324  CA  LEU A 377      47.773  -3.799  28.668  1.00 13.81           C  
ATOM   1325  C   LEU A 377      46.267  -4.014  28.580  1.00 13.78           C  
ATOM   1326  O   LEU A 377      45.589  -3.921  29.610  1.00 16.55           O  
ATOM   1327  CB  LEU A 377      48.055  -2.327  28.973  1.00 15.60           C  
ATOM   1328  CG  LEU A 377      49.529  -2.005  29.189  1.00 17.82           C  
ATOM   1329  CD1 LEU A 377      49.694  -0.521  29.431  1.00 18.29           C  
ATOM   1330  CD2 LEU A 377      50.115  -2.840  30.328  1.00 18.09           C  
ATOM   1331  N   GLU A 378      45.736  -4.266  27.380  1.00 15.01           N  
ATOM   1332  CA  GLU A 378      44.336  -4.656  27.175  1.00 14.63           C  
ATOM   1333  C   GLU A 378      43.345  -3.592  27.651  1.00 15.67           C  
ATOM   1334  O   GLU A 378      42.271  -3.901  28.185  1.00 15.70           O  
ATOM   1335  CB  GLU A 378      44.040  -6.033  27.766  1.00 17.51           C  
ATOM   1336  CG  GLU A 378      44.874  -7.107  27.079  1.00 25.25           C  
ATOM   1337  CD  GLU A 378      44.757  -8.468  27.727  1.00 44.14           C  
ATOM   1338  OE1 GLU A 378      44.297  -8.534  28.883  1.00 43.52           O  
ATOM   1339  OE2 GLU A 378      45.106  -9.475  27.073  1.00 63.22           O  
ATOM   1340  N   LEU A 379      43.678  -2.324  27.427  1.00 13.50           N  
ATOM   1341  CA  LEU A 379      42.749  -1.279  27.816  1.00 11.92           C  
ATOM   1342  C   LEU A 379      41.552  -1.295  26.876  1.00 11.34           C  
ATOM   1343  O   LEU A 379      41.662  -1.660  25.702  1.00 13.91           O  
ATOM   1344  CB  LEU A 379      43.421   0.085  27.689  1.00 11.42           C  
ATOM   1345  CG  LEU A 379      44.634   0.335  28.597  1.00 13.40           C  
ATOM   1346  CD1 LEU A 379      45.129   1.742  28.369  1.00 16.26           C  
ATOM   1347  CD2 LEU A 379      44.365   0.089  30.083  1.00 14.95           C  
ATOM   1348  N   ASP A 380      40.397  -0.906  27.397  1.00 10.67           N  
ATOM   1349  CA  ASP A 380      39.214  -0.774  26.558  1.00 12.40           C  
ATOM   1350  C   ASP A 380      38.920   0.699  26.322  1.00 12.91           C  
ATOM   1351  O   ASP A 380      39.611   1.587  26.829  1.00 11.33           O  
ATOM   1352  CB  ASP A 380      38.013  -1.563  27.118  1.00 12.99           C  
ATOM   1353  CG  ASP A 380      37.476  -1.011  28.437  1.00 17.19           C  
ATOM   1354  OD1 ASP A 380      37.808   0.119  28.832  1.00 14.63           O  
ATOM   1355  OD2 ASP A 380      36.753  -1.761  29.135  1.00 17.67           O  
ATOM   1356  N   ASP A 381      37.873   0.952  25.542  1.00 11.19           N  
ATOM   1357  CA  ASP A 381      37.515   2.327  25.210  1.00 10.23           C  
ATOM   1358  C   ASP A 381      37.187   3.148  26.451  1.00 11.19           C  
ATOM   1359  O   ASP A 381      37.490   4.342  26.485  1.00 10.34           O  
ATOM   1360  CB  ASP A 381      36.339   2.303  24.226  1.00 13.07           C  
ATOM   1361  CG  ASP A 381      36.753   1.858  22.830  1.00 14.34           C  
ATOM   1362  OD1 ASP A 381      37.665   2.457  22.232  1.00 14.25           O  
ATOM   1363  OD2 ASP A 381      36.192   0.837  22.365  1.00 18.61           O  
ATOM   1364  N   SER A 382      36.584   2.539  27.476  1.00 11.04           N  
ATOM   1365  CA  SER A 382      36.257   3.279  28.694  1.00 11.76           C  
ATOM   1366  C   SER A 382      37.517   3.705  29.427  1.00 10.19           C  
ATOM   1367  O   SER A 382      37.594   4.828  29.950  1.00 11.88           O  
ATOM   1368  CB  SER A 382      35.377   2.447  29.615  1.00 12.04           C  
ATOM   1369  OG  SER A 382      34.092   2.251  29.027  1.00 15.31           O  
ATOM   1370  N   ASP A 383      38.514   2.823  29.470  1.00 10.40           N  
ATOM   1371  CA  ASP A 383      39.794   3.180  30.070  1.00  9.88           C  
ATOM   1372  C   ASP A 383      40.456   4.286  29.244  1.00 10.81           C  
ATOM   1373  O   ASP A 383      40.952   5.276  29.795  1.00  9.77           O  
ATOM   1374  CB  ASP A 383      40.741   1.976  30.008  1.00 10.52           C  
ATOM   1375  CG  ASP A 383      40.227   0.730  30.734  1.00 10.65           C  
ATOM   1376  OD1 ASP A 383      39.587   0.813  31.801  1.00 10.92           O  
ATOM   1377  OD2 ASP A 383      40.568  -0.382  30.233  1.00 11.16           O  
ATOM   1378  N   LEU A 384      40.455   4.130  27.909  1.00  9.31           N  
ATOM   1379  CA  LEU A 384      41.148   5.072  27.022  1.00  9.80           C  
ATOM   1380  C   LEU A 384      40.570   6.474  27.115  1.00  9.97           C  
ATOM   1381  O   LEU A 384      41.319   7.454  27.049  1.00  9.00           O  
ATOM   1382  CB  LEU A 384      41.097   4.577  25.579  1.00  9.93           C  
ATOM   1383  CG  LEU A 384      41.972   3.349  25.307  1.00  9.50           C  
ATOM   1384  CD1 LEU A 384      41.666   2.781  23.940  1.00 12.12           C  
ATOM   1385  CD2 LEU A 384      43.473   3.697  25.413  1.00 13.05           C  
ATOM   1386  N   ALA A 385      39.251   6.590  27.262  1.00 10.19           N  
ATOM   1387  CA  ALA A 385      38.641   7.914  27.323  1.00 11.15           C  
ATOM   1388  C   ALA A 385      39.217   8.712  28.476  1.00  9.19           C  
ATOM   1389  O   ALA A 385      39.518   9.905  28.323  1.00  8.81           O  
ATOM   1390  CB  ALA A 385      37.132   7.768  27.495  1.00  9.80           C  
ATOM   1391  N   ILE A 386      39.454   8.069  29.618  1.00  9.18           N  
ATOM   1392  CA  ILE A 386      39.980   8.815  30.758  1.00  9.14           C  
ATOM   1393  C   ILE A 386      41.471   9.057  30.584  1.00  9.44           C  
ATOM   1394  O   ILE A 386      41.966  10.145  30.868  1.00 10.17           O  
ATOM   1395  CB  ILE A 386      39.684   8.090  32.085  1.00  9.61           C  
ATOM   1396  CG1 ILE A 386      38.236   7.618  32.159  1.00  9.22           C  
ATOM   1397  CG2 ILE A 386      40.054   9.024  33.264  1.00 12.46           C  
ATOM   1398  CD1 ILE A 386      37.952   6.745  33.376  1.00 12.89           C  
ATOM   1399  N   PHE A 387      42.202   8.041  30.100  1.00 10.24           N  
ATOM   1400  CA  PHE A 387      43.634   8.177  29.853  1.00  9.76           C  
ATOM   1401  C   PHE A 387      43.915   9.368  28.945  1.00  7.95           C  
ATOM   1402  O   PHE A 387      44.808  10.180  29.228  1.00  8.33           O  
ATOM   1403  CB  PHE A 387      44.123   6.876  29.222  1.00  9.41           C  
ATOM   1404  CG  PHE A 387      45.593   6.837  28.849  1.00  8.93           C  
ATOM   1405  CD1 PHE A 387      46.554   6.611  29.794  1.00 13.46           C  
ATOM   1406  CD2 PHE A 387      45.966   6.960  27.513  1.00  9.21           C  
ATOM   1407  CE1 PHE A 387      47.910   6.530  29.420  1.00 12.03           C  
ATOM   1408  CE2 PHE A 387      47.309   6.881  27.136  1.00  9.68           C  
ATOM   1409  CZ  PHE A 387      48.273   6.668  28.097  1.00 10.30           C  
ATOM   1410  N   ILE A 388      43.164   9.496  27.845  1.00  8.13           N  
ATOM   1411  CA  ILE A 388      43.475  10.603  26.937  1.00  9.40           C  
ATOM   1412  C   ILE A 388      43.076  11.942  27.536  1.00  7.51           C  
ATOM   1413  O   ILE A 388      43.764  12.940  27.324  1.00  9.59           O  
ATOM   1414  CB  ILE A 388      42.902  10.400  25.525  1.00 12.28           C  
ATOM   1415  CG1 ILE A 388      41.384  10.336  25.493  1.00 14.71           C  
ATOM   1416  CG2 ILE A 388      43.518   9.185  24.863  1.00 12.59           C  
ATOM   1417  CD1 ILE A 388      40.828  10.293  24.079  1.00 17.21           C  
ATOM   1418  N   ALA A 389      42.027  11.973  28.357  1.00  8.82           N  
ATOM   1419  CA  ALA A 389      41.657  13.229  29.006  1.00  8.73           C  
ATOM   1420  C   ALA A 389      42.744  13.689  29.963  1.00  8.73           C  
ATOM   1421  O   ALA A 389      43.069  14.893  30.014  1.00  8.50           O  
ATOM   1422  CB  ALA A 389      40.336  13.062  29.739  1.00  9.33           C  
ATOM   1423  N   VAL A 390      43.334  12.750  30.707  1.00  9.33           N  
ATOM   1424  CA  VAL A 390      44.441  13.082  31.602  1.00  9.46           C  
ATOM   1425  C   VAL A 390      45.557  13.751  30.814  1.00  8.71           C  
ATOM   1426  O   VAL A 390      46.118  14.773  31.238  1.00  9.70           O  
ATOM   1427  CB  VAL A 390      44.944  11.823  32.332  1.00  9.78           C  
ATOM   1428  CG1 VAL A 390      46.300  12.105  33.012  1.00 11.84           C  
ATOM   1429  CG2 VAL A 390      43.913  11.363  33.331  1.00  9.52           C  
ATOM   1430  N   ILE A 391      45.916  13.174  29.670  1.00  8.85           N  
ATOM   1431  CA  ILE A 391      47.036  13.695  28.902  1.00  9.96           C  
ATOM   1432  C   ILE A 391      46.728  15.096  28.397  1.00  9.28           C  
ATOM   1433  O   ILE A 391      47.604  15.974  28.401  1.00  9.68           O  
ATOM   1434  CB  ILE A 391      47.382  12.743  27.749  1.00 10.77           C  
ATOM   1435  CG1 ILE A 391      47.943  11.416  28.291  1.00  9.66           C  
ATOM   1436  CG2 ILE A 391      48.390  13.434  26.785  1.00 11.87           C  
ATOM   1437  CD1 ILE A 391      47.985  10.349  27.226  1.00 14.53           C  
ATOM   1438  N   ILE A 392      45.505  15.323  27.907  1.00  9.33           N  
ATOM   1439  CA  ILE A 392      45.167  16.655  27.402  1.00 11.09           C  
ATOM   1440  C   ILE A 392      45.329  17.706  28.494  1.00 10.21           C  
ATOM   1441  O   ILE A 392      45.853  18.802  28.249  1.00  9.38           O  
ATOM   1442  CB  ILE A 392      43.765  16.666  26.770  1.00 10.55           C  
ATOM   1443  CG1 ILE A 392      43.745  15.760  25.535  1.00 12.09           C  
ATOM   1444  CG2 ILE A 392      43.354  18.106  26.421  1.00 13.66           C  
ATOM   1445  CD1 ILE A 392      42.349  15.408  25.020  1.00 11.75           C  
ATOM   1446  N   LEU A 393      44.935  17.380  29.719  1.00  8.89           N  
ATOM   1447  CA  LEU A 393      44.955  18.310  30.846  1.00  9.93           C  
ATOM   1448  C   LEU A 393      46.297  18.303  31.574  1.00  9.98           C  
ATOM   1449  O   LEU A 393      46.358  18.245  32.805  1.00 11.08           O  
ATOM   1450  CB  LEU A 393      43.790  18.016  31.794  1.00  8.84           C  
ATOM   1451  CG  LEU A 393      42.424  18.637  31.457  1.00  7.50           C  
ATOM   1452  CD1 LEU A 393      42.444  20.150  31.570  1.00  9.37           C  
ATOM   1453  CD2 LEU A 393      41.951  18.280  30.068  1.00 10.81           C  
ATOM   1454  N   SER A 394      47.383  18.430  30.815  1.00  9.07           N  
ATOM   1455  CA  SER A 394      48.736  18.418  31.371  1.00 11.99           C  
ATOM   1456  C   SER A 394      49.160  19.843  31.701  1.00 11.23           C  
ATOM   1457  O   SER A 394      49.261  20.696  30.809  1.00 13.35           O  
ATOM   1458  CB  SER A 394      49.726  17.814  30.367  1.00 12.06           C  
ATOM   1459  OG  SER A 394      49.512  16.411  30.225  1.00 12.00           O  
ATOM   1460  N   GLY A 395      49.394  20.105  32.977  1.00 11.96           N  
ATOM   1461  CA  GLY A 395      49.739  21.434  33.428  1.00 11.26           C  
ATOM   1462  C   GLY A 395      51.155  21.866  33.145  1.00 12.19           C  
ATOM   1463  O   GLY A 395      51.509  23.009  33.440  1.00 12.47           O  
ATOM   1464  N   ASP A 396      51.981  21.004  32.560  1.00 12.10           N  
ATOM   1465  CA  ASP A 396      53.376  21.322  32.292  1.00 10.66           C  
ATOM   1466  C   ASP A 396      53.655  21.713  30.849  1.00 13.85           C  
ATOM   1467  O   ASP A 396      54.829  21.834  30.473  1.00 14.88           O  
ATOM   1468  CB  ASP A 396      54.280  20.174  32.755  1.00 11.88           C  
ATOM   1469  CG  ASP A 396      54.002  18.863  32.053  1.00 19.15           C  
ATOM   1470  OD1 ASP A 396      53.009  18.739  31.303  1.00 15.25           O  
ATOM   1471  OD2 ASP A 396      54.802  17.934  32.288  1.00 25.34           O  
ATOM   1472  N   ARG A 397      52.619  21.917  30.030  1.00 11.10           N  
ATOM   1473  CA  ARG A 397      52.865  22.329  28.650  1.00 11.38           C  
ATOM   1474  C   ARG A 397      53.485  23.728  28.595  1.00 11.81           C  
ATOM   1475  O   ARG A 397      53.144  24.599  29.401  1.00 12.79           O  
ATOM   1476  CB  ARG A 397      51.567  22.358  27.846  1.00 11.46           C  
ATOM   1477  CG  ARG A 397      50.825  21.051  27.855  1.00 11.35           C  
ATOM   1478  CD  ARG A 397      51.677  19.874  27.385  1.00 11.60           C  
ATOM   1479  NE  ARG A 397      50.828  18.709  27.175  1.00 11.13           N  
ATOM   1480  CZ  ARG A 397      51.265  17.512  26.799  1.00 14.26           C  
ATOM   1481  NH1 ARG A 397      52.554  17.309  26.595  1.00 14.48           N  
ATOM   1482  NH2 ARG A 397      50.407  16.511  26.632  1.00 12.03           N  
ATOM   1483  N   PRO A 398      54.367  23.993  27.625  1.00 11.32           N  
ATOM   1484  CA  PRO A 398      55.058  25.287  27.590  1.00 13.27           C  
ATOM   1485  C   PRO A 398      54.088  26.440  27.370  1.00 12.78           C  
ATOM   1486  O   PRO A 398      53.239  26.404  26.471  1.00 12.98           O  
ATOM   1487  CB  PRO A 398      56.016  25.149  26.396  1.00 18.56           C  
ATOM   1488  CG  PRO A 398      56.160  23.714  26.162  1.00 20.81           C  
ATOM   1489  CD  PRO A 398      54.868  23.070  26.586  1.00 12.05           C  
ATOM   1490  N   GLY A 399      54.241  27.489  28.175  1.00 14.33           N  
ATOM   1491  CA  GLY A 399      53.509  28.710  27.927  1.00 14.98           C  
ATOM   1492  C   GLY A 399      52.100  28.753  28.487  1.00 11.66           C  
ATOM   1493  O   GLY A 399      51.344  29.672  28.150  1.00 13.78           O  
ATOM   1494  N   LEU A 400      51.702  27.780  29.310  1.00 10.65           N  
ATOM   1495  CA  LEU A 400      50.385  27.865  29.927  1.00 11.23           C  
ATOM   1496  C   LEU A 400      50.326  29.073  30.854  1.00 11.00           C  
ATOM   1497  O   LEU A 400      51.256  29.330  31.628  1.00 10.55           O  
ATOM   1498  CB  LEU A 400      50.085  26.595  30.728  1.00  9.65           C  
ATOM   1499  CG  LEU A 400      49.756  25.386  29.863  1.00  9.07           C  
ATOM   1500  CD1 LEU A 400      49.689  24.127  30.706  1.00 12.03           C  
ATOM   1501  CD2 LEU A 400      48.424  25.621  29.131  1.00 10.55           C  
ATOM   1502  N   LEU A 401      49.216  29.808  30.771  1.00  9.91           N  
ATOM   1503  CA  LEU A 401      49.065  31.040  31.544  1.00 10.48           C  
ATOM   1504  C   LEU A 401      48.546  30.787  32.953  1.00 11.13           C  
ATOM   1505  O   LEU A 401      48.901  31.523  33.880  1.00 14.06           O  
ATOM   1506  CB  LEU A 401      48.103  31.972  30.817  1.00 11.12           C  
ATOM   1507  CG  LEU A 401      48.561  32.428  29.438  1.00 16.40           C  
ATOM   1508  CD1 LEU A 401      47.439  33.152  28.698  1.00 16.30           C  
ATOM   1509  CD2 LEU A 401      49.780  33.320  29.591  1.00 16.05           C  
ATOM   1510  N   ASN A 402      47.673  29.794  33.138  1.00 10.56           N  
ATOM   1511  CA  ASN A 402      47.099  29.514  34.456  1.00 12.14           C  
ATOM   1512  C   ASN A 402      47.108  28.006  34.687  1.00 12.77           C  
ATOM   1513  O   ASN A 402      46.175  27.291  34.303  1.00 11.32           O  
ATOM   1514  CB  ASN A 402      45.705  30.094  34.616  1.00 14.98           C  
ATOM   1515  CG  ASN A 402      45.314  30.216  36.087  1.00 30.48           C  
ATOM   1516  OD1 ASN A 402      46.058  29.764  36.978  1.00 22.04           O  
ATOM   1517  ND2 ASN A 402      44.170  30.831  36.353  1.00 24.64           N  
ATOM   1518  N   VAL A 403      48.142  27.545  35.372  1.00 10.58           N  
ATOM   1519  CA  VAL A 403      48.349  26.110  35.503  1.00 10.59           C  
ATOM   1520  C   VAL A 403      47.413  25.505  36.539  1.00 11.95           C  
ATOM   1521  O   VAL A 403      46.913  24.389  36.346  1.00 11.45           O  
ATOM   1522  CB  VAL A 403      49.830  25.848  35.824  1.00 12.57           C  
ATOM   1523  CG1 VAL A 403      50.042  24.413  36.243  1.00 15.03           C  
ATOM   1524  CG2 VAL A 403      50.697  26.202  34.599  1.00 12.82           C  
ATOM   1525  N   LYS A 404      47.088  26.236  37.610  1.00 12.27           N  
ATOM   1526  CA  LYS A 404      46.319  25.631  38.694  1.00 11.25           C  
ATOM   1527  C   LYS A 404      44.969  25.074  38.262  1.00 10.71           C  
ATOM   1528  O   LYS A 404      44.662  23.930  38.636  1.00 12.52           O  
ATOM   1529  CB  LYS A 404      46.245  26.564  39.908  1.00 14.90           C  
ATOM   1530  CG  LYS A 404      45.399  26.033  41.064  1.00 25.28           C  
ATOM   1531  CD  LYS A 404      45.814  24.613  41.448  1.00 42.21           C  
ATOM   1532  CE  LYS A 404      47.279  24.420  41.834  1.00 52.49           C  
ATOM   1533  NZ  LYS A 404      47.577  22.954  41.997  1.00 45.73           N  
ATOM   1534  N   PRO A 405      44.138  25.764  37.480  1.00  9.68           N  
ATOM   1535  CA  PRO A 405      42.850  25.140  37.124  1.00 12.14           C  
ATOM   1536  C   PRO A 405      43.029  23.910  36.264  1.00 11.28           C  
ATOM   1537  O   PRO A 405      42.209  22.990  36.336  1.00 12.52           O  
ATOM   1538  CB  PRO A 405      42.109  26.250  36.359  1.00 13.52           C  
ATOM   1539  CG  PRO A 405      43.155  27.226  35.951  1.00 15.09           C  
ATOM   1540  CD  PRO A 405      44.187  27.176  37.043  1.00 12.49           C  
ATOM   1541  N   ILE A 406      44.095  23.861  35.466  1.00  9.73           N  
ATOM   1542  CA  ILE A 406      44.357  22.690  34.639  1.00  9.39           C  
ATOM   1543  C   ILE A 406      44.731  21.505  35.516  1.00 10.29           C  
ATOM   1544  O   ILE A 406      44.193  20.401  35.347  1.00  9.97           O  
ATOM   1545  CB  ILE A 406      45.445  23.014  33.602  1.00  8.29           C  
ATOM   1546  CG1 ILE A 406      44.901  24.018  32.577  1.00  8.93           C  
ATOM   1547  CG2 ILE A 406      45.935  21.719  32.951  1.00  8.78           C  
ATOM   1548  CD1 ILE A 406      45.967  24.666  31.724  1.00  9.38           C  
ATOM   1549  N   GLU A 407      45.604  21.716  36.508  1.00 10.32           N  
ATOM   1550  CA  GLU A 407      45.988  20.597  37.358  1.00 10.04           C  
ATOM   1551  C   GLU A 407      44.844  20.180  38.270  1.00 10.09           C  
ATOM   1552  O   GLU A 407      44.756  19.012  38.638  1.00 14.19           O  
ATOM   1553  CB  GLU A 407      47.190  20.943  38.230  1.00 13.56           C  
ATOM   1554  CG  GLU A 407      48.325  21.587  37.507  1.00 21.48           C  
ATOM   1555  CD  GLU A 407      49.615  21.523  38.289  1.00 25.34           C  
ATOM   1556  OE1 GLU A 407      50.240  20.450  38.364  1.00 50.22           O  
ATOM   1557  OE2 GLU A 407      49.837  22.463  39.062  1.00 41.75           O  
ATOM   1558  N   ASP A 408      43.957  21.106  38.633  1.00 12.07           N  
ATOM   1559  CA  ASP A 408      42.788  20.741  39.432  1.00 12.84           C  
ATOM   1560  C   ASP A 408      41.893  19.793  38.648  1.00 12.13           C  
ATOM   1561  O   ASP A 408      41.446  18.762  39.174  1.00 13.34           O  
ATOM   1562  CB  ASP A 408      42.076  22.045  39.757  1.00 15.34           C  
ATOM   1563  CG  ASP A 408      42.636  22.729  41.005  1.00 22.98           C  
ATOM   1564  OD1 ASP A 408      41.863  23.107  41.897  1.00 47.62           O  
ATOM   1565  OD2 ASP A 408      43.833  22.517  41.293  1.00 30.38           O  
ATOM   1566  N   ILE A 409      41.652  20.103  37.370  1.00 11.85           N  
ATOM   1567  CA  ILE A 409      40.914  19.185  36.504  1.00 11.76           C  
ATOM   1568  C   ILE A 409      41.677  17.880  36.365  1.00 11.09           C  
ATOM   1569  O   ILE A 409      41.102  16.790  36.507  1.00 11.33           O  
ATOM   1570  CB  ILE A 409      40.629  19.820  35.127  1.00  9.02           C  
ATOM   1571  CG1 ILE A 409      39.733  21.050  35.299  1.00 10.75           C  
ATOM   1572  CG2 ILE A 409      39.952  18.788  34.173  1.00 10.95           C  
ATOM   1573  CD1 ILE A 409      39.647  21.868  34.044  1.00 12.60           C  
ATOM   1574  N   GLN A 410      42.989  17.953  36.109  1.00 10.52           N  
ATOM   1575  CA  GLN A 410      43.729  16.716  35.868  1.00  9.85           C  
ATOM   1576  C   GLN A 410      43.726  15.836  37.107  1.00 11.04           C  
ATOM   1577  O   GLN A 410      43.642  14.611  36.990  1.00 10.43           O  
ATOM   1578  CB  GLN A 410      45.173  17.010  35.472  1.00  9.21           C  
ATOM   1579  CG  GLN A 410      45.796  15.803  34.768  1.00  9.61           C  
ATOM   1580  CD  GLN A 410      47.299  15.867  34.689  1.00  9.30           C  
ATOM   1581  OE1 GLN A 410      47.960  16.358  35.611  1.00 12.39           O  
ATOM   1582  NE2 GLN A 410      47.850  15.439  33.569  1.00 10.57           N  
ATOM   1583  N   ASP A 411      43.827  16.438  38.297  1.00 11.10           N  
ATOM   1584  CA  ASP A 411      43.859  15.632  39.518  1.00 12.03           C  
ATOM   1585  C   ASP A 411      42.584  14.819  39.633  1.00 11.08           C  
ATOM   1586  O   ASP A 411      42.612  13.636  39.997  1.00 12.21           O  
ATOM   1587  CB  ASP A 411      43.976  16.529  40.746  1.00 16.37           C  
ATOM   1588  CG  ASP A 411      45.387  17.060  40.971  1.00 23.12           C  
ATOM   1589  OD1 ASP A 411      46.354  16.516  40.389  1.00 23.06           O  
ATOM   1590  OD2 ASP A 411      45.526  18.021  41.767  1.00 25.69           O  
ATOM   1591  N   ASN A 412      41.459  15.429  39.291  1.00 11.39           N  
ATOM   1592  CA  ASN A 412      40.191  14.719  39.346  1.00 13.36           C  
ATOM   1593  C   ASN A 412      40.132  13.634  38.278  1.00 11.12           C  
ATOM   1594  O   ASN A 412      39.663  12.522  38.544  1.00 11.32           O  
ATOM   1595  CB  ASN A 412      39.071  15.727  39.133  1.00 14.91           C  
ATOM   1596  CG  ASN A 412      37.710  15.164  39.428  1.00 22.70           C  
ATOM   1597  OD1 ASN A 412      37.536  14.370  40.354  1.00 28.58           O  
ATOM   1598  ND2 ASN A 412      36.734  15.559  38.627  1.00 26.81           N  
ATOM   1599  N   LEU A 413      40.654  13.912  37.086  1.00  9.32           N  
ATOM   1600  CA  LEU A 413      40.726  12.895  36.039  1.00  9.01           C  
ATOM   1601  C   LEU A 413      41.631  11.744  36.443  1.00  9.30           C  
ATOM   1602  O   LEU A 413      41.334  10.587  36.142  1.00  9.36           O  
ATOM   1603  CB  LEU A 413      41.216  13.507  34.721  1.00  8.54           C  
ATOM   1604  CG  LEU A 413      40.287  14.510  34.035  1.00  8.63           C  
ATOM   1605  CD1 LEU A 413      41.032  15.233  32.928  1.00  8.57           C  
ATOM   1606  CD2 LEU A 413      39.036  13.832  33.467  1.00 11.58           C  
ATOM   1607  N   LEU A 414      42.739  12.038  37.131  1.00  8.66           N  
ATOM   1608  CA  LEU A 414      43.624  10.970  37.580  1.00  8.16           C  
ATOM   1609  C   LEU A 414      42.946  10.100  38.629  1.00  9.80           C  
ATOM   1610  O   LEU A 414      43.068   8.874  38.577  1.00 11.11           O  
ATOM   1611  CB  LEU A 414      44.914  11.572  38.135  1.00 10.03           C  
ATOM   1612  CG  LEU A 414      45.885  12.093  37.076  1.00  9.02           C  
ATOM   1613  CD1 LEU A 414      46.846  13.135  37.636  1.00 13.18           C  
ATOM   1614  CD2 LEU A 414      46.682  10.944  36.460  1.00 11.48           C  
ATOM   1615  N   GLN A 415      42.184  10.700  39.539  1.00 11.60           N  
ATOM   1616  CA  GLN A 415      41.422   9.877  40.471  1.00 12.12           C  
ATOM   1617  C   GLN A 415      40.395   9.031  39.734  1.00 10.11           C  
ATOM   1618  O   GLN A 415      40.206   7.855  40.067  1.00 10.89           O  
ATOM   1619  CB  GLN A 415      40.713  10.752  41.490  1.00 11.21           C  
ATOM   1620  CG  GLN A 415      41.644  11.415  42.476  1.00 17.55           C  
ATOM   1621  CD  GLN A 415      40.898  12.317  43.425  1.00 38.51           C  
ATOM   1622  OE1 GLN A 415      39.875  12.909  43.065  1.00 42.00           O  
ATOM   1623  NE2 GLN A 415      41.381  12.402  44.656  1.00 54.98           N  
ATOM   1624  N   ALA A 416      39.745   9.588  38.698  1.00  9.46           N  
ATOM   1625  CA  ALA A 416      38.780   8.807  37.927  1.00  8.25           C  
ATOM   1626  C   ALA A 416      39.470   7.669  37.202  1.00 10.82           C  
ATOM   1627  O   ALA A 416      38.923   6.563  37.116  1.00 10.11           O  
ATOM   1628  CB  ALA A 416      37.992   9.674  36.937  1.00 10.11           C  
ATOM   1629  N   LEU A 417      40.678   7.920  36.693  1.00 10.15           N  
ATOM   1630  CA  LEU A 417      41.410   6.872  35.991  1.00  9.84           C  
ATOM   1631  C   LEU A 417      41.808   5.757  36.941  1.00 11.32           C  
ATOM   1632  O   LEU A 417      41.613   4.574  36.637  1.00 11.25           O  
ATOM   1633  CB  LEU A 417      42.630   7.489  35.290  1.00  8.73           C  
ATOM   1634  CG  LEU A 417      43.503   6.468  34.541  1.00  9.74           C  
ATOM   1635  CD1 LEU A 417      42.734   5.773  33.420  1.00 12.60           C  
ATOM   1636  CD2 LEU A 417      44.770   7.107  33.975  1.00 12.12           C  
ATOM   1637  N   GLU A 418      42.322   6.103  38.117  1.00 10.17           N  
ATOM   1638  CA  GLU A 418      42.723   5.063  39.062  1.00 11.73           C  
ATOM   1639  C   GLU A 418      41.546   4.186  39.489  1.00 11.69           C  
ATOM   1640  O   GLU A 418      41.661   2.954  39.488  1.00 12.77           O  
ATOM   1641  CB  GLU A 418      43.535   5.661  40.201  1.00 17.38           C  
ATOM   1642  CG  GLU A 418      43.570   4.890  41.515  1.00 29.89           C  
ATOM   1643  CD  GLU A 418      44.933   4.926  42.186  1.00 38.42           C  
ATOM   1644  OE1 GLU A 418      45.849   4.177  41.757  1.00 35.59           O  
ATOM   1645  OE2 GLU A 418      45.151   5.911  42.931  1.00 34.55           O  
ATOM   1646  N   LEU A 419      40.379   4.787  39.718  1.00 10.45           N  
ATOM   1647  CA  LEU A 419      39.231   3.991  40.139  1.00 12.11           C  
ATOM   1648  C   LEU A 419      38.744   3.135  38.978  1.00 11.39           C  
ATOM   1649  O   LEU A 419      38.409   1.951  39.162  1.00 10.47           O  
ATOM   1650  CB  LEU A 419      38.117   4.915  40.620  1.00 13.19           C  
ATOM   1651  CG  LEU A 419      36.828   4.227  41.074  1.00 11.30           C  
ATOM   1652  CD1 LEU A 419      37.123   3.210  42.179  1.00 13.03           C  
ATOM   1653  CD2 LEU A 419      35.825   5.290  41.517  1.00 13.71           C  
ATOM   1654  N   GLN A 420      38.727   3.709  37.771  1.00 10.07           N  
ATOM   1655  CA  GLN A 420      38.390   2.958  36.557  1.00  9.18           C  
ATOM   1656  C   GLN A 420      39.251   1.710  36.409  1.00 11.44           C  
ATOM   1657  O   GLN A 420      38.744   0.621  36.104  1.00 10.75           O  
ATOM   1658  CB  GLN A 420      38.584   3.876  35.341  1.00  9.79           C  
ATOM   1659  CG  GLN A 420      38.446   3.229  33.955  1.00 10.50           C  
ATOM   1660  CD  GLN A 420      37.065   2.617  33.686  1.00 10.03           C  
ATOM   1661  OE1 GLN A 420      36.048   3.086  34.211  1.00  9.58           O  
ATOM   1662  NE2 GLN A 420      37.021   1.619  32.797  1.00 10.29           N  
ATOM   1663  N   LEU A 421      40.565   1.844  36.612  1.00  9.71           N  
ATOM   1664  CA  LEU A 421      41.463   0.706  36.419  1.00 11.00           C  
ATOM   1665  C   LEU A 421      41.292  -0.327  37.527  1.00 13.19           C  
ATOM   1666  O   LEU A 421      41.406  -1.533  37.278  1.00 11.81           O  
ATOM   1667  CB  LEU A 421      42.907   1.192  36.344  1.00 12.19           C  
ATOM   1668  CG  LEU A 421      43.198   2.123  35.160  1.00 12.66           C  
ATOM   1669  CD1 LEU A 421      44.626   2.646  35.272  1.00 14.08           C  
ATOM   1670  CD2 LEU A 421      42.920   1.500  33.757  1.00 13.30           C  
ATOM   1671  N   LYS A 422      41.059   0.125  38.759  1.00 12.15           N  
ATOM   1672  CA  LYS A 422      40.859  -0.805  39.871  1.00 12.24           C  
ATOM   1673  C   LYS A 422      39.599  -1.633  39.672  1.00 13.65           C  
ATOM   1674  O   LYS A 422      39.586  -2.835  39.966  1.00 14.68           O  
ATOM   1675  CB  LYS A 422      40.801  -0.053  41.196  1.00 14.92           C  
ATOM   1676  CG  LYS A 422      42.175   0.400  41.659  1.00 20.63           C  
ATOM   1677  CD  LYS A 422      42.096   1.121  42.993  1.00 27.80           C  
ATOM   1678  CE  LYS A 422      43.481   1.552  43.457  1.00 41.02           C  
ATOM   1679  NZ  LYS A 422      43.399   2.583  44.533  1.00 50.35           N  
ATOM   1680  N   LEU A 423      38.531  -1.006  39.178  1.00 11.09           N  
ATOM   1681  CA  LEU A 423      37.260  -1.697  38.965  1.00 10.91           C  
ATOM   1682  C   LEU A 423      37.262  -2.540  37.697  1.00 12.14           C  
ATOM   1683  O   LEU A 423      36.756  -3.665  37.699  1.00 12.22           O  
ATOM   1684  CB  LEU A 423      36.120  -0.665  38.903  1.00 10.72           C  
ATOM   1685  CG  LEU A 423      35.771  -0.058  40.256  1.00 11.94           C  
ATOM   1686  CD1 LEU A 423      34.757   1.024  40.081  1.00 13.14           C  
ATOM   1687  CD2 LEU A 423      35.201  -1.110  41.181  1.00 15.80           C  
ATOM   1688  N   ASN A 424      37.786  -2.002  36.597  1.00 11.36           N  
ATOM   1689  CA  ASN A 424      37.718  -2.651  35.291  1.00  9.96           C  
ATOM   1690  C   ASN A 424      38.845  -3.668  35.085  1.00 12.84           C  
ATOM   1691  O   ASN A 424      38.721  -4.546  34.217  1.00 14.15           O  
ATOM   1692  CB  ASN A 424      37.764  -1.584  34.186  1.00 11.17           C  
ATOM   1693  CG  ASN A 424      37.177  -2.074  32.868  1.00 11.16           C  
ATOM   1694  OD1 ASN A 424      36.275  -2.920  32.856  1.00 13.00           O  
ATOM   1695  ND2 ASN A 424      37.735  -1.609  31.759  1.00 11.72           N  
ATOM   1696  N   HIS A 425      39.972  -3.504  35.798  1.00 12.22           N  
ATOM   1697  CA  HIS A 425      41.135  -4.400  35.705  1.00 13.15           C  
ATOM   1698  C   HIS A 425      41.611  -4.783  37.104  1.00 15.95           C  
ATOM   1699  O   HIS A 425      42.758  -4.517  37.484  1.00 15.46           O  
ATOM   1700  CB  HIS A 425      42.266  -3.695  34.956  1.00 14.28           C  
ATOM   1701  CG  HIS A 425      41.912  -3.305  33.559  1.00 14.00           C  
ATOM   1702  ND1 HIS A 425      42.080  -4.146  32.481  1.00 17.86           N  
ATOM   1703  CD2 HIS A 425      41.372  -2.163  33.064  1.00 11.76           C  
ATOM   1704  CE1 HIS A 425      41.677  -3.536  31.379  1.00 19.35           C  
ATOM   1705  NE2 HIS A 425      41.242  -2.330  31.708  1.00 11.80           N  
ATOM   1706  N   PRO A 426      40.753  -5.419  37.901  1.00 17.09           N  
ATOM   1707  CA  PRO A 426      41.114  -5.689  39.298  1.00 18.90           C  
ATOM   1708  C   PRO A 426      42.314  -6.588  39.462  1.00 18.64           C  
ATOM   1709  O   PRO A 426      42.961  -6.527  40.513  1.00 23.80           O  
ATOM   1710  CB  PRO A 426      39.848  -6.344  39.867  1.00 18.21           C  
ATOM   1711  CG  PRO A 426      39.152  -6.914  38.692  1.00 16.60           C  
ATOM   1712  CD  PRO A 426      39.434  -5.971  37.558  1.00 16.98           C  
ATOM   1713  N   GLU A 427      42.634  -7.406  38.464  1.00 17.72           N  
ATOM   1714  CA  GLU A 427      43.742  -8.340  38.558  1.00 22.41           C  
ATOM   1715  C   GLU A 427      45.030  -7.799  37.941  1.00 24.46           C  
ATOM   1716  O   GLU A 427      46.044  -8.505  37.951  1.00 24.06           O  
ATOM   1717  CB  GLU A 427      43.360  -9.657  37.874  1.00 24.76           C  
ATOM   1718  CG  GLU A 427      42.001 -10.221  38.303  1.00 39.44           C  
ATOM   1719  CD  GLU A 427      41.864 -10.438  39.802  1.00 46.54           C  
ATOM   1720  OE1 GLU A 427      42.872 -10.760  40.463  1.00 48.41           O  
ATOM   1721  OE2 GLU A 427      40.736 -10.286  40.325  1.00 42.43           O  
ATOM   1722  N   SER A 428      45.026  -6.566  37.412  1.00 18.85           N  
ATOM   1723  CA  SER A 428      46.175  -6.008  36.689  1.00 16.34           C  
ATOM   1724  C   SER A 428      46.933  -5.119  37.667  1.00 19.41           C  
ATOM   1725  O   SER A 428      46.603  -3.941  37.856  1.00 17.46           O  
ATOM   1726  CB  SER A 428      45.739  -5.244  35.437  1.00 19.09           C  
ATOM   1727  OG  SER A 428      46.864  -4.841  34.639  1.00 21.16           O  
ATOM   1728  N   SER A 429      47.961  -5.692  38.287  1.00 18.34           N  
ATOM   1729  CA  SER A 429      48.656  -5.007  39.362  1.00 17.56           C  
ATOM   1730  C   SER A 429      49.419  -3.808  38.817  1.00 15.92           C  
ATOM   1731  O   SER A 429      50.129  -3.910  37.810  1.00 20.17           O  
ATOM   1732  CB  SER A 429      49.633  -5.968  40.039  1.00 18.63           C  
ATOM   1733  OG  SER A 429      50.295  -5.326  41.121  1.00 27.83           O  
ATOM   1734  N   GLN A 430      49.265  -2.679  39.504  1.00 18.91           N  
ATOM   1735  CA  GLN A 430      49.927  -1.424  39.169  1.00 19.09           C  
ATOM   1736  C   GLN A 430      49.683  -0.972  37.729  1.00 18.49           C  
ATOM   1737  O   GLN A 430      50.511  -0.287  37.120  1.00 14.25           O  
ATOM   1738  CB  GLN A 430      51.399  -1.459  39.569  1.00 19.43           C  
ATOM   1739  CG  GLN A 430      51.476  -1.414  41.101  1.00 21.35           C  
ATOM   1740  CD  GLN A 430      52.873  -1.390  41.649  1.00 36.45           C  
ATOM   1741  OE1 GLN A 430      53.737  -2.141  41.205  1.00 39.13           O  
ATOM   1742  NE2 GLN A 430      53.119  -0.493  42.600  1.00 37.38           N  
ATOM   1743  N   LEU A 431      48.508  -1.289  37.188  1.00 14.69           N  
ATOM   1744  CA  LEU A 431      48.164  -0.798  35.857  1.00 12.70           C  
ATOM   1745  C   LEU A 431      48.206   0.724  35.798  1.00 12.93           C  
ATOM   1746  O   LEU A 431      48.664   1.299  34.801  1.00 11.60           O  
ATOM   1747  CB  LEU A 431      46.807  -1.356  35.407  1.00 11.36           C  
ATOM   1748  CG  LEU A 431      46.368  -0.959  33.993  1.00 11.43           C  
ATOM   1749  CD1 LEU A 431      47.462  -1.372  33.004  1.00 12.09           C  
ATOM   1750  CD2 LEU A 431      45.051  -1.678  33.686  1.00 13.63           C  
ATOM   1751  N   PHE A 432      47.733   1.387  36.848  1.00 13.51           N  
ATOM   1752  CA  PHE A 432      47.756   2.849  36.893  1.00 11.62           C  
ATOM   1753  C   PHE A 432      49.174   3.382  36.756  1.00 13.09           C  
ATOM   1754  O   PHE A 432      49.444   4.265  35.929  1.00 12.32           O  
ATOM   1755  CB  PHE A 432      47.093   3.330  38.189  1.00 12.31           C  
ATOM   1756  CG  PHE A 432      47.059   4.834  38.360  1.00 13.30           C  
ATOM   1757  CD1 PHE A 432      46.221   5.636  37.593  1.00 16.57           C  
ATOM   1758  CD2 PHE A 432      47.850   5.449  39.322  1.00 14.87           C  
ATOM   1759  CE1 PHE A 432      46.196   7.021  37.786  1.00 17.46           C  
ATOM   1760  CE2 PHE A 432      47.828   6.826  39.512  1.00 17.75           C  
ATOM   1761  CZ  PHE A 432      47.000   7.615  38.749  1.00 14.16           C  
ATOM   1762  N   ALA A 433      50.101   2.850  37.558  1.00 14.27           N  
ATOM   1763  CA  ALA A 433      51.497   3.243  37.431  1.00 13.94           C  
ATOM   1764  C   ALA A 433      52.027   2.976  36.026  1.00 13.00           C  
ATOM   1765  O   ALA A 433      52.787   3.787  35.476  1.00 13.97           O  
ATOM   1766  CB  ALA A 433      52.338   2.511  38.485  1.00 16.33           C  
ATOM   1767  N   LYS A 434      51.645   1.843  35.421  1.00 11.79           N  
ATOM   1768  CA  LYS A 434      52.079   1.577  34.053  1.00 11.84           C  
ATOM   1769  C   LYS A 434      51.552   2.638  33.094  1.00 11.60           C  
ATOM   1770  O   LYS A 434      52.287   3.097  32.215  1.00 11.26           O  
ATOM   1771  CB  LYS A 434      51.658   0.175  33.612  1.00 12.86           C  
ATOM   1772  CG  LYS A 434      52.380  -0.927  34.360  1.00 15.91           C  
ATOM   1773  CD  LYS A 434      51.913  -2.270  33.863  1.00 16.90           C  
ATOM   1774  CE  LYS A 434      52.479  -3.381  34.718  1.00 20.01           C  
ATOM   1775  NZ  LYS A 434      51.978  -4.701  34.250  1.00 21.05           N  
ATOM   1776  N   LEU A 435      50.302   3.076  33.273  1.00 10.23           N  
ATOM   1777  CA  LEU A 435      49.778   4.087  32.362  1.00 11.97           C  
ATOM   1778  C   LEU A 435      50.453   5.439  32.561  1.00 11.81           C  
ATOM   1779  O   LEU A 435      50.655   6.167  31.582  1.00 12.69           O  
ATOM   1780  CB  LEU A 435      48.263   4.235  32.487  1.00 11.37           C  
ATOM   1781  CG  LEU A 435      47.463   3.015  32.075  1.00 14.68           C  
ATOM   1782  CD1 LEU A 435      46.020   3.441  31.930  1.00 15.92           C  
ATOM   1783  CD2 LEU A 435      47.991   2.365  30.813  1.00 17.17           C  
ATOM   1784  N   LEU A 436      50.836   5.795  33.795  1.00 11.01           N  
ATOM   1785  CA  LEU A 436      51.593   7.036  33.962  1.00 12.10           C  
ATOM   1786  C   LEU A 436      52.898   6.957  33.189  1.00 11.14           C  
ATOM   1787  O   LEU A 436      53.331   7.936  32.566  1.00 12.82           O  
ATOM   1788  CB  LEU A 436      51.873   7.319  35.439  1.00 11.51           C  
ATOM   1789  CG  LEU A 436      50.607   7.518  36.281  1.00 17.01           C  
ATOM   1790  CD1 LEU A 436      50.948   7.841  37.728  1.00 22.22           C  
ATOM   1791  CD2 LEU A 436      49.697   8.568  35.675  1.00 18.97           C  
ATOM   1792  N   GLN A 437      53.526   5.779  33.180  1.00 11.60           N  
ATOM   1793  CA  GLN A 437      54.754   5.624  32.413  1.00 11.25           C  
ATOM   1794  C   GLN A 437      54.495   5.687  30.914  1.00 10.96           C  
ATOM   1795  O   GLN A 437      55.304   6.253  30.167  1.00 11.65           O  
ATOM   1796  CB  GLN A 437      55.489   4.335  32.779  1.00 12.46           C  
ATOM   1797  CG  GLN A 437      56.782   4.158  31.982  1.00 10.97           C  
ATOM   1798  CD  GLN A 437      57.778   5.281  32.226  1.00 12.91           C  
ATOM   1799  OE1 GLN A 437      57.948   5.740  33.360  1.00 16.63           O  
ATOM   1800  NE2 GLN A 437      58.447   5.717  31.169  1.00 12.41           N  
ATOM   1801  N   LYS A 438      53.388   5.119  30.443  1.00 10.23           N  
ATOM   1802  CA  LYS A 438      53.082   5.271  29.023  1.00  9.39           C  
ATOM   1803  C   LYS A 438      52.932   6.735  28.629  1.00 11.30           C  
ATOM   1804  O   LYS A 438      53.257   7.099  27.496  1.00 11.95           O  
ATOM   1805  CB  LYS A 438      51.805   4.519  28.643  1.00 12.69           C  
ATOM   1806  CG  LYS A 438      51.859   3.033  28.864  1.00 12.54           C  
ATOM   1807  CD  LYS A 438      52.970   2.351  28.078  1.00 13.05           C  
ATOM   1808  CE  LYS A 438      52.897   0.829  28.274  1.00 15.32           C  
ATOM   1809  NZ  LYS A 438      54.120   0.150  27.753  1.00 18.57           N  
ATOM   1810  N   MET A 439      52.419   7.575  29.529  1.00 11.59           N  
ATOM   1811  CA  MET A 439      52.320   8.997  29.213  1.00 12.64           C  
ATOM   1812  C   MET A 439      53.690   9.588  28.929  1.00 13.33           C  
ATOM   1813  O   MET A 439      53.859  10.367  27.980  1.00 13.58           O  
ATOM   1814  CB  MET A 439      51.608   9.744  30.343  1.00 13.22           C  
ATOM   1815  CG  MET A 439      50.183   9.294  30.501  1.00 13.33           C  
ATOM   1816  SD  MET A 439      49.460   9.954  32.018  1.00 15.82           S  
ATOM   1817  CE  MET A 439      47.934   9.016  32.078  1.00 18.30           C  
ATOM   1818  N   THR A 440      54.679   9.231  29.746  1.00 11.54           N  
ATOM   1819  CA  THR A 440      56.054   9.640  29.491  1.00 12.03           C  
ATOM   1820  C   THR A 440      56.566   9.056  28.181  1.00 13.02           C  
ATOM   1821  O   THR A 440      57.222   9.756  27.397  1.00 14.35           O  
ATOM   1822  CB  THR A 440      56.915   9.189  30.672  1.00 14.41           C  
ATOM   1823  OG1 THR A 440      56.433   9.818  31.861  1.00 16.61           O  
ATOM   1824  CG2 THR A 440      58.397   9.559  30.473  1.00 14.99           C  
ATOM   1825  N   ASP A 441      56.278   7.783  27.920  1.00 12.10           N  
ATOM   1826  CA  ASP A 441      56.751   7.173  26.678  1.00 13.73           C  
ATOM   1827  C   ASP A 441      56.193   7.896  25.463  1.00 14.43           C  
ATOM   1828  O   ASP A 441      56.904   8.090  24.463  1.00 14.21           O  
ATOM   1829  CB  ASP A 441      56.309   5.719  26.591  1.00 11.75           C  
ATOM   1830  CG  ASP A 441      56.888   4.847  27.681  1.00 17.77           C  
ATOM   1831  OD1 ASP A 441      57.926   5.181  28.296  1.00 16.68           O  
ATOM   1832  OD2 ASP A 441      56.257   3.803  27.910  1.00 15.77           O  
ATOM   1833  N   LEU A 442      54.942   8.357  25.545  1.00 12.28           N  
ATOM   1834  CA  LEU A 442      54.340   9.040  24.405  1.00 14.02           C  
ATOM   1835  C   LEU A 442      55.033  10.356  24.129  1.00 13.73           C  
ATOM   1836  O   LEU A 442      55.167  10.748  22.968  1.00 13.49           O  
ATOM   1837  CB  LEU A 442      52.855   9.303  24.683  1.00 11.93           C  
ATOM   1838  CG  LEU A 442      51.978   8.052  24.579  1.00 11.30           C  
ATOM   1839  CD1 LEU A 442      50.682   8.240  25.353  1.00 14.19           C  
ATOM   1840  CD2 LEU A 442      51.677   7.746  23.101  1.00 16.49           C  
ATOM   1841  N   ARG A 443      55.510  11.029  25.168  1.00 12.60           N  
ATOM   1842  CA  ARG A 443      56.242  12.259  24.925  1.00 14.64           C  
ATOM   1843  C   ARG A 443      57.541  11.977  24.189  1.00 15.46           C  
ATOM   1844  O   ARG A 443      57.993  12.803  23.392  1.00 16.20           O  
ATOM   1845  CB  ARG A 443      56.471  12.995  26.237  1.00 14.75           C  
ATOM   1846  CG  ARG A 443      55.167  13.469  26.808  1.00 18.29           C  
ATOM   1847  CD  ARG A 443      55.380  14.341  28.001  1.00 21.45           C  
ATOM   1848  NE  ARG A 443      54.109  14.863  28.494  1.00 20.48           N  
ATOM   1849  CZ  ARG A 443      54.013  15.808  29.422  1.00 17.88           C  
ATOM   1850  NH1 ARG A 443      55.109  16.355  29.916  1.00 19.85           N  
ATOM   1851  NH2 ARG A 443      52.820  16.234  29.814  1.00 16.86           N  
ATOM   1852  N   GLN A 444      58.166  10.828  24.460  1.00 14.99           N  
ATOM   1853  CA  GLN A 444      59.385  10.464  23.749  1.00 17.16           C  
ATOM   1854  C   GLN A 444      59.100  10.158  22.287  1.00 14.62           C  
ATOM   1855  O   GLN A 444      59.902  10.498  21.404  1.00 16.21           O  
ATOM   1856  CB  GLN A 444      60.063   9.276  24.442  1.00 16.65           C  
ATOM   1857  CG  GLN A 444      61.368   8.882  23.801  1.00 27.47           C  
ATOM   1858  CD  GLN A 444      62.305  10.061  23.632  1.00 46.73           C  
ATOM   1859  OE1 GLN A 444      62.499  10.857  24.545  1.00 50.63           O  
ATOM   1860  NE2 GLN A 444      62.895  10.176  22.439  1.00 41.09           N  
ATOM   1861  N   ILE A 445      57.993   9.464  22.009  1.00 13.99           N  
ATOM   1862  CA  ILE A 445      57.585   9.249  20.623  1.00 14.61           C  
ATOM   1863  C   ILE A 445      57.445  10.576  19.889  1.00 17.07           C  
ATOM   1864  O   ILE A 445      57.888  10.719  18.746  1.00 14.65           O  
ATOM   1865  CB  ILE A 445      56.286   8.432  20.557  1.00 16.00           C  
ATOM   1866  CG1 ILE A 445      56.511   7.075  21.216  1.00 18.98           C  
ATOM   1867  CG2 ILE A 445      55.803   8.341  19.109  1.00 18.96           C  
ATOM   1868  CD1 ILE A 445      55.261   6.311  21.408  1.00 23.86           C  
ATOM   1869  N   VAL A 446      56.801  11.562  20.524  1.00 13.38           N  
ATOM   1870  CA  VAL A 446      56.640  12.865  19.882  1.00 14.39           C  
ATOM   1871  C   VAL A 446      57.997  13.486  19.582  1.00 15.62           C  
ATOM   1872  O   VAL A 446      58.244  13.961  18.465  1.00 15.75           O  
ATOM   1873  CB  VAL A 446      55.746  13.782  20.729  1.00 15.16           C  
ATOM   1874  CG1 VAL A 446      55.753  15.235  20.167  1.00 18.11           C  
ATOM   1875  CG2 VAL A 446      54.351  13.220  20.748  1.00 16.31           C  
ATOM   1876  N   THR A 447      58.897  13.483  20.571  1.00 14.97           N  
ATOM   1877  CA  THR A 447      60.228  14.066  20.384  1.00 17.16           C  
ATOM   1878  C   THR A 447      60.941  13.423  19.207  1.00 16.94           C  
ATOM   1879  O   THR A 447      61.537  14.116  18.372  1.00 18.02           O  
ATOM   1880  CB  THR A 447      61.061  13.882  21.657  1.00 19.22           C  
ATOM   1881  OG1 THR A 447      60.476  14.636  22.719  1.00 21.63           O  
ATOM   1882  CG2 THR A 447      62.502  14.357  21.454  1.00 25.74           C  
ATOM   1883  N   GLU A 448      60.860  12.100  19.107  1.00 16.96           N  
ATOM   1884  CA  GLU A 448      61.532  11.403  18.019  1.00 17.66           C  
ATOM   1885  C   GLU A 448      60.871  11.712  16.680  1.00 19.88           C  
ATOM   1886  O   GLU A 448      61.556  11.876  15.660  1.00 18.54           O  
ATOM   1887  CB  GLU A 448      61.487   9.906  18.310  1.00 18.70           C  
ATOM   1888  CG  GLU A 448      62.183   9.042  17.285  1.00 37.25           C  
ATOM   1889  CD  GLU A 448      62.160   7.568  17.659  1.00 53.63           C  
ATOM   1890  OE1 GLU A 448      61.580   7.229  18.713  1.00 57.94           O  
ATOM   1891  OE2 GLU A 448      62.733   6.747  16.909  1.00 59.02           O  
ATOM   1892  N   HIS A 449      59.545  11.849  16.673  1.00 16.03           N  
ATOM   1893  CA  HIS A 449      58.837  12.165  15.440  1.00 17.45           C  
ATOM   1894  C   HIS A 449      59.239  13.546  14.937  1.00 17.90           C  
ATOM   1895  O   HIS A 449      59.474  13.737  13.738  1.00 19.30           O  
ATOM   1896  CB  HIS A 449      57.334  12.124  15.722  1.00 18.55           C  
ATOM   1897  CG  HIS A 449      56.476  12.264  14.507  1.00 16.51           C  
ATOM   1898  ND1 HIS A 449      56.227  11.217  13.648  1.00 21.27           N  
ATOM   1899  CD2 HIS A 449      55.796  13.328  14.013  1.00 19.40           C  
ATOM   1900  CE1 HIS A 449      55.427  11.626  12.679  1.00 22.47           C  
ATOM   1901  NE2 HIS A 449      55.153  12.903  12.876  1.00 20.42           N  
ATOM   1902  N   VAL A 450      59.326  14.521  15.845  1.00 17.52           N  
ATOM   1903  CA  VAL A 450      59.772  15.859  15.472  1.00 18.40           C  
ATOM   1904  C   VAL A 450      61.171  15.807  14.880  1.00 22.88           C  
ATOM   1905  O   VAL A 450      61.466  16.488  13.890  1.00 20.45           O  
ATOM   1906  CB  VAL A 450      59.669  16.811  16.680  1.00 17.86           C  
ATOM   1907  CG1 VAL A 450      60.394  18.147  16.414  1.00 22.63           C  
ATOM   1908  CG2 VAL A 450      58.204  17.048  17.001  1.00 23.84           C  
ATOM   1909  N   GLN A 451      62.052  14.996  15.469  1.00 19.66           N  
ATOM   1910  CA  GLN A 451      63.407  14.887  14.945  1.00 22.11           C  
ATOM   1911  C   GLN A 451      63.403  14.357  13.516  1.00 22.56           C  
ATOM   1912  O   GLN A 451      64.155  14.845  12.664  1.00 25.91           O  
ATOM   1913  CB  GLN A 451      64.270  14.025  15.873  1.00 23.46           C  
ATOM   1914  CG  GLN A 451      64.649  14.725  17.181  1.00 33.48           C  
ATOM   1915  CD  GLN A 451      65.217  13.780  18.234  1.00 37.18           C  
ATOM   1916  OE1 GLN A 451      65.261  12.566  18.038  1.00 47.94           O  
ATOM   1917  NE2 GLN A 451      65.644  14.339  19.364  1.00 42.51           N  
ATOM   1918  N   LEU A 452      62.574  13.347  13.240  1.00 22.26           N  
ATOM   1919  CA  LEU A 452      62.473  12.821  11.881  1.00 22.60           C  
ATOM   1920  C   LEU A 452      61.907  13.859  10.922  1.00 25.14           C  
ATOM   1921  O   LEU A 452      62.329  13.935   9.761  1.00 25.09           O  
ATOM   1922  CB  LEU A 452      61.630  11.544  11.866  1.00 24.48           C  
ATOM   1923  CG  LEU A 452      62.287  10.283  12.422  1.00 38.23           C  
ATOM   1924  CD1 LEU A 452      61.237   9.211  12.682  1.00 39.41           C  
ATOM   1925  CD2 LEU A 452      63.320   9.792  11.419  1.00 41.85           C  
ATOM   1926  N   LEU A 453      60.948  14.665  11.383  1.00 22.32           N  
ATOM   1927  CA  LEU A 453      60.408  15.718  10.535  1.00 23.75           C  
ATOM   1928  C   LEU A 453      61.483  16.732  10.180  1.00 26.67           C  
ATOM   1929  O   LEU A 453      61.520  17.233   9.051  1.00 25.20           O  
ATOM   1930  CB  LEU A 453      59.246  16.418  11.234  1.00 21.36           C  
ATOM   1931  CG  LEU A 453      57.976  15.588  11.358  1.00 28.38           C  
ATOM   1932  CD1 LEU A 453      56.934  16.354  12.157  1.00 26.82           C  
ATOM   1933  CD2 LEU A 453      57.471  15.223   9.977  1.00 31.74           C  
ATOM   1934  N   GLN A 454      62.361  17.054  11.136  1.00 23.75           N  
ATOM   1935  CA  GLN A 454      63.448  17.983  10.847  1.00 26.89           C  
ATOM   1936  C   GLN A 454      64.345  17.434   9.744  1.00 34.24           C  
ATOM   1937  O   GLN A 454      64.780  18.179   8.858  1.00 32.05           O  
ATOM   1938  CB  GLN A 454      64.267  18.258  12.110  1.00 32.64           C  
ATOM   1939  CG  GLN A 454      63.514  18.920  13.271  1.00 38.91           C  
ATOM   1940  CD  GLN A 454      63.077  20.348  12.983  1.00 64.45           C  
ATOM   1941  OE1 GLN A 454      63.545  20.979  12.032  1.00 70.84           O  
ATOM   1942  NE2 GLN A 454      62.200  20.876  13.833  1.00 64.62           N  
ATOM   1943  N   VAL A 455      64.628  16.128   9.784  1.00 29.19           N  
ATOM   1944  CA  VAL A 455      65.406  15.487   8.723  1.00 30.85           C  
ATOM   1945  C   VAL A 455      64.732  15.676   7.368  1.00 39.09           C  
ATOM   1946  O   VAL A 455      65.357  16.133   6.404  1.00 36.90           O  
ATOM   1947  CB  VAL A 455      65.650  14.001   9.042  1.00 30.95           C  
ATOM   1948  CG1 VAL A 455      66.301  13.315   7.855  1.00 40.55           C  
ATOM   1949  CG2 VAL A 455      66.490  13.836  10.316  1.00 32.15           C  
ATOM   1950  N   ILE A 456      63.443  15.335   7.276  1.00 29.53           N  
ATOM   1951  CA  ILE A 456      62.727  15.472   6.009  1.00 38.03           C  
ATOM   1952  C   ILE A 456      62.805  16.908   5.519  1.00 43.77           C  
ATOM   1953  O   ILE A 456      63.018  17.170   4.327  1.00 44.91           O  
ATOM   1954  CB  ILE A 456      61.261  15.030   6.178  1.00 38.21           C  
ATOM   1955  CG1 ILE A 456      61.175  13.592   6.666  1.00 37.04           C  
ATOM   1956  CG2 ILE A 456      60.512  15.162   4.865  1.00 46.70           C  
ATOM   1957  CD1 ILE A 456      61.798  12.628   5.727  1.00 45.71           C  
ATOM   1958  N   LYS A 457      62.672  17.860   6.441  1.00 33.75           N  
ATOM   1959  CA  LYS A 457      62.675  19.265   6.063  1.00 41.07           C  
ATOM   1960  C   LYS A 457      64.038  19.669   5.518  1.00 48.43           C  
ATOM   1961  O   LYS A 457      64.130  20.493   4.601  1.00 47.31           O  
ATOM   1962  CB  LYS A 457      62.260  20.104   7.275  1.00 44.09           C  
ATOM   1963  CG  LYS A 457      62.024  21.576   7.020  1.00 56.79           C  
ATOM   1964  CD  LYS A 457      61.071  22.121   8.082  1.00 60.59           C  
ATOM   1965  CE  LYS A 457      60.827  23.615   7.939  1.00 57.85           C  
ATOM   1966  NZ  LYS A 457      61.987  24.414   8.421  1.00 53.59           N  
ATOM   1967  N   LYS A 458      65.108  19.106   6.087  1.00 44.08           N  
ATOM   1968  CA  LYS A 458      66.458  19.352   5.593  1.00 49.07           C  
ATOM   1969  C   LYS A 458      66.796  18.559   4.331  1.00 46.80           C  
ATOM   1970  O   LYS A 458      67.596  19.030   3.517  1.00 52.62           O  
ATOM   1971  CB  LYS A 458      67.491  19.126   6.701  1.00 37.73           C  
ATOM   1972  CG  LYS A 458      67.378  20.141   7.828  1.00 43.70           C  
ATOM   1973  CD  LYS A 458      68.612  20.131   8.713  1.00 53.12           C  
ATOM   1974  CE  LYS A 458      68.474  21.119   9.860  1.00 55.55           C  
ATOM   1975  NZ  LYS A 458      67.721  20.530  11.002  1.00 48.60           N  
ATOM   1976  N   THR A 459      66.224  17.366   4.148  1.00 48.54           N  
ATOM   1977  CA  THR A 459      66.600  16.494   3.036  1.00 51.35           C  
ATOM   1978  C   THR A 459      65.672  16.596   1.837  1.00 51.03           C  
ATOM   1979  O   THR A 459      66.143  16.631   0.697  1.00 54.69           O  
ATOM   1980  CB  THR A 459      66.583  15.031   3.490  1.00 52.96           C  
ATOM   1981  OG1 THR A 459      67.534  14.832   4.542  1.00 56.75           O  
ATOM   1982  CG2 THR A 459      66.886  14.090   2.318  1.00 58.94           C  
ATOM   1983  N   GLU A 460      64.369  16.666   2.057  1.00 45.19           N  
ATOM   1984  CA  GLU A 460      63.435  16.551   0.954  1.00 45.58           C  
ATOM   1985  C   GLU A 460      63.107  17.944   0.438  1.00 48.50           C  
ATOM   1986  O   GLU A 460      63.108  18.922   1.190  1.00 52.77           O  
ATOM   1987  CB  GLU A 460      62.196  15.773   1.393  1.00 46.82           C  
ATOM   1988  CG  GLU A 460      62.546  14.350   1.832  1.00 42.93           C  
ATOM   1989  CD  GLU A 460      63.225  13.527   0.744  1.00 41.82           C  
ATOM   1990  OE1 GLU A 460      62.851  13.667  -0.438  1.00 50.48           O  
ATOM   1991  OE2 GLU A 460      64.145  12.749   1.078  1.00 43.95           O  
ATOM   1992  N   THR A 461      62.848  18.033  -0.865  1.00 54.22           N  
ATOM   1993  CA  THR A 461      62.984  19.317  -1.547  1.00 71.92           C  
ATOM   1994  C   THR A 461      61.824  20.276  -1.265  1.00 73.53           C  
ATOM   1995  O   THR A 461      62.035  21.377  -0.743  1.00 71.14           O  
ATOM   1996  CB  THR A 461      63.193  19.088  -3.046  1.00 66.42           C  
ATOM   1997  OG1 THR A 461      61.963  18.666  -3.645  1.00 67.43           O  
ATOM   1998  CG2 THR A 461      64.248  18.005  -3.267  1.00 58.39           C  
ATOM   1999  N   ASP A 462      60.581  19.873  -1.595  1.00 76.19           N  
ATOM   2000  CA  ASP A 462      59.424  20.785  -1.529  1.00 79.64           C  
ATOM   2001  C   ASP A 462      58.218  20.046  -0.940  1.00 74.72           C  
ATOM   2002  O   ASP A 462      57.324  19.606  -1.668  1.00 70.44           O  
ATOM   2003  CB  ASP A 462      59.078  21.341  -2.915  1.00 89.48           C  
ATOM   2004  CG  ASP A 462      59.865  22.589  -3.276  1.00 94.03           C  
ATOM   2005  OD1 ASP A 462      60.406  23.251  -2.364  1.00 90.10           O  
ATOM   2006  OD2 ASP A 462      59.929  22.912  -4.483  1.00 90.66           O  
ATOM   2007  N   MET A 463      58.167  19.937   0.384  1.00 67.45           N  
ATOM   2008  CA  MET A 463      57.052  19.278   1.053  1.00 59.43           C  
ATOM   2009  C   MET A 463      56.037  20.311   1.521  1.00 63.85           C  
ATOM   2010  O   MET A 463      56.385  21.252   2.242  1.00 63.23           O  
ATOM   2011  CB  MET A 463      57.515  18.443   2.245  1.00 58.27           C  
ATOM   2012  CG  MET A 463      58.200  17.140   1.892  1.00 54.74           C  
ATOM   2013  SD  MET A 463      57.066  15.913   1.233  1.00 59.80           S  
ATOM   2014  CE  MET A 463      58.173  14.521   1.141  1.00 58.27           C  
ATOM   2015  N   SER A 464      54.783  20.118   1.126  1.00 56.78           N  
ATOM   2016  CA  SER A 464      53.698  20.978   1.576  1.00 58.48           C  
ATOM   2017  C   SER A 464      53.194  20.491   2.927  1.00 51.04           C  
ATOM   2018  O   SER A 464      52.657  19.385   3.031  1.00 58.03           O  
ATOM   2019  CB  SER A 464      52.573  20.966   0.544  1.00 61.70           C  
ATOM   2020  OG  SER A 464      52.197  19.639   0.217  1.00 62.49           O  
ATOM   2021  N   LEU A 465      53.363  21.313   3.957  1.00 44.99           N  
ATOM   2022  CA  LEU A 465      52.897  20.993   5.300  1.00 35.93           C  
ATOM   2023  C   LEU A 465      51.534  21.649   5.509  1.00 29.43           C  
ATOM   2024  O   LEU A 465      51.370  22.848   5.263  1.00 28.47           O  
ATOM   2025  CB  LEU A 465      53.910  21.485   6.339  1.00 35.23           C  
ATOM   2026  CG  LEU A 465      53.690  21.165   7.827  1.00 43.49           C  
ATOM   2027  CD1 LEU A 465      53.758  19.681   8.082  1.00 36.69           C  
ATOM   2028  CD2 LEU A 465      54.726  21.869   8.691  1.00 38.40           C  
ATOM   2029  N   HIS A 466      50.564  20.858   5.950  1.00 23.14           N  
ATOM   2030  CA  HIS A 466      49.205  21.352   6.106  1.00 20.65           C  
ATOM   2031  C   HIS A 466      49.192  22.511   7.101  1.00 19.16           C  
ATOM   2032  O   HIS A 466      49.937  22.489   8.086  1.00 18.72           O  
ATOM   2033  CB  HIS A 466      48.343  20.207   6.630  1.00 19.64           C  
ATOM   2034  CG  HIS A 466      46.878  20.502   6.643  1.00 16.42           C  
ATOM   2035  ND1 HIS A 466      46.295  21.343   7.566  1.00 16.85           N  
ATOM   2036  CD2 HIS A 466      45.870  20.023   5.878  1.00 16.91           C  
ATOM   2037  CE1 HIS A 466      44.994  21.389   7.352  1.00 17.16           C  
ATOM   2038  NE2 HIS A 466      44.708  20.593   6.336  1.00 19.79           N  
ATOM   2039  N   PRO A 467      48.386  23.550   6.867  1.00 18.75           N  
ATOM   2040  CA  PRO A 467      48.430  24.715   7.768  1.00 19.28           C  
ATOM   2041  C   PRO A 467      48.140  24.385   9.220  1.00 16.05           C  
ATOM   2042  O   PRO A 467      48.739  25.003  10.109  1.00 16.92           O  
ATOM   2043  CB  PRO A 467      47.382  25.664   7.172  1.00 20.37           C  
ATOM   2044  CG  PRO A 467      47.331  25.272   5.725  1.00 21.42           C  
ATOM   2045  CD  PRO A 467      47.549  23.795   5.679  1.00 18.60           C  
ATOM   2046  N   LEU A 468      47.272  23.406   9.493  1.00 15.90           N  
ATOM   2047  CA  LEU A 468      47.008  23.062  10.888  1.00 15.63           C  
ATOM   2048  C   LEU A 468      48.232  22.435  11.544  1.00 13.81           C  
ATOM   2049  O   LEU A 468      48.546  22.746  12.697  1.00 15.85           O  
ATOM   2050  CB  LEU A 468      45.798  22.136  11.003  1.00 13.79           C  
ATOM   2051  CG  LEU A 468      45.355  21.765  12.427  1.00 14.77           C  
ATOM   2052  CD1 LEU A 468      45.008  23.014  13.266  1.00 15.66           C  
ATOM   2053  CD2 LEU A 468      44.161  20.815  12.351  1.00 15.49           C  
ATOM   2054  N   LEU A 469      48.963  21.588  10.808  1.00 15.63           N  
ATOM   2055  CA  LEU A 469      50.197  21.016  11.340  1.00 15.53           C  
ATOM   2056  C   LEU A 469      51.295  22.071  11.440  1.00 17.44           C  
ATOM   2057  O   LEU A 469      52.120  22.029  12.364  1.00 17.13           O  
ATOM   2058  CB  LEU A 469      50.636  19.807  10.505  1.00 16.64           C  
ATOM   2059  CG  LEU A 469      49.611  18.667  10.435  1.00 16.94           C  
ATOM   2060  CD1 LEU A 469      50.083  17.534   9.532  1.00 19.06           C  
ATOM   2061  CD2 LEU A 469      49.277  18.149  11.829  1.00 21.91           C  
ATOM   2062  N   GLN A 470      51.322  23.031  10.512  1.00 17.97           N  
ATOM   2063  CA  GLN A 470      52.245  24.151  10.654  1.00 21.40           C  
ATOM   2064  C   GLN A 470      52.045  24.881  11.975  1.00 18.59           C  
ATOM   2065  O   GLN A 470      53.023  25.241  12.649  1.00 19.99           O  
ATOM   2066  CB  GLN A 470      52.101  25.115   9.472  1.00 23.21           C  
ATOM   2067  CG  GLN A 470      52.587  24.545   8.140  1.00 30.39           C  
ATOM   2068  CD  GLN A 470      52.473  25.534   6.985  1.00 39.38           C  
ATOM   2069  OE1 GLN A 470      51.500  26.280   6.883  1.00 43.17           O  
ATOM   2070  NE2 GLN A 470      53.491  25.564   6.129  1.00 44.36           N  
ATOM   2071  N   GLU A 471      50.788  25.109  12.373  1.00 16.60           N  
ATOM   2072  CA  GLU A 471      50.549  25.747  13.661  1.00 17.80           C  
ATOM   2073  C   GLU A 471      51.055  24.869  14.795  1.00 17.97           C  
ATOM   2074  O   GLU A 471      51.720  25.347  15.722  1.00 16.90           O  
ATOM   2075  CB  GLU A 471      49.055  26.052  13.867  1.00 19.70           C  
ATOM   2076  CG  GLU A 471      48.822  26.797  15.187  1.00 21.33           C  
ATOM   2077  CD  GLU A 471      47.352  27.010  15.571  1.00 26.23           C  
ATOM   2078  OE1 GLU A 471      46.453  26.564  14.840  1.00 22.21           O  
ATOM   2079  OE2 GLU A 471      47.101  27.616  16.640  1.00 28.25           O  
ATOM   2080  N   ILE A 472      50.739  23.572  14.736  1.00 15.24           N  
ATOM   2081  CA  ILE A 472      51.075  22.676  15.833  1.00 15.59           C  
ATOM   2082  C   ILE A 472      52.582  22.554  15.975  1.00 14.87           C  
ATOM   2083  O   ILE A 472      53.119  22.554  17.090  1.00 17.88           O  
ATOM   2084  CB  ILE A 472      50.379  21.320  15.628  1.00 15.17           C  
ATOM   2085  CG1 ILE A 472      48.873  21.495  15.820  1.00 16.86           C  
ATOM   2086  CG2 ILE A 472      50.926  20.256  16.595  1.00 16.35           C  
ATOM   2087  CD1 ILE A 472      48.062  20.339  15.303  1.00 15.22           C  
ATOM   2088  N   TYR A 473      53.292  22.479  14.859  1.00 16.08           N  
ATOM   2089  CA  TYR A 473      54.729  22.285  14.907  1.00 20.17           C  
ATOM   2090  C   TYR A 473      55.519  23.580  14.927  1.00 19.95           C  
ATOM   2091  O   TYR A 473      56.751  23.528  14.921  1.00 28.64           O  
ATOM   2092  CB  TYR A 473      55.191  21.388  13.755  1.00 18.21           C  
ATOM   2093  CG  TYR A 473      54.802  19.942  13.961  1.00 17.12           C  
ATOM   2094  CD1 TYR A 473      55.302  19.234  15.044  1.00 19.56           C  
ATOM   2095  CD2 TYR A 473      53.999  19.270  13.049  1.00 20.03           C  
ATOM   2096  CE1 TYR A 473      54.974  17.906  15.258  1.00 21.73           C  
ATOM   2097  CE2 TYR A 473      53.674  17.909  13.245  1.00 22.71           C  
ATOM   2098  CZ  TYR A 473      54.173  17.242  14.362  1.00 19.22           C  
ATOM   2099  OH  TYR A 473      53.902  15.906  14.615  1.00 20.63           O  
ATOM   2100  N   LYS A 474      54.860  24.733  14.965  1.00 17.69           N  
ATOM   2101  CA  LYS A 474      55.611  25.969  15.079  1.00 26.22           C  
ATOM   2102  C   LYS A 474      56.299  25.928  16.437  1.00 34.72           C  
ATOM   2103  O   LYS A 474      55.625  25.951  17.472  1.00 37.70           O  
ATOM   2104  CB  LYS A 474      54.637  27.138  15.057  1.00 25.89           C  
ATOM   2105  CG  LYS A 474      55.272  28.487  14.776  1.00 32.78           C  
ATOM   2106  CD  LYS A 474      54.326  29.591  15.212  1.00 48.30           C  
ATOM   2107  CE  LYS A 474      53.043  29.594  14.405  1.00 50.94           C  
ATOM   2108  NZ  LYS A 474      52.157  30.715  14.820  1.00 66.01           N  
ATOM   2109  N   ASP A 475      57.624  25.840  16.453  1.00 38.12           N  
ATOM   2110  CA  ASP A 475      58.365  25.719  17.707  1.00 53.95           C  
ATOM   2111  C   ASP A 475      59.438  26.796  17.826  1.00 66.40           C  
ATOM   2112  O   ASP A 475      60.620  26.486  18.010  1.00 79.67           O  
ATOM   2113  CB  ASP A 475      59.014  24.332  17.840  1.00 55.90           C  
ATOM   2114  CG  ASP A 475      57.999  23.220  18.091  1.00 59.92           C  
ATOM   2115  OD1 ASP A 475      56.872  23.518  18.548  1.00 57.36           O  
ATOM   2116  OD2 ASP A 475      58.334  22.042  17.836  1.00 51.80           O  
TER    2117      ASP A 475                                                      
ATOM   2118  N   PRO B 141      46.511  34.489  14.285  1.00 62.39           N  
ATOM   2119  CA  PRO B 141      45.870  33.614  13.294  1.00 59.88           C  
ATOM   2120  C   PRO B 141      45.975  32.139  13.688  1.00 52.01           C  
ATOM   2121  O   PRO B 141      46.949  31.470  13.327  1.00 55.59           O  
ATOM   2122  CB  PRO B 141      46.684  33.884  12.029  1.00 53.68           C  
ATOM   2123  CG  PRO B 141      48.062  34.210  12.542  1.00 62.65           C  
ATOM   2124  CD  PRO B 141      47.878  34.878  13.886  1.00 61.76           C  
ATOM   2125  N   SER B 142      44.980  31.629  14.410  1.00 36.06           N  
ATOM   2126  CA  SER B 142      45.054  30.290  14.979  1.00 19.96           C  
ATOM   2127  C   SER B 142      43.920  29.424  14.456  1.00 14.97           C  
ATOM   2128  O   SER B 142      42.744  29.671  14.756  1.00 16.83           O  
ATOM   2129  CB  SER B 142      45.024  30.347  16.505  1.00 25.88           C  
ATOM   2130  OG  SER B 142      44.996  29.054  17.076  1.00 17.94           O  
ATOM   2131  N   LEU B 143      44.290  28.377  13.718  1.00 16.42           N  
ATOM   2132  CA  LEU B 143      43.320  27.374  13.320  1.00 13.47           C  
ATOM   2133  C   LEU B 143      42.815  26.583  14.527  1.00 14.02           C  
ATOM   2134  O   LEU B 143      41.632  26.230  14.589  1.00 13.64           O  
ATOM   2135  CB  LEU B 143      43.955  26.452  12.280  1.00 13.43           C  
ATOM   2136  CG  LEU B 143      44.117  27.095  10.903  1.00 16.14           C  
ATOM   2137  CD1 LEU B 143      44.932  26.167  10.024  1.00 18.92           C  
ATOM   2138  CD2 LEU B 143      42.739  27.373  10.301  1.00 19.94           C  
ATOM   2139  N   LEU B 144      43.686  26.309  15.509  1.00 13.07           N  
ATOM   2140  CA  LEU B 144      43.215  25.631  16.718  1.00 12.11           C  
ATOM   2141  C   LEU B 144      42.172  26.455  17.448  1.00 12.89           C  
ATOM   2142  O   LEU B 144      41.167  25.914  17.923  1.00 13.18           O  
ATOM   2143  CB  LEU B 144      44.385  25.295  17.648  1.00 15.58           C  
ATOM   2144  CG  LEU B 144      45.369  24.233  17.154  1.00 13.65           C  
ATOM   2145  CD1 LEU B 144      46.563  24.183  18.088  1.00 16.72           C  
ATOM   2146  CD2 LEU B 144      44.651  22.899  17.131  1.00 15.23           C  
ATOM   2147  N   LYS B 145      42.388  27.767  17.547  1.00 13.46           N  
ATOM   2148  CA  LYS B 145      41.396  28.616  18.194  1.00 12.38           C  
ATOM   2149  C   LYS B 145      40.070  28.568  17.442  1.00 13.75           C  
ATOM   2150  O   LYS B 145      39.004  28.455  18.060  1.00 13.75           O  
ATOM   2151  CB  LYS B 145      41.941  30.041  18.329  1.00 15.55           C  
ATOM   2152  CG  LYS B 145      41.238  30.878  19.377  1.00 19.71           C  
ATOM   2153  CD  LYS B 145      41.921  32.239  19.611  1.00 20.19           C  
ATOM   2154  CE  LYS B 145      43.198  32.122  20.459  1.00 19.39           C  
ATOM   2155  NZ  LYS B 145      43.790  33.460  20.831  1.00 21.99           N  
ATOM   2156  N   LYS B 146      40.111  28.567  16.106  1.00 13.81           N  
ATOM   2157  CA  LYS B 146      38.861  28.477  15.355  1.00 17.60           C  
ATOM   2158  C   LYS B 146      38.141  27.164  15.632  1.00 13.75           C  
ATOM   2159  O   LYS B 146      36.911  27.141  15.792  1.00 16.98           O  
ATOM   2160  CB  LYS B 146      39.110  28.645  13.856  1.00 17.02           C  
ATOM   2161  CG  LYS B 146      39.621  30.027  13.493  1.00 19.75           C  
ATOM   2162  CD  LYS B 146      39.917  30.109  12.006  1.00 28.25           C  
ATOM   2163  CE  LYS B 146      40.290  31.528  11.607  1.00 39.36           C  
ATOM   2164  NZ  LYS B 146      40.459  31.622  10.130  1.00 60.75           N  
ATOM   2165  N   LEU B 147      38.884  26.054  15.676  1.00 13.66           N  
ATOM   2166  CA  LEU B 147      38.265  24.770  16.002  1.00 13.39           C  
ATOM   2167  C   LEU B 147      37.647  24.785  17.396  1.00 13.62           C  
ATOM   2168  O   LEU B 147      36.583  24.199  17.620  1.00 14.39           O  
ATOM   2169  CB  LEU B 147      39.306  23.653  15.923  1.00 13.37           C  
ATOM   2170  CG  LEU B 147      39.823  23.338  14.515  1.00 15.21           C  
ATOM   2171  CD1 LEU B 147      40.888  22.261  14.598  1.00 16.33           C  
ATOM   2172  CD2 LEU B 147      38.673  22.910  13.592  1.00 17.01           C  
ATOM   2173  N   LEU B 148      38.334  25.409  18.357  1.00 11.83           N  
ATOM   2174  CA  LEU B 148      37.848  25.445  19.734  1.00 11.30           C  
ATOM   2175  C   LEU B 148      36.585  26.278  19.892  1.00 15.50           C  
ATOM   2176  O   LEU B 148      35.816  26.054  20.834  1.00 15.02           O  
ATOM   2177  CB  LEU B 148      38.954  25.990  20.634  1.00 11.76           C  
ATOM   2178  CG  LEU B 148      40.057  24.962  20.869  1.00 10.97           C  
ATOM   2179  CD1 LEU B 148      41.318  25.670  21.339  1.00 11.83           C  
ATOM   2180  CD2 LEU B 148      39.555  23.954  21.918  1.00 12.46           C  
ATOM   2181  N   LEU B 149      36.374  27.260  19.022  1.00 15.14           N  
ATOM   2182  CA  LEU B 149      35.286  28.209  19.189  1.00 17.01           C  
ATOM   2183  C   LEU B 149      34.025  27.789  18.463  1.00 23.21           C  
ATOM   2184  O   LEU B 149      32.969  28.383  18.701  1.00 30.73           O  
ATOM   2185  CB  LEU B 149      35.727  29.587  18.690  1.00 18.52           C  
ATOM   2186  CG  LEU B 149      36.735  30.309  19.587  1.00 16.77           C  
ATOM   2187  CD1 LEU B 149      37.332  31.486  18.833  1.00 16.90           C  
ATOM   2188  CD2 LEU B 149      36.078  30.759  20.901  1.00 17.86           C  
ATOM   2189  N   ALA B 150      34.102  26.774  17.623  1.00 24.04           N  
ATOM   2190  CA  ALA B 150      32.933  26.326  16.886  1.00 33.59           C  
ATOM   2191  C   ALA B 150      32.076  25.446  17.788  1.00 32.20           C  
ATOM   2192  O   ALA B 150      32.549  24.397  18.239  1.00 29.04           O  
ATOM   2193  CB  ALA B 150      33.382  25.544  15.667  1.00 31.91           C  
ATOM   2194  N   PRO B 151      30.833  25.843  18.107  1.00 46.44           N  
ATOM   2195  CA  PRO B 151      29.980  24.911  18.850  1.00 46.06           C  
ATOM   2196  C   PRO B 151      29.516  23.772  17.947  1.00 37.62           C  
ATOM   2197  O   PRO B 151      29.585  23.965  16.734  1.00 41.43           O  
ATOM   2198  CB  PRO B 151      28.784  25.780  19.261  1.00 48.37           C  
ATOM   2199  CG  PRO B 151      29.289  27.196  19.189  1.00 39.79           C  
ATOM   2200  CD  PRO B 151      30.240  27.190  18.029  1.00 43.17           C  
TER    2201      PRO B 151                                                      
HETATM 2202  C1  V77 A 600      42.251   9.360  14.299  1.00 25.54           C  
HETATM 2203  C10 V77 A 600      44.994   7.867  12.092  1.00 35.75           C  
HETATM 2204  C11 V77 A 600      48.357   9.294  11.922  1.00 40.94           C  
HETATM 2205  C12 V77 A 600      47.237   8.627  11.105  1.00 40.66           C  
HETATM 2206  C13 V77 A 600      43.301   6.713   9.081  1.00 43.65           C  
HETATM 2207  C14 V77 A 600      43.850   6.501  10.507  1.00 47.77           C  
HETATM 2208  C15 V77 A 600      45.916   9.021  11.802  1.00 36.53           C  
HETATM 2209  C16 V77 A 600      51.937  11.154  12.844  1.00 40.80           C  
HETATM 2210  C2  V77 A 600      42.937   8.901  13.170  1.00 26.44           C  
HETATM 2211  C3  V77 A 600      42.869   9.251  15.547  1.00 28.32           C  
HETATM 2212  C4  V77 A 600      44.220   8.333  13.307  1.00 28.05           C  
HETATM 2213  C5  V77 A 600      44.144   8.695  15.680  1.00 27.92           C  
HETATM 2214  C6  V77 A 600      51.096   9.872  13.010  1.00 44.49           C  
HETATM 2215  C7  V77 A 600      44.828   8.236  14.560  1.00 29.32           C  
HETATM 2216  C8  V77 A 600      50.843   9.180  11.654  1.00 46.38           C  
HETATM 2217  C9  V77 A 600      49.540   9.711  11.029  1.00 42.76           C  
HETATM 2218 CL   V77 A 600      42.052   9.820  16.991  1.00 35.74          CL  
HETATM 2219  O1  V77 A 600      44.114   7.795  10.980  1.00 42.06           O  
HETATM 2220  O2  V77 A 600      43.819   6.073   8.079  1.00 45.76           O  
HETATM 2221  O3  V77 A 600      42.339   7.569   8.880  1.00 41.97           O  
HETATM 2222  C1  V77 A 601      53.635  14.877   6.178  1.00 45.21           C  
HETATM 2223  C10 V77 A 601      53.720  13.008   9.478  1.00 47.65           C  
HETATM 2224  C11 V77 A 601      54.770   9.529   8.497  1.00 43.31           C  
HETATM 2225  C12 V77 A 601      53.849  10.428   9.340  1.00 39.94           C  
HETATM 2226  C13 V77 A 601      51.819  14.662  11.823  1.00 29.67           C  
HETATM 2227  C14 V77 A 601      51.737  14.123  10.379  1.00 29.30           C  
HETATM 2228  C15 V77 A 601      53.802  11.780   8.601  1.00 37.39           C  
HETATM 2229  C16 V77 A 601      55.846   7.577   5.418  1.00 37.38           C  
HETATM 2230  C2  V77 A 601      53.501  13.888   7.144  1.00 48.85           C  
HETATM 2231  C3  V77 A 601      54.106  16.143   6.526  1.00 53.87           C  
HETATM 2232  C4  V77 A 601      53.841  14.153   8.479  1.00 45.58           C  
HETATM 2233  C5  V77 A 601      54.462  16.404   7.855  1.00 42.05           C  
HETATM 2234  C6  V77 A 601      54.650   6.787   5.979  1.00 36.67           C  
HETATM 2235  C7  V77 A 601      54.338  15.412   8.830  1.00 41.59           C  
HETATM 2236  C8  V77 A 601      54.245   7.343   7.361  1.00 41.10           C  
HETATM 2237  C9  V77 A 601      54.031   8.869   7.318  1.00 39.26           C  
HETATM 2238 CL   V77 A 601      54.265  17.390   5.297  1.00 75.42          CL  
HETATM 2239  O1  V77 A 601      52.544  12.974  10.308  1.00 42.53           O  
HETATM 2240  O2  V77 A 601      50.718  15.056  12.388  1.00 25.21           O  
HETATM 2241  O3  V77 A 601      52.958  14.721  12.465  1.00 22.76           O  
HETATM 2242  O   HOH A 701      54.433  -4.965  -5.964  1.00 29.30           O  
HETATM 2243  O   HOH A 702      60.767  22.526  14.587  1.00 57.34           O  
HETATM 2244  O   HOH A 703      45.873   3.340  -8.106  1.00 33.24           O  
HETATM 2245  O   HOH A 704      39.368  -6.204  32.690  1.00 38.36           O  
HETATM 2246  O   HOH A 705      60.169  -4.338   5.336  1.00 37.20           O  
HETATM 2247  O   HOH A 706      42.127   1.308  -6.713  1.00 32.69           O  
HETATM 2248  O   HOH A 707      47.355  14.432  41.249  1.00 38.47           O  
HETATM 2249  O   HOH A 708      61.932  13.181  25.161  1.00 51.08           O  
HETATM 2250  O   HOH A 709      27.853  11.558  44.697  1.00 33.66           O  
HETATM 2251  O   HOH A 710      42.857  34.218  31.541  1.00 33.10           O  
HETATM 2252  O   HOH A 711      57.712   5.123  35.773  1.00 28.46           O  
HETATM 2253  O   HOH A 712      40.203   8.052   7.639  1.00 44.64           O  
HETATM 2254  O   HOH A 713      58.836   6.162  -2.900  1.00 33.42           O  
HETATM 2255  O   HOH A 714      59.690  -4.475  12.461  1.00 33.85           O  
HETATM 2256  O   HOH A 715      38.437 -10.642  39.301  1.00 42.30           O  
HETATM 2257  O   HOH A 716      55.564  -7.919  12.744  1.00 35.95           O  
HETATM 2258  O   HOH A 717      56.300  20.633  28.756  1.00 36.95           O  
HETATM 2259  O   HOH A 718      45.925  20.548  41.667  1.00 34.80           O  
HETATM 2260  O   HOH A 719      55.126  15.809  23.680  1.00 23.06           O  
HETATM 2261  O   HOH A 720      37.046  15.868  12.008  1.00 38.21           O  
HETATM 2262  O   HOH A 721      49.321  -4.230  35.144  1.00 24.54           O  
HETATM 2263  O   HOH A 722      35.604   3.712  45.736  1.00 24.12           O  
HETATM 2264  O   HOH A 723      40.078  -5.267  28.030  1.00 35.56           O  
HETATM 2265  O   HOH A 724      62.497   5.156  13.304  1.00 42.78           O  
HETATM 2266  O   HOH A 725      42.258  19.814   5.898  1.00 32.85           O  
HETATM 2267  O   HOH A 726      44.239  27.637  32.277  1.00 12.66           O  
HETATM 2268  O   HOH A 727      53.978   1.281  31.327  1.00 21.92           O  
HETATM 2269  O   HOH A 728      45.294  -7.066  -1.132  1.00 29.83           O  
HETATM 2270  O   HOH A 729      54.178  -6.536   3.515  1.00 29.80           O  
HETATM 2271  O   HOH A 730      28.857  12.896  27.700  1.00 29.08           O  
HETATM 2272  O   HOH A 731      56.181   1.578  29.344  1.00 19.22           O  
HETATM 2273  O   HOH A 732      41.631  -6.183  42.782  1.00 32.35           O  
HETATM 2274  O   HOH A 733      32.534  18.261  21.647  1.00 32.83           O  
HETATM 2275  O   HOH A 734      35.436  -4.977  31.391  1.00 21.37           O  
HETATM 2276  O   HOH A 735      44.555  34.991  27.557  1.00 22.49           O  
HETATM 2277  O   HOH A 736      31.787  21.188  27.534  1.00 23.09           O  
HETATM 2278  O   HOH A 737      48.150  28.889  38.387  1.00 28.35           O  
HETATM 2279  O   HOH A 738      32.106   6.083  17.852  1.00 22.63           O  
HETATM 2280  O   HOH A 739      35.672  -4.177  28.753  1.00 33.64           O  
HETATM 2281  O   HOH A 740      25.289   6.988  29.460  1.00 29.88           O  
HETATM 2282  O   HOH A 741      36.673  -1.219  24.010  1.00 19.85           O  
HETATM 2283  O   HOH A 742      51.727  15.790  21.696  1.00 16.68           O  
HETATM 2284  O   HOH A 743      34.339  21.669  28.960  1.00 15.74           O  
HETATM 2285  O   HOH A 744      48.876  29.355  26.818  1.00 13.11           O  
HETATM 2286  O   HOH A 745      57.057   4.659   7.903  1.00 26.01           O  
HETATM 2287  O   HOH A 746      56.072  12.438  31.353  1.00 22.68           O  
HETATM 2288  O   HOH A 747      45.350   0.053  23.160  1.00 13.38           O  
HETATM 2289  O   HOH A 748      57.777   2.396   9.353  1.00 23.30           O  
HETATM 2290  O   HOH A 749      51.391  11.626  27.397  1.00 17.91           O  
HETATM 2291  O   HOH A 750      39.785  -3.783  42.498  1.00 37.20           O  
HETATM 2292  O   HOH A 751      54.532  14.371  16.762  1.00 23.44           O  
HETATM 2293  O   HOH A 752      57.800   8.401  33.870  1.00 24.33           O  
HETATM 2294  O   HOH A 753      60.425   5.360  20.313  1.00 37.53           O  
HETATM 2295  O   HOH A 754      61.344  17.211  22.792  1.00 34.58           O  
HETATM 2296  O   HOH A 755      46.268  -5.121  32.000  1.00 23.33           O  
HETATM 2297  O   HOH A 756      40.921  18.357  41.814  1.00 20.03           O  
HETATM 2298  O   HOH A 757      54.685   5.191  36.837  1.00 24.36           O  
HETATM 2299  O   HOH A 758      50.084  33.931  33.401  1.00 17.40           O  
HETATM 2300  O   HOH A 759      37.529  -4.080   0.708  1.00 45.33           O  
HETATM 2301  O   HOH A 760      52.880  -4.770  40.451  1.00 31.42           O  
HETATM 2302  O   HOH A 761      52.591  28.041  21.615  1.00 32.28           O  
HETATM 2303  O   HOH A 762      53.133  24.898  32.119  1.00 14.18           O  
HETATM 2304  O   HOH A 763      37.968  25.424  34.094  1.00 17.44           O  
HETATM 2305  O   HOH A 764      57.053  18.209  33.823  1.00 41.89           O  
HETATM 2306  O   HOH A 765      44.862   2.510  22.196  1.00 12.15           O  
HETATM 2307  O   HOH A 766      36.023  28.254  25.412  1.00 10.26           O  
HETATM 2308  O   HOH A 767      35.315   5.642  31.243  1.00 13.71           O  
HETATM 2309  O   HOH A 768      27.472   4.415  27.829  1.00 22.83           O  
HETATM 2310  O   HOH A 769      51.726  27.610  17.276  1.00 21.86           O  
HETATM 2311  O   HOH A 770      56.795  -0.120  10.056  1.00 22.45           O  
HETATM 2312  O   HOH A 771      61.615   1.790  15.990  1.00 39.09           O  
HETATM 2313  O   HOH A 772      48.063  18.820  26.610  1.00 10.16           O  
HETATM 2314  O   HOH A 773      53.299  27.648  32.379  1.00 13.94           O  
HETATM 2315  O   HOH A 774      40.727   3.920  20.351  1.00 20.56           O  
HETATM 2316  O   HOH A 775      32.233  15.289  20.388  1.00 26.81           O  
HETATM 2317  O   HOH A 776      27.224  12.880  29.964  1.00 33.10           O  
HETATM 2318  O   HOH A 777      37.621  -1.820   1.782  1.00 41.03           O  
HETATM 2319  O   HOH A 778      27.697  10.180  33.617  1.00 20.03           O  
HETATM 2320  O   HOH A 779      59.742   4.200  -1.293  1.00 36.04           O  
HETATM 2321  O   HOH A 780      62.522  16.647  18.876  1.00 28.79           O  
HETATM 2322  O   HOH A 781      48.584  -9.089  27.407  1.00 35.17           O  
HETATM 2323  O   HOH A 782      61.052  21.811  17.391  1.00 48.22           O  
HETATM 2324  O   HOH A 783      59.212   2.963  29.357  1.00 17.87           O  
HETATM 2325  O   HOH A 784      47.923  17.280  38.231  1.00 26.97           O  
HETATM 2326  O   HOH A 785      49.192  28.275  18.342  1.00 34.37           O  
HETATM 2327  O   HOH A 786      35.921  -5.192  39.863  1.00 21.32           O  
HETATM 2328  O   HOH A 787      56.379   2.258  25.605  1.00 23.57           O  
HETATM 2329  O   HOH A 788      44.432  -2.226  38.150  1.00 17.35           O  
HETATM 2330  O   HOH A 789      36.247  26.165  23.710  1.00 10.99           O  
HETATM 2331  O   HOH A 790      34.595   0.177  27.237  1.00 19.59           O  
HETATM 2332  O   HOH A 791      51.893  27.884  24.532  1.00 19.13           O  
HETATM 2333  O   HOH A 792      42.524  31.495  34.195  1.00 32.03           O  
HETATM 2334  O   HOH A 793      44.306   2.122  39.832  1.00 23.49           O  
HETATM 2335  O   HOH A 794      51.122   4.436  18.131  1.00 24.36           O  
HETATM 2336  O   HOH A 795      46.594  30.939  21.449  1.00 22.30           O  
HETATM 2337  O   HOH A 796      36.328  -6.074  19.912  1.00 26.03           O  
HETATM 2338  O   HOH A 797      54.083   0.993  25.082  1.00 18.04           O  
HETATM 2339  O   HOH A 798      27.722   8.620  23.128  1.00 22.03           O  
HETATM 2340  O   HOH A 799      31.928   3.686  30.283  1.00 15.75           O  
HETATM 2341  O   HOH A 800      42.638  -7.206  19.886  1.00 38.28           O  
HETATM 2342  O   HOH A 801      53.465  20.862  19.300  1.00 25.87           O  
HETATM 2343  O   HOH A 802      47.592  -2.480  41.748  1.00 30.05           O  
HETATM 2344  O   HOH A 803      34.589  24.997  35.062  1.00 25.08           O  
HETATM 2345  O   HOH A 804      37.263  20.129  15.985  1.00 20.93           O  
HETATM 2346  O   HOH A 805      58.675   3.250  20.381  1.00 31.02           O  
HETATM 2347  O   HOH A 806      50.562  15.280  32.576  1.00 18.80           O  
HETATM 2348  O   HOH A 807      45.789  -1.299  25.641  1.00 12.75           O  
HETATM 2349  O   HOH A 808      49.083  -7.353  -4.970  1.00 44.57           O  
HETATM 2350  O   HOH A 809      34.626  14.389  15.952  1.00 23.13           O  
HETATM 2351  O   HOH A 810      51.137  17.662  19.489  1.00 15.22           O  
HETATM 2352  O   HOH A 811      64.071  10.655  15.251  1.00 31.84           O  
HETATM 2353  O   HOH A 812      36.166   6.498  37.791  1.00 10.83           O  
HETATM 2354  O   HOH A 813      58.360   8.621  16.789  1.00 18.63           O  
HETATM 2355  O   HOH A 814      54.314  -2.445  28.872  1.00 37.95           O  
HETATM 2356  O   HOH A 815      59.380  11.553  27.815  1.00 27.42           O  
HETATM 2357  O   HOH A 816      57.643  15.605  23.724  1.00 24.77           O  
HETATM 2358  O   HOH A 817      53.238  -4.319  27.865  1.00 26.98           O  
HETATM 2359  O   HOH A 818      57.215  22.483  31.881  1.00 33.84           O  
HETATM 2360  O   HOH A 819      38.081  16.738  36.412  1.00 23.60           O  
HETATM 2361  O   HOH A 820      40.555   7.052  42.777  1.00 21.16           O  
HETATM 2362  O   HOH A 821      47.481  -9.930  39.955  1.00 42.29           O  
HETATM 2363  O   HOH A 822      41.932  16.527   6.904  1.00 32.91           O  
HETATM 2364  O   HOH A 823      51.940  -3.223 -10.181  1.00 36.20           O  
HETATM 2365  O   HOH A 824      50.236  29.256  36.307  1.00 19.97           O  
HETATM 2366  O   HOH A 825      66.814   7.801   0.101  1.00 46.48           O  
HETATM 2367  O   HOH A 826      40.063   5.777  15.102  1.00 28.82           O  
HETATM 2368  O   HOH A 827      42.037  10.109  10.170  1.00 26.77           O  
HETATM 2369  O   HOH A 828      37.824  31.139  27.922  1.00 13.92           O  
HETATM 2370  O   HOH A 829      49.205  27.839  10.163  1.00 34.52           O  
HETATM 2371  O   HOH A 830      46.751   1.474  41.378  1.00 37.91           O  
HETATM 2372  O   HOH A 831      39.694  23.793  37.484  1.00 30.96           O  
HETATM 2373  O   HOH A 832      54.018  -6.624   8.205  1.00 21.96           O  
HETATM 2374  O   HOH A 833      47.090  -8.205  -7.482  1.00 35.25           O  
HETATM 2375  O   HOH A 834      39.722   9.733  11.437  1.00 37.97           O  
HETATM 2376  O   HOH A 835      40.606   4.661  17.625  1.00 35.42           O  
HETATM 2377  O   HOH A 836      53.278  10.671  33.479  1.00 25.73           O  
HETATM 2378  O   HOH A 837      57.494  -3.415  20.760  1.00 35.72           O  
HETATM 2379  O   HOH A 838      55.557  27.341  30.741  1.00 17.43           O  
HETATM 2380  O   HOH A 839      57.740  -4.579  17.957  1.00 36.97           O  
HETATM 2381  O   HOH A 840      28.785   2.689  22.998  1.00 40.40           O  
HETATM 2382  O   HOH A 841      43.309  19.149  43.243  1.00 36.57           O  
HETATM 2383  O   HOH A 842      27.807   7.516  39.068  1.00 17.58           O  
HETATM 2384  O   HOH A 843      42.885  -7.430   0.435  1.00 28.96           O  
HETATM 2385  O   HOH A 844      27.825   6.077  24.314  1.00 26.67           O  
HETATM 2386  O   HOH A 845      58.804   5.952  23.998  1.00 25.63           O  
HETATM 2387  O   HOH A 846      40.272  -4.090  24.934  1.00 30.47           O  
HETATM 2388  O   HOH A 847      44.563  36.142  22.951  1.00 36.18           O  
HETATM 2389  O   HOH A 848      54.483  18.348  22.801  1.00 23.86           O  
HETATM 2390  O   HOH A 849      47.860  32.725  36.324  1.00 34.55           O  
HETATM 2391  O   HOH A 850      33.252   0.934  22.793  1.00 24.16           O  
HETATM 2392  O   HOH A 851      36.304  31.131  30.258  1.00 19.53           O  
HETATM 2393  O   HOH A 852      34.191  24.112  31.079  1.00 22.60           O  
HETATM 2394  O   HOH A 853      39.587  33.091  27.178  1.00 13.29           O  
HETATM 2395  O   HOH A 854      56.123  -6.676  17.196  1.00 31.95           O  
HETATM 2396  O   HOH A 855      57.066   5.940  -6.640  1.00 38.98           O  
HETATM 2397  O   HOH A 856      49.382   1.635  40.140  1.00 19.26           O  
HETATM 2398  O   HOH A 857      41.278   2.968  10.277  1.00 26.17           O  
HETATM 2399  O   HOH A 858      41.905  -7.636  35.614  1.00 23.24           O  
HETATM 2400  O   HOH A 859      54.739  19.299  26.594  1.00 22.76           O  
HETATM 2401  O   HOH A 860      42.074  29.208  32.893  1.00 16.14           O  
HETATM 2402  O   HOH A 861      36.095  20.396  35.889  1.00 28.52           O  
HETATM 2403  O   HOH A 862      27.791   1.018  29.320  1.00 24.61           O  
HETATM 2404  O   HOH A 863      45.824   0.173  38.779  1.00 16.69           O  
HETATM 2405  O   HOH A 864      33.679   3.884  32.596  1.00 15.15           O  
HETATM 2406  O   HOH A 865      55.313  26.035  10.919  1.00 48.41           O  
HETATM 2407  O   HOH A 866      43.796  -6.590  32.253  1.00 32.75           O  
HETATM 2408  O   HOH A 867      49.706  -7.778  17.852  1.00 24.86           O  
HETATM 2409  O   HOH A 868      57.985  16.005  29.122  1.00 26.60           O  
HETATM 2410  O   HOH A 869      36.626  16.900  34.270  1.00 22.36           O  
HETATM 2411  O   HOH A 870      41.878   0.913  46.519  1.00 43.69           O  
HETATM 2412  O   HOH A 871      56.664  -3.756  -3.658  1.00 41.43           O  
HETATM 2413  O   HOH A 872      55.882  27.910  23.628  1.00 35.11           O  
HETATM 2414  O   HOH A 873      48.273  29.552  22.859  1.00 19.53           O  
HETATM 2415  O   HOH A 874      44.964  12.737  41.664  1.00 26.32           O  
HETATM 2416  O   HOH A 875      44.245  11.484  45.094  1.00 47.87           O  
HETATM 2417  O   HOH A 876      51.404   1.997  42.261  1.00 32.59           O  
HETATM 2418  O   HOH A 877      47.318  -9.497  11.414  1.00 40.60           O  
HETATM 2419  O   HOH A 878      53.213  15.399  32.988  1.00 25.88           O  
HETATM 2420  O   HOH A 879      27.138  10.358  30.796  1.00 32.50           O  
HETATM 2421  O   HOH A 880      37.966   6.868  44.687  1.00 38.35           O  
HETATM 2422  O   HOH A 881      49.418  -8.173  37.137  1.00 43.47           O  
HETATM 2423  O   HOH A 882      51.519  13.408  29.569  1.00 20.60           O  
HETATM 2424  O   HOH A 883      48.986  12.382  -1.520  1.00 44.40           O  
HETATM 2425  O   HOH A 884      60.072   7.411  27.735  1.00 35.40           O  
HETATM 2426  O   HOH A 885      34.499  13.622  39.944  1.00 29.61           O  
HETATM 2427  O   HOH A 886      27.321  11.423  40.762  1.00 33.22           O  
HETATM 2428  O   HOH A 887      34.832  13.100  42.679  1.00 33.47           O  
HETATM 2429  O   HOH A 888      41.105  15.853  42.885  1.00 33.53           O  
HETATM 2430  O   HOH A 889      38.309   7.517  14.998  1.00 39.49           O  
HETATM 2431  O   HOH A 890      63.027   1.045  20.568  1.00 47.71           O  
HETATM 2432  O   HOH A 891      43.472  33.689  37.659  1.00 44.50           O  
HETATM 2433  O   HOH A 892      48.644  -5.539  19.226  1.00 17.61           O  
HETATM 2434  O   HOH A 893      40.825  34.920  28.846  1.00 18.04           O  
HETATM 2435  O   HOH A 894      33.233  -0.341  24.913  1.00 38.37           O  
HETATM 2436  O   HOH A 895      48.156   3.445  44.076  1.00 42.84           O  
HETATM 2437  O   HOH A 896      56.932  -6.020  22.108  1.00 37.51           O  
HETATM 2438  O   HOH A 897      40.763   4.450  43.407  1.00 29.58           O  
HETATM 2439  O   HOH A 898      36.132  20.450  13.722  1.00 36.53           O  
HETATM 2440  O   HOH A 899      65.826  11.862  13.351  1.00 42.30           O  
HETATM 2441  O   HOH A 900      34.428  16.910  36.385  1.00 29.07           O  
HETATM 2442  O   HOH A 901      49.487  13.088  31.370  1.00 21.41           O  
HETATM 2443  O   HOH A 902      37.286  -4.365  42.166  1.00 34.77           O  
HETATM 2444  O   HOH A 903      33.285  -5.506  19.487  1.00 43.46           O  
HETATM 2445  O   HOH A 904      31.105   0.693  27.900  1.00 40.07           O  
HETATM 2446  O   HOH A 905      35.605  16.211  14.320  1.00 35.03           O  
HETATM 2447  O   HOH A 906      38.191  11.110  45.708  1.00 50.93           O  
HETATM 2448  O   HOH A 907      32.248  15.326  17.423  1.00 31.84           O  
HETATM 2449  O   HOH A 908      42.115  26.979  40.206  1.00 37.83           O  
HETATM 2450  O   HOH A 909      40.056  25.216  39.577  1.00 37.28           O  
HETATM 2451  O   HOH A 910      53.513  12.957  31.527  1.00 25.40           O  
HETATM 2452  O   HOH A 911      63.639  26.753  20.019  1.00 43.09           O  
HETATM 2453  O   HOH A 912      37.519  19.030  37.863  1.00 26.33           O  
HETATM 2454  O   HOH A 913      44.838  32.025  32.543  1.00 39.14           O  
HETATM 2455  O   HOH A 914      51.436  28.702  11.835  1.00 41.88           O  
HETATM 2456  O   HOH A 915      38.603  21.358  39.054  1.00 34.89           O  
HETATM 2457  O   HOH A 916      68.293  11.633  16.054  1.00 51.02           O  
HETATM 2458  O   HOH A 917      38.657  -3.077  22.897  1.00 24.96           O  
HETATM 2459  O   HOH A 918      43.965  -8.480  34.329  1.00 38.54           O  
HETATM 2460  O   HOH A 919      27.792   1.857  26.916  1.00 30.48           O  
HETATM 2461  O   HOH A 920      49.454  31.263  24.878  1.00 33.27           O  
HETATM 2462  O   HOH A 921      31.208  18.932  23.644  1.00 33.13           O  
HETATM 2463  O   HOH A 922      54.544  -6.651  24.320  1.00 32.76           O  
HETATM 2464  O   HOH A 923      33.720  12.787  13.663  1.00 39.88           O  
HETATM 2465  O   HOH A 924      42.472  36.196  26.938  1.00 27.25           O  
HETATM 2466  O   HOH A 925      44.617  -2.960  41.042  1.00 35.87           O  
HETATM 2467  O   HOH A 926      46.980  36.280  27.383  1.00 34.63           O  
HETATM 2468  O   HOH A 927      38.985   8.038   4.962  1.00 45.54           O  
HETATM 2469  O   HOH A 928      46.274  -7.322  -3.775  1.00 33.54           O  
HETATM 2470  O   HOH A 929      48.992  34.059  25.363  1.00 43.36           O  
HETATM 2471  O   HOH A 930      54.894  -1.897  31.165  1.00 35.47           O  
HETATM 2472  O   HOH A 931      55.381   8.038  36.075  1.00 33.59           O  
HETATM 2473  O   HOH A 932      38.492   4.072  45.835  1.00 30.73           O  
HETATM 2474  O   HOH A 933      26.090   9.284  39.750  1.00 39.66           O  
HETATM 2475  O   HOH A 934      52.424  30.629  24.283  1.00 28.06           O  
HETATM 2476  O   HOH A 935      49.984  28.361  20.977  1.00 34.47           O  
HETATM 2477  O   HOH A 936      46.006  34.390  33.141  1.00 39.77           O  
HETATM 2478  O   HOH A 937      55.049  29.896  24.863  1.00 36.88           O  
HETATM 2479  O   HOH A 938      26.791  12.632  34.364  1.00 37.01           O  
HETATM 2480  O   HOH A 939      58.504   0.606  26.268  1.00 31.46           O  
HETATM 2481  O   HOH A 940      52.299  -6.121  30.179  1.00 40.49           O  
HETATM 2482  O   HOH A 941      27.368  17.491  28.634  1.00 44.55           O  
HETATM 2483  O   HOH A 942      51.252  -8.805  21.946  1.00 43.24           O  
HETATM 2484  O   HOH A 943      51.712   5.605  40.546  1.00 42.03           O  
HETATM 2485  O   HOH A 944      59.021  16.239  26.528  1.00 32.96           O  
HETATM 2486  O   HOH A 945      58.357  13.406  30.038  1.00 32.36           O  
HETATM 2487  O   HOH A 946      54.737  -6.175  26.787  1.00 37.66           O  
HETATM 2488  O   HOH A 947      37.588  -5.460  22.148  1.00 33.21           O  
HETATM 2489  O   HOH A 948      57.687   3.833  23.342  1.00 31.53           O  
HETATM 2490  O   HOH A 949      40.693  -8.685  20.720  1.00 43.69           O  
HETATM 2491  O   HOH A 950      53.646  -8.699   6.657  1.00 40.11           O  
HETATM 2492  O   HOH A 951      26.912   8.319  20.576  1.00 36.86           O  
HETATM 2493  O   HOH A 952      53.894   5.864  39.309  1.00 35.67           O  
HETATM 2494  O   HOH A 953      60.455   9.916  33.952  1.00 30.55           O  
HETATM 2495  O   HOH A 954      26.452   9.056  45.492  1.00 39.33           O  
HETATM 2496  O   HOH A 955      51.792  -8.443  19.524  1.00 35.90           O  
HETATM 2497  O   HOH A 956      55.083  18.840  20.208  1.00 36.75           O  
HETATM 2498  O   HOH A 957      54.460  17.126  36.956  1.00 50.03           O  
HETATM 2499  O   HOH A 958      34.816  -3.027  24.955  1.00 37.47           O  
HETATM 2500  O   HOH A 959      48.782  36.047  32.307  1.00 27.66           O  
HETATM 2501  O   HOH A 960      53.660  14.411  35.624  1.00 39.67           O  
HETATM 2502  O   HOH A 961      39.411  -7.225  22.608  1.00 37.51           O  
HETATM 2503  O   HOH A 962      35.209  -5.492  23.887  1.00 43.62           O  
HETATM 2504  O   HOH A 963      26.197   4.946  20.250  1.00 43.49           O  
HETATM 2505  O   HOH B 201      42.108  35.069  21.622  1.00 39.94           O  
HETATM 2506  O   HOH B 202      35.298  29.213  14.919  1.00 26.42           O  
HETATM 2507  O   HOH B 203      46.938  28.598  12.668  1.00 38.64           O  
HETATM 2508  O   HOH B 204      45.408  33.783  18.343  1.00 42.79           O  
HETATM 2509  O   HOH B 205      44.118  33.925  16.152  1.00 41.33           O  
HETATM 2510  O   HOH B 206      41.709  32.472  15.376  1.00 42.42           O  
HETATM 2511  O   HOH B 207      35.194  28.660  12.314  1.00 46.43           O  
HETATM 2512  O   HOH B 208      35.468  24.437  12.824  1.00 42.84           O  
HETATM 2513  O   HOH B 209      45.558  29.672   9.217  1.00 43.93           O  
CONECT 2202 2210 2211                                                           
CONECT 2203 2208 2212 2219                                                      
CONECT 2204 2205 2217                                                           
CONECT 2205 2204 2208                                                           
CONECT 2206 2207 2220 2221                                                      
CONECT 2207 2206 2219                                                           
CONECT 2208 2203 2205                                                           
CONECT 2209 2214                                                                
CONECT 2210 2202 2212                                                           
CONECT 2211 2202 2213 2218                                                      
CONECT 2212 2203 2210 2215                                                      
CONECT 2213 2211 2215                                                           
CONECT 2214 2209 2216                                                           
CONECT 2215 2212 2213                                                           
CONECT 2216 2214 2217                                                           
CONECT 2217 2204 2216                                                           
CONECT 2218 2211                                                                
CONECT 2219 2203 2207                                                           
CONECT 2220 2206                                                                
CONECT 2221 2206                                                                
CONECT 2222 2230 2231                                                           
CONECT 2223 2228 2232 2239                                                      
CONECT 2224 2225 2237                                                           
CONECT 2225 2224 2228                                                           
CONECT 2226 2227 2240 2241                                                      
CONECT 2227 2226 2239                                                           
CONECT 2228 2223 2225                                                           
CONECT 2229 2234                                                                
CONECT 2230 2222 2232                                                           
CONECT 2231 2222 2233 2238                                                      
CONECT 2232 2223 2230 2235                                                      
CONECT 2233 2231 2235                                                           
CONECT 2234 2229 2236                                                           
CONECT 2235 2232 2233                                                           
CONECT 2236 2234 2237                                                           
CONECT 2237 2224 2236                                                           
CONECT 2238 2231                                                                
CONECT 2239 2223 2227                                                           
CONECT 2240 2226                                                                
CONECT 2241 2226                                                                
MASTER      257    0    2   14    4    0    7    6 2511    2   40   23          
END                                                                             
